# Supplementary material for: Improving model predictions for RNA interference activities that use support vector machine regression by combining and filtering features
Source: BMC Bioinformatics. 2007 Jun 6;8:182. doi: 10.1186/1471-2105-8-182 (PMC1906837; doi:10.1186/1471-2105-8-182)
Supplement: Additional file 5 — tr_2431_cfsfilters. The features found to be useful by Correlation based Feature in training and testing the 2431 dataset by cross validation, at t-test values from 0 to 90. [file 1471-2105-8-182-S5.gz › tr_2431_file_8]

8
ave count = 556.7

CFS merit scores = 1.45362
CFS merit scores = 1.61763
CFS merit scores = 1.84867
CFS merit scores = 2.0733
CFS merit scores = 2.28063
CFS merit scores = 2.46878
CFS merit scores = 2.642
CFS merit scores = 2.80343
CFS merit scores = 2.95459
CFS merit scores = 3.09709
CFS merit scores = 3.23193
CFS merit scores = 3.36079
CFS merit scores = 3.48396
CFS merit scores = 3.60052
CFS merit scores = 3.71171
CFS merit scores = 3.81757
CFS merit scores = 3.91926
CFS merit scores = 4.01661
CFS merit scores = 4.11014
CFS merit scores = 4.20043
CFS merit scores = 4.28727
CFS merit scores = 4.37167
CFS merit scores = 4.45238
CFS merit scores = 4.52998
CFS merit scores = 4.60552
CFS merit scores = 4.67755
CFS merit scores = 4.74749
CFS merit scores = 4.81587
CFS merit scores = 4.88138
CFS merit scores = 4.94511
CFS merit scores = 5.00569
CFS merit scores = 5.06385
CFS merit scores = 5.12071
CFS merit scores = 5.17647
CFS merit scores = 5.23045
CFS merit scores = 5.28273
CFS merit scores = 5.33215
CFS merit scores = 5.37979
CFS merit scores = 5.42602
CFS merit scores = 5.47118
CFS merit scores = 5.51394
CFS merit scores = 5.55608
CFS merit scores = 5.59597
CFS merit scores = 5.63476
CFS merit scores = 5.67162
CFS merit scores = 5.70637
CFS merit scores = 5.74033
CFS merit scores = 5.7727
CFS merit scores = 5.80437
CFS merit scores = 5.83515
CFS merit scores = 5.8646
CFS merit scores = 5.89256
CFS merit scores = 5.91941
CFS merit scores = 5.94578
CFS merit scores = 5.96961
CFS merit scores = 5.99302
CFS merit scores = 6.01552
CFS merit scores = 6.03709
CFS merit scores = 6.05823
CFS merit scores = 6.07846
CFS merit scores = 6.0985
CFS merit scores = 6.11791
CFS merit scores = 6.13642
CFS merit scores = 6.15488
CFS merit scores = 6.17251
CFS merit scores = 6.18947
CFS merit scores = 6.20567
CFS merit scores = 6.22187
CFS merit scores = 6.23766
CFS merit scores = 6.25167
CFS merit scores = 6.26511
CFS merit scores = 6.27784
CFS merit scores = 6.29029
CFS merit scores = 6.30234
CFS merit scores = 6.31449
CFS merit scores = 6.32644
CFS merit scores = 6.33739
CFS merit scores = 6.34664
CFS merit scores = 6.35534
CFS merit scores = 6.36403
CFS merit scores = 6.37224
CFS merit scores = 6.38051
CFS merit scores = 6.38877
CFS merit scores = 6.39686
CFS merit scores = 6.40471
CFS merit scores = 6.41224
CFS merit scores = 6.41894
CFS merit scores = 6.42541
CFS merit scores = 6.43219
CFS merit scores = 6.43861
CFS merit scores = 6.44409
CFS merit scores = 6.44929
CFS merit scores = 6.4545
CFS merit scores = 6.45967
CFS merit scores = 6.46482
CFS merit scores = 6.46995
CFS merit scores = 6.47506
CFS merit scores = 6.47955
CFS merit scores = 6.48405
CFS merit scores = 6.48845
CFS merit scores = 6.49304
CFS merit scores = 6.49776
CFS merit scores = 6.50253
CFS merit scores = 6.50731
CFS merit scores = 6.51209
CFS merit scores = 6.51614
CFS merit scores = 6.51985
CFS merit scores = 6.52339
CFS merit scores = 6.52695
CFS merit scores = 6.53015
CFS merit scores = 6.5333
CFS merit scores = 6.53649
CFS merit scores = 6.53964
CFS merit scores = 6.54232
CFS merit scores = 6.54494
CFS merit scores = 6.54749
CFS merit scores = 6.55009
CFS merit scores = 6.55263
CFS merit scores = 6.55487
CFS merit scores = 6.55709
CFS merit scores = 6.5592
CFS merit scores = 6.56128
CFS merit scores = 6.56304
CFS merit scores = 6.56496
CFS merit scores = 6.5667
CFS merit scores = 6.56848
CFS merit scores = 6.56996
CFS merit scores = 6.57149
CFS merit scores = 6.57305
CFS merit scores = 6.57422
CFS merit scores = 6.57564
CFS merit scores = 6.57693
CFS merit scores = 6.57832
CFS merit scores = 6.57974
CFS merit scores = 6.58134
CFS merit scores = 6.58255
CFS merit scores = 6.58388
CFS merit scores = 6.58525
CFS merit scores = 6.58673
CFS merit scores = 6.58839
CFS merit scores = 6.59011
CFS merit scores = 6.59169
CFS merit scores = 6.59285
CFS merit scores = 6.59411
CFS merit scores = 6.59527
CFS merit scores = 6.59644
CFS merit scores = 6.59771
CFS merit scores = 6.59905
CFS merit scores = 6.59983
CFS merit scores = 6.6005
CFS merit scores = 6.60123
CFS merit scores = 6.60202
CFS merit scores = 6.60265
CFS merit scores = 6.60308
CFS merit scores = 6.60345
CFS merit scores = 6.60373
CFS merit scores = 6.60382
CFS merit scores = 6.60388
CFS merit scores = 6.60406
CFS merit scores = 6.60397
CFS merit scores = 6.60374
CFS merit scores = 6.60343
CFS merit scores = 6.6032
CFS merit scores = 6.60277
CFS merit scores = 6.60253
CFS merit scores = 6.60233
CFS merit scores = 6.60178
CFS merit scores = 6.60123
CFS merit scores = 6.6007
CFS merit scores = 6.60004
CFS merit scores = 6.59948
CFS merit scores = 6.59878
CFS merit scores = 6.59824
CFS merit scores = 6.5977
CFS merit scores = 6.59721
CFS merit scores = 6.59665
CFS merit scores = 6.59556
CFS merit scores = 6.59453
CFS merit scores = 6.59351
CFS merit scores = 6.59252
CFS merit scores = 6.59161
CFS merit scores = 6.59057
CFS merit scores = 6.58956
CFS merit scores = 6.58855
CFS merit scores = 6.58772
CFS merit scores = 6.58644
CFS merit scores = 6.58519
CFS merit scores = 6.58389
CFS merit scores = 6.58268
CFS merit scores = 6.58155
CFS merit scores = 6.58044
CFS merit scores = 6.57923
CFS merit scores = 6.57792
CFS merit scores = 6.57674
CFS merit scores = 6.57514
CFS merit scores = 6.57352
CFS merit scores = 6.57186
CFS merit scores = 6.57023
CFS merit scores = 6.56863
CFS merit scores = 6.56698
CFS merit scores = 6.56526
CFS merit scores = 6.5637
CFS merit scores = 6.56192
CFS merit scores = 6.56019
CFS merit scores = 6.55852
CFS merit scores = 6.55657
CFS merit scores = 6.55466
CFS merit scores = 6.55281
CFS merit scores = 6.55106
CFS merit scores = 6.54918
CFS merit scores = 6.54734
CFS merit scores = 6.54556
CFS merit scores = 6.54378
CFS merit scores = 6.54198
CFS merit scores = 6.54022
CFS merit scores = 6.53828
CFS merit scores = 6.53642
CFS merit scores = 6.53452
CFS merit scores = 6.53267
CFS merit scores = 6.53096
CFS merit scores = 6.5292
CFS merit scores = 6.52739
CFS merit scores = 6.52561
CFS merit scores = 6.52369
CFS merit scores = 6.52189
CFS merit scores = 6.5201
CFS merit scores = 6.51838
CFS merit scores = 6.51648
CFS merit scores = 6.51462
CFS merit scores = 6.5128
CFS merit scores = 6.511
CFS merit scores = 6.50929
CFS merit scores = 6.50757
CFS merit scores = 6.50577
CFS merit scores = 6.50405
CFS merit scores = 6.50222
CFS merit scores = 6.50039
CFS merit scores = 6.4986
CFS merit scores = 6.49682
CFS merit scores = 6.49508
CFS merit scores = 6.49338
CFS merit scores = 6.49163
CFS merit scores = 6.48989
CFS merit scores = 6.48807
CFS merit scores = 6.48629
CFS merit scores = 6.48459
CFS merit scores = 6.48276
CFS merit scores = 6.48093
CFS merit scores = 6.47912
CFS merit scores = 6.4773
CFS merit scores = 6.47544
CFS merit scores = 6.47352
CFS merit scores = 6.47155
CFS merit scores = 6.4696
CFS merit scores = 6.46774
CFS merit scores = 6.46599
CFS merit scores = 6.4641
CFS merit scores = 6.46219
CFS merit scores = 6.46022
CFS merit scores = 6.45829
CFS merit scores = 6.45635
CFS merit scores = 6.4545
CFS merit scores = 6.45266
CFS merit scores = 6.45063
CFS merit scores = 6.44865
CFS merit scores = 6.44663
CFS merit scores = 6.44455
CFS merit scores = 6.44254
CFS merit scores = 6.44045
CFS merit scores = 6.43842
CFS merit scores = 6.43648
CFS merit scores = 6.43459
CFS merit scores = 6.43267
CFS merit scores = 6.43069
CFS merit scores = 6.42872
CFS merit scores = 6.42667
CFS merit scores = 6.42467
CFS merit scores = 6.4227
CFS merit scores = 6.42072
CFS merit scores = 6.41869
CFS merit scores = 6.41666
CFS merit scores = 6.41467
CFS merit scores = 6.41263
CFS merit scores = 6.4106
CFS merit scores = 6.40861
CFS merit scores = 6.40668
CFS merit scores = 6.40474
CFS merit scores = 6.40281
CFS merit scores = 6.40088
CFS merit scores = 6.39899
CFS merit scores = 6.39708
CFS merit scores = 6.39517
CFS merit scores = 6.39325
CFS merit scores = 6.39134
CFS merit scores = 6.38946
CFS merit scores = 6.38754
CFS merit scores = 6.3856
CFS merit scores = 6.38369
CFS merit scores = 6.38181
CFS merit scores = 6.37985
CFS merit scores = 6.37794
CFS merit scores = 6.37589
CFS merit scores = 6.37383
CFS merit scores = 6.37172
CFS merit scores = 6.36962
CFS merit scores = 6.36754
CFS merit scores = 6.36548
CFS merit scores = 6.36334
CFS merit scores = 6.36123
CFS merit scores = 6.35909
CFS merit scores = 6.3569
CFS merit scores = 6.35477
CFS merit scores = 6.35265
CFS merit scores = 6.3505
CFS merit scores = 6.34837
CFS merit scores = 6.34625
CFS merit scores = 6.34407
CFS merit scores = 6.34187
CFS merit scores = 6.3397
CFS merit scores = 6.33749
CFS merit scores = 6.33527
CFS merit scores = 6.3331
CFS merit scores = 6.33098
CFS merit scores = 6.32892
CFS merit scores = 6.3268
CFS merit scores = 6.32446
CFS merit scores = 6.32214
CFS merit scores = 6.31987
CFS merit scores = 6.31761
CFS merit scores = 6.31532
CFS merit scores = 6.31305
CFS merit scores = 6.31083
CFS merit scores = 6.30852
CFS merit scores = 6.30619
CFS merit scores = 6.30391
CFS merit scores = 6.30163
CFS merit scores = 6.29938
CFS merit scores = 6.2971
CFS merit scores = 6.29485
CFS merit scores = 6.2926
CFS merit scores = 6.29037
CFS merit scores = 6.28808
CFS merit scores = 6.28579
CFS merit scores = 6.28341
CFS merit scores = 6.28098
CFS merit scores = 6.27855
CFS merit scores = 6.27618
CFS merit scores = 6.27381
CFS merit scores = 6.27146
CFS merit scores = 6.2691
CFS merit scores = 6.26659
CFS merit scores = 6.26407
CFS merit scores = 6.26157
CFS merit scores = 6.25908
CFS merit scores = 6.25663
CFS merit scores = 6.25405
CFS merit scores = 6.25148
CFS merit scores = 6.2488
CFS merit scores = 6.24612
CFS merit scores = 6.24348
CFS merit scores = 6.24084
CFS merit scores = 6.23817
CFS merit scores = 6.2355
CFS merit scores = 6.23288
CFS merit scores = 6.23026
CFS merit scores = 6.22749
CFS merit scores = 6.22478
CFS merit scores = 6.22208
CFS merit scores = 6.2193
CFS merit scores = 6.21658
CFS merit scores = 6.21381
CFS merit scores = 6.21092
CFS merit scores = 6.20807
CFS merit scores = 6.20525
CFS merit scores = 6.20242
CFS merit scores = 6.19953
CFS merit scores = 6.19665
CFS merit scores = 6.19373
CFS merit scores = 6.19071
CFS merit scores = 6.18768
CFS merit scores = 6.18457
CFS merit scores = 6.18143
CFS merit scores = 6.1783
CFS merit scores = 6.17513
CFS merit scores = 6.17197
CFS merit scores = 6.16882
CFS merit scores = 6.16567
CFS merit scores = 6.16246
CFS merit scores = 6.15926
CFS merit scores = 6.15607
CFS merit scores = 6.15279
CFS merit scores = 6.1493
CFS merit scores = 6.14586
CFS merit scores = 6.14241
CFS merit scores = 6.13895
CFS merit scores = 6.13539
CFS merit scores = 6.13185
CFS merit scores = 6.12817
CFS merit scores = 6.12453
CFS merit scores = 6.12092
CFS merit scores = 6.11725
CFS merit scores = 6.11352
CFS merit scores = 6.10979
CFS merit scores = 6.10603
CFS merit scores = 6.10222
CFS merit scores = 6.09844
CFS merit scores = 6.09468
CFS merit scores = 6.09086
CFS merit scores = 6.08704
CFS merit scores = 6.08322
CFS merit scores = 6.07936
CFS merit scores = 6.07556
CFS merit scores = 6.07166
CFS merit scores = 6.06779
CFS merit scores = 6.06395
CFS merit scores = 6.06014
CFS merit scores = 6.05634
CFS merit scores = 6.05253
CFS merit scores = 6.04876
CFS merit scores = 6.04489
CFS merit scores = 6.04107
CFS merit scores = 6.03714
CFS merit scores = 6.03327
CFS merit scores = 6.02941
CFS merit scores = 6.02559
CFS merit scores = 6.0218
CFS merit scores = 6.01799
CFS merit scores = 6.0142
CFS merit scores = 6.0104
CFS merit scores = 6.00657
CFS merit scores = 6.00278
CFS merit scores = 5.99896
CFS merit scores = 5.99513
CFS merit scores = 5.99135
CFS merit scores = 5.98757
CFS merit scores = 5.98383
CFS merit scores = 5.98013
CFS merit scores = 5.97645
CFS merit scores = 5.9727
CFS merit scores = 5.96894
CFS merit scores = 5.96519
CFS merit scores = 5.96133
CFS merit scores = 5.95747
CFS merit scores = 5.95359
CFS merit scores = 5.94976
CFS merit scores = 5.94591
CFS merit scores = 5.9421
CFS merit scores = 5.93815
CFS merit scores = 5.93417
CFS merit scores = 5.93026
CFS merit scores = 5.92631
CFS merit scores = 5.92236
CFS merit scores = 5.91841
CFS merit scores = 5.91439
CFS merit scores = 5.9104
CFS merit scores = 5.90639
CFS merit scores = 5.9024
CFS merit scores = 5.89844
CFS merit scores = 5.89448
CFS merit scores = 5.89052
CFS merit scores = 5.88654
CFS merit scores = 5.88255
CFS merit scores = 5.87852
CFS merit scores = 5.87444
CFS merit scores = 5.87037
CFS merit scores = 5.86633
CFS merit scores = 5.86227
CFS merit scores = 5.85823
CFS merit scores = 5.85418
CFS merit scores = 5.85001
CFS merit scores = 5.84579
CFS merit scores = 5.8416
CFS merit scores = 5.83742
CFS merit scores = 5.83324
CFS merit scores = 5.82899
CFS merit scores = 5.82473
CFS merit scores = 5.82036
CFS merit scores = 5.81601
CFS merit scores = 5.81169
CFS merit scores = 5.80726
CFS merit scores = 5.80278
CFS merit scores = 5.79821
CFS merit scores = 5.79362
CFS merit scores = 5.78899
CFS merit scores = 5.78435
CFS merit scores = 5.7795
CFS merit scores = 5.77463
CFS merit scores = 5.76975
CFS merit scores = 5.76462
CFS merit scores = 5.75947
CFS merit scores = 5.75429
CFS merit scores = 5.74915
CFS merit scores = 5.74389
CFS merit scores = 5.73869
CFS merit scores = 5.73342
CFS merit scores = 5.7282
CFS merit scores = 5.72297
CFS merit scores = 5.71778
CFS merit scores = 5.71238
CFS merit scores = 5.70701
CFS merit scores = 5.70157
CFS merit scores = 5.69591
CFS merit scores = 5.69022
CFS merit scores = 5.68436
CFS merit scores = 5.67853
CFS merit scores = 5.6727
CFS merit scores = 5.6668
CFS merit scores = 5.66094
CFS merit scores = 5.6547
CFS merit scores = 5.64847
CFS merit scores = 5.642
CFS merit scores = 5.6354
CFS merit scores = 5.6288
CFS merit scores = 5.62223
CFS merit scores = 5.6156
CFS merit scores = 5.60865
CFS merit scores = 5.60174
CFS merit scores = 5.59473
CFS merit scores = 5.58776
CFS merit scores = 5.58078
CFS merit scores = 5.57375
CFS merit scores = 5.56658
CFS merit scores = 5.55918
CFS merit scores = 5.55164
CFS merit scores = 5.54414
CFS merit scores = 5.53667
CFS merit scores = 5.52905
CFS merit scores = 5.52097
CFS merit scores = 5.51295
CFS merit scores = 5.50466
CFS merit scores = 5.49638
CFS merit scores = 5.48745
CFS merit scores = 5.4772
CFS merit scores = 5.46639
CFS merit scores = 5.45524
CFS merit scores = 5.44338
CFS merit scores = 5.43154
CFS merit scores = 5.40764
cnt = 1	feature = 80	correl = 0.453617	descr = Gibbs_of_Target_Sequence__Pos_19_Step_1
cnt = 2	feature = 2	correl = -0.147904	descr = Position_Specific_Bin_Base_0_Base_G
cnt = 3	feature = 857	correl = -0.0729079	descr = N_Gram_TGGC
cnt = 4	feature = 569	correl = 0.0539531	descr = N_Gram_GATTA
cnt = 5	feature = 721	correl = -0.0229944	descr = N_Gram_GTTCC
cnt = 6	feature = 462	correl = -0.0257219	descr = N_Gram_CGGGA
cnt = 7	feature = 451	correl = -0.0424322	descr = N_Gram_CGCTA
cnt = 8	feature = 716	correl = 0.0359878	descr = N_Gram_GTGTA
cnt = 9	feature = 221	correl = -0.0287155	descr = N_Gram_ACGAC
cnt = 10	feature = 452	correl = -0.0332763	descr = N_Gram_CGCTC
cnt = 11	feature = 326	correl = 0.0274796	descr = N_Gram_CAACG
cnt = 12	feature = 848	correl = -0.0301185	descr = N_Gram_TGCCG
cnt = 13	feature = 442	correl = -0.0461412	descr = N_Gram_CGCAA
cnt = 14	feature = 429	correl = 0.0247248	descr = N_Gram_CCTTA
cnt = 15	feature = 358	correl = 0.0257711	descr = N_Gram_CATAG
cnt = 16	feature = 699	correl = -0.0374493	descr = N_Gram_GTCCG
cnt = 17	feature = 899	correl = 0.0378361	descr = N_Gram_TTCGC
cnt = 18	feature = 612	correl = -0.0478163	descr = N_Gram_GCGGT
cnt = 19	feature = 473	correl = -0.0476661	descr = N_Gram_CGTCG
cnt = 20	feature = 549	correl = 0.0232359	descr = N_Gram_GACTT
cnt = 21	feature = 494	correl = 0.0341375	descr = N_Gram_CTATC
cnt = 22	feature = 474	correl = 0.0252689	descr = N_Gram_CGTCT
cnt = 23	feature = 773	correl = 0.0451554	descr = N_Gram_TATGA
cnt = 24	feature = 734	correl = 0.0235233	descr = N_Gram_TAACT
cnt = 25	feature = 415	correl = 0.0240411	descr = N_Gram_CCGTC
cnt = 26	feature = 768	correl = 0.0246684	descr = N_Gram_TATAG
cnt = 27	feature = 525	correl = -0.0249477	descr = N_Gram_CTTTA
cnt = 28	feature = 885	correl = -0.0234617	descr = N_Gram_TTACC
cnt = 29	feature = 484	correl = 0.0496146	descr = N_Gram_CTAAG
cnt = 30	feature = 705	correl = 0.0373441	descr = N_Gram_GTCTA
cnt = 31	feature = 626	correl = -0.0242688	descr = N_Gram_GCTTA
cnt = 32	feature = 702	correl = 0.0527624	descr = N_Gram_GTCGC
cnt = 33	feature = 481	correl = 0.024576	descr = N_Gram_CGTTT
cnt = 34	feature = 543	correl = -0.0548216	descr = N_Gram_GACCG
cnt = 35	feature = 436	correl = -0.0448707	descr = N_Gram_CGACG
cnt = 36	feature = 308	correl = -0.0223571	descr = N_Gram_ATTAA
cnt = 37	feature = 534	correl = 0.0598361	descr = N_Gram_GAATA
cnt = 38	feature = 464	correl = -0.0576594	descr = N_Gram_CGGGG
cnt = 39	feature = 749	correl = 0.0725806	descr = N_Gram_TACTA
cnt = 40	feature = 542	correl = -0.0340834	descr = N_Gram_GACCC
cnt = 41	feature = 220	correl = -0.039904	descr = N_Gram_ACGAA
cnt = 42	feature = 733	correl = -0.02224	descr = N_Gram_TAACC
cnt = 43	feature = 881	correl = 0.0236873	descr = N_Gram_TTAAG
cnt = 44	feature = 403	correl = -0.0549371	descr = N_Gram_CCGAA
cnt = 45	feature = 248	correl = -0.0261197	descr = N_Gram_AGCAA
cnt = 46	feature = 732	correl = 0.0331241	descr = N_Gram_TAAAG
cnt = 47	feature = 687	correl = 0.0377278	descr = N_Gram_GTAAG
cnt = 48	feature = 262	correl = 0.099712	descr = N_Gram_AGGTA
cnt = 49	feature = 409	correl = -0.0234382	descr = N_Gram_CCGCG
cnt = 50	feature = 722	correl = 0.0395766	descr = N_Gram_GTTCG
cnt = 51	feature = 397	correl = -0.0417072	descr = N_Gram_CCCGG
cnt = 52	feature = 764	correl = 0.0465128	descr = N_Gram_TAGTG
cnt = 53	feature = 620	correl = 0.0276344	descr = N_Gram_GCTCT
cnt = 54	feature = 327	correl = 0.047436	descr = N_Gram_CAAGC
cnt = 55	feature = 739	correl = -0.0526932	descr = N_Gram_TAATC
cnt = 56	feature = 438	correl = -0.0404627	descr = N_Gram_CGAGT
cnt = 57	feature = 552	correl = -0.0336336	descr = N_Gram_GAGAT
cnt = 58	feature = 659	correl = -0.0782113	descr = N_Gram_GGGAA
cnt = 59	feature = 325	correl = 0.0261483	descr = N_Gram_CAACC
cnt = 60	feature = 882	correl = -0.0320872	descr = N_Gram_TTAAT
cnt = 61	feature = 849	correl = 0.0498577	descr = N_Gram_TGCGA
cnt = 62	feature = 539	correl = 0.0264282	descr = N_Gram_GACAT
cnt = 63	feature = 278	correl = 0.0411363	descr = N_Gram_ATAGG
cnt = 64	feature = 763	correl = 0.0232357	descr = N_Gram_TAGTC
cnt = 65	feature = 228	correl = -0.0384462	descr = N_Gram_ACGTT
cnt = 66	feature = 871	correl = 0.0306426	descr = N_Gram_TGTCG
cnt = 67	feature = 495	correl = 0.0309476	descr = N_Gram_CTATG
cnt = 68	feature = 305	correl = -0.0245907	descr = N_Gram_ATGTA
cnt = 69	feature = 622	correl = -0.0312551	descr = N_Gram_GCTGA
cnt = 70	feature = 555	correl = -0.0223482	descr = N_Gram_GAGCG
cnt = 71	feature = 771	correl = 0.0521988	descr = N_Gram_TATCG
cnt = 72	feature = 645	correl = -0.0622834	descr = N_Gram_GGCAA
cnt = 73	feature = 777	correl = 0.0246111	descr = N_Gram_TATTG
cnt = 74	feature = 642	correl = 0.0476698	descr = N_Gram_GGATT
cnt = 75	feature = 746	correl = 0.0284083	descr = N_Gram_TACCT
cnt = 76	feature = 35	correl = 0.0357453	descr = Position_Specific_Bin_Base_13_Base_A
cnt = 77	feature = 743	correl = 0.0717689	descr = N_Gram_TACAA
cnt = 78	feature = 391	correl = -0.0469591	descr = N_Gram_CCCCA
cnt = 79	feature = 356	correl = -0.0466348	descr = N_Gram_CATAA
cnt = 80	feature = 606	correl = -0.0873103	descr = N_Gram_GCGCG
cnt = 81	feature = 476	correl = 0.067383	descr = N_Gram_CGTGA
cnt = 82	feature = 808	correl = -0.0402623	descr = N_Gram_TCGGC
cnt = 83	feature = 774	correl = 0.0258228	descr = N_Gram_TATGT
cnt = 84	feature = 609	correl = -0.0401119	descr = N_Gram_GCGGA
cnt = 85	feature = 426	correl = -0.0485803	descr = N_Gram_CCTGA
cnt = 86	feature = 41	correl = 0.0669387	descr = Position_Specific_Bin_Base_15_Base_A
cnt = 87	feature = 683	correl = -0.0660711	descr = N_Gram_GGTTG
cnt = 88	feature = 291	correl = 0.0241558	descr = N_Gram_ATCGC
cnt = 89	feature = 767	correl = 0.0581326	descr = N_Gram_TATAA
cnt = 90	feature = 310	correl = 0.0252799	descr = N_Gram_ATTAG
cnt = 91	feature = 663	correl = -0.110782	descr = N_Gram_GGGCC
cnt = 92	feature = 911	correl = 0.025593	descr = N_Gram_TTGCA
cnt = 93	feature = 491	correl = 0.0445938	descr = N_Gram_CTAGC
cnt = 94	feature = 909	correl = 0.0324734	descr = N_Gram_TTGAC
cnt = 95	feature = 717	correl = 0.0348174	descr = N_Gram_GTGTT
cnt = 96	feature = 406	correl = -0.0562891	descr = N_Gram_CCGAT
cnt = 97	feature = 311	correl = 0.0720088	descr = N_Gram_ATTAT
cnt = 98	feature = 711	correl = -0.0474406	descr = N_Gram_GTGGA
cnt = 99	feature = 243	correl = -0.0217215	descr = N_Gram_AGAGG
cnt = 100	feature = 496	correl = -0.0225342	descr = N_Gram_CTATT
cnt = 101	feature = 277	correl = 0.0226856	descr = N_Gram_ATAGC
cnt = 102	feature = 821	correl = -0.0275832	descr = N_Gram_TCTCG
cnt = 103	feature = 900	correl = 0.0595792	descr = N_Gram_TTCGT
cnt = 104	feature = 750	correl = 0.0497799	descr = N_Gram_TACTG
cnt = 105	feature = 695	correl = -0.0216209	descr = N_Gram_GTCAC
cnt = 106	feature = 584	correl = -0.0465042	descr = N_Gram_GCATA
cnt = 107	feature = 450	correl = -0.0570825	descr = N_Gram_CGCGT
cnt = 108	feature = 548	correl = 0.0352168	descr = N_Gram_GACTG
cnt = 109	feature = 660	correl = -0.0735485	descr = N_Gram_GGGAG
cnt = 110	feature = 423	correl = -0.0909262	descr = N_Gram_CCTCG
cnt = 111	feature = 334	correl = -0.0231227	descr = N_Gram_CACCG
cnt = 112	feature = 884	correl = 0.0602529	descr = N_Gram_TTACA
cnt = 113	feature = 353	correl = 0.0214679	descr = N_Gram_CAGTT
cnt = 114	feature = 574	correl = -0.065077	descr = N_Gram_GCAAA
cnt = 115	feature = 597	correl = -0.0217657	descr = N_Gram_GCCGG
cnt = 116	feature = 760	correl = 0.0328572	descr = N_Gram_TAGGC
cnt = 117	feature = 934	correl = 0.0400943	descr = N_Gram_TTTTA
cnt = 118	feature = 636	correl = -0.0698527	descr = N_Gram_GGACC
cnt = 119	feature = 667	correl = -0.0552972	descr = N_Gram_GGGGC
cnt = 120	feature = 213	correl = 0.0243783	descr = N_Gram_ACCAT
cnt = 121	feature = 343	correl = -0.043346	descr = N_Gram_CAGAC
cnt = 122	feature = 263	correl = -0.0260562	descr = N_Gram_AGGTG
cnt = 123	feature = 299	correl = 0.0310145	descr = N_Gram_ATGCT
cnt = 124	feature = 517	correl = -0.0524492	descr = N_Gram_CTTAA
cnt = 125	feature = 396	correl = -0.0647516	descr = N_Gram_CCCGC
cnt = 126	feature = 850	correl = -0.0356862	descr = N_Gram_TGCGC
cnt = 127	feature = 324	correl = 0.0869546	descr = N_Gram_CAACA
cnt = 128	feature = 692	correl = 0.0400494	descr = N_Gram_GTATT
cnt = 129	feature = 435	correl = -0.0468832	descr = N_Gram_CGACC
cnt = 130	feature = 4	correl = -0.0932933	descr = Position_Specific_Bin_Base_1_Base_G
cnt = 131	feature = 914	correl = 0.0488904	descr = N_Gram_TTGGA
cnt = 132	feature = 232	correl = 0.0234841	descr = N_Gram_ACTAG
cnt = 133	feature = 632	correl = -0.0221328	descr = N_Gram_GGAAA
cnt = 134	feature = 805	correl = 0.0319486	descr = N_Gram_TCGCT
cnt = 135	feature = 38	correl = -0.0285777	descr = Position_Specific_Bin_Base_14_Base_C
cnt = 136	feature = 337	correl = -0.0321687	descr = N_Gram_CACGA
cnt = 137	feature = 26	correl = 0.0310814	descr = Position_Specific_Bin_Base_9_Base_T
cnt = 138	feature = 490	correl = 0.0368204	descr = N_Gram_CTAGA
cnt = 139	feature = 6	correl = 0.0324388	descr = Position_Specific_Bin_Base_2_Base_C
cnt = 140	feature = 348	correl = -0.041599	descr = N_Gram_CAGCG
cnt = 141	feature = 313	correl = 0.0462856	descr = N_Gram_ATTCG
cnt = 142	feature = 48	correl = -0.0629963	descr = Position_Specific_Bin_Base_17_Base_G
cnt = 143	feature = 812	correl = 0.0999798	descr = N_Gram_TCGTG
cnt = 144	feature = 794	correl = 0.0347577	descr = N_Gram_TCCGT
cnt = 145	feature = 819	correl = 0.0434306	descr = N_Gram_TCTCA
cnt = 146	feature = 803	correl = 0.049434	descr = N_Gram_TCGCA
cnt = 147	feature = 822	correl = 0.0476833	descr = N_Gram_TCTCT
cnt = 148	feature = 231	correl = 0.0698253	descr = N_Gram_ACTAC
cnt = 149	feature = 935	correl = 0.0220902	descr = N_Gram_TTTTG
cnt = 150	feature = 653	correl = -0.0481587	descr = N_Gram_GGCGT
cnt = 151	feature = 389	correl = -0.0861929	descr = N_Gram_CCCAT
cnt = 152	feature = 544	correl = -0.0333394	descr = N_Gram_GACGG
cnt = 153	feature = 52	correl = -0.0646781	descr = Position_Specific_Bin_Base_18_Base_G
cnt = 154	feature = 286	correl = 0.0606805	descr = N_Gram_ATCCA
cnt = 155	feature = 578	correl = -0.0387542	descr = N_Gram_GCACC
cnt = 156	feature = 270	correl = 0.0577441	descr = N_Gram_AGTGA
cnt = 157	feature = 770	correl = 0.0695817	descr = N_Gram_TATCA
cnt = 158	feature = 554	correl = -0.051658	descr = N_Gram_GAGCC
cnt = 159	feature = 410	correl = -0.0253682	descr = N_Gram_CCGCT
cnt = 160	feature = 538	correl = 0.0260177	descr = N_Gram_GACAC
cnt = 161	feature = 633	correl = -0.0244738	descr = N_Gram_GGAAC
cnt = 162	feature = 21	correl = 0.0513243	descr = Position_Specific_Bin_Base_8_Base_A
cnt = 163	feature = 655	correl = -0.0504997	descr = N_Gram_GGCTG
cnt = 164	feature = 367	correl = 0.0238903	descr = N_Gram_CATTG
cnt = 165	feature = 714	correl = -0.0220984	descr = N_Gram_GTGGT
cnt = 166	feature = 694	correl = 0.0421195	descr = N_Gram_GTCAA
cnt = 167	feature = 60	correl = -0.175435	descr = Position_Specific_Bin_Base_20_Base_G
cnt = 168	feature = 362	correl = 0.0420652	descr = N_Gram_CATGA
cnt = 169	feature = 405	correl = -0.047481	descr = N_Gram_CCGAG
cnt = 170	feature = 753	correl = 0.0441168	descr = N_Gram_TAGAA
cnt = 171	feature = 268	correl = 0.0308568	descr = N_Gram_AGTCT
cnt = 172	feature = 15	correl = 0.0804565	descr = Position_Specific_Bin_Base_5_Base_T
cnt = 173	feature = 404	correl = -0.0527488	descr = N_Gram_CCGAC
cnt = 174	feature = 815	correl = 0.0486551	descr = N_Gram_TCTAC
cnt = 175	feature = 233	correl = 0.0469254	descr = N_Gram_ACTCT
cnt = 176	feature = 31	correl = -0.0434022	descr = Position_Specific_Bin_Base_11_Base_A
cnt = 177	feature = 303	correl = -0.0337041	descr = N_Gram_ATGGG
cnt = 178	feature = 725	correl = -0.0257479	descr = N_Gram_GTTGT
cnt = 179	feature = 9	correl = 0.0631342	descr = Position_Specific_Bin_Base_3_Base_G
cnt = 180	feature = 836	correl = 0.0297586	descr = N_Gram_TGAGA
cnt = 181	feature = 678	correl = -0.0274717	descr = N_Gram_GGTGA
cnt = 182	feature = 926	correl = 0.0320508	descr = N_Gram_TTTCC
cnt = 183	feature = 859	correl = -0.0586283	descr = N_Gram_TGGCG
cnt = 184	feature = 515	correl = 0.0342342	descr = N_Gram_CTGTT
cnt = 185	feature = 57	correl = 0.0691677	descr = Position_Specific_Bin_Base_19_Base_T
cnt = 186	feature = 563	correl = 0.071997	descr = N_Gram_GATAT
cnt = 187	feature = 789	correl = 0.0507489	descr = N_Gram_TCCAT
cnt = 188	feature = 611	correl = -0.031798	descr = N_Gram_GCGGG
cnt = 189	feature = 284	correl = 0.0324905	descr = N_Gram_ATCAA
cnt = 190	feature = 449	correl = -0.0686803	descr = N_Gram_CGCGG
cnt = 191	feature = 709	correl = -0.0422962	descr = N_Gram_GTGCC
cnt = 192	feature = 666	correl = -0.054879	descr = N_Gram_GGGGA
cnt = 193	feature = 256	correl = -0.0302573	descr = N_Gram_AGGAG
cnt = 194	feature = 0	correl = 0.0283659	descr = Position_Specific_Bin_Base_0_Base_A
cnt = 195	feature = 260	correl = -0.109919	descr = N_Gram_AGGGC
cnt = 196	feature = 526	correl = 0.0611148	descr = N_Gram_CTTTG
cnt = 197	feature = 530	correl = -0.0376417	descr = N_Gram_GAAGA
cnt = 198	feature = 258	correl = 0.0239285	descr = N_Gram_AGGCT
cnt = 199	feature = 427	correl = -0.0629004	descr = N_Gram_CCTGC
cnt = 200	feature = 34	correl = 0.0348197	descr = Position_Specific_Bin_Base_12_Base_A
cnt = 201	feature = 392	correl = -0.0715687	descr = N_Gram_CCCCG
cnt = 202	feature = 641	correl = -0.0408911	descr = N_Gram_GGATG
cnt = 203	feature = 344	correl = -0.0530625	descr = N_Gram_CAGAG
cnt = 204	feature = 674	correl = 0.0527852	descr = N_Gram_GGTAA
cnt = 205	feature = 335	correl = -0.0468915	descr = N_Gram_CACCT
cnt = 206	feature = 586	correl = 0.028291	descr = N_Gram_GCATT
cnt = 207	feature = 293	correl = 0.0281473	descr = N_Gram_ATCTA
cnt = 208	feature = 347	correl = -0.0507063	descr = N_Gram_CAGCC
cnt = 209	feature = 510	correl = 0.042608	descr = N_Gram_CTGGA
cnt = 210	feature = 843	correl = 0.0323394	descr = N_Gram_TGCAA
cnt = 211	feature = 499	correl = -0.0244129	descr = N_Gram_CTCAC
cnt = 212	feature = 207	correl = 0.063002	descr = N_Gram_ACATG
cnt = 213	feature = 826	correl = 0.0249409	descr = N_Gram_TCTGT
cnt = 214	feature = 249	correl = -0.0228978	descr = N_Gram_AGCAC
cnt = 215	feature = 864	correl = 0.022305	descr = N_Gram_TGGTC
cnt = 216	feature = 376	correl = -0.0450262	descr = N_Gram_CCACG
cnt = 217	feature = 740	correl = 0.0403405	descr = N_Gram_TAATT
cnt = 218	feature = 458	correl = -0.0911562	descr = N_Gram_CGGCC
cnt = 219	feature = 322	correl = -0.0271971	descr = N_Gram_CAAAC
cnt = 220	feature = 45	correl = -0.0630417	descr = Position_Specific_Bin_Base_16_Base_G
cnt = 221	feature = 1	correl = 0.118807	descr = Position_Specific_Bin_Base_0_Base_C
cnt = 222	feature = 238	correl = 0.0387343	descr = N_Gram_ACTGT
cnt = 223	feature = 696	correl = 0.0291531	descr = N_Gram_GTCAT
cnt = 224	feature = 488	correl = 0.0771677	descr = N_Gram_CTACT
cnt = 225	feature = 7	correl = 0.127726	descr = Position_Specific_Bin_Base_2_Base_G
cnt = 226	feature = 913	correl = 0.0272054	descr = N_Gram_TTGCG
cnt = 227	feature = 634	correl = -0.0438606	descr = N_Gram_GGAAG
cnt = 228	feature = 589	correl = -0.0582528	descr = N_Gram_GCCAG
cnt = 229	feature = 618	correl = 0.0289288	descr = N_Gram_GCTAT
cnt = 230	feature = 627	correl = 0.0300316	descr = N_Gram_GCTTG
cnt = 231	feature = 505	correl = -0.0462782	descr = N_Gram_CTGAG
cnt = 232	feature = 17	correl = -0.0358903	descr = Position_Specific_Bin_Base_6_Base_C
cnt = 233	feature = 47	correl = -0.030179	descr = Position_Specific_Bin_Base_17_Base_C
cnt = 234	feature = 736	correl = 0.0427058	descr = N_Gram_TAAGA
cnt = 235	feature = 54	correl = 0.166317	descr = Position_Specific_Bin_Base_19_Base_A
cnt = 236	feature = 288	correl = 0.0396252	descr = N_Gram_ATCCG
cnt = 237	feature = 28	correl = -0.0600876	descr = Position_Specific_Bin_Base_10_Base_C
cnt = 238	feature = 529	correl = 0.0282904	descr = N_Gram_GAACA
cnt = 239	feature = 217	correl = -0.0452744	descr = N_Gram_ACCGG
cnt = 240	feature = 399	correl = -0.0602963	descr = N_Gram_CCCTC
cnt = 241	feature = 809	correl = -0.0909592	descr = N_Gram_TCGGG
cnt = 242	feature = 755	correl = 0.0701862	descr = N_Gram_TAGAG
cnt = 243	feature = 37	correl = 0.113844	descr = Position_Specific_Bin_Base_14_Base_A
cnt = 244	feature = 869	correl = 0.0347163	descr = N_Gram_TGTAT
cnt = 245	feature = 662	correl = -0.0429675	descr = N_Gram_GGGCA
cnt = 246	feature = 10	correl = -0.0843521	descr = Position_Specific_Bin_Base_3_Base_T
cnt = 247	feature = 23	correl = -0.0248625	descr = Position_Specific_Bin_Base_8_Base_G
cnt = 248	feature = 872	correl = 0.030134	descr = N_Gram_TGTCT
cnt = 249	feature = 528	correl = 0.0387224	descr = N_Gram_GAAAT
cnt = 250	feature = 271	correl = -0.0284809	descr = N_Gram_AGTTC
cnt = 251	feature = 690	correl = 0.0229713	descr = N_Gram_GTAGG
cnt = 252	feature = 798	correl = 0.0484091	descr = N_Gram_TCCTT
cnt = 253	feature = 535	correl = 0.0424021	descr = N_Gram_GAATT
cnt = 254	feature = 712	correl = -0.076553	descr = N_Gram_GTGGC
cnt = 255	feature = 792	correl = -0.0672724	descr = N_Gram_TCCCC
cnt = 256	feature = 506	correl = 0.0257408	descr = N_Gram_CTGAT
cnt = 257	feature = 255	correl = -0.0373357	descr = N_Gram_AGCGG
cnt = 258	feature = 18	correl = 0.0888821	descr = Position_Specific_Bin_Base_7_Base_A
cnt = 259	feature = 903	correl = 0.0430972	descr = N_Gram_TTCTC
cnt = 260	feature = 316	correl = 0.0467671	descr = N_Gram_ATTGG
cnt = 261	feature = 424	correl = -0.0728493	descr = N_Gram_CCTCT
cnt = 262	feature = 579	correl = -0.0358089	descr = N_Gram_GCACG
cnt = 263	feature = 811	correl = 0.0236185	descr = N_Gram_TCGTC
cnt = 264	feature = 652	correl = -0.0883884	descr = N_Gram_GGCGG
cnt = 265	feature = 867	correl = 0.0366246	descr = N_Gram_TGTAA
cnt = 266	feature = 834	correl = 0.0661462	descr = N_Gram_TGAAG
cnt = 267	feature = 446	correl = -0.0453426	descr = N_Gram_CGCCT
cnt = 268	feature = 791	correl = -0.0392554	descr = N_Gram_TCCCA
cnt = 269	feature = 639	correl = -0.0655608	descr = N_Gram_GGAGC
cnt = 270	feature = 718	correl = -0.0233103	descr = N_Gram_GTTA
cnt = 271	feature = 924	correl = 0.0669765	descr = N_Gram_TTTAG
cnt = 272	feature = 400	correl = -0.0677729	descr = N_Gram_CCCTG
cnt = 273	feature = 558	correl = -0.0316935	descr = N_Gram_GAGGG
cnt = 274	feature = 502	correl = -0.0695478	descr = N_Gram_CTCGG
cnt = 275	feature = 206	correl = 0.0463099	descr = N_Gram_ACATC
cnt = 276	feature = 614	correl = -0.0876613	descr = N_Gram_GCGTC
cnt = 277	feature = 319	correl = 0.0266239	descr = N_Gram_ATTTC
cnt = 278	feature = 294	correl = 0.0698431	descr = N_Gram_ATCTC
cnt = 279	feature = 676	correl = -0.0769268	descr = N_Gram_GGTCC
cnt = 280	feature = 16	correl = 0.0302313	descr = Position_Specific_Bin_Base_6_Base_A
cnt = 281	feature = 11	correl = 0.0728943	descr = Position_Specific_Bin_Base_4_Base_A
cnt = 282	feature = 49	correl = 0.0560255	descr = Position_Specific_Bin_Base_17_Base_T
cnt = 283	feature = 297	correl = 0.0438565	descr = N_Gram_ATGAG
cnt = 284	feature = 480	correl = -0.0338722	descr = N_Gram_CGTTG
cnt = 285	feature = 541	correl = -0.0565751	descr = N_Gram_GACCA
cnt = 286	feature = 25	correl = -0.0220638	descr = Position_Specific_Bin_Base_9_Base_G
cnt = 287	feature = 567	correl = -0.0451339	descr = N_Gram_GATGT
cnt = 288	feature = 531	correl = -0.035482	descr = N_Gram_GAAGC
cnt = 289	feature = 33	correl = 0.119654	descr = Position_Specific_Bin_Base_11_Base_T
cnt = 290	feature = 838	correl = 0.051822	descr = N_Gram_TGATA
cnt = 291	feature = 596	correl = -0.0266243	descr = N_Gram_GCCGA
cnt = 292	feature = 508	correl = -0.0471142	descr = N_Gram_CTGCC
cnt = 293	feature = 59	correl = -0.313429	descr = Position_Specific_Bin_Base_20_Base_C
cnt = 294	feature = 929	correl = 0.0693426	descr = N_Gram_TTTGA
cnt = 295	feature = 40	correl = 0.0748515	descr = Position_Specific_Bin_Base_14_Base_T
cnt = 296	feature = 8	correl = -0.12919	descr = Position_Specific_Bin_Base_2_Base_T
cnt = 297	feature = 679	correl = -0.0673788	descr = N_Gram_GGTGC
cnt = 298	feature = 56	correl = -0.1249	descr = Position_Specific_Bin_Base_19_Base_G
cnt = 299	feature = 350	correl = -0.0995072	descr = N_Gram_CAGGG
cnt = 300	feature = 377	correl = 0.0246426	descr = N_Gram_CCACT
cnt = 301	feature = 521	correl = 0.0237394	descr = N_Gram_CTTGC
cnt = 302	feature = 624	correl = -0.0416481	descr = N_Gram_GCTGG
cnt = 303	feature = 483	correl = 0.0349176	descr = N_Gram_CTAA
cnt = 304	feature = 738	correl = 0.0488993	descr = N_Gram_TAAGG
cnt = 305	feature = 382	correl = -0.0484153	descr = N_Gram_CCATA
cnt = 306	feature = 592	correl = -0.0678338	descr = N_Gram_GCCCC
cnt = 307	feature = 384	correl = 0.026662	descr = N_Gram_CCATT
cnt = 308	feature = 915	correl = 0.0221711	descr = N_Gram_TTGGT
cnt = 309	feature = 840	correl = -0.022333	descr = N_Gram_TGATG
cnt = 310	feature = 383	correl = -0.0251544	descr = N_Gram_CCATC
cnt = 311	feature = 370	correl = -0.0296904	descr = N_Gram_CCAA
cnt = 312	feature = 29	correl = -0.0627604	descr = Position_Specific_Bin_Base_10_Base_G
cnt = 313	feature = 582	correl = -0.0231262	descr = N_Gram_GCAGC
cnt = 314	feature = 892	correl = 0.0486697	descr = N_Gram_TTATC
cnt = 315	feature = 744	correl = 0.0371727	descr = N_Gram_TACAT
cnt = 316	feature = 413	correl = 0.0220275	descr = N_Gram_CCGT
cnt = 317	feature = 703	correl = 0.0726351	descr = N_Gram_GTCGT
cnt = 318	feature = 593	correl = -0.0960486	descr = N_Gram_GCCCG
cnt = 319	feature = 756	correl = 0.0557141	descr = N_Gram_TAGC
cnt = 320	feature = 876	correl = 0.0476538	descr = N_Gram_TGTTC
cnt = 321	feature = 600	correl = -0.0716418	descr = N_Gram_GCCTC
cnt = 322	feature = 43	correl = 0.0871198	descr = Position_Specific_Bin_Base_16_Base_A
cnt = 323	feature = 787	correl = 0.0345052	descr = N_Gram_TCATC
cnt = 324	feature = 559	correl = -0.0238717	descr = N_Gram_GAGGT
cnt = 325	feature = 664	correl = -0.0751546	descr = N_Gram_GGGCG
cnt = 326	feature = 58	correl = 0.367786	descr = Position_Specific_Bin_Base_20_Base_A
cnt = 327	feature = 800	correl = 0.0267633	descr = N_Gram_TCGA
cnt = 328	feature = 691	correl = 0.0353646	descr = N_Gram_GTAT
cnt = 329	feature = 412	correl = -0.10947	descr = N_Gram_CCGGC
cnt = 330	feature = 500	correl = -0.0346469	descr = N_Gram_CTCCC
cnt = 331	feature = 782	correl = 0.0366252	descr = N_Gram_TCACC
cnt = 332	feature = 46	correl = 0.0368955	descr = Position_Specific_Bin_Base_17_Base_A
cnt = 333	feature = 19	correl = -0.128313	descr = Position_Specific_Bin_Base_7_Base_C
cnt = 334	feature = 853	correl = 0.0520989	descr = N_Gram_TGCTA
cnt = 335	feature = 24	correl = 0.0665274	descr = Position_Specific_Bin_Base_8_Base_T
cnt = 336	feature = 707	correl = 0.0269796	descr = N_Gram_GTGAA
cnt = 337	feature = 675	correl = 0.0377116	descr = N_Gram_GGTCA
cnt = 338	feature = 223	correl = -0.0499671	descr = N_Gram_ACGG
cnt = 339	feature = 14	correl = -0.0687039	descr = Position_Specific_Bin_Base_5_Base_C
cnt = 340	feature = 105	correl = -0.0553405	descr = Xue_Structure_Feature_A101
cnt = 341	feature = 825	correl = 0.0395787	descr = N_Gram_TCTGG
cnt = 342	feature = 545	correl = 0.0262974	descr = N_Gram_GACT
cnt = 343	feature = 858	correl = -0.0534997	descr = N_Gram_TGGCC
cnt = 344	feature = 242	correl = 0.0543035	descr = N_Gram_AGACA
cnt = 345	feature = 39	correl = -0.161317	descr = Position_Specific_Bin_Base_14_Base_G
cnt = 346	feature = 42	correl = -0.0363079	descr = Position_Specific_Bin_Base_15_Base_G
cnt = 347	feature = 366	correl = 0.069522	descr = N_Gram_CATTA
cnt = 348	feature = 917	correl = 0.0465068	descr = N_Gram_TTGTA
cnt = 349	feature = 640	correl = -0.0522015	descr = N_Gram_GGAGG
cnt = 350	feature = 646	correl = -0.0414608	descr = N_Gram_GGCAG
cnt = 351	feature = 519	correl = 0.0262597	descr = N_Gram_CTTCT
cnt = 352	feature = 289	correl = 0.0468138	descr = N_Gram_ATCG
cnt = 353	feature = 897	correl = 0.0343558	descr = N_Gram_TTCCT
cnt = 354	feature = 860	correl = -0.0316094	descr = N_Gram_TGGCT
cnt = 355	feature = 927	correl = 0.0529527	descr = N_Gram_TTTCT
cnt = 356	feature = 565	correl = -0.0260799	descr = N_Gram_GATGA
cnt = 357	feature = 560	correl = 0.027203	descr = N_Gram_GAGT
cnt = 358	feature = 32	correl = -0.0523976	descr = Position_Specific_Bin_Base_11_Base_G
cnt = 359	feature = 227	correl = -0.0386445	descr = N_Gram_ACGT
cnt = 360	feature = 931	correl = 0.0360339	descr = N_Gram_TTTGG
cnt = 361	feature = 610	correl = -0.0917603	descr = N_Gram_GCGGC
cnt = 362	feature = 388	correl = -0.0782015	descr = N_Gram_CCCAG
cnt = 363	feature = 568	correl = 0.0480107	descr = N_Gram_GATT
cnt = 364	feature = 44	correl = -0.042423	descr = Position_Specific_Bin_Base_16_Base_C
cnt = 365	feature = 421	correl = -0.0320464	descr = N_Gram_CCTCA
cnt = 366	feature = 863	correl = -0.0557982	descr = N_Gram_TGGGG
cnt = 367	feature = 708	correl = -0.0341191	descr = N_Gram_GTGC
cnt = 368	feature = 432	correl = -0.0628694	descr = N_Gram_CGAA
cnt = 369	feature = 878	correl = 0.0547963	descr = N_Gram_TGTTT
cnt = 370	feature = 298	correl = 0.0285731	descr = N_Gram_ATGC
cnt = 371	feature = 230	correl = 0.0473636	descr = N_Gram_ACTA
cnt = 372	feature = 680	correl = -0.0846036	descr = N_Gram_GGTGG
cnt = 373	feature = 704	correl = 0.0232254	descr = N_Gram_GTCT
cnt = 374	feature = 346	correl = -0.0349867	descr = N_Gram_CAGCA
cnt = 375	feature = 883	correl = 0.0442847	descr = N_Gram_TTAC
cnt = 376	feature = 63	correl = 0.0846561	descr = Gibbs_of_Target_Sequence__Pos_0_Step_1
cnt = 377	feature = 904	correl = 0.0893662	descr = N_Gram_TTCTG
cnt = 378	feature = 81	correl = 0.424665	descr = Gibbs_of_Target_Sequence__Pos_20_Step_1
cnt = 379	feature = 796	correl = -0.0351247	descr = N_Gram_TCCTC
cnt = 380	feature = 766	correl = 0.0570675	descr = N_Gram_TATA
cnt = 381	feature = 489	correl = 0.0450226	descr = N_Gram_CTAG
cnt = 382	feature = 820	correl = 0.0297841	descr = N_Gram_TCTCC
cnt = 383	feature = 802	correl = 0.0473653	descr = N_Gram_TCGC
cnt = 384	feature = 907	correl = 0.0542968	descr = N_Gram_TTGA
cnt = 385	feature = 536	correl = 0.0387275	descr = N_Gram_GACA
cnt = 386	feature = 475	correl = 0.0403415	descr = N_Gram_CGTG
cnt = 387	feature = 583	correl = 0.0326849	descr = N_Gram_GCAT
cnt = 388	feature = 511	correl = -0.0776314	descr = N_Gram_CTGGC
cnt = 389	feature = 355	correl = -0.0309241	descr = N_Gram_CATA
cnt = 390	feature = 434	correl = -0.0491038	descr = N_Gram_CGAC
cnt = 391	feature = 577	correl = -0.0272692	descr = N_Gram_GCAC
cnt = 392	feature = 681	correl = -0.039932	descr = N_Gram_GGTT
cnt = 393	feature = 772	correl = 0.0493613	descr = N_Gram_TATG
cnt = 394	feature = 214	correl = -0.0321535	descr = N_Gram_ACCC
cnt = 395	feature = 478	correl = -0.0589274	descr = N_Gram_CGTT
cnt = 396	feature = 598	correl = -0.0521982	descr = N_Gram_GCCT
cnt = 397	feature = 314	correl = 0.0917193	descr = N_Gram_ATTCT
cnt = 398	feature = 254	correl = -0.0565051	descr = N_Gram_AGCG
cnt = 399	feature = 891	correl = 0.0409982	descr = N_Gram_TTAT
cnt = 400	feature = 748	correl = 0.0582415	descr = N_Gram_TACT
cnt = 401	feature = 759	correl = 0.0263143	descr = N_Gram_TAGG
cnt = 402	feature = 625	correl = -0.0278713	descr = N_Gram_GCTT
cnt = 403	feature = 315	correl = 0.062848	descr = N_Gram_ATTG
cnt = 404	feature = 275	correl = 0.0423922	descr = N_Gram_ATAG
cnt = 405	feature = 616	correl = 0.040618	descr = N_Gram_GCTA
cnt = 406	feature = 649	correl = -0.122882	descr = N_Gram_GGCCC
cnt = 407	feature = 697	correl = -0.0827608	descr = N_Gram_GTCC
cnt = 408	feature = 685	correl = 0.0564951	descr = N_Gram_GTAA
cnt = 409	feature = 701	correl = 0.0529075	descr = N_Gram_GTCG
cnt = 410	feature = 520	correl = 0.0429478	descr = N_Gram_CTTG
cnt = 411	feature = 573	correl = -0.0522007	descr = N_Gram_GCAA
cnt = 412	feature = 631	correl = -0.031662	descr = N_Gram_GGAA
cnt = 413	feature = 501	correl = -0.0863572	descr = N_Gram_CTCG
cnt = 414	feature = 514	correl = 0.0358022	descr = N_Gram_CTGT
cnt = 415	feature = 735	correl = 0.0637879	descr = N_Gram_TAAG
cnt = 416	feature = 553	correl = -0.0342933	descr = N_Gram_GAGC
cnt = 417	feature = 492	correl = 0.0414854	descr = N_Gram_CTAT
cnt = 418	feature = 613	correl = -0.0684359	descr = N_Gram_GCGT
cnt = 419	feature = 786	correl = 0.0451252	descr = N_Gram_TCAT
cnt = 420	feature = 378	correl = -0.0683927	descr = N_Gram_CCAG
cnt = 421	feature = 603	correl = -0.0817647	descr = N_Gram_GCGC
cnt = 422	feature = 769	correl = 0.0658846	descr = N_Gram_TATC
cnt = 423	feature = 485	correl = 0.0616165	descr = N_Gram_CTAC
cnt = 424	feature = 887	correl = 0.0598208	descr = N_Gram_TTAG
cnt = 425	feature = 673	correl = 0.0447658	descr = N_Gram_GGTA
cnt = 426	feature = 251	correl = -0.0567077	descr = N_Gram_AGCC
cnt = 427	feature = 210	correl = -0.0376992	descr = N_Gram_ACCA
cnt = 428	feature = 806	correl = -0.046046	descr = N_Gram_TCGG
cnt = 429	feature = 658	correl = -0.0963662	descr = N_Gram_GGGA
cnt = 430	feature = 595	correl = -0.0350742	descr = N_Gram_GCCG
cnt = 431	feature = 321	correl = -0.0216442	descr = N_Gram_CAAA
cnt = 432	feature = 671	correl = -0.0748457	descr = N_Gram_GGGTG
cnt = 433	feature = 852	correl = 0.0272503	descr = N_Gram_TGCT
cnt = 434	feature = 296	correl = 0.0340517	descr = N_Gram_ATGA
cnt = 435	feature = 925	correl = 0.0465158	descr = N_Gram_TTTC
cnt = 436	feature = 916	correl = 0.0836378	descr = N_Gram_TTGT
cnt = 437	feature = 398	correl = -0.0798595	descr = N_Gram_CCCT
cnt = 438	feature = 64	correl = -0.0258802	descr = Gibbs_of_Target_Sequence__Pos_1_Step_1
cnt = 439	feature = 788	correl = 0.0311511	descr = N_Gram_TCCA
cnt = 440	feature = 292	correl = 0.0627216	descr = N_Gram_ATCT
cnt = 441	feature = 654	correl = -0.0422758	descr = N_Gram_GGCT
cnt = 442	feature = 518	correl = 0.029778	descr = N_Gram_CTTC
cnt = 443	feature = 411	correl = -0.0562739	descr = N_Gram_CCGG
cnt = 444	feature = 706	correl = 0.0291887	descr = N_Gram_GTGA
cnt = 445	feature = 83	correl = 0.153415	descr = PF_RNAi_Fold_5'Free_Count
cnt = 446	feature = 638	correl = -0.0550283	descr = N_Gram_GGAG
cnt = 447	feature = 665	correl = -0.0859362	descr = N_Gram_GGGG
cnt = 448	feature = 723	correl = -0.0426728	descr = N_Gram_GTTG
cnt = 449	feature = 279	correl = 0.0802666	descr = N_Gram_ATAT
cnt = 450	feature = 307	correl = 0.0591742	descr = N_Gram_ATTA
cnt = 451	feature = 540	correl = -0.077408	descr = N_Gram_GACC
cnt = 452	feature = 814	correl = 0.0586032	descr = N_Gram_TCTA
cnt = 453	feature = 726	correl = 0.0495416	descr = N_Gram_GTTT
cnt = 454	feature = 67	correl = 0.0596741	descr = Gibbs_of_Target_Sequence__Pos_5_Step_1
cnt = 455	feature = 621	correl = -0.0243254	descr = N_Gram_GCTG
cnt = 456	feature = 229	correl = 0.0322388	descr = N_Gram_ACT
cnt = 457	feature = 823	correl = 0.087266	descr = N_Gram_TCTG
cnt = 458	feature = 790	correl = -0.066999	descr = N_Gram_TCCC
cnt = 459	feature = 910	correl = 0.046697	descr = N_Gram_TTGC
cnt = 460	feature = 752	correl = 0.0833834	descr = N_Gram_TAGA
cnt = 461	feature = 79	correl = 0.210829	descr = Gibbs_of_Target_Sequence__Pos_18_Step_1
cnt = 462	feature = 775	correl = 0.0667392	descr = N_Gram_TATT
cnt = 463	feature = 264	correl = 0.03773	descr = N_Gram_AGT
cnt = 464	feature = 818	correl = 0.0616614	descr = N_Gram_TCTC
cnt = 465	feature = 922	correl = 0.0353912	descr = N_Gram_TTTA
cnt = 466	feature = 837	correl = 0.0328339	descr = N_Gram_TGAT
cnt = 467	feature = 65	correl = -0.158524	descr = Gibbs_of_Target_Sequence__Pos_2_Step_1
cnt = 468	feature = 336	correl = -0.0739732	descr = N_Gram_CACG
cnt = 469	feature = 345	correl = -0.0475226	descr = N_Gram_CAGC
cnt = 470	feature = 66	correl = 0.107959	descr = Gibbs_of_Target_Sequence__Pos_4_Step_1
cnt = 471	feature = 580	correl = -0.0371849	descr = N_Gram_GCAG
cnt = 472	feature = 373	correl = -0.0490191	descr = N_Gram_CCAC
cnt = 473	feature = 556	correl = -0.0628523	descr = N_Gram_GAGG
cnt = 474	feature = 365	correl = 0.0487019	descr = N_Gram_CATT
cnt = 475	feature = 73	correl = 0.0596448	descr = Gibbs_of_Target_Sequence__Pos_11_Step_1
cnt = 476	feature = 70	correl = 0.0905592	descr = Gibbs_of_Target_Sequence__Pos_8_Step_1
cnt = 477	feature = 74	correl = 0.122327	descr = Gibbs_of_Target_Sequence__Pos_13_Step_1
cnt = 478	feature = 359	correl = 0.050533	descr = N_Gram_CATC
cnt = 479	feature = 312	correl = 0.0770181	descr = N_Gram_ATTC
cnt = 480	feature = 78	correl = 0.1174	descr = Gibbs_of_Target_Sequence__Pos_17_Step_1
cnt = 481	feature = 394	correl = -0.127925	descr = N_Gram_CCCG
cnt = 482	feature = 677	correl = -0.0716679	descr = N_Gram_GGTG
cnt = 483	feature = 647	correl = -0.129057	descr = N_Gram_GGCC
cnt = 484	feature = 71	correl = 0.100194	descr = Gibbs_of_Target_Sequence__Pos_9_Step_1
cnt = 485	feature = 684	correl = 0.0659038	descr = N_Gram_GTA
cnt = 486	feature = 928	correl = 0.0930274	descr = N_Gram_TTTG
cnt = 487	feature = 650	correl = -0.111395	descr = N_Gram_GGCG
cnt = 488	feature = 669	correl = -0.0436492	descr = N_Gram_GGGT
cnt = 489	feature = 608	correl = -0.105517	descr = N_Gram_GCGG
cnt = 490	feature = 875	correl = 0.075583	descr = N_Gram_TGTT
cnt = 491	feature = 77	correl = 0.122177	descr = Gibbs_of_Target_Sequence__Pos_16_Step_1
cnt = 492	feature = 75	correl = 0.15011	descr = Gibbs_of_Target_Sequence__Pos_14_Step_1
cnt = 493	feature = 240	correl = 0.0407819	descr = N_Gram_AGA
cnt = 494	feature = 469	correl = -0.0257491	descr = N_Gram_CGT
cnt = 495	feature = 780	correl = 0.0332613	descr = N_Gram_TCA
cnt = 496	feature = 72	correl = 0.115181	descr = Gibbs_of_Target_Sequence__Pos_10_Step_1
cnt = 497	feature = 68	correl = 0.10118	descr = Gibbs_of_Target_Sequence__Pos_6_Step_1
cnt = 498	feature = 901	correl = 0.0938253	descr = N_Gram_TTCT
cnt = 499	feature = 799	correl = 0.0364495	descr = N_Gram_TCG
cnt = 500	feature = 590	correl = -0.166488	descr = N_Gram_GCCC
cnt = 501	feature = 461	correl = -0.0874776	descr = N_Gram_CGGG
cnt = 502	feature = 318	correl = 0.0396416	descr = N_Gram_ATTT
cnt = 503	feature = 572	correl = -0.044366	descr = N_Gram_GCA
cnt = 504	feature = 283	correl = 0.0621084	descr = N_Gram_ATC
cnt = 505	feature = 76	correl = 0.0982351	descr = Gibbs_of_Target_Sequence__Pos_15_Step_1
cnt = 506	feature = 831	correl = 0.0683218	descr = N_Gram_TGA
cnt = 507	feature = 865	correl = 0.0847013	descr = N_Gram_TGT
cnt = 508	feature = 69	correl = 0.161979	descr = Gibbs_of_Target_Sequence__Pos_7_Step_1
cnt = 509	feature = 751	correl = 0.0979162	descr = N_Gram_TAG
cnt = 510	feature = 527	correl = 0.0214057	descr = N_Gram_GAA
cnt = 511	feature = 550	correl = -0.0370283	descr = N_Gram_GAG
cnt = 512	feature = 856	correl = -0.0483815	descr = N_Gram_TGG
cnt = 513	feature = 516	correl = 0.0490834	descr = N_Gram_CTT
cnt = 514	feature = 482	correl = 0.0927737	descr = N_Gram_CTA
cnt = 515	feature = 779	correl = 0.0452087	descr = N_Gram_TC
cnt = 516	feature = 672	correl = -0.0341524	descr = N_Gram_GGT
cnt = 517	feature = 341	correl = -0.0365768	descr = N_Gram_CAG
cnt = 518	feature = 354	correl = 0.0820465	descr = N_Gram_CAT
cnt = 519	feature = 729	correl = 0.0704309	descr = N_Gram_TAA
cnt = 520	feature = 369	correl = -0.0725875	descr = N_Gram_CCA
cnt = 521	feature = 440	correl = -0.0563363	descr = N_Gram_CGC
cnt = 522	feature = 273	correl = 0.0427411	descr = N_Gram_ATA
cnt = 523	feature = 813	correl = 0.109779	descr = N_Gram_TCT
cnt = 524	feature = 880	correl = 0.0793423	descr = N_Gram_TTA
cnt = 525	feature = 385	correl = -0.173345	descr = N_Gram_CCC
cnt = 526	feature = 657	correl = -0.133209	descr = N_Gram_GGG
cnt = 527	feature = 894	correl = 0.0813725	descr = N_Gram_TTC
cnt = 528	feature = 643	correl = -0.173773	descr = N_Gram_GGC
cnt = 529	feature = 401	correl = -0.0900051	descr = N_Gram_CCG
cnt = 530	feature = 765	correl = 0.119917	descr = N_Gram_TAT
cnt = 531	feature = 587	correl = -0.139571	descr = N_Gram_GCC
cnt = 532	feature = 629	correl = -0.106779	descr = N_Gram_GG
cnt = 533	feature = 368	correl = -0.105231	descr = N_Gram_CC
cnt = 534	feature = 306	correl = 0.12783	descr = N_Gram_ATT
cnt = 535	feature = 879	correl = 0.156132	descr = N_Gram_TT
cnt = 536	feature = 82	correl = 0.235364	descr = PF_RNAi_Fold_Energy
cnt = 537	feature = 430	correl = -0.08742	descr = N_Gram_CG
cnt = 538	feature = 62	correl = 0.291703	descr = Gibbs_of_Target_Sequence_
num rows = 2187
num_elements = 1178793
..*
optimization finished, #iter = 2190
nu = 0.220680
obj = -36.809916, rho = -0.774140
nSV = 984, nBSV = 166
num rows = 244
num_elements = 131516
*
optimization finished, #iter = 191
nu = 0.203833
obj = -4.745049, rho = -0.764857
nSV = 133, nBSV = 7
..*
optimization finished, #iter = 2190
nu = 0.220680
obj = -36.809916, rho = -0.774140
nSV = 984, nBSV = 166
CFS merit scores = 1.45497
CFS merit scores = 1.61614
CFS merit scores = 1.8489
CFS merit scores = 2.07403
CFS merit scores = 2.28019
CFS merit scores = 2.46539
CFS merit scores = 2.6337
CFS merit scores = 2.79066
CFS merit scores = 2.9397
CFS merit scores = 3.07943
CFS merit scores = 3.21146
CFS merit scores = 3.33631
CFS merit scores = 3.45536
CFS merit scores = 3.56893
CFS merit scores = 3.67856
CFS merit scores = 3.7831
CFS merit scores = 3.8834
CFS merit scores = 3.97971
CFS merit scores = 4.0726
CFS merit scores = 4.1622
CFS merit scores = 4.24859
CFS merit scores = 4.33194
CFS merit scores = 4.41226
CFS merit scores = 4.48983
CFS merit scores = 4.56479
CFS merit scores = 4.63642
CFS merit scores = 4.7058
CFS merit scores = 4.77255
CFS merit scores = 4.83763
CFS merit scores = 4.90103
CFS merit scores = 4.96257
CFS merit scores = 5.02253
CFS merit scores = 5.07928
CFS merit scores = 5.13429
CFS merit scores = 5.18626
CFS merit scores = 5.23619
CFS merit scores = 5.28532
CFS merit scores = 5.33286
CFS merit scores = 5.37884
CFS merit scores = 5.42367
CFS merit scores = 5.46333
CFS merit scores = 5.50144
CFS merit scores = 5.53891
CFS merit scores = 5.57525
CFS merit scores = 5.60991
CFS merit scores = 5.64371
CFS merit scores = 5.67687
CFS merit scores = 5.70831
CFS merit scores = 5.73843
CFS merit scores = 5.76767
CFS merit scores = 5.79634
CFS merit scores = 5.82446
CFS merit scores = 5.85152
CFS merit scores = 5.87581
CFS merit scores = 5.89976
CFS merit scores = 5.92342
CFS merit scores = 5.94637
CFS merit scores = 5.96855
CFS merit scores = 5.99049
CFS merit scores = 6.01139
CFS merit scores = 6.03133
CFS merit scores = 6.04976
CFS merit scores = 6.06777
CFS merit scores = 6.08541
CFS merit scores = 6.10236
CFS merit scores = 6.11818
CFS merit scores = 6.13346
CFS merit scores = 6.14764
CFS merit scores = 6.16122
CFS merit scores = 6.17479
CFS merit scores = 6.18729
CFS merit scores = 6.19865
CFS merit scores = 6.20989
CFS merit scores = 6.22046
CFS merit scores = 6.23036
CFS merit scores = 6.2405
CFS merit scores = 6.25056
CFS merit scores = 6.26057
CFS merit scores = 6.27045
CFS merit scores = 6.27947
CFS merit scores = 6.28844
CFS merit scores = 6.2975
CFS merit scores = 6.30593
CFS merit scores = 6.31424
CFS merit scores = 6.32216
CFS merit scores = 6.32991
CFS merit scores = 6.33652
CFS merit scores = 6.34346
CFS merit scores = 6.34991
CFS merit scores = 6.35557
CFS merit scores = 6.36147
CFS merit scores = 6.36733
CFS merit scores = 6.37343
CFS merit scores = 6.3797
CFS merit scores = 6.3856
CFS merit scores = 6.39101
CFS merit scores = 6.39647
CFS merit scores = 6.4014
CFS merit scores = 6.40644
CFS merit scores = 6.41083
CFS merit scores = 6.41527
CFS merit scores = 6.41956
CFS merit scores = 6.42388
CFS merit scores = 6.42806
CFS merit scores = 6.43203
CFS merit scores = 6.43612
CFS merit scores = 6.43987
CFS merit scores = 6.44333
CFS merit scores = 6.44688
CFS merit scores = 6.45036
CFS merit scores = 6.4538
CFS merit scores = 6.4573
CFS merit scores = 6.46053
CFS merit scores = 6.46401
CFS merit scores = 6.46704
CFS merit scores = 6.46988
CFS merit scores = 6.47253
CFS merit scores = 6.47516
CFS merit scores = 6.47763
CFS merit scores = 6.48
CFS merit scores = 6.48243
CFS merit scores = 6.48481
CFS merit scores = 6.48731
CFS merit scores = 6.4894
CFS merit scores = 6.4915
CFS merit scores = 6.49379
CFS merit scores = 6.49601
CFS merit scores = 6.4979
CFS merit scores = 6.49999
CFS merit scores = 6.50222
CFS merit scores = 6.50402
CFS merit scores = 6.50581
CFS merit scores = 6.50755
CFS merit scores = 6.50936
CFS merit scores = 6.51103
CFS merit scores = 6.51283
CFS merit scores = 6.51447
CFS merit scores = 6.51609
CFS merit scores = 6.51746
CFS merit scores = 6.5189
CFS merit scores = 6.52035
CFS merit scores = 6.52175
CFS merit scores = 6.52325
CFS merit scores = 6.52458
CFS merit scores = 6.52526
CFS merit scores = 6.52597
CFS merit scores = 6.52683
CFS merit scores = 6.5273
CFS merit scores = 6.52777
CFS merit scores = 6.52825
CFS merit scores = 6.52869
CFS merit scores = 6.52889
CFS merit scores = 6.52923
CFS merit scores = 6.529
CFS merit scores = 6.52884
CFS merit scores = 6.52878
CFS merit scores = 6.5286
CFS merit scores = 6.52839
CFS merit scores = 6.52824
CFS merit scores = 6.5281
CFS merit scores = 6.52817
CFS merit scores = 6.52775
CFS merit scores = 6.52739
CFS merit scores = 6.52716
CFS merit scores = 6.52683
CFS merit scores = 6.52636
CFS merit scores = 6.526
CFS merit scores = 6.52572
CFS merit scores = 6.52551
CFS merit scores = 6.52519
CFS merit scores = 6.52487
CFS merit scores = 6.52464
CFS merit scores = 6.52431
CFS merit scores = 6.52408
CFS merit scores = 6.5234
CFS merit scores = 6.52279
CFS merit scores = 6.52201
CFS merit scores = 6.52136
CFS merit scores = 6.52068
CFS merit scores = 6.52005
CFS merit scores = 6.51948
CFS merit scores = 6.5189
CFS merit scores = 6.51815
CFS merit scores = 6.51734
CFS merit scores = 6.51655
CFS merit scores = 6.51587
CFS merit scores = 6.51509
CFS merit scores = 6.51443
CFS merit scores = 6.51381
CFS merit scores = 6.51326
CFS merit scores = 6.51271
CFS merit scores = 6.51218
CFS merit scores = 6.51171
CFS merit scores = 6.51096
CFS merit scores = 6.51028
CFS merit scores = 6.50952
CFS merit scores = 6.50875
CFS merit scores = 6.50791
CFS merit scores = 6.50702
CFS merit scores = 6.50609
CFS merit scores = 6.50514
CFS merit scores = 6.50426
CFS merit scores = 6.50338
CFS merit scores = 6.50245
CFS merit scores = 6.50156
CFS merit scores = 6.50053
CFS merit scores = 6.49944
CFS merit scores = 6.49842
CFS merit scores = 6.49746
CFS merit scores = 6.49653
CFS merit scores = 6.49544
CFS merit scores = 6.49432
CFS merit scores = 6.49329
CFS merit scores = 6.49224
CFS merit scores = 6.49103
CFS merit scores = 6.48967
CFS merit scores = 6.48833
CFS merit scores = 6.48707
CFS merit scores = 6.48585
CFS merit scores = 6.48459
CFS merit scores = 6.48331
CFS merit scores = 6.48198
CFS merit scores = 6.48067
CFS merit scores = 6.47939
CFS merit scores = 6.47817
CFS merit scores = 6.47687
CFS merit scores = 6.47561
CFS merit scores = 6.47441
CFS merit scores = 6.47327
CFS merit scores = 6.47215
CFS merit scores = 6.47094
CFS merit scores = 6.46983
CFS merit scores = 6.46866
CFS merit scores = 6.46744
CFS merit scores = 6.46595
CFS merit scores = 6.46455
CFS merit scores = 6.46314
CFS merit scores = 6.46166
CFS merit scores = 6.46011
CFS merit scores = 6.45861
CFS merit scores = 6.45697
CFS merit scores = 6.45536
CFS merit scores = 6.4538
CFS merit scores = 6.45233
CFS merit scores = 6.4507
CFS merit scores = 6.44913
CFS merit scores = 6.44752
CFS merit scores = 6.4459
CFS merit scores = 6.44431
CFS merit scores = 6.44281
CFS merit scores = 6.44126
CFS merit scores = 6.43974
CFS merit scores = 6.4381
CFS merit scores = 6.4365
CFS merit scores = 6.43494
CFS merit scores = 6.43324
CFS merit scores = 6.43163
CFS merit scores = 6.42994
CFS merit scores = 6.42828
CFS merit scores = 6.42666
CFS merit scores = 6.42513
CFS merit scores = 6.42357
CFS merit scores = 6.42201
CFS merit scores = 6.42023
CFS merit scores = 6.4185
CFS merit scores = 6.41677
CFS merit scores = 6.41501
CFS merit scores = 6.41327
CFS merit scores = 6.41148
CFS merit scores = 6.40971
CFS merit scores = 6.40799
CFS merit scores = 6.40622
CFS merit scores = 6.40443
CFS merit scores = 6.40269
CFS merit scores = 6.40082
CFS merit scores = 6.39901
CFS merit scores = 6.39703
CFS merit scores = 6.3951
CFS merit scores = 6.39316
CFS merit scores = 6.39119
CFS merit scores = 6.38927
CFS merit scores = 6.38734
CFS merit scores = 6.38533
CFS merit scores = 6.38337
CFS merit scores = 6.38144
CFS merit scores = 6.37952
CFS merit scores = 6.37749
CFS merit scores = 6.37549
CFS merit scores = 6.37349
CFS merit scores = 6.37144
CFS merit scores = 6.36928
CFS merit scores = 6.36715
CFS merit scores = 6.36505
CFS merit scores = 6.363
CFS merit scores = 6.36094
CFS merit scores = 6.35876
CFS merit scores = 6.35664
CFS merit scores = 6.35448
CFS merit scores = 6.3523
CFS merit scores = 6.35018
CFS merit scores = 6.34805
CFS merit scores = 6.34594
CFS merit scores = 6.34385
CFS merit scores = 6.34185
CFS merit scores = 6.33966
CFS merit scores = 6.33742
CFS merit scores = 6.33525
CFS merit scores = 6.33311
CFS merit scores = 6.33096
CFS merit scores = 6.32881
CFS merit scores = 6.32667
CFS merit scores = 6.32457
CFS merit scores = 6.32246
CFS merit scores = 6.32043
CFS merit scores = 6.31827
CFS merit scores = 6.31618
CFS merit scores = 6.31408
CFS merit scores = 6.3119
CFS merit scores = 6.30965
CFS merit scores = 6.30741
CFS merit scores = 6.30518
CFS merit scores = 6.30298
CFS merit scores = 6.3008
CFS merit scores = 6.29863
CFS merit scores = 6.29629
CFS merit scores = 6.29396
CFS merit scores = 6.29157
CFS merit scores = 6.28924
CFS merit scores = 6.28689
CFS merit scores = 6.28453
CFS merit scores = 6.28209
CFS merit scores = 6.27965
CFS merit scores = 6.27722
CFS merit scores = 6.2748
CFS merit scores = 6.2724
CFS merit scores = 6.26997
CFS merit scores = 6.26749
CFS merit scores = 6.26501
CFS merit scores = 6.26259
CFS merit scores = 6.26005
CFS merit scores = 6.25744
CFS merit scores = 6.25471
CFS merit scores = 6.25197
CFS merit scores = 6.24921
CFS merit scores = 6.24649
CFS merit scores = 6.24377
CFS merit scores = 6.24104
CFS merit scores = 6.23835
CFS merit scores = 6.23567
CFS merit scores = 6.23301
CFS merit scores = 6.23039
CFS merit scores = 6.2277
CFS merit scores = 6.225
CFS merit scores = 6.22232
CFS merit scores = 6.21962
CFS merit scores = 6.21688
CFS merit scores = 6.21417
CFS merit scores = 6.21139
CFS merit scores = 6.20865
CFS merit scores = 6.20592
CFS merit scores = 6.20321
CFS merit scores = 6.20051
CFS merit scores = 6.19784
CFS merit scores = 6.19503
CFS merit scores = 6.19217
CFS merit scores = 6.18923
CFS merit scores = 6.18631
CFS merit scores = 6.18341
CFS merit scores = 6.18049
CFS merit scores = 6.17754
CFS merit scores = 6.17461
CFS merit scores = 6.17165
CFS merit scores = 6.16869
CFS merit scores = 6.16572
CFS merit scores = 6.16267
CFS merit scores = 6.15953
CFS merit scores = 6.1564
CFS merit scores = 6.15323
CFS merit scores = 6.15002
CFS merit scores = 6.14679
CFS merit scores = 6.14356
CFS merit scores = 6.14033
CFS merit scores = 6.13702
CFS merit scores = 6.13374
CFS merit scores = 6.1304
CFS merit scores = 6.12706
CFS merit scores = 6.12365
CFS merit scores = 6.12024
CFS merit scores = 6.11681
CFS merit scores = 6.11338
CFS merit scores = 6.11003
CFS merit scores = 6.10651
CFS merit scores = 6.10298
CFS merit scores = 6.09948
CFS merit scores = 6.09602
CFS merit scores = 6.09259
CFS merit scores = 6.08909
CFS merit scores = 6.08555
CFS merit scores = 6.08204
CFS merit scores = 6.07859
CFS merit scores = 6.07502
CFS merit scores = 6.07148
CFS merit scores = 6.06783
CFS merit scores = 6.06422
CFS merit scores = 6.06059
CFS merit scores = 6.05699
CFS merit scores = 6.05338
CFS merit scores = 6.04977
CFS merit scores = 6.04605
CFS merit scores = 6.04238
CFS merit scores = 6.03867
CFS merit scores = 6.03494
CFS merit scores = 6.03125
CFS merit scores = 6.02759
CFS merit scores = 6.02383
CFS merit scores = 6.02001
CFS merit scores = 6.01624
CFS merit scores = 6.0125
CFS merit scores = 6.00874
CFS merit scores = 6.00489
CFS merit scores = 6.00095
CFS merit scores = 5.997
CFS merit scores = 5.99305
CFS merit scores = 5.98907
CFS merit scores = 5.98503
CFS merit scores = 5.98095
CFS merit scores = 5.97689
CFS merit scores = 5.97285
CFS merit scores = 5.96881
CFS merit scores = 5.96476
CFS merit scores = 5.9607
CFS merit scores = 5.95668
CFS merit scores = 5.95266
CFS merit scores = 5.94868
CFS merit scores = 5.94461
CFS merit scores = 5.94049
CFS merit scores = 5.93634
CFS merit scores = 5.93222
CFS merit scores = 5.92812
CFS merit scores = 5.92396
CFS merit scores = 5.91981
CFS merit scores = 5.9157
CFS merit scores = 5.91162
CFS merit scores = 5.90751
CFS merit scores = 5.90343
CFS merit scores = 5.89938
CFS merit scores = 5.89532
CFS merit scores = 5.89129
CFS merit scores = 5.88725
CFS merit scores = 5.8832
CFS merit scores = 5.87914
CFS merit scores = 5.87515
CFS merit scores = 5.87108
CFS merit scores = 5.86705
CFS merit scores = 5.86297
CFS merit scores = 5.85891
CFS merit scores = 5.85479
CFS merit scores = 5.85067
CFS merit scores = 5.84647
CFS merit scores = 5.84207
CFS merit scores = 5.83766
CFS merit scores = 5.83326
CFS merit scores = 5.82863
CFS merit scores = 5.82405
CFS merit scores = 5.8195
CFS merit scores = 5.81494
CFS merit scores = 5.81028
CFS merit scores = 5.80547
CFS merit scores = 5.80066
CFS merit scores = 5.79586
CFS merit scores = 5.79094
CFS merit scores = 5.78602
CFS merit scores = 5.78109
CFS merit scores = 5.77608
CFS merit scores = 5.77093
CFS merit scores = 5.76583
CFS merit scores = 5.76068
CFS merit scores = 5.75547
CFS merit scores = 5.7501
CFS merit scores = 5.74478
CFS merit scores = 5.73936
CFS merit scores = 5.73385
CFS merit scores = 5.72837
CFS merit scores = 5.72288
CFS merit scores = 5.71729
CFS merit scores = 5.71166
CFS merit scores = 5.70593
CFS merit scores = 5.70024
CFS merit scores = 5.69444
CFS merit scores = 5.68861
CFS merit scores = 5.68275
CFS merit scores = 5.67692
CFS merit scores = 5.67099
CFS merit scores = 5.66498
CFS merit scores = 5.65875
CFS merit scores = 5.65235
CFS merit scores = 5.64581
CFS merit scores = 5.63924
CFS merit scores = 5.63265
CFS merit scores = 5.62598
CFS merit scores = 5.61936
CFS merit scores = 5.61264
CFS merit scores = 5.60597
CFS merit scores = 5.59905
CFS merit scores = 5.5921
CFS merit scores = 5.58459
CFS merit scores = 5.5771
CFS merit scores = 5.56955
CFS merit scores = 5.5618
CFS merit scores = 5.55407
CFS merit scores = 5.54618
CFS merit scores = 5.53811
CFS merit scores = 5.53012
CFS merit scores = 5.52201
CFS merit scores = 5.51188
CFS merit scores = 5.50112
CFS merit scores = 5.49021
CFS merit scores = 5.47881
CFS merit scores = 5.46672
CFS merit scores = 5.45399
CFS merit scores = 5.42938
cnt = 1	feature = 81	correl = 0.454969	descr = Gibbs_of_Target_Sequence__Pos_19_Step_1
cnt = 2	feature = 2	correl = -0.147063	descr = Position_Specific_Bin_Base_0_Base_G
cnt = 3	feature = 852	correl = -0.0672022	descr = N_Gram_TGGC
cnt = 4	feature = 228	correl = 0.0333661	descr = N_Gram_ACT
cnt = 5	feature = 694	correl = -0.0287939	descr = N_Gram_GTCGG
cnt = 6	feature = 841	correl = -0.0344566	descr = N_Gram_TGCCG
cnt = 7	feature = 504	correl = -0.0370156	descr = N_Gram_CTTAA
cnt = 8	feature = 325	correl = 0.0252918	descr = N_Gram_CAAGG
cnt = 9	feature = 878	correl = -0.0364469	descr = N_Gram_TTACG
cnt = 10	feature = 284	correl = -0.024136	descr = N_Gram_ATCCC
cnt = 11	feature = 800	correl = -0.0270379	descr = N_Gram_TCGCG
cnt = 12	feature = 440	correl = -0.0607077	descr = N_Gram_CGCTA
cnt = 13	feature = 690	correl = -0.0431451	descr = N_Gram_GTCCG
cnt = 14	feature = 220	correl = -0.0375172	descr = N_Gram_ACGAC
cnt = 15	feature = 432	correl = -0.0323233	descr = N_Gram_CGCAA
cnt = 16	feature = 739	correl = 0.0307677	descr = N_Gram_TACCG
cnt = 17	feature = 768	correl = 0.0247007	descr = N_Gram_TATGC
cnt = 18	feature = 461	correl = 0.0293775	descr = N_Gram_CGTCT
cnt = 19	feature = 221	correl = -0.0215364	descr = N_Gram_ACGCA
cnt = 20	feature = 262	correl = 0.0308568	descr = N_Gram_AGTAA
cnt = 21	feature = 427	correl = -0.0470609	descr = N_Gram_CGAGT
cnt = 22	feature = 713	correl = -0.0498303	descr = N_Gram_GTTAG
cnt = 23	feature = 324	correl = 0.0443205	descr = N_Gram_CAAGC
cnt = 24	feature = 920	correl = -0.0222438	descr = N_Gram_TTTCG
cnt = 25	feature = 505	correl = 0.0343976	descr = N_Gram_CTTAG
cnt = 26	feature = 876	correl = 0.0590329	descr = N_Gram_TTACA
cnt = 27	feature = 767	correl = 0.0683243	descr = N_Gram_TATGA
cnt = 28	feature = 559	correl = 0.0543765	descr = N_Gram_GATTG
cnt = 29	feature = 354	correl = 0.0319448	descr = N_Gram_CATAG
cnt = 30	feature = 683	correl = 0.0427867	descr = N_Gram_GTACC
cnt = 31	feature = 760	correl = 0.023341	descr = N_Gram_TATAC
cnt = 32	feature = 464	correl = -0.0269725	descr = N_Gram_CGTGG
cnt = 33	feature = 403	correl = 0.0287297	descr = N_Gram_CCGTC
cnt = 34	feature = 865	correl = 0.0359968	descr = N_Gram_TGTCG
cnt = 35	feature = 541	correl = -0.0333335	descr = N_Gram_GAGAT
cnt = 36	feature = 697	correl = 0.0491873	descr = N_Gram_GTCTA
cnt = 37	feature = 882	correl = 0.0663025	descr = N_Gram_TTAGT
cnt = 38	feature = 399	correl = -0.0232983	descr = N_Gram_CCGCG
cnt = 39	feature = 668	correl = 0.0568565	descr = N_Gram_GGTAA
cnt = 40	feature = 843	correl = -0.0297454	descr = N_Gram_TGCGC
cnt = 41	feature = 393	correl = -0.0618259	descr = N_Gram_CCGAA
cnt = 42	feature = 531	correl = -0.0440433	descr = N_Gram_GACCC
cnt = 43	feature = 770	correl = 0.0295953	descr = N_Gram_TATGT
cnt = 44	feature = 490	correl = 0.034106	descr = N_Gram_CTCTA
cnt = 45	feature = 288	correl = 0.0371642	descr = N_Gram_ATCGA
cnt = 46	feature = 451	correl = -0.0582348	descr = N_Gram_CGGGG
cnt = 47	feature = 601	correl = -0.0427984	descr = N_Gram_GCGGT
cnt = 48	feature = 206	correl = 0.0470174	descr = N_Gram_ACAGT
cnt = 49	feature = 289	correl = 0.0319357	descr = N_Gram_ATCGC
cnt = 50	feature = 565	correl = -0.060193	descr = N_Gram_GCAAT
cnt = 51	feature = 732	correl = -0.0375029	descr = N_Gram_TAATC
cnt = 52	feature = 625	correl = 0.0372811	descr = N_Gram_GGAAT
cnt = 53	feature = 604	correl = -0.0604055	descr = N_Gram_GCGTT
cnt = 54	feature = 558	correl = 0.0301534	descr = N_Gram_GATTA
cnt = 55	feature = 257	correl = -0.0215444	descr = N_Gram_AGGCC
cnt = 56	feature = 759	correl = 0.0693756	descr = N_Gram_TATAA
cnt = 57	feature = 614	correl = -0.0372165	descr = N_Gram_GCTGA
cnt = 58	feature = 588	correl = 0.0310278	descr = N_Gram_GCCTA
cnt = 59	feature = 657	correl = -0.0872542	descr = N_Gram_GGGCC
cnt = 60	feature = 590	correl = -0.0557502	descr = N_Gram_GCCTT
cnt = 61	feature = 298	correl = 0.0220987	descr = N_Gram_ATGCA
cnt = 62	feature = 265	correl = 0.0297085	descr = N_Gram_AGTCT
cnt = 63	feature = 512	correl = -0.0381508	descr = N_Gram_CTTTA
cnt = 64	feature = 912	correl = 0.0392873	descr = N_Gram_TTGTG
cnt = 65	feature = 791	correl = 0.0684264	descr = N_Gram_TCCTA
cnt = 66	feature = 271	correl = -0.0218159	descr = N_Gram_ATACA
cnt = 67	feature = 304	correl = -0.0221279	descr = N_Gram_ATGTA
cnt = 68	feature = 600	correl = -0.0379972	descr = N_Gram_GCGGG
cnt = 69	feature = 314	correl = 0.023138	descr = N_Gram_ATTGC
cnt = 70	feature = 752	correl = 0.0510696	descr = N_Gram_TAGCA
cnt = 71	feature = 335	correl = -0.044907	descr = N_Gram_CACGG
cnt = 72	feature = 310	correl = 0.0403076	descr = N_Gram_ATTCG
cnt = 73	feature = 848	correl = 0.0305685	descr = N_Gram_TGCTT
cnt = 74	feature = 515	correl = -0.0259974	descr = N_Gram_GAAAA
cnt = 75	feature = 536	correl = 0.0689568	descr = N_Gram_GACTA
cnt = 76	feature = 580	correl = -0.0546407	descr = N_Gram_GCCCC
cnt = 77	feature = 540	correl = 0.0311124	descr = N_Gram_GAGAA
cnt = 78	feature = 264	correl = 0.0892963	descr = N_Gram_AGTCG
cnt = 79	feature = 313	correl = -0.0231806	descr = N_Gram_ATTGA
cnt = 80	feature = 653	correl = -0.0684294	descr = N_Gram_GGGAA
cnt = 81	feature = 394	correl = -0.0423004	descr = N_Gram_CCGAC
cnt = 82	feature = 334	correl = -0.0307071	descr = N_Gram_CACGA
cnt = 83	feature = 707	correl = -0.0599098	descr = N_Gram_GTGGG
cnt = 84	feature = 799	correl = 0.0389657	descr = N_Gram_TCGCA
cnt = 85	feature = 687	correl = 0.0479308	descr = N_Gram_GTCAA
cnt = 86	feature = 466	correl = -0.0782121	descr = N_Gram_CGTTC
cnt = 87	feature = 526	correl = 0.0558423	descr = N_Gram_GACAA
cnt = 88	feature = 47	correl = 0.0378871	descr = Position_Specific_Bin_Base_17_Base_A
cnt = 89	feature = 483	correl = -0.0503339	descr = N_Gram_CTCAA
cnt = 90	feature = 681	correl = 0.0355165	descr = N_Gram_GTAAG
cnt = 91	feature = 916	correl = 0.0238285	descr = N_Gram_TTTAC
cnt = 92	feature = 676	correl = -0.0503748	descr = N_Gram_GGTTA
cnt = 93	feature = 586	correl = -0.0232895	descr = N_Gram_GCCGG
cnt = 94	feature = 458	correl = 0.0292818	descr = N_Gram_CGTCA
cnt = 95	feature = 231	correl = 0.0249798	descr = N_Gram_ACTAG
cnt = 96	feature = 396	correl = -0.0586538	descr = N_Gram_CCGAT
cnt = 97	feature = 242	correl = -0.0243207	descr = N_Gram_AGAGA
cnt = 98	feature = 435	correl = -0.0418346	descr = N_Gram_CGCCC
cnt = 99	feature = 612	correl = 0.0368267	descr = N_Gram_GCTCT
cnt = 100	feature = 567	correl = -0.0456628	descr = N_Gram_GCACC
cnt = 101	feature = 659	correl = -0.0254563	descr = N_Gram_GGGCT
cnt = 102	feature = 485	correl = 0.029988	descr = N_Gram_CTCAT
cnt = 103	feature = 534	correl = -0.0230603	descr = N_Gram_GACGG
cnt = 104	feature = 709	correl = 0.0277266	descr = N_Gram_GTGTA
cnt = 105	feature = 308	correl = 0.0786281	descr = N_Gram_ATTAT
cnt = 106	feature = 4	correl = -0.0262092	descr = Position_Specific_Bin_Base_1_Base_C
cnt = 107	feature = 626	correl = 0.0256932	descr = N_Gram_GGACA
cnt = 108	feature = 406	correl = 0.0448209	descr = N_Gram_CCTAA
cnt = 109	feature = 595	correl = -0.0866808	descr = N_Gram_GCGCG
cnt = 110	feature = 726	correl = 0.0529326	descr = N_Gram_TAAAC
cnt = 111	feature = 705	correl = -0.0567607	descr = N_Gram_GTGGA
cnt = 112	feature = 627	correl = -0.0617935	descr = N_Gram_GGACC
cnt = 113	feature = 423	correl = -0.0240213	descr = N_Gram_CGACA
cnt = 114	feature = 741	correl = -0.0312477	descr = N_Gram_TACG
cnt = 115	feature = 672	correl = -0.0358006	descr = N_Gram_GGTGA
cnt = 116	feature = 60	correl = -0.181844	descr = Position_Specific_Bin_Base_20_Base_G
cnt = 117	feature = 321	correl = 0.0752536	descr = N_Gram_CAACA
cnt = 118	feature = 547	correl = -0.0226253	descr = N_Gram_GAGGT
cnt = 119	feature = 703	correl = -0.031064	descr = N_Gram_GTGCG
cnt = 120	feature = 340	correl = -0.0402911	descr = N_Gram_CAGAC
cnt = 121	feature = 270	correl = 0.0221989	descr = N_Gram_ATAAG
cnt = 122	feature = 326	correl = 0.0449991	descr = N_Gram_CAATC
cnt = 123	feature = 593	correl = -0.0437473	descr = N_Gram_GCGCA
cnt = 124	feature = 230	correl = 0.0728143	descr = N_Gram_ACTAC
cnt = 125	feature = 7	correl = -0.0489259	descr = Position_Specific_Bin_Base_2_Base_A
cnt = 126	feature = 337	correl = 0.0445031	descr = N_Gram_CACTC
cnt = 127	feature = 327	correl = -0.0236347	descr = N_Gram_CAATT
cnt = 128	feature = 479	correl = 0.0647208	descr = N_Gram_CTATA
cnt = 129	feature = 31	correl = -0.0421747	descr = Position_Specific_Bin_Base_11_Base_A
cnt = 130	feature = 702	correl = -0.0405987	descr = N_Gram_GTGCC
cnt = 131	feature = 880	correl = 0.0609708	descr = N_Gram_TTAGA
cnt = 132	feature = 773	correl = 0.0228362	descr = N_Gram_TATTG
cnt = 133	feature = 717	correl = -0.0252039	descr = N_Gram_GTTGC
cnt = 134	feature = 740	correl = 0.0379983	descr = N_Gram_TACCT
cnt = 135	feature = 892	correl = 0.0242208	descr = N_Gram_TTCGC
cnt = 136	feature = 721	correl = 0.0265224	descr = N_Gram_GTTTC
cnt = 137	feature = 489	correl = -0.0524161	descr = N_Gram_CTCGT
cnt = 138	feature = 366	correl = -0.0374787	descr = N_Gram_CCAAA
cnt = 139	feature = 902	correl = 0.0356519	descr = N_Gram_TTGAC
cnt = 140	feature = 925	correl = 0.0535236	descr = N_Gram_TTTGT
cnt = 141	feature = 572	correl = -0.0430721	descr = N_Gram_GCATA
cnt = 142	feature = 519	correl = -0.0472587	descr = N_Gram_GAAGA
cnt = 143	feature = 275	correl = 0.0456195	descr = N_Gram_ATAGG
cnt = 144	feature = 11	correl = 0.0675327	descr = Position_Specific_Bin_Base_3_Base_G
cnt = 145	feature = 52	correl = -0.0610258	descr = Position_Specific_Bin_Base_18_Base_G
cnt = 146	feature = 373	correl = -0.0250688	descr = N_Gram_CCAGT
cnt = 147	feature = 348	correl = -0.100278	descr = N_Gram_CAGGG
cnt = 148	feature = 714	correl = -0.0238204	descr = N_Gram_GTTCA
cnt = 149	feature = 545	correl = -0.0668399	descr = N_Gram_GAGGC
cnt = 150	feature = 39	correl = -0.0321778	descr = Position_Specific_Bin_Base_14_Base_C
cnt = 151	feature = 834	correl = 0.0368928	descr = N_Gram_TGATC
cnt = 152	feature = 44	correl = 0.0745378	descr = Position_Specific_Bin_Base_16_Base_A
cnt = 153	feature = 307	correl = 0.0254628	descr = N_Gram_ATTAG
cnt = 154	feature = 382	correl = -0.0567581	descr = N_Gram_CCCCG
cnt = 155	feature = 820	correl = 0.0216317	descr = N_Gram_TCTGT
cnt = 156	feature = 765	correl = 0.0540482	descr = N_Gram_TATCG
cnt = 157	feature = 329	correl = -0.0250619	descr = N_Gram_CACAT
cnt = 158	feature = 733	correl = 0.0387441	descr = N_Gram_TAATT
cnt = 159	feature = 927	correl = 0.0261996	descr = N_Gram_TTTTA
cnt = 160	feature = 286	correl = 0.0248526	descr = N_Gram_ATCCT
cnt = 161	feature = 415	correl = -0.0556478	descr = N_Gram_CCTGC
cnt = 162	feature = 476	correl = 0.0299688	descr = N_Gram_CTAGA
cnt = 163	feature = 596	correl = -0.0353826	descr = N_Gram_GCGCT
cnt = 164	feature = 0	correl = 0.0359073	descr = Position_Specific_Bin_Base_0_Base_A
cnt = 165	feature = 61	correl = 0.122012	descr = Position_Specific_Bin_Base_20_Base_T
cnt = 166	feature = 769	correl = 0.0347047	descr = N_Gram_TATGG
cnt = 167	feature = 17	correl = 0.0296634	descr = Position_Specific_Bin_Base_6_Base_A
cnt = 168	feature = 840	correl = -0.050016	descr = N_Gram_TGCCC
cnt = 169	feature = 254	correl = -0.0214251	descr = N_Gram_AGCTC
cnt = 170	feature = 646	correl = -0.0834023	descr = N_Gram_GGCGG
cnt = 171	feature = 227	correl = -0.0443249	descr = N_Gram_ACGTT
cnt = 172	feature = 744	correl = 0.0706332	descr = N_Gram_TACTA
cnt = 173	feature = 786	correl = 0.0442409	descr = N_Gram_TCCAT
cnt = 174	feature = 49	correl = -0.0680719	descr = Position_Specific_Bin_Base_17_Base_G
cnt = 175	feature = 856	correl = -0.0524743	descr = N_Gram_TGGGA
cnt = 176	feature = 850	correl = 0.0228985	descr = N_Gram_TGGAC
cnt = 177	feature = 260	correl = 0.0904519	descr = N_Gram_AGGTA
cnt = 178	feature = 901	correl = 0.0652869	descr = N_Gram_TTGAA
cnt = 179	feature = 438	correl = -0.0615769	descr = N_Gram_CGCGG
cnt = 180	feature = 677	correl = -0.0531301	descr = N_Gram_GGTTG
cnt = 181	feature = 57	correl = 0.0629268	descr = Position_Specific_Bin_Base_19_Base_T
cnt = 182	feature = 341	correl = -0.0593673	descr = N_Gram_CAGAG
cnt = 183	feature = 493	correl = -0.0281384	descr = N_Gram_CTGAG
cnt = 184	feature = 383	correl = -0.0308051	descr = N_Gram_CCCCT
cnt = 185	feature = 433	correl = -0.023467	descr = N_Gram_CGCAC
cnt = 186	feature = 316	correl = 0.0452548	descr = N_Gram_ATTGT
cnt = 187	feature = 37	correl = -0.0278338	descr = Position_Specific_Bin_Base_13_Base_T
cnt = 188	feature = 345	correl = -0.0306485	descr = N_Gram_CAGCG
cnt = 189	feature = 239	correl = 0.0453497	descr = N_Gram_AGAAT
cnt = 190	feature = 25	correl = -0.0234939	descr = Position_Specific_Bin_Base_9_Base_C
cnt = 191	feature = 637	correl = -0.0275243	descr = N_Gram_GGCAC
cnt = 192	feature = 14	correl = -0.07136	descr = Position_Specific_Bin_Base_4_Base_C
cnt = 193	feature = 42	correl = 0.069752	descr = Position_Specific_Bin_Base_15_Base_A
cnt = 194	feature = 647	correl = -0.058523	descr = N_Gram_GGCGT
cnt = 195	feature = 753	correl = 0.0822683	descr = N_Gram_TAGCT
cnt = 196	feature = 910	correl = 0.0497493	descr = N_Gram_TTGTA
cnt = 197	feature = 217	correl = -0.0367822	descr = N_Gram_ACCGG
cnt = 198	feature = 16	correl = 0.0503412	descr = Position_Specific_Bin_Base_5_Base_T
cnt = 199	feature = 814	correl = 0.0479459	descr = N_Gram_TCTCA
cnt = 200	feature = 386	correl = -0.0471885	descr = N_Gram_CCCGC
cnt = 201	feature = 788	correl = -0.0314907	descr = N_Gram_TCCCA
cnt = 202	feature = 904	correl = 0.0376613	descr = N_Gram_TTGCA
cnt = 203	feature = 277	correl = 0.0396822	descr = N_Gram_ATATA
cnt = 204	feature = 555	correl = -0.0427739	descr = N_Gram_GATGG
cnt = 205	feature = 924	correl = 0.0375515	descr = N_Gram_TTTGG
cnt = 206	feature = 779	correl = 0.0242294	descr = N_Gram_TCAAG
cnt = 207	feature = 749	correl = 0.0536343	descr = N_Gram_TAGAC
cnt = 208	feature = 622	correl = -0.0386947	descr = N_Gram_GGAAA
cnt = 209	feature = 695	correl = 0.0709309	descr = N_Gram_GTCGT
cnt = 210	feature = 780	correl = 0.0322265	descr = N_Gram_TCACC
cnt = 211	feature = 847	correl = -0.0242133	descr = N_Gram_TGCTC
cnt = 212	feature = 662	correl = -0.0727692	descr = N_Gram_GGGGC
cnt = 213	feature = 8	correl = 0.0505531	descr = Position_Specific_Bin_Base_2_Base_C
cnt = 214	feature = 359	correl = 0.0400605	descr = N_Gram_CATGA
cnt = 215	feature = 756	correl = 0.0398348	descr = N_Gram_TAGTG
cnt = 216	feature = 410	correl = -0.0350383	descr = N_Gram_CCTCC
cnt = 217	feature = 640	correl = -0.0861605	descr = N_Gram_GGCCA
cnt = 218	feature = 649	correl = -0.0550234	descr = N_Gram_GGCTG
cnt = 219	feature = 538	correl = 0.0547328	descr = N_Gram_GACTG
cnt = 220	feature = 828	correl = 0.0377702	descr = N_Gram_TGAAC
cnt = 221	feature = 299	correl = 0.0422294	descr = N_Gram_ATGCT
cnt = 222	feature = 790	correl = 0.033046	descr = N_Gram_TCCGT
cnt = 223	feature = 598	correl = -0.0327191	descr = N_Gram_GCGGA
cnt = 224	feature = 530	correl = -0.0405223	descr = N_Gram_GACCA
cnt = 225	feature = 5	correl = -0.0825557	descr = Position_Specific_Bin_Base_1_Base_G
cnt = 226	feature = 552	correl = 0.0639822	descr = N_Gram_GATAT
cnt = 227	feature = 256	correl = -0.0297799	descr = N_Gram_AGGAG
cnt = 228	feature = 344	correl = -0.0413031	descr = N_Gram_CAGCC
cnt = 229	feature = 481	correl = 0.0352958	descr = N_Gram_CTATG
cnt = 230	feature = 292	correl = 0.0468474	descr = N_Gram_ATCTG
cnt = 231	feature = 888	correl = 0.0368351	descr = N_Gram_TTCAT
cnt = 232	feature = 685	correl = 0.0267	descr = N_Gram_GTATT
cnt = 233	feature = 579	correl = -0.0830159	descr = N_Gram_GCCCA
cnt = 234	feature = 624	correl = -0.0588961	descr = N_Gram_GGAAG
cnt = 235	feature = 911	correl = 0.026349	descr = N_Gram_TTGTC
cnt = 236	feature = 537	correl = -0.0320414	descr = N_Gram_GACTC
cnt = 237	feature = 23	correl = -0.088087	descr = Position_Specific_Bin_Base_8_Base_C
cnt = 238	feature = 680	correl = 0.0542346	descr = N_Gram_GTAAA
cnt = 239	feature = 315	correl = 0.0472432	descr = N_Gram_ATTGG
cnt = 240	feature = 643	correl = -0.0317489	descr = N_Gram_GGCCT
cnt = 241	feature = 663	correl = -0.0470395	descr = N_Gram_GGGGT
cnt = 242	feature = 55	correl = -0.115831	descr = Position_Specific_Bin_Base_19_Base_C
cnt = 243	feature = 574	correl = 0.0447432	descr = N_Gram_GCATT
cnt = 244	feature = 38	correl = 0.11157	descr = Position_Specific_Bin_Base_14_Base_A
cnt = 245	feature = 252	correl = -0.0462537	descr = N_Gram_AGCGG
cnt = 246	feature = 632	correl = -0.0420013	descr = N_Gram_GGATG
cnt = 247	feature = 291	correl = 0.0768621	descr = N_Gram_ATCTC
cnt = 248	feature = 610	correl = -0.0486845	descr = N_Gram_GCTCC
cnt = 249	feature = 332	correl = -0.0353758	descr = N_Gram_CACCT
cnt = 250	feature = 283	correl = 0.0416714	descr = N_Gram_ATCCA
cnt = 251	feature = 389	correl = -0.0479438	descr = N_Gram_CCCTC
cnt = 252	feature = 858	correl = 0.0280729	descr = N_Gram_TGGTC
cnt = 253	feature = 654	correl = -0.0656479	descr = N_Gram_GGGAG
cnt = 254	feature = 243	correl = -0.0215737	descr = N_Gram_AGAGG
cnt = 255	feature = 350	correl = 0.0310385	descr = N_Gram_CAGTA
cnt = 256	feature = 46	correl = -0.0594622	descr = Position_Specific_Bin_Base_16_Base_G
cnt = 257	feature = 577	correl = -0.0655626	descr = N_Gram_GCCAG
cnt = 258	feature = 35	correl = -0.0244617	descr = Position_Specific_Bin_Base_12_Base_C
cnt = 259	feature = 232	correl = 0.0489771	descr = N_Gram_ACTCT
cnt = 260	feature = 398	correl = -0.040361	descr = N_Gram_CCGCA
cnt = 261	feature = 6	correl = 0.0275521	descr = Position_Specific_Bin_Base_1_Base_T
cnt = 262	feature = 823	correl = 0.0238778	descr = N_Gram_TCTTG
cnt = 263	feature = 32	correl = -0.0530523	descr = Position_Specific_Bin_Base_11_Base_G
cnt = 264	feature = 669	correl = 0.0290156	descr = N_Gram_GGTCA
cnt = 265	feature = 1	correl = 0.102771	descr = Position_Specific_Bin_Base_0_Base_C
cnt = 266	feature = 21	correl = 0.0722772	descr = Position_Specific_Bin_Base_7_Base_T
cnt = 267	feature = 556	correl = -0.0435685	descr = N_Gram_GATGT
cnt = 268	feature = 805	correl = -0.0844879	descr = N_Gram_TCGGG
cnt = 269	feature = 831	correl = 0.0254329	descr = N_Gram_TGAGA
cnt = 270	feature = 603	correl = -0.0675003	descr = N_Gram_GCGTC
cnt = 271	feature = 811	correl = 0.0460083	descr = N_Gram_TCTAG
cnt = 272	feature = 774	correl = 0.0395249	descr = N_Gram_TATTT
cnt = 273	feature = 838	correl = 0.0283487	descr = N_Gram_TGCAT
cnt = 274	feature = 499	correl = -0.0220526	descr = N_Gram_CTGGG
cnt = 275	feature = 248	correl = 0.0560575	descr = N_Gram_AGCAT
cnt = 276	feature = 446	correl = -0.0872732	descr = N_Gram_CGGCC
cnt = 277	feature = 521	correl = 0.0373907	descr = N_Gram_GAAGG
cnt = 278	feature = 789	correl = -0.0514006	descr = N_Gram_TCCCC
cnt = 279	feature = 491	correl = -0.0220331	descr = N_Gram_CTCTC
cnt = 280	feature = 582	correl = -0.0605027	descr = N_Gram_GCCCT
cnt = 281	feature = 812	correl = 0.038798	descr = N_Gram_TCTAT
cnt = 282	feature = 355	correl = 0.0268809	descr = N_Gram_CATAT
cnt = 283	feature = 48	correl = -0.027326	descr = Position_Specific_Bin_Base_17_Base_C
cnt = 284	feature = 213	correl = -0.0817516	descr = N_Gram_ACCAC
cnt = 285	feature = 24	correl = 0.0687671	descr = Position_Specific_Bin_Base_8_Base_T
cnt = 286	feature = 517	correl = -0.0268498	descr = N_Gram_GAACT
cnt = 287	feature = 336	correl = -0.0434398	descr = N_Gram_CACGT
cnt = 288	feature = 706	correl = -0.0754493	descr = N_Gram_GTGGC
cnt = 289	feature = 750	correl = 0.0546156	descr = N_Gram_TAGAG
cnt = 290	feature = 41	correl = 0.0728982	descr = Position_Specific_Bin_Base_14_Base_T
cnt = 291	feature = 496	correl = -0.0452246	descr = N_Gram_CTGCC
cnt = 292	feature = 450	correl = -0.0646319	descr = N_Gram_CGGGC
cnt = 293	feature = 718	correl = -0.0294764	descr = N_Gram_GTTGG
cnt = 294	feature = 473	correl = 0.0428774	descr = N_Gram_CTACA
cnt = 295	feature = 884	correl = 0.0423383	descr = N_Gram_TTATC
cnt = 296	feature = 33	correl = 0.11286	descr = Position_Specific_Bin_Base_11_Base_T
cnt = 297	feature = 794	correl = 0.045831	descr = N_Gram_TCCTT
cnt = 298	feature = 796	correl = 0.0268411	descr = N_Gram_TCGA
cnt = 299	feature = 712	correl = -0.0322892	descr = N_Gram_GTTA
cnt = 300	feature = 28	correl = -0.0796189	descr = Position_Specific_Bin_Base_10_Base_C
cnt = 301	feature = 837	correl = 0.0394733	descr = N_Gram_TGCAA
cnt = 302	feature = 785	correl = 0.0389594	descr = N_Gram_TCATC
cnt = 303	feature = 56	correl = -0.124906	descr = Position_Specific_Bin_Base_19_Base_G
cnt = 304	feature = 9	correl = 0.122208	descr = Position_Specific_Bin_Base_2_Base_G
cnt = 305	feature = 358	correl = 0.0292319	descr = N_Gram_CATG
cnt = 306	feature = 700	correl = 0.0374202	descr = N_Gram_GTGAA
cnt = 307	feature = 368	correl = -0.0627022	descr = N_Gram_CCACC
cnt = 308	feature = 638	correl = -0.0334298	descr = N_Gram_GGCAG
cnt = 309	feature = 470	correl = 0.0241523	descr = N_Gram_CTAA
cnt = 310	feature = 502	correl = 0.05581	descr = N_Gram_CTGTT
cnt = 311	feature = 568	correl = -0.0453997	descr = N_Gram_GCACG
cnt = 312	feature = 755	correl = 0.0315348	descr = N_Gram_TAGT
cnt = 313	feature = 492	correl = 0.0355478	descr = N_Gram_CTCTT
cnt = 314	feature = 913	correl = 0.0448265	descr = N_Gram_TTGTT
cnt = 315	feature = 20	correl = -0.141584	descr = Position_Specific_Bin_Base_7_Base_C
cnt = 316	feature = 650	correl = -0.0231776	descr = N_Gram_GGCTT
cnt = 317	feature = 589	correl = -0.0648497	descr = N_Gram_GCCTC
cnt = 318	feature = 772	correl = 0.0594775	descr = N_Gram_TATTC
cnt = 319	feature = 278	correl = 0.047576	descr = N_Gram_ATATG
cnt = 320	feature = 875	correl = 0.0290211	descr = N_Gram_TTAC
cnt = 321	feature = 907	correl = 0.0398937	descr = N_Gram_TTGGA
cnt = 322	feature = 58	correl = 0.366173	descr = Position_Specific_Bin_Base_20_Base_A
cnt = 323	feature = 573	correl = 0.0367748	descr = N_Gram_GCATC
cnt = 324	feature = 43	correl = -0.0399275	descr = Position_Specific_Bin_Base_15_Base_G
cnt = 325	feature = 343	correl = -0.0305515	descr = N_Gram_CAGCA
cnt = 326	feature = 15	correl = -0.0559338	descr = Position_Specific_Bin_Base_5_Base_C
cnt = 327	feature = 917	correl = 0.0544387	descr = N_Gram_TTTAG
cnt = 328	feature = 416	correl = -0.0338979	descr = N_Gram_CCTGG
cnt = 329	feature = 798	correl = 0.0442783	descr = N_Gram_TCGC
cnt = 330	feature = 708	correl = 0.0254118	descr = N_Gram_GTGT
cnt = 331	feature = 210	correl = 0.0244277	descr = N_Gram_ACATT
cnt = 332	feature = 10	correl = -0.126621	descr = Position_Specific_Bin_Base_2_Base_T
cnt = 333	feature = 494	correl = 0.044157	descr = N_Gram_CTGAT
cnt = 334	feature = 818	correl = 0.0928901	descr = N_Gram_TCTGC
cnt = 335	feature = 616	correl = -0.0358114	descr = N_Gram_GCTGG
cnt = 336	feature = 29	correl = -0.0531629	descr = Position_Specific_Bin_Base_10_Base_G
cnt = 337	feature = 510	correl = -0.0266417	descr = N_Gram_CTTGG
cnt = 338	feature = 511	correl = 0.0460087	descr = N_Gram_CTTGT
cnt = 339	feature = 40	correl = -0.154096	descr = Position_Specific_Bin_Base_14_Base_G
cnt = 340	feature = 452	correl = -0.0466502	descr = N_Gram_CGGGT
cnt = 341	feature = 819	correl = 0.034591	descr = N_Gram_TCTGG
cnt = 342	feature = 829	correl = 0.052515	descr = N_Gram_TGAAG
cnt = 343	feature = 684	correl = 0.0252647	descr = N_Gram_GTAT
cnt = 344	feature = 223	correl = -0.0409543	descr = N_Gram_ACGG
cnt = 345	feature = 241	correl = 0.0501374	descr = N_Gram_AGACA
cnt = 346	feature = 738	correl = 0.038029	descr = N_Gram_TACC
cnt = 347	feature = 318	correl = 0.0301076	descr = N_Gram_ATTTT
cnt = 348	feature = 554	correl = -0.0282659	descr = N_Gram_GATGA
cnt = 349	feature = 462	correl = 0.0240301	descr = N_Gram_CGTG
cnt = 350	feature = 59	correl = -0.314185	descr = Position_Specific_Bin_Base_20_Base_C
cnt = 351	feature = 674	correl = -0.0974016	descr = N_Gram_GGTGG
cnt = 352	feature = 658	correl = -0.0848546	descr = N_Gram_GGGCG
cnt = 353	feature = 631	correl = -0.0497923	descr = N_Gram_GGAGG
cnt = 354	feature = 409	correl = -0.0221631	descr = N_Gram_CCTCA
cnt = 355	feature = 751	correl = 0.0645506	descr = N_Gram_TAGC
cnt = 356	feature = 453	correl = -0.0376276	descr = N_Gram_CGGT
cnt = 357	feature = 412	correl = -0.0760356	descr = N_Gram_CCTCT
cnt = 358	feature = 641	correl = -0.107252	descr = N_Gram_GGCCC
cnt = 359	feature = 815	correl = 0.0281054	descr = N_Gram_TCTCC
cnt = 360	feature = 263	correl = 0.03407	descr = N_Gram_AGTC
cnt = 361	feature = 606	correl = 0.0341885	descr = N_Gram_GCTA
cnt = 362	feature = 867	correl = 0.0309817	descr = N_Gram_TGTG
cnt = 363	feature = 921	correl = 0.0413989	descr = N_Gram_TTTCT
cnt = 364	feature = 857	correl = -0.0563053	descr = N_Gram_TGGGG
cnt = 365	feature = 701	correl = -0.045058	descr = N_Gram_GTGC
cnt = 366	feature = 645	correl = -0.0754111	descr = N_Gram_GGCGC
cnt = 367	feature = 897	correl = 0.0892041	descr = N_Gram_TTCTG
cnt = 368	feature = 806	correl = 0.0528287	descr = N_Gram_TCGT
cnt = 369	feature = 864	correl = 0.0309941	descr = N_Gram_TGTC
cnt = 370	feature = 851	correl = 0.0215994	descr = N_Gram_TGGAT
cnt = 371	feature = 871	correl = 0.0655921	descr = N_Gram_TGTTT
cnt = 372	feature = 822	correl = 0.0415391	descr = N_Gram_TCTTC
cnt = 373	feature = 729	correl = 0.071223	descr = N_Gram_TAAG
cnt = 374	feature = 229	correl = 0.0515418	descr = N_Gram_ACTA
cnt = 375	feature = 777	correl = 0.0218792	descr = N_Gram_TCAA
cnt = 376	feature = 442	correl = -0.021884	descr = N_Gram_CGGA
cnt = 377	feature = 249	correl = -0.0444326	descr = N_Gram_AGCC
cnt = 378	feature = 273	correl = 0.0410528	descr = N_Gram_ATAG
cnt = 379	feature = 615	correl = -0.0495697	descr = N_Gram_GCTGC
cnt = 380	feature = 696	correl = 0.0279279	descr = N_Gram_GTCT
cnt = 381	feature = 522	correl = 0.0583837	descr = N_Gram_GAAT
cnt = 382	feature = 883	correl = 0.0470863	descr = N_Gram_TTAT
cnt = 383	feature = 889	correl = 0.0239942	descr = N_Gram_TTCC
cnt = 384	feature = 233	correl = 0.0484554	descr = N_Gram_ACTG
cnt = 385	feature = 900	correl = 0.0581679	descr = N_Gram_TTGA
cnt = 386	feature = 258	correl = -0.0416937	descr = N_Gram_AGGG
cnt = 387	feature = 82	correl = 0.431022	descr = Gibbs_of_Target_Sequence__Pos_20_Step_1
cnt = 388	feature = 898	correl = 0.0471651	descr = N_Gram_TTCTT
cnt = 389	feature = 214	correl = -0.0366295	descr = N_Gram_ACCC
cnt = 390	feature = 436	correl = -0.0758098	descr = N_Gram_CGCG
cnt = 391	feature = 792	correl = -0.0320976	descr = N_Gram_TCCTC
cnt = 392	feature = 297	correl = 0.038053	descr = N_Gram_ATGC
cnt = 393	feature = 346	correl = -0.0562806	descr = N_Gram_CAGG
cnt = 394	feature = 735	correl = 0.040178	descr = N_Gram_TACA
cnt = 395	feature = 251	correl = -0.0500785	descr = N_Gram_AGCG
cnt = 396	feature = 743	correl = 0.0512363	descr = N_Gram_TACT
cnt = 397	feature = 514	correl = -0.0222298	descr = N_Gram_GAAA
cnt = 398	feature = 478	correl = 0.0514618	descr = N_Gram_CTAT
cnt = 399	feature = 525	correl = 0.0369199	descr = N_Gram_GACA
cnt = 400	feature = 529	correl = -0.0693236	descr = N_Gram_GACC
cnt = 401	feature = 675	correl = -0.03054	descr = N_Gram_GGTT
cnt = 402	feature = 608	correl = -0.0317935	descr = N_Gram_GCTC
cnt = 403	feature = 903	correl = 0.0463944	descr = N_Gram_TTGC
cnt = 404	feature = 392	correl = -0.0985087	descr = N_Gram_CCGA
cnt = 405	feature = 306	correl = 0.0635065	descr = N_Gram_ATTA
cnt = 406	feature = 692	correl = 0.0389828	descr = N_Gram_GTCG
cnt = 407	feature = 282	correl = 0.0359167	descr = N_Gram_ATCC
cnt = 408	feature = 535	correl = 0.0375623	descr = N_Gram_GACT
cnt = 409	feature = 629	correl = -0.0589352	descr = N_Gram_GGAG
cnt = 410	feature = 679	correl = 0.0593341	descr = N_Gram_GTAA
cnt = 411	feature = 475	correl = 0.0616943	descr = N_Gram_CTAG
cnt = 412	feature = 501	correl = 0.0429511	descr = N_Gram_CTGT
cnt = 413	feature = 377	correl = -0.0949316	descr = N_Gram_CCCA
cnt = 414	feature = 763	correl = 0.0528137	descr = N_Gram_TATC
cnt = 415	feature = 312	correl = 0.0580451	descr = N_Gram_ATTG
cnt = 416	feature = 699	correl = 0.0234552	descr = N_Gram_GTGA
cnt = 417	feature = 802	correl = -0.05458	descr = N_Gram_TCGG
cnt = 418	feature = 583	correl = -0.0462521	descr = N_Gram_GCCG
cnt = 419	feature = 667	correl = 0.0287515	descr = N_Gram_GGTA
cnt = 420	feature = 67	correl = 0.0591781	descr = Gibbs_of_Target_Sequence__Pos_5_Step_1
cnt = 421	feature = 342	correl = -0.0451311	descr = N_Gram_CAGC
cnt = 422	feature = 105	correl = -0.0577757	descr = Xue_Structure_Feature_A100
cnt = 423	feature = 860	correl = 0.056141	descr = N_Gram_TGTA
cnt = 424	feature = 648	correl = -0.0429735	descr = N_Gram_GGCT
cnt = 425	feature = 367	correl = -0.0507116	descr = N_Gram_CCAC
cnt = 426	feature = 311	correl = 0.0904501	descr = N_Gram_ATTCT
cnt = 427	feature = 64	correl = -0.0314345	descr = Gibbs_of_Target_Sequence__Pos_1_Step_1
cnt = 428	feature = 621	correl = -0.0494522	descr = N_Gram_GGAA
cnt = 429	feature = 79	correl = 0.105287	descr = Gibbs_of_Target_Sequence__Pos_17_Step_1
cnt = 430	feature = 716	correl = -0.050425	descr = N_Gram_GTTG
cnt = 431	feature = 553	correl = -0.04007	descr = N_Gram_GATG
cnt = 432	feature = 660	correl = -0.0882218	descr = N_Gram_GGGG
cnt = 433	feature = 518	correl = -0.02915	descr = N_Gram_GAAG
cnt = 434	feature = 787	correl = -0.046991	descr = N_Gram_TCCC
cnt = 435	feature = 704	correl = -0.0978076	descr = N_Gram_GTGG
cnt = 436	feature = 65	correl = -0.160625	descr = Gibbs_of_Target_Sequence__Pos_2_Step_1
cnt = 437	feature = 240	correl = 0.0295576	descr = N_Gram_AGAC
cnt = 438	feature = 74	correl = 0.0284121	descr = Gibbs_of_Target_Sequence__Pos_12_Step_1
cnt = 439	feature = 652	correl = -0.079287	descr = N_Gram_GGGA
cnt = 440	feature = 207	correl = 0.0738543	descr = N_Gram_ACAT
cnt = 441	feature = 508	correl = 0.0448195	descr = N_Gram_CTTG
cnt = 442	feature = 384	correl = -0.10853	descr = N_Gram_CCCG
cnt = 443	feature = 370	correl = -0.0842086	descr = N_Gram_CCAG
cnt = 444	feature = 915	correl = 0.0323899	descr = N_Gram_TTTA
cnt = 445	feature = 665	correl = -0.0834309	descr = N_Gram_GGGTG
cnt = 446	feature = 294	correl = 0.0409083	descr = N_Gram_ATGA
cnt = 447	feature = 592	correl = -0.0707492	descr = N_Gram_GCGC
cnt = 448	feature = 766	correl = 0.0727525	descr = N_Gram_TATG
cnt = 449	feature = 922	correl = 0.0920452	descr = N_Gram_TTTG
cnt = 450	feature = 813	correl = 0.0581741	descr = N_Gram_TCTC
cnt = 451	feature = 66	correl = 0.0915453	descr = Gibbs_of_Target_Sequence__Pos_4_Step_1
cnt = 452	feature = 506	correl = 0.0240482	descr = N_Gram_CTTC
cnt = 453	feature = 879	correl = 0.0491662	descr = N_Gram_TTAG
cnt = 454	feature = 613	correl = -0.0230936	descr = N_Gram_GCTG
cnt = 455	feature = 544	correl = -0.0601757	descr = N_Gram_GAGG
cnt = 456	feature = 809	correl = 0.0676454	descr = N_Gram_TCTA
cnt = 457	feature = 356	correl = 0.0254356	descr = N_Gram_CATC
cnt = 458	feature = 80	correl = 0.197882	descr = Gibbs_of_Target_Sequence__Pos_18_Step_1
cnt = 459	feature = 725	correl = 0.048755	descr = N_Gram_TAAA
cnt = 460	feature = 70	correl = 0.0837438	descr = Gibbs_of_Target_Sequence__Pos_8_Step_1
cnt = 461	feature = 419	correl = -0.0617847	descr = N_Gram_CGA
cnt = 462	feature = 926	correl = 0.0328692	descr = N_Gram_TTTT
cnt = 463	feature = 771	correl = 0.0636899	descr = N_Gram_TATT
cnt = 464	feature = 495	correl = -0.0220822	descr = N_Gram_CTGC
cnt = 465	feature = 456	correl = -0.0375947	descr = N_Gram_CGT
cnt = 466	feature = 655	correl = -0.123112	descr = N_Gram_GGGC
cnt = 467	feature = 73	correl = 0.0562411	descr = Gibbs_of_Target_Sequence__Pos_11_Step_1
cnt = 468	feature = 75	correl = 0.120245	descr = Gibbs_of_Target_Sequence__Pos_13_Step_1
cnt = 469	feature = 909	correl = 0.0745535	descr = N_Gram_TTGT
cnt = 470	feature = 276	correl = 0.0905308	descr = N_Gram_ATAT
cnt = 471	feature = 78	correl = 0.11928	descr = Gibbs_of_Target_Sequence__Pos_16_Step_1
cnt = 472	feature = 71	correl = 0.10921	descr = Gibbs_of_Target_Sequence__Pos_9_Step_1
cnt = 473	feature = 319	correl = 0.0327635	descr = N_Gram_CAA
cnt = 474	feature = 671	correl = -0.0844447	descr = N_Gram_GGTG
cnt = 475	feature = 869	correl = 0.0800258	descr = N_Gram_TGTT
cnt = 476	feature = 449	correl = -0.0847652	descr = N_Gram_CGGG
cnt = 477	feature = 68	correl = 0.117023	descr = Gibbs_of_Target_Sequence__Pos_6_Step_1
cnt = 478	feature = 678	correl = 0.0558567	descr = N_Gram_GTA
cnt = 479	feature = 578	correl = -0.144943	descr = N_Gram_GCCC
cnt = 480	feature = 734	correl = 0.0598829	descr = N_Gram_TAC
cnt = 481	feature = 72	correl = 0.116144	descr = Gibbs_of_Target_Sequence__Pos_10_Step_1
cnt = 482	feature = 247	correl = -0.0305422	descr = N_Gram_AGC
cnt = 483	feature = 238	correl = 0.0239513	descr = N_Gram_AGA
cnt = 484	feature = 77	correl = 0.0973518	descr = Gibbs_of_Target_Sequence__Pos_15_Step_1
cnt = 485	feature = 821	correl = 0.0628177	descr = N_Gram_TCTT
cnt = 486	feature = 597	correl = -0.106245	descr = N_Gram_GCGG
cnt = 487	feature = 664	correl = -0.0544589	descr = N_Gram_GGGT
cnt = 488	feature = 894	correl = 0.0907275	descr = N_Gram_TTCT
cnt = 489	feature = 293	correl = 0.0254968	descr = N_Gram_ATG
cnt = 490	feature = 539	correl = -0.0435251	descr = N_Gram_GAG
cnt = 491	feature = 76	correl = 0.157174	descr = Gibbs_of_Target_Sequence__Pos_14_Step_1
cnt = 492	feature = 561	correl = -0.0415332	descr = N_Gram_GCA
cnt = 493	feature = 69	correl = 0.157663	descr = Gibbs_of_Target_Sequence__Pos_7_Step_1
cnt = 494	feature = 826	correl = 0.0759945	descr = N_Gram_TGA
cnt = 495	feature = 746	correl = 0.0826713	descr = N_Gram_TAG
cnt = 496	feature = 365	correl = -0.0738736	descr = N_Gram_CCA
cnt = 497	feature = 698	correl = -0.027376	descr = N_Gram_GTG
cnt = 498	feature = 620	correl = -0.0635397	descr = N_Gram_GGA
cnt = 499	feature = 469	correl = 0.102437	descr = N_Gram_CTA
cnt = 500	feature = 404	correl = -0.0473881	descr = N_Gram_CCT
cnt = 501	feature = 338	correl = -0.0529857	descr = N_Gram_CAG
cnt = 502	feature = 724	correl = 0.0776464	descr = N_Gram_TAA
cnt = 503	feature = 825	correl = 0.0604173	descr = N_Gram_TG
cnt = 504	feature = 859	correl = 0.083386	descr = N_Gram_TGT
cnt = 505	feature = 775	correl = 0.0469245	descr = N_Gram_TC
cnt = 506	feature = 430	correl = -0.0503886	descr = N_Gram_CGC
cnt = 507	feature = 899	correl = 0.107937	descr = N_Gram_TTG
cnt = 508	feature = 666	correl = -0.0416612	descr = N_Gram_GGT
cnt = 509	feature = 634	correl = -0.171471	descr = N_Gram_GGC
cnt = 510	feature = 391	correl = -0.0888267	descr = N_Gram_CCG
cnt = 511	feature = 849	correl = -0.0399138	descr = N_Gram_TGG
cnt = 512	feature = 914	correl = 0.0850535	descr = N_Gram_TTT
cnt = 513	feature = 808	correl = 0.105698	descr = N_Gram_TCT
cnt = 514	feature = 482	correl = -0.0299911	descr = N_Gram_CTC
cnt = 515	feature = 305	correl = 0.120715	descr = N_Gram_ATT
cnt = 516	feature = 872	correl = 0.14467	descr = N_Gram_TT
cnt = 517	feature = 560	correl = -0.120091	descr = N_Gram_GC
cnt = 518	feature = 418	correl = -0.0958946	descr = N_Gram_CG
cnt = 519	feature = 83	correl = 0.232997	descr = PF_RNAi_Fold_Energy
cnt = 520	feature = 723	correl = 0.179107	descr = N_Gram_TA
cnt = 521	feature = 62	correl = 0.291789	descr = Gibbs_of_Target_Sequence_
num rows = 2188
num_elements = 1142136
..*
optimization finished, #iter = 2198
nu = 0.233781
obj = -40.032703, rho = -0.826779
nSV = 994, nBSV = 201
num rows = 243
num_elements = 126846
*
optimization finished, #iter = 197
nu = 0.199041
obj = -4.236862, rho = -0.731016
nSV = 141, nBSV = 4
..*
optimization finished, #iter = 2198
nu = 0.233781
obj = -40.032703, rho = -0.826779
nSV = 994, nBSV = 201
CFS merit scores = 1.44852
CFS merit scores = 1.62016
CFS merit scores = 1.85202
CFS merit scores = 2.07775
CFS merit scores = 2.28316
CFS merit scores = 2.47237
CFS merit scores = 2.6421
CFS merit scores = 2.80046
CFS merit scores = 2.94957
CFS merit scores = 3.09172
CFS merit scores = 3.22611
CFS merit scores = 3.35497
CFS merit scores = 3.47599
CFS merit scores = 3.59186
CFS merit scores = 3.70303
CFS merit scores = 3.81054
CFS merit scores = 3.91323
CFS merit scores = 4.01267
CFS merit scores = 4.10878
CFS merit scores = 4.20164
CFS merit scores = 4.29154
CFS merit scores = 4.3787
CFS merit scores = 4.46334
CFS merit scores = 4.54415
CFS merit scores = 4.6225
CFS merit scores = 4.69872
CFS merit scores = 4.77201
CFS merit scores = 4.8427
CFS merit scores = 4.91102
CFS merit scores = 4.97498
CFS merit scores = 5.03473
CFS merit scores = 5.09255
CFS merit scores = 5.14729
CFS merit scores = 5.19882
CFS merit scores = 5.24794
CFS merit scores = 5.29391
CFS merit scores = 5.33899
CFS merit scores = 5.38296
CFS merit scores = 5.42544
CFS merit scores = 5.46687
CFS merit scores = 5.50584
CFS merit scores = 5.54444
CFS merit scores = 5.5825
CFS merit scores = 5.61885
CFS merit scores = 5.65452
CFS merit scores = 5.68887
CFS merit scores = 5.72088
CFS merit scores = 5.75124
CFS merit scores = 5.78121
CFS merit scores = 5.80936
CFS merit scores = 5.83712
CFS merit scores = 5.86396
CFS merit scores = 5.88983
CFS merit scores = 5.91398
CFS merit scores = 5.93823
CFS merit scores = 5.96017
CFS merit scores = 5.98032
CFS merit scores = 5.99985
CFS merit scores = 6.01904
CFS merit scores = 6.03745
CFS merit scores = 6.05487
CFS merit scores = 6.07034
CFS merit scores = 6.08498
CFS merit scores = 6.10001
CFS merit scores = 6.11472
CFS merit scores = 6.1288
CFS merit scores = 6.14267
CFS merit scores = 6.15681
CFS merit scores = 6.17094
CFS merit scores = 6.18468
CFS merit scores = 6.19741
CFS merit scores = 6.2099
CFS merit scores = 6.22231
CFS merit scores = 6.23471
CFS merit scores = 6.247
CFS merit scores = 6.25742
CFS merit scores = 6.26726
CFS merit scores = 6.27684
CFS merit scores = 6.28623
CFS merit scores = 6.2955
CFS merit scores = 6.30477
CFS merit scores = 6.31389
CFS merit scores = 6.32317
CFS merit scores = 6.33199
CFS merit scores = 6.33997
CFS merit scores = 6.34813
CFS merit scores = 6.35622
CFS merit scores = 6.36403
CFS merit scores = 6.37145
CFS merit scores = 6.37882
CFS merit scores = 6.38645
CFS merit scores = 6.3928
CFS merit scores = 6.39917
CFS merit scores = 6.40472
CFS merit scores = 6.41047
CFS merit scores = 6.4161
CFS merit scores = 6.42183
CFS merit scores = 6.42751
CFS merit scores = 6.43332
CFS merit scores = 6.43927
CFS merit scores = 6.44482
CFS merit scores = 6.44948
CFS merit scores = 6.45431
CFS merit scores = 6.45847
CFS merit scores = 6.46254
CFS merit scores = 6.46596
CFS merit scores = 6.46965
CFS merit scores = 6.47252
CFS merit scores = 6.47468
CFS merit scores = 6.47662
CFS merit scores = 6.47873
CFS merit scores = 6.48112
CFS merit scores = 6.48333
CFS merit scores = 6.48554
CFS merit scores = 6.48773
CFS merit scores = 6.48979
CFS merit scores = 6.49197
CFS merit scores = 6.49411
CFS merit scores = 6.49637
CFS merit scores = 6.49858
CFS merit scores = 6.50072
CFS merit scores = 6.50267
CFS merit scores = 6.50466
CFS merit scores = 6.50673
CFS merit scores = 6.50881
CFS merit scores = 6.5109
CFS merit scores = 6.51291
CFS merit scores = 6.51476
CFS merit scores = 6.51617
CFS merit scores = 6.5177
CFS merit scores = 6.51933
CFS merit scores = 6.52067
CFS merit scores = 6.52211
CFS merit scores = 6.52351
CFS merit scores = 6.52506
CFS merit scores = 6.52625
CFS merit scores = 6.5275
CFS merit scores = 6.52834
CFS merit scores = 6.52905
CFS merit scores = 6.52994
CFS merit scores = 6.53051
CFS merit scores = 6.53122
CFS merit scores = 6.53184
CFS merit scores = 6.53234
CFS merit scores = 6.53269
CFS merit scores = 6.53308
CFS merit scores = 6.53364
CFS merit scores = 6.53408
CFS merit scores = 6.5345
CFS merit scores = 6.53501
CFS merit scores = 6.53562
CFS merit scores = 6.53607
CFS merit scores = 6.53644
CFS merit scores = 6.53663
CFS merit scores = 6.5366
CFS merit scores = 6.5366
CFS merit scores = 6.53663
CFS merit scores = 6.53653
CFS merit scores = 6.53649
CFS merit scores = 6.53646
CFS merit scores = 6.53597
CFS merit scores = 6.53536
CFS merit scores = 6.53493
CFS merit scores = 6.53448
CFS merit scores = 6.53395
CFS merit scores = 6.53343
CFS merit scores = 6.53289
CFS merit scores = 6.53231
CFS merit scores = 6.53175
CFS merit scores = 6.5311
CFS merit scores = 6.53028
CFS merit scores = 6.52943
CFS merit scores = 6.52855
CFS merit scores = 6.52781
CFS merit scores = 6.52707
CFS merit scores = 6.52639
CFS merit scores = 6.52574
CFS merit scores = 6.52506
CFS merit scores = 6.52447
CFS merit scores = 6.52392
CFS merit scores = 6.52329
CFS merit scores = 6.52269
CFS merit scores = 6.52214
CFS merit scores = 6.5216
CFS merit scores = 6.52062
CFS merit scores = 6.51977
CFS merit scores = 6.51899
CFS merit scores = 6.51831
CFS merit scores = 6.51755
CFS merit scores = 6.51674
CFS merit scores = 6.516
CFS merit scores = 6.5153
CFS merit scores = 6.51443
CFS merit scores = 6.51354
CFS merit scores = 6.5127
CFS merit scores = 6.51187
CFS merit scores = 6.51088
CFS merit scores = 6.50995
CFS merit scores = 6.50911
CFS merit scores = 6.50826
CFS merit scores = 6.50747
CFS merit scores = 6.50666
CFS merit scores = 6.50582
CFS merit scores = 6.50491
CFS merit scores = 6.50404
CFS merit scores = 6.50317
CFS merit scores = 6.50226
CFS merit scores = 6.50144
CFS merit scores = 6.50062
CFS merit scores = 6.49961
CFS merit scores = 6.49869
CFS merit scores = 6.49762
CFS merit scores = 6.49663
CFS merit scores = 6.49555
CFS merit scores = 6.49451
CFS merit scores = 6.49349
CFS merit scores = 6.49247
CFS merit scores = 6.49131
CFS merit scores = 6.49024
CFS merit scores = 6.48902
CFS merit scores = 6.4876
CFS merit scores = 6.48625
CFS merit scores = 6.48483
CFS merit scores = 6.48339
CFS merit scores = 6.48199
CFS merit scores = 6.48064
CFS merit scores = 6.47923
CFS merit scores = 6.47776
CFS merit scores = 6.47633
CFS merit scores = 6.475
CFS merit scores = 6.47343
CFS merit scores = 6.47195
CFS merit scores = 6.47049
CFS merit scores = 6.46899
CFS merit scores = 6.46754
CFS merit scores = 6.46607
CFS merit scores = 6.46464
CFS merit scores = 6.46324
CFS merit scores = 6.46186
CFS merit scores = 6.46047
CFS merit scores = 6.45898
CFS merit scores = 6.45756
CFS merit scores = 6.45615
CFS merit scores = 6.45476
CFS merit scores = 6.45348
CFS merit scores = 6.45216
CFS merit scores = 6.4508
CFS merit scores = 6.44949
CFS merit scores = 6.44808
CFS merit scores = 6.44654
CFS merit scores = 6.44494
CFS merit scores = 6.44346
CFS merit scores = 6.44204
CFS merit scores = 6.44052
CFS merit scores = 6.43902
CFS merit scores = 6.43728
CFS merit scores = 6.43558
CFS merit scores = 6.43385
CFS merit scores = 6.43195
CFS merit scores = 6.43009
CFS merit scores = 6.42821
CFS merit scores = 6.42638
CFS merit scores = 6.42451
CFS merit scores = 6.42267
CFS merit scores = 6.42092
CFS merit scores = 6.4191
CFS merit scores = 6.41715
CFS merit scores = 6.41524
CFS merit scores = 6.41334
CFS merit scores = 6.41148
CFS merit scores = 6.40963
CFS merit scores = 6.40782
CFS merit scores = 6.40594
CFS merit scores = 6.40404
CFS merit scores = 6.40216
CFS merit scores = 6.40029
CFS merit scores = 6.39849
CFS merit scores = 6.39664
CFS merit scores = 6.39479
CFS merit scores = 6.393
CFS merit scores = 6.39125
CFS merit scores = 6.3895
CFS merit scores = 6.38769
CFS merit scores = 6.38588
CFS merit scores = 6.38402
CFS merit scores = 6.38219
CFS merit scores = 6.38034
CFS merit scores = 6.37849
CFS merit scores = 6.37654
CFS merit scores = 6.37459
CFS merit scores = 6.37267
CFS merit scores = 6.37075
CFS merit scores = 6.36882
CFS merit scores = 6.36698
CFS merit scores = 6.36489
CFS merit scores = 6.36277
CFS merit scores = 6.36065
CFS merit scores = 6.35849
CFS merit scores = 6.35638
CFS merit scores = 6.35425
CFS merit scores = 6.35215
CFS merit scores = 6.35011
CFS merit scores = 6.34806
CFS merit scores = 6.34586
CFS merit scores = 6.34362
CFS merit scores = 6.3413
CFS merit scores = 6.33901
CFS merit scores = 6.33657
CFS merit scores = 6.33415
CFS merit scores = 6.33176
CFS merit scores = 6.32929
CFS merit scores = 6.32685
CFS merit scores = 6.32442
CFS merit scores = 6.32195
CFS merit scores = 6.3195
CFS merit scores = 6.31705
CFS merit scores = 6.31464
CFS merit scores = 6.31223
CFS merit scores = 6.30966
CFS merit scores = 6.30714
CFS merit scores = 6.30467
CFS merit scores = 6.30219
CFS merit scores = 6.29971
CFS merit scores = 6.29707
CFS merit scores = 6.29445
CFS merit scores = 6.29182
CFS merit scores = 6.2892
CFS merit scores = 6.28656
CFS merit scores = 6.28394
CFS merit scores = 6.28133
CFS merit scores = 6.27877
CFS merit scores = 6.27619
CFS merit scores = 6.27366
CFS merit scores = 6.271
CFS merit scores = 6.26833
CFS merit scores = 6.26562
CFS merit scores = 6.26275
CFS merit scores = 6.25977
CFS merit scores = 6.25685
CFS merit scores = 6.2539
CFS merit scores = 6.25096
CFS merit scores = 6.24809
CFS merit scores = 6.24515
CFS merit scores = 6.24212
CFS merit scores = 6.23914
CFS merit scores = 6.23616
CFS merit scores = 6.23317
CFS merit scores = 6.23019
CFS merit scores = 6.22725
CFS merit scores = 6.2243
CFS merit scores = 6.22133
CFS merit scores = 6.2183
CFS merit scores = 6.21526
CFS merit scores = 6.2121
CFS merit scores = 6.20898
CFS merit scores = 6.2058
CFS merit scores = 6.20255
CFS merit scores = 6.19936
CFS merit scores = 6.1961
CFS merit scores = 6.19282
CFS merit scores = 6.18956
CFS merit scores = 6.18635
CFS merit scores = 6.18317
CFS merit scores = 6.17992
CFS merit scores = 6.1766
CFS merit scores = 6.17326
CFS merit scores = 6.16991
CFS merit scores = 6.16655
CFS merit scores = 6.1631
CFS merit scores = 6.15957
CFS merit scores = 6.1561
CFS merit scores = 6.15245
CFS merit scores = 6.14884
CFS merit scores = 6.14522
CFS merit scores = 6.14168
CFS merit scores = 6.13816
CFS merit scores = 6.13466
CFS merit scores = 6.13112
CFS merit scores = 6.12752
CFS merit scores = 6.12396
CFS merit scores = 6.12046
CFS merit scores = 6.11696
CFS merit scores = 6.11341
CFS merit scores = 6.10973
CFS merit scores = 6.10612
CFS merit scores = 6.10246
CFS merit scores = 6.09875
CFS merit scores = 6.09504
CFS merit scores = 6.09124
CFS merit scores = 6.08743
CFS merit scores = 6.08363
CFS merit scores = 6.07984
CFS merit scores = 6.07614
CFS merit scores = 6.07236
CFS merit scores = 6.06866
CFS merit scores = 6.06485
CFS merit scores = 6.06098
CFS merit scores = 6.05703
CFS merit scores = 6.05313
CFS merit scores = 6.04917
CFS merit scores = 6.04527
CFS merit scores = 6.0414
CFS merit scores = 6.03745
CFS merit scores = 6.03351
CFS merit scores = 6.02955
CFS merit scores = 6.0256
CFS merit scores = 6.02163
CFS merit scores = 6.01766
CFS merit scores = 6.01371
CFS merit scores = 6.00973
CFS merit scores = 6.00576
CFS merit scores = 6.00184
CFS merit scores = 5.99786
CFS merit scores = 5.99386
CFS merit scores = 5.9899
CFS merit scores = 5.98587
CFS merit scores = 5.98186
CFS merit scores = 5.97785
CFS merit scores = 5.97383
CFS merit scores = 5.9698
CFS merit scores = 5.96577
CFS merit scores = 5.96178
CFS merit scores = 5.95773
CFS merit scores = 5.95371
CFS merit scores = 5.94973
CFS merit scores = 5.94567
CFS merit scores = 5.94159
CFS merit scores = 5.93754
CFS merit scores = 5.93347
CFS merit scores = 5.92935
CFS merit scores = 5.92521
CFS merit scores = 5.92098
CFS merit scores = 5.91683
CFS merit scores = 5.91268
CFS merit scores = 5.90834
CFS merit scores = 5.904
CFS merit scores = 5.89971
CFS merit scores = 5.89538
CFS merit scores = 5.89097
CFS merit scores = 5.88656
CFS merit scores = 5.88219
CFS merit scores = 5.87788
CFS merit scores = 5.87354
CFS merit scores = 5.8692
CFS merit scores = 5.86489
CFS merit scores = 5.86056
CFS merit scores = 5.85623
CFS merit scores = 5.85192
CFS merit scores = 5.84763
CFS merit scores = 5.84333
CFS merit scores = 5.83905
CFS merit scores = 5.83476
CFS merit scores = 5.83052
CFS merit scores = 5.82634
CFS merit scores = 5.82219
CFS merit scores = 5.81791
CFS merit scores = 5.81358
CFS merit scores = 5.80919
CFS merit scores = 5.80483
CFS merit scores = 5.80048
CFS merit scores = 5.79613
CFS merit scores = 5.79178
CFS merit scores = 5.78739
CFS merit scores = 5.78298
CFS merit scores = 5.77852
CFS merit scores = 5.77388
CFS merit scores = 5.76914
CFS merit scores = 5.76417
CFS merit scores = 5.75894
CFS merit scores = 5.75369
CFS merit scores = 5.7485
CFS merit scores = 5.74328
CFS merit scores = 5.73802
CFS merit scores = 5.73267
CFS merit scores = 5.72732
CFS merit scores = 5.72201
CFS merit scores = 5.71645
CFS merit scores = 5.7107
CFS merit scores = 5.70485
CFS merit scores = 5.69883
CFS merit scores = 5.69274
CFS merit scores = 5.68633
CFS merit scores = 5.67976
CFS merit scores = 5.67278
CFS merit scores = 5.66564
CFS merit scores = 5.65849
CFS merit scores = 5.65135
CFS merit scores = 5.64412
CFS merit scores = 5.63686
CFS merit scores = 5.62965
CFS merit scores = 5.62239
CFS merit scores = 5.61481
CFS merit scores = 5.60726
CFS merit scores = 5.59942
CFS merit scores = 5.59161
CFS merit scores = 5.58381
CFS merit scores = 5.57587
CFS merit scores = 5.56796
CFS merit scores = 5.55959
CFS merit scores = 5.55036
CFS merit scores = 5.54059
CFS merit scores = 5.53077
CFS merit scores = 5.52033
CFS merit scores = 5.50876
CFS merit scores = 5.4967
CFS merit scores = 5.48443
CFS merit scores = 5.47213
CFS merit scores = 5.44728
cnt = 1	feature = 81	correl = 0.448525	descr = Gibbs_of_Target_Sequence__Pos_19_Step_1
cnt = 2	feature = 2	correl = -0.135476	descr = Position_Specific_Bin_Base_0_Base_G
cnt = 3	feature = 232	correl = 0.0593032	descr = N_Gram_ACTG
cnt = 4	feature = 284	correl = -0.0313814	descr = N_Gram_ATCCC
cnt = 5	feature = 687	correl = -0.0444613	descr = N_Gram_GTGC
cnt = 6	feature = 537	correl = -0.0275147	descr = N_Gram_GAGTT
cnt = 7	feature = 596	correl = 0.0453121	descr = N_Gram_GCTCT
cnt = 8	feature = 221	correl = 0.0381083	descr = N_Gram_ACGCT
cnt = 9	feature = 322	correl = 0.0334008	descr = N_Gram_CAACG
cnt = 10	feature = 414	correl = -0.0235527	descr = N_Gram_CGAAA
cnt = 11	feature = 427	correl = -0.0343501	descr = N_Gram_CGCAA
cnt = 12	feature = 220	correl = -0.0306588	descr = N_Gram_ACGCG
cnt = 13	feature = 726	correl = -0.0322619	descr = N_Gram_TACG
cnt = 14	feature = 419	correl = -0.047651	descr = N_Gram_CGACG
cnt = 15	feature = 678	correl = -0.0352679	descr = N_Gram_GTCCG
cnt = 16	feature = 423	correl = -0.0312276	descr = N_Gram_CGATA
cnt = 17	feature = 545	correl = 0.0272731	descr = N_Gram_GATTA
cnt = 18	feature = 219	correl = -0.0375297	descr = N_Gram_ACGAC
cnt = 19	feature = 670	correl = -0.0263355	descr = N_Gram_GTAAT
cnt = 20	feature = 525	correl = 0.0680599	descr = N_Gram_GACTA
cnt = 21	feature = 492	correl = -0.0447515	descr = N_Gram_CTTAA
cnt = 22	feature = 289	correl = 0.0279479	descr = N_Gram_ATCGC
cnt = 23	feature = 458	correl = 0.0284994	descr = N_Gram_CGTTT
cnt = 24	feature = 681	correl = 0.0488617	descr = N_Gram_GTCGC
cnt = 25	feature = 664	correl = -0.0589472	descr = N_Gram_GGTTA
cnt = 26	feature = 451	correl = -0.030851	descr = N_Gram_CGTCG
cnt = 27	feature = 876	correl = 0.0348795	descr = N_Gram_TTCGC
cnt = 28	feature = 454	correl = -0.0364342	descr = N_Gram_CGTGG
cnt = 29	feature = 452	correl = 0.0293553	descr = N_Gram_CGTCT
cnt = 30	feature = 631	correl = -0.0645323	descr = N_Gram_GGCGG
cnt = 31	feature = 772	correl = 0.0695408	descr = N_Gram_TCCTA
cnt = 32	feature = 493	correl = 0.0275614	descr = N_Gram_CTTAG
cnt = 33	feature = 671	correl = 0.0320969	descr = N_Gram_GTACC
cnt = 34	feature = 823	correl = 0.0297931	descr = N_Gram_TGCGA
cnt = 35	feature = 711	correl = 0.0463699	descr = N_Gram_TAAAC
cnt = 36	feature = 516	correl = 0.0509282	descr = N_Gram_GACAA
cnt = 37	feature = 683	correl = 0.0482207	descr = N_Gram_GTCTA
cnt = 38	feature = 347	correl = 0.0338659	descr = N_Gram_CATAG
cnt = 39	feature = 643	correl = -0.0887619	descr = N_Gram_GGGCC
cnt = 40	feature = 501	correl = -0.0253875	descr = N_Gram_CTTTA
cnt = 41	feature = 391	correl = -0.0317451	descr = N_Gram_CCGCG
cnt = 42	feature = 530	correl = -0.0335513	descr = N_Gram_GAGAT
cnt = 43	feature = 724	correl = 0.0225329	descr = N_Gram_TACCG
cnt = 44	feature = 752	correl = 0.0292382	descr = N_Gram_TATGT
cnt = 45	feature = 529	correl = 0.0218729	descr = N_Gram_GAGAA
cnt = 46	feature = 345	correl = -0.0478765	descr = N_Gram_CATAA
cnt = 47	feature = 640	correl = -0.0276429	descr = N_Gram_GGGAT
cnt = 48	feature = 446	correl = -0.0329931	descr = N_Gram_CGGTT
cnt = 49	feature = 751	correl = 0.0573999	descr = N_Gram_TATGA
cnt = 50	feature = 449	correl = 0.0219318	descr = N_Gram_CGTCA
cnt = 51	feature = 612	correl = -0.0559705	descr = N_Gram_GGACC
cnt = 52	feature = 697	correl = 0.0358296	descr = N_Gram_GTGTT
cnt = 53	feature = 622	correl = -0.0270102	descr = N_Gram_GGCAC
cnt = 54	feature = 865	correl = 0.0310416	descr = N_Gram_TTAGC
cnt = 55	feature = 428	correl = -0.0574712	descr = N_Gram_CGCAT
cnt = 56	feature = 610	correl = 0.0338232	descr = N_Gram_GGAAT
cnt = 57	feature = 789	correl = 0.0877673	descr = N_Gram_TCGTG
cnt = 58	feature = 645	correl = -0.030693	descr = N_Gram_GGGCT
cnt = 59	feature = 479	correl = 0.0289623	descr = N_Gram_CTCTA
cnt = 60	feature = 526	correl = -0.0267162	descr = N_Gram_GACTC
cnt = 61	feature = 304	correl = -0.0250555	descr = N_Gram_ATTAA
cnt = 62	feature = 819	correl = 0.0348594	descr = N_Gram_TGCAT
cnt = 63	feature = 225	correl = 0.0223547	descr = N_Gram_ACGTC
cnt = 64	feature = 421	correl = -0.0471197	descr = N_Gram_CGAGT
cnt = 65	feature = 550	correl = -0.0728835	descr = N_Gram_GCAAA
cnt = 66	feature = 729	correl = 0.0724479	descr = N_Gram_TACTA
cnt = 67	feature = 321	correl = 0.0220066	descr = N_Gram_CAACC
cnt = 68	feature = 440	correl = -0.0817769	descr = N_Gram_CGGCG
cnt = 69	feature = 593	correl = -0.0278001	descr = N_Gram_GCTCA
cnt = 70	feature = 392	correl = -0.0400248	descr = N_Gram_CCGCT
cnt = 71	feature = 534	correl = -0.068618	descr = N_Gram_GAGGC
cnt = 72	feature = 403	correl = -0.0821039	descr = N_Gram_CCTCG
cnt = 73	feature = 590	correl = -0.0540768	descr = N_Gram_GCGTT
cnt = 74	feature = 324	correl = 0.0474564	descr = N_Gram_CAATC
cnt = 75	feature = 669	correl = 0.0365787	descr = N_Gram_GTAAG
cnt = 76	feature = 238	correl = 0.0334709	descr = N_Gram_ACTTC
cnt = 77	feature = 461	correl = 0.0648309	descr = N_Gram_CTAAG
cnt = 78	feature = 869	correl = 0.0306717	descr = N_Gram_TTATG
cnt = 79	feature = 712	correl = 0.0220838	descr = N_Gram_TAAAG
cnt = 80	feature = 860	correl = 0.0509286	descr = N_Gram_TTACA
cnt = 81	feature = 785	correl = -0.0269111	descr = N_Gram_TCGGC
cnt = 82	feature = 502	correl = 0.0223639	descr = N_Gram_CTTTC
cnt = 83	feature = 672	correl = 0.0266662	descr = N_Gram_GTATT
cnt = 84	feature = 394	correl = 0.0223372	descr = N_Gram_CCGGA
cnt = 85	feature = 702	correl = -0.0230247	descr = N_Gram_GTTGA
cnt = 86	feature = 31	correl = -0.0299383	descr = Position_Specific_Bin_Base_11_Base_C
cnt = 87	feature = 385	correl = -0.0544023	descr = N_Gram_CCGAA
cnt = 88	feature = 567	correl = -0.0810307	descr = N_Gram_GCCCA
cnt = 89	feature = 717	correl = -0.0524465	descr = N_Gram_TAATC
cnt = 90	feature = 275	correl = 0.0364714	descr = N_Gram_ATAGC
cnt = 91	feature = 54	correl = 0.0226785	descr = Position_Specific_Bin_Base_18_Base_T
cnt = 92	feature = 598	correl = -0.0248023	descr = N_Gram_GCTGA
cnt = 93	feature = 674	correl = 0.0505368	descr = N_Gram_GTCAA
cnt = 94	feature = 48	correl = 0.0313336	descr = Position_Specific_Bin_Base_17_Base_A
cnt = 95	feature = 782	correl = 0.0520529	descr = N_Gram_TCGCT
cnt = 96	feature = 373	correl = -0.0357021	descr = N_Gram_CCCCA
cnt = 97	feature = 587	correl = -0.0311351	descr = N_Gram_GCGGT
cnt = 98	feature = 308	correl = 0.0346323	descr = N_Gram_ATTCG
cnt = 99	feature = 456	correl = -0.063598	descr = N_Gram_CGTTC
cnt = 100	feature = 725	correl = 0.0303309	descr = N_Gram_TACCT
cnt = 101	feature = 552	correl = -0.075261	descr = N_Gram_GCAAT
cnt = 102	feature = 694	correl = -0.0258399	descr = N_Gram_GTGGT
cnt = 103	feature = 297	correl = 0.0320677	descr = N_Gram_ATGCT
cnt = 104	feature = 418	correl = -0.0397861	descr = N_Gram_CGACC
cnt = 105	feature = 343	correl = 0.0262846	descr = N_Gram_CAGTA
cnt = 106	feature = 42	correl = 0.0730093	descr = Position_Specific_Bin_Base_15_Base_A
cnt = 107	feature = 406	correl = -0.0567998	descr = N_Gram_CCTGA
cnt = 108	feature = 14	correl = 0.051592	descr = Position_Specific_Bin_Base_5_Base_T
cnt = 109	feature = 595	correl = -0.0314762	descr = N_Gram_GCTCG
cnt = 110	feature = 305	correl = 0.0217539	descr = N_Gram_ATTAG
cnt = 111	feature = 278	correl = 0.0279739	descr = N_Gram_ATATA
cnt = 112	feature = 47	correl = -0.0668364	descr = Position_Specific_Bin_Base_16_Base_G
cnt = 113	feature = 311	correl = -0.0347685	descr = N_Gram_ATTGA
cnt = 114	feature = 746	correl = 0.0301291	descr = N_Gram_TATAG
cnt = 115	feature = 560	correl = -0.0503983	descr = N_Gram_GCATA
cnt = 116	feature = 313	correl = 0.0470747	descr = N_Gram_ATTGT
cnt = 117	feature = 4	correl = -0.0922977	descr = Position_Specific_Bin_Base_1_Base_G
cnt = 118	feature = 838	correl = -0.0521806	descr = N_Gram_TGGGA
cnt = 119	feature = 849	correl = 0.0317789	descr = N_Gram_TGTCG
cnt = 120	feature = 554	correl = -0.0384744	descr = N_Gram_GCACC
cnt = 121	feature = 327	correl = 0.0226396	descr = N_Gram_CACAG
cnt = 122	feature = 6	correl = 0.0587686	descr = Position_Specific_Bin_Base_2_Base_C
cnt = 123	feature = 335	correl = -0.0517138	descr = N_Gram_CAGAC
cnt = 124	feature = 362	correl = -0.0288998	descr = N_Gram_CCACG
cnt = 125	feature = 740	correl = 0.0276865	descr = N_Gram_TAGGC
cnt = 126	feature = 207	correl = 0.0706706	descr = N_Gram_ACATG
cnt = 127	feature = 721	correl = 0.0782106	descr = N_Gram_TACAA
cnt = 128	feature = 888	correl = 0.0375419	descr = N_Gram_TTGCA
cnt = 129	feature = 879	correl = 0.0535895	descr = N_Gram_TTCTA
cnt = 130	feature = 749	correl = 0.0461481	descr = N_Gram_TATCG
cnt = 131	feature = 911	correl = 0.0427167	descr = N_Gram_TTTTA
cnt = 132	feature = 892	correl = 0.0577896	descr = N_Gram_TTGGA
cnt = 133	feature = 505	correl = -0.0259482	descr = N_Gram_GAAAG
cnt = 134	feature = 432	correl = -0.0667833	descr = N_Gram_CGCGG
cnt = 135	feature = 580	correl = -0.053892	descr = N_Gram_GCGCA
cnt = 136	feature = 260	correl = -0.0343514	descr = N_Gram_AGGTG
cnt = 137	feature = 336	correl = -0.0509491	descr = N_Gram_CAGAG
cnt = 138	feature = 798	correl = 0.0476545	descr = N_Gram_TCTCT
cnt = 139	feature = 299	correl = -0.0284855	descr = N_Gram_ATGGA
cnt = 140	feature = 248	correl = -0.0483087	descr = N_Gram_AGCCC
cnt = 141	feature = 655	correl = 0.038728	descr = N_Gram_GGTAA
cnt = 142	feature = 16	correl = -0.046843	descr = Position_Specific_Bin_Base_6_Base_C
cnt = 143	feature = 603	correl = -0.0626447	descr = N_Gram_GCTTT
cnt = 144	feature = 770	correl = -0.0267563	descr = N_Gram_TCCCG
cnt = 145	feature = 292	correl = 0.0222453	descr = N_Gram_ATCTG
cnt = 146	feature = 25	correl = 0.0282277	descr = Position_Specific_Bin_Base_9_Base_T
cnt = 147	feature = 58	correl = 0.0629845	descr = Position_Specific_Bin_Base_19_Base_T
cnt = 148	feature = 759	correl = 0.0305702	descr = N_Gram_TCACC
cnt = 149	feature = 688	correl = -0.0439571	descr = N_Gram_GTGCC
cnt = 150	feature = 341	correl = -0.0860977	descr = N_Gram_CAGGG
cnt = 151	feature = 435	correl = -0.0221894	descr = N_Gram_CGCTC
cnt = 152	feature = 780	correl = 0.0400811	descr = N_Gram_TCGCA
cnt = 153	feature = 223	correl = -0.0265385	descr = N_Gram_ACGGA
cnt = 154	feature = 499	correl = 0.0566167	descr = N_Gram_CTTGT
cnt = 155	feature = 244	correl = 0.0673694	descr = N_Gram_AGATA
cnt = 156	feature = 270	correl = -0.0398074	descr = N_Gram_AGTTC
cnt = 157	feature = 647	correl = -0.0438832	descr = N_Gram_GGGGA
cnt = 158	feature = 665	correl = -0.0709925	descr = N_Gram_GGTTG
cnt = 159	feature = 312	correl = 0.0656169	descr = N_Gram_ATTGG
cnt = 160	feature = 0	correl = 0.036685	descr = Position_Specific_Bin_Base_0_Base_A
cnt = 161	feature = 909	correl = 0.0695173	descr = N_Gram_TTTGT
cnt = 162	feature = 686	correl = 0.0291455	descr = N_Gram_GTGAG
cnt = 163	feature = 231	correl = 0.0349428	descr = N_Gram_ACTCT
cnt = 164	feature = 306	correl = 0.0761868	descr = N_Gram_ATTAT
cnt = 165	feature = 9	correl = 0.0552538	descr = Position_Specific_Bin_Base_3_Base_G
cnt = 166	feature = 692	correl = -0.0755841	descr = N_Gram_GTGGC
cnt = 167	feature = 286	correl = 0.0307883	descr = N_Gram_ATCCT
cnt = 168	feature = 611	correl = 0.027781	descr = N_Gram_GGACA
cnt = 169	feature = 264	correl = 0.0938962	descr = N_Gram_AGTCG
cnt = 170	feature = 649	correl = -0.0569543	descr = N_Gram_GGGGT
cnt = 171	feature = 62	correl = 0.1139	descr = Position_Specific_Bin_Base_20_Base_T
cnt = 172	feature = 634	correl = -0.0660524	descr = N_Gram_GGCTG
cnt = 173	feature = 809	correl = 0.0432749	descr = N_Gram_TGAAC
cnt = 174	feature = 359	correl = -0.0498281	descr = N_Gram_CCAAA
cnt = 175	feature = 254	correl = -0.0278931	descr = N_Gram_AGGCA
cnt = 176	feature = 794	correl = 0.0367789	descr = N_Gram_TCTAT
cnt = 177	feature = 627	correl = -0.0223575	descr = N_Gram_GGCCG
cnt = 178	feature = 733	correl = 0.028644	descr = N_Gram_TAGAA
cnt = 179	feature = 703	correl = -0.0310764	descr = N_Gram_GTTGC
cnt = 180	feature = 625	correl = -0.0833224	descr = N_Gram_GGCCA
cnt = 181	feature = 618	correl = 0.044341	descr = N_Gram_GGATT
cnt = 182	feature = 39	correl = -0.0352653	descr = Position_Specific_Bin_Base_14_Base_C
cnt = 183	feature = 555	correl = -0.0412938	descr = N_Gram_GCACG
cnt = 184	feature = 815	correl = 0.0251498	descr = N_Gram_TGATC
cnt = 185	feature = 796	correl = 0.0567229	descr = N_Gram_TCTCA
cnt = 186	feature = 325	correl = -0.0318519	descr = N_Gram_CAATT
cnt = 187	feature = 5	correl = -0.0554173	descr = Position_Specific_Bin_Base_2_Base_A
cnt = 188	feature = 696	correl = 0.0335047	descr = N_Gram_GTGTA
cnt = 189	feature = 828	correl = 0.029846	descr = N_Gram_TGCTT
cnt = 190	feature = 735	correl = 0.0520596	descr = N_Gram_TAGAG
cnt = 191	feature = 734	correl = 0.0586908	descr = N_Gram_TAGAC
cnt = 192	feature = 288	correl = 0.0400925	descr = N_Gram_ATCGA
cnt = 193	feature = 245	correl = -0.041883	descr = N_Gram_AGATG
cnt = 194	feature = 450	correl = -0.0393225	descr = N_Gram_CGTCC
cnt = 195	feature = 755	correl = 0.0454596	descr = N_Gram_TATTT
cnt = 196	feature = 35	correl = -0.0269045	descr = Position_Specific_Bin_Base_12_Base_C
cnt = 197	feature = 705	correl = -0.0244854	descr = N_Gram_GTTGT
cnt = 198	feature = 235	correl = 0.0225134	descr = N_Gram_ACTGG
cnt = 199	feature = 438	correl = -0.0379478	descr = N_Gram_CGGCA
cnt = 200	feature = 758	correl = 0.0605428	descr = N_Gram_TCAAC
cnt = 201	feature = 366	correl = -0.0437099	descr = N_Gram_CCATA
cnt = 202	feature = 822	correl = -0.0306426	descr = N_Gram_TGCCG
cnt = 203	feature = 481	correl = -0.0387203	descr = N_Gram_CTGAG
cnt = 204	feature = 814	correl = 0.0555994	descr = N_Gram_TGATA
cnt = 205	feature = 811	correl = 0.0287738	descr = N_Gram_TGAAT
cnt = 206	feature = 490	correl = 0.0454272	descr = N_Gram_CTGTT
cnt = 207	feature = 517	correl = 0.0222853	descr = N_Gram_GACAC
cnt = 208	feature = 568	correl = -0.0659391	descr = N_Gram_GCCCC
cnt = 209	feature = 464	correl = 0.0770369	descr = N_Gram_CTACT
cnt = 210	feature = 810	correl = 0.047522	descr = N_Gram_TGAAG
cnt = 211	feature = 257	correl = -0.0293817	descr = N_Gram_AGGGA
cnt = 212	feature = 11	correl = 0.0768797	descr = Position_Specific_Bin_Base_4_Base_A
cnt = 213	feature = 23	correl = -0.0911283	descr = Position_Specific_Bin_Base_8_Base_C
cnt = 214	feature = 506	correl = 0.0338124	descr = N_Gram_GAAAT
cnt = 215	feature = 431	correl = -0.0746664	descr = N_Gram_CGCGC
cnt = 216	feature = 657	correl = 0.0331339	descr = N_Gram_GGTCA
cnt = 217	feature = 738	correl = 0.0725618	descr = N_Gram_TAGCT
cnt = 218	feature = 679	correl = -0.0519645	descr = N_Gram_GTCCT
cnt = 219	feature = 621	correl = -0.0796593	descr = N_Gram_GGCAA
cnt = 220	feature = 51	correl = 0.0540533	descr = Position_Specific_Bin_Base_17_Base_T
cnt = 221	feature = 831	correl = 0.0332032	descr = N_Gram_TGGAC
cnt = 222	feature = 217	correl = -0.0418011	descr = N_Gram_ACGA
cnt = 223	feature = 569	correl = -0.0844032	descr = N_Gram_GCCCG
cnt = 224	feature = 404	correl = -0.0624927	descr = N_Gram_CCTCT
cnt = 225	feature = 889	correl = 0.0252326	descr = N_Gram_TTGCC
cnt = 226	feature = 283	correl = 0.0575154	descr = N_Gram_ATCCA
cnt = 227	feature = 20	correl = -0.126465	descr = Position_Specific_Bin_Base_7_Base_C
cnt = 228	feature = 279	correl = 0.033341	descr = N_Gram_ATATG
cnt = 229	feature = 408	correl = -0.0394744	descr = N_Gram_CCTGG
cnt = 230	feature = 802	correl = 0.0259982	descr = N_Gram_TCTGT
cnt = 231	feature = 52	correl = 0.0468121	descr = Position_Specific_Bin_Base_18_Base_A
cnt = 232	feature = 786	correl = -0.0569499	descr = N_Gram_TCGGG
cnt = 233	feature = 771	correl = -0.0229524	descr = N_Gram_TCCGC
cnt = 234	feature = 365	correl = -0.0476263	descr = N_Gram_CCAGG
cnt = 235	feature = 32	correl = -0.0505673	descr = Position_Specific_Bin_Base_11_Base_G
cnt = 236	feature = 242	correl = -0.0313531	descr = N_Gram_AGAGA
cnt = 237	feature = 582	correl = -0.0339419	descr = N_Gram_GCGCT
cnt = 238	feature = 535	correl = -0.0343259	descr = N_Gram_GAGGG
cnt = 239	feature = 56	correl = -0.121187	descr = Position_Specific_Bin_Base_19_Base_C
cnt = 240	feature = 346	correl = -0.0445524	descr = N_Gram_CATAC
cnt = 241	feature = 44	correl = -0.0320721	descr = Position_Specific_Bin_Base_15_Base_T
cnt = 242	feature = 638	correl = -0.0635924	descr = N_Gram_GGGAA
cnt = 243	feature = 769	correl = -0.0327263	descr = N_Gram_TCCCC
cnt = 244	feature = 26	correl = 0.0648651	descr = Position_Specific_Bin_Base_10_Base_A
cnt = 245	feature = 812	correl = 0.0284045	descr = N_Gram_TGAGA
cnt = 246	feature = 1	correl = 0.106362	descr = Position_Specific_Bin_Base_0_Base_C
cnt = 247	feature = 371	correl = -0.0776718	descr = N_Gram_CCCAT
cnt = 248	feature = 473	correl = 0.0235484	descr = N_Gram_CTCAT
cnt = 249	feature = 17	correl = 0.032018	descr = Position_Specific_Bin_Base_6_Base_G
cnt = 250	feature = 243	correl = 0.0505172	descr = N_Gram_AGAGT
cnt = 251	feature = 675	correl = -0.0213989	descr = N_Gram_GTCAC
cnt = 252	feature = 840	correl = 0.0341252	descr = N_Gram_TGGTC
cnt = 253	feature = 722	correl = 0.0306953	descr = N_Gram_TACAT
cnt = 254	feature = 41	correl = 0.0738021	descr = Position_Specific_Bin_Base_14_Base_T
cnt = 255	feature = 511	correl = 0.0253314	descr = N_Gram_GAAGG
cnt = 256	feature = 10	correl = -0.082375	descr = Position_Specific_Bin_Base_3_Base_T
cnt = 257	feature = 639	correl = -0.0623955	descr = N_Gram_GGGAG
cnt = 258	feature = 792	correl = 0.0526826	descr = N_Gram_TCTAC
cnt = 259	feature = 821	correl = -0.0643664	descr = N_Gram_TGCCC
cnt = 260	feature = 766	correl = 0.0529698	descr = N_Gram_TCCAT
cnt = 261	feature = 660	correl = -0.0285706	descr = N_Gram_GGTGA
cnt = 262	feature = 707	correl = 0.0564298	descr = N_Gram_GTTTG
cnt = 263	feature = 788	correl = 0.0239388	descr = N_Gram_TCGTC
cnt = 264	feature = 510	correl = -0.0322745	descr = N_Gram_GAAGC
cnt = 265	feature = 901	correl = 0.0500357	descr = N_Gram_TTTAG
cnt = 266	feature = 401	correl = -0.0411479	descr = N_Gram_CCTCA
cnt = 267	feature = 498	correl = -0.0237655	descr = N_Gram_CTTGG
cnt = 268	feature = 600	correl = -0.0467015	descr = N_Gram_GCTGG
cnt = 269	feature = 826	correl = 0.0417245	descr = N_Gram_TGCTA
cnt = 270	feature = 718	correl = 0.0483371	descr = N_Gram_TAATT
cnt = 271	feature = 716	correl = 0.0481188	descr = N_Gram_TAAGG
cnt = 272	feature = 632	correl = -0.0510936	descr = N_Gram_GGCGT
cnt = 273	feature = 291	correl = 0.0685304	descr = N_Gram_ATCTC
cnt = 274	feature = 29	correl = 0.0592604	descr = Position_Specific_Bin_Base_10_Base_T
cnt = 275	feature = 850	correl = 0.0321664	descr = N_Gram_TGTCT
cnt = 276	feature = 21	correl = 0.0484259	descr = Position_Specific_Bin_Base_7_Base_T
cnt = 277	feature = 15	correl = 0.0363669	descr = Position_Specific_Bin_Base_6_Base_A
cnt = 278	feature = 212	correl = -0.0802951	descr = N_Gram_ACCAC
cnt = 279	feature = 677	correl = -0.0433177	descr = N_Gram_GTCCC
cnt = 280	feature = 55	correl = 0.17796	descr = Position_Specific_Bin_Base_19_Base_A
cnt = 281	feature = 903	correl = 0.0353306	descr = N_Gram_TTTCC
cnt = 282	feature = 382	correl = -0.0692769	descr = N_Gram_CCCTG
cnt = 283	feature = 565	correl = -0.0672957	descr = N_Gram_GCCAG
cnt = 284	feature = 59	correl = 0.362755	descr = Position_Specific_Bin_Base_20_Base_A
cnt = 285	feature = 229	correl = 0.0763644	descr = N_Gram_ACTAC
cnt = 286	feature = 24	correl = 0.0623025	descr = Position_Specific_Bin_Base_8_Base_T
cnt = 287	feature = 45	correl = 0.0941542	descr = Position_Specific_Bin_Base_16_Base_A
cnt = 288	feature = 573	correl = -0.0318732	descr = N_Gram_GCCGC
cnt = 289	feature = 352	correl = -0.0406303	descr = N_Gram_CATGG
cnt = 290	feature = 852	correl = 0.0707239	descr = N_Gram_TGTGT
cnt = 291	feature = 514	correl = 0.0347709	descr = N_Gram_GAATT
cnt = 292	feature = 49	correl = -0.0291772	descr = Position_Specific_Bin_Base_17_Base_C
cnt = 293	feature = 214	correl = -0.0230261	descr = N_Gram_ACCG
cnt = 294	feature = 539	correl = 0.0694802	descr = N_Gram_GATAT
cnt = 295	feature = 33	correl = 0.122367	descr = Position_Specific_Bin_Base_11_Base_T
cnt = 296	feature = 658	correl = -0.0599121	descr = N_Gram_GGTCC
cnt = 297	feature = 698	correl = -0.02971	descr = N_Gram_GTTA
cnt = 298	feature = 536	correl = 0.0453478	descr = N_Gram_GAGTC
cnt = 299	feature = 589	correl = -0.0717455	descr = N_Gram_GCGTC
cnt = 300	feature = 541	correl = -0.0262477	descr = N_Gram_GATGA
cnt = 301	feature = 8	correl = -0.141526	descr = Position_Specific_Bin_Base_2_Base_T
cnt = 302	feature = 880	correl = 0.0462902	descr = N_Gram_TTCTC
cnt = 303	feature = 572	correl = -0.0332641	descr = N_Gram_GCCGA
cnt = 304	feature = 527	correl = 0.0491358	descr = N_Gram_GACTG
cnt = 305	feature = 489	correl = 0.0230164	descr = N_Gram_CTGTG
cnt = 306	feature = 907	correl = 0.0227908	descr = N_Gram_TTTGC
cnt = 307	feature = 355	correl = 0.0645142	descr = N_Gram_CATTA
cnt = 308	feature = 370	correl = -0.0731085	descr = N_Gram_CCCAG
cnt = 309	feature = 367	correl = -0.0272801	descr = N_Gram_CCATC
cnt = 310	feature = 775	correl = 0.06636	descr = N_Gram_TCCTT
cnt = 311	feature = 258	correl = -0.096495	descr = N_Gram_AGGGC
cnt = 312	feature = 332	correl = -0.0314008	descr = N_Gram_CACGT
cnt = 313	feature = 635	correl = -0.0318123	descr = N_Gram_GGCTT
cnt = 314	feature = 519	correl = -0.043441	descr = N_Gram_GACCA
cnt = 315	feature = 40	correl = -0.148796	descr = Position_Specific_Bin_Base_14_Base_G
cnt = 316	feature = 46	correl = -0.044867	descr = Position_Specific_Bin_Base_16_Base_C
cnt = 317	feature = 251	correl = 0.0219816	descr = N_Gram_AGCT
cnt = 318	feature = 685	correl = 0.0374491	descr = N_Gram_GTGAA
cnt = 319	feature = 27	correl = -0.064215	descr = Position_Specific_Bin_Base_10_Base_C
cnt = 320	feature = 800	correl = 0.0744047	descr = N_Gram_TCTGC
cnt = 321	feature = 319	correl = 0.0504951	descr = N_Gram_CAAC
cnt = 322	feature = 57	correl = -0.124988	descr = Position_Specific_Bin_Base_19_Base_G
cnt = 323	feature = 864	correl = 0.0518956	descr = N_Gram_TTAGA
cnt = 324	feature = 768	correl = -0.0315201	descr = N_Gram_TCCCA
cnt = 325	feature = 233	correl = 0.06891	descr = N_Gram_ACTGA
cnt = 326	feature = 350	correl = 0.0321286	descr = N_Gram_CATG
cnt = 327	feature = 859	correl = 0.024249	descr = N_Gram_TTAC
cnt = 328	feature = 834	correl = -0.0582154	descr = N_Gram_TGGCC
cnt = 329	feature = 60	correl = -0.31334	descr = Position_Specific_Bin_Base_20_Base_C
cnt = 330	feature = 249	correl = -0.0349309	descr = N_Gram_AGCG
cnt = 331	feature = 476	correl = -0.045701	descr = N_Gram_CTCGG
cnt = 332	feature = 43	correl = -0.0382515	descr = Position_Specific_Bin_Base_15_Base_G
cnt = 333	feature = 777	correl = 0.0224347	descr = N_Gram_TCGA
cnt = 334	feature = 315	correl = 0.0417597	descr = N_Gram_ATTTT
cnt = 335	feature = 662	correl = -0.084978	descr = N_Gram_GGTGG
cnt = 336	feature = 704	correl = -0.0332756	descr = N_Gram_GTTGG
cnt = 337	feature = 613	correl = 0.0350723	descr = N_Gram_GGACT
cnt = 338	feature = 736	correl = 0.07612	descr = N_Gram_TAGC
cnt = 339	feature = 723	correl = 0.0309177	descr = N_Gram_TACC
cnt = 340	feature = 616	correl = -0.0479156	descr = N_Gram_GGAGG
cnt = 341	feature = 773	correl = -0.0274226	descr = N_Gram_TCCTC
cnt = 342	feature = 805	correl = 0.0698236	descr = N_Gram_TCTTT
cnt = 343	feature = 474	correl = -0.0299737	descr = N_Gram_CTCCC
cnt = 344	feature = 28	correl = -0.0579378	descr = Position_Specific_Bin_Base_10_Base_G
cnt = 345	feature = 867	correl = 0.0433302	descr = N_Gram_TTAT
cnt = 346	feature = 884	correl = 0.0378238	descr = N_Gram_TTGA
cnt = 347	feature = 82	correl = 0.421589	descr = Gibbs_of_Target_Sequence__Pos_20_Step_1
cnt = 348	feature = 839	correl = -0.0584988	descr = N_Gram_TGGGG
cnt = 349	feature = 855	correl = 0.0669124	descr = N_Gram_TGTTT
cnt = 350	feature = 881	correl = 0.086888	descr = N_Gram_TTCTG
cnt = 351	feature = 482	correl = 0.0379906	descr = N_Gram_CTGAT
cnt = 352	feature = 240	correl = 0.0456574	descr = N_Gram_AGACA
cnt = 353	feature = 64	correl = 0.0898249	descr = Gibbs_of_Target_Sequence__Pos_0_Step_1
cnt = 354	feature = 358	correl = -0.0295198	descr = N_Gram_CCAA
cnt = 355	feature = 294	correl = 0.0286774	descr = N_Gram_ATGAA
cnt = 356	feature = 553	correl = -0.0287776	descr = N_Gram_GCAC
cnt = 357	feature = 626	correl = -0.112088	descr = N_Gram_GGCCC
cnt = 358	feature = 739	correl = 0.0227476	descr = N_Gram_TAGG
cnt = 359	feature = 606	correl = -0.0358128	descr = N_Gram_GGAA
cnt = 360	feature = 228	correl = 0.0456891	descr = N_Gram_ACTA
cnt = 361	feature = 779	correl = 0.0490702	descr = N_Gram_TCGC
cnt = 362	feature = 898	correl = 0.0599068	descr = N_Gram_TTGTT
cnt = 363	feature = 495	correl = 0.0412742	descr = N_Gram_CTTCT
cnt = 364	feature = 213	correl = -0.0229433	descr = N_Gram_ACCC
cnt = 365	feature = 531	correl = -0.027193	descr = N_Gram_GAGC
cnt = 366	feature = 263	correl = 0.0356373	descr = N_Gram_AGTC
cnt = 367	feature = 695	correl = 0.0295919	descr = N_Gram_GTGT
cnt = 368	feature = 714	correl = 0.0652952	descr = N_Gram_TAAG
cnt = 369	feature = 337	correl = -0.0492767	descr = N_Gram_CAGC
cnt = 370	feature = 430	correl = -0.0926276	descr = N_Gram_CGCG
cnt = 371	feature = 549	correl = -0.0695133	descr = N_Gram_GCAA
cnt = 372	feature = 904	correl = 0.0623761	descr = N_Gram_TTTCT
cnt = 373	feature = 787	correl = 0.0528745	descr = N_Gram_TCGT
cnt = 374	feature = 247	correl = -0.0562288	descr = N_Gram_AGCC
cnt = 375	feature = 820	correl = -0.0313923	descr = N_Gram_TGCC
cnt = 376	feature = 334	correl = -0.059169	descr = N_Gram_CAGA
cnt = 377	feature = 843	correl = 0.0607986	descr = N_Gram_TGTA
cnt = 378	feature = 654	correl = 0.0310147	descr = N_Gram_GGTA
cnt = 379	feature = 273	correl = 0.0425302	descr = N_Gram_ATAG
cnt = 380	feature = 442	correl = -0.062397	descr = N_Gram_CGGG
cnt = 381	feature = 818	correl = 0.0381273	descr = N_Gram_TGCA
cnt = 382	feature = 848	correl = 0.0343662	descr = N_Gram_TGTC
cnt = 383	feature = 592	correl = -0.0253272	descr = N_Gram_GCTC
cnt = 384	feature = 663	correl = -0.0441347	descr = N_Gram_GGTT
cnt = 385	feature = 426	correl = -0.0395642	descr = N_Gram_CGCA
cnt = 386	feature = 540	correl = -0.053251	descr = N_Gram_GATG
cnt = 387	feature = 882	correl = 0.0629653	descr = N_Gram_TTCTT
cnt = 388	feature = 872	correl = 0.0383372	descr = N_Gram_TTCC
cnt = 389	feature = 282	correl = 0.0441532	descr = N_Gram_ATCC
cnt = 390	feature = 210	correl = -0.0378198	descr = N_Gram_ACCA
cnt = 391	feature = 753	correl = 0.0641284	descr = N_Gram_TATT
cnt = 392	feature = 667	correl = 0.0420306	descr = N_Gram_GTAA
cnt = 393	feature = 409	correl = 0.0385306	descr = N_Gram_CCTT
cnt = 394	feature = 875	correl = 0.0393284	descr = N_Gram_TTCG
cnt = 395	feature = 67	correl = 0.0878724	descr = Gibbs_of_Target_Sequence__Pos_4_Step_1
cnt = 396	feature = 680	correl = 0.0557464	descr = N_Gram_GTCG
cnt = 397	feature = 599	correl = -0.0499054	descr = N_Gram_GCTGC
cnt = 398	feature = 652	correl = -0.0720848	descr = N_Gram_GGGTG
cnt = 399	feature = 79	correl = 0.0955657	descr = Gibbs_of_Target_Sequence__Pos_17_Step_1
cnt = 400	feature = 559	correl = 0.0228082	descr = N_Gram_GCAT
cnt = 401	feature = 478	correl = 0.0251489	descr = N_Gram_CTCT
cnt = 402	feature = 298	correl = -0.0615913	descr = N_Gram_ATGG
cnt = 403	feature = 825	correl = 0.0341259	descr = N_Gram_TGCT
cnt = 404	feature = 633	correl = -0.0572201	descr = N_Gram_GGCT
cnt = 405	feature = 66	correl = -0.172686	descr = Gibbs_of_Target_Sequence__Pos_2_Step_1
cnt = 406	feature = 684	correl = 0.0356436	descr = N_Gram_GTGA
cnt = 407	feature = 614	correl = -0.0475863	descr = N_Gram_GGAG
cnt = 408	feature = 290	correl = 0.0445001	descr = N_Gram_ATCT
cnt = 409	feature = 646	correl = -0.0909727	descr = N_Gram_GGGG
cnt = 410	feature = 316	correl = -0.0262528	descr = N_Gram_CAAA
cnt = 411	feature = 524	correl = 0.0296437	descr = N_Gram_GACT
cnt = 412	feature = 384	correl = -0.101758	descr = N_Gram_CCGA
cnt = 413	feature = 518	correl = -0.0662967	descr = N_Gram_GACC
cnt = 414	feature = 515	correl = 0.0315945	descr = N_Gram_GACA
cnt = 415	feature = 765	correl = 0.0284397	descr = N_Gram_TCCA
cnt = 416	feature = 65	correl = -0.0418686	descr = Gibbs_of_Target_Sequence__Pos_1_Step_1
cnt = 417	feature = 508	correl = -0.0274072	descr = N_Gram_GAAG
cnt = 418	feature = 579	correl = -0.0545494	descr = N_Gram_GCGC
cnt = 419	feature = 475	correl = -0.0731856	descr = N_Gram_CTCG
cnt = 420	feature = 206	correl = 0.063513	descr = N_Gram_ACAT
cnt = 421	feature = 496	correl = 0.056285	descr = N_Gram_CTTG
cnt = 422	feature = 620	correl = -0.0768101	descr = N_Gram_GGCA
cnt = 423	feature = 277	correl = 0.0805155	descr = N_Gram_ATAT
cnt = 424	feature = 448	correl = -0.0247978	descr = N_Gram_CGTC
cnt = 425	feature = 706	correl = 0.0503992	descr = N_Gram_GTTT
cnt = 426	feature = 791	correl = 0.071727	descr = N_Gram_TCTA
cnt = 427	feature = 71	correl = 0.0723653	descr = Gibbs_of_Target_Sequence__Pos_8_Step_1
cnt = 428	feature = 303	correl = 0.0483675	descr = N_Gram_ATTA
cnt = 429	feature = 105	correl = -0.0709674	descr = Xue_Structure_Feature_A100
cnt = 430	feature = 583	correl = -0.0880488	descr = N_Gram_GCGG
cnt = 431	feature = 256	correl = -0.0515914	descr = N_Gram_AGGG
cnt = 432	feature = 900	correl = 0.0270261	descr = N_Gram_TTTA
cnt = 433	feature = 293	correl = 0.0357023	descr = N_Gram_ATGA
cnt = 434	feature = 462	correl = 0.0682583	descr = N_Gram_CTAC
cnt = 435	feature = 732	correl = 0.0529332	descr = N_Gram_TAGA
cnt = 436	feature = 597	correl = -0.0260742	descr = N_Gram_GCTG
cnt = 437	feature = 641	correl = -0.115914	descr = N_Gram_GGGC
cnt = 438	feature = 354	correl = 0.0410125	descr = N_Gram_CATT
cnt = 439	feature = 538	correl = 0.0376876	descr = N_Gram_GATA
cnt = 440	feature = 494	correl = 0.0316758	descr = N_Gram_CTTC
cnt = 441	feature = 389	correl = -0.0489153	descr = N_Gram_CCGC
cnt = 442	feature = 629	correl = -0.0916484	descr = N_Gram_GGCG
cnt = 443	feature = 676	correl = -0.0726291	descr = N_Gram_GTCC
cnt = 444	feature = 799	correl = 0.0739686	descr = N_Gram_TCTG
cnt = 445	feature = 894	correl = 0.0882352	descr = N_Gram_TTGT
cnt = 446	feature = 80	correl = 0.1985	descr = Gibbs_of_Target_Sequence__Pos_18_Step_1
cnt = 447	feature = 659	correl = -0.0789446	descr = N_Gram_GGTG
cnt = 448	feature = 75	correl = 0.11726	descr = Gibbs_of_Target_Sequence__Pos_13_Step_1
cnt = 449	feature = 68	correl = 0.0527539	descr = Gibbs_of_Target_Sequence__Pos_5_Step_1
cnt = 450	feature = 666	correl = 0.0532153	descr = N_Gram_GTA
cnt = 451	feature = 701	correl = -0.0584296	descr = N_Gram_GTTG
cnt = 452	feature = 348	correl = 0.0241767	descr = N_Gram_CATC
cnt = 453	feature = 863	correl = 0.0442098	descr = N_Gram_TTAG
cnt = 454	feature = 307	correl = 0.0810179	descr = N_Gram_ATTC
cnt = 455	feature = 767	correl = -0.0361798	descr = N_Gram_TCCC
cnt = 456	feature = 813	correl = 0.0343589	descr = N_Gram_TGAT
cnt = 457	feature = 556	correl = -0.0416818	descr = N_Gram_GCAG
cnt = 458	feature = 891	correl = 0.0233218	descr = N_Gram_TTGG
cnt = 459	feature = 74	correl = 0.0566559	descr = Gibbs_of_Target_Sequence__Pos_11_Step_1
cnt = 460	feature = 227	correl = 0.0343784	descr = N_Gram_ACT
cnt = 461	feature = 624	correl = -0.122645	descr = N_Gram_GGCC
cnt = 462	feature = 910	correl = 0.0455375	descr = N_Gram_TTTT
cnt = 463	feature = 412	correl = -0.0749117	descr = N_Gram_CGA
cnt = 464	feature = 369	correl = -0.0781941	descr = N_Gram_CCCA
cnt = 465	feature = 483	correl = -0.0306642	descr = N_Gram_CTGC
cnt = 466	feature = 808	correl = 0.0607381	descr = N_Gram_TGAA
cnt = 467	feature = 837	correl = -0.0506454	descr = N_Gram_TGGG
cnt = 468	feature = 78	correl = 0.124245	descr = Gibbs_of_Target_Sequence__Pos_16_Step_1
cnt = 469	feature = 326	correl = -0.0341112	descr = N_Gram_CAC
cnt = 470	feature = 70	correl = 0.1472	descr = Gibbs_of_Target_Sequence__Pos_7_Step_1
cnt = 471	feature = 72	correl = 0.090977	descr = Gibbs_of_Target_Sequence__Pos_9_Step_1
cnt = 472	feature = 76	correl = 0.144465	descr = Gibbs_of_Target_Sequence__Pos_14_Step_1
cnt = 473	feature = 650	correl = -0.0499848	descr = N_Gram_GGGT
cnt = 474	feature = 803	correl = 0.0676648	descr = N_Gram_TCTT
cnt = 475	feature = 719	correl = 0.0622476	descr = N_Gram_TAC
cnt = 476	feature = 853	correl = 0.0813509	descr = N_Gram_TGTT
cnt = 477	feature = 77	correl = 0.0992392	descr = Gibbs_of_Target_Sequence__Pos_15_Step_1
cnt = 478	feature = 69	correl = 0.0944954	descr = Gibbs_of_Target_Sequence__Pos_6_Step_1
cnt = 479	feature = 73	correl = 0.121598	descr = Gibbs_of_Target_Sequence__Pos_10_Step_1
cnt = 480	feature = 314	correl = 0.0291526	descr = N_Gram_ATTT
cnt = 481	feature = 459	correl = 0.101001	descr = N_Gram_CTA
cnt = 482	feature = 878	correl = 0.100381	descr = N_Gram_TTCT
cnt = 483	feature = 396	correl = -0.0402968	descr = N_Gram_CCT
cnt = 484	feature = 806	correl = 0.0541959	descr = N_Gram_TG
cnt = 485	feature = 743	correl = 0.109277	descr = N_Gram_TAT
cnt = 486	feature = 548	correl = -0.0516503	descr = N_Gram_GCA
cnt = 487	feature = 436	correl = -0.0909114	descr = N_Gram_CGG
cnt = 488	feature = 709	correl = 0.0623506	descr = N_Gram_TAA
cnt = 489	feature = 344	correl = 0.0624002	descr = N_Gram_CAT
cnt = 490	feature = 756	correl = 0.0424397	descr = N_Gram_TC
cnt = 491	feature = 653	correl = -0.0389671	descr = N_Gram_GGT
cnt = 492	feature = 578	correl = -0.091515	descr = N_Gram_GCG
cnt = 493	feature = 883	correl = 0.112654	descr = N_Gram_TTG
cnt = 494	feature = 368	correl = -0.138935	descr = N_Gram_CCC
cnt = 495	feature = 491	correl = 0.0647841	descr = N_Gram_CTT
cnt = 496	feature = 470	correl = -0.0306488	descr = N_Gram_CTC
cnt = 497	feature = 425	correl = -0.041389	descr = N_Gram_CGC
cnt = 498	feature = 857	correl = 0.0622678	descr = N_Gram_TTA
cnt = 499	feature = 790	correl = 0.109667	descr = N_Gram_TCT
cnt = 500	feature = 871	correl = 0.0897413	descr = N_Gram_TTC
cnt = 501	feature = 899	correl = 0.0993408	descr = N_Gram_TTT
cnt = 502	feature = 604	correl = -0.120051	descr = N_Gram_GG
cnt = 503	feature = 356	correl = -0.0863614	descr = N_Gram_CC
cnt = 504	feature = 271	correl = 0.104119	descr = N_Gram_AT
cnt = 505	feature = 856	correl = 0.155758	descr = N_Gram_TT
cnt = 506	feature = 83	correl = 0.233596	descr = PF_RNAi_Fold_Energy
cnt = 507	feature = 708	correl = 0.169841	descr = N_Gram_TA
cnt = 508	feature = 63	correl = 0.273316	descr = Gibbs_of_Target_Sequence_
num rows = 2188
num_elements = 1113692
..*
optimization finished, #iter = 2298
nu = 0.234974
obj = -40.155796, rho = -0.747971
nSV = 1013, nBSV = 194
num rows = 243
num_elements = 123687
*
optimization finished, #iter = 187
nu = 0.188868
obj = -3.897163, rho = -0.729177
nSV = 129, nBSV = 3
..*
optimization finished, #iter = 2298
nu = 0.234974
obj = -40.155796, rho = -0.747971
nSV = 1013, nBSV = 194
CFS merit scores = 1.36338
CFS merit scores = 1.58308
CFS merit scores = 1.83035
CFS merit scores = 2.05936
CFS merit scores = 2.26794
CFS merit scores = 2.46162
CFS merit scores = 2.63678
CFS merit scores = 2.79297
CFS merit scores = 2.93913
CFS merit scores = 3.07777
CFS merit scores = 3.20939
CFS merit scores = 3.33435
CFS merit scores = 3.45387
CFS merit scores = 3.56837
CFS merit scores = 3.67793
CFS merit scores = 3.78357
CFS merit scores = 3.88461
CFS merit scores = 3.98256
CFS merit scores = 4.07664
CFS merit scores = 4.16648
CFS merit scores = 4.25336
CFS merit scores = 4.33781
CFS merit scores = 4.41867
CFS merit scores = 4.49627
CFS merit scores = 4.57155
CFS merit scores = 4.64434
CFS merit scores = 4.71527
CFS merit scores = 4.78449
CFS merit scores = 4.85122
CFS merit scores = 4.91639
CFS merit scores = 4.97959
CFS merit scores = 5.04088
CFS merit scores = 5.09985
CFS merit scores = 5.15357
CFS merit scores = 5.20407
CFS merit scores = 5.25313
CFS merit scores = 5.30019
CFS merit scores = 5.3456
CFS merit scores = 5.38959
CFS merit scores = 5.43256
CFS merit scores = 5.47383
CFS merit scores = 5.51226
CFS merit scores = 5.54919
CFS merit scores = 5.58571
CFS merit scores = 5.62174
CFS merit scores = 5.65667
CFS merit scores = 5.69054
CFS merit scores = 5.72377
CFS merit scores = 5.75577
CFS merit scores = 5.78602
CFS merit scores = 5.81481
CFS merit scores = 5.84278
CFS merit scores = 5.86973
CFS merit scores = 5.89467
CFS merit scores = 5.91854
CFS merit scores = 5.9422
CFS merit scores = 5.96516
CFS merit scores = 5.98668
CFS merit scores = 6.00715
CFS merit scores = 6.02626
CFS merit scores = 6.04457
CFS merit scores = 6.06183
CFS merit scores = 6.07865
CFS merit scores = 6.09569
CFS merit scores = 6.1124
CFS merit scores = 6.12755
CFS merit scores = 6.14276
CFS merit scores = 6.15772
CFS merit scores = 6.17254
CFS merit scores = 6.18697
CFS merit scores = 6.20146
CFS merit scores = 6.21545
CFS merit scores = 6.2293
CFS merit scores = 6.24307
CFS merit scores = 6.25623
CFS merit scores = 6.26863
CFS merit scores = 6.2806
CFS merit scores = 6.29182
CFS merit scores = 6.30328
CFS merit scores = 6.31278
CFS merit scores = 6.32225
CFS merit scores = 6.33152
CFS merit scores = 6.33979
CFS merit scores = 6.34703
CFS merit scores = 6.35432
CFS merit scores = 6.36155
CFS merit scores = 6.36851
CFS merit scores = 6.37547
CFS merit scores = 6.38254
CFS merit scores = 6.38957
CFS merit scores = 6.39649
CFS merit scores = 6.40329
CFS merit scores = 6.40971
CFS merit scores = 6.41605
CFS merit scores = 6.42264
CFS merit scores = 6.42905
CFS merit scores = 6.43488
CFS merit scores = 6.44054
CFS merit scores = 6.44593
CFS merit scores = 6.45044
CFS merit scores = 6.45495
CFS merit scores = 6.45902
CFS merit scores = 6.46335
CFS merit scores = 6.46738
CFS merit scores = 6.47118
CFS merit scores = 6.475
CFS merit scores = 6.47868
CFS merit scores = 6.4823
CFS merit scores = 6.48578
CFS merit scores = 6.48941
CFS merit scores = 6.49248
CFS merit scores = 6.49544
CFS merit scores = 6.49811
CFS merit scores = 6.50096
CFS merit scores = 6.50373
CFS merit scores = 6.50644
CFS merit scores = 6.50908
CFS merit scores = 6.51142
CFS merit scores = 6.51356
CFS merit scores = 6.51577
CFS merit scores = 6.51818
CFS merit scores = 6.52068
CFS merit scores = 6.5233
CFS merit scores = 6.52517
CFS merit scores = 6.5272
CFS merit scores = 6.52899
CFS merit scores = 6.53065
CFS merit scores = 6.53226
CFS merit scores = 6.53404
CFS merit scores = 6.53559
CFS merit scores = 6.53687
CFS merit scores = 6.53791
CFS merit scores = 6.53891
CFS merit scores = 6.53988
CFS merit scores = 6.5409
CFS merit scores = 6.54198
CFS merit scores = 6.54317
CFS merit scores = 6.54436
CFS merit scores = 6.54558
CFS merit scores = 6.54686
CFS merit scores = 6.54813
CFS merit scores = 6.54935
CFS merit scores = 6.55014
CFS merit scores = 6.5511
CFS merit scores = 6.55218
CFS merit scores = 6.55313
CFS merit scores = 6.55382
CFS merit scores = 6.5545
CFS merit scores = 6.55513
CFS merit scores = 6.55589
CFS merit scores = 6.55682
CFS merit scores = 6.55775
CFS merit scores = 6.55845
CFS merit scores = 6.55927
CFS merit scores = 6.56023
CFS merit scores = 6.5611
CFS merit scores = 6.56196
CFS merit scores = 6.56276
CFS merit scores = 6.56359
CFS merit scores = 6.5645
CFS merit scores = 6.56546
CFS merit scores = 6.56623
CFS merit scores = 6.56693
CFS merit scores = 6.56758
CFS merit scores = 6.56815
CFS merit scores = 6.56857
CFS merit scores = 6.56883
CFS merit scores = 6.56918
CFS merit scores = 6.56965
CFS merit scores = 6.56997
CFS merit scores = 6.57004
CFS merit scores = 6.5703
CFS merit scores = 6.57058
CFS merit scores = 6.57064
CFS merit scores = 6.57075
CFS merit scores = 6.57081
CFS merit scores = 6.57092
CFS merit scores = 6.57108
CFS merit scores = 6.57131
CFS merit scores = 6.57141
CFS merit scores = 6.5716
CFS merit scores = 6.5716
CFS merit scores = 6.57155
CFS merit scores = 6.57132
CFS merit scores = 6.57105
CFS merit scores = 6.57078
CFS merit scores = 6.57053
CFS merit scores = 6.57021
CFS merit scores = 6.56989
CFS merit scores = 6.56962
CFS merit scores = 6.56928
CFS merit scores = 6.56891
CFS merit scores = 6.5682
CFS merit scores = 6.56746
CFS merit scores = 6.56672
CFS merit scores = 6.56592
CFS merit scores = 6.56516
CFS merit scores = 6.56444
CFS merit scores = 6.56359
CFS merit scores = 6.56277
CFS merit scores = 6.5619
CFS merit scores = 6.56118
CFS merit scores = 6.56031
CFS merit scores = 6.55932
CFS merit scores = 6.5583
CFS merit scores = 6.55737
CFS merit scores = 6.55628
CFS merit scores = 6.55522
CFS merit scores = 6.55418
CFS merit scores = 6.55312
CFS merit scores = 6.55213
CFS merit scores = 6.55118
CFS merit scores = 6.5502
CFS merit scores = 6.54913
CFS merit scores = 6.54818
CFS merit scores = 6.54721
CFS merit scores = 6.54619
CFS merit scores = 6.5452
CFS merit scores = 6.54427
CFS merit scores = 6.54319
CFS merit scores = 6.54209
CFS merit scores = 6.54104
CFS merit scores = 6.54007
CFS merit scores = 6.53899
CFS merit scores = 6.5379
CFS merit scores = 6.53688
CFS merit scores = 6.53585
CFS merit scores = 6.5349
CFS merit scores = 6.53386
CFS merit scores = 6.53275
CFS merit scores = 6.53164
CFS merit scores = 6.53056
CFS merit scores = 6.52946
CFS merit scores = 6.52833
CFS merit scores = 6.52727
CFS merit scores = 6.52621
CFS merit scores = 6.52514
CFS merit scores = 6.52398
CFS merit scores = 6.52278
CFS merit scores = 6.52166
CFS merit scores = 6.52054
CFS merit scores = 6.51941
CFS merit scores = 6.51826
CFS merit scores = 6.51717
CFS merit scores = 6.51595
CFS merit scores = 6.51476
CFS merit scores = 6.51357
CFS merit scores = 6.51244
CFS merit scores = 6.51115
CFS merit scores = 6.50976
CFS merit scores = 6.50844
CFS merit scores = 6.50721
CFS merit scores = 6.50593
CFS merit scores = 6.50451
CFS merit scores = 6.50309
CFS merit scores = 6.50174
CFS merit scores = 6.50037
CFS merit scores = 6.49882
CFS merit scores = 6.49728
CFS merit scores = 6.49579
CFS merit scores = 6.49434
CFS merit scores = 6.49272
CFS merit scores = 6.49116
CFS merit scores = 6.48956
CFS merit scores = 6.48799
CFS merit scores = 6.48646
CFS merit scores = 6.48498
CFS merit scores = 6.48341
CFS merit scores = 6.4818
CFS merit scores = 6.4802
CFS merit scores = 6.47847
CFS merit scores = 6.47676
CFS merit scores = 6.47509
CFS merit scores = 6.47339
CFS merit scores = 6.47155
CFS merit scores = 6.46973
CFS merit scores = 6.46787
CFS merit scores = 6.46609
CFS merit scores = 6.46424
CFS merit scores = 6.46242
CFS merit scores = 6.46063
CFS merit scores = 6.45886
CFS merit scores = 6.4571
CFS merit scores = 6.45536
CFS merit scores = 6.45361
CFS merit scores = 6.45189
CFS merit scores = 6.45018
CFS merit scores = 6.44848
CFS merit scores = 6.4468
CFS merit scores = 6.44517
CFS merit scores = 6.44356
CFS merit scores = 6.44194
CFS merit scores = 6.44037
CFS merit scores = 6.43878
CFS merit scores = 6.43715
CFS merit scores = 6.43547
CFS merit scores = 6.43381
CFS merit scores = 6.43213
CFS merit scores = 6.43049
CFS merit scores = 6.42886
CFS merit scores = 6.42727
CFS merit scores = 6.42561
CFS merit scores = 6.42396
CFS merit scores = 6.42231
CFS merit scores = 6.4206
CFS merit scores = 6.41881
CFS merit scores = 6.41697
CFS merit scores = 6.41517
CFS merit scores = 6.41345
CFS merit scores = 6.41165
CFS merit scores = 6.40986
CFS merit scores = 6.40811
CFS merit scores = 6.40638
CFS merit scores = 6.4047
CFS merit scores = 6.40299
CFS merit scores = 6.40124
CFS merit scores = 6.39953
CFS merit scores = 6.39783
CFS merit scores = 6.39617
CFS merit scores = 6.3945
CFS merit scores = 6.39284
CFS merit scores = 6.39119
CFS merit scores = 6.38953
CFS merit scores = 6.38777
CFS merit scores = 6.38603
CFS merit scores = 6.38422
CFS merit scores = 6.38241
CFS merit scores = 6.38049
CFS merit scores = 6.3786
CFS merit scores = 6.37658
CFS merit scores = 6.3746
CFS merit scores = 6.37252
CFS merit scores = 6.37031
CFS merit scores = 6.3681
CFS merit scores = 6.36596
CFS merit scores = 6.36384
CFS merit scores = 6.36169
CFS merit scores = 6.35961
CFS merit scores = 6.35742
CFS merit scores = 6.35528
CFS merit scores = 6.35309
CFS merit scores = 6.35089
CFS merit scores = 6.34867
CFS merit scores = 6.34639
CFS merit scores = 6.34413
CFS merit scores = 6.34188
CFS merit scores = 6.33958
CFS merit scores = 6.33724
CFS merit scores = 6.33492
CFS merit scores = 6.33267
CFS merit scores = 6.33036
CFS merit scores = 6.32808
CFS merit scores = 6.32575
CFS merit scores = 6.32342
CFS merit scores = 6.32111
CFS merit scores = 6.31885
CFS merit scores = 6.31657
CFS merit scores = 6.3143
CFS merit scores = 6.31208
CFS merit scores = 6.30988
CFS merit scores = 6.30752
CFS merit scores = 6.3052
CFS merit scores = 6.30286
CFS merit scores = 6.30046
CFS merit scores = 6.29803
CFS merit scores = 6.29564
CFS merit scores = 6.29326
CFS merit scores = 6.29087
CFS merit scores = 6.28846
CFS merit scores = 6.28606
CFS merit scores = 6.28364
CFS merit scores = 6.28121
CFS merit scores = 6.27879
CFS merit scores = 6.27636
CFS merit scores = 6.27384
CFS merit scores = 6.27135
CFS merit scores = 6.26888
CFS merit scores = 6.26643
CFS merit scores = 6.26398
CFS merit scores = 6.26149
CFS merit scores = 6.25889
CFS merit scores = 6.25615
CFS merit scores = 6.25341
CFS merit scores = 6.25069
CFS merit scores = 6.24798
CFS merit scores = 6.24529
CFS merit scores = 6.24264
CFS merit scores = 6.23985
CFS merit scores = 6.237
CFS merit scores = 6.23416
CFS merit scores = 6.23137
CFS merit scores = 6.22837
CFS merit scores = 6.22537
CFS merit scores = 6.2224
CFS merit scores = 6.21942
CFS merit scores = 6.21649
CFS merit scores = 6.21352
CFS merit scores = 6.21054
CFS merit scores = 6.20748
CFS merit scores = 6.20433
CFS merit scores = 6.20122
CFS merit scores = 6.19801
CFS merit scores = 6.19484
CFS merit scores = 6.19172
CFS merit scores = 6.18853
CFS merit scores = 6.18534
CFS merit scores = 6.18215
CFS merit scores = 6.17899
CFS merit scores = 6.17582
CFS merit scores = 6.17269
CFS merit scores = 6.16948
CFS merit scores = 6.16627
CFS merit scores = 6.16304
CFS merit scores = 6.15982
CFS merit scores = 6.15653
CFS merit scores = 6.15325
CFS merit scores = 6.14989
CFS merit scores = 6.14646
CFS merit scores = 6.14304
CFS merit scores = 6.13964
CFS merit scores = 6.13628
CFS merit scores = 6.13291
CFS merit scores = 6.1295
CFS merit scores = 6.12609
CFS merit scores = 6.12265
CFS merit scores = 6.11921
CFS merit scores = 6.11572
CFS merit scores = 6.11227
CFS merit scores = 6.10878
CFS merit scores = 6.10528
CFS merit scores = 6.10175
CFS merit scores = 6.09827
CFS merit scores = 6.0948
CFS merit scores = 6.09135
CFS merit scores = 6.08793
CFS merit scores = 6.08453
CFS merit scores = 6.08115
CFS merit scores = 6.07776
CFS merit scores = 6.07431
CFS merit scores = 6.07092
CFS merit scores = 6.06746
CFS merit scores = 6.06401
CFS merit scores = 6.06062
CFS merit scores = 6.05724
CFS merit scores = 6.05382
CFS merit scores = 6.05042
CFS merit scores = 6.047
CFS merit scores = 6.04355
CFS merit scores = 6.04005
CFS merit scores = 6.03651
CFS merit scores = 6.03301
CFS merit scores = 6.02949
CFS merit scores = 6.02594
CFS merit scores = 6.0224
CFS merit scores = 6.01875
CFS merit scores = 6.01514
CFS merit scores = 6.01152
CFS merit scores = 6.00786
CFS merit scores = 6.0042
CFS merit scores = 6.00051
CFS merit scores = 5.99683
CFS merit scores = 5.9931
CFS merit scores = 5.98933
CFS merit scores = 5.98549
CFS merit scores = 5.98169
CFS merit scores = 5.97779
CFS merit scores = 5.97388
CFS merit scores = 5.96991
CFS merit scores = 5.96599
CFS merit scores = 5.96194
CFS merit scores = 5.95794
CFS merit scores = 5.95395
CFS merit scores = 5.94997
CFS merit scores = 5.9458
CFS merit scores = 5.94161
CFS merit scores = 5.93744
CFS merit scores = 5.93324
CFS merit scores = 5.92906
CFS merit scores = 5.92485
CFS merit scores = 5.92068
CFS merit scores = 5.91654
CFS merit scores = 5.91245
CFS merit scores = 5.90818
CFS merit scores = 5.90391
CFS merit scores = 5.8996
CFS merit scores = 5.89529
CFS merit scores = 5.89091
CFS merit scores = 5.88658
CFS merit scores = 5.88227
CFS merit scores = 5.87803
CFS merit scores = 5.87352
CFS merit scores = 5.869
CFS merit scores = 5.8645
CFS merit scores = 5.86002
CFS merit scores = 5.85534
CFS merit scores = 5.85061
CFS merit scores = 5.84594
CFS merit scores = 5.84116
CFS merit scores = 5.83628
CFS merit scores = 5.83126
CFS merit scores = 5.82623
CFS merit scores = 5.821
CFS merit scores = 5.8156
CFS merit scores = 5.81014
CFS merit scores = 5.80468
CFS merit scores = 5.79903
CFS merit scores = 5.79332
CFS merit scores = 5.7876
CFS merit scores = 5.7817
CFS merit scores = 5.77578
CFS merit scores = 5.76989
CFS merit scores = 5.76403
CFS merit scores = 5.75812
CFS merit scores = 5.75205
CFS merit scores = 5.74602
CFS merit scores = 5.73964
CFS merit scores = 5.73329
CFS merit scores = 5.7269
CFS merit scores = 5.72041
CFS merit scores = 5.71384
CFS merit scores = 5.70722
CFS merit scores = 5.70029
CFS merit scores = 5.69323
CFS merit scores = 5.68607
CFS merit scores = 5.67887
CFS merit scores = 5.67142
CFS merit scores = 5.6639
CFS merit scores = 5.65634
CFS merit scores = 5.6486
CFS merit scores = 5.64074
CFS merit scores = 5.63284
CFS merit scores = 5.62474
CFS merit scores = 5.61649
CFS merit scores = 5.60822
CFS merit scores = 5.5988
CFS merit scores = 5.58897
CFS merit scores = 5.57869
CFS merit scores = 5.56732
CFS merit scores = 5.55555
CFS merit scores = 5.54361
CFS merit scores = 5.53086
CFS merit scores = 5.50777
cnt = 1	feature = 64	correl = 0.363379	descr = Position_Specific_Bin_Base_20_Base_A
cnt = 2	feature = 60	correl = 0.186379	descr = Position_Specific_Bin_Base_19_Base_A
cnt = 3	feature = 8	correl = 0.121431	descr = Position_Specific_Bin_Base_2_Base_G
cnt = 4	feature = 2	correl = -0.149004	descr = Position_Specific_Bin_Base_0_Base_G
cnt = 5	feature = 14	correl = -0.0774296	descr = Position_Specific_Bin_Base_4_Base_C
cnt = 6	feature = 796	correl = 0.0335408	descr = N_Gram_TCAGT
cnt = 7	feature = 232	correl = 0.0265427	descr = N_Gram_ACGCT
cnt = 8	feature = 582	correl = -0.0702504	descr = N_Gram_GCAAA
cnt = 9	feature = 892	correl = 0.0333516	descr = N_Gram_TTAGC
cnt = 10	feature = 577	correl = 0.0388849	descr = N_Gram_GATTA
cnt = 11	feature = 231	correl = -0.0321312	descr = N_Gram_ACGCA
cnt = 12	feature = 857	correl = -0.0227017	descr = N_Gram_TGCCT
cnt = 13	feature = 816	correl = -0.0442296	descr = N_Gram_TCGCG
cnt = 14	feature = 815	correl = 0.0530325	descr = N_Gram_TCGCA
cnt = 15	feature = 625	correl = -0.0494015	descr = N_Gram_GCGTT
cnt = 16	feature = 230	correl = -0.0375461	descr = N_Gram_ACGAC
cnt = 17	feature = 336	correl = 0.0274122	descr = N_Gram_CAACG
cnt = 18	feature = 225	correl = 0.0233433	descr = N_Gram_ACCGC
cnt = 19	feature = 756	correl = 0.0276855	descr = N_Gram_TACCT
cnt = 20	feature = 778	correl = 0.051745	descr = N_Gram_TATCG
cnt = 21	feature = 708	correl = -0.0234628	descr = N_Gram_GTCCG
cnt = 22	feature = 449	correl = -0.0482257	descr = N_Gram_CGAGT
cnt = 23	feature = 505	correl = 0.0313429	descr = N_Gram_CTATC
cnt = 24	feature = 714	correl = 0.0478948	descr = N_Gram_GTCTA
cnt = 25	feature = 426	correl = 0.0263658	descr = N_Gram_CCTAT
cnt = 26	feature = 624	correl = -0.0240268	descr = N_Gram_GCGTG
cnt = 27	feature = 485	correl = -0.0511879	descr = N_Gram_CGTCG
cnt = 28	feature = 578	correl = 0.0453418	descr = N_Gram_GATTG
cnt = 29	feature = 283	correl = 0.0262498	descr = N_Gram_ATAGC
cnt = 30	feature = 755	correl = 0.0225324	descr = N_Gram_TACCG
cnt = 31	feature = 782	correl = 0.0365681	descr = N_Gram_TATGT
cnt = 32	feature = 437	correl = 0.0261665	descr = N_Gram_CCTTA
cnt = 33	feature = 502	correl = -0.0255888	descr = N_Gram_CTAGG
cnt = 34	feature = 286	correl = 0.0294834	descr = N_Gram_ATATA
cnt = 35	feature = 284	correl = 0.0347119	descr = N_Gram_ATAGG
cnt = 36	feature = 406	correl = -0.0368185	descr = N_Gram_CCCGG
cnt = 37	feature = 476	correl = -0.0616535	descr = N_Gram_CGGGG
cnt = 38	feature = 701	correl = -0.0263622	descr = N_Gram_GTAAT
cnt = 39	feature = 919	correl = 0.0282072	descr = N_Gram_TTGCG
cnt = 40	feature = 823	correl = 0.0879704	descr = N_Gram_TCGTG
cnt = 41	feature = 621	correl = -0.046508	descr = N_Gram_GCGGT
cnt = 42	feature = 484	correl = -0.0462418	descr = N_Gram_CGTCC
cnt = 43	feature = 451	correl = -0.0312372	descr = N_Gram_CGATA
cnt = 44	feature = 645	correl = -0.0588814	descr = N_Gram_GGACC
cnt = 45	feature = 229	correl = -0.0393504	descr = N_Gram_ACGAA
cnt = 46	feature = 655	correl = -0.0284488	descr = N_Gram_GGCAC
cnt = 47	feature = 516	correl = 0.0284235	descr = N_Gram_CTCTA
cnt = 48	feature = 413	correl = -0.0467503	descr = N_Gram_CCGAC
cnt = 49	feature = 739	correl = 0.0563375	descr = N_Gram_TAAAC
cnt = 50	feature = 452	correl = -0.0230941	descr = N_Gram_CGATC
cnt = 51	feature = 500	correl = 0.0258957	descr = N_Gram_CTAGA
cnt = 52	feature = 613	correl = -0.0393818	descr = N_Gram_GCGCA
cnt = 53	feature = 412	correl = -0.0570658	descr = N_Gram_CCGAA
cnt = 54	feature = 584	correl = -0.0731848	descr = N_Gram_GCAAT
cnt = 55	feature = 314	correl = -0.0221883	descr = N_Gram_ATGTA
cnt = 56	feature = 277	correl = -0.0227504	descr = N_Gram_AGTGG
cnt = 57	feature = 677	correl = -0.0235753	descr = N_Gram_GGGCT
cnt = 58	feature = 633	correl = -0.0363892	descr = N_Gram_GCTGA
cnt = 59	feature = 560	correl = -0.0396741	descr = N_Gram_GAGAT
cnt = 60	feature = 498	correl = 0.080078	descr = N_Gram_CTACT
cnt = 61	feature = 553	correl = -0.0301663	descr = N_Gram_GACGG
cnt = 62	feature = 368	correl = -0.0551569	descr = N_Gram_CATAA
cnt = 63	feature = 695	correl = -0.0472679	descr = N_Gram_GGTTA
cnt = 64	feature = 529	correl = 0.0289254	descr = N_Gram_CTTAG
cnt = 65	feature = 700	correl = 0.0460699	descr = N_Gram_GTAAG
cnt = 66	feature = 492	correl = 0.0406581	descr = N_Gram_CGTTT
cnt = 67	feature = 620	correl = -0.0263238	descr = N_Gram_GCGGG
cnt = 68	feature = 480	correl = -0.0250027	descr = N_Gram_CGGTG
cnt = 69	feature = 711	correl = 0.0526348	descr = N_Gram_GTCGC
cnt = 70	feature = 495	correl = 0.064784	descr = N_Gram_CTAAG
cnt = 71	feature = 507	correl = -0.0248377	descr = N_Gram_CTATT
cnt = 72	feature = 490	correl = -0.06787	descr = N_Gram_CGTTC
cnt = 73	feature = 820	correl = -0.0262676	descr = N_Gram_TCGGC
cnt = 74	feature = 337	correl = 0.0487995	descr = N_Gram_CAAGC
cnt = 75	feature = 418	correl = -0.0412444	descr = N_Gram_CCGCT
cnt = 76	feature = 819	correl = 0.0385944	descr = N_Gram_TCGGA
cnt = 77	feature = 917	correl = 0.0404474	descr = N_Gram_TTGCA
cnt = 78	feature = 545	correl = 0.030455	descr = N_Gram_GAATT
cnt = 79	feature = 671	correl = -0.0647601	descr = N_Gram_GGGAA
cnt = 80	feature = 458	correl = -0.0412945	descr = N_Gram_CGCCC
cnt = 81	feature = 752	correl = 0.0835953	descr = N_Gram_TACAA
cnt = 82	feature = 249	correl = -0.0220244	descr = N_Gram_AGACC
cnt = 83	feature = 481	correl = -0.0311573	descr = N_Gram_CGGTT
cnt = 84	feature = 771	correl = 0.04072	descr = N_Gram_TAGTG
cnt = 85	feature = 702	correl = 0.0316502	descr = N_Gram_GTACC
cnt = 86	feature = 335	correl = 0.0261098	descr = N_Gram_CAACC
cnt = 87	feature = 675	correl = -0.100407	descr = N_Gram_GGGCC
cnt = 88	feature = 396	correl = -0.0214254	descr = N_Gram_CCCAA
cnt = 89	feature = 347	correl = -0.0354675	descr = N_Gram_CACGG
cnt = 90	feature = 934	correl = -0.0215004	descr = N_Gram_TTTCG
cnt = 91	feature = 897	correl = 0.0231801	descr = N_Gram_TTATT
cnt = 92	feature = 763	correl = 0.0351761	descr = N_Gram_TAGAA
cnt = 93	feature = 748	correl = -0.0215768	descr = N_Gram_TAATG
cnt = 94	feature = 461	correl = -0.0744575	descr = N_Gram_CGCGC
cnt = 95	feature = 555	correl = 0.0702169	descr = N_Gram_GACTA
cnt = 96	feature = 926	correl = 0.04353	descr = N_Gram_TTGTG
cnt = 97	feature = 365	correl = 0.0379052	descr = N_Gram_CAGTT
cnt = 98	feature = 631	correl = 0.0434217	descr = N_Gram_GCTCT
cnt = 99	feature = 740	correl = 0.0220367	descr = N_Gram_TAAAG
cnt = 100	feature = 598	correl = -0.0262613	descr = N_Gram_GCCAT
cnt = 101	feature = 54	correl = -0.045521	descr = Position_Specific_Bin_Base_17_Base_G
cnt = 102	feature = 547	correl = 0.0476164	descr = N_Gram_GACAA
cnt = 103	feature = 11	correl = 0.0690295	descr = Position_Specific_Bin_Base_3_Base_G
cnt = 104	feature = 506	correl = 0.0343333	descr = N_Gram_CTATG
cnt = 105	feature = 774	correl = 0.0751151	descr = N_Gram_TATAA
cnt = 106	feature = 350	correl = 0.0482254	descr = N_Gram_CACTC
cnt = 107	feature = 638	correl = -0.0601631	descr = N_Gram_GCTTT
cnt = 108	feature = 618	correl = -0.0390051	descr = N_Gram_GCGGA
cnt = 109	feature = 769	correl = 0.0280791	descr = N_Gram_TAGGC
cnt = 110	feature = 518	correl = -0.0535952	descr = N_Gram_CTGAG
cnt = 111	feature = 332	correl = -0.0341862	descr = N_Gram_CAAAA
cnt = 112	feature = 398	correl = -0.0753719	descr = N_Gram_CCCAT
cnt = 113	feature = 915	correl = 0.0368866	descr = N_Gram_TTGAC
cnt = 114	feature = 414	correl = -0.050809	descr = N_Gram_CCGAG
cnt = 115	feature = 275	correl = 0.0278558	descr = N_Gram_AGTCT
cnt = 116	feature = 341	correl = -0.0371897	descr = N_Gram_CACAT
cnt = 117	feature = 705	correl = 0.0312411	descr = N_Gram_GTCAT
cnt = 118	feature = 843	correl = 0.0383422	descr = N_Gram_TGAAC
cnt = 119	feature = 609	correl = -0.0462326	descr = N_Gram_GCCTT
cnt = 120	feature = 445	correl = -0.0256825	descr = N_Gram_CGACA
cnt = 121	feature = 616	correl = -0.0555637	descr = N_Gram_GCGCT
cnt = 122	feature = 446	correl = -0.039993	descr = N_Gram_CGACC
cnt = 123	feature = 384	correl = -0.0225413	descr = N_Gram_CCAAG
cnt = 124	feature = 34	correl = -0.0342594	descr = Position_Specific_Bin_Base_11_Base_C
cnt = 125	feature = 430	correl = -0.0820678	descr = N_Gram_CCTCG
cnt = 126	feature = 556	correl = -0.0276736	descr = N_Gram_GACTC
cnt = 127	feature = 42	correl = -0.032372	descr = Position_Specific_Bin_Base_14_Base_C
cnt = 128	feature = 28	correl = 0.0276972	descr = Position_Specific_Bin_Base_9_Base_T
cnt = 129	feature = 296	correl = 0.0219005	descr = N_Gram_ATCCG
cnt = 130	feature = 831	correl = -0.0369611	descr = N_Gram_TCTCG
cnt = 131	feature = 853	correl = 0.0411271	descr = N_Gram_TGCAT
cnt = 132	feature = 925	correl = 0.0239669	descr = N_Gram_TTGTC
cnt = 133	feature = 315	correl = 0.0223458	descr = N_Gram_ATGTC
cnt = 134	feature = 583	correl = 0.0556304	descr = N_Gram_GCAAC
cnt = 135	feature = 719	correl = -0.0516653	descr = N_Gram_GTGCC
cnt = 136	feature = 569	correl = -0.0263588	descr = N_Gram_GAGTT
cnt = 137	feature = 875	correl = 0.029628	descr = N_Gram_TGTAT
cnt = 138	feature = 767	correl = 0.0536372	descr = N_Gram_TAGCA
cnt = 139	feature = 722	correl = -0.0487883	descr = N_Gram_GTGGA
cnt = 140	feature = 777	correl = 0.0665932	descr = N_Gram_TATCA
cnt = 141	feature = 354	correl = -0.0562179	descr = N_Gram_CAGAG
cnt = 142	feature = 479	correl = -0.038447	descr = N_Gram_CGGTC
cnt = 143	feature = 45	correl = 0.0726704	descr = Position_Specific_Bin_Base_15_Base_A
cnt = 144	feature = 809	correl = -0.0345254	descr = N_Gram_TCCTG
cnt = 145	feature = 262	correl = 0.0321154	descr = N_Gram_AGCTT
cnt = 146	feature = 511	correl = 0.0278845	descr = N_Gram_CTCAT
cnt = 147	feature = 724	correl = -0.0569172	descr = N_Gram_GTGGG
cnt = 148	feature = 660	correl = -0.027018	descr = N_Gram_GGCCG
cnt = 149	feature = 904	correl = 0.0327375	descr = N_Gram_TTCGC
cnt = 150	feature = 254	correl = -0.0434407	descr = N_Gram_AGATG
cnt = 151	feature = 39	correl = 0.0521174	descr = Position_Specific_Bin_Base_13_Base_A
cnt = 152	feature = 786	correl = 0.0221044	descr = N_Gram_TATTG
cnt = 153	feature = 813	correl = 0.0308208	descr = N_Gram_TCGAG
cnt = 154	feature = 235	correl = -0.0338588	descr = N_Gram_ACGGG
cnt = 155	feature = 260	correl = -0.0315008	descr = N_Gram_AGCGT
cnt = 156	feature = 765	correl = 0.0458411	descr = N_Gram_TAGAG
cnt = 157	feature = 307	correl = 0.0564554	descr = N_Gram_ATGAG
cnt = 158	feature = 214	correl = 0.0630837	descr = N_Gram_ACAGT
cnt = 159	feature = 880	correl = 0.069089	descr = N_Gram_TGTGT
cnt = 160	feature = 510	correl = -0.029587	descr = N_Gram_CTCAC
cnt = 161	feature = 312	correl = -0.0323597	descr = N_Gram_ATGGG
cnt = 162	feature = 775	correl = 0.0456487	descr = N_Gram_TATAG
cnt = 163	feature = 391	correl = -0.0474574	descr = N_Gram_CCAGG
cnt = 164	feature = 540	correl = -0.0549028	descr = N_Gram_GAAGA
cnt = 165	feature = 759	correl = 0.068002	descr = N_Gram_TACTA
cnt = 166	feature = 667	correl = -0.0591007	descr = N_Gram_GGCTG
cnt = 167	feature = 943	correl = 0.0354029	descr = N_Gram_TTTTG
cnt = 168	feature = 51	correl = 0.0300669	descr = Position_Specific_Bin_Base_16_Base_T
cnt = 169	feature = 687	correl = 0.0273535	descr = N_Gram_GGTAC
cnt = 170	feature = 0	correl = 0.0378899	descr = Position_Specific_Bin_Base_0_Base_A
cnt = 171	feature = 779	correl = 0.0242657	descr = N_Gram_TATCT
cnt = 172	feature = 838	correl = 0.0223697	descr = N_Gram_TCTTG
cnt = 173	feature = 66	correl = -0.166724	descr = Position_Specific_Bin_Base_20_Base_G
cnt = 174	feature = 257	correl = -0.0523699	descr = N_Gram_AGCCC
cnt = 175	feature = 58	correl = -0.0471093	descr = Position_Specific_Bin_Base_18_Base_G
cnt = 176	feature = 557	correl = 0.044337	descr = N_Gram_GACTG
cnt = 177	feature = 4	correl = -0.025699	descr = Position_Specific_Bin_Base_1_Base_C
cnt = 178	feature = 749	correl = 0.0655212	descr = N_Gram_TAATT
cnt = 179	feature = 501	correl = 0.0721006	descr = N_Gram_CTAGC
cnt = 180	feature = 264	correl = -0.0586054	descr = N_Gram_AGGAG
cnt = 181	feature = 105	correl = -0.0713483	descr = Fold_of_RNAi_Sequence_Pos_14
cnt = 182	feature = 270	correl = -0.0227126	descr = N_Gram_AGGTG
cnt = 183	feature = 600	correl = -0.0819392	descr = N_Gram_GCCCA
cnt = 184	feature = 680	correl = -0.0696925	descr = N_Gram_GGGGC
cnt = 185	feature = 565	correl = -0.073255	descr = N_Gram_GAGGC
cnt = 186	feature = 642	correl = -0.0227463	descr = N_Gram_GGAAC
cnt = 187	feature = 311	correl = -0.0253183	descr = N_Gram_ATGGA
cnt = 188	feature = 586	correl = -0.0472726	descr = N_Gram_GCACC
cnt = 189	feature = 850	correl = 0.028196	descr = N_Gram_TGATT
cnt = 190	feature = 370	correl = 0.0250717	descr = N_Gram_CATAT
cnt = 191	feature = 696	correl = -0.0593672	descr = N_Gram_GGTTG
cnt = 192	feature = 294	correl = 0.0624627	descr = N_Gram_ATCCA
cnt = 193	feature = 18	correl = 0.0603946	descr = Position_Specific_Bin_Base_5_Base_T
cnt = 194	feature = 29	correl = 0.0751094	descr = Position_Specific_Bin_Base_10_Base_A
cnt = 195	feature = 325	correl = 0.024741	descr = N_Gram_ATTGC
cnt = 196	feature = 791	correl = 0.0510623	descr = N_Gram_TCAAC
cnt = 197	feature = 729	correl = -0.0497275	descr = N_Gram_GTTAG
cnt = 198	feature = 462	correl = -0.0671136	descr = N_Gram_CGCGG
cnt = 199	feature = 593	correl = 0.0347099	descr = N_Gram_GCATT
cnt = 200	feature = 37	correl = 0.0359216	descr = Position_Specific_Bin_Base_12_Base_A
cnt = 201	feature = 541	correl = -0.0349037	descr = N_Gram_GAAGC
cnt = 202	feature = 914	correl = 0.0643269	descr = N_Gram_TTGAA
cnt = 203	feature = 654	correl = -0.0675656	descr = N_Gram_GGCAA
cnt = 204	feature = 848	correl = 0.0590968	descr = N_Gram_TGATA
cnt = 205	feature = 25	correl = -0.0956516	descr = Position_Specific_Bin_Base_8_Base_C
cnt = 206	feature = 792	correl = 0.0238105	descr = N_Gram_TCAAG
cnt = 207	feature = 596	correl = -0.0306873	descr = N_Gram_GCCAC
cnt = 208	feature = 16	correl = 0.0292485	descr = Position_Specific_Bin_Base_4_Base_T
cnt = 209	feature = 6	correl = -0.0394958	descr = Position_Specific_Bin_Base_2_Base_A
cnt = 210	feature = 299	correl = 0.0494741	descr = N_Gram_ATCGA
cnt = 211	feature = 931	correl = 0.0269124	descr = N_Gram_TTTAT
cnt = 212	feature = 160	correl = -0.0901814	descr = Fold_of_Target_NoBeginbrace_noends_Pos_20
cnt = 213	feature = 348	correl = -0.0333731	descr = N_Gram_CACGT
cnt = 214	feature = 1	correl = 0.115975	descr = Position_Specific_Bin_Base_0_Base_C
cnt = 215	feature = 313	correl = -0.0458542	descr = N_Gram_ATGGT
cnt = 216	feature = 359	correl = 0.0214134	descr = N_Gram_CAGCT
cnt = 217	feature = 346	correl = -0.0367661	descr = N_Gram_CACGA
cnt = 218	feature = 59	correl = 0.0331232	descr = Position_Specific_Bin_Base_18_Base_T
cnt = 219	feature = 21	correl = -0.125311	descr = Position_Specific_Bin_Base_7_Base_C
cnt = 220	feature = 401	correl = -0.0644952	descr = N_Gram_CCCCG
cnt = 221	feature = 47	correl = -0.0268652	descr = Position_Specific_Bin_Base_15_Base_T
cnt = 222	feature = 514	correl = -0.0519124	descr = N_Gram_CTCGT
cnt = 223	feature = 67	correl = 0.107189	descr = Position_Specific_Bin_Base_20_Base_T
cnt = 224	feature = 704	correl = 0.042001	descr = N_Gram_GTCAA
cnt = 225	feature = 303	correl = 0.0489401	descr = N_Gram_ATCTG
cnt = 226	feature = 41	correl = 0.103117	descr = Position_Specific_Bin_Base_14_Base_A
cnt = 227	feature = 327	correl = 0.0454373	descr = N_Gram_ATTGT
cnt = 228	feature = 542	correl = 0.0379173	descr = N_Gram_GAAGG
cnt = 229	feature = 420	correl = -0.105278	descr = N_Gram_CCGGC
cnt = 230	feature = 409	correl = -0.0689958	descr = N_Gram_CCCTG
cnt = 231	feature = 869	correl = -0.0405617	descr = N_Gram_TGGGA
cnt = 232	feature = 19	correl = -0.0328288	descr = Position_Specific_Bin_Base_6_Base_C
cnt = 233	feature = 734	correl = 0.0341291	descr = N_Gram_GTTTC
cnt = 234	feature = 679	correl = -0.0558781	descr = N_Gram_GGGGA
cnt = 235	feature = 826	correl = 0.0585632	descr = N_Gram_TCTAC
cnt = 236	feature = 63	correl = 0.0544667	descr = Position_Specific_Bin_Base_19_Base_T
cnt = 237	feature = 787	correl = 0.0526529	descr = N_Gram_TATTT
cnt = 238	feature = 568	correl = 0.0652483	descr = N_Gram_GAGTC
cnt = 239	feature = 665	correl = -0.0635887	descr = N_Gram_GGCGT
cnt = 240	feature = 849	correl = -0.0272473	descr = N_Gram_TGATG
cnt = 241	feature = 217	correl = 0.0638831	descr = N_Gram_ACATG
cnt = 242	feature = 344	correl = -0.0424058	descr = N_Gram_CACCT
cnt = 243	feature = 5	correl = -0.087233	descr = Position_Specific_Bin_Base_1_Base_G
cnt = 244	feature = 522	correl = 0.0473386	descr = N_Gram_CTGGA
cnt = 245	feature = 744	correl = 0.0525632	descr = N_Gram_TAAGA
cnt = 246	feature = 319	correl = 0.0301148	descr = N_Gram_ATTAG
cnt = 247	feature = 597	correl = -0.0684797	descr = N_Gram_GCCAG
cnt = 248	feature = 10	correl = 0.0264599	descr = Position_Specific_Bin_Base_3_Base_A
cnt = 249	feature = 856	correl = -0.0304017	descr = N_Gram_TGCCG
cnt = 250	feature = 33	correl = -0.0370236	descr = Position_Specific_Bin_Base_11_Base_A
cnt = 251	feature = 297	correl = 0.0320139	descr = N_Gram_ATCCT
cnt = 252	feature = 707	correl = -0.0546243	descr = N_Gram_GTCCC
cnt = 253	feature = 608	correl = -0.0652143	descr = N_Gram_GCCTC
cnt = 254	feature = 852	correl = 0.0242315	descr = N_Gram_TGCAA
cnt = 255	feature = 340	correl = 0.0449867	descr = N_Gram_CACAG
cnt = 256	feature = 383	correl = -0.0355436	descr = N_Gram_CCAAA
cnt = 257	feature = 417	correl = -0.0374225	descr = N_Gram_CCGCA
cnt = 258	feature = 909	correl = 0.0340897	descr = N_Gram_TTCTC
cnt = 259	feature = 712	correl = -0.0257375	descr = N_Gram_GTCGG
cnt = 260	feature = 537	correl = 0.0478089	descr = N_Gram_CTTTG
cnt = 261	feature = 240	correl = 0.0710403	descr = N_Gram_ACTAC
cnt = 262	feature = 326	correl = 0.0417219	descr = N_Gram_ATTGG
cnt = 263	feature = 723	correl = -0.0844981	descr = N_Gram_GTGGC
cnt = 264	feature = 358	correl = -0.0331896	descr = N_Gram_CAGCG
cnt = 265	feature = 725	correl = -0.023903	descr = N_Gram_GTGGT
cnt = 266	feature = 52	correl = 0.0467491	descr = Position_Specific_Bin_Base_17_Base_A
cnt = 267	feature = 717	correl = 0.0222469	descr = N_Gram_GTGAA
cnt = 268	feature = 901	correl = 0.0285924	descr = N_Gram_TTCCA
cnt = 269	feature = 526	correl = 0.0387593	descr = N_Gram_CTGTT
cnt = 270	feature = 709	correl = -0.0427077	descr = N_Gram_GTCCT
cnt = 271	feature = 794	correl = -0.0571914	descr = N_Gram_TCACG
cnt = 272	feature = 664	correl = -0.0784959	descr = N_Gram_GGCGG
cnt = 273	feature = 615	correl = -0.0807286	descr = N_Gram_GCGCG
cnt = 274	feature = 860	correl = -0.0350527	descr = N_Gram_TGCGG
cnt = 275	feature = 538	correl = 0.0415734	descr = N_Gram_GAACA
cnt = 276	feature = 251	correl = -0.0296806	descr = N_Gram_AGAGG
cnt = 277	feature = 62	correl = -0.121985	descr = Position_Specific_Bin_Base_19_Base_G
cnt = 278	feature = 746	correl = 0.0588583	descr = N_Gram_TAAGG
cnt = 279	feature = 255	correl = 0.0544833	descr = N_Gram_AGCAT
cnt = 280	feature = 601	correl = -0.0672123	descr = N_Gram_GCCCC
cnt = 281	feature = 429	correl = -0.0301082	descr = N_Gram_CCTCC
cnt = 282	feature = 288	correl = 0.0380449	descr = N_Gram_ATATG
cnt = 283	feature = 793	correl = 0.0363551	descr = N_Gram_TCACC
cnt = 284	feature = 648	correl = -0.0673989	descr = N_Gram_GGAGC
cnt = 285	feature = 924	correl = 0.0491223	descr = N_Gram_TTGTA
cnt = 286	feature = 438	correl = 0.024213	descr = N_Gram_CCTTG
cnt = 287	feature = 768	correl = 0.0763828	descr = N_Gram_TAGCT
cnt = 288	feature = 423	correl = 0.0676335	descr = N_Gram_CCTA
cnt = 289	feature = 658	correl = -0.0849963	descr = N_Gram_GGCCA
cnt = 290	feature = 12	correl = -0.0905711	descr = Position_Specific_Bin_Base_3_Base_T
cnt = 291	feature = 770	correl = 0.0311814	descr = N_Gram_TAGT
cnt = 292	feature = 802	correl = 0.0463357	descr = N_Gram_TCCAT
cnt = 293	feature = 475	correl = -0.0574165	descr = N_Gram_CGGGC
cnt = 294	feature = 938	correl = 0.0467413	descr = N_Gram_TTTGG
cnt = 295	feature = 23	correl = 0.0617399	descr = Position_Specific_Bin_Base_7_Base_T
cnt = 296	feature = 213	correl = 0.0466279	descr = N_Gram_ACAGC
cnt = 297	feature = 243	correl = 0.0668477	descr = N_Gram_ACTGA
cnt = 298	feature = 785	correl = 0.0477788	descr = N_Gram_TATTC
cnt = 299	feature = 521	correl = -0.0463751	descr = N_Gram_CTGCC
cnt = 300	feature = 44	correl = 0.0800737	descr = Position_Specific_Bin_Base_14_Base_T
cnt = 301	feature = 753	correl = 0.0331521	descr = N_Gram_TACAT
cnt = 302	feature = 450	correl = -0.0317254	descr = N_Gram_CGAT
cnt = 303	feature = 30	correl = -0.0643965	descr = Position_Specific_Bin_Base_10_Base_C
cnt = 304	feature = 534	correl = -0.0303832	descr = N_Gram_CTTGG
cnt = 305	feature = 57	correl = -0.0308477	descr = Position_Specific_Bin_Base_18_Base_C
cnt = 306	feature = 334	correl = 0.0770712	descr = N_Gram_CAACA
cnt = 307	feature = 681	correl = -0.0474961	descr = N_Gram_GGGGT
cnt = 308	feature = 806	correl = -0.0223165	descr = N_Gram_TCCGC
cnt = 309	feature = 878	correl = 0.0302164	descr = N_Gram_TGTCT
cnt = 310	feature = 859	correl = -0.0313473	descr = N_Gram_TGCGC
cnt = 311	feature = 650	correl = -0.0375351	descr = N_Gram_GGATG
cnt = 312	feature = 539	correl = -0.0257564	descr = N_Gram_GAACT
cnt = 313	feature = 674	correl = -0.0436008	descr = N_Gram_GGGCA
cnt = 314	feature = 26	correl = 0.0674224	descr = Position_Specific_Bin_Base_8_Base_T
cnt = 315	feature = 643	correl = -0.0495624	descr = N_Gram_GGAAG
cnt = 316	feature = 7	correl = 0.0485481	descr = Position_Specific_Bin_Base_2_Base_C
cnt = 317	feature = 252	correl = 0.0513958	descr = N_Gram_AGAGT
cnt = 318	feature = 292	correl = 0.045923	descr = N_Gram_ATCAA
cnt = 319	feature = 839	correl = 0.0490872	descr = N_Gram_TCTTT
cnt = 320	feature = 735	correl = 0.0448085	descr = N_Gram_GTTTG
cnt = 321	feature = 828	correl = 0.027499	descr = N_Gram_TCTAT
cnt = 322	feature = 689	correl = 0.0294191	descr = N_Gram_GGTCA
cnt = 323	feature = 672	correl = -0.0712699	descr = N_Gram_GGGAG
cnt = 324	feature = 549	correl = -0.0503747	descr = N_Gram_GACCA
cnt = 325	feature = 646	correl = 0.0343512	descr = N_Gram_GGACT
cnt = 326	feature = 210	correl = 0.0216829	descr = N_Gram_ACAC
cnt = 327	feature = 821	correl = -0.089796	descr = N_Gram_TCGGG
cnt = 328	feature = 899	correl = 0.0384065	descr = N_Gram_TTCAT
cnt = 329	feature = 473	correl = -0.0387336	descr = N_Gram_CGGCT
cnt = 330	feature = 927	correl = 0.0500436	descr = N_Gram_TTGTT
cnt = 331	feature = 49	correl = -0.0375101	descr = Position_Specific_Bin_Base_16_Base_C
cnt = 332	feature = 574	correl = -0.0551676	descr = N_Gram_GATGG
cnt = 333	feature = 942	correl = 0.0258921	descr = N_Gram_TTTTC
cnt = 334	feature = 798	correl = 0.0595063	descr = N_Gram_TCATC
cnt = 335	feature = 35	correl = -0.0441961	descr = Position_Specific_Bin_Base_11_Base_G
cnt = 336	feature = 754	correl = 0.0224258	descr = N_Gram_TACC
cnt = 337	feature = 732	correl = -0.0280142	descr = N_Gram_GTTGG
cnt = 338	feature = 552	correl = -0.026832	descr = N_Gram_GACG
cnt = 339	feature = 611	correl = 0.0222167	descr = N_Gram_GCGA
cnt = 340	feature = 43	correl = -0.150597	descr = Position_Specific_Bin_Base_14_Base_G
cnt = 341	feature = 32	correl = 0.0604756	descr = Position_Specific_Bin_Base_10_Base_T
cnt = 342	feature = 65	correl = -0.314465	descr = Position_Specific_Bin_Base_20_Base_C
cnt = 343	feature = 589	correl = -0.0564918	descr = N_Gram_GCAGA
cnt = 344	feature = 9	correl = -0.132636	descr = Position_Specific_Bin_Base_2_Base_T
cnt = 345	feature = 605	correl = -0.0426898	descr = N_Gram_GCCGA
cnt = 346	feature = 834	correl = 0.0838988	descr = N_Gram_TCTGC
cnt = 347	feature = 404	correl = -0.102458	descr = N_Gram_CCCGA
cnt = 348	feature = 592	correl = 0.0331446	descr = N_Gram_GCATC
cnt = 349	feature = 587	correl = -0.0303984	descr = N_Gram_GCACG
cnt = 350	feature = 40	correl = -0.0300238	descr = Position_Specific_Bin_Base_13_Base_G
cnt = 351	feature = 56	correl = 0.0434344	descr = Position_Specific_Bin_Base_18_Base_A
cnt = 352	feature = 207	correl = 0.0592603	descr = N_Gram_ACAAA
cnt = 353	feature = 494	correl = 0.0362264	descr = N_Gram_CTAA
cnt = 354	feature = 865	correl = -0.0745478	descr = N_Gram_TGGCC
cnt = 355	feature = 379	correl = 0.0736468	descr = N_Gram_CATTA
cnt = 356	feature = 535	correl = 0.0520587	descr = N_Gram_CTTGT
cnt = 357	feature = 937	correl = 0.0667574	descr = N_Gram_TTTGA
cnt = 358	feature = 15	correl = -0.0248418	descr = Position_Specific_Bin_Base_4_Base_G
cnt = 359	feature = 835	correl = 0.0462213	descr = N_Gram_TCTGG
cnt = 360	feature = 676	correl = -0.0685002	descr = N_Gram_GGGCG
cnt = 361	feature = 812	correl = 0.0256743	descr = N_Gram_TCGA
cnt = 362	feature = 48	correl = 0.072842	descr = Position_Specific_Bin_Base_16_Base_A
cnt = 363	feature = 17	correl = -0.0698688	descr = Position_Specific_Bin_Base_5_Base_C
cnt = 364	feature = 491	correl = -0.0344148	descr = N_Gram_CGTTG
cnt = 365	feature = 305	correl = 0.0243452	descr = N_Gram_ATGAA
cnt = 366	feature = 519	correl = 0.036844	descr = N_Gram_CTGAT
cnt = 367	feature = 531	correl = 0.0342276	descr = N_Gram_CTTCT
cnt = 368	feature = 289	correl = 0.0697248	descr = N_Gram_ATATT
cnt = 369	feature = 248	correl = 0.0600727	descr = N_Gram_AGACA
cnt = 370	feature = 442	correl = -0.0626833	descr = N_Gram_CGAA
cnt = 371	feature = 606	correl = -0.0284797	descr = N_Gram_GCCGC
cnt = 372	feature = 649	correl = -0.068136	descr = N_Gram_GGAGG
cnt = 373	feature = 483	correl = -0.0419615	descr = N_Gram_CGTC
cnt = 374	feature = 20	correl = 0.0895751	descr = Position_Specific_Bin_Base_7_Base_A
cnt = 375	feature = 46	correl = -0.0396743	descr = Position_Specific_Bin_Base_15_Base_G
cnt = 376	feature = 718	correl = -0.0530371	descr = N_Gram_GTGC
cnt = 377	feature = 808	correl = -0.0282311	descr = N_Gram_TCCTC
cnt = 378	feature = 867	correl = -0.0242382	descr = N_Gram_TGGCT
cnt = 379	feature = 814	correl = 0.0515517	descr = N_Gram_TCGC
cnt = 380	feature = 31	correl = -0.0680806	descr = Position_Specific_Bin_Base_10_Base_G
cnt = 381	feature = 726	correl = 0.0353063	descr = N_Gram_GTGT
cnt = 382	feature = 356	correl = -0.0397722	descr = N_Gram_CAGCA
cnt = 383	feature = 308	correl = 0.0222204	descr = N_Gram_ATGC
cnt = 384	feature = 603	correl = -0.0766338	descr = N_Gram_GCCCT
cnt = 385	feature = 382	correl = -0.0242112	descr = N_Gram_CCAA
cnt = 386	feature = 922	correl = 0.0312987	descr = N_Gram_TTGGT
cnt = 387	feature = 228	correl = -0.0374129	descr = N_Gram_ACGA
cnt = 388	feature = 298	correl = 0.0551585	descr = N_Gram_ATCG
cnt = 389	feature = 837	correl = 0.0416517	descr = N_Gram_TCTTC
cnt = 390	feature = 637	correl = 0.0277467	descr = N_Gram_GCTTG
cnt = 391	feature = 758	correl = 0.0533932	descr = N_Gram_TACT
cnt = 392	feature = 883	correl = 0.0585108	descr = N_Gram_TGTTT
cnt = 393	feature = 659	correl = -0.118317	descr = N_Gram_GGCCC
cnt = 394	feature = 663	correl = -0.0692142	descr = N_Gram_GGCGC
cnt = 395	feature = 573	correl = -0.0342133	descr = N_Gram_GATGA
cnt = 396	feature = 910	correl = 0.0886276	descr = N_Gram_TTCTG
cnt = 397	feature = 766	correl = 0.0691331	descr = N_Gram_TAGC
cnt = 398	feature = 363	correl = 0.0354459	descr = N_Gram_CAGT
cnt = 399	feature = 69	correl = 0.0957329	descr = Gibbs_of_Target_Sequence__Pos_0_Step_1
cnt = 400	feature = 822	correl = 0.0502377	descr = N_Gram_TCGT
cnt = 401	feature = 716	correl = 0.0246195	descr = N_Gram_GTGA
cnt = 402	feature = 703	correl = 0.0219135	descr = N_Gram_GTCA
cnt = 403	feature = 373	correl = 0.0689883	descr = N_Gram_CATCT
cnt = 404	feature = 627	correl = 0.0242534	descr = N_Gram_GCTA
cnt = 405	feature = 685	correl = 0.0285067	descr = N_Gram_GGTA
cnt = 406	feature = 242	correl = 0.0556019	descr = N_Gram_ACTG
cnt = 407	feature = 399	correl = -0.0824228	descr = N_Gram_CCCC
cnt = 408	feature = 233	correl = -0.0396127	descr = N_Gram_ACGG
cnt = 409	feature = 515	correl = 0.0239029	descr = N_Gram_CTCT
cnt = 410	feature = 894	correl = 0.0632874	descr = N_Gram_TTAT
cnt = 411	feature = 876	correl = 0.0407919	descr = N_Gram_TGTC
cnt = 412	feature = 903	correl = 0.0305584	descr = N_Gram_TTCG
cnt = 413	feature = 464	correl = -0.0376948	descr = N_Gram_CGCT
cnt = 414	feature = 911	correl = 0.0487574	descr = N_Gram_TTCTT
cnt = 415	feature = 698	correl = 0.0557043	descr = N_Gram_GTAA
cnt = 416	feature = 595	correl = -0.0541695	descr = N_Gram_GCCA
cnt = 417	feature = 554	correl = 0.0274279	descr = N_Gram_GACT
cnt = 418	feature = 935	correl = 0.0587185	descr = N_Gram_TTTCT
cnt = 419	feature = 525	correl = 0.0367983	descr = N_Gram_CTGT
cnt = 420	feature = 590	correl = 0.0316297	descr = N_Gram_GCAT
cnt = 421	feature = 929	correl = 0.0494664	descr = N_Gram_TTTA
cnt = 422	feature = 478	correl = -0.0492675	descr = N_Gram_CGGT
cnt = 423	feature = 622	correl = -0.0789832	descr = N_Gram_GCGT
cnt = 424	feature = 634	correl = -0.052814	descr = N_Gram_GCTGC
cnt = 425	feature = 803	correl = -0.0360973	descr = N_Gram_TCCC
cnt = 426	feature = 499	correl = 0.0474849	descr = N_Gram_CTAG
cnt = 427	feature = 256	correl = -0.0492856	descr = N_Gram_AGCC
cnt = 428	feature = 273	correl = 0.0467547	descr = N_Gram_AGTC
cnt = 429	feature = 360	correl = -0.0363601	descr = N_Gram_CAGG
cnt = 430	feature = 392	correl = -0.0254181	descr = N_Gram_CCAT
cnt = 431	feature = 258	correl = -0.0599502	descr = N_Gram_AGCG
cnt = 432	feature = 773	correl = 0.0735248	descr = N_Gram_TATA
cnt = 433	feature = 790	correl = 0.0251601	descr = N_Gram_TCAA
cnt = 434	feature = 536	correl = 0.034074	descr = N_Gram_CTTT
cnt = 435	feature = 751	correl = 0.0475776	descr = N_Gram_TACA
cnt = 436	feature = 220	correl = -0.043601	descr = N_Gram_ACCA
cnt = 437	feature = 879	correl = 0.0479098	descr = N_Gram_TGTG
cnt = 438	feature = 780	correl = 0.0603612	descr = N_Gram_TATG
cnt = 439	feature = 206	correl = 0.082947	descr = N_Gram_ACAA
cnt = 440	feature = 743	correl = 0.0783267	descr = N_Gram_TAAG
cnt = 441	feature = 291	correl = 0.0265346	descr = N_Gram_ATCA
cnt = 442	feature = 73	correl = 0.055138	descr = Gibbs_of_Target_Sequence__Pos_5_Step_1
cnt = 443	feature = 293	correl = 0.0466218	descr = N_Gram_ATCC
cnt = 444	feature = 900	correl = 0.0417864	descr = N_Gram_TTCC
cnt = 445	feature = 678	correl = -0.0914356	descr = N_Gram_GGGG
cnt = 446	feature = 324	correl = 0.0582726	descr = N_Gram_ATTG
cnt = 447	feature = 666	correl = -0.0431988	descr = N_Gram_GGCT
cnt = 448	feature = 247	correl = 0.021392	descr = N_Gram_AGAC
cnt = 449	feature = 489	correl = -0.0451464	descr = N_Gram_CGTT
cnt = 450	feature = 653	correl = -0.0718658	descr = N_Gram_GGCA
cnt = 451	feature = 641	correl = -0.0309111	descr = N_Gram_GGAA
cnt = 452	feature = 432	correl = -0.0641635	descr = N_Gram_CCTG
cnt = 453	feature = 367	correl = -0.0277601	descr = N_Gram_CATA
cnt = 454	feature = 385	correl = -0.044098	descr = N_Gram_CCAC
cnt = 455	feature = 454	correl = -0.0333185	descr = N_Gram_CGCA
cnt = 456	feature = 916	correl = 0.0424942	descr = N_Gram_TTGC
cnt = 457	feature = 496	correl = 0.0703722	descr = N_Gram_CTAC
cnt = 458	feature = 419	correl = -0.0560018	descr = N_Gram_CCGG
cnt = 459	feature = 436	correl = 0.0336197	descr = N_Gram_CCTT
cnt = 460	feature = 310	correl = -0.0541684	descr = N_Gram_ATGG
cnt = 461	feature = 721	correl = -0.102581	descr = N_Gram_GTGG
cnt = 462	feature = 70	correl = -0.0262017	descr = Gibbs_of_Target_Sequence__Pos_1_Step_1
cnt = 463	feature = 818	correl = -0.0474904	descr = N_Gram_TCGG
cnt = 464	feature = 76	correl = 0.0868265	descr = Gibbs_of_Target_Sequence__Pos_8_Step_1
cnt = 465	feature = 636	correl = -0.0234813	descr = N_Gram_GCTT
cnt = 466	feature = 212	correl = 0.0479911	descr = N_Gram_ACAG
cnt = 467	feature = 738	correl = 0.0466247	descr = N_Gram_TAAA
cnt = 468	feature = 706	correl = -0.0684849	descr = N_Gram_GTCC
cnt = 469	feature = 572	correl = -0.0516235	descr = N_Gram_GATG
cnt = 470	feature = 854	correl = -0.0416621	descr = N_Gram_TGCC
cnt = 471	feature = 321	correl = 0.0715683	descr = N_Gram_ATTC
cnt = 472	feature = 389	correl = -0.0658559	descr = N_Gram_CCAG
cnt = 473	feature = 238	correl = 0.0372582	descr = N_Gram_ACT
cnt = 474	feature = 79	correl = 0.0592207	descr = Gibbs_of_Target_Sequence__Pos_11_Step_1
cnt = 475	feature = 697	correl = 0.0461802	descr = N_Gram_GTA
cnt = 476	feature = 825	correl = 0.0705032	descr = N_Gram_TCTA
cnt = 477	feature = 530	correl = 0.0230484	descr = N_Gram_CTTC
cnt = 478	feature = 72	correl = 0.112555	descr = Gibbs_of_Target_Sequence__Pos_4_Step_1
cnt = 479	feature = 632	correl = -0.0300766	descr = N_Gram_GCTG
cnt = 480	feature = 345	correl = -0.0657349	descr = N_Gram_CACG
cnt = 481	feature = 800	correl = 0.0348487	descr = N_Gram_TCCA
cnt = 482	feature = 733	correl = 0.0576585	descr = N_Gram_GTTT
cnt = 483	feature = 355	correl = -0.0449203	descr = N_Gram_CAGC
cnt = 484	feature = 691	correl = -0.0875028	descr = N_Gram_GGTG
cnt = 485	feature = 71	correl = -0.152	descr = Gibbs_of_Target_Sequence__Pos_2_Step_1
cnt = 486	feature = 80	correl = 0.0299313	descr = Gibbs_of_Target_Sequence__Pos_12_Step_1
cnt = 487	feature = 864	correl = -0.0891574	descr = N_Gram_TGGC
cnt = 488	feature = 940	correl = 0.0532314	descr = N_Gram_TTTT
cnt = 489	feature = 403	correl = -0.118682	descr = N_Gram_CCCG
cnt = 490	feature = 612	correl = -0.0716981	descr = N_Gram_GCGC
cnt = 491	feature = 588	correl = -0.035098	descr = N_Gram_GCAG
cnt = 492	feature = 682	correl = -0.0551281	descr = N_Gram_GGGT
cnt = 493	feature = 881	correl = 0.066772	descr = N_Gram_TGTT
cnt = 494	feature = 74	correl = 0.100983	descr = Gibbs_of_Target_Sequence__Pos_6_Step_1
cnt = 495	feature = 82	correl = 0.144853	descr = Gibbs_of_Target_Sequence__Pos_14_Step_1
cnt = 496	feature = 474	correl = -0.0799489	descr = N_Gram_CGGG
cnt = 497	feature = 657	correl = -0.132991	descr = N_Gram_GGCC
cnt = 498	feature = 750	correl = 0.0584374	descr = N_Gram_TAC
cnt = 499	feature = 77	correl = 0.103143	descr = Gibbs_of_Target_Sequence__Pos_9_Step_1
cnt = 500	feature = 81	correl = 0.130389	descr = Gibbs_of_Target_Sequence__Pos_13_Step_1
cnt = 501	feature = 482	correl = -0.0344455	descr = N_Gram_CGT
cnt = 502	feature = 227	correl = -0.0689623	descr = N_Gram_ACG
cnt = 503	feature = 78	correl = 0.127807	descr = Gibbs_of_Target_Sequence__Pos_10_Step_1
cnt = 504	feature = 907	correl = 0.0905695	descr = N_Gram_TTCT
cnt = 505	feature = 271	correl = 0.0428257	descr = N_Gram_AGT
cnt = 506	feature = 469	correl = -0.120052	descr = N_Gram_CGGC
cnt = 507	feature = 789	correl = 0.0376256	descr = N_Gram_TCA
cnt = 508	feature = 75	correl = 0.162294	descr = Gibbs_of_Target_Sequence__Pos_7_Step_1
cnt = 509	feature = 290	correl = 0.0604277	descr = N_Gram_ATC
cnt = 510	feature = 558	correl = -0.0516736	descr = N_Gram_GAG
cnt = 511	feature = 662	correl = -0.111253	descr = N_Gram_GGCG
cnt = 512	feature = 599	correl = -0.160816	descr = N_Gram_GCCC
cnt = 513	feature = 83	correl = 0.0950288	descr = Gibbs_of_Target_Sequence__Pos_15_Step_1
cnt = 514	feature = 871	correl = 0.0852761	descr = N_Gram_TGT
cnt = 515	feature = 626	correl = -0.0248261	descr = N_Gram_GCT
cnt = 516	feature = 263	correl = -0.0243319	descr = N_Gram_AGG
cnt = 517	feature = 715	correl = -0.0296755	descr = N_Gram_GTG
cnt = 518	feature = 580	correl = -0.0506229	descr = N_Gram_GCA
cnt = 519	feature = 508	correl = -0.0304837	descr = N_Gram_CTC
cnt = 520	feature = 640	correl = -0.0636014	descr = N_Gram_GGA
cnt = 521	feature = 493	correl = 0.100781	descr = N_Gram_CTA
cnt = 522	feature = 684	correl = -0.0535603	descr = N_Gram_GGT
cnt = 523	feature = 394	correl = -0.138568	descr = N_Gram_CCC
cnt = 524	feature = 840	correl = 0.0420974	descr = N_Gram_TG
cnt = 525	feature = 366	correl = 0.0744898	descr = N_Gram_CAT
cnt = 526	feature = 279	correl = 0.0589813	descr = N_Gram_ATA
cnt = 527	feature = 669	correl = -0.123415	descr = N_Gram_GGG
cnt = 528	feature = 527	correl = 0.0614366	descr = N_Gram_CTT
cnt = 529	feature = 863	correl = -0.0642514	descr = N_Gram_TGG
cnt = 530	feature = 772	correl = 0.133517	descr = N_Gram_TAT
cnt = 531	feature = 898	correl = 0.0844651	descr = N_Gram_TTC
cnt = 532	feature = 788	correl = 0.0515367	descr = N_Gram_TC
cnt = 533	feature = 799	correl = 0.0230676	descr = N_Gram_TCC
cnt = 534	feature = 610	correl = -0.107375	descr = N_Gram_GCG
cnt = 535	feature = 316	correl = 0.11887	descr = N_Gram_ATT
cnt = 536	feature = 639	correl = -0.128601	descr = N_Gram_GG
cnt = 537	feature = 884	correl = 0.167019	descr = N_Gram_TT
cnt = 538	feature = 579	correl = -0.140383	descr = N_Gram_GC
cnt = 539	feature = 736	correl = 0.180171	descr = N_Gram_TA
cnt = 540	feature = 278	correl = 0.124512	descr = N_Gram_AT
cnt = 541	feature = 440	correl = -0.0977326	descr = N_Gram_CG
cnt = 542	feature = 68	correl = 0.296357	descr = Gibbs_of_Target_Sequence_
num rows = 2188
num_elements = 1188084
..*
optimization finished, #iter = 2193
nu = 0.220164
obj = -37.296495, rho = -0.796106
nSV = 980, nBSV = 152
num rows = 243
num_elements = 131949
*
optimization finished, #iter = 175
nu = 0.170215
obj = -3.642046, rho = -0.730121
nSV = 129, nBSV = 4
..*
optimization finished, #iter = 2193
nu = 0.220164
obj = -37.296495, rho = -0.796106
nSV = 980, nBSV = 152
CFS merit scores = 1.35248
CFS merit scores = 1.58469
CFS merit scores = 1.83245
CFS merit scores = 2.06381
CFS merit scores = 2.27507
CFS merit scores = 2.4673
CFS merit scores = 2.64563
CFS merit scores = 2.81232
CFS merit scores = 2.9696
CFS merit scores = 3.11834
CFS merit scores = 3.25881
CFS merit scores = 3.39071
CFS merit scores = 3.51695
CFS merit scores = 3.63754
CFS merit scores = 3.75353
CFS merit scores = 3.86514
CFS merit scores = 3.97103
CFS merit scores = 4.07229
CFS merit scores = 4.1701
CFS merit scores = 4.264
CFS merit scores = 4.35466
CFS merit scores = 4.44241
CFS merit scores = 4.52661
CFS merit scores = 4.6074
CFS merit scores = 4.68503
CFS merit scores = 4.7596
CFS merit scores = 4.83205
CFS merit scores = 4.90264
CFS merit scores = 4.97065
CFS merit scores = 5.03535
CFS merit scores = 5.0978
CFS merit scores = 5.15637
CFS merit scores = 5.21293
CFS merit scores = 5.2674
CFS merit scores = 5.31995
CFS merit scores = 5.36805
CFS merit scores = 5.4129
CFS merit scores = 5.45506
CFS merit scores = 5.49625
CFS merit scores = 5.53691
CFS merit scores = 5.57637
CFS merit scores = 5.61397
CFS merit scores = 5.65053
CFS merit scores = 5.68632
CFS merit scores = 5.72153
CFS merit scores = 5.75529
CFS merit scores = 5.78737
CFS merit scores = 5.81894
CFS merit scores = 5.84899
CFS merit scores = 5.87875
CFS merit scores = 5.9084
CFS merit scores = 5.93788
CFS merit scores = 5.96566
CFS merit scores = 5.99261
CFS merit scores = 6.01781
CFS merit scores = 6.03981
CFS merit scores = 6.0621
CFS merit scores = 6.08382
CFS merit scores = 6.10512
CFS merit scores = 6.12536
CFS merit scores = 6.14523
CFS merit scores = 6.1647
CFS merit scores = 6.18333
CFS merit scores = 6.2012
CFS merit scores = 6.21768
CFS merit scores = 6.23359
CFS merit scores = 6.24925
CFS merit scores = 6.26466
CFS merit scores = 6.27975
CFS merit scores = 6.29452
CFS merit scores = 6.30931
CFS merit scores = 6.32349
CFS merit scores = 6.33558
CFS merit scores = 6.34737
CFS merit scores = 6.35883
CFS merit scores = 6.36916
CFS merit scores = 6.37944
CFS merit scores = 6.38916
CFS merit scores = 6.39867
CFS merit scores = 6.40824
CFS merit scores = 6.41668
CFS merit scores = 6.42463
CFS merit scores = 6.43234
CFS merit scores = 6.44016
CFS merit scores = 6.44742
CFS merit scores = 6.45458
CFS merit scores = 6.46085
CFS merit scores = 6.46723
CFS merit scores = 6.47372
CFS merit scores = 6.48001
CFS merit scores = 6.48624
CFS merit scores = 6.49192
CFS merit scores = 6.49754
CFS merit scores = 6.50267
CFS merit scores = 6.5078
CFS merit scores = 6.51293
CFS merit scores = 6.51819
CFS merit scores = 6.52296
CFS merit scores = 6.5277
CFS merit scores = 6.5318
CFS merit scores = 6.53597
CFS merit scores = 6.5397
CFS merit scores = 6.54364
CFS merit scores = 6.54772
CFS merit scores = 6.55198
CFS merit scores = 6.55637
CFS merit scores = 6.56052
CFS merit scores = 6.56455
CFS merit scores = 6.56857
CFS merit scores = 6.57271
CFS merit scores = 6.57639
CFS merit scores = 6.57965
CFS merit scores = 6.5827
CFS merit scores = 6.58579
CFS merit scores = 6.58881
CFS merit scores = 6.59161
CFS merit scores = 6.59392
CFS merit scores = 6.59651
CFS merit scores = 6.59885
CFS merit scores = 6.6013
CFS merit scores = 6.60364
CFS merit scores = 6.60584
CFS merit scores = 6.60797
CFS merit scores = 6.60999
CFS merit scores = 6.61194
CFS merit scores = 6.61382
CFS merit scores = 6.61578
CFS merit scores = 6.61758
CFS merit scores = 6.61938
CFS merit scores = 6.62109
CFS merit scores = 6.62235
CFS merit scores = 6.62339
CFS merit scores = 6.62424
CFS merit scores = 6.62512
CFS merit scores = 6.62629
CFS merit scores = 6.62697
CFS merit scores = 6.62777
CFS merit scores = 6.62862
CFS merit scores = 6.62944
CFS merit scores = 6.63032
CFS merit scores = 6.63125
CFS merit scores = 6.63208
CFS merit scores = 6.63285
CFS merit scores = 6.63366
CFS merit scores = 6.6339
CFS merit scores = 6.63426
CFS merit scores = 6.63471
CFS merit scores = 6.63501
CFS merit scores = 6.63546
CFS merit scores = 6.63582
CFS merit scores = 6.63625
CFS merit scores = 6.63658
CFS merit scores = 6.63711
CFS merit scores = 6.63746
CFS merit scores = 6.63791
CFS merit scores = 6.63817
CFS merit scores = 6.63853
CFS merit scores = 6.63863
CFS merit scores = 6.63851
CFS merit scores = 6.63841
CFS merit scores = 6.63832
CFS merit scores = 6.63816
CFS merit scores = 6.63808
CFS merit scores = 6.63799
CFS merit scores = 6.63778
CFS merit scores = 6.63766
CFS merit scores = 6.63753
CFS merit scores = 6.63745
CFS merit scores = 6.63744
CFS merit scores = 6.63735
CFS merit scores = 6.63727
CFS merit scores = 6.63726
CFS merit scores = 6.63711
CFS merit scores = 6.63708
CFS merit scores = 6.63723
CFS merit scores = 6.63719
CFS merit scores = 6.63712
CFS merit scores = 6.63703
CFS merit scores = 6.63681
CFS merit scores = 6.63646
CFS merit scores = 6.63619
CFS merit scores = 6.63591
CFS merit scores = 6.63551
CFS merit scores = 6.63512
CFS merit scores = 6.63454
CFS merit scores = 6.63387
CFS merit scores = 6.63326
CFS merit scores = 6.63257
CFS merit scores = 6.63198
CFS merit scores = 6.63141
CFS merit scores = 6.63055
CFS merit scores = 6.62952
CFS merit scores = 6.62858
CFS merit scores = 6.62763
CFS merit scores = 6.62669
CFS merit scores = 6.62564
CFS merit scores = 6.62449
CFS merit scores = 6.62346
CFS merit scores = 6.6225
CFS merit scores = 6.62151
CFS merit scores = 6.62054
CFS merit scores = 6.61946
CFS merit scores = 6.61826
CFS merit scores = 6.61712
CFS merit scores = 6.61607
CFS merit scores = 6.61505
CFS merit scores = 6.61396
CFS merit scores = 6.61285
CFS merit scores = 6.61177
CFS merit scores = 6.61065
CFS merit scores = 6.60939
CFS merit scores = 6.60821
CFS merit scores = 6.607
CFS merit scores = 6.60582
CFS merit scores = 6.60454
CFS merit scores = 6.60326
CFS merit scores = 6.60197
CFS merit scores = 6.60067
CFS merit scores = 6.59928
CFS merit scores = 6.598
CFS merit scores = 6.59668
CFS merit scores = 6.59529
CFS merit scores = 6.59398
CFS merit scores = 6.59266
CFS merit scores = 6.5912
CFS merit scores = 6.58976
CFS merit scores = 6.58824
CFS merit scores = 6.5868
CFS merit scores = 6.58528
CFS merit scores = 6.58379
CFS merit scores = 6.5822
CFS merit scores = 6.58069
CFS merit scores = 6.57909
CFS merit scores = 6.57751
CFS merit scores = 6.57593
CFS merit scores = 6.57439
CFS merit scores = 6.57273
CFS merit scores = 6.57121
CFS merit scores = 6.56964
CFS merit scores = 6.56812
CFS merit scores = 6.56647
CFS merit scores = 6.56485
CFS merit scores = 6.56322
CFS merit scores = 6.56152
CFS merit scores = 6.55985
CFS merit scores = 6.55827
CFS merit scores = 6.55666
CFS merit scores = 6.55512
CFS merit scores = 6.5535
CFS merit scores = 6.55182
CFS merit scores = 6.55018
CFS merit scores = 6.54861
CFS merit scores = 6.54682
CFS merit scores = 6.54508
CFS merit scores = 6.54328
CFS merit scores = 6.54149
CFS merit scores = 6.53971
CFS merit scores = 6.53793
CFS merit scores = 6.53618
CFS merit scores = 6.53446
CFS merit scores = 6.53272
CFS merit scores = 6.53101
CFS merit scores = 6.5293
CFS merit scores = 6.52761
CFS merit scores = 6.52584
CFS merit scores = 6.52402
CFS merit scores = 6.52223
CFS merit scores = 6.52044
CFS merit scores = 6.51869
CFS merit scores = 6.51697
CFS merit scores = 6.51509
CFS merit scores = 6.51324
CFS merit scores = 6.51142
CFS merit scores = 6.50963
CFS merit scores = 6.50785
CFS merit scores = 6.506
CFS merit scores = 6.50411
CFS merit scores = 6.50216
CFS merit scores = 6.50029
CFS merit scores = 6.49829
CFS merit scores = 6.49628
CFS merit scores = 6.4943
CFS merit scores = 6.49237
CFS merit scores = 6.49039
CFS merit scores = 6.48839
CFS merit scores = 6.48639
CFS merit scores = 6.48445
CFS merit scores = 6.48242
CFS merit scores = 6.48036
CFS merit scores = 6.47834
CFS merit scores = 6.47633
CFS merit scores = 6.47426
CFS merit scores = 6.47224
CFS merit scores = 6.47019
CFS merit scores = 6.46815
CFS merit scores = 6.46611
CFS merit scores = 6.46413
CFS merit scores = 6.46218
CFS merit scores = 6.46029
CFS merit scores = 6.45826
CFS merit scores = 6.45629
CFS merit scores = 6.45433
CFS merit scores = 6.45233
CFS merit scores = 6.45038
CFS merit scores = 6.44846
CFS merit scores = 6.44657
CFS merit scores = 6.4446
CFS merit scores = 6.44266
CFS merit scores = 6.4408
CFS merit scores = 6.43892
CFS merit scores = 6.43705
CFS merit scores = 6.43512
CFS merit scores = 6.43323
CFS merit scores = 6.43123
CFS merit scores = 6.42929
CFS merit scores = 6.42727
CFS merit scores = 6.42525
CFS merit scores = 6.42326
CFS merit scores = 6.4213
CFS merit scores = 6.41919
CFS merit scores = 6.41706
CFS merit scores = 6.41485
CFS merit scores = 6.41266
CFS merit scores = 6.41053
CFS merit scores = 6.40843
CFS merit scores = 6.40626
CFS merit scores = 6.40394
CFS merit scores = 6.4017
CFS merit scores = 6.39936
CFS merit scores = 6.39711
CFS merit scores = 6.39482
CFS merit scores = 6.39249
CFS merit scores = 6.39005
CFS merit scores = 6.38751
CFS merit scores = 6.38496
CFS merit scores = 6.38242
CFS merit scores = 6.37982
CFS merit scores = 6.37729
CFS merit scores = 6.37467
CFS merit scores = 6.37205
CFS merit scores = 6.36942
CFS merit scores = 6.36678
CFS merit scores = 6.36415
CFS merit scores = 6.3615
CFS merit scores = 6.35885
CFS merit scores = 6.35611
CFS merit scores = 6.35332
CFS merit scores = 6.35056
CFS merit scores = 6.34779
CFS merit scores = 6.34506
CFS merit scores = 6.34233
CFS merit scores = 6.33957
CFS merit scores = 6.33683
CFS merit scores = 6.3341
CFS merit scores = 6.33144
CFS merit scores = 6.32871
CFS merit scores = 6.32586
CFS merit scores = 6.32298
CFS merit scores = 6.32007
CFS merit scores = 6.31714
CFS merit scores = 6.31424
CFS merit scores = 6.31127
CFS merit scores = 6.3083
CFS merit scores = 6.3053
CFS merit scores = 6.30229
CFS merit scores = 6.2993
CFS merit scores = 6.29636
CFS merit scores = 6.29342
CFS merit scores = 6.29042
CFS merit scores = 6.28727
CFS merit scores = 6.28414
CFS merit scores = 6.28094
CFS merit scores = 6.27777
CFS merit scores = 6.27465
CFS merit scores = 6.27146
CFS merit scores = 6.26825
CFS merit scores = 6.26505
CFS merit scores = 6.26185
CFS merit scores = 6.25859
CFS merit scores = 6.25536
CFS merit scores = 6.252
CFS merit scores = 6.24866
CFS merit scores = 6.24531
CFS merit scores = 6.242
CFS merit scores = 6.23866
CFS merit scores = 6.23531
CFS merit scores = 6.23201
CFS merit scores = 6.2287
CFS merit scores = 6.22534
CFS merit scores = 6.22194
CFS merit scores = 6.21859
CFS merit scores = 6.21501
CFS merit scores = 6.21148
CFS merit scores = 6.20799
CFS merit scores = 6.20445
CFS merit scores = 6.20094
CFS merit scores = 6.19737
CFS merit scores = 6.19381
CFS merit scores = 6.19026
CFS merit scores = 6.18673
CFS merit scores = 6.18319
CFS merit scores = 6.17952
CFS merit scores = 6.17591
CFS merit scores = 6.17229
CFS merit scores = 6.16866
CFS merit scores = 6.16503
CFS merit scores = 6.16135
CFS merit scores = 6.15769
CFS merit scores = 6.15404
CFS merit scores = 6.15041
CFS merit scores = 6.1467
CFS merit scores = 6.14303
CFS merit scores = 6.13925
CFS merit scores = 6.13546
CFS merit scores = 6.13166
CFS merit scores = 6.12786
CFS merit scores = 6.12409
CFS merit scores = 6.12035
CFS merit scores = 6.11659
CFS merit scores = 6.11285
CFS merit scores = 6.10906
CFS merit scores = 6.10526
CFS merit scores = 6.10149
CFS merit scores = 6.09773
CFS merit scores = 6.09401
CFS merit scores = 6.09023
CFS merit scores = 6.08643
CFS merit scores = 6.0826
CFS merit scores = 6.0788
CFS merit scores = 6.07499
CFS merit scores = 6.07122
CFS merit scores = 6.06747
CFS merit scores = 6.06371
CFS merit scores = 6.05995
CFS merit scores = 6.05623
CFS merit scores = 6.05239
CFS merit scores = 6.04856
CFS merit scores = 6.04446
CFS merit scores = 6.04037
CFS merit scores = 6.03627
CFS merit scores = 6.0321
CFS merit scores = 6.02796
CFS merit scores = 6.02371
CFS merit scores = 6.01953
CFS merit scores = 6.01533
CFS merit scores = 6.01118
CFS merit scores = 6.00703
CFS merit scores = 6.00286
CFS merit scores = 5.99871
CFS merit scores = 5.99454
CFS merit scores = 5.99036
CFS merit scores = 5.98608
CFS merit scores = 5.98178
CFS merit scores = 5.97747
CFS merit scores = 5.97313
CFS merit scores = 5.96878
CFS merit scores = 5.96443
CFS merit scores = 5.96
CFS merit scores = 5.95543
CFS merit scores = 5.95089
CFS merit scores = 5.9464
CFS merit scores = 5.94189
CFS merit scores = 5.93742
CFS merit scores = 5.93288
CFS merit scores = 5.92836
CFS merit scores = 5.92388
CFS merit scores = 5.91927
CFS merit scores = 5.91473
CFS merit scores = 5.91008
CFS merit scores = 5.90541
CFS merit scores = 5.90053
CFS merit scores = 5.89559
CFS merit scores = 5.89066
CFS merit scores = 5.88574
CFS merit scores = 5.88083
CFS merit scores = 5.87595
CFS merit scores = 5.87101
CFS merit scores = 5.86612
CFS merit scores = 5.86111
CFS merit scores = 5.85608
CFS merit scores = 5.85097
CFS merit scores = 5.84586
CFS merit scores = 5.84066
CFS merit scores = 5.8355
CFS merit scores = 5.83032
CFS merit scores = 5.82513
CFS merit scores = 5.81989
CFS merit scores = 5.81465
CFS merit scores = 5.80933
CFS merit scores = 5.80383
CFS merit scores = 5.79836
CFS merit scores = 5.7929
CFS merit scores = 5.78713
CFS merit scores = 5.7812
CFS merit scores = 5.77513
CFS merit scores = 5.76908
CFS merit scores = 5.76309
CFS merit scores = 5.75709
CFS merit scores = 5.75106
CFS merit scores = 5.74491
CFS merit scores = 5.73858
CFS merit scores = 5.73204
CFS merit scores = 5.7251
CFS merit scores = 5.71798
CFS merit scores = 5.71087
CFS merit scores = 5.70368
CFS merit scores = 5.69644
CFS merit scores = 5.68921
CFS merit scores = 5.68184
CFS merit scores = 5.67434
CFS merit scores = 5.66665
CFS merit scores = 5.65893
CFS merit scores = 5.65094
CFS merit scores = 5.64297
CFS merit scores = 5.6345
CFS merit scores = 5.62597
CFS merit scores = 5.61746
CFS merit scores = 5.60884
CFS merit scores = 5.59963
CFS merit scores = 5.5902
CFS merit scores = 5.5805
CFS merit scores = 5.56969
CFS merit scores = 5.55758
CFS merit scores = 5.53332
cnt = 1	feature = 62	correl = 0.352484	descr = Position_Specific_Bin_Base_20_Base_A
cnt = 2	feature = 640	correl = -0.163394	descr = N_Gram_GGC
cnt = 3	feature = 702	correl = 0.060305	descr = N_Gram_GTCGC
cnt = 4	feature = 452	correl = -0.0568818	descr = N_Gram_CGCGT
cnt = 5	feature = 849	correl = -0.0276523	descr = N_Gram_TGCCT
cnt = 6	feature = 519	correl = 0.0328851	descr = N_Gram_CTTAG
cnt = 7	feature = 884	correl = -0.040421	descr = N_Gram_TTACC
cnt = 8	feature = 596	correl = -0.0220895	descr = N_Gram_GCCGT
cnt = 9	feature = 752	correl = -0.0357203	descr = N_Gram_TACGT
cnt = 10	feature = 739	correl = 0.0320582	descr = N_Gram_TAAGC
cnt = 11	feature = 440	correl = -0.0312466	descr = N_Gram_CGATA
cnt = 12	feature = 892	correl = 0.0312004	descr = N_Gram_TTATG
cnt = 13	feature = 453	correl = -0.0572803	descr = N_Gram_CGCTA
cnt = 14	feature = 229	correl = -0.0375609	descr = N_Gram_ACGAC
cnt = 15	feature = 438	correl = -0.0323005	descr = N_Gram_CGAGT
cnt = 16	feature = 569	correl = 0.0258769	descr = N_Gram_GATTA
cnt = 17	feature = 493	correl = 0.0263994	descr = N_Gram_CTATC
cnt = 18	feature = 391	correl = -0.0404093	descr = N_Gram_CCCCG
cnt = 19	feature = 483	correl = -0.022232	descr = N_Gram_CTAAC
cnt = 20	feature = 671	correl = 0.0528192	descr = N_Gram_GGTAA
cnt = 21	feature = 899	correl = 0.0358779	descr = N_Gram_TTCGC
cnt = 22	feature = 741	correl = -0.0482141	descr = N_Gram_TAATC
cnt = 23	feature = 722	correl = -0.0451201	descr = N_Gram_GTTAG
cnt = 24	feature = 473	correl = 0.0287544	descr = N_Gram_CGTCT
cnt = 25	feature = 612	correl = -0.0493191	descr = N_Gram_GCGGT
cnt = 26	feature = 705	correl = 0.0424223	descr = N_Gram_GTCTA
cnt = 27	feature = 749	correl = 0.0306888	descr = N_Gram_TACCG
cnt = 28	feature = 796	correl = -0.0223042	descr = N_Gram_TCCGA
cnt = 29	feature = 901	correl = 0.0600922	descr = N_Gram_TTCGT
cnt = 30	feature = 881	correl = 0.0214829	descr = N_Gram_TTAAG
cnt = 31	feature = 219	correl = -0.0253784	descr = N_Gram_ACCAA
cnt = 32	feature = 772	correl = 0.0314875	descr = N_Gram_TATAC
cnt = 33	feature = 920	correl = 0.0389181	descr = N_Gram_TTGTG
cnt = 34	feature = 476	correl = -0.0370564	descr = N_Gram_CGTGG
cnt = 35	feature = 281	correl = 0.03421	descr = N_Gram_ATAGG
cnt = 36	feature = 419	correl = -0.0896182	descr = N_Gram_CCTCG
cnt = 37	feature = 554	correl = -0.0373336	descr = N_Gram_GAGAT
cnt = 38	feature = 592	correl = -0.0874701	descr = N_Gram_GCCCG
cnt = 39	feature = 446	correl = -0.0512826	descr = N_Gram_CGCAT
cnt = 40	feature = 432	correl = -0.0328284	descr = N_Gram_CGAAT
cnt = 41	feature = 539	correl = 0.0482697	descr = N_Gram_GAATA
cnt = 42	feature = 914	correl = 0.0357462	descr = N_Gram_TTGCG
cnt = 43	feature = 888	correl = 0.0314569	descr = N_Gram_TTAGC
cnt = 44	feature = 553	correl = 0.0336224	descr = N_Gram_GAGAA
cnt = 45	feature = 436	correl = -0.0415313	descr = N_Gram_CGACG
cnt = 46	feature = 527	correl = -0.027751	descr = N_Gram_CTTTA
cnt = 47	feature = 518	correl = -0.0447954	descr = N_Gram_CTTAA
cnt = 48	feature = 550	correl = 0.0690122	descr = N_Gram_GACTA
cnt = 49	feature = 264	correl = 0.0317756	descr = N_Gram_AGGGG
cnt = 50	feature = 492	correl = 0.0570097	descr = N_Gram_CTATA
cnt = 51	feature = 230	correl = 0.0355494	descr = N_Gram_ACGCT
cnt = 52	feature = 451	correl = -0.0607184	descr = N_Gram_CGCGG
cnt = 53	feature = 746	correl = -0.0229132	descr = N_Gram_TACAG
cnt = 54	feature = 857	correl = 0.0295216	descr = N_Gram_TGGAC
cnt = 55	feature = 574	correl = -0.0780012	descr = N_Gram_GCAAA
cnt = 56	feature = 885	correl = -0.0316851	descr = N_Gram_TTACG
cnt = 57	feature = 531	correl = -0.0216293	descr = N_Gram_GAAAG
cnt = 58	feature = 414	correl = 0.0579146	descr = N_Gram_CCTAA
cnt = 59	feature = 699	correl = -0.0501653	descr = N_Gram_GTCCG
cnt = 60	feature = 620	correl = 0.0553425	descr = N_Gram_GCTCT
cnt = 61	feature = 337	correl = -0.0263497	descr = N_Gram_CACCG
cnt = 62	feature = 583	correl = -0.0400772	descr = N_Gram_GCATA
cnt = 63	feature = 621	correl = -0.0258793	descr = N_Gram_GCTGA
cnt = 64	feature = 900	correl = -0.0231576	descr = N_Gram_TTCGG
cnt = 65	feature = 615	correl = -0.0482416	descr = N_Gram_GCGTT
cnt = 66	feature = 392	correl = -0.0364186	descr = N_Gram_CCCCT
cnt = 67	feature = 489	correl = 0.0337004	descr = N_Gram_CTAGA
cnt = 68	feature = 806	correl = 0.0228636	descr = N_Gram_TCGCC
cnt = 69	feature = 734	correl = 0.0509591	descr = N_Gram_TAAAC
cnt = 70	feature = 813	correl = 0.0954929	descr = N_Gram_TCGTG
cnt = 71	feature = 494	correl = 0.0281054	descr = N_Gram_CTATG
cnt = 72	feature = 735	correl = -0.0291976	descr = N_Gram_TAACC
cnt = 73	feature = 683	correl = -0.0804803	descr = N_Gram_GGTTG
cnt = 74	feature = 750	correl = 0.0305344	descr = N_Gram_TACCT
cnt = 75	feature = 303	correl = 0.024049	descr = N_Gram_ATGCA
cnt = 76	feature = 755	correl = 0.0442694	descr = N_Gram_TACTG
cnt = 77	feature = 910	correl = 0.040327	descr = N_Gram_TTGAC
cnt = 78	feature = 341	correl = -0.0262903	descr = N_Gram_CACGG
cnt = 79	feature = 207	correl = 0.0471417	descr = N_Gram_ACAAT
cnt = 80	feature = 319	correl = 0.0466368	descr = N_Gram_ATTGG
cnt = 81	feature = 329	correl = -0.0244684	descr = N_Gram_CAAGA
cnt = 82	feature = 256	correl = -0.0411751	descr = N_Gram_AGCGG
cnt = 83	feature = 311	correl = -0.0251014	descr = N_Gram_ATTAA
cnt = 84	feature = 356	correl = 0.024697	descr = N_Gram_CAGTT
cnt = 85	feature = 206	correl = 0.0583651	descr = N_Gram_ACAAA
cnt = 86	feature = 291	correl = 0.0269613	descr = N_Gram_ATCCG
cnt = 87	feature = 803	correl = 0.0283897	descr = N_Gram_TCGAG
cnt = 88	feature = 609	correl = -0.0480558	descr = N_Gram_GCGGA
cnt = 89	feature = 771	correl = 0.0690565	descr = N_Gram_TATAA
cnt = 90	feature = 343	correl = 0.037841	descr = N_Gram_CACTC
cnt = 91	feature = 788	correl = -0.0380561	descr = N_Gram_TCAGA
cnt = 92	feature = 271	correl = 0.0372431	descr = N_Gram_AGTCT
cnt = 93	feature = 332	correl = -0.033299	descr = N_Gram_CAATT
cnt = 94	feature = 335	correl = -0.0225012	descr = N_Gram_CACAT
cnt = 95	feature = 327	correl = 0.0264516	descr = N_Gram_CAACC
cnt = 96	feature = 808	correl = 0.0436756	descr = N_Gram_TCGCT
cnt = 97	feature = 639	correl = 0.032473	descr = N_Gram_GGATT
cnt = 98	feature = 599	correl = -0.0414454	descr = N_Gram_GCCTT
cnt = 99	feature = 694	correl = 0.0436617	descr = N_Gram_GTCAA
cnt = 100	feature = 490	correl = 0.058939	descr = N_Gram_CTAGC
cnt = 101	feature = 16	correl = -0.0363219	descr = Position_Specific_Bin_Base_6_Base_C
cnt = 102	feature = 228	correl = -0.042296	descr = N_Gram_ACGAA
cnt = 103	feature = 766	correl = 0.0386119	descr = N_Gram_TAGGG
cnt = 104	feature = 31	correl = -0.0337109	descr = Position_Specific_Bin_Base_11_Base_C
cnt = 105	feature = 407	correl = -0.0233458	descr = N_Gram_CCGCG
cnt = 106	feature = 633	correl = -0.0562755	descr = N_Gram_GGACC
cnt = 107	feature = 273	correl = 0.0661502	descr = N_Gram_AGTGA
cnt = 108	feature = 805	correl = 0.0420641	descr = N_Gram_TCGCA
cnt = 109	feature = 460	correl = -0.109625	descr = N_Gram_CGGCG
cnt = 110	feature = 478	correl = -0.068221	descr = N_Gram_CGTTC
cnt = 111	feature = 718	correl = 0.030938	descr = N_Gram_GTGTA
cnt = 112	feature = 243	correl = 0.0235298	descr = N_Gram_ACTTC
cnt = 113	feature = 882	correl = -0.0313677	descr = N_Gram_TTAAT
cnt = 114	feature = 496	correl = -0.0586196	descr = N_Gram_CTCAA
cnt = 115	feature = 403	correl = -0.0215648	descr = N_Gram_CCGAG
cnt = 116	feature = 382	correl = -0.04976	descr = N_Gram_CCATA
cnt = 117	feature = 9	correl = 0.0705455	descr = Position_Specific_Bin_Base_3_Base_G
cnt = 118	feature = 632	correl = 0.0277723	descr = N_Gram_GGACA
cnt = 119	feature = 775	correl = 0.052282	descr = N_Gram_TATCA
cnt = 120	feature = 773	correl = 0.0365127	descr = N_Gram_TATAG
cnt = 121	feature = 401	correl = -0.0513924	descr = N_Gram_CCGAA
cnt = 122	feature = 934	correl = 0.0274647	descr = N_Gram_TTTTG
cnt = 123	feature = 367	correl = 0.0283966	descr = N_Gram_CATGT
cnt = 124	feature = 822	correl = 0.0541968	descr = N_Gram_TCTCT
cnt = 125	feature = 260	correl = -0.028311	descr = N_Gram_AGGCA
cnt = 126	feature = 475	correl = 0.0643693	descr = N_Gram_CGTGA
cnt = 127	feature = 247	correl = -0.0259641	descr = N_Gram_AGAGA
cnt = 128	feature = 710	correl = -0.0401789	descr = N_Gram_GTGCC
cnt = 129	feature = 426	correl = 0.024668	descr = N_Gram_CCTTA
cnt = 130	feature = 0	correl = 0.0308315	descr = Position_Specific_Bin_Base_0_Base_A
cnt = 131	feature = 56	correl = -0.0409098	descr = Position_Specific_Bin_Base_18_Base_G
cnt = 132	feature = 678	correl = -0.0295	descr = N_Gram_GGTGA
cnt = 133	feature = 548	correl = -0.0232789	descr = N_Gram_GACGG
cnt = 134	feature = 324	correl = -0.024809	descr = N_Gram_CAAAA
cnt = 135	feature = 800	correl = -0.0341754	descr = N_Gram_TCCTG
cnt = 136	feature = 578	correl = -0.0465076	descr = N_Gram_GCACC
cnt = 137	feature = 883	correl = 0.0465747	descr = N_Gram_TTACA
cnt = 138	feature = 751	correl = -0.0305078	descr = N_Gram_TACG
cnt = 139	feature = 687	correl = 0.0275186	descr = N_Gram_GTAAG
cnt = 140	feature = 645	correl = -0.0766553	descr = N_Gram_GGCCA
cnt = 141	feature = 850	correl = 0.0478088	descr = N_Gram_TGCGA
cnt = 142	feature = 869	correl = 0.0233143	descr = N_Gram_TGTAG
cnt = 143	feature = 307	correl = -0.0332439	descr = N_Gram_ATGGG
cnt = 144	feature = 535	correl = -0.0467934	descr = N_Gram_GAAGA
cnt = 145	feature = 312	correl = 0.0307777	descr = N_Gram_ATTAG
cnt = 146	feature = 502	correl = 0.0313357	descr = N_Gram_CTCTA
cnt = 147	feature = 604	correl = -0.0536892	descr = N_Gram_GCGCA
cnt = 148	feature = 404	correl = -0.0674243	descr = N_Gram_CCGAT
cnt = 149	feature = 841	correl = 0.0258247	descr = N_Gram_TGATT
cnt = 150	feature = 12	correl = -0.0693015	descr = Position_Specific_Bin_Base_4_Base_C
cnt = 151	feature = 315	correl = 0.0344103	descr = N_Gram_ATTCG
cnt = 152	feature = 65	correl = 0.117019	descr = Position_Specific_Bin_Base_20_Base_T
cnt = 153	feature = 4	correl = -0.0989067	descr = Position_Specific_Bin_Base_1_Base_G
cnt = 154	feature = 52	correl = -0.0600576	descr = Position_Specific_Bin_Base_17_Base_G
cnt = 155	feature = 711	correl = -0.0388454	descr = N_Gram_GTGCG
cnt = 156	feature = 294	correl = 0.0302793	descr = N_Gram_ATCGA
cnt = 157	feature = 872	correl = 0.0399933	descr = N_Gram_TGTCG
cnt = 158	feature = 903	correl = 0.032209	descr = N_Gram_TTCTA
cnt = 159	feature = 924	correl = 0.0514726	descr = N_Gram_TTTAG
cnt = 160	feature = 909	correl = 0.0509812	descr = N_Gram_TTGAA
cnt = 161	feature = 595	correl = -0.0290442	descr = N_Gram_GCCGC
cnt = 162	feature = 241	correl = -0.0447259	descr = N_Gram_ACTGC
cnt = 163	feature = 723	correl = 0.0242967	descr = N_Gram_GTTCG
cnt = 164	feature = 631	correl = 0.0371057	descr = N_Gram_GGAAT
cnt = 165	feature = 636	correl = -0.0656813	descr = N_Gram_GGAGC
cnt = 166	feature = 232	correl = -0.0408817	descr = N_Gram_ACGGG
cnt = 167	feature = 672	correl = 0.0282457	descr = N_Gram_GGTAC
cnt = 168	feature = 676	correl = -0.0244916	descr = N_Gram_GGTCT
cnt = 169	feature = 529	correl = -0.0315903	descr = N_Gram_CTTTT
cnt = 170	feature = 313	correl = 0.0778123	descr = N_Gram_ATTAT
cnt = 171	feature = 525	correl = 0.0481221	descr = N_Gram_CTTGT
cnt = 172	feature = 663	correl = -0.0394371	descr = N_Gram_GGGGA
cnt = 173	feature = 860	correl = -0.0763132	descr = N_Gram_TGGCG
cnt = 174	feature = 2	correl = -0.131046	descr = Position_Specific_Bin_Base_0_Base_G
cnt = 175	feature = 250	correl = 0.0602192	descr = N_Gram_AGATA
cnt = 176	feature = 789	correl = 0.0225458	descr = N_Gram_TCAGT
cnt = 177	feature = 875	correl = 0.0596723	descr = N_Gram_TGTGT
cnt = 178	feature = 212	correl = 0.0550919	descr = N_Gram_ACAGT
cnt = 179	feature = 306	correl = -0.0222159	descr = N_Gram_ATGGA
cnt = 180	feature = 292	correl = 0.0245719	descr = N_Gram_ATCCT
cnt = 181	feature = 652	correl = -0.0452872	descr = N_Gram_GGCTG
cnt = 182	feature = 660	correl = -0.0924826	descr = N_Gram_GGGCC
cnt = 183	feature = 258	correl = 0.0358429	descr = N_Gram_AGCTT
cnt = 184	feature = 50	correl = 0.0342317	descr = Position_Specific_Bin_Base_16_Base_T
cnt = 185	feature = 458	correl = -0.0437744	descr = N_Gram_CGGCA
cnt = 186	feature = 254	correl = -0.0475344	descr = N_Gram_AGCCC
cnt = 187	feature = 765	correl = 0.0279371	descr = N_Gram_TAGGC
cnt = 188	feature = 514	correl = 0.0462674	descr = N_Gram_CTGGT
cnt = 189	feature = 35	correl = -0.0281148	descr = Position_Specific_Bin_Base_12_Base_C
cnt = 190	feature = 284	correl = 0.0304308	descr = N_Gram_ATATG
cnt = 191	feature = 46	correl = -0.0392544	descr = Position_Specific_Bin_Base_15_Base_T
cnt = 192	feature = 359	correl = -0.0621025	descr = N_Gram_CATAA
cnt = 193	feature = 695	correl = 0.0284034	descr = N_Gram_GTCAT
cnt = 194	feature = 642	correl = -0.0737884	descr = N_Gram_GGCAA
cnt = 195	feature = 590	correl = -0.0787345	descr = N_Gram_GCCCA
cnt = 196	feature = 786	correl = 0.0304417	descr = N_Gram_TCACC
cnt = 197	feature = 57	correl = 0.0281368	descr = Position_Specific_Bin_Base_18_Base_T
cnt = 198	feature = 21	correl = 0.0370049	descr = Position_Specific_Bin_Base_8_Base_A
cnt = 199	feature = 768	correl = 0.0452054	descr = N_Gram_TAGTG
cnt = 200	feature = 916	correl = 0.0481604	descr = N_Gram_TTGGA
cnt = 201	feature = 41	correl = -0.0326769	descr = Position_Specific_Bin_Base_14_Base_C
cnt = 202	feature = 423	correl = -0.0594841	descr = N_Gram_CCTGC
cnt = 203	feature = 913	correl = 0.0322428	descr = N_Gram_TTGCC
cnt = 204	feature = 839	correl = 0.0257812	descr = N_Gram_TGATC
cnt = 205	feature = 450	correl = -0.0762828	descr = N_Gram_CGCGC
cnt = 206	feature = 664	correl = -0.0704033	descr = N_Gram_GGGGC
cnt = 207	feature = 759	correl = 0.0573345	descr = N_Gram_TAGAC
cnt = 208	feature = 820	correl = 0.038406	descr = N_Gram_TCTCA
cnt = 209	feature = 6	correl = 0.0358121	descr = Position_Specific_Bin_Base_2_Base_C
cnt = 210	feature = 499	correl = -0.0516572	descr = N_Gram_CTCGG
cnt = 211	feature = 878	correl = 0.0602261	descr = N_Gram_TGTTT
cnt = 212	feature = 365	correl = 0.0236878	descr = N_Gram_CATGA
cnt = 213	feature = 373	correl = -0.0376381	descr = N_Gram_CCAAA
cnt = 214	feature = 24	correl = -0.0274771	descr = Position_Specific_Bin_Base_9_Base_C
cnt = 215	feature = 270	correl = 0.095024	descr = N_Gram_AGTCG
cnt = 216	feature = 919	correl = 0.0266206	descr = N_Gram_TTGTC
cnt = 217	feature = 584	correl = 0.0395065	descr = N_Gram_GCATC
cnt = 218	feature = 691	correl = 0.0219125	descr = N_Gram_GTAT
cnt = 219	feature = 38	correl = 0.044306	descr = Position_Specific_Bin_Base_13_Base_A
cnt = 220	feature = 240	correl = 0.07055	descr = N_Gram_ACTGA
cnt = 221	feature = 758	correl = 0.0383533	descr = N_Gram_TAGAA
cnt = 222	feature = 64	correl = -0.178266	descr = Position_Specific_Bin_Base_20_Base_G
cnt = 223	feature = 556	correl = -0.0496013	descr = N_Gram_GAGCC
cnt = 224	feature = 58	correl = 0.178008	descr = Position_Specific_Bin_Base_19_Base_A
cnt = 225	feature = 649	correl = -0.086043	descr = N_Gram_GGCGG
cnt = 226	feature = 251	correl = -0.049925	descr = N_Gram_AGATG
cnt = 227	feature = 785	correl = 0.0506771	descr = N_Gram_TCAAC
cnt = 228	feature = 846	correl = 0.0307228	descr = N_Gram_TGCCA
cnt = 229	feature = 406	correl = -0.0411399	descr = N_Gram_CCGCA
cnt = 230	feature = 14	correl = 0.0622375	descr = Position_Specific_Bin_Base_5_Base_T
cnt = 231	feature = 716	correl = -0.0304433	descr = N_Gram_GTGGT
cnt = 232	feature = 559	correl = -0.0416069	descr = N_Gram_GAGGG
cnt = 233	feature = 915	correl = 0.0223257	descr = N_Gram_TTGCT
cnt = 234	feature = 794	correl = -0.0352329	descr = N_Gram_TCCCC
cnt = 235	feature = 851	correl = -0.0290152	descr = N_Gram_TGCGC
cnt = 236	feature = 843	correl = 0.0314087	descr = N_Gram_TGCAA
cnt = 237	feature = 700	correl = -0.0481375	descr = N_Gram_GTCCT
cnt = 238	feature = 105	correl = -0.0264646	descr = Fold_of_RNAi_Sequence_Pos_19
cnt = 239	feature = 44	correl = 0.0793026	descr = Position_Specific_Bin_Base_15_Base_A
cnt = 240	feature = 567	correl = -0.0395628	descr = N_Gram_GATGT
cnt = 241	feature = 249	correl = 0.0617804	descr = N_Gram_AGAGT
cnt = 242	feature = 697	correl = -0.0291296	descr = N_Gram_GTCCA
cnt = 243	feature = 277	correl = 0.0291037	descr = N_Gram_ATACC
cnt = 244	feature = 818	correl = 0.0331207	descr = N_Gram_TCTAT
cnt = 245	feature = 350	correl = -0.0584443	descr = N_Gram_CAGCC
cnt = 246	feature = 17	correl = 0.021539	descr = Position_Specific_Bin_Base_6_Base_G
cnt = 247	feature = 299	correl = 0.0437174	descr = N_Gram_ATCTG
cnt = 248	feature = 838	correl = 0.0521338	descr = N_Gram_TGATA
cnt = 249	feature = 657	correl = -0.0615164	descr = N_Gram_GGGAG
cnt = 250	feature = 242	correl = 0.0482069	descr = N_Gram_ACTGT
cnt = 251	feature = 160	correl = -0.0831405	descr = Fold_of_Target_NoBeginbrace_noends_Pos_19
cnt = 252	feature = 34	correl = 0.0371555	descr = Position_Specific_Bin_Base_12_Base_A
cnt = 253	feature = 811	correl = -0.0904293	descr = N_Gram_TCGGG
cnt = 254	feature = 625	correl = -0.053387	descr = N_Gram_GCTTT
cnt = 255	feature = 238	correl = 0.0393929	descr = N_Gram_ACTCT
cnt = 256	feature = 1	correl = 0.108951	descr = Position_Specific_Bin_Base_0_Base_C
cnt = 257	feature = 540	correl = 0.0436862	descr = N_Gram_GAATT
cnt = 258	feature = 598	correl = -0.0655951	descr = N_Gram_GCCTC
cnt = 259	feature = 798	correl = 0.0772501	descr = N_Gram_TCCTA
cnt = 260	feature = 366	correl = -0.0384779	descr = N_Gram_CATGG
cnt = 261	feature = 42	correl = -0.14531	descr = Position_Specific_Bin_Base_14_Base_G
cnt = 262	feature = 536	correl = -0.0342264	descr = N_Gram_GAAGC
cnt = 263	feature = 220	correl = -0.0800083	descr = N_Gram_ACCAC
cnt = 264	feature = 49	correl = -0.059363	descr = Position_Specific_Bin_Base_16_Base_G
cnt = 265	feature = 634	correl = 0.0373567	descr = N_Gram_GGACT
cnt = 266	feature = 29	correl = 0.051879	descr = Position_Specific_Bin_Base_10_Base_T
cnt = 267	feature = 25	correl = 0.031505	descr = Position_Specific_Bin_Base_9_Base_T
cnt = 268	feature = 51	correl = 0.0238451	descr = Position_Specific_Bin_Base_17_Base_A
cnt = 269	feature = 844	correl = 0.0353459	descr = N_Gram_TGCAT
cnt = 270	feature = 11	correl = 0.0828221	descr = Position_Specific_Bin_Base_4_Base_A
cnt = 271	feature = 650	correl = -0.0582752	descr = N_Gram_GGCGT
cnt = 272	feature = 334	correl = 0.0281661	descr = N_Gram_CACAG
cnt = 273	feature = 703	correl = 0.0615456	descr = N_Gram_GTCGT
cnt = 274	feature = 665	correl = -0.0477275	descr = N_Gram_GGGGT
cnt = 275	feature = 852	correl = -0.038562	descr = N_Gram_TGCGG
cnt = 276	feature = 726	correl = -0.0264955	descr = N_Gram_GTTGT
cnt = 277	feature = 252	correl = 0.0582992	descr = N_Gram_AGCAT
cnt = 278	feature = 510	correl = -0.0216582	descr = N_Gram_CTGCT
cnt = 279	feature = 59	correl = -0.11964	descr = Position_Specific_Bin_Base_19_Base_C
cnt = 280	feature = 283	correl = 0.0401178	descr = N_Gram_ATATA
cnt = 281	feature = 848	correl = -0.036566	descr = N_Gram_TGCCG
cnt = 282	feature = 714	correl = -0.0845509	descr = N_Gram_GTGGC
cnt = 283	feature = 579	correl = -0.0299787	descr = N_Gram_GCACG
cnt = 284	feature = 10	correl = -0.0988791	descr = Position_Specific_Bin_Base_3_Base_T
cnt = 285	feature = 383	correl = 0.0228432	descr = N_Gram_CCATT
cnt = 286	feature = 611	correl = -0.0311308	descr = N_Gram_GCGGG
cnt = 287	feature = 37	correl = -0.0393936	descr = Position_Specific_Bin_Base_12_Base_T
cnt = 288	feature = 593	correl = -0.0767287	descr = N_Gram_GCCCT
cnt = 289	feature = 40	correl = 0.100553	descr = Position_Specific_Bin_Base_14_Base_A
cnt = 290	feature = 740	correl = 0.0483461	descr = N_Gram_TAAGG
cnt = 291	feature = 15	correl = 0.0232815	descr = Position_Specific_Bin_Base_6_Base_A
cnt = 292	feature = 32	correl = -0.0429348	descr = Position_Specific_Bin_Base_11_Base_G
cnt = 293	feature = 354	correl = -0.0269935	descr = N_Gram_CAGGT
cnt = 294	feature = 20	correl = 0.0686459	descr = Position_Specific_Bin_Base_7_Base_T
cnt = 295	feature = 263	correl = -0.104866	descr = N_Gram_AGGGC
cnt = 296	feature = 791	correl = 0.0346826	descr = N_Gram_TCATC
cnt = 297	feature = 638	correl = -0.047487	descr = N_Gram_GGATG
cnt = 298	feature = 854	correl = 0.046848	descr = N_Gram_TGCTA
cnt = 299	feature = 606	correl = -0.0881889	descr = N_Gram_GCGCG
cnt = 300	feature = 308	correl = -0.0596461	descr = N_Gram_ATGGT
cnt = 301	feature = 516	correl = 0.0519715	descr = N_Gram_CTGTT
cnt = 302	feature = 54	correl = 0.042764	descr = Position_Specific_Bin_Base_18_Base_A
cnt = 303	feature = 461	correl = -0.0340151	descr = N_Gram_CGGCT
cnt = 304	feature = 26	correl = 0.0774627	descr = Position_Specific_Bin_Base_10_Base_A
cnt = 305	feature = 891	correl = 0.0439393	descr = N_Gram_TTATC
cnt = 306	feature = 537	correl = 0.0315382	descr = N_Gram_GAAGG
cnt = 307	feature = 738	correl = 0.0448696	descr = N_Gram_TAAGA
cnt = 308	feature = 8	correl = -0.128634	descr = Position_Specific_Bin_Base_2_Base_T
cnt = 309	feature = 725	correl = -0.036576	descr = N_Gram_GTTGG
cnt = 310	feature = 431	correl = -0.0628765	descr = N_Gram_CGAAG
cnt = 311	feature = 214	correl = 0.0534925	descr = N_Gram_ACATC
cnt = 312	feature = 904	correl = 0.0449649	descr = N_Gram_TTCTC
cnt = 313	feature = 859	correl = -0.0470241	descr = N_Gram_TGGCC
cnt = 314	feature = 931	correl = 0.033715	descr = N_Gram_TTTGG
cnt = 315	feature = 721	correl = -0.0336784	descr = N_Gram_GTTA
cnt = 316	feature = 298	correl = 0.0736626	descr = N_Gram_ATCTC
cnt = 317	feature = 60	correl = -0.12104	descr = Position_Specific_Bin_Base_19_Base_G
cnt = 318	feature = 262	correl = -0.0220516	descr = N_Gram_AGGGA
cnt = 319	feature = 418	correl = -0.0320366	descr = N_Gram_CCTCC
cnt = 320	feature = 894	correl = 0.0306235	descr = N_Gram_TTCAT
cnt = 321	feature = 511	correl = 0.0393811	descr = N_Gram_CTGGA
cnt = 322	feature = 545	correl = -0.0513701	descr = N_Gram_GACCA
cnt = 323	feature = 23	correl = 0.0608711	descr = Position_Specific_Bin_Base_8_Base_T
cnt = 324	feature = 659	correl = -0.0544737	descr = N_Gram_GGGCA
cnt = 325	feature = 233	correl = -0.0351332	descr = N_Gram_ACGT
cnt = 326	feature = 624	correl = 0.0323114	descr = N_Gram_GCTTG
cnt = 327	feature = 840	correl = -0.02909	descr = N_Gram_TGATG
cnt = 328	feature = 63	correl = -0.30054	descr = Position_Specific_Bin_Base_20_Base_C
cnt = 329	feature = 279	correl = 0.0221987	descr = N_Gram_ATAGA
cnt = 330	feature = 767	correl = 0.032939	descr = N_Gram_TAGT
cnt = 331	feature = 792	correl = 0.0383018	descr = N_Gram_TCCAT
cnt = 332	feature = 708	correl = 0.0302877	descr = N_Gram_GTGAA
cnt = 333	feature = 729	correl = 0.0534377	descr = N_Gram_GTTTG
cnt = 334	feature = 679	correl = -0.0572812	descr = N_Gram_GGTGC
cnt = 335	feature = 674	correl = 0.0287207	descr = N_Gram_GGTCA
cnt = 336	feature = 47	correl = 0.0692978	descr = Position_Specific_Bin_Base_16_Base_A
cnt = 337	feature = 293	correl = 0.0499896	descr = N_Gram_ATCG
cnt = 338	feature = 623	correl = -0.0314296	descr = N_Gram_GCTGG
cnt = 339	feature = 33	correl = 0.120783	descr = Position_Specific_Bin_Base_11_Base_T
cnt = 340	feature = 675	correl = -0.0830346	descr = N_Gram_GGTCC
cnt = 341	feature = 605	correl = -0.0301475	descr = N_Gram_GCGCC
cnt = 342	feature = 779	correl = 0.0230856	descr = N_Gram_TATGG
cnt = 343	feature = 897	correl = 0.0499051	descr = N_Gram_TTCCT
cnt = 344	feature = 485	correl = 0.0454309	descr = N_Gram_CTAC
cnt = 345	feature = 824	correl = 0.0900852	descr = N_Gram_TCTGC
cnt = 346	feature = 834	correl = 0.0417058	descr = N_Gram_TGAAG
cnt = 347	feature = 376	correl = -0.0641738	descr = N_Gram_CCACC
cnt = 348	feature = 433	correl = -0.0564089	descr = N_Gram_CGAC
cnt = 349	feature = 560	correl = 0.0307647	descr = N_Gram_GAGT
cnt = 350	feature = 43	correl = 0.0764463	descr = Position_Specific_Bin_Base_14_Base_T
cnt = 351	feature = 28	correl = -0.0530427	descr = Position_Specific_Bin_Base_10_Base_G
cnt = 352	feature = 753	correl = 0.0509136	descr = N_Gram_TACT
cnt = 353	feature = 929	correl = 0.0672933	descr = N_Gram_TTTGA
cnt = 354	feature = 479	correl = -0.0481427	descr = N_Gram_CGTTG
cnt = 355	feature = 646	correl = -0.100394	descr = N_Gram_GGCCC
cnt = 356	feature = 317	correl = 0.0540589	descr = N_Gram_ATTG
cnt = 357	feature = 482	correl = 0.0314082	descr = N_Gram_CTAA
cnt = 358	feature = 821	correl = 0.0330799	descr = N_Gram_TCTCC
cnt = 359	feature = 825	correl = 0.0521461	descr = N_Gram_TCTGG
cnt = 360	feature = 394	correl = -0.0988263	descr = N_Gram_CCCGA
cnt = 361	feature = 470	correl = -0.0425225	descr = N_Gram_CGTC
cnt = 362	feature = 507	correl = 0.0414267	descr = N_Gram_CTGAT
cnt = 363	feature = 565	correl = -0.0477365	descr = N_Gram_GATGA
cnt = 364	feature = 257	correl = 0.025029	descr = N_Gram_AGCT
cnt = 365	feature = 45	correl = -0.039882	descr = Position_Specific_Bin_Base_15_Base_G
cnt = 366	feature = 39	correl = -0.0233484	descr = Position_Specific_Bin_Base_13_Base_G
cnt = 367	feature = 48	correl = -0.0423938	descr = Position_Specific_Bin_Base_16_Base_C
cnt = 368	feature = 717	correl = 0.0269038	descr = N_Gram_GTGT
cnt = 369	feature = 864	correl = -0.0639342	descr = N_Gram_TGGGG
cnt = 370	feature = 799	correl = -0.023119	descr = N_Gram_TCCTC
cnt = 371	feature = 643	correl = -0.0400765	descr = N_Gram_GGCAG
cnt = 372	feature = 927	correl = 0.0467442	descr = N_Gram_TTTCT
cnt = 373	feature = 231	correl = -0.0278581	descr = N_Gram_ACGG
cnt = 374	feature = 709	correl = -0.0374707	descr = N_Gram_GTGC
cnt = 375	feature = 541	correl = 0.0475443	descr = N_Gram_GACA
cnt = 376	feature = 549	correl = 0.0388935	descr = N_Gram_GACT
cnt = 377	feature = 748	correl = 0.0331979	descr = N_Gram_TACC
cnt = 378	feature = 255	correl = -0.0337181	descr = N_Gram_AGCG
cnt = 379	feature = 865	correl = -0.0255245	descr = N_Gram_TGGTG
cnt = 380	feature = 521	correl = 0.0358971	descr = N_Gram_CTTCT
cnt = 381	feature = 67	correl = 0.0748455	descr = Gibbs_of_Target_Sequence__Pos_0_Step_1
cnt = 382	feature = 653	correl = -0.0267822	descr = N_Gram_GGCTT
cnt = 383	feature = 587	correl = -0.0294489	descr = N_Gram_GCCA
cnt = 384	feature = 355	correl = 0.0230627	descr = N_Gram_CAGT
cnt = 385	feature = 610	correl = -0.0874832	descr = N_Gram_GCGGC
cnt = 386	feature = 616	correl = 0.028023	descr = N_Gram_GCTA
cnt = 387	feature = 474	correl = 0.0249587	descr = N_Gram_CGTG
cnt = 388	feature = 704	correl = 0.0221769	descr = N_Gram_GTCT
cnt = 389	feature = 577	correl = -0.0321028	descr = N_Gram_GCAC
cnt = 390	feature = 498	correl = -0.0724833	descr = N_Gram_CTCG
cnt = 391	feature = 316	correl = 0.098624	descr = N_Gram_ATTCT
cnt = 392	feature = 568	correl = 0.0246075	descr = N_Gram_GATT
cnt = 393	feature = 774	correl = 0.05219	descr = N_Gram_TATC
cnt = 394	feature = 680	correl = -0.110398	descr = N_Gram_GGTGG
cnt = 395	feature = 871	correl = 0.0318175	descr = N_Gram_TGTC
cnt = 396	feature = 685	correl = 0.0480748	descr = N_Gram_GTAA
cnt = 397	feature = 288	correl = 0.0379406	descr = N_Gram_ATCC
cnt = 398	feature = 430	correl = -0.0621223	descr = N_Gram_CGAA
cnt = 399	feature = 358	correl = -0.0290682	descr = N_Gram_CATA
cnt = 400	feature = 622	correl = -0.0534765	descr = N_Gram_GCTGC
cnt = 401	feature = 693	correl = 0.0240583	descr = N_Gram_GTCA
cnt = 402	feature = 701	correl = 0.0429804	descr = N_Gram_GTCG
cnt = 403	feature = 389	correl = -0.0696929	descr = N_Gram_CCCC
cnt = 404	feature = 245	correl = 0.0218233	descr = N_Gram_AGAC
cnt = 405	feature = 842	correl = 0.0551783	descr = N_Gram_TGCA
cnt = 406	feature = 530	correl = -0.0240252	descr = N_Gram_GAAA
cnt = 407	feature = 655	correl = -0.0715836	descr = N_Gram_GGGA
cnt = 408	feature = 867	correl = 0.0571181	descr = N_Gram_TGTA
cnt = 409	feature = 597	correl = -0.0454353	descr = N_Gram_GCCT
cnt = 410	feature = 272	correl = 0.0266298	descr = N_Gram_AGTG
cnt = 411	feature = 573	correl = -0.0553891	descr = N_Gram_GCAA
cnt = 412	feature = 409	correl = -0.0325953	descr = N_Gram_CCGG
cnt = 413	feature = 491	correl = 0.0434427	descr = N_Gram_CTAT
cnt = 414	feature = 396	correl = -0.0663415	descr = N_Gram_CCCT
cnt = 415	feature = 555	correl = -0.0349995	descr = N_Gram_GAGC
cnt = 416	feature = 613	correl = -0.0663165	descr = N_Gram_GCGT
cnt = 417	feature = 898	correl = 0.0312134	descr = N_Gram_TTCG
cnt = 418	feature = 582	correl = 0.0318757	descr = N_Gram_GCAT
cnt = 419	feature = 345	correl = -0.0556652	descr = N_Gram_CAGA
cnt = 420	feature = 495	correl = -0.0228307	descr = N_Gram_CTCA
cnt = 421	feature = 449	correl = -0.0790805	descr = N_Gram_CGCG
cnt = 422	feature = 744	correl = 0.0376802	descr = N_Gram_TACA
cnt = 423	feature = 526	correl = 0.0319992	descr = N_Gram_CTTT
cnt = 424	feature = 780	correl = 0.0603293	descr = N_Gram_TATT
cnt = 425	feature = 812	correl = 0.049568	descr = N_Gram_TCGT
cnt = 426	feature = 348	correl = -0.0333134	descr = N_Gram_CAGC
cnt = 427	feature = 911	correl = 0.0575987	descr = N_Gram_TTGC
cnt = 428	feature = 68	correl = -0.0311902	descr = Gibbs_of_Target_Sequence__Pos_1_Step_1
cnt = 429	feature = 278	correl = 0.0425579	descr = N_Gram_ATAG
cnt = 430	feature = 681	correl = -0.0421881	descr = N_Gram_GGTT
cnt = 431	feature = 777	correl = 0.0519143	descr = N_Gram_TATG
cnt = 432	feature = 515	correl = 0.0500185	descr = N_Gram_CTGT
cnt = 433	feature = 310	correl = 0.0585599	descr = N_Gram_ATTA
cnt = 434	feature = 707	correl = 0.0274442	descr = N_Gram_GTGA
cnt = 435	feature = 809	correl = -0.0367765	descr = N_Gram_TCGG
cnt = 436	feature = 815	correl = 0.0554438	descr = N_Gram_TCTA
cnt = 437	feature = 70	correl = 0.0974435	descr = Gibbs_of_Target_Sequence__Pos_4_Step_1
cnt = 438	feature = 501	correl = 0.0347217	descr = N_Gram_CTCT
cnt = 439	feature = 336	correl = -0.0303814	descr = N_Gram_CACC
cnt = 440	feature = 712	correl = -0.110595	descr = N_Gram_GTGG
cnt = 441	feature = 917	correl = 0.0789745	descr = N_Gram_TTGT
cnt = 442	feature = 82	correl = 0.0908647	descr = Gibbs_of_Target_Sequence__Pos_17_Step_1
cnt = 443	feature = 210	correl = 0.0372712	descr = N_Gram_ACAG
cnt = 444	feature = 323	correl = -0.0222501	descr = N_Gram_CAAA
cnt = 445	feature = 213	correl = 0.076974	descr = N_Gram_ACAT
cnt = 446	feature = 853	correl = 0.0287509	descr = N_Gram_TGCT
cnt = 447	feature = 297	correl = 0.0558173	descr = N_Gram_ATCT
cnt = 448	feature = 662	correl = -0.0803188	descr = N_Gram_GGGG
cnt = 449	feature = 770	correl = 0.073316	descr = N_Gram_TATA
cnt = 450	feature = 305	correl = -0.0571582	descr = N_Gram_ATGG
cnt = 451	feature = 393	correl = -0.0956687	descr = N_Gram_CCCG
cnt = 452	feature = 925	correl = 0.0549777	descr = N_Gram_TTTC
cnt = 453	feature = 74	correl = 0.0796804	descr = Gibbs_of_Target_Sequence__Pos_8_Step_1
cnt = 454	feature = 534	correl = -0.0219551	descr = N_Gram_GAAG
cnt = 455	feature = 684	correl = 0.050383	descr = N_Gram_GTA
cnt = 456	feature = 696	correl = -0.0878383	descr = N_Gram_GTCC
cnt = 457	feature = 790	correl = 0.0430973	descr = N_Gram_TCAT
cnt = 458	feature = 71	correl = 0.0569771	descr = Gibbs_of_Target_Sequence__Pos_5_Step_1
cnt = 459	feature = 733	correl = 0.0352263	descr = N_Gram_TAAA
cnt = 460	feature = 641	correl = -0.0697207	descr = N_Gram_GGCA
cnt = 461	feature = 314	correl = 0.0794414	descr = N_Gram_ATTC
cnt = 462	feature = 819	correl = 0.0627403	descr = N_Gram_TCTC
cnt = 463	feature = 724	correl = -0.0573461	descr = N_Gram_GTTG
cnt = 464	feature = 837	correl = 0.0293079	descr = N_Gram_TGAT
cnt = 465	feature = 603	correl = -0.0719225	descr = N_Gram_GCGC
cnt = 466	feature = 368	correl = 0.0476185	descr = N_Gram_CATT
cnt = 467	feature = 580	correl = -0.0357849	descr = N_Gram_GCAG
cnt = 468	feature = 858	correl = -0.0650961	descr = N_Gram_TGGC
cnt = 469	feature = 823	correl = 0.0909983	descr = N_Gram_TCTG
cnt = 470	feature = 73	correl = 0.14357	descr = Gibbs_of_Target_Sequence__Pos_7_Step_1
cnt = 471	feature = 826	correl = 0.0786965	descr = N_Gram_TCTT
cnt = 472	feature = 83	correl = 0.191507	descr = Gibbs_of_Target_Sequence__Pos_18_Step_1
cnt = 473	feature = 658	correl = -0.120309	descr = N_Gram_GGGC
cnt = 474	feature = 362	correl = 0.0447057	descr = N_Gram_CATC
cnt = 475	feature = 81	correl = 0.108369	descr = Gibbs_of_Target_Sequence__Pos_16_Step_1
cnt = 476	feature = 75	correl = 0.10244	descr = Gibbs_of_Target_Sequence__Pos_9_Step_1
cnt = 477	feature = 77	correl = 0.0449207	descr = Gibbs_of_Target_Sequence__Pos_11_Step_1
cnt = 478	feature = 508	correl = -0.0263274	descr = N_Gram_CTGC
cnt = 479	feature = 876	correl = 0.075099	descr = N_Gram_TGTT
cnt = 480	feature = 462	correl = -0.0848855	descr = N_Gram_CGGG
cnt = 481	feature = 743	correl = 0.0561012	descr = N_Gram_TAC
cnt = 482	feature = 79	correl = 0.137209	descr = Gibbs_of_Target_Sequence__Pos_14_Step_1
cnt = 483	feature = 429	correl = -0.0597405	descr = N_Gram_CGA
cnt = 484	feature = 677	correl = -0.0911569	descr = N_Gram_GGTG
cnt = 485	feature = 321	correl = 0.0297441	descr = N_Gram_ATTT
cnt = 486	feature = 589	correl = -0.147057	descr = N_Gram_GCCC
cnt = 487	feature = 552	correl = -0.034912	descr = N_Gram_GAG
cnt = 488	feature = 666	correl = -0.0665317	descr = N_Gram_GGGT
cnt = 489	feature = 72	correl = 0.098718	descr = Gibbs_of_Target_Sequence__Pos_6_Step_1
cnt = 490	feature = 217	correl = -0.0485741	descr = N_Gram_ACC
cnt = 491	feature = 78	correl = 0.123291	descr = Gibbs_of_Target_Sequence__Pos_13_Step_1
cnt = 492	feature = 469	correl = -0.0396282	descr = N_Gram_CGT
cnt = 493	feature = 647	correl = -0.117614	descr = N_Gram_GGCG
cnt = 494	feature = 76	correl = 0.123093	descr = Gibbs_of_Target_Sequence__Pos_10_Step_1
cnt = 495	feature = 802	correl = 0.0359057	descr = N_Gram_TCG
cnt = 496	feature = 756	correl = 0.0899515	descr = N_Gram_TAG
cnt = 497	feature = 831	correl = 0.0544367	descr = N_Gram_TGA
cnt = 498	feature = 286	correl = 0.0523711	descr = N_Gram_ATC
cnt = 499	feature = 627	correl = -0.0527193	descr = N_Gram_GGA
cnt = 500	feature = 481	correl = 0.0918965	descr = N_Gram_CTA
cnt = 501	feature = 80	correl = 0.0943335	descr = Gibbs_of_Target_Sequence__Pos_15_Step_1
cnt = 502	feature = 384	correl = -0.137294	descr = N_Gram_CCC
cnt = 503	feature = 517	correl = 0.0574521	descr = N_Gram_CTT
cnt = 504	feature = 907	correl = 0.100045	descr = N_Gram_TTG
cnt = 505	feature = 572	correl = -0.0495681	descr = N_Gram_GCA
cnt = 506	feature = 412	correl = -0.0364196	descr = N_Gram_CCT
cnt = 507	feature = 706	correl = -0.0261667	descr = N_Gram_GTG
cnt = 508	feature = 344	correl = -0.0373424	descr = N_Gram_CAG
cnt = 509	feature = 880	correl = 0.0708976	descr = N_Gram_TTA
cnt = 510	feature = 442	correl = -0.053579	descr = N_Gram_CGC
cnt = 511	feature = 732	correl = 0.0581905	descr = N_Gram_TAA
cnt = 512	feature = 669	correl = -0.061428	descr = N_Gram_GGT
cnt = 513	feature = 856	correl = -0.0513591	descr = N_Gram_TGG
cnt = 514	feature = 769	correl = 0.119523	descr = N_Gram_TAT
cnt = 515	feature = 654	correl = -0.12725	descr = N_Gram_GGG
cnt = 516	feature = 586	correl = -0.125961	descr = N_Gram_GCC
cnt = 517	feature = 814	correl = 0.117407	descr = N_Gram_TCT
cnt = 518	feature = 922	correl = 0.100708	descr = N_Gram_TTT
cnt = 519	feature = 600	correl = -0.101869	descr = N_Gram_GCG
cnt = 520	feature = 370	correl = -0.0783144	descr = N_Gram_CC
cnt = 521	feature = 626	correl = -0.117365	descr = N_Gram_GG
cnt = 522	feature = 879	correl = 0.15646	descr = N_Gram_TT
cnt = 523	feature = 275	correl = 0.10515	descr = N_Gram_AT
cnt = 524	feature = 66	correl = 0.269063	descr = Gibbs_of_Target_Sequence_
num rows = 2188
num_elements = 1148700
..*
optimization finished, #iter = 2309
nu = 0.230030
obj = -39.306679, rho = -0.816119
nSV = 1012, nBSV = 177
num rows = 243
num_elements = 127575
*
optimization finished, #iter = 159
nu = 0.160855
obj = -3.496195, rho = -0.639727
nSV = 113, nBSV = 3
..*
optimization finished, #iter = 2309
nu = 0.230030
obj = -39.306679, rho = -0.816119
nSV = 1012, nBSV = 177
CFS merit scores = 1.45212
CFS merit scores = 1.62001
CFS merit scores = 1.85325
CFS merit scores = 2.07984
CFS merit scores = 2.28537
CFS merit scores = 2.47236
CFS merit scores = 2.64537
CFS merit scores = 2.80489
CFS merit scores = 2.95273
CFS merit scores = 3.09219
CFS merit scores = 3.22449
CFS merit scores = 3.35016
CFS merit scores = 3.46974
CFS merit scores = 3.58353
CFS merit scores = 3.69309
CFS merit scores = 3.79782
CFS merit scores = 3.89898
CFS merit scores = 3.99707
CFS merit scores = 4.09179
CFS merit scores = 4.18221
CFS merit scores = 4.26924
CFS merit scores = 4.35261
CFS merit scores = 4.43368
CFS merit scores = 4.51181
CFS merit scores = 4.58742
CFS merit scores = 4.65953
CFS merit scores = 4.72925
CFS merit scores = 4.79602
CFS merit scores = 4.85862
CFS merit scores = 4.91911
CFS merit scores = 4.97758
CFS merit scores = 5.0344
CFS merit scores = 5.08899
CFS merit scores = 5.14232
CFS merit scores = 5.19473
CFS merit scores = 5.24578
CFS merit scores = 5.2947
CFS merit scores = 5.34277
CFS merit scores = 5.38687
CFS merit scores = 5.42863
CFS merit scores = 5.4694
CFS merit scores = 5.5077
CFS merit scores = 5.54387
CFS merit scores = 5.57835
CFS merit scores = 5.61107
CFS merit scores = 5.64279
CFS merit scores = 5.67409
CFS merit scores = 5.7046
CFS merit scores = 5.73457
CFS merit scores = 5.76411
CFS merit scores = 5.79157
CFS merit scores = 5.81805
CFS merit scores = 5.84421
CFS merit scores = 5.86781
CFS merit scores = 5.88904
CFS merit scores = 5.90991
CFS merit scores = 5.93034
CFS merit scores = 5.95058
CFS merit scores = 5.97053
CFS merit scores = 5.99019
CFS merit scores = 6.00936
CFS merit scores = 6.02782
CFS merit scores = 6.04612
CFS merit scores = 6.06214
CFS merit scores = 6.07788
CFS merit scores = 6.09221
CFS merit scores = 6.10582
CFS merit scores = 6.11942
CFS merit scores = 6.13271
CFS merit scores = 6.14587
CFS merit scores = 6.15879
CFS merit scores = 6.17136
CFS merit scores = 6.18378
CFS merit scores = 6.19611
CFS merit scores = 6.20809
CFS merit scores = 6.21915
CFS merit scores = 6.22958
CFS merit scores = 6.23926
CFS merit scores = 6.24847
CFS merit scores = 6.25786
CFS merit scores = 6.26634
CFS merit scores = 6.27485
CFS merit scores = 6.28333
CFS merit scores = 6.29186
CFS merit scores = 6.30034
CFS merit scores = 6.30865
CFS merit scores = 6.31691
CFS merit scores = 6.32441
CFS merit scores = 6.33176
CFS merit scores = 6.33887
CFS merit scores = 6.3456
CFS merit scores = 6.35212
CFS merit scores = 6.35839
CFS merit scores = 6.36498
CFS merit scores = 6.37138
CFS merit scores = 6.37677
CFS merit scores = 6.38246
CFS merit scores = 6.38774
CFS merit scores = 6.39306
CFS merit scores = 6.39855
CFS merit scores = 6.40408
CFS merit scores = 6.40956
CFS merit scores = 6.41501
CFS merit scores = 6.41991
CFS merit scores = 6.42478
CFS merit scores = 6.42935
CFS merit scores = 6.43304
CFS merit scores = 6.43662
CFS merit scores = 6.43994
CFS merit scores = 6.44296
CFS merit scores = 6.446
CFS merit scores = 6.44908
CFS merit scores = 6.45213
CFS merit scores = 6.4552
CFS merit scores = 6.45784
CFS merit scores = 6.46021
CFS merit scores = 6.46271
CFS merit scores = 6.46512
CFS merit scores = 6.46764
CFS merit scores = 6.47035
CFS merit scores = 6.47274
CFS merit scores = 6.47488
CFS merit scores = 6.47699
CFS merit scores = 6.47913
CFS merit scores = 6.48148
CFS merit scores = 6.48326
CFS merit scores = 6.48519
CFS merit scores = 6.48672
CFS merit scores = 6.48807
CFS merit scores = 6.4895
CFS merit scores = 6.49107
CFS merit scores = 6.49272
CFS merit scores = 6.49412
CFS merit scores = 6.49544
CFS merit scores = 6.497
CFS merit scores = 6.49864
CFS merit scores = 6.50023
CFS merit scores = 6.50126
CFS merit scores = 6.50217
CFS merit scores = 6.50316
CFS merit scores = 6.50424
CFS merit scores = 6.50513
CFS merit scores = 6.50595
CFS merit scores = 6.50679
CFS merit scores = 6.50744
CFS merit scores = 6.50794
CFS merit scores = 6.50848
CFS merit scores = 6.50915
CFS merit scores = 6.50987
CFS merit scores = 6.51026
CFS merit scores = 6.5108
CFS merit scores = 6.51122
CFS merit scores = 6.5117
CFS merit scores = 6.51237
CFS merit scores = 6.51299
CFS merit scores = 6.51377
CFS merit scores = 6.51443
CFS merit scores = 6.51506
CFS merit scores = 6.51568
CFS merit scores = 6.51634
CFS merit scores = 6.51697
CFS merit scores = 6.51747
CFS merit scores = 6.51788
CFS merit scores = 6.51829
CFS merit scores = 6.5185
CFS merit scores = 6.51864
CFS merit scores = 6.51868
CFS merit scores = 6.51879
CFS merit scores = 6.51894
CFS merit scores = 6.51903
CFS merit scores = 6.51901
CFS merit scores = 6.51895
CFS merit scores = 6.51904
CFS merit scores = 6.51897
CFS merit scores = 6.51876
CFS merit scores = 6.51854
CFS merit scores = 6.5183
CFS merit scores = 6.51781
CFS merit scores = 6.51719
CFS merit scores = 6.51637
CFS merit scores = 6.51563
CFS merit scores = 6.51494
CFS merit scores = 6.51425
CFS merit scores = 6.51339
CFS merit scores = 6.51249
CFS merit scores = 6.51159
CFS merit scores = 6.5107
CFS merit scores = 6.50983
CFS merit scores = 6.50911
CFS merit scores = 6.50831
CFS merit scores = 6.50763
CFS merit scores = 6.50698
CFS merit scores = 6.50642
CFS merit scores = 6.50564
CFS merit scores = 6.50499
CFS merit scores = 6.50429
CFS merit scores = 6.50358
CFS merit scores = 6.50294
CFS merit scores = 6.50227
CFS merit scores = 6.5015
CFS merit scores = 6.50084
CFS merit scores = 6.50005
CFS merit scores = 6.49925
CFS merit scores = 6.49851
CFS merit scores = 6.49779
CFS merit scores = 6.49709
CFS merit scores = 6.49619
CFS merit scores = 6.49511
CFS merit scores = 6.49413
CFS merit scores = 6.49316
CFS merit scores = 6.49209
CFS merit scores = 6.49106
CFS merit scores = 6.49002
CFS merit scores = 6.48901
CFS merit scores = 6.48786
CFS merit scores = 6.48675
CFS merit scores = 6.48571
CFS merit scores = 6.48479
CFS merit scores = 6.48382
CFS merit scores = 6.4829
CFS merit scores = 6.48199
CFS merit scores = 6.48103
CFS merit scores = 6.48
CFS merit scores = 6.47889
CFS merit scores = 6.47775
CFS merit scores = 6.47663
CFS merit scores = 6.47548
CFS merit scores = 6.47435
CFS merit scores = 6.47321
CFS merit scores = 6.47188
CFS merit scores = 6.47047
CFS merit scores = 6.46911
CFS merit scores = 6.46772
CFS merit scores = 6.46629
CFS merit scores = 6.46494
CFS merit scores = 6.46352
CFS merit scores = 6.46214
CFS merit scores = 6.46077
CFS merit scores = 6.45948
CFS merit scores = 6.458
CFS merit scores = 6.45656
CFS merit scores = 6.45521
CFS merit scores = 6.45375
CFS merit scores = 6.45229
CFS merit scores = 6.45088
CFS merit scores = 6.44932
CFS merit scores = 6.44776
CFS merit scores = 6.44618
CFS merit scores = 6.44469
CFS merit scores = 6.44325
CFS merit scores = 6.44167
CFS merit scores = 6.44015
CFS merit scores = 6.4386
CFS merit scores = 6.4371
CFS merit scores = 6.43555
CFS merit scores = 6.43404
CFS merit scores = 6.43258
CFS merit scores = 6.43121
CFS merit scores = 6.42968
CFS merit scores = 6.42816
CFS merit scores = 6.42654
CFS merit scores = 6.42498
CFS merit scores = 6.42346
CFS merit scores = 6.42191
CFS merit scores = 6.42044
CFS merit scores = 6.41895
CFS merit scores = 6.41741
CFS merit scores = 6.41588
CFS merit scores = 6.41426
CFS merit scores = 6.4125
CFS merit scores = 6.41076
CFS merit scores = 6.40901
CFS merit scores = 6.40724
CFS merit scores = 6.40545
CFS merit scores = 6.40373
CFS merit scores = 6.40205
CFS merit scores = 6.40045
CFS merit scores = 6.39883
CFS merit scores = 6.39726
CFS merit scores = 6.39564
CFS merit scores = 6.39403
CFS merit scores = 6.39226
CFS merit scores = 6.39046
CFS merit scores = 6.38863
CFS merit scores = 6.38675
CFS merit scores = 6.3849
CFS merit scores = 6.38306
CFS merit scores = 6.38117
CFS merit scores = 6.3793
CFS merit scores = 6.37751
CFS merit scores = 6.37561
CFS merit scores = 6.37373
CFS merit scores = 6.37181
CFS merit scores = 6.36994
CFS merit scores = 6.36814
CFS merit scores = 6.36628
CFS merit scores = 6.36439
CFS merit scores = 6.36254
CFS merit scores = 6.36068
CFS merit scores = 6.35874
CFS merit scores = 6.35674
CFS merit scores = 6.3547
CFS merit scores = 6.35265
CFS merit scores = 6.35059
CFS merit scores = 6.34856
CFS merit scores = 6.34649
CFS merit scores = 6.34442
CFS merit scores = 6.34235
CFS merit scores = 6.34024
CFS merit scores = 6.3382
CFS merit scores = 6.33618
CFS merit scores = 6.33418
CFS merit scores = 6.33217
CFS merit scores = 6.33007
CFS merit scores = 6.32797
CFS merit scores = 6.32587
CFS merit scores = 6.32371
CFS merit scores = 6.32158
CFS merit scores = 6.31944
CFS merit scores = 6.31729
CFS merit scores = 6.31518
CFS merit scores = 6.31308
CFS merit scores = 6.31099
CFS merit scores = 6.30882
CFS merit scores = 6.30662
CFS merit scores = 6.30439
CFS merit scores = 6.3022
CFS merit scores = 6.30005
CFS merit scores = 6.29787
CFS merit scores = 6.29562
CFS merit scores = 6.29333
CFS merit scores = 6.29105
CFS merit scores = 6.28878
CFS merit scores = 6.28651
CFS merit scores = 6.2842
CFS merit scores = 6.28191
CFS merit scores = 6.27957
CFS merit scores = 6.27719
CFS merit scores = 6.27483
CFS merit scores = 6.2725
CFS merit scores = 6.27019
CFS merit scores = 6.26781
CFS merit scores = 6.2654
CFS merit scores = 6.26306
CFS merit scores = 6.26065
CFS merit scores = 6.25816
CFS merit scores = 6.25571
CFS merit scores = 6.25329
CFS merit scores = 6.25086
CFS merit scores = 6.24848
CFS merit scores = 6.24606
CFS merit scores = 6.24368
CFS merit scores = 6.24129
CFS merit scores = 6.23889
CFS merit scores = 6.23644
CFS merit scores = 6.23406
CFS merit scores = 6.2316
CFS merit scores = 6.22905
CFS merit scores = 6.22644
CFS merit scores = 6.22385
CFS merit scores = 6.2213
CFS merit scores = 6.21871
CFS merit scores = 6.2161
CFS merit scores = 6.21354
CFS merit scores = 6.21097
CFS merit scores = 6.20843
CFS merit scores = 6.20588
CFS merit scores = 6.2032
CFS merit scores = 6.20052
CFS merit scores = 6.19768
CFS merit scores = 6.19488
CFS merit scores = 6.19209
CFS merit scores = 6.18934
CFS merit scores = 6.18658
CFS merit scores = 6.18371
CFS merit scores = 6.18083
CFS merit scores = 6.17796
CFS merit scores = 6.17511
CFS merit scores = 6.1723
CFS merit scores = 6.16951
CFS merit scores = 6.16662
CFS merit scores = 6.16374
CFS merit scores = 6.16083
CFS merit scores = 6.15791
CFS merit scores = 6.155
CFS merit scores = 6.15205
CFS merit scores = 6.14904
CFS merit scores = 6.14597
CFS merit scores = 6.14283
CFS merit scores = 6.1397
CFS merit scores = 6.1365
CFS merit scores = 6.13331
CFS merit scores = 6.13013
CFS merit scores = 6.12696
CFS merit scores = 6.12375
CFS merit scores = 6.12035
CFS merit scores = 6.11696
CFS merit scores = 6.11349
CFS merit scores = 6.11006
CFS merit scores = 6.10664
CFS merit scores = 6.10324
CFS merit scores = 6.0999
CFS merit scores = 6.09652
CFS merit scores = 6.09319
CFS merit scores = 6.08981
CFS merit scores = 6.08647
CFS merit scores = 6.08308
CFS merit scores = 6.07974
CFS merit scores = 6.07644
CFS merit scores = 6.07313
CFS merit scores = 6.06986
CFS merit scores = 6.06652
CFS merit scores = 6.06323
CFS merit scores = 6.05993
CFS merit scores = 6.05652
CFS merit scores = 6.05302
CFS merit scores = 6.0495
CFS merit scores = 6.04589
CFS merit scores = 6.04227
CFS merit scores = 6.03868
CFS merit scores = 6.03509
CFS merit scores = 6.03147
CFS merit scores = 6.02775
CFS merit scores = 6.02395
CFS merit scores = 6.02017
CFS merit scores = 6.01642
CFS merit scores = 6.01264
CFS merit scores = 6.00892
CFS merit scores = 6.00517
CFS merit scores = 6.00141
CFS merit scores = 5.99767
CFS merit scores = 5.99391
CFS merit scores = 5.99014
CFS merit scores = 5.98638
CFS merit scores = 5.98258
CFS merit scores = 5.97883
CFS merit scores = 5.97497
CFS merit scores = 5.9711
CFS merit scores = 5.96724
CFS merit scores = 5.96339
CFS merit scores = 5.9595
CFS merit scores = 5.95564
CFS merit scores = 5.95178
CFS merit scores = 5.94793
CFS merit scores = 5.94396
CFS merit scores = 5.94001
CFS merit scores = 5.93606
CFS merit scores = 5.93194
CFS merit scores = 5.92781
CFS merit scores = 5.92374
CFS merit scores = 5.91966
CFS merit scores = 5.91557
CFS merit scores = 5.91147
CFS merit scores = 5.90738
CFS merit scores = 5.90328
CFS merit scores = 5.89908
CFS merit scores = 5.89486
CFS merit scores = 5.89061
CFS merit scores = 5.88639
CFS merit scores = 5.88213
CFS merit scores = 5.87787
CFS merit scores = 5.87364
CFS merit scores = 5.86942
CFS merit scores = 5.86526
CFS merit scores = 5.86093
CFS merit scores = 5.85657
CFS merit scores = 5.8522
CFS merit scores = 5.84781
CFS merit scores = 5.84347
CFS merit scores = 5.83911
CFS merit scores = 5.8348
CFS merit scores = 5.83046
CFS merit scores = 5.82608
CFS merit scores = 5.82168
CFS merit scores = 5.81733
CFS merit scores = 5.8129
CFS merit scores = 5.80847
CFS merit scores = 5.80406
CFS merit scores = 5.79951
CFS merit scores = 5.79501
CFS merit scores = 5.79052
CFS merit scores = 5.78605
CFS merit scores = 5.78151
CFS merit scores = 5.77672
CFS merit scores = 5.77195
CFS merit scores = 5.7672
CFS merit scores = 5.76242
CFS merit scores = 5.75751
CFS merit scores = 5.75257
CFS merit scores = 5.74752
CFS merit scores = 5.74249
CFS merit scores = 5.73742
CFS merit scores = 5.73228
CFS merit scores = 5.72699
CFS merit scores = 5.72148
CFS merit scores = 5.71596
CFS merit scores = 5.7103
CFS merit scores = 5.70443
CFS merit scores = 5.69836
CFS merit scores = 5.69225
CFS merit scores = 5.68611
CFS merit scores = 5.67999
CFS merit scores = 5.67372
CFS merit scores = 5.66717
CFS merit scores = 5.66059
CFS merit scores = 5.65386
CFS merit scores = 5.64683
CFS merit scores = 5.6397
CFS merit scores = 5.63253
CFS merit scores = 5.62534
CFS merit scores = 5.61816
CFS merit scores = 5.61096
CFS merit scores = 5.60347
CFS merit scores = 5.5959
CFS merit scores = 5.5884
CFS merit scores = 5.58077
CFS merit scores = 5.57263
CFS merit scores = 5.56446
CFS merit scores = 5.55616
CFS merit scores = 5.5479
CFS merit scores = 5.53966
CFS merit scores = 5.53139
CFS merit scores = 5.52288
CFS merit scores = 5.51409
CFS merit scores = 5.50392
CFS merit scores = 5.49289
CFS merit scores = 5.48084
CFS merit scores = 5.46831
CFS merit scores = 5.45543
CFS merit scores = 5.43072
cnt = 1	feature = 79	correl = 0.452118	descr = Gibbs_of_Target_Sequence__Pos_19_Step_1
cnt = 2	feature = 1	correl = -0.133802	descr = Position_Specific_Bin_Base_0_Base_G
cnt = 3	feature = 852	correl = -0.0635745	descr = N_Gram_TGGC
cnt = 4	feature = 278	correl = -0.0338617	descr = N_Gram_ATCCC
cnt = 5	feature = 315	correl = 0.0654476	descr = N_Gram_CAAC
cnt = 6	feature = 665	correl = 0.0264541	descr = N_Gram_GGTAC
cnt = 7	feature = 560	correl = 0.0284489	descr = N_Gram_GATTA
cnt = 8	feature = 877	correl = -0.035219	descr = N_Gram_TTACC
cnt = 9	feature = 642	correl = -0.0821457	descr = N_Gram_GGCGG
cnt = 10	feature = 214	correl = -0.0398644	descr = N_Gram_ACGAC
cnt = 11	feature = 547	correl = -0.031476	descr = N_Gram_GAGTA
cnt = 12	feature = 255	correl = 0.0310798	descr = N_Gram_AGTAA
cnt = 13	feature = 690	correl = -0.044245	descr = N_Gram_GTCCG
cnt = 14	feature = 741	correl = 0.0421344	descr = N_Gram_TACCG
cnt = 15	feature = 732	correl = 0.0261495	descr = N_Gram_TAAGC
cnt = 16	feature = 406	correl = 0.0564974	descr = N_Gram_CCTAA
cnt = 17	feature = 878	correl = -0.0317006	descr = N_Gram_TTACG
cnt = 18	feature = 403	correl = 0.0222623	descr = N_Gram_CCGTA
cnt = 19	feature = 680	correl = -0.0297985	descr = N_Gram_GTAAT
cnt = 20	feature = 729	correl = 0.0308685	descr = N_Gram_TAACT
cnt = 21	feature = 283	correl = 0.0318871	descr = N_Gram_ATCGC
cnt = 22	feature = 464	correl = 0.0352542	descr = N_Gram_CGTCT
cnt = 23	feature = 430	correl = -0.0312643	descr = N_Gram_CGATA
cnt = 24	feature = 891	correl = 0.0528036	descr = N_Gram_TTCGT
cnt = 25	feature = 884	correl = 0.0300207	descr = N_Gram_TTATA
cnt = 26	feature = 864	correl = 0.0274746	descr = N_Gram_TGTCG
cnt = 27	feature = 713	correl = -0.0462779	descr = N_Gram_GTTAG
cnt = 28	feature = 534	correl = -0.0225083	descr = N_Gram_GACGG
cnt = 29	feature = 697	correl = 0.0576054	descr = N_Gram_GTCTA
cnt = 30	feature = 508	correl = 0.051143	descr = N_Gram_CTTAG
cnt = 31	feature = 774	correl = 0.0246995	descr = N_Gram_TATTG
cnt = 32	feature = 770	correl = 0.0516154	descr = N_Gram_TATGA
cnt = 33	feature = 298	correl = -0.0495995	descr = N_Gram_ATGTA
cnt = 34	feature = 596	correl = -0.0823181	descr = N_Gram_GCGCG
cnt = 35	feature = 431	correl = -0.0274027	descr = N_Gram_CGATC
cnt = 36	feature = 746	correl = 0.0698209	descr = N_Gram_TACTA
cnt = 37	feature = 882	correl = 0.0625759	descr = N_Gram_TTAGT
cnt = 38	feature = 394	correl = -0.037927	descr = N_Gram_CCGAC
cnt = 39	feature = 529	correl = 0.0547936	descr = N_Gram_GACAA
cnt = 40	feature = 213	correl = -0.0348781	descr = N_Gram_ACGAA
cnt = 41	feature = 876	correl = 0.0250838	descr = N_Gram_TTACA
cnt = 42	feature = 327	correl = -0.0265024	descr = N_Gram_CACCG
cnt = 43	feature = 240	correl = -0.0247819	descr = N_Gram_AGCAA
cnt = 44	feature = 516	correl = -0.0220571	descr = N_Gram_CTTTA
cnt = 45	feature = 706	correl = -0.0694966	descr = N_Gram_GTGGG
cnt = 46	feature = 843	correl = 0.0447548	descr = N_Gram_TGCGA
cnt = 47	feature = 808	correl = 0.0999453	descr = N_Gram_TCGTG
cnt = 48	feature = 540	correl = -0.0392255	descr = N_Gram_GAGAT
cnt = 49	feature = 495	correl = 0.0386741	descr = N_Gram_CTCTA
cnt = 50	feature = 399	correl = -0.0238174	descr = N_Gram_CCGCG
cnt = 51	feature = 400	correl = -0.0404044	descr = N_Gram_CCGCT
cnt = 52	feature = 754	correl = 0.0593361	descr = N_Gram_TAGCA
cnt = 53	feature = 734	correl = -0.0495427	descr = N_Gram_TAATC
cnt = 54	feature = 624	correl = -0.0620533	descr = N_Gram_GGACC
cnt = 55	feature = 479	correl = 0.0336076	descr = N_Gram_CTAGA
cnt = 56	feature = 653	correl = -0.0925878	descr = N_Gram_GGGCC
cnt = 57	feature = 758	correl = 0.0223135	descr = N_Gram_TAGGG
cnt = 58	feature = 526	correl = 0.058166	descr = N_Gram_GAATA
cnt = 59	feature = 418	correl = 0.0286726	descr = N_Gram_CCTTA
cnt = 60	feature = 518	correl = -0.0286833	descr = N_Gram_GAAAA
cnt = 61	feature = 800	correl = 0.0294782	descr = N_Gram_TCGCA
cnt = 62	feature = 565	correl = -0.0678262	descr = N_Gram_GCAAA
cnt = 63	feature = 900	correl = 0.0421149	descr = N_Gram_TTGAC
cnt = 64	feature = 920	correl = 0.0692884	descr = N_Gram_TTTGT
cnt = 65	feature = 444	correl = -0.0289955	descr = N_Gram_CGCTC
cnt = 66	feature = 279	correl = 0.0277255	descr = N_Gram_ATCCG
cnt = 67	feature = 436	correl = -0.0344078	descr = N_Gram_CGCCC
cnt = 68	feature = 589	correl = 0.0519615	descr = N_Gram_GCCTA
cnt = 69	feature = 875	correl = -0.0488385	descr = N_Gram_TTAAT
cnt = 70	feature = 522	correl = -0.0587717	descr = N_Gram_GAAGA
cnt = 71	feature = 612	correl = -0.0350659	descr = N_Gram_GCTGA
cnt = 72	feature = 691	correl = -0.0481368	descr = N_Gram_GTCCT
cnt = 73	feature = 482	correl = 0.0676329	descr = N_Gram_CTATA
cnt = 74	feature = 839	correl = 0.0235608	descr = N_Gram_TGCAT
cnt = 75	feature = 306	correl = 0.0249931	descr = N_Gram_ATTCG
cnt = 76	feature = 334	correl = 0.0385934	descr = N_Gram_CACTC
cnt = 77	feature = 798	correl = 0.0221681	descr = N_Gram_TCGAG
cnt = 78	feature = 849	correl = 0.0377437	descr = N_Gram_TGCTT
cnt = 79	feature = 802	correl = 0.0368401	descr = N_Gram_TCGCT
cnt = 80	feature = 217	correl = -0.0236615	descr = N_Gram_ACGGA
cnt = 81	feature = 347	correl = -0.0274262	descr = N_Gram_CAGTG
cnt = 82	feature = 31	correl = -0.0223653	descr = Position_Specific_Bin_Base_11_Base_C
cnt = 83	feature = 536	correl = 0.0680236	descr = N_Gram_GACTA
cnt = 84	feature = 674	correl = -0.0458904	descr = N_Gram_GGTTA
cnt = 85	feature = 582	correl = -0.0654074	descr = N_Gram_GCCCC
cnt = 86	feature = 311	correl = 0.0464448	descr = N_Gram_ATTGT
cnt = 87	feature = 681	correl = 0.0324777	descr = N_Gram_GTACC
cnt = 88	feature = 219	correl = -0.0340496	descr = N_Gram_ACGGG
cnt = 89	feature = 739	correl = 0.0751969	descr = N_Gram_TACAA
cnt = 90	feature = 707	correl = -0.0227754	descr = N_Gram_GTGGT
cnt = 91	feature = 473	correl = 0.0647375	descr = N_Gram_CTAAG
cnt = 92	feature = 539	correl = 0.0313667	descr = N_Gram_GAGAA
cnt = 93	feature = 5	correl = -0.0414922	descr = Position_Specific_Bin_Base_2_Base_A
cnt = 94	feature = 493	correl = -0.0508929	descr = N_Gram_CTCGT
cnt = 95	feature = 52	correl = -0.0494663	descr = Position_Specific_Bin_Base_18_Base_G
cnt = 96	feature = 343	correl = -0.0326041	descr = N_Gram_CAGCG
cnt = 97	feature = 714	correl = -0.0217646	descr = N_Gram_GTTCT
cnt = 98	feature = 660	correl = -0.0285733	descr = N_Gram_GGGTC
cnt = 99	feature = 638	correl = -0.0214148	descr = N_Gram_GGCCG
cnt = 100	feature = 679	correl = 0.0450778	descr = N_Gram_GTAAG
cnt = 101	feature = 319	correl = 0.0487447	descr = N_Gram_CAAGC
cnt = 102	feature = 474	correl = -0.0262346	descr = N_Gram_CTAAT
cnt = 103	feature = 881	correl = 0.0445495	descr = N_Gram_TTAGC
cnt = 104	feature = 716	correl = -0.0216363	descr = N_Gram_GTTGC
cnt = 105	feature = 851	correl = 0.032925	descr = N_Gram_TGGAC
cnt = 106	feature = 423	correl = -0.062161	descr = N_Gram_CGAAG
cnt = 107	feature = 685	correl = -0.0213982	descr = N_Gram_GTCAC
cnt = 108	feature = 546	correl = -0.0357974	descr = N_Gram_GAGGT
cnt = 109	feature = 235	correl = -0.0252014	descr = N_Gram_AGAGA
cnt = 110	feature = 264	correl = 0.0214151	descr = N_Gram_ATAAA
cnt = 111	feature = 684	correl = 0.0545595	descr = N_Gram_GTCAA
cnt = 112	feature = 649	correl = -0.073723	descr = N_Gram_GGGAA
cnt = 113	feature = 567	correl = -0.0826543	descr = N_Gram_GCAAT
cnt = 114	feature = 899	correl = 0.0565915	descr = N_Gram_TTGAA
cnt = 115	feature = 358	correl = 0.0235135	descr = N_Gram_CATGT
cnt = 116	feature = 483	correl = 0.0515864	descr = N_Gram_CTATG
cnt = 117	feature = 258	correl = 0.0970899	descr = N_Gram_AGTCG
cnt = 118	feature = 767	correl = 0.0500814	descr = N_Gram_TATCA
cnt = 119	feature = 440	correl = -0.0575406	descr = N_Gram_CGCGG
cnt = 120	feature = 271	correl = 0.0288191	descr = N_Gram_ATATA
cnt = 121	feature = 609	correl = -0.0417385	descr = N_Gram_GCTCC
cnt = 122	feature = 346	correl = 0.0241604	descr = N_Gram_CAGTA
cnt = 123	feature = 735	correl = -0.0314003	descr = N_Gram_TAATG
cnt = 124	feature = 40	correl = 0.0771991	descr = Position_Specific_Bin_Base_15_Base_A
cnt = 125	feature = 317	correl = 0.0339073	descr = N_Gram_CAACC
cnt = 126	feature = 597	correl = -0.0388435	descr = N_Gram_GCGCT
cnt = 127	feature = 44	correl = -0.0582835	descr = Position_Specific_Bin_Base_16_Base_G
cnt = 128	feature = 616	correl = -0.059808	descr = N_Gram_GCTTT
cnt = 129	feature = 782	correl = -0.0576811	descr = N_Gram_TCAGA
cnt = 130	feature = 611	correl = 0.051882	descr = N_Gram_GCTCT
cnt = 131	feature = 712	correl = -0.0264374	descr = N_Gram_GTTAC
cnt = 132	feature = 492	correl = -0.0575399	descr = N_Gram_CTCGG
cnt = 133	feature = 622	correl = 0.0424406	descr = N_Gram_GGAAT
cnt = 134	feature = 709	correl = 0.0336769	descr = N_Gram_GTGTA
cnt = 135	feature = 37	correl = -0.029077	descr = Position_Specific_Bin_Base_14_Base_C
cnt = 136	feature = 702	correl = -0.0486413	descr = N_Gram_GTGCC
cnt = 137	feature = 48	correl = -0.0545511	descr = Position_Specific_Bin_Base_17_Base_G
cnt = 138	feature = 9	correl = 0.0582267	descr = Position_Specific_Bin_Base_3_Base_G
cnt = 139	feature = 608	correl = -0.0221719	descr = N_Gram_GCTCA
cnt = 140	feature = 768	correl = 0.0494733	descr = N_Gram_TATCG
cnt = 141	feature = 922	correl = 0.02411	descr = N_Gram_TTTTA
cnt = 142	feature = 657	correl = -0.0805273	descr = N_Gram_GGGGC
cnt = 143	feature = 367	correl = -0.0367214	descr = N_Gram_CCACG
cnt = 144	feature = 627	correl = -0.0654851	descr = N_Gram_GGAGC
cnt = 145	feature = 312	correl = 0.0217166	descr = N_Gram_ATTTA
cnt = 146	feature = 348	correl = 0.0225536	descr = N_Gram_CAGTT
cnt = 147	feature = 304	correl = 0.0683448	descr = N_Gram_ATTAT
cnt = 148	feature = 18	correl = -0.0313939	descr = Position_Specific_Bin_Base_6_Base_C
cnt = 149	feature = 2	correl = 0.113364	descr = Position_Specific_Bin_Base_1_Base_A
cnt = 150	feature = 396	correl = -0.0681331	descr = N_Gram_CCGAT
cnt = 151	feature = 726	correl = 0.0574613	descr = N_Gram_TAAAC
cnt = 152	feature = 704	correl = -0.0511571	descr = N_Gram_GTGGA
cnt = 153	feature = 60	correl = -0.183525	descr = Position_Specific_Bin_Base_20_Base_G
cnt = 154	feature = 831	correl = 0.0302215	descr = N_Gram_TGACT
cnt = 155	feature = 743	correl = -0.0323264	descr = N_Gram_TACG
cnt = 156	feature = 664	correl = 0.0612734	descr = N_Gram_GGTAA
cnt = 157	feature = 569	correl = -0.0404446	descr = N_Gram_GCACC
cnt = 158	feature = 645	correl = -0.0475364	descr = N_Gram_GGCTG
cnt = 159	feature = 700	correl = 0.0234459	descr = N_Gram_GTGAG
cnt = 160	feature = 314	correl = -0.0242649	descr = N_Gram_CAAAC
cnt = 161	feature = 377	correl = -0.0271691	descr = N_Gram_CCCAA
cnt = 162	feature = 620	correl = -0.0353733	descr = N_Gram_GGAAA
cnt = 163	feature = 587	correl = -0.026776	descr = N_Gram_GCCGG
cnt = 164	feature = 28	correl = -0.066724	descr = Position_Specific_Bin_Base_10_Base_G
cnt = 165	feature = 461	correl = 0.0232146	descr = N_Gram_CGTCA
cnt = 166	feature = 229	correl = -0.0430603	descr = N_Gram_ACTGC
cnt = 167	feature = 437	correl = -0.0242027	descr = N_Gram_CGCCT
cnt = 168	feature = 256	correl = -0.0305867	descr = N_Gram_AGTAG
cnt = 169	feature = 583	correl = -0.0679373	descr = N_Gram_GCCCG
cnt = 170	feature = 294	correl = -0.0235703	descr = N_Gram_ATGGA
cnt = 171	feature = 636	correl = -0.0838951	descr = N_Gram_GGCCA
cnt = 172	feature = 11	correl = 0.071972	descr = Position_Specific_Bin_Base_4_Base_A
cnt = 173	feature = 765	correl = 0.0295984	descr = N_Gram_TATAT
cnt = 174	feature = 291	correl = 0.0287575	descr = N_Gram_ATGCA
cnt = 175	feature = 867	correl = 0.0608867	descr = N_Gram_TGTGT
cnt = 176	feature = 904	correl = 0.0303447	descr = N_Gram_TTGGT
cnt = 177	feature = 815	correl = 0.0388587	descr = N_Gram_TCTCA
cnt = 178	feature = 30	correl = -0.0565195	descr = Position_Specific_Bin_Base_11_Base_A
cnt = 179	feature = 519	correl = 0.0381018	descr = N_Gram_GAACA
cnt = 180	feature = 791	correl = 0.0284689	descr = N_Gram_TCCGT
cnt = 181	feature = 552	correl = 0.0360678	descr = N_Gram_GATAG
cnt = 182	feature = 382	correl = -0.0662473	descr = N_Gram_CCCCG
cnt = 183	feature = 451	correl = -0.0287022	descr = N_Gram_CGGCT
cnt = 184	feature = 520	correl = -0.0217594	descr = N_Gram_GAACT
cnt = 185	feature = 228	correl = 0.0714999	descr = N_Gram_ACTGA
cnt = 186	feature = 736	correl = 0.0402674	descr = N_Gram_TAATT
cnt = 187	feature = 514	correl = 0.0462024	descr = N_Gram_CTTGT
cnt = 188	feature = 610	correl = -0.0304821	descr = N_Gram_GCTCG
cnt = 189	feature = 915	correl = 0.0407155	descr = N_Gram_TTTCC
cnt = 190	feature = 303	correl = 0.0432425	descr = N_Gram_ATTAG
cnt = 191	feature = 321	correl = -0.030367	descr = N_Gram_CAATG
cnt = 192	feature = 813	correl = 0.0324741	descr = N_Gram_TCTAT
cnt = 193	feature = 450	correl = -0.0989221	descr = N_Gram_CGGCG
cnt = 194	feature = 856	correl = -0.0564903	descr = N_Gram_TGGGA
cnt = 195	feature = 35	correl = 0.0459414	descr = Position_Specific_Bin_Base_13_Base_A
cnt = 196	feature = 299	correl = 0.024525	descr = N_Gram_ATGTC
cnt = 197	feature = 15	correl = 0.0263811	descr = Position_Specific_Bin_Base_5_Base_A
cnt = 198	feature = 903	correl = 0.0420939	descr = N_Gram_TTGGA
cnt = 199	feature = 61	correl = 0.115127	descr = Position_Specific_Bin_Base_20_Base_T
cnt = 200	feature = 675	correl = -0.0602351	descr = N_Gram_GGTTG
cnt = 201	feature = 545	correl = -0.0269124	descr = N_Gram_GAGGG
cnt = 202	feature = 542	correl = -0.0568693	descr = N_Gram_GAGCC
cnt = 203	feature = 750	correl = 0.0508846	descr = N_Gram_TAGAA
cnt = 204	feature = 789	correl = -0.0296939	descr = N_Gram_TCCCG
cnt = 205	feature = 23	correl = 0.0341228	descr = Position_Specific_Bin_Base_8_Base_A
cnt = 206	feature = 531	correl = -0.0462745	descr = N_Gram_GACCA
cnt = 207	feature = 599	correl = -0.0279306	descr = N_Gram_GCGGA
cnt = 208	feature = 296	correl = -0.037273	descr = N_Gram_ATGGG
cnt = 209	feature = 721	correl = 0.0536516	descr = N_Gram_GTTTG
cnt = 210	feature = 633	correl = -0.0717949	descr = N_Gram_GGCAA
cnt = 211	feature = 763	correl = 0.0769555	descr = N_Gram_TATAA
cnt = 212	feature = 310	correl = 0.0529267	descr = N_Gram_ATTGG
cnt = 213	feature = 20	correl = -0.128227	descr = Position_Specific_Bin_Base_7_Base_C
cnt = 214	feature = 480	correl = 0.0680207	descr = N_Gram_CTAGC
cnt = 215	feature = 4	correl = -0.101252	descr = Position_Specific_Bin_Base_1_Base_G
cnt = 216	feature = 412	correl = -0.0903767	descr = N_Gram_CCTCG
cnt = 217	feature = 57	correl = 0.0431927	descr = Position_Specific_Bin_Base_19_Base_T
cnt = 218	feature = 210	correl = -0.0275854	descr = N_Gram_ACCGG
cnt = 219	feature = 811	correl = 0.060562	descr = N_Gram_TCTAC
cnt = 220	feature = 844	correl = -0.0303224	descr = N_Gram_TGCGC
cnt = 221	feature = 285	correl = 0.0729852	descr = N_Gram_ATCTC
cnt = 222	feature = 751	correl = 0.0529712	descr = N_Gram_TAGAC
cnt = 223	feature = 643	correl = -0.0637144	descr = N_Gram_GGCGT
cnt = 224	feature = 275	correl = 0.036738	descr = N_Gram_ATCAA
cnt = 225	feature = 46	correl = 0.0317539	descr = Position_Specific_Bin_Base_17_Base_A
cnt = 226	feature = 292	correl = 0.0378329	descr = N_Gram_ATGCT
cnt = 227	feature = 806	correl = -0.0901295	descr = N_Gram_TCGGG
cnt = 228	feature = 573	correl = -0.0277905	descr = N_Gram_GCAGT
cnt = 229	feature = 345	correl = -0.0864514	descr = N_Gram_CAGGG
cnt = 230	feature = 888	correl = 0.0264341	descr = N_Gram_TTCAT
cnt = 231	feature = 785	correl = 0.0354519	descr = N_Gram_TCCAT
cnt = 232	feature = 0	correl = 0.113603	descr = Position_Specific_Bin_Base_0_Base_C
cnt = 233	feature = 572	correl = -0.0477728	descr = N_Gram_GCAGA
cnt = 234	feature = 733	correl = 0.049423	descr = N_Gram_TAAGG
cnt = 235	feature = 553	correl = 0.0664122	descr = N_Gram_GATAT
cnt = 236	feature = 316	correl = 0.0810536	descr = N_Gram_CAACA
cnt = 237	feature = 718	correl = -0.0219824	descr = N_Gram_GTTGT
cnt = 238	feature = 462	correl = -0.0527921	descr = N_Gram_CGTCC
cnt = 239	feature = 14	correl = 0.0269293	descr = Position_Specific_Bin_Base_4_Base_T
cnt = 240	feature = 775	correl = 0.0400533	descr = N_Gram_TATTT
cnt = 241	feature = 324	correl = 0.0259147	descr = N_Gram_CACAG
cnt = 242	feature = 621	correl = -0.0553818	descr = N_Gram_GGAAG
cnt = 243	feature = 449	correl = -0.0835138	descr = N_Gram_CGGCC
cnt = 244	feature = 39	correl = 0.0802998	descr = Position_Specific_Bin_Base_14_Base_T
cnt = 245	feature = 752	correl = 0.0697863	descr = N_Gram_TAGAG
cnt = 246	feature = 370	correl = -0.0704247	descr = N_Gram_CCAGC
cnt = 247	feature = 558	correl = -0.0378896	descr = N_Gram_GATGT
cnt = 248	feature = 286	correl = 0.0433919	descr = N_Gram_ATCTG
cnt = 249	feature = 829	correl = 0.0249388	descr = N_Gram_TGAAT
cnt = 250	feature = 17	correl = 0.0451114	descr = Position_Specific_Bin_Base_5_Base_T
cnt = 251	feature = 496	correl = 0.0386129	descr = N_Gram_CTCTT
cnt = 252	feature = 848	correl = -0.0241757	descr = N_Gram_TGCTC
cnt = 253	feature = 356	correl = 0.0289246	descr = N_Gram_CATGA
cnt = 254	feature = 243	correl = -0.0482964	descr = N_Gram_AGCCC
cnt = 255	feature = 238	correl = 0.0765228	descr = N_Gram_AGATA
cnt = 256	feature = 705	correl = -0.0839608	descr = N_Gram_GTGGC
cnt = 257	feature = 501	correl = 0.0516952	descr = N_Gram_CTGGA
cnt = 258	feature = 788	correl = -0.0534229	descr = N_Gram_TCCCC
cnt = 259	feature = 260	correl = 0.0499802	descr = N_Gram_AGTGA
cnt = 260	feature = 56	correl = -0.111241	descr = Position_Specific_Bin_Base_19_Base_G
cnt = 261	feature = 695	correl = 0.0705204	descr = N_Gram_GTCGT
cnt = 262	feature = 332	correl = -0.036478	descr = N_Gram_CACGT
cnt = 263	feature = 10	correl = -0.0940207	descr = Position_Specific_Bin_Base_3_Base_T
cnt = 264	feature = 297	correl = -0.0530757	descr = N_Gram_ATGGT
cnt = 265	feature = 212	correl = -0.0324704	descr = N_Gram_ACGA
cnt = 266	feature = 249	correl = -0.0307892	descr = N_Gram_AGGAG
cnt = 267	feature = 277	correl = 0.0553638	descr = N_Gram_ATCCA
cnt = 268	feature = 773	correl = 0.0486286	descr = N_Gram_TATTC
cnt = 269	feature = 6	correl = 0.0261779	descr = Position_Specific_Bin_Base_2_Base_C
cnt = 270	feature = 625	correl = 0.0403357	descr = N_Gram_GGACT
cnt = 271	feature = 368	correl = 0.0226343	descr = N_Gram_CCACT
cnt = 272	feature = 650	correl = -0.0767707	descr = N_Gram_GGGAG
cnt = 273	feature = 907	correl = 0.0265107	descr = N_Gram_TTGTC
cnt = 274	feature = 755	correl = 0.0836456	descr = N_Gram_TAGCT
cnt = 275	feature = 29	correl = 0.0526608	descr = Position_Specific_Bin_Base_10_Base_T
cnt = 276	feature = 604	correl = -0.0845725	descr = N_Gram_GCGTC
cnt = 277	feature = 366	correl = -0.0705889	descr = N_Gram_CCACC
cnt = 278	feature = 880	correl = 0.0884473	descr = N_Gram_TTAGA
cnt = 279	feature = 554	correl = 0.0217997	descr = N_Gram_GATCT
cnt = 280	feature = 502	correl = -0.0635471	descr = N_Gram_CTGGC
cnt = 281	feature = 586	correl = -0.0313493	descr = N_Gram_GCCGA
cnt = 282	feature = 894	correl = 0.0251036	descr = N_Gram_TTCTC
cnt = 283	feature = 671	correl = -0.0620562	descr = N_Gram_GGTGC
cnt = 284	feature = 827	correl = 0.041485	descr = N_Gram_TGAAC
cnt = 285	feature = 45	correl = 0.0320055	descr = Position_Specific_Bin_Base_16_Base_T
cnt = 286	feature = 787	correl = -0.0311744	descr = N_Gram_TCCCA
cnt = 287	feature = 667	correl = 0.0321701	descr = N_Gram_GGTCA
cnt = 288	feature = 54	correl = 0.187441	descr = Position_Specific_Bin_Base_19_Base_A
cnt = 289	feature = 7	correl = 0.138681	descr = Position_Specific_Bin_Base_2_Base_G
cnt = 290	feature = 24	correl = -0.0980671	descr = Position_Specific_Bin_Base_8_Base_C
cnt = 291	feature = 579	correl = -0.0746547	descr = N_Gram_GCCAG
cnt = 292	feature = 865	correl = 0.0462317	descr = N_Gram_TGTCT
cnt = 293	feature = 505	correl = 0.0469594	descr = N_Gram_CTGTT
cnt = 294	feature = 47	correl = -0.0318497	descr = Position_Specific_Bin_Base_17_Base_C
cnt = 295	feature = 779	correl = 0.0482784	descr = N_Gram_TCAAC
cnt = 296	feature = 780	correl = 0.043961	descr = N_Gram_TCACC
cnt = 297	feature = 902	correl = 0.0252949	descr = N_Gram_TTGCG
cnt = 298	feature = 658	correl = -0.0480916	descr = N_Gram_GGGGT
cnt = 299	feature = 812	correl = 0.0354446	descr = N_Gram_TCTAG
cnt = 300	feature = 759	correl = 0.0318364	descr = N_Gram_TAGT
cnt = 301	feature = 488	correl = -0.0229361	descr = N_Gram_CTCAG
cnt = 302	feature = 556	correl = -0.0280543	descr = N_Gram_GATGA
cnt = 303	feature = 537	correl = 0.0549695	descr = N_Gram_GACTG
cnt = 304	feature = 614	correl = -0.0248432	descr = N_Gram_GCTGG
cnt = 305	feature = 771	correl = 0.0225599	descr = N_Gram_TATGG
cnt = 306	feature = 566	correl = 0.055482	descr = N_Gram_GCAAC
cnt = 307	feature = 823	correl = 0.0535944	descr = N_Gram_TCTTT
cnt = 308	feature = 590	correl = -0.0607341	descr = N_Gram_GCCTC
cnt = 309	feature = 790	correl = -0.0252058	descr = N_Gram_TCCGC
cnt = 310	feature = 847	correl = 0.040464	descr = N_Gram_TGCTA
cnt = 311	feature = 794	correl = -0.0306613	descr = N_Gram_TCCTC
cnt = 312	feature = 654	correl = -0.0794294	descr = N_Gram_GGGCG
cnt = 313	feature = 419	correl = 0.0230058	descr = N_Gram_CCTTG
cnt = 314	feature = 350	correl = -0.0283908	descr = N_Gram_CATA
cnt = 315	feature = 424	correl = -0.0417314	descr = N_Gram_CGAC
cnt = 316	feature = 405	correl = 0.0785587	descr = N_Gram_CCTA
cnt = 317	feature = 33	correl = 0.125549	descr = Position_Specific_Bin_Base_11_Base_T
cnt = 318	feature = 58	correl = 0.374637	descr = Position_Specific_Bin_Base_20_Base_A
cnt = 319	feature = 232	correl = 0.0500818	descr = N_Gram_AGAAT
cnt = 320	feature = 389	correl = -0.0651615	descr = N_Gram_CCCTC
cnt = 321	feature = 385	correl = -0.0942412	descr = N_Gram_CCCGA
cnt = 322	feature = 233	correl = 0.0466349	descr = N_Gram_AGACA
cnt = 323	feature = 869	correl = 0.0559031	descr = N_Gram_TGTTC
cnt = 324	feature = 42	correl = 0.0619724	descr = Position_Specific_Bin_Base_16_Base_A
cnt = 325	feature = 834	correl = 0.0651591	descr = N_Gram_TGATA
cnt = 326	feature = 678	correl = 0.0611889	descr = N_Gram_GTAAA
cnt = 327	feature = 559	correl = 0.026592	descr = N_Gram_GATT
cnt = 328	feature = 335	correl = 0.0274049	descr = N_Gram_CACTG
cnt = 329	feature = 55	correl = -0.126702	descr = Position_Specific_Bin_Base_19_Base_C
cnt = 330	feature = 341	correl = -0.0373382	descr = N_Gram_CAGCA
cnt = 331	feature = 281	correl = 0.0549077	descr = N_Gram_ATCG
cnt = 332	feature = 251	correl = -0.0915177	descr = N_Gram_AGGGC
cnt = 333	feature = 417	correl = -0.0285274	descr = N_Gram_CCTGG
cnt = 334	feature = 838	correl = 0.0365219	descr = N_Gram_TGCAA
cnt = 335	feature = 19	correl = 0.0880214	descr = Position_Specific_Bin_Base_7_Base_A
cnt = 336	feature = 717	correl = -0.0302309	descr = N_Gram_GTTGG
cnt = 337	feature = 840	correl = -0.0430162	descr = N_Gram_TGCC
cnt = 338	feature = 517	correl = 0.0625503	descr = N_Gram_CTTTG
cnt = 339	feature = 740	correl = 0.0361755	descr = N_Gram_TACC
cnt = 340	feature = 25	correl = 0.0792651	descr = Position_Specific_Bin_Base_8_Base_T
cnt = 341	feature = 313	correl = 0.0403571	descr = N_Gram_ATTTT
cnt = 342	feature = 799	correl = 0.0380748	descr = N_Gram_TCGC
cnt = 343	feature = 41	correl = -0.0373747	descr = Position_Specific_Bin_Base_15_Base_G
cnt = 344	feature = 634	correl = -0.0389395	descr = N_Gram_GGCAG
cnt = 345	feature = 641	correl = -0.0648508	descr = N_Gram_GGCGC
cnt = 346	feature = 476	correl = 0.0507008	descr = N_Gram_CTACA
cnt = 347	feature = 711	correl = -0.0376003	descr = N_Gram_GTTA
cnt = 348	feature = 257	correl = 0.0473472	descr = N_Gram_AGTC
cnt = 349	feature = 248	correl = 0.025977	descr = N_Gram_AGGAA
cnt = 350	feature = 220	correl = -0.0282203	descr = N_Gram_ACGT
cnt = 351	feature = 819	correl = 0.0956212	descr = N_Gram_TCTGC
cnt = 352	feature = 646	correl = -0.0223377	descr = N_Gram_GGCTT
cnt = 353	feature = 16	correl = -0.0739791	descr = Position_Specific_Bin_Base_5_Base_C
cnt = 354	feature = 207	correl = -0.0746685	descr = N_Gram_ACCAC
cnt = 355	feature = 853	correl = -0.0526482	descr = N_Gram_TGGCC
cnt = 356	feature = 32	correl = -0.0412887	descr = Position_Specific_Bin_Base_11_Base_G
cnt = 357	feature = 59	correl = -0.310922	descr = Position_Specific_Bin_Base_20_Base_C
cnt = 358	feature = 584	correl = -0.077145	descr = N_Gram_GCCCT
cnt = 359	feature = 490	correl = -0.0321888	descr = N_Gram_CTCCC
cnt = 360	feature = 568	correl = -0.026943	descr = N_Gram_GCAC
cnt = 361	feature = 796	correl = 0.0555009	descr = N_Gram_TCCTT
cnt = 362	feature = 574	correl = 0.0317587	descr = N_Gram_GCAT
cnt = 363	feature = 595	correl = -0.0249762	descr = N_Gram_GCGCC
cnt = 364	feature = 701	correl = -0.0425686	descr = N_Gram_GTGC
cnt = 365	feature = 871	correl = 0.0778949	descr = N_Gram_TGTTT
cnt = 366	feature = 308	correl = 0.0590393	descr = N_Gram_ATTG
cnt = 367	feature = 600	correl = -0.0915357	descr = N_Gram_GCGGC
cnt = 368	feature = 822	correl = 0.0405987	descr = N_Gram_TCTTC
cnt = 369	feature = 8	correl = -0.126501	descr = Position_Specific_Bin_Base_2_Base_T
cnt = 370	feature = 527	correl = 0.0417848	descr = N_Gram_GAATT
cnt = 371	feature = 708	correl = 0.0305987	descr = N_Gram_GTGT
cnt = 372	feature = 916	correl = 0.0363783	descr = N_Gram_TTTCT
cnt = 373	feature = 857	correl = -0.0607168	descr = N_Gram_TGGGG
cnt = 374	feature = 355	correl = 0.0752175	descr = N_Gram_CATCT
cnt = 375	feature = 43	correl = -0.0339412	descr = Position_Specific_Bin_Base_16_Base_C
cnt = 376	feature = 613	correl = -0.0496045	descr = N_Gram_GCTGC
cnt = 377	feature = 756	correl = 0.0269653	descr = N_Gram_TAGG
cnt = 378	feature = 273	correl = 0.0649649	descr = N_Gram_ATATT
cnt = 379	feature = 498	correl = 0.052409	descr = N_Gram_CTGAT
cnt = 380	feature = 470	correl = -0.0442462	descr = N_Gram_CGTTG
cnt = 381	feature = 696	correl = 0.0276739	descr = N_Gram_GTCT
cnt = 382	feature = 866	correl = 0.0458436	descr = N_Gram_TGTG
cnt = 383	feature = 21	correl = -0.0248255	descr = Position_Specific_Bin_Base_7_Base_G
cnt = 384	feature = 898	correl = 0.0571601	descr = N_Gram_TTGA
cnt = 385	feature = 672	correl = -0.112457	descr = N_Gram_GGTGG
cnt = 386	feature = 481	correl = 0.0503753	descr = N_Gram_CTAT
cnt = 387	feature = 510	correl = 0.0260176	descr = N_Gram_CTTCT
cnt = 388	feature = 909	correl = 0.0643331	descr = N_Gram_TTGTT
cnt = 389	feature = 860	correl = 0.0507185	descr = N_Gram_TGTA
cnt = 390	feature = 63	correl = 0.100359	descr = Gibbs_of_Target_Sequence__Pos_0_Step_1
cnt = 391	feature = 80	correl = 0.430862	descr = Gibbs_of_Target_Sequence__Pos_20_Step_1
cnt = 392	feature = 883	correl = 0.0436594	descr = N_Gram_TTAT
cnt = 393	feature = 541	correl = -0.0331122	descr = N_Gram_GAGC
cnt = 394	feature = 803	correl = -0.0443693	descr = N_Gram_TCGG
cnt = 395	feature = 816	correl = 0.0253913	descr = N_Gram_TCTCC
cnt = 396	feature = 603	correl = -0.0778013	descr = N_Gram_GCGT
cnt = 397	feature = 753	correl = 0.0690397	descr = N_Gram_TAGC
cnt = 398	feature = 414	correl = -0.0556194	descr = N_Gram_CCTG
cnt = 399	feature = 578	correl = -0.0460055	descr = N_Gram_GCCA
cnt = 400	feature = 606	correl = 0.0253308	descr = N_Gram_GCTA
cnt = 401	feature = 535	correl = 0.0381797	descr = N_Gram_GACT
cnt = 402	feature = 494	correl = 0.0315222	descr = N_Gram_CTCT
cnt = 403	feature = 555	correl = -0.0421195	descr = N_Gram_GATG
cnt = 404	feature = 530	correl = -0.0686799	descr = N_Gram_GACC
cnt = 405	feature = 837	correl = 0.04298	descr = N_Gram_TGCA
cnt = 406	feature = 663	correl = 0.0405566	descr = N_Gram_GGTA
cnt = 407	feature = 766	correl = 0.0428019	descr = N_Gram_TATC
cnt = 408	feature = 683	correl = 0.0267945	descr = N_Gram_GTCA
cnt = 409	feature = 807	correl = 0.0495756	descr = N_Gram_TCGT
cnt = 410	feature = 438	correl = -0.0769906	descr = N_Gram_CGCG
cnt = 411	feature = 889	correl = 0.0390787	descr = N_Gram_TTCC
cnt = 412	feature = 288	correl = 0.0267202	descr = N_Gram_ATGAA
cnt = 413	feature = 738	correl = 0.0321199	descr = N_Gram_TACA
cnt = 414	feature = 588	correl = -0.0393518	descr = N_Gram_GCCT
cnt = 415	feature = 307	correl = 0.0909909	descr = N_Gram_ATTCT
cnt = 416	feature = 376	correl = -0.0839092	descr = N_Gram_CCCA
cnt = 417	feature = 699	correl = 0.0322037	descr = N_Gram_GTGA
cnt = 418	feature = 337	correl = -0.0700463	descr = N_Gram_CAGA
cnt = 419	feature = 442	correl = -0.0284531	descr = N_Gram_CGCT
cnt = 420	feature = 863	correl = 0.039678	descr = N_Gram_TGTC
cnt = 421	feature = 359	correl = 0.0342742	descr = N_Gram_CATT
cnt = 422	feature = 83	correl = 0.0456307	descr = PF_RNAi_Fold_3'Free_Count
cnt = 423	feature = 206	correl = -0.0280486	descr = N_Gram_ACCA
cnt = 424	feature = 293	correl = -0.0506632	descr = N_Gram_ATGG
cnt = 425	feature = 475	correl = 0.0638576	descr = N_Gram_CTAC
cnt = 426	feature = 677	correl = 0.0592286	descr = N_Gram_GTAA
cnt = 427	feature = 242	correl = -0.0527127	descr = N_Gram_AGCC
cnt = 428	feature = 344	correl = -0.041315	descr = N_Gram_CAGG
cnt = 429	feature = 511	correl = 0.0421487	descr = N_Gram_CTTG
cnt = 430	feature = 478	correl = 0.0502916	descr = N_Gram_CTAG
cnt = 431	feature = 632	correl = -0.0608001	descr = N_Gram_GGCA
cnt = 432	feature = 521	correl = -0.0293837	descr = N_Gram_GAAG
cnt = 433	feature = 77	correl = 0.0985553	descr = Gibbs_of_Target_Sequence__Pos_17_Step_1
cnt = 434	feature = 460	correl = -0.0414429	descr = N_Gram_CGTC
cnt = 435	feature = 626	correl = -0.059998	descr = N_Gram_GGAG
cnt = 436	feature = 769	correl = 0.0585878	descr = N_Gram_TATG
cnt = 437	feature = 227	correl = 0.0617037	descr = N_Gram_ACTG
cnt = 438	feature = 901	correl = 0.0370863	descr = N_Gram_TTGC
cnt = 439	feature = 69	correl = 0.0803218	descr = Gibbs_of_Target_Sequence__Pos_8_Step_1
cnt = 440	feature = 648	correl = -0.0850392	descr = N_Gram_GGGA
cnt = 441	feature = 392	correl = -0.0923478	descr = N_Gram_CCGA
cnt = 442	feature = 666	correl = -0.0311098	descr = N_Gram_GGTC
cnt = 443	feature = 354	correl = 0.0423256	descr = N_Gram_CATC
cnt = 444	feature = 703	correl = -0.10626	descr = N_Gram_GTGG
cnt = 445	feature = 64	correl = -0.162348	descr = Gibbs_of_Target_Sequence__Pos_2_Step_1
cnt = 446	feature = 818	correl = 0.0868074	descr = N_Gram_TCTG
cnt = 447	feature = 515	correl = 0.0311694	descr = N_Gram_CTTT
cnt = 448	feature = 452	correl = -0.0826267	descr = N_Gram_CGGG
cnt = 449	feature = 749	correl = 0.0872808	descr = N_Gram_TAGA
cnt = 450	feature = 655	correl = -0.091913	descr = N_Gram_GGGG
cnt = 451	feature = 525	correl = 0.0591745	descr = N_Gram_GAAT
cnt = 452	feature = 491	correl = -0.0811512	descr = N_Gram_CTCG
cnt = 453	feature = 384	correl = -0.102216	descr = N_Gram_CCCG
cnt = 454	feature = 772	correl = 0.057144	descr = N_Gram_TATT
cnt = 455	feature = 687	correl = -0.0880168	descr = N_Gram_GTCC
cnt = 456	feature = 814	correl = 0.0591341	descr = N_Gram_TCTC
cnt = 457	feature = 74	correl = 0.158818	descr = Gibbs_of_Target_Sequence__Pos_14_Step_1
cnt = 458	feature = 879	correl = 0.0775143	descr = N_Gram_TTAG
cnt = 459	feature = 66	correl = 0.0525732	descr = Gibbs_of_Target_Sequence__Pos_5_Step_1
cnt = 460	feature = 550	correl = 0.0633058	descr = N_Gram_GATA
cnt = 461	feature = 72	correl = 0.0402614	descr = Gibbs_of_Target_Sequence__Pos_11_Step_1
cnt = 462	feature = 792	correl = 0.021833	descr = N_Gram_TCCT
cnt = 463	feature = 222	correl = 0.0349119	descr = N_Gram_ACT
cnt = 464	feature = 70	correl = 0.0959342	descr = Gibbs_of_Target_Sequence__Pos_9_Step_1
cnt = 465	feature = 82	correl = 0.153355	descr = PF_RNAi_Fold_5'Free_Count
cnt = 466	feature = 499	correl = -0.0238428	descr = N_Gram_CTGC
cnt = 467	feature = 365	correl = -0.0423727	descr = N_Gram_CCAC
cnt = 468	feature = 786	correl = -0.0521712	descr = N_Gram_TCCC
cnt = 469	feature = 254	correl = 0.0276032	descr = N_Gram_AGT
cnt = 470	feature = 284	correl = 0.0591216	descr = N_Gram_ATCT
cnt = 471	feature = 917	correl = 0.0937012	descr = N_Gram_TTTG
cnt = 472	feature = 914	correl = 0.0384197	descr = N_Gram_TTTC
cnt = 473	feature = 305	correl = 0.0662273	descr = N_Gram_ATTC
cnt = 474	feature = 826	correl = 0.0483365	descr = N_Gram_TGAA
cnt = 475	feature = 598	correl = -0.0925456	descr = N_Gram_GCGG
cnt = 476	feature = 78	correl = 0.195875	descr = Gibbs_of_Target_Sequence__Pos_18_Step_1
cnt = 477	feature = 73	correl = 0.126441	descr = Gibbs_of_Target_Sequence__Pos_13_Step_1
cnt = 478	feature = 676	correl = 0.0534429	descr = N_Gram_GTA
cnt = 479	feature = 669	correl = -0.0919511	descr = N_Gram_GGTG
cnt = 480	feature = 421	correl = -0.0549568	descr = N_Gram_CGA
cnt = 481	feature = 593	correl = -0.0673645	descr = N_Gram_GCGC
cnt = 482	feature = 921	correl = 0.0442261	descr = N_Gram_TTTT
cnt = 483	feature = 65	correl = 0.106127	descr = Gibbs_of_Target_Sequence__Pos_4_Step_1
cnt = 484	feature = 725	correl = 0.0582938	descr = N_Gram_TAAA
cnt = 485	feature = 489	correl = -0.0240441	descr = N_Gram_CTCC
cnt = 486	feature = 270	correl = 0.0827018	descr = N_Gram_ATAT
cnt = 487	feature = 580	correl = -0.148294	descr = N_Gram_GCCC
cnt = 488	feature = 67	correl = 0.104679	descr = Gibbs_of_Target_Sequence__Pos_6_Step_1
cnt = 489	feature = 409	correl = -0.0942408	descr = N_Gram_CCTC
cnt = 490	feature = 76	correl = 0.112769	descr = Gibbs_of_Target_Sequence__Pos_16_Step_1
cnt = 491	feature = 821	correl = 0.0708567	descr = N_Gram_TCTT
cnt = 492	feature = 659	correl = -0.0630928	descr = N_Gram_GGGT
cnt = 493	feature = 458	correl = -0.0385491	descr = N_Gram_CGT
cnt = 494	feature = 777	correl = 0.0280123	descr = N_Gram_TCA
cnt = 495	feature = 71	correl = 0.116004	descr = Gibbs_of_Target_Sequence__Pos_10_Step_1
cnt = 496	feature = 549	correl = 0.0296781	descr = N_Gram_GAT
cnt = 497	feature = 231	correl = 0.0293789	descr = N_Gram_AGA
cnt = 498	feature = 640	correl = -0.109521	descr = N_Gram_GGCG
cnt = 499	feature = 892	correl = 0.0843066	descr = N_Gram_TTCT
cnt = 500	feature = 825	correl = 0.0753879	descr = N_Gram_TGA
cnt = 501	feature = 859	correl = 0.0896825	descr = N_Gram_TGT
cnt = 502	feature = 75	correl = 0.0956093	descr = Gibbs_of_Target_Sequence__Pos_15_Step_1
cnt = 503	feature = 68	correl = 0.163568	descr = Gibbs_of_Target_Sequence__Pos_7_Step_1
cnt = 504	feature = 336	correl = -0.05649	descr = N_Gram_CAG
cnt = 505	feature = 748	correl = 0.109407	descr = N_Gram_TAG
cnt = 506	feature = 897	correl = 0.10811	descr = N_Gram_TTG
cnt = 507	feature = 824	correl = 0.05319	descr = N_Gram_TG
cnt = 508	feature = 404	correl = -0.0503061	descr = N_Gram_CCT
cnt = 509	feature = 662	correl = -0.0634051	descr = N_Gram_GGT
cnt = 510	feature = 724	correl = 0.07553	descr = N_Gram_TAA
cnt = 511	feature = 446	correl = -0.105638	descr = N_Gram_CGG
cnt = 512	feature = 506	correl = 0.0578053	descr = N_Gram_CTT
cnt = 513	feature = 375	correl = -0.145541	descr = N_Gram_CCC
cnt = 514	feature = 263	correl = 0.0720167	descr = N_Gram_ATA
cnt = 515	feature = 850	correl = -0.0554369	descr = N_Gram_TGG
cnt = 516	feature = 432	correl = -0.0562981	descr = N_Gram_CGC
cnt = 517	feature = 485	correl = -0.0290007	descr = N_Gram_CTC
cnt = 518	feature = 631	correl = -0.163487	descr = N_Gram_GGC
cnt = 519	feature = 647	correl = -0.135639	descr = N_Gram_GGG
cnt = 520	feature = 592	correl = -0.0988647	descr = N_Gram_GCG
cnt = 521	feature = 809	correl = 0.109088	descr = N_Gram_TCT
cnt = 522	feature = 577	correl = -0.126816	descr = N_Gram_GCC
cnt = 523	feature = 391	correl = -0.087372	descr = N_Gram_CCG
cnt = 524	feature = 910	correl = 0.0953429	descr = N_Gram_TTT
cnt = 525	feature = 872	correl = 0.15276	descr = N_Gram_TT
cnt = 526	feature = 262	correl = 0.113552	descr = N_Gram_AT
cnt = 527	feature = 105	correl = 0.0738896	descr = Xue_Structure_Feature_A000
cnt = 528	feature = 723	correl = 0.1805	descr = N_Gram_TA
cnt = 529	feature = 81	correl = 0.227962	descr = PF_RNAi_Fold_Energy
cnt = 530	feature = 62	correl = 0.287026	descr = Gibbs_of_Target_Sequence_
num rows = 2188
num_elements = 1161828
..*
optimization finished, #iter = 2181
nu = 0.216455
obj = -36.774752, rho = -0.767636
nSV = 974, nBSV = 158
num rows = 243
num_elements = 129033
*
optimization finished, #iter = 192
nu = 0.199577
obj = -4.346427, rho = -0.693062
nSV = 135, nBSV = 7
..*
optimization finished, #iter = 2181
nu = 0.216455
obj = -36.774752, rho = -0.767636
nSV = 974, nBSV = 158
CFS merit scores = 1.45094
CFS merit scores = 1.61677
CFS merit scores = 1.84854
CFS merit scores = 2.07392
CFS merit scores = 2.27776
CFS merit scores = 2.46394
CFS merit scores = 2.63384
CFS merit scores = 2.79128
CFS merit scores = 2.93945
CFS merit scores = 3.07874
CFS merit scores = 3.21064
CFS merit scores = 3.33611
CFS merit scores = 3.45694
CFS merit scores = 3.5728
CFS merit scores = 3.68406
CFS merit scores = 3.7911
CFS merit scores = 3.89451
CFS merit scores = 3.99376
CFS merit scores = 4.08863
CFS merit scores = 4.18014
CFS merit scores = 4.26892
CFS merit scores = 4.35519
CFS merit scores = 4.43836
CFS merit scores = 4.51827
CFS merit scores = 4.59569
CFS merit scores = 4.66993
CFS merit scores = 4.74137
CFS merit scores = 4.80984
CFS merit scores = 4.87523
CFS merit scores = 4.9387
CFS merit scores = 4.9984
CFS merit scores = 5.05336
CFS merit scores = 5.10712
CFS merit scores = 5.15969
CFS merit scores = 5.21133
CFS merit scores = 5.26063
CFS merit scores = 5.30759
CFS merit scores = 5.35296
CFS merit scores = 5.39752
CFS merit scores = 5.44103
CFS merit scores = 5.48381
CFS merit scores = 5.52477
CFS merit scores = 5.56541
CFS merit scores = 5.60425
CFS merit scores = 5.6419
CFS merit scores = 5.67732
CFS merit scores = 5.70796
CFS merit scores = 5.73775
CFS merit scores = 5.76648
CFS merit scores = 5.79507
CFS merit scores = 5.82267
CFS merit scores = 5.84878
CFS merit scores = 5.87441
CFS merit scores = 5.89976
CFS merit scores = 5.92407
CFS merit scores = 5.9475
CFS merit scores = 5.97064
CFS merit scores = 5.99273
CFS merit scores = 6.014
CFS merit scores = 6.03499
CFS merit scores = 6.05464
CFS merit scores = 6.07369
CFS merit scores = 6.09193
CFS merit scores = 6.10769
CFS merit scores = 6.12335
CFS merit scores = 6.13829
CFS merit scores = 6.15321
CFS merit scores = 6.16755
CFS merit scores = 6.18098
CFS merit scores = 6.19327
CFS merit scores = 6.20469
CFS merit scores = 6.21566
CFS merit scores = 6.22614
CFS merit scores = 6.23615
CFS merit scores = 6.24622
CFS merit scores = 6.25634
CFS merit scores = 6.26651
CFS merit scores = 6.2764
CFS merit scores = 6.28629
CFS merit scores = 6.29563
CFS merit scores = 6.30475
CFS merit scores = 6.31371
CFS merit scores = 6.32219
CFS merit scores = 6.33027
CFS merit scores = 6.33827
CFS merit scores = 6.34564
CFS merit scores = 6.35283
CFS merit scores = 6.35952
CFS merit scores = 6.36561
CFS merit scores = 6.37156
CFS merit scores = 6.37733
CFS merit scores = 6.38298
CFS merit scores = 6.38851
CFS merit scores = 6.39371
CFS merit scores = 6.39906
CFS merit scores = 6.40393
CFS merit scores = 6.40857
CFS merit scores = 6.41304
CFS merit scores = 6.41735
CFS merit scores = 6.4215
CFS merit scores = 6.42543
CFS merit scores = 6.42948
CFS merit scores = 6.43334
CFS merit scores = 6.43719
CFS merit scores = 6.44087
CFS merit scores = 6.44379
CFS merit scores = 6.44661
CFS merit scores = 6.44949
CFS merit scores = 6.45199
CFS merit scores = 6.45485
CFS merit scores = 6.45753
CFS merit scores = 6.46018
CFS merit scores = 6.46288
CFS merit scores = 6.46539
CFS merit scores = 6.46801
CFS merit scores = 6.46994
CFS merit scores = 6.47188
CFS merit scores = 6.47383
CFS merit scores = 6.47578
CFS merit scores = 6.47788
CFS merit scores = 6.48001
CFS merit scores = 6.48229
CFS merit scores = 6.48457
CFS merit scores = 6.48679
CFS merit scores = 6.489
CFS merit scores = 6.49117
CFS merit scores = 6.49338
CFS merit scores = 6.49558
CFS merit scores = 6.4976
CFS merit scores = 6.49969
CFS merit scores = 6.50168
CFS merit scores = 6.50371
CFS merit scores = 6.50571
CFS merit scores = 6.50778
CFS merit scores = 6.50963
CFS merit scores = 6.5114
CFS merit scores = 6.51283
CFS merit scores = 6.51443
CFS merit scores = 6.51623
CFS merit scores = 6.51772
CFS merit scores = 6.51916
CFS merit scores = 6.52048
CFS merit scores = 6.52126
CFS merit scores = 6.52209
CFS merit scores = 6.52298
CFS merit scores = 6.52383
CFS merit scores = 6.52469
CFS merit scores = 6.52499
CFS merit scores = 6.52533
CFS merit scores = 6.52582
CFS merit scores = 6.52618
CFS merit scores = 6.52654
CFS merit scores = 6.52673
CFS merit scores = 6.52709
CFS merit scores = 6.52731
CFS merit scores = 6.52759
CFS merit scores = 6.52748
CFS merit scores = 6.52736
CFS merit scores = 6.52745
CFS merit scores = 6.52714
CFS merit scores = 6.52679
CFS merit scores = 6.52639
CFS merit scores = 6.52605
CFS merit scores = 6.52565
CFS merit scores = 6.5251
CFS merit scores = 6.52464
CFS merit scores = 6.5242
CFS merit scores = 6.52377
CFS merit scores = 6.52333
CFS merit scores = 6.52284
CFS merit scores = 6.52235
CFS merit scores = 6.52186
CFS merit scores = 6.52125
CFS merit scores = 6.52068
CFS merit scores = 6.52013
CFS merit scores = 6.51968
CFS merit scores = 6.51919
CFS merit scores = 6.51859
CFS merit scores = 6.51793
CFS merit scores = 6.51745
CFS merit scores = 6.51682
CFS merit scores = 6.51617
CFS merit scores = 6.51543
CFS merit scores = 6.51467
CFS merit scores = 6.51393
CFS merit scores = 6.51306
CFS merit scores = 6.51223
CFS merit scores = 6.51142
CFS merit scores = 6.5105
CFS merit scores = 6.50975
CFS merit scores = 6.50893
CFS merit scores = 6.50814
CFS merit scores = 6.50729
CFS merit scores = 6.50641
CFS merit scores = 6.50563
CFS merit scores = 6.50486
CFS merit scores = 6.50406
CFS merit scores = 6.50341
CFS merit scores = 6.50264
CFS merit scores = 6.50186
CFS merit scores = 6.50099
CFS merit scores = 6.50022
CFS merit scores = 6.49947
CFS merit scores = 6.49866
CFS merit scores = 6.49758
CFS merit scores = 6.49665
CFS merit scores = 6.49572
CFS merit scores = 6.4948
CFS merit scores = 6.49375
CFS merit scores = 6.49265
CFS merit scores = 6.49159
CFS merit scores = 6.49051
CFS merit scores = 6.48947
CFS merit scores = 6.48846
CFS merit scores = 6.48757
CFS merit scores = 6.48667
CFS merit scores = 6.48578
CFS merit scores = 6.48484
CFS merit scores = 6.48383
CFS merit scores = 6.48294
CFS merit scores = 6.482
CFS merit scores = 6.48107
CFS merit scores = 6.48006
CFS merit scores = 6.47881
CFS merit scores = 6.47751
CFS merit scores = 6.47619
CFS merit scores = 6.47485
CFS merit scores = 6.4735
CFS merit scores = 6.4722
CFS merit scores = 6.47087
CFS merit scores = 6.4695
CFS merit scores = 6.46811
CFS merit scores = 6.46678
CFS merit scores = 6.46552
CFS merit scores = 6.46418
CFS merit scores = 6.46291
CFS merit scores = 6.46163
CFS merit scores = 6.46024
CFS merit scores = 6.45892
CFS merit scores = 6.45758
CFS merit scores = 6.45621
CFS merit scores = 6.45485
CFS merit scores = 6.45354
CFS merit scores = 6.45214
CFS merit scores = 6.45076
CFS merit scores = 6.44926
CFS merit scores = 6.44773
CFS merit scores = 6.44623
CFS merit scores = 6.44471
CFS merit scores = 6.4432
CFS merit scores = 6.44166
CFS merit scores = 6.44012
CFS merit scores = 6.43862
CFS merit scores = 6.4371
CFS merit scores = 6.43561
CFS merit scores = 6.4341
CFS merit scores = 6.43254
CFS merit scores = 6.43101
CFS merit scores = 6.4294
CFS merit scores = 6.42786
CFS merit scores = 6.42624
CFS merit scores = 6.42455
CFS merit scores = 6.42288
CFS merit scores = 6.42118
CFS merit scores = 6.4195
CFS merit scores = 6.4178
CFS merit scores = 6.41605
CFS merit scores = 6.41435
CFS merit scores = 6.41264
CFS merit scores = 6.41099
CFS merit scores = 6.40931
CFS merit scores = 6.4076
CFS merit scores = 6.40591
CFS merit scores = 6.40427
CFS merit scores = 6.40261
CFS merit scores = 6.40082
CFS merit scores = 6.39897
CFS merit scores = 6.39717
CFS merit scores = 6.39528
CFS merit scores = 6.39342
CFS merit scores = 6.39159
CFS merit scores = 6.3897
CFS merit scores = 6.3878
CFS merit scores = 6.38598
CFS merit scores = 6.38411
CFS merit scores = 6.38221
CFS merit scores = 6.38038
CFS merit scores = 6.37858
CFS merit scores = 6.37667
CFS merit scores = 6.37472
CFS merit scores = 6.37284
CFS merit scores = 6.37095
CFS merit scores = 6.3691
CFS merit scores = 6.36724
CFS merit scores = 6.36534
CFS merit scores = 6.36347
CFS merit scores = 6.36161
CFS merit scores = 6.35971
CFS merit scores = 6.35781
CFS merit scores = 6.35586
CFS merit scores = 6.35389
CFS merit scores = 6.3519
CFS merit scores = 6.34986
CFS merit scores = 6.34786
CFS merit scores = 6.34576
CFS merit scores = 6.34369
CFS merit scores = 6.34162
CFS merit scores = 6.33947
CFS merit scores = 6.33734
CFS merit scores = 6.3352
CFS merit scores = 6.33306
CFS merit scores = 6.33096
CFS merit scores = 6.32882
CFS merit scores = 6.32667
CFS merit scores = 6.32447
CFS merit scores = 6.32228
CFS merit scores = 6.32014
CFS merit scores = 6.31777
CFS merit scores = 6.31539
CFS merit scores = 6.31309
CFS merit scores = 6.31081
CFS merit scores = 6.30858
CFS merit scores = 6.30626
CFS merit scores = 6.30394
CFS merit scores = 6.30161
CFS merit scores = 6.29929
CFS merit scores = 6.29694
CFS merit scores = 6.29459
CFS merit scores = 6.29224
CFS merit scores = 6.28981
CFS merit scores = 6.28745
CFS merit scores = 6.28507
CFS merit scores = 6.28271
CFS merit scores = 6.28035
CFS merit scores = 6.27799
CFS merit scores = 6.27562
CFS merit scores = 6.27327
CFS merit scores = 6.27087
CFS merit scores = 6.26849
CFS merit scores = 6.26603
CFS merit scores = 6.26352
CFS merit scores = 6.26101
CFS merit scores = 6.2584
CFS merit scores = 6.25584
CFS merit scores = 6.25311
CFS merit scores = 6.25039
CFS merit scores = 6.24763
CFS merit scores = 6.24488
CFS merit scores = 6.24215
CFS merit scores = 6.23949
CFS merit scores = 6.23681
CFS merit scores = 6.23415
CFS merit scores = 6.23141
CFS merit scores = 6.22867
CFS merit scores = 6.22591
CFS merit scores = 6.2231
CFS merit scores = 6.22034
CFS merit scores = 6.21758
CFS merit scores = 6.21482
CFS merit scores = 6.21209
CFS merit scores = 6.20916
CFS merit scores = 6.2063
CFS merit scores = 6.20339
CFS merit scores = 6.20051
CFS merit scores = 6.19768
CFS merit scores = 6.19484
CFS merit scores = 6.19195
CFS merit scores = 6.18912
CFS merit scores = 6.18624
CFS merit scores = 6.18334
CFS merit scores = 6.1804
CFS merit scores = 6.17742
CFS merit scores = 6.17443
CFS merit scores = 6.17151
CFS merit scores = 6.16864
CFS merit scores = 6.16566
CFS merit scores = 6.16269
CFS merit scores = 6.15972
CFS merit scores = 6.15669
CFS merit scores = 6.15369
CFS merit scores = 6.15069
CFS merit scores = 6.14767
CFS merit scores = 6.14465
CFS merit scores = 6.14149
CFS merit scores = 6.13823
CFS merit scores = 6.135
CFS merit scores = 6.13176
CFS merit scores = 6.12825
CFS merit scores = 6.12471
CFS merit scores = 6.12112
CFS merit scores = 6.11746
CFS merit scores = 6.11373
CFS merit scores = 6.11003
CFS merit scores = 6.10639
CFS merit scores = 6.1027
CFS merit scores = 6.09897
CFS merit scores = 6.09523
CFS merit scores = 6.09148
CFS merit scores = 6.08762
CFS merit scores = 6.0838
CFS merit scores = 6.07996
CFS merit scores = 6.07611
CFS merit scores = 6.07227
CFS merit scores = 6.06843
CFS merit scores = 6.06463
CFS merit scores = 6.06083
CFS merit scores = 6.05698
CFS merit scores = 6.0531
CFS merit scores = 6.04929
CFS merit scores = 6.04547
CFS merit scores = 6.04164
CFS merit scores = 6.03768
CFS merit scores = 6.03371
CFS merit scores = 6.02977
CFS merit scores = 6.02583
CFS merit scores = 6.02187
CFS merit scores = 6.01795
CFS merit scores = 6.01398
CFS merit scores = 6.00993
CFS merit scores = 6.0059
CFS merit scores = 6.00188
CFS merit scores = 5.9979
CFS merit scores = 5.99392
CFS merit scores = 5.9899
CFS merit scores = 5.98591
CFS merit scores = 5.98186
CFS merit scores = 5.97784
CFS merit scores = 5.97386
CFS merit scores = 5.96977
CFS merit scores = 5.96568
CFS merit scores = 5.96151
CFS merit scores = 5.95725
CFS merit scores = 5.95297
CFS merit scores = 5.94871
CFS merit scores = 5.94447
CFS merit scores = 5.94011
CFS merit scores = 5.93576
CFS merit scores = 5.93139
CFS merit scores = 5.92689
CFS merit scores = 5.92242
CFS merit scores = 5.91801
CFS merit scores = 5.91363
CFS merit scores = 5.9091
CFS merit scores = 5.90459
CFS merit scores = 5.90009
CFS merit scores = 5.89563
CFS merit scores = 5.89122
CFS merit scores = 5.88676
CFS merit scores = 5.88216
CFS merit scores = 5.87754
CFS merit scores = 5.87283
CFS merit scores = 5.86814
CFS merit scores = 5.86342
CFS merit scores = 5.85869
CFS merit scores = 5.85395
CFS merit scores = 5.84925
CFS merit scores = 5.8445
CFS merit scores = 5.83959
CFS merit scores = 5.83448
CFS merit scores = 5.82935
CFS merit scores = 5.82422
CFS merit scores = 5.81912
CFS merit scores = 5.81397
CFS merit scores = 5.80883
CFS merit scores = 5.80366
CFS merit scores = 5.79838
CFS merit scores = 5.7931
CFS merit scores = 5.78777
CFS merit scores = 5.78251
CFS merit scores = 5.77706
CFS merit scores = 5.77145
CFS merit scores = 5.76564
CFS merit scores = 5.75983
CFS merit scores = 5.75408
CFS merit scores = 5.74822
CFS merit scores = 5.74223
CFS merit scores = 5.73622
CFS merit scores = 5.73016
CFS merit scores = 5.72352
CFS merit scores = 5.71662
CFS merit scores = 5.70968
CFS merit scores = 5.70257
CFS merit scores = 5.6952
CFS merit scores = 5.68768
CFS merit scores = 5.68016
CFS merit scores = 5.67238
CFS merit scores = 5.66453
CFS merit scores = 5.65643
CFS merit scores = 5.64831
CFS merit scores = 5.64017
CFS merit scores = 5.6312
CFS merit scores = 5.62069
CFS merit scores = 5.60982
CFS merit scores = 5.59852
CFS merit scores = 5.5869
CFS merit scores = 5.57504
CFS merit scores = 5.56329
CFS merit scores = 5.55124
CFS merit scores = 5.53787
CFS merit scores = 5.52446
CFS merit scores = 5.49858
cnt = 1	feature = 76	correl = 0.450938	descr = Gibbs_of_Target_Sequence__Pos_19_Step_1
cnt = 2	feature = 2	correl = -0.137997	descr = Position_Specific_Bin_Base_0_Base_G
cnt = 3	feature = 480	correl = -0.069092	descr = N_Gram_CTGGC
cnt = 4	feature = 735	correl = 0.0309658	descr = N_Gram_TAGGG
cnt = 5	feature = 763	correl = -0.0227456	descr = N_Gram_TCCCA
cnt = 6	feature = 5	correl = -0.0601368	descr = Position_Specific_Bin_Base_2_Base_A
cnt = 7	feature = 538	correl = 0.042103	descr = N_Gram_GATTG
cnt = 8	feature = 818	correl = -0.0250473	descr = N_Gram_TGCCG
cnt = 9	feature = 721	correl = -0.0362622	descr = N_Gram_TACGT
cnt = 10	feature = 655	correl = -0.0271049	descr = N_Gram_GTAAT
cnt = 11	feature = 449	correl = 0.0707703	descr = N_Gram_CGTGA
cnt = 12	feature = 311	correl = 0.0273825	descr = N_Gram_CAACG
cnt = 13	feature = 418	correl = -0.0549509	descr = N_Gram_CGCAA
cnt = 14	feature = 708	correl = 0.0261363	descr = N_Gram_TAAGC
cnt = 15	feature = 537	correl = 0.0388262	descr = N_Gram_GATTA
cnt = 16	feature = 387	correl = 0.0234677	descr = N_Gram_CCGTA
cnt = 17	feature = 217	correl = 0.0283332	descr = N_Gram_ACGCT
cnt = 18	feature = 867	correl = 0.0540183	descr = N_Gram_TTCGC
cnt = 19	feature = 415	correl = -0.0305682	descr = N_Gram_CGATC
cnt = 20	feature = 412	correl = -0.047156	descr = N_Gram_CGAGT
cnt = 21	feature = 426	correl = -0.0527588	descr = N_Gram_CGCTA
cnt = 22	feature = 220	correl = -0.0486584	descr = N_Gram_ACGGG
cnt = 23	feature = 515	correl = 0.0574578	descr = N_Gram_GACTA
cnt = 24	feature = 207	correl = -0.0261735	descr = N_Gram_ACCAA
cnt = 25	feature = 391	correl = 0.0282604	descr = N_Gram_CCTAG
cnt = 26	feature = 719	correl = 0.0305389	descr = N_Gram_TACCT
cnt = 27	feature = 705	correl = 0.0252696	descr = N_Gram_TAACT
cnt = 28	feature = 511	correl = -0.0361517	descr = N_Gram_GACCC
cnt = 29	feature = 649	correl = -0.0582683	descr = N_Gram_GGTTA
cnt = 30	feature = 859	correl = 0.0661793	descr = N_Gram_TTAGT
cnt = 31	feature = 297	correl = 0.0461047	descr = N_Gram_ATTCG
cnt = 32	feature = 777	correl = 0.0524375	descr = N_Gram_TCGCT
cnt = 33	feature = 219	correl = -0.0230859	descr = N_Gram_ACGGC
cnt = 34	feature = 578	correl = -0.0400858	descr = N_Gram_GCGGT
cnt = 35	feature = 743	correl = 0.0345485	descr = N_Gram_TATCG
cnt = 36	feature = 314	correl = -0.0330173	descr = N_Gram_CAATT
cnt = 37	feature = 519	correl = -0.0291547	descr = N_Gram_GAGAT
cnt = 38	feature = 780	correl = -0.0245614	descr = N_Gram_TCGGC
cnt = 39	feature = 718	correl = 0.0262447	descr = N_Gram_TACCG
cnt = 40	feature = 819	correl = -0.0241082	descr = N_Gram_TGCCT
cnt = 41	feature = 746	correl = 0.0332894	descr = N_Gram_TATGT
cnt = 42	feature = 596	correl = -0.0356487	descr = N_Gram_GGAAA
cnt = 43	feature = 414	correl = -0.0312743	descr = N_Gram_CGATA
cnt = 44	feature = 409	correl = -0.034412	descr = N_Gram_CGACC
cnt = 45	feature = 808	correl = 0.0238659	descr = N_Gram_TGAGT
cnt = 46	feature = 493	correl = -0.0304046	descr = N_Gram_CTTTA
cnt = 47	feature = 406	correl = -0.0681621	descr = N_Gram_CGAAG
cnt = 48	feature = 732	correl = 0.0626948	descr = N_Gram_TAGCA
cnt = 49	feature = 425	correl = -0.0569229	descr = N_Gram_CGCGT
cnt = 50	feature = 588	correl = -0.028513	descr = N_Gram_GCTGA
cnt = 51	feature = 485	correl = -0.0312879	descr = N_Gram_CTTAA
cnt = 52	feature = 826	correl = 0.0364871	descr = N_Gram_TGCTT
cnt = 53	feature = 277	correl = -0.0218767	descr = N_Gram_ATCCC
cnt = 54	feature = 723	correl = 0.0524649	descr = N_Gram_TACTA
cnt = 55	feature = 250	correl = -0.0222821	descr = N_Gram_AGGCA
cnt = 56	feature = 681	correl = -0.0674689	descr = N_Gram_GTGGG
cnt = 57	feature = 446	correl = -0.0606964	descr = N_Gram_CGTCG
cnt = 58	feature = 312	correl = 0.0487176	descr = N_Gram_CAAGC
cnt = 59	feature = 786	correl = 0.0445304	descr = N_Gram_TCTAC
cnt = 60	feature = 749	correl = 0.0245014	descr = N_Gram_TATTG
cnt = 61	feature = 598	correl = 0.0358023	descr = N_Gram_GGAAT
cnt = 62	feature = 740	correl = 0.0364679	descr = N_Gram_TATAG
cnt = 63	feature = 899	correl = 0.0589993	descr = N_Gram_TTTGT
cnt = 64	feature = 779	correl = 0.0267475	descr = N_Gram_TCGGA
cnt = 65	feature = 685	correl = 0.0262805	descr = N_Gram_GTGTG
cnt = 66	feature = 664	correl = -0.0483411	descr = N_Gram_GTCCG
cnt = 67	feature = 821	correl = -0.0270537	descr = N_Gram_TGCGC
cnt = 68	feature = 337	correl = -0.0476645	descr = N_Gram_CATAA
cnt = 69	feature = 542	correl = -0.0588009	descr = N_Gram_GCAAA
cnt = 70	feature = 444	correl = 0.0265279	descr = N_Gram_CGTCA
cnt = 71	feature = 251	correl = -0.0221605	descr = N_Gram_AGGCC
cnt = 72	feature = 624	correl = -0.0677176	descr = N_Gram_GGGAA
cnt = 73	feature = 286	correl = 0.0307469	descr = N_Gram_ATGAG
cnt = 74	feature = 586	correl = 0.0433297	descr = N_Gram_GCTCT
cnt = 75	feature = 210	correl = -0.0337939	descr = N_Gram_ACCCC
cnt = 76	feature = 667	correl = 0.0472921	descr = N_Gram_GTCGC
cnt = 77	feature = 313	correl = 0.0471463	descr = N_Gram_CAATC
cnt = 78	feature = 452	correl = -0.0725966	descr = N_Gram_CGTTC
cnt = 79	feature = 258	correl = -0.0226238	descr = N_Gram_AGTAG
cnt = 80	feature = 305	correl = 0.0254132	descr = N_Gram_ATTTA
cnt = 81	feature = 653	correl = 0.0437153	descr = N_Gram_GTAAA
cnt = 82	feature = 788	correl = 0.0303404	descr = N_Gram_TCTAT
cnt = 83	feature = 650	correl = -0.0613444	descr = N_Gram_GGTTG
cnt = 84	feature = 442	correl = -0.0253629	descr = N_Gram_CGTAA
cnt = 85	feature = 725	correl = 0.0380596	descr = N_Gram_TACTG
cnt = 86	feature = 640	correl = 0.0382001	descr = N_Gram_GGTAC
cnt = 87	feature = 815	correl = 0.0289929	descr = N_Gram_TGCAT
cnt = 88	feature = 235	correl = -0.0355643	descr = N_Gram_AGAGG
cnt = 89	feature = 898	correl = 0.0339334	descr = N_Gram_TTTGG
cnt = 90	feature = 613	correl = -0.0260016	descr = N_Gram_GGCCG
cnt = 91	feature = 256	correl = -0.024361	descr = N_Gram_AGGTG
cnt = 92	feature = 567	correl = -0.0478701	descr = N_Gram_GCCTT
cnt = 93	feature = 518	correl = 0.0290792	descr = N_Gram_GAGAA
cnt = 94	feature = 321	correl = -0.029281	descr = N_Gram_CACGA
cnt = 95	feature = 775	correl = 0.0631116	descr = N_Gram_TCGCA
cnt = 96	feature = 496	correl = -0.0281951	descr = N_Gram_GAAAA
cnt = 97	feature = 370	correl = -0.0586484	descr = N_Gram_CCCGC
cnt = 98	feature = 556	correl = -0.0683343	descr = N_Gram_GCCAG
cnt = 99	feature = 288	correl = 0.022028	descr = N_Gram_ATGCT
cnt = 100	feature = 572	correl = -0.0903286	descr = N_Gram_GCGCG
cnt = 101	feature = 739	correl = 0.0500736	descr = N_Gram_TATAA
cnt = 102	feature = 857	correl = 0.0616052	descr = N_Gram_TTAGA
cnt = 103	feature = 766	correl = -0.0216382	descr = N_Gram_TCCGA
cnt = 104	feature = 658	correl = 0.0276513	descr = N_Gram_GTATT
cnt = 105	feature = 324	correl = 0.0453329	descr = N_Gram_CACTC
cnt = 106	feature = 365	correl = -0.0413641	descr = N_Gram_CCCCA
cnt = 107	feature = 707	correl = 0.0379811	descr = N_Gram_TAAGA
cnt = 108	feature = 805	correl = 0.0263333	descr = N_Gram_TGACT
cnt = 109	feature = 876	correl = 0.0567331	descr = N_Gram_TTGAA
cnt = 110	feature = 495	correl = -0.031	descr = N_Gram_CTTTT
cnt = 111	feature = 882	correl = -0.0251135	descr = N_Gram_TTGGC
cnt = 112	feature = 508	correl = 0.0338609	descr = N_Gram_GACAC
cnt = 113	feature = 521	correl = -0.0521598	descr = N_Gram_GAGCC
cnt = 114	feature = 437	correl = -0.0581126	descr = N_Gram_CGGGG
cnt = 115	feature = 677	correl = -0.0329052	descr = N_Gram_GTGCG
cnt = 116	feature = 440	correl = -0.0250008	descr = N_Gram_CGGTT
cnt = 117	feature = 684	correl = 0.0295215	descr = N_Gram_GTGTA
cnt = 118	feature = 879	correl = 0.0344463	descr = N_Gram_TTGCA
cnt = 119	feature = 334	correl = -0.079993	descr = N_Gram_CAGGG
cnt = 120	feature = 427	correl = -0.0222763	descr = N_Gram_CGCTC
cnt = 121	feature = 852	correl = -0.0327427	descr = N_Gram_TTAAT
cnt = 122	feature = 702	correl = 0.0477323	descr = N_Gram_TAAAC
cnt = 123	feature = 247	correl = 0.029723	descr = N_Gram_AGCTT
cnt = 124	feature = 222	correl = -0.033732	descr = N_Gram_ACGTT
cnt = 125	feature = 57	correl = 0.113128	descr = Position_Specific_Bin_Base_20_Base_T
cnt = 126	feature = 742	correl = 0.0676323	descr = N_Gram_TATCA
cnt = 127	feature = 686	correl = 0.0404229	descr = N_Gram_GTGTT
cnt = 128	feature = 473	correl = 0.0339124	descr = N_Gram_CTCTA
cnt = 129	feature = 639	correl = 0.0457549	descr = N_Gram_GGTAA
cnt = 130	feature = 820	correl = 0.0354348	descr = N_Gram_TGCGA
cnt = 131	feature = 773	correl = 0.0231513	descr = N_Gram_TCGAG
cnt = 132	feature = 303	correl = 0.0449235	descr = N_Gram_ATTGT
cnt = 133	feature = 676	correl = -0.0284707	descr = N_Gram_GTGCC
cnt = 134	feature = 559	correl = -0.0660526	descr = N_Gram_GCCCC
cnt = 135	feature = 679	correl = -0.0498723	descr = N_Gram_GTGGA
cnt = 136	feature = 23	correl = 0.0391819	descr = Position_Specific_Bin_Base_9_Base_T
cnt = 137	feature = 534	correl = -0.0563059	descr = N_Gram_GATGG
cnt = 138	feature = 32	correl = 0.0337897	descr = Position_Specific_Bin_Base_13_Base_A
cnt = 139	feature = 28	correl = -0.0499986	descr = Position_Specific_Bin_Base_11_Base_A
cnt = 140	feature = 310	correl = 0.0768919	descr = N_Gram_CAACA
cnt = 141	feature = 834	correl = -0.0512731	descr = N_Gram_TGGGA
cnt = 142	feature = 308	correl = -0.0273231	descr = N_Gram_CAAAA
cnt = 143	feature = 317	correl = -0.0225195	descr = N_Gram_CACAT
cnt = 144	feature = 663	correl = -0.0529097	descr = N_Gram_GTCCC
cnt = 145	feature = 790	correl = 0.0366826	descr = N_Gram_TCTCA
cnt = 146	feature = 1	correl = 0.108712	descr = Position_Specific_Bin_Base_0_Base_C
cnt = 147	feature = 513	correl = -0.033178	descr = N_Gram_GACGG
cnt = 148	feature = 583	correl = -0.0236276	descr = N_Gram_GCTCA
cnt = 149	feature = 45	correl = -0.064435	descr = Position_Specific_Bin_Base_17_Base_G
cnt = 150	feature = 703	correl = 0.0252813	descr = N_Gram_TAAAG
cnt = 151	feature = 249	correl = -0.0332244	descr = N_Gram_AGGAG
cnt = 152	feature = 792	correl = 0.0388201	descr = N_Gram_TCTCT
cnt = 153	feature = 535	correl = -0.0452482	descr = N_Gram_GATGT
cnt = 154	feature = 584	correl = -0.0300753	descr = N_Gram_GCTCC
cnt = 155	feature = 231	correl = 0.0272791	descr = N_Gram_ACTTC
cnt = 156	feature = 529	correl = -0.0292869	descr = N_Gram_GAGTT
cnt = 157	feature = 319	correl = -0.0484806	descr = N_Gram_CACCT
cnt = 158	feature = 278	correl = 0.0352818	descr = N_Gram_ATCCG
cnt = 159	feature = 35	correl = -0.0271304	descr = Position_Specific_Bin_Base_14_Base_C
cnt = 160	feature = 212	correl = -0.0293335	descr = N_Gram_ACCGG
cnt = 161	feature = 734	correl = 0.0316458	descr = N_Gram_TAGGC
cnt = 162	feature = 680	correl = -0.0550143	descr = N_Gram_GTGGC
cnt = 163	feature = 812	correl = 0.0224263	descr = N_Gram_TGATT
cnt = 164	feature = 492	correl = 0.054546	descr = N_Gram_CTTGT
cnt = 165	feature = 632	correl = -0.0498211	descr = N_Gram_GGGGA
cnt = 166	feature = 9	correl = 0.0721052	descr = Position_Specific_Bin_Base_3_Base_G
cnt = 167	feature = 56	correl = -0.178563	descr = Position_Specific_Bin_Base_20_Base_G
cnt = 168	feature = 659	correl = 0.0287936	descr = N_Gram_GTCAA
cnt = 169	feature = 765	correl = -0.0240237	descr = N_Gram_TCCCG
cnt = 170	feature = 768	correl = 0.0681631	descr = N_Gram_TCCTA
cnt = 171	feature = 344	correl = 0.0422547	descr = N_Gram_CATGT
cnt = 172	feature = 645	correl = -0.0319899	descr = N_Gram_GGTGA
cnt = 173	feature = 498	correl = 0.0448952	descr = N_Gram_GAACA
cnt = 174	feature = 696	correl = 0.022864	descr = N_Gram_GTTTC
cnt = 175	feature = 531	correl = 0.0665676	descr = N_Gram_GATAT
cnt = 176	feature = 350	correl = -0.044286	descr = N_Gram_CCAAA
cnt = 177	feature = 81	correl = -0.175953	descr = Fold_of_RNAi_Sequence_Pos_0
cnt = 178	feature = 714	correl = 0.0666415	descr = N_Gram_TACAA
cnt = 179	feature = 40	correl = 0.0738764	descr = Position_Specific_Bin_Base_16_Base_A
cnt = 180	feature = 753	correl = 0.0305522	descr = N_Gram_TCAAC
cnt = 181	feature = 285	correl = 0.0448982	descr = N_Gram_ATCTG
cnt = 182	feature = 49	correl = 0.0250464	descr = Position_Specific_Bin_Base_18_Base_T
cnt = 183	feature = 627	correl = -0.0451483	descr = N_Gram_GGGCA
cnt = 184	feature = 620	correl = -0.0601871	descr = N_Gram_GGCTG
cnt = 185	feature = 755	correl = -0.0530254	descr = N_Gram_TCACG
cnt = 186	feature = 254	correl = 0.0266377	descr = N_Gram_AGGGT
cnt = 187	feature = 17	correl = -0.128655	descr = Position_Specific_Bin_Base_7_Base_C
cnt = 188	feature = 4	correl = -0.0736756	descr = Position_Specific_Bin_Base_1_Base_G
cnt = 189	feature = 770	correl = -0.0327785	descr = N_Gram_TCCTG
cnt = 190	feature = 669	correl = 0.063468	descr = N_Gram_GTCGT
cnt = 191	feature = 544	correl = -0.0766421	descr = N_Gram_GCAAT
cnt = 192	feature = 262	correl = 0.0864098	descr = N_Gram_AGTGA
cnt = 193	feature = 384	correl = -0.0237343	descr = N_Gram_CCGCT
cnt = 194	feature = 756	correl = -0.0318864	descr = N_Gram_TCAGA
cnt = 195	feature = 15	correl = -0.0270439	descr = Position_Specific_Bin_Base_6_Base_C
cnt = 196	feature = 566	correl = -0.0585574	descr = N_Gram_GCCTC
cnt = 197	feature = 24	correl = 0.0776857	descr = Position_Specific_Bin_Base_10_Base_A
cnt = 198	feature = 573	correl = -0.0388737	descr = N_Gram_GCGCT
cnt = 199	feature = 230	correl = 0.0332862	descr = N_Gram_ACTGT
cnt = 200	feature = 733	correl = 0.0709125	descr = N_Gram_TAGCT
cnt = 201	feature = 373	correl = -0.0505667	descr = N_Gram_CCCTC
cnt = 202	feature = 343	correl = -0.0476635	descr = N_Gram_CATGG
cnt = 203	feature = 724	correl = 0.0218461	descr = N_Gram_TACTC
cnt = 204	feature = 44	correl = 0.0308567	descr = Position_Specific_Bin_Base_17_Base_A
cnt = 205	feature = 327	correl = -0.0469777	descr = N_Gram_CAGAC
cnt = 206	feature = 14	correl = 0.0619095	descr = Position_Specific_Bin_Base_5_Base_T
cnt = 207	feature = 671	correl = -0.0267708	descr = N_Gram_GTCTG
cnt = 208	feature = 840	correl = 0.0355316	descr = N_Gram_TGTAT
cnt = 209	feature = 359	correl = -0.0226882	descr = N_Gram_CCATC
cnt = 210	feature = 229	correl = -0.0360249	descr = N_Gram_ACTGC
cnt = 211	feature = 729	correl = 0.0540171	descr = N_Gram_TAGAC
cnt = 212	feature = 436	correl = -0.065111	descr = N_Gram_CGGGC
cnt = 213	feature = 255	correl = 0.0820862	descr = N_Gram_AGGTA
cnt = 214	feature = 597	correl = -0.0354175	descr = N_Gram_GGAAG
cnt = 215	feature = 600	correl = 0.0499019	descr = N_Gram_GGACT
cnt = 216	feature = 611	correl = -0.074642	descr = N_Gram_GGCCA
cnt = 217	feature = 592	correl = -0.070775	descr = N_Gram_GCTTT
cnt = 218	feature = 660	correl = -0.0231317	descr = N_Gram_GTCAC
cnt = 219	feature = 901	correl = 0.0265976	descr = N_Gram_TTTTG
cnt = 220	feature = 750	correl = 0.0475524	descr = N_Gram_TATTT
cnt = 221	feature = 294	correl = 0.0312804	descr = N_Gram_ATTAG
cnt = 222	feature = 880	correl = 0.0286628	descr = N_Gram_TTGCC
cnt = 223	feature = 47	correl = 0.0369171	descr = Position_Specific_Bin_Base_18_Base_A
cnt = 224	feature = 634	correl = -0.0639388	descr = N_Gram_GGGGT
cnt = 225	feature = 0	correl = 0.0321101	descr = Position_Specific_Bin_Base_0_Base_A
cnt = 226	feature = 560	correl = -0.0949899	descr = N_Gram_GCCCG
cnt = 227	feature = 665	correl = -0.0514814	descr = N_Gram_GTCCT
cnt = 228	feature = 31	correl = -0.0264337	descr = Position_Specific_Bin_Base_12_Base_C
cnt = 229	feature = 767	correl = 0.0218517	descr = N_Gram_TCCGT
cnt = 230	feature = 803	correl = 0.0520282	descr = N_Gram_TGAAC
cnt = 231	feature = 694	correl = -0.0301529	descr = N_Gram_GTTGT
cnt = 232	feature = 654	correl = 0.0381043	descr = N_Gram_GTAAG
cnt = 233	feature = 366	correl = -0.0773879	descr = N_Gram_CCCCG
cnt = 234	feature = 736	correl = 0.0390676	descr = N_Gram_TAGTG
cnt = 235	feature = 238	correl = -0.0458098	descr = N_Gram_AGATG
cnt = 236	feature = 6	correl = 0.0451797	descr = Position_Specific_Bin_Base_2_Base_C
cnt = 237	feature = 822	correl = -0.0354538	descr = N_Gram_TGCGG
cnt = 238	feature = 214	correl = -0.038975	descr = N_Gram_ACGA
cnt = 239	feature = 580	correl = -0.0739606	descr = N_Gram_GCGTC
cnt = 240	feature = 358	correl = -0.0429017	descr = N_Gram_CCATA
cnt = 241	feature = 625	correl = -0.070203	descr = N_Gram_GGGAG
cnt = 242	feature = 704	correl = 0.0216735	descr = N_Gram_TAAAT
cnt = 243	feature = 697	correl = 0.0413673	descr = N_Gram_GTTTG
cnt = 244	feature = 633	correl = -0.073367	descr = N_Gram_GGGGC
cnt = 245	feature = 423	correl = -0.0758841	descr = N_Gram_CGCGC
cnt = 246	feature = 399	correl = -0.0535293	descr = N_Gram_CCTGC
cnt = 247	feature = 502	correl = 0.0329927	descr = N_Gram_GAAGG
cnt = 248	feature = 438	correl = -0.0496368	descr = N_Gram_CGGGT
cnt = 249	feature = 481	correl = 0.0249039	descr = N_Gram_CTGGT
cnt = 250	feature = 279	correl = 0.0282114	descr = N_Gram_ATCCT
cnt = 251	feature = 491	correl = -0.0313611	descr = N_Gram_CTTGG
cnt = 252	feature = 10	correl = -0.0925996	descr = Position_Specific_Bin_Base_3_Base_T
cnt = 253	feature = 52	correl = -0.113771	descr = Position_Specific_Bin_Base_19_Base_G
cnt = 254	feature = 271	correl = 0.0267239	descr = N_Gram_ATATG
cnt = 255	feature = 476	correl = -0.0258986	descr = N_Gram_CTGAG
cnt = 256	feature = 483	correl = 0.0402565	descr = N_Gram_CTGTT
cnt = 257	feature = 316	correl = 0.0359959	descr = N_Gram_CACAG
cnt = 258	feature = 553	correl = 0.0359613	descr = N_Gram_GCATT
cnt = 259	feature = 367	correl = -0.040755	descr = N_Gram_CCCCT
cnt = 260	feature = 758	correl = 0.0349003	descr = N_Gram_TCATC
cnt = 261	feature = 799	correl = 0.0467952	descr = N_Gram_TCTTT
cnt = 262	feature = 21	correl = 0.0738078	descr = Position_Specific_Bin_Base_8_Base_T
cnt = 263	feature = 604	correl = -0.0428668	descr = N_Gram_GGATG
cnt = 264	feature = 462	correl = 0.0679877	descr = N_Gram_CTAGC
cnt = 265	feature = 501	correl = -0.0358564	descr = N_Gram_GAAGC
cnt = 266	feature = 356	correl = -0.0870526	descr = N_Gram_CCAGC
cnt = 267	feature = 43	correl = 0.0229297	descr = Position_Specific_Bin_Base_16_Base_T
cnt = 268	feature = 552	correl = 0.0473487	descr = N_Gram_GCATC
cnt = 269	feature = 461	correl = 0.0380315	descr = N_Gram_CTAGA
cnt = 270	feature = 434	correl = -0.0352572	descr = N_Gram_CGGCT
cnt = 271	feature = 474	correl = -0.0245294	descr = N_Gram_CTCTC
cnt = 272	feature = 843	correl = 0.0276697	descr = N_Gram_TGTCT
cnt = 273	feature = 260	correl = 0.0970388	descr = N_Gram_AGTCG
cnt = 274	feature = 263	correl = -0.0370678	descr = N_Gram_AGTTC
cnt = 275	feature = 525	correl = -0.0292709	descr = N_Gram_GAGGT
cnt = 276	feature = 37	correl = 0.0755201	descr = Position_Specific_Bin_Base_14_Base_T
cnt = 277	feature = 232	correl = 0.035273	descr = N_Gram_AGAAT
cnt = 278	feature = 614	correl = -0.0289474	descr = N_Gram_GGCCT
cnt = 279	feature = 48	correl = -0.0501991	descr = Position_Specific_Bin_Base_18_Base_G
cnt = 280	feature = 711	correl = 0.0496032	descr = N_Gram_TAATT
cnt = 281	feature = 18	correl = 0.054215	descr = Position_Specific_Bin_Base_7_Base_T
cnt = 282	feature = 306	correl = 0.023212	descr = N_Gram_ATTTG
cnt = 283	feature = 674	correl = 0.0371997	descr = N_Gram_GTGAG
cnt = 284	feature = 590	correl = -0.0362818	descr = N_Gram_GCTGG
cnt = 285	feature = 394	correl = -0.030955	descr = N_Gram_CCTCC
cnt = 286	feature = 478	correl = -0.04527	descr = N_Gram_CTGCC
cnt = 287	feature = 687	correl = -0.0296454	descr = N_Gram_GTTA
cnt = 288	feature = 893	correl = 0.0320742	descr = N_Gram_TTTCC
cnt = 289	feature = 709	correl = 0.0518918	descr = N_Gram_TAAGG
cnt = 290	feature = 46	correl = 0.0519117	descr = Position_Specific_Bin_Base_17_Base_T
cnt = 291	feature = 11	correl = 0.0856056	descr = Position_Specific_Bin_Base_4_Base_A
cnt = 292	feature = 563	correl = -0.0357208	descr = N_Gram_GCCGA
cnt = 293	feature = 54	correl = 0.375773	descr = Position_Specific_Bin_Base_20_Base_A
cnt = 294	feature = 510	correl = -0.0450903	descr = N_Gram_GACCA
cnt = 295	feature = 228	correl = 0.0623367	descr = N_Gram_ACTGA
cnt = 296	feature = 825	correl = -0.0270136	descr = N_Gram_TGCTC
cnt = 297	feature = 891	correl = 0.0519864	descr = N_Gram_TTTAG
cnt = 298	feature = 432	correl = -0.0709036	descr = N_Gram_CGGCC
cnt = 299	feature = 814	correl = 0.0444768	descr = N_Gram_TGCAA
cnt = 300	feature = 642	correl = 0.0225407	descr = N_Gram_GGTCA
cnt = 301	feature = 716	correl = 0.0382601	descr = N_Gram_TACAT
cnt = 302	feature = 846	correl = 0.0642093	descr = N_Gram_TGTGT
cnt = 303	feature = 25	correl = -0.0872777	descr = Position_Specific_Bin_Base_10_Base_C
cnt = 304	feature = 421	correl = -0.0220477	descr = N_Gram_CGCCT
cnt = 305	feature = 717	correl = 0.0325477	descr = N_Gram_TACC
cnt = 306	feature = 748	correl = 0.0596773	descr = N_Gram_TATTC
cnt = 307	feature = 382	correl = -0.0337205	descr = N_Gram_CCGCA
cnt = 308	feature = 881	correl = 0.0464	descr = N_Gram_TTGGA
cnt = 309	feature = 475	correl = 0.0322491	descr = N_Gram_CTCTT
cnt = 310	feature = 42	correl = -0.0609349	descr = Position_Specific_Bin_Base_16_Base_G
cnt = 311	feature = 811	correl = -0.0296312	descr = N_Gram_TGATG
cnt = 312	feature = 8	correl = -0.126216	descr = Position_Specific_Bin_Base_2_Base_T
cnt = 313	feature = 354	correl = 0.0252239	descr = N_Gram_CCACT
cnt = 314	feature = 240	correl = 0.0730334	descr = N_Gram_AGCAT
cnt = 315	feature = 871	correl = 0.0301413	descr = N_Gram_TTCTC
cnt = 316	feature = 787	correl = 0.0420808	descr = N_Gram_TCTAG
cnt = 317	feature = 39	correl = -0.0278389	descr = Position_Specific_Bin_Base_15_Base_G
cnt = 318	feature = 897	correl = 0.0262545	descr = N_Gram_TTTGC
cnt = 319	feature = 798	correl = 0.0232808	descr = N_Gram_TCTTG
cnt = 320	feature = 612	correl = -0.106905	descr = N_Gram_GGCCC
cnt = 321	feature = 413	correl = -0.0343098	descr = N_Gram_CGAT
cnt = 322	feature = 389	correl = 0.0665219	descr = N_Gram_CCTA
cnt = 323	feature = 248	correl = 0.0268593	descr = N_Gram_AGGAA
cnt = 324	feature = 291	correl = -0.054984	descr = N_Gram_ATGGT
cnt = 325	feature = 29	correl = -0.0485509	descr = Position_Specific_Bin_Base_11_Base_G
cnt = 326	feature = 243	correl = -0.0402406	descr = N_Gram_AGCG
cnt = 327	feature = 646	correl = -0.0658381	descr = N_Gram_GGTGC
cnt = 328	feature = 853	correl = 0.034967	descr = N_Gram_TTAC
cnt = 329	feature = 284	correl = 0.0784501	descr = N_Gram_ATCTC
cnt = 330	feature = 33	correl = -0.0216303	descr = Position_Specific_Bin_Base_13_Base_G
cnt = 331	feature = 839	correl = 0.03129	descr = N_Gram_TGTAA
cnt = 332	feature = 82	correl = -0.178464	descr = Fold_of_RNAi_Sequence_Pos_1
cnt = 333	feature = 883	correl = 0.0298269	descr = N_Gram_TTGGT
cnt = 334	feature = 603	correl = -0.0638674	descr = N_Gram_GGAGG
cnt = 335	feature = 233	correl = 0.0508068	descr = N_Gram_AGACA
cnt = 336	feature = 621	correl = -0.0224691	descr = N_Gram_GGCTT
cnt = 337	feature = 404	correl = -0.0638268	descr = N_Gram_CGAA
cnt = 338	feature = 616	correl = -0.0707659	descr = N_Gram_GGCGC
cnt = 339	feature = 848	correl = 0.0520712	descr = N_Gram_TGTTC
cnt = 340	feature = 407	correl = -0.0566572	descr = N_Gram_CGAC
cnt = 341	feature = 401	correl = -0.0236935	descr = N_Gram_CCTTC
cnt = 342	feature = 549	correl = -0.0521743	descr = N_Gram_GCAGA
cnt = 343	feature = 643	correl = -0.0777598	descr = N_Gram_GGTCC
cnt = 344	feature = 872	correl = 0.0776283	descr = N_Gram_TTCTG
cnt = 345	feature = 16	correl = 0.0870943	descr = Position_Specific_Bin_Base_7_Base_A
cnt = 346	feature = 469	correl = -0.0235426	descr = N_Gram_CTCCC
cnt = 347	feature = 774	correl = 0.0619045	descr = N_Gram_TCGC
cnt = 348	feature = 782	correl = 0.0451132	descr = N_Gram_TCGT
cnt = 349	feature = 860	correl = 0.0424541	descr = N_Gram_TTAT
cnt = 350	feature = 865	correl = 0.0255919	descr = N_Gram_TTCCT
cnt = 351	feature = 647	correl = -0.0925312	descr = N_Gram_GGTGG
cnt = 352	feature = 885	correl = 0.0477267	descr = N_Gram_TTGTA
cnt = 353	feature = 307	correl = 0.0377698	descr = N_Gram_ATTTT
cnt = 354	feature = 330	correl = -0.0355468	descr = N_Gram_CAGCA
cnt = 355	feature = 760	correl = 0.0223025	descr = N_Gram_TCCAC
cnt = 356	feature = 396	correl = -0.0701382	descr = N_Gram_CCTCT
cnt = 357	feature = 41	correl = -0.0344943	descr = Position_Specific_Bin_Base_16_Base_C
cnt = 358	feature = 494	correl = 0.0610292	descr = N_Gram_CTTTG
cnt = 359	feature = 582	correl = 0.0271029	descr = N_Gram_GCTA
cnt = 360	feature = 657	correl = 0.026593	descr = N_Gram_GTAT
cnt = 361	feature = 83	correl = -0.116579	descr = Fold_of_RNAi_Sequence_Pos_2
cnt = 362	feature = 794	correl = 0.0907502	descr = N_Gram_TCTGC
cnt = 363	feature = 514	correl = 0.0327685	descr = N_Gram_GACT
cnt = 364	feature = 490	correl = 0.03577	descr = N_Gram_CTTGC
cnt = 365	feature = 336	correl = -0.02747	descr = N_Gram_CATA
cnt = 366	feature = 536	correl = 0.0261485	descr = N_Gram_GATT
cnt = 367	feature = 545	correl = -0.033297	descr = N_Gram_GCAC
cnt = 368	feature = 579	correl = -0.0781752	descr = N_Gram_GCGT
cnt = 369	feature = 849	correl = 0.0615652	descr = N_Gram_TGTTT
cnt = 370	feature = 59	correl = 0.0784524	descr = Gibbs_of_Target_Sequence__Pos_0_Step_1
cnt = 371	feature = 769	correl = -0.0343626	descr = N_Gram_TCCTC
cnt = 372	feature = 831	correl = -0.0563823	descr = N_Gram_TGGCC
cnt = 373	feature = 675	correl = -0.0387612	descr = N_Gram_GTGC
cnt = 374	feature = 299	correl = 0.0545221	descr = N_Gram_ATTG
cnt = 375	feature = 206	correl = -0.0350097	descr = N_Gram_ACCA
cnt = 376	feature = 894	correl = 0.0415111	descr = N_Gram_TTTCT
cnt = 377	feature = 458	correl = 0.0529948	descr = N_Gram_CTACA
cnt = 378	feature = 738	correl = 0.0521952	descr = N_Gram_TATA
cnt = 379	feature = 77	correl = 0.432143	descr = Gibbs_of_Target_Sequence__Pos_20_Step_1
cnt = 380	feature = 451	correl = -0.0613534	descr = N_Gram_CGTT
cnt = 381	feature = 841	correl = 0.0238832	descr = N_Gram_TGTC
cnt = 382	feature = 875	correl = 0.0526693	descr = N_Gram_TTGA
cnt = 383	feature = 555	correl = -0.0365579	descr = N_Gram_GCCA
cnt = 384	feature = 791	correl = 0.0339808	descr = N_Gram_TCTCC
cnt = 385	feature = 526	correl = 0.0226334	descr = N_Gram_GAGT
cnt = 386	feature = 470	correl = -0.0708063	descr = N_Gram_CTCG
cnt = 387	feature = 589	correl = -0.0510308	descr = N_Gram_GCTGC
cnt = 388	feature = 385	correl = -0.0472509	descr = N_Gram_CCGG
cnt = 389	feature = 530	correl = 0.0346179	descr = N_Gram_GATA
cnt = 390	feature = 293	correl = 0.0633875	descr = N_Gram_ATTA
cnt = 391	feature = 806	correl = 0.0307746	descr = N_Gram_TGAG
cnt = 392	feature = 638	correl = 0.0349811	descr = N_Gram_GGTA
cnt = 393	feature = 541	correl = -0.0435638	descr = N_Gram_GCAA
cnt = 394	feature = 678	correl = -0.0909185	descr = N_Gram_GTGG
cnt = 395	feature = 275	correl = 0.043981	descr = N_Gram_ATCC
cnt = 396	feature = 666	correl = 0.0307729	descr = N_Gram_GTCG
cnt = 397	feature = 361	correl = -0.0799278	descr = N_Gram_CCCA
cnt = 398	feature = 722	correl = 0.047163	descr = N_Gram_TACT
cnt = 399	feature = 813	correl = 0.0509538	descr = N_Gram_TGCA
cnt = 400	feature = 488	correl = 0.025647	descr = N_Gram_CTTCT
cnt = 401	feature = 648	correl = -0.0456138	descr = N_Gram_GGTT
cnt = 402	feature = 80	correl = 0.0336633	descr = PF_RNAi_Fold_3'Free_Count
cnt = 403	feature = 355	correl = -0.0825844	descr = N_Gram_CCAG
cnt = 404	feature = 683	correl = 0.0370518	descr = N_Gram_GTGT
cnt = 405	feature = 706	correl = 0.0618041	descr = N_Gram_TAAG
cnt = 406	feature = 298	correl = 0.0792331	descr = N_Gram_ATTCT
cnt = 407	feature = 631	correl = -0.101467	descr = N_Gram_GGGG
cnt = 408	feature = 239	correl = 0.023962	descr = N_Gram_AGCA
cnt = 409	feature = 283	correl = 0.0587036	descr = N_Gram_ATCT
cnt = 410	feature = 802	correl = 0.0434073	descr = N_Gram_TGAA
cnt = 411	feature = 482	correl = 0.0291935	descr = N_Gram_CTGT
cnt = 412	feature = 326	correl = -0.0521789	descr = N_Gram_CAGA
cnt = 413	feature = 636	correl = -0.0797423	descr = N_Gram_GGGTG
cnt = 414	feature = 333	correl = -0.031478	descr = N_Gram_CAGG
cnt = 415	feature = 289	correl = -0.0474757	descr = N_Gram_ATGG
cnt = 416	feature = 759	correl = 0.0215083	descr = N_Gram_TCCA
cnt = 417	feature = 60	correl = -0.0494378	descr = Gibbs_of_Target_Sequence__Pos_1_Step_1
cnt = 418	feature = 66	correl = 0.0779394	descr = Gibbs_of_Target_Sequence__Pos_8_Step_1
cnt = 419	feature = 71	correl = 0.148593	descr = Gibbs_of_Target_Sequence__Pos_14_Step_1
cnt = 420	feature = 227	correl = 0.0514723	descr = N_Gram_ACTG
cnt = 421	feature = 672	correl = 0.0382495	descr = N_Gram_GTGA
cnt = 422	feature = 62	correl = 0.0998017	descr = Gibbs_of_Target_Sequence__Pos_4_Step_1
cnt = 423	feature = 691	correl = -0.0521208	descr = N_Gram_GTTG
cnt = 424	feature = 595	correl = -0.030638	descr = N_Gram_GGAA
cnt = 425	feature = 785	correl = 0.058753	descr = N_Gram_TCTA
cnt = 426	feature = 856	correl = 0.0495059	descr = N_Gram_TTAG
cnt = 427	feature = 565	correl = -0.0439732	descr = N_Gram_GCCT
cnt = 428	feature = 626	correl = -0.124077	descr = N_Gram_GGGC
cnt = 429	feature = 522	correl = -0.065328	descr = N_Gram_GAGG
cnt = 430	feature = 562	correl = -0.0411771	descr = N_Gram_GCCG
cnt = 431	feature = 713	correl = 0.0575552	descr = N_Gram_TACA
cnt = 432	feature = 809	correl = 0.0315951	descr = N_Gram_TGAT
cnt = 433	feature = 345	correl = 0.0474411	descr = N_Gram_CATT
cnt = 434	feature = 270	correl = 0.0866991	descr = N_Gram_ATAT
cnt = 435	feature = 864	correl = 0.0311897	descr = N_Gram_TTCC
cnt = 436	feature = 838	correl = 0.0482438	descr = N_Gram_TGTA
cnt = 437	feature = 75	correl = 0.184985	descr = Gibbs_of_Target_Sequence__Pos_18_Step_1
cnt = 438	feature = 351	correl = -0.0374724	descr = N_Gram_CCAC
cnt = 439	feature = 489	correl = 0.0446923	descr = N_Gram_CTTG
cnt = 440	feature = 587	correl = -0.0232098	descr = N_Gram_GCTG
cnt = 441	feature = 695	correl = 0.051002	descr = N_Gram_GTTT
cnt = 442	feature = 499	correl = -0.0243254	descr = N_Gram_GAAG
cnt = 443	feature = 641	correl = -0.0292806	descr = N_Gram_GGTC
cnt = 444	feature = 789	correl = 0.0557312	descr = N_Gram_TCTC
cnt = 445	feature = 574	correl = -0.0909487	descr = N_Gram_GCGG
cnt = 446	feature = 878	correl = 0.0431088	descr = N_Gram_TTGC
cnt = 447	feature = 368	correl = -0.120011	descr = N_Gram_CCCG
cnt = 448	feature = 889	correl = 0.0282011	descr = N_Gram_TTTA
cnt = 449	feature = 213	correl = -0.0663698	descr = N_Gram_ACG
cnt = 450	feature = 662	correl = -0.0863963	descr = N_Gram_GTCC
cnt = 451	feature = 296	correl = 0.0658872	descr = N_Gram_ATTC
cnt = 452	feature = 884	correl = 0.0791701	descr = N_Gram_TTGT
cnt = 453	feature = 68	correl = 0.120959	descr = Gibbs_of_Target_Sequence__Pos_10_Step_1
cnt = 454	feature = 74	correl = 0.0884278	descr = Gibbs_of_Target_Sequence__Pos_17_Step_1
cnt = 455	feature = 70	correl = 0.119637	descr = Gibbs_of_Target_Sequence__Pos_13_Step_1
cnt = 456	feature = 257	correl = 0.0327314	descr = N_Gram_AGT
cnt = 457	feature = 64	correl = 0.094957	descr = Gibbs_of_Target_Sequence__Pos_6_Step_1
cnt = 458	feature = 892	correl = 0.0397946	descr = N_Gram_TTTC
cnt = 459	feature = 392	correl = -0.0861333	descr = N_Gram_CCTC
cnt = 460	feature = 701	correl = 0.0505537	descr = N_Gram_TAAA
cnt = 461	feature = 430	correl = -0.112306	descr = N_Gram_CGGC
cnt = 462	feature = 900	correl = 0.0302285	descr = N_Gram_TTTT
cnt = 463	feature = 772	correl = 0.0340438	descr = N_Gram_TCG
cnt = 464	feature = 73	correl = 0.108918	descr = Gibbs_of_Target_Sequence__Pos_16_Step_1
cnt = 465	feature = 635	correl = -0.0516941	descr = N_Gram_GGGT
cnt = 466	feature = 403	correl = -0.0763047	descr = N_Gram_CGA
cnt = 467	feature = 67	correl = 0.108697	descr = Gibbs_of_Target_Sequence__Pos_9_Step_1
cnt = 468	feature = 712	correl = 0.0627941	descr = N_Gram_TAC
cnt = 469	feature = 610	correl = -0.117565	descr = N_Gram_GGCC
cnt = 470	feature = 752	correl = 0.0248642	descr = N_Gram_TCA
cnt = 471	feature = 273	correl = 0.0612591	descr = N_Gram_ATC
cnt = 472	feature = 796	correl = 0.0659382	descr = N_Gram_TCTT
cnt = 473	feature = 79	correl = 0.146489	descr = PF_RNAi_Fold_5'Free_Count
cnt = 474	feature = 315	correl = -0.0285481	descr = N_Gram_CAC
cnt = 475	feature = 72	correl = 0.08735	descr = Gibbs_of_Target_Sequence__Pos_15_Step_1
cnt = 476	feature = 726	correl = 0.0848074	descr = N_Gram_TAG
cnt = 477	feature = 65	correl = 0.150243	descr = Gibbs_of_Target_Sequence__Pos_7_Step_1
cnt = 478	feature = 105	correl = -0.100756	descr = Xue_Structure_Feature_C110
cnt = 479	feature = 869	correl = 0.0810552	descr = N_Gram_TTCT
cnt = 480	feature = 325	correl = -0.0390815	descr = N_Gram_CAG
cnt = 481	feature = 335	correl = 0.0681319	descr = N_Gram_CAT
cnt = 482	feature = 540	correl = -0.030844	descr = N_Gram_GCA
cnt = 483	feature = 837	correl = 0.0839728	descr = N_Gram_TGT
cnt = 484	feature = 348	correl = -0.0676288	descr = N_Gram_CCA
cnt = 485	feature = 800	correl = 0.0610216	descr = N_Gram_TG
cnt = 486	feature = 622	correl = -0.122424	descr = N_Gram_GGG
cnt = 487	feature = 568	correl = -0.10152	descr = N_Gram_GCG
cnt = 488	feature = 700	correl = 0.0650873	descr = N_Gram_TAA
cnt = 489	feature = 751	correl = 0.0404066	descr = N_Gram_TC
cnt = 490	feature = 851	correl = 0.0785422	descr = N_Gram_TTA
cnt = 491	feature = 554	correl = -0.119762	descr = N_Gram_GCC
cnt = 492	feature = 593	correl = -0.111876	descr = N_Gram_GG
cnt = 493	feature = 888	correl = 0.0928666	descr = N_Gram_TTT
cnt = 494	feature = 347	correl = -0.083211	descr = N_Gram_CC
cnt = 495	feature = 292	correl = 0.118434	descr = N_Gram_ATT
cnt = 496	feature = 264	correl = 0.114081	descr = N_Gram_AT
cnt = 497	feature = 850	correl = 0.143093	descr = N_Gram_TT
cnt = 498	feature = 539	correl = -0.104996	descr = N_Gram_GC
cnt = 499	feature = 699	correl = 0.168814	descr = N_Gram_TA
cnt = 500	feature = 78	correl = 0.214226	descr = PF_RNAi_Fold_Energy
cnt = 501	feature = 58	correl = 0.271228	descr = Gibbs_of_Target_Sequence_
num rows = 2188
num_elements = 1098376
..*
optimization finished, #iter = 2342
nu = 0.247596
obj = -41.504445, rho = -0.776362
nSV = 1018, nBSV = 221
num rows = 243
num_elements = 121986
*
optimization finished, #iter = 193
nu = 0.209206
obj = -4.764707, rho = -0.731833
nSV = 135, nBSV = 9
..*
optimization finished, #iter = 2342
nu = 0.247596
obj = -41.504445, rho = -0.776362
nSV = 1018, nBSV = 221
CFS merit scores = 1.44541
CFS merit scores = 1.61707
CFS merit scores = 1.85383
CFS merit scores = 2.07923
CFS merit scores = 2.28724
CFS merit scores = 2.47468
CFS merit scores = 2.6462
CFS merit scores = 2.80771
CFS merit scores = 2.95853
CFS merit scores = 3.10078
CFS merit scores = 3.23478
CFS merit scores = 3.36132
CFS merit scores = 3.48099
CFS merit scores = 3.59381
CFS merit scores = 3.70225
CFS merit scores = 3.80605
CFS merit scores = 3.90684
CFS merit scores = 4.00413
CFS merit scores = 4.09821
CFS merit scores = 4.189
CFS merit scores = 4.27659
CFS merit scores = 4.361
CFS merit scores = 4.4426
CFS merit scores = 4.52134
CFS merit scores = 4.59716
CFS merit scores = 4.67008
CFS merit scores = 4.74061
CFS merit scores = 4.80919
CFS merit scores = 4.87469
CFS merit scores = 4.93867
CFS merit scores = 5.00128
CFS merit scores = 5.06156
CFS merit scores = 5.12006
CFS merit scores = 5.17636
CFS merit scores = 5.22856
CFS merit scores = 5.27958
CFS merit scores = 5.32671
CFS merit scores = 5.3727
CFS merit scores = 5.41696
CFS merit scores = 5.45876
CFS merit scores = 5.49848
CFS merit scores = 5.53727
CFS merit scores = 5.57487
CFS merit scores = 5.61194
CFS merit scores = 5.64449
CFS merit scores = 5.67715
CFS merit scores = 5.70946
CFS merit scores = 5.7411
CFS merit scores = 5.77152
CFS merit scores = 5.80114
CFS merit scores = 5.82989
CFS merit scores = 5.85798
CFS merit scores = 5.88479
CFS merit scores = 5.91107
CFS merit scores = 5.93677
CFS merit scores = 5.9611
CFS merit scores = 5.98502
CFS merit scores = 6.00826
CFS merit scores = 6.03084
CFS merit scores = 6.05284
CFS merit scores = 6.07351
CFS merit scores = 6.09415
CFS merit scores = 6.11335
CFS merit scores = 6.13161
CFS merit scores = 6.14931
CFS merit scores = 6.16608
CFS merit scores = 6.18202
CFS merit scores = 6.19645
CFS merit scores = 6.21061
CFS merit scores = 6.22407
CFS merit scores = 6.23734
CFS merit scores = 6.25068
CFS merit scores = 6.26278
CFS merit scores = 6.27312
CFS merit scores = 6.28299
CFS merit scores = 6.29272
CFS merit scores = 6.30279
CFS merit scores = 6.31299
CFS merit scores = 6.32259
CFS merit scores = 6.33221
CFS merit scores = 6.34173
CFS merit scores = 6.35124
CFS merit scores = 6.35985
CFS merit scores = 6.36756
CFS merit scores = 6.37421
CFS merit scores = 6.38092
CFS merit scores = 6.38766
CFS merit scores = 6.39468
CFS merit scores = 6.40155
CFS merit scores = 6.40845
CFS merit scores = 6.41467
CFS merit scores = 6.42064
CFS merit scores = 6.42674
CFS merit scores = 6.43274
CFS merit scores = 6.43887
CFS merit scores = 6.44455
CFS merit scores = 6.44992
CFS merit scores = 6.4552
CFS merit scores = 6.45955
CFS merit scores = 6.46369
CFS merit scores = 6.46799
CFS merit scores = 6.47224
CFS merit scores = 6.47643
CFS merit scores = 6.48068
CFS merit scores = 6.48472
CFS merit scores = 6.4888
CFS merit scores = 6.49292
CFS merit scores = 6.4966
CFS merit scores = 6.50028
CFS merit scores = 6.50374
CFS merit scores = 6.50703
CFS merit scores = 6.51008
CFS merit scores = 6.51292
CFS merit scores = 6.51578
CFS merit scores = 6.51852
CFS merit scores = 6.52102
CFS merit scores = 6.52345
CFS merit scores = 6.52595
CFS merit scores = 6.52823
CFS merit scores = 6.53026
CFS merit scores = 6.53233
CFS merit scores = 6.53405
CFS merit scores = 6.53589
CFS merit scores = 6.53746
CFS merit scores = 6.53875
CFS merit scores = 6.53997
CFS merit scores = 6.54136
CFS merit scores = 6.54272
CFS merit scores = 6.54415
CFS merit scores = 6.54558
CFS merit scores = 6.54695
CFS merit scores = 6.54835
CFS merit scores = 6.54975
CFS merit scores = 6.55122
CFS merit scores = 6.55262
CFS merit scores = 6.55412
CFS merit scores = 6.5556
CFS merit scores = 6.55683
CFS merit scores = 6.55824
CFS merit scores = 6.55908
CFS merit scores = 6.55989
CFS merit scores = 6.56074
CFS merit scores = 6.56159
CFS merit scores = 6.56233
CFS merit scores = 6.56304
CFS merit scores = 6.56382
CFS merit scores = 6.56464
CFS merit scores = 6.56543
CFS merit scores = 6.56629
CFS merit scores = 6.56712
CFS merit scores = 6.56773
CFS merit scores = 6.56842
CFS merit scores = 6.56905
CFS merit scores = 6.56948
CFS merit scores = 6.57001
CFS merit scores = 6.57056
CFS merit scores = 6.57116
CFS merit scores = 6.57195
CFS merit scores = 6.57266
CFS merit scores = 6.57341
CFS merit scores = 6.57366
CFS merit scores = 6.57399
CFS merit scores = 6.57428
CFS merit scores = 6.57466
CFS merit scores = 6.57521
CFS merit scores = 6.57575
CFS merit scores = 6.57639
CFS merit scores = 6.57675
CFS merit scores = 6.57704
CFS merit scores = 6.57679
CFS merit scores = 6.57653
CFS merit scores = 6.57635
CFS merit scores = 6.57622
CFS merit scores = 6.57612
CFS merit scores = 6.57605
CFS merit scores = 6.57612
CFS merit scores = 6.57609
CFS merit scores = 6.57573
CFS merit scores = 6.57493
CFS merit scores = 6.57404
CFS merit scores = 6.57311
CFS merit scores = 6.57224
CFS merit scores = 6.57141
CFS merit scores = 6.57049
CFS merit scores = 6.56968
CFS merit scores = 6.56889
CFS merit scores = 6.56818
CFS merit scores = 6.56758
CFS merit scores = 6.56683
CFS merit scores = 6.566
CFS merit scores = 6.56512
CFS merit scores = 6.56414
CFS merit scores = 6.56305
CFS merit scores = 6.56203
CFS merit scores = 6.56107
CFS merit scores = 6.56003
CFS merit scores = 6.55902
CFS merit scores = 6.5581
CFS merit scores = 6.55726
CFS merit scores = 6.55632
CFS merit scores = 6.55541
CFS merit scores = 6.55444
CFS merit scores = 6.55343
CFS merit scores = 6.55242
CFS merit scores = 6.55141
CFS merit scores = 6.5504
CFS merit scores = 6.5491
CFS merit scores = 6.54784
CFS merit scores = 6.5466
CFS merit scores = 6.54542
CFS merit scores = 6.5442
CFS merit scores = 6.5431
CFS merit scores = 6.54196
CFS merit scores = 6.54061
CFS merit scores = 6.53932
CFS merit scores = 6.53803
CFS merit scores = 6.53683
CFS merit scores = 6.53553
CFS merit scores = 6.53426
CFS merit scores = 6.53296
CFS merit scores = 6.53168
CFS merit scores = 6.53033
CFS merit scores = 6.52901
CFS merit scores = 6.52766
CFS merit scores = 6.52633
CFS merit scores = 6.52496
CFS merit scores = 6.52356
CFS merit scores = 6.52225
CFS merit scores = 6.52106
CFS merit scores = 6.51978
CFS merit scores = 6.51848
CFS merit scores = 6.51724
CFS merit scores = 6.51599
CFS merit scores = 6.51478
CFS merit scores = 6.51359
CFS merit scores = 6.51232
CFS merit scores = 6.51103
CFS merit scores = 6.50978
CFS merit scores = 6.50852
CFS merit scores = 6.50721
CFS merit scores = 6.50586
CFS merit scores = 6.5044
CFS merit scores = 6.5028
CFS merit scores = 6.50119
CFS merit scores = 6.49958
CFS merit scores = 6.49798
CFS merit scores = 6.49645
CFS merit scores = 6.49491
CFS merit scores = 6.49334
CFS merit scores = 6.49178
CFS merit scores = 6.49024
CFS merit scores = 6.48867
CFS merit scores = 6.48713
CFS merit scores = 6.48559
CFS merit scores = 6.48396
CFS merit scores = 6.48233
CFS merit scores = 6.48074
CFS merit scores = 6.47918
CFS merit scores = 6.47764
CFS merit scores = 6.47608
CFS merit scores = 6.47446
CFS merit scores = 6.4727
CFS merit scores = 6.47099
CFS merit scores = 6.46927
CFS merit scores = 6.46754
CFS merit scores = 6.46558
CFS merit scores = 6.46369
CFS merit scores = 6.46182
CFS merit scores = 6.45992
CFS merit scores = 6.45803
CFS merit scores = 6.45614
CFS merit scores = 6.45436
CFS merit scores = 6.45253
CFS merit scores = 6.45077
CFS merit scores = 6.44901
CFS merit scores = 6.44716
CFS merit scores = 6.44542
CFS merit scores = 6.44366
CFS merit scores = 6.44185
CFS merit scores = 6.44008
CFS merit scores = 6.43832
CFS merit scores = 6.43658
CFS merit scores = 6.43486
CFS merit scores = 6.43317
CFS merit scores = 6.4314
CFS merit scores = 6.42961
CFS merit scores = 6.42779
CFS merit scores = 6.42597
CFS merit scores = 6.42409
CFS merit scores = 6.42219
CFS merit scores = 6.42038
CFS merit scores = 6.41846
CFS merit scores = 6.41653
CFS merit scores = 6.41461
CFS merit scores = 6.41269
CFS merit scores = 6.41075
CFS merit scores = 6.40879
CFS merit scores = 6.40683
CFS merit scores = 6.40481
CFS merit scores = 6.40282
CFS merit scores = 6.40086
CFS merit scores = 6.39892
CFS merit scores = 6.39699
CFS merit scores = 6.39498
CFS merit scores = 6.39293
CFS merit scores = 6.3909
CFS merit scores = 6.38887
CFS merit scores = 6.38686
CFS merit scores = 6.38487
CFS merit scores = 6.3828
CFS merit scores = 6.38077
CFS merit scores = 6.37873
CFS merit scores = 6.37665
CFS merit scores = 6.37455
CFS merit scores = 6.37245
CFS merit scores = 6.37029
CFS merit scores = 6.36815
CFS merit scores = 6.366
CFS merit scores = 6.36387
CFS merit scores = 6.36162
CFS merit scores = 6.35938
CFS merit scores = 6.35719
CFS merit scores = 6.35495
CFS merit scores = 6.35276
CFS merit scores = 6.35056
CFS merit scores = 6.34831
CFS merit scores = 6.34609
CFS merit scores = 6.3439
CFS merit scores = 6.34175
CFS merit scores = 6.33959
CFS merit scores = 6.33735
CFS merit scores = 6.33511
CFS merit scores = 6.33293
CFS merit scores = 6.3307
CFS merit scores = 6.32847
CFS merit scores = 6.32624
CFS merit scores = 6.32389
CFS merit scores = 6.32157
CFS merit scores = 6.31928
CFS merit scores = 6.31695
CFS merit scores = 6.31462
CFS merit scores = 6.3123
CFS merit scores = 6.31001
CFS merit scores = 6.30768
CFS merit scores = 6.30533
CFS merit scores = 6.30302
CFS merit scores = 6.30069
CFS merit scores = 6.29841
CFS merit scores = 6.29608
CFS merit scores = 6.29375
CFS merit scores = 6.29139
CFS merit scores = 6.28901
CFS merit scores = 6.28667
CFS merit scores = 6.28429
CFS merit scores = 6.28188
CFS merit scores = 6.27946
CFS merit scores = 6.27708
CFS merit scores = 6.27452
CFS merit scores = 6.27196
CFS merit scores = 6.2693
CFS merit scores = 6.26666
CFS merit scores = 6.26393
CFS merit scores = 6.26121
CFS merit scores = 6.25846
CFS merit scores = 6.25567
CFS merit scores = 6.2529
CFS merit scores = 6.25002
CFS merit scores = 6.24705
CFS merit scores = 6.24415
CFS merit scores = 6.24123
CFS merit scores = 6.23827
CFS merit scores = 6.23535
CFS merit scores = 6.23244
CFS merit scores = 6.22948
CFS merit scores = 6.22657
CFS merit scores = 6.22367
CFS merit scores = 6.22077
CFS merit scores = 6.21783
CFS merit scores = 6.21494
CFS merit scores = 6.21196
CFS merit scores = 6.20899
CFS merit scores = 6.20591
CFS merit scores = 6.20274
CFS merit scores = 6.19959
CFS merit scores = 6.19645
CFS merit scores = 6.19335
CFS merit scores = 6.19017
CFS merit scores = 6.18696
CFS merit scores = 6.18374
CFS merit scores = 6.18057
CFS merit scores = 6.17731
CFS merit scores = 6.174
CFS merit scores = 6.17065
CFS merit scores = 6.16714
CFS merit scores = 6.16368
CFS merit scores = 6.1602
CFS merit scores = 6.15675
CFS merit scores = 6.15323
CFS merit scores = 6.14973
CFS merit scores = 6.14625
CFS merit scores = 6.14274
CFS merit scores = 6.13909
CFS merit scores = 6.13548
CFS merit scores = 6.13188
CFS merit scores = 6.12826
CFS merit scores = 6.1245
CFS merit scores = 6.12079
CFS merit scores = 6.11714
CFS merit scores = 6.11352
CFS merit scores = 6.10993
CFS merit scores = 6.10631
CFS merit scores = 6.10271
CFS merit scores = 6.09908
CFS merit scores = 6.0955
CFS merit scores = 6.09184
CFS merit scores = 6.08816
CFS merit scores = 6.08439
CFS merit scores = 6.08065
CFS merit scores = 6.07692
CFS merit scores = 6.07315
CFS merit scores = 6.06937
CFS merit scores = 6.06565
CFS merit scores = 6.0619
CFS merit scores = 6.05813
CFS merit scores = 6.0544
CFS merit scores = 6.05059
CFS merit scores = 6.04678
CFS merit scores = 6.04304
CFS merit scores = 6.03923
CFS merit scores = 6.03533
CFS merit scores = 6.03136
CFS merit scores = 6.02744
CFS merit scores = 6.02352
CFS merit scores = 6.01954
CFS merit scores = 6.01551
CFS merit scores = 6.01145
CFS merit scores = 6.00741
CFS merit scores = 6.00335
CFS merit scores = 5.99933
CFS merit scores = 5.99527
CFS merit scores = 5.99121
CFS merit scores = 5.98719
CFS merit scores = 5.98319
CFS merit scores = 5.97917
CFS merit scores = 5.97517
CFS merit scores = 5.97123
CFS merit scores = 5.96728
CFS merit scores = 5.9633
CFS merit scores = 5.95936
CFS merit scores = 5.95534
CFS merit scores = 5.95136
CFS merit scores = 5.94734
CFS merit scores = 5.9433
CFS merit scores = 5.93913
CFS merit scores = 5.935
CFS merit scores = 5.93083
CFS merit scores = 5.92664
CFS merit scores = 5.92247
CFS merit scores = 5.91833
CFS merit scores = 5.91419
CFS merit scores = 5.91005
CFS merit scores = 5.90595
CFS merit scores = 5.90188
CFS merit scores = 5.8978
CFS merit scores = 5.89363
CFS merit scores = 5.8895
CFS merit scores = 5.88533
CFS merit scores = 5.88111
CFS merit scores = 5.87683
CFS merit scores = 5.87257
CFS merit scores = 5.86822
CFS merit scores = 5.86381
CFS merit scores = 5.85946
CFS merit scores = 5.85506
CFS merit scores = 5.85069
CFS merit scores = 5.84629
CFS merit scores = 5.84195
CFS merit scores = 5.83758
CFS merit scores = 5.83325
CFS merit scores = 5.82888
CFS merit scores = 5.82456
CFS merit scores = 5.82014
CFS merit scores = 5.81571
CFS merit scores = 5.81134
CFS merit scores = 5.80679
CFS merit scores = 5.80225
CFS merit scores = 5.79761
CFS merit scores = 5.79291
CFS merit scores = 5.78821
CFS merit scores = 5.7835
CFS merit scores = 5.77874
CFS merit scores = 5.77401
CFS merit scores = 5.76931
CFS merit scores = 5.7645
CFS merit scores = 5.75952
CFS merit scores = 5.7544
CFS merit scores = 5.74916
CFS merit scores = 5.74386
CFS merit scores = 5.73854
CFS merit scores = 5.73312
CFS merit scores = 5.72768
CFS merit scores = 5.72222
CFS merit scores = 5.71669
CFS merit scores = 5.71118
CFS merit scores = 5.70549
CFS merit scores = 5.69985
CFS merit scores = 5.69411
CFS merit scores = 5.68835
CFS merit scores = 5.68247
CFS merit scores = 5.67654
CFS merit scores = 5.67021
CFS merit scores = 5.66361
CFS merit scores = 5.6567
CFS merit scores = 5.6497
CFS merit scores = 5.64226
CFS merit scores = 5.6345
CFS merit scores = 5.62679
CFS merit scores = 5.61878
CFS merit scores = 5.6104
CFS merit scores = 5.60195
CFS merit scores = 5.59338
CFS merit scores = 5.58462
CFS merit scores = 5.5758
CFS merit scores = 5.56637
CFS merit scores = 5.55657
CFS merit scores = 5.54645
CFS merit scores = 5.53632
CFS merit scores = 5.52505
CFS merit scores = 5.51379
CFS merit scores = 5.50129
CFS merit scores = 5.48858
CFS merit scores = 5.46454
cnt = 1	feature = 83	correl = 0.445412	descr = Gibbs_of_Target_Sequence__Pos_19_Step_1
cnt = 2	feature = 2	correl = -0.134318	descr = Position_Specific_Bin_Base_0_Base_G
cnt = 3	feature = 502	correl = -0.0730174	descr = N_Gram_CTGGC
cnt = 4	feature = 14	correl = -0.0832759	descr = Position_Specific_Bin_Base_4_Base_C
cnt = 5	feature = 568	correl = -0.0513551	descr = N_Gram_GCAAA
cnt = 6	feature = 848	correl = -0.034037	descr = N_Gram_TGCCG
cnt = 7	feature = 809	correl = -0.0271389	descr = N_Gram_TCGCG
cnt = 8	feature = 883	correl = -0.0317338	descr = N_Gram_TTACG
cnt = 9	feature = 563	correl = 0.0414652	descr = N_Gram_GATTA
cnt = 10	feature = 631	correl = -0.0275775	descr = N_Gram_GGACG
cnt = 11	feature = 592	correl = 0.0218472	descr = N_Gram_GCCTA
cnt = 12	feature = 356	correl = 0.0256986	descr = N_Gram_CATAG
cnt = 13	feature = 849	correl = 0.0456329	descr = N_Gram_TGCGA
cnt = 14	feature = 704	correl = 0.0481177	descr = N_Gram_GTCTA
cnt = 15	feature = 508	correl = -0.0368954	descr = N_Gram_CTTAA
cnt = 16	feature = 808	correl = 0.0459006	descr = N_Gram_TCGCA
cnt = 17	feature = 327	correl = 0.0221769	descr = N_Gram_CAACG
cnt = 18	feature = 733	correl = 0.0230739	descr = N_Gram_TAACA
cnt = 19	feature = 212	correl = -0.0215485	descr = N_Gram_ACCAA
cnt = 20	feature = 697	correl = -0.0524763	descr = N_Gram_GTCCG
cnt = 21	feature = 466	correl = 0.0292396	descr = N_Gram_CGTCT
cnt = 22	feature = 681	correl = -0.0247891	descr = N_Gram_GGTTA
cnt = 23	feature = 747	correl = 0.0306361	descr = N_Gram_TACCG
cnt = 24	feature = 554	correl = -0.0256454	descr = N_Gram_GAGTA
cnt = 25	feature = 485	correl = 0.0322285	descr = N_Gram_CTATC
cnt = 26	feature = 901	correl = 0.0593651	descr = N_Gram_TTCGT
cnt = 27	feature = 806	correl = 0.0300373	descr = N_Gram_TCGAG
cnt = 28	feature = 604	correl = -0.0273659	descr = N_Gram_GCGGT
cnt = 29	feature = 539	correl = -0.0600909	descr = N_Gram_GACCG
cnt = 30	feature = 468	correl = -0.0371594	descr = N_Gram_CGTGG
cnt = 31	feature = 700	correl = 0.0516985	descr = N_Gram_GTCGC
cnt = 32	feature = 770	correl = 0.02339	descr = N_Gram_TATAC
cnt = 33	feature = 685	correl = 0.0552742	descr = N_Gram_GTAAA
cnt = 34	feature = 910	correl = 0.0313427	descr = N_Gram_TTGAC
cnt = 35	feature = 687	correl = -0.0251885	descr = N_Gram_GTAAT
cnt = 36	feature = 734	correl = 0.0263948	descr = N_Gram_TAACT
cnt = 37	feature = 290	correl = -0.0225334	descr = N_Gram_ATCCC
cnt = 38	feature = 854	correl = 0.0330811	descr = N_Gram_TGCTT
cnt = 39	feature = 316	correl = 0.0315011	descr = N_Gram_ATTGT
cnt = 40	feature = 484	correl = 0.0520086	descr = N_Gram_CTATA
cnt = 41	feature = 547	correl = 0.0249642	descr = N_Gram_GAGAA
cnt = 42	feature = 765	correl = 0.0298168	descr = N_Gram_TAGTC
cnt = 43	feature = 432	correl = -0.0414496	descr = N_Gram_CGACG
cnt = 44	feature = 233	correl = 0.069752	descr = N_Gram_ACTAC
cnt = 45	feature = 403	correl = -0.0265512	descr = N_Gram_CCGCG
cnt = 46	feature = 750	correl = -0.0362939	descr = N_Gram_TACGT
cnt = 47	feature = 391	correl = -0.0307271	descr = N_Gram_CCCGG
cnt = 48	feature = 603	correl = -0.0299975	descr = N_Gram_GCGGG
cnt = 49	feature = 436	correl = -0.0308214	descr = N_Gram_CGATC
cnt = 50	feature = 315	correl = 0.0605634	descr = N_Gram_ATTGG
cnt = 51	feature = 223	correl = -0.034101	descr = N_Gram_ACGAC
cnt = 52	feature = 925	correl = 0.0653805	descr = N_Gram_TTTAG
cnt = 53	feature = 279	correl = 0.0342197	descr = N_Gram_ATAGG
cnt = 54	feature = 291	correl = 0.029885	descr = N_Gram_ATCCG
cnt = 55	feature = 530	correl = 0.0698073	descr = N_Gram_GAATA
cnt = 56	feature = 813	correl = -0.0333191	descr = N_Gram_TCGGC
cnt = 57	feature = 607	correl = -0.0604961	descr = N_Gram_GCGTT
cnt = 58	feature = 548	correl = -0.040055	descr = N_Gram_GAGAT
cnt = 59	feature = 399	correl = -0.0401998	descr = N_Gram_CCGAG
cnt = 60	feature = 476	correl = 0.0626781	descr = N_Gram_CTAAG
cnt = 61	feature = 440	correl = -0.0582785	descr = N_Gram_CGCAT
cnt = 62	feature = 891	correl = 0.0237767	descr = N_Gram_TTATT
cnt = 63	feature = 655	correl = -0.0772438	descr = N_Gram_GGGAA
cnt = 64	feature = 869	correl = 0.0326234	descr = N_Gram_TGTAT
cnt = 65	feature = 721	correl = 0.0353547	descr = N_Gram_GTTAC
cnt = 66	feature = 475	correl = 0.0218879	descr = N_Gram_CTAAA
cnt = 67	feature = 7	correl = -0.0410637	descr = Position_Specific_Bin_Base_2_Base_A
cnt = 68	feature = 308	correl = -0.021528	descr = N_Gram_ATTAA
cnt = 69	feature = 572	correl = -0.0353289	descr = N_Gram_GCACC
cnt = 70	feature = 722	correl = -0.0408146	descr = N_Gram_GTTAG
cnt = 71	feature = 254	correl = -0.0361483	descr = N_Gram_AGCCC
cnt = 72	feature = 418	correl = -0.0442395	descr = N_Gram_CCTGA
cnt = 73	feature = 325	correl = 0.0790275	descr = N_Gram_CAACA
cnt = 74	feature = 777	correl = 0.0497981	descr = N_Gram_TATGA
cnt = 75	feature = 238	correl = -0.0381083	descr = N_Gram_ACTGC
cnt = 76	feature = 326	correl = 0.0260248	descr = N_Gram_CAACC
cnt = 77	feature = 446	correl = -0.0569674	descr = N_Gram_CGCGT
cnt = 78	feature = 857	correl = 0.0299642	descr = N_Gram_TGGAC
cnt = 79	feature = 739	correl = -0.0573986	descr = N_Gram_TAATC
cnt = 80	feature = 493	correl = -0.0497037	descr = N_Gram_CTCGT
cnt = 81	feature = 230	correl = -0.0408643	descr = N_Gram_ACGTT
cnt = 82	feature = 686	correl = 0.0256921	descr = N_Gram_GTAAG
cnt = 83	feature = 696	correl = -0.059595	descr = N_Gram_GTCCC
cnt = 84	feature = 643	correl = -0.0814625	descr = N_Gram_GGCCA
cnt = 85	feature = 577	correl = -0.0423427	descr = N_Gram_GCATA
cnt = 86	feature = 753	correl = 0.0355871	descr = N_Gram_TACTG
cnt = 87	feature = 482	correl = 0.0653408	descr = N_Gram_CTAGC
cnt = 88	feature = 217	correl = -0.0216748	descr = N_Gram_ACCGA
cnt = 89	feature = 518	correl = -0.0389601	descr = N_Gram_CTTTA
cnt = 90	feature = 712	correl = -0.0238473	descr = N_Gram_GTGCG
cnt = 91	feature = 341	correl = 0.0435461	descr = N_Gram_CACTC
cnt = 92	feature = 481	correl = 0.0230737	descr = N_Gram_CTAGA
cnt = 93	feature = 406	correl = 0.021735	descr = N_Gram_CCGGA
cnt = 94	feature = 740	correl = -0.0224546	descr = N_Gram_TAATG
cnt = 95	feature = 461	correl = -0.0276819	descr = N_Gram_CGGTT
cnt = 96	feature = 458	correl = -0.056815	descr = N_Gram_CGGGG
cnt = 97	feature = 612	correl = -0.0279923	descr = N_Gram_GCTCA
cnt = 98	feature = 299	correl = 0.0476163	descr = N_Gram_ATGAG
cnt = 99	feature = 262	correl = -0.0287022	descr = N_Gram_AGGCA
cnt = 100	feature = 645	correl = -0.0253824	descr = N_Gram_GGCCG
cnt = 101	feature = 871	correl = 0.0287283	descr = N_Gram_TGTCG
cnt = 102	feature = 346	correl = -0.0530198	descr = N_Gram_CAGAG
cnt = 103	feature = 812	correl = 0.0409726	descr = N_Gram_TCGGA
cnt = 104	feature = 825	correl = 0.0490515	descr = N_Gram_TCTCT
cnt = 105	feature = 718	correl = 0.0284015	descr = N_Gram_GTGTA
cnt = 106	feature = 535	correl = 0.0296377	descr = N_Gram_GACAT
cnt = 107	feature = 775	correl = 0.0522945	descr = N_Gram_TATCG
cnt = 108	feature = 431	correl = -0.0472494	descr = N_Gram_CGACC
cnt = 109	feature = 823	correl = 0.0469441	descr = N_Gram_TCTCA
cnt = 110	feature = 771	correl = 0.028086	descr = N_Gram_TATAG
cnt = 111	feature = 714	correl = -0.0579684	descr = N_Gram_GTGGA
cnt = 112	feature = 593	correl = -0.0546191	descr = N_Gram_GCCTC
cnt = 113	feature = 442	correl = 0.0213929	descr = N_Gram_CGCCG
cnt = 114	feature = 40	correl = -0.0337954	descr = Position_Specific_Bin_Base_14_Base_C
cnt = 115	feature = 766	correl = 0.0325944	descr = N_Gram_TAGTG
cnt = 116	feature = 717	correl = -0.0239231	descr = N_Gram_GTGGT
cnt = 117	feature = 311	correl = 0.0401423	descr = N_Gram_ATTCG
cnt = 118	feature = 519	correl = 0.0249463	descr = N_Gram_CTTTC
cnt = 119	feature = 227	correl = -0.0349596	descr = N_Gram_ACGGC
cnt = 120	feature = 716	correl = -0.0577597	descr = N_Gram_GTGGG
cnt = 121	feature = 617	correl = -0.0393248	descr = N_Gram_GCTGA
cnt = 122	feature = 931	correl = 0.0330098	descr = N_Gram_TTTGG
cnt = 123	feature = 4	correl = -0.0290785	descr = Position_Specific_Bin_Base_1_Base_C
cnt = 124	feature = 488	correl = -0.0368551	descr = N_Gram_CTCAA
cnt = 125	feature = 598	correl = -0.0891962	descr = N_Gram_GCGCG
cnt = 126	feature = 56	correl = 0.0342793	descr = Position_Specific_Bin_Base_18_Base_T
cnt = 127	feature = 774	correl = 0.0599442	descr = N_Gram_TATCA
cnt = 128	feature = 43	correl = 0.0764144	descr = Position_Specific_Bin_Base_15_Base_A
cnt = 129	feature = 404	correl = -0.0356677	descr = N_Gram_CCGCT
cnt = 130	feature = 677	correl = -0.0295549	descr = N_Gram_GGTGA
cnt = 131	feature = 387	correl = -0.0525796	descr = N_Gram_CCCCT
cnt = 132	feature = 337	correl = -0.0217312	descr = N_Gram_CACGA
cnt = 133	feature = 355	correl = -0.0515854	descr = N_Gram_CATAA
cnt = 134	feature = 752	correl = 0.0723271	descr = N_Gram_TACTA
cnt = 135	feature = 723	correl = 0.0375933	descr = N_Gram_GTTCG
cnt = 136	feature = 711	correl = -0.0449049	descr = N_Gram_GTGCC
cnt = 137	feature = 880	correl = -0.0287172	descr = N_Gram_TTAAT
cnt = 138	feature = 732	correl = 0.0498621	descr = N_Gram_TAAAC
cnt = 139	feature = 31	correl = -0.0413951	descr = Position_Specific_Bin_Base_11_Base_A
cnt = 140	feature = 790	correl = -0.0516014	descr = N_Gram_TCAGA
cnt = 141	feature = 819	correl = 0.0499949	descr = N_Gram_TCTAC
cnt = 142	feature = 228	correl = -0.0519931	descr = N_Gram_ACGGG
cnt = 143	feature = 763	correl = 0.0330395	descr = N_Gram_TAGGC
cnt = 144	feature = 35	correl = 0.0305708	descr = Position_Specific_Bin_Base_12_Base_A
cnt = 145	feature = 544	correl = -0.0226081	descr = N_Gram_GACTC
cnt = 146	feature = 271	correl = 0.033487	descr = N_Gram_AGTCT
cnt = 147	feature = 702	correl = 0.0614707	descr = N_Gram_GTCGT
cnt = 148	feature = 569	correl = 0.0562634	descr = N_Gram_GCAAC
cnt = 149	feature = 534	correl = 0.0227091	descr = N_Gram_GACAC
cnt = 150	feature = 1	correl = 0.10639	descr = Position_Specific_Bin_Base_0_Base_C
cnt = 151	feature = 613	correl = -0.0493297	descr = N_Gram_GCTCC
cnt = 152	feature = 900	correl = 0.0347613	descr = N_Gram_TTCGC
cnt = 153	feature = 915	correl = -0.0261694	descr = N_Gram_TTGGC
cnt = 154	feature = 314	correl = -0.0219584	descr = N_Gram_ATTGA
cnt = 155	feature = 625	correl = -0.0312403	descr = N_Gram_GGAAA
cnt = 156	feature = 495	correl = 0.0333681	descr = N_Gram_CTCTA
cnt = 157	feature = 769	correl = 0.0568551	descr = N_Gram_TATAA
cnt = 158	feature = 60	correl = 0.0675692	descr = Position_Specific_Bin_Base_19_Base_T
cnt = 159	feature = 667	correl = 0.025048	descr = N_Gram_GGGTA
cnt = 160	feature = 37	correl = 0.0445971	descr = Position_Specific_Bin_Base_13_Base_A
cnt = 161	feature = 694	correl = 0.0270312	descr = N_Gram_GTCAT
cnt = 162	feature = 50	correl = 0.0426701	descr = Position_Specific_Bin_Base_17_Base_A
cnt = 163	feature = 549	correl = -0.0394879	descr = N_Gram_GAGCC
cnt = 164	feature = 850	correl = -0.0246167	descr = N_Gram_TGCGC
cnt = 165	feature = 64	correl = 0.115046	descr = Position_Specific_Bin_Base_20_Base_T
cnt = 166	feature = 273	correl = -0.0298605	descr = N_Gram_AGTTC
cnt = 167	feature = 430	correl = -0.025773	descr = N_Gram_CGACA
cnt = 168	feature = 334	correl = -0.0253653	descr = N_Gram_CACAT
cnt = 169	feature = 470	correl = -0.0803136	descr = N_Gram_CGTTC
cnt = 170	feature = 419	correl = -0.0707357	descr = N_Gram_CCTGC
cnt = 171	feature = 258	correl = 0.0227648	descr = N_Gram_AGCTA
cnt = 172	feature = 749	correl = -0.0288557	descr = N_Gram_TACG
cnt = 173	feature = 799	correl = -0.0221485	descr = N_Gram_TCCCG
cnt = 174	feature = 552	correl = -0.0336391	descr = N_Gram_GAGGG
cnt = 175	feature = 25	correl = 0.0315956	descr = Position_Specific_Bin_Base_9_Base_A
cnt = 176	feature = 800	correl = 0.079682	descr = N_Gram_TCCTA
cnt = 177	feature = 240	correl = 0.0242662	descr = N_Gram_ACTTC
cnt = 178	feature = 522	correl = 0.0453496	descr = N_Gram_GAAAT
cnt = 179	feature = 553	correl = -0.02656	descr = N_Gram_GAGGT
cnt = 180	feature = 560	correl = -0.0412813	descr = N_Gram_GATGG
cnt = 181	feature = 845	correl = 0.0243491	descr = N_Gram_TGCAT
cnt = 182	feature = 11	correl = 0.0705931	descr = Position_Specific_Bin_Base_3_Base_G
cnt = 183	feature = 863	correl = -0.0535071	descr = N_Gram_TGGGA
cnt = 184	feature = 16	correl = 0.0569384	descr = Position_Specific_Bin_Base_5_Base_T
cnt = 185	feature = 247	correl = 0.0565815	descr = N_Gram_AGAGT
cnt = 186	feature = 597	correl = -0.0518267	descr = N_Gram_GCGCA
cnt = 187	feature = 772	correl = 0.0326001	descr = N_Gram_TATAT
cnt = 188	feature = 489	correl = -0.0350947	descr = N_Gram_CTCAC
cnt = 189	feature = 691	correl = 0.0361564	descr = N_Gram_GTATT
cnt = 190	feature = 49	correl = 0.0382509	descr = Position_Specific_Bin_Base_16_Base_T
cnt = 191	feature = 583	correl = -0.0614779	descr = N_Gram_GCCAG
cnt = 192	feature = 786	correl = 0.040975	descr = N_Gram_TCAAC
cnt = 193	feature = 860	correl = -0.0744991	descr = N_Gram_TGGCG
cnt = 194	feature = 903	correl = 0.0574173	descr = N_Gram_TTCTA
cnt = 195	feature = 545	correl = 0.046208	descr = N_Gram_GACTG
cnt = 196	feature = 345	correl = -0.042937	descr = N_Gram_CAGAC
cnt = 197	feature = 920	correl = 0.0249459	descr = N_Gram_TTGTC
cnt = 198	feature = 664	correl = -0.0781102	descr = N_Gram_GGGGC
cnt = 199	feature = 45	correl = -0.0341925	descr = Position_Specific_Bin_Base_15_Base_T
cnt = 200	feature = 256	correl = -0.0452271	descr = N_Gram_AGCGG
cnt = 201	feature = 909	correl = 0.0682971	descr = N_Gram_TTGAA
cnt = 202	feature = 614	correl = -0.0228996	descr = N_Gram_GCTCG
cnt = 203	feature = 626	correl = -0.0243792	descr = N_Gram_GGAAC
cnt = 204	feature = 292	correl = 0.0314177	descr = N_Gram_ATCCT
cnt = 205	feature = 640	correl = -0.0616316	descr = N_Gram_GGCAA
cnt = 206	feature = 335	correl = -0.0389347	descr = N_Gram_CACCT
cnt = 207	feature = 368	correl = -0.0513613	descr = N_Gram_CCAAA
cnt = 208	feature = 672	correl = 0.0395921	descr = N_Gram_GGTAA
cnt = 209	feature = 586	correl = -0.0753699	descr = N_Gram_GCCCC
cnt = 210	feature = 32	correl = -0.0333632	descr = Position_Specific_Bin_Base_11_Base_C
cnt = 211	feature = 17	correl = -0.0411288	descr = Position_Specific_Bin_Base_6_Base_C
cnt = 212	feature = 789	correl = -0.0437661	descr = N_Gram_TCACG
cnt = 213	feature = 29	correl = -0.0520621	descr = Position_Specific_Bin_Base_10_Base_G
cnt = 214	feature = 298	correl = 0.0464203	descr = N_Gram_ATCTG
cnt = 215	feature = 882	correl = 0.0612764	descr = N_Gram_TTACA
cnt = 216	feature = 659	correl = -0.0928826	descr = N_Gram_GGGCC
cnt = 217	feature = 294	correl = 0.042422	descr = N_Gram_ATCGA
cnt = 218	feature = 0	correl = 0.0267728	descr = Position_Specific_Bin_Base_0_Base_A
cnt = 219	feature = 706	correl = 0.023864	descr = N_Gram_GTCTT
cnt = 220	feature = 20	correl = -0.13199	descr = Position_Specific_Bin_Base_7_Base_C
cnt = 221	feature = 52	correl = -0.0598637	descr = Position_Specific_Bin_Base_17_Base_G
cnt = 222	feature = 526	correl = -0.0505836	descr = N_Gram_GAAGA
cnt = 223	feature = 698	correl = -0.0452472	descr = N_Gram_GTCCT
cnt = 224	feature = 705	correl = 0.0255253	descr = N_Gram_GTCTC
cnt = 225	feature = 514	correl = 0.0244243	descr = N_Gram_CTTGC
cnt = 226	feature = 620	correl = 0.0228653	descr = N_Gram_GCTGT
cnt = 227	feature = 840	correl = 0.0232885	descr = N_Gram_TGAGA
cnt = 228	feature = 63	correl = -0.179226	descr = Position_Specific_Bin_Base_20_Base_G
cnt = 229	feature = 792	correl = 0.0238637	descr = N_Gram_TCATA
cnt = 230	feature = 501	correl = 0.0556723	descr = N_Gram_CTGGA
cnt = 231	feature = 251	correl = -0.0228779	descr = N_Gram_AGCAC
cnt = 232	feature = 897	correl = 0.0262162	descr = N_Gram_TTCCA
cnt = 233	feature = 934	correl = 0.0333976	descr = N_Gram_TTTTA
cnt = 234	feature = 701	correl = -0.0257734	descr = N_Gram_GTCGG
cnt = 235	feature = 297	correl = 0.072704	descr = N_Gram_ATCTC
cnt = 236	feature = 452	correl = -0.0470947	descr = N_Gram_CGGCA
cnt = 237	feature = 304	correl = -0.038887	descr = N_Gram_ATGGG
cnt = 238	feature = 726	correl = -0.0258337	descr = N_Gram_GTTGT
cnt = 239	feature = 756	correl = 0.0373716	descr = N_Gram_TAGAA
cnt = 240	feature = 415	correl = -0.0891768	descr = N_Gram_CCTCG
cnt = 241	feature = 914	correl = 0.0477703	descr = N_Gram_TTGGA
cnt = 242	feature = 582	correl = -0.0247798	descr = N_Gram_GCCAC
cnt = 243	feature = 160	correl = 0.0461245	descr = N_Gram_AAACA
cnt = 244	feature = 5	correl = -0.074695	descr = Position_Specific_Bin_Base_1_Base_G
cnt = 245	feature = 788	correl = 0.0514998	descr = N_Gram_TCACC
cnt = 246	feature = 665	correl = -0.0569768	descr = N_Gram_GGGGT
cnt = 247	feature = 479	correl = 0.0790068	descr = N_Gram_CTACT
cnt = 248	feature = 450	correl = -0.0240313	descr = N_Gram_CGGAG
cnt = 249	feature = 264	correl = -0.0251786	descr = N_Gram_AGGGA
cnt = 250	feature = 621	correl = -0.0496581	descr = N_Gram_GCTTT
cnt = 251	feature = 660	correl = -0.0761013	descr = N_Gram_GGGCG
cnt = 252	feature = 370	correl = -0.0216426	descr = N_Gram_CCACA
cnt = 253	feature = 286	correl = 0.0357376	descr = N_Gram_ATCAA
cnt = 254	feature = 270	correl = 0.0978037	descr = N_Gram_AGTCG
cnt = 255	feature = 627	correl = -0.0483494	descr = N_Gram_GGAAG
cnt = 256	feature = 663	correl = -0.0460106	descr = N_Gram_GGGGA
cnt = 257	feature = 821	correl = 0.0338482	descr = N_Gram_TCTAT
cnt = 258	feature = 350	correl = -0.0304052	descr = N_Gram_CAGCG
cnt = 259	feature = 8	correl = 0.046204	descr = Position_Specific_Bin_Base_2_Base_C
cnt = 260	feature = 376	correl = -0.0550201	descr = N_Gram_CCAGG
cnt = 261	feature = 541	correl = -0.0386102	descr = N_Gram_GACGG
cnt = 262	feature = 41	correl = -0.153466	descr = Position_Specific_Bin_Base_14_Base_G
cnt = 263	feature = 496	correl = 0.0559306	descr = N_Gram_CTCTT
cnt = 264	feature = 798	correl = -0.0499878	descr = N_Gram_TCCCC
cnt = 265	feature = 58	correl = -0.127886	descr = Position_Specific_Bin_Base_19_Base_C
cnt = 266	feature = 511	correl = 0.0348344	descr = N_Gram_CTTCA
cnt = 267	feature = 105	correl = -0.0226742	descr = Xue_Structure_Feature_A111
cnt = 268	feature = 709	correl = 0.044263	descr = N_Gram_GTGAA
cnt = 269	feature = 24	correl = 0.0704555	descr = Position_Specific_Bin_Base_8_Base_T
cnt = 270	feature = 527	correl = -0.0489527	descr = N_Gram_GAAGC
cnt = 271	feature = 48	correl = -0.0698873	descr = Position_Specific_Bin_Base_16_Base_G
cnt = 272	feature = 360	correl = 0.0303554	descr = N_Gram_CATGA
cnt = 273	feature = 26	correl = -0.0361316	descr = Position_Specific_Bin_Base_9_Base_C
cnt = 274	feature = 610	correl = 0.022858	descr = N_Gram_GCTAT
cnt = 275	feature = 738	correl = 0.057749	descr = N_Gram_TAAGG
cnt = 276	feature = 606	correl = -0.0825916	descr = N_Gram_GCGTC
cnt = 277	feature = 6	correl = 0.0227163	descr = Position_Specific_Bin_Base_1_Base_T
cnt = 278	feature = 917	correl = 0.0352431	descr = N_Gram_TTGGT
cnt = 279	feature = 876	correl = 0.0571965	descr = N_Gram_TGTTC
cnt = 280	feature = 242	correl = 0.0361642	descr = N_Gram_AGAAT
cnt = 281	feature = 634	correl = -0.0603391	descr = N_Gram_GGAGC
cnt = 282	feature = 219	correl = -0.0399955	descr = N_Gram_ACCGG
cnt = 283	feature = 859	correl = -0.061096	descr = N_Gram_TGGCC
cnt = 284	feature = 904	correl = 0.0391527	descr = N_Gram_TTCTC
cnt = 285	feature = 579	correl = 0.0345371	descr = N_Gram_GCATT
cnt = 286	feature = 537	correl = -0.0498026	descr = N_Gram_GACCA
cnt = 287	feature = 919	correl = 0.0377791	descr = N_Gram_TTGTA
cnt = 288	feature = 838	correl = 0.0299158	descr = N_Gram_TGAAT
cnt = 289	feature = 207	correl = 0.0436854	descr = N_Gram_ACATC
cnt = 290	feature = 927	correl = 0.0437377	descr = N_Gram_TTTCC
cnt = 291	feature = 814	correl = -0.0838533	descr = N_Gram_TCGGG
cnt = 292	feature = 587	correl = -0.0867455	descr = N_Gram_GCCCG
cnt = 293	feature = 889	correl = 0.0474258	descr = N_Gram_TTATC
cnt = 294	feature = 913	correl = 0.0300282	descr = N_Gram_TTGCG
cnt = 295	feature = 414	correl = -0.0348124	descr = N_Gram_CCTCC
cnt = 296	feature = 649	correl = -0.0653284	descr = N_Gram_GGCGT
cnt = 297	feature = 54	correl = 0.0423629	descr = Position_Specific_Bin_Base_18_Base_A
cnt = 298	feature = 21	correl = 0.063079	descr = Position_Specific_Bin_Base_7_Base_T
cnt = 299	feature = 36	correl = -0.0307966	descr = Position_Specific_Bin_Base_12_Base_T
cnt = 300	feature = 746	correl = 0.0444974	descr = N_Gram_TACC
cnt = 301	feature = 249	correl = -0.0458809	descr = N_Gram_AGATG
cnt = 302	feature = 578	correl = 0.0450214	descr = N_Gram_GCATC
cnt = 303	feature = 42	correl = 0.0758564	descr = Position_Specific_Bin_Base_14_Base_T
cnt = 304	feature = 658	correl = -0.046249	descr = N_Gram_GGGCA
cnt = 305	feature = 820	correl = 0.0600472	descr = N_Gram_TCTAG
cnt = 306	feature = 59	correl = -0.119212	descr = Position_Specific_Bin_Base_19_Base_G
cnt = 307	feature = 278	correl = 0.0240922	descr = N_Gram_ATAGA
cnt = 308	feature = 555	correl = 0.0597419	descr = N_Gram_GAGTC
cnt = 309	feature = 319	correl = 0.0231255	descr = N_Gram_ATTTG
cnt = 310	feature = 281	correl = 0.0393153	descr = N_Gram_ATATA
cnt = 311	feature = 423	correl = 0.0268605	descr = N_Gram_CCTTG
cnt = 312	feature = 382	correl = -0.0778246	descr = N_Gram_CCCAG
cnt = 313	feature = 394	correl = -0.0802951	descr = N_Gram_CCCTG
cnt = 314	feature = 51	correl = -0.0438178	descr = Position_Specific_Bin_Base_17_Base_C
cnt = 315	feature = 872	correl = 0.0333081	descr = N_Gram_TGTCT
cnt = 316	feature = 9	correl = 0.119112	descr = Position_Specific_Bin_Base_2_Base_G
cnt = 317	feature = 678	correl = -0.0697012	descr = N_Gram_GGTGC
cnt = 318	feature = 674	correl = 0.0296051	descr = N_Gram_GGTCA
cnt = 319	feature = 802	correl = -0.0354371	descr = N_Gram_TCCTG
cnt = 320	feature = 894	correl = 0.0317185	descr = N_Gram_TTCAC
cnt = 321	feature = 515	correl = -0.0225347	descr = N_Gram_CTTGG
cnt = 322	feature = 28	correl = -0.0840068	descr = Position_Specific_Bin_Base_10_Base_C
cnt = 323	feature = 57	correl = 0.174308	descr = Position_Specific_Bin_Base_19_Base_A
cnt = 324	feature = 590	correl = -0.0346526	descr = N_Gram_GCCGA
cnt = 325	feature = 305	correl = -0.0392433	descr = N_Gram_ATGGT
cnt = 326	feature = 632	correl = 0.0457683	descr = N_Gram_GGACT
cnt = 327	feature = 827	correl = 0.0837865	descr = N_Gram_TCTGC
cnt = 328	feature = 23	correl = -0.0937995	descr = Position_Specific_Bin_Base_8_Base_C
cnt = 329	feature = 837	correl = 0.0485925	descr = N_Gram_TGAAG
cnt = 330	feature = 782	correl = 0.0432955	descr = N_Gram_TATTT
cnt = 331	feature = 573	correl = -0.0344326	descr = N_Gram_GCACG
cnt = 332	feature = 478	correl = 0.0388374	descr = N_Gram_CTACA
cnt = 333	feature = 46	correl = 0.0796893	descr = Position_Specific_Bin_Base_16_Base_A
cnt = 334	feature = 33	correl = -0.0478523	descr = Position_Specific_Bin_Base_11_Base_G
cnt = 335	feature = 213	correl = -0.082548	descr = N_Gram_ACCAC
cnt = 336	feature = 62	correl = -0.300589	descr = Position_Specific_Bin_Base_20_Base_C
cnt = 337	feature = 618	correl = -0.0499261	descr = N_Gram_GCTGC
cnt = 338	feature = 780	correl = 0.0635508	descr = N_Gram_TATTC
cnt = 339	feature = 675	correl = -0.0716173	descr = N_Gram_GGTCC
cnt = 340	feature = 344	correl = -0.0215215	descr = N_Gram_CAGAA
cnt = 341	feature = 426	correl = -0.0686309	descr = N_Gram_CGAA
cnt = 342	feature = 492	correl = -0.055585	descr = N_Gram_CTCGG
cnt = 343	feature = 725	correl = -0.0424462	descr = N_Gram_GTTGG
cnt = 344	feature = 243	correl = 0.0374875	descr = N_Gram_AGACA
cnt = 345	feature = 852	correl = 0.0263852	descr = N_Gram_TGCTA
cnt = 346	feature = 359	correl = 0.0291931	descr = N_Gram_CATG
cnt = 347	feature = 922	correl = 0.0548778	descr = N_Gram_TTGTT
cnt = 348	feature = 15	correl = -0.0752273	descr = Position_Specific_Bin_Base_5_Base_C
cnt = 349	feature = 10	correl = -0.128026	descr = Position_Specific_Bin_Base_2_Base_T
cnt = 350	feature = 457	correl = -0.0640801	descr = N_Gram_CGGGC
cnt = 351	feature = 759	correl = 0.067802	descr = N_Gram_TAGC
cnt = 352	feature = 260	correl = 0.0261891	descr = N_Gram_AGGAA
cnt = 353	feature = 293	correl = 0.0460203	descr = N_Gram_ATCG
cnt = 354	feature = 373	correl = 0.0293133	descr = N_Gram_CCACT
cnt = 355	feature = 559	correl = -0.0357359	descr = N_Gram_GATGA
cnt = 356	feature = 881	correl = 0.0275365	descr = N_Gram_TTAC
cnt = 357	feature = 44	correl = -0.0384858	descr = Position_Specific_Bin_Base_15_Base_G
cnt = 358	feature = 409	correl = 0.0774527	descr = N_Gram_CCTA
cnt = 359	feature = 803	correl = 0.0504281	descr = N_Gram_TCCTT
cnt = 360	feature = 831	correl = 0.0329457	descr = N_Gram_TCTTG
cnt = 361	feature = 367	correl = -0.0278045	descr = N_Gram_CCAA
cnt = 362	feature = 531	correl = 0.0398536	descr = N_Gram_GAATT
cnt = 363	feature = 490	correl = -0.0416983	descr = N_Gram_CTCCC
cnt = 364	feature = 232	correl = 0.0497207	descr = N_Gram_ACTA
cnt = 365	feature = 807	correl = 0.0505445	descr = N_Gram_TCGC
cnt = 366	feature = 865	correl = 0.0321869	descr = N_Gram_TGGTC
cnt = 367	feature = 348	correl = -0.032593	descr = N_Gram_CAGCA
cnt = 368	feature = 283	correl = 0.0700084	descr = N_Gram_ATATT
cnt = 369	feature = 540	correl = -0.0300144	descr = N_Gram_GACG
cnt = 370	feature = 898	correl = 0.0312327	descr = N_Gram_TTCCT
cnt = 371	feature = 389	correl = -0.0999543	descr = N_Gram_CCCGA
cnt = 372	feature = 679	correl = -0.107502	descr = N_Gram_GGTGG
cnt = 373	feature = 214	correl = -0.0291744	descr = N_Gram_ACCC
cnt = 374	feature = 47	correl = -0.0464534	descr = Position_Specific_Bin_Base_16_Base_C
cnt = 375	feature = 591	correl = -0.0305059	descr = N_Gram_GCCT
cnt = 376	feature = 474	correl = 0.0339558	descr = N_Gram_CTAA
cnt = 377	feature = 641	correl = -0.0525538	descr = N_Gram_GGCAG
cnt = 378	feature = 229	correl = -0.0365522	descr = N_Gram_ACGT
cnt = 379	feature = 460	correl = -0.0317261	descr = N_Gram_CGGT
cnt = 380	feature = 785	correl = 0.0288921	descr = N_Gram_TCAA
cnt = 381	feature = 839	correl = 0.0279418	descr = N_Gram_TGAG
cnt = 382	feature = 846	correl = -0.0450189	descr = N_Gram_TGCC
cnt = 383	feature = 556	correl = 0.0325716	descr = N_Gram_GATA
cnt = 384	feature = 307	correl = 0.0516734	descr = N_Gram_ATTA
cnt = 385	feature = 815	correl = 0.0441174	descr = N_Gram_TCGT
cnt = 386	feature = 358	correl = 0.0754686	descr = N_Gram_CATCT
cnt = 387	feature = 438	correl = -0.0355033	descr = N_Gram_CGCA
cnt = 388	feature = 916	correl = -0.0249317	descr = N_Gram_TTGGG
cnt = 389	feature = 443	correl = -0.0836772	descr = N_Gram_CGCG
cnt = 390	feature = 843	correl = 0.0429714	descr = N_Gram_TGCA
cnt = 391	feature = 505	correl = 0.0439419	descr = N_Gram_CTGT
cnt = 392	feature = 313	correl = 0.0518266	descr = N_Gram_ATTG
cnt = 393	feature = 494	correl = 0.0386658	descr = N_Gram_CTCT
cnt = 394	feature = 324	correl = 0.0618926	descr = N_Gram_CAAC
cnt = 395	feature = 708	correl = 0.0352974	descr = N_Gram_GTGA
cnt = 396	feature = 908	correl = 0.0583962	descr = N_Gram_TTGA
cnt = 397	feature = 288	correl = 0.0528521	descr = N_Gram_ATCC
cnt = 398	feature = 647	correl = -0.0680363	descr = N_Gram_GGCGC
cnt = 399	feature = 867	correl = 0.0517352	descr = N_Gram_TGTA
cnt = 400	feature = 864	correl = -0.0686388	descr = N_Gram_TGGGG
cnt = 401	feature = 650	correl = -0.0584427	descr = N_Gram_GGCT
cnt = 402	feature = 312	correl = 0.0921581	descr = N_Gram_ATTCT
cnt = 403	feature = 735	correl = 0.0681045	descr = N_Gram_TAAG
cnt = 404	feature = 277	correl = 0.0459221	descr = N_Gram_ATAG
cnt = 405	feature = 567	correl = -0.0462401	descr = N_Gram_GCAA
cnt = 406	feature = 884	correl = 0.0590672	descr = N_Gram_TTAG
cnt = 407	feature = 66	correl = 0.0882252	descr = Gibbs_of_Target_Sequence__Pos_0_Step_1
cnt = 408	feature = 911	correl = 0.0286243	descr = N_Gram_TTGC
cnt = 409	feature = 703	correl = 0.0295497	descr = N_Gram_GTCT
cnt = 410	feature = 542	correl = 0.027543	descr = N_Gram_GACT
cnt = 411	feature = 680	correl = -0.0357018	descr = N_Gram_GGTT
cnt = 412	feature = 70	correl = 0.0559657	descr = Gibbs_of_Target_Sequence__Pos_5_Step_1
cnt = 413	feature = 536	correl = -0.0758617	descr = N_Gram_GACC
cnt = 414	feature = 250	correl = 0.0233902	descr = N_Gram_AGCA
cnt = 415	feature = 671	correl = 0.0314753	descr = N_Gram_GGTA
cnt = 416	feature = 899	correl = 0.0311282	descr = N_Gram_TTCG
cnt = 417	feature = 263	correl = -0.0448993	descr = N_Gram_AGGG
cnt = 418	feature = 751	correl = 0.0496689	descr = N_Gram_TACT
cnt = 419	feature = 401	correl = -0.0409677	descr = N_Gram_CCGC
cnt = 420	feature = 429	correl = -0.0531371	descr = N_Gram_CGAC
cnt = 421	feature = 794	correl = 0.0293761	descr = N_Gram_TCCA
cnt = 422	feature = 743	correl = 0.0578635	descr = N_Gram_TACA
cnt = 423	feature = 480	correl = 0.0585513	descr = N_Gram_CTAG
cnt = 424	feature = 773	correl = 0.0602763	descr = N_Gram_TATC
cnt = 425	feature = 558	correl = -0.0513082	descr = N_Gram_GATG
cnt = 426	feature = 491	correl = -0.0715788	descr = N_Gram_CTCG
cnt = 427	feature = 616	correl = -0.0360442	descr = N_Gram_GCTG
cnt = 428	feature = 633	correl = -0.0585402	descr = N_Gram_GGAG
cnt = 429	feature = 684	correl = 0.0432445	descr = N_Gram_GTAA
cnt = 430	feature = 384	correl = -0.09069	descr = N_Gram_CCCC
cnt = 431	feature = 67	correl = -0.0287526	descr = Gibbs_of_Target_Sequence__Pos_1_Step_1
cnt = 432	feature = 856	correl = 0.0218742	descr = N_Gram_TGGA
cnt = 433	feature = 483	correl = 0.0476722	descr = N_Gram_CTAT
cnt = 434	feature = 791	correl = 0.0558295	descr = N_Gram_TCAT
cnt = 435	feature = 347	correl = -0.0475995	descr = N_Gram_CAGC
cnt = 436	feature = 529	correl = 0.059996	descr = N_Gram_GAAT
cnt = 437	feature = 924	correl = 0.0383309	descr = N_Gram_TTTA
cnt = 438	feature = 669	correl = -0.0935417	descr = N_Gram_GGGTG
cnt = 439	feature = 206	correl = 0.073167	descr = N_Gram_ACAT
cnt = 440	feature = 392	correl = -0.0694441	descr = N_Gram_CCCT
cnt = 441	feature = 303	correl = -0.0476658	descr = N_Gram_ATGG
cnt = 442	feature = 589	correl = -0.0317639	descr = N_Gram_GCCG
cnt = 443	feature = 336	correl = -0.0676452	descr = N_Gram_CACG
cnt = 444	feature = 926	correl = 0.056435	descr = N_Gram_TTTC
cnt = 445	feature = 296	correl = 0.0575331	descr = N_Gram_ATCT
cnt = 446	feature = 929	correl = 0.0827832	descr = N_Gram_TTTG
cnt = 447	feature = 768	correl = 0.0705929	descr = N_Gram_TATA
cnt = 448	feature = 477	correl = 0.0600937	descr = N_Gram_CTAC
cnt = 449	feature = 550	correl = -0.0621481	descr = N_Gram_GAGG
cnt = 450	feature = 421	correl = 0.025562	descr = N_Gram_CCTT
cnt = 451	feature = 654	correl = -0.0850223	descr = N_Gram_GGGA
cnt = 452	feature = 69	correl = 0.104712	descr = Gibbs_of_Target_Sequence__Pos_4_Step_1
cnt = 453	feature = 68	correl = -0.154217	descr = Gibbs_of_Target_Sequence__Pos_2_Step_1
cnt = 454	feature = 525	correl = -0.0305174	descr = N_Gram_GAAG
cnt = 455	feature = 81	correl = 0.110592	descr = Gibbs_of_Target_Sequence__Pos_17_Step_1
cnt = 456	feature = 826	correl = 0.0809043	descr = N_Gram_TCTG
cnt = 457	feature = 639	correl = -0.0743972	descr = N_Gram_GGCA
cnt = 458	feature = 755	correl = 0.0542345	descr = N_Gram_TAGA
cnt = 459	feature = 724	correl = -0.0541058	descr = N_Gram_GTTG
cnt = 460	feature = 73	correl = 0.0862366	descr = Gibbs_of_Target_Sequence__Pos_8_Step_1
cnt = 461	feature = 510	correl = 0.0491667	descr = N_Gram_CTTC
cnt = 462	feature = 624	correl = -0.0317003	descr = N_Gram_GGAA
cnt = 463	feature = 695	correl = -0.0830447	descr = N_Gram_GTCC
cnt = 464	feature = 642	correl = -0.122103	descr = N_Gram_GGCC
cnt = 465	feature = 78	correl = 0.148402	descr = Gibbs_of_Target_Sequence__Pos_14_Step_1
cnt = 466	feature = 822	correl = 0.0672263	descr = N_Gram_TCTC
cnt = 467	feature = 811	correl = -0.0453513	descr = N_Gram_TCGG
cnt = 468	feature = 875	correl = 0.076972	descr = N_Gram_TGTT
cnt = 469	feature = 412	correl = -0.0882423	descr = N_Gram_CCTC
cnt = 470	feature = 596	correl = -0.0651235	descr = N_Gram_GCGC
cnt = 471	feature = 858	correl = -0.091349	descr = N_Gram_TGGC
cnt = 472	feature = 268	correl = 0.0352694	descr = N_Gram_AGT
cnt = 473	feature = 600	correl = -0.102743	descr = N_Gram_GCGG
cnt = 474	feature = 77	correl = 0.13154	descr = Gibbs_of_Target_Sequence__Pos_13_Step_1
cnt = 475	feature = 71	correl = 0.101006	descr = Gibbs_of_Target_Sequence__Pos_6_Step_1
cnt = 476	feature = 662	correl = -0.0947679	descr = N_Gram_GGGG
cnt = 477	feature = 462	correl = -0.0492925	descr = N_Gram_CGT
cnt = 478	feature = 310	correl = 0.0804628	descr = N_Gram_ATTC
cnt = 479	feature = 796	correl = -0.0527372	descr = N_Gram_TCCC
cnt = 480	feature = 499	correl = -0.0326022	descr = N_Gram_CTGC
cnt = 481	feature = 396	correl = -0.100816	descr = N_Gram_CCGA
cnt = 482	feature = 683	correl = 0.0464486	descr = N_Gram_GTA
cnt = 483	feature = 231	correl = 0.035948	descr = N_Gram_ACT
cnt = 484	feature = 76	correl = 0.0481381	descr = Gibbs_of_Target_Sequence__Pos_11_Step_1
cnt = 485	feature = 74	correl = 0.110939	descr = Gibbs_of_Target_Sequence__Pos_9_Step_1
cnt = 486	feature = 818	correl = 0.0748774	descr = N_Gram_TCTA
cnt = 487	feature = 82	correl = 0.201542	descr = Gibbs_of_Target_Sequence__Pos_18_Step_1
cnt = 488	feature = 779	correl = 0.0742429	descr = N_Gram_TATT
cnt = 489	feature = 829	correl = 0.0890929	descr = N_Gram_TCTT
cnt = 490	feature = 80	correl = 0.139503	descr = Gibbs_of_Target_Sequence__Pos_16_Step_1
cnt = 491	feature = 210	correl = -0.0371794	descr = N_Gram_ACC
cnt = 492	feature = 676	correl = -0.0979986	descr = N_Gram_GGTG
cnt = 493	feature = 220	correl = -0.0728226	descr = N_Gram_ACG
cnt = 494	feature = 584	correl = -0.151281	descr = N_Gram_GCCC
cnt = 495	feature = 657	correl = -0.126764	descr = N_Gram_GGGC
cnt = 496	feature = 866	correl = 0.0758092	descr = N_Gram_TGT
cnt = 497	feature = 75	correl = 0.130166	descr = Gibbs_of_Target_Sequence__Pos_10_Step_1
cnt = 498	feature = 646	correl = -0.11501	descr = N_Gram_GGCG
cnt = 499	feature = 834	correl = 0.06505	descr = N_Gram_TGA
cnt = 500	feature = 451	correl = -0.12991	descr = N_Gram_CGGC
cnt = 501	feature = 666	correl = -0.0628313	descr = N_Gram_GGGT
cnt = 502	feature = 72	correl = 0.155333	descr = Gibbs_of_Target_Sequence__Pos_7_Step_1
cnt = 503	feature = 707	correl = -0.0326722	descr = N_Gram_GTG
cnt = 504	feature = 284	correl = 0.0678223	descr = N_Gram_ATC
cnt = 505	feature = 804	correl = 0.0330518	descr = N_Gram_TCG
cnt = 506	feature = 317	correl = 0.0437372	descr = N_Gram_ATTT
cnt = 507	feature = 608	correl = -0.0345605	descr = N_Gram_GCT
cnt = 508	feature = 79	correl = 0.103722	descr = Gibbs_of_Target_Sequence__Pos_15_Step_1
cnt = 509	feature = 321	correl = 0.0230287	descr = N_Gram_CAA
cnt = 510	feature = 366	correl = -0.0722358	descr = N_Gram_CCA
cnt = 511	feature = 354	correl = 0.0701502	descr = N_Gram_CAT
cnt = 512	feature = 566	correl = -0.0475758	descr = N_Gram_GCA
cnt = 513	feature = 879	correl = 0.0843972	descr = N_Gram_TTA
cnt = 514	feature = 907	correl = 0.094325	descr = N_Gram_TTG
cnt = 515	feature = 275	correl = 0.0611281	descr = N_Gram_ATA
cnt = 516	feature = 473	correl = 0.102908	descr = N_Gram_CTA
cnt = 517	feature = 437	correl = -0.0455182	descr = N_Gram_CGC
cnt = 518	feature = 892	correl = 0.097904	descr = N_Gram_TTC
cnt = 519	feature = 580	correl = -0.124043	descr = N_Gram_GCC
cnt = 520	feature = 595	correl = -0.105737	descr = N_Gram_GCG
cnt = 521	feature = 767	correl = 0.124041	descr = N_Gram_TAT
cnt = 522	feature = 653	correl = -0.138931	descr = N_Gram_GGG
cnt = 523	feature = 449	correl = -0.116375	descr = N_Gram_CGG
cnt = 524	feature = 638	correl = -0.181392	descr = N_Gram_GGC
cnt = 525	feature = 622	correl = -0.113565	descr = N_Gram_GG
cnt = 526	feature = 365	correl = -0.0852732	descr = N_Gram_CC
cnt = 527	feature = 878	correl = 0.155564	descr = N_Gram_TT
cnt = 528	feature = 565	correl = -0.127803	descr = N_Gram_GC
cnt = 529	feature = 274	correl = 0.121207	descr = N_Gram_AT
cnt = 530	feature = 424	correl = -0.0976667	descr = N_Gram_CG
cnt = 531	feature = 729	correl = 0.176941	descr = N_Gram_TA
cnt = 532	feature = 65	correl = 0.293816	descr = Gibbs_of_Target_Sequence_
num rows = 2188
num_elements = 1166204
..*
optimization finished, #iter = 2240
nu = 0.224902
obj = -37.930475, rho = -0.752008
nSV = 990, nBSV = 169
num rows = 243
num_elements = 129519
*
optimization finished, #iter = 168
nu = 0.184469
obj = -4.231983, rho = -0.691032
nSV = 122, nBSV = 8
..*
optimization finished, #iter = 2240
nu = 0.224902
obj = -37.930475, rho = -0.752008
nSV = 990, nBSV = 169
CFS merit scores = 1.35829
CFS merit scores = 1.59756
CFS merit scores = 1.85335
CFS merit scores = 2.08062
CFS merit scores = 2.29189
CFS merit scores = 2.47902
CFS merit scores = 2.65152
CFS merit scores = 2.81186
CFS merit scores = 2.96247
CFS merit scores = 3.10355
CFS merit scores = 3.23477
CFS merit scores = 3.35832
CFS merit scores = 3.47706
CFS merit scores = 3.59039
CFS merit scores = 3.69909
CFS merit scores = 3.80236
CFS merit scores = 3.90077
CFS merit scores = 3.99615
CFS merit scores = 4.0873
CFS merit scores = 4.17574
CFS merit scores = 4.2612
CFS merit scores = 4.34419
CFS merit scores = 4.42403
CFS merit scores = 4.50132
CFS merit scores = 4.57648
CFS merit scores = 4.64925
CFS merit scores = 4.71913
CFS merit scores = 4.78676
CFS merit scores = 4.8526
CFS merit scores = 4.91684
CFS merit scores = 4.97811
CFS merit scores = 5.03603
CFS merit scores = 5.09133
CFS merit scores = 5.14586
CFS merit scores = 5.19743
CFS merit scores = 5.24742
CFS merit scores = 5.29585
CFS merit scores = 5.34161
CFS merit scores = 5.38673
CFS merit scores = 5.43122
CFS merit scores = 5.47434
CFS merit scores = 5.51583
CFS merit scores = 5.55552
CFS merit scores = 5.59211
CFS merit scores = 5.62742
CFS merit scores = 5.66175
CFS merit scores = 5.69473
CFS merit scores = 5.72429
CFS merit scores = 5.75321
CFS merit scores = 5.78126
CFS merit scores = 5.80879
CFS merit scores = 5.83588
CFS merit scores = 5.86078
CFS merit scores = 5.88411
CFS merit scores = 5.90684
CFS merit scores = 5.92878
CFS merit scores = 5.95023
CFS merit scores = 5.97092
CFS merit scores = 5.99046
CFS merit scores = 6.00899
CFS merit scores = 6.02729
CFS merit scores = 6.04555
CFS merit scores = 6.06368
CFS merit scores = 6.081
CFS merit scores = 6.09762
CFS merit scores = 6.11374
CFS merit scores = 6.12922
CFS merit scores = 6.14448
CFS merit scores = 6.15953
CFS merit scores = 6.17408
CFS merit scores = 6.18831
CFS merit scores = 6.20233
CFS merit scores = 6.21585
CFS merit scores = 6.22907
CFS merit scores = 6.24211
CFS merit scores = 6.25496
CFS merit scores = 6.26625
CFS merit scores = 6.2769
CFS merit scores = 6.28732
CFS merit scores = 6.29727
CFS merit scores = 6.3067
CFS merit scores = 6.31563
CFS merit scores = 6.32428
CFS merit scores = 6.33258
CFS merit scores = 6.3407
CFS merit scores = 6.34815
CFS merit scores = 6.35557
CFS merit scores = 6.363
CFS merit scores = 6.37057
CFS merit scores = 6.37769
CFS merit scores = 6.38497
CFS merit scores = 6.39133
CFS merit scores = 6.39783
CFS merit scores = 6.40398
CFS merit scores = 6.40915
CFS merit scores = 6.41404
CFS merit scores = 6.41854
CFS merit scores = 6.42308
CFS merit scores = 6.42695
CFS merit scores = 6.43075
CFS merit scores = 6.43452
CFS merit scores = 6.43826
CFS merit scores = 6.44178
CFS merit scores = 6.44517
CFS merit scores = 6.44789
CFS merit scores = 6.45033
CFS merit scores = 6.45287
CFS merit scores = 6.45563
CFS merit scores = 6.45819
CFS merit scores = 6.46077
CFS merit scores = 6.46322
CFS merit scores = 6.46583
CFS merit scores = 6.46862
CFS merit scores = 6.47083
CFS merit scores = 6.4731
CFS merit scores = 6.47505
CFS merit scores = 6.47674
CFS merit scores = 6.47839
CFS merit scores = 6.48008
CFS merit scores = 6.48195
CFS merit scores = 6.48375
CFS merit scores = 6.48521
CFS merit scores = 6.48666
CFS merit scores = 6.48815
CFS merit scores = 6.48912
CFS merit scores = 6.49004
CFS merit scores = 6.49082
CFS merit scores = 6.4918
CFS merit scores = 6.49266
CFS merit scores = 6.49357
CFS merit scores = 6.49466
CFS merit scores = 6.49586
CFS merit scores = 6.49701
CFS merit scores = 6.49816
CFS merit scores = 6.49921
CFS merit scores = 6.50027
CFS merit scores = 6.50122
CFS merit scores = 6.50222
CFS merit scores = 6.5033
CFS merit scores = 6.50434
[truncated: 97,484 more chars]
