# Supplementary material for: Improving model predictions for RNA interference activities that use support vector machine regression by combining and filtering features
Source: BMC Bioinformatics. 2007 Jun 6;8:182. doi: 10.1186/1471-2105-8-182 (PMC1906837; doi:10.1186/1471-2105-8-182)
Supplement: Additional file 5 — tr_2431_cfsfilters. The features found to be useful by Correlation based Feature in training and testing the 2431 dataset by cross validation, at t-test values from 0 to 90. [file 1471-2105-8-182-S5.gz › tr_2431_file_83]

83
ave count = 5.9

CFS merit scores = 1.45362
CFS merit scores = 1.57248
CFS merit scores = 1.80249
CFS merit scores = 1.96741
CFS merit scores = 2.09622
CFS merit scores = 2.12289
CFS merit scores = 2.13879
cnt = 1	feature = 80	correl = 0.453617	descr = Gibbs_of_Target_Sequence__Pos_19_Step_1
cnt = 2	feature = 653	correl = -0.0481587	descr = N_Gram_GGCGT
cnt = 3	feature = 11	correl = 0.0728943	descr = Position_Specific_Bin_Base_4_Base_A
cnt = 4	feature = 105	correl = -0.0553405	descr = Xue_Structure_Feature_A101
cnt = 5	feature = 765	correl = 0.119917	descr = N_Gram_TAT
cnt = 6	feature = 82	correl = 0.235364	descr = PF_RNAi_Fold_Energy
cnt = 7	feature = 81	correl = 0.424665	descr = Gibbs_of_Target_Sequence__Pos_20_Step_1
num rows = 2187
num_elements = 17496
*
optimization finished, #iter = 771
nu = 0.546483
obj = -131.393837, rho = -0.609463
nSV = 1202, nBSV = 1188
num rows = 244
num_elements = 1952
*
optimization finished, #iter = 88
nu = 0.558679
obj = -16.344413, rho = -0.663325
nSV = 140, nBSV = 131
*
optimization finished, #iter = 771
nu = 0.546483
obj = -131.393837, rho = -0.609463
nSV = 1202, nBSV = 1188
CFS merit scores = 1.45497
CFS merit scores = 1.5941
CFS merit scores = 1.80801
CFS merit scores = 1.99692
CFS merit scores = 2.03443
CFS merit scores = 2.06532
cnt = 1	feature = 81	correl = 0.454969	descr = Gibbs_of_Target_Sequence__Pos_19_Step_1
cnt = 2	feature = 11	correl = 0.0675327	descr = Position_Specific_Bin_Base_3_Base_G
cnt = 3	feature = 765	correl = 0.0540482	descr = N_Gram_TATCG
cnt = 4	feature = 105	correl = -0.0577757	descr = Xue_Structure_Feature_A100
cnt = 5	feature = 80	correl = 0.197882	descr = Gibbs_of_Target_Sequence__Pos_18_Step_1
cnt = 6	feature = 82	correl = 0.431022	descr = Gibbs_of_Target_Sequence__Pos_20_Step_1
num rows = 2188
num_elements = 15316
*
optimization finished, #iter = 749
nu = 0.547538
obj = -135.597855, rho = -0.638463
nSV = 1203, nBSV = 1194
num rows = 243
num_elements = 1701
*
optimization finished, #iter = 85
nu = 0.554074
obj = -15.907588, rho = -0.656968
nSV = 137, nBSV = 131
*
optimization finished, #iter = 749
nu = 0.547538
obj = -135.597855, rho = -0.638463
nSV = 1203, nBSV = 1194
CFS merit scores = 1.44852
CFS merit scores = 1.62016
CFS merit scores = 1.82545
CFS merit scores = 2.01059
CFS merit scores = 2.14077
CFS merit scores = 2.18479
cnt = 1	feature = 81	correl = 0.448525	descr = Gibbs_of_Target_Sequence__Pos_19_Step_1
cnt = 2	feature = 2	correl = -0.135476	descr = Position_Specific_Bin_Base_0_Base_G
cnt = 3	feature = 11	correl = 0.0768797	descr = Position_Specific_Bin_Base_4_Base_A
cnt = 4	feature = 47	correl = -0.0668364	descr = Position_Specific_Bin_Base_16_Base_G
cnt = 5	feature = 105	correl = -0.0709674	descr = Xue_Structure_Feature_A100
cnt = 6	feature = 80	correl = 0.1985	descr = Gibbs_of_Target_Sequence__Pos_18_Step_1
num rows = 2188
num_elements = 15316
*
optimization finished, #iter = 776
nu = 0.537912
obj = -131.952386, rho = -0.669612
nSV = 1184, nBSV = 1170
num rows = 243
num_elements = 1701
*
optimization finished, #iter = 85
nu = 0.561089
obj = -15.337726, rho = -0.689101
nSV = 138, nBSV = 135
*
optimization finished, #iter = 776
nu = 0.537912
obj = -131.952386, rho = -0.669612
nSV = 1184, nBSV = 1170
CFS merit scores = 1.13039
CFS merit scores = 1.48223
CFS merit scores = 1.7608
CFS merit scores = 1.97335
CFS merit scores = 2.16479
CFS merit scores = 2.19564
cnt = 1	feature = 81	correl = 0.130389	descr = Gibbs_of_Target_Sequence__Pos_13_Step_1
cnt = 2	feature = 11	correl = 0.0690295	descr = Position_Specific_Bin_Base_3_Base_G
cnt = 3	feature = 765	correl = 0.0458411	descr = N_Gram_TAGAG
cnt = 4	feature = 105	correl = -0.0713483	descr = Fold_of_RNAi_Sequence_Pos_14
cnt = 5	feature = 58	correl = -0.0471093	descr = Position_Specific_Bin_Base_18_Base_G
cnt = 6	feature = 80	correl = 0.0299313	descr = Gibbs_of_Target_Sequence__Pos_12_Step_1
num rows = 2188
num_elements = 15316
*
optimization finished, #iter = 742
nu = 0.541400
obj = -134.420598, rho = -0.635783
nSV = 1193, nBSV = 1177
num rows = 243
num_elements = 1701
*
optimization finished, #iter = 83
nu = 0.576132
obj = -14.901939, rho = -0.660506
nSV = 141, nBSV = 138
*
optimization finished, #iter = 742
nu = 0.541400
obj = -134.420598, rho = -0.635783
nSV = 1193, nBSV = 1177
CFS merit scores = 1.10837
CFS merit scores = 1.45265
CFS merit scores = 1.7191
CFS merit scores = 1.82515
CFS merit scores = 1.90765
cnt = 1	feature = 81	correl = 0.108369	descr = Gibbs_of_Target_Sequence__Pos_16_Step_1
cnt = 2	feature = 11	correl = 0.0828221	descr = Position_Specific_Bin_Base_4_Base_A
cnt = 3	feature = 105	correl = -0.0264646	descr = Fold_of_RNAi_Sequence_Pos_19
cnt = 4	feature = 82	correl = 0.0908647	descr = Gibbs_of_Target_Sequence__Pos_17_Step_1
cnt = 5	feature = 80	correl = 0.0943335	descr = Gibbs_of_Target_Sequence__Pos_15_Step_1
num rows = 2188
num_elements = 13128
*
optimization finished, #iter = 745
nu = 0.554976
obj = -139.558054, rho = -0.672147
nSV = 1218, nBSV = 1211
num rows = 243
num_elements = 1458
*
optimization finished, #iter = 77
nu = 0.520618
obj = -13.759926, rho = -0.679391
nSV = 128, nBSV = 124
*
optimization finished, #iter = 745
nu = 0.554976
obj = -139.558054, rho = -0.672147
nSV = 1218, nBSV = 1211
CFS merit scores = 1.43086
CFS merit scores = 1.58731
CFS merit scores = 1.82355
CFS merit scores = 1.97815
CFS merit scores = 1.95257
CFS merit scores = 1.88434
cnt = 1	feature = 80	correl = 0.430862	descr = Gibbs_of_Target_Sequence__Pos_20_Step_1
cnt = 2	feature = 11	correl = 0.071972	descr = Position_Specific_Bin_Base_4_Base_A
cnt = 3	feature = 765	correl = 0.0295984	descr = N_Gram_TATAT
cnt = 4	feature = 105	correl = 0.0738896	descr = Xue_Structure_Feature_A000
cnt = 5	feature = 81	correl = 0.227962	descr = PF_RNAi_Fold_Energy
cnt = 6	feature = 82	correl = 0.153355	descr = PF_RNAi_Fold_5'Free_Count
num rows = 2188
num_elements = 15316
*
optimization finished, #iter = 762
nu = 0.548976
obj = -134.687694, rho = -0.642222
nSV = 1205, nBSV = 1195
num rows = 243
num_elements = 1701
*
optimization finished, #iter = 90
nu = 0.600823
obj = -16.783749, rho = -0.645409
nSV = 148, nBSV = 144
*
optimization finished, #iter = 762
nu = 0.548976
obj = -134.687694, rho = -0.642222
nSV = 1205, nBSV = 1195
CFS merit scores = 1.17846
CFS merit scores = 1.48614
CFS merit scores = 1.69473
CFS merit scores = 1.79818
CFS merit scores = 1.79824
cnt = 1	feature = 82	correl = -0.178464	descr = Fold_of_RNAi_Sequence_Pos_1
cnt = 2	feature = 11	correl = 0.0856056	descr = Position_Specific_Bin_Base_4_Base_A
cnt = 3	feature = 80	correl = 0.0336633	descr = PF_RNAi_Fold_3'Free_Count
cnt = 4	feature = 105	correl = -0.100756	descr = Xue_Structure_Feature_C110
cnt = 5	feature = 81	correl = -0.175953	descr = Fold_of_RNAi_Sequence_Pos_0
num rows = 2188
num_elements = 13128
*
optimization finished, #iter = 747
nu = 0.550631
obj = -136.712793, rho = -0.673181
nSV = 1209, nBSV = 1202
num rows = 243
num_elements = 1458
*
optimization finished, #iter = 84
nu = 0.565360
obj = -16.426544, rho = -0.661075
nSV = 141, nBSV = 135
*
optimization finished, #iter = 747
nu = 0.550631
obj = -136.712793, rho = -0.673181
nSV = 1209, nBSV = 1202
CFS merit scores = 1.20154
CFS merit scores = 1.51035
CFS merit scores = 1.78047
CFS merit scores = 2.00967
CFS merit scores = 1.94961
cnt = 1	feature = 82	correl = 0.201542	descr = Gibbs_of_Target_Sequence__Pos_18_Step_1
cnt = 2	feature = 80	correl = 0.139503	descr = Gibbs_of_Target_Sequence__Pos_16_Step_1
cnt = 3	feature = 765	correl = 0.0298168	descr = N_Gram_TAGTC
cnt = 4	feature = 105	correl = -0.0226742	descr = Xue_Structure_Feature_A111
cnt = 5	feature = 81	correl = 0.110592	descr = Gibbs_of_Target_Sequence__Pos_17_Step_1
num rows = 2188
num_elements = 13128
*
optimization finished, #iter = 721
nu = 0.565755
obj = -142.196975, rho = -0.661063
nSV = 1241, nBSV = 1234
num rows = 243
num_elements = 1458
*
optimization finished, #iter = 77
nu = 0.549523
obj = -15.008221, rho = -0.698701
nSV = 135, nBSV = 131
*
optimization finished, #iter = 721
nu = 0.565755
obj = -142.196975, rho = -0.661063
nSV = 1241, nBSV = 1234
CFS merit scores = 1.13685
CFS merit scores = 1.47678
CFS merit scores = 1.7368
CFS merit scores = 1.94653
CFS merit scores = 1.98845
cnt = 1	feature = 81	correl = 0.136849	descr = Gibbs_of_Target_Sequence__Pos_13_Step_1
cnt = 2	feature = 11	correl = 0.0660375	descr = Position_Specific_Bin_Base_3_Base_G
cnt = 3	feature = 105	correl = -0.0810077	descr = Fold_of_RNAi_Sequence_Pos_14
cnt = 4	feature = 653	correl = -0.0805885	descr = N_Gram_GGGCG
cnt = 5	feature = 80	correl = 0.0262231	descr = Gibbs_of_Target_Sequence__Pos_12_Step_1
num rows = 2188
num_elements = 13128
*
optimization finished, #iter = 758
nu = 0.560164
obj = -135.568082, rho = -0.652654
nSV = 1228, nBSV = 1223
num rows = 243
num_elements = 1458
*
optimization finished, #iter = 70
nu = 0.519664
obj = -14.837610, rho = -0.659598
nSV = 128, nBSV = 123
*
optimization finished, #iter = 758
nu = 0.560164
obj = -135.568082, rho = -0.652654
nSV = 1228, nBSV = 1223
CFS merit scores = 1.14814
CFS merit scores = 1.4731
CFS merit scores = 1.73614
CFS merit scores = 1.9407
CFS merit scores = 2.0869
CFS merit scores = 2.12361
cnt = 1	feature = 81	correl = 0.148135	descr = Gibbs_of_Target_Sequence__Pos_14_Step_1
cnt = 2	feature = 77	correl = 0.103696	descr = Gibbs_of_Target_Sequence__Pos_9_Step_1
cnt = 3	feature = 11	correl = -0.0806065	descr = Position_Specific_Bin_Base_3_Base_T
cnt = 4	feature = 765	correl = 0.0246843	descr = N_Gram_TAGT
cnt = 5	feature = 105	correl = -0.0794602	descr = Fold_of_RNAi_Sequence_Pos_16
cnt = 6	feature = 80	correl = 0.109971	descr = Gibbs_of_Target_Sequence__Pos_13_Step_1
num rows = 2188
num_elements = 15316
*
optimization finished, #iter = 737
nu = 0.535822
obj = -132.956922, rho = -0.636447
nSV = 1179, nBSV = 1166
num rows = 243
num_elements = 1701
*
optimization finished, #iter = 81
nu = 0.556392
obj = -15.002519, rho = -0.683612
nSV = 138, nBSV = 130
*
optimization finished, #iter = 737
nu = 0.535822
obj = -132.956922, rho = -0.636447
nSV = 1179, nBSV = 1166
TEST = 83 AVE CORR = 0.528005
