# Supplementary material for: Improving model predictions for RNA interference activities that use support vector machine regression by combining and filtering features
Source: BMC Bioinformatics. 2007 Jun 6;8:182. doi: 10.1186/1471-2105-8-182 (PMC1906837; doi:10.1186/1471-2105-8-182)
Supplement: Additional file 5 — tr_2431_cfsfilters. The features found to be useful by Correlation based Feature in training and testing the 2431 dataset by cross validation, at t-test values from 0 to 90. [file 1471-2105-8-182-S5.gz › tr_2431_file_87]

87
ave count = 4.9

CFS merit scores = 1.45362
CFS merit scores = 1.57248
CFS merit scores = 1.80249
CFS merit scores = 1.96741
CFS merit scores = 2.09622
CFS merit scores = 2.10347
cnt = 1	feature = 80	correl = 0.453617	descr = Gibbs_of_Target_Sequence__Pos_19_Step_1
cnt = 2	feature = 653	correl = -0.0481587	descr = N_Gram_GGCGT
cnt = 3	feature = 11	correl = 0.0728943	descr = Position_Specific_Bin_Base_4_Base_A
cnt = 4	feature = 105	correl = -0.0553405	descr = Xue_Structure_Feature_A101
cnt = 5	feature = 765	correl = 0.119917	descr = N_Gram_TAT
cnt = 6	feature = 81	correl = 0.424665	descr = Gibbs_of_Target_Sequence__Pos_20_Step_1
num rows = 2187
num_elements = 15309
*
optimization finished, #iter = 729
nu = 0.544473
obj = -131.397857, rho = -0.614884
nSV = 1198, nBSV = 1187
num rows = 244
num_elements = 1708
*
optimization finished, #iter = 97
nu = 0.563558
obj = -16.384553, rho = -0.674848
nSV = 141, nBSV = 133
*
optimization finished, #iter = 729
nu = 0.544473
obj = -131.397857, rho = -0.614884
nSV = 1198, nBSV = 1187
CFS merit scores = 1.45497
CFS merit scores = 1.5941
CFS merit scores = 1.80801
CFS merit scores = 1.99692
CFS merit scores = 2.03443
cnt = 1	feature = 81	correl = 0.454969	descr = Gibbs_of_Target_Sequence__Pos_19_Step_1
cnt = 2	feature = 11	correl = 0.0675327	descr = Position_Specific_Bin_Base_3_Base_G
cnt = 3	feature = 765	correl = 0.0540482	descr = N_Gram_TATCG
cnt = 4	feature = 105	correl = -0.0577757	descr = Xue_Structure_Feature_A100
cnt = 5	feature = 80	correl = 0.197882	descr = Gibbs_of_Target_Sequence__Pos_18_Step_1
num rows = 2188
num_elements = 13128
*
optimization finished, #iter = 731
nu = 0.549085
obj = -135.631575, rho = -0.647759
nSV = 1206, nBSV = 1197
num rows = 243
num_elements = 1458
*
optimization finished, #iter = 82
nu = 0.551022
obj = -15.910434, rho = -0.661159
nSV = 136, nBSV = 131
*
optimization finished, #iter = 731
nu = 0.549085
obj = -135.631575, rho = -0.647759
nSV = 1206, nBSV = 1197
CFS merit scores = 1.44852
CFS merit scores = 1.62016
CFS merit scores = 1.82545
CFS merit scores = 1.97238
CFS merit scores = 2.01356
cnt = 1	feature = 81	correl = 0.448525	descr = Gibbs_of_Target_Sequence__Pos_19_Step_1
cnt = 2	feature = 2	correl = -0.135476	descr = Position_Specific_Bin_Base_0_Base_G
cnt = 3	feature = 11	correl = 0.0768797	descr = Position_Specific_Bin_Base_4_Base_A
cnt = 4	feature = 105	correl = -0.0709674	descr = Xue_Structure_Feature_A100
cnt = 5	feature = 80	correl = 0.1985	descr = Gibbs_of_Target_Sequence__Pos_18_Step_1
num rows = 2188
num_elements = 13128
*
optimization finished, #iter = 750
nu = 0.540972
obj = -134.024516, rho = -0.661687
nSV = 1190, nBSV = 1179
num rows = 243
num_elements = 1458
*
optimization finished, #iter = 79
nu = 0.568444
obj = -15.506444, rho = -0.679153
nSV = 141, nBSV = 134
*
optimization finished, #iter = 750
nu = 0.540972
obj = -134.024516, rho = -0.661687
nSV = 1190, nBSV = 1179
CFS merit scores = 1.13039
CFS merit scores = 1.48223
CFS merit scores = 1.74017
CFS merit scores = 1.96602
CFS merit scores = 2.00897
cnt = 1	feature = 81	correl = 0.130389	descr = Gibbs_of_Target_Sequence__Pos_13_Step_1
cnt = 2	feature = 11	correl = 0.0690295	descr = Position_Specific_Bin_Base_3_Base_G
cnt = 3	feature = 58	correl = -0.0471093	descr = Position_Specific_Bin_Base_18_Base_G
cnt = 4	feature = 105	correl = -0.0713483	descr = Fold_of_RNAi_Sequence_Pos_14
cnt = 5	feature = 80	correl = 0.0299313	descr = Gibbs_of_Target_Sequence__Pos_12_Step_1
num rows = 2188
num_elements = 13128
*
optimization finished, #iter = 739
nu = 0.545813
obj = -135.872003, rho = -0.665372
nSV = 1198, nBSV = 1189
num rows = 243
num_elements = 1458
*
optimization finished, #iter = 87
nu = 0.583321
obj = -14.970197, rho = -0.683043
nSV = 145, nBSV = 139
*
optimization finished, #iter = 739
nu = 0.545813
obj = -135.872003, rho = -0.665372
nSV = 1198, nBSV = 1189
CFS merit scores = 1.10837
CFS merit scores = 1.45265
CFS merit scores = 1.7191
CFS merit scores = 1.78846
cnt = 1	feature = 81	correl = 0.108369	descr = Gibbs_of_Target_Sequence__Pos_16_Step_1
cnt = 2	feature = 11	correl = 0.0828221	descr = Position_Specific_Bin_Base_4_Base_A
cnt = 3	feature = 105	correl = -0.0264646	descr = Fold_of_RNAi_Sequence_Pos_19
cnt = 4	feature = 80	correl = 0.0943335	descr = Gibbs_of_Target_Sequence__Pos_15_Step_1
num rows = 2188
num_elements = 10940
*
optimization finished, #iter = 750
nu = 0.558981
obj = -139.634887, rho = -0.677891
nSV = 1225, nBSV = 1221
num rows = 243
num_elements = 1215
*
optimization finished, #iter = 81
nu = 0.516134
obj = -13.771773, rho = -0.680354
nSV = 127, nBSV = 122
*
optimization finished, #iter = 750
nu = 0.558981
obj = -139.634887, rho = -0.677891
nSV = 1225, nBSV = 1221
CFS merit scores = 1.43086
CFS merit scores = 1.58731
CFS merit scores = 1.78931
CFS merit scores = 1.7652
CFS merit scores = 1.70615
cnt = 1	feature = 80	correl = 0.430862	descr = Gibbs_of_Target_Sequence__Pos_20_Step_1
cnt = 2	feature = 11	correl = 0.071972	descr = Position_Specific_Bin_Base_4_Base_A
cnt = 3	feature = 105	correl = 0.0738896	descr = Xue_Structure_Feature_A000
cnt = 4	feature = 81	correl = 0.227962	descr = PF_RNAi_Fold_Energy
cnt = 5	feature = 82	correl = 0.153355	descr = PF_RNAi_Fold_5'Free_Count
num rows = 2188
num_elements = 13128
*
optimization finished, #iter = 735
nu = 0.553029
obj = -136.026255, rho = -0.673497
nSV = 1214, nBSV = 1206
num rows = 243
num_elements = 1458
*
optimization finished, #iter = 88
nu = 0.594599
obj = -16.960302, rho = -0.669201
nSV = 146, nBSV = 141
*
optimization finished, #iter = 735
nu = 0.553029
obj = -136.026255, rho = -0.673497
nSV = 1214, nBSV = 1206
CFS merit scores = 1.17595
CFS merit scores = 1.49454
CFS merit scores = 1.7084
CFS merit scores = 1.81025
cnt = 1	feature = 81	correl = -0.175953	descr = Fold_of_RNAi_Sequence_Pos_0
cnt = 2	feature = 11	correl = 0.0856056	descr = Position_Specific_Bin_Base_4_Base_A
cnt = 3	feature = 80	correl = 0.0336633	descr = PF_RNAi_Fold_3'Free_Count
cnt = 4	feature = 105	correl = -0.100756	descr = Xue_Structure_Feature_C110
num rows = 2188
num_elements = 10940
*
optimization finished, #iter = 729
nu = 0.551917
obj = -136.748840, rho = -0.681884
nSV = 1212, nBSV = 1203
num rows = 243
num_elements = 1215
*
optimization finished, #iter = 79
nu = 0.563977
obj = -16.450577, rho = -0.674000
nSV = 138, nBSV = 136
*
optimization finished, #iter = 729
nu = 0.551917
obj = -136.748840, rho = -0.681884
nSV = 1212, nBSV = 1203
CFS merit scores = 1.1395
CFS merit scores = 1.47016
CFS merit scores = 1.74377
CFS merit scores = 1.83271
cnt = 1	feature = 80	correl = 0.139503	descr = Gibbs_of_Target_Sequence__Pos_16_Step_1
cnt = 2	feature = 765	correl = 0.0298168	descr = N_Gram_TAGTC
cnt = 3	feature = 105	correl = -0.0226742	descr = Xue_Structure_Feature_A111
cnt = 4	feature = 81	correl = 0.110592	descr = Gibbs_of_Target_Sequence__Pos_17_Step_1
num rows = 2188
num_elements = 10940
*
optimization finished, #iter = 711
nu = 0.566324
obj = -142.215989, rho = -0.668115
nSV = 1241, nBSV = 1236
num rows = 243
num_elements = 1215
*
optimization finished, #iter = 77
nu = 0.550467
obj = -15.009698, rho = -0.697036
nSV = 135, nBSV = 131
*
optimization finished, #iter = 711
nu = 0.566324
obj = -142.215989, rho = -0.668115
nSV = 1241, nBSV = 1236
CFS merit scores = 1.13685
CFS merit scores = 1.47678
CFS merit scores = 1.7368
CFS merit scores = 1.94653
CFS merit scores = 1.98845
cnt = 1	feature = 81	correl = 0.136849	descr = Gibbs_of_Target_Sequence__Pos_13_Step_1
cnt = 2	feature = 11	correl = 0.0660375	descr = Position_Specific_Bin_Base_3_Base_G
cnt = 3	feature = 105	correl = -0.0810077	descr = Fold_of_RNAi_Sequence_Pos_14
cnt = 4	feature = 653	correl = -0.0805885	descr = N_Gram_GGGCG
cnt = 5	feature = 80	correl = 0.0262231	descr = Gibbs_of_Target_Sequence__Pos_12_Step_1
num rows = 2188
num_elements = 13128
*
optimization finished, #iter = 758
nu = 0.560164
obj = -135.568082, rho = -0.652654
nSV = 1228, nBSV = 1223
num rows = 243
num_elements = 1458
*
optimization finished, #iter = 70
nu = 0.519664
obj = -14.837610, rho = -0.659598
nSV = 128, nBSV = 123
*
optimization finished, #iter = 758
nu = 0.560164
obj = -135.568082, rho = -0.652654
nSV = 1228, nBSV = 1223
CFS merit scores = 1.14814
CFS merit scores = 1.4731
CFS merit scores = 1.73614
CFS merit scores = 1.90236
CFS merit scores = 1.94555
cnt = 1	feature = 81	correl = 0.148135	descr = Gibbs_of_Target_Sequence__Pos_14_Step_1
cnt = 2	feature = 77	correl = 0.103696	descr = Gibbs_of_Target_Sequence__Pos_9_Step_1
cnt = 3	feature = 11	correl = -0.0806065	descr = Position_Specific_Bin_Base_3_Base_T
cnt = 4	feature = 105	correl = -0.0794602	descr = Fold_of_RNAi_Sequence_Pos_16
cnt = 5	feature = 80	correl = 0.109971	descr = Gibbs_of_Target_Sequence__Pos_13_Step_1
num rows = 2188
num_elements = 13128
*
optimization finished, #iter = 744
nu = 0.543262
obj = -134.168561, rho = -0.663528
nSV = 1193, nBSV = 1184
num rows = 243
num_elements = 1458
*
optimization finished, #iter = 84
nu = 0.572362
obj = -15.117757, rho = -0.696290
nSV = 142, nBSV = 136
*
optimization finished, #iter = 744
nu = 0.543262
obj = -134.168561, rho = -0.663528
nSV = 1193, nBSV = 1184
TEST = 87 AVE CORR = 0.523315
