# Supplementary material for: Improving model predictions for RNA interference activities that use support vector machine regression by combining and filtering features
Source: BMC Bioinformatics. 2007 Jun 6;8:182. doi: 10.1186/1471-2105-8-182 (PMC1906837; doi:10.1186/1471-2105-8-182)
Supplement: Additional file 5 — tr_2431_cfsfilters. The features found to be useful by Correlation based Feature in training and testing the 2431 dataset by cross validation, at t-test values from 0 to 90. [file 1471-2105-8-182-S5.gz › tr_2431_file_9]

9
ave count = 526.7

CFS merit scores = 1.45362
CFS merit scores = 1.61763
CFS merit scores = 1.84867
CFS merit scores = 2.0733
CFS merit scores = 2.28063
CFS merit scores = 2.46878
CFS merit scores = 2.642
CFS merit scores = 2.80343
CFS merit scores = 2.95459
CFS merit scores = 3.09709
CFS merit scores = 3.23193
CFS merit scores = 3.36079
CFS merit scores = 3.48396
CFS merit scores = 3.60052
CFS merit scores = 3.71171
CFS merit scores = 3.81757
CFS merit scores = 3.91926
CFS merit scores = 4.01661
CFS merit scores = 4.11014
CFS merit scores = 4.1998
CFS merit scores = 4.28666
CFS merit scores = 4.36987
CFS merit scores = 4.44856
CFS merit scores = 4.52418
CFS merit scores = 4.5968
CFS merit scores = 4.66738
CFS merit scores = 4.73558
CFS merit scores = 4.801
CFS merit scores = 4.86377
CFS merit scores = 4.92425
CFS merit scores = 4.9836
CFS merit scores = 5.04044
CFS merit scores = 5.09572
CFS merit scores = 5.14854
CFS merit scores = 5.19962
CFS merit scores = 5.24583
CFS merit scores = 5.29124
CFS merit scores = 5.33498
CFS merit scores = 5.3764
CFS merit scores = 5.41579
CFS merit scores = 5.45402
CFS merit scores = 5.49127
CFS merit scores = 5.52638
CFS merit scores = 5.56099
CFS merit scores = 5.59488
CFS merit scores = 5.62807
CFS merit scores = 5.66014
CFS merit scores = 5.69086
CFS merit scores = 5.71979
CFS merit scores = 5.74871
CFS merit scores = 5.7763
CFS merit scores = 5.80306
CFS merit scores = 5.8287
CFS merit scores = 5.85404
CFS merit scores = 5.87898
CFS merit scores = 5.90342
CFS merit scores = 5.92627
CFS merit scores = 5.94664
CFS merit scores = 5.96685
CFS merit scores = 5.9851
CFS merit scores = 6.00348
CFS merit scores = 6.02138
CFS merit scores = 6.03903
CFS merit scores = 6.05568
CFS merit scores = 6.07213
CFS merit scores = 6.08847
CFS merit scores = 6.10348
CFS merit scores = 6.11738
CFS merit scores = 6.13075
CFS merit scores = 6.14374
CFS merit scores = 6.15681
CFS merit scores = 6.16932
CFS merit scores = 6.18185
CFS merit scores = 6.1935
CFS merit scores = 6.20527
CFS merit scores = 6.21683
CFS merit scores = 6.22849
CFS merit scores = 6.23923
CFS merit scores = 6.25
CFS merit scores = 6.26055
CFS merit scores = 6.27061
CFS merit scores = 6.28052
CFS merit scores = 6.28933
CFS merit scores = 6.29789
CFS merit scores = 6.30652
CFS merit scores = 6.31466
CFS merit scores = 6.32192
CFS merit scores = 6.32863
CFS merit scores = 6.33518
CFS merit scores = 6.34146
CFS merit scores = 6.34772
CFS merit scores = 6.35408
CFS merit scores = 6.36052
CFS merit scores = 6.36675
CFS merit scores = 6.37229
CFS merit scores = 6.37793
CFS merit scores = 6.38304
CFS merit scores = 6.38776
CFS merit scores = 6.39249
CFS merit scores = 6.39725
CFS merit scores = 6.40157
CFS merit scores = 6.40609
CFS merit scores = 6.41045
CFS merit scores = 6.41507
CFS merit scores = 6.41947
CFS merit scores = 6.42376
CFS merit scores = 6.42768
CFS merit scores = 6.43163
CFS merit scores = 6.43544
CFS merit scores = 6.43919
CFS merit scores = 6.44248
CFS merit scores = 6.4458
CFS merit scores = 6.44838
CFS merit scores = 6.45086
CFS merit scores = 6.45348
CFS merit scores = 6.45597
CFS merit scores = 6.45834
CFS merit scores = 6.46085
CFS merit scores = 6.46334
CFS merit scores = 6.46577
CFS merit scores = 6.4682
CFS merit scores = 6.47044
CFS merit scores = 6.47272
CFS merit scores = 6.47507
CFS merit scores = 6.47706
CFS merit scores = 6.47881
CFS merit scores = 6.48043
CFS merit scores = 6.48199
CFS merit scores = 6.48361
CFS merit scores = 6.48519
CFS merit scores = 6.48665
CFS merit scores = 6.48797
CFS merit scores = 6.48942
CFS merit scores = 6.49061
CFS merit scores = 6.49188
CFS merit scores = 6.49309
CFS merit scores = 6.49416
CFS merit scores = 6.49522
CFS merit scores = 6.49613
CFS merit scores = 6.49695
CFS merit scores = 6.49762
CFS merit scores = 6.49793
CFS merit scores = 6.49825
CFS merit scores = 6.49845
CFS merit scores = 6.49864
CFS merit scores = 6.49892
CFS merit scores = 6.49907
CFS merit scores = 6.49941
CFS merit scores = 6.49987
CFS merit scores = 6.50014
CFS merit scores = 6.50039
CFS merit scores = 6.50069
CFS merit scores = 6.50043
CFS merit scores = 6.50032
CFS merit scores = 6.50013
CFS merit scores = 6.49994
CFS merit scores = 6.49992
CFS merit scores = 6.49957
CFS merit scores = 6.49937
CFS merit scores = 6.49911
CFS merit scores = 6.49897
CFS merit scores = 6.49864
CFS merit scores = 6.49806
CFS merit scores = 6.49724
CFS merit scores = 6.49627
CFS merit scores = 6.49534
CFS merit scores = 6.4944
CFS merit scores = 6.49348
CFS merit scores = 6.49262
CFS merit scores = 6.49181
CFS merit scores = 6.49093
CFS merit scores = 6.49002
CFS merit scores = 6.48916
CFS merit scores = 6.48829
CFS merit scores = 6.48738
CFS merit scores = 6.4864
CFS merit scores = 6.48535
CFS merit scores = 6.48432
CFS merit scores = 6.48343
CFS merit scores = 6.48262
CFS merit scores = 6.48167
CFS merit scores = 6.48059
CFS merit scores = 6.47946
CFS merit scores = 6.47846
CFS merit scores = 6.47731
CFS merit scores = 6.47616
CFS merit scores = 6.47504
CFS merit scores = 6.47396
CFS merit scores = 6.47289
CFS merit scores = 6.47146
CFS merit scores = 6.47011
CFS merit scores = 6.46854
CFS merit scores = 6.46705
CFS merit scores = 6.46563
CFS merit scores = 6.46429
CFS merit scores = 6.46305
CFS merit scores = 6.46169
CFS merit scores = 6.46021
CFS merit scores = 6.45878
CFS merit scores = 6.45743
CFS merit scores = 6.45576
CFS merit scores = 6.4541
CFS merit scores = 6.45238
CFS merit scores = 6.45069
CFS merit scores = 6.44902
CFS merit scores = 6.4474
CFS merit scores = 6.44582
CFS merit scores = 6.44416
CFS merit scores = 6.4426
CFS merit scores = 6.4411
CFS merit scores = 6.43954
CFS merit scores = 6.438
CFS merit scores = 6.4362
CFS merit scores = 6.43446
CFS merit scores = 6.43277
CFS merit scores = 6.43111
CFS merit scores = 6.42951
CFS merit scores = 6.42795
CFS merit scores = 6.4264
CFS merit scores = 6.4247
CFS merit scores = 6.42302
CFS merit scores = 6.42136
CFS merit scores = 6.41975
CFS merit scores = 6.41822
CFS merit scores = 6.41668
CFS merit scores = 6.41512
CFS merit scores = 6.41349
CFS merit scores = 6.41171
CFS merit scores = 6.41007
CFS merit scores = 6.40822
CFS merit scores = 6.40639
CFS merit scores = 6.4046
CFS merit scores = 6.40272
CFS merit scores = 6.40095
CFS merit scores = 6.39919
CFS merit scores = 6.39736
CFS merit scores = 6.39558
CFS merit scores = 6.39381
CFS merit scores = 6.39204
CFS merit scores = 6.39029
CFS merit scores = 6.3885
CFS merit scores = 6.38676
CFS merit scores = 6.38501
CFS merit scores = 6.38336
CFS merit scores = 6.38155
CFS merit scores = 6.37979
CFS merit scores = 6.37802
CFS merit scores = 6.37625
CFS merit scores = 6.37451
CFS merit scores = 6.3727
CFS merit scores = 6.37086
CFS merit scores = 6.36896
CFS merit scores = 6.36692
CFS merit scores = 6.3649
CFS merit scores = 6.36295
CFS merit scores = 6.36105
CFS merit scores = 6.35924
CFS merit scores = 6.35724
CFS merit scores = 6.35528
CFS merit scores = 6.35333
CFS merit scores = 6.35134
CFS merit scores = 6.3494
CFS merit scores = 6.34755
CFS merit scores = 6.34581
CFS merit scores = 6.34392
CFS merit scores = 6.3421
CFS merit scores = 6.34025
CFS merit scores = 6.33846
CFS merit scores = 6.33653
CFS merit scores = 6.33464
CFS merit scores = 6.33278
CFS merit scores = 6.33089
CFS merit scores = 6.32898
CFS merit scores = 6.3271
CFS merit scores = 6.32527
CFS merit scores = 6.32341
CFS merit scores = 6.32158
CFS merit scores = 6.31977
CFS merit scores = 6.31788
CFS merit scores = 6.31597
CFS merit scores = 6.31402
CFS merit scores = 6.31198
CFS merit scores = 6.30992
CFS merit scores = 6.30785
CFS merit scores = 6.30571
CFS merit scores = 6.30357
CFS merit scores = 6.30145
CFS merit scores = 6.2993
CFS merit scores = 6.29709
CFS merit scores = 6.29478
CFS merit scores = 6.29247
CFS merit scores = 6.29016
CFS merit scores = 6.28787
CFS merit scores = 6.28564
CFS merit scores = 6.28345
CFS merit scores = 6.28121
CFS merit scores = 6.27893
CFS merit scores = 6.27669
CFS merit scores = 6.27449
CFS merit scores = 6.27223
CFS merit scores = 6.27001
CFS merit scores = 6.26776
CFS merit scores = 6.26544
CFS merit scores = 6.26305
CFS merit scores = 6.26071
CFS merit scores = 6.25841
CFS merit scores = 6.25607
CFS merit scores = 6.25371
CFS merit scores = 6.25134
CFS merit scores = 6.24884
CFS merit scores = 6.24643
CFS merit scores = 6.244
CFS merit scores = 6.24163
CFS merit scores = 6.23927
CFS merit scores = 6.23685
CFS merit scores = 6.23448
CFS merit scores = 6.23208
CFS merit scores = 6.22966
CFS merit scores = 6.22724
CFS merit scores = 6.22485
CFS merit scores = 6.2224
CFS merit scores = 6.21983
CFS merit scores = 6.2172
CFS merit scores = 6.21463
CFS merit scores = 6.21189
CFS merit scores = 6.20921
CFS merit scores = 6.20651
CFS merit scores = 6.20381
CFS merit scores = 6.20109
CFS merit scores = 6.19844
CFS merit scores = 6.1958
CFS merit scores = 6.19317
CFS merit scores = 6.19062
CFS merit scores = 6.18791
CFS merit scores = 6.18506
CFS merit scores = 6.18203
CFS merit scores = 6.17905
CFS merit scores = 6.17606
CFS merit scores = 6.17297
CFS merit scores = 6.16979
CFS merit scores = 6.16667
CFS merit scores = 6.16358
CFS merit scores = 6.16047
CFS merit scores = 6.15737
CFS merit scores = 6.1542
CFS merit scores = 6.15107
CFS merit scores = 6.14793
CFS merit scores = 6.14477
CFS merit scores = 6.1416
CFS merit scores = 6.13847
CFS merit scores = 6.13539
CFS merit scores = 6.13232
CFS merit scores = 6.12923
CFS merit scores = 6.12605
CFS merit scores = 6.12283
CFS merit scores = 6.11937
CFS merit scores = 6.11591
CFS merit scores = 6.1122
CFS merit scores = 6.10852
CFS merit scores = 6.1049
CFS merit scores = 6.10136
CFS merit scores = 6.09758
CFS merit scores = 6.09367
CFS merit scores = 6.08976
CFS merit scores = 6.08594
CFS merit scores = 6.08205
CFS merit scores = 6.07813
CFS merit scores = 6.07427
CFS merit scores = 6.07045
CFS merit scores = 6.06663
CFS merit scores = 6.06289
CFS merit scores = 6.05917
CFS merit scores = 6.05531
CFS merit scores = 6.05148
CFS merit scores = 6.04754
CFS merit scores = 6.04365
CFS merit scores = 6.03969
CFS merit scores = 6.03576
CFS merit scores = 6.0318
CFS merit scores = 6.02765
CFS merit scores = 6.02349
CFS merit scores = 6.01936
CFS merit scores = 6.01525
CFS merit scores = 6.01119
CFS merit scores = 6.00711
CFS merit scores = 6.00308
CFS merit scores = 5.99909
CFS merit scores = 5.99511
CFS merit scores = 5.99114
CFS merit scores = 5.98706
CFS merit scores = 5.98305
CFS merit scores = 5.97909
CFS merit scores = 5.97513
CFS merit scores = 5.97114
CFS merit scores = 5.96718
CFS merit scores = 5.96313
CFS merit scores = 5.95915
CFS merit scores = 5.95518
CFS merit scores = 5.95111
CFS merit scores = 5.94711
CFS merit scores = 5.94305
CFS merit scores = 5.93902
CFS merit scores = 5.93505
CFS merit scores = 5.93103
CFS merit scores = 5.92707
CFS merit scores = 5.9231
CFS merit scores = 5.919
CFS merit scores = 5.91483
CFS merit scores = 5.91069
CFS merit scores = 5.90656
CFS merit scores = 5.90244
CFS merit scores = 5.89834
CFS merit scores = 5.89416
CFS merit scores = 5.88994
CFS merit scores = 5.88573
CFS merit scores = 5.88157
CFS merit scores = 5.87744
CFS merit scores = 5.87334
CFS merit scores = 5.86922
CFS merit scores = 5.86513
CFS merit scores = 5.86096
CFS merit scores = 5.85678
CFS merit scores = 5.85258
CFS merit scores = 5.8484
CFS merit scores = 5.84418
CFS merit scores = 5.83997
CFS merit scores = 5.83574
CFS merit scores = 5.83159
CFS merit scores = 5.82729
CFS merit scores = 5.823
CFS merit scores = 5.81866
CFS merit scores = 5.81438
CFS merit scores = 5.81005
CFS merit scores = 5.80576
CFS merit scores = 5.80145
CFS merit scores = 5.79714
CFS merit scores = 5.79275
CFS merit scores = 5.78831
CFS merit scores = 5.78378
CFS merit scores = 5.77922
CFS merit scores = 5.7746
CFS merit scores = 5.77002
CFS merit scores = 5.76532
CFS merit scores = 5.76057
CFS merit scores = 5.75584
CFS merit scores = 5.751
CFS merit scores = 5.74619
CFS merit scores = 5.74141
CFS merit scores = 5.73664
CFS merit scores = 5.73187
CFS merit scores = 5.72688
CFS merit scores = 5.72192
CFS merit scores = 5.7167
CFS merit scores = 5.71146
CFS merit scores = 5.7061
CFS merit scores = 5.7007
CFS merit scores = 5.69529
CFS merit scores = 5.68986
CFS merit scores = 5.68439
CFS merit scores = 5.67894
CFS merit scores = 5.67355
CFS merit scores = 5.66813
CFS merit scores = 5.66265
CFS merit scores = 5.65713
CFS merit scores = 5.65151
CFS merit scores = 5.64542
CFS merit scores = 5.6394
CFS merit scores = 5.63325
CFS merit scores = 5.62712
CFS merit scores = 5.62094
CFS merit scores = 5.61472
CFS merit scores = 5.60846
CFS merit scores = 5.60191
CFS merit scores = 5.59531
CFS merit scores = 5.58853
CFS merit scores = 5.58176
CFS merit scores = 5.57499
CFS merit scores = 5.5682
CFS merit scores = 5.56125
CFS merit scores = 5.55432
CFS merit scores = 5.54733
CFS merit scores = 5.54041
CFS merit scores = 5.53337
CFS merit scores = 5.5262
CFS merit scores = 5.51885
CFS merit scores = 5.51151
CFS merit scores = 5.50369
CFS merit scores = 5.4959
CFS merit scores = 5.48773
CFS merit scores = 5.47953
CFS merit scores = 5.47134
CFS merit scores = 5.46281
CFS merit scores = 5.45423
CFS merit scores = 5.4453
CFS merit scores = 5.43592
CFS merit scores = 5.42555
CFS merit scores = 5.41399
CFS merit scores = 5.40228
CFS merit scores = 5.38981
CFS merit scores = 5.37721
CFS merit scores = 5.35218
cnt = 1	feature = 80	correl = 0.453617	descr = Gibbs_of_Target_Sequence__Pos_19_Step_1
cnt = 2	feature = 2	correl = -0.147904	descr = Position_Specific_Bin_Base_0_Base_G
cnt = 3	feature = 857	correl = -0.0729079	descr = N_Gram_TGGC
cnt = 4	feature = 569	correl = 0.0539531	descr = N_Gram_GATTA
cnt = 5	feature = 721	correl = -0.0229944	descr = N_Gram_GTTCC
cnt = 6	feature = 462	correl = -0.0257219	descr = N_Gram_CGGGA
cnt = 7	feature = 451	correl = -0.0424322	descr = N_Gram_CGCTA
cnt = 8	feature = 716	correl = 0.0359878	descr = N_Gram_GTGTA
cnt = 9	feature = 221	correl = -0.0287155	descr = N_Gram_ACGAC
cnt = 10	feature = 452	correl = -0.0332763	descr = N_Gram_CGCTC
cnt = 11	feature = 326	correl = 0.0274796	descr = N_Gram_CAACG
cnt = 12	feature = 848	correl = -0.0301185	descr = N_Gram_TGCCG
cnt = 13	feature = 442	correl = -0.0461412	descr = N_Gram_CGCAA
cnt = 14	feature = 429	correl = 0.0247248	descr = N_Gram_CCTTA
cnt = 15	feature = 358	correl = 0.0257711	descr = N_Gram_CATAG
cnt = 16	feature = 699	correl = -0.0374493	descr = N_Gram_GTCCG
cnt = 17	feature = 899	correl = 0.0378361	descr = N_Gram_TTCGC
cnt = 18	feature = 612	correl = -0.0478163	descr = N_Gram_GCGGT
cnt = 19	feature = 473	correl = -0.0476661	descr = N_Gram_CGTCG
cnt = 20	feature = 494	correl = 0.0341375	descr = N_Gram_CTATC
cnt = 21	feature = 474	correl = 0.0252689	descr = N_Gram_CGTCT
cnt = 22	feature = 773	correl = 0.0451554	descr = N_Gram_TATGA
cnt = 23	feature = 525	correl = -0.0249477	descr = N_Gram_CTTTA
cnt = 24	feature = 768	correl = 0.0246684	descr = N_Gram_TATAG
cnt = 25	feature = 885	correl = -0.0234617	descr = N_Gram_TTACC
cnt = 26	feature = 232	correl = 0.0234841	descr = N_Gram_ACTAG
cnt = 27	feature = 705	correl = 0.0373441	descr = N_Gram_GTCTA
cnt = 28	feature = 626	correl = -0.0242688	descr = N_Gram_GCTTA
cnt = 29	feature = 674	correl = 0.0527852	descr = N_Gram_GGTAA
cnt = 30	feature = 481	correl = 0.024576	descr = N_Gram_CGTTT
cnt = 31	feature = 543	correl = -0.0548216	descr = N_Gram_GACCG
cnt = 32	feature = 436	correl = -0.0448707	descr = N_Gram_CGACG
cnt = 33	feature = 308	correl = -0.0223571	descr = N_Gram_ATTAA
cnt = 34	feature = 534	correl = 0.0598361	descr = N_Gram_GAATA
cnt = 35	feature = 632	correl = -0.0221328	descr = N_Gram_GGAAA
cnt = 36	feature = 220	correl = -0.039904	descr = N_Gram_ACGAA
cnt = 37	feature = 403	correl = -0.0549371	descr = N_Gram_CCGAA
cnt = 38	feature = 881	correl = 0.0236873	descr = N_Gram_TTAAG
cnt = 39	feature = 248	correl = -0.0261197	descr = N_Gram_AGCAA
cnt = 40	feature = 391	correl = -0.0469591	descr = N_Gram_CCCCA
cnt = 41	feature = 231	correl = 0.0698253	descr = N_Gram_ACTAC
cnt = 42	feature = 732	correl = 0.0331241	descr = N_Gram_TAAAG
cnt = 43	feature = 871	correl = 0.0306426	descr = N_Gram_TGTCG
cnt = 44	feature = 278	correl = 0.0411363	descr = N_Gram_ATAGG
cnt = 45	feature = 767	correl = 0.0581326	descr = N_Gram_TATAA
cnt = 46	feature = 722	correl = 0.0395766	descr = N_Gram_GTTCG
cnt = 47	feature = 552	correl = -0.0336336	descr = N_Gram_GAGAT
cnt = 48	feature = 849	correl = 0.0498577	descr = N_Gram_TGCGA
cnt = 49	feature = 327	correl = 0.047436	descr = N_Gram_CAAGC
cnt = 50	feature = 409	correl = -0.0234382	descr = N_Gram_CCGCG
cnt = 51	feature = 213	correl = 0.0243783	descr = N_Gram_ACCAT
cnt = 52	feature = 325	correl = 0.0261483	descr = N_Gram_CAACC
cnt = 53	feature = 739	correl = -0.0526932	descr = N_Gram_TAATC
cnt = 54	feature = 620	correl = 0.0276344	descr = N_Gram_GCTCT
cnt = 55	feature = 438	correl = -0.0404627	descr = N_Gram_CGAGT
cnt = 56	feature = 35	correl = 0.0357453	descr = Position_Specific_Bin_Base_13_Base_A
cnt = 57	feature = 270	correl = 0.0577441	descr = N_Gram_AGTGA
cnt = 58	feature = 228	correl = -0.0384462	descr = N_Gram_ACGTT
cnt = 59	feature = 305	correl = -0.0245907	descr = N_Gram_ATGTA
cnt = 60	feature = 702	correl = 0.0527624	descr = N_Gram_GTCGC
cnt = 61	feature = 539	correl = 0.0264282	descr = N_Gram_GACAT
cnt = 62	feature = 491	correl = 0.0445938	descr = N_Gram_CTAGC
cnt = 63	feature = 882	correl = -0.0320872	descr = N_Gram_TTAAT
cnt = 64	feature = 771	correl = 0.0521988	descr = N_Gram_TATCG
cnt = 65	feature = 763	correl = 0.0232357	descr = N_Gram_TAGTC
cnt = 66	feature = 636	correl = -0.0698527	descr = N_Gram_GGACC
cnt = 67	feature = 683	correl = -0.0660711	descr = N_Gram_GGTTG
cnt = 68	feature = 777	correl = 0.0246111	descr = N_Gram_TATTG
cnt = 69	feature = 555	correl = -0.0223482	descr = N_Gram_GAGCG
cnt = 70	feature = 746	correl = 0.0284083	descr = N_Gram_TACCT
cnt = 71	feature = 642	correl = 0.0476698	descr = N_Gram_GGATT
cnt = 72	feature = 606	correl = -0.0873103	descr = N_Gram_GCGCG
cnt = 73	feature = 645	correl = -0.0622834	descr = N_Gram_GGCAA
cnt = 74	feature = 821	correl = -0.0275832	descr = N_Gram_TCTCG
cnt = 75	feature = 733	correl = -0.02224	descr = N_Gram_TAACC
cnt = 76	feature = 495	correl = 0.0309476	descr = N_Gram_CTATG
cnt = 77	feature = 667	correl = -0.0552972	descr = N_Gram_GGGGC
cnt = 78	feature = 909	correl = 0.0324734	descr = N_Gram_TTGAC
cnt = 79	feature = 794	correl = 0.0347577	descr = N_Gram_TCCGT
cnt = 80	feature = 622	correl = -0.0312551	descr = N_Gram_GCTGA
cnt = 81	feature = 743	correl = 0.0717689	descr = N_Gram_TACAA
cnt = 82	feature = 490	correl = 0.0368204	descr = N_Gram_CTAGA
cnt = 83	feature = 711	correl = -0.0474406	descr = N_Gram_GTGGA
cnt = 84	feature = 774	correl = 0.0258228	descr = N_Gram_TATGT
cnt = 85	feature = 423	correl = -0.0909262	descr = N_Gram_CCTCG
cnt = 86	feature = 633	correl = -0.0244738	descr = N_Gram_GGAAC
cnt = 87	feature = 41	correl = 0.0669387	descr = Position_Specific_Bin_Base_15_Base_A
cnt = 88	feature = 310	correl = 0.0252799	descr = N_Gram_ATTAG
cnt = 89	feature = 426	correl = -0.0485803	descr = N_Gram_CCTGA
cnt = 90	feature = 392	correl = -0.0715687	descr = N_Gram_CCCCG
cnt = 91	feature = 812	correl = 0.0999798	descr = N_Gram_TCGTG
cnt = 92	feature = 311	correl = 0.0720088	descr = N_Gram_ATTAT
cnt = 93	feature = 243	correl = -0.0217215	descr = N_Gram_AGAGG
cnt = 94	feature = 808	correl = -0.0402623	descr = N_Gram_TCGGC
cnt = 95	feature = 663	correl = -0.110782	descr = N_Gram_GGGCC
cnt = 96	feature = 334	correl = -0.0231227	descr = N_Gram_CACCG
cnt = 97	feature = 750	correl = 0.0497799	descr = N_Gram_TACTG
cnt = 98	feature = 695	correl = -0.0216209	descr = N_Gram_GTCAC
cnt = 99	feature = 496	correl = -0.0225342	descr = N_Gram_CTATT
cnt = 100	feature = 597	correl = -0.0217657	descr = N_Gram_GCCGG
cnt = 101	feature = 914	correl = 0.0488904	descr = N_Gram_TTGGA
cnt = 102	feature = 911	correl = 0.025593	descr = N_Gram_TTGCA
cnt = 103	feature = 356	correl = -0.0466348	descr = N_Gram_CATAA
cnt = 104	feature = 450	correl = -0.0570825	descr = N_Gram_CGCGT
cnt = 105	feature = 900	correl = 0.0595792	descr = N_Gram_TTCGT
cnt = 106	feature = 353	correl = 0.0214679	descr = N_Gram_CAGTT
cnt = 107	feature = 406	correl = -0.0562891	descr = N_Gram_CCGAT
cnt = 108	feature = 660	correl = -0.0735485	descr = N_Gram_GGGAG
cnt = 109	feature = 934	correl = 0.0400943	descr = N_Gram_TTTTA
cnt = 110	feature = 277	correl = 0.0226856	descr = N_Gram_ATAGC
cnt = 111	feature = 884	correl = 0.0602529	descr = N_Gram_TTACA
cnt = 112	feature = 263	correl = -0.0260562	descr = N_Gram_AGGTG
cnt = 113	feature = 850	correl = -0.0356862	descr = N_Gram_TGCGC
cnt = 114	feature = 48	correl = -0.0629963	descr = Position_Specific_Bin_Base_17_Base_G
cnt = 115	feature = 6	correl = 0.0324388	descr = Position_Specific_Bin_Base_2_Base_C
cnt = 116	feature = 299	correl = 0.0310145	descr = N_Gram_ATGCT
cnt = 117	feature = 760	correl = 0.0328572	descr = N_Gram_TAGGC
cnt = 118	feature = 4	correl = -0.0932933	descr = Position_Specific_Bin_Base_1_Base_G
cnt = 119	feature = 687	correl = 0.0377278	descr = N_Gram_GTAAG
cnt = 120	feature = 574	correl = -0.065077	descr = N_Gram_GCAAA
cnt = 121	feature = 337	correl = -0.0321687	descr = N_Gram_CACGA
cnt = 122	feature = 517	correl = -0.0524492	descr = N_Gram_CTTAA
cnt = 123	feature = 262	correl = 0.099712	descr = N_Gram_AGGTA
cnt = 124	feature = 717	correl = 0.0348174	descr = N_Gram_GTGTT
cnt = 125	feature = 404	correl = -0.0527488	descr = N_Gram_CCGAC
cnt = 126	feature = 348	correl = -0.041599	descr = N_Gram_CAGCG
cnt = 127	feature = 367	correl = 0.0238903	descr = N_Gram_CATTG
cnt = 128	feature = 313	correl = 0.0462856	descr = N_Gram_ATTCG
cnt = 129	feature = 803	correl = 0.049434	descr = N_Gram_TCGCA
cnt = 130	feature = 38	correl = -0.0285777	descr = Position_Specific_Bin_Base_14_Base_C
cnt = 131	feature = 578	correl = -0.0387542	descr = N_Gram_GCACC
cnt = 132	feature = 822	correl = 0.0476833	descr = N_Gram_TCTCT
cnt = 133	feature = 819	correl = 0.0434306	descr = N_Gram_TCTCA
cnt = 134	feature = 653	correl = -0.0481587	descr = N_Gram_GGCGT
cnt = 135	feature = 286	correl = 0.0606805	descr = N_Gram_ATCCA
cnt = 136	feature = 324	correl = 0.0869546	descr = N_Gram_CAACA
cnt = 137	feature = 344	correl = -0.0530625	descr = N_Gram_CAGAG
cnt = 138	feature = 405	correl = -0.047481	descr = N_Gram_CCGAG
cnt = 139	feature = 389	correl = -0.0861929	descr = N_Gram_CCCAT
cnt = 140	feature = 692	correl = 0.0400494	descr = N_Gram_GTATT
cnt = 141	feature = 764	correl = 0.0465128	descr = N_Gram_TAGTG
cnt = 142	feature = 935	correl = 0.0220902	descr = N_Gram_TTTTG
cnt = 143	feature = 396	correl = -0.0647516	descr = N_Gram_CCCGC
cnt = 144	feature = 666	correl = -0.054879	descr = N_Gram_GGGGA
cnt = 145	feature = 753	correl = 0.0441168	descr = N_Gram_TAGAA
cnt = 146	feature = 238	correl = 0.0387343	descr = N_Gram_ACTGT
cnt = 147	feature = 15	correl = 0.0804565	descr = Position_Specific_Bin_Base_5_Base_T
cnt = 148	feature = 926	correl = 0.0320508	descr = N_Gram_TTTCC
cnt = 149	feature = 23	correl = -0.0248625	descr = Position_Specific_Bin_Base_8_Base_G
cnt = 150	feature = 488	correl = 0.0771677	descr = N_Gram_CTACT
cnt = 151	feature = 268	correl = 0.0308568	descr = N_Gram_AGTCT
cnt = 152	feature = 52	correl = -0.0646781	descr = Position_Specific_Bin_Base_18_Base_G
cnt = 153	feature = 770	correl = 0.0695817	descr = N_Gram_TATCA
cnt = 154	feature = 60	correl = -0.175435	descr = Position_Specific_Bin_Base_20_Base_G
cnt = 155	feature = 655	correl = -0.0504997	descr = N_Gram_GGCTG
cnt = 156	feature = 9	correl = 0.0631342	descr = Position_Specific_Bin_Base_3_Base_G
cnt = 157	feature = 694	correl = 0.0421195	descr = N_Gram_GTCAA
cnt = 158	feature = 725	correl = -0.0257479	descr = N_Gram_GTTGT
cnt = 159	feature = 233	correl = 0.0469254	descr = N_Gram_ACTCT
cnt = 160	feature = 449	correl = -0.0686803	descr = N_Gram_CGCGG
cnt = 161	feature = 435	correl = -0.0468832	descr = N_Gram_CGACC
cnt = 162	feature = 611	correl = -0.031798	descr = N_Gram_GCGGG
cnt = 163	feature = 256	correl = -0.0302573	descr = N_Gram_AGGAG
cnt = 164	feature = 714	correl = -0.0220984	descr = N_Gram_GTGGT
cnt = 165	feature = 303	correl = -0.0337041	descr = N_Gram_ATGGG
cnt = 166	feature = 57	correl = 0.0691677	descr = Position_Specific_Bin_Base_19_Base_T
cnt = 167	feature = 260	correl = -0.109919	descr = N_Gram_AGGGC
cnt = 168	feature = 709	correl = -0.0422962	descr = N_Gram_GTGCC
cnt = 169	feature = 207	correl = 0.063002	descr = N_Gram_ACATG
cnt = 170	feature = 45	correl = -0.0630417	descr = Position_Specific_Bin_Base_16_Base_G
cnt = 171	feature = 293	correl = 0.0281473	descr = N_Gram_ATCTA
cnt = 172	feature = 586	correl = 0.028291	descr = N_Gram_GCATT
cnt = 173	feature = 634	correl = -0.0438606	descr = N_Gram_GGAAG
cnt = 174	feature = 836	correl = 0.0297586	descr = N_Gram_TGAGA
cnt = 175	feature = 526	correl = 0.0611148	descr = N_Gram_CTTTG
cnt = 176	feature = 554	correl = -0.051658	descr = N_Gram_GAGCC
cnt = 177	feature = 627	correl = 0.0300316	descr = N_Gram_GCTTG
cnt = 178	feature = 515	correl = 0.0342342	descr = N_Gram_CTGTT
cnt = 179	feature = 1	correl = 0.118807	descr = Position_Specific_Bin_Base_0_Base_C
cnt = 180	feature = 789	correl = 0.0507489	descr = N_Gram_TCCAT
cnt = 181	feature = 249	correl = -0.0228978	descr = N_Gram_AGCAC
cnt = 182	feature = 563	correl = 0.071997	descr = N_Gram_GATAT
cnt = 183	feature = 641	correl = -0.0408911	descr = N_Gram_GGATG
cnt = 184	feature = 483	correl = 0.0349176	descr = N_Gram_CTAA
cnt = 185	feature = 347	correl = -0.0507063	descr = N_Gram_CAGCC
cnt = 186	feature = 678	correl = -0.0274717	descr = N_Gram_GGTGA
cnt = 187	feature = 288	correl = 0.0396252	descr = N_Gram_ATCCG
cnt = 188	feature = 284	correl = 0.0324905	descr = N_Gram_ATCAA
cnt = 189	feature = 859	correl = -0.0586283	descr = N_Gram_TGGCG
cnt = 190	feature = 510	correl = 0.042608	descr = N_Gram_CTGGA
cnt = 191	feature = 34	correl = 0.0348197	descr = Position_Specific_Bin_Base_12_Base_A
cnt = 192	feature = 499	correl = -0.0244129	descr = N_Gram_CTCAC
cnt = 193	feature = 476	correl = 0.067383	descr = N_Gram_CGTGA
cnt = 194	feature = 809	correl = -0.0909592	descr = N_Gram_TCGGG
cnt = 195	feature = 31	correl = -0.0434022	descr = Position_Specific_Bin_Base_11_Base_A
cnt = 196	feature = 258	correl = 0.0239285	descr = N_Gram_AGGCT
cnt = 197	feature = 749	correl = 0.0725806	descr = N_Gram_TACTA
cnt = 198	feature = 662	correl = -0.0429675	descr = N_Gram_GGGCA
cnt = 199	feature = 529	correl = 0.0282904	descr = N_Gram_GAACA
cnt = 200	feature = 530	correl = -0.0376417	descr = N_Gram_GAAGA
cnt = 201	feature = 696	correl = 0.0291531	descr = N_Gram_GTCAT
cnt = 202	feature = 10	correl = -0.0843521	descr = Position_Specific_Bin_Base_3_Base_T
cnt = 203	feature = 47	correl = -0.030179	descr = Position_Specific_Bin_Base_17_Base_C
cnt = 204	feature = 826	correl = 0.0249409	descr = N_Gram_TCTGT
cnt = 205	feature = 29	correl = -0.0627604	descr = Position_Specific_Bin_Base_10_Base_G
cnt = 206	feature = 843	correl = 0.0323394	descr = N_Gram_TGCAA
cnt = 207	feature = 316	correl = 0.0467671	descr = N_Gram_ATTGG
cnt = 208	feature = 815	correl = 0.0486551	descr = N_Gram_TCTAC
cnt = 209	feature = 913	correl = 0.0272054	descr = N_Gram_TTGCG
cnt = 210	feature = 864	correl = 0.022305	descr = N_Gram_TGGTC
cnt = 211	feature = 0	correl = 0.0283659	descr = Position_Specific_Bin_Base_0_Base_A
cnt = 212	feature = 589	correl = -0.0582528	descr = N_Gram_GCCAG
cnt = 213	feature = 652	correl = -0.0883884	descr = N_Gram_GGCGG
cnt = 214	feature = 618	correl = 0.0289288	descr = N_Gram_GCTAT
cnt = 215	feature = 335	correl = -0.0468915	descr = N_Gram_CACCT
cnt = 216	feature = 40	correl = 0.0748515	descr = Position_Specific_Bin_Base_14_Base_T
cnt = 217	feature = 376	correl = -0.0450262	descr = N_Gram_CCACG
cnt = 218	feature = 869	correl = 0.0347163	descr = N_Gram_TGTAT
cnt = 219	feature = 502	correl = -0.0695478	descr = N_Gram_CTCGG
cnt = 220	feature = 17	correl = -0.0358903	descr = Position_Specific_Bin_Base_6_Base_C
cnt = 221	feature = 21	correl = 0.0513243	descr = Position_Specific_Bin_Base_8_Base_A
cnt = 222	feature = 505	correl = -0.0462782	descr = N_Gram_CTGAG
cnt = 223	feature = 500	correl = -0.0346469	descr = N_Gram_CTCCC
cnt = 224	feature = 54	correl = 0.166317	descr = Position_Specific_Bin_Base_19_Base_A
cnt = 225	feature = 579	correl = -0.0358089	descr = N_Gram_GCACG
cnt = 226	feature = 217	correl = -0.0452744	descr = N_Gram_ACCGG
cnt = 227	feature = 271	correl = -0.0284809	descr = N_Gram_AGTTC
cnt = 228	feature = 25	correl = -0.0220638	descr = Position_Specific_Bin_Base_9_Base_G
cnt = 229	feature = 740	correl = 0.0403405	descr = N_Gram_TAATT
cnt = 230	feature = 755	correl = 0.0701862	descr = N_Gram_TAGAG
cnt = 231	feature = 506	correl = 0.0257408	descr = N_Gram_CTGAT
cnt = 232	feature = 592	correl = -0.0678338	descr = N_Gram_GCCCC
cnt = 233	feature = 319	correl = 0.0266239	descr = N_Gram_ATTTC
cnt = 234	feature = 872	correl = 0.030134	descr = N_Gram_TGTCT
cnt = 235	feature = 206	correl = 0.0463099	descr = N_Gram_ACATC
cnt = 236	feature = 798	correl = 0.0484091	descr = N_Gram_TCCTT
cnt = 237	feature = 659	correl = -0.0782113	descr = N_Gram_GGGAA
cnt = 238	feature = 690	correl = 0.0229713	descr = N_Gram_GTAGG
cnt = 239	feature = 712	correl = -0.076553	descr = N_Gram_GTGGC
cnt = 240	feature = 792	correl = -0.0672724	descr = N_Gram_TCCCC
cnt = 241	feature = 297	correl = 0.0438565	descr = N_Gram_ATGAG
cnt = 242	feature = 424	correl = -0.0728493	descr = N_Gram_CCTCT
cnt = 243	feature = 545	correl = 0.0262974	descr = N_Gram_GACT
cnt = 244	feature = 8	correl = -0.12919	descr = Position_Specific_Bin_Base_2_Base_T
cnt = 245	feature = 903	correl = 0.0430972	descr = N_Gram_TTCTC
cnt = 246	feature = 867	correl = 0.0366246	descr = N_Gram_TGTAA
cnt = 247	feature = 679	correl = -0.0673788	descr = N_Gram_GGTGC
cnt = 248	feature = 811	correl = 0.0236185	descr = N_Gram_TCGTC
cnt = 249	feature = 508	correl = -0.0471142	descr = N_Gram_CTGCC
cnt = 250	feature = 929	correl = 0.0693426	descr = N_Gram_TTTGA
cnt = 251	feature = 676	correl = -0.0769268	descr = N_Gram_GGTCC
cnt = 252	feature = 639	correl = -0.0655608	descr = N_Gram_GGAGC
cnt = 253	feature = 718	correl = -0.0233103	descr = N_Gram_GTTA
cnt = 254	feature = 924	correl = 0.0669765	descr = N_Gram_TTTAG
cnt = 255	feature = 624	correl = -0.0416481	descr = N_Gram_GCTGG
cnt = 256	feature = 223	correl = -0.0499671	descr = N_Gram_ACGG
cnt = 257	feature = 400	correl = -0.0677729	descr = N_Gram_CCCTG
cnt = 258	feature = 446	correl = -0.0453426	descr = N_Gram_CGCCT
cnt = 259	feature = 11	correl = 0.0728943	descr = Position_Specific_Bin_Base_4_Base_A
cnt = 260	feature = 56	correl = -0.1249	descr = Position_Specific_Bin_Base_19_Base_G
cnt = 261	feature = 294	correl = 0.0698431	descr = N_Gram_ATCTC
cnt = 262	feature = 49	correl = 0.0560255	descr = Position_Specific_Bin_Base_17_Base_T
cnt = 263	feature = 350	correl = -0.0995072	descr = N_Gram_CAGGG
cnt = 264	feature = 531	correl = -0.035482	descr = N_Gram_GAAGC
cnt = 265	feature = 33	correl = 0.119654	descr = Position_Specific_Bin_Base_11_Base_T
cnt = 266	feature = 541	correl = -0.0565751	descr = N_Gram_GACCA
cnt = 267	feature = 28	correl = -0.0600876	descr = Position_Specific_Bin_Base_10_Base_C
cnt = 268	feature = 16	correl = 0.0302313	descr = Position_Specific_Bin_Base_6_Base_A
cnt = 269	feature = 535	correl = 0.0424021	descr = N_Gram_GAATT
cnt = 270	feature = 458	correl = -0.0911562	descr = N_Gram_CGGCC
cnt = 271	feature = 614	correl = -0.0876613	descr = N_Gram_GCGTC
cnt = 272	feature = 370	correl = -0.0296904	descr = N_Gram_CCAA
cnt = 273	feature = 834	correl = 0.0661462	descr = N_Gram_TGAAG
cnt = 274	feature = 480	correl = -0.0338722	descr = N_Gram_CGTTG
cnt = 275	feature = 289	correl = 0.0468138	descr = N_Gram_ATCG
cnt = 276	feature = 567	correl = -0.0451339	descr = N_Gram_GATGT
cnt = 277	feature = 382	correl = -0.0484153	descr = N_Gram_CCATA
cnt = 278	feature = 838	correl = 0.051822	descr = N_Gram_TGATA
cnt = 279	feature = 19	correl = -0.128313	descr = Position_Specific_Bin_Base_7_Base_C
cnt = 280	feature = 377	correl = 0.0246426	descr = N_Gram_CCACT
cnt = 281	feature = 105	correl = -0.0553405	descr = Xue_Structure_Feature_A101
cnt = 282	feature = 738	correl = 0.0488993	descr = N_Gram_TAAGG
cnt = 283	feature = 915	correl = 0.0221711	descr = N_Gram_TTGGT
cnt = 284	feature = 593	correl = -0.0960486	descr = N_Gram_GCCCG
cnt = 285	feature = 384	correl = 0.026662	descr = N_Gram_CCATT
cnt = 286	feature = 596	correl = -0.0266243	descr = N_Gram_GCCGA
cnt = 287	feature = 59	correl = -0.313429	descr = Position_Specific_Bin_Base_20_Base_C
cnt = 288	feature = 840	correl = -0.022333	descr = N_Gram_TGATG
cnt = 289	feature = 521	correl = 0.0237394	descr = N_Gram_CTTGC
cnt = 290	feature = 787	correl = 0.0345052	descr = N_Gram_TCATC
cnt = 291	feature = 744	correl = 0.0371727	descr = N_Gram_TACAT
cnt = 292	feature = 582	correl = -0.0231262	descr = N_Gram_GCAGC
cnt = 293	feature = 876	correl = 0.0476538	descr = N_Gram_TGTTC
cnt = 294	feature = 640	correl = -0.0522015	descr = N_Gram_GGAGG
cnt = 295	feature = 892	correl = 0.0486697	descr = N_Gram_TTATC
cnt = 296	feature = 782	correl = 0.0366252	descr = N_Gram_TCACC
cnt = 297	feature = 664	correl = -0.0751546	descr = N_Gram_GGGCG
cnt = 298	feature = 707	correl = 0.0269796	descr = N_Gram_GTGAA
cnt = 299	feature = 242	correl = 0.0543035	descr = N_Gram_AGACA
cnt = 300	feature = 519	correl = 0.0262597	descr = N_Gram_CTTCT
cnt = 301	feature = 756	correl = 0.0557141	descr = N_Gram_TAGC
cnt = 302	feature = 39	correl = -0.161317	descr = Position_Specific_Bin_Base_14_Base_G
cnt = 303	feature = 600	correl = -0.0716418	descr = N_Gram_GCCTC
cnt = 304	feature = 791	correl = -0.0392554	descr = N_Gram_TCCCA
cnt = 305	feature = 43	correl = 0.0871198	descr = Position_Specific_Bin_Base_16_Base_A
cnt = 306	feature = 675	correl = 0.0377116	descr = N_Gram_GGTCA
cnt = 307	feature = 703	correl = 0.0726351	descr = N_Gram_GTCGT
cnt = 308	feature = 691	correl = 0.0353646	descr = N_Gram_GTAT
cnt = 309	feature = 46	correl = 0.0368955	descr = Position_Specific_Bin_Base_17_Base_A
cnt = 310	feature = 412	correl = -0.10947	descr = N_Gram_CCGGC
cnt = 311	feature = 646	correl = -0.0414608	descr = N_Gram_GGCAG
cnt = 312	feature = 853	correl = 0.0520989	descr = N_Gram_TGCTA
cnt = 313	feature = 24	correl = 0.0665274	descr = Position_Specific_Bin_Base_8_Base_T
cnt = 314	feature = 383	correl = -0.0251544	descr = N_Gram_CCATC
cnt = 315	feature = 42	correl = -0.0363079	descr = Position_Specific_Bin_Base_15_Base_G
cnt = 316	feature = 58	correl = 0.367786	descr = Position_Specific_Bin_Base_20_Base_A
cnt = 317	feature = 858	correl = -0.0534997	descr = N_Gram_TGGCC
cnt = 318	feature = 14	correl = -0.0687039	descr = Position_Specific_Bin_Base_5_Base_C
cnt = 319	feature = 917	correl = 0.0465068	descr = N_Gram_TTGTA
cnt = 320	feature = 825	correl = 0.0395787	descr = N_Gram_TCTGG
cnt = 321	feature = 897	correl = 0.0343558	descr = N_Gram_TTCCT
cnt = 322	feature = 800	correl = 0.0267633	descr = N_Gram_TCGA
cnt = 323	feature = 927	correl = 0.0529527	descr = N_Gram_TTTCT
cnt = 324	feature = 931	correl = 0.0360339	descr = N_Gram_TTTGG
cnt = 325	feature = 227	correl = -0.0386445	descr = N_Gram_ACGT
cnt = 326	feature = 32	correl = -0.0523976	descr = Position_Specific_Bin_Base_11_Base_G
cnt = 327	feature = 366	correl = 0.069522	descr = N_Gram_CATTA
cnt = 328	feature = 610	correl = -0.0917603	descr = N_Gram_GCGGC
cnt = 329	feature = 560	correl = 0.027203	descr = N_Gram_GAGT
cnt = 330	feature = 708	correl = -0.0341191	descr = N_Gram_GTGC
cnt = 331	feature = 802	correl = 0.0473653	descr = N_Gram_TCGC
cnt = 332	feature = 568	correl = 0.0480107	descr = N_Gram_GATT
cnt = 333	feature = 860	correl = -0.0316094	descr = N_Gram_TGGCT
cnt = 334	feature = 44	correl = -0.042423	descr = Position_Specific_Bin_Base_16_Base_C
cnt = 335	feature = 565	correl = -0.0260799	descr = N_Gram_GATGA
cnt = 336	feature = 214	correl = -0.0321535	descr = N_Gram_ACCC
cnt = 337	feature = 583	correl = 0.0326849	descr = N_Gram_GCAT
cnt = 338	feature = 536	correl = 0.0387275	descr = N_Gram_GACA
cnt = 339	feature = 863	correl = -0.0557982	descr = N_Gram_TGGGG
cnt = 340	feature = 704	correl = 0.0232254	descr = N_Gram_GTCT
cnt = 341	feature = 298	correl = 0.0285731	descr = N_Gram_ATGC
cnt = 342	feature = 878	correl = 0.0547963	descr = N_Gram_TGTTT
cnt = 343	feature = 904	correl = 0.0893662	descr = N_Gram_TTCTG
cnt = 344	feature = 432	correl = -0.0628694	descr = N_Gram_CGAA
cnt = 345	feature = 796	correl = -0.0351247	descr = N_Gram_TCCTC
cnt = 346	feature = 883	correl = 0.0442847	descr = N_Gram_TTAC
cnt = 347	feature = 766	correl = 0.0570675	descr = N_Gram_TATA
cnt = 348	feature = 489	correl = 0.0450226	descr = N_Gram_CTAG
cnt = 349	feature = 81	correl = 0.424665	descr = Gibbs_of_Target_Sequence__Pos_20_Step_1
cnt = 350	feature = 346	correl = -0.0349867	descr = N_Gram_CAGCA
cnt = 351	feature = 680	correl = -0.0846036	descr = N_Gram_GGTGG
cnt = 352	feature = 820	correl = 0.0297841	descr = N_Gram_TCTCC
cnt = 353	feature = 907	correl = 0.0542968	descr = N_Gram_TTGA
cnt = 354	feature = 355	correl = -0.0309241	descr = N_Gram_CATA
cnt = 355	feature = 475	correl = 0.0403415	descr = N_Gram_CGTG
cnt = 356	feature = 511	correl = -0.0776314	descr = N_Gram_CTGGC
cnt = 357	feature = 681	correl = -0.039932	descr = N_Gram_GGTT
cnt = 358	feature = 735	correl = 0.0637879	descr = N_Gram_TAAG
cnt = 359	feature = 254	correl = -0.0565051	descr = N_Gram_AGCG
cnt = 360	feature = 577	correl = -0.0272692	descr = N_Gram_GCAC
cnt = 361	feature = 434	correl = -0.0491038	descr = N_Gram_CGAC
cnt = 362	feature = 772	correl = 0.0493613	descr = N_Gram_TATG
cnt = 363	feature = 314	correl = 0.0917193	descr = N_Gram_ATTCT
cnt = 364	feature = 598	correl = -0.0521982	descr = N_Gram_GCCT
cnt = 365	feature = 697	correl = -0.0827608	descr = N_Gram_GTCC
cnt = 366	feature = 748	correl = 0.0582415	descr = N_Gram_TACT
cnt = 367	feature = 520	correl = 0.0429478	descr = N_Gram_CTTG
cnt = 368	feature = 478	correl = -0.0589274	descr = N_Gram_CGTT
cnt = 369	feature = 649	correl = -0.122882	descr = N_Gram_GGCCC
cnt = 370	feature = 315	correl = 0.062848	descr = N_Gram_ATTG
cnt = 371	feature = 275	correl = 0.0423922	descr = N_Gram_ATAG
cnt = 372	feature = 891	correl = 0.0409982	descr = N_Gram_TTAT
cnt = 373	feature = 852	correl = 0.0272503	descr = N_Gram_TGCT
cnt = 374	feature = 321	correl = -0.0216442	descr = N_Gram_CAAA
cnt = 375	feature = 759	correl = 0.0263143	descr = N_Gram_TAGG
cnt = 376	feature = 64	correl = -0.0258802	descr = Gibbs_of_Target_Sequence__Pos_1_Step_1
cnt = 377	feature = 806	correl = -0.046046	descr = N_Gram_TCGG
cnt = 378	feature = 398	correl = -0.0798595	descr = N_Gram_CCCT
cnt = 379	feature = 625	correl = -0.0278713	descr = N_Gram_GCTT
cnt = 380	feature = 492	correl = 0.0414854	descr = N_Gram_CTAT
cnt = 381	feature = 485	correl = 0.0616165	descr = N_Gram_CTAC
cnt = 382	feature = 573	correl = -0.0522007	descr = N_Gram_GCAA
cnt = 383	feature = 631	correl = -0.031662	descr = N_Gram_GGAA
cnt = 384	feature = 296	correl = 0.0340517	descr = N_Gram_ATGA
cnt = 385	feature = 501	correl = -0.0863572	descr = N_Gram_CTCG
cnt = 386	feature = 540	correl = -0.077408	descr = N_Gram_GACC
cnt = 387	feature = 685	correl = 0.0564951	descr = N_Gram_GTAA
cnt = 388	feature = 701	correl = 0.0529075	descr = N_Gram_GTCG
cnt = 389	feature = 595	correl = -0.0350742	descr = N_Gram_GCCG
cnt = 390	feature = 514	correl = 0.0358022	descr = N_Gram_CTGT
cnt = 391	feature = 613	correl = -0.0684359	descr = N_Gram_GCGT
cnt = 392	feature = 786	correl = 0.0451252	descr = N_Gram_TCAT
cnt = 393	feature = 553	correl = -0.0342933	descr = N_Gram_GAGC
cnt = 394	feature = 671	correl = -0.0748457	descr = N_Gram_GGGTG
cnt = 395	feature = 788	correl = 0.0311511	descr = N_Gram_TCCA
cnt = 396	feature = 603	correl = -0.0817647	descr = N_Gram_GCGC
cnt = 397	feature = 658	correl = -0.0963662	descr = N_Gram_GGGA
cnt = 398	feature = 251	correl = -0.0567077	descr = N_Gram_AGCC
cnt = 399	feature = 887	correl = 0.0598208	descr = N_Gram_TTAG
cnt = 400	feature = 210	correl = -0.0376992	descr = N_Gram_ACCA
cnt = 401	feature = 916	correl = 0.0836378	descr = N_Gram_TTGT
cnt = 402	feature = 411	correl = -0.0562739	descr = N_Gram_CCGG
cnt = 403	feature = 769	correl = 0.0658846	descr = N_Gram_TATC
cnt = 404	feature = 518	correl = 0.029778	descr = N_Gram_CTTC
cnt = 405	feature = 925	correl = 0.0465158	descr = N_Gram_TTTC
cnt = 406	feature = 616	correl = 0.040618	descr = N_Gram_GCTA
cnt = 407	feature = 83	correl = 0.153415	descr = PF_RNAi_Fold_5'Free_Count
cnt = 408	feature = 665	correl = -0.0859362	descr = N_Gram_GGGG
cnt = 409	feature = 706	correl = 0.0291887	descr = N_Gram_GTGA
cnt = 410	feature = 654	correl = -0.0422758	descr = N_Gram_GGCT
cnt = 411	feature = 292	correl = 0.0627216	descr = N_Gram_ATCT
cnt = 412	feature = 638	correl = -0.0550283	descr = N_Gram_GGAG
cnt = 413	feature = 65	correl = -0.158524	descr = Gibbs_of_Target_Sequence__Pos_2_Step_1
cnt = 414	feature = 229	correl = 0.0322388	descr = N_Gram_ACT
cnt = 415	feature = 790	correl = -0.066999	descr = N_Gram_TCCC
cnt = 416	feature = 279	correl = 0.0802666	descr = N_Gram_ATAT
cnt = 417	feature = 621	correl = -0.0243254	descr = N_Gram_GCTG
cnt = 418	feature = 723	correl = -0.0426728	descr = N_Gram_GTTG
cnt = 419	feature = 307	correl = 0.0591742	descr = N_Gram_ATTA
cnt = 420	feature = 726	correl = 0.0495416	descr = N_Gram_GTTT
cnt = 421	feature = 814	correl = 0.0586032	descr = N_Gram_TCTA
cnt = 422	feature = 67	correl = 0.0596741	descr = Gibbs_of_Target_Sequence__Pos_5_Step_1
cnt = 423	feature = 910	correl = 0.046697	descr = N_Gram_TTGC
cnt = 424	feature = 752	correl = 0.0833834	descr = N_Gram_TAGA
cnt = 425	feature = 556	correl = -0.0628523	descr = N_Gram_GAGG
cnt = 426	feature = 345	correl = -0.0475226	descr = N_Gram_CAGC
cnt = 427	feature = 79	correl = 0.210829	descr = Gibbs_of_Target_Sequence__Pos_18_Step_1
cnt = 428	feature = 823	correl = 0.087266	descr = N_Gram_TCTG
cnt = 429	feature = 775	correl = 0.0667392	descr = N_Gram_TATT
cnt = 430	feature = 264	correl = 0.03773	descr = N_Gram_AGT
cnt = 431	feature = 818	correl = 0.0616614	descr = N_Gram_TCTC
cnt = 432	feature = 336	correl = -0.0739732	descr = N_Gram_CACG
cnt = 433	feature = 70	correl = 0.0905592	descr = Gibbs_of_Target_Sequence__Pos_8_Step_1
cnt = 434	feature = 837	correl = 0.0328339	descr = N_Gram_TGAT
cnt = 435	feature = 580	correl = -0.0371849	descr = N_Gram_GCAG
cnt = 436	feature = 74	correl = 0.122327	descr = Gibbs_of_Target_Sequence__Pos_13_Step_1
cnt = 437	feature = 922	correl = 0.0353912	descr = N_Gram_TTTA
cnt = 438	feature = 66	correl = 0.107959	descr = Gibbs_of_Target_Sequence__Pos_4_Step_1
cnt = 439	feature = 73	correl = 0.0596448	descr = Gibbs_of_Target_Sequence__Pos_11_Step_1
cnt = 440	feature = 394	correl = -0.127925	descr = N_Gram_CCCG
cnt = 441	feature = 373	correl = -0.0490191	descr = N_Gram_CCAC
cnt = 442	feature = 365	correl = 0.0487019	descr = N_Gram_CATT
cnt = 443	feature = 608	correl = -0.105517	descr = N_Gram_GCGG
cnt = 444	feature = 359	correl = 0.050533	descr = N_Gram_CATC
cnt = 445	feature = 312	correl = 0.0770181	descr = N_Gram_ATTC
cnt = 446	feature = 647	correl = -0.129057	descr = N_Gram_GGCC
cnt = 447	feature = 677	correl = -0.0716679	descr = N_Gram_GGTG
cnt = 448	feature = 684	correl = 0.0659038	descr = N_Gram_GTA
cnt = 449	feature = 71	correl = 0.100194	descr = Gibbs_of_Target_Sequence__Pos_9_Step_1
cnt = 450	feature = 78	correl = 0.1174	descr = Gibbs_of_Target_Sequence__Pos_17_Step_1
cnt = 451	feature = 928	correl = 0.0930274	descr = N_Gram_TTTG
cnt = 452	feature = 669	correl = -0.0436492	descr = N_Gram_GGGT
cnt = 453	feature = 75	correl = 0.15011	descr = Gibbs_of_Target_Sequence__Pos_14_Step_1
cnt = 454	feature = 240	correl = 0.0407819	descr = N_Gram_AGA
cnt = 455	feature = 650	correl = -0.111395	descr = N_Gram_GGCG
cnt = 456	feature = 875	correl = 0.075583	descr = N_Gram_TGTT
cnt = 457	feature = 68	correl = 0.10118	descr = Gibbs_of_Target_Sequence__Pos_6_Step_1
cnt = 458	feature = 77	correl = 0.122177	descr = Gibbs_of_Target_Sequence__Pos_16_Step_1
cnt = 459	feature = 461	correl = -0.0874776	descr = N_Gram_CGGG
cnt = 460	feature = 469	correl = -0.0257491	descr = N_Gram_CGT
cnt = 461	feature = 590	correl = -0.166488	descr = N_Gram_GCCC
cnt = 462	feature = 780	correl = 0.0332613	descr = N_Gram_TCA
cnt = 463	feature = 901	correl = 0.0938253	descr = N_Gram_TTCT
cnt = 464	feature = 72	correl = 0.115181	descr = Gibbs_of_Target_Sequence__Pos_10_Step_1
cnt = 465	feature = 799	correl = 0.0364495	descr = N_Gram_TCG
cnt = 466	feature = 318	correl = 0.0396416	descr = N_Gram_ATTT
cnt = 467	feature = 572	correl = -0.044366	descr = N_Gram_GCA
cnt = 468	feature = 831	correl = 0.0683218	descr = N_Gram_TGA
cnt = 469	feature = 69	correl = 0.161979	descr = Gibbs_of_Target_Sequence__Pos_7_Step_1
cnt = 470	feature = 76	correl = 0.0982351	descr = Gibbs_of_Target_Sequence__Pos_15_Step_1
cnt = 471	feature = 283	correl = 0.0621084	descr = N_Gram_ATC
cnt = 472	feature = 865	correl = 0.0847013	descr = N_Gram_TGT
cnt = 473	feature = 751	correl = 0.0979162	descr = N_Gram_TAG
cnt = 474	feature = 527	correl = 0.0214057	descr = N_Gram_GAA
cnt = 475	feature = 550	correl = -0.0370283	descr = N_Gram_GAG
cnt = 476	feature = 482	correl = 0.0927737	descr = N_Gram_CTA
cnt = 477	feature = 516	correl = 0.0490834	descr = N_Gram_CTT
cnt = 478	feature = 856	correl = -0.0483815	descr = N_Gram_TGG
cnt = 479	feature = 341	correl = -0.0365768	descr = N_Gram_CAG
cnt = 480	feature = 672	correl = -0.0341524	descr = N_Gram_GGT
cnt = 481	feature = 779	correl = 0.0452087	descr = N_Gram_TC
cnt = 482	feature = 369	correl = -0.0725875	descr = N_Gram_CCA
cnt = 483	feature = 729	correl = 0.0704309	descr = N_Gram_TAA
cnt = 484	feature = 440	correl = -0.0563363	descr = N_Gram_CGC
cnt = 485	feature = 273	correl = 0.0427411	descr = N_Gram_ATA
cnt = 486	feature = 354	correl = 0.0820465	descr = N_Gram_CAT
cnt = 487	feature = 813	correl = 0.109779	descr = N_Gram_TCT
cnt = 488	feature = 657	correl = -0.133209	descr = N_Gram_GGG
cnt = 489	feature = 880	correl = 0.0793423	descr = N_Gram_TTA
cnt = 490	feature = 401	correl = -0.0900051	descr = N_Gram_CCG
cnt = 491	feature = 894	correl = 0.0813725	descr = N_Gram_TTC
cnt = 492	feature = 587	correl = -0.139571	descr = N_Gram_GCC
cnt = 493	feature = 643	correl = -0.173773	descr = N_Gram_GGC
cnt = 494	feature = 765	correl = 0.119917	descr = N_Gram_TAT
cnt = 495	feature = 629	correl = -0.106779	descr = N_Gram_GG
cnt = 496	feature = 368	correl = -0.105231	descr = N_Gram_CC
cnt = 497	feature = 306	correl = 0.12783	descr = N_Gram_ATT
cnt = 498	feature = 879	correl = 0.156132	descr = N_Gram_TT
cnt = 499	feature = 430	correl = -0.08742	descr = N_Gram_CG
cnt = 500	feature = 82	correl = 0.235364	descr = PF_RNAi_Fold_Energy
cnt = 501	feature = 62	correl = 0.291703	descr = Gibbs_of_Target_Sequence_
num rows = 2187
num_elements = 1097874
..*
optimization finished, #iter = 2206
nu = 0.233312
obj = -39.451358, rho = -0.814158
nSV = 989, nBSV = 208
num rows = 244
num_elements = 122488
*
optimization finished, #iter = 190
nu = 0.218007
obj = -4.985847, rho = -0.793838
nSV = 130, nBSV = 10
..*
optimization finished, #iter = 2206
nu = 0.233312
obj = -39.451358, rho = -0.814158
nSV = 989, nBSV = 208
CFS merit scores = 1.45497
CFS merit scores = 1.61614
CFS merit scores = 1.8489
CFS merit scores = 2.07403
CFS merit scores = 2.28019
CFS merit scores = 2.46199
CFS merit scores = 2.62998
CFS merit scores = 2.78687
CFS merit scores = 2.93356
CFS merit scores = 3.07234
CFS merit scores = 3.20302
CFS merit scores = 3.32619
CFS merit scores = 3.44196
CFS merit scores = 3.55333
CFS merit scores = 3.65986
CFS merit scores = 3.76138
CFS merit scores = 3.85938
CFS merit scores = 3.95373
CFS merit scores = 4.04501
CFS merit scores = 4.13324
CFS merit scores = 4.21723
CFS merit scores = 4.29778
CFS merit scores = 4.37611
CFS merit scores = 4.45158
CFS merit scores = 4.52347
CFS merit scores = 4.59333
CFS merit scores = 4.66143
CFS merit scores = 4.72666
CFS merit scores = 4.79005
CFS merit scores = 4.8515
CFS merit scores = 4.91087
CFS merit scores = 4.96725
CFS merit scores = 5.02054
CFS merit scores = 5.07173
CFS merit scores = 5.12124
CFS merit scores = 5.1681
CFS merit scores = 5.21406
CFS merit scores = 5.25647
CFS merit scores = 5.29775
CFS merit scores = 5.3377
CFS merit scores = 5.37669
CFS merit scores = 5.41532
CFS merit scores = 5.45223
CFS merit scores = 5.48881
CFS merit scores = 5.52493
CFS merit scores = 5.55988
CFS merit scores = 5.59347
CFS merit scores = 5.62613
CFS merit scores = 5.65634
CFS merit scores = 5.68612
CFS merit scores = 5.71477
CFS merit scores = 5.74307
CFS merit scores = 5.77085
CFS merit scores = 5.79804
CFS merit scores = 5.82386
CFS merit scores = 5.84906
CFS merit scores = 5.87315
CFS merit scores = 5.8955
CFS merit scores = 5.91606
CFS merit scores = 5.93576
CFS merit scores = 5.95513
CFS merit scores = 5.97294
CFS merit scores = 5.99029
CFS merit scores = 6.00627
CFS merit scores = 6.02173
CFS merit scores = 6.03712
CFS merit scores = 6.05238
CFS merit scores = 6.06725
CFS merit scores = 6.08097
CFS merit scores = 6.09384
CFS merit scores = 6.10631
CFS merit scores = 6.11864
CFS merit scores = 6.13095
CFS merit scores = 6.14316
CFS merit scores = 6.15509
CFS merit scores = 6.16543
CFS merit scores = 6.17431
CFS merit scores = 6.18326
CFS merit scores = 6.19198
CFS merit scores = 6.20065
CFS merit scores = 6.20904
CFS merit scores = 6.21718
CFS merit scores = 6.22515
CFS merit scores = 6.23322
CFS merit scores = 6.24106
CFS merit scores = 6.24771
CFS merit scores = 6.25427
CFS merit scores = 6.26073
CFS merit scores = 6.26722
CFS merit scores = 6.27348
CFS merit scores = 6.27953
CFS merit scores = 6.28552
CFS merit scores = 6.29118
CFS merit scores = 6.29696
CFS merit scores = 6.30265
CFS merit scores = 6.30831
CFS merit scores = 6.31352
CFS merit scores = 6.31835
CFS merit scores = 6.3232
CFS merit scores = 6.32765
CFS merit scores = 6.33151
CFS merit scores = 6.33532
CFS merit scores = 6.33909
CFS merit scores = 6.34306
CFS merit scores = 6.34725
CFS merit scores = 6.35145
CFS merit scores = 6.35579
CFS merit scores = 6.36
CFS merit scores = 6.3641
CFS merit scores = 6.36818
CFS merit scores = 6.37215
CFS merit scores = 6.37614
CFS merit scores = 6.3789
CFS merit scores = 6.38154
CFS merit scores = 6.38411
CFS merit scores = 6.38671
CFS merit scores = 6.38926
CFS merit scores = 6.39184
CFS merit scores = 6.39445
CFS merit scores = 6.39699
CFS merit scores = 6.39938
CFS merit scores = 6.40197
CFS merit scores = 6.40481
CFS merit scores = 6.40729
CFS merit scores = 6.40916
CFS merit scores = 6.41082
CFS merit scores = 6.41263
CFS merit scores = 6.41388
CFS merit scores = 6.41501
CFS merit scores = 6.41617
CFS merit scores = 6.41729
CFS merit scores = 6.41825
CFS merit scores = 6.41933
CFS merit scores = 6.4206
CFS merit scores = 6.42171
CFS merit scores = 6.42292
CFS merit scores = 6.42412
CFS merit scores = 6.42526
CFS merit scores = 6.42633
CFS merit scores = 6.42745
CFS merit scores = 6.42865
CFS merit scores = 6.43007
CFS merit scores = 6.43071
CFS merit scores = 6.43132
CFS merit scores = 6.43203
CFS merit scores = 6.43269
CFS merit scores = 6.43327
CFS merit scores = 6.434
CFS merit scores = 6.43465
CFS merit scores = 6.4352
CFS merit scores = 6.43591
CFS merit scores = 6.43648
CFS merit scores = 6.43702
CFS merit scores = 6.43762
CFS merit scores = 6.43807
CFS merit scores = 6.43825
CFS merit scores = 6.43847
CFS merit scores = 6.43867
CFS merit scores = 6.43874
CFS merit scores = 6.43889
CFS merit scores = 6.43906
CFS merit scores = 6.43923
CFS merit scores = 6.43933
CFS merit scores = 6.43929
CFS merit scores = 6.43935
CFS merit scores = 6.43927
CFS merit scores = 6.43917
CFS merit scores = 6.43908
CFS merit scores = 6.439
CFS merit scores = 6.43889
CFS merit scores = 6.43856
CFS merit scores = 6.43836
CFS merit scores = 6.43796
CFS merit scores = 6.43756
CFS merit scores = 6.43717
CFS merit scores = 6.43693
CFS merit scores = 6.4366
CFS merit scores = 6.43623
CFS merit scores = 6.43583
CFS merit scores = 6.43529
CFS merit scores = 6.43458
CFS merit scores = 6.43373
CFS merit scores = 6.43288
CFS merit scores = 6.43173
CFS merit scores = 6.43066
CFS merit scores = 6.4296
CFS merit scores = 6.42859
CFS merit scores = 6.42758
CFS merit scores = 6.42654
CFS merit scores = 6.42542
CFS merit scores = 6.42434
CFS merit scores = 6.42316
CFS merit scores = 6.42193
CFS merit scores = 6.42085
CFS merit scores = 6.41976
CFS merit scores = 6.41876
CFS merit scores = 6.41773
CFS merit scores = 6.41672
CFS merit scores = 6.41572
CFS merit scores = 6.41471
CFS merit scores = 6.41377
CFS merit scores = 6.4128
CFS merit scores = 6.41159
CFS merit scores = 6.41045
CFS merit scores = 6.40934
CFS merit scores = 6.4083
CFS merit scores = 6.40725
CFS merit scores = 6.40612
CFS merit scores = 6.4051
CFS merit scores = 6.40388
CFS merit scores = 6.40267
CFS merit scores = 6.40132
CFS merit scores = 6.39998
CFS merit scores = 6.39879
CFS merit scores = 6.39751
CFS merit scores = 6.39626
CFS merit scores = 6.39495
CFS merit scores = 6.39367
CFS merit scores = 6.3924
CFS merit scores = 6.39115
CFS merit scores = 6.38991
CFS merit scores = 6.38871
CFS merit scores = 6.38736
CFS merit scores = 6.38613
CFS merit scores = 6.38479
CFS merit scores = 6.38343
CFS merit scores = 6.38211
CFS merit scores = 6.38079
CFS merit scores = 6.37936
CFS merit scores = 6.37787
CFS merit scores = 6.37642
CFS merit scores = 6.37493
CFS merit scores = 6.37345
CFS merit scores = 6.37197
CFS merit scores = 6.37057
CFS merit scores = 6.36919
CFS merit scores = 6.36781
CFS merit scores = 6.36649
CFS merit scores = 6.36499
CFS merit scores = 6.36353
CFS merit scores = 6.36211
CFS merit scores = 6.36054
CFS merit scores = 6.35887
CFS merit scores = 6.35715
CFS merit scores = 6.35547
CFS merit scores = 6.35367
CFS merit scores = 6.35177
CFS merit scores = 6.34996
CFS merit scores = 6.34816
CFS merit scores = 6.34642
CFS merit scores = 6.34472
CFS merit scores = 6.34287
CFS merit scores = 6.34104
CFS merit scores = 6.33922
CFS merit scores = 6.33749
CFS merit scores = 6.3357
CFS merit scores = 6.33401
CFS merit scores = 6.33221
CFS merit scores = 6.33048
CFS merit scores = 6.32873
CFS merit scores = 6.32696
CFS merit scores = 6.32509
CFS merit scores = 6.3232
CFS merit scores = 6.32119
CFS merit scores = 6.31921
CFS merit scores = 6.31729
CFS merit scores = 6.31541
CFS merit scores = 6.31358
CFS merit scores = 6.31172
CFS merit scores = 6.30975
CFS merit scores = 6.30788
CFS merit scores = 6.30604
CFS merit scores = 6.30417
CFS merit scores = 6.30232
CFS merit scores = 6.30042
CFS merit scores = 6.29856
CFS merit scores = 6.29662
CFS merit scores = 6.2947
CFS merit scores = 6.29282
CFS merit scores = 6.29103
CFS merit scores = 6.28908
CFS merit scores = 6.28716
CFS merit scores = 6.28518
CFS merit scores = 6.28326
CFS merit scores = 6.28133
CFS merit scores = 6.27927
CFS merit scores = 6.27716
CFS merit scores = 6.27512
CFS merit scores = 6.27304
CFS merit scores = 6.27087
CFS merit scores = 6.26876
CFS merit scores = 6.26666
CFS merit scores = 6.2646
CFS merit scores = 6.26251
CFS merit scores = 6.26052
CFS merit scores = 6.2585
CFS merit scores = 6.25649
CFS merit scores = 6.25438
CFS merit scores = 6.25215
CFS merit scores = 6.24991
CFS merit scores = 6.24767
CFS merit scores = 6.2453
CFS merit scores = 6.24292
CFS merit scores = 6.24057
CFS merit scores = 6.2382
CFS merit scores = 6.23589
CFS merit scores = 6.2334
CFS merit scores = 6.23098
CFS merit scores = 6.22854
CFS merit scores = 6.22602
CFS merit scores = 6.22356
CFS merit scores = 6.22116
CFS merit scores = 6.21877
CFS merit scores = 6.21629
CFS merit scores = 6.2138
CFS merit scores = 6.21133
CFS merit scores = 6.20885
CFS merit scores = 6.2063
CFS merit scores = 6.20376
CFS merit scores = 6.20093
CFS merit scores = 6.19811
CFS merit scores = 6.1953
CFS merit scores = 6.1925
CFS merit scores = 6.18972
CFS merit scores = 6.18698
CFS merit scores = 6.18427
CFS merit scores = 6.18154
CFS merit scores = 6.17884
CFS merit scores = 6.17618
CFS merit scores = 6.17328
CFS merit scores = 6.17043
CFS merit scores = 6.16757
CFS merit scores = 6.16473
CFS merit scores = 6.16192
CFS merit scores = 6.15887
CFS merit scores = 6.15587
CFS merit scores = 6.15278
CFS merit scores = 6.14975
CFS merit scores = 6.14665
CFS merit scores = 6.14358
CFS merit scores = 6.14051
CFS merit scores = 6.13736
CFS merit scores = 6.13423
CFS merit scores = 6.13097
CFS merit scores = 6.12767
CFS merit scores = 6.12443
CFS merit scores = 6.12119
CFS merit scores = 6.11799
CFS merit scores = 6.11478
CFS merit scores = 6.11153
CFS merit scores = 6.10819
CFS merit scores = 6.10492
CFS merit scores = 6.10162
CFS merit scores = 6.09829
CFS merit scores = 6.09501
CFS merit scores = 6.09168
CFS merit scores = 6.08834
CFS merit scores = 6.08499
CFS merit scores = 6.08159
CFS merit scores = 6.07818
CFS merit scores = 6.07477
CFS merit scores = 6.07139
CFS merit scores = 6.06797
CFS merit scores = 6.06461
CFS merit scores = 6.06101
CFS merit scores = 6.05744
CFS merit scores = 6.05378
CFS merit scores = 6.05015
CFS merit scores = 6.04651
CFS merit scores = 6.04289
CFS merit scores = 6.03928
CFS merit scores = 6.03567
CFS merit scores = 6.03197
CFS merit scores = 6.02826
CFS merit scores = 6.02454
CFS merit scores = 6.02084
CFS merit scores = 6.01706
CFS merit scores = 6.01328
CFS merit scores = 6.00941
CFS merit scores = 6.00559
CFS merit scores = 6.00181
CFS merit scores = 5.99805
CFS merit scores = 5.99433
CFS merit scores = 5.99054
CFS merit scores = 5.98664
CFS merit scores = 5.98278
CFS merit scores = 5.97892
CFS merit scores = 5.97513
CFS merit scores = 5.97108
CFS merit scores = 5.96709
CFS merit scores = 5.96312
CFS merit scores = 5.95898
CFS merit scores = 5.95481
CFS merit scores = 5.95061
CFS merit scores = 5.94641
CFS merit scores = 5.94223
CFS merit scores = 5.93808
CFS merit scores = 5.93393
CFS merit scores = 5.92973
CFS merit scores = 5.92547
CFS merit scores = 5.92124
CFS merit scores = 5.91697
CFS merit scores = 5.91269
CFS merit scores = 5.90837
CFS merit scores = 5.90406
CFS merit scores = 5.89979
CFS merit scores = 5.89554
CFS merit scores = 5.89135
CFS merit scores = 5.88703
CFS merit scores = 5.88269
CFS merit scores = 5.87838
CFS merit scores = 5.87407
CFS merit scores = 5.86973
CFS merit scores = 5.86541
CFS merit scores = 5.86108
CFS merit scores = 5.8568
CFS merit scores = 5.85242
CFS merit scores = 5.84808
CFS merit scores = 5.84377
CFS merit scores = 5.83945
CFS merit scores = 5.83517
CFS merit scores = 5.8309
CFS merit scores = 5.82667
CFS merit scores = 5.82238
CFS merit scores = 5.81814
CFS merit scores = 5.81385
CFS merit scores = 5.80947
CFS merit scores = 5.80505
CFS merit scores = 5.8006
CFS merit scores = 5.79618
CFS merit scores = 5.79161
CFS merit scores = 5.78687
CFS merit scores = 5.78215
CFS merit scores = 5.77724
CFS merit scores = 5.77234
CFS merit scores = 5.76748
CFS merit scores = 5.7626
CFS merit scores = 5.75765
CFS merit scores = 5.75272
CFS merit scores = 5.74779
CFS merit scores = 5.74283
CFS merit scores = 5.73743
CFS merit scores = 5.73209
CFS merit scores = 5.72672
CFS merit scores = 5.72129
CFS merit scores = 5.7158
CFS merit scores = 5.71015
CFS merit scores = 5.70449
CFS merit scores = 5.69882
CFS merit scores = 5.69314
CFS merit scores = 5.6875
CFS merit scores = 5.68185
CFS merit scores = 5.67616
CFS merit scores = 5.6703
CFS merit scores = 5.66431
CFS merit scores = 5.65838
CFS merit scores = 5.65244
CFS merit scores = 5.64629
CFS merit scores = 5.64014
CFS merit scores = 5.63394
CFS merit scores = 5.62772
CFS merit scores = 5.62138
CFS merit scores = 5.61479
CFS merit scores = 5.6082
CFS merit scores = 5.60138
CFS merit scores = 5.59451
CFS merit scores = 5.5874
CFS merit scores = 5.58035
CFS merit scores = 5.57329
CFS merit scores = 5.56617
CFS merit scores = 5.55892
CFS merit scores = 5.5517
CFS merit scores = 5.54398
CFS merit scores = 5.53626
CFS merit scores = 5.52847
CFS merit scores = 5.52071
CFS merit scores = 5.51298
CFS merit scores = 5.50502
CFS merit scores = 5.49686
CFS merit scores = 5.48855
CFS merit scores = 5.47988
CFS merit scores = 5.46929
CFS merit scores = 5.45796
CFS merit scores = 5.4461
CFS merit scores = 5.4334
CFS merit scores = 5.41958
CFS merit scores = 5.39365
cnt = 1	feature = 81	correl = 0.454969	descr = Gibbs_of_Target_Sequence__Pos_19_Step_1
cnt = 2	feature = 2	correl = -0.147063	descr = Position_Specific_Bin_Base_0_Base_G
cnt = 3	feature = 852	correl = -0.0672022	descr = N_Gram_TGGC
cnt = 4	feature = 228	correl = 0.0333661	descr = N_Gram_ACT
cnt = 5	feature = 694	correl = -0.0287939	descr = N_Gram_GTCGG
cnt = 6	feature = 702	correl = -0.0405987	descr = N_Gram_GTGCC
cnt = 7	feature = 31	correl = -0.0421747	descr = Position_Specific_Bin_Base_11_Base_A
cnt = 8	feature = 326	correl = 0.0449991	descr = N_Gram_CAATC
cnt = 9	feature = 504	correl = -0.0370156	descr = N_Gram_CTTAA
cnt = 10	feature = 878	correl = -0.0364469	descr = N_Gram_TTACG
cnt = 11	feature = 800	correl = -0.0270379	descr = N_Gram_TCGCG
cnt = 12	feature = 676	correl = -0.0503748	descr = N_Gram_GGTTA
cnt = 13	feature = 423	correl = -0.0240213	descr = N_Gram_CGACA
cnt = 14	feature = 739	correl = 0.0307677	descr = N_Gram_TACCG
cnt = 15	feature = 461	correl = 0.0293775	descr = N_Gram_CGTCT
cnt = 16	feature = 432	correl = -0.0323233	descr = N_Gram_CGCAA
cnt = 17	feature = 768	correl = 0.0247007	descr = N_Gram_TATGC
cnt = 18	feature = 799	correl = 0.0389657	descr = N_Gram_TCGCA
cnt = 19	feature = 427	correl = -0.0470609	descr = N_Gram_CGAGT
cnt = 20	feature = 534	correl = -0.0230603	descr = N_Gram_GACGG
cnt = 21	feature = 284	correl = -0.024136	descr = N_Gram_ATCCC
cnt = 22	feature = 324	correl = 0.0443205	descr = N_Gram_CAAGC
cnt = 23	feature = 221	correl = -0.0215364	descr = N_Gram_ACGCA
cnt = 24	feature = 505	correl = 0.0343976	descr = N_Gram_CTTAG
cnt = 25	feature = 559	correl = 0.0543765	descr = N_Gram_GATTG
cnt = 26	feature = 683	correl = 0.0427867	descr = N_Gram_GTACC
cnt = 27	feature = 479	correl = 0.0647208	descr = N_Gram_CTATA
cnt = 28	feature = 760	correl = 0.023341	descr = N_Gram_TATAC
cnt = 29	feature = 773	correl = 0.0228362	descr = N_Gram_TATTG
cnt = 30	feature = 882	correl = 0.0663025	descr = N_Gram_TTAGT
cnt = 31	feature = 865	correl = 0.0359968	descr = N_Gram_TGTCG
cnt = 32	feature = 403	correl = 0.0287297	descr = N_Gram_CCGTC
cnt = 33	feature = 843	correl = -0.0297454	descr = N_Gram_TGCGC
cnt = 34	feature = 531	correl = -0.0440433	descr = N_Gram_GACCC
cnt = 35	feature = 600	correl = -0.0379972	descr = N_Gram_GCGGG
cnt = 36	feature = 536	correl = 0.0689568	descr = N_Gram_GACTA
cnt = 37	feature = 770	correl = 0.0295953	descr = N_Gram_TATGT
cnt = 38	feature = 707	correl = -0.0599098	descr = N_Gram_GTGGG
cnt = 39	feature = 327	correl = -0.0236347	descr = N_Gram_CAATT
cnt = 40	feature = 541	correl = -0.0333335	descr = N_Gram_GAGAT
cnt = 41	feature = 490	correl = 0.034106	descr = N_Gram_CTCTA
cnt = 42	feature = 558	correl = 0.0301534	descr = N_Gram_GATTA
cnt = 43	feature = 262	correl = 0.0308568	descr = N_Gram_AGTAA
cnt = 44	feature = 697	correl = 0.0491873	descr = N_Gram_GTCTA
cnt = 45	feature = 604	correl = -0.0604055	descr = N_Gram_GCGTT
cnt = 46	feature = 752	correl = 0.0510696	descr = N_Gram_TAGCA
cnt = 47	feature = 732	correl = -0.0375029	descr = N_Gram_TAATC
cnt = 48	feature = 435	correl = -0.0418346	descr = N_Gram_CGCCC
cnt = 49	feature = 406	correl = 0.0448209	descr = N_Gram_CCTAA
cnt = 50	feature = 625	correl = 0.0372811	descr = N_Gram_GGAAT
cnt = 51	feature = 601	correl = -0.0427984	descr = N_Gram_GCGGT
cnt = 52	feature = 304	correl = -0.0221279	descr = N_Gram_ATGTA
cnt = 53	feature = 334	correl = -0.0307071	descr = N_Gram_CACGA
cnt = 54	feature = 335	correl = -0.044907	descr = N_Gram_CACGG
cnt = 55	feature = 916	correl = 0.0238285	descr = N_Gram_TTTAC
cnt = 56	feature = 264	correl = 0.0892963	descr = N_Gram_AGTCG
cnt = 57	feature = 310	correl = 0.0403076	descr = N_Gram_ATTCG
cnt = 58	feature = 838	correl = 0.0283487	descr = N_Gram_TGCAT
cnt = 59	feature = 614	correl = -0.0372165	descr = N_Gram_GCTGA
cnt = 60	feature = 47	correl = 0.0378871	descr = Position_Specific_Bin_Base_17_Base_A
cnt = 61	feature = 289	correl = 0.0319357	descr = N_Gram_ATCGC
cnt = 62	feature = 687	correl = 0.0479308	descr = N_Gram_GTCAA
cnt = 63	feature = 681	correl = 0.0355165	descr = N_Gram_GTAAG
cnt = 64	feature = 657	correl = -0.0872542	descr = N_Gram_GGGCC
cnt = 65	feature = 590	correl = -0.0557502	descr = N_Gram_GCCTT
cnt = 66	feature = 526	correl = 0.0558423	descr = N_Gram_GACAA
cnt = 67	feature = 451	correl = -0.0582348	descr = N_Gram_CGGGG
cnt = 68	feature = 206	correl = 0.0470174	descr = N_Gram_ACAGT
cnt = 69	feature = 580	correl = -0.0546407	descr = N_Gram_GCCCC
cnt = 70	feature = 515	correl = -0.0259974	descr = N_Gram_GAAAA
cnt = 71	feature = 588	correl = 0.0310278	descr = N_Gram_GCCTA
cnt = 72	feature = 271	correl = -0.0218159	descr = N_Gram_ATACA
cnt = 73	feature = 848	correl = 0.0305685	descr = N_Gram_TGCTT
cnt = 74	feature = 396	correl = -0.0586538	descr = N_Gram_CCGAT
cnt = 75	feature = 325	correl = 0.0252918	descr = N_Gram_CAAGG
cnt = 76	feature = 880	correl = 0.0609708	descr = N_Gram_TTAGA
cnt = 77	feature = 920	correl = -0.0222438	descr = N_Gram_TTTCG
cnt = 78	feature = 610	correl = -0.0486845	descr = N_Gram_GCTCC
cnt = 79	feature = 257	correl = -0.0215444	descr = N_Gram_AGGCC
cnt = 80	feature = 767	correl = 0.0683243	descr = N_Gram_TATGA
cnt = 81	feature = 313	correl = -0.0231806	descr = N_Gram_ATTGA
cnt = 82	feature = 540	correl = 0.0311124	descr = N_Gram_GAGAA
cnt = 83	feature = 298	correl = 0.0220987	descr = N_Gram_ATGCA
cnt = 84	feature = 586	correl = -0.0232895	descr = N_Gram_GCCGG
cnt = 85	feature = 466	correl = -0.0782121	descr = N_Gram_CGTTC
cnt = 86	feature = 530	correl = -0.0405223	descr = N_Gram_GACCA
cnt = 87	feature = 476	correl = 0.0299688	descr = N_Gram_CTAGA
cnt = 88	feature = 394	correl = -0.0423004	descr = N_Gram_CCGAC
cnt = 89	feature = 653	correl = -0.0684294	descr = N_Gram_GGGAA
cnt = 90	feature = 354	correl = 0.0319448	descr = N_Gram_CATAG
cnt = 91	feature = 744	correl = 0.0706332	descr = N_Gram_TACTA
cnt = 92	feature = 438	correl = -0.0615769	descr = N_Gram_CGCGG
cnt = 93	feature = 260	correl = 0.0904519	descr = N_Gram_AGGTA
cnt = 94	feature = 8	correl = 0.0505531	descr = Position_Specific_Bin_Base_2_Base_C
cnt = 95	feature = 341	correl = -0.0593673	descr = N_Gram_CAGAG
cnt = 96	feature = 593	correl = -0.0437473	descr = N_Gram_GCGCA
cnt = 97	feature = 790	correl = 0.033046	descr = N_Gram_TCCGT
cnt = 98	feature = 612	correl = 0.0368267	descr = N_Gram_GCTCT
cnt = 99	feature = 876	correl = 0.0590329	descr = N_Gram_TTACA
cnt = 100	feature = 485	correl = 0.029988	descr = N_Gram_CTCAT
cnt = 101	feature = 567	correl = -0.0456628	descr = N_Gram_GCACC
cnt = 102	feature = 709	correl = 0.0277266	descr = N_Gram_GTGTA
cnt = 103	feature = 321	correl = 0.0752536	descr = N_Gram_CAACA
cnt = 104	feature = 220	correl = -0.0375172	descr = N_Gram_ACGAC
cnt = 105	feature = 741	correl = -0.0312477	descr = N_Gram_TACG
cnt = 106	feature = 288	correl = 0.0371642	descr = N_Gram_ATCGA
cnt = 107	feature = 270	correl = 0.0221989	descr = N_Gram_ATAAG
cnt = 108	feature = 705	correl = -0.0567607	descr = N_Gram_GTGGA
cnt = 109	feature = 483	correl = -0.0503339	descr = N_Gram_CTCAA
cnt = 110	feature = 4	correl = -0.0262092	descr = Position_Specific_Bin_Base_1_Base_C
cnt = 111	feature = 626	correl = 0.0256932	descr = N_Gram_GGACA
cnt = 112	feature = 726	correl = 0.0529326	descr = N_Gram_TAAAC
cnt = 113	feature = 925	correl = 0.0535236	descr = N_Gram_TTTGT
cnt = 114	feature = 340	correl = -0.0402911	descr = N_Gram_CAGAC
cnt = 115	feature = 717	correl = -0.0252039	descr = N_Gram_GTTGC
cnt = 116	feature = 415	correl = -0.0556478	descr = N_Gram_CCTGC
cnt = 117	feature = 314	correl = 0.023138	descr = N_Gram_ATTGC
cnt = 118	feature = 366	correl = -0.0374787	descr = N_Gram_CCAAA
cnt = 119	feature = 659	correl = -0.0254563	descr = N_Gram_GGGCT
cnt = 120	feature = 703	correl = -0.031064	descr = N_Gram_GTGCG
cnt = 121	feature = 458	correl = 0.0292818	descr = N_Gram_CGTCA
cnt = 122	feature = 39	correl = -0.0321778	descr = Position_Specific_Bin_Base_14_Base_C
cnt = 123	feature = 231	correl = 0.0249798	descr = N_Gram_ACTAG
cnt = 124	feature = 714	correl = -0.0238204	descr = N_Gram_GTTCA
cnt = 125	feature = 713	correl = -0.0498303	descr = N_Gram_GTTAG
cnt = 126	feature = 49	correl = -0.0680719	descr = Position_Specific_Bin_Base_17_Base_G
cnt = 127	feature = 856	correl = -0.0524743	descr = N_Gram_TGGGA
cnt = 128	feature = 46	correl = -0.0594622	descr = Position_Specific_Bin_Base_16_Base_G
cnt = 129	feature = 52	correl = -0.0610258	descr = Position_Specific_Bin_Base_18_Base_G
cnt = 130	feature = 337	correl = 0.0445031	descr = N_Gram_CACTC
cnt = 131	feature = 820	correl = 0.0216317	descr = N_Gram_TCTGT
cnt = 132	feature = 892	correl = 0.0242208	descr = N_Gram_TTCGC
cnt = 133	feature = 596	correl = -0.0353826	descr = N_Gram_GCGCT
cnt = 134	feature = 11	correl = 0.0675327	descr = Position_Specific_Bin_Base_3_Base_G
cnt = 135	feature = 791	correl = 0.0684264	descr = N_Gram_TCCTA
cnt = 136	feature = 721	correl = 0.0265224	descr = N_Gram_GTTTC
cnt = 137	feature = 348	correl = -0.100278	descr = N_Gram_CAGGG
cnt = 138	feature = 519	correl = -0.0472587	descr = N_Gram_GAAGA
cnt = 139	feature = 740	correl = 0.0379983	descr = N_Gram_TACCT
cnt = 140	feature = 733	correl = 0.0387441	descr = N_Gram_TAATT
cnt = 141	feature = 307	correl = 0.0254628	descr = N_Gram_ATTAG
cnt = 142	feature = 60	correl = -0.181844	descr = Position_Specific_Bin_Base_20_Base_G
cnt = 143	feature = 489	correl = -0.0524161	descr = N_Gram_CTCGT
cnt = 144	feature = 308	correl = 0.0786281	descr = N_Gram_ATTAT
cnt = 145	feature = 850	correl = 0.0228985	descr = N_Gram_TGGAC
cnt = 146	feature = 17	correl = 0.0296634	descr = Position_Specific_Bin_Base_6_Base_A
cnt = 147	feature = 382	correl = -0.0567581	descr = N_Gram_CCCCG
cnt = 148	feature = 275	correl = 0.0456195	descr = N_Gram_ATAGG
cnt = 149	feature = 828	correl = 0.0377702	descr = N_Gram_TGAAC
cnt = 150	feature = 329	correl = -0.0250619	descr = N_Gram_CACAT
cnt = 151	feature = 7	correl = -0.0489259	descr = Position_Specific_Bin_Base_2_Base_A
cnt = 152	feature = 646	correl = -0.0834023	descr = N_Gram_GGCGG
cnt = 153	feature = 316	correl = 0.0452548	descr = N_Gram_ATTGT
cnt = 154	feature = 759	correl = 0.0693756	descr = N_Gram_TATAA
cnt = 155	feature = 647	correl = -0.058523	descr = N_Gram_GGCGT
cnt = 156	feature = 765	correl = 0.0540482	descr = N_Gram_TATCG
cnt = 157	feature = 547	correl = -0.0226253	descr = N_Gram_GAGGT
cnt = 158	feature = 242	correl = -0.0243207	descr = N_Gram_AGAGA
cnt = 159	feature = 572	correl = -0.0430721	descr = N_Gram_GCATA
cnt = 160	feature = 565	correl = -0.060193	descr = N_Gram_GCAAT
cnt = 161	feature = 433	correl = -0.023467	descr = N_Gram_CGCAC
cnt = 162	feature = 769	correl = 0.0347047	descr = N_Gram_TATGG
cnt = 163	feature = 42	correl = 0.069752	descr = Position_Specific_Bin_Base_15_Base_A
cnt = 164	feature = 672	correl = -0.0358006	descr = N_Gram_GGTGA
cnt = 165	feature = 57	correl = 0.0629268	descr = Position_Specific_Bin_Base_19_Base_T
cnt = 166	feature = 668	correl = 0.0568565	descr = N_Gram_GGTAA
cnt = 167	feature = 927	correl = 0.0261996	descr = N_Gram_TTTTA
cnt = 168	feature = 286	correl = 0.0248526	descr = N_Gram_ATCCT
cnt = 169	feature = 677	correl = -0.0531301	descr = N_Gram_GGTTG
cnt = 170	feature = 840	correl = -0.050016	descr = N_Gram_TGCCC
cnt = 171	feature = 753	correl = 0.0822683	descr = N_Gram_TAGCT
cnt = 172	feature = 814	correl = 0.0479459	descr = N_Gram_TCTCA
cnt = 173	feature = 493	correl = -0.0281384	descr = N_Gram_CTGAG
cnt = 174	feature = 345	correl = -0.0306485	descr = N_Gram_CAGCG
cnt = 175	feature = 0	correl = 0.0359073	descr = Position_Specific_Bin_Base_0_Base_A
cnt = 176	feature = 383	correl = -0.0308051	descr = N_Gram_CCCCT
cnt = 177	feature = 595	correl = -0.0866808	descr = N_Gram_GCGCG
cnt = 178	feature = 786	correl = 0.0442409	descr = N_Gram_TCCAT
cnt = 179	feature = 37	correl = -0.0278338	descr = Position_Specific_Bin_Base_13_Base_T
cnt = 180	feature = 25	correl = -0.0234939	descr = Position_Specific_Bin_Base_9_Base_C
cnt = 181	feature = 14	correl = -0.07136	descr = Position_Specific_Bin_Base_4_Base_C
cnt = 182	feature = 511	correl = 0.0460087	descr = N_Gram_CTTGT
cnt = 183	feature = 632	correl = -0.0420013	descr = N_Gram_GGATG
cnt = 184	feature = 446	correl = -0.0872732	descr = N_Gram_CGGCC
cnt = 185	feature = 622	correl = -0.0386947	descr = N_Gram_GGAAA
cnt = 186	feature = 537	correl = -0.0320414	descr = N_Gram_GACTC
cnt = 187	feature = 901	correl = 0.0652869	descr = N_Gram_TTGAA
cnt = 188	feature = 336	correl = -0.0434398	descr = N_Gram_CACGT
cnt = 189	feature = 344	correl = -0.0413031	descr = N_Gram_CAGCC
cnt = 190	feature = 649	correl = -0.0550234	descr = N_Gram_GGCTG
cnt = 191	feature = 230	correl = 0.0728143	descr = N_Gram_ACTAC
cnt = 192	feature = 780	correl = 0.0322265	descr = N_Gram_TCACC
cnt = 193	feature = 904	correl = 0.0376613	descr = N_Gram_TTGCA
cnt = 194	feature = 788	correl = -0.0314907	descr = N_Gram_TCCCA
cnt = 195	feature = 662	correl = -0.0727692	descr = N_Gram_GGGGC
cnt = 196	feature = 749	correl = 0.0536343	descr = N_Gram_TAGAC
cnt = 197	feature = 888	correl = 0.0368351	descr = N_Gram_TTCAT
cnt = 198	feature = 834	correl = 0.0368928	descr = N_Gram_TGATC
cnt = 199	feature = 217	correl = -0.0367822	descr = N_Gram_ACCGG
cnt = 200	feature = 16	correl = 0.0503412	descr = Position_Specific_Bin_Base_5_Base_T
cnt = 201	feature = 779	correl = 0.0242294	descr = N_Gram_TCAAG
cnt = 202	feature = 831	correl = 0.0254329	descr = N_Gram_TGAGA
cnt = 203	feature = 598	correl = -0.0327191	descr = N_Gram_GCGGA
cnt = 204	feature = 627	correl = -0.0617935	descr = N_Gram_GGACC
cnt = 205	feature = 695	correl = 0.0709309	descr = N_Gram_GTCGT
cnt = 206	feature = 545	correl = -0.0668399	descr = N_Gram_GAGGC
cnt = 207	feature = 552	correl = 0.0639822	descr = N_Gram_GATAT
cnt = 208	feature = 624	correl = -0.0588961	descr = N_Gram_GGAAG
cnt = 209	feature = 299	correl = 0.0422294	descr = N_Gram_ATGCT
cnt = 210	feature = 5	correl = -0.0825557	descr = Position_Specific_Bin_Base_1_Base_G
cnt = 211	feature = 640	correl = -0.0861605	descr = N_Gram_GGCCA
cnt = 212	feature = 481	correl = 0.0352958	descr = N_Gram_CTATG
cnt = 213	feature = 256	correl = -0.0297799	descr = N_Gram_AGGAG
cnt = 214	feature = 924	correl = 0.0375515	descr = N_Gram_TTTGG
cnt = 215	feature = 685	correl = 0.0267	descr = N_Gram_GTATT
cnt = 216	feature = 538	correl = 0.0547328	descr = N_Gram_GACTG
cnt = 217	feature = 350	correl = 0.0310385	descr = N_Gram_CAGTA
cnt = 218	feature = 23	correl = -0.088087	descr = Position_Specific_Bin_Base_8_Base_C
cnt = 219	feature = 579	correl = -0.0830159	descr = N_Gram_GCCCA
cnt = 220	feature = 277	correl = 0.0396822	descr = N_Gram_ATATA
cnt = 221	feature = 254	correl = -0.0214251	descr = N_Gram_AGCTC
cnt = 222	feature = 398	correl = -0.040361	descr = N_Gram_CCGCA
cnt = 223	feature = 555	correl = -0.0427739	descr = N_Gram_GATGG
cnt = 224	feature = 663	correl = -0.0470395	descr = N_Gram_GGGGT
cnt = 225	feature = 292	correl = 0.0468474	descr = N_Gram_ATCTG
cnt = 226	feature = 669	correl = 0.0290156	descr = N_Gram_GGTCA
cnt = 227	feature = 35	correl = -0.0244617	descr = Position_Specific_Bin_Base_12_Base_C
cnt = 228	feature = 32	correl = -0.0530523	descr = Position_Specific_Bin_Base_11_Base_G
cnt = 229	feature = 55	correl = -0.115831	descr = Position_Specific_Bin_Base_19_Base_C
cnt = 230	feature = 680	correl = 0.0542346	descr = N_Gram_GTAAA
cnt = 231	feature = 589	correl = -0.0648497	descr = N_Gram_GCCTC
cnt = 232	feature = 654	correl = -0.0656479	descr = N_Gram_GGGAG
cnt = 233	feature = 332	correl = -0.0353758	descr = N_Gram_CACCT
cnt = 234	feature = 389	correl = -0.0479438	descr = N_Gram_CCCTC
cnt = 235	feature = 38	correl = 0.11157	descr = Position_Specific_Bin_Base_14_Base_A
cnt = 236	feature = 283	correl = 0.0416714	descr = N_Gram_ATCCA
cnt = 237	feature = 291	correl = 0.0768621	descr = N_Gram_ATCTC
cnt = 238	feature = 911	correl = 0.026349	descr = N_Gram_TTGTC
cnt = 239	feature = 517	correl = -0.0268498	descr = N_Gram_GAACT
cnt = 240	feature = 1	correl = 0.102771	descr = Position_Specific_Bin_Base_0_Base_C
cnt = 241	feature = 359	correl = 0.0400605	descr = N_Gram_CATGA
cnt = 242	feature = 20	correl = -0.141584	descr = Position_Specific_Bin_Base_7_Base_C
cnt = 243	feature = 577	correl = -0.0655626	descr = N_Gram_GCCAG
cnt = 244	feature = 823	correl = 0.0238778	descr = N_Gram_TCTTG
cnt = 245	feature = 755	correl = 0.0315348	descr = N_Gram_TAGT
cnt = 246	feature = 44	correl = 0.0745378	descr = Position_Specific_Bin_Base_16_Base_A
cnt = 247	feature = 6	correl = 0.0275521	descr = Position_Specific_Bin_Base_1_Base_T
cnt = 248	feature = 603	correl = -0.0675003	descr = N_Gram_GCGTC
cnt = 249	feature = 232	correl = 0.0489771	descr = N_Gram_ACTCT
cnt = 250	feature = 774	correl = 0.0395249	descr = N_Gram_TATTT
cnt = 251	feature = 243	correl = -0.0215737	descr = N_Gram_AGAGG
cnt = 252	feature = 556	correl = -0.0435685	descr = N_Gram_GATGT
cnt = 253	feature = 499	correl = -0.0220526	descr = N_Gram_CTGGG
cnt = 254	feature = 473	correl = 0.0428774	descr = N_Gram_CTACA
cnt = 255	feature = 718	correl = -0.0294764	descr = N_Gram_GTTGG
cnt = 256	feature = 496	correl = -0.0452246	descr = N_Gram_CTGCC
cnt = 257	feature = 789	correl = -0.0514006	descr = N_Gram_TCCCC
cnt = 258	feature = 574	correl = 0.0447432	descr = N_Gram_GCATT
cnt = 259	feature = 582	correl = -0.0605027	descr = N_Gram_GCCCT
cnt = 260	feature = 643	correl = -0.0317489	descr = N_Gram_GGCCT
cnt = 261	feature = 450	correl = -0.0646319	descr = N_Gram_CGGGC
cnt = 262	feature = 706	correl = -0.0754493	descr = N_Gram_GTGGC
cnt = 263	feature = 521	correl = 0.0373907	descr = N_Gram_GAAGG
cnt = 264	feature = 568	correl = -0.0453997	descr = N_Gram_GCACG
cnt = 265	feature = 811	correl = 0.0460083	descr = N_Gram_TCTAG
cnt = 266	feature = 355	correl = 0.0268809	descr = N_Gram_CATAT
cnt = 267	feature = 573	correl = 0.0367748	descr = N_Gram_GCATC
cnt = 268	feature = 491	correl = -0.0220331	descr = N_Gram_CTCTC
cnt = 269	feature = 794	correl = 0.045831	descr = N_Gram_TCCTT
cnt = 270	feature = 368	correl = -0.0627022	descr = N_Gram_CCACC
cnt = 271	feature = 41	correl = 0.0728982	descr = Position_Specific_Bin_Base_14_Base_T
cnt = 272	feature = 812	correl = 0.038798	descr = N_Gram_TCTAT
cnt = 273	feature = 33	correl = 0.11286	descr = Position_Specific_Bin_Base_11_Base_T
cnt = 274	feature = 750	correl = 0.0546156	descr = N_Gram_TAGAG
cnt = 275	feature = 452	correl = -0.0466502	descr = N_Gram_CGGGT
cnt = 276	feature = 837	correl = 0.0394733	descr = N_Gram_TGCAA
cnt = 277	feature = 28	correl = -0.0796189	descr = Position_Specific_Bin_Base_10_Base_C
cnt = 278	feature = 48	correl = -0.027326	descr = Position_Specific_Bin_Base_17_Base_C
cnt = 279	feature = 21	correl = 0.0722772	descr = Position_Specific_Bin_Base_7_Base_T
cnt = 280	feature = 910	correl = 0.0497493	descr = N_Gram_TTGTA
cnt = 281	feature = 884	correl = 0.0423383	descr = N_Gram_TTATC
cnt = 282	feature = 502	correl = 0.05581	descr = N_Gram_CTGTT
cnt = 283	feature = 24	correl = 0.0687671	descr = Position_Specific_Bin_Base_8_Base_T
cnt = 284	feature = 917	correl = 0.0544387	descr = N_Gram_TTTAG
cnt = 285	feature = 9	correl = 0.122208	descr = Position_Specific_Bin_Base_2_Base_G
cnt = 286	feature = 796	correl = 0.0268411	descr = N_Gram_TCGA
cnt = 287	feature = 638	correl = -0.0334298	descr = N_Gram_GGCAG
cnt = 288	feature = 56	correl = -0.124906	descr = Position_Specific_Bin_Base_19_Base_G
cnt = 289	feature = 696	correl = 0.0279279	descr = N_Gram_GTCT
cnt = 290	feature = 700	correl = 0.0374202	descr = N_Gram_GTGAA
cnt = 291	feature = 712	correl = -0.0322892	descr = N_Gram_GTTA
cnt = 292	feature = 785	correl = 0.0389594	descr = N_Gram_TCATC
cnt = 293	feature = 470	correl = 0.0241523	descr = N_Gram_CTAA
cnt = 294	feature = 650	correl = -0.0231776	descr = N_Gram_GGCTT
cnt = 295	feature = 358	correl = 0.0292319	descr = N_Gram_CATG
cnt = 296	feature = 213	correl = -0.0817516	descr = N_Gram_ACCAC
cnt = 297	feature = 907	correl = 0.0398937	descr = N_Gram_TTGGA
cnt = 298	feature = 58	correl = 0.366173	descr = Position_Specific_Bin_Base_20_Base_A
cnt = 299	feature = 616	correl = -0.0358114	descr = N_Gram_GCTGG
cnt = 300	feature = 210	correl = 0.0244277	descr = N_Gram_ACATT
cnt = 301	feature = 708	correl = 0.0254118	descr = N_Gram_GTGT
cnt = 302	feature = 492	correl = 0.0355478	descr = N_Gram_CTCTT
cnt = 303	feature = 875	correl = 0.0290211	descr = N_Gram_TTAC
cnt = 304	feature = 43	correl = -0.0399275	descr = Position_Specific_Bin_Base_15_Base_G
cnt = 305	feature = 278	correl = 0.047576	descr = N_Gram_ATATG
cnt = 306	feature = 772	correl = 0.0594775	descr = N_Gram_TATTC
cnt = 307	feature = 29	correl = -0.0531629	descr = Position_Specific_Bin_Base_10_Base_G
cnt = 308	feature = 263	correl = 0.03407	descr = N_Gram_AGTC
cnt = 309	feature = 897	correl = 0.0892041	descr = N_Gram_TTCTG
cnt = 310	feature = 40	correl = -0.154096	descr = Position_Specific_Bin_Base_14_Base_G
cnt = 311	feature = 416	correl = -0.0338979	descr = N_Gram_CCTGG
cnt = 312	feature = 15	correl = -0.0559338	descr = Position_Specific_Bin_Base_5_Base_C
cnt = 313	feature = 462	correl = 0.0240301	descr = N_Gram_CGTG
cnt = 314	feature = 10	correl = -0.126621	descr = Position_Specific_Bin_Base_2_Base_T
cnt = 315	feature = 798	correl = 0.0442783	descr = N_Gram_TCGC
cnt = 316	feature = 494	correl = 0.044157	descr = N_Gram_CTGAT
cnt = 317	feature = 510	correl = -0.0266417	descr = N_Gram_CTTGG
cnt = 318	feature = 867	correl = 0.0309817	descr = N_Gram_TGTG
cnt = 319	feature = 59	correl = -0.314185	descr = Position_Specific_Bin_Base_20_Base_C
cnt = 320	feature = 606	correl = 0.0341885	descr = N_Gram_GCTA
cnt = 321	feature = 658	correl = -0.0848546	descr = N_Gram_GGGCG
cnt = 322	feature = 792	correl = -0.0320976	descr = N_Gram_TCCTC
cnt = 323	feature = 913	correl = 0.0448265	descr = N_Gram_TTGTT
cnt = 324	feature = 819	correl = 0.034591	descr = N_Gram_TCTGG
cnt = 325	feature = 554	correl = -0.0282659	descr = N_Gram_GATGA
cnt = 326	feature = 674	correl = -0.0974016	descr = N_Gram_GGTGG
cnt = 327	feature = 241	correl = 0.0501374	descr = N_Gram_AGACA
cnt = 328	feature = 818	correl = 0.0928901	descr = N_Gram_TCTGC
cnt = 329	feature = 738	correl = 0.038029	descr = N_Gram_TACC
cnt = 330	feature = 829	correl = 0.052515	descr = N_Gram_TGAAG
cnt = 331	feature = 815	correl = 0.0281054	descr = N_Gram_TCTCC
cnt = 332	feature = 684	correl = 0.0252647	descr = N_Gram_GTAT
cnt = 333	feature = 631	correl = -0.0497923	descr = N_Gram_GGAGG
cnt = 334	feature = 701	correl = -0.045058	descr = N_Gram_GTGC
cnt = 335	feature = 751	correl = 0.0645506	descr = N_Gram_TAGC
cnt = 336	feature = 641	correl = -0.107252	descr = N_Gram_GGCCC
cnt = 337	feature = 921	correl = 0.0413989	descr = N_Gram_TTTCT
cnt = 338	feature = 857	correl = -0.0563053	descr = N_Gram_TGGGG
cnt = 339	feature = 442	correl = -0.021884	descr = N_Gram_CGGA
cnt = 340	feature = 522	correl = 0.0583837	descr = N_Gram_GAAT
cnt = 341	feature = 409	correl = -0.0221631	descr = N_Gram_CCTCA
cnt = 342	feature = 645	correl = -0.0754111	descr = N_Gram_GGCGC
cnt = 343	feature = 412	correl = -0.0760356	descr = N_Gram_CCTCT
cnt = 344	feature = 729	correl = 0.071223	descr = N_Gram_TAAG
cnt = 345	feature = 806	correl = 0.0528287	descr = N_Gram_TCGT
cnt = 346	feature = 871	correl = 0.0655921	descr = N_Gram_TGTTT
cnt = 347	feature = 851	correl = 0.0215994	descr = N_Gram_TGGAT
cnt = 348	feature = 229	correl = 0.0515418	descr = N_Gram_ACTA
cnt = 349	feature = 777	correl = 0.0218792	descr = N_Gram_TCAA
cnt = 350	feature = 900	correl = 0.0581679	descr = N_Gram_TTGA
cnt = 351	feature = 822	correl = 0.0415391	descr = N_Gram_TCTTC
cnt = 352	feature = 249	correl = -0.0444326	descr = N_Gram_AGCC
cnt = 353	feature = 251	correl = -0.0500785	descr = N_Gram_AGCG
cnt = 354	feature = 864	correl = 0.0309941	descr = N_Gram_TGTC
cnt = 355	feature = 273	correl = 0.0410528	descr = N_Gram_ATAG
cnt = 356	feature = 615	correl = -0.0495697	descr = N_Gram_GCTGC
cnt = 357	feature = 436	correl = -0.0758098	descr = N_Gram_CGCG
cnt = 358	feature = 883	correl = 0.0470863	descr = N_Gram_TTAT
cnt = 359	feature = 82	correl = 0.431022	descr = Gibbs_of_Target_Sequence__Pos_20_Step_1
cnt = 360	feature = 802	correl = -0.05458	descr = N_Gram_TCGG
cnt = 361	feature = 258	correl = -0.0416937	descr = N_Gram_AGGG
cnt = 362	feature = 233	correl = 0.0484554	descr = N_Gram_ACTG
cnt = 363	feature = 392	correl = -0.0985087	descr = N_Gram_CCGA
cnt = 364	feature = 889	correl = 0.0239942	descr = N_Gram_TTCC
cnt = 365	feature = 735	correl = 0.040178	descr = N_Gram_TACA
cnt = 366	feature = 898	correl = 0.0471651	descr = N_Gram_TTCTT
cnt = 367	feature = 529	correl = -0.0693236	descr = N_Gram_GACC
cnt = 368	feature = 297	correl = 0.038053	descr = N_Gram_ATGC
cnt = 369	feature = 312	correl = 0.0580451	descr = N_Gram_ATTG
cnt = 370	feature = 342	correl = -0.0451311	descr = N_Gram_CAGC
cnt = 371	feature = 514	correl = -0.0222298	descr = N_Gram_GAAA
cnt = 372	feature = 743	correl = 0.0512363	descr = N_Gram_TACT
cnt = 373	feature = 525	correl = 0.0369199	descr = N_Gram_GACA
cnt = 374	feature = 675	correl = -0.03054	descr = N_Gram_GGTT
cnt = 375	feature = 214	correl = -0.0366295	descr = N_Gram_ACCC
cnt = 376	feature = 346	correl = -0.0562806	descr = N_Gram_CAGG
cnt = 377	feature = 478	correl = 0.0514618	descr = N_Gram_CTAT
cnt = 378	feature = 903	correl = 0.0463944	descr = N_Gram_TTGC
cnt = 379	feature = 306	correl = 0.0635065	descr = N_Gram_ATTA
cnt = 380	feature = 282	correl = 0.0359167	descr = N_Gram_ATCC
cnt = 381	feature = 535	correl = 0.0375623	descr = N_Gram_GACT
cnt = 382	feature = 692	correl = 0.0389828	descr = N_Gram_GTCG
cnt = 383	feature = 583	correl = -0.0462521	descr = N_Gram_GCCG
cnt = 384	feature = 501	correl = 0.0429511	descr = N_Gram_CTGT
cnt = 385	feature = 667	correl = 0.0287515	descr = N_Gram_GGTA
cnt = 386	feature = 699	correl = 0.0234552	descr = N_Gram_GTGA
cnt = 387	feature = 475	correl = 0.0616943	descr = N_Gram_CTAG
cnt = 388	feature = 384	correl = -0.10853	descr = N_Gram_CCCG
cnt = 389	feature = 763	correl = 0.0528137	descr = N_Gram_TATC
cnt = 390	feature = 377	correl = -0.0949316	descr = N_Gram_CCCA
cnt = 391	feature = 679	correl = 0.0593341	descr = N_Gram_GTAA
cnt = 392	feature = 367	correl = -0.0507116	descr = N_Gram_CCAC
cnt = 393	feature = 67	correl = 0.0591781	descr = Gibbs_of_Target_Sequence__Pos_5_Step_1
cnt = 394	feature = 105	correl = -0.0577757	descr = Xue_Structure_Feature_A100
cnt = 395	feature = 518	correl = -0.02915	descr = N_Gram_GAAG
cnt = 396	feature = 704	correl = -0.0978076	descr = N_Gram_GTGG
cnt = 397	feature = 860	correl = 0.056141	descr = N_Gram_TGTA
cnt = 398	feature = 915	correl = 0.0323899	descr = N_Gram_TTTA
cnt = 399	feature = 716	correl = -0.050425	descr = N_Gram_GTTG
cnt = 400	feature = 652	correl = -0.079287	descr = N_Gram_GGGA
cnt = 401	feature = 64	correl = -0.0314345	descr = Gibbs_of_Target_Sequence__Pos_1_Step_1
cnt = 402	feature = 370	correl = -0.0842086	descr = N_Gram_CCAG
cnt = 403	feature = 311	correl = 0.0904501	descr = N_Gram_ATTCT
cnt = 404	feature = 79	correl = 0.105287	descr = Gibbs_of_Target_Sequence__Pos_17_Step_1
cnt = 405	feature = 553	correl = -0.04007	descr = N_Gram_GATG
cnt = 406	feature = 74	correl = 0.0284121	descr = Gibbs_of_Target_Sequence__Pos_12_Step_1
cnt = 407	feature = 665	correl = -0.0834309	descr = N_Gram_GGGTG
cnt = 408	feature = 207	correl = 0.0738543	descr = N_Gram_ACAT
cnt = 409	feature = 922	correl = 0.0920452	descr = N_Gram_TTTG
cnt = 410	feature = 508	correl = 0.0448195	descr = N_Gram_CTTG
cnt = 411	feature = 787	correl = -0.046991	descr = N_Gram_TCCC
cnt = 412	feature = 660	correl = -0.0882218	descr = N_Gram_GGGG
cnt = 413	feature = 240	correl = 0.0295576	descr = N_Gram_AGAC
cnt = 414	feature = 65	correl = -0.160625	descr = Gibbs_of_Target_Sequence__Pos_2_Step_1
cnt = 415	feature = 621	correl = -0.0494522	descr = N_Gram_GGAA
cnt = 416	feature = 66	correl = 0.0915453	descr = Gibbs_of_Target_Sequence__Pos_4_Step_1
cnt = 417	feature = 613	correl = -0.0230936	descr = N_Gram_GCTG
cnt = 418	feature = 879	correl = 0.0491662	descr = N_Gram_TTAG
cnt = 419	feature = 294	correl = 0.0409083	descr = N_Gram_ATGA
cnt = 420	feature = 356	correl = 0.0254356	descr = N_Gram_CATC
cnt = 421	feature = 506	correl = 0.0240482	descr = N_Gram_CTTC
cnt = 422	feature = 766	correl = 0.0727525	descr = N_Gram_TATG
cnt = 423	feature = 544	correl = -0.0601757	descr = N_Gram_GAGG
cnt = 424	feature = 926	correl = 0.0328692	descr = N_Gram_TTTT
cnt = 425	feature = 592	correl = -0.0707492	descr = N_Gram_GCGC
cnt = 426	feature = 813	correl = 0.0581741	descr = N_Gram_TCTC
cnt = 427	feature = 80	correl = 0.197882	descr = Gibbs_of_Target_Sequence__Pos_18_Step_1
cnt = 428	feature = 70	correl = 0.0837438	descr = Gibbs_of_Target_Sequence__Pos_8_Step_1
cnt = 429	feature = 809	correl = 0.0676454	descr = N_Gram_TCTA
cnt = 430	feature = 419	correl = -0.0617847	descr = N_Gram_CGA
cnt = 431	feature = 725	correl = 0.048755	descr = N_Gram_TAAA
cnt = 432	feature = 655	correl = -0.123112	descr = N_Gram_GGGC
cnt = 433	feature = 456	correl = -0.0375947	descr = N_Gram_CGT
cnt = 434	feature = 73	correl = 0.0562411	descr = Gibbs_of_Target_Sequence__Pos_11_Step_1
cnt = 435	feature = 449	correl = -0.0847652	descr = N_Gram_CGGG
cnt = 436	feature = 495	correl = -0.0220822	descr = N_Gram_CTGC
cnt = 437	feature = 771	correl = 0.0636899	descr = N_Gram_TATT
cnt = 438	feature = 75	correl = 0.120245	descr = Gibbs_of_Target_Sequence__Pos_13_Step_1
cnt = 439	feature = 71	correl = 0.10921	descr = Gibbs_of_Target_Sequence__Pos_9_Step_1
cnt = 440	feature = 909	correl = 0.0745535	descr = N_Gram_TTGT
cnt = 441	feature = 78	correl = 0.11928	descr = Gibbs_of_Target_Sequence__Pos_16_Step_1
cnt = 442	feature = 276	correl = 0.0905308	descr = N_Gram_ATAT
cnt = 443	feature = 671	correl = -0.0844447	descr = N_Gram_GGTG
cnt = 444	feature = 319	correl = 0.0327635	descr = N_Gram_CAA
cnt = 445	feature = 68	correl = 0.117023	descr = Gibbs_of_Target_Sequence__Pos_6_Step_1
cnt = 446	feature = 869	correl = 0.0800258	descr = N_Gram_TGTT
cnt = 447	feature = 678	correl = 0.0558567	descr = N_Gram_GTA
cnt = 448	feature = 597	correl = -0.106245	descr = N_Gram_GCGG
cnt = 449	feature = 238	correl = 0.0239513	descr = N_Gram_AGA
cnt = 450	feature = 578	correl = -0.144943	descr = N_Gram_GCCC
cnt = 451	feature = 734	correl = 0.0598829	descr = N_Gram_TAC
cnt = 452	feature = 72	correl = 0.116144	descr = Gibbs_of_Target_Sequence__Pos_10_Step_1
cnt = 453	feature = 77	correl = 0.0973518	descr = Gibbs_of_Target_Sequence__Pos_15_Step_1
cnt = 454	feature = 561	correl = -0.0415332	descr = N_Gram_GCA
cnt = 455	feature = 664	correl = -0.0544589	descr = N_Gram_GGGT
cnt = 456	feature = 539	correl = -0.0435251	descr = N_Gram_GAG
cnt = 457	feature = 821	correl = 0.0628177	descr = N_Gram_TCTT
cnt = 458	feature = 293	correl = 0.0254968	descr = N_Gram_ATG
cnt = 459	feature = 76	correl = 0.157174	descr = Gibbs_of_Target_Sequence__Pos_14_Step_1
cnt = 460	feature = 69	correl = 0.157663	descr = Gibbs_of_Target_Sequence__Pos_7_Step_1
cnt = 461	feature = 894	correl = 0.0907275	descr = N_Gram_TTCT
cnt = 462	feature = 826	correl = 0.0759945	descr = N_Gram_TGA
cnt = 463	feature = 746	correl = 0.0826713	descr = N_Gram_TAG
cnt = 464	feature = 338	correl = -0.0529857	descr = N_Gram_CAG
cnt = 465	feature = 620	correl = -0.0635397	descr = N_Gram_GGA
cnt = 466	feature = 365	correl = -0.0738736	descr = N_Gram_CCA
cnt = 467	feature = 825	correl = 0.0604173	descr = N_Gram_TG
cnt = 468	feature = 404	correl = -0.0473881	descr = N_Gram_CCT
cnt = 469	feature = 724	correl = 0.0776464	descr = N_Gram_TAA
cnt = 470	feature = 469	correl = 0.102437	descr = N_Gram_CTA
cnt = 471	feature = 859	correl = 0.083386	descr = N_Gram_TGT
cnt = 472	feature = 775	correl = 0.0469245	descr = N_Gram_TC
cnt = 473	feature = 666	correl = -0.0416612	descr = N_Gram_GGT
cnt = 474	feature = 391	correl = -0.0888267	descr = N_Gram_CCG
cnt = 475	feature = 899	correl = 0.107937	descr = N_Gram_TTG
cnt = 476	feature = 430	correl = -0.0503886	descr = N_Gram_CGC
cnt = 477	feature = 849	correl = -0.0399138	descr = N_Gram_TGG
cnt = 478	feature = 634	correl = -0.171471	descr = N_Gram_GGC
cnt = 479	feature = 482	correl = -0.0299911	descr = N_Gram_CTC
cnt = 480	feature = 914	correl = 0.0850535	descr = N_Gram_TTT
cnt = 481	feature = 808	correl = 0.105698	descr = N_Gram_TCT
cnt = 482	feature = 305	correl = 0.120715	descr = N_Gram_ATT
cnt = 483	feature = 560	correl = -0.120091	descr = N_Gram_GC
cnt = 484	feature = 418	correl = -0.0958946	descr = N_Gram_CG
cnt = 485	feature = 83	correl = 0.232997	descr = PF_RNAi_Fold_Energy
cnt = 486	feature = 723	correl = 0.179107	descr = N_Gram_TA
cnt = 487	feature = 62	correl = 0.291789	descr = Gibbs_of_Target_Sequence_
num rows = 2188
num_elements = 1067744
..*
optimization finished, #iter = 2253
nu = 0.240823
obj = -41.648952, rho = -0.855768
nSV = 979, nBSV = 226
num rows = 243
num_elements = 118584
*
optimization finished, #iter = 200
nu = 0.206034
obj = -4.376803, rho = -0.732602
nSV = 141, nBSV = 7
..*
optimization finished, #iter = 2253
nu = 0.240823
obj = -41.648952, rho = -0.855768
nSV = 979, nBSV = 226
CFS merit scores = 1.44852
CFS merit scores = 1.62016
CFS merit scores = 1.85202
CFS merit scores = 2.07775
CFS merit scores = 2.28316
CFS merit scores = 2.47237
CFS merit scores = 2.6421
CFS merit scores = 2.79908
CFS merit scores = 2.94699
CFS merit scores = 3.08799
CFS merit scores = 3.22025
CFS merit scores = 3.34636
CFS merit scores = 3.46686
CFS merit scores = 3.58201
CFS merit scores = 3.69248
CFS merit scores = 3.79881
CFS merit scores = 3.90157
CFS merit scores = 4.00072
CFS merit scores = 4.09651
CFS merit scores = 4.18902
CFS merit scores = 4.27872
CFS merit scores = 4.36416
CFS merit scores = 4.44699
CFS merit scores = 4.52742
CFS merit scores = 4.6047
CFS merit scores = 4.67914
CFS merit scores = 4.75096
CFS merit scores = 4.81845
CFS merit scores = 4.88377
CFS merit scores = 4.94544
CFS merit scores = 5.00493
CFS merit scores = 5.06124
CFS merit scores = 5.11432
CFS merit scores = 5.165
CFS merit scores = 5.21216
CFS merit scores = 5.25857
CFS merit scores = 5.30366
CFS merit scores = 5.34737
CFS merit scores = 5.38933
CFS merit scores = 5.42958
CFS merit scores = 5.46798
CFS merit scores = 5.50511
CFS merit scores = 5.54067
CFS merit scores = 5.57468
CFS merit scores = 5.6065
CFS merit scores = 5.63772
CFS merit scores = 5.66768
CFS merit scores = 5.6968
CFS merit scores = 5.72545
CFS merit scores = 5.75364
CFS merit scores = 5.78004
CFS merit scores = 5.80493
CFS merit scores = 5.82809
CFS merit scores = 5.84961
CFS merit scores = 5.87096
CFS merit scores = 5.89186
CFS merit scores = 5.91196
CFS merit scores = 5.93165
CFS merit scores = 5.9505
CFS merit scores = 5.96864
CFS merit scores = 5.9852
CFS merit scores = 6.00071
CFS merit scores = 6.01637
CFS merit scores = 6.03117
CFS merit scores = 6.04558
CFS merit scores = 6.05989
CFS merit scores = 6.07444
CFS merit scores = 6.08743
CFS merit scores = 6.10048
CFS merit scores = 6.11352
CFS merit scores = 6.12667
CFS merit scores = 6.13815
CFS merit scores = 6.14917
CFS merit scores = 6.15988
CFS merit scores = 6.17029
CFS merit scores = 6.18068
CFS merit scores = 6.19097
CFS merit scores = 6.20072
CFS merit scores = 6.21023
CFS merit scores = 6.21965
CFS merit scores = 6.22924
CFS merit scores = 6.239
CFS merit scores = 6.24775
CFS merit scores = 6.25596
CFS merit scores = 6.264
CFS merit scores = 6.27178
CFS merit scores = 6.27953
CFS merit scores = 6.28757
CFS merit scores = 6.29528
CFS merit scores = 6.30283
CFS merit scores = 6.30994
CFS merit scores = 6.31694
CFS merit scores = 6.32332
CFS merit scores = 6.32932
CFS merit scores = 6.3351
CFS merit scores = 6.34062
CFS merit scores = 6.34623
CFS merit scores = 6.35213
CFS merit scores = 6.35771
CFS merit scores = 6.36305
CFS merit scores = 6.36861
CFS merit scores = 6.37357
CFS merit scores = 6.37823
CFS merit scores = 6.38285
CFS merit scores = 6.38761
CFS merit scores = 6.39219
CFS merit scores = 6.39674
CFS merit scores = 6.40116
CFS merit scores = 6.40544
CFS merit scores = 6.40949
CFS merit scores = 6.41285
CFS merit scores = 6.41612
CFS merit scores = 6.41942
CFS merit scores = 6.42263
CFS merit scores = 6.42586
CFS merit scores = 6.42899
CFS merit scores = 6.43212
CFS merit scores = 6.43507
CFS merit scores = 6.43776
CFS merit scores = 6.44004
CFS merit scores = 6.442
CFS merit scores = 6.444
CFS merit scores = 6.44599
CFS merit scores = 6.44788
CFS merit scores = 6.44928
CFS merit scores = 6.45074
CFS merit scores = 6.45231
CFS merit scores = 6.45394
CFS merit scores = 6.45539
CFS merit scores = 6.45665
CFS merit scores = 6.4577
CFS merit scores = 6.45877
CFS merit scores = 6.45964
CFS merit scores = 6.46052
CFS merit scores = 6.46135
CFS merit scores = 6.46237
CFS merit scores = 6.46324
CFS merit scores = 6.46429
CFS merit scores = 6.46551
CFS merit scores = 6.4665
CFS merit scores = 6.46748
CFS merit scores = 6.46823
CFS merit scores = 6.46909
CFS merit scores = 6.47
CFS merit scores = 6.47089
CFS merit scores = 6.47183
CFS merit scores = 6.47303
CFS merit scores = 6.47373
CFS merit scores = 6.47444
CFS merit scores = 6.47506
CFS merit scores = 6.4755
CFS merit scores = 6.47566
CFS merit scores = 6.47589
CFS merit scores = 6.47592
CFS merit scores = 6.47593
CFS merit scores = 6.47592
CFS merit scores = 6.47566
CFS merit scores = 6.4754
CFS merit scores = 6.4751
CFS merit scores = 6.47457
CFS merit scores = 6.47408
CFS merit scores = 6.47378
CFS merit scores = 6.47328
CFS merit scores = 6.47288
CFS merit scores = 6.47246
CFS merit scores = 6.47213
CFS merit scores = 6.47185
CFS merit scores = 6.47158
CFS merit scores = 6.47117
CFS merit scores = 6.47088
CFS merit scores = 6.47067
CFS merit scores = 6.47041
CFS merit scores = 6.47014
CFS merit scores = 6.46942
CFS merit scores = 6.46881
CFS merit scores = 6.46825
CFS merit scores = 6.46757
CFS merit scores = 6.46686
CFS merit scores = 6.46604
CFS merit scores = 6.46521
CFS merit scores = 6.4644
CFS merit scores = 6.46355
CFS merit scores = 6.46281
CFS merit scores = 6.46204
CFS merit scores = 6.46125
CFS merit scores = 6.46038
CFS merit scores = 6.45949
CFS merit scores = 6.45859
CFS merit scores = 6.45766
CFS merit scores = 6.45678
CFS merit scores = 6.45587
CFS merit scores = 6.45504
CFS merit scores = 6.45412
CFS merit scores = 6.45315
CFS merit scores = 6.4522
CFS merit scores = 6.4512
CFS merit scores = 6.45023
CFS merit scores = 6.44917
CFS merit scores = 6.44808
CFS merit scores = 6.4471
CFS merit scores = 6.4459
CFS merit scores = 6.44485
CFS merit scores = 6.44368
CFS merit scores = 6.44268
CFS merit scores = 6.44148
CFS merit scores = 6.44032
CFS merit scores = 6.43925
CFS merit scores = 6.43813
CFS merit scores = 6.43716
CFS merit scores = 6.43613
CFS merit scores = 6.43507
CFS merit scores = 6.43391
CFS merit scores = 6.4327
CFS merit scores = 6.43136
CFS merit scores = 6.43004
CFS merit scores = 6.42864
CFS merit scores = 6.42731
CFS merit scores = 6.42583
CFS merit scores = 6.42434
CFS merit scores = 6.42281
CFS merit scores = 6.42123
CFS merit scores = 6.41964
CFS merit scores = 6.41806
CFS merit scores = 6.41655
CFS merit scores = 6.41503
CFS merit scores = 6.41359
CFS merit scores = 6.4122
CFS merit scores = 6.41082
CFS merit scores = 6.40948
CFS merit scores = 6.40814
CFS merit scores = 6.4068
CFS merit scores = 6.40554
CFS merit scores = 6.40427
CFS merit scores = 6.40292
CFS merit scores = 6.40148
CFS merit scores = 6.40005
CFS merit scores = 6.3985
CFS merit scores = 6.3969
CFS merit scores = 6.39536
CFS merit scores = 6.39367
CFS merit scores = 6.3919
CFS merit scores = 6.38999
CFS merit scores = 6.38813
CFS merit scores = 6.38629
CFS merit scores = 6.38434
CFS merit scores = 6.38224
CFS merit scores = 6.38017
CFS merit scores = 6.37814
CFS merit scores = 6.37611
CFS merit scores = 6.37413
CFS merit scores = 6.37217
CFS merit scores = 6.37025
CFS merit scores = 6.36833
CFS merit scores = 6.36637
CFS merit scores = 6.36439
CFS merit scores = 6.36245
CFS merit scores = 6.3605
CFS merit scores = 6.35848
CFS merit scores = 6.35646
CFS merit scores = 6.35443
CFS merit scores = 6.35241
CFS merit scores = 6.35042
CFS merit scores = 6.34842
CFS merit scores = 6.34643
CFS merit scores = 6.34441
CFS merit scores = 6.34244
CFS merit scores = 6.34048
CFS merit scores = 6.3385
CFS merit scores = 6.3364
CFS merit scores = 6.33432
CFS merit scores = 6.33226
CFS merit scores = 6.33021
CFS merit scores = 6.32817
CFS merit scores = 6.32612
CFS merit scores = 6.32414
CFS merit scores = 6.32225
CFS merit scores = 6.32038
CFS merit scores = 6.31847
CFS merit scores = 6.31657
CFS merit scores = 6.31464
CFS merit scores = 6.31273
CFS merit scores = 6.3106
CFS merit scores = 6.30852
CFS merit scores = 6.30652
CFS merit scores = 6.30449
CFS merit scores = 6.30234
CFS merit scores = 6.3001
CFS merit scores = 6.29797
CFS merit scores = 6.2956
CFS merit scores = 6.29316
CFS merit scores = 6.29064
CFS merit scores = 6.28808
CFS merit scores = 6.28559
CFS merit scores = 6.28314
CFS merit scores = 6.2807
CFS merit scores = 6.27826
CFS merit scores = 6.27556
CFS merit scores = 6.27293
CFS merit scores = 6.27029
CFS merit scores = 6.26774
CFS merit scores = 6.26514
CFS merit scores = 6.26249
CFS merit scores = 6.25977
CFS merit scores = 6.25699
CFS merit scores = 6.25423
CFS merit scores = 6.2515
CFS merit scores = 6.2488
CFS merit scores = 6.24615
CFS merit scores = 6.24342
CFS merit scores = 6.24067
CFS merit scores = 6.238
CFS merit scores = 6.23525
CFS merit scores = 6.23252
CFS merit scores = 6.22975
CFS merit scores = 6.22689
CFS merit scores = 6.22394
CFS merit scores = 6.22096
CFS merit scores = 6.2179
CFS merit scores = 6.2148
CFS merit scores = 6.21173
CFS merit scores = 6.20866
CFS merit scores = 6.20557
CFS merit scores = 6.20247
CFS merit scores = 6.1994
CFS merit scores = 6.19624
CFS merit scores = 6.193
CFS merit scores = 6.18977
CFS merit scores = 6.1866
CFS merit scores = 6.18346
CFS merit scores = 6.18035
CFS merit scores = 6.17722
CFS merit scores = 6.17406
CFS merit scores = 6.17081
CFS merit scores = 6.16752
CFS merit scores = 6.16427
CFS merit scores = 6.16092
CFS merit scores = 6.15754
CFS merit scores = 6.15412
CFS merit scores = 6.1507
CFS merit scores = 6.14722
CFS merit scores = 6.14373
CFS merit scores = 6.14022
CFS merit scores = 6.13672
CFS merit scores = 6.13324
CFS merit scores = 6.12977
CFS merit scores = 6.12624
CFS merit scores = 6.12264
CFS merit scores = 6.11904
CFS merit scores = 6.11543
CFS merit scores = 6.11187
CFS merit scores = 6.10834
CFS merit scores = 6.10478
CFS merit scores = 6.10122
CFS merit scores = 6.09765
CFS merit scores = 6.09405
CFS merit scores = 6.09039
CFS merit scores = 6.08664
CFS merit scores = 6.08291
CFS merit scores = 6.07925
CFS merit scores = 6.07555
CFS merit scores = 6.07181
CFS merit scores = 6.0681
CFS merit scores = 6.0644
CFS merit scores = 6.06056
CFS merit scores = 6.05668
CFS merit scores = 6.05283
CFS merit scores = 6.04894
CFS merit scores = 6.0451
CFS merit scores = 6.04123
CFS merit scores = 6.0374
CFS merit scores = 6.03353
CFS merit scores = 6.02957
CFS merit scores = 6.02563
CFS merit scores = 6.02168
CFS merit scores = 6.01774
CFS merit scores = 6.01376
CFS merit scores = 6.00981
CFS merit scores = 6.00589
CFS merit scores = 6.00183
CFS merit scores = 5.99779
CFS merit scores = 5.99373
CFS merit scores = 5.98968
CFS merit scores = 5.98566
CFS merit scores = 5.98166
CFS merit scores = 5.97765
CFS merit scores = 5.97359
CFS merit scores = 5.96945
CFS merit scores = 5.96535
CFS merit scores = 5.96121
CFS merit scores = 5.95697
CFS merit scores = 5.95273
CFS merit scores = 5.94844
CFS merit scores = 5.94423
CFS merit scores = 5.94004
CFS merit scores = 5.93578
CFS merit scores = 5.93147
CFS merit scores = 5.9271
CFS merit scores = 5.92278
CFS merit scores = 5.9184
CFS merit scores = 5.91407
CFS merit scores = 5.90972
CFS merit scores = 5.90538
CFS merit scores = 5.90105
CFS merit scores = 5.89665
CFS merit scores = 5.89197
CFS merit scores = 5.88732
CFS merit scores = 5.88271
CFS merit scores = 5.87806
CFS merit scores = 5.87345
CFS merit scores = 5.86882
CFS merit scores = 5.86423
CFS merit scores = 5.85964
CFS merit scores = 5.8551
CFS merit scores = 5.85059
CFS merit scores = 5.84612
CFS merit scores = 5.84166
CFS merit scores = 5.83722
CFS merit scores = 5.83273
CFS merit scores = 5.82823
CFS merit scores = 5.82373
CFS merit scores = 5.8193
CFS merit scores = 5.81479
CFS merit scores = 5.81027
CFS merit scores = 5.80576
CFS merit scores = 5.80119
CFS merit scores = 5.79666
CFS merit scores = 5.79213
CFS merit scores = 5.7876
CFS merit scores = 5.78298
CFS merit scores = 5.77836
CFS merit scores = 5.77375
CFS merit scores = 5.76918
CFS merit scores = 5.76462
CFS merit scores = 5.76003
CFS merit scores = 5.75552
CFS merit scores = 5.75073
CFS merit scores = 5.74595
CFS merit scores = 5.74083
CFS merit scores = 5.73549
CFS merit scores = 5.73012
CFS merit scores = 5.72477
CFS merit scores = 5.7194
CFS merit scores = 5.7139
CFS merit scores = 5.70847
CFS merit scores = 5.70295
CFS merit scores = 5.69697
CFS merit scores = 5.69097
CFS merit scores = 5.68479
CFS merit scores = 5.67854
CFS merit scores = 5.67199
CFS merit scores = 5.66523
CFS merit scores = 5.65824
CFS merit scores = 5.65112
CFS merit scores = 5.64372
CFS merit scores = 5.63614
CFS merit scores = 5.62847
CFS merit scores = 5.62084
CFS merit scores = 5.61318
CFS merit scores = 5.6054
CFS merit scores = 5.59757
CFS merit scores = 5.58977
CFS merit scores = 5.58171
CFS merit scores = 5.5736
CFS merit scores = 5.56529
CFS merit scores = 5.5569
CFS merit scores = 5.54847
CFS merit scores = 5.53986
CFS merit scores = 5.53021
CFS merit scores = 5.51977
CFS merit scores = 5.50933
CFS merit scores = 5.49827
CFS merit scores = 5.48594
CFS merit scores = 5.47315
CFS merit scores = 5.46004
CFS merit scores = 5.44683
CFS merit scores = 5.42016
cnt = 1	feature = 81	correl = 0.448525	descr = Gibbs_of_Target_Sequence__Pos_19_Step_1
cnt = 2	feature = 2	correl = -0.135476	descr = Position_Specific_Bin_Base_0_Base_G
cnt = 3	feature = 232	correl = 0.0593032	descr = N_Gram_ACTG
cnt = 4	feature = 284	correl = -0.0313814	descr = N_Gram_ATCCC
cnt = 5	feature = 687	correl = -0.0444613	descr = N_Gram_GTGC
cnt = 6	feature = 537	correl = -0.0275147	descr = N_Gram_GAGTT
cnt = 7	feature = 596	correl = 0.0453121	descr = N_Gram_GCTCT
cnt = 8	feature = 322	correl = 0.0334008	descr = N_Gram_CAACG
cnt = 9	feature = 220	correl = -0.0306588	descr = N_Gram_ACGCG
cnt = 10	feature = 427	correl = -0.0343501	descr = N_Gram_CGCAA
cnt = 11	feature = 726	correl = -0.0322619	descr = N_Gram_TACG
cnt = 12	feature = 678	correl = -0.0352679	descr = N_Gram_GTCCG
cnt = 13	feature = 419	correl = -0.047651	descr = N_Gram_CGACG
cnt = 14	feature = 423	correl = -0.0312276	descr = N_Gram_CGATA
cnt = 15	feature = 670	correl = -0.0263355	descr = N_Gram_GTAAT
cnt = 16	feature = 545	correl = 0.0272731	descr = N_Gram_GATTA
cnt = 17	feature = 219	correl = -0.0375297	descr = N_Gram_ACGAC
cnt = 18	feature = 525	correl = 0.0680599	descr = N_Gram_GACTA
cnt = 19	feature = 492	correl = -0.0447515	descr = N_Gram_CTTAA
cnt = 20	feature = 458	correl = 0.0284994	descr = N_Gram_CGTTT
cnt = 21	feature = 289	correl = 0.0279479	descr = N_Gram_ATCGC
cnt = 22	feature = 681	correl = 0.0488617	descr = N_Gram_GTCGC
cnt = 23	feature = 664	correl = -0.0589472	descr = N_Gram_GGTTA
cnt = 24	feature = 451	correl = -0.030851	descr = N_Gram_CGTCG
cnt = 25	feature = 876	correl = 0.0348795	descr = N_Gram_TTCGC
cnt = 26	feature = 454	correl = -0.0364342	descr = N_Gram_CGTGG
cnt = 27	feature = 452	correl = 0.0293553	descr = N_Gram_CGTCT
cnt = 28	feature = 631	correl = -0.0645323	descr = N_Gram_GGCGG
cnt = 29	feature = 724	correl = 0.0225329	descr = N_Gram_TACCG
cnt = 30	feature = 772	correl = 0.0695408	descr = N_Gram_TCCTA
cnt = 31	feature = 493	correl = 0.0275614	descr = N_Gram_CTTAG
cnt = 32	feature = 671	correl = 0.0320969	descr = N_Gram_GTACC
cnt = 33	feature = 823	correl = 0.0297931	descr = N_Gram_TGCGA
cnt = 34	feature = 711	correl = 0.0463699	descr = N_Gram_TAAAC
cnt = 35	feature = 683	correl = 0.0482207	descr = N_Gram_GTCTA
cnt = 36	feature = 347	correl = 0.0338659	descr = N_Gram_CATAG
cnt = 37	feature = 643	correl = -0.0887619	descr = N_Gram_GGGCC
cnt = 38	feature = 501	correl = -0.0253875	descr = N_Gram_CTTTA
cnt = 39	feature = 385	correl = -0.0544023	descr = N_Gram_CCGAA
cnt = 40	feature = 530	correl = -0.0335513	descr = N_Gram_GAGAT
cnt = 41	feature = 345	correl = -0.0478765	descr = N_Gram_CATAA
cnt = 42	feature = 752	correl = 0.0292382	descr = N_Gram_TATGT
cnt = 43	feature = 516	correl = 0.0509282	descr = N_Gram_GACAA
cnt = 44	feature = 640	correl = -0.0276429	descr = N_Gram_GGGAT
cnt = 45	feature = 446	correl = -0.0329931	descr = N_Gram_CGGTT
cnt = 46	feature = 751	correl = 0.0573999	descr = N_Gram_TATGA
cnt = 47	feature = 697	correl = 0.0358296	descr = N_Gram_GTGTT
cnt = 48	feature = 612	correl = -0.0559705	descr = N_Gram_GGACC
cnt = 49	feature = 449	correl = 0.0219318	descr = N_Gram_CGTCA
cnt = 50	feature = 593	correl = -0.0278001	descr = N_Gram_GCTCA
cnt = 51	feature = 622	correl = -0.0270102	descr = N_Gram_GGCAC
cnt = 52	feature = 865	correl = 0.0310416	descr = N_Gram_TTAGC
cnt = 53	feature = 610	correl = 0.0338232	descr = N_Gram_GGAAT
cnt = 54	feature = 479	correl = 0.0289623	descr = N_Gram_CTCTA
cnt = 55	feature = 392	correl = -0.0400248	descr = N_Gram_CCGCT
cnt = 56	feature = 789	correl = 0.0877673	descr = N_Gram_TCGTG
cnt = 57	feature = 580	correl = -0.053892	descr = N_Gram_GCGCA
cnt = 58	feature = 645	correl = -0.030693	descr = N_Gram_GGGCT
cnt = 59	feature = 526	correl = -0.0267162	descr = N_Gram_GACTC
cnt = 60	feature = 304	correl = -0.0250555	descr = N_Gram_ATTAA
cnt = 61	feature = 552	correl = -0.075261	descr = N_Gram_GCAAT
cnt = 62	feature = 225	correl = 0.0223547	descr = N_Gram_ACGTC
cnt = 63	feature = 819	correl = 0.0348594	descr = N_Gram_TGCAT
cnt = 64	feature = 669	correl = 0.0365787	descr = N_Gram_GTAAG
cnt = 65	feature = 729	correl = 0.0724479	descr = N_Gram_TACTA
cnt = 66	feature = 321	correl = 0.0220066	descr = N_Gram_CAACC
cnt = 67	feature = 440	correl = -0.0817769	descr = N_Gram_CGGCG
cnt = 68	feature = 849	correl = 0.0317789	descr = N_Gram_TGTCG
cnt = 69	feature = 435	correl = -0.0221894	descr = N_Gram_CGCTC
cnt = 70	feature = 550	correl = -0.0728835	descr = N_Gram_GCAAA
cnt = 71	feature = 590	correl = -0.0540768	descr = N_Gram_GCGTT
cnt = 72	feature = 403	correl = -0.0821039	descr = N_Gram_CCTCG
cnt = 73	feature = 721	correl = 0.0782106	descr = N_Gram_TACAA
cnt = 74	feature = 502	correl = 0.0223639	descr = N_Gram_CTTTC
cnt = 75	feature = 534	correl = -0.068618	descr = N_Gram_GAGGC
cnt = 76	feature = 694	correl = -0.0258399	descr = N_Gram_GTGGT
cnt = 77	feature = 461	correl = 0.0648309	descr = N_Gram_CTAAG
cnt = 78	feature = 270	correl = -0.0398074	descr = N_Gram_AGTTC
cnt = 79	feature = 785	correl = -0.0269111	descr = N_Gram_TCGGC
cnt = 80	feature = 587	correl = -0.0311351	descr = N_Gram_GCGGT
cnt = 81	feature = 869	correl = 0.0306717	descr = N_Gram_TTATG
cnt = 82	feature = 394	correl = 0.0223372	descr = N_Gram_CCGGA
cnt = 83	feature = 406	correl = -0.0567998	descr = N_Gram_CCTGA
cnt = 84	feature = 567	correl = -0.0810307	descr = N_Gram_GCCCA
cnt = 85	feature = 275	correl = 0.0364714	descr = N_Gram_ATAGC
cnt = 86	feature = 717	correl = -0.0524465	descr = N_Gram_TAATC
cnt = 87	feature = 48	correl = 0.0313336	descr = Position_Specific_Bin_Base_17_Base_A
cnt = 88	feature = 674	correl = 0.0505368	descr = N_Gram_GTCAA
cnt = 89	feature = 812	correl = 0.0284045	descr = N_Gram_TGAGA
cnt = 90	feature = 278	correl = 0.0279739	descr = N_Gram_ATATA
cnt = 91	feature = 860	correl = 0.0509286	descr = N_Gram_TTACA
cnt = 92	feature = 672	correl = 0.0266662	descr = N_Gram_GTATT
cnt = 93	feature = 418	correl = -0.0397861	descr = N_Gram_CGACC
cnt = 94	feature = 31	correl = -0.0299383	descr = Position_Specific_Bin_Base_11_Base_C
cnt = 95	feature = 702	correl = -0.0230247	descr = N_Gram_GTTGA
cnt = 96	feature = 313	correl = 0.0470747	descr = N_Gram_ATTGT
cnt = 97	feature = 456	correl = -0.063598	descr = N_Gram_CGTTC
cnt = 98	feature = 54	correl = 0.0226785	descr = Position_Specific_Bin_Base_18_Base_T
cnt = 99	feature = 725	correl = 0.0303309	descr = N_Gram_TACCT
cnt = 100	feature = 343	correl = 0.0262846	descr = N_Gram_CAGTA
cnt = 101	feature = 42	correl = 0.0730093	descr = Position_Specific_Bin_Base_15_Base_A
cnt = 102	feature = 373	correl = -0.0357021	descr = N_Gram_CCCCA
cnt = 103	feature = 14	correl = 0.051592	descr = Position_Specific_Bin_Base_5_Base_T
cnt = 104	feature = 782	correl = 0.0520529	descr = N_Gram_TCGCT
cnt = 105	feature = 238	correl = 0.0334709	descr = N_Gram_ACTTC
cnt = 106	feature = 598	correl = -0.0248023	descr = N_Gram_GCTGA
cnt = 107	feature = 627	correl = -0.0223575	descr = N_Gram_GGCCG
cnt = 108	feature = 297	correl = 0.0320677	descr = N_Gram_ATGCT
cnt = 109	feature = 308	correl = 0.0346323	descr = N_Gram_ATTCG
cnt = 110	feature = 432	correl = -0.0667833	descr = N_Gram_CGCGG
cnt = 111	feature = 746	correl = 0.0301291	descr = N_Gram_TATAG
cnt = 112	feature = 4	correl = -0.0922977	descr = Position_Specific_Bin_Base_1_Base_G
cnt = 113	feature = 560	correl = -0.0503983	descr = N_Gram_GCATA
cnt = 114	feature = 25	correl = 0.0282277	descr = Position_Specific_Bin_Base_9_Base_T
cnt = 115	feature = 47	correl = -0.0668364	descr = Position_Specific_Bin_Base_16_Base_G
cnt = 116	feature = 311	correl = -0.0347685	descr = N_Gram_ATTGA
cnt = 117	feature = 260	correl = -0.0343514	descr = N_Gram_AGGTG
cnt = 118	feature = 740	correl = 0.0276865	descr = N_Gram_TAGGC
cnt = 119	feature = 336	correl = -0.0509491	descr = N_Gram_CAGAG
cnt = 120	feature = 6	correl = 0.0587686	descr = Position_Specific_Bin_Base_2_Base_C
cnt = 121	feature = 838	correl = -0.0521806	descr = N_Gram_TGGGA
cnt = 122	feature = 864	correl = 0.0518956	descr = N_Gram_TTAGA
cnt = 123	feature = 207	correl = 0.0706706	descr = N_Gram_ACATG
cnt = 124	feature = 223	correl = -0.0265385	descr = N_Gram_ACGGA
cnt = 125	feature = 798	correl = 0.0476545	descr = N_Gram_TCTCT
cnt = 126	feature = 879	correl = 0.0535895	descr = N_Gram_TTCTA
cnt = 127	feature = 58	correl = 0.0629845	descr = Position_Specific_Bin_Base_19_Base_T
cnt = 128	feature = 341	correl = -0.0860977	descr = N_Gram_CAGGG
cnt = 129	feature = 292	correl = 0.0222453	descr = N_Gram_ATCTG
cnt = 130	feature = 359	correl = -0.0498281	descr = N_Gram_CCAAA
cnt = 131	feature = 554	correl = -0.0384744	descr = N_Gram_GCACC
cnt = 132	feature = 892	correl = 0.0577896	descr = N_Gram_TTGGA
cnt = 133	feature = 305	correl = 0.0217539	descr = N_Gram_ATTAG
cnt = 134	feature = 327	correl = 0.0226396	descr = N_Gram_CACAG
cnt = 135	feature = 749	correl = 0.0461481	descr = N_Gram_TATCG
cnt = 136	feature = 603	correl = -0.0626447	descr = N_Gram_GCTTT
cnt = 137	feature = 231	correl = 0.0349428	descr = N_Gram_ACTCT
cnt = 138	feature = 649	correl = -0.0569543	descr = N_Gram_GGGGT
cnt = 139	feature = 335	correl = -0.0517138	descr = N_Gram_CAGAC
cnt = 140	feature = 505	correl = -0.0259482	descr = N_Gram_GAAAG
cnt = 141	feature = 911	correl = 0.0427167	descr = N_Gram_TTTTA
cnt = 142	feature = 780	correl = 0.0400811	descr = N_Gram_TCGCA
cnt = 143	feature = 324	correl = 0.0474564	descr = N_Gram_CAATC
cnt = 144	feature = 770	correl = -0.0267563	descr = N_Gram_TCCCG
cnt = 145	feature = 655	correl = 0.038728	descr = N_Gram_GGTAA
cnt = 146	feature = 759	correl = 0.0305702	descr = N_Gram_TCACC
cnt = 147	feature = 248	correl = -0.0483087	descr = N_Gram_AGCCC
cnt = 148	feature = 705	correl = -0.0244854	descr = N_Gram_GTTGT
cnt = 149	feature = 299	correl = -0.0284855	descr = N_Gram_ATGGA
cnt = 150	feature = 703	correl = -0.0310764	descr = N_Gram_GTTGC
cnt = 151	feature = 0	correl = 0.036685	descr = Position_Specific_Bin_Base_0_Base_A
cnt = 152	feature = 254	correl = -0.0278931	descr = N_Gram_AGGCA
cnt = 153	feature = 217	correl = -0.0418011	descr = N_Gram_ACGA
cnt = 154	feature = 450	correl = -0.0393225	descr = N_Gram_CGTCC
cnt = 155	feature = 39	correl = -0.0352653	descr = Position_Specific_Bin_Base_14_Base_C
cnt = 156	feature = 244	correl = 0.0673694	descr = N_Gram_AGATA
cnt = 157	feature = 312	correl = 0.0656169	descr = N_Gram_ATTGG
cnt = 158	feature = 625	correl = -0.0833224	descr = N_Gram_GGCCA
cnt = 159	feature = 16	correl = -0.046843	descr = Position_Specific_Bin_Base_6_Base_C
cnt = 160	feature = 796	correl = 0.0567229	descr = N_Gram_TCTCA
cnt = 161	feature = 809	correl = 0.0432749	descr = N_Gram_TGAAC
cnt = 162	feature = 62	correl = 0.1139	descr = Position_Specific_Bin_Base_20_Base_T
cnt = 163	feature = 286	correl = 0.0307883	descr = N_Gram_ATCCT
cnt = 164	feature = 686	correl = 0.0291455	descr = N_Gram_GTGAG
cnt = 165	feature = 822	correl = -0.0306426	descr = N_Gram_TGCCG
cnt = 166	feature = 647	correl = -0.0438832	descr = N_Gram_GGGGA
cnt = 167	feature = 909	correl = 0.0695173	descr = N_Gram_TTTGT
cnt = 168	feature = 634	correl = -0.0660524	descr = N_Gram_GGCTG
cnt = 169	feature = 506	correl = 0.0338124	descr = N_Gram_GAAAT
cnt = 170	feature = 9	correl = 0.0552538	descr = Position_Specific_Bin_Base_3_Base_G
cnt = 171	feature = 595	correl = -0.0314762	descr = N_Gram_GCTCG
cnt = 172	feature = 306	correl = 0.0761868	descr = N_Gram_ATTAT
cnt = 173	feature = 828	correl = 0.029846	descr = N_Gram_TGCTT
cnt = 174	feature = 794	correl = 0.0367789	descr = N_Gram_TCTAT
cnt = 175	feature = 696	correl = 0.0335047	descr = N_Gram_GTGTA
cnt = 176	feature = 618	correl = 0.044341	descr = N_Gram_GGATT
cnt = 177	feature = 831	correl = 0.0332032	descr = N_Gram_TGGAC
cnt = 178	feature = 438	correl = -0.0379478	descr = N_Gram_CGGCA
cnt = 179	feature = 517	correl = 0.0222853	descr = N_Gram_GACAC
cnt = 180	feature = 23	correl = -0.0911283	descr = Position_Specific_Bin_Base_8_Base_C
cnt = 181	feature = 815	correl = 0.0251498	descr = N_Gram_TGATC
cnt = 182	feature = 679	correl = -0.0519645	descr = N_Gram_GTCCT
cnt = 183	feature = 242	correl = -0.0313531	descr = N_Gram_AGAGA
cnt = 184	feature = 758	correl = 0.0605428	descr = N_Gram_TCAAC
cnt = 185	feature = 464	correl = 0.0770369	descr = N_Gram_CTACT
cnt = 186	feature = 814	correl = 0.0555994	descr = N_Gram_TGATA
cnt = 187	feature = 264	correl = 0.0938962	descr = N_Gram_AGTCG
cnt = 188	feature = 889	correl = 0.0252326	descr = N_Gram_TTGCC
cnt = 189	feature = 431	correl = -0.0746664	descr = N_Gram_CGCGC
cnt = 190	feature = 499	correl = 0.0566167	descr = N_Gram_CTTGT
cnt = 191	feature = 621	correl = -0.0796593	descr = N_Gram_GGCAA
cnt = 192	feature = 35	correl = -0.0269045	descr = Position_Specific_Bin_Base_12_Base_C
cnt = 193	feature = 811	correl = 0.0287738	descr = N_Gram_TGAAT
cnt = 194	feature = 366	correl = -0.0437099	descr = N_Gram_CCATA
cnt = 195	feature = 755	correl = 0.0454596	descr = N_Gram_TATTT
cnt = 196	feature = 734	correl = 0.0586908	descr = N_Gram_TAGAC
cnt = 197	feature = 235	correl = 0.0225134	descr = N_Gram_ACTGG
cnt = 198	feature = 11	correl = 0.0768797	descr = Position_Specific_Bin_Base_4_Base_A
cnt = 199	feature = 245	correl = -0.041883	descr = N_Gram_AGATG
cnt = 200	feature = 490	correl = 0.0454272	descr = N_Gram_CTGTT
cnt = 201	feature = 657	correl = 0.0331339	descr = N_Gram_GGTCA
cnt = 202	feature = 771	correl = -0.0229524	descr = N_Gram_TCCGC
cnt = 203	feature = 20	correl = -0.126465	descr = Position_Specific_Bin_Base_7_Base_C
cnt = 204	feature = 288	correl = 0.0400925	descr = N_Gram_ATCGA
cnt = 205	feature = 786	correl = -0.0569499	descr = N_Gram_TCGGG
cnt = 206	feature = 52	correl = 0.0468121	descr = Position_Specific_Bin_Base_18_Base_A
cnt = 207	feature = 821	correl = -0.0643664	descr = N_Gram_TGCCC
cnt = 208	feature = 738	correl = 0.0725618	descr = N_Gram_TAGCT
cnt = 209	feature = 32	correl = -0.0505673	descr = Position_Specific_Bin_Base_11_Base_G
cnt = 210	feature = 510	correl = -0.0322745	descr = N_Gram_GAAGC
cnt = 211	feature = 535	correl = -0.0343259	descr = N_Gram_GAGGG
cnt = 212	feature = 283	correl = 0.0575154	descr = N_Gram_ATCCA
cnt = 213	feature = 17	correl = 0.032018	descr = Position_Specific_Bin_Base_6_Base_G
cnt = 214	feature = 243	correl = 0.0505172	descr = N_Gram_AGAGT
cnt = 215	feature = 569	correl = -0.0844032	descr = N_Gram_GCCCG
cnt = 216	feature = 404	correl = -0.0624927	descr = N_Gram_CCTCT
cnt = 217	feature = 511	correl = 0.0253314	descr = N_Gram_GAAGG
cnt = 218	feature = 481	correl = -0.0387203	descr = N_Gram_CTGAG
cnt = 219	feature = 56	correl = -0.121187	descr = Position_Specific_Bin_Base_19_Base_C
cnt = 220	feature = 279	correl = 0.033341	descr = N_Gram_ATATG
cnt = 221	feature = 582	correl = -0.0339419	descr = N_Gram_GCGCT
cnt = 222	feature = 365	correl = -0.0476263	descr = N_Gram_CCAGG
cnt = 223	feature = 44	correl = -0.0320721	descr = Position_Specific_Bin_Base_15_Base_T
cnt = 224	feature = 473	correl = 0.0235484	descr = N_Gram_CTCAT
cnt = 225	feature = 638	correl = -0.0635924	descr = N_Gram_GGGAA
cnt = 226	feature = 639	correl = -0.0623955	descr = N_Gram_GGGAG
cnt = 227	feature = 675	correl = -0.0213989	descr = N_Gram_GTCAC
cnt = 228	feature = 346	correl = -0.0445524	descr = N_Gram_CATAC
cnt = 229	feature = 907	correl = 0.0227908	descr = N_Gram_TTTGC
cnt = 230	feature = 677	correl = -0.0433177	descr = N_Gram_GTCCC
cnt = 231	feature = 51	correl = 0.0540533	descr = Position_Specific_Bin_Base_17_Base_T
cnt = 232	feature = 568	correl = -0.0659391	descr = N_Gram_GCCCC
cnt = 233	feature = 665	correl = -0.0709925	descr = N_Gram_GGTTG
cnt = 234	feature = 1	correl = 0.106362	descr = Position_Specific_Bin_Base_0_Base_C
cnt = 235	feature = 555	correl = -0.0412938	descr = N_Gram_GCACG
cnt = 236	feature = 41	correl = 0.0738021	descr = Position_Specific_Bin_Base_14_Base_T
cnt = 237	feature = 802	correl = 0.0259982	descr = N_Gram_TCTGT
cnt = 238	feature = 840	correl = 0.0341252	descr = N_Gram_TGGTC
cnt = 239	feature = 26	correl = 0.0648651	descr = Position_Specific_Bin_Base_10_Base_A
cnt = 240	feature = 834	correl = -0.0582154	descr = N_Gram_TGGCC
cnt = 241	feature = 59	correl = 0.362755	descr = Position_Specific_Bin_Base_20_Base_A
cnt = 242	feature = 632	correl = -0.0510936	descr = N_Gram_GGCGT
cnt = 243	feature = 792	correl = 0.0526826	descr = N_Gram_TCTAC
cnt = 244	feature = 10	correl = -0.082375	descr = Position_Specific_Bin_Base_3_Base_T
cnt = 245	feature = 660	correl = -0.0285706	descr = N_Gram_GGTGA
cnt = 246	feature = 769	correl = -0.0327263	descr = N_Gram_TCCCC
cnt = 247	feature = 367	correl = -0.0272801	descr = N_Gram_CCATC
cnt = 248	feature = 788	correl = 0.0239388	descr = N_Gram_TCGTC
cnt = 249	feature = 718	correl = 0.0483371	descr = N_Gram_TAATT
cnt = 250	feature = 214	correl = -0.0230261	descr = N_Gram_ACCG
cnt = 251	feature = 903	correl = 0.0353306	descr = N_Gram_TTTCC
cnt = 252	feature = 810	correl = 0.047522	descr = N_Gram_TGAAG
cnt = 253	feature = 573	correl = -0.0318732	descr = N_Gram_GCCGC
cnt = 254	feature = 382	correl = -0.0692769	descr = N_Gram_CCCTG
cnt = 255	feature = 716	correl = 0.0481188	descr = N_Gram_TAAGG
cnt = 256	feature = 722	correl = 0.0306953	descr = N_Gram_TACAT
cnt = 257	feature = 733	correl = 0.028644	descr = N_Gram_TAGAA
cnt = 258	feature = 707	correl = 0.0564298	descr = N_Gram_GTTTG
cnt = 259	feature = 352	correl = -0.0406303	descr = N_Gram_CATGG
cnt = 260	feature = 489	correl = 0.0230164	descr = N_Gram_CTGTG
cnt = 261	feature = 514	correl = 0.0347709	descr = N_Gram_GAATT
cnt = 262	feature = 24	correl = 0.0623025	descr = Position_Specific_Bin_Base_8_Base_T
cnt = 263	feature = 29	correl = 0.0592604	descr = Position_Specific_Bin_Base_10_Base_T
cnt = 264	feature = 45	correl = 0.0941542	descr = Position_Specific_Bin_Base_16_Base_A
cnt = 265	feature = 15	correl = 0.0363669	descr = Position_Specific_Bin_Base_6_Base_A
cnt = 266	feature = 21	correl = 0.0484259	descr = Position_Specific_Bin_Base_7_Base_T
cnt = 267	feature = 565	correl = -0.0672957	descr = N_Gram_GCCAG
cnt = 268	feature = 519	correl = -0.043441	descr = N_Gram_GACCA
cnt = 269	feature = 589	correl = -0.0717455	descr = N_Gram_GCGTC
cnt = 270	feature = 600	correl = -0.0467015	descr = N_Gram_GCTGG
cnt = 271	feature = 850	correl = 0.0321664	descr = N_Gram_TGTCT
cnt = 272	feature = 55	correl = 0.17796	descr = Position_Specific_Bin_Base_19_Base_A
cnt = 273	feature = 768	correl = -0.0315201	descr = N_Gram_TCCCA
cnt = 274	feature = 229	correl = 0.0763644	descr = N_Gram_ACTAC
cnt = 275	feature = 8	correl = -0.141526	descr = Position_Specific_Bin_Base_2_Base_T
cnt = 276	feature = 536	correl = 0.0453478	descr = N_Gram_GAGTC
cnt = 277	feature = 572	correl = -0.0332641	descr = N_Gram_GCCGA
cnt = 278	feature = 658	correl = -0.0599121	descr = N_Gram_GGTCC
cnt = 279	feature = 49	correl = -0.0291772	descr = Position_Specific_Bin_Base_17_Base_C
cnt = 280	feature = 539	correl = 0.0694802	descr = N_Gram_GATAT
cnt = 281	feature = 33	correl = 0.122367	descr = Position_Specific_Bin_Base_11_Base_T
cnt = 282	feature = 880	correl = 0.0462902	descr = N_Gram_TTCTC
cnt = 283	feature = 332	correl = -0.0314008	descr = N_Gram_CACGT
cnt = 284	feature = 775	correl = 0.06636	descr = N_Gram_TCCTT
cnt = 285	feature = 735	correl = 0.0520596	descr = N_Gram_TAGAG
cnt = 286	feature = 355	correl = 0.0645142	descr = N_Gram_CATTA
cnt = 287	feature = 541	correl = -0.0262477	descr = N_Gram_GATGA
cnt = 288	feature = 527	correl = 0.0491358	descr = N_Gram_GACTG
cnt = 289	feature = 826	correl = 0.0417245	descr = N_Gram_TGCTA
cnt = 290	feature = 698	correl = -0.02971	descr = N_Gram_GTTA
cnt = 291	feature = 852	correl = 0.0707239	descr = N_Gram_TGTGT
cnt = 292	feature = 766	correl = 0.0529698	descr = N_Gram_TCCAT
cnt = 293	feature = 901	correl = 0.0500357	descr = N_Gram_TTTAG
cnt = 294	feature = 662	correl = -0.084978	descr = N_Gram_GGTGG
cnt = 295	feature = 258	correl = -0.096495	descr = N_Gram_AGGGC
cnt = 296	feature = 251	correl = 0.0219816	descr = N_Gram_AGCT
cnt = 297	feature = 27	correl = -0.064215	descr = Position_Specific_Bin_Base_10_Base_C
cnt = 298	feature = 40	correl = -0.148796	descr = Position_Specific_Bin_Base_14_Base_G
cnt = 299	feature = 319	correl = 0.0504951	descr = N_Gram_CAAC
cnt = 300	feature = 800	correl = 0.0744047	descr = N_Gram_TCTGC
cnt = 301	feature = 777	correl = 0.0224347	descr = N_Gram_TCGA
cnt = 302	feature = 685	correl = 0.0374491	descr = N_Gram_GTGAA
cnt = 303	feature = 613	correl = 0.0350723	descr = N_Gram_GGACT
cnt = 304	feature = 60	correl = -0.31334	descr = Position_Specific_Bin_Base_20_Base_C
cnt = 305	feature = 249	correl = -0.0349309	descr = N_Gram_AGCG
cnt = 306	feature = 57	correl = -0.124988	descr = Position_Specific_Bin_Base_19_Base_G
cnt = 307	feature = 43	correl = -0.0382515	descr = Position_Specific_Bin_Base_15_Base_G
cnt = 308	feature = 476	correl = -0.045701	descr = N_Gram_CTCGG
cnt = 309	feature = 350	correl = 0.0321286	descr = N_Gram_CATG
cnt = 310	feature = 315	correl = 0.0417597	descr = N_Gram_ATTTT
cnt = 311	feature = 859	correl = 0.024249	descr = N_Gram_TTAC
cnt = 312	feature = 46	correl = -0.044867	descr = Position_Specific_Bin_Base_16_Base_C
cnt = 313	feature = 233	correl = 0.06891	descr = N_Gram_ACTGA
cnt = 314	feature = 370	correl = -0.0731085	descr = N_Gram_CCCAG
cnt = 315	feature = 773	correl = -0.0274226	descr = N_Gram_TCCTC
cnt = 316	feature = 839	correl = -0.0584988	descr = N_Gram_TGGGG
cnt = 317	feature = 28	correl = -0.0579378	descr = Position_Specific_Bin_Base_10_Base_G
cnt = 318	feature = 723	correl = 0.0309177	descr = N_Gram_TACC
cnt = 319	feature = 616	correl = -0.0479156	descr = N_Gram_GGAGG
cnt = 320	feature = 867	correl = 0.0433302	descr = N_Gram_TTAT
cnt = 321	feature = 474	correl = -0.0299737	descr = N_Gram_CTCCC
cnt = 322	feature = 736	correl = 0.07612	descr = N_Gram_TAGC
cnt = 323	feature = 358	correl = -0.0295198	descr = N_Gram_CCAA
cnt = 324	feature = 704	correl = -0.0332756	descr = N_Gram_GTTGG
cnt = 325	feature = 898	correl = 0.0599068	descr = N_Gram_TTGTT
cnt = 326	feature = 82	correl = 0.421589	descr = Gibbs_of_Target_Sequence__Pos_20_Step_1
cnt = 327	feature = 64	correl = 0.0898249	descr = Gibbs_of_Target_Sequence__Pos_0_Step_1
cnt = 328	feature = 495	correl = 0.0412742	descr = N_Gram_CTTCT
cnt = 329	feature = 884	correl = 0.0378238	descr = N_Gram_TTGA
cnt = 330	feature = 818	correl = 0.0381273	descr = N_Gram_TGCA
cnt = 331	feature = 240	correl = 0.0456574	descr = N_Gram_AGACA
cnt = 332	feature = 626	correl = -0.112088	descr = N_Gram_GGCCC
cnt = 333	feature = 430	correl = -0.0926276	descr = N_Gram_CGCG
cnt = 334	feature = 294	correl = 0.0286774	descr = N_Gram_ATGAA
cnt = 335	feature = 482	correl = 0.0379906	descr = N_Gram_CTGAT
cnt = 336	feature = 739	correl = 0.0227476	descr = N_Gram_TAGG
cnt = 337	feature = 904	correl = 0.0623761	descr = N_Gram_TTTCT
cnt = 338	feature = 606	correl = -0.0358128	descr = N_Gram_GGAA
cnt = 339	feature = 531	correl = -0.027193	descr = N_Gram_GAGC
cnt = 340	feature = 633	correl = -0.0572201	descr = N_Gram_GGCT
cnt = 341	feature = 553	correl = -0.0287776	descr = N_Gram_GCAC
cnt = 342	feature = 695	correl = 0.0295919	descr = N_Gram_GTGT
cnt = 343	feature = 213	correl = -0.0229433	descr = N_Gram_ACCC
cnt = 344	feature = 779	correl = 0.0490702	descr = N_Gram_TCGC
cnt = 345	feature = 855	correl = 0.0669124	descr = N_Gram_TGTTT
cnt = 346	feature = 228	correl = 0.0456891	descr = N_Gram_ACTA
cnt = 347	feature = 263	correl = 0.0356373	descr = N_Gram_AGTC
cnt = 348	feature = 667	correl = 0.0420306	descr = N_Gram_GTAA
cnt = 349	feature = 549	correl = -0.0695133	descr = N_Gram_GCAA
cnt = 350	feature = 247	correl = -0.0562288	descr = N_Gram_AGCC
cnt = 351	feature = 210	correl = -0.0378198	descr = N_Gram_ACCA
cnt = 352	feature = 426	correl = -0.0395642	descr = N_Gram_CGCA
cnt = 353	feature = 881	correl = 0.086888	descr = N_Gram_TTCTG
cnt = 354	feature = 334	correl = -0.059169	descr = N_Gram_CAGA
cnt = 355	feature = 714	correl = 0.0652952	descr = N_Gram_TAAG
cnt = 356	feature = 882	correl = 0.0629653	descr = N_Gram_TTCTT
cnt = 357	feature = 592	correl = -0.0253272	descr = N_Gram_GCTC
cnt = 358	feature = 442	correl = -0.062397	descr = N_Gram_CGGG
cnt = 359	feature = 787	correl = 0.0528745	descr = N_Gram_TCGT
cnt = 360	feature = 273	correl = 0.0425302	descr = N_Gram_ATAG
cnt = 361	feature = 848	correl = 0.0343662	descr = N_Gram_TGTC
cnt = 362	feature = 663	correl = -0.0441347	descr = N_Gram_GGTT
cnt = 363	feature = 540	correl = -0.053251	descr = N_Gram_GATG
cnt = 364	feature = 409	correl = 0.0385306	descr = N_Gram_CCTT
cnt = 365	feature = 843	correl = 0.0607986	descr = N_Gram_TGTA
cnt = 366	feature = 654	correl = 0.0310147	descr = N_Gram_GGTA
cnt = 367	feature = 67	correl = 0.0878724	descr = Gibbs_of_Target_Sequence__Pos_4_Step_1
cnt = 368	feature = 872	correl = 0.0383372	descr = N_Gram_TTCC
cnt = 369	feature = 559	correl = 0.0228082	descr = N_Gram_GCAT
cnt = 370	feature = 282	correl = 0.0441532	descr = N_Gram_ATCC
cnt = 371	feature = 875	correl = 0.0393284	descr = N_Gram_TTCG
cnt = 372	feature = 66	correl = -0.172686	descr = Gibbs_of_Target_Sequence__Pos_2_Step_1
cnt = 373	feature = 599	correl = -0.0499054	descr = N_Gram_GCTGC
cnt = 374	feature = 753	correl = 0.0641284	descr = N_Gram_TATT
cnt = 375	feature = 478	correl = 0.0251489	descr = N_Gram_CTCT
cnt = 376	feature = 684	correl = 0.0356436	descr = N_Gram_GTGA
cnt = 377	feature = 680	correl = 0.0557464	descr = N_Gram_GTCG
cnt = 378	feature = 496	correl = 0.056285	descr = N_Gram_CTTG
cnt = 379	feature = 337	correl = -0.0492767	descr = N_Gram_CAGC
cnt = 380	feature = 298	correl = -0.0615913	descr = N_Gram_ATGG
cnt = 381	feature = 79	correl = 0.0955657	descr = Gibbs_of_Target_Sequence__Pos_17_Step_1
cnt = 382	feature = 614	correl = -0.0475863	descr = N_Gram_GGAG
cnt = 383	feature = 515	correl = 0.0315945	descr = N_Gram_GACA
cnt = 384	feature = 825	correl = 0.0341259	descr = N_Gram_TGCT
cnt = 385	feature = 646	correl = -0.0909727	descr = N_Gram_GGGG
cnt = 386	feature = 65	correl = -0.0418686	descr = Gibbs_of_Target_Sequence__Pos_1_Step_1
cnt = 387	feature = 524	correl = 0.0296437	descr = N_Gram_GACT
cnt = 388	feature = 384	correl = -0.101758	descr = N_Gram_CCGA
cnt = 389	feature = 518	correl = -0.0662967	descr = N_Gram_GACC
cnt = 390	feature = 579	correl = -0.0545494	descr = N_Gram_GCGC
cnt = 391	feature = 765	correl = 0.0284397	descr = N_Gram_TCCA
cnt = 392	feature = 508	correl = -0.0274072	descr = N_Gram_GAAG
cnt = 393	feature = 316	correl = -0.0262528	descr = N_Gram_CAAA
cnt = 394	feature = 620	correl = -0.0768101	descr = N_Gram_GGCA
cnt = 395	feature = 206	correl = 0.063513	descr = N_Gram_ACAT
cnt = 396	feature = 256	correl = -0.0515914	descr = N_Gram_AGGG
cnt = 397	feature = 475	correl = -0.0731856	descr = N_Gram_CTCG
cnt = 398	feature = 105	correl = -0.0709674	descr = Xue_Structure_Feature_A100
cnt = 399	feature = 303	correl = 0.0483675	descr = N_Gram_ATTA
cnt = 400	feature = 277	correl = 0.0805155	descr = N_Gram_ATAT
cnt = 401	feature = 791	correl = 0.071727	descr = N_Gram_TCTA
cnt = 402	feature = 583	correl = -0.0880488	descr = N_Gram_GCGG
cnt = 403	feature = 706	correl = 0.0503992	descr = N_Gram_GTTT
cnt = 404	feature = 71	correl = 0.0723653	descr = Gibbs_of_Target_Sequence__Pos_8_Step_1
cnt = 405	feature = 900	correl = 0.0270261	descr = N_Gram_TTTA
cnt = 406	feature = 659	correl = -0.0789446	descr = N_Gram_GGTG
cnt = 407	feature = 293	correl = 0.0357023	descr = N_Gram_ATGA
cnt = 408	feature = 348	correl = 0.0241767	descr = N_Gram_CATC
cnt = 409	feature = 389	correl = -0.0489153	descr = N_Gram_CCGC
cnt = 410	feature = 676	correl = -0.0726291	descr = N_Gram_GTCC
cnt = 411	feature = 641	correl = -0.115914	descr = N_Gram_GGGC
cnt = 412	feature = 597	correl = -0.0260742	descr = N_Gram_GCTG
cnt = 413	feature = 354	correl = 0.0410125	descr = N_Gram_CATT
cnt = 414	feature = 732	correl = 0.0529332	descr = N_Gram_TAGA
cnt = 415	feature = 462	correl = 0.0682583	descr = N_Gram_CTAC
cnt = 416	feature = 891	correl = 0.0233218	descr = N_Gram_TTGG
cnt = 417	feature = 494	correl = 0.0316758	descr = N_Gram_CTTC
cnt = 418	feature = 799	correl = 0.0739686	descr = N_Gram_TCTG
cnt = 419	feature = 894	correl = 0.0882352	descr = N_Gram_TTGT
cnt = 420	feature = 75	correl = 0.11726	descr = Gibbs_of_Target_Sequence__Pos_13_Step_1
cnt = 421	feature = 68	correl = 0.0527539	descr = Gibbs_of_Target_Sequence__Pos_5_Step_1
cnt = 422	feature = 369	correl = -0.0781941	descr = N_Gram_CCCA
cnt = 423	feature = 666	correl = 0.0532153	descr = N_Gram_GTA
cnt = 424	feature = 307	correl = 0.0810179	descr = N_Gram_ATTC
cnt = 425	feature = 813	correl = 0.0343589	descr = N_Gram_TGAT
cnt = 426	feature = 80	correl = 0.1985	descr = Gibbs_of_Target_Sequence__Pos_18_Step_1
cnt = 427	feature = 556	correl = -0.0416818	descr = N_Gram_GCAG
cnt = 428	feature = 863	correl = 0.0442098	descr = N_Gram_TTAG
cnt = 429	feature = 910	correl = 0.0455375	descr = N_Gram_TTTT
cnt = 430	feature = 624	correl = -0.122645	descr = N_Gram_GGCC
cnt = 431	feature = 701	correl = -0.0584296	descr = N_Gram_GTTG
cnt = 432	feature = 767	correl = -0.0361798	descr = N_Gram_TCCC
cnt = 433	feature = 412	correl = -0.0749117	descr = N_Gram_CGA
cnt = 434	feature = 74	correl = 0.0566559	descr = Gibbs_of_Target_Sequence__Pos_11_Step_1
cnt = 435	feature = 227	correl = 0.0343784	descr = N_Gram_ACT
cnt = 436	feature = 483	correl = -0.0306642	descr = N_Gram_CTGC
cnt = 437	feature = 837	correl = -0.0506454	descr = N_Gram_TGGG
cnt = 438	feature = 808	correl = 0.0607381	descr = N_Gram_TGAA
cnt = 439	feature = 326	correl = -0.0341112	descr = N_Gram_CAC
cnt = 440	feature = 78	correl = 0.124245	descr = Gibbs_of_Target_Sequence__Pos_16_Step_1
cnt = 441	feature = 803	correl = 0.0676648	descr = N_Gram_TCTT
cnt = 442	feature = 650	correl = -0.0499848	descr = N_Gram_GGGT
cnt = 443	feature = 70	correl = 0.1472	descr = Gibbs_of_Target_Sequence__Pos_7_Step_1
cnt = 444	feature = 72	correl = 0.090977	descr = Gibbs_of_Target_Sequence__Pos_9_Step_1
cnt = 445	feature = 76	correl = 0.144465	descr = Gibbs_of_Target_Sequence__Pos_14_Step_1
cnt = 446	feature = 719	correl = 0.0622476	descr = N_Gram_TAC
cnt = 447	feature = 77	correl = 0.0992392	descr = Gibbs_of_Target_Sequence__Pos_15_Step_1
cnt = 448	feature = 69	correl = 0.0944954	descr = Gibbs_of_Target_Sequence__Pos_6_Step_1
cnt = 449	feature = 73	correl = 0.121598	descr = Gibbs_of_Target_Sequence__Pos_10_Step_1
cnt = 450	feature = 314	correl = 0.0291526	descr = N_Gram_ATTT
cnt = 451	feature = 878	correl = 0.100381	descr = N_Gram_TTCT
cnt = 452	feature = 396	correl = -0.0402968	descr = N_Gram_CCT
cnt = 453	feature = 806	correl = 0.0541959	descr = N_Gram_TG
cnt = 454	feature = 548	correl = -0.0516503	descr = N_Gram_GCA
cnt = 455	feature = 743	correl = 0.109277	descr = N_Gram_TAT
cnt = 456	feature = 436	correl = -0.0909114	descr = N_Gram_CGG
cnt = 457	feature = 709	correl = 0.0623506	descr = N_Gram_TAA
cnt = 458	feature = 344	correl = 0.0624002	descr = N_Gram_CAT
cnt = 459	feature = 653	correl = -0.0389671	descr = N_Gram_GGT
cnt = 460	feature = 578	correl = -0.091515	descr = N_Gram_GCG
cnt = 461	feature = 883	correl = 0.112654	descr = N_Gram_TTG
cnt = 462	feature = 470	correl = -0.0306488	descr = N_Gram_CTC
cnt = 463	feature = 491	correl = 0.0647841	descr = N_Gram_CTT
cnt = 464	feature = 368	correl = -0.138935	descr = N_Gram_CCC
cnt = 465	feature = 425	correl = -0.041389	descr = N_Gram_CGC
cnt = 466	feature = 790	correl = 0.109667	descr = N_Gram_TCT
cnt = 467	feature = 857	correl = 0.0622678	descr = N_Gram_TTA
cnt = 468	feature = 871	correl = 0.0897413	descr = N_Gram_TTC
cnt = 469	feature = 604	correl = -0.120051	descr = N_Gram_GG
cnt = 470	feature = 899	correl = 0.0993408	descr = N_Gram_TTT
cnt = 471	feature = 356	correl = -0.0863614	descr = N_Gram_CC
cnt = 472	feature = 271	correl = 0.104119	descr = N_Gram_AT
cnt = 473	feature = 856	correl = 0.155758	descr = N_Gram_TT
cnt = 474	feature = 83	correl = 0.233596	descr = PF_RNAi_Fold_Energy
cnt = 475	feature = 708	correl = 0.169841	descr = N_Gram_TA
cnt = 476	feature = 63	correl = 0.273316	descr = Gibbs_of_Target_Sequence_
num rows = 2188
num_elements = 1043676
..*
optimization finished, #iter = 2286
nu = 0.243898
obj = -41.901830, rho = -0.743795
nSV = 1008, nBSV = 218
num rows = 243
num_elements = 115911
*
optimization finished, #iter = 190
nu = 0.198553
obj = -4.011209, rho = -0.751951
nSV = 128, nBSV = 3
..*
optimization finished, #iter = 2286
nu = 0.243898
obj = -41.901830, rho = -0.743795
nSV = 1008, nBSV = 218
CFS merit scores = 1.36338
CFS merit scores = 1.58308
CFS merit scores = 1.83035
CFS merit scores = 2.05936
CFS merit scores = 2.26794
CFS merit scores = 2.46162
CFS merit scores = 2.63678
CFS merit scores = 2.79297
CFS merit scores = 2.93913
CFS merit scores = 3.07777
CFS merit scores = 3.20939
CFS merit scores = 3.33435
CFS merit scores = 3.45387
CFS merit scores = 3.56837
CFS merit scores = 3.67793
CFS merit scores = 3.78357
CFS merit scores = 3.88461
CFS merit scores = 3.98256
CFS merit scores = 4.07664
CFS merit scores = 4.16648
CFS merit scores = 4.25336
CFS merit scores = 4.33781
CFS merit scores = 4.41867
CFS merit scores = 4.49627
CFS merit scores = 4.57155
CFS merit scores = 4.64434
CFS merit scores = 4.71527
CFS merit scores = 4.78449
CFS merit scores = 4.85122
CFS merit scores = 4.91639
CFS merit scores = 4.97959
CFS merit scores = 5.03984
CFS merit scores = 5.09503
CFS merit scores = 5.14846
CFS merit scores = 5.1984
CFS merit scores = 5.24599
CFS merit scores = 5.2926
CFS merit scores = 5.33799
CFS merit scores = 5.38191
CFS merit scores = 5.42474
CFS merit scores = 5.46702
CFS merit scores = 5.50709
CFS merit scores = 5.54412
CFS merit scores = 5.58064
CFS merit scores = 5.61585
CFS merit scores = 5.65006
CFS merit scores = 5.68378
CFS merit scores = 5.71562
CFS merit scores = 5.74515
CFS merit scores = 5.77382
CFS merit scores = 5.80146
CFS merit scores = 5.82834
CFS merit scores = 5.85464
CFS merit scores = 5.87969
CFS merit scores = 5.9038
CFS merit scores = 5.92735
CFS merit scores = 5.95061
CFS merit scores = 5.97363
CFS merit scores = 5.99435
CFS merit scores = 6.01403
cnt = 1	feature = 64	correl = 0.363379	descr = Position_Specific_Bin_Base_20_Base_A
cnt = 2	feature = 60	correl = 0.186379	descr = Position_Specific_Bin_Base_19_Base_A
cnt = 3	feature = 8	correl = 0.121431	descr = Position_Specific_Bin_Base_2_Base_G
cnt = 4	feature = 2	correl = -0.149004	descr = Position_Specific_Bin_Base_0_Base_G
cnt = 5	feature = 14	correl = -0.0774296	descr = Position_Specific_Bin_Base_4_Base_C
cnt = 6	feature = 796	correl = 0.0335408	descr = N_Gram_TCAGT
cnt = 7	feature = 232	correl = 0.0265427	descr = N_Gram_ACGCT
cnt = 8	feature = 582	correl = -0.0702504	descr = N_Gram_GCAAA
cnt = 9	feature = 892	correl = 0.0333516	descr = N_Gram_TTAGC
cnt = 10	feature = 577	correl = 0.0388849	descr = N_Gram_GATTA
cnt = 11	feature = 231	correl = -0.0321312	descr = N_Gram_ACGCA
cnt = 12	feature = 857	correl = -0.0227017	descr = N_Gram_TGCCT
cnt = 13	feature = 816	correl = -0.0442296	descr = N_Gram_TCGCG
cnt = 14	feature = 815	correl = 0.0530325	descr = N_Gram_TCGCA
cnt = 15	feature = 625	correl = -0.0494015	descr = N_Gram_GCGTT
cnt = 16	feature = 230	correl = -0.0375461	descr = N_Gram_ACGAC
cnt = 17	feature = 336	correl = 0.0274122	descr = N_Gram_CAACG
cnt = 18	feature = 225	correl = 0.0233433	descr = N_Gram_ACCGC
cnt = 19	feature = 756	correl = 0.0276855	descr = N_Gram_TACCT
cnt = 20	feature = 778	correl = 0.051745	descr = N_Gram_TATCG
cnt = 21	feature = 708	correl = -0.0234628	descr = N_Gram_GTCCG
cnt = 22	feature = 449	correl = -0.0482257	descr = N_Gram_CGAGT
cnt = 23	feature = 505	correl = 0.0313429	descr = N_Gram_CTATC
cnt = 24	feature = 714	correl = 0.0478948	descr = N_Gram_GTCTA
cnt = 25	feature = 426	correl = 0.0263658	descr = N_Gram_CCTAT
cnt = 26	feature = 624	correl = -0.0240268	descr = N_Gram_GCGTG
cnt = 27	feature = 485	correl = -0.0511879	descr = N_Gram_CGTCG
cnt = 28	feature = 578	correl = 0.0453418	descr = N_Gram_GATTG
cnt = 29	feature = 283	correl = 0.0262498	descr = N_Gram_ATAGC
cnt = 30	feature = 755	correl = 0.0225324	descr = N_Gram_TACCG
cnt = 31	feature = 782	correl = 0.0365681	descr = N_Gram_TATGT
cnt = 32	feature = 502	correl = -0.0255888	descr = N_Gram_CTAGG
cnt = 33	feature = 748	correl = -0.0215768	descr = N_Gram_TAATG
cnt = 34	feature = 286	correl = 0.0294834	descr = N_Gram_ATATA
cnt = 35	feature = 919	correl = 0.0282072	descr = N_Gram_TTGCG
cnt = 36	feature = 476	correl = -0.0616535	descr = N_Gram_CGGGG
cnt = 37	feature = 480	correl = -0.0250027	descr = N_Gram_CGGTG
cnt = 38	feature = 529	correl = 0.0289254	descr = N_Gram_CTTAG
cnt = 39	feature = 284	correl = 0.0347119	descr = N_Gram_ATAGG
cnt = 40	feature = 823	correl = 0.0879704	descr = N_Gram_TCGTG
cnt = 41	feature = 229	correl = -0.0393504	descr = N_Gram_ACGAA
cnt = 42	feature = 633	correl = -0.0363892	descr = N_Gram_GCTGA
cnt = 43	feature = 451	correl = -0.0312372	descr = N_Gram_CGATA
cnt = 44	feature = 655	correl = -0.0284488	descr = N_Gram_GGCAC
cnt = 45	feature = 484	correl = -0.0462418	descr = N_Gram_CGTCC
cnt = 46	feature = 739	correl = 0.0563375	descr = N_Gram_TAAAC
cnt = 47	feature = 516	correl = 0.0284235	descr = N_Gram_CTCTA
cnt = 48	feature = 645	correl = -0.0588814	descr = N_Gram_GGACC
cnt = 49	feature = 675	correl = -0.100407	descr = N_Gram_GGGCC
cnt = 50	feature = 500	correl = 0.0258957	descr = N_Gram_CTAGA
cnt = 51	feature = 481	correl = -0.0311573	descr = N_Gram_CGGTT
cnt = 52	feature = 412	correl = -0.0570658	descr = N_Gram_CCGAA
cnt = 53	feature = 452	correl = -0.0230941	descr = N_Gram_CGATC
cnt = 54	feature = 613	correl = -0.0393818	descr = N_Gram_GCGCA
cnt = 55	feature = 677	correl = -0.0235753	descr = N_Gram_GGGCT
cnt = 56	feature = 560	correl = -0.0396741	descr = N_Gram_GAGAT
cnt = 57	feature = 314	correl = -0.0221883	descr = N_Gram_ATGTA
cnt = 58	feature = 752	correl = 0.0835953	descr = N_Gram_TACAA
cnt = 59	feature = 413	correl = -0.0467503	descr = N_Gram_CCGAC
cnt = 60	feature = 917	correl = 0.0404474	descr = N_Gram_TTGCA
num rows = 2188
num_elements = 133468
*
optimization finished, #iter = 955
nu = 0.594976
obj = -158.153975, rho = -0.553859
nSV = 1332, nBSV = 1270
num rows = 243
num_elements = 14823
*
optimization finished, #iter = 100
nu = 0.632928
obj = -18.013711, rho = -0.656097
nSV = 160, nBSV = 149
*
optimization finished, #iter = 955
nu = 0.594976
obj = -158.153975, rho = -0.553859
nSV = 1332, nBSV = 1270
CFS merit scores = 1.35248
CFS merit scores = 1.58469
CFS merit scores = 1.83245
CFS merit scores = 2.06381
CFS merit scores = 2.27507
CFS merit scores = 2.4673
CFS merit scores = 2.64563
CFS merit scores = 2.81232
CFS merit scores = 2.9696
CFS merit scores = 3.11834
CFS merit scores = 3.25881
CFS merit scores = 3.39013
CFS merit scores = 3.51507
CFS merit scores = 3.63502
CFS merit scores = 3.75024
CFS merit scores = 3.85943
CFS merit scores = 3.96349
CFS merit scores = 4.06406
CFS merit scores = 4.16061
CFS merit scores = 4.25391
CFS merit scores = 4.34349
CFS merit scores = 4.42891
CFS merit scores = 4.51127
CFS merit scores = 4.58979
CFS merit scores = 4.66617
CFS merit scores = 4.74045
CFS merit scores = 4.81202
CFS merit scores = 4.88147
CFS merit scores = 4.94753
CFS merit scores = 5.01127
CFS merit scores = 5.07106
CFS merit scores = 5.12883
CFS merit scores = 5.18439
CFS merit scores = 5.23801
CFS merit scores = 5.28714
CFS merit scores = 5.33298
CFS merit scores = 5.37607
CFS merit scores = 5.41813
CFS merit scores = 5.45962
CFS merit scores = 5.49991
CFS merit scores = 5.53785
CFS merit scores = 5.5751
CFS merit scores = 5.61121
CFS merit scores = 5.64635
CFS merit scores = 5.67951
CFS merit scores = 5.71213
CFS merit scores = 5.74387
CFS merit scores = 5.77428
CFS merit scores = 5.80444
CFS merit scores = 5.83455
CFS merit scores = 5.86443
CFS merit scores = 5.89257
CFS merit scores = 5.91906
CFS merit scores = 5.94438
CFS merit scores = 5.96914
CFS merit scores = 5.99203
CFS merit scores = 6.01422
CFS merit scores = 6.03598
CFS merit scores = 6.05697
CFS merit scores = 6.07735
CFS merit scores = 6.09732
CFS merit scores = 6.11618
CFS merit scores = 6.13452
CFS merit scores = 6.151
CFS merit scores = 6.16677
CFS merit scores = 6.18183
CFS merit scores = 6.19654
CFS merit scores = 6.21126
CFS merit scores = 6.22539
CFS merit scores = 6.23937
CFS merit scores = 6.25257
CFS merit scores = 6.26473
CFS merit scores = 6.27695
CFS merit scores = 6.28739
CFS merit scores = 6.29699
CFS merit scores = 6.30613
CFS merit scores = 6.31543
CFS merit scores = 6.32466
CFS merit scores = 6.33272
CFS merit scores = 6.33983
CFS merit scores = 6.34703
CFS merit scores = 6.35412
CFS merit scores = 6.3612
CFS merit scores = 6.36799
CFS merit scores = 6.37487
CFS merit scores = 6.38146
CFS merit scores = 6.38761
CFS merit scores = 6.39385
CFS merit scores = 6.40013
CFS merit scores = 6.40616
CFS merit scores = 6.41215
CFS merit scores = 6.41798
CFS merit scores = 6.42319
CFS merit scores = 6.42845
CFS merit scores = 6.43385
CFS merit scores = 6.43878
CFS merit scores = 6.44355
CFS merit scores = 6.44801
CFS merit scores = 6.45253
CFS merit scores = 6.45703
CFS merit scores = 6.46138
CFS merit scores = 6.46559
CFS merit scores = 6.46966
CFS merit scores = 6.47351
CFS merit scores = 6.47745
CFS merit scores = 6.48078
CFS merit scores = 6.48416
CFS merit scores = 6.48743
CFS merit scores = 6.49075
CFS merit scores = 6.49378
CFS merit scores = 6.49665
CFS merit scores = 6.49958
CFS merit scores = 6.50243
CFS merit scores = 6.50538
CFS merit scores = 6.50847
CFS merit scores = 6.51154
CFS merit scores = 6.51406
CFS merit scores = 6.51653
CFS merit scores = 6.51892
CFS merit scores = 6.52135
CFS merit scores = 6.52369
CFS merit scores = 6.52616
CFS merit scores = 6.52858
CFS merit scores = 6.53048
CFS merit scores = 6.53249
CFS merit scores = 6.53433
CFS merit scores = 6.53609
CFS merit scores = 6.53762
CFS merit scores = 6.53922
CFS merit scores = 6.54101
CFS merit scores = 6.54301
CFS merit scores = 6.54466
CFS merit scores = 6.54597
CFS merit scores = 6.54739
CFS merit scores = 6.54896
CFS merit scores = 6.55021
CFS merit scores = 6.55125
CFS merit scores = 6.55242
CFS merit scores = 6.55368
CFS merit scores = 6.55482
CFS merit scores = 6.55603
CFS merit scores = 6.55714
CFS merit scores = 6.55829
CFS merit scores = 6.55954
CFS merit scores = 6.56046
CFS merit scores = 6.56109
CFS merit scores = 6.56152
CFS merit scores = 6.56199
CFS merit scores = 6.56253
CFS merit scores = 6.56296
CFS merit scores = 6.56357
CFS merit scores = 6.56417
CFS merit scores = 6.56459
CFS merit scores = 6.56504
CFS merit scores = 6.56553
CFS merit scores = 6.56591
CFS merit scores = 6.56617
CFS merit scores = 6.56643
CFS merit scores = 6.56676
CFS merit scores = 6.56713
CFS merit scores = 6.56742
CFS merit scores = 6.56756
CFS merit scores = 6.56736
CFS merit scores = 6.56727
CFS merit scores = 6.56724
CFS merit scores = 6.56716
CFS merit scores = 6.56705
CFS merit scores = 6.5669
CFS merit scores = 6.56677
CFS merit scores = 6.56663
CFS merit scores = 6.56655
CFS merit scores = 6.56661
CFS merit scores = 6.5665
CFS merit scores = 6.56638
CFS merit scores = 6.56619
CFS merit scores = 6.56601
CFS merit scores = 6.56586
CFS merit scores = 6.56569
CFS merit scores = 6.56559
CFS merit scores = 6.56511
CFS merit scores = 6.56457
CFS merit scores = 6.56402
CFS merit scores = 6.56357
CFS merit scores = 6.56309
CFS merit scores = 6.56246
CFS merit scores = 6.5615
CFS merit scores = 6.56062
CFS merit scores = 6.55972
CFS merit scores = 6.55865
CFS merit scores = 6.55776
CFS merit scores = 6.55683
CFS merit scores = 6.55606
CFS merit scores = 6.55532
CFS merit scores = 6.55455
CFS merit scores = 6.55342
CFS merit scores = 6.55226
CFS merit scores = 6.55126
CFS merit scores = 6.55034
CFS merit scores = 6.54935
CFS merit scores = 6.54845
CFS merit scores = 6.54756
CFS merit scores = 6.54665
CFS merit scores = 6.54564
CFS merit scores = 6.54464
CFS merit scores = 6.54372
CFS merit scores = 6.54276
CFS merit scores = 6.54186
CFS merit scores = 6.5409
CFS merit scores = 6.53986
CFS merit scores = 6.53884
CFS merit scores = 6.53778
CFS merit scores = 6.53679
CFS merit scores = 6.53584
CFS merit scores = 6.53486
CFS merit scores = 6.53385
CFS merit scores = 6.53285
CFS merit scores = 6.53181
CFS merit scores = 6.53067
CFS merit scores = 6.52933
CFS merit scores = 6.52797
CFS merit scores = 6.52665
CFS merit scores = 6.52522
CFS merit scores = 6.52388
CFS merit scores = 6.52249
CFS merit scores = 6.52114
CFS merit scores = 6.51971
CFS merit scores = 6.51828
CFS merit scores = 6.51682
CFS merit scores = 6.51515
CFS merit scores = 6.51352
CFS merit scores = 6.51194
CFS merit scores = 6.51041
CFS merit scores = 6.50897
CFS merit scores = 6.50754
CFS merit scores = 6.50605
CFS merit scores = 6.50462
CFS merit scores = 6.50314
CFS merit scores = 6.50176
CFS merit scores = 6.50037
CFS merit scores = 6.49896
CFS merit scores = 6.49761
CFS merit scores = 6.49626
CFS merit scores = 6.495
CFS merit scores = 6.49378
CFS merit scores = 6.49255
CFS merit scores = 6.49125
CFS merit scores = 6.48977
CFS merit scores = 6.48837
CFS merit scores = 6.48702
CFS merit scores = 6.48547
CFS merit scores = 6.48381
CFS merit scores = 6.48223
CFS merit scores = 6.48055
CFS merit scores = 6.47879
CFS merit scores = 6.47704
CFS merit scores = 6.4753
CFS merit scores = 6.47352
CFS merit scores = 6.47182
CFS merit scores = 6.47018
CFS merit scores = 6.46824
CFS merit scores = 6.46634
CFS merit scores = 6.46445
CFS merit scores = 6.46261
CFS merit scores = 6.46073
CFS merit scores = 6.45884
CFS merit scores = 6.45697
CFS merit scores = 6.45514
CFS merit scores = 6.45322
CFS merit scores = 6.45137
CFS merit scores = 6.4495
CFS merit scores = 6.44752
CFS merit scores = 6.44553
CFS merit scores = 6.44356
CFS merit scores = 6.44157
CFS merit scores = 6.43966
CFS merit scores = 6.43775
CFS merit scores = 6.43576
CFS merit scores = 6.4338
CFS merit scores = 6.43191
CFS merit scores = 6.43
CFS merit scores = 6.42803
CFS merit scores = 6.426
CFS merit scores = 6.42407
CFS merit scores = 6.42207
CFS merit scores = 6.42009
CFS merit scores = 6.41815
CFS merit scores = 6.4162
CFS merit scores = 6.41424
CFS merit scores = 6.41216
CFS merit scores = 6.41016
CFS merit scores = 6.40811
CFS merit scores = 6.40614
CFS merit scores = 6.40419
CFS merit scores = 6.40227
CFS merit scores = 6.40024
CFS merit scores = 6.39831
CFS merit scores = 6.3963
CFS merit scores = 6.39422
CFS merit scores = 6.39218
CFS merit scores = 6.39017
CFS merit scores = 6.38819
CFS merit scores = 6.38619
CFS merit scores = 6.38416
CFS merit scores = 6.38212
CFS merit scores = 6.37996
CFS merit scores = 6.37773
CFS merit scores = 6.37554
CFS merit scores = 6.37331
CFS merit scores = 6.37113
CFS merit scores = 6.36892
CFS merit scores = 6.36675
CFS merit scores = 6.36458
CFS merit scores = 6.36218
CFS merit scores = 6.35981
CFS merit scores = 6.3574
CFS merit scores = 6.35495
CFS merit scores = 6.35254
CFS merit scores = 6.35011
CFS merit scores = 6.34772
CFS merit scores = 6.34533
CFS merit scores = 6.34298
CFS merit scores = 6.3406
CFS merit scores = 6.33805
CFS merit scores = 6.33549
CFS merit scores = 6.33295
CFS merit scores = 6.33037
CFS merit scores = 6.32779
CFS merit scores = 6.32515
CFS merit scores = 6.32234
CFS merit scores = 6.31944
CFS merit scores = 6.31655
CFS merit scores = 6.31368
CFS merit scores = 6.31084
CFS merit scores = 6.30807
CFS merit scores = 6.30529
CFS merit scores = 6.30249
CFS merit scores = 6.29974
CFS merit scores = 6.29694
CFS merit scores = 6.29412
CFS merit scores = 6.29126
CFS merit scores = 6.28842
CFS merit scores = 6.2856
CFS merit scores = 6.28276
CFS merit scores = 6.27992
CFS merit scores = 6.27682
CFS merit scores = 6.27376
CFS merit scores = 6.2707
CFS merit scores = 6.26768
CFS merit scores = 6.26462
CFS merit scores = 6.26146
CFS merit scores = 6.25836
CFS merit scores = 6.25523
CFS merit scores = 6.25216
CFS merit scores = 6.24904
CFS merit scores = 6.24585
CFS merit scores = 6.24265
CFS merit scores = 6.23926
CFS merit scores = 6.23586
CFS merit scores = 6.23248
CFS merit scores = 6.22909
CFS merit scores = 6.22571
CFS merit scores = 6.22235
CFS merit scores = 6.21908
CFS merit scores = 6.21583
CFS merit scores = 6.21259
CFS merit scores = 6.20921
CFS merit scores = 6.20584
CFS merit scores = 6.20248
CFS merit scores = 6.19913
CFS merit scores = 6.19579
CFS merit scores = 6.19252
CFS merit scores = 6.18907
CFS merit scores = 6.18547
CFS merit scores = 6.18189
CFS merit scores = 6.17827
CFS merit scores = 6.17467
CFS merit scores = 6.17106
CFS merit scores = 6.16745
CFS merit scores = 6.16384
CFS merit scores = 6.16022
CFS merit scores = 6.15658
CFS merit scores = 6.15293
CFS merit scores = 6.14919
CFS merit scores = 6.14545
CFS merit scores = 6.14175
CFS merit scores = 6.13803
CFS merit scores = 6.13429
CFS merit scores = 6.1305
CFS merit scores = 6.12678
CFS merit scores = 6.12302
CFS merit scores = 6.11927
CFS merit scores = 6.11552
CFS merit scores = 6.11168
CFS merit scores = 6.1078
CFS merit scores = 6.10393
CFS merit scores = 6.10006
CFS merit scores = 6.09625
CFS merit scores = 6.09236
CFS merit scores = 6.08842
CFS merit scores = 6.0845
CFS merit scores = 6.08055
CFS merit scores = 6.07657
CFS merit scores = 6.07266
CFS merit scores = 6.06872
CFS merit scores = 6.06478
CFS merit scores = 6.06077
CFS merit scores = 6.05674
CFS merit scores = 6.05269
CFS merit scores = 6.04872
CFS merit scores = 6.0447
CFS merit scores = 6.0407
CFS merit scores = 6.03665
CFS merit scores = 6.03258
CFS merit scores = 6.02838
CFS merit scores = 6.02421
CFS merit scores = 6.0199
CFS merit scores = 6.0156
CFS merit scores = 6.01116
CFS merit scores = 6.00667
CFS merit scores = 6.00225
CFS merit scores = 5.99783
CFS merit scores = 5.99341
CFS merit scores = 5.98901
CFS merit scores = 5.9846
CFS merit scores = 5.98015
CFS merit scores = 5.97569
CFS merit scores = 5.97126
CFS merit scores = 5.96687
CFS merit scores = 5.96236
CFS merit scores = 5.95785
CFS merit scores = 5.95312
CFS merit scores = 5.94843
CFS merit scores = 5.94373
CFS merit scores = 5.93901
CFS merit scores = 5.93422
CFS merit scores = 5.92941
CFS merit scores = 5.92461
CFS merit scores = 5.91979
CFS merit scores = 5.91487
CFS merit scores = 5.90999
CFS merit scores = 5.90514
CFS merit scores = 5.90029
CFS merit scores = 5.89531
CFS merit scores = 5.89027
CFS merit scores = 5.88509
CFS merit scores = 5.87983
CFS merit scores = 5.87452
CFS merit scores = 5.86913
CFS merit scores = 5.86381
CFS merit scores = 5.8584
CFS merit scores = 5.85302
CFS merit scores = 5.84762
CFS merit scores = 5.84226
CFS merit scores = 5.83672
CFS merit scores = 5.83115
CFS merit scores = 5.82564
CFS merit scores = 5.82018
CFS merit scores = 5.81463
CFS merit scores = 5.80888
CFS merit scores = 5.80317
CFS merit scores = 5.79734
CFS merit scores = 5.79143
CFS merit scores = 5.78549
CFS merit scores = 5.7795
CFS merit scores = 5.77319
CFS merit scores = 5.76683
CFS merit scores = 5.76037
CFS merit scores = 5.75393
CFS merit scores = 5.74747
CFS merit scores = 5.74091
CFS merit scores = 5.73391
CFS merit scores = 5.72689
CFS merit scores = 5.71939
CFS merit scores = 5.71184
CFS merit scores = 5.70426
CFS merit scores = 5.69666
CFS merit scores = 5.68876
CFS merit scores = 5.68089
CFS merit scores = 5.67287
CFS merit scores = 5.6648
CFS merit scores = 5.65665
CFS merit scores = 5.64819
CFS merit scores = 5.6397
CFS merit scores = 5.63109
CFS merit scores = 5.62209
CFS merit scores = 5.61315
CFS merit scores = 5.60405
CFS merit scores = 5.5946
CFS merit scores = 5.58488
CFS merit scores = 5.57472
CFS merit scores = 5.56443
CFS merit scores = 5.55289
CFS merit scores = 5.53994
CFS merit scores = 5.51391
cnt = 1	feature = 62	correl = 0.352484	descr = Position_Specific_Bin_Base_20_Base_A
cnt = 2	feature = 640	correl = -0.163394	descr = N_Gram_GGC
cnt = 3	feature = 702	correl = 0.060305	descr = N_Gram_GTCGC
cnt = 4	feature = 452	correl = -0.0568818	descr = N_Gram_CGCGT
cnt = 5	feature = 849	correl = -0.0276523	descr = N_Gram_TGCCT
cnt = 6	feature = 519	correl = 0.0328851	descr = N_Gram_CTTAG
cnt = 7	feature = 884	correl = -0.040421	descr = N_Gram_TTACC
cnt = 8	feature = 596	correl = -0.0220895	descr = N_Gram_GCCGT
cnt = 9	feature = 752	correl = -0.0357203	descr = N_Gram_TACGT
cnt = 10	feature = 739	correl = 0.0320582	descr = N_Gram_TAAGC
cnt = 11	feature = 440	correl = -0.0312466	descr = N_Gram_CGATA
cnt = 12	feature = 391	correl = -0.0404093	descr = N_Gram_CCCCG
cnt = 13	feature = 229	correl = -0.0375609	descr = N_Gram_ACGAC
cnt = 14	feature = 438	correl = -0.0323005	descr = N_Gram_CGAGT
cnt = 15	feature = 569	correl = 0.0258769	descr = N_Gram_GATTA
cnt = 16	feature = 493	correl = 0.0263994	descr = N_Gram_CTATC
cnt = 17	feature = 671	correl = 0.0528192	descr = N_Gram_GGTAA
cnt = 18	feature = 483	correl = -0.022232	descr = N_Gram_CTAAC
cnt = 19	feature = 741	correl = -0.0482141	descr = N_Gram_TAATC
cnt = 20	feature = 899	correl = 0.0358779	descr = N_Gram_TTCGC
cnt = 21	feature = 722	correl = -0.0451201	descr = N_Gram_GTTAG
cnt = 22	feature = 473	correl = 0.0287544	descr = N_Gram_CGTCT
cnt = 23	feature = 612	correl = -0.0493191	descr = N_Gram_GCGGT
cnt = 24	feature = 705	correl = 0.0424223	descr = N_Gram_GTCTA
cnt = 25	feature = 796	correl = -0.0223042	descr = N_Gram_TCCGA
cnt = 26	feature = 749	correl = 0.0306888	descr = N_Gram_TACCG
cnt = 27	feature = 901	correl = 0.0600922	descr = N_Gram_TTCGT
cnt = 28	feature = 914	correl = 0.0357462	descr = N_Gram_TTGCG
cnt = 29	feature = 881	correl = 0.0214829	descr = N_Gram_TTAAG
cnt = 30	feature = 219	correl = -0.0253784	descr = N_Gram_ACCAA
cnt = 31	feature = 772	correl = 0.0314875	descr = N_Gram_TATAC
cnt = 32	feature = 920	correl = 0.0389181	descr = N_Gram_TTGTG
cnt = 33	feature = 476	correl = -0.0370564	descr = N_Gram_CGTGG
cnt = 34	feature = 281	correl = 0.03421	descr = N_Gram_ATAGG
cnt = 35	feature = 419	correl = -0.0896182	descr = N_Gram_CCTCG
cnt = 36	feature = 554	correl = -0.0373336	descr = N_Gram_GAGAT
cnt = 37	feature = 592	correl = -0.0874701	descr = N_Gram_GCCCG
cnt = 38	feature = 446	correl = -0.0512826	descr = N_Gram_CGCAT
cnt = 39	feature = 432	correl = -0.0328284	descr = N_Gram_CGAAT
cnt = 40	feature = 539	correl = 0.0482697	descr = N_Gram_GAATA
cnt = 41	feature = 553	correl = 0.0336224	descr = N_Gram_GAGAA
cnt = 42	feature = 888	correl = 0.0314569	descr = N_Gram_TTAGC
cnt = 43	feature = 436	correl = -0.0415313	descr = N_Gram_CGACG
cnt = 44	feature = 527	correl = -0.027751	descr = N_Gram_CTTTA
cnt = 45	feature = 518	correl = -0.0447954	descr = N_Gram_CTTAA
cnt = 46	feature = 241	correl = -0.0447259	descr = N_Gram_ACTGC
cnt = 47	feature = 910	correl = 0.040327	descr = N_Gram_TTGAC
cnt = 48	feature = 264	correl = 0.0317756	descr = N_Gram_AGGGG
cnt = 49	feature = 492	correl = 0.0570097	descr = N_Gram_CTATA
cnt = 50	feature = 230	correl = 0.0355494	descr = N_Gram_ACGCT
cnt = 51	feature = 451	correl = -0.0607184	descr = N_Gram_CGCGG
cnt = 52	feature = 746	correl = -0.0229132	descr = N_Gram_TACAG
cnt = 53	feature = 313	correl = 0.0778123	descr = N_Gram_ATTAT
cnt = 54	feature = 574	correl = -0.0780012	descr = N_Gram_GCAAA
cnt = 55	feature = 857	correl = 0.0295216	descr = N_Gram_TGGAC
cnt = 56	feature = 885	correl = -0.0316851	descr = N_Gram_TTACG
cnt = 57	feature = 414	correl = 0.0579146	descr = N_Gram_CCTAA
cnt = 58	feature = 699	correl = -0.0501653	descr = N_Gram_GTCCG
cnt = 59	feature = 531	correl = -0.0216293	descr = N_Gram_GAAAG
cnt = 60	feature = 337	correl = -0.0263497	descr = N_Gram_CACCG
cnt = 61	feature = 620	correl = 0.0553425	descr = N_Gram_GCTCT
cnt = 62	feature = 900	correl = -0.0231576	descr = N_Gram_TTCGG
cnt = 63	feature = 583	correl = -0.0400772	descr = N_Gram_GCATA
cnt = 64	feature = 683	correl = -0.0804803	descr = N_Gram_GGTTG
cnt = 65	feature = 489	correl = 0.0337004	descr = N_Gram_CTAGA
cnt = 66	feature = 734	correl = 0.0509591	descr = N_Gram_TAAAC
cnt = 67	feature = 813	correl = 0.0954929	descr = N_Gram_TCGTG
cnt = 68	feature = 494	correl = 0.0281054	descr = N_Gram_CTATG
cnt = 69	feature = 735	correl = -0.0291976	descr = N_Gram_TAACC
cnt = 70	feature = 806	correl = 0.0228636	descr = N_Gram_TCGCC
cnt = 71	feature = 392	correl = -0.0364186	descr = N_Gram_CCCCT
cnt = 72	feature = 841	correl = 0.0258247	descr = N_Gram_TGATT
cnt = 73	feature = 750	correl = 0.0305344	descr = N_Gram_TACCT
cnt = 74	feature = 694	correl = 0.0436617	descr = N_Gram_GTCAA
cnt = 75	feature = 327	correl = 0.0264516	descr = N_Gram_CAACC
cnt = 76	feature = 609	correl = -0.0480558	descr = N_Gram_GCGGA
cnt = 77	feature = 341	correl = -0.0262903	descr = N_Gram_CACGG
cnt = 78	feature = 621	correl = -0.0258793	descr = N_Gram_GCTGA
cnt = 79	feature = 16	correl = -0.0363219	descr = Position_Specific_Bin_Base_6_Base_C
cnt = 80	feature = 294	correl = 0.0302793	descr = N_Gram_ATCGA
cnt = 81	feature = 788	correl = -0.0380561	descr = N_Gram_TCAGA
cnt = 82	feature = 808	correl = 0.0436756	descr = N_Gram_TCGCT
cnt = 83	feature = 869	correl = 0.0233143	descr = N_Gram_TGTAG
cnt = 84	feature = 335	correl = -0.0225012	descr = N_Gram_CACAT
cnt = 85	feature = 206	correl = 0.0583651	descr = N_Gram_ACAAA
cnt = 86	feature = 207	correl = 0.0471417	descr = N_Gram_ACAAT
cnt = 87	feature = 755	correl = 0.0442694	descr = N_Gram_TACTG
cnt = 88	feature = 478	correl = -0.068221	descr = N_Gram_CGTTC
cnt = 89	feature = 496	correl = -0.0586196	descr = N_Gram_CTCAA
cnt = 90	feature = 934	correl = 0.0274647	descr = N_Gram_TTTTG
cnt = 91	feature = 228	correl = -0.042296	descr = N_Gram_ACGAA
cnt = 92	feature = 633	correl = -0.0562755	descr = N_Gram_GGACC
cnt = 93	feature = 273	correl = 0.0661502	descr = N_Gram_AGTGA
cnt = 94	feature = 311	correl = -0.0251014	descr = N_Gram_ATTAA
cnt = 95	feature = 212	correl = 0.0550919	descr = N_Gram_ACAGT
cnt = 96	feature = 595	correl = -0.0290442	descr = N_Gram_GCCGC
cnt = 97	feature = 773	correl = 0.0365127	descr = N_Gram_TATAG
cnt = 98	feature = 256	correl = -0.0411751	descr = N_Gram_AGCGG
cnt = 99	feature = 490	correl = 0.058939	descr = N_Gram_CTAGC
cnt = 100	feature = 822	correl = 0.0541968	descr = N_Gram_TCTCT
cnt = 101	feature = 332	correl = -0.033299	descr = N_Gram_CAATT
cnt = 102	feature = 771	correl = 0.0690565	descr = N_Gram_TATAA
cnt = 103	feature = 805	correl = 0.0420641	descr = N_Gram_TCGCA
cnt = 104	feature = 556	correl = -0.0496013	descr = N_Gram_GAGCC
cnt = 105	feature = 599	correl = -0.0414454	descr = N_Gram_GCCTT
cnt = 106	feature = 359	correl = -0.0621025	descr = N_Gram_CATAA
cnt = 107	feature = 875	correl = 0.0596723	descr = N_Gram_TGTGT
cnt = 108	feature = 260	correl = -0.028311	descr = N_Gram_AGGCA
cnt = 109	feature = 426	correl = 0.024668	descr = N_Gram_CCTTA
cnt = 110	feature = 403	correl = -0.0215648	descr = N_Gram_CCGAG
cnt = 111	feature = 678	correl = -0.0295	descr = N_Gram_GGTGA
cnt = 112	feature = 407	correl = -0.0233458	descr = N_Gram_CCGCG
cnt = 113	feature = 535	correl = -0.0467934	descr = N_Gram_GAAGA
cnt = 114	feature = 766	correl = 0.0386119	descr = N_Gram_TAGGG
cnt = 115	feature = 0	correl = 0.0308315	descr = Position_Specific_Bin_Base_0_Base_A
cnt = 116	feature = 31	correl = -0.0337109	descr = Position_Specific_Bin_Base_11_Base_C
cnt = 117	feature = 645	correl = -0.0766553	descr = N_Gram_GGCCA
cnt = 118	feature = 401	correl = -0.0513924	descr = N_Gram_CCGAA
cnt = 119	feature = 291	correl = 0.0269613	descr = N_Gram_ATCCG
cnt = 120	feature = 578	correl = -0.0465076	descr = N_Gram_GCACC
cnt = 121	feature = 687	correl = 0.0275186	descr = N_Gram_GTAAG
cnt = 122	feature = 860	correl = -0.0763132	descr = N_Gram_TGGCG
cnt = 123	feature = 632	correl = 0.0277723	descr = N_Gram_GGACA
cnt = 124	feature = 775	correl = 0.052282	descr = N_Gram_TATCA
cnt = 125	feature = 882	correl = -0.0313677	descr = N_Gram_TTAAT
cnt = 126	feature = 292	correl = 0.0245719	descr = N_Gram_ATCCT
cnt = 127	feature = 475	correl = 0.0643693	descr = N_Gram_CGTGA
cnt = 128	feature = 803	correl = 0.0283897	descr = N_Gram_TCGAG
cnt = 129	feature = 56	correl = -0.0409098	descr = Position_Specific_Bin_Base_18_Base_G
cnt = 130	feature = 271	correl = 0.0372431	descr = N_Gram_AGTCT
cnt = 131	feature = 247	correl = -0.0259641	descr = N_Gram_AGAGA
cnt = 132	feature = 232	correl = -0.0408817	descr = N_Gram_ACGGG
cnt = 133	feature = 307	correl = -0.0332439	descr = N_Gram_ATGGG
cnt = 134	feature = 751	correl = -0.0305078	descr = N_Gram_TACG
cnt = 135	feature = 303	correl = 0.024049	descr = N_Gram_ATGCA
cnt = 136	feature = 367	correl = 0.0283966	descr = N_Gram_CATGT
cnt = 137	feature = 324	correl = -0.024809	descr = N_Gram_CAAAA
cnt = 138	feature = 711	correl = -0.0388454	descr = N_Gram_GTGCG
cnt = 139	feature = 315	correl = 0.0344103	descr = N_Gram_ATTCG
cnt = 140	feature = 4	correl = -0.0989067	descr = Position_Specific_Bin_Base_1_Base_G
cnt = 141	feature = 52	correl = -0.0600576	descr = Position_Specific_Bin_Base_17_Base_G
cnt = 142	feature = 9	correl = 0.0705455	descr = Position_Specific_Bin_Base_3_Base_G
cnt = 143	feature = 502	correl = 0.0313357	descr = N_Gram_CTCTA
cnt = 144	feature = 850	correl = 0.0478088	descr = N_Gram_TGCGA
cnt = 145	feature = 883	correl = 0.0465747	descr = N_Gram_TTACA
cnt = 146	feature = 404	correl = -0.0674243	descr = N_Gram_CCGAT
cnt = 147	feature = 604	correl = -0.0536892	descr = N_Gram_GCGCA
cnt = 148	feature = 789	correl = 0.0225458	descr = N_Gram_TCAGT
cnt = 149	feature = 924	correl = 0.0514726	descr = N_Gram_TTTAG
cnt = 150	feature = 909	correl = 0.0509812	descr = N_Gram_TTGAA
cnt = 151	feature = 529	correl = -0.0315903	descr = N_Gram_CTTTT
cnt = 152	feature = 676	correl = -0.0244916	descr = N_Gram_GGTCT
cnt = 153	feature = 319	correl = 0.0466368	descr = N_Gram_ATTGG
cnt = 154	feature = 306	correl = -0.0222159	descr = N_Gram_ATGGA
cnt = 155	feature = 649	correl = -0.086043	descr = N_Gram_GGCGG
cnt = 156	feature = 903	correl = 0.032209	descr = N_Gram_TTCTA
cnt = 157	feature = 312	correl = 0.0307777	descr = N_Gram_ATTAG
cnt = 158	feature = 631	correl = 0.0371057	descr = N_Gram_GGAAT
cnt = 159	feature = 514	correl = 0.0462674	descr = N_Gram_CTGGT
cnt = 160	feature = 548	correl = -0.0232789	descr = N_Gram_GACGG
cnt = 161	feature = 510	correl = -0.0216582	descr = N_Gram_CTGCT
cnt = 162	feature = 872	correl = 0.0399933	descr = N_Gram_TGTCG
cnt = 163	feature = 41	correl = -0.0326769	descr = Position_Specific_Bin_Base_14_Base_C
cnt = 164	feature = 2	correl = -0.131046	descr = Position_Specific_Bin_Base_0_Base_G
cnt = 165	feature = 65	correl = 0.117019	descr = Position_Specific_Bin_Base_20_Base_T
cnt = 166	feature = 660	correl = -0.0924826	descr = N_Gram_GGGCC
cnt = 167	feature = 723	correl = 0.0242967	descr = N_Gram_GTTCG
cnt = 168	feature = 250	correl = 0.0602192	descr = N_Gram_AGATA
cnt = 169	feature = 672	correl = 0.0282457	descr = N_Gram_GGTAC
cnt = 170	feature = 800	correl = -0.0341754	descr = N_Gram_TCCTG
cnt = 171	feature = 657	correl = -0.0615164	descr = N_Gram_GGGAG
cnt = 172	feature = 786	correl = 0.0304417	descr = N_Gram_TCACC
cnt = 173	feature = 525	correl = 0.0481221	descr = N_Gram_CTTGT
cnt = 174	feature = 258	correl = 0.0358429	descr = N_Gram_AGCTT
cnt = 175	feature = 284	correl = 0.0304308	descr = N_Gram_ATATG
cnt = 176	feature = 356	correl = 0.024697	descr = N_Gram_CAGTT
cnt = 177	feature = 695	correl = 0.0284034	descr = N_Gram_GTCAT
cnt = 178	feature = 382	correl = -0.04976	descr = N_Gram_CCATA
cnt = 179	feature = 24	correl = -0.0274771	descr = Position_Specific_Bin_Base_9_Base_C
cnt = 180	feature = 590	correl = -0.0787345	descr = N_Gram_GCCCA
cnt = 181	feature = 642	correl = -0.0737884	descr = N_Gram_GGCAA
cnt = 182	feature = 499	correl = -0.0516572	descr = N_Gram_CTCGG
cnt = 183	feature = 44	correl = 0.0793026	descr = Position_Specific_Bin_Base_15_Base_A
cnt = 184	feature = 765	correl = 0.0279371	descr = N_Gram_TAGGC
cnt = 185	feature = 913	correl = 0.0322428	descr = N_Gram_TTGCC
cnt = 186	feature = 49	correl = -0.059363	descr = Position_Specific_Bin_Base_16_Base_G
cnt = 187	feature = 663	correl = -0.0394371	descr = N_Gram_GGGGA
cnt = 188	feature = 35	correl = -0.0281148	descr = Position_Specific_Bin_Base_12_Base_C
cnt = 189	feature = 758	correl = 0.0383533	descr = N_Gram_TAGAA
cnt = 190	feature = 365	correl = 0.0236878	descr = N_Gram_CATGA
cnt = 191	feature = 725	correl = -0.036576	descr = N_Gram_GTTGG
cnt = 192	feature = 238	correl = 0.0393929	descr = N_Gram_ACTCT
cnt = 193	feature = 21	correl = 0.0370049	descr = Position_Specific_Bin_Base_8_Base_A
cnt = 194	feature = 450	correl = -0.0762828	descr = N_Gram_CGCGC
cnt = 195	feature = 652	correl = -0.0452872	descr = N_Gram_GGCTG
cnt = 196	feature = 664	correl = -0.0704033	descr = N_Gram_GGGGC
cnt = 197	feature = 57	correl = 0.0281368	descr = Position_Specific_Bin_Base_18_Base_T
cnt = 198	feature = 785	correl = 0.0506771	descr = N_Gram_TCAAC
cnt = 199	feature = 768	correl = 0.0452054	descr = N_Gram_TAGTG
cnt = 200	feature = 11	correl = 0.0828221	descr = Position_Specific_Bin_Base_4_Base_A
cnt = 201	feature = 839	correl = 0.0257812	descr = N_Gram_TGATC
cnt = 202	feature = 759	correl = 0.0573345	descr = N_Gram_TAGAC
cnt = 203	feature = 254	correl = -0.0475344	descr = N_Gram_AGCCC
cnt = 204	feature = 718	correl = 0.030938	descr = N_Gram_GTGTA
cnt = 205	feature = 458	correl = -0.0437744	descr = N_Gram_CGGCA
cnt = 206	feature = 14	correl = 0.0622375	descr = Position_Specific_Bin_Base_5_Base_T
cnt = 207	feature = 105	correl = -0.0264646	descr = Fold_of_RNAi_Sequence_Pos_19
cnt = 208	feature = 700	correl = -0.0481375	descr = N_Gram_GTCCT
cnt = 209	feature = 697	correl = -0.0291296	descr = N_Gram_GTCCA
cnt = 210	feature = 915	correl = 0.0223257	descr = N_Gram_TTGCT
cnt = 211	feature = 299	correl = 0.0437174	descr = N_Gram_ATCTG
cnt = 212	feature = 251	correl = -0.049925	descr = N_Gram_AGATG
cnt = 213	feature = 820	correl = 0.038406	descr = N_Gram_TCTCA
cnt = 214	feature = 64	correl = -0.178266	descr = Position_Specific_Bin_Base_20_Base_G
cnt = 215	feature = 249	correl = 0.0617804	descr = N_Gram_AGAGT
cnt = 216	feature = 634	correl = 0.0373567	descr = N_Gram_GGACT
cnt = 217	feature = 17	correl = 0.021539	descr = Position_Specific_Bin_Base_6_Base_G
cnt = 218	feature = 567	correl = -0.0395628	descr = N_Gram_GATGT
cnt = 219	feature = 598	correl = -0.0655951	descr = N_Gram_GCCTC
cnt = 220	feature = 6	correl = 0.0358121	descr = Position_Specific_Bin_Base_2_Base_C
cnt = 221	feature = 650	correl = -0.0582752	descr = N_Gram_GGCGT
cnt = 222	feature = 38	correl = 0.044306	descr = Position_Specific_Bin_Base_13_Base_A
cnt = 223	feature = 838	correl = 0.0521338	descr = N_Gram_TGATA
cnt = 224	feature = 919	correl = 0.0266206	descr = N_Gram_TTGTC
cnt = 225	feature = 270	correl = 0.095024	descr = N_Gram_AGTCG
cnt = 226	feature = 691	correl = 0.0219125	descr = N_Gram_GTAT
cnt = 227	feature = 818	correl = 0.0331207	descr = N_Gram_TCTAT
cnt = 228	feature = 29	correl = 0.051879	descr = Position_Specific_Bin_Base_10_Base_T
cnt = 229	feature = 240	correl = 0.07055	descr = N_Gram_ACTGA
cnt = 230	feature = 811	correl = -0.0904293	descr = N_Gram_TCGGG
cnt = 231	feature = 794	correl = -0.0352329	descr = N_Gram_TCCCC
cnt = 232	feature = 60	correl = -0.12104	descr = Position_Specific_Bin_Base_19_Base_G
cnt = 233	feature = 851	correl = -0.0290152	descr = N_Gram_TGCGC
cnt = 234	feature = 46	correl = -0.0392544	descr = Position_Specific_Bin_Base_15_Base_T
cnt = 235	feature = 931	correl = 0.033715	descr = N_Gram_TTTGG
cnt = 236	feature = 242	correl = 0.0482069	descr = N_Gram_ACTGT
cnt = 237	feature = 536	correl = -0.0342264	descr = N_Gram_GAAGC
cnt = 238	feature = 843	correl = 0.0314087	descr = N_Gram_TGCAA
cnt = 239	feature = 50	correl = 0.0342317	descr = Position_Specific_Bin_Base_16_Base_T
cnt = 240	feature = 848	correl = -0.036566	descr = N_Gram_TGCCG
cnt = 241	feature = 625	correl = -0.053387	descr = N_Gram_GCTTT
cnt = 242	feature = 716	correl = -0.0304433	descr = N_Gram_GTGGT
cnt = 243	feature = 252	correl = 0.0582992	descr = N_Gram_AGCAT
cnt = 244	feature = 277	correl = 0.0291037	descr = N_Gram_ATACC
cnt = 245	feature = 559	correl = -0.0416069	descr = N_Gram_GAGGG
cnt = 246	feature = 844	correl = 0.0353459	descr = N_Gram_TGCAT
cnt = 247	feature = 42	correl = -0.14531	descr = Position_Specific_Bin_Base_14_Base_G
cnt = 248	feature = 423	correl = -0.0594841	descr = N_Gram_CCTGC
cnt = 249	feature = 798	correl = 0.0772501	descr = N_Gram_TCCTA
cnt = 250	feature = 406	correl = -0.0411399	descr = N_Gram_CCGCA
cnt = 251	feature = 220	correl = -0.0800083	descr = N_Gram_ACCAC
cnt = 252	feature = 1	correl = 0.108951	descr = Position_Specific_Bin_Base_0_Base_C
cnt = 253	feature = 611	correl = -0.0311308	descr = N_Gram_GCGGG
cnt = 254	feature = 34	correl = 0.0371555	descr = Position_Specific_Bin_Base_12_Base_A
cnt = 255	feature = 540	correl = 0.0436862	descr = N_Gram_GAATT
cnt = 256	feature = 366	correl = -0.0384779	descr = N_Gram_CATGG
cnt = 257	feature = 59	correl = -0.11964	descr = Position_Specific_Bin_Base_19_Base_C
cnt = 258	feature = 25	correl = 0.031505	descr = Position_Specific_Bin_Base_9_Base_T
cnt = 259	feature = 51	correl = 0.0238451	descr = Position_Specific_Bin_Base_17_Base_A
cnt = 260	feature = 334	correl = 0.0281661	descr = N_Gram_CACAG
cnt = 261	feature = 703	correl = 0.0615456	descr = N_Gram_GTCGT
cnt = 262	feature = 350	correl = -0.0584443	descr = N_Gram_CAGCC
cnt = 263	feature = 714	correl = -0.0845509	descr = N_Gram_GTGGC
cnt = 264	feature = 852	correl = -0.038562	descr = N_Gram_TGCGG
cnt = 265	feature = 726	correl = -0.0264955	descr = N_Gram_GTTGT
cnt = 266	feature = 383	correl = 0.0228432	descr = N_Gram_CCATT
cnt = 267	feature = 791	correl = 0.0346826	descr = N_Gram_TCATC
cnt = 268	feature = 638	correl = -0.047487	descr = N_Gram_GGATG
cnt = 269	feature = 904	correl = 0.0449649	descr = N_Gram_TTCTC
cnt = 270	feature = 283	correl = 0.0401178	descr = N_Gram_ATATA
cnt = 271	feature = 593	correl = -0.0767287	descr = N_Gram_GCCCT
cnt = 272	feature = 262	correl = -0.0220516	descr = N_Gram_AGGGA
cnt = 273	feature = 10	correl = -0.0988791	descr = Position_Specific_Bin_Base_3_Base_T
cnt = 274	feature = 665	correl = -0.0477275	descr = N_Gram_GGGGT
cnt = 275	feature = 878	correl = 0.0602261	descr = N_Gram_TGTTT
cnt = 276	feature = 298	correl = 0.0736626	descr = N_Gram_ATCTC
cnt = 277	feature = 354	correl = -0.0269935	descr = N_Gram_CAGGT
cnt = 278	feature = 37	correl = -0.0393936	descr = Position_Specific_Bin_Base_12_Base_T
cnt = 279	feature = 606	correl = -0.0881889	descr = N_Gram_GCGCG
cnt = 280	feature = 263	correl = -0.104866	descr = N_Gram_AGGGC
cnt = 281	feature = 854	correl = 0.046848	descr = N_Gram_TGCTA
cnt = 282	feature = 32	correl = -0.0429348	descr = Position_Specific_Bin_Base_11_Base_G
cnt = 283	feature = 20	correl = 0.0686459	descr = Position_Specific_Bin_Base_7_Base_T
cnt = 284	feature = 214	correl = 0.0534925	descr = N_Gram_ACATC
cnt = 285	feature = 15	correl = 0.0232815	descr = Position_Specific_Bin_Base_6_Base_A
cnt = 286	feature = 58	correl = 0.178008	descr = Position_Specific_Bin_Base_19_Base_A
cnt = 287	feature = 308	correl = -0.0596461	descr = N_Gram_ATGGT
cnt = 288	feature = 579	correl = -0.0299787	descr = N_Gram_GCACG
cnt = 289	feature = 891	correl = 0.0439393	descr = N_Gram_TTATC
cnt = 290	feature = 8	correl = -0.128634	descr = Position_Specific_Bin_Base_2_Base_T
cnt = 291	feature = 511	correl = 0.0393811	descr = N_Gram_CTGGA
cnt = 292	feature = 721	correl = -0.0336784	descr = N_Gram_GTTA
cnt = 293	feature = 26	correl = 0.0774627	descr = Position_Specific_Bin_Base_10_Base_A
cnt = 294	feature = 461	correl = -0.0340151	descr = N_Gram_CGGCT
cnt = 295	feature = 740	correl = 0.0483461	descr = N_Gram_TAAGG
cnt = 296	feature = 40	correl = 0.100553	descr = Position_Specific_Bin_Base_14_Base_A
cnt = 297	feature = 485	correl = 0.0454309	descr = N_Gram_CTAC
cnt = 298	feature = 859	correl = -0.0470241	descr = N_Gram_TGGCC
cnt = 299	feature = 54	correl = 0.042764	descr = Position_Specific_Bin_Base_18_Base_A
cnt = 300	feature = 738	correl = 0.0448696	descr = N_Gram_TAAGA
cnt = 301	feature = 679	correl = -0.0572812	descr = N_Gram_GGTGC
cnt = 302	feature = 537	correl = 0.0315382	descr = N_Gram_GAAGG
cnt = 303	feature = 894	correl = 0.0306235	descr = N_Gram_TTCAT
cnt = 304	feature = 840	correl = -0.02909	descr = N_Gram_TGATG
cnt = 305	feature = 479	correl = -0.0481427	descr = N_Gram_CGTTG
cnt = 306	feature = 624	correl = 0.0323114	descr = N_Gram_GCTTG
cnt = 307	feature = 659	correl = -0.0544737	descr = N_Gram_GGGCA
cnt = 308	feature = 516	correl = 0.0519715	descr = N_Gram_CTGTT
cnt = 309	feature = 545	correl = -0.0513701	descr = N_Gram_GACCA
cnt = 310	feature = 23	correl = 0.0608711	descr = Position_Specific_Bin_Base_8_Base_T
cnt = 311	feature = 418	correl = -0.0320366	descr = N_Gram_CCTCC
cnt = 312	feature = 916	correl = 0.0481604	descr = N_Gram_TTGGA
cnt = 313	feature = 293	correl = 0.0499896	descr = N_Gram_ATCG
cnt = 314	feature = 63	correl = -0.30054	descr = Position_Specific_Bin_Base_20_Base_C
cnt = 315	feature = 792	correl = 0.0383018	descr = N_Gram_TCCAT
cnt = 316	feature = 279	correl = 0.0221987	descr = N_Gram_ATAGA
cnt = 317	feature = 767	correl = 0.032939	descr = N_Gram_TAGT
cnt = 318	feature = 605	correl = -0.0301475	descr = N_Gram_GCGCC
cnt = 319	feature = 729	correl = 0.0534377	descr = N_Gram_GTTTG
cnt = 320	feature = 674	correl = 0.0287207	descr = N_Gram_GGTCA
cnt = 321	feature = 708	correl = 0.0302877	descr = N_Gram_GTGAA
cnt = 322	feature = 47	correl = 0.0692978	descr = Position_Specific_Bin_Base_16_Base_A
cnt = 323	feature = 897	correl = 0.0499051	descr = N_Gram_TTCCT
cnt = 324	feature = 394	correl = -0.0988263	descr = N_Gram_CCCGA
cnt = 325	feature = 779	correl = 0.0230856	descr = N_Gram_TATGG
cnt = 326	feature = 824	correl = 0.0900852	descr = N_Gram_TCTGC
cnt = 327	feature = 233	correl = -0.0351332	descr = N_Gram_ACGT
cnt = 328	feature = 33	correl = 0.120783	descr = Position_Specific_Bin_Base_11_Base_T
cnt = 329	feature = 675	correl = -0.0830346	descr = N_Gram_GGTCC
cnt = 330	feature = 376	correl = -0.0641738	descr = N_Gram_CCACC
cnt = 331	feature = 43	correl = 0.0764463	descr = Position_Specific_Bin_Base_14_Base_T
cnt = 332	feature = 28	correl = -0.0530427	descr = Position_Specific_Bin_Base_10_Base_G
cnt = 333	feature = 560	correl = 0.0307647	descr = N_Gram_GAGT
cnt = 334	feature = 433	correl = -0.0564089	descr = N_Gram_CGAC
cnt = 335	feature = 753	correl = 0.0509136	descr = N_Gram_TACT
cnt = 336	feature = 834	correl = 0.0417058	descr = N_Gram_TGAAG
cnt = 337	feature = 317	correl = 0.0540589	descr = N_Gram_ATTG
cnt = 338	feature = 709	correl = -0.0374707	descr = N_Gram_GTGC
cnt = 339	feature = 825	correl = 0.0521461	descr = N_Gram_TCTGG
cnt = 340	feature = 646	correl = -0.100394	descr = N_Gram_GGCCC
cnt = 341	feature = 587	correl = -0.0294489	descr = N_Gram_GCCA
cnt = 342	feature = 821	correl = 0.0330799	descr = N_Gram_TCTCC
cnt = 343	feature = 482	correl = 0.0314082	descr = N_Gram_CTAA
cnt = 344	feature = 929	correl = 0.0672933	descr = N_Gram_TTTGA
cnt = 345	feature = 470	correl = -0.0425225	descr = N_Gram_CGTC
cnt = 346	feature = 864	correl = -0.0639342	descr = N_Gram_TGGGG
cnt = 347	feature = 565	correl = -0.0477365	descr = N_Gram_GATGA
cnt = 348	feature = 717	correl = 0.0269038	descr = N_Gram_GTGT
cnt = 349	feature = 507	correl = 0.0414267	descr = N_Gram_CTGAT
cnt = 350	feature = 799	correl = -0.023119	descr = N_Gram_TCCTC
cnt = 351	feature = 549	correl = 0.0388935	descr = N_Gram_GACT
cnt = 352	feature = 48	correl = -0.0423938	descr = Position_Specific_Bin_Base_16_Base_C
cnt = 353	feature = 45	correl = -0.039882	descr = Position_Specific_Bin_Base_15_Base_G
cnt = 354	feature = 39	correl = -0.0233484	descr = Position_Specific_Bin_Base_13_Base_G
cnt = 355	feature = 521	correl = 0.0358971	descr = N_Gram_CTTCT
cnt = 356	feature = 231	correl = -0.0278581	descr = N_Gram_ACGG
cnt = 357	feature = 643	correl = -0.0400765	descr = N_Gram_GGCAG
cnt = 358	feature = 610	correl = -0.0874832	descr = N_Gram_GCGGC
cnt = 359	feature = 927	correl = 0.0467442	descr = N_Gram_TTTCT
cnt = 360	feature = 568	correl = 0.0246075	descr = N_Gram_GATT
cnt = 361	feature = 541	correl = 0.0475443	descr = N_Gram_GACA
cnt = 362	feature = 616	correl = 0.028023	descr = N_Gram_GCTA
cnt = 363	feature = 865	correl = -0.0255245	descr = N_Gram_TGGTG
cnt = 364	feature = 430	correl = -0.0621223	descr = N_Gram_CGAA
cnt = 365	feature = 748	correl = 0.0331979	descr = N_Gram_TACC
cnt = 366	feature = 653	correl = -0.0267822	descr = N_Gram_GGCTT
cnt = 367	feature = 255	correl = -0.0337181	descr = N_Gram_AGCG
cnt = 368	feature = 355	correl = 0.0230627	descr = N_Gram_CAGT
cnt = 369	feature = 67	correl = 0.0748455	descr = Gibbs_of_Target_Sequence__Pos_0_Step_1
cnt = 370	feature = 704	correl = 0.0221769	descr = N_Gram_GTCT
cnt = 371	feature = 577	correl = -0.0321028	descr = N_Gram_GCAC
cnt = 372	feature = 498	correl = -0.0724833	descr = N_Gram_CTCG
cnt = 373	feature = 316	correl = 0.098624	descr = N_Gram_ATTCT
cnt = 374	feature = 774	correl = 0.05219	descr = N_Gram_TATC
cnt = 375	feature = 622	correl = -0.0534765	descr = N_Gram_GCTGC
cnt = 376	feature = 680	correl = -0.110398	descr = N_Gram_GGTGG
cnt = 377	feature = 871	correl = 0.0318175	descr = N_Gram_TGTC
cnt = 378	feature = 555	correl = -0.0349995	descr = N_Gram_GAGC
cnt = 379	feature = 288	correl = 0.0379406	descr = N_Gram_ATCC
cnt = 380	feature = 685	correl = 0.0480748	descr = N_Gram_GTAA
cnt = 381	feature = 582	correl = 0.0318757	descr = N_Gram_GCAT
cnt = 382	feature = 409	correl = -0.0325953	descr = N_Gram_CCGG
cnt = 383	feature = 358	correl = -0.0290682	descr = N_Gram_CATA
cnt = 384	feature = 701	correl = 0.0429804	descr = N_Gram_GTCG
cnt = 385	feature = 613	correl = -0.0663165	descr = N_Gram_GCGT
cnt = 386	feature = 655	correl = -0.0715836	descr = N_Gram_GGGA
cnt = 387	feature = 530	correl = -0.0240252	descr = N_Gram_GAAA
cnt = 388	feature = 389	correl = -0.0696929	descr = N_Gram_CCCC
cnt = 389	feature = 573	correl = -0.0553891	descr = N_Gram_GCAA
cnt = 390	feature = 597	correl = -0.0454353	descr = N_Gram_GCCT
cnt = 391	feature = 272	correl = 0.0266298	descr = N_Gram_AGTG
cnt = 392	feature = 744	correl = 0.0376802	descr = N_Gram_TACA
cnt = 393	feature = 867	correl = 0.0571181	descr = N_Gram_TGTA
cnt = 394	feature = 911	correl = 0.0575987	descr = N_Gram_TTGC
cnt = 395	feature = 70	correl = 0.0974435	descr = Gibbs_of_Target_Sequence__Pos_4_Step_1
cnt = 396	feature = 345	correl = -0.0556652	descr = N_Gram_CAGA
cnt = 397	feature = 495	correl = -0.0228307	descr = N_Gram_CTCA
cnt = 398	feature = 898	correl = 0.0312134	descr = N_Gram_TTCG
cnt = 399	feature = 348	correl = -0.0333134	descr = N_Gram_CAGC
cnt = 400	feature = 777	correl = 0.0519143	descr = N_Gram_TATG
cnt = 401	feature = 780	correl = 0.0603293	descr = N_Gram_TATT
cnt = 402	feature = 396	correl = -0.0663415	descr = N_Gram_CCCT
cnt = 403	feature = 812	correl = 0.049568	descr = N_Gram_TCGT
cnt = 404	feature = 310	correl = 0.0585599	descr = N_Gram_ATTA
cnt = 405	feature = 526	correl = 0.0319992	descr = N_Gram_CTTT
cnt = 406	feature = 449	correl = -0.0790805	descr = N_Gram_CGCG
cnt = 407	feature = 809	correl = -0.0367765	descr = N_Gram_TCGG
cnt = 408	feature = 515	correl = 0.0500185	descr = N_Gram_CTGT
cnt = 409	feature = 815	correl = 0.0554438	descr = N_Gram_TCTA
cnt = 410	feature = 707	correl = 0.0274442	descr = N_Gram_GTGA
cnt = 411	feature = 68	correl = -0.0311902	descr = Gibbs_of_Target_Sequence__Pos_1_Step_1
cnt = 412	feature = 681	correl = -0.0421881	descr = N_Gram_GGTT
cnt = 413	feature = 278	correl = 0.0425579	descr = N_Gram_ATAG
cnt = 414	feature = 501	correl = 0.0347217	descr = N_Gram_CTCT
cnt = 415	feature = 491	correl = 0.0434427	descr = N_Gram_CTAT
cnt = 416	feature = 712	correl = -0.110595	descr = N_Gram_GTGG
cnt = 417	feature = 336	correl = -0.0303814	descr = N_Gram_CACC
cnt = 418	feature = 853	correl = 0.0287509	descr = N_Gram_TGCT
cnt = 419	feature = 917	correl = 0.0789745	descr = N_Gram_TTGT
cnt = 420	feature = 297	correl = 0.0558173	descr = N_Gram_ATCT
cnt = 421	feature = 213	correl = 0.076974	descr = N_Gram_ACAT
cnt = 422	feature = 210	correl = 0.0372712	descr = N_Gram_ACAG
cnt = 423	feature = 82	correl = 0.0908647	descr = Gibbs_of_Target_Sequence__Pos_17_Step_1
cnt = 424	feature = 305	correl = -0.0571582	descr = N_Gram_ATGG
cnt = 425	feature = 74	correl = 0.0796804	descr = Gibbs_of_Target_Sequence__Pos_8_Step_1
cnt = 426	feature = 534	correl = -0.0219551	descr = N_Gram_GAAG
cnt = 427	feature = 662	correl = -0.0803188	descr = N_Gram_GGGG
cnt = 428	feature = 770	correl = 0.073316	descr = N_Gram_TATA
cnt = 429	feature = 790	correl = 0.0430973	descr = N_Gram_TCAT
cnt = 430	feature = 925	correl = 0.0549777	descr = N_Gram_TTTC
cnt = 431	feature = 684	correl = 0.050383	descr = N_Gram_GTA
cnt = 432	feature = 696	correl = -0.0878383	descr = N_Gram_GTCC
cnt = 433	feature = 580	correl = -0.0357849	descr = N_Gram_GCAG
cnt = 434	feature = 71	correl = 0.0569771	descr = Gibbs_of_Target_Sequence__Pos_5_Step_1
cnt = 435	feature = 724	correl = -0.0573461	descr = N_Gram_GTTG
cnt = 436	feature = 368	correl = 0.0476185	descr = N_Gram_CATT
cnt = 437	feature = 733	correl = 0.0352263	descr = N_Gram_TAAA
cnt = 438	feature = 819	correl = 0.0627403	descr = N_Gram_TCTC
cnt = 439	feature = 641	correl = -0.0697207	descr = N_Gram_GGCA
cnt = 440	feature = 314	correl = 0.0794414	descr = N_Gram_ATTC
cnt = 441	feature = 603	correl = -0.0719225	descr = N_Gram_GCGC
cnt = 442	feature = 837	correl = 0.0293079	descr = N_Gram_TGAT
cnt = 443	feature = 73	correl = 0.14357	descr = Gibbs_of_Target_Sequence__Pos_7_Step_1
cnt = 444	feature = 508	correl = -0.0263274	descr = N_Gram_CTGC
cnt = 445	feature = 658	correl = -0.120309	descr = N_Gram_GGGC
cnt = 446	feature = 826	correl = 0.0786965	descr = N_Gram_TCTT
cnt = 447	feature = 83	correl = 0.191507	descr = Gibbs_of_Target_Sequence__Pos_18_Step_1
cnt = 448	feature = 75	correl = 0.10244	descr = Gibbs_of_Target_Sequence__Pos_9_Step_1
cnt = 449	feature = 81	correl = 0.108369	descr = Gibbs_of_Target_Sequence__Pos_16_Step_1
cnt = 450	feature = 462	correl = -0.0848855	descr = N_Gram_CGGG
cnt = 451	feature = 876	correl = 0.075099	descr = N_Gram_TGTT
cnt = 452	feature = 77	correl = 0.0449207	descr = Gibbs_of_Target_Sequence__Pos_11_Step_1
cnt = 453	feature = 743	correl = 0.0561012	descr = N_Gram_TAC
cnt = 454	feature = 79	correl = 0.137209	descr = Gibbs_of_Target_Sequence__Pos_14_Step_1
cnt = 455	feature = 552	correl = -0.034912	descr = N_Gram_GAG
cnt = 456	feature = 589	correl = -0.147057	descr = N_Gram_GCCC
cnt = 457	feature = 666	correl = -0.0665317	descr = N_Gram_GGGT
cnt = 458	feature = 321	correl = 0.0297441	descr = N_Gram_ATTT
cnt = 459	feature = 469	correl = -0.0396282	descr = N_Gram_CGT
cnt = 460	feature = 677	correl = -0.0911569	descr = N_Gram_GGTG
cnt = 461	feature = 647	correl = -0.117614	descr = N_Gram_GGCG
cnt = 462	feature = 72	correl = 0.098718	descr = Gibbs_of_Target_Sequence__Pos_6_Step_1
cnt = 463	feature = 217	correl = -0.0485741	descr = N_Gram_ACC
cnt = 464	feature = 78	correl = 0.123291	descr = Gibbs_of_Target_Sequence__Pos_13_Step_1
cnt = 465	feature = 286	correl = 0.0523711	descr = N_Gram_ATC
cnt = 466	feature = 76	correl = 0.123093	descr = Gibbs_of_Target_Sequence__Pos_10_Step_1
cnt = 467	feature = 802	correl = 0.0359057	descr = N_Gram_TCG
cnt = 468	feature = 627	correl = -0.0527193	descr = N_Gram_GGA
cnt = 469	feature = 831	correl = 0.0544367	descr = N_Gram_TGA
cnt = 470	feature = 481	correl = 0.0918965	descr = N_Gram_CTA
cnt = 471	feature = 80	correl = 0.0943335	descr = Gibbs_of_Target_Sequence__Pos_15_Step_1
cnt = 472	feature = 384	correl = -0.137294	descr = N_Gram_CCC
cnt = 473	feature = 517	correl = 0.0574521	descr = N_Gram_CTT
cnt = 474	feature = 572	correl = -0.0495681	descr = N_Gram_GCA
cnt = 475	feature = 907	correl = 0.100045	descr = N_Gram_TTG
cnt = 476	feature = 706	correl = -0.0261667	descr = N_Gram_GTG
cnt = 477	feature = 412	correl = -0.0364196	descr = N_Gram_CCT
cnt = 478	feature = 344	correl = -0.0373424	descr = N_Gram_CAG
cnt = 479	feature = 880	correl = 0.0708976	descr = N_Gram_TTA
cnt = 480	feature = 442	correl = -0.053579	descr = N_Gram_CGC
cnt = 481	feature = 856	correl = -0.0513591	descr = N_Gram_TGG
cnt = 482	feature = 732	correl = 0.0581905	descr = N_Gram_TAA
cnt = 483	feature = 669	correl = -0.061428	descr = N_Gram_GGT
cnt = 484	feature = 769	correl = 0.119523	descr = N_Gram_TAT
cnt = 485	feature = 586	correl = -0.125961	descr = N_Gram_GCC
cnt = 486	feature = 814	correl = 0.117407	descr = N_Gram_TCT
cnt = 487	feature = 654	correl = -0.12725	descr = N_Gram_GGG
cnt = 488	feature = 922	correl = 0.100708	descr = N_Gram_TTT
cnt = 489	feature = 600	correl = -0.101869	descr = N_Gram_GCG
cnt = 490	feature = 370	correl = -0.0783144	descr = N_Gram_CC
cnt = 491	feature = 626	correl = -0.117365	descr = N_Gram_GG
cnt = 492	feature = 879	correl = 0.15646	descr = N_Gram_TT
cnt = 493	feature = 275	correl = 0.10515	descr = N_Gram_AT
cnt = 494	feature = 66	correl = 0.269063	descr = Gibbs_of_Target_Sequence_
num rows = 2188
num_elements = 1083060
..*
optimization finished, #iter = 2331
nu = 0.237365
obj = -40.695333, rho = -0.821733
nSV = 1014, nBSV = 200
num rows = 243
num_elements = 120285
*
optimization finished, #iter = 169
nu = 0.165112
obj = -3.578482, rho = -0.644738
nSV = 114, nBSV = 5
..*
optimization finished, #iter = 2331
nu = 0.237365
obj = -40.695333, rho = -0.821733
nSV = 1014, nBSV = 200
CFS merit scores = 1.45212
CFS merit scores = 1.62001
CFS merit scores = 1.85325
CFS merit scores = 2.07984
CFS merit scores = 2.28537
CFS merit scores = 2.47236
CFS merit scores = 2.64537
CFS merit scores = 2.80234
CFS merit scores = 2.94882
CFS merit scores = 3.0873
CFS merit scores = 3.21831
CFS merit scores = 3.3415
CFS merit scores = 3.45909
CFS merit scores = 3.57234
CFS merit scores = 3.68029
CFS merit scores = 3.78487
CFS merit scores = 3.88617
CFS merit scores = 3.98268
CFS merit scores = 4.07554
CFS merit scores = 4.16451
CFS merit scores = 4.25067
CFS merit scores = 4.33412
CFS merit scores = 4.41549
CFS merit scores = 4.49356
CFS merit scores = 4.56766
CFS merit scores = 4.63986
CFS merit scores = 4.70882
CFS merit scores = 4.77322
CFS merit scores = 4.83244
CFS merit scores = 4.89032
CFS merit scores = 4.94602
CFS merit scores = 4.99952
CFS merit scores = 5.05086
CFS merit scores = 5.09966
CFS merit scores = 5.14715
CFS merit scores = 5.19344
CFS merit scores = 5.23763
CFS merit scores = 5.28065
CFS merit scores = 5.32172
CFS merit scores = 5.36132
CFS merit scores = 5.39843
CFS merit scores = 5.43388
CFS merit scores = 5.46799
CFS merit scores = 5.50141
CFS merit scores = 5.53199
CFS merit scores = 5.5613
CFS merit scores = 5.59
CFS merit scores = 5.61753
CFS merit scores = 5.64478
CFS merit scores = 5.67125
CFS merit scores = 5.69713
CFS merit scores = 5.72217
CFS merit scores = 5.74627
CFS merit scores = 5.77034
CFS merit scores = 5.79394
CFS merit scores = 5.81676
CFS merit scores = 5.83894
CFS merit scores = 5.86001
CFS merit scores = 5.87985
CFS merit scores = 5.8991
CFS merit scores = 5.9171
CFS merit scores = 5.93496
CFS merit scores = 5.95091
CFS merit scores = 5.96646
CFS merit scores = 5.98091
CFS merit scores = 5.99558
CFS merit scores = 6.01008
CFS merit scores = 6.02374
CFS merit scores = 6.03639
CFS merit scores = 6.04815
CFS merit scores = 6.0596
CFS merit scores = 6.07124
CFS merit scores = 6.08293
CFS merit scores = 6.09455
CFS merit scores = 6.1053
CFS merit scores = 6.11561
CFS merit scores = 6.12583
CFS merit scores = 6.13552
CFS merit scores = 6.14472
CFS merit scores = 6.1537
CFS merit scores = 6.16249
CFS merit scores = 6.17077
CFS merit scores = 6.179
CFS merit scores = 6.18683
CFS merit scores = 6.1945
CFS merit scores = 6.20233
CFS merit scores = 6.20981
CFS merit scores = 6.21719
CFS merit scores = 6.22401
CFS merit scores = 6.23099
CFS merit scores = 6.23765
CFS merit scores = 6.24414
CFS merit scores = 6.25076
CFS merit scores = 6.25734
CFS merit scores = 6.2637
CFS merit scores = 6.26898
CFS merit scores = 6.27436
CFS merit scores = 6.27966
CFS merit scores = 6.28498
CFS merit scores = 6.29041
CFS merit scores = 6.29588
CFS merit scores = 6.30119
CFS merit scores = 6.30617
CFS merit scores = 6.31089
CFS merit scores = 6.31516
CFS merit scores = 6.3193
CFS merit scores = 6.32344
CFS merit scores = 6.32753
CFS merit scores = 6.3319
CFS merit scores = 6.33566
CFS merit scores = 6.33892
CFS merit scores = 6.34199
CFS merit scores = 6.34513
CFS merit scores = 6.34835
CFS merit scores = 6.35156
CFS merit scores = 6.35463
CFS merit scores = 6.35767
CFS merit scores = 6.3606
CFS merit scores = 6.36345
CFS merit scores = 6.36638
CFS merit scores = 6.36904
CFS merit scores = 6.3716
CFS merit scores = 6.37425
CFS merit scores = 6.3766
CFS merit scores = 6.37888
CFS merit scores = 6.38098
CFS merit scores = 6.38285
CFS merit scores = 6.38469
CFS merit scores = 6.38673
CFS merit scores = 6.38873
CFS merit scores = 6.39085
CFS merit scores = 6.39279
CFS merit scores = 6.39463
CFS merit scores = 6.39618
CFS merit scores = 6.39785
CFS merit scores = 6.39957
CFS merit scores = 6.40112
CFS merit scores = 6.40278
CFS merit scores = 6.40395
CFS merit scores = 6.40483
CFS merit scores = 6.4058
CFS merit scores = 6.40699
CFS merit scores = 6.40833
CFS merit scores = 6.4093
CFS merit scores = 6.4103
CFS merit scores = 6.41132
CFS merit scores = 6.4123
CFS merit scores = 6.41341
CFS merit scores = 6.4145
CFS merit scores = 6.41564
CFS merit scores = 6.41667
CFS merit scores = 6.41775
CFS merit scores = 6.41884
CFS merit scores = 6.41985
CFS merit scores = 6.42079
CFS merit scores = 6.42173
CFS merit scores = 6.4224
CFS merit scores = 6.42296
CFS merit scores = 6.42351
CFS merit scores = 6.42392
CFS merit scores = 6.42406
CFS merit scores = 6.42409
CFS merit scores = 6.42387
CFS merit scores = 6.42377
CFS merit scores = 6.42355
CFS merit scores = 6.42327
CFS merit scores = 6.42298
CFS merit scores = 6.42273
CFS merit scores = 6.42257
CFS merit scores = 6.42232
CFS merit scores = 6.42203
CFS merit scores = 6.42191
CFS merit scores = 6.42189
CFS merit scores = 6.42137
CFS merit scores = 6.42105
CFS merit scores = 6.42066
CFS merit scores = 6.4203
CFS merit scores = 6.41992
CFS merit scores = 6.41943
CFS merit scores = 6.41896
CFS merit scores = 6.41839
CFS merit scores = 6.41767
CFS merit scores = 6.417
CFS merit scores = 6.4163
CFS merit scores = 6.41566
CFS merit scores = 6.41516
CFS merit scores = 6.4147
CFS merit scores = 6.41429
CFS merit scores = 6.41385
CFS merit scores = 6.41331
CFS merit scores = 6.41276
CFS merit scores = 6.41218
CFS merit scores = 6.41161
CFS merit scores = 6.41099
CFS merit scores = 6.4102
CFS merit scores = 6.40936
CFS merit scores = 6.40856
CFS merit scores = 6.4078
CFS merit scores = 6.40692
CFS merit scores = 6.40594
CFS merit scores = 6.4051
CFS merit scores = 6.40433
CFS merit scores = 6.40361
CFS merit scores = 6.40294
CFS merit scores = 6.40228
CFS merit scores = 6.40149
CFS merit scores = 6.40068
CFS merit scores = 6.39991
CFS merit scores = 6.39915
CFS merit scores = 6.39842
CFS merit scores = 6.39767
CFS merit scores = 6.3969
CFS merit scores = 6.39612
CFS merit scores = 6.39535
CFS merit scores = 6.3945
CFS merit scores = 6.39361
CFS merit scores = 6.39274
CFS merit scores = 6.39178
CFS merit scores = 6.39073
CFS merit scores = 6.38973
CFS merit scores = 6.38874
CFS merit scores = 6.38768
CFS merit scores = 6.38662
CFS merit scores = 6.38548
CFS merit scores = 6.38443
CFS merit scores = 6.38334
CFS merit scores = 6.38219
CFS merit scores = 6.38106
CFS merit scores = 6.37991
CFS merit scores = 6.37873
CFS merit scores = 6.37744
CFS merit scores = 6.37616
CFS merit scores = 6.37478
CFS merit scores = 6.3734
CFS merit scores = 6.37208
CFS merit scores = 6.37083
CFS merit scores = 6.36949
CFS merit scores = 6.36821
CFS merit scores = 6.3668
CFS merit scores = 6.36529
CFS merit scores = 6.36382
CFS merit scores = 6.36239
CFS merit scores = 6.36083
CFS merit scores = 6.35925
CFS merit scores = 6.35773
CFS merit scores = 6.35616
CFS merit scores = 6.35463
CFS merit scores = 6.35303
CFS merit scores = 6.35145
CFS merit scores = 6.34985
CFS merit scores = 6.3483
CFS merit scores = 6.3467
CFS merit scores = 6.34514
CFS merit scores = 6.34358
CFS merit scores = 6.34207
CFS merit scores = 6.3405
CFS merit scores = 6.33894
CFS merit scores = 6.33743
CFS merit scores = 6.33584
CFS merit scores = 6.33429
CFS merit scores = 6.33272
CFS merit scores = 6.33107
CFS merit scores = 6.32943
CFS merit scores = 6.32777
CFS merit scores = 6.32603
CFS merit scores = 6.32436
CFS merit scores = 6.32261
CFS merit scores = 6.32086
CFS merit scores = 6.31922
CFS merit scores = 6.31742
CFS merit scores = 6.3156
CFS merit scores = 6.31378
CFS merit scores = 6.31199
CFS merit scores = 6.31029
CFS merit scores = 6.30843
CFS merit scores = 6.30665
CFS merit scores = 6.30489
CFS merit scores = 6.30315
CFS merit scores = 6.30143
CFS merit scores = 6.2996
CFS merit scores = 6.29777
CFS merit scores = 6.29586
CFS merit scores = 6.29396
CFS merit scores = 6.29214
CFS merit scores = 6.29026
CFS merit scores = 6.28837
CFS merit scores = 6.28648
CFS merit scores = 6.28462
CFS merit scores = 6.28266
CFS merit scores = 6.28064
CFS merit scores = 6.27865
CFS merit scores = 6.27664
CFS merit scores = 6.27473
CFS merit scores = 6.27278
CFS merit scores = 6.27077
CFS merit scores = 6.26869
CFS merit scores = 6.26661
CFS merit scores = 6.26458
CFS merit scores = 6.2625
CFS merit scores = 6.2603
CFS merit scores = 6.25802
CFS merit scores = 6.25577
CFS merit scores = 6.2535
CFS merit scores = 6.2512
CFS merit scores = 6.24896
CFS merit scores = 6.24658
CFS merit scores = 6.24418
CFS merit scores = 6.24176
CFS merit scores = 6.2393
CFS merit scores = 6.23686
CFS merit scores = 6.23449
CFS merit scores = 6.23207
CFS merit scores = 6.22967
CFS merit scores = 6.22728
CFS merit scores = 6.22485
CFS merit scores = 6.22245
CFS merit scores = 6.22
CFS merit scores = 6.2176
CFS merit scores = 6.21518
CFS merit scores = 6.21267
CFS merit scores = 6.21018
CFS merit scores = 6.20766
CFS merit scores = 6.20516
CFS merit scores = 6.20263
CFS merit scores = 6.2
CFS merit scores = 6.19738
CFS merit scores = 6.19473
CFS merit scores = 6.1921
CFS merit scores = 6.18945
CFS merit scores = 6.18682
CFS merit scores = 6.18407
CFS merit scores = 6.18132
CFS merit scores = 6.17861
CFS merit scores = 6.17589
CFS merit scores = 6.17308
CFS merit scores = 6.17034
CFS merit scores = 6.16758
CFS merit scores = 6.16483
CFS merit scores = 6.16206
CFS merit scores = 6.15919
CFS merit scores = 6.15628
CFS merit scores = 6.15339
CFS merit scores = 6.15039
CFS merit scores = 6.1473
CFS merit scores = 6.14425
CFS merit scores = 6.1412
CFS merit scores = 6.13806
CFS merit scores = 6.13485
CFS merit scores = 6.1316
CFS merit scores = 6.12842
CFS merit scores = 6.12524
CFS merit scores = 6.12205
CFS merit scores = 6.11883
CFS merit scores = 6.11563
CFS merit scores = 6.11245
CFS merit scores = 6.10928
CFS merit scores = 6.10617
CFS merit scores = 6.10295
CFS merit scores = 6.09974
CFS merit scores = 6.09652
CFS merit scores = 6.0933
CFS merit scores = 6.09009
CFS merit scores = 6.08688
CFS merit scores = 6.08368
CFS merit scores = 6.08044
CFS merit scores = 6.07713
CFS merit scores = 6.07389
CFS merit scores = 6.07065
CFS merit scores = 6.0674
CFS merit scores = 6.06399
CFS merit scores = 6.06058
CFS merit scores = 6.05724
CFS merit scores = 6.05379
CFS merit scores = 6.05027
CFS merit scores = 6.04658
CFS merit scores = 6.04292
CFS merit scores = 6.03929
CFS merit scores = 6.03569
CFS merit scores = 6.03208
CFS merit scores = 6.02838
CFS merit scores = 6.02459
CFS merit scores = 6.02083
CFS merit scores = 6.01708
CFS merit scores = 6.0133
CFS merit scores = 6.0095
CFS merit scores = 6.00561
CFS merit scores = 6.00169
CFS merit scores = 5.99774
CFS merit scores = 5.99377
CFS merit scores = 5.98984
CFS merit scores = 5.98596
CFS merit scores = 5.98201
CFS merit scores = 5.97807
CFS merit scores = 5.97414
CFS merit scores = 5.97024
CFS merit scores = 5.96628
CFS merit scores = 5.96238
CFS merit scores = 5.95842
CFS merit scores = 5.95446
CFS merit scores = 5.95042
CFS merit scores = 5.94636
CFS merit scores = 5.94229
CFS merit scores = 5.93825
CFS merit scores = 5.9342
CFS merit scores = 5.9302
CFS merit scores = 5.92615
CFS merit scores = 5.92211
CFS merit scores = 5.91814
CFS merit scores = 5.91403
CFS merit scores = 5.90992
CFS merit scores = 5.90583
CFS merit scores = 5.90162
CFS merit scores = 5.89731
CFS merit scores = 5.89301
CFS merit scores = 5.88861
CFS merit scores = 5.88424
CFS merit scores = 5.87982
CFS merit scores = 5.87535
CFS merit scores = 5.87086
CFS merit scores = 5.86635
CFS merit scores = 5.86186
CFS merit scores = 5.85743
CFS merit scores = 5.85294
CFS merit scores = 5.84848
CFS merit scores = 5.84396
CFS merit scores = 5.83948
CFS merit scores = 5.83503
CFS merit scores = 5.83051
CFS merit scores = 5.82602
CFS merit scores = 5.8215
CFS merit scores = 5.81696
CFS merit scores = 5.81244
CFS merit scores = 5.80783
CFS merit scores = 5.80317
CFS merit scores = 5.79854
CFS merit scores = 5.79394
CFS merit scores = 5.7893
CFS merit scores = 5.7846
CFS merit scores = 5.77993
CFS merit scores = 5.77525
CFS merit scores = 5.7705
CFS merit scores = 5.76583
CFS merit scores = 5.76116
CFS merit scores = 5.75655
CFS merit scores = 5.75182
CFS merit scores = 5.74711
CFS merit scores = 5.74246
CFS merit scores = 5.73753
CFS merit scores = 5.73249
CFS merit scores = 5.72745
CFS merit scores = 5.72232
CFS merit scores = 5.71711
CFS merit scores = 5.71184
CFS merit scores = 5.70661
CFS merit scores = 5.70129
CFS merit scores = 5.69594
CFS merit scores = 5.69051
CFS merit scores = 5.68511
CFS merit scores = 5.67978
CFS merit scores = 5.6741
CFS merit scores = 5.66815
CFS merit scores = 5.66211
CFS merit scores = 5.65567
CFS merit scores = 5.64926
CFS merit scores = 5.64275
CFS merit scores = 5.63625
CFS merit scores = 5.62972
CFS merit scores = 5.62316
CFS merit scores = 5.61654
CFS merit scores = 5.60968
CFS merit scores = 5.60254
CFS merit scores = 5.59523
CFS merit scores = 5.58771
CFS merit scores = 5.58021
CFS merit scores = 5.57267
CFS merit scores = 5.5651
CFS merit scores = 5.55719
CFS merit scores = 5.54928
CFS merit scores = 5.54115
CFS merit scores = 5.53257
CFS merit scores = 5.52393
CFS merit scores = 5.51529
CFS merit scores = 5.50655
CFS merit scores = 5.49781
CFS merit scores = 5.48874
CFS merit scores = 5.47975
CFS merit scores = 5.47053
CFS merit scores = 5.45974
CFS merit scores = 5.44823
CFS merit scores = 5.43526
CFS merit scores = 5.42201
CFS merit scores = 5.40813
CFS merit scores = 5.38195
cnt = 1	feature = 79	correl = 0.452118	descr = Gibbs_of_Target_Sequence__Pos_19_Step_1
cnt = 2	feature = 1	correl = -0.133802	descr = Position_Specific_Bin_Base_0_Base_G
cnt = 3	feature = 852	correl = -0.0635745	descr = N_Gram_TGGC
cnt = 4	feature = 278	correl = -0.0338617	descr = N_Gram_ATCCC
cnt = 5	feature = 315	correl = 0.0654476	descr = N_Gram_CAAC
cnt = 6	feature = 665	correl = 0.0264541	descr = N_Gram_GGTAC
cnt = 7	feature = 560	correl = 0.0284489	descr = N_Gram_GATTA
cnt = 8	feature = 642	correl = -0.0821457	descr = N_Gram_GGCGG
cnt = 9	feature = 214	correl = -0.0398644	descr = N_Gram_ACGAC
cnt = 10	feature = 255	correl = 0.0310798	descr = N_Gram_AGTAA
cnt = 11	feature = 690	correl = -0.044245	descr = N_Gram_GTCCG
cnt = 12	feature = 406	correl = 0.0564974	descr = N_Gram_CCTAA
cnt = 13	feature = 732	correl = 0.0261495	descr = N_Gram_TAAGC
cnt = 14	feature = 444	correl = -0.0289955	descr = N_Gram_CGCTC
cnt = 15	feature = 403	correl = 0.0222623	descr = N_Gram_CCGTA
cnt = 16	feature = 878	correl = -0.0317006	descr = N_Gram_TTACG
cnt = 17	feature = 680	correl = -0.0297985	descr = N_Gram_GTAAT
cnt = 18	feature = 729	correl = 0.0308685	descr = N_Gram_TAACT
cnt = 19	feature = 536	correl = 0.0680236	descr = N_Gram_GACTA
cnt = 20	feature = 674	correl = -0.0458904	descr = N_Gram_GGTTA
cnt = 21	feature = 298	correl = -0.0495995	descr = N_Gram_ATGTA
cnt = 22	feature = 464	correl = 0.0352542	descr = N_Gram_CGTCT
cnt = 23	feature = 430	correl = -0.0312643	descr = N_Gram_CGATA
cnt = 24	feature = 891	correl = 0.0528036	descr = N_Gram_TTCGT
cnt = 25	feature = 864	correl = 0.0274746	descr = N_Gram_TGTCG
cnt = 26	feature = 418	correl = 0.0286726	descr = N_Gram_CCTTA
cnt = 27	feature = 534	correl = -0.0225083	descr = N_Gram_GACGG
cnt = 28	feature = 697	correl = 0.0576054	descr = N_Gram_GTCTA
cnt = 29	feature = 327	correl = -0.0265024	descr = N_Gram_CACCG
cnt = 30	feature = 875	correl = -0.0488385	descr = N_Gram_TTAAT
cnt = 31	feature = 348	correl = 0.0225536	descr = N_Gram_CAGTT
cnt = 32	feature = 849	correl = 0.0377437	descr = N_Gram_TGCTT
cnt = 33	feature = 436	correl = -0.0344078	descr = N_Gram_CGCCC
cnt = 34	feature = 240	correl = -0.0247819	descr = N_Gram_AGCAA
cnt = 35	feature = 880	correl = 0.0884473	descr = N_Gram_TTAGA
cnt = 36	feature = 774	correl = 0.0246995	descr = N_Gram_TATTG
cnt = 37	feature = 529	correl = 0.0547936	descr = N_Gram_GACAA
cnt = 38	feature = 213	correl = -0.0348781	descr = N_Gram_ACGAA
cnt = 39	feature = 482	correl = 0.0676329	descr = N_Gram_CTATA
cnt = 40	feature = 347	correl = -0.0274262	descr = N_Gram_CAGTG
cnt = 41	feature = 589	correl = 0.0519615	descr = N_Gram_GCCTA
cnt = 42	feature = 800	correl = 0.0294782	descr = N_Gram_TCGCA
cnt = 43	feature = 596	correl = -0.0823181	descr = N_Gram_GCGCG
cnt = 44	feature = 539	correl = 0.0313667	descr = N_Gram_GAGAA
cnt = 45	feature = 518	correl = -0.0286833	descr = N_Gram_GAAAA
cnt = 46	feature = 856	correl = -0.0564903	descr = N_Gram_TGGGA
cnt = 47	feature = 843	correl = 0.0447548	descr = N_Gram_TGCGA
cnt = 48	feature = 495	correl = 0.0386741	descr = N_Gram_CTCTA
cnt = 49	feature = 758	correl = 0.0223135	descr = N_Gram_TAGGG
cnt = 50	feature = 394	correl = -0.037927	descr = N_Gram_CCGAC
cnt = 51	feature = 754	correl = 0.0593361	descr = N_Gram_TAGCA
cnt = 52	feature = 734	correl = -0.0495427	descr = N_Gram_TAATC
cnt = 53	feature = 876	correl = 0.0250838	descr = N_Gram_TTACA
cnt = 54	feature = 802	correl = 0.0368401	descr = N_Gram_TCGCT
cnt = 55	feature = 540	correl = -0.0392255	descr = N_Gram_GAGAT
cnt = 56	feature = 526	correl = 0.058166	descr = N_Gram_GAATA
cnt = 57	feature = 653	correl = -0.0925878	descr = N_Gram_GGGCC
cnt = 58	feature = 884	correl = 0.0300207	descr = N_Gram_TTATA
cnt = 59	feature = 582	correl = -0.0654074	descr = N_Gram_GCCCC
cnt = 60	feature = 679	correl = 0.0450778	descr = N_Gram_GTAAG
cnt = 61	feature = 851	correl = 0.032925	descr = N_Gram_TGGAC
cnt = 62	feature = 304	correl = 0.0683448	descr = N_Gram_ATTAT
cnt = 63	feature = 306	correl = 0.0249931	descr = N_Gram_ATTCG
cnt = 64	feature = 675	correl = -0.0602351	descr = N_Gram_GGTTG
cnt = 65	feature = 798	correl = 0.0221681	descr = N_Gram_TCGAG
cnt = 66	feature = 746	correl = 0.0698209	descr = N_Gram_TACTA
cnt = 67	feature = 808	correl = 0.0999453	descr = N_Gram_TCGTG
cnt = 68	feature = 522	correl = -0.0587717	descr = N_Gram_GAAGA
cnt = 69	feature = 706	correl = -0.0694966	descr = N_Gram_GTGGG
cnt = 70	feature = 279	correl = 0.0277255	descr = N_Gram_ATCCG
cnt = 71	feature = 565	correl = -0.0678262	descr = N_Gram_GCAAA
cnt = 72	feature = 881	correl = 0.0445495	descr = N_Gram_TTAGC
cnt = 73	feature = 900	correl = 0.0421149	descr = N_Gram_TTGAC
cnt = 74	feature = 400	correl = -0.0404044	descr = N_Gram_CCGCT
cnt = 75	feature = 739	correl = 0.0751969	descr = N_Gram_TACAA
cnt = 76	feature = 367	correl = -0.0367214	descr = N_Gram_CCACG
cnt = 77	feature = 479	correl = 0.0336076	descr = N_Gram_CTAGA
cnt = 78	feature = 681	correl = 0.0324777	descr = N_Gram_GTACC
cnt = 79	feature = 283	correl = 0.0318871	descr = N_Gram_ATCGC
cnt = 80	feature = 377	correl = -0.0271691	descr = N_Gram_CCCAA
cnt = 81	feature = 735	correl = -0.0314003	descr = N_Gram_TAATG
cnt = 82	feature = 423	correl = -0.062161	descr = N_Gram_CGAAG
cnt = 83	feature = 612	correl = -0.0350659	descr = N_Gram_GCTGA
cnt = 84	feature = 210	correl = -0.0275854	descr = N_Gram_ACCGG
cnt = 85	feature = 508	correl = 0.051143	descr = N_Gram_CTTAG
cnt = 86	feature = 684	correl = 0.0545595	descr = N_Gram_GTCAA
cnt = 87	feature = 30	correl = -0.0565195	descr = Position_Specific_Bin_Base_11_Base_A
cnt = 88	feature = 40	correl = 0.0771991	descr = Position_Specific_Bin_Base_15_Base_A
cnt = 89	feature = 46	correl = 0.0317539	descr = Position_Specific_Bin_Base_17_Base_A
cnt = 90	feature = 334	correl = 0.0385934	descr = N_Gram_CACTC
cnt = 91	feature = 5	correl = -0.0414922	descr = Position_Specific_Bin_Base_2_Base_A
cnt = 92	feature = 396	correl = -0.0681331	descr = N_Gram_CCGAT
cnt = 93	feature = 473	correl = 0.0647375	descr = N_Gram_CTAAG
cnt = 94	feature = 743	correl = -0.0323264	descr = N_Gram_TACG
cnt = 95	feature = 493	correl = -0.0508929	descr = N_Gram_CTCGT
cnt = 96	feature = 660	correl = -0.0285733	descr = N_Gram_GGGTC
cnt = 97	feature = 483	correl = 0.0515864	descr = N_Gram_CTATG
cnt = 98	feature = 599	correl = -0.0279306	descr = N_Gram_GCGGA
cnt = 99	feature = 726	correl = 0.0574613	descr = N_Gram_TAAAC
cnt = 100	feature = 638	correl = -0.0214148	descr = N_Gram_GGCCG
cnt = 101	feature = 358	correl = 0.0235135	descr = N_Gram_CATGT
cnt = 102	feature = 899	correl = 0.0565915	descr = N_Gram_TTGAA
cnt = 103	feature = 657	correl = -0.0805273	descr = N_Gram_GGGGC
cnt = 104	feature = 685	correl = -0.0213982	descr = N_Gram_GTCAC
cnt = 105	feature = 271	correl = 0.0288191	descr = N_Gram_ATATA
cnt = 106	feature = 516	correl = -0.0220571	descr = N_Gram_CTTTA
cnt = 107	feature = 712	correl = -0.0264374	descr = N_Gram_GTTAC
cnt = 108	feature = 52	correl = -0.0494663	descr = Position_Specific_Bin_Base_18_Base_G
cnt = 109	feature = 311	correl = 0.0464448	descr = N_Gram_ATTGT
cnt = 110	feature = 4	correl = -0.101252	descr = Position_Specific_Bin_Base_1_Base_G
cnt = 111	feature = 700	correl = 0.0234459	descr = N_Gram_GTGAG
cnt = 112	feature = 611	correl = 0.051882	descr = N_Gram_GCTCT
cnt = 113	feature = 709	correl = 0.0336769	descr = N_Gram_GTGTA
cnt = 114	feature = 256	correl = -0.0305867	descr = N_Gram_AGTAG
cnt = 115	feature = 474	correl = -0.0262346	descr = N_Gram_CTAAT
cnt = 116	feature = 567	correl = -0.0826543	descr = N_Gram_GCAAT
cnt = 117	feature = 18	correl = -0.0313939	descr = Position_Specific_Bin_Base_6_Base_C
cnt = 118	feature = 920	correl = 0.0692884	descr = N_Gram_TTTGT
cnt = 119	feature = 319	correl = 0.0487447	descr = N_Gram_CAAGC
cnt = 120	feature = 608	correl = -0.0221719	descr = N_Gram_GCTCA
cnt = 121	feature = 437	correl = -0.0242027	descr = N_Gram_CGCCT
cnt = 122	feature = 770	correl = 0.0516154	descr = N_Gram_TATGA
cnt = 123	feature = 702	correl = -0.0486413	descr = N_Gram_GTGCC
cnt = 124	feature = 782	correl = -0.0576811	descr = N_Gram_TCAGA
cnt = 125	feature = 624	correl = -0.0620533	descr = N_Gram_GGACC
cnt = 126	feature = 492	correl = -0.0575399	descr = N_Gram_CTCGG
cnt = 127	feature = 707	correl = -0.0227754	descr = N_Gram_GTGGT
cnt = 128	feature = 622	correl = 0.0424406	descr = N_Gram_GGAAT
cnt = 129	feature = 11	correl = 0.071972	descr = Position_Specific_Bin_Base_4_Base_A
cnt = 130	feature = 597	correl = -0.0388435	descr = N_Gram_GCGCT
cnt = 131	feature = 258	correl = 0.0970899	descr = N_Gram_AGTCG
cnt = 132	feature = 616	correl = -0.059808	descr = N_Gram_GCTTT
cnt = 133	feature = 704	correl = -0.0511571	descr = N_Gram_GTGGA
cnt = 134	feature = 714	correl = -0.0217646	descr = N_Gram_GTTCT
cnt = 135	feature = 839	correl = 0.0235608	descr = N_Gram_TGCAT
cnt = 136	feature = 44	correl = -0.0582835	descr = Position_Specific_Bin_Base_16_Base_G
cnt = 137	feature = 691	correl = -0.0481368	descr = N_Gram_GTCCT
cnt = 138	feature = 645	correl = -0.0475364	descr = N_Gram_GGCTG
cnt = 139	feature = 609	correl = -0.0417385	descr = N_Gram_GCTCC
cnt = 140	feature = 60	correl = -0.183525	descr = Position_Specific_Bin_Base_20_Base_G
cnt = 141	feature = 542	correl = -0.0568693	descr = N_Gram_GAGCC
cnt = 142	feature = 37	correl = -0.029077	descr = Position_Specific_Bin_Base_14_Base_C
cnt = 143	feature = 831	correl = 0.0302215	descr = N_Gram_TGACT
cnt = 144	feature = 217	correl = -0.0236615	descr = N_Gram_ACGGA
cnt = 145	feature = 294	correl = -0.0235703	descr = N_Gram_ATGGA
cnt = 146	feature = 569	correl = -0.0404446	descr = N_Gram_GCACC
cnt = 147	feature = 791	correl = 0.0284689	descr = N_Gram_TCCGT
cnt = 148	feature = 768	correl = 0.0494733	descr = N_Gram_TATCG
cnt = 149	feature = 440	correl = -0.0575406	descr = N_Gram_CGCGG
cnt = 150	feature = 767	correl = 0.0500814	descr = N_Gram_TATCA
cnt = 151	feature = 922	correl = 0.02411	descr = N_Gram_TTTTA
cnt = 152	feature = 649	correl = -0.073723	descr = N_Gram_GGGAA
cnt = 153	feature = 314	correl = -0.0242649	descr = N_Gram_CAAAC
cnt = 154	feature = 583	correl = -0.0679373	descr = N_Gram_GCCCG
cnt = 155	feature = 664	correl = 0.0612734	descr = N_Gram_GGTAA
cnt = 156	feature = 713	correl = -0.0462779	descr = N_Gram_GTTAG
cnt = 157	feature = 312	correl = 0.0217166	descr = N_Gram_ATTTA
cnt = 158	feature = 461	correl = 0.0232146	descr = N_Gram_CGTCA
cnt = 159	feature = 31	correl = -0.0223653	descr = Position_Specific_Bin_Base_11_Base_C
cnt = 160	feature = 716	correl = -0.0216363	descr = N_Gram_GTTGC
cnt = 161	feature = 572	correl = -0.0477728	descr = N_Gram_GCAGA
cnt = 162	feature = 229	correl = -0.0430603	descr = N_Gram_ACTGC
cnt = 163	feature = 765	correl = 0.0295984	descr = N_Gram_TATAT
cnt = 164	feature = 48	correl = -0.0545511	descr = Position_Specific_Bin_Base_17_Base_G
cnt = 165	feature = 28	correl = -0.066724	descr = Position_Specific_Bin_Base_10_Base_G
cnt = 166	feature = 15	correl = 0.0263811	descr = Position_Specific_Bin_Base_5_Base_A
cnt = 167	feature = 815	correl = 0.0388587	descr = N_Gram_TCTCA
cnt = 168	feature = 620	correl = -0.0353733	descr = N_Gram_GGAAA
cnt = 169	feature = 566	correl = 0.055482	descr = N_Gram_GCAAC
cnt = 170	feature = 903	correl = 0.0420939	descr = N_Gram_TTGGA
cnt = 171	feature = 519	correl = 0.0381018	descr = N_Gram_GAACA
cnt = 172	feature = 303	correl = 0.0432425	descr = N_Gram_ATTAG
cnt = 173	feature = 9	correl = 0.0582267	descr = Position_Specific_Bin_Base_3_Base_G
cnt = 174	feature = 35	correl = 0.0459414	descr = Position_Specific_Bin_Base_13_Base_A
cnt = 175	feature = 514	correl = 0.0462024	descr = N_Gram_CTTGT
cnt = 176	feature = 228	correl = 0.0714999	descr = N_Gram_ACTGA
cnt = 177	feature = 587	correl = -0.026776	descr = N_Gram_GCCGG
cnt = 178	feature = 321	correl = -0.030367	descr = N_Gram_CAATG
cnt = 179	feature = 806	correl = -0.0901295	descr = N_Gram_TCGGG
cnt = 180	feature = 346	correl = 0.0241604	descr = N_Gram_CAGTA
cnt = 181	feature = 867	correl = 0.0608867	descr = N_Gram_TGTGT
cnt = 182	feature = 57	correl = 0.0431927	descr = Position_Specific_Bin_Base_19_Base_T
cnt = 183	feature = 789	correl = -0.0296939	descr = N_Gram_TCCCG
cnt = 184	feature = 545	correl = -0.0269124	descr = N_Gram_GAGGG
cnt = 185	feature = 844	correl = -0.0303224	descr = N_Gram_TGCGC
cnt = 186	feature = 915	correl = 0.0407155	descr = N_Gram_TTTCC
cnt = 187	feature = 552	correl = 0.0360678	descr = N_Gram_GATAG
cnt = 188	feature = 382	correl = -0.0662473	descr = N_Gram_CCCCG
cnt = 189	feature = 264	correl = 0.0214151	descr = N_Gram_ATAAA
cnt = 190	feature = 813	correl = 0.0324741	descr = N_Gram_TCTAT
cnt = 191	feature = 904	correl = 0.0303447	descr = N_Gram_TTGGT
cnt = 192	feature = 610	correl = -0.0304821	descr = N_Gram_GCTCG
cnt = 193	feature = 20	correl = -0.128227	descr = Position_Specific_Bin_Base_7_Base_C
cnt = 194	feature = 299	correl = 0.024525	descr = N_Gram_ATGTC
cnt = 195	feature = 451	correl = -0.0287022	descr = N_Gram_CGGCT
cnt = 196	feature = 23	correl = 0.0341228	descr = Position_Specific_Bin_Base_8_Base_A
cnt = 197	feature = 779	correl = 0.0482784	descr = N_Gram_TCAAC
cnt = 198	feature = 2	correl = 0.113364	descr = Position_Specific_Bin_Base_1_Base_A
cnt = 199	feature = 705	correl = -0.0839608	descr = N_Gram_GTGGC
cnt = 200	feature = 296	correl = -0.037273	descr = N_Gram_ATGGG
cnt = 201	feature = 260	correl = 0.0499802	descr = N_Gram_AGTGA
cnt = 202	feature = 356	correl = 0.0289246	descr = N_Gram_CATGA
cnt = 203	feature = 785	correl = 0.0354519	descr = N_Gram_TCCAT
cnt = 204	feature = 450	correl = -0.0989221	descr = N_Gram_CGGCG
cnt = 205	feature = 721	correl = 0.0536516	descr = N_Gram_GTTTG
cnt = 206	feature = 520	correl = -0.0217594	descr = N_Gram_GAACT
cnt = 207	feature = 554	correl = 0.0217997	descr = N_Gram_GATCT
cnt = 208	feature = 751	correl = 0.0529712	descr = N_Gram_TAGAC
cnt = 209	feature = 604	correl = -0.0845725	descr = N_Gram_GCGTC
cnt = 210	feature = 310	correl = 0.0529267	descr = N_Gram_ATTGG
cnt = 211	feature = 292	correl = 0.0378329	descr = N_Gram_ATGCT
cnt = 212	feature = 14	correl = 0.0269293	descr = Position_Specific_Bin_Base_4_Base_T
cnt = 213	feature = 345	correl = -0.0864514	descr = N_Gram_CAGGG
cnt = 214	feature = 733	correl = 0.049423	descr = N_Gram_TAAGG
cnt = 215	feature = 718	correl = -0.0219824	descr = N_Gram_GTTGT
cnt = 216	feature = 249	correl = -0.0307892	descr = N_Gram_AGGAG
cnt = 217	feature = 449	correl = -0.0835138	descr = N_Gram_CGGCC
cnt = 218	feature = 755	correl = 0.0836456	descr = N_Gram_TAGCT
cnt = 219	feature = 811	correl = 0.060562	descr = N_Gram_TCTAC
cnt = 220	feature = 238	correl = 0.0765228	descr = N_Gram_AGATA
cnt = 221	feature = 412	correl = -0.0903767	descr = N_Gram_CCTCG
cnt = 222	feature = 275	correl = 0.036738	descr = N_Gram_ATCAA
cnt = 223	feature = 370	correl = -0.0704247	descr = N_Gram_CCAGC
cnt = 224	feature = 752	correl = 0.0697863	descr = N_Gram_TAGAG
cnt = 225	feature = 627	correl = -0.0654851	descr = N_Gram_GGAGC
cnt = 226	feature = 775	correl = 0.0400533	descr = N_Gram_TATTT
cnt = 227	feature = 462	correl = -0.0527921	descr = N_Gram_CGTCC
cnt = 228	feature = 496	correl = 0.0386129	descr = N_Gram_CTCTT
cnt = 229	feature = 324	correl = 0.0259147	descr = N_Gram_CACAG
cnt = 230	feature = 537	correl = 0.0549695	descr = N_Gram_GACTG
cnt = 231	feature = 633	correl = -0.0717949	descr = N_Gram_GGCAA
cnt = 232	feature = 531	correl = -0.0462745	descr = N_Gram_GACCA
cnt = 233	feature = 7	correl = 0.138681	descr = Position_Specific_Bin_Base_2_Base_G
cnt = 234	feature = 573	correl = -0.0277905	descr = N_Gram_GCAGT
cnt = 235	feature = 286	correl = 0.0433919	descr = N_Gram_ATCTG
cnt = 236	feature = 553	correl = 0.0664122	descr = N_Gram_GATAT
cnt = 237	feature = 750	correl = 0.0508846	descr = N_Gram_TAGAA
cnt = 238	feature = 848	correl = -0.0241757	descr = N_Gram_TGCTC
cnt = 239	feature = 417	correl = -0.0285274	descr = N_Gram_CCTGG
cnt = 240	feature = 277	correl = 0.0553638	descr = N_Gram_ATCCA
cnt = 241	feature = 17	correl = 0.0451114	descr = Position_Specific_Bin_Base_5_Base_T
cnt = 242	feature = 54	correl = 0.187441	descr = Position_Specific_Bin_Base_19_Base_A
cnt = 243	feature = 788	correl = -0.0534229	descr = N_Gram_TCCCC
cnt = 244	feature = 212	correl = -0.0324704	descr = N_Gram_ACGA
cnt = 245	feature = 243	correl = -0.0482964	descr = N_Gram_AGCCC
cnt = 246	feature = 24	correl = -0.0980671	descr = Position_Specific_Bin_Base_8_Base_C
cnt = 247	feature = 579	correl = -0.0746547	descr = N_Gram_GCCAG
cnt = 248	feature = 829	correl = 0.0249388	descr = N_Gram_TGAAT
cnt = 249	feature = 297	correl = -0.0530757	descr = N_Gram_ATGGT
cnt = 250	feature = 39	correl = 0.0802998	descr = Position_Specific_Bin_Base_14_Base_T
cnt = 251	feature = 10	correl = -0.0940207	descr = Position_Specific_Bin_Base_3_Base_T
cnt = 252	feature = 29	correl = 0.0526608	descr = Position_Specific_Bin_Base_10_Base_T
cnt = 253	feature = 285	correl = 0.0729852	descr = N_Gram_ATCTC
cnt = 254	feature = 773	correl = 0.0486286	descr = N_Gram_TATTC
cnt = 255	feature = 759	correl = 0.0318364	descr = N_Gram_TAGT
cnt = 256	feature = 501	correl = 0.0516952	descr = N_Gram_CTGGA
cnt = 257	feature = 650	correl = -0.0767707	descr = N_Gram_GGGAG
cnt = 258	feature = 47	correl = -0.0318497	descr = Position_Specific_Bin_Base_17_Base_C
cnt = 259	feature = 667	correl = 0.0321701	descr = N_Gram_GGTCA
cnt = 260	feature = 695	correl = 0.0705204	descr = N_Gram_GTCGT
cnt = 261	feature = 368	correl = 0.0226343	descr = N_Gram_CCACT
cnt = 262	feature = 643	correl = -0.0637144	descr = N_Gram_GGCGT
cnt = 263	feature = 366	correl = -0.0705889	descr = N_Gram_CCACC
cnt = 264	feature = 350	correl = -0.0283908	descr = N_Gram_CATA
cnt = 265	feature = 812	correl = 0.0354446	descr = N_Gram_TCTAG
cnt = 266	feature = 865	correl = 0.0462317	descr = N_Gram_TGTCT
cnt = 267	feature = 586	correl = -0.0313493	descr = N_Gram_GCCGA
cnt = 268	feature = 827	correl = 0.041485	descr = N_Gram_TGAAC
cnt = 269	feature = 658	correl = -0.0480916	descr = N_Gram_GGGGT
cnt = 270	feature = 869	correl = 0.0559031	descr = N_Gram_TGTTC
cnt = 271	feature = 625	correl = 0.0403357	descr = N_Gram_GGACT
cnt = 272	feature = 671	correl = -0.0620562	descr = N_Gram_GGTGC
cnt = 273	feature = 6	correl = 0.0261779	descr = Position_Specific_Bin_Base_2_Base_C
cnt = 274	feature = 42	correl = 0.0619724	descr = Position_Specific_Bin_Base_16_Base_A
cnt = 275	feature = 907	correl = 0.0265107	descr = N_Gram_TTGTC
cnt = 276	feature = 56	correl = -0.111241	descr = Position_Specific_Bin_Base_19_Base_G
cnt = 277	feature = 780	correl = 0.043961	descr = N_Gram_TCACC
cnt = 278	feature = 232	correl = 0.0500818	descr = N_Gram_AGAAT
cnt = 279	feature = 740	correl = 0.0361755	descr = N_Gram_TACC
cnt = 280	feature = 894	correl = 0.0251036	descr = N_Gram_TTCTC
cnt = 281	feature = 58	correl = 0.374637	descr = Position_Specific_Bin_Base_20_Base_A
cnt = 282	feature = 614	correl = -0.0248432	descr = N_Gram_GCTGG
cnt = 283	feature = 787	correl = -0.0311744	descr = N_Gram_TCCCA
cnt = 284	feature = 590	correl = -0.0607341	descr = N_Gram_GCCTC
cnt = 285	feature = 838	correl = 0.0365219	descr = N_Gram_TGCAA
cnt = 286	feature = 556	correl = -0.0280543	descr = N_Gram_GATGA
cnt = 287	feature = 771	correl = 0.0225599	descr = N_Gram_TATGG
cnt = 288	feature = 33	correl = 0.125549	descr = Position_Specific_Bin_Base_11_Base_T
cnt = 289	feature = 654	correl = -0.0794294	descr = N_Gram_GGGCG
cnt = 290	feature = 419	correl = 0.0230058	descr = N_Gram_CCTTG
cnt = 291	feature = 220	correl = -0.0282203	descr = N_Gram_ACGT
cnt = 292	feature = 790	correl = -0.0252058	descr = N_Gram_TCCGC
cnt = 293	feature = 847	correl = 0.040464	descr = N_Gram_TGCTA
cnt = 294	feature = 794	correl = -0.0306613	descr = N_Gram_TCCTC
cnt = 295	feature = 316	correl = 0.0810536	descr = N_Gram_CAACA
cnt = 296	feature = 823	correl = 0.0535944	descr = N_Gram_TCTTT
cnt = 297	feature = 385	correl = -0.0942412	descr = N_Gram_CCCGA
cnt = 298	feature = 678	correl = 0.0611889	descr = N_Gram_GTAAA
cnt = 299	feature = 389	correl = -0.0651615	descr = N_Gram_CCCTC
cnt = 300	feature = 233	correl = 0.0466349	descr = N_Gram_AGACA
cnt = 301	feature = 55	correl = -0.126702	descr = Position_Specific_Bin_Base_19_Base_C
cnt = 302	feature = 341	correl = -0.0373382	descr = N_Gram_CAGCA
cnt = 303	feature = 505	correl = 0.0469594	descr = N_Gram_CTGTT
cnt = 304	feature = 313	correl = 0.0403571	descr = N_Gram_ATTTT
cnt = 305	feature = 834	correl = 0.0651591	descr = N_Gram_TGATA
cnt = 306	feature = 335	correl = 0.0274049	descr = N_Gram_CACTG
cnt = 307	feature = 248	correl = 0.025977	descr = N_Gram_AGGAA
cnt = 308	feature = 634	correl = -0.0389395	descr = N_Gram_GGCAG
cnt = 309	feature = 45	correl = 0.0320055	descr = Position_Specific_Bin_Base_16_Base_T
cnt = 310	feature = 559	correl = 0.026592	descr = N_Gram_GATT
cnt = 311	feature = 59	correl = -0.310922	descr = Position_Specific_Bin_Base_20_Base_C
cnt = 312	feature = 595	correl = -0.0249762	descr = N_Gram_GCGCC
cnt = 313	feature = 19	correl = 0.0880214	descr = Position_Specific_Bin_Base_7_Base_A
cnt = 314	feature = 840	correl = -0.0430162	descr = N_Gram_TGCC
cnt = 315	feature = 251	correl = -0.0915177	descr = N_Gram_AGGGC
cnt = 316	feature = 717	correl = -0.0302309	descr = N_Gram_GTTGG
cnt = 317	feature = 41	correl = -0.0373747	descr = Position_Specific_Bin_Base_15_Base_G
cnt = 318	feature = 799	correl = 0.0380748	descr = N_Gram_TCGC
cnt = 319	feature = 646	correl = -0.0223377	descr = N_Gram_GGCTT
cnt = 320	feature = 25	correl = 0.0792651	descr = Position_Specific_Bin_Base_8_Base_T
cnt = 321	feature = 711	correl = -0.0376003	descr = N_Gram_GTTA
cnt = 322	feature = 819	correl = 0.0956212	descr = N_Gram_TCTGC
cnt = 323	feature = 517	correl = 0.0625503	descr = N_Gram_CTTTG
cnt = 324	feature = 257	correl = 0.0473472	descr = N_Gram_AGTC
cnt = 325	feature = 207	correl = -0.0746685	descr = N_Gram_ACCAC
cnt = 326	feature = 568	correl = -0.026943	descr = N_Gram_GCAC
cnt = 327	feature = 16	correl = -0.0739791	descr = Position_Specific_Bin_Base_5_Base_C
cnt = 328	feature = 32	correl = -0.0412887	descr = Position_Specific_Bin_Base_11_Base_G
cnt = 329	feature = 502	correl = -0.0635471	descr = N_Gram_CTGGC
cnt = 330	feature = 308	correl = 0.0590393	descr = N_Gram_ATTG
cnt = 331	feature = 600	correl = -0.0915357	descr = N_Gram_GCGGC
cnt = 332	feature = 490	correl = -0.0321888	descr = N_Gram_CTCCC
cnt = 333	feature = 796	correl = 0.0555009	descr = N_Gram_TCCTT
cnt = 334	feature = 476	correl = 0.0507008	descr = N_Gram_CTACA
cnt = 335	feature = 470	correl = -0.0442462	descr = N_Gram_CGTTG
cnt = 336	feature = 574	correl = 0.0317587	descr = N_Gram_GCAT
cnt = 337	feature = 584	correl = -0.077145	descr = N_Gram_GCCCT
cnt = 338	feature = 871	correl = 0.0778949	descr = N_Gram_TGTTT
cnt = 339	feature = 701	correl = -0.0425686	descr = N_Gram_GTGC
cnt = 340	feature = 8	correl = -0.126501	descr = Position_Specific_Bin_Base_2_Base_T
cnt = 341	feature = 822	correl = 0.0405987	descr = N_Gram_TCTTC
cnt = 342	feature = 43	correl = -0.0339412	descr = Position_Specific_Bin_Base_16_Base_C
cnt = 343	feature = 527	correl = 0.0417848	descr = N_Gram_GAATT
cnt = 344	feature = 641	correl = -0.0648508	descr = N_Gram_GGCGC
cnt = 345	feature = 696	correl = 0.0276739	descr = N_Gram_GTCT
cnt = 346	feature = 355	correl = 0.0752175	descr = N_Gram_CATCT
cnt = 347	feature = 672	correl = -0.112457	descr = N_Gram_GGTGG
cnt = 348	feature = 80	correl = 0.430862	descr = Gibbs_of_Target_Sequence__Pos_20_Step_1
cnt = 349	feature = 916	correl = 0.0363783	descr = N_Gram_TTTCT
cnt = 350	feature = 708	correl = 0.0305987	descr = N_Gram_GTGT
cnt = 351	feature = 21	correl = -0.0248255	descr = Position_Specific_Bin_Base_7_Base_G
cnt = 352	feature = 756	correl = 0.0269653	descr = N_Gram_TAGG
cnt = 353	feature = 613	correl = -0.0496045	descr = N_Gram_GCTGC
cnt = 354	feature = 857	correl = -0.0607168	descr = N_Gram_TGGGG
cnt = 355	feature = 898	correl = 0.0571601	descr = N_Gram_TTGA
cnt = 356	feature = 273	correl = 0.0649649	descr = N_Gram_ATATT
cnt = 357	feature = 481	correl = 0.0503753	descr = N_Gram_CTAT
cnt = 358	feature = 909	correl = 0.0643331	descr = N_Gram_TTGTT
cnt = 359	feature = 510	correl = 0.0260176	descr = N_Gram_CTTCT
cnt = 360	feature = 753	correl = 0.0690397	descr = N_Gram_TAGC
cnt = 361	feature = 803	correl = -0.0443693	descr = N_Gram_TCGG
cnt = 362	feature = 860	correl = 0.0507185	descr = N_Gram_TGTA
cnt = 363	feature = 766	correl = 0.0428019	descr = N_Gram_TATC
cnt = 364	feature = 603	correl = -0.0778013	descr = N_Gram_GCGT
cnt = 365	feature = 414	correl = -0.0556194	descr = N_Gram_CCTG
cnt = 366	feature = 541	correl = -0.0331122	descr = N_Gram_GAGC
cnt = 367	feature = 578	correl = -0.0460055	descr = N_Gram_GCCA
cnt = 368	feature = 555	correl = -0.0421195	descr = N_Gram_GATG
cnt = 369	feature = 837	correl = 0.04298	descr = N_Gram_TGCA
cnt = 370	feature = 438	correl = -0.0769906	descr = N_Gram_CGCG
cnt = 371	feature = 606	correl = 0.0253308	descr = N_Gram_GCTA
cnt = 372	feature = 816	correl = 0.0253913	descr = N_Gram_TCTCC
cnt = 373	feature = 535	correl = 0.0381797	descr = N_Gram_GACT
cnt = 374	feature = 530	correl = -0.0686799	descr = N_Gram_GACC
cnt = 375	feature = 663	correl = 0.0405566	descr = N_Gram_GGTA
cnt = 376	feature = 494	correl = 0.0315222	descr = N_Gram_CTCT
cnt = 377	feature = 807	correl = 0.0495756	descr = N_Gram_TCGT
cnt = 378	feature = 683	correl = 0.0267945	descr = N_Gram_GTCA
cnt = 379	feature = 699	correl = 0.0322037	descr = N_Gram_GTGA
cnt = 380	feature = 307	correl = 0.0909909	descr = N_Gram_ATTCT
cnt = 381	feature = 889	correl = 0.0390787	descr = N_Gram_TTCC
cnt = 382	feature = 478	correl = 0.0502916	descr = N_Gram_CTAG
cnt = 383	feature = 738	correl = 0.0321199	descr = N_Gram_TACA
cnt = 384	feature = 288	correl = 0.0267202	descr = N_Gram_ATGAA
cnt = 385	feature = 376	correl = -0.0839092	descr = N_Gram_CCCA
cnt = 386	feature = 359	correl = 0.0342742	descr = N_Gram_CATT
cnt = 387	feature = 83	correl = 0.0456307	descr = PF_RNAi_Fold_3'Free_Count
cnt = 388	feature = 344	correl = -0.041315	descr = N_Gram_CAGG
cnt = 389	feature = 337	correl = -0.0700463	descr = N_Gram_CAGA
cnt = 390	feature = 863	correl = 0.039678	descr = N_Gram_TGTC
cnt = 391	feature = 442	correl = -0.0284531	descr = N_Gram_CGCT
cnt = 392	feature = 521	correl = -0.0293837	descr = N_Gram_GAAG
cnt = 393	feature = 901	correl = 0.0370863	descr = N_Gram_TTGC
cnt = 394	feature = 242	correl = -0.0527127	descr = N_Gram_AGCC
cnt = 395	feature = 677	correl = 0.0592286	descr = N_Gram_GTAA
cnt = 396	feature = 206	correl = -0.0280486	descr = N_Gram_ACCA
cnt = 397	feature = 769	correl = 0.0585878	descr = N_Gram_TATG
cnt = 398	feature = 475	correl = 0.0638576	descr = N_Gram_CTAC
cnt = 399	feature = 460	correl = -0.0414429	descr = N_Gram_CGTC
cnt = 400	feature = 77	correl = 0.0985553	descr = Gibbs_of_Target_Sequence__Pos_17_Step_1
cnt = 401	feature = 626	correl = -0.059998	descr = N_Gram_GGAG
cnt = 402	feature = 227	correl = 0.0617037	descr = N_Gram_ACTG
cnt = 403	feature = 703	correl = -0.10626	descr = N_Gram_GTGG
cnt = 404	feature = 511	correl = 0.0421487	descr = N_Gram_CTTG
cnt = 405	feature = 392	correl = -0.0923478	descr = N_Gram_CCGA
cnt = 406	feature = 293	correl = -0.0506632	descr = N_Gram_ATGG
cnt = 407	feature = 648	correl = -0.0850392	descr = N_Gram_GGGA
cnt = 408	feature = 632	correl = -0.0608001	descr = N_Gram_GGCA
cnt = 409	feature = 666	correl = -0.0311098	descr = N_Gram_GGTC
cnt = 410	feature = 69	correl = 0.0803218	descr = Gibbs_of_Target_Sequence__Pos_8_Step_1
cnt = 411	feature = 354	correl = 0.0423256	descr = N_Gram_CATC
cnt = 412	feature = 452	correl = -0.0826267	descr = N_Gram_CGGG
cnt = 413	feature = 818	correl = 0.0868074	descr = N_Gram_TCTG
cnt = 414	feature = 515	correl = 0.0311694	descr = N_Gram_CTTT
cnt = 415	feature = 74	correl = 0.158818	descr = Gibbs_of_Target_Sequence__Pos_14_Step_1
cnt = 416	feature = 749	correl = 0.0872808	descr = N_Gram_TAGA
cnt = 417	feature = 64	correl = -0.162348	descr = Gibbs_of_Target_Sequence__Pos_2_Step_1
cnt = 418	feature = 655	correl = -0.091913	descr = N_Gram_GGGG
cnt = 419	feature = 491	correl = -0.0811512	descr = N_Gram_CTCG
cnt = 420	feature = 384	correl = -0.102216	descr = N_Gram_CCCG
cnt = 421	feature = 525	correl = 0.0591745	descr = N_Gram_GAAT
cnt = 422	feature = 792	correl = 0.021833	descr = N_Gram_TCCT
cnt = 423	feature = 879	correl = 0.0775143	descr = N_Gram_TTAG
cnt = 424	feature = 772	correl = 0.057144	descr = N_Gram_TATT
cnt = 425	feature = 66	correl = 0.0525732	descr = Gibbs_of_Target_Sequence__Pos_5_Step_1
cnt = 426	feature = 814	correl = 0.0591341	descr = N_Gram_TCTC
cnt = 427	feature = 70	correl = 0.0959342	descr = Gibbs_of_Target_Sequence__Pos_9_Step_1
cnt = 428	feature = 687	correl = -0.0880168	descr = N_Gram_GTCC
cnt = 429	feature = 72	correl = 0.0402614	descr = Gibbs_of_Target_Sequence__Pos_11_Step_1
cnt = 430	feature = 550	correl = 0.0633058	descr = N_Gram_GATA
cnt = 431	feature = 421	correl = -0.0549568	descr = N_Gram_CGA
cnt = 432	feature = 499	correl = -0.0238428	descr = N_Gram_CTGC
cnt = 433	feature = 284	correl = 0.0591216	descr = N_Gram_ATCT
cnt = 434	feature = 82	correl = 0.153355	descr = PF_RNAi_Fold_5'Free_Count
cnt = 435	feature = 365	correl = -0.0423727	descr = N_Gram_CCAC
cnt = 436	feature = 254	correl = 0.0276032	descr = N_Gram_AGT
cnt = 437	feature = 73	correl = 0.126441	descr = Gibbs_of_Target_Sequence__Pos_13_Step_1
cnt = 438	feature = 78	correl = 0.195875	descr = Gibbs_of_Target_Sequence__Pos_18_Step_1
cnt = 439	feature = 786	correl = -0.0521712	descr = N_Gram_TCCC
cnt = 440	feature = 914	correl = 0.0384197	descr = N_Gram_TTTC
cnt = 441	feature = 917	correl = 0.0937012	descr = N_Gram_TTTG
cnt = 442	feature = 305	correl = 0.0662273	descr = N_Gram_ATTC
cnt = 443	feature = 593	correl = -0.0673645	descr = N_Gram_GCGC
cnt = 444	feature = 669	correl = -0.0919511	descr = N_Gram_GGTG
cnt = 445	feature = 676	correl = 0.0534429	descr = N_Gram_GTA
cnt = 446	feature = 826	correl = 0.0483365	descr = N_Gram_TGAA
cnt = 447	feature = 598	correl = -0.0925456	descr = N_Gram_GCGG
cnt = 448	feature = 65	correl = 0.106127	descr = Gibbs_of_Target_Sequence__Pos_4_Step_1
cnt = 449	feature = 409	correl = -0.0942408	descr = N_Gram_CCTC
cnt = 450	feature = 725	correl = 0.0582938	descr = N_Gram_TAAA
cnt = 451	feature = 67	correl = 0.104679	descr = Gibbs_of_Target_Sequence__Pos_6_Step_1
cnt = 452	feature = 270	correl = 0.0827018	descr = N_Gram_ATAT
cnt = 453	feature = 580	correl = -0.148294	descr = N_Gram_GCCC
cnt = 454	feature = 489	correl = -0.0240441	descr = N_Gram_CTCC
cnt = 455	feature = 458	correl = -0.0385491	descr = N_Gram_CGT
cnt = 456	feature = 76	correl = 0.112769	descr = Gibbs_of_Target_Sequence__Pos_16_Step_1
cnt = 457	feature = 659	correl = -0.0630928	descr = N_Gram_GGGT
cnt = 458	feature = 777	correl = 0.0280123	descr = N_Gram_TCA
cnt = 459	feature = 821	correl = 0.0708567	descr = N_Gram_TCTT
cnt = 460	feature = 549	correl = 0.0296781	descr = N_Gram_GAT
cnt = 461	feature = 71	correl = 0.116004	descr = Gibbs_of_Target_Sequence__Pos_10_Step_1
cnt = 462	feature = 231	correl = 0.0293789	descr = N_Gram_AGA
cnt = 463	feature = 640	correl = -0.109521	descr = N_Gram_GGCG
cnt = 464	feature = 859	correl = 0.0896825	descr = N_Gram_TGT
cnt = 465	feature = 825	correl = 0.0753879	descr = N_Gram_TGA
cnt = 466	feature = 892	correl = 0.0843066	descr = N_Gram_TTCT
cnt = 467	feature = 75	correl = 0.0956093	descr = Gibbs_of_Target_Sequence__Pos_15_Step_1
cnt = 468	feature = 68	correl = 0.163568	descr = Gibbs_of_Target_Sequence__Pos_7_Step_1
cnt = 469	feature = 336	correl = -0.05649	descr = N_Gram_CAG
cnt = 470	feature = 748	correl = 0.109407	descr = N_Gram_TAG
cnt = 471	feature = 897	correl = 0.10811	descr = N_Gram_TTG
cnt = 472	feature = 404	correl = -0.0503061	descr = N_Gram_CCT
cnt = 473	feature = 724	correl = 0.07553	descr = N_Gram_TAA
cnt = 474	feature = 662	correl = -0.0634051	descr = N_Gram_GGT
cnt = 475	feature = 506	correl = 0.0578053	descr = N_Gram_CTT
cnt = 476	feature = 446	correl = -0.105638	descr = N_Gram_CGG
cnt = 477	feature = 850	correl = -0.0554369	descr = N_Gram_TGG
cnt = 478	feature = 263	correl = 0.0720167	descr = N_Gram_ATA
cnt = 479	feature = 432	correl = -0.0562981	descr = N_Gram_CGC
cnt = 480	feature = 485	correl = -0.0290007	descr = N_Gram_CTC
cnt = 481	feature = 577	correl = -0.126816	descr = N_Gram_GCC
cnt = 482	feature = 592	correl = -0.0988647	descr = N_Gram_GCG
cnt = 483	feature = 647	correl = -0.135639	descr = N_Gram_GGG
cnt = 484	feature = 631	correl = -0.163487	descr = N_Gram_GGC
cnt = 485	feature = 391	correl = -0.087372	descr = N_Gram_CCG
cnt = 486	feature = 809	correl = 0.109088	descr = N_Gram_TCT
cnt = 487	feature = 910	correl = 0.0953429	descr = N_Gram_TTT
cnt = 488	feature = 872	correl = 0.15276	descr = N_Gram_TT
cnt = 489	feature = 262	correl = 0.113552	descr = N_Gram_AT
cnt = 490	feature = 105	correl = 0.0738896	descr = Xue_Structure_Feature_A000
cnt = 491	feature = 723	correl = 0.1805	descr = N_Gram_TA
cnt = 492	feature = 81	correl = 0.227962	descr = PF_RNAi_Fold_Energy
cnt = 493	feature = 62	correl = 0.287026	descr = Gibbs_of_Target_Sequence_
num rows = 2188
num_elements = 1080872
..*
optimization finished, #iter = 2217
nu = 0.231208
obj = -39.383494, rho = -0.741439
nSV = 977, nBSV = 197
num rows = 243
num_elements = 120042
*
optimization finished, #iter = 195
nu = 0.210518
obj = -4.587276, rho = -0.712418
nSV = 130, nBSV = 7
..*
optimization finished, #iter = 2217
nu = 0.231208
obj = -39.383494, rho = -0.741439
nSV = 977, nBSV = 197
CFS merit scores = 1.45094
CFS merit scores = 1.61677
CFS merit scores = 1.84854
CFS merit scores = 2.07392
CFS merit scores = 2.27776
CFS merit scores = 2.46309
CFS merit scores = 2.63599
CFS merit scores = 2.79606
CFS merit scores = 2.94662
CFS merit scores = 3.08945
CFS merit scores = 3.22516
CFS merit scores = 3.35425
CFS merit scores = 3.47626
CFS merit scores = 3.59302
CFS merit scores = 3.70588
CFS merit scores = 3.81504
CFS merit scores = 3.92015
CFS merit scores = 4.02099
CFS merit scores = 4.1184
CFS merit scores = 4.21168
CFS merit scores = 4.30046
CFS merit scores = 4.38571
CFS merit scores = 4.46805
CFS merit scores = 4.54775
CFS merit scores = 4.62509
CFS merit scores = 4.69927
CFS merit scores = 4.77041
CFS merit scores = 4.83899
CFS merit scores = 4.90532
CFS merit scores = 4.969
CFS merit scores = 5.02626
CFS merit scores = 5.08237
CFS merit scores = 5.13708
CFS merit scores = 5.19058
CFS merit scores = 5.24165
CFS merit scores = 5.2894
CFS merit scores = 5.3357
CFS merit scores = 5.38108
CFS merit scores = 5.42472
CFS merit scores = 5.46585
CFS merit scores = 5.50526
CFS merit scores = 5.54418
CFS merit scores = 5.58212
CFS merit scores = 5.61714
CFS merit scores = 5.65077
CFS merit scores = 5.68289
CFS merit scores = 5.71367
CFS merit scores = 5.74278
CFS merit scores = 5.77089
CFS merit scores = 5.79857
CFS merit scores = 5.82496
CFS merit scores = 5.85059
CFS merit scores = 5.87522
CFS merit scores = 5.89912
CFS merit scores = 5.92163
CFS merit scores = 5.94382
CFS merit scores = 5.96549
CFS merit scores = 5.98641
CFS merit scores = 6.00691
CFS merit scores = 6.0269
CFS merit scores = 6.04633
CFS merit scores = 6.06409
CFS merit scores = 6.08041
CFS merit scores = 6.09651
CFS merit scores = 6.11189
CFS merit scores = 6.12663
CFS merit scores = 6.1409
CFS merit scores = 6.1541
CFS merit scores = 6.16648
CFS merit scores = 6.17803
CFS merit scores = 6.18984
CFS merit scores = 6.2012
CFS merit scores = 6.21238
CFS merit scores = 6.2232
CFS merit scores = 6.23422
CFS merit scores = 6.24425
CFS merit scores = 6.25414
CFS merit scores = 6.26398
CFS merit scores = 6.27351
CFS merit scores = 6.28225
CFS merit scores = 6.29098
CFS merit scores = 6.29862
CFS merit scores = 6.30587
CFS merit scores = 6.31277
CFS merit scores = 6.31915
CFS merit scores = 6.32566
CFS merit scores = 6.33217
CFS merit scores = 6.33893
CFS merit scores = 6.34445
CFS merit scores = 6.34982
CFS merit scores = 6.35501
CFS merit scores = 6.36013
CFS merit scores = 6.36507
CFS merit scores = 6.36989
CFS merit scores = 6.37434
CFS merit scores = 6.37876
CFS merit scores = 6.38324
CFS merit scores = 6.38786
CFS merit scores = 6.39254
CFS merit scores = 6.39634
CFS merit scores = 6.39962
CFS merit scores = 6.40296
CFS merit scores = 6.40605
CFS merit scores = 6.40914
CFS merit scores = 6.41235
CFS merit scores = 6.41571
CFS merit scores = 6.41873
CFS merit scores = 6.42168
CFS merit scores = 6.42448
CFS merit scores = 6.42733
CFS merit scores = 6.42988
CFS merit scores = 6.43212
CFS merit scores = 6.43454
CFS merit scores = 6.43684
CFS merit scores = 6.43896
CFS merit scores = 6.44105
CFS merit scores = 6.44309
CFS merit scores = 6.44524
CFS merit scores = 6.44755
CFS merit scores = 6.44938
CFS merit scores = 6.4512
CFS merit scores = 6.45323
CFS merit scores = 6.45499
CFS merit scores = 6.45672
CFS merit scores = 6.45831
CFS merit scores = 6.46006
CFS merit scores = 6.46153
CFS merit scores = 6.4631
CFS merit scores = 6.46467
CFS merit scores = 6.46611
CFS merit scores = 6.46763
CFS merit scores = 6.46889
CFS merit scores = 6.47031
CFS merit scores = 6.47177
CFS merit scores = 6.47281
CFS merit scores = 6.47385
CFS merit scores = 6.47491
CFS merit scores = 6.47597
CFS merit scores = 6.47705
CFS merit scores = 6.47825
CFS merit scores = 6.47939
CFS merit scores = 6.47986
CFS merit scores = 6.48054
CFS merit scores = 6.48092
CFS merit scores = 6.4811
CFS merit scores = 6.4812
CFS merit scores = 6.48132
CFS merit scores = 6.48156
CFS merit scores = 6.4816
CFS merit scores = 6.48151
CFS merit scores = 6.48139
CFS merit scores = 6.48134
CFS merit scores = 6.4813
CFS merit scores = 6.48124
CFS merit scores = 6.4812
CFS merit scores = 6.48102
CFS merit scores = 6.48097
CFS merit scores = 6.48085
CFS merit scores = 6.48068
CFS merit scores = 6.48056
CFS merit scores = 6.48042
CFS merit scores = 6.48037
CFS merit scores = 6.48023
CFS merit scores = 6.48016
CFS merit scores = 6.47999
CFS merit scores = 6.47979
CFS merit scores = 6.47963
CFS merit scores = 6.47939
CFS merit scores = 6.47913
CFS merit scores = 6.47905
CFS merit scores = 6.47876
CFS merit scores = 6.47853
CFS merit scores = 6.47815
CFS merit scores = 6.47768
CFS merit scores = 6.47697
CFS merit scores = 6.47646
CFS merit scores = 6.47587
CFS merit scores = 6.47532
CFS merit scores = 6.47492
CFS merit scores = 6.47463
CFS merit scores = 6.47424
CFS merit scores = 6.47388
CFS merit scores = 6.47335
CFS merit scores = 6.47275
CFS merit scores = 6.47225
CFS merit scores = 6.47162
CFS merit scores = 6.47104
CFS merit scores = 6.47035
CFS merit scores = 6.46971
CFS merit scores = 6.46911
CFS merit scores = 6.46856
CFS merit scores = 6.46793
CFS merit scores = 6.46731
CFS merit scores = 6.46639
CFS merit scores = 6.46555
CFS merit scores = 6.46479
CFS merit scores = 6.46411
CFS merit scores = 6.46357
CFS merit scores = 6.463
CFS merit scores = 6.46227
CFS merit scores = 6.46135
CFS merit scores = 6.46043
CFS merit scores = 6.45953
CFS merit scores = 6.45875
CFS merit scores = 6.45788
CFS merit scores = 6.45703
CFS merit scores = 6.45599
CFS merit scores = 6.45485
CFS merit scores = 6.45371
CFS merit scores = 6.45251
CFS merit scores = 6.45127
CFS merit scores = 6.45001
CFS merit scores = 6.44865
CFS merit scores = 6.44737
CFS merit scores = 6.44603
CFS merit scores = 6.44466
CFS merit scores = 6.44334
CFS merit scores = 6.44207
CFS merit scores = 6.44089
CFS merit scores = 6.43969
CFS merit scores = 6.43835
CFS merit scores = 6.43706
CFS merit scores = 6.43585
CFS merit scores = 6.43456
CFS merit scores = 6.43325
CFS merit scores = 6.43189
CFS merit scores = 6.43046
CFS merit scores = 6.42906
CFS merit scores = 6.42764
CFS merit scores = 6.42622
CFS merit scores = 6.42482
CFS merit scores = 6.42338
CFS merit scores = 6.42202
CFS merit scores = 6.42038
CFS merit scores = 6.41874
CFS merit scores = 6.41716
CFS merit scores = 6.4156
CFS merit scores = 6.41403
CFS merit scores = 6.41247
CFS merit scores = 6.41089
CFS merit scores = 6.40924
CFS merit scores = 6.4075
CFS merit scores = 6.40578
CFS merit scores = 6.404
CFS merit scores = 6.40224
CFS merit scores = 6.40044
CFS merit scores = 6.39869
CFS merit scores = 6.39696
CFS merit scores = 6.39528
CFS merit scores = 6.39355
CFS merit scores = 6.39188
CFS merit scores = 6.39026
CFS merit scores = 6.38845
CFS merit scores = 6.38671
CFS merit scores = 6.38496
CFS merit scores = 6.38327
CFS merit scores = 6.38162
CFS merit scores = 6.37999
CFS merit scores = 6.37811
CFS merit scores = 6.37634
CFS merit scores = 6.37457
CFS merit scores = 6.37272
CFS merit scores = 6.37086
CFS merit scores = 6.36889
CFS merit scores = 6.36689
CFS merit scores = 6.36495
CFS merit scores = 6.363
CFS merit scores = 6.36098
CFS merit scores = 6.35902
CFS merit scores = 6.35714
CFS merit scores = 6.35502
CFS merit scores = 6.35298
CFS merit scores = 6.35099
CFS merit scores = 6.34896
CFS merit scores = 6.34689
CFS merit scores = 6.34488
CFS merit scores = 6.34285
CFS merit scores = 6.34073
CFS merit scores = 6.33871
CFS merit scores = 6.33666
CFS merit scores = 6.33463
CFS merit scores = 6.33262
CFS merit scores = 6.3307
CFS merit scores = 6.32878
CFS merit scores = 6.32684
CFS merit scores = 6.32495
CFS merit scores = 6.32296
CFS merit scores = 6.32107
CFS merit scores = 6.31902
CFS merit scores = 6.317
CFS merit scores = 6.31491
CFS merit scores = 6.3128
CFS merit scores = 6.3107
CFS merit scores = 6.30858
CFS merit scores = 6.30653
CFS merit scores = 6.30446
CFS merit scores = 6.30239
CFS merit scores = 6.3002
CFS merit scores = 6.29804
CFS merit scores = 6.29589
CFS merit scores = 6.29353
CFS merit scores = 6.29113
CFS merit scores = 6.28868
CFS merit scores = 6.28625
CFS merit scores = 6.28374
CFS merit scores = 6.28119
CFS merit scores = 6.27866
CFS merit scores = 6.27615
CFS merit scores = 6.27368
CFS merit scores = 6.27113
CFS merit scores = 6.26855
CFS merit scores = 6.26596
CFS merit scores = 6.26342
CFS merit scores = 6.26089
CFS merit scores = 6.25832
CFS merit scores = 6.25572
CFS merit scores = 6.25319
CFS merit scores = 6.2505
CFS merit scores = 6.24784
CFS merit scores = 6.24521
CFS merit scores = 6.24235
CFS merit scores = 6.2394
CFS merit scores = 6.23647
CFS merit scores = 6.23355
CFS merit scores = 6.23066
CFS merit scores = 6.22782
CFS merit scores = 6.22492
CFS merit scores = 6.22203
CFS merit scores = 6.21913
CFS merit scores = 6.21627
CFS merit scores = 6.21346
CFS merit scores = 6.2106
CFS merit scores = 6.2077
CFS merit scores = 6.20489
CFS merit scores = 6.20211
CFS merit scores = 6.19926
CFS merit scores = 6.19619
CFS merit scores = 6.19308
CFS merit scores = 6.18998
CFS merit scores = 6.18689
CFS merit scores = 6.18382
CFS merit scores = 6.18067
CFS merit scores = 6.1775
CFS merit scores = 6.17426
CFS merit scores = 6.17106
CFS merit scores = 6.16788
CFS merit scores = 6.16465
CFS merit scores = 6.1615
CFS merit scores = 6.1584
CFS merit scores = 6.15522
CFS merit scores = 6.15196
CFS merit scores = 6.14868
CFS merit scores = 6.14538
CFS merit scores = 6.14212
CFS merit scores = 6.13881
CFS merit scores = 6.13553
CFS merit scores = 6.13219
CFS merit scores = 6.12884
CFS merit scores = 6.12546
CFS merit scores = 6.12208
CFS merit scores = 6.11869
CFS merit scores = 6.11529
CFS merit scores = 6.1118
CFS merit scores = 6.10833
CFS merit scores = 6.10488
CFS merit scores = 6.10126
CFS merit scores = 6.09766
CFS merit scores = 6.09397
CFS merit scores = 6.0903
CFS merit scores = 6.0866
CFS merit scores = 6.08291
CFS merit scores = 6.07922
CFS merit scores = 6.07548
CFS merit scores = 6.07167
CFS merit scores = 6.06778
CFS merit scores = 6.0638
CFS merit scores = 6.05976
CFS merit scores = 6.05577
CFS merit scores = 6.05186
CFS merit scores = 6.04798
CFS merit scores = 6.04398
CFS merit scores = 6.03999
CFS merit scores = 6.03598
CFS merit scores = 6.03192
CFS merit scores = 6.02781
CFS merit scores = 6.0237
CFS merit scores = 6.01962
CFS merit scores = 6.01549
CFS merit scores = 6.01136
CFS merit scores = 6.00725
CFS merit scores = 6.00321
CFS merit scores = 5.99908
CFS merit scores = 5.99493
CFS merit scores = 5.99068
CFS merit scores = 5.98643
CFS merit scores = 5.98223
CFS merit scores = 5.978
CFS merit scores = 5.97379
CFS merit scores = 5.96955
CFS merit scores = 5.96535
CFS merit scores = 5.96109
CFS merit scores = 5.95668
CFS merit scores = 5.95231
CFS merit scores = 5.94796
CFS merit scores = 5.94362
CFS merit scores = 5.93928
CFS merit scores = 5.93503
CFS merit scores = 5.93046
CFS merit scores = 5.92595
CFS merit scores = 5.92131
CFS merit scores = 5.91666
CFS merit scores = 5.912
CFS merit scores = 5.90736
CFS merit scores = 5.90274
CFS merit scores = 5.89808
CFS merit scores = 5.8934
CFS merit scores = 5.88843
CFS merit scores = 5.88346
CFS merit scores = 5.87853
CFS merit scores = 5.87365
CFS merit scores = 5.86882
CFS merit scores = 5.86381
CFS merit scores = 5.85884
CFS merit scores = 5.8538
CFS merit scores = 5.84868
CFS merit scores = 5.84359
CFS merit scores = 5.83847
CFS merit scores = 5.83337
CFS merit scores = 5.82821
CFS merit scores = 5.82307
CFS merit scores = 5.81799
CFS merit scores = 5.81282
CFS merit scores = 5.80742
CFS merit scores = 5.80191
CFS merit scores = 5.79639
CFS merit scores = 5.79095
CFS merit scores = 5.78532
CFS merit scores = 5.77963
CFS merit scores = 5.77399
CFS merit scores = 5.76816
CFS merit scores = 5.76227
CFS merit scores = 5.75613
CFS merit scores = 5.74978
CFS merit scores = 5.74332
CFS merit scores = 5.73691
CFS merit scores = 5.73056
CFS merit scores = 5.72412
CFS merit scores = 5.71757
CFS merit scores = 5.71096
CFS merit scores = 5.70386
CFS merit scores = 5.69674
CFS merit scores = 5.68964
CFS merit scores = 5.68183
CFS merit scores = 5.6741
CFS merit scores = 5.66619
CFS merit scores = 5.65801
CFS merit scores = 5.64947
CFS merit scores = 5.64079
CFS merit scores = 5.63213
CFS merit scores = 5.6232
CFS merit scores = 5.61397
CFS merit scores = 5.60301
CFS merit scores = 5.59109
CFS merit scores = 5.57852
CFS merit scores = 5.56583
CFS merit scores = 5.55313
CFS merit scores = 5.54046
CFS merit scores = 5.5262
CFS merit scores = 5.51179
CFS merit scores = 5.48419
cnt = 1	feature = 76	correl = 0.450938	descr = Gibbs_of_Target_Sequence__Pos_19_Step_1
cnt = 2	feature = 2	correl = -0.137997	descr = Position_Specific_Bin_Base_0_Base_G
cnt = 3	feature = 480	correl = -0.069092	descr = N_Gram_CTGGC
cnt = 4	feature = 735	correl = 0.0309658	descr = N_Gram_TAGGG
cnt = 5	feature = 763	correl = -0.0227456	descr = N_Gram_TCCCA
cnt = 6	feature = 537	correl = 0.0388262	descr = N_Gram_GATTA
cnt = 7	feature = 217	correl = 0.0283332	descr = N_Gram_ACGCT
cnt = 8	feature = 418	correl = -0.0549509	descr = N_Gram_CGCAA
cnt = 9	feature = 655	correl = -0.0271049	descr = N_Gram_GTAAT
cnt = 10	feature = 311	correl = 0.0273825	descr = N_Gram_CAACG
cnt = 11	feature = 538	correl = 0.042103	descr = N_Gram_GATTG
cnt = 12	feature = 721	correl = -0.0362622	descr = N_Gram_TACGT
cnt = 13	feature = 777	correl = 0.0524375	descr = N_Gram_TCGCT
cnt = 14	feature = 426	correl = -0.0527588	descr = N_Gram_CGCTA
cnt = 15	feature = 414	correl = -0.0312743	descr = N_Gram_CGATA
cnt = 16	feature = 708	correl = 0.0261363	descr = N_Gram_TAAGC
cnt = 17	feature = 412	correl = -0.047156	descr = N_Gram_CGAGT
cnt = 18	feature = 515	correl = 0.0574578	descr = N_Gram_GACTA
cnt = 19	feature = 867	correl = 0.0540183	descr = N_Gram_TTCGC
cnt = 20	feature = 391	correl = 0.0282604	descr = N_Gram_CCTAG
cnt = 21	feature = 220	correl = -0.0486584	descr = N_Gram_ACGGG
cnt = 22	feature = 207	correl = -0.0261735	descr = N_Gram_ACCAA
cnt = 23	feature = 719	correl = 0.0305389	descr = N_Gram_TACCT
cnt = 24	feature = 485	correl = -0.0312879	descr = N_Gram_CTTAA
cnt = 25	feature = 449	correl = 0.0707703	descr = N_Gram_CGTGA
cnt = 26	feature = 446	correl = -0.0606964	descr = N_Gram_CGTCG
cnt = 27	feature = 511	correl = -0.0361517	descr = N_Gram_GACCC
cnt = 28	feature = 746	correl = 0.0332894	descr = N_Gram_TATGT
cnt = 29	feature = 649	correl = -0.0582683	descr = N_Gram_GGTTA
cnt = 30	feature = 859	correl = 0.0661793	descr = N_Gram_TTAGT
cnt = 31	feature = 578	correl = -0.0400858	descr = N_Gram_GCGGT
cnt = 32	feature = 743	correl = 0.0345485	descr = N_Gram_TATCG
cnt = 33	feature = 219	correl = -0.0230859	descr = N_Gram_ACGGC
cnt = 34	feature = 705	correl = 0.0252696	descr = N_Gram_TAACT
cnt = 35	feature = 277	correl = -0.0218767	descr = N_Gram_ATCCC
cnt = 36	feature = 409	correl = -0.034412	descr = N_Gram_CGACC
cnt = 37	feature = 519	correl = -0.0291547	descr = N_Gram_GAGAT
cnt = 38	feature = 718	correl = 0.0262447	descr = N_Gram_TACCG
cnt = 39	feature = 596	correl = -0.0356487	descr = N_Gram_GGAAA
cnt = 40	feature = 314	correl = -0.0330173	descr = N_Gram_CAATT
cnt = 41	feature = 819	correl = -0.0241082	descr = N_Gram_TGCCT
cnt = 42	feature = 297	correl = 0.0461047	descr = N_Gram_ATTCG
cnt = 43	feature = 732	correl = 0.0626948	descr = N_Gram_TAGCA
cnt = 44	feature = 278	correl = 0.0352818	descr = N_Gram_ATCCG
cnt = 45	feature = 493	correl = -0.0304046	descr = N_Gram_CTTTA
cnt = 46	feature = 725	correl = 0.0380596	descr = N_Gram_TACTG
cnt = 47	feature = 572	correl = -0.0903286	descr = N_Gram_GCGCG
cnt = 48	feature = 826	correl = 0.0364871	descr = N_Gram_TGCTT
cnt = 49	feature = 406	correl = -0.0681621	descr = N_Gram_CGAAG
cnt = 50	feature = 685	correl = 0.0262805	descr = N_Gram_GTGTG
cnt = 51	feature = 250	correl = -0.0222821	descr = N_Gram_AGGCA
cnt = 52	feature = 312	correl = 0.0487176	descr = N_Gram_CAAGC
cnt = 53	feature = 598	correl = 0.0358023	descr = N_Gram_GGAAT
cnt = 54	feature = 337	correl = -0.0476645	descr = N_Gram_CATAA
cnt = 55	feature = 664	correl = -0.0483411	descr = N_Gram_GTCCG
cnt = 56	feature = 258	correl = -0.0226238	descr = N_Gram_AGTAG
cnt = 57	feature = 723	correl = 0.0524649	descr = N_Gram_TACTA
cnt = 58	feature = 749	correl = 0.0245014	descr = N_Gram_TATTG
cnt = 59	feature = 786	correl = 0.0445304	descr = N_Gram_TCTAC
cnt = 60	feature = 808	correl = 0.0238659	descr = N_Gram_TGAGT
cnt = 61	feature = 452	correl = -0.0725966	descr = N_Gram_CGTTC
cnt = 62	feature = 650	correl = -0.0613444	descr = N_Gram_GGTTG
cnt = 63	feature = 613	correl = -0.0260016	descr = N_Gram_GGCCG
cnt = 64	feature = 740	correl = 0.0364679	descr = N_Gram_TATAG
cnt = 65	feature = 779	correl = 0.0267475	descr = N_Gram_TCGGA
cnt = 66	feature = 676	correl = -0.0284707	descr = N_Gram_GTGCC
cnt = 67	feature = 780	correl = -0.0245614	descr = N_Gram_TCGGC
cnt = 68	feature = 681	correl = -0.0674689	descr = N_Gram_GTGGG
cnt = 69	feature = 542	correl = -0.0588009	descr = N_Gram_GCAAA
cnt = 70	feature = 210	correl = -0.0337939	descr = N_Gram_ACCCC
cnt = 71	feature = 667	correl = 0.0472921	descr = N_Gram_GTCGC
cnt = 72	feature = 442	correl = -0.0253629	descr = N_Gram_CGTAA
cnt = 73	feature = 586	correl = 0.0433297	descr = N_Gram_GCTCT
cnt = 74	feature = 899	correl = 0.0589993	descr = N_Gram_TTTGT
cnt = 75	feature = 286	correl = 0.0307469	descr = N_Gram_ATGAG
cnt = 76	feature = 624	correl = -0.0677176	descr = N_Gram_GGGAA
cnt = 77	feature = 765	correl = -0.0240237	descr = N_Gram_TCCCG
cnt = 78	feature = 305	correl = 0.0254132	descr = N_Gram_ATTTA
cnt = 79	feature = 640	correl = 0.0382001	descr = N_Gram_GGTAC
cnt = 80	feature = 313	correl = 0.0471463	descr = N_Gram_CAATC
cnt = 81	feature = 653	correl = 0.0437153	descr = N_Gram_GTAAA
cnt = 82	feature = 788	correl = 0.0303404	descr = N_Gram_TCTAT
cnt = 83	feature = 815	correl = 0.0289929	descr = N_Gram_TGCAT
cnt = 84	feature = 518	correl = 0.0290792	descr = N_Gram_GAGAA
cnt = 85	feature = 775	correl = 0.0631116	descr = N_Gram_TCGCA
cnt = 86	feature = 437	correl = -0.0581126	descr = N_Gram_CGGGG
cnt = 87	feature = 567	correl = -0.0478701	descr = N_Gram_GCCTT
cnt = 88	feature = 427	correl = -0.0222763	descr = N_Gram_CGCTC
cnt = 89	feature = 235	correl = -0.0355643	descr = N_Gram_AGAGG
cnt = 90	feature = 901	correl = 0.0265976	descr = N_Gram_TTTTG
cnt = 91	feature = 496	correl = -0.0281951	descr = N_Gram_GAAAA
cnt = 92	feature = 256	correl = -0.024361	descr = N_Gram_AGGTG
cnt = 93	feature = 702	correl = 0.0477323	descr = N_Gram_TAAAC
cnt = 94	feature = 821	correl = -0.0270537	descr = N_Gram_TGCGC
cnt = 95	feature = 882	correl = -0.0251135	descr = N_Gram_TTGGC
cnt = 96	feature = 288	correl = 0.022028	descr = N_Gram_ATGCT
cnt = 97	feature = 559	correl = -0.0660526	descr = N_Gram_GCCCC
cnt = 98	feature = 321	correl = -0.029281	descr = N_Gram_CACGA
cnt = 99	feature = 444	correl = 0.0265279	descr = N_Gram_CGTCA
cnt = 100	feature = 658	correl = 0.0276513	descr = N_Gram_GTATT
cnt = 101	feature = 560	correl = -0.0949899	descr = N_Gram_GCCCG
cnt = 102	feature = 852	correl = -0.0327427	descr = N_Gram_TTAAT
cnt = 103	feature = 857	correl = 0.0616052	descr = N_Gram_TTAGA
cnt = 104	feature = 251	correl = -0.0221605	descr = N_Gram_AGGCC
cnt = 105	feature = 707	correl = 0.0379811	descr = N_Gram_TAAGA
cnt = 106	feature = 521	correl = -0.0521598	descr = N_Gram_GAGCC
cnt = 107	feature = 324	correl = 0.0453329	descr = N_Gram_CACTC
cnt = 108	feature = 15	correl = -0.0270439	descr = Position_Specific_Bin_Base_6_Base_C
cnt = 109	feature = 881	correl = 0.0464	descr = N_Gram_TTGGA
cnt = 110	feature = 739	correl = 0.0500736	descr = N_Gram_TATAA
cnt = 111	feature = 508	correl = 0.0338609	descr = N_Gram_GACAC
cnt = 112	feature = 677	correl = -0.0329052	descr = N_Gram_GTGCG
cnt = 113	feature = 32	correl = 0.0337897	descr = Position_Specific_Bin_Base_13_Base_A
cnt = 114	feature = 703	correl = 0.0252813	descr = N_Gram_TAAAG
cnt = 115	feature = 879	correl = 0.0344463	descr = N_Gram_TTGCA
cnt = 116	feature = 222	correl = -0.033732	descr = N_Gram_ACGTT
cnt = 117	feature = 440	correl = -0.0250008	descr = N_Gram_CGGTT
cnt = 118	feature = 766	correl = -0.0216382	descr = N_Gram_TCCGA
cnt = 119	feature = 365	correl = -0.0413641	descr = N_Gram_CCCCA
cnt = 120	feature = 57	correl = 0.113128	descr = Position_Specific_Bin_Base_20_Base_T
cnt = 121	feature = 790	correl = 0.0366826	descr = N_Gram_TCTCA
cnt = 122	feature = 696	correl = 0.022864	descr = N_Gram_GTTTC
cnt = 123	feature = 820	correl = 0.0354348	descr = N_Gram_TGCGA
cnt = 124	feature = 556	correl = -0.0683343	descr = N_Gram_GCCAG
cnt = 125	feature = 23	correl = 0.0391819	descr = Position_Specific_Bin_Base_9_Base_T
cnt = 126	feature = 310	correl = 0.0768919	descr = N_Gram_CAACA
cnt = 127	feature = 247	correl = 0.029723	descr = N_Gram_AGCTT
cnt = 128	feature = 742	correl = 0.0676323	descr = N_Gram_TATCA
cnt = 129	feature = 28	correl = -0.0499986	descr = Position_Specific_Bin_Base_11_Base_A
cnt = 130	feature = 384	correl = -0.0237343	descr = N_Gram_CCGCT
cnt = 131	feature = 773	correl = 0.0231513	descr = N_Gram_TCGAG
cnt = 132	feature = 684	correl = 0.0295215	descr = N_Gram_GTGTA
cnt = 133	feature = 535	correl = -0.0452482	descr = N_Gram_GATGT
cnt = 134	feature = 834	correl = -0.0512731	descr = N_Gram_TGGGA
cnt = 135	feature = 303	correl = 0.0449235	descr = N_Gram_ATTGT
cnt = 136	feature = 319	correl = -0.0484806	descr = N_Gram_CACCT
cnt = 137	feature = 473	correl = 0.0339124	descr = N_Gram_CTCTA
cnt = 138	feature = 308	correl = -0.0273231	descr = N_Gram_CAAAA
cnt = 139	feature = 620	correl = -0.0601871	descr = N_Gram_GGCTG
cnt = 140	feature = 679	correl = -0.0498723	descr = N_Gram_GTGGA
cnt = 141	feature = 645	correl = -0.0319899	descr = N_Gram_GGTGA
cnt = 142	feature = 334	correl = -0.079993	descr = N_Gram_CAGGG
cnt = 143	feature = 9	correl = 0.0721052	descr = Position_Specific_Bin_Base_3_Base_G
cnt = 144	feature = 513	correl = -0.033178	descr = N_Gram_GACGG
cnt = 145	feature = 231	correl = 0.0272791	descr = N_Gram_ACTTC
cnt = 146	feature = 495	correl = -0.031	descr = N_Gram_CTTTT
cnt = 147	feature = 803	correl = 0.0520282	descr = N_Gram_TGAAC
cnt = 148	feature = 317	correl = -0.0225195	descr = N_Gram_CACAT
cnt = 149	feature = 792	correl = 0.0388201	descr = N_Gram_TCTCT
cnt = 150	feature = 249	correl = -0.0332244	descr = N_Gram_AGGAG
cnt = 151	feature = 238	correl = -0.0458098	descr = N_Gram_AGATG
cnt = 152	feature = 45	correl = -0.064435	descr = Position_Specific_Bin_Base_17_Base_G
cnt = 153	feature = 654	correl = 0.0381043	descr = N_Gram_GTAAG
cnt = 154	feature = 734	correl = 0.0316458	descr = N_Gram_TAGGC
cnt = 155	feature = 818	correl = -0.0250473	descr = N_Gram_TGCCG
cnt = 156	feature = 584	correl = -0.0300753	descr = N_Gram_GCTCC
cnt = 157	feature = 583	correl = -0.0236276	descr = N_Gram_GCTCA
cnt = 158	feature = 632	correl = -0.0498211	descr = N_Gram_GGGGA
cnt = 159	feature = 1	correl = 0.108712	descr = Position_Specific_Bin_Base_0_Base_C
cnt = 160	feature = 344	correl = 0.0422547	descr = N_Gram_CATGT
cnt = 161	feature = 255	correl = 0.0820862	descr = N_Gram_AGGTA
cnt = 162	feature = 531	correl = 0.0665676	descr = N_Gram_GATAT
cnt = 163	feature = 47	correl = 0.0369171	descr = Position_Specific_Bin_Base_18_Base_A
cnt = 164	feature = 529	correl = -0.0292869	descr = N_Gram_GAGTT
cnt = 165	feature = 580	correl = -0.0739606	descr = N_Gram_GCGTC
cnt = 166	feature = 753	correl = 0.0305522	descr = N_Gram_TCAAC
cnt = 167	feature = 812	correl = 0.0224263	descr = N_Gram_TGATT
cnt = 168	feature = 768	correl = 0.0681631	descr = N_Gram_TCCTA
cnt = 169	feature = 17	correl = -0.128655	descr = Position_Specific_Bin_Base_7_Base_C
cnt = 170	feature = 327	correl = -0.0469777	descr = N_Gram_CAGAC
cnt = 171	feature = 350	correl = -0.044286	descr = N_Gram_CCAAA
cnt = 172	feature = 212	correl = -0.0293335	descr = N_Gram_ACCGG
cnt = 173	feature = 35	correl = -0.0271304	descr = Position_Specific_Bin_Base_14_Base_C
cnt = 174	feature = 81	correl = -0.175953	descr = Fold_of_RNAi_Sequence_Pos_0
cnt = 175	feature = 770	correl = -0.0327785	descr = N_Gram_TCCTG
cnt = 176	feature = 373	correl = -0.0505667	descr = N_Gram_CCCTC
cnt = 177	feature = 669	correl = 0.063468	descr = N_Gram_GTCGT
cnt = 178	feature = 230	correl = 0.0332862	descr = N_Gram_ACTGT
cnt = 179	feature = 876	correl = 0.0567331	descr = N_Gram_TTGAA
cnt = 180	feature = 56	correl = -0.178563	descr = Position_Specific_Bin_Base_20_Base_G
cnt = 181	feature = 680	correl = -0.0550143	descr = N_Gram_GTGGC
cnt = 182	feature = 4	correl = -0.0736756	descr = Position_Specific_Bin_Base_1_Base_G
cnt = 183	feature = 736	correl = 0.0390676	descr = N_Gram_TAGTG
cnt = 184	feature = 733	correl = 0.0709125	descr = N_Gram_TAGCT
cnt = 185	feature = 544	correl = -0.0766421	descr = N_Gram_GCAAT
cnt = 186	feature = 24	correl = 0.0776857	descr = Position_Specific_Bin_Base_10_Base_A
cnt = 187	feature = 663	correl = -0.0529097	descr = N_Gram_GTCCC
cnt = 188	feature = 659	correl = 0.0287936	descr = N_Gram_GTCAA
cnt = 189	feature = 573	correl = -0.0388737	descr = N_Gram_GCGCT
cnt = 190	feature = 492	correl = 0.054546	descr = N_Gram_CTTGT
cnt = 191	feature = 714	correl = 0.0666415	descr = N_Gram_TACAA
cnt = 192	feature = 767	correl = 0.0218517	descr = N_Gram_TCCGT
cnt = 193	feature = 436	correl = -0.065111	descr = N_Gram_CGGGC
cnt = 194	feature = 633	correl = -0.073367	descr = N_Gram_GGGGC
cnt = 195	feature = 6	correl = 0.0451797	descr = Position_Specific_Bin_Base_2_Base_C
cnt = 196	feature = 840	correl = 0.0355316	descr = N_Gram_TGTAT
cnt = 197	feature = 660	correl = -0.0231317	descr = N_Gram_GTCAC
cnt = 198	feature = 597	correl = -0.0354175	descr = N_Gram_GGAAG
cnt = 199	feature = 370	correl = -0.0586484	descr = N_Gram_CCCGC
cnt = 200	feature = 14	correl = 0.0619095	descr = Position_Specific_Bin_Base_5_Base_T
cnt = 201	feature = 729	correl = 0.0540171	descr = N_Gram_TAGAC
cnt = 202	feature = 229	correl = -0.0360249	descr = N_Gram_ACTGC
cnt = 203	feature = 724	correl = 0.0218461	descr = N_Gram_TACTC
cnt = 204	feature = 671	correl = -0.0267708	descr = N_Gram_GTCTG
cnt = 205	feature = 750	correl = 0.0475524	descr = N_Gram_TATTT
cnt = 206	feature = 592	correl = -0.070775	descr = N_Gram_GCTTT
cnt = 207	feature = 421	correl = -0.0220477	descr = N_Gram_CGCCT
cnt = 208	feature = 611	correl = -0.074642	descr = N_Gram_GGCCA
cnt = 209	feature = 697	correl = 0.0413673	descr = N_Gram_GTTTG
cnt = 210	feature = 880	correl = 0.0286628	descr = N_Gram_TTGCC
cnt = 211	feature = 294	correl = 0.0312804	descr = N_Gram_ATTAG
cnt = 212	feature = 254	correl = 0.0266377	descr = N_Gram_AGGGT
cnt = 213	feature = 49	correl = 0.0250464	descr = Position_Specific_Bin_Base_18_Base_T
cnt = 214	feature = 42	correl = -0.0609349	descr = Position_Specific_Bin_Base_16_Base_G
cnt = 215	feature = 694	correl = -0.0301529	descr = N_Gram_GTTGT
cnt = 216	feature = 214	correl = -0.038975	descr = N_Gram_ACGA
cnt = 217	feature = 614	correl = -0.0289474	descr = N_Gram_GGCCT
cnt = 218	feature = 625	correl = -0.070203	descr = N_Gram_GGGAG
cnt = 219	feature = 501	correl = -0.0358564	descr = N_Gram_GAAGC
cnt = 220	feature = 634	correl = -0.0639388	descr = N_Gram_GGGGT
cnt = 221	feature = 44	correl = 0.0308567	descr = Position_Specific_Bin_Base_17_Base_A
cnt = 222	feature = 31	correl = -0.0264337	descr = Position_Specific_Bin_Base_12_Base_C
cnt = 223	feature = 0	correl = 0.0321101	descr = Position_Specific_Bin_Base_0_Base_A
cnt = 224	feature = 534	correl = -0.0563059	descr = N_Gram_GATGG
cnt = 225	feature = 665	correl = -0.0514814	descr = N_Gram_GTCCT
cnt = 226	feature = 758	correl = 0.0349003	descr = N_Gram_TCATC
cnt = 227	feature = 822	correl = -0.0354538	descr = N_Gram_TGCGG
cnt = 228	feature = 423	correl = -0.0758841	descr = N_Gram_CGCGC
cnt = 229	feature = 600	correl = 0.0499019	descr = N_Gram_GGACT
cnt = 230	feature = 358	correl = -0.0429017	descr = N_Gram_CCATA
cnt = 231	feature = 263	correl = -0.0370678	descr = N_Gram_AGTTC
cnt = 232	feature = 366	correl = -0.0773879	descr = N_Gram_CCCCG
cnt = 233	feature = 262	correl = 0.0864098	descr = N_Gram_AGTGA
cnt = 234	feature = 502	correl = 0.0329927	descr = N_Gram_GAAGG
cnt = 235	feature = 240	correl = 0.0730334	descr = N_Gram_AGCAT
cnt = 236	feature = 52	correl = -0.113771	descr = Position_Specific_Bin_Base_19_Base_G
cnt = 237	feature = 438	correl = -0.0496368	descr = N_Gram_CGGGT
cnt = 238	feature = 483	correl = 0.0402565	descr = N_Gram_CTGTT
cnt = 239	feature = 476	correl = -0.0258986	descr = N_Gram_CTGAG
cnt = 240	feature = 10	correl = -0.0925996	descr = Position_Specific_Bin_Base_3_Base_T
cnt = 241	feature = 481	correl = 0.0249039	descr = N_Gram_CTGGT
cnt = 242	feature = 799	correl = 0.0467952	descr = N_Gram_TCTTT
cnt = 243	feature = 367	correl = -0.040755	descr = N_Gram_CCCCT
cnt = 244	feature = 704	correl = 0.0216735	descr = N_Gram_TAAAT
cnt = 245	feature = 883	correl = 0.0298269	descr = N_Gram_TTGGT
cnt = 246	feature = 260	correl = 0.0970388	descr = N_Gram_AGTCG
cnt = 247	feature = 271	correl = 0.0267239	descr = N_Gram_ATATG
cnt = 248	feature = 627	correl = -0.0451483	descr = N_Gram_GGGCA
cnt = 249	feature = 434	correl = -0.0352572	descr = N_Gram_CGGCT
cnt = 250	feature = 461	correl = 0.0380315	descr = N_Gram_CTAGA
cnt = 251	feature = 21	correl = 0.0738078	descr = Position_Specific_Bin_Base_8_Base_T
cnt = 252	feature = 604	correl = -0.0428668	descr = N_Gram_GGATG
cnt = 253	feature = 11	correl = 0.0856056	descr = Position_Specific_Bin_Base_4_Base_A
cnt = 254	feature = 553	correl = 0.0359613	descr = N_Gram_GCATT
cnt = 255	feature = 399	correl = -0.0535293	descr = N_Gram_CCTGC
cnt = 256	feature = 474	correl = -0.0245294	descr = N_Gram_CTCTC
cnt = 257	feature = 462	correl = 0.0679877	descr = N_Gram_CTAGC
cnt = 258	feature = 394	correl = -0.030955	descr = N_Gram_CCTCC
cnt = 259	feature = 755	correl = -0.0530254	descr = N_Gram_TCACG
cnt = 260	feature = 316	correl = 0.0359959	descr = N_Gram_CACAG
cnt = 261	feature = 43	correl = 0.0229297	descr = Position_Specific_Bin_Base_16_Base_T
cnt = 262	feature = 510	correl = -0.0450903	descr = N_Gram_GACCA
cnt = 263	feature = 525	correl = -0.0292709	descr = N_Gram_GAGGT
cnt = 264	feature = 291	correl = -0.054984	descr = N_Gram_ATGGT
cnt = 265	feature = 18	correl = 0.054215	descr = Position_Specific_Bin_Base_7_Base_T
cnt = 266	feature = 716	correl = 0.0382601	descr = N_Gram_TACAT
cnt = 267	feature = 552	correl = 0.0473487	descr = N_Gram_GCATC
cnt = 268	feature = 356	correl = -0.0870526	descr = N_Gram_CCAGC
cnt = 269	feature = 37	correl = 0.0755201	descr = Position_Specific_Bin_Base_14_Base_T
cnt = 270	feature = 498	correl = 0.0448952	descr = N_Gram_GAACA
cnt = 271	feature = 814	correl = 0.0444768	descr = N_Gram_TGCAA
cnt = 272	feature = 709	correl = 0.0518918	descr = N_Gram_TAAGG
cnt = 273	feature = 843	correl = 0.0276697	descr = N_Gram_TGTCT
cnt = 274	feature = 46	correl = 0.0519117	descr = Position_Specific_Bin_Base_17_Base_T
cnt = 275	feature = 413	correl = -0.0343098	descr = N_Gram_CGAT
cnt = 276	feature = 825	correl = -0.0270136	descr = N_Gram_TGCTC
cnt = 277	feature = 811	correl = -0.0296312	descr = N_Gram_TGATG
cnt = 278	feature = 478	correl = -0.04527	descr = N_Gram_CTGCC
cnt = 279	feature = 432	correl = -0.0709036	descr = N_Gram_CGGCC
cnt = 280	feature = 674	correl = 0.0371997	descr = N_Gram_GTGAG
cnt = 281	feature = 590	correl = -0.0362818	descr = N_Gram_GCTGG
cnt = 282	feature = 491	correl = -0.0313611	descr = N_Gram_CTTGG
cnt = 283	feature = 687	correl = -0.0296454	descr = N_Gram_GTTA
cnt = 284	feature = 228	correl = 0.0623367	descr = N_Gram_ACTGA
cnt = 285	feature = 711	correl = 0.0496032	descr = N_Gram_TAATT
cnt = 286	feature = 891	correl = 0.0519864	descr = N_Gram_TTTAG
cnt = 287	feature = 306	correl = 0.023212	descr = N_Gram_ATTTG
cnt = 288	feature = 8	correl = -0.126216	descr = Position_Specific_Bin_Base_2_Base_T
cnt = 289	feature = 871	correl = 0.0301413	descr = N_Gram_TTCTC
cnt = 290	feature = 54	correl = 0.375773	descr = Position_Specific_Bin_Base_20_Base_A
cnt = 291	feature = 382	correl = -0.0337205	descr = N_Gram_CCGCA
cnt = 292	feature = 642	correl = 0.0225407	descr = N_Gram_GGTCA
cnt = 293	feature = 865	correl = 0.0255919	descr = N_Gram_TTCCT
cnt = 294	feature = 25	correl = -0.0872777	descr = Position_Specific_Bin_Base_10_Base_C
cnt = 295	feature = 354	correl = 0.0252239	descr = N_Gram_CCACT
cnt = 296	feature = 232	correl = 0.035273	descr = N_Gram_AGAAT
cnt = 297	feature = 39	correl = -0.0278389	descr = Position_Specific_Bin_Base_15_Base_G
cnt = 298	feature = 717	correl = 0.0325477	descr = N_Gram_TACC
cnt = 299	feature = 40	correl = 0.0738764	descr = Position_Specific_Bin_Base_16_Base_A
cnt = 300	feature = 389	correl = 0.0665219	descr = N_Gram_CCTA
cnt = 301	feature = 284	correl = 0.0784501	descr = N_Gram_ATCTC
cnt = 302	feature = 748	correl = 0.0596773	descr = N_Gram_TATTC
cnt = 303	feature = 798	correl = 0.0232808	descr = N_Gram_TCTTG
cnt = 304	feature = 612	correl = -0.106905	descr = N_Gram_GGCCC
cnt = 305	feature = 787	correl = 0.0420808	descr = N_Gram_TCTAG
cnt = 306	feature = 29	correl = -0.0485509	descr = Position_Specific_Bin_Base_11_Base_G
cnt = 307	feature = 33	correl = -0.0216303	descr = Position_Specific_Bin_Base_13_Base_G
cnt = 308	feature = 243	correl = -0.0402406	descr = N_Gram_AGCG
cnt = 309	feature = 848	correl = 0.0520712	descr = N_Gram_TGTTC
cnt = 310	feature = 646	correl = -0.0658381	descr = N_Gram_GGTGC
cnt = 311	feature = 233	correl = 0.0508068	descr = N_Gram_AGACA
cnt = 312	feature = 469	correl = -0.0235426	descr = N_Gram_CTCCC
cnt = 313	feature = 404	correl = -0.0638268	descr = N_Gram_CGAA
cnt = 314	feature = 603	correl = -0.0638674	descr = N_Gram_GGAGG
cnt = 315	feature = 396	correl = -0.0701382	descr = N_Gram_CCTCT
cnt = 316	feature = 839	correl = 0.03129	descr = N_Gram_TGTAA
cnt = 317	feature = 616	correl = -0.0707659	descr = N_Gram_GGCGC
cnt = 318	feature = 82	correl = -0.178464	descr = Fold_of_RNAi_Sequence_Pos_1
cnt = 319	feature = 494	correl = 0.0610292	descr = N_Gram_CTTTG
cnt = 320	feature = 401	correl = -0.0236935	descr = N_Gram_CCTTC
cnt = 321	feature = 16	correl = 0.0870943	descr = Position_Specific_Bin_Base_7_Base_A
cnt = 322	feature = 643	correl = -0.0777598	descr = N_Gram_GGTCC
cnt = 323	feature = 549	correl = -0.0521743	descr = N_Gram_GCAGA
cnt = 324	feature = 794	correl = 0.0907502	descr = N_Gram_TCTGC
cnt = 325	feature = 514	correl = 0.0327685	descr = N_Gram_GACT
cnt = 326	feature = 782	correl = 0.0451132	descr = N_Gram_TCGT
cnt = 327	feature = 621	correl = -0.0224691	descr = N_Gram_GGCTT
cnt = 328	feature = 579	correl = -0.0781752	descr = N_Gram_GCGT
cnt = 329	feature = 582	correl = 0.0271029	descr = N_Gram_GCTA
cnt = 330	feature = 898	correl = 0.0339334	descr = N_Gram_TTTGG
cnt = 331	feature = 774	correl = 0.0619045	descr = N_Gram_TCGC
cnt = 332	feature = 307	correl = 0.0377698	descr = N_Gram_ATTTT
cnt = 333	feature = 647	correl = -0.0925312	descr = N_Gram_GGTGG
cnt = 334	feature = 475	correl = 0.0322491	descr = N_Gram_CTCTT
cnt = 335	feature = 860	correl = 0.0424541	descr = N_Gram_TTAT
cnt = 336	feature = 657	correl = 0.026593	descr = N_Gram_GTAT
cnt = 337	feature = 41	correl = -0.0344943	descr = Position_Specific_Bin_Base_16_Base_C
cnt = 338	feature = 536	correl = 0.0261485	descr = N_Gram_GATT
cnt = 339	feature = 545	correl = -0.033297	descr = N_Gram_GCAC
cnt = 340	feature = 458	correl = 0.0529948	descr = N_Gram_CTACA
cnt = 341	feature = 885	correl = 0.0477267	descr = N_Gram_TTGTA
cnt = 342	feature = 849	correl = 0.0615652	descr = N_Gram_TGTTT
cnt = 343	feature = 875	correl = 0.0526693	descr = N_Gram_TTGA
cnt = 344	feature = 872	correl = 0.0776283	descr = N_Gram_TTCTG
cnt = 345	feature = 490	correl = 0.03577	descr = N_Gram_CTTGC
cnt = 346	feature = 59	correl = 0.0784524	descr = Gibbs_of_Target_Sequence__Pos_0_Step_1
cnt = 347	feature = 831	correl = -0.0563823	descr = N_Gram_TGGCC
cnt = 348	feature = 83	correl = -0.116579	descr = Fold_of_RNAi_Sequence_Pos_2
cnt = 349	feature = 769	correl = -0.0343626	descr = N_Gram_TCCTC
cnt = 350	feature = 206	correl = -0.0350097	descr = N_Gram_ACCA
cnt = 351	feature = 683	correl = 0.0370518	descr = N_Gram_GTGT
cnt = 352	feature = 738	correl = 0.0521952	descr = N_Gram_TATA
cnt = 353	feature = 451	correl = -0.0613534	descr = N_Gram_CGTT
cnt = 354	feature = 675	correl = -0.0387612	descr = N_Gram_GTGC
cnt = 355	feature = 336	correl = -0.02747	descr = N_Gram_CATA
cnt = 356	feature = 894	correl = 0.0415111	descr = N_Gram_TTTCT
cnt = 357	feature = 299	correl = 0.0545221	descr = N_Gram_ATTG
cnt = 358	feature = 555	correl = -0.0365579	descr = N_Gram_GCCA
cnt = 359	feature = 77	correl = 0.432143	descr = Gibbs_of_Target_Sequence__Pos_20_Step_1
cnt = 360	feature = 841	correl = 0.0238832	descr = N_Gram_TGTC
cnt = 361	feature = 275	correl = 0.043981	descr = N_Gram_ATCC
cnt = 362	feature = 791	correl = 0.0339808	descr = N_Gram_TCTCC
cnt = 363	feature = 470	correl = -0.0708063	descr = N_Gram_CTCG
cnt = 364	feature = 526	correl = 0.0226334	descr = N_Gram_GAGT
cnt = 365	feature = 589	correl = -0.0510308	descr = N_Gram_GCTGC
cnt = 366	feature = 638	correl = 0.0349811	descr = N_Gram_GGTA
cnt = 367	feature = 722	correl = 0.047163	descr = N_Gram_TACT
cnt = 368	feature = 813	correl = 0.0509538	descr = N_Gram_TGCA
cnt = 369	feature = 385	correl = -0.0472509	descr = N_Gram_CCGG
cnt = 370	feature = 530	correl = 0.0346179	descr = N_Gram_GATA
cnt = 371	feature = 293	correl = 0.0633875	descr = N_Gram_ATTA
cnt = 372	feature = 759	correl = 0.0215083	descr = N_Gram_TCCA
cnt = 373	feature = 806	correl = 0.0307746	descr = N_Gram_TGAG
cnt = 374	feature = 283	correl = 0.0587036	descr = N_Gram_ATCT
cnt = 375	feature = 648	correl = -0.0456138	descr = N_Gram_GGTT
cnt = 376	feature = 666	correl = 0.0307729	descr = N_Gram_GTCG
cnt = 377	feature = 361	correl = -0.0799278	descr = N_Gram_CCCA
cnt = 378	feature = 326	correl = -0.0521789	descr = N_Gram_CAGA
cnt = 379	feature = 541	correl = -0.0435638	descr = N_Gram_GCAA
cnt = 380	feature = 678	correl = -0.0909185	descr = N_Gram_GTGG
cnt = 381	feature = 289	correl = -0.0474757	descr = N_Gram_ATGG
cnt = 382	feature = 706	correl = 0.0618041	descr = N_Gram_TAAG
cnt = 383	feature = 482	correl = 0.0291935	descr = N_Gram_CTGT
cnt = 384	feature = 488	correl = 0.025647	descr = N_Gram_CTTCT
cnt = 385	feature = 298	correl = 0.0792331	descr = N_Gram_ATTCT
cnt = 386	feature = 565	correl = -0.0439732	descr = N_Gram_GCCT
cnt = 387	feature = 80	correl = 0.0336633	descr = PF_RNAi_Fold_3'Free_Count
cnt = 388	feature = 631	correl = -0.101467	descr = N_Gram_GGGG
cnt = 389	feature = 802	correl = 0.0434073	descr = N_Gram_TGAA
cnt = 390	feature = 355	correl = -0.0825844	descr = N_Gram_CCAG
cnt = 391	feature = 595	correl = -0.030638	descr = N_Gram_GGAA
cnt = 392	feature = 60	correl = -0.0494378	descr = Gibbs_of_Target_Sequence__Pos_1_Step_1
cnt = 393	feature = 636	correl = -0.0797423	descr = N_Gram_GGGTG
cnt = 394	feature = 713	correl = 0.0575552	descr = N_Gram_TACA
cnt = 395	feature = 66	correl = 0.0779394	descr = Gibbs_of_Target_Sequence__Pos_8_Step_1
cnt = 396	feature = 227	correl = 0.0514723	descr = N_Gram_ACTG
cnt = 397	feature = 71	correl = 0.148593	descr = Gibbs_of_Target_Sequence__Pos_14_Step_1
cnt = 398	feature = 691	correl = -0.0521208	descr = N_Gram_GTTG
cnt = 399	feature = 62	correl = 0.0998017	descr = Gibbs_of_Target_Sequence__Pos_4_Step_1
cnt = 400	feature = 672	correl = 0.0382495	descr = N_Gram_GTGA
cnt = 401	feature = 864	correl = 0.0311897	descr = N_Gram_TTCC
cnt = 402	feature = 785	correl = 0.058753	descr = N_Gram_TCTA
cnt = 403	feature = 626	correl = -0.124077	descr = N_Gram_GGGC
cnt = 404	feature = 351	correl = -0.0374724	descr = N_Gram_CCAC
cnt = 405	feature = 75	correl = 0.184985	descr = Gibbs_of_Target_Sequence__Pos_18_Step_1
cnt = 406	feature = 856	correl = 0.0495059	descr = N_Gram_TTAG
cnt = 407	feature = 809	correl = 0.0315951	descr = N_Gram_TGAT
cnt = 408	feature = 345	correl = 0.0474411	descr = N_Gram_CATT
cnt = 409	feature = 695	correl = 0.051002	descr = N_Gram_GTTT
cnt = 410	feature = 587	correl = -0.0232098	descr = N_Gram_GCTG
cnt = 411	feature = 838	correl = 0.0482438	descr = N_Gram_TGTA
cnt = 412	feature = 270	correl = 0.0866991	descr = N_Gram_ATAT
cnt = 413	feature = 878	correl = 0.0431088	descr = N_Gram_TTGC
cnt = 414	feature = 368	correl = -0.120011	descr = N_Gram_CCCG
cnt = 415	feature = 499	correl = -0.0243254	descr = N_Gram_GAAG
cnt = 416	feature = 641	correl = -0.0292806	descr = N_Gram_GGTC
cnt = 417	feature = 889	correl = 0.0282011	descr = N_Gram_TTTA
cnt = 418	feature = 789	correl = 0.0557312	descr = N_Gram_TCTC
cnt = 419	feature = 213	correl = -0.0663698	descr = N_Gram_ACG
cnt = 420	feature = 574	correl = -0.0909487	descr = N_Gram_GCGG
cnt = 421	feature = 489	correl = 0.0446923	descr = N_Gram_CTTG
cnt = 422	feature = 892	correl = 0.0397946	descr = N_Gram_TTTC
cnt = 423	feature = 662	correl = -0.0863963	descr = N_Gram_GTCC
cnt = 424	feature = 403	correl = -0.0763047	descr = N_Gram_CGA
cnt = 425	feature = 74	correl = 0.0884278	descr = Gibbs_of_Target_Sequence__Pos_17_Step_1
cnt = 426	feature = 68	correl = 0.120959	descr = Gibbs_of_Target_Sequence__Pos_10_Step_1
cnt = 427	feature = 70	correl = 0.119637	descr = Gibbs_of_Target_Sequence__Pos_13_Step_1
cnt = 428	feature = 64	correl = 0.094957	descr = Gibbs_of_Target_Sequence__Pos_6_Step_1
cnt = 429	feature = 296	correl = 0.0658872	descr = N_Gram_ATTC
cnt = 430	feature = 257	correl = 0.0327314	descr = N_Gram_AGT
cnt = 431	feature = 884	correl = 0.0791701	descr = N_Gram_TTGT
cnt = 432	feature = 392	correl = -0.0861333	descr = N_Gram_CCTC
cnt = 433	feature = 900	correl = 0.0302285	descr = N_Gram_TTTT
cnt = 434	feature = 772	correl = 0.0340438	descr = N_Gram_TCG
cnt = 435	feature = 701	correl = 0.0505537	descr = N_Gram_TAAA
cnt = 436	feature = 610	correl = -0.117565	descr = N_Gram_GGCC
cnt = 437	feature = 273	correl = 0.0612591	descr = N_Gram_ATC
cnt = 438	feature = 73	correl = 0.108918	descr = Gibbs_of_Target_Sequence__Pos_16_Step_1
cnt = 439	feature = 67	correl = 0.108697	descr = Gibbs_of_Target_Sequence__Pos_9_Step_1
cnt = 440	feature = 430	correl = -0.112306	descr = N_Gram_CGGC
cnt = 441	feature = 752	correl = 0.0248642	descr = N_Gram_TCA
cnt = 442	feature = 315	correl = -0.0285481	descr = N_Gram_CAC
cnt = 443	feature = 79	correl = 0.146489	descr = PF_RNAi_Fold_5'Free_Count
cnt = 444	feature = 726	correl = 0.0848074	descr = N_Gram_TAG
cnt = 445	feature = 105	correl = -0.100756	descr = Xue_Structure_Feature_C110
cnt = 446	feature = 796	correl = 0.0659382	descr = N_Gram_TCTT
cnt = 447	feature = 72	correl = 0.08735	descr = Gibbs_of_Target_Sequence__Pos_15_Step_1
cnt = 448	feature = 65	correl = 0.150243	descr = Gibbs_of_Target_Sequence__Pos_7_Step_1
cnt = 449	feature = 325	correl = -0.0390815	descr = N_Gram_CAG
cnt = 450	feature = 540	correl = -0.030844	descr = N_Gram_GCA
cnt = 451	feature = 335	correl = 0.0681319	descr = N_Gram_CAT
cnt = 452	feature = 869	correl = 0.0810552	descr = N_Gram_TTCT
cnt = 453	feature = 348	correl = -0.0676288	descr = N_Gram_CCA
cnt = 454	feature = 837	correl = 0.0839728	descr = N_Gram_TGT
cnt = 455	feature = 800	correl = 0.0610216	descr = N_Gram_TG
cnt = 456	feature = 622	correl = -0.122424	descr = N_Gram_GGG
cnt = 457	feature = 568	correl = -0.10152	descr = N_Gram_GCG
cnt = 458	feature = 851	correl = 0.0785422	descr = N_Gram_TTA
cnt = 459	feature = 751	correl = 0.0404066	descr = N_Gram_TC
cnt = 460	feature = 700	correl = 0.0650873	descr = N_Gram_TAA
cnt = 461	feature = 554	correl = -0.119762	descr = N_Gram_GCC
cnt = 462	feature = 593	correl = -0.111876	descr = N_Gram_GG
cnt = 463	feature = 347	correl = -0.083211	descr = N_Gram_CC
cnt = 464	feature = 292	correl = 0.118434	descr = N_Gram_ATT
cnt = 465	feature = 850	correl = 0.143093	descr = N_Gram_TT
cnt = 466	feature = 539	correl = -0.104996	descr = N_Gram_GC
cnt = 467	feature = 264	correl = 0.114081	descr = N_Gram_AT
cnt = 468	feature = 699	correl = 0.168814	descr = N_Gram_TA
cnt = 469	feature = 78	correl = 0.214226	descr = PF_RNAi_Fold_Energy
cnt = 470	feature = 58	correl = 0.271228	descr = Gibbs_of_Target_Sequence_
num rows = 2188
num_elements = 1030548
..*
optimization finished, #iter = 2345
nu = 0.255109
obj = -43.099663, rho = -0.822159
nSV = 1013, nBSV = 244
num rows = 243
num_elements = 114453
*
optimization finished, #iter = 202
nu = 0.221647
obj = -4.993812, rho = -0.702722
nSV = 129, nBSV = 10
..*
optimization finished, #iter = 2345
nu = 0.255109
obj = -43.099663, rho = -0.822159
nSV = 1013, nBSV = 244
CFS merit scores = 1.44541
CFS merit scores = 1.61707
CFS merit scores = 1.85383
CFS merit scores = 2.07923
CFS merit scores = 2.28724
CFS merit scores = 2.47468
CFS merit scores = 2.6462
CFS merit scores = 2.80771
CFS merit scores = 2.95849
CFS merit scores = 3.09816
CFS merit scores = 3.22982
CFS merit scores = 3.35407
CFS merit scores = 3.47159
CFS merit scores = 3.58361
CFS merit scores = 3.69054
CFS merit scores = 3.79423
CFS merit scores = 3.89419
CFS merit scores = 3.99066
CFS merit scores = 4.08262
CFS merit scores = 4.17001
CFS merit scores = 4.25464
CFS merit scores = 4.33674
CFS merit scores = 4.41583
CFS merit scores = 4.49201
CFS merit scores = 4.566
CFS merit scores = 4.63698
CFS merit scores = 4.70574
CFS merit scores = 4.7726
CFS merit scores = 4.83778
CFS merit scores = 4.89881
CFS merit scores = 4.9576
CFS merit scores = 5.01405
CFS merit scores = 5.0687
CFS merit scores = 5.12093
CFS merit scores = 5.17036
CFS merit scores = 5.21777
CFS merit scores = 5.25838
CFS merit scores = 5.29868
CFS merit scores = 5.33829
CFS merit scores = 5.37712
CFS merit scores = 5.41468
CFS merit scores = 5.45093
CFS merit scores = 5.48546
CFS merit scores = 5.51838
CFS merit scores = 5.55046
CFS merit scores = 5.58137
CFS merit scores = 5.61161
CFS merit scores = 5.64134
CFS merit scores = 5.67087
CFS merit scores = 5.6984
CFS merit scores = 5.72593
CFS merit scores = 5.7524
CFS merit scores = 5.77828
CFS merit scores = 5.80254
CFS merit scores = 5.82613
CFS merit scores = 5.84967
CFS merit scores = 5.87257
CFS merit scores = 5.895
CFS merit scores = 5.91696
CFS merit scores = 5.93818
CFS merit scores = 5.95894
CFS merit scores = 5.97942
CFS merit scores = 5.99936
CFS merit scores = 6.01882
CFS merit scores = 6.03833
CFS merit scores = 6.0557
CFS merit scores = 6.06969
CFS merit scores = 6.08303
CFS merit scores = 6.09603
CFS merit scores = 6.10846
CFS merit scores = 6.12021
CFS merit scores = 6.13155
CFS merit scores = 6.14294
CFS merit scores = 6.15406
CFS merit scores = 6.16528
CFS merit scores = 6.17593
CFS merit scores = 6.18662
CFS merit scores = 6.19697
CFS merit scores = 6.20746
CFS merit scores = 6.21783
CFS merit scores = 6.22787
CFS merit scores = 6.23746
CFS merit scores = 6.24619
CFS merit scores = 6.25499
CFS merit scores = 6.26377
CFS merit scores = 6.27191
CFS merit scores = 6.27973
CFS merit scores = 6.28682
CFS merit scores = 6.29388
CFS merit scores = 6.30063
CFS merit scores = 6.30759
CFS merit scores = 6.31458
CFS merit scores = 6.32078
CFS merit scores = 6.32698
CFS merit scores = 6.33313
CFS merit scores = 6.33945
CFS merit scores = 6.34571
CFS merit scores = 6.35198
CFS merit scores = 6.35736
CFS merit scores = 6.36271
CFS merit scores = 6.36788
CFS merit scores = 6.373
CFS merit scores = 6.37812
CFS merit scores = 6.38323
CFS merit scores = 6.38838
CFS merit scores = 6.3928
CFS merit scores = 6.39753
CFS merit scores = 6.40195
CFS merit scores = 6.40645
CFS merit scores = 6.41072
CFS merit scores = 6.41506
CFS merit scores = 6.41945
CFS merit scores = 6.42378
CFS merit scores = 6.42796
CFS merit scores = 6.4321
CFS merit scores = 6.43599
CFS merit scores = 6.43947
CFS merit scores = 6.44287
CFS merit scores = 6.44616
CFS merit scores = 6.4496
CFS merit scores = 6.45311
CFS merit scores = 6.45674
CFS merit scores = 6.45946
CFS merit scores = 6.46199
CFS merit scores = 6.46445
CFS merit scores = 6.4668
CFS merit scores = 6.46931
CFS merit scores = 6.47157
CFS merit scores = 6.47363
CFS merit scores = 6.47558
CFS merit scores = 6.47741
CFS merit scores = 6.47911
CFS merit scores = 6.481
CFS merit scores = 6.48275
CFS merit scores = 6.48406
CFS merit scores = 6.48518
CFS merit scores = 6.48602
CFS merit scores = 6.48685
CFS merit scores = 6.48776
CFS merit scores = 6.48874
CFS merit scores = 6.49
CFS merit scores = 6.49139
CFS merit scores = 6.49259
CFS merit scores = 6.49382
CFS merit scores = 6.49497
CFS merit scores = 6.4961
CFS merit scores = 6.49739
CFS merit scores = 6.4987
CFS merit scores = 6.49995
CFS merit scores = 6.50115
CFS merit scores = 6.50199
CFS merit scores = 6.5029
CFS merit scores = 6.50362
CFS merit scores = 6.50448
CFS merit scores = 6.5052
CFS merit scores = 6.50596
CFS merit scores = 6.50686
CFS merit scores = 6.50751
CFS merit scores = 6.50781
CFS merit scores = 6.50812
CFS merit scores = 6.50843
CFS merit scores = 6.50867
CFS merit scores = 6.50863
CFS merit scores = 6.5086
CFS merit scores = 6.50864
CFS merit scores = 6.50842
CFS merit scores = 6.50838
CFS merit scores = 6.50832
CFS merit scores = 6.50822
CFS merit scores = 6.50807
CFS merit scores = 6.50786
CFS merit scores = 6.50762
CFS merit scores = 6.50749
CFS merit scores = 6.50741
CFS merit scores = 6.50712
CFS merit scores = 6.50678
CFS merit scores = 6.50649
CFS merit scores = 6.5062
CFS merit scores = 6.50598
CFS merit scores = 6.5054
CFS merit scores = 6.50487
CFS merit scores = 6.5043
CFS merit scores = 6.5037
CFS merit scores = 6.50309
CFS merit scores = 6.50251
CFS merit scores = 6.50191
CFS merit scores = 6.50136
CFS merit scores = 6.50087
CFS merit scores = 6.50028
CFS merit scores = 6.49952
CFS merit scores = 6.49859
CFS merit scores = 6.49763
CFS merit scores = 6.49658
CFS merit scores = 6.49552
CFS merit scores = 6.49448
CFS merit scores = 6.49345
CFS merit scores = 6.49243
CFS merit scores = 6.49133
CFS merit scores = 6.49036
CFS merit scores = 6.48928
CFS merit scores = 6.48827
CFS merit scores = 6.48725
CFS merit scores = 6.4863
CFS merit scores = 6.48542
CFS merit scores = 6.4845
CFS merit scores = 6.48361
CFS merit scores = 6.48286
CFS merit scores = 6.48209
CFS merit scores = 6.48125
CFS merit scores = 6.48043
CFS merit scores = 6.47954
CFS merit scores = 6.4787
CFS merit scores = 6.47794
CFS merit scores = 6.4773
CFS merit scores = 6.47631
CFS merit scores = 6.47535
CFS merit scores = 6.47446
CFS merit scores = 6.4736
CFS merit scores = 6.47276
CFS merit scores = 6.47192
CFS merit scores = 6.47109
CFS merit scores = 6.47026
CFS merit scores = 6.46946
CFS merit scores = 6.46838
CFS merit scores = 6.4673
CFS merit scores = 6.46618
CFS merit scores = 6.46508
CFS merit scores = 6.464
CFS merit scores = 6.46291
CFS merit scores = 6.46192
CFS merit scores = 6.46084
CFS merit scores = 6.45978
CFS merit scores = 6.45881
CFS merit scores = 6.45751
CFS merit scores = 6.45622
CFS merit scores = 6.45491
CFS merit scores = 6.45363
CFS merit scores = 6.45242
CFS merit scores = 6.45121
CFS merit scores = 6.44998
CFS merit scores = 6.4486
CFS merit scores = 6.44724
CFS merit scores = 6.44581
CFS merit scores = 6.44421
CFS merit scores = 6.44265
CFS merit scores = 6.44112
CFS merit scores = 6.43957
CFS merit scores = 6.43803
CFS merit scores = 6.43654
CFS merit scores = 6.43512
CFS merit scores = 6.4337
CFS merit scores = 6.43203
CFS merit scores = 6.43039
CFS merit scores = 6.42862
CFS merit scores = 6.42688
CFS merit scores = 6.42518
CFS merit scores = 6.42343
CFS merit scores = 6.4216
CFS merit scores = 6.4198
CFS merit scores = 6.41807
CFS merit scores = 6.41644
CFS merit scores = 6.41467
CFS merit scores = 6.41291
CFS merit scores = 6.41125
CFS merit scores = 6.40954
CFS merit scores = 6.40776
CFS merit scores = 6.40602
CFS merit scores = 6.40427
CFS merit scores = 6.40255
CFS merit scores = 6.4008
CFS merit scores = 6.39905
CFS merit scores = 6.39731
CFS merit scores = 6.3956
CFS merit scores = 6.39385
CFS merit scores = 6.39215
CFS merit scores = 6.39042
CFS merit scores = 6.38875
CFS merit scores = 6.38696
CFS merit scores = 6.38515
CFS merit scores = 6.38337
CFS merit scores = 6.38148
CFS merit scores = 6.37959
CFS merit scores = 6.37772
CFS merit scores = 6.37583
CFS merit scores = 6.37399
CFS merit scores = 6.3721
CFS merit scores = 6.37025
CFS merit scores = 6.3684
CFS merit scores = 6.36655
CFS merit scores = 6.3647
CFS merit scores = 6.36287
CFS merit scores = 6.36101
CFS merit scores = 6.35907
CFS merit scores = 6.35704
CFS merit scores = 6.35498
CFS merit scores = 6.35297
CFS merit scores = 6.35091
CFS merit scores = 6.34884
CFS merit scores = 6.34675
CFS merit scores = 6.34467
CFS merit scores = 6.34243
CFS merit scores = 6.34022
CFS merit scores = 6.33803
CFS merit scores = 6.33581
CFS merit scores = 6.33365
CFS merit scores = 6.33149
CFS merit scores = 6.32938
CFS merit scores = 6.32727
CFS merit scores = 6.32515
CFS merit scores = 6.323
CFS merit scores = 6.32083
CFS merit scores = 6.31861
CFS merit scores = 6.31644
CFS merit scores = 6.31422
CFS merit scores = 6.31199
CFS merit scores = 6.30976
CFS merit scores = 6.3076
CFS merit scores = 6.3053
CFS merit scores = 6.30298
CFS merit scores = 6.30073
CFS merit scores = 6.29843
CFS merit scores = 6.29616
CFS merit scores = 6.29391
CFS merit scores = 6.29163
CFS merit scores = 6.28935
CFS merit scores = 6.287
CFS merit scores = 6.28473
CFS merit scores = 6.28246
CFS merit scores = 6.28005
CFS merit scores = 6.27768
CFS merit scores = 6.27533
CFS merit scores = 6.27292
CFS merit scores = 6.27054
CFS merit scores = 6.26819
CFS merit scores = 6.26579
CFS merit scores = 6.2634
CFS merit scores = 6.261
CFS merit scores = 6.25859
CFS merit scores = 6.25615
CFS merit scores = 6.25373
CFS merit scores = 6.25131
CFS merit scores = 6.24881
CFS merit scores = 6.24627
CFS merit scores = 6.24365
CFS merit scores = 6.24107
CFS merit scores = 6.23845
CFS merit scores = 6.23586
CFS merit scores = 6.23318
CFS merit scores = 6.23044
CFS merit scores = 6.22774
CFS merit scores = 6.22501
CFS merit scores = 6.22231
CFS merit scores = 6.21944
CFS merit scores = 6.21648
CFS merit scores = 6.21349
CFS merit scores = 6.21053
CFS merit scores = 6.20758
CFS merit scores = 6.20461
CFS merit scores = 6.20166
CFS merit scores = 6.19861
CFS merit scores = 6.19551
CFS merit scores = 6.19246
CFS merit scores = 6.18943
CFS merit scores = 6.18645
CFS merit scores = 6.18349
CFS merit scores = 6.18038
CFS merit scores = 6.17732
CFS merit scores = 6.17417
CFS merit scores = 6.17099
CFS merit scores = 6.16786
CFS merit scores = 6.1646
CFS merit scores = 6.16134
CFS merit scores = 6.15813
CFS merit scores = 6.15474
CFS merit scores = 6.15129
CFS merit scores = 6.14792
CFS merit scores = 6.14422
CFS merit scores = 6.14041
CFS merit scores = 6.13667
CFS merit scores = 6.13295
CFS merit scores = 6.12922
CFS merit scores = 6.12546
CFS merit scores = 6.12172
CFS merit scores = 6.11796
CFS merit scores = 6.11419
CFS merit scores = 6.11049
CFS merit scores = 6.10677
CFS merit scores = 6.1031
CFS merit scores = 6.09949
CFS merit scores = 6.09579
CFS merit scores = 6.09209
CFS merit scores = 6.08843
CFS merit scores = 6.08468
CFS merit scores = 6.08091
CFS merit scores = 6.07715
CFS merit scores = 6.07347
CFS merit scores = 6.06966
CFS merit scores = 6.06585
CFS merit scores = 6.06196
CFS merit scores = 6.05811
CFS merit scores = 6.05418
CFS merit scores = 6.05027
CFS merit scores = 6.04638
CFS merit scores = 6.04244
CFS merit scores = 6.0385
CFS merit scores = 6.03457
CFS merit scores = 6.03064
CFS merit scores = 6.0267
CFS merit scores = 6.02282
CFS merit scores = 6.01897
CFS merit scores = 6.01513
CFS merit scores = 6.01115
CFS merit scores = 6.00717
CFS merit scores = 6.00314
CFS merit scores = 5.99898
CFS merit scores = 5.99485
CFS merit scores = 5.99069
CFS merit scores = 5.98656
CFS merit scores = 5.98239
CFS merit scores = 5.97825
CFS merit scores = 5.97404
CFS merit scores = 5.96986
CFS merit scores = 5.96566
CFS merit scores = 5.96144
CFS merit scores = 5.95724
CFS merit scores = 5.95304
CFS merit scores = 5.94886
CFS merit scores = 5.94472
CFS merit scores = 5.94058
CFS merit scores = 5.9364
CFS merit scores = 5.93215
CFS merit scores = 5.92791
CFS merit scores = 5.9237
CFS merit scores = 5.9195
CFS merit scores = 5.91527
CFS merit scores = 5.91085
CFS merit scores = 5.90643
CFS merit scores = 5.90198
CFS merit scores = 5.89758
CFS merit scores = 5.89321
CFS merit scores = 5.88885
CFS merit scores = 5.88454
CFS merit scores = 5.88022
CFS merit scores = 5.87592
CFS merit scores = 5.8716
CFS merit scores = 5.86732
CFS merit scores = 5.863
CFS merit scores = 5.85861
CFS merit scores = 5.85425
CFS merit scores = 5.84983
CFS merit scores = 5.84549
CFS merit scores = 5.8411
CFS merit scores = 5.8367
CFS merit scores = 5.83219
CFS merit scores = 5.82768
CFS merit scores = 5.82304
CFS merit scores = 5.81843
CFS merit scores = 5.8138
CFS merit scores = 5.80921
CFS merit scores = 5.80449
CFS merit scores = 5.79983
CFS merit scores = 5.79518
CFS merit scores = 5.79054
CFS merit scores = 5.78571
CFS merit scores = 5.78085
CFS merit scores = 5.77591
CFS merit scores = 5.77091
CFS merit scores = 5.76592
CFS merit scores = 5.76091
CFS merit scores = 5.75579
CFS merit scores = 5.7507
CFS merit scores = 5.74547
CFS merit scores = 5.74003
CFS merit scores = 5.73445
CFS merit scores = 5.72886
CFS merit scores = 5.72321
CFS merit scores = 5.71749
CFS merit scores = 5.71181
CFS merit scores = 5.70594
CFS merit scores = 5.69992
CFS merit scores = 5.69384
CFS merit scores = 5.68772
CFS merit scores = 5.68145
CFS merit scores = 5.67509
CFS merit scores = 5.66827
CFS merit scores = 5.66113
CFS merit scores = 5.654
CFS merit scores = 5.64679
CFS merit scores = 5.63874
CFS merit scores = 5.63056
CFS merit scores = 5.62229
CFS merit scores = 5.61377
CFS merit scores = 5.60531
CFS merit scores = 5.59599
CFS merit scores = 5.58671
CFS merit scores = 5.57735
CFS merit scores = 5.56735
CFS merit scores = 5.55701
CFS merit scores = 5.54621
CFS merit scores = 5.53547
CFS merit scores = 5.52403
CFS merit scores = 5.5122
CFS merit scores = 5.49936
CFS merit scores = 5.48586
CFS merit scores = 5.46063
cnt = 1	feature = 83	correl = 0.445412	descr = Gibbs_of_Target_Sequence__Pos_19_Step_1
cnt = 2	feature = 2	correl = -0.134318	descr = Position_Specific_Bin_Base_0_Base_G
cnt = 3	feature = 502	correl = -0.0730174	descr = N_Gram_CTGGC
cnt = 4	feature = 14	correl = -0.0832759	descr = Position_Specific_Bin_Base_4_Base_C
cnt = 5	feature = 568	correl = -0.0513551	descr = N_Gram_GCAAA
cnt = 6	feature = 848	correl = -0.034037	descr = N_Gram_TGCCG
cnt = 7	feature = 809	correl = -0.0271389	descr = N_Gram_TCGCG
cnt = 8	feature = 883	correl = -0.0317338	descr = N_Gram_TTACG
cnt = 9	feature = 857	correl = 0.0299642	descr = N_Gram_TGGAC
cnt = 10	feature = 592	correl = 0.0218472	descr = N_Gram_GCCTA
cnt = 11	feature = 356	correl = 0.0256986	descr = N_Gram_CATAG
cnt = 12	feature = 849	correl = 0.0456329	descr = N_Gram_TGCGA
cnt = 13	feature = 880	correl = -0.0287172	descr = N_Gram_TTAAT
cnt = 14	feature = 704	correl = 0.0481177	descr = N_Gram_GTCTA
cnt = 15	feature = 327	correl = 0.0221769	descr = N_Gram_CAACG
cnt = 16	feature = 808	correl = 0.0459006	descr = N_Gram_TCGCA
cnt = 17	feature = 733	correl = 0.0230739	descr = N_Gram_TAACA
cnt = 18	feature = 697	correl = -0.0524763	descr = N_Gram_GTCCG
cnt = 19	feature = 681	correl = -0.0247891	descr = N_Gram_GGTTA
cnt = 20	feature = 554	correl = -0.0256454	descr = N_Gram_GAGTA
cnt = 21	feature = 734	correl = 0.0263948	descr = N_Gram_TAACT
cnt = 22	feature = 485	correl = 0.0322285	descr = N_Gram_CTATC
cnt = 23	feature = 901	correl = 0.0593651	descr = N_Gram_TTCGT
cnt = 24	feature = 806	correl = 0.0300373	descr = N_Gram_TCGAG
cnt = 25	feature = 604	correl = -0.0273659	descr = N_Gram_GCGGT
cnt = 26	feature = 771	correl = 0.028086	descr = N_Gram_TATAG
cnt = 27	feature = 685	correl = 0.0552742	descr = N_Gram_GTAAA
cnt = 28	feature = 539	correl = -0.0600909	descr = N_Gram_GACCG
cnt = 29	feature = 700	correl = 0.0516985	descr = N_Gram_GTCGC
cnt = 30	feature = 631	correl = -0.0275775	descr = N_Gram_GGACG
cnt = 31	feature = 547	correl = 0.0249642	descr = N_Gram_GAGAA
cnt = 32	feature = 799	correl = -0.0221485	descr = N_Gram_TCCCG
cnt = 33	feature = 687	correl = -0.0251885	descr = N_Gram_GTAAT
cnt = 34	feature = 770	correl = 0.02339	descr = N_Gram_TATAC
cnt = 35	feature = 316	correl = 0.0315011	descr = N_Gram_ATTGT
cnt = 36	feature = 854	correl = 0.0330811	descr = N_Gram_TGCTT
cnt = 37	feature = 432	correl = -0.0414496	descr = N_Gram_CGACG
cnt = 38	feature = 772	correl = 0.0326001	descr = N_Gram_TATAT
cnt = 39	feature = 228	correl = -0.0519931	descr = N_Gram_ACGGG
cnt = 40	feature = 233	correl = 0.069752	descr = N_Gram_ACTAC
cnt = 41	feature = 732	correl = 0.0498621	descr = N_Gram_TAAAC
cnt = 42	feature = 470	correl = -0.0803136	descr = N_Gram_CGTTC
cnt = 43	feature = 603	correl = -0.0299975	descr = N_Gram_GCGGG
cnt = 44	feature = 279	correl = 0.0342197	descr = N_Gram_ATAGG
cnt = 45	feature = 765	correl = 0.0298168	descr = N_Gram_TAGTC
cnt = 46	feature = 910	correl = 0.0313427	descr = N_Gram_TTGAC
cnt = 47	feature = 813	correl = -0.0333191	descr = N_Gram_TCGGC
cnt = 48	feature = 508	correl = -0.0368954	descr = N_Gram_CTTAA
cnt = 49	feature = 535	correl = 0.0296377	descr = N_Gram_GACAT
cnt = 50	feature = 403	correl = -0.0265512	descr = N_Gram_CCGCG
cnt = 51	feature = 750	correl = -0.0362939	descr = N_Gram_TACGT
cnt = 52	feature = 212	correl = -0.0215485	descr = N_Gram_ACCAA
cnt = 53	feature = 530	correl = 0.0698073	descr = N_Gram_GAATA
cnt = 54	feature = 548	correl = -0.040055	descr = N_Gram_GAGAT
cnt = 55	feature = 291	correl = 0.029885	descr = N_Gram_ATCCG
cnt = 56	feature = 217	correl = -0.0216748	descr = N_Gram_ACCGA
cnt = 57	feature = 254	correl = -0.0361483	descr = N_Gram_AGCCC
cnt = 58	feature = 440	correl = -0.0582785	descr = N_Gram_CGCAT
cnt = 59	feature = 476	correl = 0.0626781	descr = N_Gram_CTAAG
cnt = 60	feature = 655	correl = -0.0772438	descr = N_Gram_GGGAA
cnt = 61	feature = 406	correl = 0.021735	descr = N_Gram_CCGGA
cnt = 62	feature = 290	correl = -0.0225334	descr = N_Gram_ATCCC
cnt = 63	feature = 461	correl = -0.0276819	descr = N_Gram_CGGTT
cnt = 64	feature = 721	correl = 0.0353547	descr = N_Gram_GTTAC
cnt = 65	feature = 534	correl = 0.0227091	descr = N_Gram_GACAC
cnt = 66	feature = 572	correl = -0.0353289	descr = N_Gram_GCACC
cnt = 67	feature = 325	correl = 0.0790275	descr = N_Gram_CAACA
cnt = 68	feature = 925	correl = 0.0653805	descr = N_Gram_TTTAG
cnt = 69	feature = 418	correl = -0.0442395	descr = N_Gram_CCTGA
cnt = 70	feature = 825	correl = 0.0490515	descr = N_Gram_TCTCT
cnt = 71	feature = 355	correl = -0.0515854	descr = N_Gram_CATAA
cnt = 72	feature = 777	correl = 0.0497981	descr = N_Gram_TATGA
cnt = 73	feature = 488	correl = -0.0368551	descr = N_Gram_CTCAA
cnt = 74	feature = 482	correl = 0.0653408	descr = N_Gram_CTAGC
cnt = 75	feature = 436	correl = -0.0308214	descr = N_Gram_CGATC
cnt = 76	feature = 722	correl = -0.0408146	descr = N_Gram_GTTAG
cnt = 77	feature = 659	correl = -0.0928826	descr = N_Gram_GGGCC
cnt = 78	feature = 238	correl = -0.0381083	descr = N_Gram_ACTGC
cnt = 79	feature = 308	correl = -0.021528	descr = N_Gram_ATTAA
cnt = 80	feature = 712	correl = -0.0238473	descr = N_Gram_GTGCG
cnt = 81	feature = 430	correl = -0.025773	descr = N_Gram_CGACA
cnt = 82	feature = 4	correl = -0.0290785	descr = Position_Specific_Bin_Base_1_Base_C
cnt = 83	feature = 493	correl = -0.0497037	descr = N_Gram_CTCGT
cnt = 84	feature = 35	correl = 0.0305708	descr = Position_Specific_Bin_Base_12_Base_A
cnt = 85	feature = 860	correl = -0.0744991	descr = N_Gram_TGGCG
cnt = 86	feature = 775	correl = 0.0522945	descr = N_Gram_TATCG
cnt = 87	feature = 326	correl = 0.0260248	descr = N_Gram_CAACC
cnt = 88	feature = 753	correl = 0.0355871	descr = N_Gram_TACTG
cnt = 89	feature = 716	correl = -0.0577597	descr = N_Gram_GTGGG
cnt = 90	feature = 341	correl = 0.0435461	descr = N_Gram_CACTC
cnt = 91	feature = 43	correl = 0.0764144	descr = Position_Specific_Bin_Base_15_Base_A
cnt = 92	feature = 7	correl = -0.0410637	descr = Position_Specific_Bin_Base_2_Base_A
cnt = 93	feature = 790	correl = -0.0516014	descr = N_Gram_TCAGA
cnt = 94	feature = 812	correl = 0.0409726	descr = N_Gram_TCGGA
cnt = 95	feature = 391	correl = -0.0307271	descr = N_Gram_CCCGG
cnt = 96	feature = 475	correl = 0.0218879	descr = N_Gram_CTAAA
cnt = 97	feature = 446	correl = -0.0569674	descr = N_Gram_CGCGT
cnt = 98	feature = 334	correl = -0.0253653	descr = N_Gram_CACAT
cnt = 99	feature = 645	correl = -0.0253824	descr = N_Gram_GGCCG
cnt = 100	feature = 718	correl = 0.0284015	descr = N_Gram_GTGTA
cnt = 101	feature = 337	correl = -0.0217312	descr = N_Gram_CACGA
cnt = 102	feature = 481	correl = 0.0230737	descr = N_Gram_CTAGA
cnt = 103	feature = 723	correl = 0.0375933	descr = N_Gram_GTTCG
cnt = 104	feature = 577	correl = -0.0423427	descr = N_Gram_GCATA
cnt = 105	feature = 871	correl = 0.0287283	descr = N_Gram_TGTCG
cnt = 106	feature = 519	correl = 0.0249463	descr = N_Gram_CTTTC
cnt = 107	feature = 705	correl = 0.0255253	descr = N_Gram_GTCTC
cnt = 108	feature = 691	correl = 0.0361564	descr = N_Gram_GTATT
cnt = 109	feature = 612	correl = -0.0279923	descr = N_Gram_GCTCA
cnt = 110	feature = 714	correl = -0.0579684	descr = N_Gram_GTGGA
cnt = 111	feature = 230	correl = -0.0408643	descr = N_Gram_ACGTT
cnt = 112	feature = 431	correl = -0.0472494	descr = N_Gram_CGACC
cnt = 113	feature = 686	correl = 0.0256921	descr = N_Gram_GTAAG
cnt = 114	feature = 774	correl = 0.0599442	descr = N_Gram_TATCA
cnt = 115	feature = 819	correl = 0.0499949	descr = N_Gram_TCTAC
cnt = 116	feature = 677	correl = -0.0295549	descr = N_Gram_GGTGA
cnt = 117	feature = 387	correl = -0.0525796	descr = N_Gram_CCCCT
cnt = 118	feature = 763	correl = 0.0330395	descr = N_Gram_TAGGC
cnt = 119	feature = 598	correl = -0.0891962	descr = N_Gram_GCGCG
cnt = 120	feature = 458	correl = -0.056815	descr = N_Gram_CGGGG
cnt = 121	feature = 769	correl = 0.0568551	descr = N_Gram_TATAA
cnt = 122	feature = 227	correl = -0.0349596	descr = N_Gram_ACGGC
cnt = 123	feature = 262	correl = -0.0287022	descr = N_Gram_AGGCA
cnt = 124	feature = 273	correl = -0.0298605	descr = N_Gram_AGTTC
cnt = 125	feature = 739	correl = -0.0573986	descr = N_Gram_TAATC
cnt = 126	feature = 60	correl = 0.0675692	descr = Position_Specific_Bin_Base_19_Base_T
cnt = 127	feature = 711	correl = -0.0449049	descr = N_Gram_GTGCC
cnt = 128	feature = 346	correl = -0.0530198	descr = N_Gram_CAGAG
cnt = 129	feature = 613	correl = -0.0493297	descr = N_Gram_GCTCC
cnt = 130	feature = 315	correl = 0.0605634	descr = N_Gram_ATTGG
cnt = 131	feature = 752	correl = 0.0723271	descr = N_Gram_TACTA
cnt = 132	feature = 52	correl = -0.0598637	descr = Position_Specific_Bin_Base_17_Base_G
cnt = 133	feature = 740	correl = -0.0224546	descr = N_Gram_TAATG
cnt = 134	feature = 694	correl = 0.0270312	descr = N_Gram_GTCAT
cnt = 135	feature = 311	correl = 0.0401423	descr = N_Gram_ATTCG
cnt = 136	feature = 40	correl = -0.0337954	descr = Position_Specific_Bin_Base_14_Base_C
cnt = 137	feature = 909	correl = 0.0682971	descr = N_Gram_TTGAA
cnt = 138	feature = 350	correl = -0.0304052	descr = N_Gram_CAGCG
cnt = 139	feature = 258	correl = 0.0227648	descr = N_Gram_AGCTA
cnt = 140	feature = 56	correl = 0.0342793	descr = Position_Specific_Bin_Base_18_Base_T
cnt = 141	feature = 850	correl = -0.0246167	descr = N_Gram_TGCGC
cnt = 142	feature = 25	correl = 0.0315956	descr = Position_Specific_Bin_Base_9_Base_A
cnt = 143	feature = 495	correl = 0.0333681	descr = N_Gram_CTCTA
cnt = 144	feature = 544	correl = -0.0226081	descr = N_Gram_GACTC
cnt = 145	feature = 37	correl = 0.0445971	descr = Position_Specific_Bin_Base_13_Base_A
cnt = 146	feature = 31	correl = -0.0413951	descr = Position_Specific_Bin_Base_11_Base_A
cnt = 147	feature = 766	correl = 0.0325944	descr = N_Gram_TAGTG
cnt = 148	feature = 518	correl = -0.0389601	descr = N_Gram_CTTTA
cnt = 149	feature = 702	correl = 0.0614707	descr = N_Gram_GTCGT
cnt = 150	feature = 1	correl = 0.10639	descr = Position_Specific_Bin_Base_0_Base_C
cnt = 151	feature = 625	correl = -0.0312403	descr = N_Gram_GGAAA
cnt = 152	feature = 299	correl = 0.0476163	descr = N_Gram_ATGAG
cnt = 153	feature = 419	correl = -0.0707357	descr = N_Gram_CCTGC
cnt = 154	feature = 640	correl = -0.0616316	descr = N_Gram_GGCAA
cnt = 155	feature = 800	correl = 0.079682	descr = N_Gram_TCCTA
cnt = 156	feature = 404	correl = -0.0356677	descr = N_Gram_CCGCT
cnt = 157	feature = 900	correl = 0.0347613	descr = N_Gram_TTCGC
cnt = 158	feature = 11	correl = 0.0705931	descr = Position_Specific_Bin_Base_3_Base_G
cnt = 159	feature = 240	correl = 0.0242662	descr = N_Gram_ACTTC
cnt = 160	feature = 643	correl = -0.0814625	descr = N_Gram_GGCCA
cnt = 161	feature = 549	correl = -0.0394879	descr = N_Gram_GAGCC
cnt = 162	feature = 64	correl = 0.115046	descr = Position_Specific_Bin_Base_20_Base_T
cnt = 163	feature = 593	correl = -0.0546191	descr = N_Gram_GCCTC
cnt = 164	feature = 271	correl = 0.033487	descr = N_Gram_AGTCT
cnt = 165	feature = 696	correl = -0.059595	descr = N_Gram_GTCCC
cnt = 166	feature = 298	correl = 0.0464203	descr = N_Gram_ATCTG
cnt = 167	feature = 863	correl = -0.0535071	descr = N_Gram_TGGGA
cnt = 168	feature = 399	correl = -0.0401998	descr = N_Gram_CCGAG
cnt = 169	feature = 545	correl = 0.046208	descr = N_Gram_GACTG
cnt = 170	feature = 726	correl = -0.0258337	descr = N_Gram_GTTGT
cnt = 171	feature = 314	correl = -0.0219584	descr = N_Gram_ATTGA
cnt = 172	feature = 717	correl = -0.0239231	descr = N_Gram_GTGGT
cnt = 173	feature = 749	correl = -0.0288557	descr = N_Gram_TACG
cnt = 174	feature = 552	correl = -0.0336391	descr = N_Gram_GAGGG
cnt = 175	feature = 50	correl = 0.0426701	descr = Position_Specific_Bin_Base_17_Base_A
cnt = 176	feature = 484	correl = 0.0520086	descr = N_Gram_CTATA
cnt = 177	feature = 649	correl = -0.0653284	descr = N_Gram_GGCGT
cnt = 178	feature = 489	correl = -0.0350947	descr = N_Gram_CTCAC
cnt = 179	feature = 16	correl = 0.0569384	descr = Position_Specific_Bin_Base_5_Base_T
cnt = 180	feature = 560	correl = -0.0412813	descr = N_Gram_GATGG
cnt = 181	feature = 931	correl = 0.0330098	descr = N_Gram_TTTGG
cnt = 182	feature = 45	correl = -0.0341925	descr = Position_Specific_Bin_Base_15_Base_T
cnt = 183	feature = 17	correl = -0.0411288	descr = Position_Specific_Bin_Base_6_Base_C
cnt = 184	feature = 345	correl = -0.042937	descr = N_Gram_CAGAC
cnt = 185	feature = 786	correl = 0.040975	descr = N_Gram_TCAAC
cnt = 186	feature = 597	correl = -0.0518267	descr = N_Gram_GCGCA
cnt = 187	feature = 667	correl = 0.025048	descr = N_Gram_GGGTA
cnt = 188	feature = 903	correl = 0.0574173	descr = N_Gram_TTCTA
cnt = 189	feature = 626	correl = -0.0243792	descr = N_Gram_GGAAC
cnt = 190	feature = 32	correl = -0.0333632	descr = Position_Specific_Bin_Base_11_Base_C
cnt = 191	feature = 247	correl = 0.0565815	descr = N_Gram_AGAGT
cnt = 192	feature = 569	correl = 0.0562634	descr = N_Gram_GCAAC
cnt = 193	feature = 664	correl = -0.0781102	descr = N_Gram_GGGGC
cnt = 194	feature = 792	correl = 0.0238637	descr = N_Gram_TCATA
cnt = 195	feature = 522	correl = 0.0453496	descr = N_Gram_GAAAT
cnt = 196	feature = 292	correl = 0.0314177	descr = N_Gram_ATCCT
cnt = 197	feature = 297	correl = 0.072704	descr = N_Gram_ATCTC
cnt = 198	feature = 553	correl = -0.02656	descr = N_Gram_GAGGT
cnt = 199	feature = 527	correl = -0.0489527	descr = N_Gram_GAAGC
cnt = 200	feature = 452	correl = -0.0470947	descr = N_Gram_CGGCA
cnt = 201	feature = 335	correl = -0.0389347	descr = N_Gram_CACCT
cnt = 202	feature = 368	correl = -0.0513613	descr = N_Gram_CCAAA
cnt = 203	feature = 869	correl = 0.0326234	descr = N_Gram_TGTAT
cnt = 204	feature = 882	correl = 0.0612764	descr = N_Gram_TTACA
cnt = 205	feature = 29	correl = -0.0520621	descr = Position_Specific_Bin_Base_10_Base_G
cnt = 206	feature = 706	correl = 0.023864	descr = N_Gram_GTCTT
cnt = 207	feature = 845	correl = 0.0243491	descr = N_Gram_TGCAT
cnt = 208	feature = 672	correl = 0.0395921	descr = N_Gram_GGTAA
cnt = 209	feature = 789	correl = -0.0437661	descr = N_Gram_TCACG
cnt = 210	feature = 614	correl = -0.0228996	descr = N_Gram_GCTCG
cnt = 211	feature = 586	correl = -0.0753699	descr = N_Gram_GCCCC
cnt = 212	feature = 915	correl = -0.0261694	descr = N_Gram_TTGGC
cnt = 213	feature = 63	correl = -0.179226	descr = Position_Specific_Bin_Base_20_Base_G
cnt = 214	feature = 501	correl = 0.0556723	descr = N_Gram_CTGGA
cnt = 215	feature = 526	correl = -0.0505836	descr = N_Gram_GAAGA
cnt = 216	feature = 0	correl = 0.0267728	descr = Position_Specific_Bin_Base_0_Base_A
cnt = 217	feature = 49	correl = 0.0382509	descr = Position_Specific_Bin_Base_16_Base_T
cnt = 218	feature = 20	correl = -0.13199	descr = Position_Specific_Bin_Base_7_Base_C
cnt = 219	feature = 698	correl = -0.0452472	descr = N_Gram_GTCCT
cnt = 220	feature = 746	correl = 0.0444974	descr = N_Gram_TACC
cnt = 221	feature = 294	correl = 0.042422	descr = N_Gram_ATCGA
cnt = 222	feature = 583	correl = -0.0614779	descr = N_Gram_GCCAG
cnt = 223	feature = 840	correl = 0.0232885	descr = N_Gram_TGAGA
cnt = 224	feature = 934	correl = 0.0333976	descr = N_Gram_TTTTA
cnt = 225	feature = 823	correl = 0.0469441	descr = N_Gram_TCTCA
cnt = 226	feature = 701	correl = -0.0257734	descr = N_Gram_GTCGG
cnt = 227	feature = 286	correl = 0.0357376	descr = N_Gram_ATCAA
cnt = 228	feature = 251	correl = -0.0228779	descr = N_Gram_AGCAC
cnt = 229	feature = 370	correl = -0.0216426	descr = N_Gram_CCACA
cnt = 230	feature = 665	correl = -0.0569768	descr = N_Gram_GGGGT
cnt = 231	feature = 264	correl = -0.0251786	descr = N_Gram_AGGGA
cnt = 232	feature = 897	correl = 0.0262162	descr = N_Gram_TTCCA
cnt = 233	feature = 620	correl = 0.0228653	descr = N_Gram_GCTGT
cnt = 234	feature = 514	correl = 0.0244243	descr = N_Gram_CTTGC
cnt = 235	feature = 6	correl = 0.0227163	descr = Position_Specific_Bin_Base_1_Base_T
cnt = 236	feature = 160	correl = 0.0461245	descr = N_Gram_AAACA
cnt = 237	feature = 621	correl = -0.0496581	descr = N_Gram_GCTTT
cnt = 238	feature = 415	correl = -0.0891768	descr = N_Gram_CCTCG
cnt = 239	feature = 663	correl = -0.0460106	descr = N_Gram_GGGGA
cnt = 240	feature = 914	correl = 0.0477703	descr = N_Gram_TTGGA
cnt = 241	feature = 920	correl = 0.0249459	descr = N_Gram_TTGTC
cnt = 242	feature = 479	correl = 0.0790068	descr = N_Gram_CTACT
cnt = 243	feature = 788	correl = 0.0514998	descr = N_Gram_TCACC
cnt = 244	feature = 376	correl = -0.0550201	descr = N_Gram_CCAGG
cnt = 245	feature = 270	correl = 0.0978037	descr = N_Gram_AGTCG
cnt = 246	feature = 660	correl = -0.0761013	descr = N_Gram_GGGCG
cnt = 247	feature = 821	correl = 0.0338482	descr = N_Gram_TCTAT
cnt = 248	feature = 634	correl = -0.0603391	descr = N_Gram_GGAGC
cnt = 249	feature = 541	correl = -0.0386102	descr = N_Gram_GACGG
cnt = 250	feature = 219	correl = -0.0399955	descr = N_Gram_ACCGG
cnt = 251	feature = 496	correl = 0.0559306	descr = N_Gram_CTCTT
cnt = 252	feature = 57	correl = 0.174308	descr = Position_Specific_Bin_Base_19_Base_A
cnt = 253	feature = 41	correl = -0.153466	descr = Position_Specific_Bin_Base_14_Base_G
cnt = 254	feature = 8	correl = 0.046204	descr = Position_Specific_Bin_Base_2_Base_C
cnt = 255	feature = 582	correl = -0.0247798	descr = N_Gram_GCCAC
cnt = 256	feature = 414	correl = -0.0348124	descr = N_Gram_CCTCC
cnt = 257	feature = 627	correl = -0.0483494	descr = N_Gram_GGAAG
cnt = 258	feature = 256	correl = -0.0452271	descr = N_Gram_AGCGG
cnt = 259	feature = 5	correl = -0.074695	descr = Position_Specific_Bin_Base_1_Base_G
cnt = 260	feature = 105	correl = -0.0226742	descr = Xue_Structure_Feature_A111
cnt = 261	feature = 24	correl = 0.0704555	descr = Position_Specific_Bin_Base_8_Base_T
cnt = 262	feature = 876	correl = 0.0571965	descr = N_Gram_TGTTC
cnt = 263	feature = 450	correl = -0.0240313	descr = N_Gram_CGGAG
cnt = 264	feature = 26	correl = -0.0361316	descr = Position_Specific_Bin_Base_9_Base_C
cnt = 265	feature = 917	correl = 0.0352431	descr = N_Gram_TTGGT
cnt = 266	feature = 798	correl = -0.0499878	descr = N_Gram_TCCCC
cnt = 267	feature = 511	correl = 0.0348344	descr = N_Gram_CTTCA
cnt = 268	feature = 537	correl = -0.0498026	descr = N_Gram_GACCA
cnt = 269	feature = 838	correl = 0.0299158	descr = N_Gram_TGAAT
cnt = 270	feature = 207	correl = 0.0436854	descr = N_Gram_ACATC
cnt = 271	feature = 927	correl = 0.0437377	descr = N_Gram_TTTCC
cnt = 272	feature = 590	correl = -0.0346526	descr = N_Gram_GCCGA
cnt = 273	feature = 738	correl = 0.057749	descr = N_Gram_TAAGG
cnt = 274	feature = 360	correl = 0.0303554	descr = N_Gram_CATGA
cnt = 275	feature = 709	correl = 0.044263	descr = N_Gram_GTGAA
cnt = 276	feature = 48	correl = -0.0698873	descr = Position_Specific_Bin_Base_16_Base_G
cnt = 277	feature = 904	correl = 0.0391527	descr = N_Gram_TTCTC
cnt = 278	feature = 610	correl = 0.022858	descr = N_Gram_GCTAT
cnt = 279	feature = 919	correl = 0.0377791	descr = N_Gram_TTGTA
cnt = 280	feature = 889	correl = 0.0474258	descr = N_Gram_TTATC
cnt = 281	feature = 658	correl = -0.046249	descr = N_Gram_GGGCA
cnt = 282	feature = 814	correl = -0.0838533	descr = N_Gram_TCGGG
cnt = 283	feature = 58	correl = -0.127886	descr = Position_Specific_Bin_Base_19_Base_C
cnt = 284	feature = 278	correl = 0.0240922	descr = N_Gram_ATAGA
cnt = 285	feature = 913	correl = 0.0300282	descr = N_Gram_TTGCG
cnt = 286	feature = 54	correl = 0.0423629	descr = Position_Specific_Bin_Base_18_Base_A
cnt = 287	feature = 587	correl = -0.0867455	descr = N_Gram_GCCCG
cnt = 288	feature = 21	correl = 0.063079	descr = Position_Specific_Bin_Base_7_Base_T
cnt = 289	feature = 859	correl = -0.061096	descr = N_Gram_TGGCC
cnt = 290	feature = 578	correl = 0.0450214	descr = N_Gram_GCATC
cnt = 291	feature = 579	correl = 0.0345371	descr = N_Gram_GCATT
cnt = 292	feature = 782	correl = 0.0432955	descr = N_Gram_TATTT
cnt = 293	feature = 42	correl = 0.0758564	descr = Position_Specific_Bin_Base_14_Base_T
cnt = 294	feature = 36	correl = -0.0307966	descr = Position_Specific_Bin_Base_12_Base_T
cnt = 295	feature = 820	correl = 0.0600472	descr = N_Gram_TCTAG
cnt = 296	feature = 249	correl = -0.0458809	descr = N_Gram_AGATG
cnt = 297	feature = 872	correl = 0.0333081	descr = N_Gram_TGTCT
cnt = 298	feature = 51	correl = -0.0438178	descr = Position_Specific_Bin_Base_17_Base_C
cnt = 299	feature = 423	correl = 0.0268605	descr = N_Gram_CCTTG
cnt = 300	feature = 555	correl = 0.0597419	descr = N_Gram_GAGTC
cnt = 301	feature = 382	correl = -0.0778246	descr = N_Gram_CCCAG
cnt = 302	feature = 344	correl = -0.0215215	descr = N_Gram_CAGAA
cnt = 303	feature = 632	correl = 0.0457683	descr = N_Gram_GGACT
cnt = 304	feature = 281	correl = 0.0393153	descr = N_Gram_ATATA
cnt = 305	feature = 573	correl = -0.0344326	descr = N_Gram_GCACG
cnt = 306	feature = 305	correl = -0.0392433	descr = N_Gram_ATGGT
cnt = 307	feature = 9	correl = 0.119112	descr = Position_Specific_Bin_Base_2_Base_G
cnt = 308	feature = 852	correl = 0.0263852	descr = N_Gram_TGCTA
cnt = 309	feature = 394	correl = -0.0802951	descr = N_Gram_CCCTG
cnt = 310	feature = 23	correl = -0.0937995	descr = Position_Specific_Bin_Base_8_Base_C
cnt = 311	feature = 33	correl = -0.0478523	descr = Position_Specific_Bin_Base_11_Base_G
cnt = 312	feature = 515	correl = -0.0225347	descr = N_Gram_CTTGG
cnt = 313	feature = 674	correl = 0.0296051	descr = N_Gram_GGTCA
cnt = 314	feature = 678	correl = -0.0697012	descr = N_Gram_GGTGC
cnt = 315	feature = 837	correl = 0.0485925	descr = N_Gram_TGAAG
cnt = 316	feature = 62	correl = -0.300589	descr = Position_Specific_Bin_Base_20_Base_C
cnt = 317	feature = 894	correl = 0.0317185	descr = N_Gram_TTCAC
cnt = 318	feature = 28	correl = -0.0840068	descr = Position_Specific_Bin_Base_10_Base_C
cnt = 319	feature = 780	correl = 0.0635508	descr = N_Gram_TATTC
cnt = 320	feature = 359	correl = 0.0291931	descr = N_Gram_CATG
cnt = 321	feature = 675	correl = -0.0716173	descr = N_Gram_GGTCC
cnt = 322	feature = 15	correl = -0.0752273	descr = Position_Specific_Bin_Base_5_Base_C
cnt = 323	feature = 618	correl = -0.0499261	descr = N_Gram_GCTGC
cnt = 324	feature = 319	correl = 0.0231255	descr = N_Gram_ATTTG
cnt = 325	feature = 213	correl = -0.082548	descr = N_Gram_ACCAC
cnt = 326	feature = 802	correl = -0.0354371	descr = N_Gram_TCCTG
cnt = 327	feature = 59	correl = -0.119212	descr = Position_Specific_Bin_Base_19_Base_G
cnt = 328	feature = 492	correl = -0.055585	descr = N_Gram_CTCGG
cnt = 329	feature = 881	correl = 0.0275365	descr = N_Gram_TTAC
cnt = 330	feature = 46	correl = 0.0796893	descr = Position_Specific_Bin_Base_16_Base_A
cnt = 331	feature = 559	correl = -0.0357359	descr = N_Gram_GATGA
cnt = 332	feature = 426	correl = -0.0686309	descr = N_Gram_CGAA
cnt = 333	feature = 10	correl = -0.128026	descr = Position_Specific_Bin_Base_2_Base_T
cnt = 334	feature = 44	correl = -0.0384858	descr = Position_Specific_Bin_Base_15_Base_G
cnt = 335	feature = 457	correl = -0.0640801	descr = N_Gram_CGGGC
cnt = 336	feature = 478	correl = 0.0388374	descr = N_Gram_CTACA
cnt = 337	feature = 725	correl = -0.0424462	descr = N_Gram_GTTGG
cnt = 338	feature = 922	correl = 0.0548778	descr = N_Gram_TTGTT
cnt = 339	feature = 260	correl = 0.0261891	descr = N_Gram_AGGAA
cnt = 340	feature = 243	correl = 0.0374875	descr = N_Gram_AGACA
cnt = 341	feature = 759	correl = 0.067802	descr = N_Gram_TAGC
cnt = 342	feature = 373	correl = 0.0293133	descr = N_Gram_CCACT
cnt = 343	feature = 293	correl = 0.0460203	descr = N_Gram_ATCG
cnt = 344	feature = 531	correl = 0.0398536	descr = N_Gram_GAATT
cnt = 345	feature = 831	correl = 0.0329457	descr = N_Gram_TCTTG
cnt = 346	feature = 803	correl = 0.0504281	descr = N_Gram_TCCTT
cnt = 347	feature = 409	correl = 0.0774527	descr = N_Gram_CCTA
cnt = 348	feature = 367	correl = -0.0278045	descr = N_Gram_CCAA
cnt = 349	feature = 865	correl = 0.0321869	descr = N_Gram_TGGTC
cnt = 350	feature = 232	correl = 0.0497207	descr = N_Gram_ACTA
cnt = 351	feature = 540	correl = -0.0300144	descr = N_Gram_GACG
cnt = 352	feature = 490	correl = -0.0416983	descr = N_Gram_CTCCC
cnt = 353	feature = 348	correl = -0.032593	descr = N_Gram_CAGCA
cnt = 354	feature = 807	correl = 0.0505445	descr = N_Gram_TCGC
cnt = 355	feature = 641	correl = -0.0525538	descr = N_Gram_GGCAG
cnt = 356	feature = 898	correl = 0.0312327	descr = N_Gram_TTCCT
cnt = 357	feature = 229	correl = -0.0365522	descr = N_Gram_ACGT
cnt = 358	feature = 47	correl = -0.0464534	descr = Position_Specific_Bin_Base_16_Base_C
cnt = 359	feature = 283	correl = 0.0700084	descr = N_Gram_ATATT
cnt = 360	feature = 785	correl = 0.0288921	descr = N_Gram_TCAA
cnt = 361	feature = 679	correl = -0.107502	descr = N_Gram_GGTGG
cnt = 362	feature = 214	correl = -0.0291744	descr = N_Gram_ACCC
cnt = 363	feature = 474	correl = 0.0339558	descr = N_Gram_CTAA
cnt = 364	feature = 389	correl = -0.0999543	descr = N_Gram_CCCGA
cnt = 365	feature = 843	correl = 0.0429714	descr = N_Gram_TGCA
cnt = 366	feature = 839	correl = 0.0279418	descr = N_Gram_TGAG
cnt = 367	feature = 307	correl = 0.0516734	descr = N_Gram_ATTA
cnt = 368	feature = 556	correl = 0.0325716	descr = N_Gram_GATA
cnt = 369	feature = 358	correl = 0.0754686	descr = N_Gram_CATCT
cnt = 370	feature = 815	correl = 0.0441174	descr = N_Gram_TCGT
cnt = 371	feature = 494	correl = 0.0386658	descr = N_Gram_CTCT
cnt = 372	feature = 438	correl = -0.0355033	descr = N_Gram_CGCA
cnt = 373	feature = 864	correl = -0.0686388	descr = N_Gram_TGGGG
cnt = 374	feature = 647	correl = -0.0680363	descr = N_Gram_GGCGC
cnt = 375	feature = 313	correl = 0.0518266	descr = N_Gram_ATTG
cnt = 376	feature = 505	correl = 0.0439419	descr = N_Gram_CTGT
cnt = 377	feature = 916	correl = -0.0249317	descr = N_Gram_TTGGG
cnt = 378	feature = 324	correl = 0.0618926	descr = N_Gram_CAAC
cnt = 379	feature = 708	correl = 0.0352974	descr = N_Gram_GTGA
cnt = 380	feature = 703	correl = 0.0295497	descr = N_Gram_GTCT
cnt = 381	feature = 288	correl = 0.0528521	descr = N_Gram_ATCC
cnt = 382	feature = 867	correl = 0.0517352	descr = N_Gram_TGTA
cnt = 383	feature = 312	correl = 0.0921581	descr = N_Gram_ATTCT
cnt = 384	feature = 277	correl = 0.0459221	descr = N_Gram_ATAG
cnt = 385	feature = 671	correl = 0.0314753	descr = N_Gram_GGTA
cnt = 386	feature = 70	correl = 0.0559657	descr = Gibbs_of_Target_Sequence__Pos_5_Step_1
cnt = 387	feature = 884	correl = 0.0590672	descr = N_Gram_TTAG
cnt = 388	feature = 911	correl = 0.0286243	descr = N_Gram_TTGC
cnt = 389	feature = 650	correl = -0.0584427	descr = N_Gram_GGCT
cnt = 390	feature = 567	correl = -0.0462401	descr = N_Gram_GCAA
cnt = 391	feature = 542	correl = 0.027543	descr = N_Gram_GACT
cnt = 392	feature = 401	correl = -0.0409677	descr = N_Gram_CCGC
cnt = 393	feature = 680	correl = -0.0357018	descr = N_Gram_GGTT
cnt = 394	feature = 250	correl = 0.0233902	descr = N_Gram_AGCA
cnt = 395	feature = 66	correl = 0.0882252	descr = Gibbs_of_Target_Sequence__Pos_0_Step_1
cnt = 396	feature = 735	correl = 0.0681045	descr = N_Gram_TAAG
cnt = 397	feature = 536	correl = -0.0758617	descr = N_Gram_GACC
cnt = 398	feature = 558	correl = -0.0513082	descr = N_Gram_GATG
cnt = 399	feature = 899	correl = 0.0311282	descr = N_Gram_TTCG
cnt = 400	feature = 616	correl = -0.0360442	descr = N_Gram_GCTG
cnt = 401	feature = 263	correl = -0.0448993	descr = N_Gram_AGGG
cnt = 402	feature = 794	correl = 0.0293761	descr = N_Gram_TCCA
cnt = 403	feature = 751	correl = 0.0496689	descr = N_Gram_TACT
cnt = 404	feature = 303	correl = -0.0476658	descr = N_Gram_ATGG
cnt = 405	feature = 480	correl = 0.0585513	descr = N_Gram_CTAG
cnt = 406	feature = 743	correl = 0.0578635	descr = N_Gram_TACA
cnt = 407	feature = 491	correl = -0.0715788	descr = N_Gram_CTCG
cnt = 408	feature = 529	correl = 0.059996	descr = N_Gram_GAAT
cnt = 409	feature = 773	correl = 0.0602763	descr = N_Gram_TATC
cnt = 410	feature = 589	correl = -0.0317639	descr = N_Gram_GCCG
cnt = 411	feature = 633	correl = -0.0585402	descr = N_Gram_GGAG
cnt = 412	feature = 684	correl = 0.0432445	descr = N_Gram_GTAA
cnt = 413	feature = 69	correl = 0.104712	descr = Gibbs_of_Target_Sequence__Pos_4_Step_1
cnt = 414	feature = 384	correl = -0.09069	descr = N_Gram_CCCC
cnt = 415	feature = 68	correl = -0.154217	descr = Gibbs_of_Target_Sequence__Pos_2_Step_1
cnt = 416	feature = 856	correl = 0.0218742	descr = N_Gram_TGGA
cnt = 417	feature = 347	correl = -0.0475995	descr = N_Gram_CAGC
cnt = 418	feature = 336	correl = -0.0676452	descr = N_Gram_CACG
cnt = 419	feature = 791	correl = 0.0558295	descr = N_Gram_TCAT
cnt = 420	feature = 483	correl = 0.0476722	descr = N_Gram_CTAT
cnt = 421	feature = 755	correl = 0.0542345	descr = N_Gram_TAGA
cnt = 422	feature = 929	correl = 0.0827832	descr = N_Gram_TTTG
cnt = 423	feature = 654	correl = -0.0850223	descr = N_Gram_GGGA
cnt = 424	feature = 924	correl = 0.0383309	descr = N_Gram_TTTA
cnt = 425	feature = 421	correl = 0.025562	descr = N_Gram_CCTT
cnt = 426	feature = 826	correl = 0.0809043	descr = N_Gram_TCTG
cnt = 427	feature = 669	correl = -0.0935417	descr = N_Gram_GGGTG
cnt = 428	feature = 67	correl = -0.0287526	descr = Gibbs_of_Target_Sequence__Pos_1_Step_1
cnt = 429	feature = 926	correl = 0.056435	descr = N_Gram_TTTC
cnt = 430	feature = 206	correl = 0.073167	descr = N_Gram_ACAT
cnt = 431	feature = 392	correl = -0.0694441	descr = N_Gram_CCCT
cnt = 432	feature = 550	correl = -0.0621481	descr = N_Gram_GAGG
cnt = 433	feature = 525	correl = -0.0305174	descr = N_Gram_GAAG
cnt = 434	feature = 768	correl = 0.0705929	descr = N_Gram_TATA
cnt = 435	feature = 81	correl = 0.110592	descr = Gibbs_of_Target_Sequence__Pos_17_Step_1
cnt = 436	feature = 724	correl = -0.0541058	descr = N_Gram_GTTG
cnt = 437	feature = 639	correl = -0.0743972	descr = N_Gram_GGCA
cnt = 438	feature = 822	correl = 0.0672263	descr = N_Gram_TCTC
cnt = 439	feature = 596	correl = -0.0651235	descr = N_Gram_GCGC
cnt = 440	feature = 642	correl = -0.122103	descr = N_Gram_GGCC
cnt = 441	feature = 624	correl = -0.0317003	descr = N_Gram_GGAA
cnt = 442	feature = 462	correl = -0.0492925	descr = N_Gram_CGT
cnt = 443	feature = 510	correl = 0.0491667	descr = N_Gram_CTTC
cnt = 444	feature = 78	correl = 0.148402	descr = Gibbs_of_Target_Sequence__Pos_14_Step_1
cnt = 445	feature = 695	correl = -0.0830447	descr = N_Gram_GTCC
cnt = 446	feature = 499	correl = -0.0326022	descr = N_Gram_CTGC
cnt = 447	feature = 811	correl = -0.0453513	descr = N_Gram_TCGG
cnt = 448	feature = 412	correl = -0.0882423	descr = N_Gram_CCTC
cnt = 449	feature = 600	correl = -0.102743	descr = N_Gram_GCGG
cnt = 450	feature = 858	correl = -0.091349	descr = N_Gram_TGGC
cnt = 451	feature = 875	correl = 0.076972	descr = N_Gram_TGTT
cnt = 452	feature = 396	correl = -0.100816	descr = N_Gram_CCGA
cnt = 453	feature = 268	correl = 0.0352694	descr = N_Gram_AGT
cnt = 454	feature = 662	correl = -0.0947679	descr = N_Gram_GGGG
cnt = 455	feature = 310	correl = 0.0804628	descr = N_Gram_ATTC
cnt = 456	feature = 77	correl = 0.13154	descr = Gibbs_of_Target_Sequence__Pos_13_Step_1
cnt = 457	feature = 71	correl = 0.101006	descr = Gibbs_of_Target_Sequence__Pos_6_Step_1
cnt = 458	feature = 74	correl = 0.110939	descr = Gibbs_of_Target_Sequence__Pos_9_Step_1
cnt = 459	feature = 76	correl = 0.0481381	descr = Gibbs_of_Target_Sequence__Pos_11_Step_1
cnt = 460	feature = 231	correl = 0.035948	descr = N_Gram_ACT
cnt = 461	feature = 818	correl = 0.0748774	descr = N_Gram_TCTA
cnt = 462	feature = 796	correl = -0.0527372	descr = N_Gram_TCCC
cnt = 463	feature = 683	correl = 0.0464486	descr = N_Gram_GTA
cnt = 464	feature = 82	correl = 0.201542	descr = Gibbs_of_Target_Sequence__Pos_18_Step_1
cnt = 465	feature = 779	correl = 0.0742429	descr = N_Gram_TATT
cnt = 466	feature = 220	correl = -0.0728226	descr = N_Gram_ACG
cnt = 467	feature = 210	correl = -0.0371794	descr = N_Gram_ACC
cnt = 468	feature = 80	correl = 0.139503	descr = Gibbs_of_Target_Sequence__Pos_16_Step_1
cnt = 469	feature = 676	correl = -0.0979986	descr = N_Gram_GGTG
cnt = 470	feature = 584	correl = -0.151281	descr = N_Gram_GCCC
cnt = 471	feature = 646	correl = -0.11501	descr = N_Gram_GGCG
cnt = 472	feature = 657	correl = -0.126764	descr = N_Gram_GGGC
cnt = 473	feature = 834	correl = 0.06505	descr = N_Gram_TGA
cnt = 474	feature = 75	correl = 0.130166	descr = Gibbs_of_Target_Sequence__Pos_10_Step_1
cnt = 475	feature = 72	correl = 0.155333	descr = Gibbs_of_Target_Sequence__Pos_7_Step_1
cnt = 476	feature = 707	correl = -0.0326722	descr = N_Gram_GTG
cnt = 477	feature = 451	correl = -0.12991	descr = N_Gram_CGGC
cnt = 478	feature = 284	correl = 0.0678223	descr = N_Gram_ATC
cnt = 479	feature = 666	correl = -0.0628313	descr = N_Gram_GGGT
cnt = 480	feature = 317	correl = 0.0437372	descr = N_Gram_ATTT
cnt = 481	feature = 804	correl = 0.0330518	descr = N_Gram_TCG
cnt = 482	feature = 79	correl = 0.103722	descr = Gibbs_of_Target_Sequence__Pos_15_Step_1
cnt = 483	feature = 321	correl = 0.0230287	descr = N_Gram_CAA
cnt = 484	feature = 366	correl = -0.0722358	descr = N_Gram_CCA
cnt = 485	feature = 354	correl = 0.0701502	descr = N_Gram_CAT
cnt = 486	feature = 566	correl = -0.0475758	descr = N_Gram_GCA
cnt = 487	feature = 879	correl = 0.0843972	descr = N_Gram_TTA
cnt = 488	feature = 907	correl = 0.094325	descr = N_Gram_TTG
cnt = 489	feature = 275	correl = 0.0611281	descr = N_Gram_ATA
cnt = 490	feature = 473	correl = 0.102908	descr = N_Gram_CTA
cnt = 491	feature = 580	correl = -0.124043	descr = N_Gram_GCC
cnt = 492	feature = 892	correl = 0.097904	descr = N_Gram_TTC
cnt = 493	feature = 595	correl = -0.105737	descr = N_Gram_GCG
cnt = 494	feature = 767	correl = 0.124041	descr = N_Gram_TAT
cnt = 495	feature = 653	correl = -0.138931	descr = N_Gram_GGG
cnt = 496	feature = 449	correl = -0.116375	descr = N_Gram_CGG
cnt = 497	feature = 638	correl = -0.181392	descr = N_Gram_GGC
cnt = 498	feature = 622	correl = -0.113565	descr = N_Gram_GG
cnt = 499	feature = 878	correl = 0.155564	descr = N_Gram_TT
cnt = 500	feature = 365	correl = -0.0852732	descr = N_Gram_CC
cnt = 501	feature = 565	correl = -0.127803	descr = N_Gram_GC
cnt = 502	feature = 274	correl = 0.121207	descr = N_Gram_AT
cnt = 503	feature = 424	correl = -0.0976667	descr = N_Gram_CG
cnt = 504	feature = 729	correl = 0.176941	descr = N_Gram_TA
cnt = 505	feature = 65	correl = 0.293816	descr = Gibbs_of_Target_Sequence_
num rows = 2188
num_elements = 1107128
..*
optimization finished, #iter = 2260
nu = 0.231588
obj = -39.313259, rho = -0.741759
nSV = 992, nBSV = 186
num rows = 243
num_elements = 122958
*
optimization finished, #iter = 173
nu = 0.192529
obj = -4.375382, rho = -0.715587
nSV = 123, nBSV = 8
..*
optimization finished, #iter = 2260
nu = 0.231588
obj = -39.313259, rho = -0.741759
nSV = 992, nBSV = 186
CFS merit scores = 1.35829
CFS merit scores = 1.59756
CFS merit scores = 1.85335
CFS merit scores = 2.08062
CFS merit scores = 2.29189
CFS merit scores = 2.47653
CFS merit scores = 2.64704
CFS merit scores = 2.80643
CFS merit scores = 2.95506
CFS merit scores = 3.09327
CFS merit scores = 3.22391
CFS merit scores = 3.34648
CFS merit scores = 3.46305
CFS merit scores = 3.57427
CFS merit scores = 3.68038
CFS merit scores = 3.78143
CFS merit scores = 3.87829
CFS merit scores = 3.97167
CFS merit scores = 4.06223
CFS merit scores = 4.15033
CFS merit scores = 4.23561
CFS merit scores = 4.31789
CFS merit scores = 4.39786
CFS merit scores = 4.47432
CFS merit scores = 4.54801
CFS merit scores = 4.61973
CFS merit scores = 4.68835
CFS merit scores = 4.75529
CFS merit scores = 4.82025
CFS merit scores = 4.88268
CFS merit scores = 4.94288
CFS merit scores = 4.99946
CFS merit scores = 5.05519
CFS merit scores = 5.10839
CFS merit scores = 5.15914
CFS merit scores = 5.20774
CFS merit scores = 5.25502
CFS merit scores = 5.30065
CFS merit scores = 5.34518
CFS merit scores = 5.38792
CFS merit scores = 5.42903
CFS merit scores = 5.46932
CFS merit scores = 5.50874
CFS merit scores = 5.54583
CFS merit scores = 5.58154
CFS merit scores = 5.61639
CFS merit scores = 5.65064
CFS merit scores = 5.68208
CFS merit scores = 5.7128
CFS merit scores = 5.74309
CFS merit scores = 5.77276
CFS merit scores = 5.79787
CFS merit scores = 5.82227
CFS merit scores = 5.84571
CFS merit scores = 5.86906
CFS merit scores = 5.89134
CFS merit scores = 5.91322
CFS merit scores = 5.93437
CFS merit scores = 5.95419
CFS merit scores = 5.97361
CFS merit scores = 5.99254
CFS merit scores = 6.01098
CFS merit scores = 6.02879
CFS merit scores = 6.04614
CFS merit scores = 6.06278
CFS merit scores = 6.07884
CFS merit scores = 6.09385
CFS merit scores = 6.10856
CFS merit scores = 6.12269
CFS merit scores = 6.13622
CFS merit scores = 6.14975
CFS merit scores = 6.16219
CFS merit scores = 6.17454
CFS merit scores = 6.18689
CFS merit scores = 6.19915
CFS merit scores = 6.21096
CFS merit scores = 6.22254
CFS merit scores = 6.23405
CFS merit scores = 6.24552
CFS merit scores = 6.25644
CFS merit scores = 6.26717
CFS merit scores = 6.27682
CFS merit scores = 6.2853
CFS merit scores = 6.29357
CFS merit scores = 6.30173
CFS merit scores = 6.31011
CFS merit scores = 6.31821
CFS merit scores = 6.32595
CFS merit scores = 6.33343
CFS merit scores = 6.34067
CFS merit scores = 6.34731
CFS merit scores = 6.35367
CFS merit scores = 6.35991
CFS merit scores = 6.3662
CFS merit scores = 6.37192
CFS merit scores = 6.37739
CFS merit scores = 6.38261
CFS merit scores = 6.38802
CFS merit scores = 6.39256
CFS merit scores = 6.39717
CFS merit scores = 6.40117
CFS merit scores = 6.40529
CFS merit scores = 6.40912
CFS merit scores = 6.41207
CFS merit scores = 6.41477
CFS merit scores = 6.41748
CFS merit scores = 6.4203
CFS merit scores = 6.42295
CFS merit scores = 6.42559
CFS merit scores = 6.42811
CFS merit scores = 6.43035
CFS merit scores = 6.43274
CFS merit scores = 6.43476
CFS merit scores = 6.43689
CFS merit scores = 6.43914
CFS merit scores = 6.44094
CFS merit scores = 6.44264
CFS merit scores = 6.44447
CFS merit scores = 6.44645
CFS merit scores = 6.4483
CFS merit scores = 6.44963
CFS merit scores = 6.45107
CFS merit scores = 6.45254
CFS merit scores = 6.45419
CFS merit scores = 6.456
CFS merit scores = 6.45761
CFS merit scores = 6.4591
CFS merit scores = 6.46031
CFS merit scores = 6.46183
CFS merit scores = 6.46319
CFS merit scores = 6.46453
CFS merit scores = 6.46585
CFS merit scores = 6.4672
CFS merit scores = 6.4684
CFS merit scores = 6.4696
CFS merit scores = 6.47065
CFS merit scores = 6.47144
CFS merit scores = 6.4722
CFS merit scores = 6.47312
CFS merit scores = 6.47373
CFS merit scores = 6.47449
CFS merit scores = 6.47537
CFS merit scores = 6.47621
CFS merit scores = 6.47702
CFS merit scores = 6.47757
CFS merit scores = 6.47814
CFS merit scores = 6.47864
CFS merit scores = 6.47936
CFS merit scores = 6.47965
CFS merit scores = 6.48002
CFS merit scores = 6.48025
CFS merit scores = 6.4805
CFS merit scores = 6.48036
CFS merit scores = 6.48044
CFS merit scores = 6.48055
CFS merit scores = 6.48066
CFS merit scores = 6.4808
CFS merit scores = 6.48088
CFS merit scores = 6.48114
CFS merit scores = 6.48116
CFS merit scores = 6.48136
CFS merit scores = 6.48144
CFS merit scores = 6.4816
CFS merit scores = 6.4817
CFS merit scores = 6.48168
CFS merit scores = 6.48171
CFS merit scores = 6.48154
CFS merit scores = 6.48144
CFS merit scores = 6.48111
CFS merit scores = 6.48087
CFS merit scores = 6.48048
CFS merit scores = 6.48002
CFS merit scores = 6.47946
CFS merit scores = 6.47885
CFS merit scores = 6.47831
CFS merit scores = 6.47779
CFS merit scores = 6.47707
CFS merit scores = 6.47634
CFS merit scores = 6.47571
CFS merit scores = 6.47509
CFS merit scores = 6.47449
CFS merit scores = 6.47381
CFS merit scores = 6.47312
CFS merit scores = 6.47235
CFS merit scores = 6.47143
CFS merit scores = 6.47053
CFS merit scores = 6.4695
CFS merit scores = 6.4685
CFS merit scores = 6.46739
CFS merit scores = 6.46631
CFS merit scores = 6.4651
CFS merit scores = 6.46395
CFS merit scores = 6.4628
CFS merit scores = 6.46166
CFS merit scores = 6.46059
CFS merit scores = 6.45957
CFS merit scores = 6.45863
CFS merit scores = 6.45769
CFS merit scores = 6.4567
CFS merit scores = 6.45566
CFS merit scores = 6.45466
CFS merit scores = 6.45354
CFS merit scores = 6.45236
CFS merit scores = 6.45136
CFS merit scores = 6.4503
CFS merit scores = 6.44928
CFS merit scores = 6.44813
CFS merit scores = 6.44675
CFS merit scores = 6.44532
CFS merit scores = 6.44394
CFS merit scores = 6.44255
CFS merit scores = 6.44126
CFS merit scores = 6.44002
CFS merit scores = 6.43884
CFS merit scores = 6.43764
CFS merit scores = 6.43649
CFS merit scores = 6.43535
CFS merit scores = 6.43419
CFS merit scores = 6.43299
CFS merit scores = 6.43191
CFS merit scores = 6.43086
CFS merit scores = 6.42987
CFS merit scores = 6.42874
CFS merit scores = 6.42741
CFS merit scores = 6.42607
CFS merit scores = 6.42475
CFS merit scores = 6.42328
CFS merit scores = 6.42191
CFS merit scores = 6.42053
CFS merit scores = 6.4191
CFS merit scores = 6.41761
CFS merit scores = 6.41603
CFS merit scores = 6.41446
CFS merit scores = 6.41297
CFS merit scores = 6.41148
CFS merit scores = 6.40993
CFS merit scores = 6.40822
CFS merit scores = 6.40656
CFS merit scores = 6.4049
CFS merit scores = 6.40329
CFS merit scores = 6.40172
CFS merit scores = 6.40011
CFS merit scores = 6.39855
CFS merit scores = 6.39683
CFS merit scores = 6.39515
CFS merit scores = 6.39344
CFS merit scores = 6.39171
CFS merit scores = 6.39001
CFS merit scores = 6.38832
CFS merit scores = 6.38652
CFS merit scores = 6.38468
CFS merit scores = 6.3829
CFS merit scores = 6.38123
CFS merit scores = 6.37956
CFS merit scores = 6.37791
CFS merit scores = 6.37619
CFS merit scores = 6.37443
CFS merit scores = 6.37271
CFS merit scores = 6.3709
CFS merit scores = 6.36913
CFS merit scores = 6.36738
CFS merit scores = 6.3656
CFS merit scores = 6.36387
CFS merit scores = 6.36207
CFS merit scores = 6.3602
CFS merit scores = 6.35831
CFS merit scores = 6.35639
CFS merit scores = 6.35454
CFS merit scores = 6.35265
CFS merit scores = 6.35071
CFS merit scores = 6.34887
CFS merit scores = 6.34706
CFS merit scores = 6.34502
CFS merit scores = 6.34299
CFS merit scores = 6.34097
CFS merit scores = 6.33895
CFS merit scores = 6.33699
CFS merit scores = 6.33501
CFS merit scores = 6.33308
CFS merit scores = 6.33107
CFS merit scores = 6.32902
CFS merit scores = 6.32699
CFS merit scores = 6.32499
CFS merit scores = 6.32291
CFS merit scores = 6.32089
CFS merit scores = 6.31893
CFS merit scores = 6.31697
CFS merit scores = 6.31498
CFS merit scores = 6.31281
CFS merit scores = 6.31063
CFS merit scores = 6.30845
CFS merit scores = 6.30626
CFS merit scores = 6.30411
CFS merit scores = 6.30204
CFS merit scores = 6.29991
CFS merit scores = 6.29762
CFS merit scores = 6.29529
CFS merit scores = 6.29298
CFS merit scores = 6.29064
CFS merit scores = 6.28839
CFS merit scores = 6.28604
CFS merit scores = 6.28369
CFS merit scores = 6.28138
CFS merit scores = 6.27909
CFS merit scores = 6.27684
CFS merit scores = 6.27459
CFS merit scores = 6.27216
CFS merit scores = 6.26976
CFS merit scores = 6.26737
CFS merit scores = 6.26502
CFS merit scores = 6.26273
CFS merit scores = 6.2603
CFS merit scores = 6.25789
CFS merit scores = 6.25542
CFS merit scores = 6.25298
CFS merit scores = 6.25057
CFS merit scores = 6.24814
CFS merit scores = 6.24577
CFS merit scores = 6.24335
CFS merit scores = 6.241
CFS merit scores = 6.23844
CFS merit scores = 6.2358
CFS merit scores = 6.23319
CFS merit scores = 6.23054
CFS merit scores = 6.22793
CFS merit scores = 6.22521
CFS merit scores = 6.22246
CFS merit scores = 6.21975
CFS merit scores = 6.21703
CFS merit scores = 6.21425
CFS merit scores = 6.21141
CFS merit scores = 6.20857
CFS merit scores = 6.20566
CFS merit scores = 6.20277
CFS merit scores = 6.19982
CFS merit scores = 6.19685
CFS merit scores = 6.19382
CFS merit scores = 6.19081
CFS merit scores = 6.18782
CFS merit scores = 6.1847
CFS merit scores = 6.18163
CFS merit scores = 6.17854
CFS merit scores = 6.17551
CFS merit scores = 6.17246
CFS merit scores = 6.16931
CFS merit scores = 6.1662
CFS merit scores = 6.16312
CFS merit scores = 6.16008
CFS merit scores = 6.15695
CFS merit scores = 6.15385
CFS merit scores = 6.15072
CFS merit scores = 6.14759
CFS merit scores = 6.14443
CFS merit scores = 6.14125
CFS merit scores = 6.1381
CFS merit scores = 6.1348
CFS merit scores = 6.13149
CFS merit scores = 6.12816
CFS merit scores = 6.12489
CFS merit scores = 6.12161
CFS merit scores = 6.11834
CFS merit scores = 6.11513
CFS merit scores = 6.11195
CFS merit scores = 6.10866
CFS merit scores = 6.10533
CFS merit scores = 6.10205
CFS merit scores = 6.09873
CFS merit scores = 6.09534
CFS merit scores = 6.09203
CFS merit scores = 6.08864
CFS merit scores = 6.08531
CFS merit scores = 6.08188
CFS merit scores = 6.07843
CFS merit scores = 6.07486
CFS merit scores = 6.07126
CFS merit scores = 6.0677
CFS merit scores = 6.06413
CFS merit scores = 6.06062
CFS merit scores = 6.05705
CFS merit scores = 6.0534
CFS merit scores = 6.04965
CFS merit scores = 6.04585
CFS merit scores = 6.04207
CFS merit scores = 6.03824
CFS merit scores = 6.03445
CFS merit scores = 6.03072
CFS merit scores = 6.027
CFS merit scores = 6.02323
CFS merit scores = 6.01951
CFS merit scores = 6.0158
CFS merit scores = 6.01205
CFS merit scores = 6.00832
CFS merit scores = 6.00449
CFS merit scores = 6.00071
CFS merit scores = 5.9969
CFS merit scores = 5.99307
CFS merit scores = 5.9893
CFS merit scores = 5.98545
CFS merit scores = 5.98162
CFS merit scores = 5.97776
CFS merit scores = 5.97391
CFS merit scores = 5.97005
CFS merit scores = 5.96618
CFS merit scores = 5.96233
CFS merit scores = 5.95846
CFS merit scores = 5.95447
CFS merit scores = 5.95051
CFS merit scores = 5.94658
CFS merit scores = 5.94269
CFS merit scores = 5.93866
CFS merit scores = 5.93459
CFS merit scores = 5.93051
CFS merit scores = 5.92647
CFS merit scores = 5.92248
CFS merit scores = 5.91852
CFS merit scores = 5.91457
CFS merit scores = 5.91057
CFS merit scores = 5.90659
CFS merit scores = 5.90261
CFS merit scores = 5.89857
CFS merit scores = 5.89461
CFS merit scores = 5.89058
CFS merit scores = 5.88643
CFS merit scores = 5.88228
CFS merit scores = 5.87819
CFS merit scores = 5.87408
CFS merit scores = 5.86994
CFS merit scores = 5.86583
CFS merit scores = 5.86164
CFS merit scores = 5.85737
CFS merit scores = 5.85305
CFS merit scores = 5.84852
CFS merit scores = 5.84398
CFS merit scores = 5.83946
CFS merit scores = 5.83492
CFS merit scores = 5.83038
CFS merit scores = 5.82579
CFS merit scores = 5.82119
CFS merit scores = 5.81662
CFS merit scores = 5.81193
CFS merit scores = 5.80717
CFS merit scores = 5.80243
CFS merit scores = 5.79739
CFS merit scores = 5.7922
CFS merit scores = 5.78699
CFS merit scores = 5.78181
CFS merit scores = 5.77662
CFS merit scores = 5.7715
CFS merit scores = 5.76642
CFS merit scores = 5.7613
CFS merit scores = 5.75617
CFS merit scores = 5.75095
CFS merit scores = 5.74558
CFS merit scores = 5.74019
CFS merit scores = 5.73482
CFS merit scores = 5.72948
CFS merit scores = 5.72408
CFS merit scores = 5.71863
CFS merit scores = 5.71318
CFS merit scores = 5.70765
CFS merit scores = 5.70216
CFS merit scores = 5.69656
CFS merit scores = 5.69097
CFS merit scores = 5.68527
CFS merit scores = 5.67957
CFS merit scores = 5.67392
CFS merit scores = 5.66818
CFS merit scores = 5.66243
CFS merit scores = 5.65668
CFS merit scores = 5.65065
CFS merit scores = 5.64459
CFS merit scores = 5.63854
CFS merit scores = 5.6324
CFS merit scores = 5.626
CFS merit scores = 5.61953
CFS merit scores = 5.61301
CFS merit scores = 5.60646
CFS merit scores = 5.5996
CFS merit scores = 5.59265
CFS merit scores = 5.58575
CFS merit scores = 5.57871
CFS merit scores = 5.57156
CFS merit scores = 5.5643
CFS merit scores = 5.55693
CFS merit scores = 5.54905
CFS merit scores = 5.54119
CFS merit scores = 5.53339
CFS merit scores = 5.52549
CFS merit scores = 5.51758
CFS merit scores = 5.50919
CFS merit scores = 5.50045
CFS merit scores = 5.48953
CFS merit scores = 5.47852
CFS merit scores = 5.46602
CFS merit scores = 5.44073
cnt = 1	feature = 64	correl = 0.358287	descr = Position_Specific_Bin_Base_20_Base_A
cnt = 2	feature = 60	correl = 0.178366	descr = Position_Specific_Bin_Base_19_Base_A
cnt = 3	feature = 2	correl = -0.146576	descr = Position_Specific_Bin_Base_0_Base_G
cnt = 4	feature = 14	correl = -0.0712411	descr = Position_Specific_Bin_Base_4_Base_C
cnt = 5	feature = 8	correl = 0.126725	descr = Position_Specific_Bin_Base_2_Base_G
cnt = 6	feature = 663	correl = 0.0620852	descr = N_Gram_GGTAA
cnt = 7	feature = 904	correl = 0.0286517	descr = N_Gram_TTTAC
cnt = 8	feature = 326	correl = 0.0225991	descr = N_Gram_CAACC
cnt = 9	feature = 592	correl = -0.0235706	descr = N_Gram_GCGAA
cnt = 10	feature = 414	correl = 0.0260575	descr = N_Gram_CCTAG
cnt = 11	feature = 39	correl = -0.0232311	descr = Position_Specific_Bin_Base_12_Base_C
cnt = 12	feature = 432	correl = -0.029736	descr = N_Gram_CGAGT
cnt = 13	feature = 794	correl = -0.0271513	descr = N_Gram_TCGCG
cnt = 14	feature = 337	correl = -0.0329156	descr = N_Gram_CACGG
cnt = 15	feature = 436	correl = -0.0333836	descr = N_Gram_CGCAA
cnt = 16	feature = 750	correl = 0.0287432	descr = N_Gram_TAGGG
cnt = 17	feature = 433	correl = -0.0313113	descr = N_Gram_CGATA
cnt = 18	feature = 214	correl = -0.0244272	descr = N_Gram_ACCAA
cnt = 19	feature = 871	correl = 0.0535966	descr = N_Gram_TTAGT
cnt = 20	feature = 734	correl = 0.0294449	descr = N_Gram_TACCG
cnt = 21	feature = 723	correl = 0.0299884	descr = N_Gram_TAACT
cnt = 22	feature = 536	correl = 0.0757219	descr = N_Gram_GACTA
cnt = 23	feature = 462	correl = 0.0291085	descr = N_Gram_CGTCT
cnt = 24	feature = 461	correl = -0.0509989	descr = N_Gram_CGTCG
cnt = 25	feature = 557	correl = 0.0533124	descr = N_Gram_GATTG
cnt = 26	feature = 449	correl = -0.103508	descr = N_Gram_CGGCG
cnt = 27	feature = 881	correl = 0.0229055	descr = N_Gram_TTCGC
cnt = 28	feature = 863	correl = -0.0244488	descr = N_Gram_TTAAT
cnt = 29	feature = 529	correl = 0.0239801	descr = N_Gram_GACAT
cnt = 30	feature = 217	correl = -0.0281603	descr = N_Gram_ACCCC
cnt = 31	feature = 481	correl = 0.0361821	descr = N_Gram_CTATG
cnt = 32	feature = 736	correl = -0.0518536	descr = N_Gram_TACGT
cnt = 33	feature = 413	correl = 0.0718275	descr = N_Gram_CCTAA
cnt = 34	feature = 313	correl = 0.0377887	descr = N_Gram_ATTCG
cnt = 35	feature = 618	correl = -0.0253449	descr = N_Gram_GGAAA
cnt = 36	feature = 678	correl = -0.0406309	descr = N_Gram_GTAAT
cnt = 37	feature = 540	correl = -0.0254665	descr = N_Gram_GAGAT
cnt = 38	feature = 755	correl = 0.0277192	descr = N_Gram_TATAC
cnt = 39	feature = 505	correl = 0.0293623	descr = N_Gram_CTTAG
cnt = 40	feature = 430	correl = -0.0414653	descr = N_Gram_CGACG
cnt = 41	feature = 772	correl = 0.0275011	descr = N_Gram_TCACT
cnt = 42	feature = 221	correl = -0.0403145	descr = N_Gram_ACGAA
cnt = 43	feature = 572	correl = -0.0408481	descr = N_Gram_GCATA
cnt = 44	feature = 482	correl = -0.0229229	descr = N_Gram_CTATT
cnt = 45	feature = 746	correl = 0.0513087	descr = N_Gram_TAGCA
cnt = 46	feature = 795	correl = 0.0465539	descr = N_Gram_TCGCT
cnt = 47	feature = 479	correl = 0.0522265	descr = N_Gram_CTATA
cnt = 48	feature = 480	correl = 0.0221626	descr = N_Gram_CTATC
cnt = 49	feature = 622	correl = -0.0527056	descr = N_Gram_GGACC
cnt = 50	feature = 672	correl = -0.0457738	descr = N_Gram_GGTTA
cnt = 51	feature = 311	correl = 0.0785075	descr = N_Gram_ATTAT
cnt = 52	feature = 562	correl = 0.0473434	descr = N_Gram_GCAAC
cnt = 53	feature = 614	correl = -0.0537076	descr = N_Gram_GCTTT
cnt = 54	feature = 565	correl = -0.0520765	descr = N_Gram_GCACC
cnt = 55	feature = 689	correl = -0.0240666	descr = N_Gram_GTCGA
cnt = 56	feature = 537	correl = -0.03471	descr = N_Gram_GACTC
cnt = 57	feature = 396	correl = -0.0350515	descr = N_Gram_CCCGG
cnt = 58	feature = 805	correl = 0.0485753	descr = N_Gram_TCTAC
cnt = 59	feature = 264	correl = 0.0231256	descr = N_Gram_AGGGG
cnt = 60	feature = 771	correl = -0.02882	descr = N_Gram_TCACG
cnt = 61	feature = 442	correl = -0.0548557	descr = N_Gram_CGCGT
cnt = 62	feature = 707	correl = 0.0267682	descr = N_Gram_GTGTG
cnt = 63	feature = 288	correl = -0.026094	descr = N_Gram_ATCCC
cnt = 64	feature = 610	correl = -0.0304918	descr = N_Gram_GCTGA
cnt = 65	feature = 802	correl = 0.0984104	descr = N_Gram_TCGTG
cnt = 66	feature = 620	correl = 0.0329454	descr = N_Gram_GGAAT
cnt = 67	feature = 345	correl = -0.0475207	descr = N_Gram_CAGAG
cnt = 68	feature = 527	correl = 0.0483509	descr = N_Gram_GACAA
cnt = 69	feature = 605	correl = -0.0725996	descr = N_Gram_GCGTT
cnt = 70	feature = 852	correl = 0.035643	descr = N_Gram_TGTAT
cnt = 71	feature = 491	correl = 0.0339955	descr = N_Gram_CTCTA
cnt = 72	feature = 232	correl = 0.0254921	descr = N_Gram_ACTAG
cnt = 73	feature = 586	correl = -0.0222845	descr = N_Gram_GCCGG
cnt = 74	feature = 769	correl = 0.0410459	descr = N_Gram_TCAAC
cnt = 75	feature = 355	correl = -0.0527381	descr = N_Gram_CATAA
cnt = 76	feature = 438	correl = -0.0305706	descr = N_Gram_CGCCC
cnt = 77	feature = 327	correl = 0.0393847	descr = N_Gram_CAAGC
cnt = 78	feature = 774	correl = 0.0310575	descr = N_Gram_TCAGT
cnt = 79	feature = 759	correl = 0.0522734	descr = N_Gram_TATCG
cnt = 80	feature = 749	correl = 0.0289965	descr = N_Gram_TAGGC
cnt = 81	feature = 263	correl = -0.100463	descr = N_Gram_AGGGC
cnt = 82	feature = 739	correl = 0.0390892	descr = N_Gram_TACTG
cnt = 83	feature = 765	correl = 0.0230802	descr = N_Gram_TATTG
cnt = 84	feature = 718	correl = 0.0237608	descr = N_Gram_GTTTT
cnt = 85	feature = 867	correl = -0.0317417	descr = N_Gram_TTACG
cnt = 86	feature = 404	correl = -0.0482677	descr = N_Gram_CCGAG
cnt = 87	feature = 228	correl = -0.0322178	descr = N_Gram_ACGTT
cnt = 88	feature = 534	correl = -0.0321858	descr = N_Gram_GACGG
cnt = 89	feature = 703	correl = -0.0502878	descr = N_Gram_GTGGG
cnt = 90	feature = 699	correl = -0.0319129	descr = N_Gram_GTGCG
cnt = 91	feature = 593	correl = 0.0306313	descr = N_Gram_GCGAG
cnt = 92	feature = 821	correl = 0.0333067	descr = N_Gram_TGAAC
cnt = 93	feature = 207	correl = 0.0577334	descr = N_Gram_ACAGT
cnt = 94	feature = 489	correl = -0.0385007	descr = N_Gram_CTCGT
cnt = 95	feature = 900	correl = 0.0392185	descr = N_Gram_TTGTG
cnt = 96	feature = 275	correl = 0.0280858	descr = N_Gram_ATAGA
cnt = 97	feature = 403	correl = -0.0492996	descr = N_Gram_CCGAC
cnt = 98	feature = 405	correl = -0.0646231	descr = N_Gram_CCGAT
cnt = 99	feature = 597	correl = -0.0892689	descr = N_Gram_GCGCG
cnt = 100	feature = 370	correl = -0.0248538	descr = N_Gram_CCAAG
cnt = 101	feature = 210	correl = 0.0617391	descr = N_Gram_ACATG
cnt = 102	feature = 316	correl = -0.0343752	descr = N_Gram_ATTGA
cnt = 103	feature = 426	correl = -0.0717836	descr = N_Gram_CGAAG
cnt = 104	feature = 770	correl = 0.0226629	descr = N_Gram_TCACC
cnt = 105	feature = 590	correl = -0.0376121	descr = N_Gram_GCCTT
cnt = 106	feature = 882	correl = 0.0638163	descr = N_Gram_TTCGT
cnt = 107	feature = 270	correl = 0.0419811	descr = N_Gram_AGTGA
cnt = 108	feature = 206	correl = 0.0348917	descr = N_Gram_ACAGC
cnt = 109	feature = 851	correl = 0.0232739	descr = N_Gram_TGTAG
cnt = 110	feature = 54	correl = -0.0514707	descr = Position_Specific_Bin_Base_17_Base_G
cnt = 111	feature = 293	correl = 0.0357411	descr = N_Gram_ATCGC
cnt = 112	feature = 296	correl = 0.0465285	descr = N_Gram_ATCTG
cnt = 113	feature = 256	correl = -0.0225655	descr = N_Gram_AGCGT
cnt = 114	feature = 58	correl = -0.0554315	descr = Position_Specific_Bin_Base_18_Base_G
cnt = 115	feature = 708	correl = 0.0442011	descr = N_Gram_GTGTT
cnt = 116	feature = 631	correl = -0.0642513	descr = N_Gram_GGCAA
cnt = 117	feature = 248	correl = -0.0495905	descr = N_Gram_AGATG
cnt = 118	feature = 791	correl = 0.0307283	descr = N_Gram_TCGAG
cnt = 119	feature = 677	correl = 0.0303263	descr = N_Gram_GTAAG
cnt = 120	feature = 514	correl = -0.0293864	descr = N_Gram_CTTTA
cnt = 121	feature = 336	correl = -0.0293546	descr = N_Gram_CACGA
cnt = 122	feature = 390	correl = -0.0456951	descr = N_Gram_CCCCA
cnt = 123	feature = 284	correl = 0.0227366	descr = N_Gram_ATCAC
cnt = 124	feature = 35	correl = -0.0260274	descr = Position_Specific_Bin_Base_11_Base_C
cnt = 125	feature = 608	correl = 0.0507925	descr = N_Gram_GCTCT
cnt = 126	feature = 43	correl = -0.0360016	descr = Position_Specific_Bin_Base_14_Base_C
cnt = 127	feature = 766	correl = 0.0421281	descr = N_Gram_TATTT
cnt = 128	feature = 714	correl = -0.0324251	descr = N_Gram_GTTGT
cnt = 129	feature = 305	correl = -0.0428955	descr = N_Gram_ATGGG
cnt = 130	feature = 580	correl = -0.0812698	descr = N_Gram_GCCCA
cnt = 131	feature = 265	correl = 0.0938826	descr = N_Gram_AGGTA
cnt = 132	feature = 493	correl = -0.0256357	descr = N_Gram_CTGAA
cnt = 133	feature = 641	correl = -0.0794484	descr = N_Gram_GGCGG
cnt = 134	feature = 865	correl = 0.0627583	descr = N_Gram_TTACA
cnt = 135	feature = 632	correl = -0.0245577	descr = N_Gram_GGCAC
cnt = 136	feature = 67	correl = 0.116276	descr = Position_Specific_Bin_Base_20_Base_T
cnt = 137	feature = 240	correl = 0.0347361	descr = N_Gram_AGAAT
cnt = 138	feature = 17	correl = 0.025947	descr = Position_Specific_Bin_Base_6_Base_A
cnt = 139	feature = 516	correl = -0.0214701	descr = N_Gram_GAAAA
cnt = 140	feature = 798	correl = -0.0289937	descr = N_Gram_TCGGC
cnt = 141	feature = 735	correl = -0.0373721	descr = N_Gram_TACG
cnt = 142	feature = 738	correl = 0.0697023	descr = N_Gram_TACTA
cnt = 143	feature = 244	correl = -0.027904	descr = N_Gram_AGAGA
cnt = 144	feature = 348	correl = -0.0446723	descr = N_Gram_CAGCC
cnt = 145	feature = 25	correl = -0.0805312	descr = Position_Specific_Bin_Base_8_Base_C
cnt = 146	feature = 685	correl = -0.0515067	descr = N_Gram_GTCCC
cnt = 147	feature = 6	correl = -0.0487253	descr = Position_Specific_Bin_Base_2_Base_A
cnt = 148	feature = 595	correl = -0.0541316	descr = N_Gram_GCGCA
cnt = 149	feature = 0	correl = 0.0408875	descr = Position_Specific_Bin_Base_0_Base_A
cnt = 150	feature = 855	correl = 0.0290049	descr = N_Gram_TGTCT
cnt = 151	feature = 811	correl = 0.0473143	descr = N_Gram_TCTCT
cnt = 152	feature = 702	correl = -0.097727	descr = N_Gram_GTGGC
cnt = 153	feature = 28	correl = -0.0219214	descr = Position_Specific_Bin_Base_9_Base_C
cnt = 154	feature = 238	correl = 0.0410098	descr = N_Gram_ACTTC
cnt = 155	feature = 310	correl = 0.0368814	descr = N_Gram_ATTAG
cnt = 156	feature = 625	correl = -0.0715398	descr = N_Gram_GGAGC
cnt = 157	feature = 706	correl = 0.0236165	descr = N_Gram_GTGTA
cnt = 158	feature = 299	correl = 0.0408196	descr = N_Gram_ATGAG
cnt = 159	feature = 589	correl = -0.0658581	descr = N_Gram_GCCTC
cnt = 160	feature = 914	correl = 0.0308527	descr = N_Gram_TTTTA
cnt = 161	feature = 502	correl = 0.0557513	descr = N_Gram_CTGTT
cnt = 162	feature = 23	correl = 0.0675076	descr = Position_Specific_Bin_Base_7_Base_T
cnt = 163	feature = 578	correl = -0.022042	descr = N_Gram_GCCAT
cnt = 164	feature = 621	correl = 0.028568	descr = N_Gram_GGACA
cnt = 165	feature = 4	correl = -0.095692	descr = Position_Specific_Bin_Base_1_Base_G
cnt = 166	feature = 834	correl = 0.044933	descr = N_Gram_TGCGA
cnt = 167	feature = 277	correl = 0.0399101	descr = N_Gram_ATAGG
cnt = 168	feature = 321	correl = 0.0294269	descr = N_Gram_ATTTG
cnt = 169	feature = 648	correl = -0.0660071	descr = N_Gram_GGGAA
cnt = 170	feature = 62	correl = -0.113957	descr = Position_Specific_Bin_Base_19_Base_G
cnt = 171	feature = 245	correl = -0.0240031	descr = N_Gram_AGAGG
cnt = 172	feature = 654	correl = -0.0328268	descr = N_Gram_GGGCT
cnt = 173	feature = 233	correl = 0.0403478	descr = N_Gram_ACTCT
cnt = 174	feature = 494	correl = -0.0446519	descr = N_Gram_CTGAG
cnt = 175	feature = 725	correl = 0.065277	descr = N_Gram_TAAGA
cnt = 176	feature = 344	correl = -0.0494381	descr = N_Gram_CAGAC
cnt = 177	feature = 16	correl = 0.0521204	descr = Position_Specific_Bin_Base_5_Base_T
cnt = 178	feature = 825	correl = 0.0589411	descr = N_Gram_TGATA
cnt = 179	feature = 31	correl = -0.0681223	descr = Position_Specific_Bin_Base_10_Base_C
cnt = 180	feature = 809	correl = 0.0354456	descr = N_Gram_TCTCA
cnt = 181	feature = 665	correl = 0.0242077	descr = N_Gram_GGTCA
cnt = 182	feature = 421	correl = -0.0683737	descr = N_Gram_CCTGC
cnt = 183	feature = 716	correl = 0.0230667	descr = N_Gram_GTTTC
cnt = 184	feature = 12	correl = -0.0898853	descr = Position_Specific_Bin_Base_3_Base_T
cnt = 185	feature = 751	correl = 0.0229892	descr = N_Gram_TAGTG
cnt = 186	feature = 704	correl = -0.0270476	descr = N_Gram_GTGGT
cnt = 187	feature = 799	correl = -0.0820415	descr = N_Gram_TCGGG
cnt = 188	feature = 676	correl = 0.0532631	descr = N_Gram_GTAAA
cnt = 189	feature = 743	correl = 0.0579814	descr = N_Gram_TAGAC
cnt = 190	feature = 356	correl = -0.0393785	descr = N_Gram_CATAC
cnt = 191	feature = 544	correl = -0.0778229	descr = N_Gram_GAGGC
cnt = 192	feature = 66	correl = -0.175743	descr = Position_Specific_Bin_Base_20_Base_G
cnt = 193	feature = 713	correl = -0.0239188	descr = N_Gram_GTTGC
cnt = 194	feature = 388	correl = -0.0798883	descr = N_Gram_CCCAT
cnt = 195	feature = 231	correl = 0.0774614	descr = N_Gram_ACTAC
cnt = 196	feature = 785	correl = 0.0862799	descr = N_Gram_TCCTA
cnt = 197	feature = 271	correl = -0.0292667	descr = N_Gram_AGTTC
cnt = 198	feature = 701	correl = -0.0496444	descr = N_Gram_GTGGA
cnt = 199	feature = 46	correl = 0.0709021	descr = Position_Specific_Bin_Base_15_Base_A
cnt = 200	feature = 57	correl = -0.0222686	descr = Position_Specific_Bin_Base_18_Base_C
cnt = 201	feature = 826	correl = -0.0274227	descr = N_Gram_TGATG
cnt = 202	feature = 511	correl = -0.02935	descr = N_Gram_CTTGG
cnt = 203	feature = 40	correl = 0.062245	descr = Position_Specific_Bin_Base_13_Base_A
cnt = 204	feature = 334	correl = -0.0457092	descr = N_Gram_CACCT
cnt = 205	feature = 657	correl = -0.0685156	descr = N_Gram_GGGGC
cnt = 206	feature = 773	correl = -0.0389115	descr = N_Gram_TCAGA
cnt = 207	feature = 574	correl = 0.0370079	descr = N_Gram_GCATT
cnt = 208	feature = 42	correl = 0.109371	descr = Position_Specific_Bin_Base_14_Base_A
cnt = 209	feature = 48	correl = 0.0660836	descr = Position_Specific_Bin_Base_16_Base_A
cnt = 210	feature = 518	correl = 0.0349127	descr = N_Gram_GAACA
cnt = 211	feature = 24	correl = 0.0361848	descr = Position_Specific_Bin_Base_8_Base_A
cnt = 212	feature = 726	correl = 0.0527422	descr = N_Gram_TAAGG
cnt = 213	feature = 392	correl = -0.051413	descr = N_Gram_CCCCT
cnt = 214	feature = 292	correl = 0.0411099	descr = N_Gram_ATCGA
cnt = 215	feature = 391	correl = -0.0675766	descr = N_Gram_CCCCG
cnt = 216	feature = 105	correl = -0.0810077	descr = Fold_of_RNAi_Sequence_Pos_14
cnt = 217	feature = 485	correl = -0.0326861	descr = N_Gram_CTCAC
cnt = 218	feature = 283	correl = 0.025831	descr = N_Gram_ATCAA
cnt = 219	feature = 681	correl = 0.0244792	descr = N_Gram_GTATT
cnt = 220	feature = 627	correl = -0.0354776	descr = N_Gram_GGATG
cnt = 221	feature = 440	correl = -0.0742234	descr = N_Gram_CGCGC
cnt = 222	feature = 582	correl = -0.0937802	descr = N_Gram_GCCCG
cnt = 223	feature = 642	correl = -0.069668	descr = N_Gram_GGCGT
cnt = 224	feature = 373	correl = -0.0278913	descr = N_Gram_CCACA
cnt = 225	feature = 869	correl = 0.0670349	descr = N_Gram_TTAGA
cnt = 226	feature = 542	correl = -0.0568663	descr = N_Gram_GAGCC
cnt = 227	feature = 857	correl = 0.059711	descr = N_Gram_TGTGT
cnt = 228	feature = 687	correl = -0.0426177	descr = N_Gram_GTCCT
cnt = 229	feature = 823	correl = 0.0302386	descr = N_Gram_TGAAT
cnt = 230	feature = 11	correl = 0.0660375	descr = Position_Specific_Bin_Base_3_Base_G
cnt = 231	feature = 668	correl = -0.0247018	descr = N_Gram_GGTGA
cnt = 232	feature = 717	correl = 0.0434794	descr = N_Gram_GTTTG
cnt = 233	feature = 583	correl = -0.0676653	descr = N_Gram_GCCCT
cnt = 234	feature = 37	correl = 0.122067	descr = Position_Specific_Bin_Base_11_Base_T
cnt = 235	feature = 573	correl = 0.0383425	descr = N_Gram_GCATC
cnt = 236	feature = 33	correl = 0.056225	descr = Position_Specific_Bin_Base_10_Base_T
cnt = 237	feature = 382	correl = -0.0531348	descr = N_Gram_CCATA
cnt = 238	feature = 669	correl = -0.0846378	descr = N_Gram_GGTGC
cnt = 239	feature = 351	correl = -0.0866829	descr = N_Gram_CAGGG
cnt = 240	feature = 907	correl = 0.0383848	descr = N_Gram_TTTCC
cnt = 241	feature = 806	correl = 0.0486878	descr = N_Gram_TCTAG
cnt = 242	feature = 596	correl = -0.02334	descr = N_Gram_GCGCC
cnt = 243	feature = 1	correl = 0.10883	descr = Position_Specific_Bin_Base_0_Base_C
cnt = 244	feature = 779	correl = 0.0430131	descr = N_Gram_TCCAT
cnt = 245	feature = 492	correl = 0.0336054	descr = N_Gram_CTCTT
cnt = 246	feature = 52	correl = 0.0257648	descr = Position_Specific_Bin_Base_17_Base_A
cnt = 247	feature = 496	correl = -0.0553003	descr = N_Gram_CTGCC
cnt = 248	feature = 7	correl = 0.0587075	descr = Position_Specific_Bin_Base_2_Base_C
cnt = 249	feature = 499	correl = -0.0261698	descr = N_Gram_CTGGG
cnt = 250	feature = 732	correl = 0.0394002	descr = N_Gram_TACAT
cnt = 251	feature = 474	correl = 0.0744846	descr = N_Gram_CTACT
cnt = 252	feature = 613	correl = 0.0299603	descr = N_Gram_GCTTG
cnt = 253	feature = 638	correl = -0.0287459	descr = N_Gram_GGCCT
cnt = 254	feature = 623	correl = 0.0384734	descr = N_Gram_GGACT
cnt = 255	feature = 649	correl = -0.066296	descr = N_Gram_GGGAG
cnt = 256	feature = 21	correl = -0.128692	descr = Position_Specific_Bin_Base_7_Base_C
cnt = 257	feature = 258	correl = 0.0263574	descr = N_Gram_AGGAA
cnt = 258	feature = 709	correl = -0.0266704	descr = N_Gram_GTTA
cnt = 259	feature = 220	correl = -0.0336555	descr = N_Gram_ACGA
cnt = 260	feature = 488	correl = -0.0548814	descr = N_Gram_CTCGG
cnt = 261	feature = 38	correl = 0.032358	descr = Position_Specific_Bin_Base_12_Base_A
cnt = 262	feature = 29	correl = 0.0436148	descr = Position_Specific_Bin_Base_9_Base_T
cnt = 263	feature = 604	correl = -0.0813466	descr = N_Gram_GCGTC
cnt = 264	feature = 733	correl = 0.0242273	descr = N_Gram_TACC
cnt = 265	feature = 34	correl = -0.0443754	descr = Position_Specific_Bin_Base_11_Base_A
cnt = 266	feature = 545	correl = -0.0261425	descr = N_Gram_GAGGT
cnt = 267	feature = 531	correl = -0.0563381	descr = N_Gram_GACCA
cnt = 268	feature = 59	correl = 0.0387945	descr = Position_Specific_Bin_Base_18_Base_T
cnt = 269	feature = 44	correl = -0.157148	descr = Position_Specific_Bin_Base_14_Base_G
cnt = 270	feature = 521	correl = -0.0496818	descr = N_Gram_GAAGC
cnt = 271	feature = 554	correl = -0.0443482	descr = N_Gram_GATGT
cnt = 272	feature = 41	correl = -0.0292418	descr = Position_Specific_Bin_Base_13_Base_G
cnt = 273	feature = 658	correl = -0.0475021	descr = N_Gram_GGGGT
cnt = 274	feature = 897	correl = 0.029762	descr = N_Gram_TTGGT
cnt = 275	feature = 612	correl = -0.0411458	descr = N_Gram_GCTGG
cnt = 276	feature = 876	correl = 0.0285159	descr = N_Gram_TTCAC
cnt = 277	feature = 65	correl = -0.303306	descr = Position_Specific_Bin_Base_20_Base_C
cnt = 278	feature = 476	correl = 0.0309271	descr = N_Gram_CTAGA
cnt = 279	feature = 26	correl = -0.0269014	descr = Position_Specific_Bin_Base_8_Base_G
cnt = 280	feature = 211	correl = 0.0296785	descr = N_Gram_ACATT
cnt = 281	feature = 859	correl = 0.0520892	descr = N_Gram_TGTTC
cnt = 282	feature = 822	correl = 0.0436253	descr = N_Gram_TGAAG
cnt = 283	feature = 49	correl = -0.0325903	descr = Position_Specific_Bin_Base_16_Base_C
cnt = 284	feature = 495	correl = 0.0438076	descr = N_Gram_CTGAT
cnt = 285	feature = 30	correl = 0.0758611	descr = Position_Specific_Bin_Base_10_Base_A
cnt = 286	feature = 894	correl = 0.0222721	descr = N_Gram_TTGCG
cnt = 287	feature = 553	correl = -0.0549827	descr = N_Gram_GATGG
cnt = 288	feature = 515	correl = 0.0643418	descr = N_Gram_CTTTG
cnt = 289	feature = 452	correl = -0.0661885	descr = N_Gram_CGGGC
cnt = 290	feature = 398	correl = -0.0436972	descr = N_Gram_CCCTC
cnt = 291	feature = 251	correl = 0.0506023	descr = N_Gram_AGCAT
cnt = 292	feature = 10	correl = 0.0232199	descr = Position_Specific_Bin_Base_3_Base_A
cnt = 293	feature = 786	correl = -0.0222608	descr = N_Gram_TCCTC
cnt = 294	feature = 679	correl = 0.0267852	descr = N_Gram_GTAGG
cnt = 295	feature = 899	correl = 0.0386719	descr = N_Gram_TTGTA
cnt = 296	feature = 454	correl = -0.0417123	descr = N_Gram_CGGGT
cnt = 297	feature = 522	correl = 0.0272713	descr = N_Gram_GAAGG
cnt = 298	feature = 838	correl = 0.0396114	descr = N_Gram_TGCTA
cnt = 299	feature = 510	correl = 0.0248593	descr = N_Gram_CTTGC
cnt = 300	feature = 9	correl = -0.138678	descr = Position_Specific_Bin_Base_2_Base_T
cnt = 301	feature = 47	correl = -0.0324619	descr = Position_Specific_Bin_Base_15_Base_G
cnt = 302	feature = 566	correl = -0.0377678	descr = N_Gram_GCACG
cnt = 303	feature = 680	correl = 0.0214391	descr = N_Gram_GTAT
cnt = 304	feature = 782	correl = -0.0663668	descr = N_Gram_TCCCC
cnt = 305	feature = 843	correl = -0.0602187	descr = N_Gram_TGGCC
cnt = 306	feature = 884	correl = 0.0444576	descr = N_Gram_TTCTA
cnt = 307	feature = 525	correl = 0.0399057	descr = N_Gram_GAATT
cnt = 308	feature = 788	correl = 0.0520647	descr = N_Gram_TCCTT
cnt = 309	feature = 666	correl = -0.0708143	descr = N_Gram_GGTCC
cnt = 310	feature = 633	correl = -0.0418088	descr = N_Gram_GGCAG
cnt = 311	feature = 626	correl = -0.0433624	descr = N_Gram_GGAGG
cnt = 312	feature = 600	correl = -0.100305	descr = N_Gram_GCGGC
cnt = 313	feature = 470	correl = 0.0423839	descr = N_Gram_CTAA
cnt = 314	feature = 56	correl = 0.0371989	descr = Position_Specific_Bin_Base_18_Base_A
cnt = 315	feature = 45	correl = 0.084364	descr = Position_Specific_Bin_Base_14_Base_T
cnt = 316	feature = 394	correl = -0.107535	descr = N_Gram_CCCGA
cnt = 317	feature = 300	correl = 0.0363036	descr = N_Gram_ATGC
cnt = 318	feature = 555	correl = 0.0278653	descr = N_Gram_GATT
cnt = 319	feature = 368	correl = -0.0295912	descr = N_Gram_CCAA
cnt = 320	feature = 560	correl = -0.0524111	descr = N_Gram_GCAA
cnt = 321	feature = 418	correl = -0.077527	descr = N_Gram_CCTCT
cnt = 322	feature = 696	correl = 0.0324222	descr = N_Gram_GTGAA
cnt = 323	feature = 473	correl = 0.04717	descr = N_Gram_CTACA
cnt = 324	feature = 498	correl = -0.0702422	descr = N_Gram_CTGGC
cnt = 325	feature = 227	correl = -0.0381083	descr = N_Gram_ACGT
cnt = 326	feature = 792	correl = 0.0483028	descr = N_Gram_TCGC
cnt = 327	feature = 911	correl = 0.0441559	descr = N_Gram_TTTGG
cnt = 328	feature = 697	correl = -0.0544785	descr = N_Gram_GTGC
cnt = 329	feature = 813	correl = 0.0919454	descr = N_Gram_TCTGC
cnt = 330	feature = 286	correl = 0.0446456	descr = N_Gram_ATCC
cnt = 331	feature = 889	correl = 0.0403948	descr = N_Gram_TTGA
cnt = 332	feature = 814	correl = 0.0423424	descr = N_Gram_TCTGG
cnt = 333	feature = 611	correl = -0.0521146	descr = N_Gram_GCTGC
cnt = 334	feature = 15	correl = -0.0587711	descr = Position_Specific_Bin_Base_5_Base_C
cnt = 335	feature = 901	correl = 0.046854	descr = N_Gram_TTGTT
cnt = 336	feature = 365	correl = 0.0645752	descr = N_Gram_CATTA
cnt = 337	feature = 653	correl = -0.0805885	descr = N_Gram_GGGCG
cnt = 338	feature = 864	correl = 0.0294999	descr = N_Gram_TTAC
cnt = 339	feature = 347	correl = -0.0472707	descr = N_Gram_CAGCA
cnt = 340	feature = 427	correl = -0.051503	descr = N_Gram_CGAC
cnt = 341	feature = 576	correl = -0.0563183	descr = N_Gram_GCCA
cnt = 342	feature = 298	correl = 0.0218882	descr = N_Gram_ATGAA
cnt = 343	feature = 645	correl = -0.028764	descr = N_Gram_GGCTT
cnt = 344	feature = 501	correl = 0.0444681	descr = N_Gram_CTGT
cnt = 345	feature = 412	correl = 0.0756104	descr = N_Gram_CCTA
cnt = 346	feature = 800	correl = 0.071618	descr = N_Gram_TCGT
cnt = 347	feature = 535	correl = 0.0327094	descr = N_Gram_GACT
cnt = 348	feature = 753	correl = 0.072643	descr = N_Gram_TATA
cnt = 349	feature = 435	correl = -0.0366153	descr = N_Gram_CGCA
cnt = 350	feature = 32	correl = -0.0614011	descr = Position_Specific_Bin_Base_10_Base_G
cnt = 351	feature = 790	correl = 0.0335294	descr = N_Gram_TCGA
cnt = 352	feature = 848	correl = -0.0503508	descr = N_Gram_TGGGG
cnt = 353	feature = 910	correl = 0.0675055	descr = N_Gram_TTTGA
cnt = 354	feature = 359	correl = 0.0715717	descr = N_Gram_CATCT
cnt = 355	feature = 260	correl = -0.0279198	descr = N_Gram_AGGC
cnt = 356	feature = 552	correl = -0.0288326	descr = N_Gram_GATGA
cnt = 357	feature = 425	correl = -0.0583554	descr = N_Gram_CGAA
cnt = 358	feature = 724	correl = 0.0770106	descr = N_Gram_TAAG
cnt = 359	feature = 872	correl = 0.0443729	descr = N_Gram_TTAT
cnt = 360	feature = 69	correl = 0.0957043	descr = Gibbs_of_Target_Sequence__Pos_0_Step_1
cnt = 361	feature = 845	correl = -0.0266146	descr = N_Gram_TGGCT
cnt = 362	feature = 879	correl = 0.0338876	descr = N_Gram_TTCCT
cnt = 363	feature = 254	correl = -0.0455553	descr = N_Gram_AGCG
cnt = 364	feature = 315	correl = 0.0444452	descr = N_Gram_ATTG
cnt = 365	feature = 508	correl = 0.0325908	descr = N_Gram_CTTCT
cnt = 366	feature = 775	correl = 0.0415823	descr = N_Gram_TCAT
cnt = 367	feature = 549	correl = 0.0379661	descr = N_Gram_GATA
cnt = 368	feature = 526	correl = 0.0382797	descr = N_Gram_GACA
cnt = 369	feature = 377	correl = -0.0766391	descr = N_Gram_CCAG
cnt = 370	feature = 705	correl = 0.0377741	descr = N_Gram_GTGT
cnt = 371	feature = 636	correl = -0.114808	descr = N_Gram_GGCCC
cnt = 372	feature = 291	correl = 0.04929	descr = N_Gram_ATCG
cnt = 373	feature = 640	correl = -0.0652173	descr = N_Gram_GGCGC
cnt = 374	feature = 530	correl = -0.0776776	descr = N_Gram_GACC
cnt = 375	feature = 760	correl = 0.0560385	descr = N_Gram_TATG
cnt = 376	feature = 230	correl = 0.0539464	descr = N_Gram_ACTA
cnt = 377	feature = 671	correl = -0.0420794	descr = N_Gram_GGTT
cnt = 378	feature = 406	correl = -0.0326925	descr = N_Gram_CCGC
cnt = 379	feature = 314	correl = 0.0891307	descr = N_Gram_ATTCT
cnt = 380	feature = 880	correl = 0.0319384	descr = N_Gram_TTCG
cnt = 381	feature = 243	correl = 0.0273417	descr = N_Gram_AGAG
cnt = 382	feature = 860	correl = 0.0676111	descr = N_Gram_TGTTT
cnt = 383	feature = 856	correl = 0.0424666	descr = N_Gram_TGTG
cnt = 384	feature = 213	correl = -0.0327663	descr = N_Gram_ACCA
cnt = 385	feature = 354	correl = -0.026203	descr = N_Gram_CATA
cnt = 386	feature = 409	correl = -0.0436792	descr = N_Gram_CCGG
cnt = 387	feature = 777	correl = 0.0293435	descr = N_Gram_TCCA
cnt = 388	feature = 837	correl = 0.0288322	descr = N_Gram_TGCT
cnt = 389	feature = 303	correl = -0.0637035	descr = N_Gram_ATGG
cnt = 390	feature = 675	correl = 0.0433913	descr = N_Gram_GTAA
cnt = 391	feature = 587	correl = -0.038831	descr = N_Gram_GCCT
cnt = 392	feature = 647	correl = -0.0679356	descr = N_Gram_GGGA
cnt = 393	feature = 808	correl = 0.0507935	descr = N_Gram_TCTC
cnt = 394	feature = 603	correl = -0.0843941	descr = N_Gram_GCGT
cnt = 395	feature = 664	correl = -0.0230042	descr = N_Gram_GGTC
cnt = 396	feature = 541	correl = -0.0264315	descr = N_Gram_GAGC
cnt = 397	feature = 475	correl = 0.0596581	descr = N_Gram_CTAG
cnt = 398	feature = 72	correl = 0.0819912	descr = Gibbs_of_Target_Sequence__Pos_4_Step_1
cnt = 399	feature = 662	correl = 0.0418976	descr = N_Gram_GGTA
cnt = 400	feature = 478	correl = 0.0406079	descr = N_Gram_CTAT
cnt = 401	feature = 308	correl = 0.0586631	descr = N_Gram_ATTA
cnt = 402	feature = 624	correl = -0.0522865	descr = N_Gram_GGAG
cnt = 403	feature = 831	correl = -0.0498201	descr = N_Gram_TGCC
cnt = 404	feature = 796	correl = -0.0437282	descr = N_Gram_TCGG
cnt = 405	feature = 571	correl = 0.0336453	descr = N_Gram_GCAT
cnt = 406	feature = 385	correl = -0.0881046	descr = N_Gram_CCCA
cnt = 407	feature = 490	correl = 0.0218385	descr = N_Gram_CTCT
cnt = 408	feature = 73	correl = 0.0492998	descr = Gibbs_of_Target_Sequence__Pos_5_Step_1
cnt = 409	feature = 695	correl = 0.0251789	descr = N_Gram_GTGA
cnt = 410	feature = 568	correl = -0.0503294	descr = N_Gram_GCAG
cnt = 411	feature = 660	correl = -0.0777255	descr = N_Gram_GGGTG
cnt = 412	feature = 643	correl = -0.0596644	descr = N_Gram_GGCT
cnt = 413	feature = 913	correl = 0.0361062	descr = N_Gram_TTTT
cnt = 414	feature = 850	correl = 0.0472286	descr = N_Gram_TGTA
cnt = 415	feature = 294	correl = 0.0577272	descr = N_Gram_ATCT
cnt = 416	feature = 892	correl = 0.0347947	descr = N_Gram_TTGC
cnt = 417	feature = 684	correl = -0.0656281	descr = N_Gram_GTCC
cnt = 418	feature = 878	correl = 0.032447	descr = N_Gram_TTCC
cnt = 419	feature = 70	correl = -0.0362326	descr = Gibbs_of_Target_Sequence__Pos_1_Step_1
cnt = 420	feature = 903	correl = 0.0312798	descr = N_Gram_TTTA
cnt = 421	feature = 278	correl = 0.0911245	descr = N_Gram_ATAT
cnt = 422	feature = 584	correl = -0.0366335	descr = N_Gram_GCCG
cnt = 423	feature = 335	correl = -0.0523495	descr = N_Gram_CACG
cnt = 424	feature = 519	correl = -0.0295681	descr = N_Gram_GAAG
cnt = 425	feature = 721	correl = 0.0388412	descr = N_Gram_TAAA
cnt = 426	feature = 350	correl = -0.0380443	descr = N_Gram_CAGG
cnt = 427	feature = 609	correl = -0.0315141	descr = N_Gram_GCTG
cnt = 428	feature = 297	correl = 0.0298498	descr = N_Gram_ATGA
cnt = 429	feature = 898	correl = 0.0659799	descr = N_Gram_TTGT
cnt = 430	feature = 780	correl = -0.056889	descr = N_Gram_TCCC
cnt = 431	feature = 655	correl = -0.078152	descr = N_Gram_GGGG
cnt = 432	feature = 506	correl = 0.0285593	descr = N_Gram_CTTC
cnt = 433	feature = 401	correl = -0.0957694	descr = N_Gram_CCGA
cnt = 434	feature = 458	correl = -0.0373267	descr = N_Gram_CGT
cnt = 435	feature = 312	correl = 0.0741719	descr = N_Gram_ATTC
cnt = 436	feature = 80	correl = 0.0262231	descr = Gibbs_of_Target_Sequence__Pos_12_Step_1
cnt = 437	feature = 812	correl = 0.0824549	descr = N_Gram_TCTG
cnt = 438	feature = 389	correl = -0.0950584	descr = N_Gram_CCCC
cnt = 439	feature = 358	correl = 0.0421472	descr = N_Gram_CATC
cnt = 440	feature = 71	correl = -0.161942	descr = Gibbs_of_Target_Sequence__Pos_2_Step_1
cnt = 441	feature = 598	correl = -0.105405	descr = N_Gram_GCGG
cnt = 442	feature = 229	correl = 0.0389079	descr = N_Gram_ACT
cnt = 443	feature = 634	correl = -0.125607	descr = N_Gram_GGCC
cnt = 444	feature = 76	correl = 0.0851445	descr = Gibbs_of_Target_Sequence__Pos_8_Step_1
cnt = 445	feature = 729	correl = 0.0596028	descr = N_Gram_TAC
cnt = 446	feature = 82	correl = 0.155462	descr = Gibbs_of_Target_Sequence__Pos_14_Step_1
cnt = 447	feature = 667	correl = -0.0883982	descr = N_Gram_GGTG
cnt = 448	feature = 650	correl = -0.125725	descr = N_Gram_GGGC
cnt = 449	feature = 219	correl = -0.0636741	descr = N_Gram_ACG
cnt = 450	feature = 768	correl = 0.0284493	descr = N_Gram_TCA
cnt = 451	feature = 815	correl = 0.0651993	descr = N_Gram_TCTT
cnt = 452	feature = 446	correl = -0.115212	descr = N_Gram_CGGC
cnt = 453	feature = 79	correl = 0.0510236	descr = Gibbs_of_Target_Sequence__Pos_11_Step_1
cnt = 454	feature = 846	correl = -0.0447063	descr = N_Gram_TGGG
cnt = 455	feature = 674	correl = 0.050949	descr = N_Gram_GTA
cnt = 456	feature = 858	correl = 0.0831926	descr = N_Gram_TGTT
cnt = 457	feature = 451	correl = -0.0824809	descr = N_Gram_CGGG
cnt = 458	feature = 81	correl = 0.136849	descr = Gibbs_of_Target_Sequence__Pos_13_Step_1
cnt = 459	feature = 909	correl = 0.0952919	descr = N_Gram_TTTG
cnt = 460	feature = 820	correl = 0.0461984	descr = N_Gram_TGAA
cnt = 461	feature = 789	correl = 0.0472824	descr = N_Gram_TCG
cnt = 462	feature = 77	correl = 0.105195	descr = Gibbs_of_Target_Sequence__Pos_9_Step_1
cnt = 463	feature = 83	correl = 0.093925	descr = Gibbs_of_Target_Sequence__Pos_15_Step_1
cnt = 464	feature = 74	correl = 0.105693	descr = Gibbs_of_Target_Sequence__Pos_6_Step_1
cnt = 465	feature = 249	correl = -0.0316751	descr = N_Gram_AGC
cnt = 466	feature = 639	correl = -0.119129	descr = N_Gram_GGCG
cnt = 467	feature = 579	correl = -0.15241	descr = N_Gram_GCCC
cnt = 468	feature = 319	correl = 0.036214	descr = N_Gram_ATTT
cnt = 469	feature = 659	correl = -0.0534267	descr = N_Gram_GGGT
cnt = 470	feature = 740	correl = 0.0980358	descr = N_Gram_TAG
cnt = 471	feature = 75	correl = 0.156647	descr = Gibbs_of_Target_Sequence__Pos_7_Step_1
cnt = 472	feature = 616	correl = -0.0507196	descr = N_Gram_GGA
cnt = 473	feature = 78	correl = 0.121833	descr = Gibbs_of_Target_Sequence__Pos_10_Step_1
cnt = 474	feature = 694	correl = -0.0266075	descr = N_Gram_GTG
cnt = 475	feature = 539	correl = -0.0290841	descr = N_Gram_GAG
cnt = 476	feature = 818	correl = 0.0442776	descr = N_Gram_TG
cnt = 477	feature = 483	correl = -0.0214124	descr = N_Gram_CTC
cnt = 478	feature = 849	correl = 0.0813398	descr = N_Gram_TGT
cnt = 479	feature = 819	correl = 0.0517797	descr = N_Gram_TGA
cnt = 480	feature = 353	correl = 0.0617543	descr = N_Gram_CAT
cnt = 481	feature = 367	correl = -0.0762401	descr = N_Gram_CCA
cnt = 482	feature = 273	correl = 0.0557446	descr = N_Gram_ATA
cnt = 483	feature = 767	correl = 0.0498243	descr = N_Gram_TC
cnt = 484	feature = 434	correl = -0.0343016	descr = N_Gram_CGC
cnt = 485	feature = 803	correl = 0.105728	descr = N_Gram_TCT
cnt = 486	feature = 752	correl = 0.121629	descr = N_Gram_TAT
cnt = 487	feature = 840	correl = -0.061425	descr = N_Gram_TGG
cnt = 488	feature = 384	correl = -0.158535	descr = N_Gram_CCC
cnt = 489	feature = 400	correl = -0.0833588	descr = N_Gram_CCG
cnt = 490	feature = 875	correl = 0.0823044	descr = N_Gram_TTC
cnt = 491	feature = 646	correl = -0.119216	descr = N_Gram_GGG
cnt = 492	feature = 307	correl = 0.115103	descr = N_Gram_ATT
cnt = 493	feature = 366	correl = -0.0976346	descr = N_Gram_CC
cnt = 494	feature = 423	correl = -0.0802253	descr = N_Gram_CG
cnt = 495	feature = 68	correl = 0.281896	descr = Gibbs_of_Target_Sequence_
num rows = 2188
num_elements = 1085248
..*
optimization finished, #iter = 2283
nu = 0.235257
obj = -39.470880, rho = -0.764405
nSV = 987, nBSV = 196
num rows = 243
num_elements = 120528
*
optimization finished, #iter = 189
nu = 0.203452
obj = -4.582997, rho = -0.644014
nSV = 127, nBSV = 8
..*
optimization finished, #iter = 2283
nu = 0.235257
obj = -39.470880, rho = -0.764405
nSV = 987, nBSV = 196
CFS merit scores = 1.35653
CFS merit scores = 1.5886
CFS merit scores = 1.83815
CFS merit scores = 2.06811
CFS merit scores = 2.27373
CFS merit scores = 2.46146
CFS merit scores = 2.6359
CFS merit scores = 2.7977
CFS merit scores = 2.94814
CFS merit scores = 3.09022
CFS merit scores = 3.22542
CFS merit scores = 3.35412
CFS merit scores = 3.47705
CFS merit scores = 3.5948
CFS merit scores = 3.70797
CFS merit scores = 3.81637
CFS merit scores = 3.921
CFS merit scores = 4.02197
CFS merit scores = 4.11946
CFS merit scores = 4.2125
CFS merit scores = 4.30238
CFS merit scores = 4.38778
CFS merit scores = 4.46991
CFS merit scores = 4.54903
CFS merit scores = 4.6258
CFS merit scores = 4.69952
CFS merit scores = 4.77087
CFS merit scores = 4.84007
CFS merit scores = 4.90677
CFS merit scores = 4.97059
CFS merit scores = 5.03081
CFS merit scores = 5.08969
CFS merit scores = 5.14707
CFS merit scores = 5.2035
CFS merit scores = 5.25857
CFS merit scores = 5.3083
CFS merit scores = 5.35671
CFS merit scores = 5.40324
CFS merit scores = 5.4484
CFS merit scores = 5.49177
CFS merit scores = 5.53403
CFS merit scores = 5.57368
CFS merit scores = 5.61119
CFS merit scores = 5.64722
CFS merit scores = 5.68106
CFS merit scores = 5.71419
CFS merit scores = 5.74673
CFS merit scores = 5.77764
CFS merit scores = 5.80785
CFS merit scores = 5.83752
CFS merit scores = 5.86517
CFS merit scores = 5.89249
CFS merit scores = 5.91898
CFS merit scores = 5.94486
CFS merit scores = 5.96977
CFS merit scores = 5.99251
CFS merit scores = 6.01463
CFS merit scores = 6.03653
CFS merit scores = 6.05818
CFS merit scores = 6.07984
CFS merit scores = 6.10121
CFS merit scores = 6.1213
CFS merit scores = 6.14079
CFS merit scores = 6.15865
CFS merit scores = 6.17656
CFS merit scores = 6.19434
CFS merit scores = 6.21146
CFS merit scores = 6.22849
CFS merit scores = 6.24398
CFS merit scores = 6.25935
CFS merit scores = 6.27359
CFS merit scores = 6.28751
CFS merit scores = 6.30038
CFS merit scores = 6.31266
CFS merit scores = 6.32376
CFS merit scores = 6.33435
CFS merit scores = 6.34495
CFS merit scores = 6.35498
CFS merit scores = 6.36484
CFS merit scores = 6.37492
CFS merit scores = 6.3845
CFS merit scores = 6.39378
CFS merit scores = 6.40177
CFS merit scores = 6.40954
CFS merit scores = 6.41644
CFS merit scores = 6.4235
CFS merit scores = 6.4307
CFS merit scores = 6.43763
CFS merit scores = 6.44444
CFS merit scores = 6.45091
CFS merit scores = 6.45738
CFS merit scores = 6.46321
CFS merit scores = 6.469
CFS merit scores = 6.47492
CFS merit scores = 6.48023
CFS merit scores = 6.48518
CFS merit scores = 6.49008
CFS merit scores = 6.4951
CFS merit scores = 6.50027
CFS merit scores = 6.50484
CFS merit scores = 6.50937
CFS merit scores = 6.51355
CFS merit scores = 6.51766
CFS merit scores = 6.5214
CFS merit scores = 6.52517
CFS merit scores = 6.52864
CFS merit scores = 6.53213
CFS merit scores = 6.53563
CFS merit scores = 6.53892
CFS merit scores = 6.54226
CFS merit scores = 6.54553
CFS merit scores = 6.54889
CFS merit scores = 6.55213
CFS merit scores = 6.55499
CFS merit scores = 6.55786
CFS merit scores = 6.56059
CFS merit scores = 6.56342
CFS merit scores = 6.56624
CFS merit scores = 6.56898
CFS merit scores = 6.57194
CFS merit scores = 6.57458
CFS merit scores = 6.57698
CFS merit scores = 6.57942
CFS merit scores = 6.58151
CFS merit scores = 6.58358
CFS merit scores = 6.58559
CFS merit scores = 6.5875
CFS merit scores = 6.58958
CFS merit scores = 6.59153
CFS merit scores = 6.59349
CFS merit scores = 6.59551
CFS merit scores = 6.59745
CFS merit scores = 6.59912
CFS merit scores = 6.60057
CFS merit scores = 6.60198
CFS merit scores = 6.60339
CFS merit scores = 6.60479
CFS merit scores = 6.60607
CFS merit scores = 6.60731
CFS merit scores = 6.60869
CFS merit scores = 6.61003
CFS merit scores = 6.61134
CFS merit scores = 6.61255
CFS merit scores = 6.61298
CFS merit scores = 6.61334
CFS merit scores = 6.61374
CFS merit scores = 6.61397
CFS merit scores = 6.61412
CFS merit scores = 6.61441
CFS merit scores = 6.61461
CFS merit scores = 6.61476
CFS merit scores = 6.61477
CFS merit scores = 6.61476
CFS merit scores = 6.61483
CFS merit scores = 6.61504
CFS merit scores = 6.61513
CFS merit scores = 6.61528
CFS merit scores = 6.61555
CFS merit scores = 6.61556
CFS merit scores = 6.61562
CFS merit scores = 6.61565
CFS merit scores = 6.61565
CFS merit scores = 6.61558
CFS merit scores = 6.61529
CFS merit scores = 6.61482
CFS merit scores = 6.6144
CFS merit scores = 6.6141
CFS merit scores = 6.61368
CFS merit scores = 6.61333
CFS merit scores = 6.61301
CFS merit scores = 6.61281
CFS merit scores = 6.61219
CFS merit scores = 6.61162
CFS merit scores = 6.61112
CFS merit scores = 6.61048
CFS merit scores = 6.60983
CFS merit scores = 6.60922
CFS merit scores = 6.60862
CFS merit scores = 6.60814
CFS merit scores = 6.60733
CFS merit scores = 6.60666
CFS merit scores = 6.60585
CFS merit scores = 6.60503
CFS merit scores = 6.60428
CFS merit scores = 6.60355
CFS merit scores = 6.6028
CFS merit scores = 6.60196
CFS merit scores = 6.60114
CFS merit scores = 6.60019
CFS merit scores = 6.59927
CFS merit scores = 6.59843
CFS merit scores = 6.59757
CFS merit scores = 6.59661
CFS merit scores = 6.59567
CFS merit scores = 6.59479
CFS merit scores = 6.59395
CFS merit scores = 6.59314
CFS merit scores = 6.5924
CFS merit scores = 6.5917
CFS merit scores = 6.59102
CFS merit scores = 6.59007
CFS merit scores = 6.58888
CFS merit scores = 6.58771
CFS merit scores = 6.58659
CFS merit scores = 6.58549
CFS merit scores = 6.58431
CFS merit scores = 6.58317
CFS merit scores = 6.58203
CFS merit scores = 6.58083
CFS merit scores = 6.57971
CFS merit scores = 6.57841
CFS merit scores = 6.5771
CFS merit scores = 6.57579
CFS merit scores = 6.57449
CFS merit scores = 6.57325
CFS merit scores = 6.57193
CFS merit scores = 6.57062
CFS merit scores = 6.56927
CFS merit scores = 6.56787
CFS merit scores = 6.56636
CFS merit scores = 6.56494
CFS merit scores = 6.56332
CFS merit scores = 6.56165
CFS merit scores = 6.56003
CFS merit scores = 6.55841
CFS merit scores = 6.55677
CFS merit scores = 6.55497
CFS merit scores = 6.5531
CFS merit scores = 6.55124
CFS merit scores = 6.54944
CFS merit scores = 6.54762
CFS merit scores = 6.54587
CFS merit scores = 6.54409
CFS merit scores = 6.54243
CFS merit scores = 6.54074
CFS merit scores = 6.53899
CFS merit scores = 6.53721
CFS merit scores = 6.53542
CFS merit scores = 6.53367
CFS merit scores = 6.53192
CFS merit scores = 6.53014
CFS merit scores = 6.52838
CFS merit scores = 6.52661
CFS merit scores = 6.52481
CFS merit scores = 6.52292
CFS merit scores = 6.52104
CFS merit scores = 6.5192
CFS merit scores = 6.51739
CFS merit scores = 6.5156
CFS merit scores = 6.51372
CFS merit scores = 6.51191
CFS merit scores = 6.51019
CFS merit scores = 6.50848
CFS merit scores = 6.50663
CFS merit scores = 6.50465
CFS merit scores = 6.50269
CFS merit scores = 6.50057
CFS merit scores = 6.4985
CFS merit scores = 6.4965
CFS merit scores = 6.49449
CFS merit scores = 6.49253
CFS merit scores = 6.49055
CFS merit scores = 6.48859
CFS merit scores = 6.48664
CFS merit scores = 6.48472
CFS merit scores = 6.48288
CFS merit scores = 6.48086
CFS merit scores = 6.4789
CFS merit scores = 6.47691
CFS merit scores = 6.47499
CFS merit scores = 6.47309
CFS merit scores = 6.47122
CFS merit scores = 6.4693
CFS merit scores = 6.46737
CFS merit scores = 6.46543
CFS merit scores = 6.46348
CFS merit scores = 6.4616
CFS merit scores = 6.4595
CFS merit scores = 6.45737
CFS merit scores = 6.45525
CFS merit scores = 6.45318
CFS merit scores = 6.45115
CFS merit scores = 6.44911
CFS merit scores = 6.44714
CFS merit scores = 6.44519
CFS merit scores = 6.44321
CFS merit scores = 6.44114
CFS merit scores = 6.439
CFS merit scores = 6.43678
CFS merit scores = 6.43462
CFS merit scores = 6.43255
CFS merit scores = 6.43035
CFS merit scores = 6.42812
CFS merit scores = 6.42594
CFS merit scores = 6.42384
CFS merit scores = 6.42171
CFS merit scores = 6.41963
CFS merit scores = 6.41751
CFS merit scores = 6.41547
CFS merit scores = 6.41344
CFS merit scores = 6.41141
CFS merit scores = 6.40939
CFS merit scores = 6.40734
CFS merit scores = 6.4053
CFS merit scores = 6.40321
CFS merit scores = 6.40111
CFS merit scores = 6.39897
CFS merit scores = 6.39684
CFS merit scores = 6.39477
CFS merit scores = 6.39266
CFS merit scores = 6.39054
CFS merit scores = 6.38837
CFS merit scores = 6.38625
CFS merit scores = 6.38412
CFS merit scores = 6.38201
CFS merit scores = 6.37981
CFS merit scores = 6.37763
CFS merit scores = 6.37551
CFS merit scores = 6.37341
CFS merit scores = 6.37123
CFS merit scores = 6.36908
CFS merit scores = 6.36685
CFS merit scores = 6.36469
CFS merit scores = 6.3625
CFS merit scores = 6.36027
CFS merit scores = 6.35806
CFS merit scores = 6.35581
CFS merit scores = 6.35354
CFS merit scores = 6.35127
CFS merit scores = 6.34899
CFS merit scores = 6.34664
CFS merit scores = 6.34423
CFS merit scores = 6.34177
CFS merit scores = 6.33934
CFS merit scores = 6.3369
CFS merit scores = 6.33447
CFS merit scores = 6.33207
CFS merit scores = 6.32964
CFS merit scores = 6.32716
CFS merit scores = 6.3247
CFS merit scores = 6.32226
CFS merit scores = 6.31979
CFS merit scores = 6.31722
CFS merit scores = 6.31471
CFS merit scores = 6.31216
CFS merit scores = 6.30966
CFS merit scores = 6.30708
CFS merit scores = 6.30447
CFS merit scores = 6.30185
CFS merit scores = 6.29921
CFS merit scores = 6.29653
CFS merit scores = 6.29391
CFS merit scores = 6.29133
CFS merit scores = 6.28867
CFS merit scores = 6.28601
CFS merit scores = 6.28336
CFS merit scores = 6.28067
CFS merit scores = 6.27795
CFS merit scores = 6.27513
CFS merit scores = 6.27232
CFS merit scores = 6.26959
CFS merit scores = 6.26675
CFS merit scores = 6.26389
CFS merit scores = 6.26107
CFS merit scores = 6.2582
CFS merit scores = 6.25539
CFS merit scores = 6.25259
CFS merit scores = 6.24978
CFS merit scores = 6.24695
CFS merit scores = 6.24409
CFS merit scores = 6.24122
CFS merit scores = 6.23834
CFS merit scores = 6.23547
CFS merit scores = 6.23254
CFS merit scores = 6.22964
CFS merit scores = 6.22681
CFS merit scores = 6.22396
CFS merit scores = 6.2211
CFS merit scores = 6.21823
CFS merit scores = 6.21534
CFS merit scores = 6.21248
CFS merit scores = 6.20946
CFS merit scores = 6.20637
CFS merit scores = 6.20329
CFS merit scores = 6.20013
CFS merit scores = 6.19705
CFS merit scores = 6.19398
CFS merit scores = 6.19088
CFS merit scores = 6.18778
CFS merit scores = 6.18472
CFS merit scores = 6.18157
CFS merit scores = 6.1784
CFS merit scores = 6.17521
CFS merit scores = 6.17196
CFS merit scores = 6.16877
CFS merit scores = 6.16559
CFS merit scores = 6.16223
CFS merit scores = 6.15891
CFS merit scores = 6.15561
CFS merit scores = 6.15214
CFS merit scores = 6.14862
CFS merit scores = 6.14504
CFS merit scores = 6.14147
CFS merit scores = 6.13787
CFS merit scores = 6.13412
CFS merit scores = 6.13042
CFS merit scores = 6.12675
CFS merit scores = 6.123
CFS merit scores = 6.11925
CFS merit scores = 6.11553
CFS merit scores = 6.1117
CFS merit scores = 6.10792
CFS merit scores = 6.10419
CFS merit scores = 6.10046
CFS merit scores = 6.09647
CFS merit scores = 6.09249
CFS merit scores = 6.08844
CFS merit scores = 6.08438
CFS merit scores = 6.08032
CFS merit scores = 6.07624
CFS merit scores = 6.07216
CFS merit scores = 6.06813
CFS merit scores = 6.06404
CFS merit scores = 6.05999
CFS merit scores = 6.05592
CFS merit scores = 6.05181
CFS merit scores = 6.04773
CFS merit scores = 6.04363
CFS merit scores = 6.03955
CFS merit scores = 6.03547
CFS merit scores = 6.03139
CFS merit scores = 6.02734
CFS merit scores = 6.02331
CFS merit scores = 6.01924
CFS merit scores = 6.01518
CFS merit scores = 6.01101
CFS merit scores = 6.00683
CFS merit scores = 6.00259
CFS merit scores = 5.99832
CFS merit scores = 5.99405
CFS merit scores = 5.98977
CFS merit scores = 5.98556
CFS merit scores = 5.98132
CFS merit scores = 5.97709
CFS merit scores = 5.97286
CFS merit scores = 5.96868
CFS merit scores = 5.96448
CFS merit scores = 5.96017
CFS merit scores = 5.95584
CFS merit scores = 5.95156
CFS merit scores = 5.94729
CFS merit scores = 5.94305
CFS merit scores = 5.9387
CFS merit scores = 5.93436
CFS merit scores = 5.93002
CFS merit scores = 5.92559
CFS merit scores = 5.92116
CFS merit scores = 5.91675
CFS merit scores = 5.91232
CFS merit scores = 5.90791
CFS merit scores = 5.90348
CFS merit scores = 5.89905
CFS merit scores = 5.89464
CFS merit scores = 5.89008
CFS merit scores = 5.88554
CFS merit scores = 5.88095
CFS merit scores = 5.87634
CFS merit scores = 5.87178
CFS merit scores = 5.86723
CFS merit scores = 5.86269
CFS merit scores = 5.85804
CFS merit scores = 5.85311
CFS merit scores = 5.84813
CFS merit scores = 5.84308
CFS merit scores = 5.83804
CFS merit scores = 5.83298
CFS merit scores = 5.82782
CFS merit scores = 5.82271
CFS merit scores = 5.81761
CFS merit scores = 5.8125
CFS merit scores = 5.80738
CFS merit scores = 5.80194
CFS merit scores = 5.79656
CFS merit scores = 5.79119
CFS merit scores = 5.78566
CFS merit scores = 5.78012
CFS merit scores = 5.77416
CFS merit scores = 5.76822
CFS merit scores = 5.76208
CFS merit scores = 5.75573
CFS merit scores = 5.74943
CFS merit scores = 5.74301
CFS merit scores = 5.73662
CFS merit scores = 5.73021
CFS merit scores = 5.72338
CFS merit scores = 5.71641
CFS merit scores = 5.70939
CFS merit scores = 5.70243
CFS merit scores = 5.69553
CFS merit scores = 5.68855
CFS merit scores = 5.68131
CFS merit scores = 5.67411
CFS merit scores = 5.66689
CFS merit scores = 5.65946
CFS merit scores = 5.65126
CFS merit scores = 5.64303
CFS merit scores = 5.63463
CFS merit scores = 5.62624
CFS merit scores = 5.6179
CFS merit scores = 5.60938
CFS merit scores = 5.60055
CFS merit scores = 5.59157
CFS merit scores = 5.58205
CFS merit scores = 5.57171
CFS merit scores = 5.56102
CFS merit scores = 5.55014
CFS merit scores = 5.53859
CFS merit scores = 5.52705
CFS merit scores = 5.50159
cnt = 1	feature = 64	correl = 0.35653	descr = Position_Specific_Bin_Base_20_Base_A
cnt = 2	feature = 2	correl = -0.140676	descr = Position_Specific_Bin_Base_0_Base_G
cnt = 3	feature = 60	correl = 0.164791	descr = Position_Specific_Bin_Base_19_Base_A
cnt = 4	feature = 282	correl = 0.058607	descr = N_Gram_AGTGA
cnt = 5	feature = 541	correl = 0.0429939	descr = N_Gram_GACAA
cnt = 6	feature = 548	correl = -0.0347136	descr = N_Gram_GACGG
cnt = 7	feature = 749	correl = -0.0324242	descr = N_Gram_TACG
cnt = 8	feature = 228	correl = -0.031765	descr = N_Gram_ACCCC
cnt = 9	feature = 892	correl = 0.0311182	descr = N_Gram_TTATG
cnt = 10	feature = 442	correl = -0.0313292	descr = N_Gram_CGATA
cnt = 11	feature = 238	correl = 0.0354812	descr = N_Gram_ACGCT
cnt = 12	feature = 690	correl = -0.0216708	descr = N_Gram_GTAAT
cnt = 13	feature = 336	correl = 0.0273672	descr = N_Gram_CAACG
cnt = 14	feature = 739	correl = 0.0261103	descr = N_Gram_TAAGC
cnt = 15	feature = 770	correl = 0.0226726	descr = N_Gram_TATAC
cnt = 16	feature = 884	correl = -0.0420962	descr = N_Gram_TTACC
cnt = 17	feature = 701	correl = 0.0350202	descr = N_Gram_GTCGC
cnt = 18	feature = 319	correl = -0.0273164	descr = N_Gram_ATTAA
cnt = 19	feature = 474	correl = -0.0449655	descr = N_Gram_CGTCG
cnt = 20	feature = 521	correl = 0.0355916	descr = N_Gram_CTTAG
cnt = 21	feature = 520	correl = -0.0449506	descr = N_Gram_CTTAA
cnt = 22	feature = 899	correl = 0.0332487	descr = N_Gram_TTCGC
cnt = 23	feature = 550	correl = 0.0707536	descr = N_Gram_GACTA
cnt = 24	feature = 440	correl = -0.0618322	descr = N_Gram_CGAGT
cnt = 25	feature = 777	correl = 0.0241324	descr = N_Gram_TATGC
cnt = 26	feature = 278	correl = 0.0369218	descr = N_Gram_AGTAA
cnt = 27	feature = 476	correl = 0.058065	descr = N_Gram_CGTGA
cnt = 28	feature = 460	correl = -0.108611	descr = N_Gram_CGGCG
cnt = 29	feature = 692	correl = 0.0309432	descr = N_Gram_GTACC
cnt = 30	feature = 505	correl = 0.0333205	descr = N_Gram_CTCTA
cnt = 31	feature = 235	correl = -0.0492975	descr = N_Gram_ACGAA
cnt = 32	feature = 721	correl = -0.0500127	descr = N_Gram_GTTAG
cnt = 33	feature = 437	correl = -0.0258125	descr = N_Gram_CGACA
cnt = 34	feature = 481	correl = 0.0226422	descr = N_Gram_CGTTT
cnt = 35	feature = 613	correl = -0.0513267	descr = N_Gram_GCGGT
cnt = 36	feature = 704	correl = 0.043601	descr = N_Gram_GTCTA
cnt = 37	feature = 660	correl = -0.0303971	descr = N_Gram_GGGAT
cnt = 38	feature = 527	correl = -0.0306011	descr = N_Gram_CTTTA
cnt = 39	feature = 501	correl = -0.0287424	descr = N_Gram_CTCGA
cnt = 40	feature = 800	correl = 0.0782805	descr = N_Gram_TCCTA
cnt = 41	feature = 479	correl = -0.0673804	descr = N_Gram_CGTTC
cnt = 42	feature = 593	correl = -0.061331	descr = N_Gram_GCCCC
cnt = 43	feature = 572	correl = 0.0596202	descr = N_Gram_GATTG
cnt = 44	feature = 305	correl = 0.0236562	descr = N_Gram_ATCGG
cnt = 45	feature = 839	correl = 0.0324796	descr = N_Gram_TGAGT
cnt = 46	feature = 247	correl = -0.0313872	descr = N_Gram_ACTCA
cnt = 47	feature = 773	correl = 0.0765388	descr = N_Gram_TATCA
cnt = 48	feature = 237	correl = -0.0224083	descr = N_Gram_ACGCA
cnt = 49	feature = 735	correl = -0.0230013	descr = N_Gram_TAACC
cnt = 50	feature = 530	correl = -0.0379124	descr = N_Gram_GAAAA
cnt = 51	feature = 323	correl = 0.037172	descr = N_Gram_ATTCG
cnt = 52	feature = 347	correl = -0.0361239	descr = N_Gram_CACGG
cnt = 53	feature = 594	correl = -0.0819061	descr = N_Gram_GCCCG
cnt = 54	feature = 850	correl = 0.0418604	descr = N_Gram_TGCGA
cnt = 55	feature = 231	correl = -0.0449528	descr = N_Gram_ACCGA
cnt = 56	feature = 289	correl = 0.0331808	descr = N_Gram_ATAGC
cnt = 57	feature = 799	correl = -0.0268091	descr = N_Gram_TCCCG
cnt = 58	feature = 718	correl = 0.0265794	descr = N_Gram_GTGTG
cnt = 59	feature = 600	correl = 0.0274014	descr = N_Gram_GCCTA
cnt = 60	feature = 736	correl = 0.0311414	descr = N_Gram_TAACT
cnt = 61	feature = 260	correl = 0.0588886	descr = N_Gram_AGATA
cnt = 62	feature = 808	correl = 0.0313084	descr = N_Gram_TCGCT
cnt = 63	feature = 578	correl = -0.0709231	descr = N_Gram_GCAAT
cnt = 64	feature = 577	correl = 0.0535872	descr = N_Gram_GCAAC
cnt = 65	feature = 774	correl = 0.0575825	descr = N_Gram_TATCG
cnt = 66	feature = 888	correl = 0.0244246	descr = N_Gram_TTAGC
cnt = 67	feature = 633	correl = -0.057436	descr = N_Gram_GGACC
cnt = 68	feature = 779	correl = 0.0275797	descr = N_Gram_TATGT
cnt = 69	feature = 492	correl = 0.0573868	descr = N_Gram_CTATA
cnt = 70	feature = 495	correl = -0.0301871	descr = N_Gram_CTATT
cnt = 71	feature = 658	correl = -0.0542463	descr = N_Gram_GGGAA
cnt = 72	feature = 232	correl = -0.029607	descr = N_Gram_ACCGG
cnt = 73	feature = 746	correl = 0.0706892	descr = N_Gram_TACAA
cnt = 74	feature = 685	correl = -0.0606493	descr = N_Gram_GGTTG
cnt = 75	feature = 310	correl = 0.039076	descr = N_Gram_ATGAG
cnt = 76	feature = 225	correl = -0.0237055	descr = N_Gram_ACCAA
cnt = 77	feature = 327	correl = 0.0557368	descr = N_Gram_ATTGT
cnt = 78	feature = 542	correl = 0.0244981	descr = N_Gram_GACAC
cnt = 79	feature = 580	correl = -0.0448691	descr = N_Gram_GCACC
cnt = 80	feature = 750	correl = -0.0363258	descr = N_Gram_TACGT
cnt = 81	feature = 284	correl = 0.0268891	descr = N_Gram_AGTTT
cnt = 82	feature = 271	correl = -0.0223676	descr = N_Gram_AGGCA
cnt = 83	feature = 665	correl = -0.0276034	descr = N_Gram_GGGCT
cnt = 84	feature = 493	correl = 0.0276651	descr = N_Gram_CTATC
cnt = 85	feature = 851	correl = -0.0351292	descr = N_Gram_TGCGC
cnt = 86	feature = 723	correl = 0.0340384	descr = N_Gram_GTTCG
cnt = 87	feature = 909	correl = 0.0379062	descr = N_Gram_TTGAC
cnt = 88	feature = 615	correl = -0.0720324	descr = N_Gram_GCGTC
cnt = 89	feature = 846	correl = 0.0356392	descr = N_Gram_TGCAT
cnt = 90	feature = 610	correl = -0.0308845	descr = N_Gram_GCGGA
cnt = 91	feature = 856	correl = 0.0406676	descr = N_Gram_TGCTT
cnt = 92	feature = 458	correl = -0.0410017	descr = N_Gram_CGGCA
cnt = 93	feature = 889	correl = 0.0661562	descr = N_Gram_TTAGT
cnt = 94	feature = 270	correl = -0.0487749	descr = N_Gram_AGGAG
cnt = 95	feature = 647	correl = -0.0856657	descr = N_Gram_GGCCA
cnt = 96	feature = 449	correl = -0.0266695	descr = N_Gram_CGCCC
cnt = 97	feature = 869	correl = 0.033085	descr = N_Gram_TGTAG
cnt = 98	feature = 621	correl = 0.0421733	descr = N_Gram_GCTCT
cnt = 99	feature = 430	correl = 0.0245621	descr = N_Gram_CCTTA
cnt = 100	feature = 631	correl = 0.0427883	descr = N_Gram_GGAAT
cnt = 101	feature = 616	correl = -0.052634	descr = N_Gram_GCGTT
cnt = 102	feature = 881	correl = -0.0318526	descr = N_Gram_TTAAT
cnt = 103	feature = 545	correl = -0.040333	descr = N_Gram_GACCC
cnt = 104	feature = 684	correl = -0.0506088	descr = N_Gram_GGTTA
cnt = 105	feature = 758	correl = 0.0487036	descr = N_Gram_TAGAG
cnt = 106	feature = 790	correl = -0.049168	descr = N_Gram_TCAGA
cnt = 107	feature = 753	correl = 0.04353	descr = N_Gram_TACTG
cnt = 108	feature = 598	correl = -0.0252477	descr = N_Gram_GCCGG
cnt = 109	feature = 806	correl = 0.0412869	descr = N_Gram_TCGCA
cnt = 110	feature = 798	correl = -0.0353498	descr = N_Gram_TCCCC
cnt = 111	feature = 771	correl = 0.0404738	descr = N_Gram_TATAG
cnt = 112	feature = 364	correl = -0.0531402	descr = N_Gram_CATAA
cnt = 113	feature = 822	correl = 0.037807	descr = N_Gram_TCTCT
cnt = 114	feature = 931	correl = 0.0369813	descr = N_Gram_TTTGG
cnt = 115	feature = 900	correl = 0.0638391	descr = N_Gram_TTCGT
cnt = 116	feature = 438	correl = -0.0428217	descr = N_Gram_CGACC
cnt = 117	feature = 641	correl = 0.0343688	descr = N_Gram_GGATT
cnt = 118	feature = 608	correl = -0.026625	descr = N_Gram_GCGCT
cnt = 119	feature = 649	correl = -0.0288061	descr = N_Gram_GGCCT
cnt = 120	feature = 21	correl = -0.132738	descr = Position_Specific_Bin_Base_7_Base_C
cnt = 121	feature = 497	correl = -0.0339891	descr = N_Gram_CTCAC
cnt = 122	feature = 675	correl = 0.031977	descr = N_Gram_GGTAC
cnt = 123	feature = 674	correl = 0.0488004	descr = N_Gram_GGTAA
cnt = 124	feature = 659	correl = -0.0588571	descr = N_Gram_GGGAG
cnt = 125	feature = 848	correl = -0.0651192	descr = N_Gram_TGCCC
cnt = 126	feature = 786	correl = 0.0395243	descr = N_Gram_TCAAC
cnt = 127	feature = 752	correl = 0.0722921	descr = N_Gram_TACTA
cnt = 128	feature = 240	correl = -0.0452221	descr = N_Gram_ACGGG
cnt = 129	feature = 531	correl = 0.0333528	descr = N_Gram_GAAAT
cnt = 130	feature = 612	correl = -0.0304843	descr = N_Gram_GCGGG
cnt = 131	feature = 632	correl = 0.0249469	descr = N_Gram_GGACA
cnt = 132	feature = 337	correl = -0.0256016	descr = N_Gram_CAAGA
cnt = 133	feature = 6	correl = -0.0393786	descr = Position_Specific_Bin_Base_2_Base_A
cnt = 134	feature = 717	correl = 0.0504565	descr = N_Gram_GTGTA
cnt = 135	feature = 394	correl = -0.0636453	descr = N_Gram_CCCAT
cnt = 136	feature = 48	correl = 0.0685112	descr = Position_Specific_Bin_Base_16_Base_A
cnt = 137	feature = 554	correl = 0.0371236	descr = N_Gram_GAGAA
cnt = 138	feature = 314	correl = -0.0324537	descr = N_Gram_ATGGA
cnt = 139	feature = 33	correl = -0.0442991	descr = Position_Specific_Bin_Base_11_Base_A
cnt = 140	feature = 655	correl = -0.0517524	descr = N_Gram_GGCTG
cnt = 141	feature = 316	correl = -0.0223839	descr = N_Gram_ATGTA
cnt = 142	feature = 365	correl = -0.0538776	descr = N_Gram_CATAC
cnt = 143	feature = 67	correl = 0.118129	descr = Position_Specific_Bin_Base_20_Base_T
cnt = 144	feature = 41	correl = -0.024285	descr = Position_Specific_Bin_Base_14_Base_C
[truncated: 25,782 more chars]
