# Supplementary material for: Improving model predictions for RNA interference activities that use support vector machine regression by combining and filtering features
Source: BMC Bioinformatics. 2007 Jun 6;8:182. doi: 10.1186/1471-2105-8-182 (PMC1906837; doi:10.1186/1471-2105-8-182)
Supplement: Additional file 5 — tr_2431_cfsfilters. The features found to be useful by Correlation based Feature in training and testing the 2431 dataset by cross validation, at t-test values from 0 to 90. [file 1471-2105-8-182-S5.gz › tr_2431_file_91]

91
ave count = 4.1
--CFS-byCV-SUMMARY-START--
test = 0	count = 680.1	ave MSR = 5449.87	ave MSE = -1.44499e+06	ave Fstat = -0.00405588	ave corr = 0.720828	ave (corr)^2 = 0.49184	ave (err)^2 = 0.0248169
test = 1	count = 769.6	ave MSR = 6365.33	ave MSE = -1.53253e+06	ave Fstat = -0.00465974	ave corr = 0.777824	ave (corr)^2 = 0.551632	ave (err)^2 = 0.0223583
test = 2	count = 734.5	ave MSR = 6371.16	ave MSE = -1.54016e+06	ave Fstat = -0.00464166	ave corr = 0.777146	ave (corr)^2 = 0.55066	ave (err)^2 = 0.0224016
test = 3	count = 697.9	ave MSR = 6424.25	ave MSE = -1.54825e+06	ave Fstat = -0.00466133	ave corr = 0.777759	ave (corr)^2 = 0.551579	ave (err)^2 = 0.0223681
test = 4	count = 660.1	ave MSR = 6444.63	ave MSE = -1.55849e+06	ave Fstat = -0.00464917	ave corr = 0.777083	ave (corr)^2 = 0.550675	ave (err)^2 = 0.0224079
test = 5	count = 567.8	ave MSR = 6035.6	ave MSE = -1.50457e+06	ave Fstat = -0.00440533	ave corr = 0.749592	ave (corr)^2 = 0.522465	ave (err)^2 = 0.0236169
test = 6	count = 590.9	ave MSR = 6503.54	ave MSE = -1.56682e+06	ave Fstat = -0.00465981	ave corr = 0.778335	ave (corr)^2 = 0.552225	ave (err)^2 = 0.0223489
test = 7	count = 556.7	ave MSR = 6509.65	ave MSE = -1.56864e+06	ave Fstat = -0.00465873	ave corr = 0.778259	ave (corr)^2 = 0.552116	ave (err)^2 = 0.0223513
test = 8	count = 526.7	ave MSR = 6457.62	ave MSE = -1.56344e+06	ave Fstat = -0.00464094	ave corr = 0.777272	ave (corr)^2 = 0.550791	ave (err)^2 = 0.0224061
test = 9	count = 450	ave MSR = 5943.13	ave MSE = -1.49239e+06	ave Fstat = -0.00423545	ave corr = 0.72095	ave (corr)^2 = 0.502845	ave (err)^2 = 0.02444
test = 10	count = 461.4	ave MSR = 6397.89	ave MSE = -1.55332e+06	ave Fstat = -0.00462459	ave corr = 0.776875	ave (corr)^2 = 0.550164	ave (err)^2 = 0.0224273
test = 11	count = 434.8	ave MSR = 6371	ave MSE = -1.55303e+06	ave Fstat = -0.00460078	ave corr = 0.775996	ave (corr)^2 = 0.548864	ave (err)^2 = 0.0224762
test = 12	count = 411.1	ave MSR = 6334.56	ave MSE = -1.56185e+06	ave Fstat = -0.00455632	ave corr = 0.773827	ave (corr)^2 = 0.545847	ave (err)^2 = 0.0225996
test = 13	count = 386.6	ave MSR = 6338.14	ave MSE = -1.57474e+06	ave Fstat = -0.00451508	ave corr = 0.772285	ave (corr)^2 = 0.543625	ave (err)^2 = 0.0226844
test = 14	count = 345.5	ave MSR = 5333.04	ave MSE = -1.56564e+06	ave Fstat = -0.00373463	ave corr = 0.706314	ave (corr)^2 = 0.468859	ave (err)^2 = 0.0257927
test = 15	count = 342.7	ave MSR = 6232.33	ave MSE = -1.569e+06	ave Fstat = -0.00447401	ave corr = 0.769814	ave (corr)^2 = 0.540307	ave (err)^2 = 0.0228357
test = 16	count = 320.9	ave MSR = 6209.92	ave MSE = -1.57437e+06	ave Fstat = -0.00444041	ave corr = 0.768125	ave (corr)^2 = 0.537976	ave (err)^2 = 0.0229248
test = 17	count = 301.6	ave MSR = 6140	ave MSE = -1.56132e+06	ave Fstat = -0.00440946	ave corr = 0.767503	ave (corr)^2 = 0.536926	ave (err)^2 = 0.0229573
test = 18	count = 265.3	ave MSR = 5615.64	ave MSE = -1.53168e+06	ave Fstat = -0.00412104	ave corr = 0.748622	ave (corr)^2 = 0.512973	ave (err)^2 = 0.0239522
test = 19	count = 241	ave MSR = 5327.3	ave MSE = -1.47451e+06	ave Fstat = -0.00389538	ave corr = 0.719975	ave (corr)^2 = 0.486248	ave (err)^2 = 0.0250273
test = 20	count = 242.6	ave MSR = 5710.68	ave MSE = -1.55675e+06	ave Fstat = -0.00413682	ave corr = 0.751098	ave (corr)^2 = 0.515767	ave (err)^2 = 0.0238463
test = 21	count = 233.7	ave MSR = 5773.42	ave MSE = -1.55472e+06	ave Fstat = -0.00416943	ave corr = 0.755235	ave (corr)^2 = 0.520332	ave (err)^2 = 0.0236343
test = 22	count = 201.8	ave MSR = 5318.93	ave MSE = -1.50322e+06	ave Fstat = -0.00390803	ave corr = 0.726392	ave (corr)^2 = 0.490291	ave (err)^2 = 0.0249297
test = 23	count = 186.4	ave MSR = 5024.93	ave MSE = -1.47816e+06	ave Fstat = -0.00379236	ave corr = 0.722317	ave (corr)^2 = 0.483337	ave (err)^2 = 0.0252238
test = 24	count = 190.6	ave MSR = 5320.3	ave MSE = -1.52049e+06	ave Fstat = -0.00395666	ave corr = 0.743461	ave (corr)^2 = 0.504781	ave (err)^2 = 0.0243229
test = 25	count = 165.8	ave MSR = 5021.7	ave MSE = -1.49107e+06	ave Fstat = -0.00377938	ave corr = 0.722355	ave (corr)^2 = 0.482842	ave (err)^2 = 0.0252716
test = 26	count = 157	ave MSR = 4819.68	ave MSE = -1.48277e+06	ave Fstat = -0.00359069	ave corr = 0.705749	ave (corr)^2 = 0.464841	ave (err)^2 = 0.0259717
test = 27	count = 156	ave MSR = 5137.63	ave MSE = -1.54079e+06	ave Fstat = -0.00379232	ave corr = 0.733459	ave (corr)^2 = 0.491915	ave (err)^2 = 0.0248748
test = 28	count = 136.6	ave MSR = 4255.22	ave MSE = -1.42809e+06	ave Fstat = -0.00313212	ave corr = 0.664076	ave (corr)^2 = 0.419503	ave (err)^2 = 0.0277912
test = 29	count = 124.1	ave MSR = 4507.45	ave MSE = -1.4267e+06	ave Fstat = -0.00338886	ave corr = 0.687927	ave (corr)^2 = 0.447646	ave (err)^2 = 0.0266634
test = 30	count = 128.2	ave MSR = 4974.6	ave MSE = -1.50718e+06	ave Fstat = -0.00374067	ave corr = 0.731214	ave (corr)^2 = 0.488845	ave (err)^2 = 0.0249907
test = 31	count = 96.6	ave MSR = 3944.36	ave MSE = -1.29805e+06	ave Fstat = -0.00297203	ave corr = 0.626881	ave (corr)^2 = 0.397287	ave (err)^2 = 0.0286861
test = 32	count = 109	ave MSR = 4797.83	ave MSE = -1.49505e+06	ave Fstat = -0.00363894	ave corr = 0.725546	ave (corr)^2 = 0.48131	ave (err)^2 = 0.0253088
test = 33	count = 82.8	ave MSR = 4020.26	ave MSE = -1.32569e+06	ave Fstat = -0.00308138	ave corr = 0.639641	ave (corr)^2 = 0.410375	ave (err)^2 = 0.0282447
test = 34	count = 87.4	ave MSR = 4134	ave MSE = -1.40901e+06	ave Fstat = -0.00317528	ave corr = 0.680232	ave (corr)^2 = 0.433988	ave (err)^2 = 0.027231
test = 35	count = 81.2	ave MSR = 3856.55	ave MSE = -1.42135e+06	ave Fstat = -0.0029087	ave corr = 0.658822	ave (corr)^2 = 0.407654	ave (err)^2 = 0.0282568
test = 36	count = 82.7	ave MSR = 4494.95	ave MSE = -1.47963e+06	ave Fstat = -0.00343472	ave corr = 0.715155	ave (corr)^2 = 0.467334	ave (err)^2 = 0.025839
test = 37	count = 64.2	ave MSR = 3555.06	ave MSE = -1.288e+06	ave Fstat = -0.00278049	ave corr = 0.620767	ave (corr)^2 = 0.38504	ave (err)^2 = 0.0292284
test = 38	count = 47.8	ave MSR = 2592.72	ave MSE = -1.18066e+06	ave Fstat = -0.0020581	ave corr = 0.549375	ave (corr)^2 = 0.302998	ave (err)^2 = 0.0325594
test = 39	count = 49.7	ave MSR = 2956.13	ave MSE = -1.27624e+06	ave Fstat = -0.0023223	ave corr = 0.593496	ave (corr)^2 = 0.342146	ave (err)^2 = 0.0309768
test = 40	count = 56.3	ave MSR = 3514.86	ave MSE = -1.40094e+06	ave Fstat = -0.00269831	ave corr = 0.646701	ave (corr)^2 = 0.391338	ave (err)^2 = 0.0289243
test = 41	count = 53.1	ave MSR = 3718.83	ave MSE = -1.40889e+06	ave Fstat = -0.0029318	ave corr = 0.671968	ave (corr)^2 = 0.418508	ave (err)^2 = 0.027892
test = 42	count = 54.2	ave MSR = 3836.51	ave MSE = -1.46133e+06	ave Fstat = -0.00296454	ave corr = 0.685938	ave (corr)^2 = 0.42972	ave (err)^2 = 0.027381
test = 43	count = 42.7	ave MSR = 2997.99	ave MSE = -1.34478e+06	ave Fstat = -0.00226706	ave corr = 0.600575	ave (corr)^2 = 0.347771	ave (err)^2 = 0.0306841
test = 44	count = 42.7	ave MSR = 3518.29	ave MSE = -1.42732e+06	ave Fstat = -0.00273725	ave corr = 0.66148	ave (corr)^2 = 0.404013	ave (err)^2 = 0.0284664
test = 45	count = 40.7	ave MSR = 3121.18	ave MSE = -1.36432e+06	ave Fstat = -0.00243652	ave corr = 0.631363	ave (corr)^2 = 0.37076	ave (err)^2 = 0.0297602
test = 46	count = 39.6	ave MSR = 3567.76	ave MSE = -1.4545e+06	ave Fstat = -0.00276914	ave corr = 0.670876	ave (corr)^2 = 0.411624	ave (err)^2 = 0.0281357
test = 47	count = 31.7	ave MSR = 2618.02	ave MSE = -1.28873e+06	ave Fstat = -0.00209536	ave corr = 0.590747	ave (corr)^2 = 0.329719	ave (err)^2 = 0.0314304
test = 48	count = 26.5	ave MSR = 2288.42	ave MSE = -1.26552e+06	ave Fstat = -0.0018358	ave corr = 0.555968	ave (corr)^2 = 0.296012	ave (err)^2 = 0.0328018
test = 49	count = 24.3	ave MSR = 2089.81	ave MSE = -1.23134e+06	ave Fstat = -0.00175163	ave corr = 0.5517	ave (corr)^2 = 0.289959	ave (err)^2 = 0.0331423
test = 50	count = 27.4	ave MSR = 2888.89	ave MSE = -1.35952e+06	ave Fstat = -0.00235498	ave corr = 0.626835	ave (corr)^2 = 0.364883	ave (err)^2 = 0.0300216
test = 51	count = 27.4	ave MSR = 3037.69	ave MSE = -1.39185e+06	ave Fstat = -0.00247417	ave corr = 0.646062	ave (corr)^2 = 0.382327	ave (err)^2 = 0.0293082
test = 52	count = 24.6	ave MSR = 2956.36	ave MSE = -1.3755e+06	ave Fstat = -0.00243765	ave corr = 0.642427	ave (corr)^2 = 0.378286	ave (err)^2 = 0.0294827
test = 53	count = 23	ave MSR = 2952.11	ave MSE = -1.35573e+06	ave Fstat = -0.00248249	ave corr = 0.645003	ave (corr)^2 = 0.381822	ave (err)^2 = 0.0293693
test = 54	count = 20.4	ave MSR = 2517.85	ave MSE = -1.30883e+06	ave Fstat = -0.00212941	ave corr = 0.606634	ave (corr)^2 = 0.340517	ave (err)^2 = 0.0310262
test = 55	count = 20	ave MSR = 2716.65	ave MSE = -1.34542e+06	ave Fstat = -0.0022919	ave corr = 0.628909	ave (corr)^2 = 0.362697	ave (err)^2 = 0.0301278
test = 56	count = 19	ave MSR = 2795.73	ave MSE = -1.34237e+06	ave Fstat = -0.00236977	ave corr = 0.63535	ave (corr)^2 = 0.370462	ave (err)^2 = 0.0298185
test = 57	count = 18.1	ave MSR = 2792.52	ave MSE = -1.3407e+06	ave Fstat = -0.00237358	ave corr = 0.635418	ave (corr)^2 = 0.370676	ave (err)^2 = 0.0298239
test = 58	count = 17.2	ave MSR = 2793.32	ave MSE = -1.35783e+06	ave Fstat = -0.00233225	ave corr = 0.631957	ave (corr)^2 = 0.366588	ave (err)^2 = 0.0299612
test = 59	count = 16.5	ave MSR = 2727.66	ave MSE = -1.33555e+06	ave Fstat = -0.00232004	ave corr = 0.629886	ave (corr)^2 = 0.364482	ave (err)^2 = 0.0300496
test = 60	count = 15.4	ave MSR = 2602.57	ave MSE = -1.30876e+06	ave Fstat = -0.00224633	ave corr = 0.622084	ave (corr)^2 = 0.355938	ave (err)^2 = 0.0303993
test = 61	count = 15.3	ave MSR = 2606.84	ave MSE = -1.32792e+06	ave Fstat = -0.00222619	ave corr = 0.622167	ave (corr)^2 = 0.355194	ave (err)^2 = 0.0304205
test = 62	count = 14.4	ave MSR = 2434.65	ave MSE = -1.31198e+06	ave Fstat = -0.00211353	ave corr = 0.612094	ave (corr)^2 = 0.3435	ave (err)^2 = 0.0309366
test = 63	count = 13.4	ave MSR = 2428.52	ave MSE = -1.3024e+06	ave Fstat = -0.00212197	ave corr = 0.604577	ave (corr)^2 = 0.339676	ave (err)^2 = 0.0311654
test = 64	count = 13.4	ave MSR = 2436.13	ave MSE = -1.30224e+06	ave Fstat = -0.00213882	ave corr = 0.614761	ave (corr)^2 = 0.346567	ave (err)^2 = 0.0308253
test = 65	count = 13.1	ave MSR = 2388.44	ave MSE = -1.27995e+06	ave Fstat = -0.00212911	ave corr = 0.61074	ave (corr)^2 = 0.343343	ave (err)^2 = 0.0309572
test = 66	count = 12	ave MSR = 2187.62	ave MSE = -1.25539e+06	ave Fstat = -0.00199493	ave corr = 0.596615	ave (corr)^2 = 0.327982	ave (err)^2 = 0.0315865
test = 67	count = 12.1	ave MSR = 2154.91	ave MSE = -1.25878e+06	ave Fstat = -0.00196088	ave corr = 0.590595	ave (corr)^2 = 0.322548	ave (err)^2 = 0.0318188
test = 68	count = 11.5	ave MSR = 2036.45	ave MSE = -1.24266e+06	ave Fstat = -0.00187651	ave corr = 0.583462	ave (corr)^2 = 0.314145	ave (err)^2 = 0.0321615
test = 69	count = 10.8	ave MSR = 2011.79	ave MSE = -1.26409e+06	ave Fstat = -0.00182401	ave corr = 0.576746	ave (corr)^2 = 0.307354	ave (err)^2 = 0.0324439
test = 70	count = 10.2	ave MSR = 1899.13	ave MSE = -1.23056e+06	ave Fstat = -0.00175423	ave corr = 0.57134	ave (corr)^2 = 0.30083	ave (err)^2 = 0.0326785
test = 71	count = 9.4	ave MSR = 1781.81	ave MSE = -1.1889e+06	ave Fstat = -0.00170437	ave corr = 0.564762	ave (corr)^2 = 0.294353	ave (err)^2 = 0.032953
test = 72	count = 8.7	ave MSR = 1720.66	ave MSE = -1.19417e+06	ave Fstat = -0.00164157	ave corr = 0.558281	ave (corr)^2 = 0.287236	ave (err)^2 = 0.0332529
test = 73	count = 8.3	ave MSR = 1667.84	ave MSE = -1.19413e+06	ave Fstat = -0.00159547	ave corr = 0.55288	ave (corr)^2 = 0.281486	ave (err)^2 = 0.03349
test = 74	count = 8.1	ave MSR = 1624.41	ave MSE = -1.19215e+06	ave Fstat = -0.00155588	ave corr = 0.548433	ave (corr)^2 = 0.276891	ave (err)^2 = 0.0336843
test = 75	count = 7.8	ave MSR = 1555.35	ave MSE = -1.18364e+06	ave Fstat = -0.00150158	ave corr = 0.540671	ave (corr)^2 = 0.269315	ave (err)^2 = 0.0339841
test = 76	count = 7.5	ave MSR = 1547.67	ave MSE = -1.18193e+06	ave Fstat = -0.00149389	ave corr = 0.539963	ave (corr)^2 = 0.268443	ave (err)^2 = 0.0340142
test = 77	count = 7.3	ave MSR = 1523.43	ave MSE = -1.17909e+06	ave Fstat = -0.00146862	ave corr = 0.537586	ave (corr)^2 = 0.26572	ave (err)^2 = 0.0341099
test = 78	count = 6.8	ave MSR = 1484.55	ave MSE = -1.16715e+06	ave Fstat = -0.00144872	ave corr = 0.534756	ave (corr)^2 = 0.262969	ave (err)^2 = 0.0342396
test = 79	count = 6.5	ave MSR = 1449.81	ave MSE = -1.15344e+06	ave Fstat = -0.0014321	ave corr = 0.532164	ave (corr)^2 = 0.260531	ave (err)^2 = 0.0343346
test = 80	count = 6.2	ave MSR = 1428.79	ave MSE = -1.14366e+06	ave Fstat = -0.00141961	ave corr = 0.531119	ave (corr)^2 = 0.259191	ave (err)^2 = 0.0343753
test = 81	count = 6.1	ave MSR = 1416.5	ave MSE = -1.13486e+06	ave Fstat = -0.00141458	ave corr = 0.530019	ave (corr)^2 = 0.258322	ave (err)^2 = 0.0344028
test = 82	count = 5.9	ave MSR = 1403.05	ave MSE = -1.13509e+06	ave Fstat = -0.0014031	ave corr = 0.527778	ave (corr)^2 = 0.25643	ave (err)^2 = 0.0344863
test = 83	count = 5.7	ave MSR = 1402.12	ave MSE = -1.13248e+06	ave Fstat = -0.00140479	ave corr = 0.528005	ave (corr)^2 = 0.256659	ave (err)^2 = 0.0344661
test = 84	count = 5.5	ave MSR = 1393.88	ave MSE = -1.13536e+06	ave Fstat = -0.00139589	ave corr = 0.526198	ave (corr)^2 = 0.255169	ave (err)^2 = 0.0345385
test = 85	count = 5.1	ave MSR = 1374.51	ave MSE = -1.13037e+06	ave Fstat = -0.0013825	ave corr = 0.524278	ave (corr)^2 = 0.253291	ave (err)^2 = 0.0346189
test = 86	count = 4.9	ave MSR = 1362.16	ave MSE = -1.12619e+06	ave Fstat = -0.00137615	ave corr = 0.52334	ave (corr)^2 = 0.252384	ave (err)^2 = 0.0346458
test = 87	count = 4.8	ave MSR = 1363.4	ave MSE = -1.12754e+06	ave Fstat = -0.00137601	ave corr = 0.523315	ave (corr)^2 = 0.252362	ave (err)^2 = 0.0346457
test = 88	count = 4.5	ave MSR = 1323.37	ave MSE = -1.10071e+06	ave Fstat = -0.00136354	ave corr = 0.522205	ave (corr)^2 = 0.250921	ave (err)^2 = 0.0346799
test = 89	count = 4.2	ave MSR = 1245.56	ave MSE = -1.09315e+06	ave Fstat = -0.00129436	ave corr = 0.506792	ave (corr)^2 = 0.238913	ave (err)^2 = 0.0352284
test = 90	count = 4.1	ave MSR = 1248.83	ave MSE = -1.09981e+06	ave Fstat = -0.00129288	ave corr = 0.506454	ave (corr)^2 = 0.238652	ave (err)^2 = 0.0352503
--CFS-byCV-SUMMARY-STOP--
Correlation Feature Selection by CV done
