# Supplementary material for: Improving model predictions for RNA interference activities that use support vector machine regression by combining and filtering features
Source: BMC Bioinformatics. 2007 Jun 6;8:182. doi: 10.1186/1471-2105-8-182 (PMC1906837; doi:10.1186/1471-2105-8-182)
Supplement: Additional file 6 — tr_579_cfsfilters. The features found to be useful by Correlation based Feature in training and testing the 579 dataset by cross validation, at t-test values from 0 to 90. [file 1471-2105-8-182-S6.gz]

Archive with 92 entries (92 files):
- tr_579_file_0
- tr_579_file_1
- tr_579_file_10
- tr_579_file_11
- tr_579_file_12
- tr_579_file_13
- tr_579_file_14
- tr_579_file_15
- tr_579_file_16
- tr_579_file_17
- tr_579_file_18
- tr_579_file_19
- tr_579_file_2
- tr_579_file_20
- tr_579_file_21
- tr_579_file_22
- tr_579_file_23
- tr_579_file_24
- tr_579_file_25
- tr_579_file_26
- tr_579_file_27
- tr_579_file_28
- tr_579_file_29
- tr_579_file_3
- tr_579_file_30
- tr_579_file_31
- tr_579_file_32
- tr_579_file_33
- tr_579_file_34
- tr_579_file_35
- tr_579_file_36
- tr_579_file_37
- tr_579_file_38
- tr_579_file_39
- tr_579_file_4
- tr_579_file_40
- tr_579_file_41
- tr_579_file_42
- tr_579_file_43
- tr_579_file_44
- tr_579_file_45
- tr_579_file_46
- tr_579_file_47
- tr_579_file_48
- tr_579_file_49
- tr_579_file_5
- tr_579_file_50
- tr_579_file_51
- tr_579_file_52
- tr_579_file_53
- tr_579_file_54
- tr_579_file_55
- tr_579_file_56
- tr_579_file_57
- tr_579_file_58
- tr_579_file_59
- tr_579_file_6
- tr_579_file_60
- tr_579_file_61
- tr_579_file_62
- tr_579_file_63
- tr_579_file_64
- tr_579_file_65
- tr_579_file_66
- tr_579_file_67
- tr_579_file_68
- tr_579_file_69
- tr_579_file_7
- tr_579_file_70
- tr_579_file_71
- tr_579_file_72
- tr_579_file_73
- tr_579_file_74
- tr_579_file_75
- tr_579_file_76
- tr_579_file_77
- tr_579_file_78
- tr_579_file_79
- tr_579_file_8
- tr_579_file_80
- tr_579_file_81
- tr_579_file_82
- tr_579_file_83
- tr_579_file_84
- tr_579_file_85
- tr_579_file_86
- tr_579_file_87
- tr_579_file_88
- tr_579_file_89
- tr_579_file_9
- tr_579_file_90
- tr_579_file_91
