# Supplementary material for: Improving model predictions for RNA interference activities that use support vector machine regression by combining and filtering features
Source: BMC Bioinformatics. 2007 Jun 6;8:182. doi: 10.1186/1471-2105-8-182 (PMC1906837; doi:10.1186/1471-2105-8-182)
Supplement: Additional file 6 — tr_579_cfsfilters. The features found to be useful by Correlation based Feature in training and testing the 579 dataset by cross validation, at t-test values from 0 to 90. [file 1471-2105-8-182-S6.gz › tr_579_file_0]

folding targets complete
num rows = 579
num_elements = 907293
num rows = 579
num_elements = 907293
num rows = 2431
num_elements = 3809377
CFS merit scores = 1.3532
CFS merit scores = 1.60749
CFS merit scores = 1.85924
CFS merit scores = 2.07944
CFS merit scores = 2.27842
CFS merit scores = 2.45904
CFS merit scores = 2.62786
CFS merit scores = 2.78624
CFS merit scores = 2.93601
CFS merit scores = 3.07276
CFS merit scores = 3.19991
CFS merit scores = 3.31816
CFS merit scores = 3.43102
CFS merit scores = 3.53947
CFS merit scores = 3.64436
CFS merit scores = 3.74604
CFS merit scores = 3.84499
CFS merit scores = 3.94128
CFS merit scores = 4.03514
CFS merit scores = 4.12556
CFS merit scores = 4.21388
CFS merit scores = 4.30019
CFS merit scores = 4.38459
CFS merit scores = 4.4671
CFS merit scores = 4.54791
CFS merit scores = 4.62715
CFS merit scores = 4.70488
CFS merit scores = 4.78119
CFS merit scores = 4.85607
CFS merit scores = 4.92941
CFS merit scores = 5.00149
CFS merit scores = 5.07236
CFS merit scores = 5.14206
CFS merit scores = 5.20902
CFS merit scores = 5.2747
CFS merit scores = 5.33916
CFS merit scores = 5.40214
CFS merit scores = 5.46399
CFS merit scores = 5.52475
CFS merit scores = 5.5845
CFS merit scores = 5.64325
CFS merit scores = 5.70054
CFS merit scores = 5.75606
CFS merit scores = 5.80949
CFS merit scores = 5.86158
CFS merit scores = 5.91195
CFS merit scores = 5.96109
CFS merit scores = 6.00843
CFS merit scores = 6.05481
CFS merit scores = 6.1003
CFS merit scores = 6.14484
CFS merit scores = 6.18852
CFS merit scores = 6.23077
CFS merit scores = 6.27179
CFS merit scores = 6.31222
CFS merit scores = 6.34847
CFS merit scores = 6.38115
CFS merit scores = 6.41145
CFS merit scores = 6.44061
CFS merit scores = 6.46876
CFS merit scores = 6.49496
CFS merit scores = 6.51922
CFS merit scores = 6.54235
CFS merit scores = 6.56442
CFS merit scores = 6.58464
CFS merit scores = 6.60455
CFS merit scores = 6.62397
CFS merit scores = 6.64353
CFS merit scores = 6.66234
CFS merit scores = 6.68054
CFS merit scores = 6.69687
CFS merit scores = 6.71313
CFS merit scores = 6.72904
CFS merit scores = 6.74392
CFS merit scores = 6.75788
CFS merit scores = 6.77143
CFS merit scores = 6.78503
CFS merit scores = 6.79797
CFS merit scores = 6.81084
CFS merit scores = 6.82107
CFS merit scores = 6.83054
CFS merit scores = 6.83923
CFS merit scores = 6.8481
CFS merit scores = 6.85728
CFS merit scores = 6.86634
CFS merit scores = 6.87557
CFS merit scores = 6.88431
CFS merit scores = 6.89282
CFS merit scores = 6.90145
CFS merit scores = 6.90922
CFS merit scores = 6.91661
CFS merit scores = 6.92435
CFS merit scores = 6.9322
CFS merit scores = 6.93997
CFS merit scores = 6.94711
CFS merit scores = 6.95422
CFS merit scores = 6.96143
CFS merit scores = 6.96867
CFS merit scores = 6.97609
CFS merit scores = 6.98339
CFS merit scores = 6.98961
CFS merit scores = 6.99593
CFS merit scores = 7.00212
CFS merit scores = 7.00799
CFS merit scores = 7.01375
CFS merit scores = 7.01946
CFS merit scores = 7.0245
CFS merit scores = 7.029
CFS merit scores = 7.03307
CFS merit scores = 7.03656
CFS merit scores = 7.03989
CFS merit scores = 7.04296
CFS merit scores = 7.04608
CFS merit scores = 7.04855
CFS merit scores = 7.05023
CFS merit scores = 7.05148
CFS merit scores = 7.05275
CFS merit scores = 7.05418
CFS merit scores = 7.0556
CFS merit scores = 7.05609
CFS merit scores = 7.05618
CFS merit scores = 7.05654
CFS merit scores = 7.05695
CFS merit scores = 7.05716
CFS merit scores = 7.05716
CFS merit scores = 7.05708
CFS merit scores = 7.05695
CFS merit scores = 7.05697
CFS merit scores = 7.05691
CFS merit scores = 7.05655
CFS merit scores = 7.05643
CFS merit scores = 7.05653
CFS merit scores = 7.05683
CFS merit scores = 7.05701
CFS merit scores = 7.05703
CFS merit scores = 7.05625
CFS merit scores = 7.05552
CFS merit scores = 7.05493
CFS merit scores = 7.05449
CFS merit scores = 7.05346
CFS merit scores = 7.05239
CFS merit scores = 7.05091
CFS merit scores = 7.04945
CFS merit scores = 7.04739
CFS merit scores = 7.04549
CFS merit scores = 7.04284
CFS merit scores = 7.03998
CFS merit scores = 7.03726
CFS merit scores = 7.03418
CFS merit scores = 7.03083
CFS merit scores = 7.0276
CFS merit scores = 7.0246
CFS merit scores = 7.02188
CFS merit scores = 7.0192
CFS merit scores = 7.0166
CFS merit scores = 7.0139
CFS merit scores = 7.01127
CFS merit scores = 7.00871
CFS merit scores = 7.00609
CFS merit scores = 7.00358
CFS merit scores = 7.00112
CFS merit scores = 6.99799
CFS merit scores = 6.99491
CFS merit scores = 6.99161
CFS merit scores = 6.98828
CFS merit scores = 6.98476
CFS merit scores = 6.98135
CFS merit scores = 6.97808
CFS merit scores = 6.9748
CFS merit scores = 6.9708
CFS merit scores = 6.96707
CFS merit scores = 6.96352
CFS merit scores = 6.95933
CFS merit scores = 6.9548
CFS merit scores = 6.94996
CFS merit scores = 6.94514
CFS merit scores = 6.94038
CFS merit scores = 6.93557
CFS merit scores = 6.93097
CFS merit scores = 6.92623
CFS merit scores = 6.92161
CFS merit scores = 6.91696
CFS merit scores = 6.91202
CFS merit scores = 6.9072
CFS merit scores = 6.90236
CFS merit scores = 6.89718
CFS merit scores = 6.89212
CFS merit scores = 6.88658
CFS merit scores = 6.88119
CFS merit scores = 6.87591
CFS merit scores = 6.87077
CFS merit scores = 6.86584
CFS merit scores = 6.86093
CFS merit scores = 6.85603
CFS merit scores = 6.85129
CFS merit scores = 6.8465
CFS merit scores = 6.84166
CFS merit scores = 6.83663
CFS merit scores = 6.83158
CFS merit scores = 6.82664
CFS merit scores = 6.82185
CFS merit scores = 6.81711
CFS merit scores = 6.81218
CFS merit scores = 6.80717
CFS merit scores = 6.80216
CFS merit scores = 6.7973
CFS merit scores = 6.7922
CFS merit scores = 6.78697
CFS merit scores = 6.78178
CFS merit scores = 6.77655
CFS merit scores = 6.77142
CFS merit scores = 6.76634
CFS merit scores = 6.76096
CFS merit scores = 6.75565
CFS merit scores = 6.75036
CFS merit scores = 6.74522
CFS merit scores = 6.7402
CFS merit scores = 6.73469
CFS merit scores = 6.72934
CFS merit scores = 6.7239
CFS merit scores = 6.71849
CFS merit scores = 6.7131
CFS merit scores = 6.70768
CFS merit scores = 6.70226
cnt = 1	feature = 56	correl = -0.353201	descr = Gibbs_of_Target_Sequence__Pos_20_Step_1
cnt = 2	feature = 44	correl = 0.250012	descr = Gibbs_of_Target_Sequence__Pos_1_Step_1
cnt = 3	feature = 617	correl = -0.188619	descr = N_Gram_TCTC
cnt = 4	feature = 206	correl = 0.125725	descr = N_Gram_AGTCA
cnt = 5	feature = 266	correl = 0.0977781	descr = N_Gram_CACTC
cnt = 6	feature = 430	correl = 0.0742894	descr = N_Gram_GATTG
cnt = 7	feature = 409	correl = 0.0891595	descr = N_Gram_GACTA
cnt = 8	feature = 653	correl = 0.0764455	descr = N_Gram_TGGGG
cnt = 9	feature = 579	correl = 0.0757763	descr = N_Gram_TATAT
cnt = 10	feature = 518	correl = -0.0529673	descr = N_Gram_GGGTT
cnt = 11	feature = 577	correl = 0.0922287	descr = N_Gram_TAGCA
cnt = 12	feature = 370	correl = 0.0718503	descr = N_Gram_CTCGG
cnt = 13	feature = 436	correl = 0.073306	descr = N_Gram_GCAAT
cnt = 14	feature = 631	correl = -0.0684779	descr = N_Gram_TGAGA
cnt = 15	feature = 212	correl = 0.0453462	descr = N_Gram_AGTTA
cnt = 16	feature = 395	correl = -0.0590736	descr = N_Gram_GAAAT
cnt = 17	feature = 392	correl = -0.0576625	descr = N_Gram_GAAAA
cnt = 18	feature = 321	correl = -0.049196	descr = N_Gram_CGACC
cnt = 19	feature = 568	correl = -0.0463739	descr = N_Gram_TAACG
cnt = 20	feature = 609	correl = 0.0806231	descr = N_Gram_TCGAC
cnt = 21	feature = 351	correl = 0.079212	descr = N_Gram_CGTGG
cnt = 22	feature = 320	correl = 0.0735677	descr = N_Gram_CGACA
cnt = 23	feature = 297	correl = 0.115082	descr = N_Gram_CCCCC
cnt = 24	feature = 598	correl = 0.0524015	descr = N_Gram_TCCCG
cnt = 25	feature = 538	correl = -0.0459506	descr = N_Gram_GTCGC
cnt = 26	feature = 304	correl = 0.0453462	descr = N_Gram_CCGCA
cnt = 27	feature = 510	correl = 0.0453462	descr = N_Gram_GGGCT
cnt = 28	feature = 466	correl = 0.0453462	descr = N_Gram_GCGTA
cnt = 29	feature = 612	correl = 0.0947339	descr = N_Gram_TCGGC
cnt = 30	feature = 545	correl = 0.0573403	descr = N_Gram_GTGCG
cnt = 31	feature = 642	correl = 0.0524015	descr = N_Gram_TGCCG
cnt = 32	feature = 531	correl = 0.0506518	descr = N_Gram_GTATA
cnt = 33	feature = 298	correl = 0.0453462	descr = N_Gram_CCCCG
cnt = 34	feature = 676	correl = 0.0741783	descr = N_Gram_TTCAA
cnt = 35	feature = 360	correl = 0.0631922	descr = N_Gram_CTATA
cnt = 36	feature = 628	correl = 0.0515069	descr = N_Gram_TGAAA
cnt = 37	feature = 403	correl = -0.0682325	descr = N_Gram_GACCC
cnt = 38	feature = 295	correl = 0.0711821	descr = N_Gram_CCCAC
cnt = 39	feature = 264	correl = 0.056201	descr = N_Gram_CACGT
cnt = 40	feature = 393	correl = 0.0531548	descr = N_Gram_GAAAC
cnt = 41	feature = 421	correl = 0.0462035	descr = N_Gram_GATAC
cnt = 42	feature = 259	correl = -0.0444717	descr = N_Gram_CACCC
cnt = 43	feature = 424	correl = -0.0556583	descr = N_Gram_GATCG
cnt = 44	feature = 445	correl = -0.0450424	descr = N_Gram_GCATG
cnt = 45	feature = 514	correl = 0.0453462	descr = N_Gram_GGGGT
cnt = 46	feature = 284	correl = 0.0519672	descr = N_Gram_CCAAT
cnt = 47	feature = 290	correl = -0.0625896	descr = N_Gram_CCATA
cnt = 48	feature = 339	correl = 0.0641909	descr = N_Gram_CGGCC
cnt = 49	feature = 616	correl = 0.0568421	descr = N_Gram_TCTAC
cnt = 50	feature = 571	correl = 0.0810984	descr = N_Gram_TAAGC
cnt = 51	feature = 600	correl = 0.0473609	descr = N_Gram_TCCGA
cnt = 52	feature = 401	correl = 0.0449003	descr = N_Gram_GACAC
cnt = 53	feature = 237	correl = 0.0443948	descr = N_Gram_ATGTG
cnt = 54	feature = 288	correl = -0.0590093	descr = N_Gram_CCAGT
cnt = 55	feature = 561	correl = 0.0452268	descr = N_Gram_GTTGC
cnt = 56	feature = 412	correl = -0.0547154	descr = N_Gram_GAGAC
cnt = 57	feature = 316	correl = 0.0606705	descr = N_Gram_CCTCT
cnt = 58	feature = 556	correl = -0.0725224	descr = N_Gram_GTTAC
cnt = 59	feature = 417	correl = 0.116505	descr = N_Gram_GAGTC
cnt = 60	feature = 624	correl = -0.117639	descr = N_Gram_TCTTA
cnt = 61	feature = 474	correl = 0.0673997	descr = N_Gram_GCTGG
cnt = 62	feature = 458	correl = 0.138322	descr = N_Gram_GCCTT
cnt = 63	feature = 309	correl = -0.0732728	descr = N_Gram_CCGGT
cnt = 64	feature = 429	correl = -0.0605618	descr = N_Gram_GATTA
cnt = 65	feature = 397	correl = -0.0439102	descr = N_Gram_GAAGG
cnt = 66	feature = 516	correl = 0.0780126	descr = N_Gram_GGGTA
cnt = 67	feature = 252	correl = 0.0974183	descr = N_Gram_CAAGG
cnt = 68	feature = 509	correl = 0.0811695	descr = N_Gram_GGGCG
cnt = 69	feature = 407	correl = 0.0453462	descr = N_Gram_GACGG
cnt = 70	feature = 313	correl = 0.0676048	descr = N_Gram_CCTCA
cnt = 71	feature = 680	correl = 0.0447817	descr = N_Gram_TTCGA
cnt = 72	feature = 340	correl = 0.0702472	descr = N_Gram_CGGCG
cnt = 73	feature = 524	correl = 0.0551642	descr = N_Gram_GGTGG
cnt = 74	feature = 222	correl = 0.0718812	descr = N_Gram_ATAGT
cnt = 75	feature = 507	correl = 0.0521242	descr = N_Gram_GGGCA
cnt = 76	feature = 546	correl = 0.0580781	descr = N_Gram_GTGCT
cnt = 77	feature = 455	correl = -0.0562514	descr = N_Gram_GCCGT
cnt = 78	feature = 317	correl = 0.0652478	descr = N_Gram_CCTGC
cnt = 79	feature = 557	correl = 0.0802505	descr = N_Gram_GTTCC
cnt = 80	feature = 226	correl = -0.0567228	descr = N_Gram_ATCAT
cnt = 81	feature = 217	correl = -0.149135	descr = N_Gram_ATAAG
cnt = 82	feature = 356	correl = 0.0453462	descr = N_Gram_CTAAA
cnt = 83	feature = 230	correl = -0.104281	descr = N_Gram_ATCGG
cnt = 84	feature = 361	correl = 0.0806231	descr = N_Gram_CTATT
cnt = 85	feature = 221	correl = 0.059871	descr = N_Gram_ATAGC
cnt = 86	feature = 280	correl = -0.0497657	descr = N_Gram_CATGC
cnt = 87	feature = 459	correl = -0.0485576	descr = N_Gram_GCGAC
cnt = 88	feature = 659	correl = 0.0577553	descr = N_Gram_TGTAA
cnt = 89	feature = 494	correl = 0.0729795	descr = N_Gram_GGCCC
cnt = 90	feature = 526	correl = -0.0571564	descr = N_Gram_GGTTA
cnt = 91	feature = 338	correl = 0.106138	descr = N_Gram_CGGCA
cnt = 92	feature = 578	correl = 0.0449751	descr = N_Gram_TATAG
cnt = 93	feature = 434	correl = 0.0612091	descr = N_Gram_GCAAA
cnt = 94	feature = 218	correl = 0.0550219	descr = N_Gram_ATACA
cnt = 95	feature = 636	correl = -0.0472414	descr = N_Gram_TGATC
cnt = 96	feature = 620	correl = 0.0485708	descr = N_Gram_TCTCG
cnt = 97	feature = 480	correl = -0.0496158	descr = N_Gram_GGAAC
cnt = 98	feature = 495	correl = 0.0641909	descr = N_Gram_GGCCG
cnt = 99	feature = 255	correl = 0.0542035	descr = N_Gram_CACAG
cnt = 100	feature = 426	correl = -0.0500458	descr = N_Gram_GATGC
cnt = 101	feature = 694	correl = 0.0852234	descr = N_Gram_TTGTG
cnt = 102	feature = 394	correl = 0.101802	descr = N_Gram_GAAAG
cnt = 103	feature = 535	correl = -0.04433	descr = N_Gram_GTCCA
cnt = 104	feature = 584	correl = 0.0472183	descr = N_Gram_TCAAA
cnt = 105	feature = 555	correl = 0.0453462	descr = N_Gram_GTTAA
cnt = 106	feature = 333	correl = 0.0573403	descr = N_Gram_CGCTA
cnt = 107	feature = 622	correl = -0.0554086	descr = N_Gram_TCTGC
cnt = 108	feature = 644	correl = -0.158141	descr = N_Gram_TGCGT
cnt = 109	feature = 597	correl = 0.0568471	descr = N_Gram_TCCCC
cnt = 110	feature = 517	correl = 0.093386	descr = N_Gram_GGGTC
cnt = 111	feature = 690	correl = 0.0594649	descr = N_Gram_TTGCA
cnt = 112	feature = 324	correl = 0.086002	descr = N_Gram_CGAGG
cnt = 113	feature = 558	correl = -0.0482855	descr = N_Gram_GTTCG
cnt = 114	feature = 332	correl = 0.0806231	descr = N_Gram_CGCCT
cnt = 115	feature = 633	correl = 0.0801463	descr = N_Gram_TGAGT
cnt = 116	feature = 236	correl = 0.0626601	descr = N_Gram_ATGGG
cnt = 117	feature = 357	correl = 0.0568421	descr = N_Gram_CTACT
cnt = 118	feature = 241	correl = 0.0446791	descr = N_Gram_ATTGG
cnt = 119	feature = 402	correl = 0.0841658	descr = N_Gram_GACAG
cnt = 120	feature = 688	correl = -0.0591405	descr = N_Gram_TTGAG
cnt = 121	feature = 604	correl = 0.0558015	descr = N_Gram_TCCTA
cnt = 122	feature = 227	correl = 0.074249	descr = N_Gram_ATCCG
cnt = 123	feature = 405	correl = -0.0601732	descr = N_Gram_GACCT
cnt = 124	feature = 327	correl = -0.0446597	descr = N_Gram_CGATC
cnt = 125	feature = 328	correl = -0.0490798	descr = N_Gram_CGATG
cnt = 126	feature = 574	correl = 0.0729653	descr = N_Gram_TACGA
cnt = 127	feature = 438	correl = 0.04926	descr = N_Gram_GCACC
cnt = 128	feature = 487	correl = 0.0899577	descr = N_Gram_GGAGT
cnt = 129	feature = 601	correl = -0.0977886	descr = N_Gram_TCCGC
cnt = 130	feature = 269	correl = 0.07835	descr = N_Gram_CAGCG
cnt = 131	feature = 413	correl = -0.0562514	descr = N_Gram_GAGAG
cnt = 132	feature = 454	correl = 0.0815175	descr = N_Gram_GCCGG
cnt = 133	feature = 673	correl = -0.0574251	descr = N_Gram_TTATT
cnt = 134	feature = 523	correl = 0.0556017	descr = N_Gram_GGTGC
cnt = 135	feature = 575	correl = 0.046043	descr = N_Gram_TAGAC
cnt = 136	feature = 431	correl = -0.0897428	descr = N_Gram_GATTT
cnt = 137	feature = 504	correl = 0.0641909	descr = N_Gram_GGGAC
cnt = 138	feature = 300	correl = 0.0453462	descr = N_Gram_CCCGC
cnt = 139	feature = 533	correl = -0.0509081	descr = N_Gram_GTCAA
cnt = 140	feature = 439	correl = 0.119	descr = N_Gram_GCACT
cnt = 141	feature = 440	correl = -0.0721949	descr = N_Gram_GCAGA
cnt = 142	feature = 271	correl = 0.0629797	descr = N_Gram_CAGGA
cnt = 143	feature = 672	correl = -0.0819578	descr = N_Gram_TTATA
cnt = 144	feature = 311	correl = 0.075874	descr = N_Gram_CCGTG
cnt = 145	feature = 242	correl = 0.082843	descr = N_Gram_ATTGT
cnt = 146	feature = 687	correl = -0.051154	descr = N_Gram_TTGAA
cnt = 147	feature = 224	correl = 0.0864478	descr = N_Gram_ATATA
cnt = 148	feature = 664	correl = 0.131051	descr = N_Gram_TGTGG
cnt = 149	feature = 251	correl = 0.0622593	descr = N_Gram_CAAGC
cnt = 150	feature = 640	correl = 0.107159	descr = N_Gram_TGCAA
cnt = 151	feature = 285	correl = 0.0600075	descr = N_Gram_CCACC
cnt = 152	feature = 469	correl = 0.0866626	descr = N_Gram_GCTAT
cnt = 153	feature = 549	correl = 0.0791721	descr = N_Gram_GTGGG
cnt = 154	feature = 479	correl = 0.139855	descr = N_Gram_GGAAA
cnt = 155	feature = 499	correl = 0.0703178	descr = N_Gram_GGCGG
cnt = 156	feature = 448	correl = 0.0704377	descr = N_Gram_GCCAG
cnt = 157	feature = 576	correl = -0.0623623	descr = N_Gram_TAGAT
cnt = 158	feature = 654	correl = 0.0767751	descr = N_Gram_TGGGT
cnt = 159	feature = 663	correl = 0.0705693	descr = N_Gram_TGTGA
cnt = 160	feature = 353	correl = -0.0473352	descr = N_Gram_CGTTC
cnt = 161	feature = 484	correl = 0.0641909	descr = N_Gram_GGACG
cnt = 162	feature = 322	correl = -0.0717699	descr = N_Gram_CGACG
cnt = 163	feature = 464	correl = 0.0447246	descr = N_Gram_GCGGT
cnt = 164	feature = 592	correl = -0.0515722	descr = N_Gram_TCATA
cnt = 165	feature = 681	correl = -0.0558762	descr = N_Gram_TTCGG
cnt = 166	feature = 387	correl = 0.0654821	descr = N_Gram_CTTGT
cnt = 167	feature = 307	correl = 0.0844071	descr = N_Gram_CCGGC
cnt = 168	feature = 312	correl = 0.0558015	descr = N_Gram_CCTAT
cnt = 169	feature = 646	correl = 0.0893984	descr = N_Gram_TGGAG
cnt = 170	feature = 352	correl = 0.0829273	descr = N_Gram_CGTGT
cnt = 171	feature = 422	correl = 0.0670741	descr = N_Gram_GATAT
cnt = 172	feature = 543	correl = 0.0573737	descr = N_Gram_GTGAC
cnt = 173	feature = 427	correl = 0.065034	descr = N_Gram_GATGT
cnt = 174	feature = 572	correl = -0.151264	descr = N_Gram_TAAGT
cnt = 175	feature = 219	correl = -0.0501446	descr = N_Gram_ATACT
cnt = 176	feature = 258	correl = 0.0833795	descr = N_Gram_CACCA
cnt = 177	feature = 386	correl = 0.0910274	descr = N_Gram_CTTGG
cnt = 178	feature = 665	correl = 0.0511181	descr = N_Gram_TGTGT
cnt = 179	feature = 373	correl = 0.0486288	descr = N_Gram_CTGAG
cnt = 180	feature = 136	correl = -0.0552547	descr = N_Gram_AATCA
cnt = 181	feature = 273	correl = 0.112846	descr = N_Gram_CAGTA
cnt = 182	feature = 314	correl = -0.129731	descr = N_Gram_CCTCC
cnt = 183	feature = 537	correl = -0.107616	descr = N_Gram_GTCGA
cnt = 184	feature = 498	correl = 0.112559	descr = N_Gram_GGCGC
cnt = 185	feature = 256	correl = 0.0710252	descr = N_Gram_CACAT
cnt = 186	feature = 382	correl = 0.0499655	descr = N_Gram_CTTCC
cnt = 187	feature = 613	correl = -0.0475809	descr = N_Gram_TCGGG
cnt = 188	feature = 376	correl = 0.0563687	descr = N_Gram_CTGGG
cnt = 189	feature = 342	correl = 0.0869933	descr = N_Gram_CGGGA
cnt = 190	feature = 635	correl = 0.0545243	descr = N_Gram_TGATA
cnt = 191	feature = 570	correl = -0.0471733	descr = N_Gram_TAAGA
cnt = 192	feature = 414	correl = -0.0478266	descr = N_Gram_GAGCC
cnt = 193	feature = 239	correl = -0.0560113	descr = N_Gram_ATTAC
cnt = 194	feature = 249	correl = 0.0635672	descr = N_Gram_CAAAG
cnt = 195	feature = 468	correl = 0.118123	descr = N_Gram_GCGTG
cnt = 196	feature = 457	correl = 0.0805039	descr = N_Gram_GCCTC
cnt = 197	feature = 210	correl = 0.105818	descr = N_Gram_AGTGT
cnt = 198	feature = 260	correl = 0.0591739	descr = N_Gram_CACCG
cnt = 199	feature = 374	correl = -0.0911427	descr = N_Gram_CTGAT
cnt = 200	feature = 656	correl = 0.0554953	descr = N_Gram_TGGTA
cnt = 201	feature = 539	correl = 0.0991469	descr = N_Gram_GTCGG
cnt = 202	feature = 441	correl = 0.0475023	descr = N_Gram_GCAGC
cnt = 203	feature = 228	correl = -0.0524821	descr = N_Gram_ATCCT
cnt = 204	feature = 253	correl = 0.0526302	descr = N_Gram_CAATA
cnt = 205	feature = 611	correl = 0.0741223	descr = N_Gram_TCGGA
cnt = 206	feature = 380	correl = -0.112116	descr = N_Gram_CTTAT
cnt = 207	feature = 450	correl = 0.0515042	descr = N_Gram_GCCCA
cnt = 208	feature = 501	correl = 0.125627	descr = N_Gram_GGCTT
cnt = 209	feature = 371	correl = 0.0601623	descr = N_Gram_CTCTA
cnt = 210	feature = 267	correl = -0.0638971	descr = N_Gram_CAGAA
cnt = 211	feature = 301	correl = 0.0711427	descr = N_Gram_CCCGG
cnt = 212	feature = 410	correl = -0.0570613	descr = N_Gram_GACTG
cnt = 213	feature = 703	correl = -0.0503227	descr = N_Gram_TTTTG
cnt = 214	feature = 652	correl = 0.0503692	descr = N_Gram_TGGGA
cnt = 215	feature = 363	correl = 0.056201	descr = N_Gram_CTCAA
cnt = 216	feature = 508	correl = 0.107561	descr = N_Gram_GGGCC
cnt = 217	feature = 522	correl = 0.0653806	descr = N_Gram_GGTCA
cnt = 218	feature = 527	correl = 0.0914936	descr = N_Gram_GGTTG
cnt = 219	feature = 404	correl = 0.0598351	descr = N_Gram_GACCG
cnt = 220	feature = 368	correl = -0.0790628	descr = N_Gram_CTCCG
cnt = 221	feature = 548	correl = 0.139071	descr = N_Gram_GTGGC
cnt = 222	feature = 614	correl = -0.0485637	descr = N_Gram_TCGTC
cnt = 223	feature = 444	correl = 0.123535	descr = N_Gram_GCATC
cnt = 224	feature = 244	correl = -0.0769311	descr = N_Gram_ATTTG
num rows = 521
num_elements = 117225
*
optimization finished, #iter = 321
nu = 0.761268
obj = -75.851086, rho = -0.703839
nSV = 417, nBSV = 370
num rows = 58
num_elements = 13050
*
optimization finished, #iter = 36
nu = 0.678887
obj = -8.047066, rho = -0.404504
nSV = 47, nBSV = 32
*
optimization finished, #iter = 321
nu = 0.761268
obj = -75.851086, rho = -0.703839
nSV = 417, nBSV = 370
CFS merit scores = 1.34741
CFS merit scores = 1.61956
CFS merit scores = 1.86168
CFS merit scores = 2.07768
CFS merit scores = 2.28058
CFS merit scores = 2.46835
CFS merit scores = 2.64373
CFS merit scores = 2.80831
CFS merit scores = 2.95905
CFS merit scores = 3.10073
CFS merit scores = 3.23068
CFS merit scores = 3.3541
CFS merit scores = 3.47186
CFS merit scores = 3.58464
CFS merit scores = 3.69309
CFS merit scores = 3.79785
CFS merit scores = 3.89863
CFS merit scores = 3.99629
CFS merit scores = 4.0915
CFS merit scores = 4.18423
CFS merit scores = 4.2748
CFS merit scores = 4.36329
CFS merit scores = 4.44816
CFS merit scores = 4.53121
CFS merit scores = 4.61256
CFS merit scores = 4.69229
CFS merit scores = 4.77044
CFS merit scores = 4.8471
CFS merit scores = 4.92239
CFS merit scores = 4.99637
CFS merit scores = 5.06909
CFS merit scores = 5.14057
CFS merit scores = 5.21083
CFS merit scores = 5.27996
CFS merit scores = 5.34799
CFS merit scores = 5.41499
CFS merit scores = 5.47967
CFS merit scores = 5.54316
CFS merit scores = 5.60547
CFS merit scores = 5.6666
CFS merit scores = 5.72667
CFS merit scores = 5.7857
CFS merit scores = 5.84377
CFS merit scores = 5.89853
CFS merit scores = 5.95223
CFS merit scores = 6.00315
CFS merit scores = 6.05257
CFS merit scores = 6.10091
CFS merit scores = 6.14829
CFS merit scores = 6.19473
CFS merit scores = 6.24006
CFS merit scores = 6.2845
CFS merit scores = 6.32556
CFS merit scores = 6.36603
CFS merit scores = 6.40253
CFS merit scores = 6.43808
CFS merit scores = 6.4722
CFS merit scores = 6.50512
CFS merit scores = 6.5346
CFS merit scores = 6.56276
CFS merit scores = 6.58972
CFS merit scores = 6.61552
CFS merit scores = 6.64068
CFS merit scores = 6.66432
CFS merit scores = 6.68412
CFS merit scores = 6.70228
CFS merit scores = 6.71964
CFS merit scores = 6.73645
CFS merit scores = 6.75279
CFS merit scores = 6.76891
CFS merit scores = 6.78525
CFS merit scores = 6.80031
CFS merit scores = 6.81531
CFS merit scores = 6.82887
CFS merit scores = 6.84149
CFS merit scores = 6.85357
CFS merit scores = 6.8651
CFS merit scores = 6.87506
CFS merit scores = 6.88516
CFS merit scores = 6.8953
CFS merit scores = 6.90464
CFS merit scores = 6.91275
CFS merit scores = 6.92064
CFS merit scores = 6.92786
CFS merit scores = 6.93495
CFS merit scores = 6.94163
CFS merit scores = 6.94851
CFS merit scores = 6.95433
CFS merit scores = 6.96039
CFS merit scores = 6.96638
CFS merit scores = 6.97276
CFS merit scores = 6.97846
CFS merit scores = 6.98387
CFS merit scores = 6.98953
CFS merit scores = 6.99449
CFS merit scores = 6.99901
CFS merit scores = 7.00275
CFS merit scores = 7.0061
CFS merit scores = 7.0092
CFS merit scores = 7.01217
CFS merit scores = 7.01503
CFS merit scores = 7.01744
CFS merit scores = 7.01875
CFS merit scores = 7.01991
CFS merit scores = 7.02044
CFS merit scores = 7.02132
CFS merit scores = 7.02197
CFS merit scores = 7.02268
CFS merit scores = 7.02348
CFS merit scores = 7.02424
CFS merit scores = 7.02463
CFS merit scores = 7.02517
CFS merit scores = 7.02569
CFS merit scores = 7.02646
CFS merit scores = 7.02742
CFS merit scores = 7.02822
CFS merit scores = 7.02873
CFS merit scores = 7.02873
CFS merit scores = 7.02848
CFS merit scores = 7.02826
CFS merit scores = 7.02753
CFS merit scores = 7.02673
CFS merit scores = 7.02516
CFS merit scores = 7.02385
CFS merit scores = 7.02266
CFS merit scores = 7.02146
CFS merit scores = 7.01998
CFS merit scores = 7.01848
CFS merit scores = 7.0171
CFS merit scores = 7.01466
CFS merit scores = 7.01254
CFS merit scores = 7.01084
CFS merit scores = 7.00912
CFS merit scores = 7.00671
CFS merit scores = 7.00418
CFS merit scores = 7.00123
CFS merit scores = 6.99824
CFS merit scores = 6.99506
CFS merit scores = 6.99198
CFS merit scores = 6.98893
CFS merit scores = 6.98583
CFS merit scores = 6.98261
CFS merit scores = 6.97948
CFS merit scores = 6.97629
CFS merit scores = 6.97299
CFS merit scores = 6.96994
CFS merit scores = 6.96715
CFS merit scores = 6.96419
CFS merit scores = 6.96101
CFS merit scores = 6.95768
CFS merit scores = 6.95433
CFS merit scores = 6.9511
CFS merit scores = 6.94741
CFS merit scores = 6.94337
CFS merit scores = 6.93959
CFS merit scores = 6.93592
CFS merit scores = 6.93221
CFS merit scores = 6.9282
CFS merit scores = 6.92412
CFS merit scores = 6.91983
CFS merit scores = 6.91519
CFS merit scores = 6.9107
CFS merit scores = 6.90596
CFS merit scores = 6.90125
CFS merit scores = 6.89659
CFS merit scores = 6.89211
CFS merit scores = 6.88763
CFS merit scores = 6.88301
CFS merit scores = 6.87839
CFS merit scores = 6.87332
CFS merit scores = 6.86836
CFS merit scores = 6.86357
CFS merit scores = 6.85889
CFS merit scores = 6.85436
CFS merit scores = 6.85005
CFS merit scores = 6.84576
CFS merit scores = 6.8416
CFS merit scores = 6.8376
CFS merit scores = 6.83363
CFS merit scores = 6.82944
CFS merit scores = 6.8253
CFS merit scores = 6.82105
CFS merit scores = 6.81686
CFS merit scores = 6.8125
CFS merit scores = 6.80834
CFS merit scores = 6.80378
CFS merit scores = 6.79936
CFS merit scores = 6.79468
CFS merit scores = 6.79014
CFS merit scores = 6.78578
CFS merit scores = 6.78143
CFS merit scores = 6.77728
CFS merit scores = 6.77304
CFS merit scores = 6.76829
CFS merit scores = 6.76326
CFS merit scores = 6.75841
CFS merit scores = 6.75362
CFS merit scores = 6.74903
CFS merit scores = 6.74414
CFS merit scores = 6.73898
CFS merit scores = 6.73392
CFS merit scores = 6.72887
CFS merit scores = 6.72393
CFS merit scores = 6.71838
CFS merit scores = 6.71288
CFS merit scores = 6.70698
CFS merit scores = 6.70104
CFS merit scores = 6.69525
CFS merit scores = 6.68962
CFS merit scores = 6.68393
CFS merit scores = 6.67816
CFS merit scores = 6.67249
CFS merit scores = 6.66657
CFS merit scores = 6.66083
CFS merit scores = 6.65516
CFS merit scores = 6.64965
CFS merit scores = 6.64362
CFS merit scores = 6.63752
CFS merit scores = 6.63104
CFS merit scores = 6.62455
CFS merit scores = 6.61781
CFS merit scores = 6.61114
CFS merit scores = 6.6046
CFS merit scores = 6.59812
CFS merit scores = 6.59124
CFS merit scores = 6.58442
CFS merit scores = 6.57768
CFS merit scores = 6.57069
CFS merit scores = 6.56376
CFS merit scores = 6.55691
CFS merit scores = 6.55019
CFS merit scores = 6.54358
CFS merit scores = 6.53707
CFS merit scores = 6.53063
CFS merit scores = 6.52431
CFS merit scores = 6.518
CFS merit scores = 6.51164
CFS merit scores = 6.50526
CFS merit scores = 6.4987
CFS merit scores = 6.49217
CFS merit scores = 6.48572
CFS merit scores = 6.47924
CFS merit scores = 6.47292
CFS merit scores = 6.4666
CFS merit scores = 6.45998
CFS merit scores = 6.45292
CFS merit scores = 6.446
CFS merit scores = 6.43915
CFS merit scores = 6.43234
CFS merit scores = 6.42559
CFS merit scores = 6.4188
CFS merit scores = 6.412
CFS merit scores = 6.40538
CFS merit scores = 6.39866
CFS merit scores = 6.39212
CFS merit scores = 6.38553
CFS merit scores = 6.37899
CFS merit scores = 6.3725
CFS merit scores = 6.36594
CFS merit scores = 6.35942
CFS merit scores = 6.35293
CFS merit scores = 6.34637
CFS merit scores = 6.33991
CFS merit scores = 6.33344
CFS merit scores = 6.32703
CFS merit scores = 6.32061
CFS merit scores = 6.31422
CFS merit scores = 6.30795
CFS merit scores = 6.3018
CFS merit scores = 6.29568
CFS merit scores = 6.28961
CFS merit scores = 6.28312
CFS merit scores = 6.27664
CFS merit scores = 6.27026
CFS merit scores = 6.26354
CFS merit scores = 6.25693
CFS merit scores = 6.25031
CFS merit scores = 6.24373
CFS merit scores = 6.23716
CFS merit scores = 6.23054
CFS merit scores = 6.22376
CFS merit scores = 6.21702
CFS merit scores = 6.21013
CFS merit scores = 6.20331
CFS merit scores = 6.19647
CFS merit scores = 6.18961
CFS merit scores = 6.18283
CFS merit scores = 6.17616
CFS merit scores = 6.16945
CFS merit scores = 6.16282
CFS merit scores = 6.15627
CFS merit scores = 6.14972
CFS merit scores = 6.14323
CFS merit scores = 6.13663
CFS merit scores = 6.13004
CFS merit scores = 6.12354
CFS merit scores = 6.11695
CFS merit scores = 6.11032
CFS merit scores = 6.10341
CFS merit scores = 6.09646
CFS merit scores = 6.08956
CFS merit scores = 6.08273
CFS merit scores = 6.07587
CFS merit scores = 6.06908
CFS merit scores = 6.06233
CFS merit scores = 6.0555
CFS merit scores = 6.04883
CFS merit scores = 6.04214
CFS merit scores = 6.03554
CFS merit scores = 6.02896
CFS merit scores = 6.02249
CFS merit scores = 6.01604
CFS merit scores = 6.00946
CFS merit scores = 6.00288
CFS merit scores = 5.99608
CFS merit scores = 5.98928
CFS merit scores = 5.98246
CFS merit scores = 5.97564
CFS merit scores = 5.96897
CFS merit scores = 5.96199
CFS merit scores = 5.95514
CFS merit scores = 5.94836
CFS merit scores = 5.94154
CFS merit scores = 5.93482
CFS merit scores = 5.92815
CFS merit scores = 5.92157
CFS merit scores = 5.91504
CFS merit scores = 5.90863
CFS merit scores = 5.90226
CFS merit scores = 5.89588
CFS merit scores = 5.88955
CFS merit scores = 5.88324
CFS merit scores = 5.87702
CFS merit scores = 5.87091
CFS merit scores = 5.86479
CFS merit scores = 5.85871
CFS merit scores = 5.85248
CFS merit scores = 5.84636
CFS merit scores = 5.84019
CFS merit scores = 5.834
CFS merit scores = 5.82791
CFS merit scores = 5.82185
CFS merit scores = 5.81586
CFS merit scores = 5.80992
CFS merit scores = 5.804
CFS merit scores = 5.7982
CFS merit scores = 5.79241
CFS merit scores = 5.78669
CFS merit scores = 5.78096
CFS merit scores = 5.77522
CFS merit scores = 5.76945
CFS merit scores = 5.76371
CFS merit scores = 5.75802
CFS merit scores = 5.75231
CFS merit scores = 5.74671
CFS merit scores = 5.74118
CFS merit scores = 5.73566
CFS merit scores = 5.73021
CFS merit scores = 5.72484
CFS merit scores = 5.71946
CFS merit scores = 5.71409
CFS merit scores = 5.70872
CFS merit scores = 5.70336
CFS merit scores = 5.69803
CFS merit scores = 5.69274
CFS merit scores = 5.68753
CFS merit scores = 5.68237
CFS merit scores = 5.67723
CFS merit scores = 5.67212
CFS merit scores = 5.66708
CFS merit scores = 5.66205
CFS merit scores = 5.65698
CFS merit scores = 5.65194
CFS merit scores = 5.6469
CFS merit scores = 5.64197
CFS merit scores = 5.63712
CFS merit scores = 5.63227
CFS merit scores = 5.6275
CFS merit scores = 5.62267
CFS merit scores = 5.61786
CFS merit scores = 5.61306
CFS merit scores = 5.60827
CFS merit scores = 5.60352
CFS merit scores = 5.59885
CFS merit scores = 5.59409
CFS merit scores = 5.58934
CFS merit scores = 5.58457
CFS merit scores = 5.57981
CFS merit scores = 5.57505
CFS merit scores = 5.57031
CFS merit scores = 5.56555
CFS merit scores = 5.56081
CFS merit scores = 5.55615
CFS merit scores = 5.5515
CFS merit scores = 5.54674
CFS merit scores = 5.54202
CFS merit scores = 5.53736
CFS merit scores = 5.53273
CFS merit scores = 5.52802
CFS merit scores = 5.52334
CFS merit scores = 5.51871
CFS merit scores = 5.51412
CFS merit scores = 5.50951
CFS merit scores = 5.50492
CFS merit scores = 5.5003
CFS merit scores = 5.49559
CFS merit scores = 5.49091
CFS merit scores = 5.48624
CFS merit scores = 5.48163
CFS merit scores = 5.47709
CFS merit scores = 5.47258
CFS merit scores = 5.46811
CFS merit scores = 5.46366
CFS merit scores = 5.45926
CFS merit scores = 5.45479
CFS merit scores = 5.45032
CFS merit scores = 5.44591
CFS merit scores = 5.44151
CFS merit scores = 5.43717
CFS merit scores = 5.43284
CFS merit scores = 5.42848
CFS merit scores = 5.42409
CFS merit scores = 5.41972
CFS merit scores = 5.41541
CFS merit scores = 5.41106
CFS merit scores = 5.40677
CFS merit scores = 5.40235
CFS merit scores = 5.39794
CFS merit scores = 5.39352
CFS merit scores = 5.38906
CFS merit scores = 5.38459
CFS merit scores = 5.38013
cnt = 1	feature = 60	correl = -0.347415	descr = Gibbs_of_Target_Sequence__Pos_20_Step_1
cnt = 2	feature = 46	correl = 0.242108	descr = Gibbs_of_Target_Sequence__Pos_1_Step_1
cnt = 3	feature = 592	correl = -0.155554	descr = N_Gram_TCCAG
cnt = 4	feature = 577	correl = 0.0756849	descr = N_Gram_TATAT
cnt = 5	feature = 379	correl = 0.0720918	descr = N_Gram_CTCGG
cnt = 6	feature = 659	correl = 0.0541261	descr = N_Gram_TGTGT
cnt = 7	feature = 558	correl = 0.0492354	descr = N_Gram_TAAAG
cnt = 8	feature = 574	correl = 0.0461414	descr = N_Gram_TAGGT
cnt = 9	feature = 442	correl = 0.0833266	descr = N_Gram_GCACT
cnt = 10	feature = 629	correl = -0.0812066	descr = N_Gram_TGAGA
cnt = 11	feature = 422	correl = 0.0940975	descr = N_Gram_GAGTC
cnt = 12	feature = 440	correl = 0.0732067	descr = N_Gram_GCAAT
cnt = 13	feature = 384	correl = 0.0562804	descr = N_Gram_CTGGG
cnt = 14	feature = 268	correl = -0.0444943	descr = N_Gram_CACCC
cnt = 15	feature = 664	correl = -0.0571912	descr = N_Gram_TTAAG
cnt = 16	feature = 291	correl = -0.0497754	descr = N_Gram_CATGC
cnt = 17	feature = 685	correl = 0.0805409	descr = N_Gram_TTGGG
cnt = 18	feature = 593	correl = 0.0452869	descr = N_Gram_TCCCA
cnt = 19	feature = 673	correl = 0.0447228	descr = N_Gram_TTCGA
cnt = 20	feature = 233	correl = -0.0491937	descr = N_Gram_ATCGC
cnt = 21	feature = 329	correl = -0.0491937	descr = N_Gram_CGACC
cnt = 22	feature = 559	correl = -0.0463734	descr = N_Gram_TAACG
cnt = 23	feature = 604	correl = 0.0805409	descr = N_Gram_TCGAC
cnt = 24	feature = 328	correl = 0.0734901	descr = N_Gram_CGACA
cnt = 25	feature = 607	correl = 0.0946425	descr = N_Gram_TCGGC
cnt = 26	feature = 663	correl = 0.0650291	descr = N_Gram_TTAAC
cnt = 27	feature = 412	correl = 0.0805409	descr = N_Gram_GACGG
cnt = 28	feature = 530	correl = -0.0459504	descr = N_Gram_GTCGC
cnt = 29	feature = 467	correl = 0.0452869	descr = N_Gram_GCGTA
cnt = 30	feature = 507	correl = 0.0452869	descr = N_Gram_GGGCT
cnt = 31	feature = 508	correl = 0.0452869	descr = N_Gram_GGGGT
cnt = 32	feature = 368	correl = 0.0664393	descr = N_Gram_CTAGG
cnt = 33	feature = 538	correl = 0.0572733	descr = N_Gram_GTGCG
cnt = 34	feature = 521	correl = 0.0505891	descr = N_Gram_GTATA
cnt = 35	feature = 305	correl = 0.0452869	descr = N_Gram_CCCCG
cnt = 36	feature = 336	correl = 0.0452869	descr = N_Gram_CGCCA
cnt = 37	feature = 372	correl = 0.0864643	descr = N_Gram_CTATT
cnt = 38	feature = 671	correl = 0.074088	descr = N_Gram_TTCAA
cnt = 39	feature = 626	correl = 0.0514312	descr = N_Gram_TGAAA
cnt = 40	feature = 410	correl = -0.0682301	descr = N_Gram_GACCC
cnt = 41	feature = 428	correl = -0.0556641	descr = N_Gram_GATCG
cnt = 42	feature = 272	correl = 0.0561223	descr = N_Gram_CACGT
cnt = 43	feature = 401	correl = 0.0530781	descr = N_Gram_GAAAC
cnt = 44	feature = 628	correl = 0.0714937	descr = N_Gram_TGACA
cnt = 45	feature = 344	correl = 0.0500401	descr = N_Gram_CGGCC
cnt = 46	feature = 300	correl = -0.0625909	descr = N_Gram_CCATA
cnt = 47	feature = 402	correl = 0.101676	descr = N_Gram_GAAAG
cnt = 48	feature = 562	correl = 0.080986	descr = N_Gram_TAAGC
cnt = 49	feature = 367	correl = 0.0567535	descr = N_Gram_CTACT
cnt = 50	feature = 595	correl = 0.0472704	descr = N_Gram_TCCGA
cnt = 51	feature = 241	correl = -0.0558209	descr = N_Gram_ATGCC
cnt = 52	feature = 320	correl = 0.0675012	descr = N_Gram_CCTCA
cnt = 53	feature = 208	correl = -0.0496756	descr = N_Gram_AGGGC
cnt = 54	feature = 264	correl = 0.0520607	descr = N_Gram_CAATC
cnt = 55	feature = 547	correl = 0.0890594	descr = N_Gram_GTTAA
cnt = 56	feature = 489	correl = 0.083164	descr = N_Gram_GGATT
cnt = 57	feature = 362	correl = -0.0473711	descr = N_Gram_CGTTC
cnt = 58	feature = 548	correl = -0.0786977	descr = N_Gram_GTTAC
cnt = 59	feature = 355	correl = -0.0584187	descr = N_Gram_CGTCC
cnt = 60	feature = 352	correl = -0.0613802	descr = N_Gram_CGTAA
cnt = 61	feature = 227	correl = 0.0471939	descr = N_Gram_ATAGC
cnt = 62	feature = 650	correl = 0.0718409	descr = N_Gram_TGGTA
cnt = 63	feature = 207	correl = -0.0649075	descr = N_Gram_AGGCT
cnt = 64	feature = 315	correl = -0.0643144	descr = N_Gram_CCGGT
cnt = 65	feature = 234	correl = -0.0963875	descr = N_Gram_ATCGG
cnt = 66	feature = 431	correl = 0.0634414	descr = N_Gram_GATGT
cnt = 67	feature = 405	correl = 0.0536129	descr = N_Gram_GAATC
cnt = 68	feature = 497	correl = 0.0744338	descr = N_Gram_GGCGC
cnt = 69	feature = 647	correl = 0.0885995	descr = N_Gram_TGGGG
cnt = 70	feature = 353	correl = -0.0676412	descr = N_Gram_CGTAC
cnt = 71	feature = 438	correl = 0.0611177	descr = N_Gram_GCAAA
cnt = 72	feature = 407	correl = 0.0448195	descr = N_Gram_GACAC
cnt = 73	feature = 317	correl = -0.0617818	descr = N_Gram_CCGTC
cnt = 74	feature = 345	correl = 0.0583208	descr = N_Gram_CGGCG
cnt = 75	feature = 687	correl = 0.0851163	descr = N_Gram_TTGTG
cnt = 76	feature = 433	correl = -0.061247	descr = N_Gram_GATTA
cnt = 77	feature = 443	correl = -0.0557625	descr = N_Gram_GCAGA
cnt = 78	feature = 617	correl = 0.0484796	descr = N_Gram_TCTCG
cnt = 79	feature = 210	correl = 0.076447	descr = N_Gram_AGGTT
cnt = 80	feature = 563	correl = -0.0687477	descr = N_Gram_TAAGG
cnt = 81	feature = 539	correl = 0.0978169	descr = N_Gram_GTGCT
cnt = 82	feature = 576	correl = -0.0505998	descr = N_Gram_TATAC
cnt = 83	feature = 527	correl = 0.0452869	descr = N_Gram_GTCCG
cnt = 84	feature = 260	correl = 0.062152	descr = N_Gram_CAAGC
cnt = 85	feature = 324	correl = 0.0544044	descr = N_Gram_CCTGC
cnt = 86	feature = 495	correl = 0.089422	descr = N_Gram_GGCCC
cnt = 87	feature = 304	correl = 0.0843006	descr = N_Gram_CCCAC
cnt = 88	feature = 212	correl = 0.146791	descr = N_Gram_AGTAA
cnt = 89	feature = 263	correl = 0.0458633	descr = N_Gram_CAATA
cnt = 90	feature = 343	correl = 0.106027	descr = N_Gram_CGGCA
cnt = 91	feature = 425	correl = 0.0461314	descr = N_Gram_GATAC
cnt = 92	feature = 682	correl = -0.153266	descr = N_Gram_TTGCG
cnt = 93	feature = 518	correl = 0.0732883	descr = N_Gram_GTAAA
cnt = 94	feature = 522	correl = -0.0626508	descr = N_Gram_GTATC
cnt = 95	feature = 666	correl = -0.0733575	descr = N_Gram_TTACC
cnt = 96	feature = 571	correl = -0.0651197	descr = N_Gram_TAGAT
cnt = 97	feature = 409	correl = 0.061031	descr = N_Gram_GACAT
cnt = 98	feature = 209	correl = 0.0785959	descr = N_Gram_AGGGG
cnt = 99	feature = 596	correl = -0.0653456	descr = N_Gram_TCCGC
cnt = 100	feature = 338	correl = 0.0572733	descr = N_Gram_CGCTA
cnt = 101	feature = 457	correl = 0.153005	descr = N_Gram_GCCTT
cnt = 102	feature = 278	correl = 0.0540659	descr = N_Gram_CAGCG
cnt = 103	feature = 323	correl = 0.0602049	descr = N_Gram_CCTGA
cnt = 104	feature = 370	correl = 0.0631089	descr = N_Gram_CTATA
cnt = 105	feature = 594	correl = 0.0523377	descr = N_Gram_TCCCG
cnt = 106	feature = 223	correl = -0.137881	descr = N_Gram_ATAAG
cnt = 107	feature = 363	correl = 0.113754	descr = N_Gram_CGTTT
cnt = 108	feature = 455	correl = -0.0562445	descr = N_Gram_GCCGT
cnt = 109	feature = 228	correl = 0.0717923	descr = N_Gram_ATAGT
cnt = 110	feature = 382	correl = -0.0922983	descr = N_Gram_CTGAT
cnt = 111	feature = 280	correl = 0.0863731	descr = N_Gram_CAGGA
cnt = 112	feature = 307	correl = 0.0690975	descr = N_Gram_CCCGC
cnt = 113	feature = 248	correl = -0.048657	descr = N_Gram_ATTAA
cnt = 114	feature = 360	correl = 0.0791307	descr = N_Gram_CGTGG
cnt = 115	feature = 613	correl = 0.0567535	descr = N_Gram_TCTAC
cnt = 116	feature = 487	correl = 0.0898475	descr = N_Gram_GGAGT
cnt = 117	feature = 460	correl = 0.0745119	descr = N_Gram_GCGAG
cnt = 118	feature = 251	correl = 0.106191	descr = N_Gram_ATTGT
cnt = 119	feature = 550	correl = -0.0483207	descr = N_Gram_GTTCG
cnt = 120	feature = 578	correl = -0.0563951	descr = N_Gram_TATTC
cnt = 121	feature = 544	correl = 0.0475785	descr = N_Gram_GTGTA
cnt = 122	feature = 231	correl = -0.0522752	descr = N_Gram_ATCAT
cnt = 123	feature = 218	correl = 0.0890594	descr = N_Gram_AGTTA
cnt = 124	feature = 658	correl = 0.106352	descr = N_Gram_TGTGG
cnt = 125	feature = 309	correl = -0.0630652	descr = N_Gram_CCCTT
cnt = 126	feature = 434	correl = 0.0456159	descr = N_Gram_GATTC
cnt = 127	feature = 257	correl = -0.0473555	descr = N_Gram_CAAAC
cnt = 128	feature = 679	correl = -0.0782459	descr = N_Gram_TTGAC
cnt = 129	feature = 333	correl = -0.0489819	descr = N_Gram_CGATC
cnt = 130	feature = 408	correl = 0.0840689	descr = N_Gram_GACAG
cnt = 131	feature = 366	correl = 0.0452869	descr = N_Gram_CTAAA
cnt = 132	feature = 606	correl = -0.0491937	descr = N_Gram_TCGCA
cnt = 133	feature = 371	correl = 0.0548529	descr = N_Gram_CTATG
cnt = 134	feature = 229	correl = 0.0863399	descr = N_Gram_ATATA
cnt = 135	feature = 319	correl = 0.055723	descr = N_Gram_CCTAT
cnt = 136	feature = 573	correl = -0.0518813	descr = N_Gram_TAGCC
cnt = 137	feature = 674	correl = -0.0486819	descr = N_Gram_TTCGG
cnt = 138	feature = 648	correl = 0.0467472	descr = N_Gram_TGGGT
cnt = 139	feature = 635	correl = 0.107029	descr = N_Gram_TGCAA
cnt = 140	feature = 566	correl = -0.0455925	descr = N_Gram_TACAC
cnt = 141	feature = 242	correl = -0.0678928	descr = N_Gram_ATGCT
cnt = 142	feature = 286	correl = -0.0599505	descr = N_Gram_CATAT
cnt = 143	feature = 261	correl = 0.0830691	descr = N_Gram_CAAGG
cnt = 144	feature = 657	correl = 0.06953	descr = N_Gram_TGTGA
cnt = 145	feature = 331	correl = 0.0858864	descr = N_Gram_CGAGG
cnt = 146	feature = 646	correl = 0.0760618	descr = N_Gram_TGGGA
cnt = 147	feature = 506	correl = 0.116095	descr = N_Gram_GGGCC
cnt = 148	feature = 653	correl = 0.0596118	descr = N_Gram_TGTAA
cnt = 149	feature = 296	correl = 0.0598953	descr = N_Gram_CCACC
cnt = 150	feature = 572	correl = 0.0884882	descr = N_Gram_TAGCA
cnt = 151	feature = 265	correl = 0.083765	descr = N_Gram_CACAG
cnt = 152	feature = 318	correl = 0.109154	descr = N_Gram_CCGTG
cnt = 153	feature = 621	correl = -0.123834	descr = N_Gram_TCTTA
cnt = 154	feature = 217	correl = 0.105676	descr = N_Gram_AGTGT
cnt = 155	feature = 426	correl = 0.0669709	descr = N_Gram_GATAT
cnt = 156	feature = 510	correl = 0.0932736	descr = N_Gram_GGGTC
cnt = 157	feature = 465	correl = 0.0569082	descr = N_Gram_GCGGG
cnt = 158	feature = 253	correl = -0.146254	descr = N_Gram_ATTTT
cnt = 159	feature = 514	correl = 0.0652534	descr = N_Gram_GGTCA
cnt = 160	feature = 524	correl = 0.177056	descr = N_Gram_GTCAG
cnt = 161	feature = 322	correl = 0.0441725	descr = N_Gram_CCTCT
cnt = 162	feature = 276	correl = 0.0729478	descr = N_Gram_CAGCA
cnt = 163	feature = 608	correl = -0.0666005	descr = N_Gram_TCGGG
cnt = 164	feature = 313	correl = 0.0710368	descr = N_Gram_CCGGC
cnt = 165	feature = 640	correl = 0.0892806	descr = N_Gram_TGGAG
cnt = 166	feature = 694	correl = -0.111465	descr = N_Gram_TTTGG
cnt = 167	feature = 459	correl = -0.0767401	descr = N_Gram_GCGAC
cnt = 168	feature = 395	correl = 0.109561	descr = N_Gram_CTTGG
cnt = 169	feature = 446	correl = 0.101936	descr = N_Gram_GCATC
cnt = 170	feature = 564	correl = -0.140392	descr = N_Gram_TAAGT
cnt = 171	feature = 463	correl = 0.0523923	descr = N_Gram_GCGGA
cnt = 172	feature = 561	correl = -0.0569719	descr = N_Gram_TAAGA
cnt = 173	feature = 144	correl = 0.0641471	descr = N_Gram_AATCT
cnt = 174	feature = 285	correl = -0.0502499	descr = N_Gram_CATAC
cnt = 175	feature = 531	correl = 0.0946425	descr = N_Gram_GTCGG
cnt = 176	feature = 599	correl = 0.055723	descr = N_Gram_TCCTA
cnt = 177	feature = 267	correl = 0.0639483	descr = N_Gram_CACCA
cnt = 178	feature = 417	correl = -0.047847	descr = N_Gram_GAGCC
cnt = 179	feature = 632	correl = 0.0544221	descr = N_Gram_TGATA
cnt = 180	feature = 568	correl = 0.0728511	descr = N_Gram_TACGA
cnt = 181	feature = 520	correl = 0.0712806	descr = N_Gram_GTAGT
cnt = 182	feature = 258	correl = 0.0627343	descr = N_Gram_CAAAG
cnt = 183	feature = 541	correl = 0.138921	descr = N_Gram_GTGGC
cnt = 184	feature = 361	correl = 0.05408	descr = N_Gram_CGTGT
cnt = 185	feature = 449	correl = 0.0932506	descr = N_Gram_GCCAG
cnt = 186	feature = 332	correl = -0.0822254	descr = N_Gram_CGAGT
cnt = 187	feature = 536	correl = 0.0616995	descr = N_Gram_GTGAC
cnt = 188	feature = 660	correl = -0.0512407	descr = N_Gram_TGTTA
cnt = 189	feature = 249	correl = -0.0567622	descr = N_Gram_ATTAC
cnt = 190	feature = 308	correl = 0.0710368	descr = N_Gram_CCCGG
cnt = 191	feature = 403	correl = 0.0486253	descr = N_Gram_GAACT
cnt = 192	feature = 470	correl = 0.0865641	descr = N_Gram_GCTAT
cnt = 193	feature = 273	correl = 0.0976413	descr = N_Gram_CACTC
cnt = 194	feature = 388	correl = -0.128542	descr = N_Gram_CTTAT
cnt = 195	feature = 477	correl = 0.0440459	descr = N_Gram_GCTTG
cnt = 196	feature = 430	correl = -0.0599874	descr = N_Gram_GATGC
cnt = 197	feature = 341	correl = 0.0989836	descr = N_Gram_CGGAC
cnt = 198	feature = 414	correl = 0.0968628	descr = N_Gram_GACTA
cnt = 199	feature = 686	correl = 0.0516604	descr = N_Gram_TTGGT
cnt = 200	feature = 303	correl = 0.0570896	descr = N_Gram_CCCAA
cnt = 201	feature = 439	correl = 0.09697	descr = N_Gram_GCAAC
cnt = 202	feature = 630	correl = 0.0440217	descr = N_Gram_TGAGT
cnt = 203	feature = 549	correl = 0.0609492	descr = N_Gram_GTTCC
cnt = 204	feature = 301	correl = 0.0612116	descr = N_Gram_CCATC
cnt = 205	feature = 551	correl = -0.0579619	descr = N_Gram_GTTCT
cnt = 206	feature = 654	correl = -0.054691	descr = N_Gram_TGTCA
cnt = 207	feature = 452	correl = 0.0901291	descr = N_Gram_GCCCG
cnt = 208	feature = 277	correl = 0.0548463	descr = N_Gram_CAGCC
cnt = 209	feature = 519	correl = 0.0526961	descr = N_Gram_GTACT
cnt = 210	feature = 638	correl = -0.158137	descr = N_Gram_TGCGT
cnt = 211	feature = 500	correl = 0.154835	descr = N_Gram_GGCTT
cnt = 212	feature = 238	correl = -0.0559354	descr = N_Gram_ATGAT
cnt = 213	feature = 334	correl = -0.0498811	descr = N_Gram_CGCAG
cnt = 214	feature = 454	correl = 0.0972248	descr = N_Gram_GCCGG
cnt = 215	feature = 636	correl = 0.0849031	descr = N_Gram_TGCAC
cnt = 216	feature = 347	correl = 0.0953808	descr = N_Gram_CGGGA
cnt = 217	feature = 390	correl = 0.0489038	descr = N_Gram_CTTCA
cnt = 218	feature = 374	correl = 0.0770972	descr = N_Gram_CTCAA
cnt = 219	feature = 219	correl = 0.059449	descr = N_Gram_AGTTG
cnt = 220	feature = 435	correl = -0.0897884	descr = N_Gram_GATTT
cnt = 221	feature = 404	correl = 0.0876055	descr = N_Gram_GAAGA
cnt = 222	feature = 515	correl = 0.0634671	descr = N_Gram_GGTTG
cnt = 223	feature = 591	correl = 0.0848322	descr = N_Gram_TCCAA
cnt = 224	feature = 214	correl = 0.115696	descr = N_Gram_AGTCA
cnt = 225	feature = 488	correl = -0.0918325	descr = N_Gram_GGATC
cnt = 226	feature = 525	correl = -0.0727329	descr = N_Gram_GTCCA
cnt = 227	feature = 486	correl = 0.107358	descr = N_Gram_GGAGC
cnt = 228	feature = 464	correl = 0.0638865	descr = N_Gram_GCGGC
cnt = 229	feature = 398	correl = 0.103806	descr = N_Gram_CTTTG
cnt = 230	feature = 289	correl = -0.0641293	descr = N_Gram_CATCG
cnt = 231	feature = 503	correl = 0.0968628	descr = N_Gram_GGGAC
cnt = 232	feature = 385	correl = 0.0481214	descr = N_Gram_CTGTG
cnt = 233	feature = 421	correl = 0.0517891	descr = N_Gram_GAGGT
cnt = 234	feature = 225	correl = -0.0730058	descr = N_Gram_ATACT
cnt = 235	feature = 512	correl = -0.058393	descr = N_Gram_GGTAA
cnt = 236	feature = 283	correl = 0.132953	descr = N_Gram_CAGTG
cnt = 237	feature = 475	correl = 0.0810675	descr = N_Gram_GCTGG
cnt = 238	feature = 469	correl = 0.0954189	descr = N_Gram_GCGTG
cnt = 239	feature = 496	correl = 0.151082	descr = N_Gram_GGCCT
cnt = 240	feature = 413	correl = -0.072178	descr = N_Gram_GACGT
cnt = 241	feature = 235	correl = 0.0802	descr = N_Gram_ATCTG
cnt = 242	feature = 526	correl = 0.0516429	descr = N_Gram_GTCCC
cnt = 243	feature = 529	correl = -0.114562	descr = N_Gram_GTCGA
cnt = 244	feature = 311	correl = 0.0466045	descr = N_Gram_CCGA
cnt = 245	feature = 697	correl = -0.0963129	descr = N_Gram_TTTTG
cnt = 246	feature = 492	correl = 0.083074	descr = N_Gram_GGCAT
cnt = 247	feature = 644	correl = 0.117453	descr = N_Gram_TGGCT
cnt = 248	feature = 587	correl = -0.0636753	descr = N_Gram_TCATA
cnt = 249	feature = 215	correl = -0.142827	descr = N_Gram_AGTCT
cnt = 250	feature = 450	correl = 0.0608555	descr = N_Gram_GCCAT
cnt = 251	feature = 380	correl = 0.0809231	descr = N_Gram_CTCTA
cnt = 252	feature = 444	correl = 0.0506685	descr = N_Gram_GCAGT
cnt = 253	feature = 337	correl = 0.101752	descr = N_Gram_CGCCG
cnt = 254	feature = 545	correl = 0.0698162	descr = N_Gram_GTGTG
cnt = 255	feature = 484	correl = 0.0989836	descr = N_Gram_GGACG
cnt = 256	feature = 271	correl = -0.0585922	descr = N_Gram_CACGA
cnt = 257	feature = 236	correl = 0.0563973	descr = N_Gram_ATCTT
cnt = 258	feature = 418	correl = 0.0916091	descr = N_Gram_GAGCT
cnt = 259	feature = 220	correl = -0.0833931	descr = N_Gram_AGTTT
cnt = 260	feature = 600	correl = -0.0690991	descr = N_Gram_TCCTC
cnt = 261	feature = 474	correl = 0.0662403	descr = N_Gram_GCTGC
cnt = 262	feature = 415	correl = -0.0855931	descr = N_Gram_GACTG
cnt = 263	feature = 651	correl = 0.052209	descr = N_Gram_TGGTC
cnt = 264	feature = 375	correl = -0.11012	descr = N_Gram_CTCAT
cnt = 265	feature = 381	correl = -0.0583227	descr = N_Gram_CTCTC
cnt = 266	feature = 295	correl = 0.0772602	descr = N_Gram_CCAAG
cnt = 267	feature = 553	correl = 0.108164	descr = N_Gram_GTTGG
cnt = 268	feature = 282	correl = 0.082645	descr = N_Gram_CAGTA
cnt = 269	feature = 269	correl = 0.0731071	descr = N_Gram_CACCT
cnt = 270	feature = 504	correl = 0.101752	descr = N_Gram_GGGAG
cnt = 271	feature = 294	correl = 0.058966	descr = N_Gram_CCAAA
cnt = 272	feature = 642	correl = 0.155761	descr = N_Gram_TGGCC
cnt = 273	feature = 396	correl = 0.0788654	descr = N_Gram_CTTGT
cnt = 274	feature = 350	correl = -0.0656894	descr = N_Gram_CGGTA
cnt = 275	feature = 292	correl = 0.0512516	descr = N_Gram_CATGG
cnt = 276	feature = 483	correl = 0.113009	descr = N_Gram_GGACC
cnt = 277	feature = 468	correl = -0.131911	descr = N_Gram_GCGTC
cnt = 278	feature = 279	correl = -0.158118	descr = N_Gram_CAGCT
cnt = 279	feature = 672	correl = 0.065034	descr = N_Gram_TTCAG
cnt = 280	feature = 542	correl = 0.0784749	descr = N_Gram_GTGGT
cnt = 281	feature = 400	correl = 0.0754458	descr = N_Gram_GAAA
cnt = 282	feature = 610	correl = -0.0621414	descr = N_Gram_TCGTC
cnt = 283	feature = 575	correl = 0.051771	descr = N_Gram_TAGT
cnt = 284	feature = 397	correl = 0.0914291	descr = N_Gram_CTTTA
cnt = 285	feature = 584	correl = 0.0834493	descr = N_Gram_TCAGC
cnt = 286	feature = 612	correl = 0.0452889	descr = N_Gram_TCTA
cnt = 287	feature = 348	correl = 0.128962	descr = N_Gram_CGGGC
cnt = 288	feature = 250	correl = 0.0497647	descr = N_Gram_ATTG
cnt = 289	feature = 387	correl = -0.0670185	descr = N_Gram_CTTA
cnt = 290	feature = 239	correl = -0.114686	descr = N_Gram_ATGC
cnt = 291	feature = 498	correl = 0.0891482	descr = N_Gram_GGCGG
cnt = 292	feature = 509	correl = 0.0499342	descr = N_Gram_GGGT
cnt = 293	feature = 429	correl = -0.100494	descr = N_Gram_GATCT
cnt = 294	feature = 451	correl = 0.0642394	descr = N_Gram_GCCCA
cnt = 295	feature = 394	correl = -0.121553	descr = N_Gram_CTTGC
cnt = 296	feature = 247	correl = -0.0675563	descr = N_Gram_ATTA
cnt = 297	feature = 554	correl = -0.0454519	descr = N_Gram_GTTGT
cnt = 298	feature = 494	correl = 0.107641	descr = N_Gram_GGCCA
cnt = 299	feature = 290	correl = 0.116459	descr = N_Gram_CATCT
cnt = 300	feature = 13	correl = -0.117329	descr = Position_Specific_Bin_Base_5_Base_A
cnt = 301	feature = 325	correl = -0.0744679	descr = N_Gram_CCTTC
cnt = 302	feature = 406	correl = 0.0949745	descr = N_Gram_GACA
cnt = 303	feature = 615	correl = -0.0845169	descr = N_Gram_TCTCA
cnt = 304	feature = 655	correl = 0.0744355	descr = N_Gram_TGTCC
cnt = 305	feature = 437	correl = 0.130899	descr = N_Gram_GCAA
cnt = 306	feature = 29	correl = -0.0800233	descr = Position_Specific_Bin_Base_13_Base_A
cnt = 307	feature = 24	correl = -0.0876332	descr = Position_Specific_Bin_Base_11_Base_G
cnt = 308	feature = 222	correl = -0.084211	descr = N_Gram_ATAA
cnt = 309	feature = 39	correl = 0.100543	descr = Position_Specific_Bin_Base_17_Base_C
cnt = 310	feature = 340	correl = 0.0733859	descr = N_Gram_CGGA
cnt = 311	feature = 423	correl = -0.057654	descr = N_Gram_GAGTT
cnt = 312	feature = 643	correl = -0.0920186	descr = N_Gram_TGGCG
cnt = 313	feature = 441	correl = 0.0927742	descr = N_Gram_GCAC
cnt = 314	feature = 288	correl = 0.10369	descr = N_Gram_CATCC
cnt = 315	feature = 19	correl = 0.0669134	descr = Position_Specific_Bin_Base_7_Base_T
cnt = 316	feature = 555	correl = -0.0745096	descr = N_Gram_GTTTT
cnt = 317	feature = 633	correl = -0.14881	descr = N_Gram_TGATT
cnt = 318	feature = 28	correl = -0.130606	descr = Position_Specific_Bin_Base_12_Base_T
cnt = 319	feature = 533	correl = -0.0808359	descr = N_Gram_GTCTT
cnt = 320	feature = 9	correl = 0.0776875	descr = Position_Specific_Bin_Base_2_Base_T
cnt = 321	feature = 535	correl = 0.0662031	descr = N_Gram_GTGA
cnt = 322	feature = 383	correl = 0.0959676	descr = N_Gram_CTGCA
cnt = 323	feature = 10	correl = 0.0854775	descr = Position_Specific_Bin_Base_3_Base_C
cnt = 324	feature = 38	correl = -0.0595136	descr = Position_Specific_Bin_Base_17_Base_A
cnt = 325	feature = 597	correl = -0.0802551	descr = N_Gram_TCCGG
cnt = 326	feature = 262	correl = 0.0701404	descr = N_Gram_CAAT
cnt = 327	feature = 20	correl = 0.0655349	descr = Position_Specific_Bin_Base_8_Base_T
cnt = 328	feature = 314	correl = 0.117496	descr = N_Gram_CCGGG
cnt = 329	feature = 351	correl = -0.0566691	descr = N_Gram_CGTA
cnt = 330	feature = 81	correl = 0.11074	descr = Xue_Structure_Feature_A101
cnt = 331	feature = 244	correl = 0.0505259	descr = N_Gram_ATGT
cnt = 332	feature = 35	correl = 0.0640574	descr = Position_Specific_Bin_Base_15_Base_T
cnt = 333	feature = 18	correl = 0.118854	descr = Position_Specific_Bin_Base_6_Base_C
cnt = 334	feature = 619	correl = -0.0520495	descr = N_Gram_TCTGA
cnt = 335	feature = 8	correl = -0.0951943	descr = Position_Specific_Bin_Base_2_Base_G
cnt = 336	feature = 627	correl = -0.0479981	descr = N_Gram_TGAAG
cnt = 337	feature = 42	correl = 0.133614	descr = Position_Specific_Bin_Base_18_Base_C
cnt = 338	feature = 32	correl = -0.0442977	descr = Position_Specific_Bin_Base_14_Base_G
cnt = 339	feature = 684	correl = 0.0526633	descr = N_Gram_TTGGC
cnt = 340	feature = 21	correl = -0.0775498	descr = Position_Specific_Bin_Base_9_Base_T
cnt = 341	feature = 327	correl = -0.0443489	descr = N_Gram_CGAC
cnt = 342	feature = 369	correl = 0.114748	descr = N_Gram_CTAT
cnt = 343	feature = 588	correl = -0.0496637	descr = N_Gram_TCATC
cnt = 344	feature = 445	correl = 0.0665764	descr = N_Gram_GCAT
cnt = 345	feature = 645	correl = 0.120543	descr = N_Gram_TGGG
cnt = 346	feature = 23	correl = 0.0854367	descr = Position_Specific_Bin_Base_10_Base_T
cnt = 347	feature = 206	correl = 0.130544	descr = N_Gram_AGGCG
cnt = 348	feature = 461	correl = 0.0512026	descr = N_Gram_GCGCC
cnt = 349	feature = 270	correl = -0.0619909	descr = N_Gram_CACG
cnt = 350	feature = 74	correl = 0.109725	descr = Fold_of_RNAi_Sequence_Pos_13
cnt = 351	feature = 17	correl = -0.0974862	descr = Position_Specific_Bin_Base_6_Base_A
cnt = 352	feature = 306	correl = 0.0973384	descr = N_Gram_CCCG
cnt = 353	feature = 52	correl = 0.0508568	descr = Gibbs_of_Target_Sequence__Pos_9_Step_1
cnt = 354	feature = 480	correl = 0.0601391	descr = N_Gram_GGAA
cnt = 355	feature = 424	correl = 0.0661687	descr = N_Gram_GATA
cnt = 356	feature = 16	correl = -0.0443148	descr = Position_Specific_Bin_Base_5_Base_T
cnt = 357	feature = 31	correl = -0.0881516	descr = Position_Specific_Bin_Base_14_Base_A
cnt = 358	feature = 27	correl = 0.096499	descr = Position_Specific_Bin_Base_12_Base_G
cnt = 359	feature = 622	correl = -0.133929	descr = N_Gram_TCTTC
cnt = 360	feature = 605	correl = -0.123104	descr = N_Gram_TCGAG
cnt = 361	feature = 44	correl = -0.120683	descr = Position_Specific_Bin_Base_18_Base_T
cnt = 362	feature = 49	correl = -0.0653716	descr = Gibbs_of_Target_Sequence__Pos_5_Step_1
cnt = 363	feature = 259	correl = 0.0701711	descr = N_Gram_CAAG
cnt = 364	feature = 609	correl = -0.0513179	descr = N_Gram_TCGT
cnt = 365	feature = 476	correl = 0.0689069	descr = N_Gram_GCTT
cnt = 366	feature = 70	correl = 0.102914	descr = Fold_of_RNAi_Sequence_Pos_9
cnt = 367	feature = 40	correl = -0.047818	descr = Position_Specific_Bin_Base_17_Base_T
cnt = 368	feature = 393	correl = -0.0936785	descr = N_Gram_CTTGA
cnt = 369	feature = 689	correl = 0.0479403	descr = N_Gram_TTTA
cnt = 370	feature = 623	correl = -0.0522128	descr = N_Gram_TCTTG
cnt = 371	feature = 211	correl = 0.0866538	descr = N_Gram_AGTA
cnt = 372	feature = 37	correl = 0.148247	descr = Position_Specific_Bin_Base_16_Base_C
cnt = 373	feature = 618	correl = -0.127889	descr = N_Gram_TCTCT
cnt = 374	feature = 72	correl = 0.0538517	descr = Fold_of_RNAi_Sequence_Pos_11
cnt = 375	feature = 298	correl = -0.134265	descr = N_Gram_CCAGC
cnt = 376	feature = 226	correl = 0.0602607	descr = N_Gram_ATAG
cnt = 377	feature = 47	correl = 0.261498	descr = Gibbs_of_Target_Sequence__Pos_2_Step_1
cnt = 378	feature = 33	correl = 0.105292	descr = Position_Specific_Bin_Base_14_Base_T
cnt = 379	feature = 420	correl = 0.0635363	descr = N_Gram_GAGGC
cnt = 380	feature = 316	correl = 0.0439193	descr = N_Gram_CCGT
cnt = 381	feature = 11	correl = -0.0653915	descr = Position_Specific_Bin_Base_4_Base_A
cnt = 382	feature = 79	correl = -0.0483646	descr = Xue_Structure_Feature_A110
cnt = 383	feature = 34	correl = -0.0508569	descr = Position_Specific_Bin_Base_15_Base_A
cnt = 384	feature = 51	correl = -0.17313	descr = Gibbs_of_Target_Sequence__Pos_7_Step_1
cnt = 385	feature = 224	correl = -0.053129	descr = N_Gram_ATAC
cnt = 386	feature = 453	correl = 0.0586643	descr = N_Gram_GCCG
cnt = 387	feature = 30	correl = 0.130178	descr = Position_Specific_Bin_Base_13_Base_C
cnt = 388	feature = 216	correl = 0.0764567	descr = N_Gram_AGTG
cnt = 389	feature = 634	correl = 0.0924902	descr = N_Gram_TGCA
cnt = 390	feature = 25	correl = -0.0810827	descr = Position_Specific_Bin_Base_12_Base_A
cnt = 391	feature = 356	correl = -0.130588	descr = N_Gram_CGTCG
cnt = 392	feature = 505	correl = 0.11473	descr = N_Gram_GGGC
cnt = 393	feature = 274	correl = 0.0512262	descr = N_Gram_CAGA
cnt = 394	feature = 71	correl = 0.0489133	descr = Fold_of_RNAi_Sequence_Pos_10
cnt = 395	feature = 53	correl = 0.0782014	descr = Gibbs_of_Target_Sequence__Pos_12_Step_1
cnt = 396	feature = 76	correl = 0.0789703	descr = Fold_of_RNAi_Sequence_Pos_15
cnt = 397	feature = 427	correl = -0.116999	descr = N_Gram_GATC
cnt = 398	feature = 105	correl = 0.126577	descr = Fold_of_Target_NoEndbrace_noends_Pos_17
cnt = 399	feature = 232	correl = -0.0768526	descr = N_Gram_ATCG
cnt = 400	feature = 665	correl = -0.0823997	descr = N_Gram_TTAC
cnt = 401	feature = 266	correl = 0.0719619	descr = N_Gram_CACC
cnt = 402	feature = 543	correl = 0.0942007	descr = N_Gram_GTGT
cnt = 403	feature = 302	correl = 0.062574	descr = N_Gram_CCCA
cnt = 404	feature = 237	correl = -0.0476499	descr = N_Gram_ATGA
cnt = 405	feature = 456	correl = 0.0994547	descr = N_Gram_GCCT
cnt = 406	feature = 252	correl = -0.0893484	descr = N_Gram_ATTT
cnt = 407	feature = 357	correl = 0.169655	descr = N_Gram_CGTG
cnt = 408	feature = 560	correl = -0.126069	descr = N_Gram_TAAG
cnt = 409	feature = 448	correl = 0.0551662	descr = N_Gram_GCCA
cnt = 410	feature = 22	correl = -0.0479109	descr = Position_Specific_Bin_Base_10_Base_C
cnt = 411	feature = 473	correl = 0.0858602	descr = N_Gram_GCTG
cnt = 412	feature = 667	correl = -0.0576304	descr = N_Gram_TTAT
cnt = 413	feature = 637	correl = -0.142289	descr = N_Gram_TGCG
cnt = 414	feature = 15	correl = 0.0543962	descr = Position_Specific_Bin_Base_5_Base_G
cnt = 415	feature = 12	correl = 0.0653704	descr = Position_Specific_Bin_Base_4_Base_C
cnt = 416	feature = 48	correl = 0.0953253	descr = Gibbs_of_Target_Sequence__Pos_3_Step_1
cnt = 417	feature = 499	correl = 0.0612823	descr = N_Gram_GGCT
cnt = 418	feature = 656	correl = 0.0960825	descr = N_Gram_TGTG
cnt = 419	feature = 66	correl = 0.163259	descr = Fold_of_RNAi_Sequence_Pos_2
cnt = 420	feature = 69	correl = 0.0759704	descr = Fold_of_RNAi_Sequence_Pos_6
cnt = 421	feature = 56	correl = -0.0449353	descr = Gibbs_of_Target_Sequence__Pos_15_Step_1
cnt = 422	feature = 54	correl = -0.0759403	descr = Gibbs_of_Target_Sequence__Pos_13_Step_1
cnt = 423	feature = 36	correl = -0.148573	descr = Position_Specific_Bin_Base_16_Base_A
cnt = 424	feature = 14	correl = 0.109627	descr = Position_Specific_Bin_Base_5_Base_C
cnt = 425	feature = 411	correl = -0.0543416	descr = N_Gram_GACG
cnt = 426	feature = 472	correl = -0.0965741	descr = N_Gram_GCTCC
cnt = 427	feature = 583	correl = 0.122361	descr = N_Gram_TCAG
cnt = 428	feature = 43	correl = 0.279493	descr = Position_Specific_Bin_Base_18_Base_G
cnt = 429	feature = 649	correl = 0.0821641	descr = N_Gram_TGGT
cnt = 430	feature = 365	correl = 0.0795051	descr = N_Gram_CTA
cnt = 431	feature = 570	correl = -0.0465735	descr = N_Gram_TACTT
cnt = 432	feature = 540	correl = 0.118949	descr = N_Gram_GTGG
num rows = 521
num_elements = 225593
*
optimization finished, #iter = 588
nu = 0.503941
obj = -41.726537, rho = -0.494057
nSV = 365, nBSV = 181
num rows = 58
num_elements = 25114
*
optimization finished, #iter = 44
nu = 0.494760
obj = -4.760386, rho = -0.503141
nSV = 43, nBSV = 14
*
optimization finished, #iter = 588
nu = 0.503941
obj = -41.726537, rho = -0.494057
nSV = 365, nBSV = 181
CFS merit scores = 1.36128
CFS merit scores = 1.60925
CFS merit scores = 1.86047
CFS merit scores = 2.07815
CFS merit scores = 2.28107
CFS merit scores = 2.46505
CFS merit scores = 2.62817
CFS merit scores = 2.77901
CFS merit scores = 2.91955
CFS merit scores = 3.0511
CFS merit scores = 3.17543
CFS merit scores = 3.29235
CFS merit scores = 3.40468
CFS merit scores = 3.51222
CFS merit scores = 3.61569
CFS merit scores = 3.716
CFS merit scores = 3.81292
CFS merit scores = 3.9058
CFS merit scores = 3.99612
CFS merit scores = 4.08436
CFS merit scores = 4.16911
CFS merit scores = 4.25167
CFS merit scores = 4.33249
CFS merit scores = 4.41171
CFS merit scores = 4.48937
CFS merit scores = 4.56557
CFS merit scores = 4.64039
CFS merit scores = 4.71225
CFS merit scores = 4.78234
CFS merit scores = 4.85079
CFS merit scores = 4.91754
CFS merit scores = 4.98251
CFS merit scores = 5.04617
CFS merit scores = 5.1082
CFS merit scores = 5.16898
CFS merit scores = 5.22832
CFS merit scores = 5.2866
CFS merit scores = 5.34377
CFS merit scores = 5.40004
CFS merit scores = 5.45562
CFS merit scores = 5.5105
CFS merit scores = 5.56475
CFS merit scores = 5.6184
CFS merit scores = 5.67087
CFS merit scores = 5.72239
CFS merit scores = 5.77257
CFS merit scores = 5.82074
CFS merit scores = 5.86791
CFS merit scores = 5.91275
CFS merit scores = 5.95598
CFS merit scores = 5.998
CFS merit scores = 6.03778
CFS merit scores = 6.07635
CFS merit scores = 6.11422
CFS merit scores = 6.14889
CFS merit scores = 6.18297
CFS merit scores = 6.21367
CFS merit scores = 6.24273
CFS merit scores = 6.27021
CFS merit scores = 6.29704
CFS merit scores = 6.32268
CFS merit scores = 6.3469
CFS merit scores = 6.37036
CFS merit scores = 6.39343
CFS merit scores = 6.41641
CFS merit scores = 6.43914
CFS merit scores = 6.46108
CFS merit scores = 6.48285
CFS merit scores = 6.5028
CFS merit scores = 6.5225
CFS merit scores = 6.54187
CFS merit scores = 6.55987
CFS merit scores = 6.5774
CFS merit scores = 6.59481
CFS merit scores = 6.61125
CFS merit scores = 6.62668
CFS merit scores = 6.64165
CFS merit scores = 6.65614
CFS merit scores = 6.66995
CFS merit scores = 6.68265
CFS merit scores = 6.69538
CFS merit scores = 6.70786
CFS merit scores = 6.71955
CFS merit scores = 6.73113
CFS merit scores = 6.74227
CFS merit scores = 6.75275
CFS merit scores = 6.76262
CFS merit scores = 6.77225
CFS merit scores = 6.78092
CFS merit scores = 6.78969
CFS merit scores = 6.79804
CFS merit scores = 6.8059
CFS merit scores = 6.81398
CFS merit scores = 6.82217
CFS merit scores = 6.83045
CFS merit scores = 6.83844
CFS merit scores = 6.84647
CFS merit scores = 6.85438
CFS merit scores = 6.86211
CFS merit scores = 6.86846
CFS merit scores = 6.87473
CFS merit scores = 6.88084
CFS merit scores = 6.88643
CFS merit scores = 6.8919
CFS merit scores = 6.89584
CFS merit scores = 6.90001
CFS merit scores = 6.90385
CFS merit scores = 6.90703
CFS merit scores = 6.90943
CFS merit scores = 6.91126
CFS merit scores = 6.91278
CFS merit scores = 6.91417
CFS merit scores = 6.91562
CFS merit scores = 6.91729
CFS merit scores = 6.91897
CFS merit scores = 6.92067
CFS merit scores = 6.9224
CFS merit scores = 6.92426
CFS merit scores = 6.9261
CFS merit scores = 6.92793
CFS merit scores = 6.92993
CFS merit scores = 6.9306
CFS merit scores = 6.92997
CFS merit scores = 6.92954
CFS merit scores = 6.92865
CFS merit scores = 6.92787
CFS merit scores = 6.92699
CFS merit scores = 6.92624
CFS merit scores = 6.92563
CFS merit scores = 6.92471
CFS merit scores = 6.92397
CFS merit scores = 6.92314
CFS merit scores = 6.92248
CFS merit scores = 6.91984
CFS merit scores = 6.91725
CFS merit scores = 6.91449
CFS merit scores = 6.91157
CFS merit scores = 6.90871
CFS merit scores = 6.9055
CFS merit scores = 6.90243
CFS merit scores = 6.89919
CFS merit scores = 6.89591
CFS merit scores = 6.89255
CFS merit scores = 6.88902
CFS merit scores = 6.88551
CFS merit scores = 6.88211
CFS merit scores = 6.87873
CFS merit scores = 6.8755
CFS merit scores = 6.87253
CFS merit scores = 6.86969
CFS merit scores = 6.86707
CFS merit scores = 6.8646
CFS merit scores = 6.86228
CFS merit scores = 6.85979
CFS merit scores = 6.85754
CFS merit scores = 6.85536
CFS merit scores = 6.85342
CFS merit scores = 6.85139
CFS merit scores = 6.84917
CFS merit scores = 6.84676
CFS merit scores = 6.84439
CFS merit scores = 6.84166
CFS merit scores = 6.83875
CFS merit scores = 6.83528
CFS merit scores = 6.83185
CFS merit scores = 6.82856
CFS merit scores = 6.82522
CFS merit scores = 6.82197
CFS merit scores = 6.81881
CFS merit scores = 6.81571
CFS merit scores = 6.81197
CFS merit scores = 6.80819
CFS merit scores = 6.80443
CFS merit scores = 6.80061
CFS merit scores = 6.79661
CFS merit scores = 6.79254
CFS merit scores = 6.78868
CFS merit scores = 6.78489
CFS merit scores = 6.78113
CFS merit scores = 6.7775
CFS merit scores = 6.77388
CFS merit scores = 6.7704
CFS merit scores = 6.76708
CFS merit scores = 6.76392
CFS merit scores = 6.75988
CFS merit scores = 6.75583
CFS merit scores = 6.75183
CFS merit scores = 6.74773
CFS merit scores = 6.74368
CFS merit scores = 6.73961
CFS merit scores = 6.73563
CFS merit scores = 6.73151
CFS merit scores = 6.72747
CFS merit scores = 6.72311
CFS merit scores = 6.71874
CFS merit scores = 6.7144
CFS merit scores = 6.71015
CFS merit scores = 6.70601
CFS merit scores = 6.70197
CFS merit scores = 6.6978
CFS merit scores = 6.69365
CFS merit scores = 6.68957
CFS merit scores = 6.68561
CFS merit scores = 6.68178
CFS merit scores = 6.67799
CFS merit scores = 6.6741
CFS merit scores = 6.6701
CFS merit scores = 6.66619
CFS merit scores = 6.66203
CFS merit scores = 6.65714
CFS merit scores = 6.65231
CFS merit scores = 6.64745
CFS merit scores = 6.64272
CFS merit scores = 6.63812
CFS merit scores = 6.63358
CFS merit scores = 6.62922
CFS merit scores = 6.62466
CFS merit scores = 6.62021
CFS merit scores = 6.61585
CFS merit scores = 6.6112
CFS merit scores = 6.60667
CFS merit scores = 6.60199
CFS merit scores = 6.59742
CFS merit scores = 6.59293
CFS merit scores = 6.58842
CFS merit scores = 6.58375
CFS merit scores = 6.57915
CFS merit scores = 6.57466
CFS merit scores = 6.57031
CFS merit scores = 6.566
CFS merit scores = 6.5618
CFS merit scores = 6.55717
CFS merit scores = 6.55259
CFS merit scores = 6.54802
CFS merit scores = 6.54348
CFS merit scores = 6.53902
CFS merit scores = 6.53456
CFS merit scores = 6.53009
CFS merit scores = 6.52572
CFS merit scores = 6.52117
CFS merit scores = 6.51641
CFS merit scores = 6.51172
CFS merit scores = 6.50706
CFS merit scores = 6.50238
CFS merit scores = 6.49749
CFS merit scores = 6.49248
CFS merit scores = 6.48742
CFS merit scores = 6.48201
CFS merit scores = 6.47666
CFS merit scores = 6.47139
CFS merit scores = 6.46598
CFS merit scores = 6.46059
CFS merit scores = 6.4551
CFS merit scores = 6.44962
CFS merit scores = 6.44417
CFS merit scores = 6.43881
CFS merit scores = 6.43334
CFS merit scores = 6.42796
CFS merit scores = 6.42261
CFS merit scores = 6.41716
CFS merit scores = 6.41172
CFS merit scores = 6.40591
CFS merit scores = 6.40004
CFS merit scores = 6.39418
CFS merit scores = 6.38833
CFS merit scores = 6.38257
CFS merit scores = 6.37672
CFS merit scores = 6.37086
CFS merit scores = 6.36502
CFS merit scores = 6.35928
CFS merit scores = 6.35359
CFS merit scores = 6.34803
CFS merit scores = 6.34212
CFS merit scores = 6.33628
CFS merit scores = 6.33042
CFS merit scores = 6.32438
CFS merit scores = 6.31845
CFS merit scores = 6.31261
CFS merit scores = 6.30678
CFS merit scores = 6.30105
CFS merit scores = 6.29518
CFS merit scores = 6.28937
CFS merit scores = 6.28352
CFS merit scores = 6.27773
CFS merit scores = 6.27199
CFS merit scores = 6.26632
CFS merit scores = 6.26061
CFS merit scores = 6.25489
CFS merit scores = 6.24922
CFS merit scores = 6.24345
CFS merit scores = 6.23763
CFS merit scores = 6.23191
CFS merit scores = 6.22623
CFS merit scores = 6.22005
CFS merit scores = 6.21387
CFS merit scores = 6.20762
CFS merit scores = 6.20141
CFS merit scores = 6.19528
CFS merit scores = 6.18909
CFS merit scores = 6.18297
CFS merit scores = 6.17684
CFS merit scores = 6.17082
CFS merit scores = 6.16483
CFS merit scores = 6.15878
CFS merit scores = 6.15259
CFS merit scores = 6.14638
CFS merit scores = 6.14024
CFS merit scores = 6.13393
CFS merit scores = 6.1274
CFS merit scores = 6.12069
CFS merit scores = 6.1141
CFS merit scores = 6.10761
CFS merit scores = 6.1012
CFS merit scores = 6.09475
CFS merit scores = 6.08831
CFS merit scores = 6.08185
CFS merit scores = 6.07554
CFS merit scores = 6.0692
CFS merit scores = 6.06296
CFS merit scores = 6.0567
CFS merit scores = 6.0505
CFS merit scores = 6.04422
CFS merit scores = 6.03797
CFS merit scores = 6.03178
CFS merit scores = 6.02551
CFS merit scores = 6.01916
CFS merit scores = 6.01284
CFS merit scores = 6.00658
CFS merit scores = 6.00034
CFS merit scores = 5.99414
CFS merit scores = 5.98803
CFS merit scores = 5.98186
CFS merit scores = 5.97579
CFS merit scores = 5.96973
CFS merit scores = 5.96368
CFS merit scores = 5.95769
CFS merit scores = 5.95177
CFS merit scores = 5.94581
CFS merit scores = 5.93992
CFS merit scores = 5.93392
CFS merit scores = 5.92795
CFS merit scores = 5.92196
CFS merit scores = 5.91591
CFS merit scores = 5.90995
CFS merit scores = 5.90399
CFS merit scores = 5.89801
CFS merit scores = 5.89205
CFS merit scores = 5.88613
CFS merit scores = 5.88029
CFS merit scores = 5.87443
CFS merit scores = 5.86852
CFS merit scores = 5.86265
CFS merit scores = 5.85685
CFS merit scores = 5.85106
CFS merit scores = 5.84533
CFS merit scores = 5.83967
CFS merit scores = 5.83408
CFS merit scores = 5.82839
CFS merit scores = 5.8228
CFS merit scores = 5.81726
CFS merit scores = 5.81179
CFS merit scores = 5.80632
CFS merit scores = 5.80092
CFS merit scores = 5.79562
CFS merit scores = 5.79027
CFS merit scores = 5.78498
CFS merit scores = 5.77961
CFS merit scores = 5.77429
CFS merit scores = 5.769
CFS merit scores = 5.76374
CFS merit scores = 5.75855
CFS merit scores = 5.75336
CFS merit scores = 5.74816
CFS merit scores = 5.74301
CFS merit scores = 5.7378
CFS merit scores = 5.73266
CFS merit scores = 5.72748
CFS merit scores = 5.72235
CFS merit scores = 5.71728
CFS merit scores = 5.71224
CFS merit scores = 5.70727
CFS merit scores = 5.70238
CFS merit scores = 5.69747
CFS merit scores = 5.69252
CFS merit scores = 5.68759
CFS merit scores = 5.68272
CFS merit scores = 5.67786
CFS merit scores = 5.67298
CFS merit scores = 5.66796
CFS merit scores = 5.66297
CFS merit scores = 5.65801
CFS merit scores = 5.65307
CFS merit scores = 5.64817
CFS merit scores = 5.64328
CFS merit scores = 5.63836
CFS merit scores = 5.63348
CFS merit scores = 5.62861
CFS merit scores = 5.62374
CFS merit scores = 5.61887
CFS merit scores = 5.61398
CFS merit scores = 5.60913
CFS merit scores = 5.60431
CFS merit scores = 5.59952
CFS merit scores = 5.59481
CFS merit scores = 5.59012
CFS merit scores = 5.58544
CFS merit scores = 5.58079
CFS merit scores = 5.57618
CFS merit scores = 5.5716
CFS merit scores = 5.56701
CFS merit scores = 5.56239
CFS merit scores = 5.55777
CFS merit scores = 5.55319
CFS merit scores = 5.54859
CFS merit scores = 5.54396
CFS merit scores = 5.53937
CFS merit scores = 5.53479
CFS merit scores = 5.53017
CFS merit scores = 5.52558
CFS merit scores = 5.52101
CFS merit scores = 5.51648
CFS merit scores = 5.51183
CFS merit scores = 5.50723
CFS merit scores = 5.50266
CFS merit scores = 5.49806
CFS merit scores = 5.49353
CFS merit scores = 5.48901
CFS merit scores = 5.48454
CFS merit scores = 5.48007
CFS merit scores = 5.47563
CFS merit scores = 5.4712
CFS merit scores = 5.46676
CFS merit scores = 5.46237
CFS merit scores = 5.458
CFS merit scores = 5.45354
CFS merit scores = 5.44899
CFS merit scores = 5.44449
CFS merit scores = 5.44007
CFS merit scores = 5.43568
CFS merit scores = 5.43123
CFS merit scores = 5.4268
CFS merit scores = 5.4224
CFS merit scores = 5.41798
CFS merit scores = 5.41357
CFS merit scores = 5.40914
CFS merit scores = 5.40478
CFS merit scores = 5.40037
CFS merit scores = 5.39597
CFS merit scores = 5.3915
CFS merit scores = 5.38707
CFS merit scores = 5.38256
CFS merit scores = 5.37802
CFS merit scores = 5.3735
CFS merit scores = 5.36901
CFS merit scores = 5.3645
CFS merit scores = 5.35998
CFS merit scores = 5.35548
CFS merit scores = 5.35102
CFS merit scores = 5.34659
CFS merit scores = 5.34218
CFS merit scores = 5.33781
CFS merit scores = 5.33345
CFS merit scores = 5.3291
CFS merit scores = 5.32478
CFS merit scores = 5.32047
CFS merit scores = 5.31613
CFS merit scores = 5.31182
CFS merit scores = 5.30749
CFS merit scores = 5.30312
CFS merit scores = 5.29879
CFS merit scores = 5.29445
CFS merit scores = 5.29012
CFS merit scores = 5.28582
CFS merit scores = 5.28153
CFS merit scores = 5.27713
CFS merit scores = 5.27268
CFS merit scores = 5.26827
CFS merit scores = 5.26377
CFS merit scores = 5.25929
CFS merit scores = 5.2548
CFS merit scores = 5.25036
CFS merit scores = 5.24585
CFS merit scores = 5.24137
CFS merit scores = 5.23688
CFS merit scores = 5.23232
CFS merit scores = 5.22777
CFS merit scores = 5.22319
CFS merit scores = 5.21861
CFS merit scores = 5.21405
CFS merit scores = 5.20946
CFS merit scores = 5.20482
CFS merit scores = 5.20023
CFS merit scores = 5.19567
CFS merit scores = 5.19105
CFS merit scores = 5.18638
CFS merit scores = 5.18174
CFS merit scores = 5.17715
CFS merit scores = 5.17251
CFS merit scores = 5.16781
CFS merit scores = 5.16295
CFS merit scores = 5.15813
CFS merit scores = 5.15325
CFS merit scores = 5.14839
CFS merit scores = 5.14348
CFS merit scores = 5.13837
CFS merit scores = 5.13327
CFS merit scores = 5.12821
CFS merit scores = 5.12297
CFS merit scores = 5.11773
CFS merit scores = 5.11245
CFS merit scores = 5.10722
CFS merit scores = 5.10194
CFS merit scores = 5.09654
CFS merit scores = 5.0912
CFS merit scores = 5.08591
CFS merit scores = 5.08048
CFS merit scores = 5.07476
CFS merit scores = 5.06904
CFS merit scores = 5.06334
CFS merit scores = 5.05765
CFS merit scores = 5.05189
CFS merit scores = 5.04613
CFS merit scores = 5.04042
CFS merit scores = 5.03458
CFS merit scores = 5.02879
CFS merit scores = 5.02276
CFS merit scores = 5.01679
CFS merit scores = 5.01083
CFS merit scores = 5.00468
CFS merit scores = 4.99854
CFS merit scores = 4.99241
CFS merit scores = 4.98616
CFS merit scores = 4.97982
CFS merit scores = 4.97343
CFS merit scores = 4.96704
CFS merit scores = 4.96064
CFS merit scores = 4.95424
CFS merit scores = 4.94774
CFS merit scores = 4.94118
CFS merit scores = 4.93459
CFS merit scores = 4.9279
CFS merit scores = 4.92094
CFS merit scores = 4.91402
CFS merit scores = 4.90705
CFS merit scores = 4.89996
CFS merit scores = 4.89289
CFS merit scores = 4.88573
CFS merit scores = 4.87855
CFS merit scores = 4.87128
CFS merit scores = 4.86378
CFS merit scores = 4.85616
CFS merit scores = 4.84757
CFS merit scores = 4.83858
CFS merit scores = 4.82532
cnt = 1	feature = 63	correl = -0.361276	descr = Gibbs_of_Target_Sequence__Pos_20_Step_1
cnt = 2	feature = 50	correl = 0.215746	descr = Gibbs_of_Target_Sequence__Pos_1_Step_1
cnt = 3	feature = 618	correl = -0.209582	descr = N_Gram_TCTC
cnt = 4	feature = 105	correl = 0.0875298	descr = Fold_of_Target_NoEndbrace_noends_Pos_13
cnt = 5	feature = 441	correl = 0.0831887	descr = N_Gram_GCACT
cnt = 6	feature = 216	correl = 0.115509	descr = N_Gram_AGTCA
cnt = 7	feature = 562	correl = 0.0491454	descr = N_Gram_TAAAG
cnt = 8	feature = 521	correl = -0.0442555	descr = N_Gram_GGGTT
cnt = 9	feature = 267	correl = 0.0597923	descr = N_Gram_CACAT
cnt = 10	feature = 342	correl = 0.0640402	descr = N_Gram_CGGAA
cnt = 11	feature = 572	correl = 0.045862	descr = N_Gram_TAGAC
cnt = 12	feature = 630	correl = 0.0459658	descr = N_Gram_TGACA
cnt = 13	feature = 339	correl = -0.0491935	descr = N_Gram_CGCTG
cnt = 14	feature = 579	correl = 0.0755747	descr = N_Gram_TATAT
cnt = 15	feature = 613	correl = 0.0945333	descr = N_Gram_TCGGC
cnt = 16	feature = 663	correl = 0.0649425	descr = N_Gram_TTAAC
cnt = 17	feature = 448	correl = -0.0451129	descr = N_Gram_GCATG
cnt = 18	feature = 631	correl = -0.0611613	descr = N_Gram_TGAGA
cnt = 19	feature = 237	correl = -0.0491935	descr = N_Gram_ATCGC
cnt = 20	feature = 563	correl = -0.0463753	descr = N_Gram_TAACG
cnt = 21	feature = 305	correl = 0.114852	descr = N_Gram_CCCCC
cnt = 22	feature = 357	correl = 0.0705788	descr = N_Gram_CGTGA
cnt = 23	feature = 515	correl = 0.0452153	descr = N_Gram_GGGCT
cnt = 24	feature = 545	correl = 0.0571925	descr = N_Gram_GTGCG
cnt = 25	feature = 529	correl = 0.0505135	descr = N_Gram_GTATA
cnt = 26	feature = 306	correl = 0.0452153	descr = N_Gram_CCCCG
cnt = 27	feature = 335	correl = 0.0452153	descr = N_Gram_CGCCA
cnt = 28	feature = 247	correl = 0.0737142	descr = N_Gram_ATGGG
cnt = 29	feature = 640	correl = 0.0522607	descr = N_Gram_TGCCG
cnt = 30	feature = 370	correl = 0.0863459	descr = N_Gram_CTATT
cnt = 31	feature = 276	correl = 0.0547211	descr = N_Gram_CAGCC
cnt = 32	feature = 671	correl = 0.073979	descr = N_Gram_TTCAA
cnt = 33	feature = 407	correl = -0.0682308	descr = N_Gram_GACCC
cnt = 34	feature = 212	correl = 0.0443785	descr = N_Gram_AGGTT
cnt = 35	feature = 674	correl = 0.0446517	descr = N_Gram_TTCGA
cnt = 36	feature = 231	correl = 0.0716851	descr = N_Gram_ATAGT
cnt = 37	feature = 210	correl = -0.0496904	descr = N_Gram_AGGGC
cnt = 38	feature = 269	correl = -0.044525	descr = N_Gram_CACCC
cnt = 39	feature = 609	correl = 0.0804424	descr = N_Gram_TCGAC
cnt = 40	feature = 399	correl = 0.0684652	descr = N_Gram_GAAAC
cnt = 41	feature = 537	correl = -0.0459526	descr = N_Gram_GTCGC
cnt = 42	feature = 471	correl = 0.0452153	descr = N_Gram_GCGTA
cnt = 43	feature = 367	correl = 0.0663516	descr = N_Gram_CTAGG
cnt = 44	feature = 426	correl = -0.0556744	descr = N_Gram_GATCG
cnt = 45	feature = 688	correl = 0.0849871	descr = N_Gram_TTGTG
cnt = 46	feature = 600	correl = 0.0471599	descr = N_Gram_TCCGA
cnt = 47	feature = 520	correl = 0.0570243	descr = N_Gram_GGGTC
cnt = 48	feature = 244	correl = -0.0454018	descr = N_Gram_ATGCA
cnt = 49	feature = 553	correl = -0.0519099	descr = N_Gram_GTTAC
cnt = 50	feature = 628	correl = 0.0513395	descr = N_Gram_TGAAA
cnt = 51	feature = 404	correl = 0.0534807	descr = N_Gram_GAATC
cnt = 52	feature = 617	correl = 0.0566459	descr = N_Gram_TCTAC
cnt = 53	feature = 666	correl = -0.0561891	descr = N_Gram_TTACC
cnt = 54	feature = 552	correl = 0.088939	descr = N_Gram_GTTAA
cnt = 55	feature = 687	correl = -0.0537445	descr = N_Gram_TTGGA
cnt = 56	feature = 312	correl = 0.0709082	descr = N_Gram_CCGGC
cnt = 57	feature = 251	correl = -0.0752	descr = N_Gram_ATTAC
cnt = 58	feature = 642	correl = -0.14196	descr = N_Gram_TGCGT
cnt = 59	feature = 362	correl = 0.113593	descr = N_Gram_CGTTT
cnt = 60	feature = 522	correl = -0.0564729	descr = N_Gram_GGTAA
cnt = 61	feature = 353	correl = -0.0701527	descr = N_Gram_CGTAA
cnt = 62	feature = 523	correl = 0.0686204	descr = N_Gram_GGTCA
cnt = 63	feature = 317	correl = -0.0486993	descr = N_Gram_CCGTC
cnt = 64	feature = 304	correl = 0.084172	descr = N_Gram_CCCAC
cnt = 65	feature = 311	correl = 0.0452153	descr = N_Gram_CCGCA
cnt = 66	feature = 227	correl = 0.0548282	descr = N_Gram_ATACA
cnt = 67	feature = 463	correl = 0.0447646	descr = N_Gram_GCGAG
cnt = 68	feature = 291	correl = -0.0497901	descr = N_Gram_CATGC
cnt = 69	feature = 300	correl = -0.0625959	descr = N_Gram_CCATA
cnt = 70	feature = 512	correl = 0.0519346	descr = N_Gram_GGGCA
cnt = 71	feature = 209	correl = -0.0562116	descr = N_Gram_AGGCT
cnt = 72	feature = 461	correl = 0.152783	descr = N_Gram_GCCTT
cnt = 73	feature = 685	correl = 0.0592031	descr = N_Gram_TTGCA
cnt = 74	feature = 406	correl = 0.0452153	descr = N_Gram_GACAG
cnt = 75	feature = 660	correl = 0.0509119	descr = N_Gram_TGTGT
cnt = 76	feature = 347	correl = 0.067119	descr = N_Gram_CGGCG
cnt = 77	feature = 439	correl = 0.0730865	descr = N_Gram_GCAAT
cnt = 78	feature = 658	correl = 0.0568997	descr = N_Gram_TGTGA
cnt = 79	feature = 226	correl = -0.136112	descr = N_Gram_ATAAG
cnt = 80	feature = 377	correl = 0.0442318	descr = N_Gram_CTCGG
cnt = 81	feature = 527	correl = 0.0486508	descr = N_Gram_GTAAA
cnt = 82	feature = 316	correl = 0.0539228	descr = N_Gram_CCGTA
cnt = 83	feature = 493	correl = 0.0656774	descr = N_Gram_GGATT
cnt = 84	feature = 365	correl = 0.0452153	descr = N_Gram_CTAAA
cnt = 85	feature = 554	correl = 0.0827932	descr = N_Gram_GTTCC
cnt = 86	feature = 402	correl = -0.0439824	descr = N_Gram_GAAGG
cnt = 87	feature = 491	correl = 0.0897147	descr = N_Gram_GGAGT
cnt = 88	feature = 387	correl = -0.111145	descr = N_Gram_CTTAT
cnt = 89	feature = 324	correl = 0.0669036	descr = N_Gram_CCTGC
cnt = 90	feature = 420	correl = 0.0939614	descr = N_Gram_GAGTC
cnt = 91	feature = 262	correl = 0.0620213	descr = N_Gram_CAAGC
cnt = 92	feature = 519	correl = 0.0452153	descr = N_Gram_GGGGT
cnt = 93	feature = 423	correl = 0.0460437	descr = N_Gram_GATAC
cnt = 94	feature = 437	correl = 0.0610067	descr = N_Gram_GCAAA
cnt = 95	feature = 400	correl = 0.101525	descr = N_Gram_GAAAG
cnt = 96	feature = 238	correl = -0.104324	descr = N_Gram_ATCGG
cnt = 97	feature = 524	correl = 0.0554286	descr = N_Gram_GGTGC
cnt = 98	feature = 530	correl = -0.0626557	descr = N_Gram_GTATC
cnt = 99	feature = 308	correl = 0.0689923	descr = N_Gram_CCCGC
cnt = 100	feature = 456	correl = -0.0466652	descr = N_Gram_GCCCT
cnt = 101	feature = 410	correl = 0.088939	descr = N_Gram_GACGG
cnt = 102	feature = 323	correl = 0.0600602	descr = N_Gram_CCTGA
cnt = 103	feature = 338	correl = 0.0571925	descr = N_Gram_CGCTA
cnt = 104	feature = 548	correl = 0.13874	descr = N_Gram_GTGGC
cnt = 105	feature = 604	correl = 0.0556281	descr = N_Gram_TCCTA
cnt = 106	feature = 286	correl = -0.0522777	descr = N_Gram_CATAT
cnt = 107	feature = 664	correl = -0.0542518	descr = N_Gram_TTAAT
cnt = 108	feature = 599	correl = 0.061186	descr = N_Gram_TCCCA
cnt = 109	feature = 584	correl = 0.0766128	descr = N_Gram_TCAAA
cnt = 110	feature = 555	correl = -0.0483674	descr = N_Gram_GTTCG
cnt = 111	feature = 451	correl = -0.0448584	descr = N_Gram_GCCAA
cnt = 112	feature = 333	correl = -0.0679603	descr = N_Gram_CGATG
cnt = 113	feature = 220	correl = 0.088939	descr = N_Gram_AGTTA
cnt = 114	feature = 557	correl = 0.0450469	descr = N_Gram_GTTGC
cnt = 115	feature = 430	correl = 0.0656145	descr = N_Gram_GATGT
cnt = 116	feature = 621	correl = 0.0483682	descr = N_Gram_TCTCG
cnt = 117	feature = 546	correl = 0.0847198	descr = N_Gram_GTGCT
cnt = 118	feature = 504	correl = 0.061944	descr = N_Gram_GGCTC
cnt = 119	feature = 296	correl = -0.0463419	descr = N_Gram_CCACG
cnt = 120	feature = 366	correl = 0.0566459	descr = N_Gram_CTACT
cnt = 121	feature = 455	correl = 0.061349	descr = N_Gram_GCCCG
cnt = 122	feature = 514	correl = 0.0779741	descr = N_Gram_GGGCG
cnt = 123	feature = 277	correl = 0.0780894	descr = N_Gram_CAGCG
cnt = 124	feature = 232	correl = 0.0862097	descr = N_Gram_ATATA
cnt = 125	feature = 645	correl = 0.0891381	descr = N_Gram_TGGAG
cnt = 126	feature = 525	correl = -0.0538694	descr = N_Gram_GGTGT
cnt = 127	feature = 295	correl = 0.0625274	descr = N_Gram_CCACC
cnt = 128	feature = 434	correl = -0.0916151	descr = N_Gram_GATTT
cnt = 129	feature = 518	correl = 0.0519346	descr = N_Gram_GGGGG
cnt = 130	feature = 405	correl = 0.0447209	descr = N_Gram_GACAC
cnt = 131	feature = 345	correl = 0.105894	descr = N_Gram_CGGCA
cnt = 132	feature = 409	correl = -0.063562	descr = N_Gram_GACCT
cnt = 133	feature = 611	correl = -0.0491935	descr = N_Gram_TCGCA
cnt = 134	feature = 225	correl = -0.0440871	descr = N_Gram_ATAAC
cnt = 135	feature = 483	correl = 0.120941	descr = N_Gram_GGAAA
cnt = 136	feature = 265	correl = 0.0524058	descr = N_Gram_CAATA
cnt = 137	feature = 219	correl = 0.105505	descr = N_Gram_AGTGT
cnt = 138	feature = 681	correl = -0.0595496	descr = N_Gram_TTGAA
cnt = 139	feature = 578	correl = -0.0500121	descr = N_Gram_TATAC
cnt = 140	feature = 573	correl = -0.050698	descr = N_Gram_TAGAT
cnt = 141	feature = 230	correl = 0.0470591	descr = N_Gram_ATAGC
cnt = 142	feature = 484	correl = -0.0496958	descr = N_Gram_GGAAC
cnt = 143	feature = 601	correl = -0.0746333	descr = N_Gram_TCCGC
cnt = 144	feature = 207	correl = 0.0453326	descr = N_Gram_AGGCC
cnt = 145	feature = 468	correl = 0.0659829	descr = N_Gram_GCGGG
cnt = 146	feature = 469	correl = 0.0652256	descr = N_Gram_GCGGT
cnt = 147	feature = 566	correl = -0.137779	descr = N_Gram_TAAGT
cnt = 148	feature = 412	correl = 0.0967246	descr = N_Gram_GACTA
cnt = 149	feature = 266	correl = 0.0836267	descr = N_Gram_CACAG
cnt = 150	feature = 360	correl = 0.0539643	descr = N_Gram_CGTGT
cnt = 151	feature = 639	correl = 0.0876372	descr = N_Gram_TGCAC
cnt = 152	feature = 462	correl = -0.0675397	descr = N_Gram_GCGAC
cnt = 153	feature = 361	correl = -0.0474185	descr = N_Gram_CGTTC
cnt = 154	feature = 369	correl = 0.0630083	descr = N_Gram_CTATA
cnt = 155	feature = 443	correl = 0.0472573	descr = N_Gram_GCAGC
cnt = 156	feature = 239	correl = 0.0880528	descr = N_Gram_ATCTG
cnt = 157	feature = 651	correl = 0.0762429	descr = N_Gram_TGGGG
cnt = 158	feature = 211	correl = 0.0784616	descr = N_Gram_AGGGG
cnt = 159	feature = 635	correl = -0.048706	descr = N_Gram_TGATC
cnt = 160	feature = 309	correl = 0.0515678	descr = N_Gram_CCCGG
cnt = 161	feature = 532	correl = -0.0510266	descr = N_Gram_GTCAA
cnt = 162	feature = 612	correl = 0.0739016	descr = N_Gram_TCGGA
cnt = 163	feature = 610	correl = -0.0908316	descr = N_Gram_TCGAG
cnt = 164	feature = 650	correl = 0.0533849	descr = N_Gram_TGGGA
cnt = 165	feature = 372	correl = 0.110173	descr = N_Gram_CTCAA
cnt = 166	feature = 273	correl = 0.0974755	descr = N_Gram_CACTC
cnt = 167	feature = 499	correl = 0.150855	descr = N_Gram_GGCCT
cnt = 168	feature = 274	correl = -0.0455864	descr = N_Gram_CACTG
cnt = 169	feature = 281	correl = 0.0813157	descr = N_Gram_CAGGC
cnt = 170	feature = 614	correl = -0.0741793	descr = N_Gram_TCGGG
cnt = 171	feature = 577	correl = 0.0446861	descr = N_Gram_TAGTG
cnt = 172	feature = 569	correl = 0.0727123	descr = N_Gram_TACGA
cnt = 173	feature = 253	correl = 0.0920826	descr = N_Gram_ATTGT
cnt = 174	feature = 505	correl = 0.132381	descr = N_Gram_GGCTT
cnt = 175	feature = 474	correl = 0.0864457	descr = N_Gram_GCTAT
cnt = 176	feature = 214	correl = 0.125266	descr = N_Gram_AGTAA
cnt = 177	feature = 322	correl = 0.0440555	descr = N_Gram_CCTCT
cnt = 178	feature = 574	correl = 0.0883375	descr = N_Gram_TAGCA
cnt = 179	feature = 442	correl = -0.0643899	descr = N_Gram_GCAGA
cnt = 180	feature = 632	correl = 0.0438967	descr = N_Gram_TGAGT
cnt = 181	feature = 318	correl = 0.102805	descr = N_Gram_CCGTG
cnt = 182	feature = 329	correl = 0.0857465	descr = N_Gram_CGAGG
cnt = 183	feature = 634	correl = 0.0542973	descr = N_Gram_TGATA
cnt = 184	feature = 466	correl = 0.052261	descr = N_Gram_GCGGA
cnt = 185	feature = 432	correl = -0.0740815	descr = N_Gram_GATTA
cnt = 186	feature = 458	correl = 0.0725619	descr = N_Gram_GCCGG
cnt = 187	feature = 590	correl = -0.0637624	descr = N_Gram_TCATA
cnt = 188	feature = 260	correl = 0.104015	descr = N_Gram_CAAAG
cnt = 189	feature = 321	correl = -0.0938671	descr = N_Gram_CCTCC
cnt = 190	feature = 538	correl = 0.0989123	descr = N_Gram_GTCGG
cnt = 191	feature = 256	correl = -0.131072	descr = N_Gram_ATTTT
cnt = 192	feature = 575	correl = -0.0519719	descr = N_Gram_TAGCC
cnt = 193	feature = 280	correl = 0.086195	descr = N_Gram_CAGGA
cnt = 194	feature = 526	correl = 0.057652	descr = N_Gram_GGTTG
cnt = 195	feature = 263	correl = 0.0829225	descr = N_Gram_CAAGG
cnt = 196	feature = 424	correl = 0.0663212	descr = N_Gram_GATAT
cnt = 197	feature = 615	correl = -0.0510315	descr = N_Gram_TCGTC
cnt = 198	feature = 551	correl = 0.0559484	descr = N_Gram_GTGTG
cnt = 199	feature = 332	correl = -0.0610882	descr = N_Gram_CGATC
cnt = 200	feature = 393	correl = 0.0808375	descr = N_Gram_CTTGG
cnt = 201	feature = 314	correl = -0.0623897	descr = N_Gram_CCGGT
cnt = 202	feature = 447	correl = 0.0947159	descr = N_Gram_GCATC
cnt = 203	feature = 638	correl = 0.106873	descr = N_Gram_TGCAA
cnt = 204	feature = 389	correl = 0.0497046	descr = N_Gram_CTTCC
cnt = 205	feature = 624	correl = -0.109772	descr = N_Gram_TCTTA
cnt = 206	feature = 343	correl = 0.0581897	descr = N_Gram_CGGAC
cnt = 207	feature = 328	correl = -0.0890206	descr = N_Gram_CGACG
cnt = 208	feature = 320	correl = 0.0556281	descr = N_Gram_CCTAT
cnt = 209	feature = 558	correl = 0.0490356	descr = N_Gram_GTTGG
cnt = 210	feature = 433	correl = 0.0488055	descr = N_Gram_GATTG
cnt = 211	feature = 246	correl = -0.0592869	descr = N_Gram_ATGGA
cnt = 212	feature = 452	correl = 0.0930882	descr = N_Gram_GCCAG
cnt = 213	feature = 394	correl = 0.078722	descr = N_Gram_CTTGT
cnt = 214	feature = 655	correl = -0.066847	descr = N_Gram_TGTCA
cnt = 215	feature = 160	correl = 0.0629792	descr = N_Gram_ACAGG
cnt = 216	feature = 460	correl = 0.0641225	descr = N_Gram_GCCTC
cnt = 217	feature = 675	correl = -0.0595496	descr = N_Gram_TTCGG
cnt = 218	feature = 653	correl = 0.055239	descr = N_Gram_TGGTA
cnt = 219	feature = 392	correl = -0.132209	descr = N_Gram_CTTGC
cnt = 220	feature = 429	correl = -0.0578841	descr = N_Gram_GATGC
cnt = 221	feature = 249	correl = 0.0450044	descr = N_Gram_ATGTG
cnt = 222	feature = 533	correl = 0.176846	descr = N_Gram_GTCAG
cnt = 223	feature = 508	correl = 0.0465579	descr = N_Gram_GGGAA
cnt = 224	feature = 419	correl = 0.0464714	descr = N_Gram_GAGGT
cnt = 225	feature = 501	correl = 0.100886	descr = N_Gram_GGCGC
cnt = 226	feature = 444	correl = 0.0443982	descr = N_Gram_GCAGG
cnt = 227	feature = 682	correl = -0.0565675	descr = N_Gram_TTGAC
cnt = 228	feature = 408	correl = 0.0674867	descr = N_Gram_GACCG
cnt = 229	feature = 659	correl = 0.106172	descr = N_Gram_TGTGG
cnt = 230	feature = 235	correl = -0.0513973	descr = N_Gram_ATCCT
cnt = 231	feature = 221	correl = 0.0593049	descr = N_Gram_AGTTG
cnt = 232	feature = 378	correl = 0.0598995	descr = N_Gram_CTCTA
cnt = 233	feature = 543	correl = 0.0615468	descr = N_Gram_GTGAC
cnt = 234	feature = 528	correl = 0.048611	descr = N_Gram_GTAGT
cnt = 235	feature = 488	correl = 0.0988439	descr = N_Gram_GGACG
cnt = 236	feature = 275	correl = 0.0470806	descr = N_Gram_CAGCA
cnt = 237	feature = 473	correl = 0.0952818	descr = N_Gram_GCGTG
cnt = 238	feature = 479	correl = 0.0808935	descr = N_Gram_GCTGG
cnt = 239	feature = 595	correl = 0.0846375	descr = N_Gram_TCCAA
cnt = 240	feature = 467	correl = 0.0713413	descr = N_Gram_GCGGC
cnt = 241	feature = 206	correl = 0.0852223	descr = N_Gram_AGGCA
cnt = 242	feature = 453	correl = 0.0512733	descr = N_Gram_GCCAT
cnt = 243	feature = 228	correl = -0.0860007	descr = N_Gram_ATACT
cnt = 244	feature = 492	correl = -0.0766675	descr = N_Gram_GGATC
cnt = 245	feature = 683	correl = -0.0473735	descr = N_Gram_TTGAG
cnt = 246	feature = 536	correl = -0.0826746	descr = N_Gram_GTCGA
cnt = 247	feature = 565	correl = -0.0511209	descr = N_Gram_TAAGA
cnt = 248	feature = 397	correl = 0.0822662	descr = N_Gram_CTTTG
cnt = 249	feature = 303	correl = 0.0538727	descr = N_Gram_CCCAA
cnt = 250	feature = 284	correl = 0.132752	descr = N_Gram_CAGTG
cnt = 251	feature = 352	correl = 0.058078	descr = N_Gram_CGGTT
cnt = 252	feature = 656	correl = 0.0523178	descr = N_Gram_TGTCC
cnt = 253	feature = 438	correl = 0.0967662	descr = N_Gram_GCAAC
cnt = 254	feature = 646	correl = 0.087776	descr = N_Gram_TGGCC
cnt = 255	feature = 517	correl = 0.0676933	descr = N_Gram_GGGGC
cnt = 256	feature = 381	correl = -0.06093	descr = N_Gram_CTGAT
cnt = 257	feature = 270	correl = 0.0746547	descr = N_Gram_CACCT
cnt = 258	feature = 289	correl = -0.0859895	descr = N_Gram_CATCG
cnt = 259	feature = 673	correl = 0.0786101	descr = N_Gram_TTCCA
cnt = 260	feature = 319	correl = 0.0585777	descr = N_Gram_CCTA
cnt = 261	feature = 510	correl = 0.104254	descr = N_Gram_GGGAG
cnt = 262	feature = 401	correl = 0.107925	descr = N_Gram_GAAGA
cnt = 263	feature = 416	correl = 0.0978394	descr = N_Gram_GAGCT
cnt = 264	feature = 592	correl = -0.0487767	descr = N_Gram_TCATG
cnt = 265	feature = 255	correl = -0.0809794	descr = N_Gram_ATTTG
cnt = 266	feature = 294	correl = 0.0770956	descr = N_Gram_CCAAG
cnt = 267	feature = 242	correl = -0.0560284	descr = N_Gram_ATGAT
cnt = 268	feature = 475	correl = 0.0781606	descr = N_Gram_GCTCA
cnt = 269	feature = 549	correl = 0.07914	descr = N_Gram_GTGGT
cnt = 270	feature = 379	correl = -0.0931367	descr = N_Gram_CTCTC
cnt = 271	feature = 336	correl = 0.083616	descr = N_Gram_CGCCG
cnt = 272	feature = 411	correl = -0.0716201	descr = N_Gram_GACGT
cnt = 273	feature = 605	correl = -0.0844334	descr = N_Gram_TCCTC
cnt = 274	feature = 351	correl = -0.0731294	descr = N_Gram_CGGTA
cnt = 275	feature = 695	correl = -0.0878469	descr = N_Gram_TTTGG
cnt = 276	feature = 283	correl = 0.0738002	descr = N_Gram_CAGTA
cnt = 277	feature = 454	correl = 0.0640847	descr = N_Gram_GCCCA
cnt = 278	feature = 478	correl = 0.0840173	descr = N_Gram_GCTGC
cnt = 279	feature = 509	correl = 0.10652	descr = N_Gram_GGGAC
cnt = 280	feature = 217	correl = -0.145963	descr = N_Gram_AGTCT
cnt = 281	feature = 222	correl = -0.0890047	descr = N_Gram_AGTTT
cnt = 282	feature = 301	correl = 0.0672829	descr = N_Gram_CCATC
cnt = 283	feature = 395	correl = 0.0732961	descr = N_Gram_CTTTA
cnt = 284	feature = 325	correl = -0.0742046	descr = N_Gram_CCTTC
cnt = 285	feature = 413	correl = -0.0683846	descr = N_Gram_GACTG
cnt = 286	feature = 654	correl = 0.052057	descr = N_Gram_TGGTC
cnt = 287	feature = 490	correl = 0.115215	descr = N_Gram_GGAGC
cnt = 288	feature = 380	correl = -0.0503763	descr = N_Gram_CTCTT
cnt = 289	feature = 502	correl = 0.0971136	descr = N_Gram_GGCGG
cnt = 290	feature = 355	correl = -0.100879	descr = N_Gram_CGTCG
cnt = 291	feature = 648	correl = 0.128811	descr = N_Gram_TGGCT
cnt = 292	feature = 337	correl = 0.0521346	descr = N_Gram_CGCGG
cnt = 293	feature = 445	correl = 0.0505385	descr = N_Gram_GCAGT
cnt = 294	feature = 598	correl = 0.0540967	descr = N_Gram_TCCC
cnt = 295	feature = 250	correl = -0.0592952	descr = N_Gram_ATTA
cnt = 296	feature = 556	correl = -0.0707019	descr = N_Gram_GTTCT
cnt = 297	feature = 540	correl = -0.0954529	descr = N_Gram_GTCTT
cnt = 298	feature = 136	correl = -0.0662508	descr = N_Gram_AAGAC
cnt = 299	feature = 440	correl = 0.0607242	descr = N_Gram_GCAC
cnt = 300	feature = 672	correl = 0.0538965	descr = N_Gram_TTCAG
cnt = 301	feature = 384	correl = 0.0480098	descr = N_Gram_CTGTG
cnt = 302	feature = 644	correl = -0.0507403	descr = N_Gram_TGGAA
cnt = 303	feature = 398	correl = 0.0806125	descr = N_Gram_GAAA
cnt = 304	feature = 307	correl = 0.060423	descr = N_Gram_CCCG
cnt = 305	feature = 686	correl = -0.136441	descr = N_Gram_TTGCG
cnt = 306	feature = 568	correl = -0.0594411	descr = N_Gram_TAATC
cnt = 307	feature = 496	correl = 0.0643245	descr = N_Gram_GGCAT
cnt = 308	feature = 293	correl = 0.0546293	descr = N_Gram_CCAAA
cnt = 309	feature = 428	correl = -0.0460328	descr = N_Gram_GATGA
cnt = 310	feature = 350	correl = 0.141297	descr = N_Gram_CGGGC
cnt = 311	feature = 373	correl = -0.0894282	descr = N_Gram_CTCAT
cnt = 312	feature = 487	correl = 0.121658	descr = N_Gram_GGACC
cnt = 313	feature = 587	correl = 0.0813337	descr = N_Gram_TCAGC
cnt = 314	feature = 264	correl = 0.0446953	descr = N_Gram_CAAT
cnt = 315	feature = 31	correl = -0.0447795	descr = Position_Specific_Bin_Base_13_Base_A
cnt = 316	feature = 26	correl = -0.0833421	descr = Position_Specific_Bin_Base_11_Base_G
cnt = 317	feature = 290	correl = 0.0909964	descr = N_Gram_CATCT
cnt = 318	feature = 580	correl = -0.0487824	descr = N_Gram_TATC
cnt = 319	feature = 386	correl = -0.0510798	descr = N_Gram_CTTA
cnt = 320	feature = 327	correl = -0.0457862	descr = N_Gram_CGAC
cnt = 321	feature = 15	correl = -0.130346	descr = Position_Specific_Bin_Base_5_Base_A
cnt = 322	feature = 43	correl = 0.050122	descr = Position_Specific_Bin_Base_17_Base_G
cnt = 323	feature = 427	correl = -0.104795	descr = N_Gram_GATCT
cnt = 324	feature = 576	correl = 0.0535774	descr = N_Gram_TAGT
cnt = 325	feature = 649	correl = 0.0761694	descr = N_Gram_TGGG
cnt = 326	feature = 22	correl = 0.0642722	descr = Position_Specific_Bin_Base_8_Base_T
cnt = 327	feature = 626	correl = -0.0587221	descr = N_Gram_TCTTG
cnt = 328	feature = 208	correl = 0.102984	descr = N_Gram_AGGCG
cnt = 329	feature = 689	correl = 0.0517958	descr = N_Gram_TTGTT
cnt = 330	feature = 40	correl = -0.0449371	descr = Position_Specific_Bin_Base_16_Base_T
cnt = 331	feature = 278	correl = -0.129662	descr = N_Gram_CAGCT
cnt = 332	feature = 288	correl = 0.109511	descr = N_Gram_CATCC
cnt = 333	feature = 368	correl = 0.106119	descr = N_Gram_CTAT
cnt = 334	feature = 457	correl = 0.0762421	descr = N_Gram_GCCG
cnt = 335	feature = 588	correl = 0.11026	descr = N_Gram_TCAGT
cnt = 336	feature = 485	correl = 0.05273	descr = N_Gram_GGAAG
cnt = 337	feature = 472	correl = -0.113988	descr = N_Gram_GCGTC
cnt = 338	feature = 498	correl = 0.0886749	descr = N_Gram_GGCCA
cnt = 339	feature = 596	correl = -0.0518106	descr = N_Gram_TCCAC
cnt = 340	feature = 224	correl = -0.0965062	descr = N_Gram_ATAA
cnt = 341	feature = 42	correl = 0.0874884	descr = Position_Specific_Bin_Base_17_Base_C
cnt = 342	feature = 383	correl = 0.100553	descr = N_Gram_CTGCA
cnt = 343	feature = 403	correl = -0.0573214	descr = N_Gram_GAAGT
cnt = 344	feature = 602	correl = -0.0850017	descr = N_Gram_TCCGG
cnt = 345	feature = 29	correl = 0.106737	descr = Position_Specific_Bin_Base_12_Base_G
cnt = 346	feature = 25	correl = 0.0520239	descr = Position_Specific_Bin_Base_10_Base_T
cnt = 347	feature = 422	correl = 0.0518303	descr = N_Gram_GATA
cnt = 348	feature = 18	correl = -0.123245	descr = Position_Specific_Bin_Base_6_Base_A
cnt = 349	feature = 248	correl = 0.0582133	descr = N_Gram_ATGT
cnt = 350	feature = 636	correl = -0.110124	descr = N_Gram_TGATT
cnt = 351	feature = 36	correl = -0.0639954	descr = Position_Specific_Bin_Base_15_Base_A
cnt = 352	feature = 20	correl = -0.0468062	descr = Position_Specific_Bin_Base_7_Base_A
cnt = 353	feature = 313	correl = 0.109626	descr = N_Gram_CCGGG
cnt = 354	feature = 24	correl = -0.0597786	descr = Position_Specific_Bin_Base_9_Base_T
cnt = 355	feature = 647	correl = -0.0854219	descr = N_Gram_TGGCG
cnt = 356	feature = 10	correl = 0.10045	descr = Position_Specific_Bin_Base_2_Base_T
cnt = 357	feature = 13	correl = -0.0653391	descr = Position_Specific_Bin_Base_4_Base_A
cnt = 358	feature = 35	correl = 0.113988	descr = Position_Specific_Bin_Base_14_Base_T
cnt = 359	feature = 41	correl = -0.0628028	descr = Position_Specific_Bin_Base_17_Base_A
cnt = 360	feature = 30	correl = -0.132447	descr = Position_Specific_Bin_Base_12_Base_T
cnt = 361	feature = 597	correl = -0.132919	descr = N_Gram_TCCAG
cnt = 362	feature = 436	correl = 0.13063	descr = N_Gram_GCAA
cnt = 363	feature = 48	correl = -0.104739	descr = Position_Specific_Bin_Base_18_Base_T
cnt = 364	feature = 272	correl = -0.0670345	descr = N_Gram_CACGA
cnt = 365	feature = 12	correl = 0.0808468	descr = Position_Specific_Bin_Base_3_Base_C
cnt = 366	feature = 542	correl = 0.0481484	descr = N_Gram_GTGA
cnt = 367	feature = 23	correl = 0.0587341	descr = Position_Specific_Bin_Base_9_Base_G
cnt = 368	feature = 591	correl = -0.0598799	descr = N_Gram_TCATC
cnt = 369	feature = 33	correl = -0.0668403	descr = Position_Specific_Bin_Base_13_Base_G
cnt = 370	feature = 9	correl = -0.0733006	descr = Position_Specific_Bin_Base_2_Base_G
cnt = 371	feature = 74	correl = 0.0734376	descr = Fold_of_RNAi_Sequence_Pos_11
cnt = 372	feature = 559	correl = -0.0746584	descr = N_Gram_GTTTT
cnt = 373	feature = 391	correl = -0.0741187	descr = N_Gram_CTTGA
cnt = 374	feature = 39	correl = 0.115459	descr = Position_Specific_Bin_Base_16_Base_C
cnt = 375	feature = 73	correl = 0.0860118	descr = Fold_of_RNAi_Sequence_Pos_9
cnt = 376	feature = 252	correl = 0.0521577	descr = N_Gram_ATTG
cnt = 377	feature = 53	correl = -0.0771252	descr = Gibbs_of_Target_Sequence__Pos_5_Step_1
cnt = 378	feature = 229	correl = 0.0499464	descr = N_Gram_ATAG
cnt = 379	feature = 44	correl = -0.064086	descr = Position_Specific_Bin_Base_17_Base_T
cnt = 380	feature = 619	correl = -0.0873073	descr = N_Gram_TCTCA
cnt = 381	feature = 268	correl = 0.0787875	descr = N_Gram_CACC
cnt = 382	feature = 46	correl = 0.143566	descr = Position_Specific_Bin_Base_18_Base_C
cnt = 383	feature = 625	correl = -0.121021	descr = N_Gram_TCTTC
cnt = 384	feature = 356	correl = 0.164586	descr = N_Gram_CGTG
cnt = 385	feature = 415	correl = 0.0508194	descr = N_Gram_GAGC
cnt = 386	feature = 261	correl = 0.0686381	descr = N_Gram_CAAG
cnt = 387	feature = 608	correl = -0.0700894	descr = N_Gram_TCGA
cnt = 388	feature = 34	correl = -0.10072	descr = Position_Specific_Bin_Base_14_Base_A
cnt = 389	feature = 571	correl = -0.0453836	descr = N_Gram_TACTT
cnt = 390	feature = 56	correl = -0.0750306	descr = Gibbs_of_Target_Sequence__Pos_8_Step_1
cnt = 391	feature = 213	correl = 0.0722853	descr = N_Gram_AGTA
cnt = 392	feature = 21	correl = -0.060694	descr = Position_Specific_Bin_Base_8_Base_C
cnt = 393	feature = 446	correl = 0.0635627	descr = N_Gram_GCAT
cnt = 394	feature = 76	correl = 0.0770998	descr = Fold_of_RNAi_Sequence_Pos_13
cnt = 395	feature = 665	correl = -0.0522481	descr = N_Gram_TTAC
cnt = 396	feature = 622	correl = -0.139674	descr = N_Gram_TCTCT
cnt = 397	feature = 11	correl = -0.0540301	descr = Position_Specific_Bin_Base_3_Base_A
cnt = 398	feature = 418	correl = 0.0490735	descr = N_Gram_GAGGC
cnt = 399	feature = 341	correl = 0.0746589	descr = N_Gram_CGGA
cnt = 400	feature = 38	correl = -0.095247	descr = Position_Specific_Bin_Base_16_Base_A
cnt = 401	feature = 298	correl = -0.139861	descr = N_Gram_CCAGC
cnt = 402	feature = 17	correl = 0.0580049	descr = Position_Specific_Bin_Base_5_Base_G
cnt = 403	feature = 51	correl = 0.253534	descr = Gibbs_of_Target_Sequence__Pos_2_Step_1
cnt = 404	feature = 641	correl = -0.125891	descr = N_Gram_TGCG
cnt = 405	feature = 464	correl = 0.0752635	descr = N_Gram_GCGCC
cnt = 406	feature = 564	correl = -0.104715	descr = N_Gram_TAAG
cnt = 407	feature = 234	correl = -0.0457992	descr = N_Gram_ATCCA
cnt = 408	feature = 19	correl = 0.108097	descr = Position_Specific_Bin_Base_6_Base_C
cnt = 409	feature = 315	correl = 0.0657175	descr = N_Gram_CCGT
cnt = 410	feature = 57	correl = 0.0634252	descr = Gibbs_of_Target_Sequence__Pos_12_Step_1
cnt = 411	feature = 14	correl = 0.0556579	descr = Position_Specific_Bin_Base_4_Base_C
cnt = 412	feature = 81	correl = -0.051644	descr = Xue_Structure_Feature_A110
cnt = 413	feature = 550	correl = 0.0651938	descr = N_Gram_GTGT
cnt = 414	feature = 8	correl = 0.0529705	descr = Position_Specific_Bin_Base_2_Base_C
cnt = 415	feature = 27	correl = -0.102201	descr = Position_Specific_Bin_Base_12_Base_A
cnt = 416	feature = 629	correl = -0.0562905	descr = N_Gram_TGAAG
cnt = 417	feature = 503	correl = 0.073335	descr = N_Gram_GGCT
cnt = 418	feature = 382	correl = 0.044969	descr = N_Gram_CTGC
cnt = 419	feature = 331	correl = -0.0703197	descr = N_Gram_CGAT
cnt = 420	feature = 37	correl = 0.0663004	descr = Position_Specific_Bin_Base_15_Base_C
cnt = 421	feature = 32	correl = 0.102317	descr = Position_Specific_Bin_Base_13_Base_C
cnt = 422	feature = 396	correl = -0.0500829	descr = N_Gram_CTTTC
cnt = 423	feature = 83	correl = 0.118788	descr = Xue_Structure_Feature_A101
cnt = 424	feature = 55	correl = -0.178763	descr = Gibbs_of_Target_Sequence__Pos_7_Step_1
cnt = 425	feature = 80	correl = 0.0584292	descr = Xue_Structure_Feature_A111
cnt = 426	feature = 302	correl = 0.0772769	descr = N_Gram_CCCA
cnt = 427	feature = 236	correl = -0.0911668	descr = N_Gram_ATCG
cnt = 428	feature = 547	correl = 0.127011	descr = N_Gram_GTGG
cnt = 429	feature = 375	correl = -0.07533	descr = N_Gram_CTCCA
cnt = 430	feature = 667	correl = -0.0752888	descr = N_Gram_TTAT
cnt = 431	feature = 16	correl = 0.0993132	descr = Position_Specific_Bin_Base_5_Base_C
cnt = 432	feature = 279	correl = 0.0654951	descr = N_Gram_CAGG
cnt = 433	feature = 364	correl = 0.0868264	descr = N_Gram_CTA
cnt = 434	feature = 425	correl = -0.112593	descr = N_Gram_GATC
cnt = 435	feature = 459	correl = 0.118146	descr = N_Gram_GCCT
cnt = 436	feature = 218	correl = 0.0737685	descr = N_Gram_AGTG
cnt = 437	feature = 52	correl = 0.0982062	descr = Gibbs_of_Target_Sequence__Pos_3_Step_1
cnt = 438	feature = 241	correl = -0.0466478	descr = N_Gram_ATGA
cnt = 439	feature = 637	correl = 0.0966455	descr = N_Gram_TGCA
cnt = 440	feature = 271	correl = -0.0795401	descr = N_Gram_CACG
cnt = 441	feature = 45	correl = -0.284736	descr = Position_Specific_Bin_Base_18_Base_A
cnt = 442	feature = 299	correl = 0.0571661	descr = N_Gram_CCAT
cnt = 443	feature = 69	correl = 0.146947	descr = Fold_of_RNAi_Sequence_Pos_2
cnt = 444	feature = 344	correl = 0.106053	descr = N_Gram_CGGC
cnt = 445	feature = 58	correl = -0.0968753	descr = Gibbs_of_Target_Sequence__Pos_13_Step_1
cnt = 446	feature = 78	correl = 0.0829885	descr = Fold_of_RNAi_Sequence_Pos_15
cnt = 447	feature = 684	correl = -0.0899241	descr = N_Gram_TTGC
cnt = 448	feature = 657	correl = 0.083961	descr = N_Gram_TGTG
cnt = 449	feature = 486	correl = 0.102493	descr = N_Gram_GGAC
cnt = 450	feature = 476	correl = -0.0532972	descr = N_Gram_GCTCC
cnt = 451	feature = 61	correl = -0.168732	descr = Gibbs_of_Target_Sequence__Pos_18_Step_1
cnt = 452	feature = 539	correl = -0.0982941	descr = N_Gram_GTCT
cnt = 453	feature = 693	correl = -0.108691	descr = N_Gram_TTTCT
cnt = 454	feature = 477	correl = 0.0727939	descr = N_Gram_GCTG
cnt = 455	feature = 652	correl = 0.0663349	descr = N_Gram_TGGT
cnt = 456	feature = 47	correl = 0.288327	descr = Position_Specific_Bin_Base_18_Base_G
cnt = 457	feature = 570	correl = -0.0594927	descr = N_Gram_TACT
cnt = 458	feature = 259	correl = 0.06279	descr = N_Gram_CAAA
cnt = 459	feature = 692	correl = -0.0704392	descr = N_Gram_TTTCC
cnt = 460	feature = 67	correl = 0.162657	descr = Fold_of_RNAi_Sequence_Pos_0
cnt = 461	feature = 489	correl = 0.113647	descr = N_Gram_GGAG
cnt = 462	feature = 606	correl = -0.101141	descr = N_Gram_TCCTT
cnt = 463	feature = 586	correl = 0.0953052	descr = N_Gram_TCAG
cnt = 464	feature = 535	correl = -0.0610609	descr = N_Gram_GTCG
cnt = 465	feature = 254	correl = -0.109859	descr = N_Gram_ATTT
cnt = 466	feature = 511	correl = 0.139701	descr = N_Gram_GGGC
cnt = 467	feature = 450	correl = 0.0535219	descr = N_Gram_GCCA
cnt = 468	feature = 54	correl = -0.1222	descr = Gibbs_of_Target_Sequence__Pos_6_Step_1
cnt = 469	feature = 28	correl = 0.138389	descr = Position_Specific_Bin_Base_12_Base_C
cnt = 470	feature = 495	correl = 0.0632042	descr = N_Gram_GGCA
cnt = 471	feature = 215	correl = -0.0743916	descr = N_Gram_AGTC
cnt = 472	feature = 482	correl = 0.0639172	descr = N_Gram_GGAA
cnt = 473	feature = 431	correl = -0.0449789	descr = N_Gram_GATT
cnt = 474	feature = 79	correl = 0.061986	descr = Fold_of_RNAi_Sequence_Pos_16
cnt = 475	feature = 589	correl = -0.0730144	descr = N_Gram_TCAT
cnt = 476	feature = 75	correl = 0.102241	descr = Fold_of_RNAi_Sequence_Pos_12
cnt = 477	feature = 694	correl = -0.0747537	descr = N_Gram_TTTG
cnt = 478	feature = 82	correl = 0.0474604	descr = Xue_Structure_Feature_A100
cnt = 479	feature = 282	correl = 0.126596	descr = N_Gram_CAGT
cnt = 480	feature = 60	correl = -0.121528	descr = Gibbs_of_Target_Sequence__Pos_17_Step_1
cnt = 481	feature = 292	correl = 0.0888545	descr = N_Gram_CCAA
cnt = 482	feature = 680	correl = -0.0599609	descr = N_Gram_TTGA
cnt = 483	feature = 677	correl = -0.225088	descr = N_Gram_TTCTC
cnt = 484	feature = 72	correl = 0.0791198	descr = Fold_of_RNAi_Sequence_Pos_6
cnt = 485	feature = 59	correl = -0.173913	descr = Gibbs_of_Target_Sequence__Pos_14_Step_1
cnt = 486	feature = 68	correl = 0.17055	descr = Fold_of_RNAi_Sequence_Pos_1
cnt = 487	feature = 465	correl = 0.0984236	descr = N_Gram_GCGG
cnt = 488	feature = 516	correl = 0.0685009	descr = N_Gram_GGGG
cnt = 489	feature = 417	correl = 0.0651856	descr = N_Gram_GAGG
cnt = 490	feature = 633	correl = -0.0871538	descr = N_Gram_TGAT
cnt = 491	feature = 470	correl = -0.0608101	descr = N_Gram_GCGT
cnt = 492	feature = 544	correl = 0.0800045	descr = N_Gram_GTGC
cnt = 493	feature = 297	correl = -0.0863039	descr = N_Gram_CCAG
cnt = 494	feature = 497	correl = 0.157508	descr = N_Gram_GGCC
cnt = 495	feature = 62	correl = -0.31031	descr = Gibbs_of_Target_Sequence__Pos_19_Step_1
cnt = 496	feature = 376	correl = -0.147698	descr = N_Gram_CTCCT
cnt = 497	feature = 287	correl = 0.059458	descr = N_Gram_CATC
cnt = 498	feature = 77	correl = 0.0682217	descr = Fold_of_RNAi_Sequence_Pos_14
cnt = 499	feature = 390	correl = -0.212268	descr = N_Gram_CTTCT
cnt = 500	feature = 531	correl = -0.0897736	descr = N_Gram_GTC
cnt = 501	feature = 334	correl = 0.0730302	descr = N_Gram_CGCC
cnt = 502	feature = 71	correl = 0.0577587	descr = Fold_of_RNAi_Sequence_Pos_4
cnt = 503	feature = 678	correl = -0.103121	descr = N_Gram_TTCTT
cnt = 504	feature = 620	correl = -0.122641	descr = N_Gram_TCTCC
cnt = 505	feature = 388	correl = -0.114062	descr = N_Gram_CTTC
cnt = 506	feature = 70	correl = 0.0692934	descr = Fold_of_RNAi_Sequence_Pos_3
cnt = 507	feature = 507	correl = 0.109859	descr = N_Gram_GGGA
cnt = 508	feature = 561	correl = -0.0830576	descr = N_Gram_TAA
cnt = 509	feature = 326	correl = -0.0579785	descr = N_Gram_CGA
cnt = 510	feature = 285	correl = 0.0577619	descr = N_Gram_CAT
cnt = 511	feature = 607	correl = -0.0917894	descr = N_Gram_TCG
cnt = 512	feature = 500	correl = 0.0468315	descr = N_Gram_GGCG
cnt = 513	feature = 643	correl = 0.0465268	descr = N_Gram_TGG
cnt = 514	feature = 696	correl = -0.118776	descr = N_Gram_TTTT
cnt = 515	feature = 662	correl = -0.0824298	descr = N_Gram_TTA
cnt = 516	feature = 421	correl = -0.0460159	descr = N_Gram_GAT
cnt = 517	feature = 435	correl = 0.112798	descr = N_Gram_GCA
cnt = 518	feature = 594	correl = -0.0794771	descr = N_Gram_TCCA
cnt = 519	feature = 603	correl = -0.103201	descr = N_Gram_TCCT
cnt = 520	feature = 258	correl = 0.14948	descr = N_Gram_CAA
cnt = 521	feature = 627	correl = -0.0643904	descr = N_Gram_TGA
cnt = 522	feature = 583	correl = 0.0451932	descr = N_Gram_TCA
cnt = 523	feature = 86	correl = 0.0884466	descr = Xue_Structure_Feature_C110
cnt = 524	feature = 363	correl = -0.0513034	descr = N_Gram_CT
cnt = 525	feature = 233	correl = -0.0861165	descr = N_Gram_ATC
cnt = 526	feature = 414	correl = 0.0566444	descr = N_Gram_GAG
cnt = 527	feature = 348	correl = 0.115007	descr = N_Gram_CGGG
cnt = 528	feature = 310	correl = 0.0694284	descr = N_Gram_CCG
cnt = 529	feature = 481	correl = 0.134543	descr = N_Gram_GGA
cnt = 530	feature = 691	correl = -0.118823	descr = N_Gram_TTTC
cnt = 531	feature = 541	correl = 0.161508	descr = N_Gram_GTG
cnt = 532	feature = 623	correl = -0.101491	descr = N_Gram_TCTT
cnt = 533	feature = 66	correl = -0.077225	descr = PF_RNAi_Fold_3'Free_Count
cnt = 534	feature = 679	correl = -0.0647196	descr = N_Gram_TTG
cnt = 535	feature = 506	correl = 0.152339	descr = N_Gram_GGG
cnt = 536	feature = 676	correl = -0.216323	descr = N_Gram_TTCT
cnt = 537	feature = 449	correl = 0.102442	descr = N_Gram_GCC
cnt = 538	feature = 257	correl = 0.101748	descr = N_Gram_CA
cnt = 539	feature = 65	correl = -0.136184	descr = PF_RNAi_Fold_5'Free_Count
cnt = 540	feature = 385	correl = -0.0935664	descr = N_Gram_CTT
cnt = 541	feature = 371	correl = -0.102449	descr = N_Gram_CTC
cnt = 542	feature = 690	correl = -0.104549	descr = N_Gram_TTT
cnt = 543	feature = 560	correl = -0.0675481	descr = N_Gram_TA
cnt = 544	feature = 223	correl = -0.12134	descr = N_Gram_AT
cnt = 545	feature = 374	correl = -0.112111	descr = N_Gram_CTCC
cnt = 546	feature = 669	correl = -0.147762	descr = N_Gram_TTC
cnt = 547	feature = 616	correl = -0.118008	descr = N_Gram_TCT
cnt = 548	feature = 494	correl = 0.139004	descr = N_Gram_GGC
cnt = 549	feature = 340	correl = 0.0768058	descr = N_Gram_CGG
cnt = 550	feature = 593	correl = -0.115847	descr = N_Gram_TCC
cnt = 551	feature = 661	correl = -0.122374	descr = N_Gram_TT
cnt = 552	feature = 480	correl = 0.160722	descr = N_Gram_GG
cnt = 553	feature = 64	correl = -0.186881	descr = PF_RNAi_Fold_Energy
cnt = 554	feature = 49	correl = -0.188305	descr = Gibbs_of_Target_Sequence_
num rows = 521
num_elements = 289155
*
optimization finished, #iter = 639
nu = 0.438004
obj = -33.625988, rho = -0.483360
nSV = 361, nBSV = 115
num rows = 58
num_elements = 32190
*
optimization finished, #iter = 49
nu = 0.427472
obj = -4.145662, rho = -0.552408
nSV = 44, nBSV = 6
*
optimization finished, #iter = 639
nu = 0.438004
obj = -33.625988, rho = -0.483360
nSV = 361, nBSV = 115
CFS merit scores = 1.3671
CFS merit scores = 1.6172
CFS merit scores = 1.85948
CFS merit scores = 2.08518
CFS merit scores = 2.28533
CFS merit scores = 2.47082
CFS merit scores = 2.64292
CFS merit scores = 2.80478
CFS merit scores = 2.95186
CFS merit scores = 3.09035
CFS merit scores = 3.22089
CFS merit scores = 3.34462
CFS merit scores = 3.46019
CFS merit scores = 3.57132
CFS merit scores = 3.67776
CFS merit scores = 3.78065
CFS merit scores = 3.88076
CFS merit scores = 3.97823
CFS merit scores = 4.07323
CFS merit scores = 4.16404
CFS merit scores = 4.25234
CFS merit scores = 4.33836
CFS merit scores = 4.42251
CFS merit scores = 4.50486
CFS merit scores = 4.58555
CFS merit scores = 4.66467
CFS merit scores = 4.74229
CFS merit scores = 4.8185
CFS merit scores = 4.89334
CFS merit scores = 4.96687
CFS merit scores = 5.0378
CFS merit scores = 5.10731
CFS merit scores = 5.17544
CFS merit scores = 5.24224
CFS merit scores = 5.30777
CFS merit scores = 5.37213
CFS merit scores = 5.43535
CFS merit scores = 5.49738
CFS merit scores = 5.55834
CFS merit scores = 5.61567
CFS merit scores = 5.67188
CFS merit scores = 5.72704
CFS merit scores = 5.77976
CFS merit scores = 5.83072
CFS merit scores = 5.88033
CFS merit scores = 5.92912
CFS merit scores = 5.9766
CFS merit scores = 6.02313
CFS merit scores = 6.06876
CFS merit scores = 6.11349
CFS merit scores = 6.15738
CFS merit scores = 6.19913
CFS merit scores = 6.23857
CFS merit scores = 6.27607
CFS merit scores = 6.31199
CFS merit scores = 6.34641
CFS merit scores = 6.379
CFS merit scores = 6.41154
CFS merit scores = 6.44408
CFS merit scores = 6.4766
CFS merit scores = 6.50712
CFS merit scores = 6.53354
CFS merit scores = 6.555
CFS merit scores = 6.57574
CFS merit scores = 6.59613
CFS merit scores = 6.6156
CFS merit scores = 6.63413
CFS merit scores = 6.65239
CFS merit scores = 6.66964
CFS merit scores = 6.68705
CFS merit scores = 6.70472
CFS merit scores = 6.72223
CFS merit scores = 6.73871
CFS merit scores = 6.75481
CFS merit scores = 6.76983
CFS merit scores = 6.78275
CFS merit scores = 6.79562
CFS merit scores = 6.80767
CFS merit scores = 6.81637
CFS merit scores = 6.8246
CFS merit scores = 6.83294
CFS merit scores = 6.8414
CFS merit scores = 6.85001
CFS merit scores = 6.85898
CFS merit scores = 6.86775
CFS merit scores = 6.87562
CFS merit scores = 6.88299
CFS merit scores = 6.88935
CFS merit scores = 6.8961
CFS merit scores = 6.90192
CFS merit scores = 6.90696
CFS merit scores = 6.91197
CFS merit scores = 6.91692
CFS merit scores = 6.92177
CFS merit scores = 6.92662
CFS merit scores = 6.93015
CFS merit scores = 6.93357
CFS merit scores = 6.93729
CFS merit scores = 6.94147
CFS merit scores = 6.94591
CFS merit scores = 6.95032
CFS merit scores = 6.95503
CFS merit scores = 6.95963
CFS merit scores = 6.96177
CFS merit scores = 6.96404
CFS merit scores = 6.96599
CFS merit scores = 6.96789
CFS merit scores = 6.96879
CFS merit scores = 6.96849
CFS merit scores = 6.9686
CFS merit scores = 6.96888
CFS merit scores = 6.9694
CFS merit scores = 6.97007
CFS merit scores = 6.97104
CFS merit scores = 6.97239
CFS merit scores = 6.97361
CFS merit scores = 6.97501
CFS merit scores = 6.97626
CFS merit scores = 6.97766
CFS merit scores = 6.97929
CFS merit scores = 6.98036
CFS merit scores = 6.9803
CFS merit scores = 6.98042
CFS merit scores = 6.98057
CFS merit scores = 6.98071
CFS merit scores = 6.98103
CFS merit scores = 6.98143
CFS merit scores = 6.98169
CFS merit scores = 6.97996
CFS merit scores = 6.9781
CFS merit scores = 6.97587
CFS merit scores = 6.97358
CFS merit scores = 6.97141
CFS merit scores = 6.96947
CFS merit scores = 6.96741
CFS merit scores = 6.96487
CFS merit scores = 6.9617
CFS merit scores = 6.95872
CFS merit scores = 6.95594
CFS merit scores = 6.95322
CFS merit scores = 6.95062
CFS merit scores = 6.94789
CFS merit scores = 6.94529
CFS merit scores = 6.94287
CFS merit scores = 6.94075
CFS merit scores = 6.93843
CFS merit scores = 6.9363
CFS merit scores = 6.93415
CFS merit scores = 6.93224
CFS merit scores = 6.92957
CFS merit scores = 6.92711
CFS merit scores = 6.92346
CFS merit scores = 6.92
CFS merit scores = 6.91624
CFS merit scores = 6.91234
CFS merit scores = 6.90852
CFS merit scores = 6.90471
CFS merit scores = 6.90116
CFS merit scores = 6.89769
CFS merit scores = 6.8943
CFS merit scores = 6.89054
CFS merit scores = 6.88687
CFS merit scores = 6.88317
CFS merit scores = 6.87922
CFS merit scores = 6.8754
CFS merit scores = 6.87155
CFS merit scores = 6.86737
CFS merit scores = 6.86344
CFS merit scores = 6.85951
CFS merit scores = 6.85551
CFS merit scores = 6.85172
CFS merit scores = 6.84805
CFS merit scores = 6.84454
CFS merit scores = 6.84052
CFS merit scores = 6.83634
CFS merit scores = 6.83228
CFS merit scores = 6.82806
CFS merit scores = 6.82382
CFS merit scores = 6.81962
CFS merit scores = 6.81547
CFS merit scores = 6.81146
CFS merit scores = 6.80732
CFS merit scores = 6.80291
CFS merit scores = 6.79856
CFS merit scores = 6.7938
CFS merit scores = 6.78905
CFS merit scores = 6.78421
CFS merit scores = 6.77939
CFS merit scores = 6.77405
CFS merit scores = 6.76846
CFS merit scores = 6.76287
CFS merit scores = 6.75747
CFS merit scores = 6.75204
CFS merit scores = 6.74634
CFS merit scores = 6.74084
CFS merit scores = 6.73541
CFS merit scores = 6.72996
CFS merit scores = 6.72378
CFS merit scores = 6.71773
CFS merit scores = 6.71184
CFS merit scores = 6.70589
CFS merit scores = 6.70013
CFS merit scores = 6.6944
CFS merit scores = 6.68873
CFS merit scores = 6.68325
CFS merit scores = 6.67775
CFS merit scores = 6.67235
CFS merit scores = 6.66705
CFS merit scores = 6.66191
CFS merit scores = 6.6567
CFS merit scores = 6.65162
CFS merit scores = 6.64652
CFS merit scores = 6.64152
CFS merit scores = 6.63669
CFS merit scores = 6.63172
CFS merit scores = 6.62671
CFS merit scores = 6.62166
CFS merit scores = 6.61644
CFS merit scores = 6.61132
CFS merit scores = 6.60631
CFS merit scores = 6.60141
CFS merit scores = 6.59634
CFS merit scores = 6.59105
CFS merit scores = 6.58536
CFS merit scores = 6.5798
CFS merit scores = 6.57413
CFS merit scores = 6.56832
CFS merit scores = 6.56264
CFS merit scores = 6.55682
CFS merit scores = 6.55101
CFS merit scores = 6.5451
CFS merit scores = 6.53895
CFS merit scores = 6.53247
CFS merit scores = 6.52604
CFS merit scores = 6.51963
CFS merit scores = 6.5133
CFS merit scores = 6.50688
CFS merit scores = 6.50052
CFS merit scores = 6.49426
CFS merit scores = 6.48795
CFS merit scores = 6.48159
CFS merit scores = 6.47523
CFS merit scores = 6.46871
CFS merit scores = 6.4619
CFS merit scores = 6.45518
CFS merit scores = 6.4485
CFS merit scores = 6.44196
CFS merit scores = 6.43544
CFS merit scores = 6.42882
CFS merit scores = 6.42237
CFS merit scores = 6.4161
CFS merit scores = 6.40991
CFS merit scores = 6.40366
CFS merit scores = 6.39747
CFS merit scores = 6.39105
CFS merit scores = 6.38461
CFS merit scores = 6.37823
CFS merit scores = 6.37186
CFS merit scores = 6.36558
CFS merit scores = 6.35939
CFS merit scores = 6.35308
CFS merit scores = 6.34687
CFS merit scores = 6.34062
CFS merit scores = 6.33451
CFS merit scores = 6.32842
CFS merit scores = 6.32197
CFS merit scores = 6.31541
CFS merit scores = 6.30897
CFS merit scores = 6.3025
CFS merit scores = 6.29612
CFS merit scores = 6.28981
CFS merit scores = 6.28332
CFS merit scores = 6.27678
CFS merit scores = 6.27035
CFS merit scores = 6.26404
CFS merit scores = 6.25779
CFS merit scores = 6.25164
CFS merit scores = 6.24557
CFS merit scores = 6.23955
CFS merit scores = 6.23347
CFS merit scores = 6.22734
CFS merit scores = 6.22121
CFS merit scores = 6.21508
CFS merit scores = 6.20896
CFS merit scores = 6.20292
CFS merit scores = 6.19683
CFS merit scores = 6.19077
CFS merit scores = 6.18454
CFS merit scores = 6.17825
CFS merit scores = 6.17184
CFS merit scores = 6.16528
CFS merit scores = 6.15876
CFS merit scores = 6.15234
CFS merit scores = 6.14596
CFS merit scores = 6.13957
CFS merit scores = 6.13323
CFS merit scores = 6.12684
CFS merit scores = 6.1205
CFS merit scores = 6.11409
CFS merit scores = 6.10773
CFS merit scores = 6.10119
CFS merit scores = 6.09469
CFS merit scores = 6.08802
CFS merit scores = 6.08145
CFS merit scores = 6.07489
CFS merit scores = 6.06839
CFS merit scores = 6.06185
CFS merit scores = 6.0554
CFS merit scores = 6.04903
CFS merit scores = 6.04273
CFS merit scores = 6.03649
CFS merit scores = 6.03031
CFS merit scores = 6.0241
CFS merit scores = 6.01801
CFS merit scores = 6.01201
CFS merit scores = 6.0061
CFS merit scores = 6.0001
CFS merit scores = 5.99414
CFS merit scores = 5.98803
CFS merit scores = 5.98176
CFS merit scores = 5.97558
CFS merit scores = 5.96951
CFS merit scores = 5.96339
CFS merit scores = 5.95731
CFS merit scores = 5.95124
CFS merit scores = 5.94516
CFS merit scores = 5.93908
CFS merit scores = 5.93306
CFS merit scores = 5.92711
CFS merit scores = 5.921
CFS merit scores = 5.91482
CFS merit scores = 5.90868
CFS merit scores = 5.90265
CFS merit scores = 5.89655
CFS merit scores = 5.89053
CFS merit scores = 5.88438
CFS merit scores = 5.87817
CFS merit scores = 5.87201
CFS merit scores = 5.86583
CFS merit scores = 5.85969
CFS merit scores = 5.85354
CFS merit scores = 5.84744
CFS merit scores = 5.84144
CFS merit scores = 5.83546
CFS merit scores = 5.82959
CFS merit scores = 5.82361
CFS merit scores = 5.8177
CFS merit scores = 5.81188
CFS merit scores = 5.80609
CFS merit scores = 5.80031
CFS merit scores = 5.79463
CFS merit scores = 5.78893
CFS merit scores = 5.78328
CFS merit scores = 5.77767
CFS merit scores = 5.77207
CFS merit scores = 5.76649
CFS merit scores = 5.76086
CFS merit scores = 5.75524
CFS merit scores = 5.74958
CFS merit scores = 5.74393
CFS merit scores = 5.73836
CFS merit scores = 5.73272
CFS merit scores = 5.72705
CFS merit scores = 5.72143
CFS merit scores = 5.71584
CFS merit scores = 5.7103
CFS merit scores = 5.70473
CFS merit scores = 5.6992
CFS merit scores = 5.69364
CFS merit scores = 5.68812
CFS merit scores = 5.68262
CFS merit scores = 5.67721
CFS merit scores = 5.67182
CFS merit scores = 5.66653
CFS merit scores = 5.66125
CFS merit scores = 5.65597
CFS merit scores = 5.65077
CFS merit scores = 5.6456
CFS merit scores = 5.64043
CFS merit scores = 5.63531
CFS merit scores = 5.63025
CFS merit scores = 5.62523
CFS merit scores = 5.62022
CFS merit scores = 5.61524
CFS merit scores = 5.61026
CFS merit scores = 5.60529
CFS merit scores = 5.60036
CFS merit scores = 5.5955
CFS merit scores = 5.5907
CFS merit scores = 5.58591
CFS merit scores = 5.58115
CFS merit scores = 5.57635
CFS merit scores = 5.57156
CFS merit scores = 5.56685
CFS merit scores = 5.56209
CFS merit scores = 5.55733
CFS merit scores = 5.55263
CFS merit scores = 5.54801
CFS merit scores = 5.54344
CFS merit scores = 5.53877
CFS merit scores = 5.53413
CFS merit scores = 5.52955
CFS merit scores = 5.52488
CFS merit scores = 5.52022
CFS merit scores = 5.51556
CFS merit scores = 5.51097
CFS merit scores = 5.50635
CFS merit scores = 5.50171
CFS merit scores = 5.49714
CFS merit scores = 5.49253
CFS merit scores = 5.48798
CFS merit scores = 5.48343
CFS merit scores = 5.4789
CFS merit scores = 5.47437
CFS merit scores = 5.46988
CFS merit scores = 5.46538
CFS merit scores = 5.46092
CFS merit scores = 5.45645
CFS merit scores = 5.45202
CFS merit scores = 5.44761
CFS merit scores = 5.44319
CFS merit scores = 5.4388
CFS merit scores = 5.43437
CFS merit scores = 5.42999
CFS merit scores = 5.42565
CFS merit scores = 5.42137
CFS merit scores = 5.41699
CFS merit scores = 5.41256
CFS merit scores = 5.40817
CFS merit scores = 5.40377
CFS merit scores = 5.39935
CFS merit scores = 5.39493
CFS merit scores = 5.39053
CFS merit scores = 5.38617
CFS merit scores = 5.38181
CFS merit scores = 5.37751
CFS merit scores = 5.37324
CFS merit scores = 5.369
CFS merit scores = 5.36473
CFS merit scores = 5.36041
CFS merit scores = 5.35599
CFS merit scores = 5.35163
CFS merit scores = 5.34724
CFS merit scores = 5.34288
CFS merit scores = 5.33857
CFS merit scores = 5.33424
CFS merit scores = 5.32993
CFS merit scores = 5.32557
CFS merit scores = 5.32128
CFS merit scores = 5.317
CFS merit scores = 5.31274
CFS merit scores = 5.30849
CFS merit scores = 5.30429
CFS merit scores = 5.30008
CFS merit scores = 5.29587
CFS merit scores = 5.29168
CFS merit scores = 5.28749
CFS merit scores = 5.28333
CFS merit scores = 5.27909
CFS merit scores = 5.27483
CFS merit scores = 5.2706
CFS merit scores = 5.26637
CFS merit scores = 5.26212
CFS merit scores = 5.25794
CFS merit scores = 5.25371
CFS merit scores = 5.24945
CFS merit scores = 5.24521
CFS merit scores = 5.241
CFS merit scores = 5.23682
CFS merit scores = 5.23262
CFS merit scores = 5.22844
CFS merit scores = 5.22429
CFS merit scores = 5.22016
CFS merit scores = 5.21601
CFS merit scores = 5.21188
CFS merit scores = 5.20775
CFS merit scores = 5.20364
CFS merit scores = 5.19953
CFS merit scores = 5.19536
CFS merit scores = 5.19122
CFS merit scores = 5.18712
CFS merit scores = 5.18297
CFS merit scores = 5.17877
CFS merit scores = 5.17456
CFS merit scores = 5.17032
CFS merit scores = 5.16611
CFS merit scores = 5.16183
CFS merit scores = 5.15742
CFS merit scores = 5.15282
CFS merit scores = 5.14817
CFS merit scores = 5.14355
CFS merit scores = 5.13892
CFS merit scores = 5.13431
CFS merit scores = 5.12966
CFS merit scores = 5.12506
CFS merit scores = 5.12035
CFS merit scores = 5.11553
CFS merit scores = 5.11071
CFS merit scores = 5.10586
CFS merit scores = 5.10102
CFS merit scores = 5.09617
CFS merit scores = 5.09135
CFS merit scores = 5.08652
CFS merit scores = 5.08174
CFS merit scores = 5.07696
CFS merit scores = 5.07213
CFS merit scores = 5.0673
CFS merit scores = 5.06251
CFS merit scores = 5.05761
CFS merit scores = 5.05278
CFS merit scores = 5.04783
CFS merit scores = 5.04292
CFS merit scores = 5.03804
CFS merit scores = 5.03312
CFS merit scores = 5.0282
CFS merit scores = 5.02331
CFS merit scores = 5.01847
CFS merit scores = 5.01343
CFS merit scores = 5.00822
CFS merit scores = 5.00306
CFS merit scores = 4.99785
CFS merit scores = 4.99263
CFS merit scores = 4.9874
CFS merit scores = 4.98217
CFS merit scores = 4.97684
CFS merit scores = 4.97153
CFS merit scores = 4.96628
CFS merit scores = 4.96093
CFS merit scores = 4.95552
CFS merit scores = 4.95005
CFS merit scores = 4.94462
CFS merit scores = 4.93917
CFS merit scores = 4.93363
CFS merit scores = 4.92808
CFS merit scores = 4.92226
CFS merit scores = 4.91636
CFS merit scores = 4.91037
CFS merit scores = 4.90438
CFS merit scores = 4.89842
CFS merit scores = 4.89247
CFS merit scores = 4.88634
CFS merit scores = 4.8802
CFS merit scores = 4.87409
CFS merit scores = 4.868
CFS merit scores = 4.86191
CFS merit scores = 4.85572
CFS merit scores = 4.84949
CFS merit scores = 4.84329
CFS merit scores = 4.83704
CFS merit scores = 4.83078
CFS merit scores = 4.82456
CFS merit scores = 4.81826
CFS merit scores = 4.81184
CFS merit scores = 4.80543
CFS merit scores = 4.79888
CFS merit scores = 4.79228
CFS merit scores = 4.78576
CFS merit scores = 4.77928
CFS merit scores = 4.77269
CFS merit scores = 4.76589
CFS merit scores = 4.75913
CFS merit scores = 4.75191
CFS merit scores = 4.74407
CFS merit scores = 4.7361
CFS merit scores = 4.72714
CFS merit scores = 4.71558
cnt = 1	feature = 59	correl = -0.367104	descr = Gibbs_of_Target_Sequence__Pos_20_Step_1
cnt = 2	feature = 45	correl = 0.210762	descr = Gibbs_of_Target_Sequence__Pos_1_Step_1
cnt = 3	feature = 571	correl = -0.102617	descr = N_Gram_TAAG
cnt = 4	feature = 540	correl = -0.104129	descr = N_Gram_GTCG
cnt = 5	feature = 701	correl = 0.0878646	descr = N_Gram_TTGTG
cnt = 6	feature = 587	correl = 0.0755017	descr = N_Gram_TATAT
cnt = 7	feature = 265	correl = -0.0510587	descr = N_Gram_CACCC
cnt = 8	feature = 569	correl = 0.049081	descr = N_Gram_TAAAG
cnt = 9	feature = 640	correl = -0.0812616	descr = N_Gram_TGAGA
cnt = 10	feature = 697	correl = 0.0784451	descr = N_Gram_TTGCA
cnt = 11	feature = 209	correl = 0.0592888	descr = N_Gram_AGTCA
cnt = 12	feature = 639	correl = 0.0458822	descr = N_Gram_TGACA
cnt = 13	feature = 656	correl = 0.0602919	descr = N_Gram_TGGAG
cnt = 14	feature = 287	correl = -0.0498224	descr = N_Gram_CATGC
cnt = 15	feature = 559	correl = 0.0803821	descr = N_Gram_GTTAA
cnt = 16	feature = 617	correl = -0.0492117	descr = N_Gram_TCGCA
cnt = 17	feature = 331	correl = -0.0492117	descr = N_Gram_CGACC
cnt = 18	feature = 687	correl = 0.0446029	descr = N_Gram_TTCGA
cnt = 19	feature = 570	correl = -0.0463944	descr = N_Gram_TAACG
cnt = 20	feature = 305	correl = 0.114781	descr = N_Gram_CCCCC
cnt = 21	feature = 292	correl = 0.0516743	descr = N_Gram_CCAAT
cnt = 22	feature = 361	correl = 0.0705217	descr = N_Gram_CGTGA
cnt = 23	feature = 370	correl = 0.0662958	descr = N_Gram_CTAGG
cnt = 24	feature = 606	correl = 0.0522095	descr = N_Gram_TCCCG
cnt = 25	feature = 649	correl = 0.0522095	descr = N_Gram_TGCCG
cnt = 26	feature = 533	correl = 0.0504628	descr = N_Gram_GTATA
cnt = 27	feature = 314	correl = 0.0451664	descr = N_Gram_CCGCA
cnt = 28	feature = 518	correl = 0.0451664	descr = N_Gram_GGGGT
cnt = 29	feature = 306	correl = 0.0451664	descr = N_Gram_CCCCG
cnt = 30	feature = 339	correl = 0.0451664	descr = N_Gram_CGCCA
cnt = 31	feature = 372	correl = 0.0862694	descr = N_Gram_CTATT
cnt = 32	feature = 415	correl = 0.0888616	descr = N_Gram_GACGG
cnt = 33	feature = 684	correl = 0.0739065	descr = N_Gram_TTCAA
cnt = 34	feature = 410	correl = -0.0682571	descr = N_Gram_GACCC
cnt = 35	feature = 637	correl = 0.0512744	descr = N_Gram_TGAAA
cnt = 36	feature = 334	correl = 0.0569573	descr = N_Gram_CGAGG
cnt = 37	feature = 428	correl = -0.0557047	descr = N_Gram_GATCG
cnt = 38	feature = 403	correl = 0.0529194	descr = N_Gram_GAAAC
cnt = 39	feature = 438	correl = 0.0481836	descr = N_Gram_GCAAA
cnt = 40	feature = 663	correl = 0.0883794	descr = N_Gram_TGGGG
cnt = 41	feature = 303	correl = 0.0840852	descr = N_Gram_CCCAC
cnt = 42	feature = 502	correl = 0.0889742	descr = N_Gram_GGCGC
cnt = 43	feature = 298	correl = -0.062624	descr = N_Gram_CCATA
cnt = 44	feature = 522	correl = -0.0443179	descr = N_Gram_GGGTT
cnt = 45	feature = 366	correl = 0.0692796	descr = N_Gram_CGTTT
cnt = 46	feature = 369	correl = 0.056568	descr = N_Gram_CTACT
cnt = 47	feature = 498	correl = 0.0891817	descr = N_Gram_GGCCC
cnt = 48	feature = 607	correl = 0.0470759	descr = N_Gram_TCCGA
cnt = 49	feature = 275	correl = 0.0468005	descr = N_Gram_CAGCG
cnt = 50	feature = 406	correl = 0.0501133	descr = N_Gram_GAATC
cnt = 51	feature = 627	correl = 0.0482838	descr = N_Gram_TCTCG
cnt = 52	feature = 651	correl = -0.057697	descr = N_Gram_TGCGC
cnt = 53	feature = 491	correl = 0.063499	descr = N_Gram_GGATT
cnt = 54	feature = 430	correl = 0.0631968	descr = N_Gram_GATGT
cnt = 55	feature = 653	correl = -0.0511003	descr = N_Gram_TGCTA
cnt = 56	feature = 325	correl = 0.0852149	descr = N_Gram_CCTGC
cnt = 57	feature = 619	correl = 0.0944683	descr = N_Gram_TCGGC
cnt = 58	feature = 542	correl = -0.0459719	descr = N_Gram_GTCGC
cnt = 59	feature = 210	correl = 0.0451664	descr = N_Gram_AGTCG
cnt = 60	feature = 514	correl = 0.0451664	descr = N_Gram_GGGCT
cnt = 61	feature = 560	correl = -0.0788155	descr = N_Gram_GTTAC
cnt = 62	feature = 432	correl = -0.0702334	descr = N_Gram_GATTA
cnt = 63	feature = 231	correl = -0.096687	descr = N_Gram_ATCGG
cnt = 64	feature = 405	correl = -0.0440367	descr = N_Gram_GAAGG
cnt = 65	feature = 294	correl = -0.0446334	descr = N_Gram_CCACG
cnt = 66	feature = 322	correl = 0.0672847	descr = N_Gram_CCTCA
cnt = 67	feature = 222	correl = 0.054751	descr = N_Gram_ATACA
cnt = 68	feature = 348	correl = 0.0719598	descr = N_Gram_CGGCG
cnt = 69	feature = 347	correl = 0.0498619	descr = N_Gram_CGGCC
cnt = 70	feature = 419	correl = -0.0746479	descr = N_Gram_GAGCC
cnt = 71	feature = 321	correl = 0.0555615	descr = N_Gram_CCTAT
cnt = 72	feature = 563	correl = 0.0449729	descr = N_Gram_GTTGC
cnt = 73	feature = 604	correl = 0.0611067	descr = N_Gram_TCCCA
cnt = 74	feature = 631	correl = -0.12351	descr = N_Gram_TCTTA
cnt = 75	feature = 319	correl = -0.0539554	descr = N_Gram_CCGTC
cnt = 76	feature = 248	correl = 0.0558985	descr = N_Gram_ATTTC
cnt = 77	feature = 536	correl = -0.0557263	descr = N_Gram_GTCAA
cnt = 78	feature = 488	correl = 0.0508423	descr = N_Gram_GGAGC
cnt = 79	feature = 399	correl = 0.0845057	descr = N_Gram_CTTGG
cnt = 80	feature = 259	correl = 0.046299	descr = N_Gram_CAAGG
cnt = 81	feature = 368	correl = 0.0451664	descr = N_Gram_CTAAA
cnt = 82	feature = 362	correl = 0.136842	descr = N_Gram_CGTGC
cnt = 83	feature = 363	correl = 0.0789734	descr = N_Gram_CGTGG
cnt = 84	feature = 664	correl = 0.0465532	descr = N_Gram_TGGGT
cnt = 85	feature = 422	correl = 0.0938714	descr = N_Gram_GAGTC
cnt = 86	feature = 573	correl = 0.0807549	descr = N_Gram_TAAGC
cnt = 87	feature = 379	correl = 0.0715229	descr = N_Gram_CTCGG
cnt = 88	feature = 425	correl = 0.0459803	descr = N_Gram_GATAC
cnt = 89	feature = 455	correl = 0.0775665	descr = N_Gram_GCCCG
cnt = 90	feature = 583	correl = -0.0443184	descr = N_Gram_TAGAT
cnt = 91	feature = 608	correl = -0.0590805	descr = N_Gram_TCCGC
cnt = 92	feature = 679	correl = -0.0734211	descr = N_Gram_TTACC
cnt = 93	feature = 605	correl = 0.0526773	descr = N_Gram_TCCCC
cnt = 94	feature = 220	correl = -0.138992	descr = N_Gram_ATAAG
cnt = 95	feature = 578	correl = 0.0732181	descr = N_Gram_TACGA
cnt = 96	feature = 531	correl = 0.0485664	descr = N_Gram_GTAAA
cnt = 97	feature = 434	correl = -0.0947501	descr = N_Gram_GATTT
cnt = 98	feature = 214	correl = 0.0803821	descr = N_Gram_AGTTA
cnt = 99	feature = 230	correl = -0.0492117	descr = N_Gram_ATCGC
cnt = 100	feature = 414	correl = -0.0759005	descr = N_Gram_GACGA
cnt = 101	feature = 258	correl = 0.0619243	descr = N_Gram_CAAGC
cnt = 102	feature = 356	correl = -0.0676688	descr = N_Gram_CGTAC
cnt = 103	feature = 591	correl = 0.0464321	descr = N_Gram_TCAAA
cnt = 104	feature = 441	correl = 0.0743071	descr = N_Gram_GCACT
cnt = 105	feature = 462	correl = 0.143168	descr = N_Gram_GCCTT
cnt = 106	feature = 643	correl = -0.0487993	descr = N_Gram_TGATC
cnt = 107	feature = 688	correl = -0.0625765	descr = N_Gram_TTCGG
cnt = 108	feature = 464	correl = -0.07686	descr = N_Gram_GCGAC
cnt = 109	feature = 489	correl = 0.0896261	descr = N_Gram_GGAGT
cnt = 110	feature = 517	correl = 0.0518583	descr = N_Gram_GGGGG
cnt = 111	feature = 449	correl = -0.0451669	descr = N_Gram_GCATG
cnt = 112	feature = 623	correl = 0.056568	descr = N_Gram_TCTAC
cnt = 113	feature = 408	correl = 0.0446469	descr = N_Gram_GACAC
cnt = 114	feature = 537	correl = 0.108802	descr = N_Gram_GTCAG
cnt = 115	feature = 409	correl = 0.0838766	descr = N_Gram_GACAG
cnt = 116	feature = 256	correl = -0.0503586	descr = N_Gram_CAAAT
cnt = 117	feature = 646	correl = 0.0748038	descr = N_Gram_TGCAA
cnt = 118	feature = 520	correl = 0.0930484	descr = N_Gram_GGGTC
cnt = 119	feature = 529	correl = 0.0553621	descr = N_Gram_GGTGC
cnt = 120	feature = 562	correl = -0.0484285	descr = N_Gram_GTTCG
cnt = 121	feature = 672	correl = 0.0668489	descr = N_Gram_TGTGA
cnt = 122	feature = 426	correl = 0.0508805	descr = N_Gram_GATAT
cnt = 123	feature = 266	correl = 0.0910627	descr = N_Gram_CACCG
cnt = 124	feature = 555	correl = 0.0473666	descr = N_Gram_GTGTA
cnt = 125	feature = 468	correl = 0.0545127	descr = N_Gram_GCGGA
cnt = 126	feature = 262	correl = 0.0835309	descr = N_Gram_CACAG
cnt = 127	feature = 499	correl = 0.0498619	descr = N_Gram_GGCCG
cnt = 128	feature = 225	correl = 0.0469528	descr = N_Gram_ATAGC
cnt = 129	feature = 538	correl = -0.0469846	descr = N_Gram_GTCCA
cnt = 130	feature = 244	correl = -0.068687	descr = N_Gram_ATTAC
cnt = 131	feature = 443	correl = -0.0476357	descr = N_Gram_GCAGA
cnt = 132	feature = 228	correl = -0.0524788	descr = N_Gram_ATCAT
cnt = 133	feature = 673	correl = 0.105149	descr = N_Gram_TGTGG
cnt = 134	feature = 482	correl = -0.0497565	descr = N_Gram_GGAAC
cnt = 135	feature = 433	correl = 0.0686922	descr = N_Gram_GATTG
cnt = 136	feature = 279	correl = 0.04669	descr = N_Gram_CAGGG
cnt = 137	feature = 459	correl = -0.0562548	descr = N_Gram_GCCGT
cnt = 138	feature = 461	correl = 0.0617979	descr = N_Gram_GCCTC
cnt = 139	feature = 521	correl = 0.044307	descr = N_Gram_GGGTG
cnt = 140	feature = 681	correl = -0.103736	descr = N_Gram_TTATA
cnt = 141	feature = 598	correl = -0.0878329	descr = N_Gram_TCATA
cnt = 142	feature = 387	correl = 0.0560954	descr = N_Gram_CTGGG
cnt = 143	feature = 611	correl = 0.0555615	descr = N_Gram_TCCTA
cnt = 144	feature = 310	correl = 0.0555658	descr = N_Gram_CCCGG
cnt = 145	feature = 226	correl = 0.0963392	descr = N_Gram_ATATA
cnt = 146	feature = 274	correl = 0.0546265	descr = N_Gram_CAGCC
cnt = 147	feature = 601	correl = 0.105701	descr = N_Gram_TCCAA
cnt = 148	feature = 293	correl = 0.0797895	descr = N_Gram_CCACC
cnt = 149	feature = 309	correl = 0.0689214	descr = N_Gram_CCCGC
cnt = 150	feature = 465	correl = 0.0446814	descr = N_Gram_GCGAG
cnt = 151	feature = 662	correl = 0.0532989	descr = N_Gram_TGGGA
cnt = 152	feature = 584	correl = 0.088232	descr = N_Gram_TAGCA
cnt = 153	feature = 365	correl = -0.0474799	descr = N_Gram_CGTTC
cnt = 154	feature = 307	correl = 0.0526773	descr = N_Gram_CCCCT
cnt = 155	feature = 675	correl = -0.0513883	descr = N_Gram_TGTTA
cnt = 156	feature = 561	correl = 0.0826821	descr = N_Gram_GTTCC
cnt = 157	feature = 552	correl = 0.138627	descr = N_Gram_GTGGC
cnt = 158	feature = 315	correl = 0.0708165	descr = N_Gram_CCGGC
cnt = 159	feature = 541	correl = -0.139915	descr = N_Gram_GTCGA
cnt = 160	feature = 412	correl = -0.0636611	descr = N_Gram_GACCT
cnt = 161	feature = 355	correl = -0.0702334	descr = N_Gram_CGTAA
cnt = 162	feature = 527	correl = 0.0773543	descr = N_Gram_GGTCA
cnt = 163	feature = 232	correl = -0.0560929	descr = N_Gram_ATCGT
cnt = 164	feature = 206	correl = 0.0624674	descr = N_Gram_AGGTT
cnt = 165	feature = 242	correl = 0.0736308	descr = N_Gram_ATGGG
cnt = 166	feature = 470	correl = 0.0515201	descr = N_Gram_GCGGG
cnt = 167	feature = 486	correl = 0.0888616	descr = N_Gram_GGACG
cnt = 168	feature = 532	correl = 0.0484806	descr = N_Gram_GTAGT
cnt = 169	feature = 291	correl = 0.0650369	descr = N_Gram_CCAAG
cnt = 170	feature = 618	correl = 0.0738182	descr = N_Gram_TCGGA
cnt = 171	feature = 647	correl = 0.0863688	descr = N_Gram_TGCAC
cnt = 172	feature = 420	correl = 0.0525181	descr = N_Gram_GAGCT
cnt = 173	feature = 215	correl = 0.0453469	descr = N_Gram_AGTTG
cnt = 174	feature = 574	correl = -0.150668	descr = N_Gram_TAAGT
cnt = 175	feature = 588	correl = -0.0604757	descr = N_Gram_TATTC
cnt = 176	feature = 512	correl = 0.112904	descr = N_Gram_GGGCC
cnt = 177	feature = 364	correl = 0.0538781	descr = N_Gram_CGTGT
cnt = 178	feature = 241	correl = -0.049051	descr = N_Gram_ATGCT
cnt = 179	feature = 337	correl = -0.0585454	descr = N_Gram_CGATC
cnt = 180	feature = 255	correl = 0.0533561	descr = N_Gram_CAAAG
cnt = 181	feature = 674	correl = 0.0508267	descr = N_Gram_TGTGT
cnt = 182	feature = 511	correl = 0.0518583	descr = N_Gram_GGGCA
cnt = 183	feature = 249	correl = -0.0670277	descr = N_Gram_ATTTG
cnt = 184	feature = 648	correl = 0.0642018	descr = N_Gram_TGCAG
cnt = 185	feature = 324	correl = 0.0885261	descr = N_Gram_CCTCG
cnt = 186	feature = 223	correl = -0.109736	descr = N_Gram_ATACT
cnt = 187	feature = 270	correl = 0.0973596	descr = N_Gram_CACTC
cnt = 188	feature = 250	correl = -0.146356	descr = N_Gram_ATTTT
cnt = 189	feature = 525	correl = -0.0686245	descr = N_Gram_GGTAA
cnt = 190	feature = 382	correl = 0.0456416	descr = N_Gram_CTGAC
cnt = 191	feature = 380	correl = 0.0597889	descr = N_Gram_CTCTA
cnt = 192	feature = 444	correl = 0.0471509	descr = N_Gram_GCAGC
cnt = 193	feature = 246	correl = 0.0919552	descr = N_Gram_ATTGT
cnt = 194	feature = 323	correl = -0.0973432	descr = N_Gram_CCTCC
cnt = 195	feature = 543	correl = 0.0988317	descr = N_Gram_GTCGG
cnt = 196	feature = 695	correl = -0.0468674	descr = N_Gram_TTGAG
cnt = 197	feature = 375	correl = -0.0945249	descr = N_Gram_CTCAT
cnt = 198	feature = 596	correl = 0.0593951	descr = N_Gram_TCAGT
cnt = 199	feature = 457	correl = 0.0468005	descr = N_Gram_GCCGC
cnt = 200	feature = 458	correl = 0.0558534	descr = N_Gram_GCCGG
cnt = 201	feature = 452	correl = 0.0929737	descr = N_Gram_GCCAG
cnt = 202	feature = 505	correl = 0.154507	descr = N_Gram_GGCTT
cnt = 203	feature = 694	correl = -0.0659466	descr = N_Gram_TTGAC
cnt = 204	feature = 417	correl = 0.0966337	descr = N_Gram_GACTA
cnt = 205	feature = 234	correl = 0.0799373	descr = N_Gram_ATCTG
cnt = 206	feature = 278	correl = 0.0860635	descr = N_Gram_CAGGA
cnt = 207	feature = 344	correl = 0.0581021	descr = N_Gram_CGGAC
cnt = 208	feature = 586	correl = -0.0682536	descr = N_Gram_TATAC
cnt = 209	feature = 394	correl = 0.0495909	descr = N_Gram_CTTCC
cnt = 210	feature = 539	correl = 0.0514266	descr = N_Gram_GTCCC
cnt = 211	feature = 707	correl = -0.0879481	descr = N_Gram_TTTGG
cnt = 212	feature = 213	correl = 0.105386	descr = N_Gram_AGTGT
cnt = 213	feature = 553	correl = 0.0751006	descr = N_Gram_GTGGT
cnt = 214	feature = 343	correl = 0.0639507	descr = N_Gram_CGGAA
cnt = 215	feature = 652	correl = -0.148897	descr = N_Gram_TGCGT
cnt = 216	feature = 448	correl = 0.128699	descr = N_Gram_GCATC
cnt = 217	feature = 439	correl = 0.0904918	descr = N_Gram_GCAAC
cnt = 218	feature = 469	correl = 0.0786128	descr = N_Gram_GCGGC
cnt = 219	feature = 263	correl = 0.058145	descr = N_Gram_CACAT
cnt = 220	feature = 332	correl = -0.0969666	descr = N_Gram_CGACG
cnt = 221	feature = 550	correl = 0.119456	descr = N_Gram_GTGCT
cnt = 222	feature = 593	correl = 0.106025	descr = N_Gram_TCACC
cnt = 223	feature = 500	correl = 0.141104	descr = N_Gram_GGCCT
cnt = 224	feature = 556	correl = 0.0659717	descr = N_Gram_GTGTG
cnt = 225	feature = 669	correl = -0.0836043	descr = N_Gram_TGTCA
cnt = 226	feature = 317	correl = -0.0760571	descr = N_Gram_CCGGT
cnt = 227	feature = 383	correl = -0.0769531	descr = N_Gram_CTGAT
cnt = 228	feature = 548	correl = 0.0621987	descr = N_Gram_GTGAC
cnt = 229	feature = 402	correl = 0.110007	descr = N_Gram_CTTTG
cnt = 230	feature = 478	correl = 0.0533238	descr = N_Gram_GCTTG
cnt = 231	feature = 254	correl = 0.0638139	descr = N_Gram_CAAAA
cnt = 232	feature = 160	correl = -0.0460672	descr = N_Gram_ACCC
cnt = 233	feature = 490	correl = -0.0937187	descr = N_Gram_GGATC
cnt = 234	feature = 391	correl = -0.118168	descr = N_Gram_CTTAT
cnt = 235	feature = 421	correl = 0.053752	descr = N_Gram_GAGGT
cnt = 236	feature = 411	correl = 0.0530156	descr = N_Gram_GACCG
cnt = 237	feature = 454	correl = 0.0639664	descr = N_Gram_GCCCA
cnt = 238	feature = 285	correl = -0.0644924	descr = N_Gram_CATCG
cnt = 239	feature = 304	correl = 0.0702682	descr = N_Gram_CCCC
cnt = 240	feature = 686	correl = 0.0805637	descr = N_Gram_TTCCA
cnt = 241	feature = 335	correl = -0.0778092	descr = N_Gram_CGAGT
cnt = 242	feature = 530	correl = 0.0631378	descr = N_Gram_GGTTG
cnt = 243	feature = 238	correl = -0.0561351	descr = N_Gram_ATGAT
cnt = 244	feature = 320	correl = 0.126328	descr = N_Gram_CCGTG
cnt = 245	feature = 710	correl = -0.0802485	descr = N_Gram_TTTTG
cnt = 246	feature = 572	correl = -0.0484163	descr = N_Gram_TAAGA
cnt = 247	feature = 374	correl = 0.0638595	descr = N_Gram_CTCAC
cnt = 248	feature = 476	correl = 0.0807637	descr = N_Gram_GCTGG
cnt = 249	feature = 446	correl = 0.0504378	descr = N_Gram_GCAGT
cnt = 250	feature = 473	correl = 0.0951915	descr = N_Gram_GCGTG
cnt = 251	feature = 508	correl = 0.0966337	descr = N_Gram_GGGAC
cnt = 252	feature = 235	correl = 0.0601557	descr = N_Gram_ATCTT
cnt = 253	feature = 416	correl = -0.103688	descr = N_Gram_GACGT
cnt = 254	feature = 404	correl = 0.104044	descr = N_Gram_GAAGA
cnt = 255	feature = 445	correl = 0.0646277	descr = N_Gram_GCAGG
cnt = 256	feature = 453	correl = 0.0596199	descr = N_Gram_GCCAT
cnt = 257	feature = 381	correl = -0.0564251	descr = N_Gram_CTCTC
cnt = 258	feature = 472	correl = -0.150363	descr = N_Gram_GCGTC
cnt = 259	feature = 211	correl = -0.143414	descr = N_Gram_AGTCT
cnt = 260	feature = 666	correl = 0.0617201	descr = N_Gram_TGGTC
cnt = 261	feature = 350	correl = 0.107818	descr = N_Gram_CGGGA
cnt = 262	feature = 273	correl = 0.101061	descr = N_Gram_CAGCA
cnt = 263	feature = 564	correl = 0.107831	descr = N_Gram_GTTGG
cnt = 264	feature = 400	correl = 0.107547	descr = N_Gram_CTTGT
cnt = 265	feature = 281	correl = 0.132618	descr = N_Gram_CAGTG
cnt = 266	feature = 83	correl = 0.083973	descr = Xue_Structure_Feature_C101
cnt = 267	feature = 629	correl = 0.060669	descr = N_Gram_TCTGG
cnt = 268	feature = 302	correl = 0.0537577	descr = N_Gram_CCCAA
cnt = 269	feature = 418	correl = -0.0751036	descr = N_Gram_GACTG
cnt = 270	feature = 401	correl = 0.0627138	descr = N_Gram_CTTTA
cnt = 271	feature = 393	correl = 0.0534301	descr = N_Gram_CTTCA
cnt = 272	feature = 509	correl = 0.105736	descr = N_Gram_GGGAG
cnt = 273	feature = 388	correl = 0.0587143	descr = N_Gram_CTGTG
cnt = 274	feature = 516	correl = 0.0676026	descr = N_Gram_GGGGC
cnt = 275	feature = 267	correl = 0.0875162	descr = N_Gram_CACCT
cnt = 276	feature = 565	correl = -0.0647068	descr = N_Gram_GTTGT
cnt = 277	feature = 557	correl = 0.0531905	descr = N_Gram_GTGTT
cnt = 278	feature = 371	correl = 0.074817	descr = N_Gram_CTAT
cnt = 279	feature = 257	correl = 0.0444514	descr = N_Gram_CAACA
cnt = 280	feature = 340	correl = 0.0843153	descr = N_Gram_CGCCG
cnt = 281	feature = 576	correl = -0.0591623	descr = N_Gram_TAATC
cnt = 282	feature = 313	correl = 0.0463148	descr = N_Gram_CCGA
cnt = 283	feature = 216	correl = -0.0922518	descr = N_Gram_AGTTT
cnt = 284	feature = 384	correl = 0.0982821	descr = N_Gram_CTGCA
cnt = 285	feature = 595	correl = 0.0741566	descr = N_Gram_TCAGC
cnt = 286	feature = 621	correl = -0.0513047	descr = N_Gram_TCGTC
cnt = 287	feature = 625	correl = -0.0888653	descr = N_Gram_TCTCA
cnt = 288	feature = 494	correl = 0.0538293	descr = N_Gram_GGCAG
cnt = 289	feature = 239	correl = -0.0870551	descr = N_Gram_ATGC
cnt = 290	feature = 219	correl = -0.116476	descr = N_Gram_ATAA
cnt = 291	feature = 327	correl = -0.0743195	descr = N_Gram_CCTTC
cnt = 292	feature = 437	correl = 0.105457	descr = N_Gram_GCAA
cnt = 293	feature = 495	correl = 0.0864651	descr = N_Gram_GGCAT
cnt = 294	feature = 398	correl = -0.11156	descr = N_Gram_CTTGC
cnt = 295	feature = 290	correl = 0.0681048	descr = N_Gram_CCAAA
cnt = 296	feature = 207	correl = 0.0447335	descr = N_Gram_AGTA
cnt = 297	feature = 352	correl = -0.0869176	descr = N_Gram_CGGTA
cnt = 298	feature = 311	correl = 0.0480313	descr = N_Gram_CCCTG
cnt = 299	feature = 407	correl = 0.0643379	descr = N_Gram_GACA
cnt = 300	feature = 612	correl = -0.0616462	descr = N_Gram_TCCTC
cnt = 301	feature = 308	correl = 0.0864573	descr = N_Gram_CCCG
cnt = 302	feature = 503	correl = 0.0916557	descr = N_Gram_GGCGG
cnt = 303	feature = 269	correl = -0.0643957	descr = N_Gram_CACGA
cnt = 304	feature = 351	correl = 0.135189	descr = N_Gram_CGGGC
cnt = 305	feature = 660	correl = 0.147824	descr = N_Gram_TGGCT
cnt = 306	feature = 440	correl = 0.079112	descr = N_Gram_GCAC
cnt = 307	feature = 24	correl = -0.0757129	descr = Position_Specific_Bin_Base_11_Base_G
cnt = 308	feature = 659	correl = -0.116955	descr = N_Gram_TGGCG
cnt = 309	feature = 386	correl = 0.0566061	descr = N_Gram_CTGGA
cnt = 310	feature = 299	correl = 0.0757949	descr = N_Gram_CCATC
cnt = 311	feature = 685	correl = 0.0721737	descr = N_Gram_TTCAG
cnt = 312	feature = 424	correl = 0.062157	descr = N_Gram_GATA
cnt = 313	feature = 13	correl = -0.106593	descr = Position_Specific_Bin_Base_5_Base_A
cnt = 314	feature = 423	correl = -0.0559918	descr = N_Gram_GAGTT
cnt = 315	feature = 29	correl = -0.0509821	descr = Position_Specific_Bin_Base_13_Base_A
cnt = 316	feature = 658	correl = 0.122648	descr = N_Gram_TGGCC
cnt = 317	feature = 558	correl = -0.0493167	descr = N_Gram_GTTA
cnt = 318	feature = 36	correl = -0.0487017	descr = Position_Specific_Bin_Base_17_Base_A
cnt = 319	feature = 654	correl = 0.0567346	descr = N_Gram_TGCTC
cnt = 320	feature = 485	correl = 0.121515	descr = N_Gram_GGACC
cnt = 321	feature = 644	correl = -0.129911	descr = N_Gram_TGATT
cnt = 322	feature = 27	correl = 0.0839007	descr = Position_Specific_Bin_Base_12_Base_G
cnt = 323	feature = 48	correl = -0.0460533	descr = Gibbs_of_Target_Sequence__Pos_4_Step_1
cnt = 324	feature = 519	correl = 0.0511346	descr = N_Gram_GGGT
cnt = 325	feature = 390	correl = -0.0658128	descr = N_Gram_CTTA
cnt = 326	feature = 501	correl = -0.0516841	descr = N_Gram_GGCGA
cnt = 327	feature = 483	correl = 0.0576938	descr = N_Gram_GGAAG
cnt = 328	feature = 23	correl = 0.0709762	descr = Position_Specific_Bin_Base_10_Base_T
cnt = 329	feature = 633	correl = -0.0553516	descr = N_Gram_TCTTG
cnt = 330	feature = 38	correl = 0.0524513	descr = Position_Specific_Bin_Base_17_Base_G
cnt = 331	feature = 566	correl = -0.0855644	descr = N_Gram_GTTTT
cnt = 332	feature = 20	correl = 0.0670924	descr = Position_Specific_Bin_Base_9_Base_G
cnt = 333	feature = 429	correl = -0.117967	descr = N_Gram_GATCT
cnt = 334	feature = 10	correl = 0.0477601	descr = Position_Specific_Bin_Base_3_Base_C
cnt = 335	feature = 19	correl = 0.0717412	descr = Position_Specific_Bin_Base_8_Base_T
cnt = 336	feature = 28	correl = -0.123833	descr = Position_Specific_Bin_Base_12_Base_T
cnt = 337	feature = 497	correl = 0.095666	descr = N_Gram_GGCCA
cnt = 338	feature = 638	correl = -0.0659493	descr = N_Gram_TGAAG
cnt = 339	feature = 545	correl = -0.0769329	descr = N_Gram_GTCTT
cnt = 340	feature = 52	correl = -0.07153	descr = Gibbs_of_Target_Sequence__Pos_8_Step_1
cnt = 341	feature = 224	correl = 0.0460371	descr = N_Gram_ATAG
cnt = 342	feature = 641	correl = -0.0446915	descr = N_Gram_TGAGG
cnt = 343	feature = 284	correl = 0.112201	descr = N_Gram_CATCC
cnt = 344	feature = 37	correl = 0.0812259	descr = Position_Specific_Bin_Base_17_Base_C
cnt = 345	feature = 21	correl = -0.0932362	descr = Position_Specific_Bin_Base_9_Base_T
cnt = 346	feature = 700	correl = 0.0570655	descr = N_Gram_TTGGC
cnt = 347	feature = 41	correl = 0.133176	descr = Position_Specific_Bin_Base_18_Base_C
cnt = 348	feature = 336	correl = -0.044484	descr = N_Gram_CGAT
cnt = 349	feature = 661	correl = 0.10714	descr = N_Gram_TGGG
cnt = 350	feature = 616	correl = -0.11223	descr = N_Gram_TCGAG
cnt = 351	feature = 286	correl = 0.120957	descr = N_Gram_CATCT
cnt = 352	feature = 32	correl = 0.0841844	descr = Position_Specific_Bin_Base_14_Base_T
cnt = 353	feature = 15	correl = 0.0513017	descr = Position_Specific_Bin_Base_5_Base_G
cnt = 354	feature = 9	correl = 0.0592036	descr = Position_Specific_Bin_Base_2_Base_T
cnt = 355	feature = 18	correl = -0.0643624	descr = Position_Specific_Bin_Base_8_Base_C
cnt = 356	feature = 46	correl = 0.228642	descr = Gibbs_of_Target_Sequence__Pos_2_Step_1
cnt = 357	feature = 276	correl = -0.138667	descr = N_Gram_CAGCT
cnt = 358	feature = 466	correl = 0.0457616	descr = N_Gram_GCGCC
cnt = 359	feature = 212	correl = 0.0547365	descr = N_Gram_AGTG
cnt = 360	feature = 261	correl = 0.0460882	descr = N_Gram_CACA
cnt = 361	feature = 79	correl = 0.1176	descr = Xue_Structure_Feature_A101
cnt = 362	feature = 229	correl = -0.0984827	descr = N_Gram_ATCG
cnt = 363	feature = 35	correl = 0.0606741	descr = Position_Specific_Bin_Base_16_Base_G
cnt = 364	feature = 575	correl = -0.0671054	descr = N_Gram_TAAT
cnt = 365	feature = 72	correl = 0.108104	descr = Fold_of_RNAi_Sequence_Pos_13
cnt = 366	feature = 316	correl = 0.109481	descr = N_Gram_CCGGG
cnt = 367	feature = 645	correl = 0.0990614	descr = N_Gram_TGCA
cnt = 368	feature = 526	correl = 0.0678755	descr = N_Gram_GGTC
cnt = 369	feature = 650	correl = -0.153355	descr = N_Gram_TGCG
cnt = 370	feature = 547	correl = 0.0581457	descr = N_Gram_GTGA
cnt = 371	feature = 592	correl = 0.0492018	descr = N_Gram_TCAC
cnt = 372	feature = 11	correl = -0.0714538	descr = Position_Specific_Bin_Base_4_Base_A
cnt = 373	feature = 397	correl = -0.088104	descr = N_Gram_CTTGA
cnt = 374	feature = 447	correl = 0.07826	descr = N_Gram_GCAT
cnt = 375	feature = 296	correl = -0.122781	descr = N_Gram_CCAGC
cnt = 376	feature = 620	correl = -0.0638075	descr = N_Gram_TCGT
cnt = 377	feature = 34	correl = 0.119192	descr = Position_Specific_Bin_Base_16_Base_C
cnt = 378	feature = 43	correl = -0.11235	descr = Position_Specific_Bin_Base_18_Base_T
cnt = 379	feature = 16	correl = -0.132473	descr = Position_Specific_Bin_Base_6_Base_A
cnt = 380	feature = 30	correl = 0.0917041	descr = Position_Specific_Bin_Base_13_Base_C
cnt = 381	feature = 31	correl = -0.0939417	descr = Position_Specific_Bin_Base_14_Base_A
cnt = 382	feature = 342	correl = 0.0758056	descr = N_Gram_CGGA
cnt = 383	feature = 49	correl = -0.081065	descr = Gibbs_of_Target_Sequence__Pos_5_Step_1
cnt = 384	feature = 367	correl = 0.056404	descr = N_Gram_CTA
cnt = 385	feature = 504	correl = 0.0809913	descr = N_Gram_GGCT
cnt = 386	feature = 329	correl = -0.068764	descr = N_Gram_CGAC
cnt = 387	feature = 39	correl = -0.0753907	descr = Position_Specific_Bin_Base_17_Base_T
cnt = 388	feature = 25	correl = -0.10207	descr = Position_Specific_Bin_Base_12_Base_A
cnt = 389	feature = 609	correl = -0.0960283	descr = N_Gram_TCCGG
cnt = 390	feature = 460	correl = 0.107	descr = N_Gram_GCCT
cnt = 391	feature = 603	correl = 0.0731655	descr = N_Gram_TCCC
cnt = 392	feature = 14	correl = 0.0729509	descr = Position_Specific_Bin_Base_5_Base_C
cnt = 393	feature = 77	correl = -0.0568313	descr = Xue_Structure_Feature_A110
cnt = 394	feature = 678	correl = -0.0791315	descr = N_Gram_TTAC
cnt = 395	feature = 221	correl = -0.0524677	descr = N_Gram_ATAC
cnt = 396	feature = 475	correl = 0.0630263	descr = N_Gram_GCTG
cnt = 397	feature = 47	correl = 0.051568	descr = Gibbs_of_Target_Sequence__Pos_3_Step_1
cnt = 398	feature = 22	correl = -0.0537213	descr = Position_Specific_Bin_Base_10_Base_C
cnt = 399	feature = 70	correl = 0.0464471	descr = Fold_of_RNAi_Sequence_Pos_11
cnt = 400	feature = 524	correl = -0.0447889	descr = N_Gram_GGTA
cnt = 401	feature = 551	correl = 0.116207	descr = N_Gram_GTGG
cnt = 402	feature = 602	correl = -0.146788	descr = N_Gram_TCCAG
cnt = 403	feature = 17	correl = 0.114787	descr = Position_Specific_Bin_Base_6_Base_C
cnt = 404	feature = 277	correl = 0.0633115	descr = N_Gram_CAGG
cnt = 405	feature = 33	correl = -0.134412	descr = Position_Specific_Bin_Base_16_Base_A
cnt = 406	feature = 8	correl = -0.0766174	descr = Position_Specific_Bin_Base_2_Base_G
cnt = 407	feature = 628	correl = -0.124671	descr = N_Gram_TCTCT
cnt = 408	feature = 272	correl = 0.0498107	descr = N_Gram_CAGA
cnt = 409	feature = 477	correl = 0.0685135	descr = N_Gram_GCTT
cnt = 410	feature = 268	correl = -0.0706774	descr = N_Gram_CACG
cnt = 411	feature = 360	correl = 0.173598	descr = N_Gram_CGTG
cnt = 412	feature = 12	correl = 0.0575257	descr = Position_Specific_Bin_Base_4_Base_C
cnt = 413	feature = 53	correl = 0.055737	descr = Gibbs_of_Target_Sequence__Pos_12_Step_1
cnt = 414	feature = 51	correl = -0.168329	descr = Gibbs_of_Target_Sequence__Pos_7_Step_1
cnt = 415	feature = 632	correl = -0.112485	descr = N_Gram_TCTTC
cnt = 416	feature = 264	correl = 0.101161	descr = N_Gram_CACC
cnt = 417	feature = 65	correl = 0.160153	descr = Fold_of_RNAi_Sequence_Pos_2
cnt = 418	feature = 580	correl = -0.0585988	descr = N_Gram_TACTT
cnt = 419	feature = 456	correl = 0.0470482	descr = N_Gram_GCCG
cnt = 420	feature = 528	correl = 0.0477671	descr = N_Gram_GGTG
cnt = 421	feature = 237	correl = -0.0601963	descr = N_Gram_ATGA
cnt = 422	feature = 301	correl = 0.0920494	descr = N_Gram_CCCA
cnt = 423	feature = 671	correl = 0.103201	descr = N_Gram_TGTG
cnt = 424	feature = 615	correl = -0.0990083	descr = N_Gram_TCGA
cnt = 425	feature = 515	correl = 0.0798325	descr = N_Gram_GGGG
cnt = 426	feature = 613	correl = -0.102608	descr = N_Gram_TCCTT
cnt = 427	feature = 54	correl = -0.105255	descr = Gibbs_of_Target_Sequence__Pos_13_Step_1
cnt = 428	feature = 69	correl = 0.0960731	descr = Fold_of_RNAi_Sequence_Pos_9
cnt = 429	feature = 105	correl = 0.12693	descr = Fold_of_Target_NoEndbrace_noends_Pos_17
cnt = 430	feature = 705	correl = -0.0860181	descr = N_Gram_TTTCT
cnt = 431	feature = 233	correl = -0.0544241	descr = N_Gram_ATCTC
cnt = 432	feature = 40	correl = -0.282118	descr = Position_Specific_Bin_Base_18_Base_A
cnt = 433	feature = 481	correl = 0.0533468	descr = N_Gram_GGAA
cnt = 434	feature = 554	correl = 0.103168	descr = N_Gram_GTGT
cnt = 435	feature = 683	correl = 0.0818895	descr = N_Gram_TTCA
cnt = 436	feature = 68	correl = 0.0994454	descr = Fold_of_RNAi_Sequence_Pos_6
cnt = 437	feature = 680	correl = -0.0530413	descr = N_Gram_TTAT
cnt = 438	feature = 413	correl = -0.0782646	descr = N_Gram_GACG
cnt = 439	feature = 318	correl = 0.0852788	descr = N_Gram_CCGT
cnt = 440	feature = 247	correl = -0.10551	descr = N_Gram_ATTT
cnt = 441	feature = 208	correl = -0.100917	descr = N_Gram_AGTC
cnt = 442	feature = 42	correl = 0.303442	descr = Position_Specific_Bin_Base_18_Base_G
cnt = 443	feature = 345	correl = 0.120737	descr = N_Gram_CGGC
cnt = 444	feature = 484	correl = 0.0964236	descr = N_Gram_GGAC
cnt = 445	feature = 73	correl = 0.0679381	descr = Fold_of_RNAi_Sequence_Pos_14
cnt = 446	feature = 493	correl = 0.0974499	descr = N_Gram_GGCA
cnt = 447	feature = 696	correl = -0.0778112	descr = N_Gram_TTGC
cnt = 448	feature = 289	correl = 0.0983515	descr = N_Gram_CCAA
cnt = 449	feature = 55	correl = -0.178098	descr = Gibbs_of_Target_Sequence__Pos_14_Step_1
cnt = 450	feature = 487	correl = 0.082908	descr = N_Gram_GGAG
cnt = 451	feature = 297	correl = 0.0491878	descr = N_Gram_CCAT
cnt = 452	feature = 594	correl = 0.0786009	descr = N_Gram_TCAG
cnt = 453	feature = 427	correl = -0.123772	descr = N_Gram_GATC
cnt = 454	feature = 333	correl = -0.0620664	descr = N_Gram_CGAG
cnt = 455	feature = 57	correl = -0.185372	descr = Gibbs_of_Target_Sequence__Pos_18_Step_1
cnt = 456	feature = 50	correl = -0.104266	descr = Gibbs_of_Target_Sequence__Pos_6_Step_1
cnt = 457	feature = 63	correl = 0.178234	descr = Fold_of_RNAi_Sequence_Pos_0
cnt = 458	feature = 665	correl = 0.0716501	descr = N_Gram_TGGT
cnt = 459	feature = 431	correl = -0.0464686	descr = N_Gram_GATT
cnt = 460	feature = 253	correl = 0.0539657	descr = N_Gram_CAAA
cnt = 461	feature = 690	correl = -0.201791	descr = N_Gram_TTCTC
cnt = 462	feature = 76	correl = 0.0725677	descr = Xue_Structure_Feature_A111
cnt = 463	feature = 26	correl = 0.150258	descr = Position_Specific_Bin_Base_12_Base_C
cnt = 464	feature = 82	correl = 0.0473888	descr = Xue_Structure_Feature_C100
cnt = 465	feature = 467	correl = 0.0832831	descr = N_Gram_GCGG
cnt = 466	feature = 597	correl = -0.0616758	descr = N_Gram_TCAT
cnt = 467	feature = 280	correl = 0.108386	descr = N_Gram_CAGT
cnt = 468	feature = 78	correl = 0.049494	descr = Xue_Structure_Feature_A100
cnt = 469	feature = 56	correl = -0.129755	descr = Gibbs_of_Target_Sequence__Pos_17_Step_1
cnt = 470	feature = 451	correl = 0.060614	descr = N_Gram_GCCA
cnt = 471	feature = 136	correl = -0.098047	descr = N_Gram_AAGT
cnt = 472	feature = 474	correl = -0.0556673	descr = N_Gram_GCTCC
cnt = 473	feature = 75	correl = 0.0732569	descr = Fold_of_RNAi_Sequence_Pos_16
cnt = 474	feature = 510	correl = 0.133195	descr = N_Gram_GGGC
cnt = 475	feature = 471	correl = -0.101017	descr = N_Gram_GCGT
cnt = 476	feature = 236	correl = -0.0520216	descr = N_Gram_ATG
cnt = 477	feature = 706	correl = -0.0577922	descr = N_Gram_TTTG
cnt = 478	feature = 579	correl = -0.0643994	descr = N_Gram_TACT
cnt = 479	feature = 642	correl = -0.110163	descr = N_Gram_TGAT
cnt = 480	feature = 544	correl = -0.0836642	descr = N_Gram_GTCT
cnt = 481	feature = 58	correl = -0.307672	descr = Gibbs_of_Target_Sequence__Pos_19_Step_1
cnt = 482	feature = 67	correl = 0.0539575	descr = Fold_of_RNAi_Sequence_Pos_4
cnt = 483	feature = 442	correl = 0.0451526	descr = N_Gram_GCAG
cnt = 484	feature = 634	correl = 0.051643	descr = N_Gram_TCTTT
cnt = 485	feature = 549	correl = 0.0850199	descr = N_Gram_GTGC
cnt = 486	feature = 693	correl = -0.0708149	descr = N_Gram_TTGA
cnt = 487	feature = 377	correl = -0.10266	descr = N_Gram_CTCCA
cnt = 488	feature = 66	correl = 0.0860864	descr = Fold_of_RNAi_Sequence_Pos_3
cnt = 489	feature = 378	correl = -0.107398	descr = N_Gram_CTCCT
cnt = 490	feature = 357	correl = -0.111191	descr = N_Gram_CGTC
cnt = 491	feature = 74	correl = 0.0719868	descr = Fold_of_RNAi_Sequence_Pos_15
cnt = 492	feature = 338	correl = 0.0569033	descr = N_Gram_CGCC
cnt = 493	feature = 711	correl = -0.131475	descr = N_Gram_TTTTT
cnt = 494	feature = 64	correl = 0.200631	descr = Fold_of_RNAi_Sequence_Pos_1
cnt = 495	feature = 283	correl = 0.0920225	descr = N_Gram_CATC
cnt = 496	feature = 395	correl = -0.208668	descr = N_Gram_CTTCT
cnt = 497	feature = 326	correl = -0.0466408	descr = N_Gram_CCTT
cnt = 498	feature = 295	correl = -0.0730294	descr = N_Gram_CCAG
cnt = 499	feature = 396	correl = -0.0464044	descr = N_Gram_CTTG
cnt = 500	feature = 568	correl = -0.105133	descr = N_Gram_TAA
cnt = 501	feature = 507	correl = 0.113627	descr = N_Gram_GGGA
cnt = 502	feature = 691	correl = -0.102603	descr = N_Gram_TTCTT
cnt = 503	feature = 218	correl = -0.0512706	descr = N_Gram_ATA
cnt = 504	feature = 704	correl = -0.0645741	descr = N_Gram_TTTCC
cnt = 505	feature = 260	correl = 0.0480361	descr = N_Gram_CAC
cnt = 506	feature = 496	correl = 0.177325	descr = N_Gram_GGCC
cnt = 507	feature = 71	correl = 0.120696	descr = Fold_of_RNAi_Sequence_Pos_12
cnt = 508	feature = 626	correl = -0.0982027	descr = N_Gram_TCTCC
cnt = 509	feature = 657	correl = 0.0562772	descr = N_Gram_TGGC
cnt = 510	feature = 577	correl = -0.0858358	descr = N_Gram_TAC
cnt = 511	feature = 282	correl = 0.055632	descr = N_Gram_CAT
cnt = 512	feature = 385	correl = 0.0531788	descr = N_Gram_CTGG
cnt = 513	feature = 709	correl = -0.136237	descr = N_Gram_TTTTC
cnt = 514	feature = 535	correl = -0.110001	descr = N_Gram_GTC
cnt = 515	feature = 610	correl = -0.0752757	descr = N_Gram_TCCT
cnt = 516	feature = 667	correl = 0.0851659	descr = N_Gram_TGT
cnt = 517	feature = 677	correl = -0.0874536	descr = N_Gram_TTA
cnt = 518	feature = 81	correl = 0.090842	descr = Xue_Structure_Feature_C110
cnt = 519	feature = 252	correl = 0.124289	descr = N_Gram_CAA
cnt = 520	feature = 300	correl = 0.066508	descr = N_Gram_CCC
cnt = 521	feature = 392	correl = -0.102172	descr = N_Gram_CTTC
cnt = 522	feature = 436	correl = 0.131763	descr = N_Gram_GCA
cnt = 523	feature = 328	correl = -0.0761286	descr = N_Gram_CGA
cnt = 524	feature = 600	correl = -0.0790111	descr = N_Gram_TCCA
cnt = 525	feature = 614	correl = -0.113935	descr = N_Gram_TCG
cnt = 526	feature = 624	correl = -0.183226	descr = N_Gram_TCTC
cnt = 527	feature = 590	correl = 0.0486757	descr = N_Gram_TCA
cnt = 528	feature = 227	correl = -0.0632119	descr = N_Gram_ATC
cnt = 529	feature = 80	correl = 0.109024	descr = Xue_Structure_Feature_C111
cnt = 530	feature = 589	correl = -0.0939071	descr = N_Gram_TC
cnt = 531	feature = 636	correl = -0.0828604	descr = N_Gram_TGA
cnt = 532	feature = 523	correl = 0.0757986	descr = N_Gram_GGT
cnt = 533	feature = 708	correl = -0.150346	descr = N_Gram_TTTT
cnt = 534	feature = 480	correl = 0.103505	descr = N_Gram_GGA
cnt = 535	feature = 655	correl = 0.0828624	descr = N_Gram_TGG
cnt = 536	feature = 546	correl = 0.18024	descr = N_Gram_GTG
cnt = 537	feature = 506	correl = 0.181247	descr = N_Gram_GGG
cnt = 538	feature = 312	correl = 0.0888826	descr = N_Gram_CCG
cnt = 539	feature = 62	correl = -0.0939728	descr = PF_RNAi_Fold_3'Free_Count
cnt = 540	feature = 689	correl = -0.200596	descr = N_Gram_TTCT
cnt = 541	feature = 61	correl = -0.154267	descr = PF_RNAi_Fold_5'Free_Count
cnt = 542	feature = 373	correl = -0.0764467	descr = N_Gram_CTC
cnt = 543	feature = 217	correl = -0.118484	descr = N_Gram_AT
cnt = 544	feature = 450	correl = 0.105854	descr = N_Gram_GCC
cnt = 545	feature = 703	correl = -0.0952573	descr = N_Gram_TTTC
cnt = 546	feature = 435	correl = 0.044122	descr = N_Gram_GC
cnt = 547	feature = 692	correl = -0.0605891	descr = N_Gram_TTG
cnt = 548	feature = 463	correl = -0.0518636	descr = N_Gram_GCG
cnt = 549	feature = 389	correl = -0.0963591	descr = N_Gram_CTT
cnt = 550	feature = 251	correl = 0.115552	descr = N_Gram_CA
cnt = 551	feature = 341	correl = 0.0824102	descr = N_Gram_CGG
cnt = 552	feature = 630	correl = -0.0882509	descr = N_Gram_TCTT
cnt = 553	feature = 271	correl = 0.0439164	descr = N_Gram_CAG
cnt = 554	feature = 288	correl = 0.0514876	descr = N_Gram_CC
cnt = 555	feature = 492	correl = 0.162124	descr = N_Gram_GGC
cnt = 556	feature = 635	correl = 0.0478612	descr = N_Gram_TG
cnt = 557	feature = 622	correl = -0.0795378	descr = N_Gram_TCT
cnt = 558	feature = 702	correl = -0.100038	descr = N_Gram_TTT
cnt = 559	feature = 376	correl = -0.0844571	descr = N_Gram_CTCC
cnt = 560	feature = 682	correl = -0.115858	descr = N_Gram_TTC
cnt = 561	feature = 599	correl = -0.0864073	descr = N_Gram_TCC
cnt = 562	feature = 676	correl = -0.115617	descr = N_Gram_TT
cnt = 563	feature = 60	correl = -0.196859	descr = PF_RNAi_Fold_Energy
cnt = 564	feature = 479	correl = 0.157102	descr = N_Gram_GG
cnt = 565	feature = 86	correl = -0.102472	descr = Xue_Structure_Feature_C000
cnt = 566	feature = 44	correl = -0.215296	descr = Gibbs_of_Target_Sequence_
num rows = 521
num_elements = 295407
*
optimization finished, #iter = 640
nu = 0.439538
obj = -34.273837, rho = -0.501521
nSV = 360, nBSV = 120
num rows = 58
num_elements = 32886
*
optimization finished, #iter = 58
nu = 0.395878
obj = -3.493080, rho = -0.518647
nSV = 48, nBSV = 6
*
optimization finished, #iter = 640
nu = 0.439538
obj = -34.273837, rho = -0.501521
nSV = 360, nBSV = 120
CFS merit scores = 1.35103
CFS merit scores = 1.60969
CFS merit scores = 1.85685
CFS merit scores = 2.0815
CFS merit scores = 2.28097
CFS merit scores = 2.46548
CFS merit scores = 2.63383
CFS merit scores = 2.78977
CFS merit scores = 2.93615
CFS merit scores = 3.07137
CFS merit scores = 3.19724
CFS merit scores = 3.31633
CFS merit scores = 3.43042
CFS merit scores = 3.54015
CFS merit scores = 3.64631
CFS merit scores = 3.7494
CFS merit scores = 3.84954
CFS merit scores = 3.94636
CFS merit scores = 4.04009
CFS merit scores = 4.1313
CFS merit scores = 4.22014
CFS merit scores = 4.30698
CFS merit scores = 4.39192
CFS merit scores = 4.47505
CFS merit scores = 4.55646
CFS merit scores = 4.63623
CFS merit scores = 4.71444
CFS merit scores = 4.79118
CFS merit scores = 4.86653
CFS merit scores = 4.94051
CFS merit scores = 5.01323
CFS merit scores = 5.0847
CFS merit scores = 5.15497
CFS merit scores = 5.22411
CFS merit scores = 5.29218
CFS merit scores = 5.35738
CFS merit scores = 5.4214
CFS merit scores = 5.48425
CFS merit scores = 5.54602
CFS merit scores = 5.60664
CFS merit scores = 5.66626
CFS merit scores = 5.7223
CFS merit scores = 5.77723
CFS merit scores = 5.83112
CFS merit scores = 5.88401
CFS merit scores = 5.93596
CFS merit scores = 5.98695
CFS merit scores = 6.03612
CFS merit scores = 6.08424
CFS merit scores = 6.13176
CFS merit scores = 6.17714
CFS merit scores = 6.22175
CFS merit scores = 6.26536
CFS merit scores = 6.30824
CFS merit scores = 6.35013
CFS merit scores = 6.39015
CFS merit scores = 6.42849
CFS merit scores = 6.46619
CFS merit scores = 6.50242
CFS merit scores = 6.5374
CFS merit scores = 6.57127
CFS merit scores = 6.60424
CFS merit scores = 6.63406
CFS merit scores = 6.66231
CFS merit scores = 6.68917
CFS merit scores = 6.71503
CFS merit scores = 6.73985
CFS merit scores = 6.76392
CFS merit scores = 6.78646
CFS merit scores = 6.80782
CFS merit scores = 6.82797
CFS merit scores = 6.84782
CFS merit scores = 6.86694
CFS merit scores = 6.88341
CFS merit scores = 6.89931
CFS merit scores = 6.9148
CFS merit scores = 6.92985
CFS merit scores = 6.94405
CFS merit scores = 6.95772
CFS merit scores = 6.97112
CFS merit scores = 6.98416
CFS merit scores = 6.99709
CFS merit scores = 7.00998
CFS merit scores = 7.02269
CFS merit scores = 7.03323
CFS merit scores = 7.04173
CFS merit scores = 7.04913
CFS merit scores = 7.05533
CFS merit scores = 7.06173
CFS merit scores = 7.06822
CFS merit scores = 7.07493
CFS merit scores = 7.08153
CFS merit scores = 7.08824
CFS merit scores = 7.09478
CFS merit scores = 7.10112
CFS merit scores = 7.1065
CFS merit scores = 7.1118
CFS merit scores = 7.11728
CFS merit scores = 7.12196
CFS merit scores = 7.12615
CFS merit scores = 7.13056
CFS merit scores = 7.13488
CFS merit scores = 7.13925
CFS merit scores = 7.14318
CFS merit scores = 7.14656
CFS merit scores = 7.14996
CFS merit scores = 7.15326
CFS merit scores = 7.15627
CFS merit scores = 7.15931
CFS merit scores = 7.16205
CFS merit scores = 7.16361
CFS merit scores = 7.16558
CFS merit scores = 7.16751
CFS merit scores = 7.16959
CFS merit scores = 7.17153
CFS merit scores = 7.17293
CFS merit scores = 7.17364
CFS merit scores = 7.17432
CFS merit scores = 7.17522
CFS merit scores = 7.17578
CFS merit scores = 7.1761
CFS merit scores = 7.17664
CFS merit scores = 7.17673
CFS merit scores = 7.17634
CFS merit scores = 7.17609
CFS merit scores = 7.17591
CFS merit scores = 7.17555
CFS merit scores = 7.17378
CFS merit scores = 7.17176
CFS merit scores = 7.16987
CFS merit scores = 7.16727
CFS merit scores = 7.16469
CFS merit scores = 7.1625
CFS merit scores = 7.16062
CFS merit scores = 7.15874
CFS merit scores = 7.1568
CFS merit scores = 7.15509
CFS merit scores = 7.1536
CFS merit scores = 7.15236
CFS merit scores = 7.15105
CFS merit scores = 7.14946
CFS merit scores = 7.14775
CFS merit scores = 7.14596
CFS merit scores = 7.14388
CFS merit scores = 7.1416
CFS merit scores = 7.13881
CFS merit scores = 7.13573
CFS merit scores = 7.13265
CFS merit scores = 7.1296
CFS merit scores = 7.12657
CFS merit scores = 7.12376
CFS merit scores = 7.12108
CFS merit scores = 7.11855
CFS merit scores = 7.11583
CFS merit scores = 7.11286
CFS merit scores = 7.10982
CFS merit scores = 7.10686
CFS merit scores = 7.1039
CFS merit scores = 7.10104
CFS merit scores = 7.0968
CFS merit scores = 7.09264
CFS merit scores = 7.08807
CFS merit scores = 7.08372
CFS merit scores = 7.07913
CFS merit scores = 7.07398
CFS merit scores = 7.06865
CFS merit scores = 7.06354
CFS merit scores = 7.05838
CFS merit scores = 7.05346
CFS merit scores = 7.04832
CFS merit scores = 7.04314
CFS merit scores = 7.03816
CFS merit scores = 7.03335
CFS merit scores = 7.02862
CFS merit scores = 7.02379
CFS merit scores = 7.01874
CFS merit scores = 7.0138
CFS merit scores = 7.00891
CFS merit scores = 7.00405
CFS merit scores = 6.99911
CFS merit scores = 6.99431
CFS merit scores = 6.98967
CFS merit scores = 6.98513
CFS merit scores = 6.9807
CFS merit scores = 6.97615
CFS merit scores = 6.97165
CFS merit scores = 6.96712
CFS merit scores = 6.9626
CFS merit scores = 6.95804
CFS merit scores = 6.95348
CFS merit scores = 6.94884
CFS merit scores = 6.94443
CFS merit scores = 6.94002
CFS merit scores = 6.93537
CFS merit scores = 6.93048
CFS merit scores = 6.92556
CFS merit scores = 6.92078
CFS merit scores = 6.91598
CFS merit scores = 6.91123
CFS merit scores = 6.90643
CFS merit scores = 6.90152
CFS merit scores = 6.89665
CFS merit scores = 6.89163
CFS merit scores = 6.88649
CFS merit scores = 6.88142
CFS merit scores = 6.87634
CFS merit scores = 6.87106
CFS merit scores = 6.86589
CFS merit scores = 6.8608
CFS merit scores = 6.85579
CFS merit scores = 6.8508
CFS merit scores = 6.84556
CFS merit scores = 6.84048
CFS merit scores = 6.83542
CFS merit scores = 6.83045
CFS merit scores = 6.82526
CFS merit scores = 6.8194
CFS merit scores = 6.81343
CFS merit scores = 6.80762
CFS merit scores = 6.80182
CFS merit scores = 6.7959
CFS merit scores = 6.79004
CFS merit scores = 6.7842
CFS merit scores = 6.77846
CFS merit scores = 6.77261
CFS merit scores = 6.76649
CFS merit scores = 6.76019
CFS merit scores = 6.75397
CFS merit scores = 6.74782
CFS merit scores = 6.74114
CFS merit scores = 6.73452
CFS merit scores = 6.72803
CFS merit scores = 6.72174
CFS merit scores = 6.71556
CFS merit scores = 6.70948
CFS merit scores = 6.7033
CFS merit scores = 6.69714
CFS merit scores = 6.69105
CFS merit scores = 6.68476
CFS merit scores = 6.67842
CFS merit scores = 6.67191
CFS merit scores = 6.66542
CFS merit scores = 6.6591
CFS merit scores = 6.65285
CFS merit scores = 6.64637
CFS merit scores = 6.63988
CFS merit scores = 6.63342
CFS merit scores = 6.62707
CFS merit scores = 6.62084
CFS merit scores = 6.61449
CFS merit scores = 6.6081
CFS merit scores = 6.60168
CFS merit scores = 6.59521
CFS merit scores = 6.5888
CFS merit scores = 6.58236
CFS merit scores = 6.57596
CFS merit scores = 6.56963
CFS merit scores = 6.56338
CFS merit scores = 6.557
CFS merit scores = 6.55053
CFS merit scores = 6.54404
CFS merit scores = 6.53744
CFS merit scores = 6.53052
CFS merit scores = 6.52367
CFS merit scores = 6.51684
CFS merit scores = 6.51007
CFS merit scores = 6.50306
CFS merit scores = 6.49589
CFS merit scores = 6.48881
CFS merit scores = 6.48179
CFS merit scores = 6.47487
CFS merit scores = 6.4681
CFS merit scores = 6.46142
CFS merit scores = 6.45451
CFS merit scores = 6.44768
CFS merit scores = 6.44092
CFS merit scores = 6.43411
CFS merit scores = 6.42736
CFS merit scores = 6.42063
CFS merit scores = 6.41376
CFS merit scores = 6.40689
CFS merit scores = 6.40012
CFS merit scores = 6.3934
CFS merit scores = 6.38672
CFS merit scores = 6.38005
CFS merit scores = 6.37345
CFS merit scores = 6.36682
CFS merit scores = 6.35996
CFS merit scores = 6.35319
CFS merit scores = 6.3464
CFS merit scores = 6.33964
CFS merit scores = 6.33265
CFS merit scores = 6.32573
CFS merit scores = 6.3189
CFS merit scores = 6.31205
CFS merit scores = 6.30528
CFS merit scores = 6.29852
CFS merit scores = 6.29188
CFS merit scores = 6.28522
CFS merit scores = 6.27863
CFS merit scores = 6.27218
CFS merit scores = 6.26562
CFS merit scores = 6.25916
CFS merit scores = 6.25272
CFS merit scores = 6.24641
CFS merit scores = 6.24009
CFS merit scores = 6.23388
CFS merit scores = 6.22736
CFS merit scores = 6.22089
CFS merit scores = 6.21437
CFS merit scores = 6.20769
CFS merit scores = 6.20109
CFS merit scores = 6.1944
CFS merit scores = 6.18761
CFS merit scores = 6.18087
CFS merit scores = 6.17417
CFS merit scores = 6.16743
CFS merit scores = 6.16074
CFS merit scores = 6.1541
CFS merit scores = 6.14746
CFS merit scores = 6.14092
CFS merit scores = 6.1343
CFS merit scores = 6.12775
CFS merit scores = 6.12126
CFS merit scores = 6.11454
CFS merit scores = 6.10779
CFS merit scores = 6.10108
CFS merit scores = 6.09442
CFS merit scores = 6.08758
CFS merit scores = 6.08084
CFS merit scores = 6.07407
CFS merit scores = 6.06732
CFS merit scores = 6.0607
CFS merit scores = 6.05421
CFS merit scores = 6.0478
CFS merit scores = 6.04129
CFS merit scores = 6.03483
CFS merit scores = 6.02844
CFS merit scores = 6.02209
CFS merit scores = 6.01577
CFS merit scores = 6.00946
CFS merit scores = 6.00311
CFS merit scores = 5.9968
CFS merit scores = 5.9904
CFS merit scores = 5.98408
CFS merit scores = 5.97785
CFS merit scores = 5.97158
CFS merit scores = 5.96533
CFS merit scores = 5.95909
CFS merit scores = 5.95284
CFS merit scores = 5.94667
CFS merit scores = 5.9406
CFS merit scores = 5.93452
CFS merit scores = 5.9284
CFS merit scores = 5.92233
CFS merit scores = 5.91629
CFS merit scores = 5.91027
CFS merit scores = 5.90409
CFS merit scores = 5.89789
CFS merit scores = 5.89178
CFS merit scores = 5.88567
CFS merit scores = 5.87958
CFS merit scores = 5.87355
CFS merit scores = 5.86763
CFS merit scores = 5.86174
CFS merit scores = 5.85588
CFS merit scores = 5.85004
CFS merit scores = 5.84422
CFS merit scores = 5.83836
CFS merit scores = 5.8326
CFS merit scores = 5.82693
CFS merit scores = 5.82124
CFS merit scores = 5.81547
CFS merit scores = 5.80978
CFS merit scores = 5.80408
CFS merit scores = 5.79844
CFS merit scores = 5.79283
CFS merit scores = 5.78723
CFS merit scores = 5.78152
CFS merit scores = 5.77582
CFS merit scores = 5.77017
CFS merit scores = 5.76459
CFS merit scores = 5.75896
CFS merit scores = 5.75335
CFS merit scores = 5.74772
CFS merit scores = 5.74211
CFS merit scores = 5.73655
CFS merit scores = 5.73102
CFS merit scores = 5.72559
CFS merit scores = 5.72018
CFS merit scores = 5.71483
CFS merit scores = 5.70943
CFS merit scores = 5.70404
CFS merit scores = 5.69869
CFS merit scores = 5.69338
CFS merit scores = 5.68807
CFS merit scores = 5.68286
CFS merit scores = 5.67766
CFS merit scores = 5.67245
CFS merit scores = 5.66727
CFS merit scores = 5.66213
CFS merit scores = 5.65707
CFS merit scores = 5.652
CFS merit scores = 5.64696
CFS merit scores = 5.64193
CFS merit scores = 5.63695
CFS merit scores = 5.632
CFS merit scores = 5.62713
CFS merit scores = 5.62221
CFS merit scores = 5.61732
CFS merit scores = 5.61244
CFS merit scores = 5.6076
CFS merit scores = 5.60276
CFS merit scores = 5.59795
CFS merit scores = 5.59319
CFS merit scores = 5.58842
CFS merit scores = 5.58353
CFS merit scores = 5.57869
CFS merit scores = 5.57381
CFS merit scores = 5.569
CFS merit scores = 5.56417
CFS merit scores = 5.55939
CFS merit scores = 5.55464
CFS merit scores = 5.54982
CFS merit scores = 5.54504
CFS merit scores = 5.5403
CFS merit scores = 5.53561
CFS merit scores = 5.53096
CFS merit scores = 5.52629
CFS merit scores = 5.52166
CFS merit scores = 5.51697
CFS merit scores = 5.51228
CFS merit scores = 5.50762
CFS merit scores = 5.50298
CFS merit scores = 5.49837
CFS merit scores = 5.49375
CFS merit scores = 5.48914
CFS merit scores = 5.48454
CFS merit scores = 5.48
CFS merit scores = 5.4755
CFS merit scores = 5.47102
CFS merit scores = 5.46651
CFS merit scores = 5.46199
CFS merit scores = 5.45753
CFS merit scores = 5.45308
CFS merit scores = 5.44869
CFS merit scores = 5.44431
CFS merit scores = 5.43996
CFS merit scores = 5.43559
CFS merit scores = 5.43124
CFS merit scores = 5.42687
CFS merit scores = 5.42245
CFS merit scores = 5.41809
CFS merit scores = 5.41368
CFS merit scores = 5.40929
CFS merit scores = 5.40494
CFS merit scores = 5.40062
CFS merit scores = 5.39624
CFS merit scores = 5.39185
CFS merit scores = 5.38745
CFS merit scores = 5.38307
CFS merit scores = 5.37875
CFS merit scores = 5.37439
CFS merit scores = 5.37004
CFS merit scores = 5.36573
CFS merit scores = 5.36146
CFS merit scores = 5.35717
CFS merit scores = 5.35287
CFS merit scores = 5.34861
CFS merit scores = 5.34427
CFS merit scores = 5.33999
CFS merit scores = 5.33569
CFS merit scores = 5.33139
CFS merit scores = 5.32709
CFS merit scores = 5.32281
CFS merit scores = 5.3185
CFS merit scores = 5.3142
CFS merit scores = 5.3099
CFS merit scores = 5.30561
CFS merit scores = 5.30128
CFS merit scores = 5.29693
CFS merit scores = 5.2926
CFS merit scores = 5.28829
CFS merit scores = 5.28398
CFS merit scores = 5.27974
CFS merit scores = 5.27543
CFS merit scores = 5.2711
CFS merit scores = 5.26677
CFS merit scores = 5.2624
CFS merit scores = 5.25799
CFS merit scores = 5.25355
CFS merit scores = 5.24907
CFS merit scores = 5.24459
CFS merit scores = 5.24016
CFS merit scores = 5.23572
CFS merit scores = 5.23126
CFS merit scores = 5.22671
CFS merit scores = 5.22217
CFS merit scores = 5.21767
CFS merit scores = 5.21314
CFS merit scores = 5.20854
CFS merit scores = 5.20377
CFS merit scores = 5.19897
CFS merit scores = 5.19419
CFS merit scores = 5.18942
CFS merit scores = 5.18462
CFS merit scores = 5.17986
CFS merit scores = 5.17495
CFS merit scores = 5.17003
CFS merit scores = 5.16507
CFS merit scores = 5.16017
CFS merit scores = 5.15529
CFS merit scores = 5.15044
CFS merit scores = 5.14555
CFS merit scores = 5.1407
CFS merit scores = 5.13578
CFS merit scores = 5.13091
CFS merit scores = 5.12592
CFS merit scores = 5.12092
CFS merit scores = 5.11588
CFS merit scores = 5.11083
CFS merit scores = 5.10566
CFS merit scores = 5.10044
CFS merit scores = 5.09515
CFS merit scores = 5.0898
CFS merit scores = 5.08452
CFS merit scores = 5.07925
CFS merit scores = 5.07398
CFS merit scores = 5.06873
CFS merit scores = 5.06347
CFS merit scores = 5.05819
CFS merit scores = 5.05296
CFS merit scores = 5.04754
CFS merit scores = 5.04218
CFS merit scores = 5.03681
CFS merit scores = 5.03142
CFS merit scores = 5.02594
CFS merit scores = 5.02045
CFS merit scores = 5.01499
CFS merit scores = 5.00958
CFS merit scores = 5.00415
CFS merit scores = 4.99867
CFS merit scores = 4.9932
CFS merit scores = 4.9877
CFS merit scores = 4.98218
CFS merit scores = 4.97627
CFS merit scores = 4.97041
CFS merit scores = 4.96453
CFS merit scores = 4.95859
CFS merit scores = 4.95267
CFS merit scores = 4.94673
CFS merit scores = 4.94084
CFS merit scores = 4.93461
CFS merit scores = 4.9284
CFS merit scores = 4.92224
CFS merit scores = 4.91609
CFS merit scores = 4.90987
CFS merit scores = 4.90362
CFS merit scores = 4.89737
CFS merit scores = 4.89108
CFS merit scores = 4.88487
CFS merit scores = 4.87862
CFS merit scores = 4.87227
CFS merit scores = 4.86585
CFS merit scores = 4.85929
CFS merit scores = 4.85267
CFS merit scores = 4.84602
CFS merit scores = 4.8394
CFS merit scores = 4.83266
CFS merit scores = 4.82584
CFS merit scores = 4.81865
CFS merit scores = 4.81132
CFS merit scores = 4.80361
CFS merit scores = 4.79543
CFS merit scores = 4.78334
cnt = 1	feature = 57	correl = -0.351026	descr = Gibbs_of_Target_Sequence__Pos_20_Step_1
cnt = 2	feature = 44	correl = 0.234174	descr = Gibbs_of_Target_Sequence__Pos_1_Step_1
cnt = 3	feature = 637	correl = -0.134409	descr = N_Gram_TCTTA
cnt = 4	feature = 436	correl = -0.125683	descr = N_Gram_GATC
cnt = 5	feature = 592	correl = 0.0754021	descr = N_Gram_TATAT
cnt = 6	feature = 367	correl = -0.0478481	descr = N_Gram_CGTTG
cnt = 7	feature = 646	correl = -0.0812809	descr = N_Gram_TGAGA
cnt = 8	feature = 683	correl = 0.0526279	descr = N_Gram_TTAGC
cnt = 9	feature = 644	correl = 0.0457807	descr = N_Gram_TGACA
cnt = 10	feature = 404	correl = 0.0937968	descr = N_Gram_CTTTG
cnt = 11	feature = 331	correl = -0.113457	descr = N_Gram_CGACG
cnt = 12	feature = 421	correl = -0.0623634	descr = N_Gram_GACTC
cnt = 13	feature = 390	correl = 0.055997	descr = N_Gram_CTGGG
cnt = 14	feature = 222	correl = 0.0732557	descr = N_Gram_ATAGT
cnt = 15	feature = 622	correl = -0.0492157	descr = N_Gram_TCGCA
cnt = 16	feature = 576	correl = -0.0464003	descr = N_Gram_TAACG
cnt = 17	feature = 692	correl = 0.0445382	descr = N_Gram_TTCGA
cnt = 18	feature = 586	correl = 0.0456959	descr = N_Gram_TAGAC
cnt = 19	feature = 306	correl = 0.114671	descr = N_Gram_CCCCC
cnt = 20	feature = 624	correl = 0.0943714	descr = N_Gram_TCGGC
cnt = 21	feature = 620	correl = 0.0802942	descr = N_Gram_TCGAC
cnt = 22	feature = 362	correl = 0.0704402	descr = N_Gram_CGTGA
cnt = 23	feature = 364	correl = 0.0788865	descr = N_Gram_CGTGG
cnt = 24	feature = 372	correl = 0.0662171	descr = N_Gram_CTAGG
cnt = 25	feature = 329	correl = 0.0732557	descr = N_Gram_CGACA
cnt = 26	feature = 558	correl = 0.0570669	descr = N_Gram_GTGCG
cnt = 27	feature = 680	correl = 0.0648094	descr = N_Gram_TTAAC
cnt = 28	feature = 654	correl = 0.0521399	descr = N_Gram_TGCCG
cnt = 29	feature = 540	correl = 0.0503943	descr = N_Gram_GTATA
cnt = 30	feature = 340	correl = 0.0451013	descr = N_Gram_CGCCA
cnt = 31	feature = 307	correl = 0.0451013	descr = N_Gram_CCCCG
cnt = 32	feature = 610	correl = 0.0521399	descr = N_Gram_TCCCG
cnt = 33	feature = 312	correl = 0.0451013	descr = N_Gram_CCGCA
cnt = 34	feature = 478	correl = 0.0451013	descr = N_Gram_GCGTA
cnt = 35	feature = 530	correl = 0.0451013	descr = N_Gram_GGGGT
cnt = 36	feature = 415	correl = -0.0682636	descr = N_Gram_GACCC
cnt = 37	feature = 375	correl = 0.0861629	descr = N_Gram_CTATT
cnt = 38	feature = 688	correl = 0.073808	descr = N_Gram_TTCAA
cnt = 39	feature = 283	correl = -0.0502394	descr = N_Gram_CATAA
cnt = 40	feature = 268	correl = 0.0558734	descr = N_Gram_CACGT
cnt = 41	feature = 406	correl = 0.0528345	descr = N_Gram_GAAAC
cnt = 42	feature = 368	correl = 0.0891558	descr = N_Gram_CGTTT
cnt = 43	feature = 269	correl = 0.0676009	descr = N_Gram_CACTC
cnt = 44	feature = 305	correl = 0.0839686	descr = N_Gram_CCCAC
cnt = 45	feature = 579	correl = 0.0740259	descr = N_Gram_TAAGC
cnt = 46	feature = 623	correl = 0.0737083	descr = N_Gram_TCGGA
cnt = 47	feature = 523	correl = 0.0517626	descr = N_Gram_GGGCA
cnt = 48	feature = 409	correl = -0.0440801	descr = N_Gram_GAAGG
cnt = 49	feature = 301	correl = -0.0626342	descr = N_Gram_CCATA
cnt = 50	feature = 213	correl = 0.0887534	descr = N_Gram_AGTTA
cnt = 51	feature = 430	correl = 0.0937485	descr = N_Gram_GAGTC
cnt = 52	feature = 505	correl = -0.0572984	descr = N_Gram_GGCAC
cnt = 53	feature = 290	correl = 0.0579106	descr = N_Gram_CATTA
cnt = 54	feature = 220	correl = 0.0546534	descr = N_Gram_ATACA
cnt = 55	feature = 320	correl = 0.0671694	descr = N_Gram_CCTCA
cnt = 56	feature = 570	correl = 0.0448816	descr = N_Gram_GTTGC
cnt = 57	feature = 633	correl = 0.0481807	descr = N_Gram_TCTCG
cnt = 58	feature = 457	correl = -0.0452095	descr = N_Gram_GCATG
cnt = 59	feature = 475	correl = 0.0520379	descr = N_Gram_GCGGA
cnt = 60	feature = 313	correl = 0.0706988	descr = N_Gram_CCGGC
cnt = 61	feature = 502	correl = 0.0618607	descr = N_Gram_GGATT
cnt = 62	feature = 706	correl = -0.0538495	descr = N_Gram_TTGGA
cnt = 63	feature = 437	correl = -0.0557194	descr = N_Gram_GATCG
cnt = 64	feature = 682	correl = -0.0734454	descr = N_Gram_TTACC
cnt = 65	feature = 250	correl = -0.0914438	descr = N_Gram_CAAAC
cnt = 66	feature = 237	correl = -0.0454569	descr = N_Gram_ATGCA
cnt = 67	feature = 441	correl = 0.0542832	descr = N_Gram_GATGT
cnt = 68	feature = 263	correl = -0.0446033	descr = N_Gram_CACCC
cnt = 69	feature = 669	correl = 0.0479493	descr = N_Gram_TGGTA
cnt = 70	feature = 317	correl = -0.0624445	descr = N_Gram_CCGTC
cnt = 71	feature = 425	correl = -0.0479501	descr = N_Gram_GAGCC
cnt = 72	feature = 218	correl = -0.149169	descr = N_Gram_ATAAG
cnt = 73	feature = 229	correl = -0.0863728	descr = N_Gram_ATCGG
cnt = 74	feature = 253	correl = 0.0469806	descr = N_Gram_CAACG
cnt = 75	feature = 452	correl = 0.0492626	descr = N_Gram_GCACT
cnt = 76	feature = 315	correl = -0.0761222	descr = N_Gram_CCGGT
cnt = 77	feature = 407	correl = 0.101285	descr = N_Gram_GAAAG
cnt = 78	feature = 609	correl = 0.061005	descr = N_Gram_TCCCA
cnt = 79	feature = 411	correl = 0.0573168	descr = N_Gram_GAATC
cnt = 80	feature = 337	correl = -0.0463533	descr = N_Gram_CGATG
cnt = 81	feature = 629	correl = 0.0837716	descr = N_Gram_TCTAC
cnt = 82	feature = 255	correl = 0.0492396	descr = N_Gram_CAAGC
cnt = 83	feature = 160	correl = -0.0590697	descr = N_Gram_ACGAC
cnt = 84	feature = 590	correl = 0.07769	descr = N_Gram_TAGTC
cnt = 85	feature = 470	correl = 0.152435	descr = N_Gram_GCCTT
cnt = 86	feature = 355	correl = 0.0449001	descr = N_Gram_CGGTT
cnt = 87	feature = 550	correl = -0.0459779	descr = N_Gram_GTCGC
cnt = 88	feature = 552	correl = -0.0573949	descr = N_Gram_GTCGT
cnt = 89	feature = 672	correl = 0.0708965	descr = N_Gram_TGTAA
cnt = 90	feature = 509	correl = 0.0890522	descr = N_Gram_GGCCC
cnt = 91	feature = 500	correl = 0.089506	descr = N_Gram_GGAGT
cnt = 92	feature = 319	correl = 0.0554749	descr = N_Gram_CCTAT
cnt = 93	feature = 418	correl = 0.0887534	descr = N_Gram_GACGG
cnt = 94	feature = 450	correl = 0.072894	descr = N_Gram_GCAAT
cnt = 95	feature = 434	correl = 0.0458998	descr = N_Gram_GATAC
cnt = 96	feature = 587	correl = -0.0732797	descr = N_Gram_TAGAT
cnt = 97	feature = 296	correl = -0.0521407	descr = N_Gram_CCACG
cnt = 98	feature = 541	correl = -0.062694	descr = N_Gram_GTATC
cnt = 99	feature = 212	correl = 0.0791139	descr = N_Gram_AGTGT
cnt = 100	feature = 657	correl = 0.0446703	descr = N_Gram_TGCTT
cnt = 101	feature = 288	correl = -0.0498409	descr = N_Gram_CATGC
cnt = 102	feature = 533	correl = -0.0443697	descr = N_Gram_GGGTT
cnt = 103	feature = 294	correl = 0.051569	descr = N_Gram_CCAAT
cnt = 104	feature = 625	correl = -0.0789962	descr = N_Gram_TCGGT
cnt = 105	feature = 342	correl = 0.0570669	descr = N_Gram_CGCTA
cnt = 106	feature = 435	correl = 0.0666399	descr = N_Gram_GATAT
cnt = 107	feature = 525	correl = 0.0777578	descr = N_Gram_GGGCG
cnt = 108	feature = 589	correl = -0.0576748	descr = N_Gram_TAGCC
cnt = 109	feature = 467	correl = -0.0562543	descr = N_Gram_GCCGT
cnt = 110	feature = 656	correl = -0.158222	descr = N_Gram_TGCGT
cnt = 111	feature = 420	correl = 0.0861629	descr = N_Gram_GACTA
cnt = 112	feature = 219	correl = -0.0502394	descr = N_Gram_ATAAT
cnt = 113	feature = 708	correl = 0.0847829	descr = N_Gram_TTGTG
cnt = 114	feature = 377	correl = 0.0537146	descr = N_Gram_CTCAA
cnt = 115	feature = 262	correl = 0.0774651	descr = N_Gram_CACCA
cnt = 116	feature = 209	correl = -0.0638717	descr = N_Gram_AGTCC
cnt = 117	feature = 448	correl = 0.0608259	descr = N_Gram_GCAAA
cnt = 118	feature = 309	correl = 0.0688261	descr = N_Gram_CCCGC
cnt = 119	feature = 529	correl = 0.0517626	descr = N_Gram_GGGGG
cnt = 120	feature = 532	correl = 0.0929261	descr = N_Gram_GGGTC
cnt = 121	feature = 538	correl = 0.0552756	descr = N_Gram_GGTGC
cnt = 122	feature = 564	correl = 0.06772	descr = N_Gram_GTGTA
cnt = 123	feature = 224	correl = 0.0860044	descr = N_Gram_ATATA
cnt = 124	feature = 424	correl = -0.0680089	descr = N_Gram_GAGAA
cnt = 125	feature = 455	correl = 0.0532632	descr = N_Gram_GCATA
cnt = 126	feature = 510	correl = 0.0497675	descr = N_Gram_GGCCG
cnt = 127	feature = 612	correl = -0.0748541	descr = N_Gram_TCCGC
cnt = 128	feature = 703	correl = 0.0589592	descr = N_Gram_TTGCA
cnt = 129	feature = 471	correl = -0.0902996	descr = N_Gram_GCGAC
cnt = 130	feature = 566	correl = 0.0887534	descr = N_Gram_GTTAA
cnt = 131	feature = 323	correl = 0.0438555	descr = N_Gram_CCTCT
cnt = 132	feature = 414	correl = 0.0837716	descr = N_Gram_GACAG
cnt = 133	feature = 371	correl = 0.0837716	descr = N_Gram_CTACT
cnt = 134	feature = 275	correl = 0.0778563	descr = N_Gram_CAGCG
cnt = 135	feature = 374	correl = 0.062848	descr = N_Gram_CTATA
cnt = 136	feature = 493	correl = -0.0498048	descr = N_Gram_GGAAC
cnt = 137	feature = 413	correl = 0.0445559	descr = N_Gram_GACAC
cnt = 138	feature = 333	correl = 0.0855227	descr = N_Gram_CGAGG
cnt = 139	feature = 228	correl = -0.0492157	descr = N_Gram_ATCGC
cnt = 140	feature = 659	correl = 0.088911	descr = N_Gram_TGGAG
cnt = 141	feature = 206	correl = 0.117754	descr = N_Gram_AGTAA
cnt = 142	feature = 239	correl = 0.073521	descr = N_Gram_ATGGG
cnt = 143	feature = 298	correl = 0.0545469	descr = N_Gram_CCAGA
cnt = 144	feature = 241	correl = -0.0734402	descr = N_Gram_ATTAC
cnt = 145	feature = 599	correl = 0.0488607	descr = N_Gram_TCAGA
cnt = 146	feature = 593	correl = -0.0565826	descr = N_Gram_TATTC
cnt = 147	feature = 519	correl = 0.0516979	descr = N_Gram_GGGAA
cnt = 148	feature = 444	correl = -0.0776058	descr = N_Gram_GATTT
cnt = 149	feature = 537	correl = 0.0798199	descr = N_Gram_GGTCA
cnt = 150	feature = 348	correl = 0.105692	descr = N_Gram_CGGCA
cnt = 151	feature = 591	correl = -0.0682976	descr = N_Gram_TATAC
cnt = 152	feature = 238	correl = -0.0730038	descr = N_Gram_ATGCT
cnt = 153	feature = 588	correl = 0.0880945	descr = N_Gram_TAGCA
cnt = 154	feature = 416	correl = -0.0637454	descr = N_Gram_GACCT
cnt = 155	feature = 466	correl = 0.072319	descr = N_Gram_GCCGG
cnt = 156	feature = 318	correl = 0.0935556	descr = N_Gram_CCGTG
cnt = 157	feature = 322	correl = 0.060428	descr = N_Gram_CCTCG
cnt = 158	feature = 259	correl = 0.083405	descr = N_Gram_CACAG
cnt = 159	feature = 453	correl = -0.0724126	descr = N_Gram_GCAGA
cnt = 160	feature = 583	correl = 0.0670282	descr = N_Gram_TACGA
cnt = 161	feature = 472	correl = 0.0445806	descr = N_Gram_GCGAG
cnt = 162	feature = 461	correl = 0.0495703	descr = N_Gram_GCCAT
cnt = 163	feature = 516	correl = 0.149759	descr = N_Gram_GGCTT
cnt = 164	feature = 492	correl = 0.120683	descr = N_Gram_GGAAA
cnt = 165	feature = 401	correl = 0.0946677	descr = N_Gram_CTTGG
cnt = 166	feature = 597	correl = 0.107937	descr = N_Gram_TCACC
cnt = 167	feature = 665	correl = 0.0531926	descr = N_Gram_TGGGA
cnt = 168	feature = 366	correl = -0.0475296	descr = N_Gram_CGTTC
cnt = 169	feature = 666	correl = 0.0882601	descr = N_Gram_TGGGG
cnt = 170	feature = 673	correl = -0.0555809	descr = N_Gram_TGTCA
cnt = 171	feature = 310	correl = 0.0706988	descr = N_Gram_CCCGG
cnt = 172	feature = 652	correl = 0.106629	descr = N_Gram_TGCAA
cnt = 173	feature = 677	correl = 0.0507219	descr = N_Gram_TGTGT
cnt = 174	feature = 580	correl = -0.14	descr = N_Gram_TAAGT
cnt = 175	feature = 667	correl = 0.0464513	descr = N_Gram_TGGGT
cnt = 176	feature = 568	correl = 0.0825404	descr = N_Gram_GTTCC
cnt = 177	feature = 256	correl = 0.0826847	descr = N_Gram_CAAGG
cnt = 178	feature = 524	correl = 0.124303	descr = N_Gram_GGGCC
cnt = 179	feature = 384	correl = 0.0714047	descr = N_Gram_CTCGG
cnt = 180	feature = 487	correl = 0.0713594	descr = N_Gram_GCTGG
cnt = 181	feature = 482	correl = 0.0862625	descr = N_Gram_GCTAT
cnt = 182	feature = 649	correl = -0.048882	descr = N_Gram_TGATC
cnt = 183	feature = 700	correl = -0.056017	descr = N_Gram_TTGAC
cnt = 184	feature = 336	correl = -0.0571194	descr = N_Gram_CGATC
cnt = 185	feature = 365	correl = 0.0537714	descr = N_Gram_CGTGT
cnt = 186	feature = 249	correl = 0.0608135	descr = N_Gram_CAAAA
cnt = 187	feature = 278	correl = 0.0858995	descr = N_Gram_CAGGA
cnt = 188	feature = 551	correl = 0.0987171	descr = N_Gram_GTCGG
cnt = 189	feature = 556	correl = 0.0526846	descr = N_Gram_GTGAC
cnt = 190	feature = 648	correl = 0.0652394	descr = N_Gram_TGATA
cnt = 191	feature = 274	correl = 0.0545108	descr = N_Gram_CAGCC
cnt = 192	feature = 615	correl = 0.0554749	descr = N_Gram_TCCTA
cnt = 193	feature = 596	correl = 0.0535565	descr = N_Gram_TCAAG
cnt = 194	feature = 321	correl = -0.108383	descr = N_Gram_CCTCC
cnt = 195	feature = 260	correl = 0.0580054	descr = N_Gram_CACAT
cnt = 196	feature = 561	correl = 0.138465	descr = N_Gram_GTGGC
cnt = 197	feature = 334	correl = -0.090811	descr = N_Gram_CGAGT
cnt = 198	feature = 258	correl = 0.0521977	descr = N_Gram_CAATA
cnt = 199	feature = 460	correl = 0.0928253	descr = N_Gram_GCCAG
cnt = 200	feature = 539	correl = 0.0549123	descr = N_Gram_GGTTG
cnt = 201	feature = 246	correl = -0.136586	descr = N_Gram_ATTTT
cnt = 202	feature = 685	correl = -0.103771	descr = N_Gram_TTATA
cnt = 203	feature = 396	correl = 0.0494568	descr = N_Gram_CTTCC
cnt = 204	feature = 559	correl = 0.0723128	descr = N_Gram_GTGCT
cnt = 205	feature = 443	correl = -0.0801188	descr = N_Gram_GATTA
cnt = 206	feature = 356	correl = -0.081093	descr = N_Gram_CGTAA
cnt = 207	feature = 251	correl = 0.0611831	descr = N_Gram_CAAAG
cnt = 208	feature = 547	correl = 0.0699929	descr = N_Gram_GTCCC
cnt = 209	feature = 295	correl = 0.0595278	descr = N_Gram_CCACC
cnt = 210	feature = 602	correl = -0.0550172	descr = N_Gram_TCATA
cnt = 211	feature = 456	correl = 0.113531	descr = N_Gram_GCATC
cnt = 212	feature = 497	correl = 0.0986263	descr = N_Gram_GGACG
cnt = 213	feature = 286	correl = -0.0640705	descr = N_Gram_CATCG
cnt = 214	feature = 701	correl = -0.0469626	descr = N_Gram_TTGAG
cnt = 215	feature = 440	correl = -0.0665899	descr = N_Gram_GATGC
cnt = 216	feature = 469	correl = 0.0638878	descr = N_Gram_GCCTC
cnt = 217	feature = 476	correl = 0.0515987	descr = N_Gram_GCGGC
cnt = 218	feature = 653	correl = 0.0954466	descr = N_Gram_TGCAC
cnt = 219	feature = 711	correl = 0.0461979	descr = N_Gram_TTTCA
cnt = 220	feature = 231	correl = 0.0797974	descr = N_Gram_ATCTG
cnt = 221	feature = 345	correl = 0.0638375	descr = N_Gram_CGGAA
cnt = 222	feature = 544	correl = 0.176534	descr = N_Gram_GTCAG
cnt = 223	feature = 264	correl = 0.0826134	descr = N_Gram_CACCG
cnt = 224	feature = 676	correl = 0.105882	descr = N_Gram_TGTGG
cnt = 225	feature = 546	correl = -0.091129	descr = N_Gram_GTCCA
cnt = 226	feature = 449	correl = 0.0964269	descr = N_Gram_GCAAC
cnt = 227	feature = 429	correl = 0.077493	descr = N_Gram_GAGGT
cnt = 228	feature = 386	correl = -0.0553155	descr = N_Gram_CTCTC
cnt = 229	feature = 293	correl = 0.0884885	descr = N_Gram_CCAAG
cnt = 230	feature = 511	correl = 0.150496	descr = N_Gram_GGCCT
cnt = 231	feature = 281	correl = 0.109971	descr = N_Gram_CAGTG
cnt = 232	feature = 463	correl = 0.0897581	descr = N_Gram_GCCCG
cnt = 233	feature = 480	correl = 0.0950677	descr = N_Gram_GCGTG
cnt = 234	feature = 716	correl = -0.0880269	descr = N_Gram_TTTGG
cnt = 235	feature = 393	correl = -0.12974	descr = N_Gram_CTTAT
cnt = 236	feature = 578	correl = -0.0513164	descr = N_Gram_TAAGA
cnt = 237	feature = 400	correl = -0.111408	descr = N_Gram_CTTGC
cnt = 238	feature = 465	correl = 0.0585049	descr = N_Gram_GCCGC
cnt = 239	feature = 690	correl = 0.075369	descr = N_Gram_TTCCA
cnt = 240	feature = 382	correl = -0.053954	descr = N_Gram_CTCCG
cnt = 241	feature = 499	correl = 0.126228	descr = N_Gram_GGAGC
cnt = 242	feature = 338	correl = -0.0500096	descr = N_Gram_CGCAG
cnt = 243	feature = 627	correl = -0.0647136	descr = N_Gram_TCGTC
cnt = 244	feature = 605	correl = 0.0922761	descr = N_Gram_TCCAA
cnt = 245	feature = 351	correl = 0.0901555	descr = N_Gram_CGGGA
cnt = 246	feature = 571	correl = 0.0980172	descr = N_Gram_GTTGG
cnt = 247	feature = 569	correl = -0.0561824	descr = N_Gram_GTTCT
cnt = 248	feature = 385	correl = 0.0596549	descr = N_Gram_CTCTA
cnt = 249	feature = 565	correl = 0.0694316	descr = N_Gram_GTGTG
cnt = 250	feature = 302	correl = 0.0609981	descr = N_Gram_CCATC
cnt = 251	feature = 378	correl = 0.0630413	descr = N_Gram_CTCAC
cnt = 252	feature = 387	correl = -0.0700462	descr = N_Gram_CTGAT
cnt = 253	feature = 226	correl = 0.0736043	descr = N_Gram_ATCAG
cnt = 254	feature = 214	correl = 0.0590609	descr = N_Gram_AGTTG
cnt = 255	feature = 402	correl = 0.0784883	descr = N_Gram_CTTGT
cnt = 256	feature = 693	correl = -0.0626503	descr = N_Gram_TTCGG
cnt = 257	feature = 235	correl = -0.0633511	descr = N_Gram_ATGAT
cnt = 258	feature = 419	correl = -0.0822704	descr = N_Gram_GACGT
cnt = 259	feature = 221	correl = -0.0861517	descr = N_Gram_ATACT
cnt = 260	feature = 528	correl = 0.067487	descr = N_Gram_GGGGC
cnt = 261	feature = 535	correl = -0.0705089	descr = N_Gram_GGTAA
cnt = 262	feature = 341	correl = 0.0937968	descr = N_Gram_CGCCG
cnt = 263	feature = 621	correl = -0.12325	descr = N_Gram_TCGAG
cnt = 264	feature = 572	correl = -0.0724846	descr = N_Gram_GTTGT
cnt = 265	feature = 520	correl = 0.106276	descr = N_Gram_GGGAC
cnt = 266	feature = 395	correl = 0.0588783	descr = N_Gram_CTTCA
cnt = 267	feature = 210	correl = -0.155348	descr = N_Gram_AGTCT
cnt = 268	feature = 408	correl = 0.107585	descr = N_Gram_GAAGA
cnt = 269	feature = 426	correl = 0.0911086	descr = N_Gram_GAGCT
cnt = 270	feature = 514	correl = 0.0780795	descr = N_Gram_GGCGG
cnt = 271	feature = 363	correl = 0.11555	descr = N_Gram_CGTGC
cnt = 272	feature = 562	correl = 0.0780538	descr = N_Gram_GTGGT
cnt = 273	feature = 208	correl = 0.131286	descr = N_Gram_AGTCA
cnt = 274	feature = 326	correl = -0.0885865	descr = N_Gram_CCTTC
cnt = 275	feature = 379	correl = -0.0795664	descr = N_Gram_CTCAT
cnt = 276	feature = 486	correl = 0.0872438	descr = N_Gram_GCTGC
cnt = 277	feature = 422	correl = -0.0764553	descr = N_Gram_GACTG
cnt = 278	feature = 506	correl = 0.0924541	descr = N_Gram_GGCAT
cnt = 279	feature = 265	correl = 0.0739212	descr = N_Gram_CACCT
cnt = 280	feature = 719	correl = -0.0777019	descr = N_Gram_TTTTG
cnt = 281	feature = 280	correl = 0.0821779	descr = N_Gram_CAGTA
cnt = 282	feature = 508	correl = 0.102806	descr = N_Gram_GGCCA
cnt = 283	feature = 635	correl = 0.0459185	descr = N_Gram_TCTGG
cnt = 284	feature = 273	correl = 0.0824685	descr = N_Gram_CAGCA
cnt = 285	feature = 403	correl = 0.0835981	descr = N_Gram_CTTTA
cnt = 286	feature = 462	correl = 0.063823	descr = N_Gram_GCCCA
cnt = 287	feature = 324	correl = -0.0472097	descr = N_Gram_CCTGG
cnt = 288	feature = 439	correl = -0.0588102	descr = N_Gram_GATGA
cnt = 289	feature = 431	correl = -0.0687712	descr = N_Gram_GAGTT
cnt = 290	feature = 267	correl = -0.0776467	descr = N_Gram_CACGA
cnt = 291	feature = 496	correl = 0.102968	descr = N_Gram_GGACC
cnt = 292	feature = 272	correl = 0.0591848	descr = N_Gram_CAGAG
cnt = 293	feature = 352	correl = 0.14096	descr = N_Gram_CGGGC
cnt = 294	feature = 608	correl = 0.0612152	descr = N_Gram_TCCC
cnt = 295	feature = 616	correl = -0.0700986	descr = N_Gram_TCCTC
cnt = 296	feature = 483	correl = 0.0547365	descr = N_Gram_GCTCA
cnt = 297	feature = 554	correl = -0.0797203	descr = N_Gram_GTCTT
cnt = 298	feature = 292	correl = 0.0702164	descr = N_Gram_CCAAA
cnt = 299	feature = 689	correl = 0.0629505	descr = N_Gram_TTCAG
cnt = 300	feature = 501	correl = -0.101171	descr = N_Gram_GGATC
cnt = 301	feature = 232	correl = 0.0618643	descr = N_Gram_ATCTT
cnt = 302	feature = 512	correl = -0.0612784	descr = N_Gram_GGCGA
cnt = 303	feature = 631	correl = -0.0981541	descr = N_Gram_TCTCA
cnt = 304	feature = 663	correl = 0.147614	descr = N_Gram_TGGCT
cnt = 305	feature = 521	correl = 0.113401	descr = N_Gram_GGGAG
cnt = 306	feature = 661	correl = 0.122443	descr = N_Gram_TGGCC
cnt = 307	feature = 549	correl = -0.114755	descr = N_Gram_GTCGA
cnt = 308	feature = 289	correl = 0.0450516	descr = N_Gram_CATT
cnt = 309	feature = 252	correl = 0.0496247	descr = N_Gram_CAACA
cnt = 310	feature = 713	correl = -0.0576182	descr = N_Gram_TTTCG
cnt = 311	feature = 236	correl = -0.105663	descr = N_Gram_ATGC
cnt = 312	feature = 674	correl = 0.0581474	descr = N_Gram_TGTCC
cnt = 313	feature = 405	correl = 0.0596492	descr = N_Gram_GAAA
cnt = 314	feature = 412	correl = 0.0641605	descr = N_Gram_GACA
cnt = 315	feature = 242	correl = 0.0565478	descr = N_Gram_ATTG
cnt = 316	feature = 389	correl = 0.105182	descr = N_Gram_CTGCA
cnt = 317	feature = 531	correl = 0.0502037	descr = N_Gram_GGGT
cnt = 318	feature = 223	correl = 0.0592644	descr = N_Gram_ATAT
cnt = 319	feature = 276	correl = -0.134609	descr = N_Gram_CAGCT
cnt = 320	feature = 285	correl = 0.110467	descr = N_Gram_CATCC
cnt = 321	feature = 704	correl = -0.152896	descr = N_Gram_TTGCG
cnt = 322	feature = 606	correl = -0.0634811	descr = N_Gram_TCCAC
cnt = 323	feature = 373	correl = 0.105793	descr = N_Gram_CTAT
cnt = 324	feature = 600	correl = 0.0810429	descr = N_Gram_TCAGC
cnt = 325	feature = 287	correl = 0.0987281	descr = N_Gram_CATCT
cnt = 326	feature = 662	correl = -0.10154	descr = N_Gram_TGGCG
cnt = 327	feature = 215	correl = -0.111185	descr = N_Gram_AGTTT
cnt = 328	feature = 527	correl = 0.0708556	descr = N_Gram_GGGGA
cnt = 329	feature = 28	correl = -0.119936	descr = Position_Specific_Bin_Base_12_Base_T
cnt = 330	feature = 714	correl = -0.0899226	descr = N_Gram_TTTCT
cnt = 331	feature = 473	correl = 0.0582656	descr = N_Gram_GCGCC
cnt = 332	feature = 433	correl = 0.0623515	descr = N_Gram_GATA
cnt = 333	feature = 36	correl = -0.0501528	descr = Position_Specific_Bin_Base_16_Base_T
cnt = 334	feature = 13	correl = -0.125111	descr = Position_Specific_Bin_Base_5_Base_A
cnt = 335	feature = 335	correl = -0.0623832	descr = N_Gram_CGAT
cnt = 336	feature = 494	correl = 0.0483425	descr = N_Gram_GGAAG
cnt = 337	feature = 257	correl = 0.0680124	descr = N_Gram_CAAT
cnt = 338	feature = 24	correl = -0.0910926	descr = Position_Specific_Bin_Base_11_Base_G
cnt = 339	feature = 29	correl = -0.0685099	descr = Position_Specific_Bin_Base_13_Base_A
cnt = 340	feature = 645	correl = -0.0455926	descr = N_Gram_TGACT
cnt = 341	feature = 639	correl = -0.0572008	descr = N_Gram_TCTTG
cnt = 342	feature = 11	correl = 0.0838059	descr = Position_Specific_Bin_Base_3_Base_C
cnt = 343	feature = 23	correl = 0.066669	descr = Position_Specific_Bin_Base_10_Base_T
cnt = 344	feature = 451	correl = 0.0757415	descr = N_Gram_GCAC
cnt = 345	feature = 601	correl = 0.110297	descr = N_Gram_TCAGT
cnt = 346	feature = 37	correl = 0.0780695	descr = Position_Specific_Bin_Base_17_Base_C
cnt = 347	feature = 217	correl = -0.117756	descr = N_Gram_ATAA
cnt = 348	feature = 613	correl = -0.0961068	descr = N_Gram_TCCGG
cnt = 349	feature = 650	correl = -0.130315	descr = N_Gram_TGATT
cnt = 350	feature = 308	correl = 0.0968647	descr = N_Gram_CCCG
cnt = 351	feature = 18	correl = 0.0468431	descr = Position_Specific_Bin_Base_6_Base_T
cnt = 352	feature = 10	correl = -0.0440194	descr = Position_Specific_Bin_Base_3_Base_A
cnt = 353	feature = 8	correl = -0.0609869	descr = Position_Specific_Bin_Base_2_Base_G
cnt = 354	feature = 27	correl = 0.0598869	descr = Position_Specific_Bin_Base_12_Base_G
cnt = 355	feature = 83	correl = 0.0629097	descr = Xue_Structure_Feature_C010
cnt = 356	feature = 626	correl = -0.0616364	descr = N_Gram_TCGT
cnt = 357	feature = 447	correl = 0.130184	descr = N_Gram_GCAA
cnt = 358	feature = 428	correl = 0.0441429	descr = N_Gram_GAGGC
cnt = 359	feature = 15	correl = 0.052591	descr = Position_Specific_Bin_Base_5_Base_G
cnt = 360	feature = 681	correl = -0.071987	descr = N_Gram_TTAC
cnt = 361	feature = 31	correl = -0.114339	descr = Position_Specific_Bin_Base_14_Base_A
cnt = 362	feature = 38	correl = -0.0569938	descr = Position_Specific_Bin_Base_17_Base_T
cnt = 363	feature = 20	correl = 0.0517637	descr = Position_Specific_Bin_Base_8_Base_T
cnt = 364	feature = 392	correl = -0.0564104	descr = N_Gram_CTTA
cnt = 365	feature = 40	correl = 0.139588	descr = Position_Specific_Bin_Base_18_Base_C
cnt = 366	feature = 707	correl = 0.065913	descr = N_Gram_TTGGC
cnt = 367	feature = 21	correl = -0.060895	descr = Position_Specific_Bin_Base_9_Base_T
cnt = 368	feature = 410	correl = -0.0769405	descr = N_Gram_GAAGT
cnt = 369	feature = 536	correl = 0.0616288	descr = N_Gram_GGTC
cnt = 370	feature = 211	correl = 0.0459271	descr = N_Gram_AGTG
cnt = 371	feature = 438	correl = -0.117362	descr = N_Gram_GATCT
cnt = 372	feature = 254	correl = 0.0820514	descr = N_Gram_CAAG
cnt = 373	feature = 328	correl = -0.0652197	descr = N_Gram_CGAC
cnt = 374	feature = 664	correl = 0.106951	descr = N_Gram_TGGG
cnt = 375	feature = 638	correl = -0.109507	descr = N_Gram_TCTTC
cnt = 376	feature = 479	correl = -0.132088	descr = N_Gram_GCGTC
cnt = 377	feature = 69	correl = 0.0758556	descr = Fold_of_RNAi_Sequence_Pos_11
cnt = 378	feature = 227	correl = -0.0677445	descr = N_Gram_ATCG
cnt = 379	feature = 17	correl = 0.104792	descr = Position_Specific_Bin_Base_6_Base_C
cnt = 380	feature = 573	correl = -0.093036	descr = N_Gram_GTTTT
cnt = 381	feature = 277	correl = 0.0473476	descr = N_Gram_CAGG
cnt = 382	feature = 468	correl = 0.0886763	descr = N_Gram_GCCT
cnt = 383	feature = 72	correl = 0.0817908	descr = Fold_of_RNAi_Sequence_Pos_14
cnt = 384	feature = 675	correl = 0.0819505	descr = N_Gram_TGTG
cnt = 385	feature = 454	correl = 0.0790465	descr = N_Gram_GCAT
cnt = 386	feature = 344	correl = 0.0743308	descr = N_Gram_CGGA
cnt = 387	feature = 515	correl = 0.0656279	descr = N_Gram_GGCT
cnt = 388	feature = 47	correl = -0.0750128	descr = Gibbs_of_Target_Sequence__Pos_5_Step_1
cnt = 389	feature = 230	correl = -0.0769605	descr = N_Gram_ATCTC
cnt = 390	feature = 33	correl = 0.0496908	descr = Position_Specific_Bin_Base_15_Base_C
cnt = 391	feature = 399	correl = -0.0827461	descr = N_Gram_CTTGA
cnt = 392	feature = 50	correl = 0.053153	descr = Gibbs_of_Target_Sequence__Pos_12_Step_1
cnt = 393	feature = 78	correl = 0.12636	descr = Xue_Structure_Feature_A101
cnt = 394	feature = 67	correl = 0.105863	descr = Fold_of_RNAi_Sequence_Pos_9
cnt = 395	feature = 299	correl = -0.104827	descr = N_Gram_CCAGC
cnt = 396	feature = 45	correl = 0.25005	descr = Gibbs_of_Target_Sequence__Pos_2_Step_1
cnt = 397	feature = 691	correl = -0.0486398	descr = N_Gram_TTCG
cnt = 398	feature = 9	correl = 0.0649604	descr = Position_Specific_Bin_Base_2_Base_T
cnt = 399	feature = 32	correl = 0.093727	descr = Position_Specific_Bin_Base_14_Base_T
cnt = 400	feature = 266	correl = -0.0783882	descr = N_Gram_CACG
cnt = 401	feature = 42	correl = -0.118384	descr = Position_Specific_Bin_Base_18_Base_T
cnt = 402	feature = 34	correl = -0.113325	descr = Position_Specific_Bin_Base_16_Base_A
cnt = 403	feature = 105	correl = -0.0783452	descr = Fold_of_Target_NoBeginbrace_noends_Pos_4
cnt = 404	feature = 25	correl = -0.106523	descr = Position_Specific_Bin_Base_12_Base_A
cnt = 405	feature = 563	correl = 0.0777447	descr = N_Gram_GTGT
cnt = 406	feature = 16	correl = -0.125995	descr = Position_Specific_Bin_Base_6_Base_A
cnt = 407	feature = 488	correl = 0.0665123	descr = N_Gram_GCTT
cnt = 408	feature = 388	correl = 0.0463813	descr = N_Gram_CTGC
cnt = 409	feature = 136	correl = -0.043914	descr = N_Gram_AATC
cnt = 410	feature = 642	correl = -0.0541542	descr = N_Gram_TGAA
cnt = 411	feature = 370	correl = 0.0914463	descr = N_Gram_CTA
cnt = 412	feature = 316	correl = 0.0485802	descr = N_Gram_CCGT
cnt = 413	feature = 464	correl = 0.0674106	descr = N_Gram_GCCG
cnt = 414	feature = 19	correl = -0.0551368	descr = Position_Specific_Bin_Base_8_Base_C
cnt = 415	feature = 304	correl = 0.0695853	descr = N_Gram_CCCA
cnt = 416	feature = 30	correl = 0.0994615	descr = Position_Specific_Bin_Base_13_Base_C
cnt = 417	feature = 49	correl = -0.162427	descr = Gibbs_of_Target_Sequence__Pos_7_Step_1
cnt = 418	feature = 360	correl = -0.130753	descr = N_Gram_CGTCG
cnt = 419	feature = 244	correl = -0.0865362	descr = N_Gram_ATTT
cnt = 420	feature = 22	correl = -0.0447089	descr = Position_Specific_Bin_Base_10_Base_C
cnt = 421	feature = 35	correl = 0.132939	descr = Position_Specific_Bin_Base_16_Base_C
cnt = 422	feature = 607	correl = -0.129709	descr = N_Gram_TCCAG
cnt = 423	feature = 39	correl = -0.267577	descr = Position_Specific_Bin_Base_18_Base_A
cnt = 424	feature = 560	correl = 0.118268	descr = N_Gram_GTGG
cnt = 425	feature = 314	correl = 0.128341	descr = N_Gram_CCGGG
cnt = 426	feature = 651	correl = 0.0991523	descr = N_Gram_TGCA
cnt = 427	feature = 12	correl = -0.0953787	descr = Position_Specific_Bin_Base_4_Base_A
cnt = 428	feature = 76	correl = -0.059011	descr = Xue_Structure_Feature_A110
cnt = 429	feature = 459	correl = 0.0705088	descr = N_Gram_GCCA
cnt = 430	feature = 617	correl = -0.104728	descr = N_Gram_TCCTT
cnt = 431	feature = 495	correl = 0.0893084	descr = N_Gram_GGAC
cnt = 432	feature = 485	correl = 0.0887049	descr = N_Gram_GCTG
cnt = 433	feature = 68	correl = 0.0532365	descr = Fold_of_RNAi_Sequence_Pos_10
cnt = 434	feature = 577	correl = -0.0962673	descr = N_Gram_TAAG
cnt = 435	feature = 271	correl = 0.0531673	descr = N_Gram_CAGA
cnt = 436	feature = 347	correl = 0.0900924	descr = N_Gram_CGGC
cnt = 437	feature = 543	correl = 0.0516934	descr = N_Gram_GTCA
cnt = 438	feature = 361	correl = 0.157187	descr = N_Gram_CGTG
cnt = 439	feature = 261	correl = 0.0932931	descr = N_Gram_CACC
cnt = 440	feature = 234	correl = -0.0662889	descr = N_Gram_ATGA
cnt = 441	feature = 14	correl = 0.0891135	descr = Position_Specific_Bin_Base_5_Base_C
cnt = 442	feature = 55	correl = -0.165379	descr = Gibbs_of_Target_Sequence__Pos_18_Step_1
cnt = 443	feature = 687	correl = 0.0692985	descr = N_Gram_TTCA
cnt = 444	feature = 491	correl = 0.0821603	descr = N_Gram_GGAA
cnt = 445	feature = 643	correl = -0.0717183	descr = N_Gram_TGAAG
cnt = 446	feature = 655	correl = -0.142705	descr = N_Gram_TGCG
cnt = 447	feature = 51	correl = -0.0993222	descr = Gibbs_of_Target_Sequence__Pos_13_Step_1
cnt = 448	feature = 634	correl = -0.114886	descr = N_Gram_TCTCT
cnt = 449	feature = 71	correl = 0.0800944	descr = Fold_of_RNAi_Sequence_Pos_13
cnt = 450	feature = 545	correl = -0.0580049	descr = N_Gram_GTCC
cnt = 451	feature = 553	correl = -0.0825531	descr = N_Gram_GTCT
cnt = 452	feature = 417	correl = -0.0448644	descr = N_Gram_GACG
cnt = 453	feature = 46	correl = 0.0645669	descr = Gibbs_of_Target_Sequence__Pos_3_Step_1
cnt = 454	feature = 353	correl = -0.0517811	descr = N_Gram_CGGT
cnt = 455	feature = 53	correl = -0.0549039	descr = Gibbs_of_Target_Sequence__Pos_15_Step_1
cnt = 456	feature = 684	correl = -0.064319	descr = N_Gram_TTAT
cnt = 457	feature = 73	correl = 0.0609044	descr = Fold_of_RNAi_Sequence_Pos_15
cnt = 458	feature = 619	correl = -0.0871725	descr = N_Gram_TCGA
cnt = 459	feature = 300	correl = 0.0503588	descr = N_Gram_CCAT
cnt = 460	feature = 56	correl = -0.285192	descr = Gibbs_of_Target_Sequence__Pos_19_Step_1
cnt = 461	feature = 705	correl = 0.0478055	descr = N_Gram_TTGG
cnt = 462	feature = 474	correl = 0.0658323	descr = N_Gram_GCGG
cnt = 463	feature = 640	correl = 0.0509196	descr = N_Gram_TCTTT
cnt = 464	feature = 291	correl = 0.108972	descr = N_Gram_CCAA
cnt = 465	feature = 63	correl = 0.154478	descr = Fold_of_RNAi_Sequence_Pos_2
cnt = 466	feature = 498	correl = 0.126762	descr = N_Gram_GGAG
cnt = 467	feature = 522	correl = 0.139291	descr = N_Gram_GGGC
cnt = 468	feature = 484	correl = -0.0617495	descr = N_Gram_GCTCC
cnt = 469	feature = 442	correl = -0.0559094	descr = N_Gram_GATT
cnt = 470	feature = 695	correl = -0.204811	descr = N_Gram_TTCTC
cnt = 471	feature = 504	correl = 0.0734098	descr = N_Gram_GGCA
cnt = 472	feature = 48	correl = -0.133822	descr = Gibbs_of_Target_Sequence__Pos_6_Step_1
cnt = 473	feature = 279	correl = 0.125973	descr = N_Gram_CAGT
cnt = 474	feature = 584	correl = -0.0574006	descr = N_Gram_TACT
cnt = 475	feature = 77	correl = 0.0658704	descr = Xue_Structure_Feature_A100
cnt = 476	feature = 26	correl = 0.172887	descr = Position_Specific_Bin_Base_12_Base_C
cnt = 477	feature = 702	correl = -0.0618147	descr = N_Gram_TTGC
cnt = 478	feature = 41	correl = 0.275651	descr = Position_Specific_Bin_Base_18_Base_G
cnt = 479	feature = 526	correl = 0.101548	descr = N_Gram_GGGG
cnt = 480	feature = 381	correl = -0.0969124	descr = N_Gram_CTCCA
cnt = 481	feature = 81	correl = 0.0445739	descr = Xue_Structure_Feature_C100
cnt = 482	feature = 284	correl = 0.0778066	descr = N_Gram_CATC
cnt = 483	feature = 332	correl = -0.049434	descr = N_Gram_CGAG
cnt = 484	feature = 66	correl = 0.0873412	descr = Fold_of_RNAi_Sequence_Pos_6
cnt = 485	feature = 233	correl = -0.0440288	descr = N_Gram_ATG
cnt = 486	feature = 715	correl = -0.0537925	descr = N_Gram_TTTG
cnt = 487	feature = 712	correl = -0.0786485	descr = N_Gram_TTTCC
cnt = 488	feature = 383	correl = -0.126845	descr = N_Gram_CTCCT
cnt = 489	feature = 557	correl = 0.0733552	descr = N_Gram_GTGC
cnt = 490	feature = 75	correl = 0.0653259	descr = Xue_Structure_Feature_A111
cnt = 491	feature = 54	correl = -0.120437	descr = Gibbs_of_Target_Sequence__Pos_17_Step_1
cnt = 492	feature = 647	correl = -0.106995	descr = N_Gram_TGAT
cnt = 493	feature = 61	correl = 0.168852	descr = Fold_of_RNAi_Sequence_Pos_0
cnt = 494	feature = 74	correl = 0.0603532	descr = Fold_of_RNAi_Sequence_Pos_16
cnt = 495	feature = 52	correl = -0.179394	descr = Gibbs_of_Target_Sequence__Pos_14_Step_1
cnt = 496	feature = 548	correl = -0.102568	descr = N_Gram_GTCG
cnt = 497	feature = 207	correl = -0.094282	descr = N_Gram_AGTC
cnt = 498	feature = 427	correl = 0.060225	descr = N_Gram_GAGG
cnt = 499	feature = 598	correl = 0.137305	descr = N_Gram_TCAG
cnt = 500	feature = 65	correl = 0.05933	descr = Fold_of_RNAi_Sequence_Pos_4
cnt = 501	feature = 397	correl = -0.224709	descr = N_Gram_CTTCT
cnt = 502	feature = 611	correl = -0.0705908	descr = N_Gram_TCCG
cnt = 503	feature = 82	correl = 0.0497266	descr = Xue_Structure_Feature_C011
cnt = 504	feature = 70	correl = 0.0879802	descr = Fold_of_RNAi_Sequence_Pos_12
cnt = 505	feature = 720	correl = -0.122947	descr = N_Gram_TTTTT
cnt = 506	feature = 632	correl = -0.127141	descr = N_Gram_TCTCC
cnt = 507	feature = 507	correl = 0.202131	descr = N_Gram_GGCC
cnt = 508	feature = 339	correl = 0.069189	descr = N_Gram_CGCC
cnt = 509	feature = 398	correl = -0.0454792	descr = N_Gram_CTTG
cnt = 510	feature = 325	correl = -0.0448873	descr = N_Gram_CCTT
cnt = 511	feature = 62	correl = 0.185974	descr = Fold_of_RNAi_Sequence_Pos_1
cnt = 512	feature = 477	correl = -0.0791223	descr = N_Gram_GCGT
cnt = 513	feature = 575	correl = -0.0732817	descr = N_Gram_TAA
cnt = 514	feature = 297	correl = -0.0566132	descr = N_Gram_CCAG
cnt = 515	feature = 518	correl = 0.12856	descr = N_Gram_GGGA
cnt = 516	feature = 282	correl = 0.0552435	descr = N_Gram_CAT
cnt = 517	feature = 64	correl = 0.083141	descr = Fold_of_RNAi_Sequence_Pos_3
cnt = 518	feature = 671	correl = 0.0511124	descr = N_Gram_TGT
cnt = 519	feature = 696	correl = -0.116751	descr = N_Gram_TTCTT
cnt = 520	feature = 660	correl = 0.0628823	descr = N_Gram_TGGC
cnt = 521	feature = 303	correl = 0.0448825	descr = N_Gram_CCC
cnt = 522	feature = 614	correl = -0.0882968	descr = N_Gram_TCCT
cnt = 523	feature = 80	correl = 0.080354	descr = Xue_Structure_Feature_C110
cnt = 524	feature = 718	correl = -0.1575	descr = N_Gram_TTTTC
cnt = 525	feature = 604	correl = -0.09539	descr = N_Gram_TCCA
cnt = 526	feature = 679	correl = -0.068667	descr = N_Gram_TTA
cnt = 527	feature = 432	correl = -0.0485555	descr = N_Gram_GAT
cnt = 528	feature = 481	correl = 0.0646111	descr = N_Gram_GCT
cnt = 529	feature = 542	correl = -0.104155	descr = N_Gram_GTC
cnt = 530	feature = 327	correl = -0.0713729	descr = N_Gram_CGA
cnt = 531	feature = 394	correl = -0.122047	descr = N_Gram_CTTC
cnt = 532	feature = 446	correl = 0.122317	descr = N_Gram_GCA
cnt = 533	feature = 225	correl = -0.0514077	descr = N_Gram_ATC
cnt = 534	feature = 248	correl = 0.135025	descr = N_Gram_CAA
cnt = 535	feature = 350	correl = 0.145778	descr = N_Gram_CGGG
cnt = 536	feature = 555	correl = 0.151964	descr = N_Gram_GTG
cnt = 537	feature = 86	correl = 0.108566	descr = Xue_Structure_Feature_G110
cnt = 538	feature = 490	correl = 0.132536	descr = N_Gram_GGA
cnt = 539	feature = 641	correl = -0.0947727	descr = N_Gram_TGA
cnt = 540	feature = 630	correl = -0.199031	descr = N_Gram_TCTC
cnt = 541	feature = 658	correl = 0.0706034	descr = N_Gram_TGG
cnt = 542	feature = 369	correl = -0.048926	descr = N_Gram_CT
cnt = 543	feature = 79	correl = 0.0941971	descr = Xue_Structure_Feature_C111
cnt = 544	feature = 595	correl = 0.0731347	descr = N_Gram_TCA
cnt = 545	feature = 618	correl = -0.111821	descr = N_Gram_TCG
cnt = 546	feature = 423	correl = 0.0466108	descr = N_Gram_GAG
cnt = 547	feature = 517	correl = 0.189105	descr = N_Gram_GGG
cnt = 548	feature = 717	correl = -0.1552	descr = N_Gram_TTTT
cnt = 549	feature = 311	correl = 0.0628881	descr = N_Gram_CCG
cnt = 550	feature = 594	correl = -0.138975	descr = N_Gram_TC
cnt = 551	feature = 694	correl = -0.214266	descr = N_Gram_TTCT
cnt = 552	feature = 60	correl = -0.0509974	descr = PF_RNAi_Fold_3'Free_Count
cnt = 553	feature = 710	correl = -0.129131	descr = N_Gram_TTTC
cnt = 554	feature = 574	correl = -0.0639488	descr = N_Gram_TA
cnt = 555	feature = 458	correl = 0.108922	descr = N_Gram_GCC
cnt = 556	feature = 697	correl = -0.0625514	descr = N_Gram_TTG
cnt = 557	feature = 636	correl = -0.101141	descr = N_Gram_TCTT
cnt = 558	feature = 59	correl = -0.139778	descr = PF_RNAi_Fold_5'Free_Count
cnt = 559	feature = 270	correl = 0.0684708	descr = N_Gram_CAG
cnt = 560	feature = 376	correl = -0.100549	descr = N_Gram_CTC
cnt = 561	feature = 391	correl = -0.110851	descr = N_Gram_CTT
cnt = 562	feature = 216	correl = -0.106453	descr = N_Gram_AT
cnt = 563	feature = 247	correl = 0.104097	descr = N_Gram_CA
cnt = 564	feature = 445	correl = 0.0462112	descr = N_Gram_GC
cnt = 565	feature = 628	correl = -0.109722	descr = N_Gram_TCT
cnt = 566	feature = 343	correl = 0.0747964	descr = N_Gram_CGG
cnt = 567	feature = 709	correl = -0.10885	descr = N_Gram_TTT
cnt = 568	feature = 603	correl = -0.136211	descr = N_Gram_TCC
cnt = 569	feature = 380	correl = -0.129411	descr = N_Gram_CTCC
cnt = 570	feature = 503	correl = 0.144805	descr = N_Gram_GGC
cnt = 571	feature = 678	correl = -0.122852	descr = N_Gram_TT
cnt = 572	feature = 686	correl = -0.163935	descr = N_Gram_TTC
cnt = 573	feature = 489	correl = 0.156767	descr = N_Gram_GG
cnt = 574	feature = 58	correl = -0.190267	descr = PF_RNAi_Fold_Energy
cnt = 575	feature = 43	correl = -0.190862	descr = Gibbs_of_Target_Sequence_
num rows = 521
num_elements = 300096
*
optimization finished, #iter = 633
nu = 0.430681
obj = -33.245758, rho = -0.489609
nSV = 370, nBSV = 117
num rows = 58
num_elements = 33408
*
optimization finished, #iter = 60
nu = 0.403601
obj = -3.458024, rho = -0.459316
nSV = 47, nBSV = 7
*
optimization finished, #iter = 633
nu = 0.430681
obj = -33.245758, rho = -0.489609
nSV = 370, nBSV = 117
CFS merit scores = 1.32492
CFS merit scores = 1.60834
CFS merit scores = 1.85123
CFS merit scores = 2.07008
CFS merit scores = 2.26462
CFS merit scores = 2.44362
CFS merit scores = 2.60439
CFS merit scores = 2.74965
CFS merit scores = 2.88587
CFS merit scores = 3.0142
CFS merit scores = 3.13635
CFS merit scores = 3.25373
CFS merit scores = 3.36537
CFS merit scores = 3.47141
CFS merit scores = 3.57198
CFS merit scores = 3.66873
CFS merit scores = 3.7622
CFS merit scores = 3.85336
CFS merit scores = 3.94241
CFS merit scores = 4.02941
CFS merit scores = 4.11354
CFS merit scores = 4.19586
CFS merit scores = 4.27645
CFS merit scores = 4.35524
CFS merit scores = 4.43251
CFS merit scores = 4.50809
CFS merit scores = 4.58226
CFS merit scores = 4.65402
CFS merit scores = 4.72319
CFS merit scores = 4.79111
CFS merit scores = 4.85774
CFS merit scores = 4.92326
CFS merit scores = 4.98696
CFS merit scores = 5.04927
CFS merit scores = 5.11042
CFS merit scores = 5.16968
CFS merit scores = 5.22727
CFS merit scores = 5.28372
CFS merit scores = 5.33918
CFS merit scores = 5.394
CFS merit scores = 5.44813
CFS merit scores = 5.50164
CFS merit scores = 5.55396
CFS merit scores = 5.60446
CFS merit scores = 5.65409
CFS merit scores = 5.70312
CFS merit scores = 5.75126
CFS merit scores = 5.79794
CFS merit scores = 5.84345
CFS merit scores = 5.88745
CFS merit scores = 5.93058
CFS merit scores = 5.97281
CFS merit scores = 6.01432
CFS merit scores = 6.05488
CFS merit scores = 6.0948
CFS merit scores = 6.1335
CFS merit scores = 6.17126
CFS merit scores = 6.20803
CFS merit scores = 6.24382
CFS merit scores = 6.27811
CFS merit scores = 6.31093
CFS merit scores = 6.34203
CFS merit scores = 6.37164
CFS merit scores = 6.3986
CFS merit scores = 6.42375
CFS merit scores = 6.44696
CFS merit scores = 6.46807
CFS merit scores = 6.48784
CFS merit scores = 6.50719
CFS merit scores = 6.52585
CFS merit scores = 6.54443
CFS merit scores = 6.56281
CFS merit scores = 6.58126
CFS merit scores = 6.59894
CFS merit scores = 6.61586
CFS merit scores = 6.63218
CFS merit scores = 6.64788
CFS merit scores = 6.662
CFS merit scores = 6.67545
CFS merit scores = 6.68855
CFS merit scores = 6.70077
CFS merit scores = 6.71286
CFS merit scores = 6.72398
CFS merit scores = 6.73429
CFS merit scores = 6.74458
CFS merit scores = 6.754
CFS merit scores = 6.76369
CFS merit scores = 6.77334
CFS merit scores = 6.78224
CFS merit scores = 6.79133
CFS merit scores = 6.80038
CFS merit scores = 6.80941
CFS merit scores = 6.8183
CFS merit scores = 6.82683
CFS merit scores = 6.83392
CFS merit scores = 6.84116
CFS merit scores = 6.84841
CFS merit scores = 6.8558
CFS merit scores = 6.86343
CFS merit scores = 6.87081
CFS merit scores = 6.87786
CFS merit scores = 6.88358
CFS merit scores = 6.88925
CFS merit scores = 6.89457
CFS merit scores = 6.89882
CFS merit scores = 6.90218
CFS merit scores = 6.90556
CFS merit scores = 6.90928
CFS merit scores = 6.91286
CFS merit scores = 6.91523
CFS merit scores = 6.91767
CFS merit scores = 6.91968
CFS merit scores = 6.92144
CFS merit scores = 6.92341
CFS merit scores = 6.92536
CFS merit scores = 6.92703
CFS merit scores = 6.92876
CFS merit scores = 6.93063
CFS merit scores = 6.93228
CFS merit scores = 6.934
CFS merit scores = 6.93594
CFS merit scores = 6.93793
CFS merit scores = 6.94012
CFS merit scores = 6.9422
CFS merit scores = 6.94377
CFS merit scores = 6.94541
CFS merit scores = 6.94699
CFS merit scores = 6.94846
CFS merit scores = 6.95004
CFS merit scores = 6.95146
CFS merit scores = 6.95206
CFS merit scores = 6.95278
CFS merit scores = 6.95359
CFS merit scores = 6.95392
CFS merit scores = 6.95417
CFS merit scores = 6.95423
CFS merit scores = 6.95418
CFS merit scores = 6.95426
CFS merit scores = 6.95424
CFS merit scores = 6.95418
CFS merit scores = 6.95358
CFS merit scores = 6.95247
CFS merit scores = 6.95036
CFS merit scores = 6.94816
CFS merit scores = 6.94603
CFS merit scores = 6.94402
CFS merit scores = 6.94211
CFS merit scores = 6.93906
CFS merit scores = 6.93586
CFS merit scores = 6.93276
CFS merit scores = 6.9299
CFS merit scores = 6.92671
CFS merit scores = 6.92352
CFS merit scores = 6.92032
CFS merit scores = 6.91714
CFS merit scores = 6.91372
CFS merit scores = 6.9104
CFS merit scores = 6.9073
CFS merit scores = 6.90441
CFS merit scores = 6.90174
CFS merit scores = 6.89894
CFS merit scores = 6.89605
CFS merit scores = 6.89327
CFS merit scores = 6.89053
CFS merit scores = 6.88763
CFS merit scores = 6.8848
CFS merit scores = 6.8821
CFS merit scores = 6.87935
CFS merit scores = 6.87672
CFS merit scores = 6.87394
CFS merit scores = 6.87111
CFS merit scores = 6.86797
CFS merit scores = 6.86477
CFS merit scores = 6.86146
CFS merit scores = 6.858
CFS merit scores = 6.85428
CFS merit scores = 6.85041
CFS merit scores = 6.8464
CFS merit scores = 6.84229
CFS merit scores = 6.83836
CFS merit scores = 6.83451
CFS merit scores = 6.83035
CFS merit scores = 6.82618
CFS merit scores = 6.82203
CFS merit scores = 6.81773
CFS merit scores = 6.81356
CFS merit scores = 6.80934
CFS merit scores = 6.80522
CFS merit scores = 6.80078
CFS merit scores = 6.79653
CFS merit scores = 6.79235
CFS merit scores = 6.78804
CFS merit scores = 6.78368
CFS merit scores = 6.77932
CFS merit scores = 6.77479
CFS merit scores = 6.77035
CFS merit scores = 6.76602
CFS merit scores = 6.76098
CFS merit scores = 6.75606
CFS merit scores = 6.75122
CFS merit scores = 6.74621
CFS merit scores = 6.74132
CFS merit scores = 6.73662
CFS merit scores = 6.73188
CFS merit scores = 6.72726
CFS merit scores = 6.7226
CFS merit scores = 6.71727
CFS merit scores = 6.71211
CFS merit scores = 6.70708
CFS merit scores = 6.70144
CFS merit scores = 6.69574
CFS merit scores = 6.68995
CFS merit scores = 6.68414
CFS merit scores = 6.67846
CFS merit scores = 6.67282
CFS merit scores = 6.66709
CFS merit scores = 6.66141
CFS merit scores = 6.65565
CFS merit scores = 6.64983
CFS merit scores = 6.64375
CFS merit scores = 6.63775
CFS merit scores = 6.63167
CFS merit scores = 6.62561
CFS merit scores = 6.61967
CFS merit scores = 6.61374
CFS merit scores = 6.60781
CFS merit scores = 6.60199
CFS merit scores = 6.59628
CFS merit scores = 6.59067
CFS merit scores = 6.58508
CFS merit scores = 6.57908
CFS merit scores = 6.57288
CFS merit scores = 6.56679
CFS merit scores = 6.5607
CFS merit scores = 6.5546
CFS merit scores = 6.54862
CFS merit scores = 6.54264
CFS merit scores = 6.53666
CFS merit scores = 6.53053
CFS merit scores = 6.52456
CFS merit scores = 6.51874
CFS merit scores = 6.51295
CFS merit scores = 6.50692
CFS merit scores = 6.501
CFS merit scores = 6.49513
CFS merit scores = 6.48927
CFS merit scores = 6.48353
CFS merit scores = 6.47778
CFS merit scores = 6.47193
CFS merit scores = 6.46614
CFS merit scores = 6.46039
CFS merit scores = 6.45395
CFS merit scores = 6.44737
CFS merit scores = 6.44082
CFS merit scores = 6.43426
CFS merit scores = 6.42762
CFS merit scores = 6.42107
CFS merit scores = 6.41464
CFS merit scores = 6.4082
CFS merit scores = 6.40185
CFS merit scores = 6.39535
CFS merit scores = 6.38879
CFS merit scores = 6.3823
CFS merit scores = 6.37582
CFS merit scores = 6.36938
CFS merit scores = 6.36304
CFS merit scores = 6.35648
CFS merit scores = 6.35003
CFS merit scores = 6.3434
CFS merit scores = 6.33668
CFS merit scores = 6.33001
CFS merit scores = 6.32321
CFS merit scores = 6.31649
CFS merit scores = 6.30965
CFS merit scores = 6.30287
CFS merit scores = 6.29585
CFS merit scores = 6.2887
CFS merit scores = 6.2816
CFS merit scores = 6.27459
CFS merit scores = 6.26768
CFS merit scores = 6.26085
CFS merit scores = 6.25406
CFS merit scores = 6.24728
CFS merit scores = 6.24061
CFS merit scores = 6.23399
CFS merit scores = 6.22739
CFS merit scores = 6.2208
CFS merit scores = 6.21429
CFS merit scores = 6.20762
CFS merit scores = 6.20099
CFS merit scores = 6.19412
CFS merit scores = 6.18701
CFS merit scores = 6.17994
CFS merit scores = 6.17274
CFS merit scores = 6.16548
CFS merit scores = 6.15831
CFS merit scores = 6.15123
CFS merit scores = 6.14427
CFS merit scores = 6.13724
CFS merit scores = 6.1301
CFS merit scores = 6.12291
CFS merit scores = 6.11582
CFS merit scores = 6.10877
CFS merit scores = 6.10169
CFS merit scores = 6.09469
CFS merit scores = 6.08778
CFS merit scores = 6.08096
CFS merit scores = 6.07412
CFS merit scores = 6.06732
CFS merit scores = 6.06046
CFS merit scores = 6.05355
CFS merit scores = 6.04677
CFS merit scores = 6.0401
CFS merit scores = 6.03328
CFS merit scores = 6.02654
CFS merit scores = 6.01971
CFS merit scores = 6.01296
CFS merit scores = 6.00622
CFS merit scores = 5.99948
CFS merit scores = 5.99285
CFS merit scores = 5.98611
CFS merit scores = 5.97944
CFS merit scores = 5.97287
CFS merit scores = 5.96638
CFS merit scores = 5.95997
CFS merit scores = 5.95364
CFS merit scores = 5.94726
CFS merit scores = 5.9409
CFS merit scores = 5.93453
CFS merit scores = 5.92827
CFS merit scores = 5.92213
CFS merit scores = 5.91595
CFS merit scores = 5.90986
CFS merit scores = 5.90379
CFS merit scores = 5.89775
CFS merit scores = 5.89174
CFS merit scores = 5.88574
CFS merit scores = 5.87982
CFS merit scores = 5.87398
CFS merit scores = 5.86824
CFS merit scores = 5.86249
CFS merit scores = 5.85677
CFS merit scores = 5.85095
CFS merit scores = 5.84517
CFS merit scores = 5.83937
CFS merit scores = 5.83363
CFS merit scores = 5.82793
CFS merit scores = 5.82221
CFS merit scores = 5.81652
CFS merit scores = 5.81089
CFS merit scores = 5.80527
CFS merit scores = 5.79974
CFS merit scores = 5.79417
CFS merit scores = 5.78866
CFS merit scores = 5.78313
CFS merit scores = 5.77766
CFS merit scores = 5.77192
CFS merit scores = 5.76622
CFS merit scores = 5.76051
CFS merit scores = 5.75488
CFS merit scores = 5.74929
CFS merit scores = 5.74374
CFS merit scores = 5.73818
CFS merit scores = 5.73264
CFS merit scores = 5.72715
CFS merit scores = 5.72168
CFS merit scores = 5.71624
CFS merit scores = 5.7107
CFS merit scores = 5.70527
CFS merit scores = 5.69986
CFS merit scores = 5.69437
CFS merit scores = 5.68886
CFS merit scores = 5.68342
CFS merit scores = 5.67803
CFS merit scores = 5.6727
CFS merit scores = 5.6674
CFS merit scores = 5.66214
CFS merit scores = 5.65689
CFS merit scores = 5.65174
CFS merit scores = 5.64658
CFS merit scores = 5.6414
CFS merit scores = 5.63624
CFS merit scores = 5.63107
CFS merit scores = 5.62589
CFS merit scores = 5.62074
CFS merit scores = 5.6156
CFS merit scores = 5.61053
CFS merit scores = 5.60547
CFS merit scores = 5.60047
CFS merit scores = 5.5955
CFS merit scores = 5.59056
CFS merit scores = 5.58568
CFS merit scores = 5.58087
CFS merit scores = 5.57608
CFS merit scores = 5.57128
CFS merit scores = 5.56646
CFS merit scores = 5.56169
CFS merit scores = 5.55697
CFS merit scores = 5.55225
CFS merit scores = 5.54752
CFS merit scores = 5.54276
CFS merit scores = 5.53804
CFS merit scores = 5.53334
CFS merit scores = 5.52864
CFS merit scores = 5.52395
CFS merit scores = 5.51928
CFS merit scores = 5.51458
CFS merit scores = 5.50992
CFS merit scores = 5.50525
CFS merit scores = 5.50062
CFS merit scores = 5.49604
CFS merit scores = 5.49142
CFS merit scores = 5.48686
CFS merit scores = 5.48236
CFS merit scores = 5.47789
CFS merit scores = 5.47338
CFS merit scores = 5.46885
CFS merit scores = 5.46437
CFS merit scores = 5.45987
CFS merit scores = 5.4554
CFS merit scores = 5.45093
CFS merit scores = 5.44647
CFS merit scores = 5.44201
CFS merit scores = 5.43759
CFS merit scores = 5.43321
CFS merit scores = 5.42883
CFS merit scores = 5.42449
CFS merit scores = 5.4201
CFS merit scores = 5.41573
CFS merit scores = 5.41132
CFS merit scores = 5.40674
CFS merit scores = 5.40216
CFS merit scores = 5.39751
CFS merit scores = 5.39288
CFS merit scores = 5.38832
CFS merit scores = 5.38379
CFS merit scores = 5.37922
CFS merit scores = 5.37462
CFS merit scores = 5.37003
CFS merit scores = 5.36544
CFS merit scores = 5.36082
CFS merit scores = 5.35625
CFS merit scores = 5.35166
CFS merit scores = 5.34711
CFS merit scores = 5.3426
CFS merit scores = 5.3381
CFS merit scores = 5.33363
CFS merit scores = 5.32919
CFS merit scores = 5.32481
CFS merit scores = 5.32045
CFS merit scores = 5.31602
CFS merit scores = 5.31159
CFS merit scores = 5.30717
CFS merit scores = 5.30274
CFS merit scores = 5.29836
CFS merit scores = 5.29401
CFS merit scores = 5.28962
CFS merit scores = 5.28524
CFS merit scores = 5.28089
CFS merit scores = 5.27649
CFS merit scores = 5.27206
CFS merit scores = 5.26753
CFS merit scores = 5.26299
CFS merit scores = 5.25842
CFS merit scores = 5.25388
CFS merit scores = 5.24934
CFS merit scores = 5.24477
CFS merit scores = 5.24019
CFS merit scores = 5.23566
CFS merit scores = 5.23105
CFS merit scores = 5.22641
CFS merit scores = 5.22181
CFS merit scores = 5.21719
CFS merit scores = 5.21261
CFS merit scores = 5.20802
CFS merit scores = 5.20336
CFS merit scores = 5.19873
CFS merit scores = 5.19409
CFS merit scores = 5.18925
CFS merit scores = 5.18444
CFS merit scores = 5.17958
CFS merit scores = 5.17466
CFS merit scores = 5.16971
CFS merit scores = 5.16472
CFS merit scores = 5.1597
CFS merit scores = 5.15466
CFS merit scores = 5.14956
CFS merit scores = 5.14443
CFS merit scores = 5.13918
CFS merit scores = 5.134
CFS merit scores = 5.12883
CFS merit scores = 5.12361
CFS merit scores = 5.11844
CFS merit scores = 5.11332
CFS merit scores = 5.10811
CFS merit scores = 5.10292
CFS merit scores = 5.09776
CFS merit scores = 5.09254
CFS merit scores = 5.08737
CFS merit scores = 5.08211
CFS merit scores = 5.07678
CFS merit scores = 5.07135
CFS merit scores = 5.06598
CFS merit scores = 5.06058
CFS merit scores = 5.05521
CFS merit scores = 5.04989
CFS merit scores = 5.04457
CFS merit scores = 5.03916
CFS merit scores = 5.03381
CFS merit scores = 5.02834
CFS merit scores = 5.02284
CFS merit scores = 5.01739
CFS merit scores = 5.01196
CFS merit scores = 5.00656
CFS merit scores = 5.00111
CFS merit scores = 4.9957
CFS merit scores = 4.99032
CFS merit scores = 4.9848
CFS merit scores = 4.97932
CFS merit scores = 4.97361
CFS merit scores = 4.9679
CFS merit scores = 4.96213
CFS merit scores = 4.95629
CFS merit scores = 4.95013
CFS merit scores = 4.944
CFS merit scores = 4.93776
CFS merit scores = 4.93154
CFS merit scores = 4.92533
CFS merit scores = 4.91899
CFS merit scores = 4.91268
CFS merit scores = 4.90631
CFS merit scores = 4.89997
CFS merit scores = 4.89342
CFS merit scores = 4.88691
CFS merit scores = 4.88043
CFS merit scores = 4.87399
CFS merit scores = 4.86758
CFS merit scores = 4.86112
CFS merit scores = 4.8546
CFS merit scores = 4.8481
CFS merit scores = 4.84124
CFS merit scores = 4.83442
CFS merit scores = 4.8276
CFS merit scores = 4.82078
CFS merit scores = 4.81397
CFS merit scores = 4.80712
CFS merit scores = 4.80035
CFS merit scores = 4.79317
CFS merit scores = 4.78595
CFS merit scores = 4.77809
CFS merit scores = 4.76972
CFS merit scores = 4.75745
cnt = 1	feature = 63	correl = -0.324917	descr = Gibbs_of_Target_Sequence__Pos_20_Step_1
cnt = 2	feature = 48	correl = 0.244007	descr = Gibbs_of_Target_Sequence__Pos_1_Step_1
cnt = 3	feature = 611	correl = -0.19447	descr = N_Gram_TCTC
cnt = 4	feature = 80	correl = 0.0709011	descr = Xue_Structure_Feature_A100
cnt = 5	feature = 29	correl = 0.0926201	descr = Position_Specific_Bin_Base_12_Base_G
cnt = 6	feature = 510	correl = -0.0444272	descr = N_Gram_GGGTT
cnt = 7	feature = 437	correl = 0.062322	descr = N_Gram_GCAGC
cnt = 8	feature = 570	correl = 0.0456093	descr = N_Gram_TAGAC
cnt = 9	feature = 657	correl = 0.0689654	descr = N_Gram_TGTGA
cnt = 10	feature = 441	correl = -0.045258	descr = N_Gram_GCATG
cnt = 11	feature = 561	correl = 0.0489216	descr = N_Gram_TAAAG
cnt = 12	feature = 236	correl = 0.0457349	descr = N_Gram_ATGGG
cnt = 13	feature = 435	correl = 0.0451046	descr = N_Gram_GCACT
cnt = 14	feature = 360	correl = 0.149477	descr = N_Gram_CGTTT
cnt = 15	feature = 640	correl = 0.0637596	descr = N_Gram_TGGAG
cnt = 16	feature = 382	correl = -0.0684932	descr = N_Gram_CTGCC
cnt = 17	feature = 449	correl = -0.0562607	descr = N_Gram_GCCGT
cnt = 18	feature = 606	correl = -0.0492258	descr = N_Gram_TCGCA
cnt = 19	feature = 327	correl = -0.0492258	descr = N_Gram_CGACC
cnt = 20	feature = 562	correl = -0.0464118	descr = N_Gram_TAACG
cnt = 21	feature = 357	correl = 0.0788089	descr = N_Gram_CGTGG
cnt = 22	feature = 300	correl = 0.114574	descr = N_Gram_CCCCC
cnt = 23	feature = 303	correl = 0.073181	descr = N_Gram_CCCGA
cnt = 24	feature = 533	correl = -0.0459897	descr = N_Gram_GTCGC
cnt = 25	feature = 462	correl = 0.0450415	descr = N_Gram_GCGTA
cnt = 26	feature = 636	correl = 0.0520764	descr = N_Gram_TGCCG
cnt = 27	feature = 301	correl = 0.0450415	descr = N_Gram_CCCCG
cnt = 28	feature = 266	correl = 0.0557929	descr = N_Gram_CACGT
cnt = 29	feature = 465	correl = 0.086166	descr = N_Gram_GCTAT
cnt = 30	feature = 574	correl = 0.0675531	descr = N_Gram_TATAT
cnt = 31	feature = 355	correl = 0.070367	descr = N_Gram_CGTGA
cnt = 32	feature = 523	correl = 0.0503317	descr = N_Gram_GTATA
cnt = 33	feature = 419	correl = -0.0557411	descr = N_Gram_GATCG
cnt = 34	feature = 368	correl = 0.0860664	descr = N_Gram_CTATT
cnt = 35	feature = 299	correl = 0.0637596	descr = N_Gram_CCCAC
cnt = 36	feature = 377	correl = 0.0712948	descr = N_Gram_CTCGG
cnt = 37	feature = 406	correl = -0.0682787	descr = N_Gram_GACCC
cnt = 38	feature = 564	correl = 0.0877766	descr = N_Gram_TAAGC
cnt = 39	feature = 604	correl = 0.0802158	descr = N_Gram_TCGAC
cnt = 40	feature = 323	correl = 0.0744472	descr = N_Gram_CCTTA
cnt = 41	feature = 593	correl = 0.0520764	descr = N_Gram_TCCCG
cnt = 42	feature = 505	correl = 0.0450415	descr = N_Gram_GGGCT
cnt = 43	feature = 343	correl = 0.0496787	descr = N_Gram_CGGCC
cnt = 44	feature = 622	correl = 0.0511125	descr = N_Gram_TGAAA
cnt = 45	feature = 308	correl = 0.0450415	descr = N_Gram_CCGAA
cnt = 46	feature = 364	correl = 0.0661461	descr = N_Gram_CTAGG
cnt = 47	feature = 508	correl = 0.0450415	descr = N_Gram_GGGGT
cnt = 48	feature = 480	correl = 0.0942856	descr = N_Gram_GGAGT
cnt = 49	feature = 234	correl = -0.0454839	descr = N_Gram_ATGCA
cnt = 50	feature = 572	correl = 0.0687236	descr = N_Gram_TAGCA
cnt = 51	feature = 576	correl = -0.0599047	descr = N_Gram_TATTC
cnt = 52	feature = 209	correl = 0.0886556	descr = N_Gram_AGTTA
cnt = 53	feature = 624	correl = 0.0456842	descr = N_Gram_TGACA
cnt = 54	feature = 216	correl = 0.054562	descr = N_Gram_ATACA
cnt = 55	feature = 434	correl = 0.0558297	descr = N_Gram_GCACC
cnt = 56	feature = 660	correl = -0.0701986	descr = N_Gram_TGTTA
cnt = 57	feature = 521	correl = 0.0482947	descr = N_Gram_GTACC
cnt = 58	feature = 363	correl = 0.0563769	descr = N_Gram_CTACT
cnt = 59	feature = 684	correl = -0.053902	descr = N_Gram_TTGGA
cnt = 60	feature = 492	correl = -0.084973	descr = N_Gram_GGCGA
cnt = 61	feature = 252	correl = 0.0616903	descr = N_Gram_CAAGC
cnt = 62	feature = 408	correl = -0.0570216	descr = N_Gram_GACCT
cnt = 63	feature = 575	correl = 0.0447185	descr = N_Gram_TATGT
cnt = 64	feature = 573	correl = -0.105445	descr = N_Gram_TATAC
cnt = 65	feature = 648	correl = 0.0463545	descr = N_Gram_TGGGT
cnt = 66	feature = 283	correl = 0.0553759	descr = N_Gram_CATTA
cnt = 67	feature = 542	correl = 0.0697161	descr = N_Gram_GTGCT
cnt = 68	feature = 527	correl = 0.176369	descr = N_Gram_GTCAG
cnt = 69	feature = 214	correl = -0.125779	descr = N_Gram_ATAAG
cnt = 70	feature = 282	correl = -0.0498656	descr = N_Gram_CATGC
cnt = 71	feature = 638	correl = -0.152093	descr = N_Gram_TGCGT
cnt = 72	feature = 595	correl = 0.0502062	descr = N_Gram_TCCGA
cnt = 73	feature = 309	correl = 0.0450415	descr = N_Gram_CCGCA
cnt = 74	feature = 409	correl = 0.0886556	descr = N_Gram_GACGG
cnt = 75	feature = 551	correl = 0.0824081	descr = N_Gram_GTTCC
cnt = 76	feature = 425	correl = -0.0717742	descr = N_Gram_GATTA
cnt = 77	feature = 238	correl = 0.0474198	descr = N_Gram_ATGTA
cnt = 78	feature = 289	correl = 0.0514695	descr = N_Gram_CCAAT
cnt = 79	feature = 526	correl = -0.0512522	descr = N_Gram_GTCAA
cnt = 80	feature = 239	correl = 0.0441413	descr = N_Gram_ATGTG
cnt = 81	feature = 482	correl = 0.0653179	descr = N_Gram_GGATT
cnt = 82	feature = 432	correl = 0.0836764	descr = N_Gram_GCAAT
cnt = 83	feature = 569	correl = 0.0466014	descr = N_Gram_TACGA
cnt = 84	feature = 499	correl = 0.0496554	descr = N_Gram_GGGAA
cnt = 85	feature = 362	correl = 0.0450415	descr = N_Gram_CTAAA
cnt = 86	feature = 626	correl = -0.0813103	descr = N_Gram_TGAGA
cnt = 87	feature = 541	correl = 0.0570008	descr = N_Gram_GTGCG
cnt = 88	feature = 315	correl = -0.0541093	descr = N_Gram_CCGTC
cnt = 89	feature = 663	correl = 0.0647391	descr = N_Gram_TTAAC
cnt = 90	feature = 489	correl = 0.0889329	descr = N_Gram_GGCCC
cnt = 91	feature = 493	correl = 0.100474	descr = N_Gram_GGCGC
cnt = 92	feature = 402	correl = 0.0531395	descr = N_Gram_GAATC
cnt = 93	feature = 647	correl = 0.0637596	descr = N_Gram_TGGGG
cnt = 94	feature = 464	correl = 0.0544286	descr = N_Gram_GCGTG
cnt = 95	feature = 400	correl = -0.0441292	descr = N_Gram_GAAGG
cnt = 96	feature = 556	correl = 0.0561571	descr = N_Gram_GTTTC
cnt = 97	feature = 241	correl = 0.0669167	descr = N_Gram_ATTCC
cnt = 98	feature = 568	correl = -0.0501644	descr = N_Gram_TACCG
cnt = 99	feature = 599	correl = 0.0553946	descr = N_Gram_TCCTA
cnt = 100	feature = 267	correl = 0.0670594	descr = N_Gram_CACTC
cnt = 101	feature = 571	correl = -0.0627323	descr = N_Gram_TAGAT
cnt = 102	feature = 430	correl = 0.0511921	descr = N_Gram_GCAAA
cnt = 103	feature = 225	correl = -0.0492258	descr = N_Gram_ATCGC
cnt = 104	feature = 431	correl = 0.0659011	descr = N_Gram_GCAAC
cnt = 105	feature = 320	correl = 0.0603239	descr = N_Gram_CCTCG
cnt = 106	feature = 608	correl = 0.0942856	descr = N_Gram_TCGGC
cnt = 107	feature = 550	correl = -0.0572348	descr = N_Gram_GTTAT
cnt = 108	feature = 220	correl = 0.0567887	descr = N_Gram_ATATA
cnt = 109	feature = 313	correl = -0.0641534	descr = N_Gram_CCGGT
cnt = 110	feature = 291	correl = -0.0447983	descr = N_Gram_CCACG
cnt = 111	feature = 258	correl = 0.0832887	descr = N_Gram_CACAG
cnt = 112	feature = 548	correl = 0.0886556	descr = N_Gram_GTTAA
cnt = 113	feature = 351	correl = -0.0676911	descr = N_Gram_CGTAC
cnt = 114	feature = 318	correl = 0.0670616	descr = N_Gram_CCTCA
cnt = 115	feature = 452	correl = 0.173939	descr = N_Gram_GCCTT
cnt = 116	feature = 473	correl = -0.0498594	descr = N_Gram_GGAAC
cnt = 117	feature = 436	correl = -0.0586919	descr = N_Gram_GCAGA
cnt = 118	feature = 514	correl = 0.0551954	descr = N_Gram_GGTGC
cnt = 119	feature = 344	correl = 0.0607596	descr = N_Gram_CGGCG
cnt = 120	feature = 610	correl = 0.0563769	descr = N_Gram_TCTAC
cnt = 121	feature = 398	correl = 0.10116	descr = N_Gram_GAAAG
cnt = 122	feature = 477	correl = 0.0886556	descr = N_Gram_GGACG
cnt = 123	feature = 678	correl = -0.059095	descr = N_Gram_TTGAA
cnt = 124	feature = 334	correl = -0.0494292	descr = N_Gram_CGATG
cnt = 125	feature = 552	correl = -0.0485329	descr = N_Gram_GTTCG
cnt = 126	feature = 509	correl = 0.0928145	descr = N_Gram_GGGTC
cnt = 127	feature = 386	correl = 0.0450415	descr = N_Gram_CTTAC
cnt = 128	feature = 367	correl = 0.0634333	descr = N_Gram_CTATG
cnt = 129	feature = 326	correl = 0.073181	descr = N_Gram_CGACA
cnt = 130	feature = 271	correl = 0.0777343	descr = N_Gram_CAGCG
cnt = 131	feature = 257	correl = 0.0519061	descr = N_Gram_CACAC
cnt = 132	feature = 311	correl = 0.0705893	descr = N_Gram_CCGGC
cnt = 133	feature = 427	correl = -0.0808982	descr = N_Gram_GATTT
cnt = 134	feature = 658	correl = 0.0711532	descr = N_Gram_TGTGG
cnt = 135	feature = 304	correl = 0.0687388	descr = N_Gram_CCCGC
cnt = 136	feature = 217	correl = -0.104536	descr = N_Gram_ATACT
cnt = 137	feature = 522	correl = 0.0728307	descr = N_Gram_GTACT
cnt = 138	feature = 404	correl = 0.0444698	descr = N_Gram_GACAC
cnt = 139	feature = 549	correl = -0.0797784	descr = N_Gram_GTTAC
cnt = 140	feature = 223	correl = -0.0582713	descr = N_Gram_ATCAT
cnt = 141	feature = 546	correl = 0.0471497	descr = N_Gram_GTGTA
cnt = 142	feature = 630	correl = -0.0521431	descr = N_Gram_TGATC
cnt = 143	feature = 592	correl = 0.0609103	descr = N_Gram_TCCCA
cnt = 144	feature = 321	correl = 0.0720865	descr = N_Gram_CCTGC
cnt = 145	feature = 226	correl = -0.095802	descr = N_Gram_ATCGG
cnt = 146	feature = 253	correl = 0.0825601	descr = N_Gram_CAAGG
cnt = 147	feature = 560	correl = -0.0492258	descr = N_Gram_TAAAA
cnt = 148	feature = 268	correl = -0.0520724	descr = N_Gram_CACTG
cnt = 149	feature = 454	correl = -0.0745838	descr = N_Gram_GCGAC
cnt = 150	feature = 665	correl = -0.073479	descr = N_Gram_TTACC
cnt = 151	feature = 650	correl = 0.054874	descr = N_Gram_TGGTA
cnt = 152	feature = 634	correl = 0.0772693	descr = N_Gram_TGCAA
cnt = 153	feature = 596	correl = -0.0802348	descr = N_Gram_TCCGC
cnt = 154	feature = 687	correl = 0.0846757	descr = N_Gram_TTGTG
cnt = 155	feature = 370	correl = 0.0764664	descr = N_Gram_CTCAA
cnt = 156	feature = 680	correl = -0.047064	descr = N_Gram_TTGAG
cnt = 157	feature = 337	correl = 0.0570008	descr = N_Gram_CGCTA
cnt = 158	feature = 383	correl = 0.0559049	descr = N_Gram_CTGGG
cnt = 159	feature = 426	correl = 0.0484501	descr = N_Gram_GATTG
cnt = 160	feature = 607	correl = 0.0736069	descr = N_Gram_TCGGA
cnt = 161	feature = 273	correl = 0.0857452	descr = N_Gram_CAGGA
cnt = 162	feature = 405	correl = 0.0836764	descr = N_Gram_GACAG
cnt = 163	feature = 440	correl = 0.10902	descr = N_Gram_GCATC
cnt = 164	feature = 528	correl = -0.0469547	descr = N_Gram_GTCCA
cnt = 165	feature = 653	correl = 0.0591248	descr = N_Gram_TGTAA
cnt = 166	feature = 422	correl = -0.0452281	descr = N_Gram_GATGC
cnt = 167	feature = 411	correl = 0.0963956	descr = N_Gram_GACTA
cnt = 168	feature = 333	correl = -0.0782265	descr = N_Gram_CGATC
cnt = 169	feature = 331	correl = -0.115242	descr = N_Gram_CGAGT
cnt = 170	feature = 290	correl = 0.0594077	descr = N_Gram_CCACC
cnt = 171	feature = 366	correl = 0.0627638	descr = N_Gram_CTATA
cnt = 172	feature = 443	correl = 0.0786881	descr = N_Gram_GCCAG
cnt = 173	feature = 565	correl = -0.12886	descr = N_Gram_TAAGT
cnt = 174	feature = 207	correl = 0.0975619	descr = N_Gram_AGTGT
cnt = 175	feature = 646	correl = 0.0530922	descr = N_Gram_TGGGA
cnt = 176	feature = 305	correl = 0.0705893	descr = N_Gram_CCCGG
cnt = 177	feature = 295	correl = 0.0699475	descr = N_Gram_CCATC
cnt = 178	feature = 255	correl = 0.0520892	descr = N_Gram_CAATA
cnt = 179	feature = 393	correl = 0.0844645	descr = N_Gram_CTTGG
cnt = 180	feature = 472	correl = 0.120547	descr = N_Gram_GGAAA
cnt = 181	feature = 629	correl = 0.0539779	descr = N_Gram_TGATA
cnt = 182	feature = 524	correl = -0.0627119	descr = N_Gram_GTATC
cnt = 183	feature = 654	correl = -0.0671181	descr = N_Gram_TGTCA
cnt = 184	feature = 259	correl = 0.0446846	descr = N_Gram_CACAT
cnt = 185	feature = 270	correl = 0.0854053	descr = N_Gram_CAGCC
cnt = 186	feature = 407	correl = 0.0591652	descr = N_Gram_GACCG
cnt = 187	feature = 617	correl = -0.136028	descr = N_Gram_TCTTA
cnt = 188	feature = 659	correl = 0.0506229	descr = N_Gram_TGTGT
cnt = 189	feature = 317	correl = 0.0553946	descr = N_Gram_CCTAT
cnt = 190	feature = 356	correl = 0.103422	descr = N_Gram_CGTGC
cnt = 191	feature = 459	correl = 0.059438	descr = N_Gram_GCGGG
cnt = 192	feature = 448	correl = 0.0721921	descr = N_Gram_GCCGG
cnt = 193	feature = 451	correl = 0.0704072	descr = N_Gram_GCCTC
cnt = 194	feature = 666	correl = -0.0477451	descr = N_Gram_TTACT
cnt = 195	feature = 246	correl = -0.139719	descr = N_Gram_ATTTT
cnt = 196	feature = 539	correl = 0.0611525	descr = N_Gram_GTGAC
cnt = 197	feature = 262	correl = 0.0584506	descr = N_Gram_CACCG
cnt = 198	feature = 457	correl = 0.0519217	descr = N_Gram_GCGGA
cnt = 199	feature = 467	correl = 0.0824739	descr = N_Gram_GCTGG
cnt = 200	feature = 635	correl = 0.0746266	descr = N_Gram_TGCAC
cnt = 201	feature = 319	correl = -0.0991477	descr = N_Gram_CCTCC
cnt = 202	feature = 136	correl = 0.0466507	descr = N_Gram_AATAT
cnt = 203	feature = 544	correl = 0.13832	descr = N_Gram_GTGGC
cnt = 204	feature = 350	correl = -0.0562403	descr = N_Gram_CGTAA
cnt = 205	feature = 348	correl = -0.0663341	descr = N_Gram_CGGTA
cnt = 206	feature = 686	correl = 0.0546418	descr = N_Gram_TTGGT
cnt = 207	feature = 490	correl = 0.0496787	descr = N_Gram_GGCCG
cnt = 208	feature = 500	correl = 0.106148	descr = N_Gram_GGGAC
cnt = 209	feature = 529	correl = 0.0512049	descr = N_Gram_GTCCC
cnt = 210	feature = 460	correl = 0.054097	descr = N_Gram_GCGGT
cnt = 211	feature = 481	correl = -0.106626	descr = N_Gram_GGATC
cnt = 212	feature = 496	correl = 0.154164	descr = N_Gram_GGCTT
cnt = 213	feature = 276	correl = 0.121945	descr = N_Gram_CAGTG
cnt = 214	feature = 284	correl = 0.0447356	descr = N_Gram_CATTC
cnt = 215	feature = 605	correl = -0.14911	descr = N_Gram_TCGAG
cnt = 216	feature = 589	correl = 0.0872749	descr = N_Gram_TCCAA
cnt = 217	feature = 228	correl = 0.0796666	descr = N_Gram_ATCTG
cnt = 218	feature = 269	correl = 0.0854672	descr = N_Gram_CAGCA
cnt = 219	feature = 423	correl = 0.0629458	descr = N_Gram_GATGT
cnt = 220	feature = 387	correl = -0.129787	descr = N_Gram_CTTAT
cnt = 221	feature = 340	correl = 0.0637315	descr = N_Gram_CGGAA
cnt = 222	feature = 378	correl = 0.0740391	descr = N_Gram_CTCTA
cnt = 223	feature = 672	correl = 0.0840151	descr = N_Gram_TTCCA
cnt = 224	feature = 235	correl = -0.0659481	descr = N_Gram_ATGCT
cnt = 225	feature = 553	correl = -0.0854195	descr = N_Gram_GTTCT
cnt = 226	feature = 328	correl = -0.0745838	descr = N_Gram_CGACG
cnt = 227	feature = 232	correl = -0.0590718	descr = N_Gram_ATGAT
cnt = 228	feature = 210	correl = 0.0589338	descr = N_Gram_AGTTG
cnt = 229	feature = 512	correl = -0.0578931	descr = N_Gram_GGTAA
cnt = 230	feature = 491	correl = 0.169881	descr = N_Gram_GGCCT
cnt = 231	feature = 444	correl = 0.0866995	descr = N_Gram_GCCCA
cnt = 232	feature = 316	correl = 0.105169	descr = N_Gram_CCGTG
cnt = 233	feature = 530	correl = -0.056749	descr = N_Gram_GTCCT
cnt = 234	feature = 221	correl = 0.0597259	descr = N_Gram_ATATC
cnt = 235	feature = 644	correl = 0.131806	descr = N_Gram_TGGCT
cnt = 236	feature = 447	correl = 0.0899065	descr = N_Gram_GCCGC
cnt = 237	feature = 380	correl = -0.0732144	descr = N_Gram_CTGAT
cnt = 238	feature = 671	correl = 0.076566	descr = N_Gram_TTCAG
cnt = 239	feature = 504	correl = 0.0776445	descr = N_Gram_GGGCG
cnt = 240	feature = 445	correl = 0.0896384	descr = N_Gram_GCCCG
cnt = 241	feature = 396	correl = 0.121997	descr = N_Gram_CTTTG
cnt = 242	feature = 485	correl = 0.052131	descr = N_Gram_GGCAG
cnt = 243	feature = 479	correl = 0.106683	descr = N_Gram_GGAGC
cnt = 244	feature = 375	correl = -0.0439351	descr = N_Gram_CTCCG
cnt = 245	feature = 458	correl = 0.0660122	descr = N_Gram_GCGGC
cnt = 246	feature = 392	correl = -0.114554	descr = N_Gram_CTTGC
cnt = 247	feature = 476	correl = 0.125541	descr = N_Gram_GGACC
cnt = 248	feature = 261	correl = 0.0687702	descr = N_Gram_CACCA
cnt = 249	feature = 516	correl = 0.0576326	descr = N_Gram_GGTTG
cnt = 250	feature = 279	correl = -0.0640659	descr = N_Gram_CATCG
cnt = 251	feature = 288	correl = 0.0610252	descr = N_Gram_CCAAG
cnt = 252	feature = 287	correl = 0.0561231	descr = N_Gram_CCAAA
cnt = 253	feature = 615	correl = 0.0474567	descr = N_Gram_TCTGG
cnt = 254	feature = 693	correl = -0.080304	descr = N_Gram_TTTGG
cnt = 255	feature = 397	correl = 0.0583244	descr = N_Gram_GAAA
cnt = 256	feature = 547	correl = 0.0693062	descr = N_Gram_GTGTG
cnt = 257	feature = 412	correl = -0.0724754	descr = N_Gram_GACTG
cnt = 258	feature = 399	correl = 0.107687	descr = N_Gram_GAAGA
cnt = 259	feature = 324	correl = -0.114938	descr = N_Gram_CCTTC
cnt = 260	feature = 206	correl = -0.145657	descr = N_Gram_AGTCT
cnt = 261	feature = 503	correl = 0.124141	descr = N_Gram_GGGCC
cnt = 262	feature = 501	correl = 0.120675	descr = N_Gram_GGGAG
cnt = 263	feature = 394	correl = 0.078366	descr = N_Gram_CTTGT
cnt = 264	feature = 486	correl = 0.0723243	descr = N_Gram_GGCAT
cnt = 265	feature = 416	correl = -0.105056	descr = N_Gram_GAGTT
cnt = 266	feature = 580	correl = 0.0952317	descr = N_Gram_TCACC
cnt = 267	feature = 250	correl = 0.0481933	descr = N_Gram_CAAAA
cnt = 268	feature = 275	correl = 0.0820255	descr = N_Gram_CAGTA
cnt = 269	feature = 586	correl = -0.0641178	descr = N_Gram_TCATG
cnt = 270	feature = 414	correl = 0.0909455	descr = N_Gram_GAGCT
cnt = 271	feature = 554	correl = 0.107487	descr = N_Gram_GTTGG
cnt = 272	feature = 421	correl = -0.0463943	descr = N_Gram_GATGA
cnt = 273	feature = 679	correl = -0.0753309	descr = N_Gram_TTGAC
cnt = 274	feature = 379	correl = -0.0649215	descr = N_Gram_CTCTC
cnt = 275	feature = 160	correl = -0.071104	descr = N_Gram_ACGAT
cnt = 276	feature = 372	correl = -0.0713394	descr = N_Gram_CTCAT
cnt = 277	feature = 280	correl = 0.109566	descr = N_Gram_CATCT
cnt = 278	feature = 438	correl = 0.0502017	descr = N_Gram_GCAGT
cnt = 279	feature = 583	correl = 0.118125	descr = N_Gram_TCAGT
cnt = 280	feature = 307	correl = 0.0597953	descr = N_Gram_CCGA
cnt = 281	feature = 696	correl = -0.0645492	descr = N_Gram_TTTTG
cnt = 282	feature = 298	correl = 0.0534899	descr = N_Gram_CCCAA
cnt = 283	feature = 682	correl = -0.146493	descr = N_Gram_TTGCG
cnt = 284	feature = 627	correl = -0.0493541	descr = N_Gram_TGAGG
cnt = 285	feature = 371	correl = 0.054869	descr = N_Gram_CTCAC
cnt = 286	feature = 494	correl = 0.0903571	descr = N_Gram_GGCGG
cnt = 287	feature = 655	correl = 0.0580018	descr = N_Gram_TGTCC
cnt = 288	feature = 77	correl = -0.0508233	descr = Fold_of_RNAi_Sequence_Pos_18
cnt = 289	feature = 488	correl = 0.0952263	descr = N_Gram_GGCCA
cnt = 290	feature = 263	correl = 0.0724854	descr = N_Gram_CACCT
cnt = 291	feature = 600	correl = -0.0624499	descr = N_Gram_TCCTC
cnt = 292	feature = 229	correl = 0.0552828	descr = N_Gram_ATCTT
cnt = 293	feature = 336	correl = 0.0936383	descr = N_Gram_CGCCG
cnt = 294	feature = 403	correl = 0.0620712	descr = N_Gram_GACA
cnt = 295	feature = 507	correl = 0.0443963	descr = N_Gram_GGGGA
cnt = 296	feature = 213	correl = -0.0956588	descr = N_Gram_ATAA
cnt = 297	feature = 463	correl = -0.129118	descr = N_Gram_GCGTC
cnt = 298	feature = 453	correl = -0.0571668	descr = N_Gram_GCGA
cnt = 299	feature = 281	correl = -0.0453982	descr = N_Gram_CATGA
cnt = 300	feature = 642	correl = 0.136639	descr = N_Gram_TGGCC
cnt = 301	feature = 233	correl = -0.091874	descr = N_Gram_ATGC
cnt = 302	feature = 395	correl = 0.0856318	descr = N_Gram_CTTTA
cnt = 303	feature = 265	correl = -0.0871877	descr = N_Gram_CACGA
cnt = 304	feature = 211	correl = -0.114928	descr = N_Gram_AGTTT
cnt = 305	feature = 555	correl = -0.0479684	descr = N_Gram_GTTGT
cnt = 306	feature = 429	correl = 0.10322	descr = N_Gram_GCAA
cnt = 307	feature = 26	correl = -0.0619178	descr = Position_Specific_Bin_Base_11_Base_G
cnt = 308	feature = 272	correl = -0.147982	descr = N_Gram_CAGCT
cnt = 309	feature = 612	correl = -0.0777771	descr = N_Gram_TCTCA
cnt = 310	feature = 381	correl = 0.0876123	descr = N_Gram_CTGCA
cnt = 311	feature = 591	correl = 0.0648661	descr = N_Gram_TCCC
cnt = 312	feature = 16	correl = -0.127575	descr = Position_Specific_Bin_Base_5_Base_A
cnt = 313	feature = 242	correl = 0.0515481	descr = N_Gram_ATTG
cnt = 314	feature = 597	correl = -0.0866761	descr = N_Gram_TCCGG
cnt = 315	feature = 31	correl = -0.0512792	descr = Position_Specific_Bin_Base_13_Base_A
cnt = 316	feature = 536	correl = -0.0659935	descr = N_Gram_GTCTT
cnt = 317	feature = 42	correl = -0.0782661	descr = Position_Specific_Bin_Base_17_Base_T
cnt = 318	feature = 631	correl = -0.126073	descr = N_Gram_TGATT
cnt = 319	feature = 51	correl = -0.0481894	descr = Gibbs_of_Target_Sequence__Pos_4_Step_1
cnt = 320	feature = 15	correl = 0.0614359	descr = Position_Specific_Bin_Base_4_Base_T
cnt = 321	feature = 410	correl = -0.0673433	descr = N_Gram_GACGT
cnt = 322	feature = 302	correl = 0.118257	descr = N_Gram_CCCG
cnt = 323	feature = 645	correl = 0.0920003	descr = N_Gram_TGGG
cnt = 324	feature = 433	correl = 0.0908644	descr = N_Gram_GCAC
cnt = 325	feature = 25	correl = 0.0647345	descr = Position_Specific_Bin_Base_10_Base_T
cnt = 326	feature = 254	correl = 0.0578634	descr = N_Gram_CAAT
cnt = 327	feature = 39	correl = -0.0496727	descr = Position_Specific_Bin_Base_16_Base_T
cnt = 328	feature = 420	correl = -0.132303	descr = N_Gram_GATCT
cnt = 329	feature = 215	correl = -0.0799759	descr = N_Gram_ATAC
cnt = 330	feature = 22	correl = 0.0504944	descr = Position_Specific_Bin_Base_8_Base_T
cnt = 331	feature = 218	correl = 0.0533545	descr = N_Gram_ATAG
cnt = 332	feature = 590	correl = -0.145289	descr = N_Gram_TCCAG
cnt = 333	feature = 23	correl = 0.05953	descr = Position_Specific_Bin_Base_9_Base_G
cnt = 334	feature = 44	correl = 0.100401	descr = Position_Specific_Bin_Base_18_Base_C
cnt = 335	feature = 520	correl = 0.0468747	descr = N_Gram_GTAC
cnt = 336	feature = 652	correl = 0.0516853	descr = N_Gram_TGTA
cnt = 337	feature = 532	correl = -0.111192	descr = N_Gram_GTCGA
cnt = 338	feature = 339	correl = 0.0639703	descr = N_Gram_CGGA
cnt = 339	feature = 278	correl = 0.0945637	descr = N_Gram_CATCC
cnt = 340	feature = 365	correl = 0.133221	descr = N_Gram_CTAT
cnt = 341	feature = 474	correl = 0.0536895	descr = N_Gram_GGAAG
cnt = 342	feature = 24	correl = -0.0554109	descr = Position_Specific_Bin_Base_9_Base_T
cnt = 343	feature = 40	correl = -0.0543457	descr = Position_Specific_Bin_Base_17_Base_A
cnt = 344	feature = 35	correl = 0.0686014	descr = Position_Specific_Bin_Base_14_Base_T
cnt = 345	feature = 12	correl = 0.0900679	descr = Position_Specific_Bin_Base_3_Base_C
cnt = 346	feature = 30	correl = -0.141854	descr = Position_Specific_Bin_Base_12_Base_T
cnt = 347	feature = 385	correl = -0.0700974	descr = N_Gram_CTTA
cnt = 348	feature = 538	correl = 0.055444	descr = N_Gram_GTGA
cnt = 349	feature = 619	correl = -0.0577328	descr = N_Gram_TCTTG
cnt = 350	feature = 73	correl = 0.0674259	descr = Fold_of_RNAi_Sequence_Pos_11
cnt = 351	feature = 643	correl = -0.0845715	descr = N_Gram_TGGCG
cnt = 352	feature = 18	correl = 0.0753239	descr = Position_Specific_Bin_Base_5_Base_G
cnt = 353	feature = 413	correl = 0.046238	descr = N_Gram_GAGC
cnt = 354	feature = 11	correl = 0.0715807	descr = Position_Specific_Bin_Base_2_Base_T
cnt = 355	feature = 251	correl = 0.0582749	descr = N_Gram_CAAG
cnt = 356	feature = 41	correl = 0.106152	descr = Position_Specific_Bin_Base_17_Base_C
cnt = 357	feature = 475	correl = 0.090033	descr = N_Gram_GGAC
cnt = 358	feature = 515	correl = 0.0594382	descr = N_Gram_GGTT
cnt = 359	feature = 439	correl = 0.06368	descr = N_Gram_GCAT
cnt = 360	feature = 19	correl = -0.117316	descr = Position_Specific_Bin_Base_6_Base_A
cnt = 361	feature = 33	correl = -0.0934854	descr = Position_Specific_Bin_Base_14_Base_A
cnt = 362	feature = 543	correl = 0.0849878	descr = N_Gram_GTGG
cnt = 363	feature = 401	correl = -0.0637937	descr = N_Gram_GAAGT
cnt = 364	feature = 455	correl = 0.0581033	descr = N_Gram_GCGCC
cnt = 365	feature = 46	correl = -0.119229	descr = Position_Specific_Bin_Base_18_Base_T
cnt = 366	feature = 495	correl = 0.0522105	descr = N_Gram_GGCT
cnt = 367	feature = 563	correl = -0.0880709	descr = N_Gram_TAAG
cnt = 368	feature = 468	correl = 0.0608741	descr = N_Gram_GCTT
cnt = 369	feature = 689	correl = 0.0493577	descr = N_Gram_TTTA
cnt = 370	feature = 81	correl = 0.103328	descr = Xue_Structure_Feature_A101
cnt = 371	feature = 332	correl = -0.0652616	descr = N_Gram_CGAT
cnt = 372	feature = 9	correl = 0.078318	descr = Position_Specific_Bin_Base_2_Base_C
cnt = 373	feature = 450	correl = 0.119503	descr = N_Gram_GCCT
cnt = 374	feature = 38	correl = 0.0460823	descr = Position_Specific_Bin_Base_16_Base_G
cnt = 375	feature = 49	correl = 0.274573	descr = Gibbs_of_Target_Sequence__Pos_2_Step_1
cnt = 376	feature = 237	correl = 0.049233	descr = N_Gram_ATGT
cnt = 377	feature = 20	correl = 0.0974169	descr = Position_Specific_Bin_Base_6_Base_C
cnt = 378	feature = 53	correl = -0.109438	descr = Gibbs_of_Target_Sequence__Pos_6_Step_1
cnt = 379	feature = 57	correl = -0.100348	descr = Gibbs_of_Target_Sequence__Pos_13_Step_1
cnt = 380	feature = 603	correl = -0.0951329	descr = N_Gram_TCGA
cnt = 381	feature = 34	correl = 0.0449651	descr = Position_Specific_Bin_Base_14_Base_C
cnt = 382	feature = 618	correl = -0.109664	descr = N_Gram_TCTTC
cnt = 383	feature = 256	correl = 0.0600994	descr = N_Gram_CACA
cnt = 384	feature = 21	correl = -0.0609384	descr = Position_Specific_Bin_Base_8_Base_C
cnt = 385	feature = 557	correl = -0.0878071	descr = N_Gram_GTTTT
cnt = 386	feature = 10	correl = -0.0614154	descr = Position_Specific_Bin_Base_2_Base_G
cnt = 387	feature = 227	correl = -0.06119	descr = N_Gram_ATCTC
cnt = 388	feature = 633	correl = 0.0705915	descr = N_Gram_TGCA
cnt = 389	feature = 71	correl = 0.103764	descr = Fold_of_RNAi_Sequence_Pos_9
cnt = 390	feature = 244	correl = -0.100859	descr = N_Gram_ATTT
cnt = 391	feature = 294	correl = 0.0601328	descr = N_Gram_CCAT
cnt = 392	feature = 391	correl = -0.0864316	descr = N_Gram_CTTGA
cnt = 393	feature = 32	correl = 0.08487	descr = Position_Specific_Bin_Base_13_Base_C
cnt = 394	feature = 685	correl = 0.0652559	descr = N_Gram_TTGGC
cnt = 395	feature = 545	correl = 0.0783838	descr = N_Gram_GTGT
cnt = 396	feature = 79	correl = -0.0599699	descr = Xue_Structure_Feature_A110
cnt = 397	feature = 579	correl = 0.0447217	descr = N_Gram_TCAC
cnt = 398	feature = 347	correl = 0.147992	descr = N_Gram_CGGGC
cnt = 399	feature = 623	correl = -0.0747605	descr = N_Gram_TGAAG
cnt = 400	feature = 14	correl = 0.0478372	descr = Position_Specific_Bin_Base_4_Base_C
cnt = 401	feature = 297	correl = 0.079287	descr = N_Gram_CCCA
cnt = 402	feature = 293	correl = -0.134953	descr = N_Gram_CCAGC
cnt = 403	feature = 224	correl = -0.0714149	descr = N_Gram_ATCG
cnt = 404	feature = 625	correl = -0.0455508	descr = N_Gram_TGAG
cnt = 405	feature = 649	correl = 0.0585371	descr = N_Gram_TGGT
cnt = 406	feature = 55	correl = -0.0602899	descr = Gibbs_of_Target_Sequence__Pos_8_Step_1
cnt = 407	feature = 353	correl = -0.127818	descr = N_Gram_CGTCG
cnt = 408	feature = 37	correl = 0.135254	descr = Position_Specific_Bin_Base_16_Base_C
cnt = 409	feature = 75	correl = 0.0685249	descr = Fold_of_RNAi_Sequence_Pos_13
cnt = 410	feature = 43	correl = -0.237759	descr = Position_Specific_Bin_Base_18_Base_A
cnt = 411	feature = 8	correl = -0.072672	descr = Position_Specific_Bin_Base_2_Base_A
cnt = 412	feature = 27	correl = -0.0783985	descr = Position_Specific_Bin_Base_12_Base_A
cnt = 413	feature = 72	correl = 0.0485657	descr = Fold_of_RNAi_Sequence_Pos_10
cnt = 414	feature = 361	correl = 0.0904271	descr = N_Gram_CTA
cnt = 415	feature = 13	correl = -0.0659148	descr = Position_Specific_Bin_Base_4_Base_A
cnt = 416	feature = 664	correl = -0.0814692	descr = N_Gram_TTAC
cnt = 417	feature = 17	correl = 0.0832069	descr = Position_Specific_Bin_Base_5_Base_C
cnt = 418	feature = 656	correl = 0.0809163	descr = N_Gram_TGTG
cnt = 419	feature = 56	correl = 0.0539412	descr = Gibbs_of_Target_Sequence__Pos_12_Step_1
cnt = 420	feature = 415	correl = -0.0810036	descr = N_Gram_GAGT
cnt = 421	feature = 314	correl = 0.0671655	descr = N_Gram_CCGT
cnt = 422	feature = 692	correl = -0.099415	descr = N_Gram_TTTCT
cnt = 423	feature = 105	correl = 0.155594	descr = Fold_of_Target_NoEndbrace_noends_Pos_18
cnt = 424	feature = 249	correl = 0.0604424	descr = N_Gram_CAAA
cnt = 425	feature = 264	correl = -0.0876602	descr = N_Gram_CACG
cnt = 426	feature = 484	correl = 0.083642	descr = N_Gram_GGCA
cnt = 427	feature = 52	correl = -0.0548727	descr = Gibbs_of_Target_Sequence__Pos_5_Step_1
cnt = 428	feature = 601	correl = -0.148115	descr = N_Gram_TCCTT
cnt = 429	feature = 36	correl = -0.122514	descr = Position_Specific_Bin_Base_16_Base_A
cnt = 430	feature = 54	correl = -0.185982	descr = Gibbs_of_Target_Sequence__Pos_7_Step_1
cnt = 431	feature = 341	correl = 0.103406	descr = N_Gram_CGGC
cnt = 432	feature = 45	correl = 0.280071	descr = Position_Specific_Bin_Base_18_Base_G
cnt = 433	feature = 231	correl = -0.0674853	descr = N_Gram_ATGA
cnt = 434	feature = 28	correl = 0.136225	descr = Position_Specific_Bin_Base_12_Base_C
cnt = 435	feature = 637	correl = -0.136048	descr = N_Gram_TGCG
cnt = 436	feature = 78	correl = 0.051281	descr = Xue_Structure_Feature_A111
cnt = 437	feature = 506	correl = 0.0666381	descr = N_Gram_GGGG
cnt = 438	feature = 374	correl = -0.0933132	descr = N_Gram_CTCCA
cnt = 439	feature = 312	correl = 0.140134	descr = N_Gram_CCGGG
cnt = 440	feature = 540	correl = 0.0577975	descr = N_Gram_GTGC
cnt = 441	feature = 59	correl = -0.0532804	descr = Gibbs_of_Target_Sequence__Pos_15_Step_1
cnt = 442	feature = 274	correl = 0.133558	descr = N_Gram_CAGT
cnt = 443	feature = 50	correl = 0.0781474	descr = Gibbs_of_Target_Sequence__Pos_3_Step_1
cnt = 444	feature = 69	correl = 0.173695	descr = Fold_of_RNAi_Sequence_Pos_2
cnt = 445	feature = 478	correl = 0.102351	descr = N_Gram_GGAG
cnt = 446	feature = 614	correl = -0.118725	descr = N_Gram_TCTCT
cnt = 447	feature = 681	correl = -0.0898801	descr = N_Gram_TTGC
cnt = 448	feature = 535	correl = -0.0732795	descr = N_Gram_GTCT
cnt = 449	feature = 584	correl = -0.0697584	descr = N_Gram_TCAT
cnt = 450	feature = 519	correl = 0.0441499	descr = N_Gram_GTAA
cnt = 451	feature = 446	correl = 0.083521	descr = N_Gram_GCCG
cnt = 452	feature = 471	correl = 0.0769589	descr = N_Gram_GGAA
cnt = 453	feature = 76	correl = 0.0592468	descr = Fold_of_RNAi_Sequence_Pos_14
cnt = 454	feature = 61	correl = -0.190527	descr = Gibbs_of_Target_Sequence__Pos_18_Step_1
cnt = 455	feature = 667	correl = -0.0652804	descr = N_Gram_TTAT
cnt = 456	feature = 329	correl = -0.0918492	descr = N_Gram_CGAG
cnt = 457	feature = 286	correl = 0.0883991	descr = N_Gram_CCAA
cnt = 458	feature = 418	correl = -0.142983	descr = N_Gram_GATC
cnt = 459	feature = 260	correl = 0.0981565	descr = N_Gram_CACC
cnt = 460	feature = 424	correl = -0.0648451	descr = N_Gram_GATT
cnt = 461	feature = 683	correl = 0.0553121	descr = N_Gram_TTGG
cnt = 462	feature = 62	correl = -0.284247	descr = Gibbs_of_Target_Sequence__Pos_19_Step_1
cnt = 463	feature = 691	correl = -0.0692288	descr = N_Gram_TTTCC
cnt = 464	feature = 674	correl = -0.221627	descr = N_Gram_TTCTC
cnt = 465	feature = 502	correl = 0.134557	descr = N_Gram_GGGC
cnt = 466	feature = 67	correl = 0.180286	descr = Fold_of_RNAi_Sequence_Pos_0
cnt = 467	feature = 466	correl = -0.0778558	descr = N_Gram_GCTCC
cnt = 468	feature = 208	correl = -0.0477621	descr = N_Gram_AGTT
cnt = 469	feature = 58	correl = -0.171832	descr = Gibbs_of_Target_Sequence__Pos_14_Step_1
cnt = 470	feature = 74	correl = 0.103374	descr = Fold_of_RNAi_Sequence_Pos_12
cnt = 471	feature = 456	correl = 0.0897644	descr = N_Gram_GCGG
cnt = 472	feature = 60	correl = -0.114628	descr = Gibbs_of_Target_Sequence__Pos_17_Step_1
cnt = 473	feature = 277	correl = 0.0729598	descr = N_Gram_CATC
cnt = 474	feature = 677	correl = -0.0690254	descr = N_Gram_TTGA
cnt = 475	feature = 531	correl = -0.0860112	descr = N_Gram_GTCG
cnt = 476	feature = 389	correl = -0.205187	descr = N_Gram_CTTCT
cnt = 477	feature = 620	correl = 0.0491506	descr = N_Gram_TCTTT
cnt = 478	feature = 628	correl = -0.102393	descr = N_Gram_TGAT
cnt = 479	feature = 70	correl = 0.0858851	descr = Fold_of_RNAi_Sequence_Pos_3
cnt = 480	feature = 352	correl = -0.0800496	descr = N_Gram_CGTC
cnt = 481	feature = 292	correl = -0.0840023	descr = N_Gram_CCAG
cnt = 482	feature = 697	correl = -0.102371	descr = N_Gram_TTTTT
cnt = 483	feature = 613	correl = -0.118597	descr = N_Gram_TCTCC
cnt = 484	feature = 461	correl = -0.0884055	descr = N_Gram_GCGT
cnt = 485	feature = 518	correl = 0.054862	descr = N_Gram_GTA
cnt = 486	feature = 230	correl = -0.0545636	descr = N_Gram_ATG
cnt = 487	feature = 388	correl = -0.119415	descr = N_Gram_CTTC
cnt = 488	feature = 83	correl = 0.0787529	descr = Xue_Structure_Feature_C110
cnt = 489	feature = 641	correl = 0.0696033	descr = N_Gram_TGGC
cnt = 490	feature = 566	correl = -0.0700516	descr = N_Gram_TAC
cnt = 491	feature = 376	correl = -0.133438	descr = N_Gram_CTCCT
cnt = 492	feature = 487	correl = 0.190802	descr = N_Gram_GGCC
cnt = 493	feature = 559	correl = -0.0561035	descr = N_Gram_TAA
cnt = 494	feature = 594	correl = -0.0444265	descr = N_Gram_TCCG
cnt = 495	feature = 68	correl = 0.213307	descr = Fold_of_RNAi_Sequence_Pos_1
cnt = 496	feature = 525	correl = -0.0847882	descr = N_Gram_GTC
cnt = 497	feature = 335	correl = 0.0598446	descr = N_Gram_CGCC
cnt = 498	feature = 498	correl = 0.125941	descr = N_Gram_GGGA
cnt = 499	feature = 675	correl = -0.112851	descr = N_Gram_TTCTT
cnt = 500	feature = 390	correl = -0.0512649	descr = N_Gram_CTTG
cnt = 501	feature = 632	correl = -0.0511779	descr = N_Gram_TGC
cnt = 502	feature = 296	correl = 0.0583199	descr = N_Gram_CCC
cnt = 503	feature = 651	correl = 0.0794368	descr = N_Gram_TGT
cnt = 504	feature = 428	correl = 0.104002	descr = N_Gram_GCA
cnt = 505	feature = 602	correl = -0.0785299	descr = N_Gram_TCG
cnt = 506	feature = 588	correl = -0.0675158	descr = N_Gram_TCCA
cnt = 507	feature = 511	correl = 0.0715981	descr = N_Gram_GGT
cnt = 508	feature = 598	correl = -0.110706	descr = N_Gram_TCCT
cnt = 509	feature = 310	correl = 0.0515893	descr = N_Gram_CCGG
cnt = 510	feature = 662	correl = -0.0770247	descr = N_Gram_TTA
cnt = 511	feature = 695	correl = -0.144447	descr = N_Gram_TTTTC
cnt = 512	feature = 578	correl = 0.0484045	descr = N_Gram_TCA
cnt = 513	feature = 248	correl = 0.137021	descr = N_Gram_CAA
cnt = 514	feature = 537	correl = 0.139158	descr = N_Gram_GTG
cnt = 515	feature = 222	correl = -0.0590112	descr = N_Gram_ATC
cnt = 516	feature = 325	correl = -0.0885274	descr = N_Gram_CGA
cnt = 517	feature = 82	correl = 0.108334	descr = Xue_Structure_Feature_C111
cnt = 518	feature = 639	correl = 0.0730265	descr = N_Gram_TGG
cnt = 519	feature = 621	correl = -0.0865059	descr = N_Gram_TGA
cnt = 520	feature = 66	correl = -0.0462991	descr = PF_RNAi_Fold_3'Free_Count
cnt = 521	feature = 417	correl = -0.0721812	descr = N_Gram_GAT
cnt = 522	feature = 577	correl = -0.116474	descr = N_Gram_TC
cnt = 523	feature = 470	correl = 0.120168	descr = N_Gram_GGA
cnt = 524	feature = 694	correl = -0.136627	descr = N_Gram_TTTT
cnt = 525	feature = 517	correl = 0.052238	descr = N_Gram_GT
cnt = 526	feature = 345	correl = 0.146773	descr = N_Gram_CGGG
cnt = 527	feature = 384	correl = -0.0915673	descr = N_Gram_CTT
cnt = 528	feature = 86	correl = 0.104148	descr = Xue_Structure_Feature_G111
cnt = 529	feature = 690	correl = -0.0968157	descr = N_Gram_TTTC
cnt = 530	feature = 442	correl = 0.105376	descr = N_Gram_GCC
cnt = 531	feature = 673	correl = -0.219911	descr = N_Gram_TTCT
cnt = 532	feature = 497	correl = 0.178305	descr = N_Gram_GGG
cnt = 533	feature = 212	correl = -0.11513	descr = N_Gram_AT
cnt = 534	feature = 65	correl = -0.139605	descr = PF_RNAi_Fold_5'Free_Count
cnt = 535	feature = 306	correl = 0.0920694	descr = N_Gram_CCG
cnt = 536	feature = 558	correl = -0.0512535	descr = N_Gram_TA
cnt = 537	feature = 247	correl = 0.0907745	descr = N_Gram_CA
cnt = 538	feature = 369	correl = -0.100471	descr = N_Gram_CTC
cnt = 539	feature = 676	correl = -0.0521481	descr = N_Gram_TTG
cnt = 540	feature = 616	correl = -0.0945642	descr = N_Gram_TCTT
cnt = 541	feature = 609	correl = -0.105703	descr = N_Gram_TCT
cnt = 542	feature = 285	correl = 0.0475262	descr = N_Gram_CC
cnt = 543	feature = 688	correl = -0.0669687	descr = N_Gram_TTT
cnt = 544	feature = 483	correl = 0.150884	descr = N_Gram_GGC
cnt = 545	feature = 338	correl = 0.105487	descr = N_Gram_CGG
cnt = 546	feature = 669	correl = -0.138961	descr = N_Gram_TTC
cnt = 547	feature = 373	correl = -0.112319	descr = N_Gram_CTCC
cnt = 548	feature = 587	correl = -0.106002	descr = N_Gram_TCC
cnt = 549	feature = 661	correl = -0.114981	descr = N_Gram_TT
cnt = 550	feature = 469	correl = 0.161676	descr = N_Gram_GG
cnt = 551	feature = 64	correl = -0.179519	descr = PF_RNAi_Fold_Energy
cnt = 552	feature = 47	correl = -0.182021	descr = Gibbs_of_Target_Sequence_
num rows = 521
num_elements = 288113
*
optimization finished, #iter = 634
nu = 0.444040
obj = -34.805325, rho = -0.492991
nSV = 364, nBSV = 119
num rows = 58
num_elements = 32074
*
optimization finished, #iter = 59
nu = 0.371155
obj = -3.101423, rho = -0.542868
nSV = 47, nBSV = 3
*
optimization finished, #iter = 634
nu = 0.444040
obj = -34.805325, rho = -0.492991
nSV = 364, nBSV = 119
CFS merit scores = 1.335
CFS merit scores = 1.61878
CFS merit scores = 1.86606
CFS merit scores = 2.08356
CFS merit scores = 2.28344
CFS merit scores = 2.46442
CFS merit scores = 2.63417
CFS merit scores = 2.79418
CFS merit scores = 2.94336
CFS merit scores = 3.08149
CFS merit scores = 3.21268
CFS merit scores = 3.3371
CFS merit scores = 3.45347
CFS merit scores = 3.56321
CFS merit scores = 3.66858
CFS merit scores = 3.7706
CFS merit scores = 3.86949
CFS merit scores = 3.96552
CFS merit scores = 4.05917
CFS merit scores = 4.15057
CFS merit scores = 4.23975
CFS merit scores = 4.32577
CFS merit scores = 4.40976
CFS merit scores = 4.49182
CFS merit scores = 4.57224
CFS merit scores = 4.65108
CFS merit scores = 4.72842
CFS merit scores = 4.80431
CFS merit scores = 4.87882
CFS merit scores = 4.95204
CFS merit scores = 5.02401
CFS merit scores = 5.09478
CFS merit scores = 5.1644
CFS merit scores = 5.2329
CFS merit scores = 5.30031
CFS merit scores = 5.36671
CFS merit scores = 5.43213
CFS merit scores = 5.49446
CFS merit scores = 5.55572
CFS merit scores = 5.61591
CFS merit scores = 5.67508
CFS merit scores = 5.73326
CFS merit scores = 5.78971
CFS merit scores = 5.84506
CFS merit scores = 5.8984
CFS merit scores = 5.95004
CFS merit scores = 6.00091
CFS merit scores = 6.05088
CFS merit scores = 6.09999
CFS merit scores = 6.14824
CFS merit scores = 6.19522
CFS merit scores = 6.24118
CFS merit scores = 6.28658
CFS merit scores = 6.33116
CFS merit scores = 6.37451
CFS merit scores = 6.41577
CFS merit scores = 6.45584
CFS merit scores = 6.49338
CFS merit scores = 6.52929
CFS merit scores = 6.56225
CFS merit scores = 6.59359
CFS merit scores = 6.62144
CFS merit scores = 6.64844
CFS merit scores = 6.67325
CFS merit scores = 6.69675
CFS merit scores = 6.71901
CFS merit scores = 6.74024
CFS merit scores = 6.76049
CFS merit scores = 6.77975
CFS merit scores = 6.79881
CFS merit scores = 6.8172
CFS merit scores = 6.83495
CFS merit scores = 6.85247
CFS merit scores = 6.86918
CFS merit scores = 6.88564
CFS merit scores = 6.90081
CFS merit scores = 6.91601
CFS merit scores = 6.93149
CFS merit scores = 6.94609
CFS merit scores = 6.95993
CFS merit scores = 6.97278
CFS merit scores = 6.98549
CFS merit scores = 6.99762
CFS merit scores = 7.00929
CFS merit scores = 7.01943
CFS merit scores = 7.02958
CFS merit scores = 7.03982
CFS merit scores = 7.04941
CFS merit scores = 7.05843
CFS merit scores = 7.06679
CFS merit scores = 7.07535
CFS merit scores = 7.08312
CFS merit scores = 7.09092
CFS merit scores = 7.09842
CFS merit scores = 7.10482
CFS merit scores = 7.11147
CFS merit scores = 7.11776
CFS merit scores = 7.12327
CFS merit scores = 7.1287
CFS merit scores = 7.13404
CFS merit scores = 7.13934
CFS merit scores = 7.14316
CFS merit scores = 7.14684
CFS merit scores = 7.15028
CFS merit scores = 7.15315
CFS merit scores = 7.15647
CFS merit scores = 7.16022
CFS merit scores = 7.16439
CFS merit scores = 7.16866
CFS merit scores = 7.17293
CFS merit scores = 7.17626
CFS merit scores = 7.17914
CFS merit scores = 7.18094
CFS merit scores = 7.18268
CFS merit scores = 7.18448
CFS merit scores = 7.18625
CFS merit scores = 7.1878
CFS merit scores = 7.18933
CFS merit scores = 7.18988
CFS merit scores = 7.19063
CFS merit scores = 7.1906
CFS merit scores = 7.19016
CFS merit scores = 7.1897
CFS merit scores = 7.18876
CFS merit scores = 7.1879
CFS merit scores = 7.18621
CFS merit scores = 7.18464
CFS merit scores = 7.1832
CFS merit scores = 7.18195
CFS merit scores = 7.18089
CFS merit scores = 7.17998
CFS merit scores = 7.17892
CFS merit scores = 7.17759
CFS merit scores = 7.17625
CFS merit scores = 7.17419
CFS merit scores = 7.1723
CFS merit scores = 7.1699
CFS merit scores = 7.16704
CFS merit scores = 7.16432
CFS merit scores = 7.16182
CFS merit scores = 7.1586
CFS merit scores = 7.15556
CFS merit scores = 7.15259
CFS merit scores = 7.1494
CFS merit scores = 7.14626
CFS merit scores = 7.14344
CFS merit scores = 7.14058
CFS merit scores = 7.13787
CFS merit scores = 7.13521
CFS merit scores = 7.13249
CFS merit scores = 7.12948
CFS merit scores = 7.1267
CFS merit scores = 7.12371
CFS merit scores = 7.12048
CFS merit scores = 7.11727
CFS merit scores = 7.11414
CFS merit scores = 7.1109
CFS merit scores = 7.10768
CFS merit scores = 7.10453
CFS merit scores = 7.10087
CFS merit scores = 7.09595
CFS merit scores = 7.09097
CFS merit scores = 7.08621
CFS merit scores = 7.08133
CFS merit scores = 7.07665
CFS merit scores = 7.07191
CFS merit scores = 7.06738
CFS merit scores = 7.06295
CFS merit scores = 7.05803
CFS merit scores = 7.05232
CFS merit scores = 7.04675
CFS merit scores = 7.04139
CFS merit scores = 7.03623
CFS merit scores = 7.03094
CFS merit scores = 7.02573
CFS merit scores = 7.02075
CFS merit scores = 7.01569
CFS merit scores = 7.01073
CFS merit scores = 7.00595
CFS merit scores = 7.00012
CFS merit scores = 6.99422
CFS merit scores = 6.98847
CFS merit scores = 6.98281
CFS merit scores = 6.97736
CFS merit scores = 6.97189
CFS merit scores = 6.96646
CFS merit scores = 6.96094
CFS merit scores = 6.95552
CFS merit scores = 6.94981
CFS merit scores = 6.94426
CFS merit scores = 6.93887
CFS merit scores = 6.93357
CFS merit scores = 6.92848
CFS merit scores = 6.9235
CFS merit scores = 6.91812
CFS merit scores = 6.91286
CFS merit scores = 6.90768
CFS merit scores = 6.90255
CFS merit scores = 6.89756
CFS merit scores = 6.89204
CFS merit scores = 6.88666
CFS merit scores = 6.88144
CFS merit scores = 6.87608
CFS merit scores = 6.87084
CFS merit scores = 6.86542
CFS merit scores = 6.86002
CFS merit scores = 6.85472
CFS merit scores = 6.84941
CFS merit scores = 6.84412
CFS merit scores = 6.83887
CFS merit scores = 6.83362
CFS merit scores = 6.82806
CFS merit scores = 6.82259
CFS merit scores = 6.81691
CFS merit scores = 6.81135
CFS merit scores = 6.80598
CFS merit scores = 6.80078
CFS merit scores = 6.79566
CFS merit scores = 6.79069
CFS merit scores = 6.78525
CFS merit scores = 6.77992
CFS merit scores = 6.77442
CFS merit scores = 6.769
CFS merit scores = 6.76327
CFS merit scores = 6.75737
CFS merit scores = 6.75162
CFS merit scores = 6.74587
CFS merit scores = 6.74
CFS merit scores = 6.73418
CFS merit scores = 6.72825
CFS merit scores = 6.72216
CFS merit scores = 6.71611
CFS merit scores = 6.71
CFS merit scores = 6.70387
CFS merit scores = 6.69789
CFS merit scores = 6.69181
CFS merit scores = 6.68569
CFS merit scores = 6.67932
CFS merit scores = 6.67292
CFS merit scores = 6.66653
CFS merit scores = 6.66027
CFS merit scores = 6.65398
CFS merit scores = 6.64776
CFS merit scores = 6.6416
CFS merit scores = 6.63555
CFS merit scores = 6.62905
CFS merit scores = 6.62267
CFS merit scores = 6.61632
CFS merit scores = 6.61007
CFS merit scores = 6.60378
CFS merit scores = 6.59723
CFS merit scores = 6.59055
CFS merit scores = 6.58389
CFS merit scores = 6.57731
CFS merit scores = 6.57076
CFS merit scores = 6.56434
CFS merit scores = 6.558
CFS merit scores = 6.55115
CFS merit scores = 6.54437
CFS merit scores = 6.53769
CFS merit scores = 6.53112
CFS merit scores = 6.5245
CFS merit scores = 6.51789
CFS merit scores = 6.5112
CFS merit scores = 6.50461
CFS merit scores = 6.4979
CFS merit scores = 6.49127
CFS merit scores = 6.48427
CFS merit scores = 6.47732
CFS merit scores = 6.47031
CFS merit scores = 6.46326
CFS merit scores = 6.45635
CFS merit scores = 6.44951
CFS merit scores = 6.44242
CFS merit scores = 6.43518
CFS merit scores = 6.42807
CFS merit scores = 6.42084
CFS merit scores = 6.41368
CFS merit scores = 6.4066
CFS merit scores = 6.39959
CFS merit scores = 6.3925
CFS merit scores = 6.38546
CFS merit scores = 6.37836
CFS merit scores = 6.37128
CFS merit scores = 6.36423
CFS merit scores = 6.35722
CFS merit scores = 6.35008
CFS merit scores = 6.34304
CFS merit scores = 6.33566
CFS merit scores = 6.3284
CFS merit scores = 6.32127
CFS merit scores = 6.31424
CFS merit scores = 6.30716
CFS merit scores = 6.30019
CFS merit scores = 6.29322
CFS merit scores = 6.28614
CFS merit scores = 6.27909
CFS merit scores = 6.27201
CFS merit scores = 6.26497
CFS merit scores = 6.25799
CFS merit scores = 6.25106
CFS merit scores = 6.24402
CFS merit scores = 6.23701
CFS merit scores = 6.22992
CFS merit scores = 6.22288
CFS merit scores = 6.21594
CFS merit scores = 6.20894
CFS merit scores = 6.20202
CFS merit scores = 6.19516
CFS merit scores = 6.18808
CFS merit scores = 6.18111
CFS merit scores = 6.17412
CFS merit scores = 6.16716
CFS merit scores = 6.16028
CFS merit scores = 6.15344
CFS merit scores = 6.14664
CFS merit scores = 6.13995
CFS merit scores = 6.13311
CFS merit scores = 6.12632
CFS merit scores = 6.1195
CFS merit scores = 6.11276
CFS merit scores = 6.10608
CFS merit scores = 6.09909
CFS merit scores = 6.09204
CFS merit scores = 6.08504
CFS merit scores = 6.07808
CFS merit scores = 6.07109
CFS merit scores = 6.06421
CFS merit scores = 6.05725
CFS merit scores = 6.0503
CFS merit scores = 6.04346
CFS merit scores = 6.03665
CFS merit scores = 6.02981
CFS merit scores = 6.02303
CFS merit scores = 6.01626
CFS merit scores = 6.0096
CFS merit scores = 6.00295
CFS merit scores = 5.99634
CFS merit scores = 5.9897
CFS merit scores = 5.98309
CFS merit scores = 5.97649
CFS merit scores = 5.96992
CFS merit scores = 5.96343
CFS merit scores = 5.95706
CFS merit scores = 5.95062
CFS merit scores = 5.94422
CFS merit scores = 5.93789
CFS merit scores = 5.93151
CFS merit scores = 5.92525
CFS merit scores = 5.919
CFS merit scores = 5.91281
CFS merit scores = 5.90669
CFS merit scores = 5.90059
CFS merit scores = 5.89448
CFS merit scores = 5.88831
CFS merit scores = 5.8822
CFS merit scores = 5.87613
CFS merit scores = 5.87002
CFS merit scores = 5.86395
CFS merit scores = 5.85782
CFS merit scores = 5.85176
CFS merit scores = 5.84578
CFS merit scores = 5.83972
CFS merit scores = 5.8337
CFS merit scores = 5.82771
CFS merit scores = 5.82173
CFS merit scores = 5.81582
CFS merit scores = 5.80999
CFS merit scores = 5.80412
CFS merit scores = 5.79829
CFS merit scores = 5.79246
CFS merit scores = 5.78668
CFS merit scores = 5.78088
CFS merit scores = 5.77509
CFS merit scores = 5.76936
CFS merit scores = 5.7637
CFS merit scores = 5.75805
CFS merit scores = 5.7525
CFS merit scores = 5.7469
CFS merit scores = 5.74134
CFS merit scores = 5.73579
CFS merit scores = 5.73033
CFS merit scores = 5.72488
CFS merit scores = 5.71948
CFS merit scores = 5.71411
CFS merit scores = 5.70868
CFS merit scores = 5.70332
CFS merit scores = 5.69796
CFS merit scores = 5.69259
CFS merit scores = 5.68728
CFS merit scores = 5.682
CFS merit scores = 5.67676
CFS merit scores = 5.67155
CFS merit scores = 5.66638
CFS merit scores = 5.66116
CFS merit scores = 5.65599
CFS merit scores = 5.6509
CFS merit scores = 5.64581
CFS merit scores = 5.64063
CFS merit scores = 5.6355
CFS merit scores = 5.63039
CFS merit scores = 5.62528
CFS merit scores = 5.62015
CFS merit scores = 5.61503
CFS merit scores = 5.60996
CFS merit scores = 5.60486
CFS merit scores = 5.59983
CFS merit scores = 5.59478
CFS merit scores = 5.58974
CFS merit scores = 5.58477
CFS merit scores = 5.5798
CFS merit scores = 5.57474
CFS merit scores = 5.5697
CFS merit scores = 5.56471
CFS merit scores = 5.55971
CFS merit scores = 5.5547
CFS merit scores = 5.54974
CFS merit scores = 5.54482
CFS merit scores = 5.53987
CFS merit scores = 5.53491
CFS merit scores = 5.53002
CFS merit scores = 5.52511
CFS merit scores = 5.52024
CFS merit scores = 5.51543
CFS merit scores = 5.51056
CFS merit scores = 5.50571
CFS merit scores = 5.50088
CFS merit scores = 5.49611
CFS merit scores = 5.49133
CFS merit scores = 5.48659
CFS merit scores = 5.48188
CFS merit scores = 5.47718
CFS merit scores = 5.47253
CFS merit scores = 5.46788
CFS merit scores = 5.46315
CFS merit scores = 5.45849
CFS merit scores = 5.45381
CFS merit scores = 5.4492
CFS merit scores = 5.44451
CFS merit scores = 5.43983
CFS merit scores = 5.43512
CFS merit scores = 5.43038
CFS merit scores = 5.42564
CFS merit scores = 5.42091
CFS merit scores = 5.41626
CFS merit scores = 5.4116
CFS merit scores = 5.40697
CFS merit scores = 5.40238
CFS merit scores = 5.39776
CFS merit scores = 5.39314
CFS merit scores = 5.38854
CFS merit scores = 5.38397
CFS merit scores = 5.37946
CFS merit scores = 5.3749
CFS merit scores = 5.37035
CFS merit scores = 5.36584
CFS merit scores = 5.36122
CFS merit scores = 5.35657
CFS merit scores = 5.35192
CFS merit scores = 5.34728
CFS merit scores = 5.34261
CFS merit scores = 5.33797
CFS merit scores = 5.33334
CFS merit scores = 5.32871
CFS merit scores = 5.32406
CFS merit scores = 5.31942
CFS merit scores = 5.3148
CFS merit scores = 5.31022
CFS merit scores = 5.30563
CFS merit scores = 5.30101
CFS merit scores = 5.29643
CFS merit scores = 5.29182
CFS merit scores = 5.28718
CFS merit scores = 5.28257
CFS merit scores = 5.27796
CFS merit scores = 5.27333
CFS merit scores = 5.26866
CFS merit scores = 5.264
CFS merit scores = 5.25932
CFS merit scores = 5.25459
CFS merit scores = 5.24987
CFS merit scores = 5.24495
CFS merit scores = 5.2401
CFS merit scores = 5.23521
CFS merit scores = 5.23038
CFS merit scores = 5.2255
CFS merit scores = 5.22065
CFS merit scores = 5.2157
CFS merit scores = 5.21071
CFS merit scores = 5.20555
CFS merit scores = 5.20042
CFS merit scores = 5.19535
CFS merit scores = 5.19027
CFS merit scores = 5.1851
CFS merit scores = 5.17987
CFS merit scores = 5.1747
CFS merit scores = 5.16946
CFS merit scores = 5.1642
CFS merit scores = 5.15895
CFS merit scores = 5.15373
CFS merit scores = 5.14835
CFS merit scores = 5.14298
CFS merit scores = 5.13758
CFS merit scores = 5.13215
CFS merit scores = 5.12675
CFS merit scores = 5.12132
CFS merit scores = 5.11587
CFS merit scores = 5.11041
CFS merit scores = 5.105
CFS merit scores = 5.09957
CFS merit scores = 5.09408
CFS merit scores = 5.08849
CFS merit scores = 5.08281
CFS merit scores = 5.07715
CFS merit scores = 5.07149
CFS merit scores = 5.0659
CFS merit scores = 5.06027
CFS merit scores = 5.05433
CFS merit scores = 5.04836
CFS merit scores = 5.04239
CFS merit scores = 5.0365
CFS merit scores = 5.03057
CFS merit scores = 5.0247
CFS merit scores = 5.01884
CFS merit scores = 5.01274
CFS merit scores = 5.00672
CFS merit scores = 5.00057
CFS merit scores = 4.99437
CFS merit scores = 4.98801
CFS merit scores = 4.98152
CFS merit scores = 4.975
CFS merit scores = 4.96827
CFS merit scores = 4.96152
CFS merit scores = 4.95481
CFS merit scores = 4.94807
CFS merit scores = 4.94134
CFS merit scores = 4.93442
CFS merit scores = 4.92753
CFS merit scores = 4.92063
CFS merit scores = 4.91368
CFS merit scores = 4.90674
CFS merit scores = 4.89973
CFS merit scores = 4.89246
CFS merit scores = 4.88517
CFS merit scores = 4.87771
CFS merit scores = 4.87029
CFS merit scores = 4.86272
CFS merit scores = 4.85511
CFS merit scores = 4.84728
CFS merit scores = 4.83901
CFS merit scores = 4.83035
CFS merit scores = 4.82141
CFS merit scores = 4.81194
CFS merit scores = 4.79932
cnt = 1	feature = 59	correl = -0.335001	descr = Gibbs_of_Target_Sequence__Pos_20_Step_1
cnt = 2	feature = 46	correl = 0.246326	descr = Gibbs_of_Target_Sequence__Pos_1_Step_1
cnt = 3	feature = 613	correl = -0.186395	descr = N_Gram_TCTC
cnt = 4	feature = 256	correl = 0.103733	descr = N_Gram_CACTC
cnt = 5	feature = 627	correl = -0.0813317	descr = N_Gram_TGAGA
cnt = 6	feature = 216	correl = 0.0571876	descr = N_Gram_ATATA
cnt = 7	feature = 558	correl = 0.0488287	descr = N_Gram_TAAAG
cnt = 8	feature = 546	correl = 0.0477341	descr = N_Gram_GTGTG
cnt = 9	feature = 247	correl = 0.0439697	descr = N_Gram_CACAC
cnt = 10	feature = 507	correl = 0.0815678	descr = N_Gram_GGGTC
cnt = 11	feature = 605	correl = -0.0604343	descr = N_Gram_TCGCT
cnt = 12	feature = 683	correl = 0.0586818	descr = N_Gram_TTGCA
cnt = 13	feature = 626	correl = 0.0455699	descr = N_Gram_TGACA
cnt = 14	feature = 571	correl = 0.0455059	descr = N_Gram_TAGAC
cnt = 15	feature = 429	correl = 0.0570881	descr = N_Gram_GCAAT
cnt = 16	feature = 350	correl = -0.0565534	descr = N_Gram_CGTTC
cnt = 17	feature = 389	correl = -0.0557573	descr = N_Gram_GAAGG
cnt = 18	feature = 604	correl = -0.0492301	descr = N_Gram_TCGCA
cnt = 19	feature = 315	correl = -0.0492301	descr = N_Gram_CGACC
cnt = 20	feature = 559	correl = -0.0464182	descr = N_Gram_TAACG
cnt = 21	feature = 673	correl = 0.0444058	descr = N_Gram_TTCGA
cnt = 22	feature = 288	correl = 0.11445	descr = N_Gram_CCCCC
cnt = 23	feature = 607	correl = 0.0941762	descr = N_Gram_TCGGC
cnt = 24	feature = 347	correl = 0.0702752	descr = N_Gram_CGTGA
cnt = 25	feature = 601	correl = 0.0801168	descr = N_Gram_TCGAC
cnt = 26	feature = 355	correl = 0.0660573	descr = N_Gram_CTAGG
cnt = 27	feature = 314	correl = 0.0730871	descr = N_Gram_CGACA
cnt = 28	feature = 326	correl = 0.0569187	descr = N_Gram_CGCTA
cnt = 29	feature = 357	correl = 0.0646514	descr = N_Gram_CTATA
cnt = 30	feature = 637	correl = 0.0519979	descr = N_Gram_TGCCG
cnt = 31	feature = 518	correl = 0.0502545	descr = N_Gram_GTATA
cnt = 32	feature = 289	correl = 0.0449682	descr = N_Gram_CCCCG
cnt = 33	feature = 324	correl = 0.0449682	descr = N_Gram_CGCCA
cnt = 34	feature = 593	correl = 0.0519979	descr = N_Gram_TCCCG
cnt = 35	feature = 296	correl = 0.0449682	descr = N_Gram_CCGCA
cnt = 36	feature = 502	correl = 0.0449682	descr = N_Gram_GGGCT
cnt = 37	feature = 455	correl = 0.0449682	descr = N_Gram_GCGTA
cnt = 38	feature = 396	correl = -0.0682858	descr = N_Gram_GACCC
cnt = 39	feature = 541	correl = 0.10346	descr = N_Gram_GTGGC
cnt = 40	feature = 671	correl = 0.073607	descr = N_Gram_TTCAA
cnt = 41	feature = 606	correl = 0.0815678	descr = N_Gram_TCGGA
cnt = 42	feature = 624	correl = 0.051018	descr = N_Gram_TGAAA
cnt = 43	feature = 408	correl = 0.093498	descr = N_Gram_GAGTC
cnt = 44	feature = 661	correl = -0.0504621	descr = N_Gram_TGTTC
cnt = 45	feature = 414	correl = -0.0557573	descr = N_Gram_GATCG
cnt = 46	feature = 270	correl = -0.0492301	descr = N_Gram_CATGC
cnt = 47	feature = 286	correl = 0.0837304	descr = N_Gram_CCCAC
cnt = 48	feature = 227	correl = 0.0732959	descr = N_Gram_ATGGG
cnt = 49	feature = 331	correl = 0.0675379	descr = N_Gram_CGGAT
cnt = 50	feature = 297	correl = 0.0495723	descr = N_Gram_CCGGC
cnt = 51	feature = 387	correl = 0.101005	descr = N_Gram_GAAAG
cnt = 52	feature = 282	correl = -0.0626634	descr = N_Gram_CCATA
cnt = 53	feature = 547	correl = 0.0885336	descr = N_Gram_GTTAA
cnt = 54	feature = 508	correl = -0.0539773	descr = N_Gram_GGGTT
cnt = 55	feature = 276	correl = 0.051351	descr = N_Gram_CCAAT
cnt = 56	feature = 612	correl = 0.0562657	descr = N_Gram_TCTAC
cnt = 57	feature = 562	correl = 0.0803762	descr = N_Gram_TAAGC
cnt = 58	feature = 471	correl = -0.0616619	descr = N_Gram_GGAAC
cnt = 59	feature = 392	correl = 0.075687	descr = N_Gram_GAATC
cnt = 60	feature = 272	correl = -0.0595348	descr = N_Gram_CATGT
cnt = 61	feature = 322	correl = 0.0783266	descr = N_Gram_CGCAA
cnt = 62	feature = 548	correl = -0.0789846	descr = N_Gram_GTTAC
cnt = 63	feature = 641	correl = 0.0649505	descr = N_Gram_TGGAC
cnt = 64	feature = 251	correl = 0.0619849	descr = N_Gram_CACCA
cnt = 65	feature = 510	correl = -0.0998537	descr = N_Gram_GGTAA
cnt = 66	feature = 218	correl = -0.0564014	descr = N_Gram_ATCAT
cnt = 67	feature = 619	correl = -0.136862	descr = N_Gram_TCTTA
cnt = 68	feature = 655	correl = -0.0721152	descr = N_Gram_TGTCA
cnt = 69	feature = 341	correl = -0.0704385	descr = N_Gram_CGTAA
cnt = 70	feature = 551	correl = 0.0446926	descr = N_Gram_GTTGC
cnt = 71	feature = 594	correl = 0.0467614	descr = N_Gram_TCCGA
cnt = 72	feature = 160	correl = -0.0676986	descr = N_Gram_ACGCA
cnt = 73	feature = 321	correl = -0.0495078	descr = N_Gram_CGATG
cnt = 74	feature = 403	correl = -0.0587427	descr = N_Gram_GAGCA
cnt = 75	feature = 464	correl = 0.0802708	descr = N_Gram_GCTGG
cnt = 76	feature = 499	correl = 0.0515649	descr = N_Gram_GGGCA
cnt = 77	feature = 399	correl = 0.0885336	descr = N_Gram_GACGG
cnt = 78	feature = 597	correl = 0.0542474	descr = N_Gram_TCCTA
cnt = 79	feature = 685	correl = -0.053953	descr = N_Gram_TTGGA
cnt = 80	feature = 391	correl = -0.0494498	descr = N_Gram_GAATA
cnt = 81	feature = 401	correl = 0.096255	descr = N_Gram_GACTA
cnt = 82	feature = 221	correl = -0.0987368	descr = N_Gram_ATCGG
cnt = 83	feature = 367	correl = 0.0617716	descr = N_Gram_CTCGG
cnt = 84	feature = 386	correl = 0.0526599	descr = N_Gram_GAAAC
cnt = 85	feature = 427	correl = 0.0606168	descr = N_Gram_GCAAA
cnt = 86	feature = 344	correl = -0.0455014	descr = N_Gram_CGTCC
cnt = 87	feature = 215	correl = 0.0713182	descr = N_Gram_ATAGT
cnt = 88	feature = 255	correl = 0.055695	descr = N_Gram_CACGT
cnt = 89	feature = 335	correl = 0.0605801	descr = N_Gram_CGGCG
cnt = 90	feature = 528	correl = -0.0459964	descr = N_Gram_GTCGC
cnt = 91	feature = 304	correl = 0.0669317	descr = N_Gram_CCTCA
cnt = 92	feature = 301	correl = -0.0541916	descr = N_Gram_CCGTC
cnt = 93	feature = 540	correl = 0.0440189	descr = N_Gram_GTGGA
cnt = 94	feature = 211	correl = 0.0544521	descr = N_Gram_ATACA
cnt = 95	feature = 457	correl = 0.0603023	descr = N_Gram_GCGTG
cnt = 96	feature = 516	correl = 0.0482489	descr = N_Gram_GTAAA
cnt = 97	feature = 446	correl = 0.135114	descr = N_Gram_GCCTT
cnt = 98	feature = 591	correl = 0.0607957	descr = N_Gram_TCCCA
cnt = 99	feature = 424	correl = -0.102162	descr = N_Gram_GATTT
cnt = 100	feature = 519	correl = -0.0627231	descr = N_Gram_GTATC
cnt = 101	feature = 372	correl = 0.055794	descr = N_Gram_CTGGG
cnt = 102	feature = 572	correl = -0.0628149	descr = N_Gram_TAGAT
cnt = 103	feature = 244	correl = 0.0824092	descr = N_Gram_CAAGG
cnt = 104	feature = 485	correl = 0.0887869	descr = N_Gram_GGCCC
cnt = 105	feature = 333	correl = 0.0941762	descr = N_Gram_CGGCA
cnt = 106	feature = 545	correl = 0.0660573	descr = N_Gram_GTGTC
cnt = 107	feature = 537	correl = 0.0569187	descr = N_Gram_GTGCG
cnt = 108	feature = 664	correl = 0.0646514	descr = N_Gram_TTAAC
cnt = 109	feature = 351	correl = 0.113046	descr = N_Gram_CGTTT
cnt = 110	feature = 342	correl = -0.0676986	descr = N_Gram_CGTAC
cnt = 111	feature = 411	correl = 0.0457339	descr = N_Gram_GATAC
cnt = 112	feature = 479	correl = 0.0651709	descr = N_Gram_GGATT
cnt = 113	feature = 549	correl = 0.0792911	descr = N_Gram_GTTCC
cnt = 114	feature = 486	correl = 0.0495723	descr = N_Gram_GGCCG
cnt = 115	feature = 592	correl = 0.0596546	descr = N_Gram_TCCCC
cnt = 116	feature = 536	correl = 0.0573867	descr = N_Gram_GTGCA
cnt = 117	feature = 521	correl = -0.0612256	descr = N_Gram_GTCAA
cnt = 118	feature = 666	correl = -0.0735061	descr = N_Gram_TTACC
cnt = 119	feature = 353	correl = 0.0449682	descr = N_Gram_CTAAA
cnt = 120	feature = 538	correl = 0.0840186	descr = N_Gram_GTGCT
cnt = 121	feature = 307	correl = 0.0663378	descr = N_Gram_CCTGC
cnt = 122	feature = 580	correl = 0.0443521	descr = N_Gram_TCAAA
cnt = 123	feature = 577	correl = -0.045041	descr = N_Gram_TATTC
cnt = 124	feature = 544	correl = 0.0470247	descr = N_Gram_GTGTA
cnt = 125	feature = 631	correl = -0.0504787	descr = N_Gram_TGATC
cnt = 126	feature = 421	correl = -0.0692106	descr = N_Gram_GATTA
cnt = 127	feature = 278	correl = -0.0570146	descr = N_Gram_CCACG
cnt = 128	feature = 303	correl = 0.0542474	descr = N_Gram_CCTAT
cnt = 129	feature = 492	correl = 0.132497	descr = N_Gram_GGCTT
cnt = 130	feature = 292	correl = 0.0686314	descr = N_Gram_CCCGC
cnt = 131	feature = 550	correl = -0.0659145	descr = N_Gram_GTTCG
cnt = 132	feature = 260	correl = 0.0651491	descr = N_Gram_CAGGA
cnt = 133	feature = 432	correl = -0.0624977	descr = N_Gram_GCAGA
cnt = 134	feature = 608	correl = -0.0587729	descr = N_Gram_TCGGT
cnt = 135	feature = 395	correl = 0.0835581	descr = N_Gram_GACAG
cnt = 136	feature = 334	correl = 0.0495723	descr = N_Gram_CGGCC
cnt = 137	feature = 220	correl = -0.0492301	descr = N_Gram_ATCGC
cnt = 138	feature = 630	correl = 0.0538479	descr = N_Gram_TGATA
cnt = 139	feature = 602	correl = -0.112239	descr = N_Gram_TCGAG
cnt = 140	feature = 477	correl = 0.0892608	descr = N_Gram_GGAGT
cnt = 141	feature = 317	correl = 0.0852619	descr = N_Gram_CGAGG
cnt = 142	feature = 231	correl = 0.04675	descr = N_Gram_ATTCT
cnt = 143	feature = 470	correl = 0.120378	descr = N_Gram_GGAAA
cnt = 144	feature = 506	correl = 0.0515649	descr = N_Gram_GGGGG
cnt = 145	feature = 512	correl = 0.0645362	descr = N_Gram_GGTCA
cnt = 146	feature = 444	correl = -0.0562598	descr = N_Gram_GCCGT
cnt = 147	feature = 575	correl = -0.0683995	descr = N_Gram_TATAC
cnt = 148	feature = 438	correl = 0.0486014	descr = N_Gram_GCCAG
cnt = 149	feature = 248	correl = 0.0831468	descr = N_Gram_CACAG
cnt = 150	feature = 660	correl = -0.0516097	descr = N_Gram_TGTTA
cnt = 151	feature = 650	correl = 0.0462397	descr = N_Gram_TGGGT
cnt = 152	feature = 258	correl = 0.111347	descr = N_Gram_CAGCG
cnt = 153	feature = 652	correl = 0.0492583	descr = N_Gram_TGGTA
cnt = 154	feature = 306	correl = 0.0601988	descr = N_Gram_CCTCG
cnt = 155	feature = 382	correl = 0.0573149	descr = N_Gram_CTTGG
cnt = 156	feature = 214	correl = 0.0465649	descr = N_Gram_ATAGC
cnt = 157	feature = 419	correl = 0.0628004	descr = N_Gram_GATGT
cnt = 158	feature = 210	correl = -0.138491	descr = N_Gram_ATAAG
cnt = 159	feature = 448	correl = 0.0443714	descr = N_Gram_GCGAG
cnt = 160	feature = 418	correl = -0.0582449	descr = N_Gram_GATGC
cnt = 161	feature = 687	correl = -0.0611295	descr = N_Gram_TTGTA
cnt = 162	feature = 659	correl = 0.0943639	descr = N_Gram_TGTGG
cnt = 163	feature = 412	correl = 0.0664029	descr = N_Gram_GATAT
cnt = 164	feature = 634	correl = 0.107316	descr = N_Gram_TGCAA
cnt = 165	feature = 305	correl = -0.066356	descr = N_Gram_CCTCC
cnt = 166	feature = 495	correl = 0.0605949	descr = N_Gram_GGGAA
cnt = 167	feature = 649	correl = 0.0880164	descr = N_Gram_TGGGG
cnt = 168	feature = 447	correl = -0.0770329	descr = N_Gram_GCGAC
cnt = 169	feature = 293	correl = 0.0704567	descr = N_Gram_CCCGG
cnt = 170	feature = 290	correl = 0.0460393	descr = N_Gram_CCCCT
cnt = 171	feature = 500	correl = 0.104338	descr = N_Gram_GGGCC
cnt = 172	feature = 554	correl = 0.0505966	descr = N_Gram_GTTTC
cnt = 173	feature = 654	correl = 0.0589823	descr = N_Gram_TGTAA
cnt = 174	feature = 639	correl = -0.148837	descr = N_Gram_TGCGT
cnt = 175	feature = 648	correl = 0.0529725	descr = N_Gram_TGGGA
cnt = 176	feature = 573	correl = 0.0878122	descr = N_Gram_TAGCA
cnt = 177	feature = 394	correl = 0.0443673	descr = N_Gram_GACAC
cnt = 178	feature = 522	correl = 0.176159	descr = N_Gram_GTCAG
cnt = 179	feature = 275	correl = 0.0765071	descr = N_Gram_CCAAG
cnt = 180	feature = 431	correl = 0.0827097	descr = N_Gram_GCACT
cnt = 181	feature = 422	correl = 0.0574943	descr = N_Gram_GATTC
cnt = 182	feature = 299	correl = -0.0762698	descr = N_Gram_CCGGT
cnt = 183	feature = 320	correl = -0.0587729	descr = N_Gram_CGATC
cnt = 184	feature = 628	correl = 0.0501996	descr = N_Gram_TGAGT
cnt = 185	feature = 302	correl = 0.104963	descr = N_Gram_CCGTG
cnt = 186	feature = 264	correl = 0.0563955	descr = N_Gram_CAGTT
cnt = 187	feature = 459	correl = 0.0860458	descr = N_Gram_GCTAT
cnt = 188	feature = 423	correl = 0.0483074	descr = N_Gram_GATTG
cnt = 189	feature = 360	correl = 0.0787784	descr = N_Gram_CTCAA
cnt = 190	feature = 690	correl = 0.0451248	descr = N_Gram_TTTCA
cnt = 191	feature = 610	correl = 0.0589902	descr = N_Gram_TCGTT
cnt = 192	feature = 329	correl = 0.0665538	descr = N_Gram_CGGAA
cnt = 193	feature = 568	correl = 0.0722218	descr = N_Gram_TACGA
cnt = 194	feature = 529	correl = 0.0984847	descr = N_Gram_GTCGG
cnt = 195	feature = 443	correl = 0.07204	descr = N_Gram_GCCGG
cnt = 196	feature = 404	correl = -0.0480222	descr = N_Gram_GAGCC
cnt = 197	feature = 474	correl = 0.0983696	descr = N_Gram_GGACG
cnt = 198	feature = 433	correl = 0.0467627	descr = N_Gram_GCAGC
cnt = 199	feature = 310	correl = -0.0453945	descr = N_Gram_CCTTG
cnt = 200	feature = 233	correl = 0.0914607	descr = N_Gram_ATTGT
cnt = 201	feature = 674	correl = -0.0732794	descr = N_Gram_TTCGG
cnt = 202	feature = 642	correl = 0.0886459	descr = N_Gram_TGGAG
cnt = 203	feature = 369	correl = -0.0917607	descr = N_Gram_CTGAT
cnt = 204	feature = 453	correl = 0.0592659	descr = N_Gram_GCGGG
cnt = 205	feature = 268	correl = -0.0775616	descr = N_Gram_CATCG
cnt = 206	feature = 563	correl = -0.140999	descr = N_Gram_TAAGT
cnt = 207	feature = 574	correl = -0.0523682	descr = N_Gram_TAGCC
cnt = 208	feature = 226	correl = -0.050257	descr = N_Gram_ATGCT
cnt = 209	feature = 428	correl = 0.102243	descr = N_Gram_GCAAC
cnt = 210	feature = 249	correl = 0.057715	descr = N_Gram_CACAT
cnt = 211	feature = 375	correl = -0.12982	descr = N_Gram_CTTAT
cnt = 212	feature = 206	correl = 0.0449845	descr = N_Gram_AGTTG
cnt = 213	feature = 658	correl = 0.062985	descr = N_Gram_TGTGA
cnt = 214	feature = 636	correl = 0.0443758	descr = N_Gram_TGCAG
cnt = 215	feature = 525	correl = 0.0510769	descr = N_Gram_GTCCC
cnt = 216	feature = 451	correl = 0.0787735	descr = N_Gram_GCGGA
cnt = 217	feature = 222	correl = 0.0596296	descr = N_Gram_ATCTG
cnt = 218	feature = 487	correl = 0.133509	descr = N_Gram_GGCCT
cnt = 219	feature = 316	correl = -0.0971012	descr = N_Gram_CGACG
cnt = 220	feature = 277	correl = 0.058304	descr = N_Gram_CCACC
cnt = 221	feature = 340	correl = 0.0567705	descr = N_Gram_CGGTT
cnt = 222	feature = 229	correl = -0.057465	descr = N_Gram_ATTAC
cnt = 223	feature = 381	correl = -0.109182	descr = N_Gram_CTTGC
cnt = 224	feature = 436	correl = 0.120019	descr = N_Gram_GCATC
cnt = 225	feature = 442	correl = 0.0582599	descr = N_Gram_GCCGC
cnt = 226	feature = 365	correl = 0.0441969	descr = N_Gram_CTCCC
cnt = 227	feature = 384	correl = 0.103084	descr = N_Gram_CTTTG
cnt = 228	feature = 377	correl = 0.0712369	descr = N_Gram_CTTCC
cnt = 229	feature = 561	correl = -0.0781489	descr = N_Gram_TAAGA
cnt = 230	feature = 588	correl = 0.0839366	descr = N_Gram_TCCAA
cnt = 231	feature = 501	correl = 0.0775068	descr = N_Gram_GGGCG
cnt = 232	feature = 681	correl = -0.0471707	descr = N_Gram_TTGAG
cnt = 233	feature = 440	correl = 0.0894919	descr = N_Gram_GCCCG
cnt = 234	feature = 263	correl = 0.121756	descr = N_Gram_CAGTG
cnt = 235	feature = 635	correl = 0.0951233	descr = N_Gram_TGCAC
cnt = 236	feature = 362	correl = -0.0635266	descr = N_Gram_CTCAT
cnt = 237	feature = 680	correl = -0.0661787	descr = N_Gram_TTGAC
cnt = 238	feature = 694	correl = -0.0815351	descr = N_Gram_TTTGG
cnt = 239	feature = 235	correl = -0.0597821	descr = N_Gram_ATTTG
cnt = 240	feature = 212	correl = -0.0862989	descr = N_Gram_ATACT
cnt = 241	feature = 228	correl = 0.0440098	descr = N_Gram_ATGTG
cnt = 242	feature = 524	correl = -0.0704482	descr = N_Gram_GTCCA
cnt = 243	feature = 407	correl = 0.0645523	descr = N_Gram_GAGGT
cnt = 244	feature = 456	correl = -0.109786	descr = N_Gram_GCGTC
cnt = 245	feature = 241	correl = 0.0619327	descr = N_Gram_CAAAG
cnt = 246	feature = 257	correl = 0.0821472	descr = N_Gram_CAGCA
cnt = 247	feature = 337	correl = 0.107255	descr = N_Gram_CGGGA
cnt = 248	feature = 388	correl = 0.107194	descr = N_Gram_GAAGA
cnt = 249	feature = 646	correl = 0.128554	descr = N_Gram_TGGCT
cnt = 250	feature = 361	correl = 0.0546877	descr = N_Gram_CTCAC
cnt = 251	feature = 478	correl = -0.0842352	descr = N_Gram_GGATC
cnt = 252	feature = 672	correl = 0.0995633	descr = N_Gram_TTCCA
cnt = 253	feature = 496	correl = 0.105989	descr = N_Gram_GGGAC
cnt = 254	feature = 398	correl = -0.0921759	descr = N_Gram_GACCT
cnt = 255	feature = 542	correl = 0.0777524	descr = N_Gram_GTGGT
cnt = 256	feature = 476	correl = 0.0768074	descr = N_Gram_GGAGC
cnt = 257	feature = 224	correl = -0.0530164	descr = N_Gram_ATGAT
cnt = 258	feature = 397	correl = 0.0525953	descr = N_Gram_GACCG
cnt = 259	feature = 452	correl = 0.0658111	descr = N_Gram_GCGGC
cnt = 260	feature = 466	correl = 0.0483151	descr = N_Gram_GCTTT
cnt = 261	feature = 318	correl = -0.0778583	descr = N_Gram_CGAGT
cnt = 262	feature = 484	correl = 0.0769144	descr = N_Gram_GGCCA
cnt = 263	feature = 348	correl = 0.125823	descr = N_Gram_CGTGC
cnt = 264	feature = 584	correl = 0.117818	descr = N_Gram_TCAGT
cnt = 265	feature = 368	correl = -0.0609544	descr = N_Gram_CTCTC
cnt = 266	feature = 489	correl = 0.100301	descr = N_Gram_GGCGC
cnt = 267	feature = 482	correl = 0.0821174	descr = N_Gram_GGCAT
cnt = 268	feature = 505	correl = 0.0672489	descr = N_Gram_GGGGC
cnt = 269	feature = 515	correl = 0.0626085	descr = N_Gram_GGTTG
cnt = 270	feature = 236	correl = -0.151901	descr = N_Gram_ATTTT
cnt = 271	feature = 434	correl = 0.0500657	descr = N_Gram_GCAGT
cnt = 272	feature = 295	correl = 0.0442816	descr = N_Gram_CCGA
cnt = 273	feature = 402	correl = -0.0766483	descr = N_Gram_GACTG
cnt = 274	feature = 252	correl = 0.0534775	descr = N_Gram_CACCT
cnt = 275	feature = 356	correl = 0.087417	descr = N_Gram_CTAT
cnt = 276	feature = 439	correl = 0.0506046	descr = N_Gram_GCCAT
cnt = 277	feature = 417	correl = -0.0670206	descr = N_Gram_GATGA
cnt = 278	feature = 617	correl = 0.0583563	descr = N_Gram_TCTGG
cnt = 279	feature = 309	correl = -0.0859899	descr = N_Gram_CCTTC
cnt = 280	feature = 552	correl = 0.107286	descr = N_Gram_GTTGG
cnt = 281	feature = 583	correl = 0.0570043	descr = N_Gram_TCAGC
cnt = 282	feature = 262	correl = 0.0818436	descr = N_Gram_CAGTA
cnt = 283	feature = 565	correl = -0.0510509	descr = N_Gram_TAATC
cnt = 284	feature = 644	correl = 0.114355	descr = N_Gram_TGGCC
cnt = 285	feature = 653	correl = 0.0514986	descr = N_Gram_TGGTC
cnt = 286	feature = 287	correl = 0.0483466	descr = N_Gram_CCCC
cnt = 287	feature = 463	correl = 0.065488	descr = N_Gram_GCTGC
cnt = 288	feature = 517	correl = -0.050279	descr = N_Gram_GTAAG
cnt = 289	feature = 383	correl = 0.0711122	descr = N_Gram_CTTTA
cnt = 290	feature = 497	correl = 0.11304	descr = N_Gram_GGGAG
cnt = 291	feature = 345	correl = -0.113766	descr = N_Gram_CGTCG
cnt = 292	feature = 656	correl = 0.0462656	descr = N_Gram_TGTCC
cnt = 293	feature = 490	correl = 0.0962544	descr = N_Gram_GGCGG
cnt = 294	feature = 274	correl = 0.053807	descr = N_Gram_CCAAA
cnt = 295	feature = 614	correl = -0.0562052	descr = N_Gram_TCTCA
cnt = 296	feature = 488	correl = -0.0519246	descr = N_Gram_GGCGA
cnt = 297	feature = 553	correl = -0.0707453	descr = N_Gram_GTTGT
cnt = 298	feature = 325	correl = 0.0934479	descr = N_Gram_CGCCG
cnt = 299	feature = 225	correl = -0.0755016	descr = N_Gram_ATGC
cnt = 300	feature = 576	correl = -0.0485679	descr = N_Gram_TATC
cnt = 301	feature = 609	correl = -0.0517309	descr = N_Gram_TCGTC
cnt = 302	feature = 207	correl = -0.0726713	descr = N_Gram_AGTTT
cnt = 303	feature = 405	correl = 0.0907503	descr = N_Gram_GAGCT
cnt = 304	feature = 267	correl = 0.10584	descr = N_Gram_CATCC
cnt = 305	feature = 254	correl = -0.0749098	descr = N_Gram_CACGA
cnt = 306	feature = 81	correl = 0.0527181	descr = Xue_Structure_Feature_C101
cnt = 307	feature = 271	correl = 0.059147	descr = N_Gram_CATGG
cnt = 308	feature = 697	correl = -0.0663268	descr = N_Gram_TTTTG
cnt = 309	feature = 385	correl = 0.0745255	descr = N_Gram_GAAA
cnt = 310	feature = 16	correl = -0.163482	descr = Position_Specific_Bin_Base_5_Base_A
cnt = 311	feature = 209	correl = -0.102279	descr = N_Gram_ATAA
cnt = 312	feature = 504	correl = 0.0613934	descr = N_Gram_GGGGA
cnt = 313	feature = 393	correl = 0.0637904	descr = N_Gram_GACA
cnt = 314	feature = 603	correl = -0.0488526	descr = N_Gram_TCGC
cnt = 315	feature = 371	correl = 0.0512498	descr = N_Gram_CTGGA
cnt = 316	feature = 26	correl = -0.0710501	descr = Position_Specific_Bin_Base_11_Base_G
cnt = 317	feature = 684	correl = -0.131021	descr = N_Gram_TTGCG
cnt = 318	feature = 400	correl = -0.0804408	descr = N_Gram_GACGT
cnt = 319	feature = 374	correl = -0.0615337	descr = N_Gram_CTTA
cnt = 320	feature = 230	correl = 0.0463532	descr = N_Gram_ATTC
cnt = 321	feature = 37	correl = -0.0583953	descr = Position_Specific_Bin_Base_17_Base_A
cnt = 322	feature = 620	correl = -0.134689	descr = N_Gram_TCTTC
cnt = 323	feature = 29	correl = 0.0954761	descr = Position_Specific_Bin_Base_12_Base_G
cnt = 324	feature = 283	correl = 0.0648749	descr = N_Gram_CCATC
cnt = 325	feature = 242	correl = 0.069126	descr = N_Gram_CAAG
cnt = 326	feature = 409	correl = -0.0567896	descr = N_Gram_GAGTT
cnt = 327	feature = 31	correl = -0.0503634	descr = Position_Specific_Bin_Base_13_Base_A
cnt = 328	feature = 390	correl = -0.075542	descr = N_Gram_GAAGT
cnt = 329	feature = 39	correl = 0.0760799	descr = Position_Specific_Bin_Base_17_Base_G
cnt = 330	feature = 473	correl = 0.120945	descr = N_Gram_GGACC
cnt = 331	feature = 426	correl = 0.125602	descr = N_Gram_GCAA
cnt = 332	feature = 415	correl = -0.115113	descr = N_Gram_GATCT
cnt = 333	feature = 645	correl = -0.0787881	descr = N_Gram_TGGCG
cnt = 334	feature = 430	correl = 0.0933505	descr = N_Gram_GCAC
cnt = 335	feature = 23	correl = 0.0501959	descr = Position_Specific_Bin_Base_9_Base_G
cnt = 336	feature = 339	correl = -0.0996711	descr = N_Gram_CGGTA
cnt = 337	feature = 531	correl = -0.0770362	descr = N_Gram_GTCTT
cnt = 338	feature = 543	correl = 0.0650619	descr = N_Gram_GTGT
cnt = 339	feature = 686	correl = 0.0504726	descr = N_Gram_TTGGC
cnt = 340	feature = 12	correl = -0.0962854	descr = Position_Specific_Bin_Base_3_Base_A
cnt = 341	feature = 285	correl = 0.0575112	descr = N_Gram_CCCA
cnt = 342	feature = 15	correl = 0.0443883	descr = Position_Specific_Bin_Base_4_Base_T
cnt = 343	feature = 410	correl = 0.0791311	descr = N_Gram_GATA
cnt = 344	feature = 42	correl = 0.108294	descr = Position_Specific_Bin_Base_18_Base_C
cnt = 345	feature = 291	correl = 0.0965253	descr = N_Gram_CCCG
cnt = 346	feature = 632	correl = -0.135808	descr = N_Gram_TGATT
cnt = 347	feature = 259	correl = -0.136766	descr = N_Gram_CAGCT
cnt = 348	feature = 30	correl = -0.125699	descr = Position_Specific_Bin_Base_12_Base_T
cnt = 349	feature = 22	correl = 0.0631113	descr = Position_Specific_Bin_Base_8_Base_T
cnt = 350	feature = 449	correl = 0.044227	descr = N_Gram_GCGCC
cnt = 351	feature = 533	correl = 0.0555971	descr = N_Gram_GTGA
cnt = 352	feature = 33	correl = -0.117847	descr = Position_Specific_Bin_Base_14_Base_A
cnt = 353	feature = 435	correl = 0.0777539	descr = N_Gram_GCAT
cnt = 354	feature = 232	correl = 0.0564979	descr = N_Gram_ATTG
cnt = 355	feature = 319	correl = -0.0501978	descr = N_Gram_CGAT
cnt = 356	feature = 527	correl = -0.103909	descr = N_Gram_GTCGA
cnt = 357	feature = 13	correl = 0.0861806	descr = Position_Specific_Bin_Base_3_Base_C
cnt = 358	feature = 38	correl = 0.0721528	descr = Position_Specific_Bin_Base_17_Base_C
cnt = 359	feature = 11	correl = 0.0887967	descr = Position_Specific_Bin_Base_2_Base_T
cnt = 360	feature = 692	correl = -0.0498802	descr = N_Gram_TTTCG
cnt = 361	feature = 219	correl = -0.0845956	descr = N_Gram_ATCG
cnt = 362	feature = 18	correl = 0.0744944	descr = Position_Specific_Bin_Base_5_Base_G
cnt = 363	feature = 269	correl = 0.115633	descr = N_Gram_CATCT
cnt = 364	feature = 370	correl = 0.106199	descr = N_Gram_CTGCA
cnt = 365	feature = 338	correl = 0.147762	descr = N_Gram_CGGGC
cnt = 366	feature = 19	correl = -0.0959675	descr = Position_Specific_Bin_Base_6_Base_A
cnt = 367	feature = 32	correl = 0.114941	descr = Position_Specific_Bin_Base_13_Base_C
cnt = 368	feature = 625	correl = -0.0658539	descr = N_Gram_TGAAG
cnt = 369	feature = 21	correl = -0.0500264	descr = Position_Specific_Bin_Base_8_Base_C
cnt = 370	feature = 352	correl = 0.0734712	descr = N_Gram_CTA
cnt = 371	feature = 34	correl = 0.123904	descr = Position_Specific_Bin_Base_14_Base_T
cnt = 372	feature = 24	correl = -0.0518313	descr = Position_Specific_Bin_Base_9_Base_T
cnt = 373	feature = 511	correl = 0.0456596	descr = N_Gram_GGTC
cnt = 374	feature = 47	correl = 0.257958	descr = Gibbs_of_Target_Sequence__Pos_2_Step_1
cnt = 375	feature = 44	correl = -0.0879745	descr = Position_Specific_Bin_Base_18_Base_T
cnt = 376	feature = 280	correl = -0.112404	descr = N_Gram_CCAGC
cnt = 377	feature = 647	correl = 0.106561	descr = N_Gram_TGGG
cnt = 378	feature = 595	correl = -0.0851382	descr = N_Gram_TCCGG
cnt = 379	feature = 564	correl = -0.059179	descr = N_Gram_TAAT
cnt = 380	feature = 27	correl = -0.100832	descr = Position_Specific_Bin_Base_12_Base_A
cnt = 381	feature = 71	correl = 0.0698322	descr = Fold_of_RNAi_Sequence_Pos_11
cnt = 382	feature = 105	correl = -0.0662083	descr = Fold_of_Target_NoBeginbrace_noends_Pos_7
cnt = 383	feature = 621	correl = -0.070926	descr = N_Gram_TCTTG
cnt = 384	feature = 74	correl = 0.0666822	descr = Fold_of_RNAi_Sequence_Pos_14
cnt = 385	feature = 8	correl = -0.0555671	descr = Position_Specific_Bin_Base_2_Base_A
cnt = 386	feature = 213	correl = 0.0711659	descr = N_Gram_ATAG
cnt = 387	feature = 82	correl = 0.0855275	descr = Xue_Structure_Feature_C010
cnt = 388	feature = 40	correl = -0.0779228	descr = Position_Specific_Bin_Base_17_Base_T
cnt = 389	feature = 539	correl = 0.108871	descr = N_Gram_GTGG
cnt = 390	feature = 52	correl = -0.177172	descr = Gibbs_of_Target_Sequence__Pos_7_Step_1
cnt = 391	feature = 590	correl = 0.077493	descr = N_Gram_TCCC
cnt = 392	feature = 514	correl = 0.0453198	descr = N_Gram_GGTT
cnt = 393	feature = 328	correl = 0.0916432	descr = N_Gram_CGGA
cnt = 394	feature = 246	correl = 0.0560506	descr = N_Gram_CACA
cnt = 395	feature = 465	correl = 0.0661162	descr = N_Gram_GCTT
cnt = 396	feature = 250	correl = 0.072337	descr = N_Gram_CACC
cnt = 397	feature = 380	correl = -0.0819458	descr = N_Gram_CTTGA
cnt = 398	feature = 78	correl = 0.130657	descr = Xue_Structure_Feature_A101
cnt = 399	feature = 10	correl = -0.0815042	descr = Position_Specific_Bin_Base_2_Base_G
cnt = 400	feature = 14	correl = -0.0644476	descr = Position_Specific_Bin_Base_4_Base_A
cnt = 401	feature = 589	correl = -0.129991	descr = N_Gram_TCCAG
cnt = 402	feature = 491	correl = 0.0560989	descr = N_Gram_GGCT
cnt = 403	feature = 445	correl = 0.0870179	descr = N_Gram_GCCT
cnt = 404	feature = 313	correl = -0.0449112	descr = N_Gram_CGAC
cnt = 405	feature = 36	correl = 0.134421	descr = Position_Specific_Bin_Base_16_Base_C
cnt = 406	feature = 20	correl = 0.110323	descr = Position_Specific_Bin_Base_6_Base_C
cnt = 407	feature = 53	correl = 0.0471369	descr = Gibbs_of_Target_Sequence__Pos_12_Step_1
cnt = 408	feature = 638	correl = -0.12014	descr = N_Gram_TGCG
cnt = 409	feature = 69	correl = 0.0808422	descr = Fold_of_RNAi_Sequence_Pos_9
cnt = 410	feature = 665	correl = -0.0735899	descr = N_Gram_TTAC
cnt = 411	feature = 413	correl = -0.118259	descr = N_Gram_GATC
cnt = 412	feature = 25	correl = -0.0440001	descr = Position_Specific_Bin_Base_10_Base_C
cnt = 413	feature = 9	correl = 0.0635599	descr = Position_Specific_Bin_Base_2_Base_C
cnt = 414	feature = 667	correl = -0.0665497	descr = N_Gram_TTAT
cnt = 415	feature = 75	correl = 0.0689268	descr = Fold_of_RNAi_Sequence_Pos_15
cnt = 416	feature = 136	correl = -0.0906064	descr = N_Gram_AATC
cnt = 417	feature = 657	correl = 0.0615904	descr = N_Gram_TGTG
cnt = 418	feature = 462	correl = 0.090405	descr = N_Gram_GCTG
cnt = 419	feature = 298	correl = 0.127913	descr = N_Gram_CCGGG
cnt = 420	feature = 300	correl = 0.0601673	descr = N_Gram_CCGT
cnt = 421	feature = 253	correl = -0.0765755	descr = N_Gram_CACG
cnt = 422	feature = 50	correl = -0.0866193	descr = Gibbs_of_Target_Sequence__Pos_5_Step_1
cnt = 423	feature = 469	correl = 0.0772798	descr = N_Gram_GGAA
cnt = 424	feature = 54	correl = -0.0974245	descr = Gibbs_of_Target_Sequence__Pos_13_Step_1
cnt = 425	feature = 311	correl = -0.0648796	descr = N_Gram_CCTTT
cnt = 426	feature = 273	correl = 0.0853691	descr = N_Gram_CCAA
cnt = 427	feature = 17	correl = 0.104264	descr = Position_Specific_Bin_Base_5_Base_C
cnt = 428	feature = 35	correl = -0.112333	descr = Position_Specific_Bin_Base_16_Base_A
cnt = 429	feature = 570	correl = -0.0591192	descr = N_Gram_TACTT
cnt = 430	feature = 600	correl = -0.0892165	descr = N_Gram_TCGA
cnt = 431	feature = 633	correl = 0.114278	descr = N_Gram_TGCA
cnt = 432	feature = 481	correl = 0.0475912	descr = N_Gram_GGCA
cnt = 433	feature = 616	correl = -0.123394	descr = N_Gram_TCTCT
cnt = 434	feature = 49	correl = -0.0443689	descr = Gibbs_of_Target_Sequence__Pos_4_Step_1
cnt = 435	feature = 70	correl = 0.073527	descr = Fold_of_RNAi_Sequence_Pos_10
cnt = 436	feature = 223	correl = -0.0511087	descr = N_Gram_ATGA
cnt = 437	feature = 56	correl = -0.102628	descr = Gibbs_of_Target_Sequence__Pos_17_Step_1
cnt = 438	feature = 622	correl = 0.0440957	descr = N_Gram_TCTTT
cnt = 439	feature = 234	correl = -0.107219	descr = N_Gram_ATTT
cnt = 440	feature = 41	correl = -0.276199	descr = Position_Specific_Bin_Base_18_Base_A
cnt = 441	feature = 68	correl = 0.0675637	descr = Fold_of_RNAi_Sequence_Pos_6
cnt = 442	feature = 77	correl = 0.0838065	descr = Xue_Structure_Feature_A100
cnt = 443	feature = 523	correl = -0.0442978	descr = N_Gram_GTCC
cnt = 444	feature = 503	correl = 0.0659145	descr = N_Gram_GGGG
cnt = 445	feature = 406	correl = 0.05701	descr = N_Gram_GAGG
cnt = 446	feature = 364	correl = -0.105719	descr = N_Gram_CTCCA
cnt = 447	feature = 332	correl = 0.0903352	descr = N_Gram_CGGC
cnt = 448	feature = 261	correl = 0.147988	descr = N_Gram_CAGT
cnt = 449	feature = 560	correl = -0.114559	descr = N_Gram_TAAG
cnt = 450	feature = 58	correl = -0.300939	descr = Gibbs_of_Target_Sequence__Pos_19_Step_1
cnt = 451	feature = 472	correl = 0.119878	descr = N_Gram_GGAC
cnt = 452	feature = 416	correl = -0.0440887	descr = N_Gram_GATG
cnt = 453	feature = 441	correl = 0.0670364	descr = N_Gram_GCCG
cnt = 454	feature = 598	correl = -0.129877	descr = N_Gram_TCCTT
cnt = 455	feature = 72	correl = 0.122247	descr = Fold_of_RNAi_Sequence_Pos_12
cnt = 456	feature = 48	correl = 0.0829921	descr = Gibbs_of_Target_Sequence__Pos_3_Step_1
cnt = 457	feature = 530	correl = -0.091208	descr = N_Gram_GTCT
cnt = 458	feature = 651	correl = 0.072549	descr = N_Gram_TGGT
cnt = 459	feature = 55	correl = -0.192649	descr = Gibbs_of_Target_Sequence__Pos_14_Step_1
cnt = 460	feature = 76	correl = 0.062412	descr = Xue_Structure_Feature_A111
cnt = 461	feature = 475	correl = 0.10991	descr = N_Gram_GGAG
cnt = 462	feature = 281	correl = 0.055597	descr = N_Gram_CCAT
cnt = 463	feature = 682	correl = -0.0550559	descr = N_Gram_TTGC
cnt = 464	feature = 366	correl = -0.119804	descr = N_Gram_CTCCT
cnt = 465	feature = 28	correl = 0.139325	descr = Position_Specific_Bin_Base_12_Base_C
cnt = 466	feature = 51	correl = -0.129197	descr = Gibbs_of_Target_Sequence__Pos_6_Step_1
cnt = 467	feature = 239	correl = 0.053807	descr = N_Gram_CAAA
cnt = 468	feature = 691	correl = -0.0655038	descr = N_Gram_TTTCC
cnt = 469	feature = 57	correl = -0.175519	descr = Gibbs_of_Target_Sequence__Pos_18_Step_1
cnt = 470	feature = 693	correl = -0.115847	descr = N_Gram_TTTCT
cnt = 471	feature = 63	correl = 0.191611	descr = Fold_of_RNAi_Sequence_Pos_0
cnt = 472	feature = 461	correl = -0.0794271	descr = N_Gram_GCTCC
cnt = 473	feature = 569	correl = -0.0659975	descr = N_Gram_TACT
cnt = 474	feature = 454	correl = -0.0755293	descr = N_Gram_GCGT
cnt = 475	feature = 43	correl = 0.284592	descr = Position_Specific_Bin_Base_18_Base_G
cnt = 476	feature = 676	correl = -0.204625	descr = N_Gram_TTCTC
cnt = 477	feature = 535	correl = 0.0729268	descr = N_Gram_GTGC
cnt = 478	feature = 420	correl = -0.0524281	descr = N_Gram_GATT
cnt = 479	feature = 66	correl = 0.0894178	descr = Fold_of_RNAi_Sequence_Pos_3
cnt = 480	feature = 679	correl = -0.0585037	descr = N_Gram_TTGA
cnt = 481	feature = 498	correl = 0.131823	descr = N_Gram_GGGC
cnt = 482	feature = 483	correl = 0.161213	descr = N_Gram_GGCC
cnt = 483	feature = 266	correl = 0.0960116	descr = N_Gram_CATC
cnt = 484	feature = 65	correl = 0.17487	descr = Fold_of_RNAi_Sequence_Pos_2
cnt = 485	feature = 526	correl = -0.0732084	descr = N_Gram_GTCG
cnt = 486	feature = 279	correl = -0.0828461	descr = N_Gram_CCAG
cnt = 487	feature = 450	correl = 0.0880005	descr = N_Gram_GCGG
cnt = 488	feature = 629	correl = -0.10678	descr = N_Gram_TGAT
cnt = 489	feature = 73	correl = 0.0923377	descr = Fold_of_RNAi_Sequence_Pos_13
cnt = 490	feature = 343	correl = -0.0872262	descr = N_Gram_CGTC
cnt = 491	feature = 643	correl = 0.0451574	descr = N_Gram_TGGC
cnt = 492	feature = 64	correl = 0.199608	descr = Fold_of_RNAi_Sequence_Pos_1
cnt = 493	feature = 378	correl = -0.227376	descr = N_Gram_CTTCT
cnt = 494	feature = 566	correl = -0.0792744	descr = N_Gram_TAC
cnt = 495	feature = 323	correl = 0.0672541	descr = N_Gram_CGCC
cnt = 496	feature = 67	correl = 0.0769865	descr = Fold_of_RNAi_Sequence_Pos_4
cnt = 497	feature = 265	correl = 0.0729038	descr = N_Gram_CAT
cnt = 498	feature = 615	correl = -0.11716	descr = N_Gram_TCTCC
cnt = 499	feature = 677	correl = -0.139967	descr = N_Gram_TTCTT
cnt = 500	feature = 86	correl = 0.0801244	descr = Xue_Structure_Feature_G100
cnt = 501	feature = 379	correl = -0.0799413	descr = N_Gram_CTTG
cnt = 502	feature = 596	correl = -0.0890113	descr = N_Gram_TCCT
cnt = 503	feature = 494	correl = 0.133216	descr = N_Gram_GGGA
cnt = 504	feature = 557	correl = -0.0817198	descr = N_Gram_TAA
cnt = 505	feature = 376	correl = -0.126568	descr = N_Gram_CTTC
cnt = 506	feature = 579	correl = 0.0699961	descr = N_Gram_TCA
cnt = 507	feature = 460	correl = -0.055655	descr = N_Gram_GCTC
cnt = 508	feature = 663	correl = -0.0791048	descr = N_Gram_TTA
cnt = 509	feature = 284	correl = 0.0495362	descr = N_Gram_CCC
cnt = 510	feature = 238	correl = 0.12708	descr = N_Gram_CAA
cnt = 511	feature = 696	correl = -0.152667	descr = N_Gram_TTTTC
cnt = 512	feature = 80	correl = 0.115545	descr = Xue_Structure_Feature_C110
cnt = 513	feature = 520	correl = -0.097102	descr = N_Gram_GTC
cnt = 514	feature = 425	correl = 0.128276	descr = N_Gram_GCA
cnt = 515	feature = 308	correl = -0.0990473	descr = N_Gram_CCTT
cnt = 516	feature = 458	correl = 0.0589688	descr = N_Gram_GCT
cnt = 517	feature = 312	correl = -0.0596474	descr = N_Gram_CGA
cnt = 518	feature = 217	correl = -0.0656194	descr = N_Gram_ATC
cnt = 519	feature = 532	correl = 0.152702	descr = N_Gram_GTG
cnt = 520	feature = 79	correl = 0.0735233	descr = Xue_Structure_Feature_C111
cnt = 521	feature = 599	correl = -0.109256	descr = N_Gram_TCG
cnt = 522	feature = 695	correl = -0.15477	descr = N_Gram_TTTT
cnt = 523	feature = 587	correl = -0.0822415	descr = N_Gram_TCCA
cnt = 524	feature = 623	correl = -0.0742621	descr = N_Gram_TGA
cnt = 525	feature = 509	correl = 0.0678959	descr = N_Gram_GGT
cnt = 526	feature = 336	correl = 0.147416	descr = N_Gram_CGGG
cnt = 527	feature = 62	correl = -0.0600936	descr = PF_RNAi_Fold_3'Free_Count
cnt = 528	feature = 578	correl = -0.114723	descr = N_Gram_TC
cnt = 529	feature = 640	correl = 0.0942792	descr = N_Gram_TGG
cnt = 530	feature = 493	correl = 0.167567	descr = N_Gram_GGG
cnt = 531	feature = 294	correl = 0.0965179	descr = N_Gram_CCG
cnt = 532	feature = 468	correl = 0.141089	descr = N_Gram_GGA
cnt = 533	feature = 675	correl = -0.217997	descr = N_Gram_TTCT
cnt = 534	feature = 61	correl = -0.150091	descr = PF_RNAi_Fold_5'Free_Count
cnt = 535	feature = 678	correl = -0.0702299	descr = N_Gram_TTG
cnt = 536	feature = 437	correl = 0.0671955	descr = N_Gram_GCC
cnt = 537	feature = 237	correl = 0.108921	descr = N_Gram_CA
cnt = 538	feature = 208	correl = -0.108035	descr = N_Gram_AT
cnt = 539	feature = 556	correl = -0.103953	descr = N_Gram_TA
cnt = 540	feature = 689	correl = -0.125157	descr = N_Gram_TTTC
cnt = 541	feature = 363	correl = -0.0971868	descr = N_Gram_CTCC
cnt = 542	feature = 618	correl = -0.116817	descr = N_Gram_TCTT
cnt = 543	feature = 480	correl = 0.118705	descr = N_Gram_GGC
cnt = 544	feature = 688	correl = -0.0953816	descr = N_Gram_TTT
cnt = 545	feature = 373	correl = -0.125257	descr = N_Gram_CTT
cnt = 546	feature = 586	correl = -0.100889	descr = N_Gram_TCC
cnt = 547	feature = 611	correl = -0.105133	descr = N_Gram_TCT
cnt = 548	feature = 327	correl = 0.0908169	descr = N_Gram_CGG
cnt = 549	feature = 669	correl = -0.154002	descr = N_Gram_TTC
cnt = 550	feature = 662	correl = -0.130387	descr = N_Gram_TT
cnt = 551	feature = 60	correl = -0.186888	descr = PF_RNAi_Fold_Energy
cnt = 552	feature = 467	correl = 0.168089	descr = N_Gram_GG
cnt = 553	feature = 83	correl = -0.0941193	descr = Xue_Structure_Feature_C000
cnt = 554	feature = 45	correl = -0.190273	descr = Gibbs_of_Target_Sequence_
num rows = 521
num_elements = 289155
*
optimization finished, #iter = 634
nu = 0.431333
obj = -33.687464, rho = -0.559327
nSV = 353, nBSV = 109
num rows = 58
num_elements = 32190
*
optimization finished, #iter = 66
nu = 0.458234
obj = -3.670913, rho = -0.439090
nSV = 50, nBSV = 6
*
optimization finished, #iter = 634
nu = 0.431333
obj = -33.687464, rho = -0.559327
nSV = 353, nBSV = 109
CFS merit scores = 1.32688
CFS merit scores = 1.60508
CFS merit scores = 1.86389
CFS merit scores = 2.08421
CFS merit scores = 2.28253
CFS merit scores = 2.46435
CFS merit scores = 2.63249
CFS merit scores = 2.79063
CFS merit scores = 2.93939
CFS merit scores = 3.07713
CFS merit scores = 3.20572
CFS merit scores = 3.32439
CFS merit scores = 3.43788
CFS merit scores = 3.54649
CFS merit scores = 3.6508
CFS merit scores = 3.75124
CFS merit scores = 3.84907
CFS merit scores = 3.9444
CFS merit scores = 4.03642
CFS merit scores = 4.12628
CFS merit scores = 4.21407
CFS merit scores = 4.29988
CFS merit scores = 4.38381
CFS merit scores = 4.46599
CFS merit scores = 4.54651
CFS merit scores = 4.62538
CFS merit scores = 4.70271
CFS merit scores = 4.77863
CFS merit scores = 4.85319
CFS merit scores = 4.92633
CFS merit scores = 4.99809
CFS merit scores = 5.06855
CFS merit scores = 5.13784
CFS merit scores = 5.20601
CFS merit scores = 5.2731
CFS merit scores = 5.33919
CFS merit scores = 5.4043
CFS merit scores = 5.46845
CFS merit scores = 5.52966
CFS merit scores = 5.58918
CFS merit scores = 5.64762
CFS merit scores = 5.70484
CFS merit scores = 5.75908
CFS merit scores = 5.81224
CFS merit scores = 5.86401
CFS merit scores = 5.91489
CFS merit scores = 5.96463
CFS merit scores = 6.01368
CFS merit scores = 6.06204
CFS merit scores = 6.10933
CFS merit scores = 6.15465
CFS merit scores = 6.19842
CFS merit scores = 6.24017
CFS merit scores = 6.27999
CFS merit scores = 6.3183
CFS merit scores = 6.35348
CFS merit scores = 6.38757
CFS merit scores = 6.42018
CFS merit scores = 6.44991
CFS merit scores = 6.47686
CFS merit scores = 6.50187
CFS merit scores = 6.52498
CFS merit scores = 6.54701
CFS merit scores = 6.56735
CFS merit scores = 6.58574
CFS merit scores = 6.60329
CFS merit scores = 6.6202
CFS merit scores = 6.63688
CFS merit scores = 6.65235
CFS merit scores = 6.66659
CFS merit scores = 6.68025
CFS merit scores = 6.69424
CFS merit scores = 6.70694
CFS merit scores = 6.71931
CFS merit scores = 6.73085
CFS merit scores = 6.74246
CFS merit scores = 6.75412
CFS merit scores = 6.76585
CFS merit scores = 6.77577
CFS merit scores = 6.7849
CFS merit scores = 6.794
CFS merit scores = 6.80312
CFS merit scores = 6.81242
CFS merit scores = 6.82176
CFS merit scores = 6.83107
CFS merit scores = 6.84035
CFS merit scores = 6.849
CFS merit scores = 6.85719
CFS merit scores = 6.86518
CFS merit scores = 6.87311
CFS merit scores = 6.88041
CFS merit scores = 6.88795
CFS merit scores = 6.89583
CFS merit scores = 6.90329
CFS merit scores = 6.91025
CFS merit scores = 6.91736
CFS merit scores = 6.92334
CFS merit scores = 6.92856
CFS merit scores = 6.93337
CFS merit scores = 6.93771
CFS merit scores = 6.94217
CFS merit scores = 6.94706
CFS merit scores = 6.9516
CFS merit scores = 6.95604
CFS merit scores = 6.95955
CFS merit scores = 6.96315
CFS merit scores = 6.96676
CFS merit scores = 6.9696
CFS merit scores = 6.97257
CFS merit scores = 6.97566
CFS merit scores = 6.97821
CFS merit scores = 6.98056
CFS merit scores = 6.98221
CFS merit scores = 6.98373
CFS merit scores = 6.98357
CFS merit scores = 6.98308
CFS merit scores = 6.98285
CFS merit scores = 6.98132
CFS merit scores = 6.97986
CFS merit scores = 6.9787
CFS merit scores = 6.97787
CFS merit scores = 6.97726
CFS merit scores = 6.97626
CFS merit scores = 6.97533
CFS merit scores = 6.97451
CFS merit scores = 6.97381
CFS merit scores = 6.97325
CFS merit scores = 6.97236
CFS merit scores = 6.97124
CFS merit scores = 6.96948
CFS merit scores = 6.96798
CFS merit scores = 6.96657
CFS merit scores = 6.96494
CFS merit scores = 6.96273
CFS merit scores = 6.96045
CFS merit scores = 6.95705
CFS merit scores = 6.95376
CFS merit scores = 6.95073
CFS merit scores = 6.94783
CFS merit scores = 6.94506
CFS merit scores = 6.94231
CFS merit scores = 6.93985
CFS merit scores = 6.93754
CFS merit scores = 6.93485
CFS merit scores = 6.93214
CFS merit scores = 6.92955
CFS merit scores = 6.92661
CFS merit scores = 6.92314
CFS merit scores = 6.91983
CFS merit scores = 6.91646
CFS merit scores = 6.91264
CFS merit scores = 6.90897
CFS merit scores = 6.90539
CFS merit scores = 6.90152
CFS merit scores = 6.89769
CFS merit scores = 6.89412
CFS merit scores = 6.89052
CFS merit scores = 6.88708
CFS merit scores = 6.8836
CFS merit scores = 6.88034
CFS merit scores = 6.87646
CFS merit scores = 6.87278
CFS merit scores = 6.86928
CFS merit scores = 6.86558
CFS merit scores = 6.86199
CFS merit scores = 6.85816
CFS merit scores = 6.85442
CFS merit scores = 6.85059
CFS merit scores = 6.84666
CFS merit scores = 6.84284
CFS merit scores = 6.83896
CFS merit scores = 6.83488
CFS merit scores = 6.83055
CFS merit scores = 6.82611
CFS merit scores = 6.82167
CFS merit scores = 6.81731
CFS merit scores = 6.81311
CFS merit scores = 6.80901
CFS merit scores = 6.80504
CFS merit scores = 6.80087
CFS merit scores = 6.79636
CFS merit scores = 6.79187
CFS merit scores = 6.78705
CFS merit scores = 6.78227
CFS merit scores = 6.77763
CFS merit scores = 6.77298
CFS merit scores = 6.76839
CFS merit scores = 6.76344
CFS merit scores = 6.75814
CFS merit scores = 6.75298
CFS merit scores = 6.74788
CFS merit scores = 6.74278
CFS merit scores = 6.73778
CFS merit scores = 6.73286
CFS merit scores = 6.72779
CFS merit scores = 6.72271
CFS merit scores = 6.71774
CFS merit scores = 6.7129
CFS merit scores = 6.70761
CFS merit scores = 6.70208
CFS merit scores = 6.6967
CFS merit scores = 6.69131
CFS merit scores = 6.68571
CFS merit scores = 6.68004
CFS merit scores = 6.67425
CFS merit scores = 6.66861
CFS merit scores = 6.66278
CFS merit scores = 6.65686
CFS merit scores = 6.65109
CFS merit scores = 6.64531
CFS merit scores = 6.63966
CFS merit scores = 6.63392
CFS merit scores = 6.62814
CFS merit scores = 6.62223
CFS merit scores = 6.61633
CFS merit scores = 6.61033
CFS merit scores = 6.60437
CFS merit scores = 6.59849
CFS merit scores = 6.59272
CFS merit scores = 6.58687
CFS merit scores = 6.58118
CFS merit scores = 6.57564
CFS merit scores = 6.56926
CFS merit scores = 6.56298
CFS merit scores = 6.55677
CFS merit scores = 6.55058
CFS merit scores = 6.5441
CFS merit scores = 6.53772
CFS merit scores = 6.53131
CFS merit scores = 6.5249
CFS merit scores = 6.51861
CFS merit scores = 6.51243
CFS merit scores = 6.5063
CFS merit scores = 6.50002
CFS merit scores = 6.4938
CFS merit scores = 6.4877
CFS merit scores = 6.4817
CFS merit scores = 6.47564
CFS merit scores = 6.46972
CFS merit scores = 6.46385
CFS merit scores = 6.45803
CFS merit scores = 6.45191
CFS merit scores = 6.44597
CFS merit scores = 6.43967
CFS merit scores = 6.43309
CFS merit scores = 6.42649
CFS merit scores = 6.42006
CFS merit scores = 6.41359
CFS merit scores = 6.4071
CFS merit scores = 6.40065
CFS merit scores = 6.39432
CFS merit scores = 6.38768
CFS merit scores = 6.38114
CFS merit scores = 6.37456
CFS merit scores = 6.36798
CFS merit scores = 6.36143
CFS merit scores = 6.35491
CFS merit scores = 6.34848
CFS merit scores = 6.34201
CFS merit scores = 6.33531
CFS merit scores = 6.32861
CFS merit scores = 6.32199
CFS merit scores = 6.31535
CFS merit scores = 6.30879
CFS merit scores = 6.30235
CFS merit scores = 6.29602
CFS merit scores = 6.28959
CFS merit scores = 6.28312
CFS merit scores = 6.27655
CFS merit scores = 6.26998
CFS merit scores = 6.26332
CFS merit scores = 6.25663
CFS merit scores = 6.25003
CFS merit scores = 6.24321
CFS merit scores = 6.23636
CFS merit scores = 6.22959
CFS merit scores = 6.22278
CFS merit scores = 6.21554
CFS merit scores = 6.20828
CFS merit scores = 6.20111
CFS merit scores = 6.19399
CFS merit scores = 6.18691
CFS merit scores = 6.17975
CFS merit scores = 6.17265
CFS merit scores = 6.16551
CFS merit scores = 6.15848
CFS merit scores = 6.15149
CFS merit scores = 6.14427
CFS merit scores = 6.13678
CFS merit scores = 6.12943
CFS merit scores = 6.12212
CFS merit scores = 6.11462
CFS merit scores = 6.10718
CFS merit scores = 6.09986
CFS merit scores = 6.09261
CFS merit scores = 6.08536
CFS merit scores = 6.07806
CFS merit scores = 6.07082
CFS merit scores = 6.06367
CFS merit scores = 6.05662
CFS merit scores = 6.04958
CFS merit scores = 6.04264
CFS merit scores = 6.0356
CFS merit scores = 6.02858
CFS merit scores = 6.02151
CFS merit scores = 6.01453
CFS merit scores = 6.00745
CFS merit scores = 6.00048
CFS merit scores = 5.99352
CFS merit scores = 5.98654
CFS merit scores = 5.97949
CFS merit scores = 5.97241
CFS merit scores = 5.96546
CFS merit scores = 5.95851
CFS merit scores = 5.95165
CFS merit scores = 5.9449
CFS merit scores = 5.93823
CFS merit scores = 5.9316
CFS merit scores = 5.925
CFS merit scores = 5.91844
CFS merit scores = 5.91199
CFS merit scores = 5.90555
CFS merit scores = 5.89913
CFS merit scores = 5.89281
CFS merit scores = 5.88645
CFS merit scores = 5.88006
CFS merit scores = 5.87365
CFS merit scores = 5.86725
CFS merit scores = 5.86086
CFS merit scores = 5.85441
CFS merit scores = 5.848
CFS merit scores = 5.84168
CFS merit scores = 5.8354
CFS merit scores = 5.82919
CFS merit scores = 5.82296
CFS merit scores = 5.81681
CFS merit scores = 5.81066
CFS merit scores = 5.80456
CFS merit scores = 5.79854
CFS merit scores = 5.79249
CFS merit scores = 5.78651
CFS merit scores = 5.78057
CFS merit scores = 5.77466
CFS merit scores = 5.76873
CFS merit scores = 5.76288
CFS merit scores = 5.75705
CFS merit scores = 5.75126
CFS merit scores = 5.7454
CFS merit scores = 5.73958
CFS merit scores = 5.7338
CFS merit scores = 5.728
CFS merit scores = 5.72221
CFS merit scores = 5.71649
CFS merit scores = 5.71074
CFS merit scores = 5.70508
CFS merit scores = 5.69954
CFS merit scores = 5.69385
CFS merit scores = 5.68826
CFS merit scores = 5.68268
CFS merit scores = 5.67712
CFS merit scores = 5.67157
CFS merit scores = 5.66613
CFS merit scores = 5.66066
CFS merit scores = 5.65523
CFS merit scores = 5.64983
CFS merit scores = 5.6445
CFS merit scores = 5.63917
CFS merit scores = 5.6339
CFS merit scores = 5.62864
CFS merit scores = 5.62346
CFS merit scores = 5.6183
CFS merit scores = 5.61308
CFS merit scores = 5.6079
CFS merit scores = 5.60275
CFS merit scores = 5.5977
CFS merit scores = 5.5927
CFS merit scores = 5.58765
CFS merit scores = 5.58268
CFS merit scores = 5.57774
CFS merit scores = 5.57281
CFS merit scores = 5.56787
CFS merit scores = 5.56296
CFS merit scores = 5.55812
CFS merit scores = 5.55331
CFS merit scores = 5.54852
CFS merit scores = 5.54378
CFS merit scores = 5.53908
CFS merit scores = 5.53443
CFS merit scores = 5.5298
CFS merit scores = 5.52515
CFS merit scores = 5.52051
CFS merit scores = 5.51578
CFS merit scores = 5.5111
CFS merit scores = 5.50651
CFS merit scores = 5.50188
CFS merit scores = 5.49732
CFS merit scores = 5.49277
CFS merit scores = 5.48824
CFS merit scores = 5.48376
CFS merit scores = 5.47934
CFS merit scores = 5.47491
CFS merit scores = 5.47045
CFS merit scores = 5.46604
CFS merit scores = 5.46159
CFS merit scores = 5.45714
CFS merit scores = 5.45271
CFS merit scores = 5.44835
CFS merit scores = 5.44395
CFS merit scores = 5.43958
CFS merit scores = 5.43526
CFS merit scores = 5.43092
CFS merit scores = 5.42657
CFS merit scores = 5.42224
CFS merit scores = 5.41784
CFS merit scores = 5.4135
CFS merit scores = 5.40914
CFS merit scores = 5.40478
CFS merit scores = 5.40044
CFS merit scores = 5.39608
CFS merit scores = 5.3916
CFS merit scores = 5.38719
CFS merit scores = 5.38276
CFS merit scores = 5.37837
CFS merit scores = 5.37399
CFS merit scores = 5.36963
CFS merit scores = 5.36527
CFS merit scores = 5.36092
CFS merit scores = 5.35644
CFS merit scores = 5.35198
CFS merit scores = 5.34757
CFS merit scores = 5.34316
CFS merit scores = 5.33875
CFS merit scores = 5.33434
CFS merit scores = 5.32996
CFS merit scores = 5.32555
CFS merit scores = 5.32115
CFS merit scores = 5.31676
CFS merit scores = 5.31233
CFS merit scores = 5.3079
CFS merit scores = 5.3035
CFS merit scores = 5.29909
CFS merit scores = 5.29474
CFS merit scores = 5.29038
CFS merit scores = 5.28601
CFS merit scores = 5.28164
CFS merit scores = 5.27724
CFS merit scores = 5.27287
CFS merit scores = 5.26856
CFS merit scores = 5.26425
CFS merit scores = 5.25993
CFS merit scores = 5.25568
CFS merit scores = 5.25133
CFS merit scores = 5.247
CFS merit scores = 5.24268
CFS merit scores = 5.2383
CFS merit scores = 5.23394
CFS merit scores = 5.22958
CFS merit scores = 5.22522
CFS merit scores = 5.22082
CFS merit scores = 5.21643
CFS merit scores = 5.21206
CFS merit scores = 5.20759
CFS merit scores = 5.20314
CFS merit scores = 5.19875
CFS merit scores = 5.19434
CFS merit scores = 5.18998
CFS merit scores = 5.18559
CFS merit scores = 5.18122
CFS merit scores = 5.17681
CFS merit scores = 5.17242
CFS merit scores = 5.16797
CFS merit scores = 5.16337
CFS merit scores = 5.15878
CFS merit scores = 5.15421
CFS merit scores = 5.14956
CFS merit scores = 5.14482
CFS merit scores = 5.14008
CFS merit scores = 5.13529
CFS merit scores = 5.13042
CFS merit scores = 5.12549
CFS merit scores = 5.12056
CFS merit scores = 5.1157
CFS merit scores = 5.11078
CFS merit scores = 5.10583
CFS merit scores = 5.10093
CFS merit scores = 5.09603
CFS merit scores = 5.09113
CFS merit scores = 5.08622
CFS merit scores = 5.0811
CFS merit scores = 5.07593
CFS merit scores = 5.07066
CFS merit scores = 5.06544
CFS merit scores = 5.06021
CFS merit scores = 5.05501
CFS merit scores = 5.04981
CFS merit scores = 5.04458
CFS merit scores = 5.03936
CFS merit scores = 5.0342
cnt = 1	feature = 64	correl = -0.326885	descr = Gibbs_of_Target_Sequence__Pos_20_Step_1
cnt = 2	feature = 49	correl = 0.221931	descr = Gibbs_of_Target_Sequence__Pos_1_Step_1
cnt = 3	feature = 604	correl = -0.190927	descr = N_Gram_TCTC
cnt = 4	feature = 395	correl = 0.108549	descr = N_Gram_GAAGA
cnt = 5	feature = 430	correl = 0.0825834	descr = N_Gram_GCACT
cnt = 6	feature = 507	correl = -0.0445382	descr = N_Gram_GGGTT
cnt = 7	feature = 564	correl = 0.0750991	descr = N_Gram_TATAT
cnt = 8	feature = 300	correl = 0.0705245	descr = N_Gram_CCCAC
cnt = 9	feature = 549	correl = 0.0487457	descr = N_Gram_TAAAG
cnt = 10	feature = 213	correl = 0.0919966	descr = N_Gram_AGTCA
cnt = 11	feature = 672	correl = 0.058547	descr = N_Gram_TTGCA
cnt = 12	feature = 257	correl = 0.0566699	descr = N_Gram_CAAGC
cnt = 13	feature = 617	correl = -0.0797521	descr = N_Gram_TGAGA
cnt = 14	feature = 616	correl = 0.0454675	descr = N_Gram_TGACA
cnt = 15	feature = 560	correl = 0.0454134	descr = N_Gram_TAGAC
cnt = 16	feature = 596	correl = -0.0492347	descr = N_Gram_TCGCA
cnt = 17	feature = 325	correl = -0.0492347	descr = N_Gram_CGACC
cnt = 18	feature = 550	correl = -0.0464246	descr = N_Gram_TAACG
cnt = 19	feature = 594	correl = 0.0800287	descr = N_Gram_TCGAC
cnt = 20	feature = 659	correl = 0.0800287	descr = N_Gram_TTCAA
cnt = 21	feature = 355	correl = 0.0786237	descr = N_Gram_CGTGG
cnt = 22	feature = 324	correl = 0.0730035	descr = N_Gram_CGACA
cnt = 23	feature = 225	correl = 0.0680859	descr = N_Gram_ATACG
cnt = 24	feature = 305	correl = 0.0659783	descr = N_Gram_CCCTC
cnt = 25	feature = 651	correl = 0.0645733	descr = N_Gram_TTAAC
cnt = 26	feature = 583	correl = 0.051928	descr = N_Gram_TCCCG
cnt = 27	feature = 501	correl = 0.0449028	descr = N_Gram_GGGCT
cnt = 28	feature = 308	correl = 0.0449028	descr = N_Gram_CCGCA
cnt = 29	feature = 456	correl = 0.0449028	descr = N_Gram_GCGTA
cnt = 30	feature = 301	correl = 0.11434	descr = N_Gram_CCCCC
cnt = 31	feature = 598	correl = 0.0940791	descr = N_Gram_TCGGC
cnt = 32	feature = 353	correl = 0.0701934	descr = N_Gram_CGTGA
cnt = 33	feature = 363	correl = 0.0659783	descr = N_Gram_CTAGG
cnt = 34	feature = 335	correl = 0.0568456	descr = N_Gram_CGCTA
cnt = 35	feature = 303	correl = 0.051928	descr = N_Gram_CCCGC
cnt = 36	feature = 400	correl = -0.0519043	descr = N_Gram_GACCC
cnt = 37	feature = 512	correl = 0.051928	descr = N_Gram_GGTGC
cnt = 38	feature = 333	correl = 0.0449028	descr = N_Gram_CGCCA
cnt = 39	feature = 614	correl = 0.0509335	descr = N_Gram_TGAAA
cnt = 40	feature = 287	correl = -0.0499055	descr = N_Gram_CATGC
cnt = 41	feature = 428	correl = 0.0725596	descr = N_Gram_GCAAT
cnt = 42	feature = 266	correl = -0.0447139	descr = N_Gram_CACCC
cnt = 43	feature = 636	correl = 0.0878965	descr = N_Gram_TGGGG
cnt = 44	feature = 309	correl = 0.0551665	descr = N_Gram_CCGGC
cnt = 45	feature = 505	correl = 0.0449028	descr = N_Gram_GGGGT
cnt = 46	feature = 570	correl = 0.0449028	descr = N_Gram_TCACG
cnt = 47	feature = 217	correl = 0.088425	descr = N_Gram_AGTTA
cnt = 48	feature = 223	correl = 0.0675411	descr = N_Gram_ATACA
cnt = 49	feature = 242	correl = -0.0455299	descr = N_Gram_ATGCA
cnt = 50	feature = 296	correl = -0.0626745	descr = N_Gram_CCATA
cnt = 51	feature = 552	correl = 0.0776557	descr = N_Gram_TAAGC
cnt = 52	feature = 562	correl = 0.0876738	descr = N_Gram_TAGCA
cnt = 53	feature = 383	correl = 0.0482723	descr = N_Gram_CTTCC
cnt = 54	feature = 316	correl = 0.0668155	descr = N_Gram_CCTCA
cnt = 55	feature = 471	correl = -0.0499629	descr = N_Gram_GGAAC
cnt = 56	feature = 509	correl = -0.0481791	descr = N_Gram_GGTAA
cnt = 57	feature = 449	correl = -0.0631311	descr = N_Gram_GCGAC
cnt = 58	feature = 247	correl = 0.0487334	descr = N_Gram_ATTGT
cnt = 59	feature = 331	correl = -0.0533562	descr = N_Gram_CGATG
cnt = 60	feature = 381	correl = -0.129853	descr = N_Gram_CTTAT
cnt = 61	feature = 271	correl = 0.0556075	descr = N_Gram_CACGT
cnt = 62	feature = 350	correl = -0.0455821	descr = N_Gram_CGTCC
cnt = 63	feature = 575	correl = -0.0669208	descr = N_Gram_TCATA
cnt = 64	feature = 448	correl = 0.124888	descr = N_Gram_GCCTT
cnt = 65	feature = 450	correl = 0.0442697	descr = N_Gram_GCGAG
cnt = 66	feature = 405	correl = -0.0480544	descr = N_Gram_GAGCC
cnt = 67	feature = 498	correl = 0.0514684	descr = N_Gram_GGGCA
cnt = 68	feature = 627	correl = -0.153294	descr = N_Gram_TGCGT
cnt = 69	feature = 342	correl = 0.0439621	descr = N_Gram_CGGCG
cnt = 70	feature = 320	correl = 0.0661913	descr = N_Gram_CCTGC
cnt = 71	feature = 602	correl = 0.0561662	descr = N_Gram_TCTAC
cnt = 72	feature = 229	correl = 0.0712207	descr = N_Gram_ATAGT
cnt = 73	feature = 262	correl = 0.0697962	descr = N_Gram_CACAG
cnt = 74	feature = 514	correl = 0.0481448	descr = N_Gram_GTAAA
cnt = 75	feature = 411	correl = 0.0933745	descr = N_Gram_GAGTC
cnt = 76	feature = 675	correl = -0.0539999	descr = N_Gram_TTGGA
cnt = 77	feature = 435	correl = -0.052931	descr = N_Gram_GCATG
cnt = 78	feature = 222	correl = -0.138499	descr = N_Gram_ATAAG
cnt = 79	feature = 539	correl = -0.0486383	descr = N_Gram_GTTCG
cnt = 80	feature = 537	correl = -0.0790374	descr = N_Gram_GTTAC
cnt = 81	feature = 542	correl = 0.0824581	descr = N_Gram_GTTGC
cnt = 82	feature = 361	correl = 0.0449028	descr = N_Gram_CTAAA
cnt = 83	feature = 561	correl = -0.0544083	descr = N_Gram_TAGAT
cnt = 84	feature = 470	correl = 0.120228	descr = N_Gram_GGAAA
cnt = 85	feature = 207	correl = 0.0444811	descr = N_Gram_AGGTA
cnt = 86	feature = 315	correl = 0.0552097	descr = N_Gram_CCTAT
cnt = 87	feature = 235	correl = -0.104544	descr = N_Gram_ATCGG
cnt = 88	feature = 635	correl = 0.0528653	descr = N_Gram_TGGGA
cnt = 89	feature = 420	correl = 0.052842	descr = N_Gram_GATGT
cnt = 90	feature = 313	correl = -0.0542667	descr = N_Gram_CCGTC
cnt = 91	feature = 323	correl = 0.0462083	descr = N_Gram_CGAAG
cnt = 92	feature = 393	correl = 0.0525744	descr = N_Gram_GAAAC
cnt = 93	feature = 415	correl = 0.0456529	descr = N_Gram_GATAC
cnt = 94	feature = 447	correl = 0.0634888	descr = N_Gram_GCCTC
cnt = 95	feature = 401	correl = 0.088425	descr = N_Gram_GACGG
cnt = 96	feature = 515	correl = -0.0627342	descr = N_Gram_GTATC
cnt = 97	feature = 506	correl = 0.088425	descr = N_Gram_GGGTC
cnt = 98	feature = 517	correl = -0.0514	descr = N_Gram_GTCAA
cnt = 99	feature = 491	correl = 0.0445586	descr = N_Gram_GGCTC
cnt = 100	feature = 314	correl = 0.0934805	descr = N_Gram_CCGTG
cnt = 101	feature = 603	correl = 0.0659783	descr = N_Gram_TCTAG
cnt = 102	feature = 625	correl = 0.051928	descr = N_Gram_TGCCG
cnt = 103	feature = 652	correl = -0.0557812	descr = N_Gram_TTAAT
cnt = 104	feature = 527	correl = 0.0534597	descr = N_Gram_GTGAC
cnt = 105	feature = 426	correl = 0.0605145	descr = N_Gram_GCAAA
cnt = 106	feature = 586	correl = -0.0668872	descr = N_Gram_TCCGC
cnt = 107	feature = 291	correl = 0.0512448	descr = N_Gram_CCAAT
cnt = 108	feature = 445	correl = -0.0562599	descr = N_Gram_GCCGT
cnt = 109	feature = 485	correl = 0.0494772	descr = N_Gram_GGCCG
cnt = 110	feature = 278	correl = 0.108389	descr = N_Gram_CAGGA
cnt = 111	feature = 292	correl = -0.0449685	descr = N_Gram_CCACG
cnt = 112	feature = 216	correl = 0.104752	descr = N_Gram_AGTGT
cnt = 113	feature = 228	correl = 0.0703074	descr = N_Gram_ATAGC
cnt = 114	feature = 669	correl = -0.0532755	descr = N_Gram_TTGAA
cnt = 115	feature = 654	correl = -0.069999	descr = N_Gram_TTACC
cnt = 116	feature = 678	correl = 0.084426	descr = N_Gram_TTGTG
cnt = 117	feature = 398	correl = 0.0552097	descr = N_Gram_GACAC
cnt = 118	feature = 276	correl = 0.0774551	descr = N_Gram_CAGCG
cnt = 119	feature = 565	correl = -0.0451015	descr = N_Gram_TATTC
cnt = 120	feature = 597	correl = 0.0733724	descr = N_Gram_TCGGA
cnt = 121	feature = 536	correl = 0.088425	descr = N_Gram_GTTAA
cnt = 122	feature = 304	correl = 0.0608559	descr = N_Gram_CCCGG
cnt = 123	feature = 477	correl = 0.08914	descr = N_Gram_GGAGT
cnt = 124	feature = 265	correl = 0.0630905	descr = N_Gram_CACCA
cnt = 125	feature = 484	correl = 0.0886566	descr = N_Gram_GGCCC
cnt = 126	feature = 244	correl = 0.0731855	descr = N_Gram_ATGGG
cnt = 127	feature = 211	correl = 0.117276	descr = N_Gram_AGTAA
cnt = 128	feature = 444	correl = 0.0585316	descr = N_Gram_GCCGG
cnt = 129	feature = 403	correl = 0.0609776	descr = N_Gram_GACTA
cnt = 130	feature = 362	correl = 0.0561662	descr = N_Gram_CTACT
cnt = 131	feature = 234	correl = -0.0492347	descr = N_Gram_ATCGC
cnt = 132	feature = 423	correl = -0.0902314	descr = N_Gram_GATTT
cnt = 133	feature = 607	correl = 0.047863	descr = N_Gram_TCTCG
cnt = 134	feature = 431	correl = -0.0725956	descr = N_Gram_GCAGA
cnt = 135	feature = 492	correl = 0.149248	descr = N_Gram_GGCTT
cnt = 136	feature = 231	correl = 0.0856451	descr = N_Gram_ATATA
cnt = 137	feature = 623	correl = 0.1062	descr = N_Gram_TGCAA
cnt = 138	feature = 399	correl = 0.0834526	descr = N_Gram_GACAG
cnt = 139	feature = 311	correl = -0.0796375	descr = N_Gram_CCGGT
cnt = 140	feature = 459	correl = 0.0859388	descr = N_Gram_GCTAT
cnt = 141	feature = 432	correl = 0.0466356	descr = N_Gram_GCAGC
cnt = 142	feature = 348	correl = -0.0677065	descr = N_Gram_CGTAC
cnt = 143	feature = 237	correl = 0.0520977	descr = N_Gram_ATCTG
cnt = 144	feature = 318	correl = 0.060087	descr = N_Gram_CCTCG
cnt = 145	feature = 341	correl = 0.105331	descr = N_Gram_CGGCA
cnt = 146	feature = 246	correl = -0.068332	descr = N_Gram_ATTAC
cnt = 147	feature = 273	correl = 0.096746	descr = N_Gram_CACTC
cnt = 148	feature = 347	correl = -0.0637721	descr = N_Gram_CGTAA
cnt = 149	feature = 357	correl = -0.0476921	descr = N_Gram_CGTTC
cnt = 150	feature = 504	correl = 0.0514684	descr = N_Gram_GGGGG
cnt = 151	feature = 419	correl = -0.0614563	descr = N_Gram_GATGC
cnt = 152	feature = 641	correl = 0.0588547	descr = N_Gram_TGTAA
cnt = 153	feature = 388	correl = 0.0820507	descr = N_Gram_CTTGG
cnt = 154	feature = 563	correl = -0.068445	descr = N_Gram_TATAC
cnt = 155	feature = 375	correl = 0.0589209	descr = N_Gram_CTGAG
cnt = 156	feature = 394	correl = 0.123463	descr = N_Gram_GAAAG
cnt = 157	feature = 327	correl = 0.0851338	descr = N_Gram_CGAGG
cnt = 158	feature = 663	correl = -0.0551635	descr = N_Gram_TTCGG
cnt = 159	feature = 646	correl = 0.096331	descr = N_Gram_TGTGG
cnt = 160	feature = 629	correl = 0.0923911	descr = N_Gram_TGGAG
cnt = 161	feature = 365	correl = 0.0625688	descr = N_Gram_CTATA
cnt = 162	feature = 275	correl = 0.054154	descr = N_Gram_CAGCC
cnt = 163	feature = 620	correl = 0.0537314	descr = N_Gram_TGATA
cnt = 164	feature = 454	correl = 0.0688756	descr = N_Gram_GCGGG
cnt = 165	feature = 553	correl = -0.141019	descr = N_Gram_TAAGT
cnt = 166	feature = 339	correl = 0.0576562	descr = N_Gram_CGGAC
cnt = 167	feature = 530	correl = 0.0708566	descr = N_Gram_GTGCT
cnt = 168	feature = 511	correl = 0.05437	descr = N_Gram_GGTCA
cnt = 169	feature = 328	correl = -0.0909976	descr = N_Gram_CGAGT
cnt = 170	feature = 647	correl = 0.0503993	descr = N_Gram_TGTGT
cnt = 171	feature = 648	correl = -0.0516801	descr = N_Gram_TGTTA
cnt = 172	feature = 438	correl = 0.0923713	descr = N_Gram_GCCAG
cnt = 173	feature = 568	correl = 0.0462625	descr = N_Gram_TCAAA
cnt = 174	feature = 319	correl = 0.0614608	descr = N_Gram_CCTCT
cnt = 175	feature = 258	correl = 0.0560005	descr = N_Gram_CAAGG
cnt = 176	feature = 317	correl = -0.0917658	descr = N_Gram_CCTCC
cnt = 177	feature = 372	correl = 0.0710428	descr = N_Gram_CTCGG
cnt = 178	feature = 538	correl = 0.0821059	descr = N_Gram_GTTCC
cnt = 179	feature = 224	correl = 0.0486563	descr = N_Gram_ATACC
cnt = 180	feature = 522	correl = 0.0983696	descr = N_Gram_GTCGG
cnt = 181	feature = 208	correl = 0.108384	descr = N_Gram_AGGTT
cnt = 182	feature = 267	correl = 0.0581254	descr = N_Gram_CACCG
cnt = 183	feature = 250	correl = -0.146524	descr = N_Gram_ATTTT
cnt = 184	feature = 499	correl = 0.123766	descr = N_Gram_GGGCC
cnt = 185	feature = 645	correl = 0.068652	descr = N_Gram_TGTGA
cnt = 186	feature = 416	correl = 0.066287	descr = N_Gram_GATAT
cnt = 187	feature = 638	correl = 0.0520188	descr = N_Gram_TGGTA
cnt = 188	feature = 389	correl = 0.0647018	descr = N_Gram_CTTGT
cnt = 189	feature = 136	correl = 0.0503212	descr = N_Gram_AAGAA
cnt = 190	feature = 226	correl = -0.0863652	descr = N_Gram_ATACT
cnt = 191	feature = 422	correl = -0.0615011	descr = N_Gram_GATTA
cnt = 192	feature = 434	correl = 0.119832	descr = N_Gram_GCATC
cnt = 193	feature = 453	correl = 0.0516614	descr = N_Gram_GCGGA
cnt = 194	feature = 543	correl = 0.147986	descr = N_Gram_GTTGG
cnt = 195	feature = 326	correl = -0.0845503	descr = N_Gram_CGACG
cnt = 196	feature = 518	correl = 0.175972	descr = N_Gram_GTCAG
cnt = 197	feature = 408	correl = -0.0502562	descr = N_Gram_GAGGA
cnt = 198	feature = 532	correl = 0.137975	descr = N_Gram_GTGGC
cnt = 199	feature = 254	correl = 0.044338	descr = N_Gram_CAAAA
cnt = 200	feature = 427	correl = 0.0883794	descr = N_Gram_GCAAC
cnt = 201	feature = 589	correl = 0.0552097	descr = N_Gram_TCCTA
cnt = 202	feature = 249	correl = -0.0553545	descr = N_Gram_ATTTG
cnt = 203	feature = 463	correl = 0.0564639	descr = N_Gram_GCTGC
cnt = 204	feature = 687	correl = -0.0757948	descr = N_Gram_TTTTG
cnt = 205	feature = 599	correl = -0.0481308	descr = N_Gram_TCGGG
cnt = 206	feature = 268	correl = 0.0485316	descr = N_Gram_CACCT
cnt = 207	feature = 218	correl = 0.0686179	descr = N_Gram_AGTTG
cnt = 208	feature = 488	correl = 0.100147	descr = N_Gram_GGCGC
cnt = 209	feature = 624	correl = 0.094965	descr = N_Gram_TGCAC
cnt = 210	feature = 441	correl = 0.0893612	descr = N_Gram_GCCCG
cnt = 211	feature = 260	correl = 0.0518453	descr = N_Gram_CAATA
cnt = 212	feature = 656	correl = -0.103894	descr = N_Gram_TTATA
cnt = 213	feature = 519	correl = -0.0705457	descr = N_Gram_GTCCA
cnt = 214	feature = 263	correl = 0.057574	descr = N_Gram_CACAT
cnt = 215	feature = 557	correl = 0.0720935	descr = N_Gram_TACGA
cnt = 216	feature = 466	correl = 0.0553326	descr = N_Gram_GCTTT
cnt = 217	feature = 642	correl = -0.0672942	descr = N_Gram_TGTCA
cnt = 218	feature = 464	correl = 0.0856282	descr = N_Gram_GCTGG
cnt = 219	feature = 376	correl = -0.0826535	descr = N_Gram_CTGAT
cnt = 220	feature = 255	correl = 0.0617708	descr = N_Gram_CAAAG
cnt = 221	feature = 338	correl = 0.06349	descr = N_Gram_CGGAA
cnt = 222	feature = 533	correl = 0.0731605	descr = N_Gram_GTGGT
cnt = 223	feature = 344	correl = 0.10707	descr = N_Gram_CGGGA
cnt = 224	feature = 521	correl = -0.114948	descr = N_Gram_GTCGA
cnt = 225	feature = 439	correl = 0.050434	descr = N_Gram_GCCAT
cnt = 226	feature = 458	correl = 0.0946912	descr = N_Gram_GCGTG
cnt = 227	feature = 579	correl = 0.083755	descr = N_Gram_TCCAA
cnt = 228	feature = 684	correl = -0.0952657	descr = N_Gram_TTTGG
cnt = 229	feature = 440	correl = 0.0586325	descr = N_Gram_GCCCA
cnt = 230	feature = 486	correl = 0.123917	descr = N_Gram_GGCCT
cnt = 231	feature = 660	correl = 0.0798611	descr = N_Gram_TTCCA
cnt = 232	feature = 473	correl = 0.110093	descr = N_Gram_GGACC
cnt = 233	feature = 443	correl = 0.0581406	descr = N_Gram_GCCGC
cnt = 234	feature = 404	correl = -0.0564918	descr = N_Gram_GACTG
cnt = 235	feature = 476	correl = 0.121416	descr = N_Gram_GGAGC
cnt = 236	feature = 569	correl = 0.0948321	descr = N_Gram_TCACC
cnt = 237	feature = 610	correl = -0.134548	descr = N_Gram_TCTTA
cnt = 238	feature = 373	correl = 0.07444	descr = N_Gram_CTCTA
cnt = 239	feature = 367	correl = 0.0761165	descr = N_Gram_CTCAA
cnt = 240	feature = 281	correl = 0.149715	descr = N_Gram_CAGTG
cnt = 241	feature = 285	correl = -0.0726568	descr = N_Gram_CATCG
cnt = 242	feature = 474	correl = 0.098243	descr = N_Gram_GGACG
cnt = 243	feature = 677	correl = 0.0507485	descr = N_Gram_TTGGT
cnt = 244	feature = 478	correl = -0.0915395	descr = N_Gram_GGATC
cnt = 245	feature = 290	correl = 0.076354	descr = N_Gram_CCAAG
cnt = 246	feature = 503	correl = 0.0671325	descr = N_Gram_GGGGC
cnt = 247	feature = 387	correl = -0.122356	descr = N_Gram_CTTGC
cnt = 248	feature = 535	correl = 0.069022	descr = N_Gram_GTGTG
cnt = 249	feature = 540	correl = -0.0559926	descr = N_Gram_GTTCT
cnt = 250	feature = 402	correl = -0.0678128	descr = N_Gram_GACGT
cnt = 251	feature = 307	correl = 0.0456996	descr = N_Gram_CCGA
cnt = 252	feature = 238	correl = 0.0549394	descr = N_Gram_ATCTT
cnt = 253	feature = 214	correl = -0.156571	descr = N_Gram_AGTCT
cnt = 254	feature = 410	correl = 0.0952591	descr = N_Gram_GAGGT
cnt = 255	feature = 587	correl = -0.113469	descr = N_Gram_TCCGG
cnt = 256	feature = 489	correl = 0.0765832	descr = N_Gram_GGCGG
cnt = 257	feature = 633	correl = 0.18328	descr = N_Gram_TGGCT
cnt = 258	feature = 639	correl = 0.0707926	descr = N_Gram_TGGTC
cnt = 259	feature = 274	correl = 0.0819906	descr = N_Gram_CAGCA
cnt = 260	feature = 483	correl = 0.0990071	descr = N_Gram_GGCCA
cnt = 261	feature = 600	correl = -0.04412	descr = N_Gram_TCGTC
cnt = 262	feature = 334	correl = 0.0828558	descr = N_Gram_CGCCG
cnt = 263	feature = 374	correl = -0.0444729	descr = N_Gram_CTCTC
cnt = 264	feature = 406	correl = 0.0897376	descr = N_Gram_GAGCT
cnt = 265	feature = 544	correl = -0.0539523	descr = N_Gram_GTTGT
cnt = 266	feature = 280	correl = 0.0816807	descr = N_Gram_CAGTA
cnt = 267	feature = 297	correl = 0.0629077	descr = N_Gram_CCATC
cnt = 268	feature = 391	correl = 0.102901	descr = N_Gram_CTTTG
cnt = 269	feature = 289	correl = 0.0535998	descr = N_Gram_CCAAA
cnt = 270	feature = 495	correl = 0.105848	descr = N_Gram_GGGAC
cnt = 271	feature = 368	correl = -0.0894962	descr = N_Gram_CTCAT
cnt = 272	feature = 299	correl = 0.0531979	descr = N_Gram_CCCAA
cnt = 273	feature = 412	correl = -0.0690514	descr = N_Gram_GAGTT
cnt = 274	feature = 590	correl = -0.0609947	descr = N_Gram_TCCTC
cnt = 275	feature = 356	correl = 0.0522584	descr = N_Gram_CGTT
cnt = 276	feature = 643	correl = 0.0576772	descr = N_Gram_TGTCC
cnt = 277	feature = 573	correl = 0.0969985	descr = N_Gram_TCAGT
cnt = 278	feature = 390	correl = 0.0445422	descr = N_Gram_CTTTA
cnt = 279	feature = 673	correl = -0.147596	descr = N_Gram_TTGCG
cnt = 280	feature = 634	correl = 0.0867524	descr = N_Gram_TGGG
cnt = 281	feature = 86	correl = 0.0848042	descr = Xue_Structure_Feature_C101
cnt = 282	feature = 270	correl = -0.0687143	descr = N_Gram_CACGA
cnt = 283	feature = 321	correl = -0.0860869	descr = N_Gram_CCTTC
cnt = 284	feature = 481	correl = 0.0743915	descr = N_Gram_GGCAT
cnt = 285	feature = 676	correl = 0.0647255	descr = N_Gram_TTGGC
cnt = 286	feature = 364	correl = 0.0839321	descr = N_Gram_CTAT
cnt = 287	feature = 241	correl = -0.0967696	descr = N_Gram_ATGC
cnt = 288	feature = 302	correl = 0.0782441	descr = N_Gram_CCCG
cnt = 289	feature = 572	correl = 0.0805479	descr = N_Gram_TCAGC
cnt = 290	feature = 397	correl = 0.0663582	descr = N_Gram_GACA
cnt = 291	feature = 555	correl = -0.0509145	descr = N_Gram_TAATC
cnt = 292	feature = 457	correl = -0.126066	descr = N_Gram_GCGTC
cnt = 293	feature = 524	correl = -0.0771649	descr = N_Gram_GTCTT
cnt = 294	feature = 496	correl = 0.112864	descr = N_Gram_GGGAG
cnt = 295	feature = 378	correl = 0.108861	descr = N_Gram_CTGCA
cnt = 296	feature = 615	correl = -0.083539	descr = N_Gram_TGAAG
cnt = 297	feature = 618	correl = -0.0631294	descr = N_Gram_TGAGG
cnt = 298	feature = 392	correl = 0.100547	descr = N_Gram_GAAA
cnt = 299	feature = 41	correl = -0.0540855	descr = Position_Specific_Bin_Base_17_Base_A
cnt = 300	feature = 286	correl = 0.0908086	descr = N_Gram_CATCT
cnt = 301	feature = 631	correl = 0.097267	descr = N_Gram_TGGCC
cnt = 302	feature = 230	correl = 0.0464766	descr = N_Gram_ATAT
cnt = 303	feature = 546	correl = -0.0994484	descr = N_Gram_GTTTT
cnt = 304	feature = 221	correl = -0.0787266	descr = N_Gram_ATAA
cnt = 305	feature = 27	correl = -0.113146	descr = Position_Specific_Bin_Base_11_Base_G
cnt = 306	feature = 605	correl = -0.0985684	descr = N_Gram_TCTCA
cnt = 307	feature = 386	correl = -0.0727916	descr = N_Gram_CTTGA
cnt = 308	feature = 15	correl = -0.128209	descr = Position_Specific_Bin_Base_5_Base_A
cnt = 309	feature = 52	correl = -0.0462901	descr = Gibbs_of_Target_Sequence__Pos_4_Step_1
cnt = 310	feature = 23	correl = -0.0464675	descr = Position_Specific_Bin_Base_9_Base_T
cnt = 311	feature = 32	correl = -0.0542111	descr = Position_Specific_Bin_Base_13_Base_A
cnt = 312	feature = 380	correl = -0.073657	descr = N_Gram_CTTA
cnt = 313	feature = 526	correl = 0.0479635	descr = N_Gram_GTGA
cnt = 314	feature = 632	correl = -0.083001	descr = N_Gram_TGGCG
cnt = 315	feature = 429	correl = 0.0931425	descr = N_Gram_GCAC
cnt = 316	feature = 418	correl = -0.108157	descr = N_Gram_GATCT
cnt = 317	feature = 345	correl = 0.147556	descr = N_Gram_CGGGC
cnt = 318	feature = 425	correl = 0.123823	descr = N_Gram_GCAA
cnt = 319	feature = 45	correl = 0.13288	descr = Position_Specific_Bin_Base_18_Base_C
cnt = 320	feature = 21	correl = 0.0555526	descr = Position_Specific_Bin_Base_8_Base_T
cnt = 321	feature = 42	correl = 0.109652	descr = Position_Specific_Bin_Base_17_Base_C
cnt = 322	feature = 340	correl = 0.07186	descr = N_Gram_CGGC
cnt = 323	feature = 284	correl = 0.111332	descr = N_Gram_CATCC
cnt = 324	feature = 595	correl = -0.123393	descr = N_Gram_TCGAG
cnt = 325	feature = 272	correl = 0.0482376	descr = N_Gram_CACT
cnt = 326	feature = 18	correl = -0.129631	descr = Position_Specific_Bin_Base_6_Base_A
cnt = 327	feature = 259	correl = 0.0503811	descr = N_Gram_CAAT
cnt = 328	feature = 510	correl = 0.0488594	descr = N_Gram_GGTC
cnt = 329	feature = 612	correl = -0.0771413	descr = N_Gram_TCTTG
cnt = 330	feature = 20	correl = 0.0533471	descr = Position_Specific_Bin_Base_7_Base_T
cnt = 331	feature = 25	correl = 0.0691143	descr = Position_Specific_Bin_Base_10_Base_T
cnt = 332	feature = 37	correl = 0.0767031	descr = Position_Specific_Bin_Base_14_Base_T
cnt = 333	feature = 227	correl = 0.0614217	descr = N_Gram_ATAG
cnt = 334	feature = 621	correl = -0.126153	descr = N_Gram_TGATT
cnt = 335	feature = 22	correl = 0.0464362	descr = Position_Specific_Bin_Base_9_Base_G
cnt = 336	feature = 219	correl = -0.117772	descr = N_Gram_AGTTT
cnt = 337	feature = 73	correl = 0.0906147	descr = Fold_of_RNAi_Sequence_Pos_9
cnt = 338	feature = 277	correl = -0.147886	descr = N_Gram_CAGCT
cnt = 339	feature = 47	correl = -0.0873533	descr = Position_Specific_Bin_Base_18_Base_T
cnt = 340	feature = 10	correl = -0.0802303	descr = Position_Specific_Bin_Base_2_Base_G
cnt = 341	feature = 352	correl = 0.156791	descr = N_Gram_CGTG
cnt = 342	feature = 31	correl = -0.112314	descr = Position_Specific_Bin_Base_12_Base_T
cnt = 343	feature = 576	correl = -0.0673648	descr = N_Gram_TCATC
cnt = 344	feature = 256	correl = 0.0565969	descr = N_Gram_CAAG
cnt = 345	feature = 74	correl = 0.0558961	descr = Fold_of_RNAi_Sequence_Pos_11
cnt = 346	feature = 53	correl = -0.0773315	descr = Gibbs_of_Target_Sequence__Pos_5_Step_1
cnt = 347	feature = 329	correl = -0.0559983	descr = N_Gram_CGAT
cnt = 348	feature = 396	correl = -0.0628783	descr = N_Gram_GAAGT
cnt = 349	feature = 490	correl = 0.072824	descr = N_Gram_GGCT
cnt = 350	feature = 19	correl = 0.101294	descr = Position_Specific_Bin_Base_6_Base_C
cnt = 351	feature = 239	correl = -0.0520075	descr = N_Gram_ATGA
cnt = 352	feature = 36	correl = 0.0498392	descr = Position_Specific_Bin_Base_14_Base_C
cnt = 353	feature = 451	correl = 0.0469407	descr = N_Gram_GCGCC
cnt = 354	feature = 30	correl = 0.0891074	descr = Position_Specific_Bin_Base_12_Base_G
cnt = 355	feature = 215	correl = 0.0445064	descr = N_Gram_AGTG
cnt = 356	feature = 40	correl = 0.123942	descr = Position_Specific_Bin_Base_16_Base_C
cnt = 357	feature = 13	correl = 0.0677173	descr = Position_Specific_Bin_Base_3_Base_C
cnt = 358	feature = 661	correl = -0.0440948	descr = N_Gram_TTCCG
cnt = 359	feature = 34	correl = -0.0454755	descr = Position_Specific_Bin_Base_13_Base_G
cnt = 360	feature = 559	correl = -0.048004	descr = N_Gram_TACTT
cnt = 361	feature = 17	correl = 0.0762718	descr = Position_Specific_Bin_Base_5_Base_G
cnt = 362	feature = 551	correl = -0.0932872	descr = N_Gram_TAAG
cnt = 363	feature = 261	correl = 0.0462563	descr = N_Gram_CACA
cnt = 364	feature = 9	correl = 0.0890235	descr = Position_Specific_Bin_Base_2_Base_C
cnt = 365	feature = 43	correl = -0.0494981	descr = Position_Specific_Bin_Base_17_Base_T
cnt = 366	feature = 653	correl = -0.0886453	descr = N_Gram_TTAC
cnt = 367	feature = 337	correl = 0.073928	descr = N_Gram_CGGA
cnt = 368	feature = 210	correl = 0.0771971	descr = N_Gram_AGTA
cnt = 369	feature = 409	correl = 0.059869	descr = N_Gram_GAGGC
cnt = 370	feature = 38	correl = -0.062693	descr = Position_Specific_Bin_Base_15_Base_A
cnt = 371	feature = 433	correl = 0.0654703	descr = N_Gram_GCAT
cnt = 372	feature = 12	correl = -0.0639653	descr = Position_Specific_Bin_Base_3_Base_A
cnt = 373	feature = 236	correl = -0.0476285	descr = N_Gram_ATCTC
cnt = 374	feature = 56	correl = 0.0659425	descr = Gibbs_of_Target_Sequence__Pos_12_Step_1
cnt = 375	feature = 611	correl = -0.122452	descr = N_Gram_TCTTC
cnt = 376	feature = 465	correl = 0.0733045	descr = N_Gram_GCTT
cnt = 377	feature = 377	correl = 0.0533347	descr = N_Gram_CTGC
cnt = 378	feature = 206	correl = 0.0669168	descr = N_Gram_AGGT
cnt = 379	feature = 33	correl = 0.103368	descr = Position_Specific_Bin_Base_13_Base_C
cnt = 380	feature = 298	correl = 0.069614	descr = N_Gram_CCCA
cnt = 381	feature = 50	correl = 0.269029	descr = Gibbs_of_Target_Sequence__Pos_2_Step_1
cnt = 382	feature = 11	correl = 0.0601134	descr = Position_Specific_Bin_Base_2_Base_T
cnt = 383	feature = 16	correl = 0.0797628	descr = Position_Specific_Bin_Base_5_Base_C
cnt = 384	feature = 105	correl = 0.100374	descr = Fold_of_Target_NoEndbrace_noends_Pos_13
cnt = 385	feature = 644	correl = 0.0780706	descr = N_Gram_TGTG
cnt = 386	feature = 14	correl = -0.068026	descr = Position_Specific_Bin_Base_4_Base_A
cnt = 387	feature = 294	correl = -0.123212	descr = N_Gram_CCAGC
cnt = 388	feature = 26	correl = 0.0471	descr = Position_Specific_Bin_Base_11_Base_C
cnt = 389	feature = 658	correl = 0.0574562	descr = N_Gram_TTCA
cnt = 390	feature = 83	correl = 0.114443	descr = Xue_Structure_Feature_A101
cnt = 391	feature = 554	correl = -0.0662602	descr = N_Gram_TAAT
cnt = 392	feature = 351	correl = -0.130915	descr = N_Gram_CGTCG
cnt = 393	feature = 414	correl = 0.0754662	descr = N_Gram_GATA
cnt = 394	feature = 55	correl = -0.184427	descr = Gibbs_of_Target_Sequence__Pos_7_Step_1
cnt = 395	feature = 28	correl = -0.110489	descr = Position_Specific_Bin_Base_12_Base_A
cnt = 396	feature = 70	correl = 0.143222	descr = Fold_of_RNAi_Sequence_Pos_2
cnt = 397	feature = 264	correl = 0.0723831	descr = N_Gram_CACC
cnt = 398	feature = 233	correl = -0.0687586	descr = N_Gram_ATCG
cnt = 399	feature = 360	correl = 0.0782158	descr = N_Gram_CTA
cnt = 400	feature = 35	correl = -0.106092	descr = Position_Specific_Bin_Base_14_Base_A
cnt = 401	feature = 310	correl = 0.122574	descr = N_Gram_CCGGG
cnt = 402	feature = 8	correl = -0.0529968	descr = Position_Specific_Bin_Base_2_Base_A
cnt = 403	feature = 531	correl = 0.107224	descr = N_Gram_GTGG
cnt = 404	feature = 472	correl = 0.0967814	descr = N_Gram_GGAC
cnt = 405	feature = 446	correl = 0.0854186	descr = N_Gram_GCCT
cnt = 406	feature = 24	correl = -0.0611174	descr = Position_Specific_Bin_Base_10_Base_C
cnt = 407	feature = 78	correl = 0.0647689	descr = Fold_of_RNAi_Sequence_Pos_15
cnt = 408	feature = 626	correl = -0.137118	descr = N_Gram_TGCG
cnt = 409	feature = 622	correl = 0.102458	descr = N_Gram_TGCA
cnt = 410	feature = 608	correl = -0.107497	descr = N_Gram_TCTCT
cnt = 411	feature = 312	correl = 0.0471757	descr = N_Gram_CCGT
cnt = 412	feature = 437	correl = 0.0701318	descr = N_Gram_GCCA
cnt = 413	feature = 591	correl = -0.0959984	descr = N_Gram_TCCTT
cnt = 414	feature = 62	correl = -0.159462	descr = Gibbs_of_Target_Sequence__Pos_18_Step_1
cnt = 415	feature = 81	correl = -0.0515979	descr = Xue_Structure_Feature_A110
cnt = 416	feature = 269	correl = -0.071135	descr = N_Gram_CACG
cnt = 417	feature = 462	correl = 0.0719309	descr = N_Gram_GCTG
cnt = 418	feature = 580	correl = -0.145437	descr = N_Gram_TCCAG
cnt = 419	feature = 57	correl = -0.0824215	descr = Gibbs_of_Target_Sequence__Pos_13_Step_1
cnt = 420	feature = 417	correl = -0.116362	descr = N_Gram_GATC
cnt = 421	feature = 248	correl = -0.116097	descr = N_Gram_ATTT
cnt = 422	feature = 655	correl = -0.0685409	descr = N_Gram_TTAT
cnt = 423	feature = 637	correl = 0.0649394	descr = N_Gram_TGGT
cnt = 424	feature = 46	correl = 0.255627	descr = Position_Specific_Bin_Base_18_Base_G
cnt = 425	feature = 442	correl = 0.0567106	descr = N_Gram_GCCG
cnt = 426	feature = 541	correl = 0.0595992	descr = N_Gram_GTTG
cnt = 427	feature = 51	correl = 0.0922182	descr = Gibbs_of_Target_Sequence__Pos_3_Step_1
cnt = 428	feature = 39	correl = -0.121999	descr = Position_Specific_Bin_Base_16_Base_A
cnt = 429	feature = 475	correl = 0.113176	descr = N_Gram_GGAG
cnt = 430	feature = 469	correl = 0.0675097	descr = N_Gram_GGAA
cnt = 431	feature = 68	correl = 0.182332	descr = Fold_of_RNAi_Sequence_Pos_0
cnt = 432	feature = 593	correl = -0.0875835	descr = N_Gram_TCGA
cnt = 433	feature = 72	correl = 0.0811179	descr = Fold_of_RNAi_Sequence_Pos_6
cnt = 434	feature = 452	correl = 0.0543276	descr = N_Gram_GCGG
cnt = 435	feature = 571	correl = 0.0957011	descr = N_Gram_TCAG
cnt = 436	feature = 682	correl = -0.0837883	descr = N_Gram_TTTCT
cnt = 437	feature = 674	correl = 0.0508852	descr = N_Gram_TTGG
cnt = 438	feature = 212	correl = -0.0911988	descr = N_Gram_AGTC
cnt = 439	feature = 421	correl = -0.0624555	descr = N_Gram_GATT
cnt = 440	feature = 44	correl = -0.266744	descr = Position_Specific_Bin_Base_18_Base_A
cnt = 441	feature = 295	correl = 0.0485752	descr = N_Gram_CCAT
cnt = 442	feature = 82	correl = 0.0494186	descr = Xue_Structure_Feature_A100
cnt = 443	feature = 558	correl = -0.0683912	descr = N_Gram_TACT
cnt = 444	feature = 480	correl = 0.0739984	descr = N_Gram_GGCA
cnt = 445	feature = 461	correl = -0.0732129	descr = N_Gram_GCTCC
cnt = 446	feature = 63	correl = -0.27542	descr = Gibbs_of_Target_Sequence__Pos_19_Step_1
cnt = 447	feature = 160	correl = 0.0727709	descr = N_Gram_ACC
cnt = 448	feature = 279	correl = 0.123594	descr = N_Gram_CAGT
cnt = 449	feature = 502	correl = 0.0762655	descr = N_Gram_GGGG
cnt = 450	feature = 253	correl = 0.0527247	descr = N_Gram_CAAA
cnt = 451	feature = 54	correl = -0.123644	descr = Gibbs_of_Target_Sequence__Pos_6_Step_1
cnt = 452	feature = 80	correl = 0.0454459	descr = Xue_Structure_Feature_A111
cnt = 453	feature = 59	correl = -0.0485392	descr = Gibbs_of_Target_Sequence__Pos_15_Step_1
cnt = 454	feature = 528	correl = 0.0508358	descr = N_Gram_GTGC
cnt = 455	feature = 29	correl = 0.144214	descr = Position_Specific_Bin_Base_12_Base_C
cnt = 456	feature = 671	correl = -0.0710507	descr = N_Gram_TTGC
cnt = 457	feature = 370	correl = -0.103582	descr = N_Gram_CTCCA
cnt = 458	feature = 61	correl = -0.122222	descr = Gibbs_of_Target_Sequence__Pos_17_Step_1
cnt = 459	feature = 574	correl = -0.0589184	descr = N_Gram_TCAT
cnt = 460	feature = 75	correl = 0.083689	descr = Fold_of_RNAi_Sequence_Pos_12
cnt = 461	feature = 619	correl = -0.0848186	descr = N_Gram_TGAT
cnt = 462	feature = 545	correl = -0.0447023	descr = N_Gram_GTTT
cnt = 463	feature = 523	correl = -0.097672	descr = N_Gram_GTCT
cnt = 464	feature = 288	correl = 0.107003	descr = N_Gram_CCAA
cnt = 465	feature = 497	correl = 0.145706	descr = N_Gram_GGGC
cnt = 466	feature = 79	correl = 0.0444128	descr = Fold_of_RNAi_Sequence_Pos_16
cnt = 467	feature = 665	correl = -0.204401	descr = N_Gram_TTCTC
cnt = 468	feature = 69	correl = 0.185622	descr = Fold_of_RNAi_Sequence_Pos_1
cnt = 469	feature = 681	correl = -0.0796211	descr = N_Gram_TTTCC
cnt = 470	feature = 60	correl = -0.0529565	descr = Gibbs_of_Target_Sequence__Pos_16_Step_1
cnt = 471	feature = 520	correl = -0.0861828	descr = N_Gram_GTCG
cnt = 472	feature = 76	correl = 0.106346	descr = Fold_of_RNAi_Sequence_Pos_13
cnt = 473	feature = 683	correl = -0.0582982	descr = N_Gram_TTTG
cnt = 474	feature = 407	correl = 0.049248	descr = N_Gram_GAGG
cnt = 475	feature = 688	correl = -0.133379	descr = N_Gram_TTTTT
cnt = 476	feature = 58	correl = -0.177903	descr = Gibbs_of_Target_Sequence__Pos_14_Step_1
cnt = 477	feature = 77	correl = 0.086522	descr = Fold_of_RNAi_Sequence_Pos_14
cnt = 478	feature = 606	correl = -0.117488	descr = N_Gram_TCTCC
cnt = 479	feature = 584	correl = -0.0458674	descr = N_Gram_TCCG
cnt = 480	feature = 385	correl = -0.0557285	descr = N_Gram_CTTG
cnt = 481	feature = 71	correl = 0.0711807	descr = Fold_of_RNAi_Sequence_Pos_3
cnt = 482	feature = 293	correl = -0.0799264	descr = N_Gram_CCAG
cnt = 483	feature = 455	correl = -0.0640527	descr = N_Gram_GCGT
cnt = 484	feature = 283	correl = 0.0675992	descr = N_Gram_CATC
cnt = 485	feature = 371	correl = -0.119128	descr = N_Gram_CTCCT
cnt = 486	feature = 482	correl = 0.172409	descr = N_Gram_GGCC
cnt = 487	feature = 548	correl = -0.0479147	descr = N_Gram_TAA
cnt = 488	feature = 332	correl = 0.0588804	descr = N_Gram_CGCC
cnt = 489	feature = 384	correl = -0.227494	descr = N_Gram_CTTCT
cnt = 490	feature = 630	correl = 0.0692913	descr = N_Gram_TGGC
cnt = 491	feature = 640	correl = 0.0497552	descr = N_Gram_TGT
cnt = 492	feature = 487	correl = 0.0452788	descr = N_Gram_GGCG
cnt = 493	feature = 556	correl = -0.0796364	descr = N_Gram_TAC
cnt = 494	feature = 516	correl = -0.111952	descr = N_Gram_GTC
cnt = 495	feature = 494	correl = 0.11958	descr = N_Gram_GGGA
cnt = 496	feature = 413	correl = -0.0443778	descr = N_Gram_GAT
cnt = 497	feature = 508	correl = 0.0585569	descr = N_Gram_GGT
cnt = 498	feature = 650	correl = -0.0916685	descr = N_Gram_TTA
num rows = 521
num_elements = 259979
*
optimization finished, #iter = 674
nu = 0.469905
obj = -36.672076, rho = -0.618040
nSV = 371, nBSV = 132
num rows = 58
num_elements = 28942
*
optimization finished, #iter = 62
nu = 0.423359
obj = -3.593558, rho = -0.449317
nSV = 48, nBSV = 5
*
optimization finished, #iter = 674
nu = 0.469905
obj = -36.672076, rho = -0.618040
nSV = 371, nBSV = 132
CFS merit scores = 1.32345
CFS merit scores = 1.60126
CFS merit scores = 1.8501
CFS merit scores = 2.07064
CFS merit scores = 2.27243
CFS merit scores = 2.45695
CFS merit scores = 2.62615
CFS merit scores = 2.7846
CFS merit scores = 2.93342
CFS merit scores = 3.07475
CFS merit scores = 3.20663
CFS merit scores = 3.33117
CFS merit scores = 3.44537
CFS merit scores = 3.55357
CFS merit scores = 3.65809
CFS merit scores = 3.7597
CFS merit scores = 3.85862
CFS merit scores = 3.95459
CFS merit scores = 4.04819
CFS merit scores = 4.13951
CFS merit scores = 4.22749
CFS merit scores = 4.31352
CFS merit scores = 4.39767
CFS merit scores = 4.48
CFS merit scores = 4.56058
CFS merit scores = 4.63955
CFS merit scores = 4.71704
CFS merit scores = 4.79311
CFS merit scores = 4.86783
CFS merit scores = 4.94118
CFS merit scores = 5.01315
CFS merit scores = 5.08385
CFS merit scores = 5.15339
CFS merit scores = 5.22183
CFS merit scores = 5.2892
CFS merit scores = 5.35383
CFS merit scores = 5.41718
CFS merit scores = 5.47918
CFS merit scores = 5.53994
CFS merit scores = 5.59967
CFS merit scores = 5.65812
CFS merit scores = 5.71502
CFS merit scores = 5.77084
CFS merit scores = 5.8251
CFS merit scores = 5.87857
CFS merit scores = 5.93014
CFS merit scores = 5.98077
CFS merit scores = 6.03074
CFS merit scores = 6.08009
CFS merit scores = 6.12808
CFS merit scores = 6.17501
CFS merit scores = 6.22099
CFS merit scores = 6.26638
CFS merit scores = 6.30981
CFS merit scores = 6.35234
CFS merit scores = 6.39374
CFS merit scores = 6.43436
CFS merit scores = 6.47215
CFS merit scores = 6.50914
CFS merit scores = 6.54267
CFS merit scores = 6.57474
CFS merit scores = 6.60562
CFS merit scores = 6.63118
CFS merit scores = 6.65582
CFS merit scores = 6.67971
CFS merit scores = 6.70233
CFS merit scores = 6.72433
CFS merit scores = 6.74514
CFS merit scores = 6.76476
CFS merit scores = 6.78372
CFS merit scores = 6.80158
CFS merit scores = 6.819
CFS merit scores = 6.83572
CFS merit scores = 6.85222
CFS merit scores = 6.86797
CFS merit scores = 6.88188
CFS merit scores = 6.89514
CFS merit scores = 6.90815
CFS merit scores = 6.92103
CFS merit scores = 6.93351
CFS merit scores = 6.94606
CFS merit scores = 6.95864
CFS merit scores = 6.97081
CFS merit scores = 6.98133
CFS merit scores = 6.99209
CFS merit scores = 7.0016
CFS merit scores = 7.00945
CFS merit scores = 7.01705
CFS merit scores = 7.02447
CFS merit scores = 7.03157
CFS merit scores = 7.03868
CFS merit scores = 7.04588
CFS merit scores = 7.05321
CFS merit scores = 7.06036
CFS merit scores = 7.06653
CFS merit scores = 7.07213
CFS merit scores = 7.07717
CFS merit scores = 7.08238
CFS merit scores = 7.08724
CFS merit scores = 7.09188
CFS merit scores = 7.09641
CFS merit scores = 7.10052
CFS merit scores = 7.10378
CFS merit scores = 7.10713
CFS merit scores = 7.11016
CFS merit scores = 7.11314
CFS merit scores = 7.11584
CFS merit scores = 7.11858
CFS merit scores = 7.12093
CFS merit scores = 7.12328
CFS merit scores = 7.12517
CFS merit scores = 7.12709
CFS merit scores = 7.12848
CFS merit scores = 7.12986
CFS merit scores = 7.13124
CFS merit scores = 7.13149
CFS merit scores = 7.13213
CFS merit scores = 7.1326
CFS merit scores = 7.13292
CFS merit scores = 7.13301
CFS merit scores = 7.13284
CFS merit scores = 7.1326
CFS merit scores = 7.13253
CFS merit scores = 7.13273
CFS merit scores = 7.13284
CFS merit scores = 7.13251
CFS merit scores = 7.1315
CFS merit scores = 7.13058
CFS merit scores = 7.12945
CFS merit scores = 7.12838
CFS merit scores = 7.12666
CFS merit scores = 7.12465
CFS merit scores = 7.12276
CFS merit scores = 7.12115
CFS merit scores = 7.11899
CFS merit scores = 7.11712
CFS merit scores = 7.11529
CFS merit scores = 7.11367
CFS merit scores = 7.11214
CFS merit scores = 7.11027
CFS merit scores = 7.10796
CFS merit scores = 7.10495
CFS merit scores = 7.10212
CFS merit scores = 7.09935
CFS merit scores = 7.09663
CFS merit scores = 7.09407
CFS merit scores = 7.0915
CFS merit scores = 7.08888
CFS merit scores = 7.08621
CFS merit scores = 7.08319
CFS merit scores = 7.07984
CFS merit scores = 7.07645
CFS merit scores = 7.07295
CFS merit scores = 7.06917
CFS merit scores = 7.06552
CFS merit scores = 7.06177
CFS merit scores = 7.05767
CFS merit scores = 7.05368
CFS merit scores = 7.04961
CFS merit scores = 7.04531
CFS merit scores = 7.04109
CFS merit scores = 7.03693
CFS merit scores = 7.03178
CFS merit scores = 7.02681
CFS merit scores = 7.02185
CFS merit scores = 7.01695
CFS merit scores = 7.01224
CFS merit scores = 7.00762
CFS merit scores = 7.00304
CFS merit scores = 6.99858
CFS merit scores = 6.99413
CFS merit scores = 6.98971
CFS merit scores = 6.98549
CFS merit scores = 6.98148
CFS merit scores = 6.9771
CFS merit scores = 6.97215
CFS merit scores = 6.96692
CFS merit scores = 6.96195
CFS merit scores = 6.95712
CFS merit scores = 6.95222
CFS merit scores = 6.94733
CFS merit scores = 6.94256
CFS merit scores = 6.93756
CFS merit scores = 6.93224
CFS merit scores = 6.92656
CFS merit scores = 6.92104
CFS merit scores = 6.91541
CFS merit scores = 6.90994
CFS merit scores = 6.90461
CFS merit scores = 6.8993
CFS merit scores = 6.89417
CFS merit scores = 6.88882
CFS merit scores = 6.88338
CFS merit scores = 6.8775
CFS merit scores = 6.87178
CFS merit scores = 6.86611
CFS merit scores = 6.86061
CFS merit scores = 6.8551
CFS merit scores = 6.8497
CFS merit scores = 6.84421
CFS merit scores = 6.8388
CFS merit scores = 6.83347
CFS merit scores = 6.82831
CFS merit scores = 6.82302
CFS merit scores = 6.81795
CFS merit scores = 6.81249
CFS merit scores = 6.80689
CFS merit scores = 6.8014
CFS merit scores = 6.79605
CFS merit scores = 6.79089
CFS merit scores = 6.78575
CFS merit scores = 6.78051
CFS merit scores = 6.77523
CFS merit scores = 6.76994
CFS merit scores = 6.76465
CFS merit scores = 6.75925
CFS merit scores = 6.7538
CFS merit scores = 6.74827
CFS merit scores = 6.74276
CFS merit scores = 6.73716
CFS merit scores = 6.73115
CFS merit scores = 6.72507
CFS merit scores = 6.71884
CFS merit scores = 6.71276
CFS merit scores = 6.70685
CFS merit scores = 6.70112
CFS merit scores = 6.69555
CFS merit scores = 6.69014
CFS merit scores = 6.68476
CFS merit scores = 6.67933
CFS merit scores = 6.674
CFS merit scores = 6.66867
CFS merit scores = 6.66286
CFS merit scores = 6.65684
CFS merit scores = 6.65081
CFS merit scores = 6.64443
CFS merit scores = 6.63809
CFS merit scores = 6.63177
CFS merit scores = 6.62545
CFS merit scores = 6.61899
CFS merit scores = 6.61243
CFS merit scores = 6.60596
CFS merit scores = 6.59931
CFS merit scores = 6.59279
CFS merit scores = 6.58639
CFS merit scores = 6.58014
CFS merit scores = 6.5736
CFS merit scores = 6.56681
CFS merit scores = 6.56009
CFS merit scores = 6.55344
CFS merit scores = 6.54663
CFS merit scores = 6.53991
CFS merit scores = 6.533
CFS merit scores = 6.5261
CFS merit scores = 6.51911
CFS merit scores = 6.51222
CFS merit scores = 6.50546
CFS merit scores = 6.49886
CFS merit scores = 6.49233
CFS merit scores = 6.48581
CFS merit scores = 6.47906
CFS merit scores = 6.47241
CFS merit scores = 6.46576
CFS merit scores = 6.45913
CFS merit scores = 6.45251
CFS merit scores = 6.44599
CFS merit scores = 6.4393
CFS merit scores = 6.43219
CFS merit scores = 6.42514
CFS merit scores = 6.41823
CFS merit scores = 6.41127
CFS merit scores = 6.40423
CFS merit scores = 6.39725
CFS merit scores = 6.39028
CFS merit scores = 6.38339
CFS merit scores = 6.3765
CFS merit scores = 6.36965
CFS merit scores = 6.36278
CFS merit scores = 6.35598
CFS merit scores = 6.34924
CFS merit scores = 6.34258
CFS merit scores = 6.33587
CFS merit scores = 6.32927
CFS merit scores = 6.32239
CFS merit scores = 6.3153
CFS merit scores = 6.30833
CFS merit scores = 6.3015
CFS merit scores = 6.29436
CFS merit scores = 6.28707
CFS merit scores = 6.27989
CFS merit scores = 6.27283
CFS merit scores = 6.26584
CFS merit scores = 6.25886
CFS merit scores = 6.25187
CFS merit scores = 6.24479
CFS merit scores = 6.2376
CFS merit scores = 6.23044
CFS merit scores = 6.22338
CFS merit scores = 6.21626
CFS merit scores = 6.20888
CFS merit scores = 6.2016
CFS merit scores = 6.19424
CFS merit scores = 6.18699
CFS merit scores = 6.17975
CFS merit scores = 6.17262
CFS merit scores = 6.16549
CFS merit scores = 6.15843
CFS merit scores = 6.15142
CFS merit scores = 6.1444
CFS merit scores = 6.13744
CFS merit scores = 6.13051
CFS merit scores = 6.12351
CFS merit scores = 6.11657
CFS merit scores = 6.10977
CFS merit scores = 6.10297
CFS merit scores = 6.09609
CFS merit scores = 6.08921
CFS merit scores = 6.08239
CFS merit scores = 6.0755
CFS merit scores = 6.06873
CFS merit scores = 6.06188
CFS merit scores = 6.05501
CFS merit scores = 6.04819
CFS merit scores = 6.04126
CFS merit scores = 6.03433
CFS merit scores = 6.02744
CFS merit scores = 6.02066
CFS merit scores = 6.01396
CFS merit scores = 6.00727
CFS merit scores = 6.00064
CFS merit scores = 5.99401
CFS merit scores = 5.98747
CFS merit scores = 5.98102
CFS merit scores = 5.97456
CFS merit scores = 5.96817
CFS merit scores = 5.96185
CFS merit scores = 5.95545
CFS merit scores = 5.94916
CFS merit scores = 5.94275
CFS merit scores = 5.93628
CFS merit scores = 5.9299
CFS merit scores = 5.92361
CFS merit scores = 5.91724
CFS merit scores = 5.91088
CFS merit scores = 5.90453
CFS merit scores = 5.89824
CFS merit scores = 5.89205
CFS merit scores = 5.88595
CFS merit scores = 5.87983
CFS merit scores = 5.87369
CFS merit scores = 5.86763
CFS merit scores = 5.86155
CFS merit scores = 5.85553
CFS merit scores = 5.84952
CFS merit scores = 5.84355
CFS merit scores = 5.83754
CFS merit scores = 5.83156
CFS merit scores = 5.82563
CFS merit scores = 5.81974
CFS merit scores = 5.81384
CFS merit scores = 5.808
CFS merit scores = 5.8022
CFS merit scores = 5.79642
CFS merit scores = 5.79073
CFS merit scores = 5.78512
CFS merit scores = 5.77948
CFS merit scores = 5.77384
CFS merit scores = 5.76817
CFS merit scores = 5.7625
CFS merit scores = 5.75684
CFS merit scores = 5.75123
CFS merit scores = 5.74564
CFS merit scores = 5.74007
CFS merit scores = 5.73456
CFS merit scores = 5.72909
CFS merit scores = 5.72373
CFS merit scores = 5.71836
CFS merit scores = 5.71307
CFS merit scores = 5.70777
CFS merit scores = 5.7025
CFS merit scores = 5.69721
CFS merit scores = 5.69194
CFS merit scores = 5.68675
CFS merit scores = 5.68163
CFS merit scores = 5.67648
CFS merit scores = 5.67135
CFS merit scores = 5.66628
CFS merit scores = 5.66125
CFS merit scores = 5.65623
CFS merit scores = 5.65127
CFS merit scores = 5.64633
CFS merit scores = 5.64145
CFS merit scores = 5.63657
CFS merit scores = 5.63172
CFS merit scores = 5.62693
CFS merit scores = 5.62209
CFS merit scores = 5.6173
CFS merit scores = 5.61256
CFS merit scores = 5.60783
CFS merit scores = 5.60306
CFS merit scores = 5.59831
CFS merit scores = 5.59354
CFS merit scores = 5.58882
CFS merit scores = 5.58411
CFS merit scores = 5.57941
CFS merit scores = 5.57473
CFS merit scores = 5.57002
CFS merit scores = 5.56532
CFS merit scores = 5.56056
CFS merit scores = 5.55578
CFS merit scores = 5.55103
CFS merit scores = 5.54633
CFS merit scores = 5.54164
CFS merit scores = 5.53697
CFS merit scores = 5.53233
CFS merit scores = 5.52769
CFS merit scores = 5.52303
CFS merit scores = 5.51842
CFS merit scores = 5.51383
CFS merit scores = 5.50928
CFS merit scores = 5.50472
CFS merit scores = 5.50022
CFS merit scores = 5.49574
CFS merit scores = 5.49131
CFS merit scores = 5.48677
CFS merit scores = 5.48227
CFS merit scores = 5.47785
CFS merit scores = 5.47335
CFS merit scores = 5.46886
CFS merit scores = 5.46442
CFS merit scores = 5.46002
CFS merit scores = 5.45555
CFS merit scores = 5.45113
CFS merit scores = 5.44666
CFS merit scores = 5.44222
CFS merit scores = 5.43781
CFS merit scores = 5.43341
CFS merit scores = 5.42903
CFS merit scores = 5.42469
CFS merit scores = 5.42026
CFS merit scores = 5.41576
CFS merit scores = 5.41126
CFS merit scores = 5.40678
CFS merit scores = 5.40217
CFS merit scores = 5.39757
CFS merit scores = 5.39299
CFS merit scores = 5.38836
CFS merit scores = 5.38376
CFS merit scores = 5.37918
CFS merit scores = 5.37458
CFS merit scores = 5.36996
CFS merit scores = 5.36539
CFS merit scores = 5.36085
CFS merit scores = 5.35624
CFS merit scores = 5.35168
CFS merit scores = 5.34714
CFS merit scores = 5.34262
CFS merit scores = 5.33804
CFS merit scores = 5.33352
CFS merit scores = 5.329
CFS merit scores = 5.32453
CFS merit scores = 5.32009
CFS merit scores = 5.31563
CFS merit scores = 5.3112
CFS merit scores = 5.30674
CFS merit scores = 5.30228
CFS merit scores = 5.29785
CFS merit scores = 5.29339
CFS merit scores = 5.28887
CFS merit scores = 5.28435
CFS merit scores = 5.27974
CFS merit scores = 5.27517
CFS merit scores = 5.27047
CFS merit scores = 5.26577
CFS merit scores = 5.26102
CFS merit scores = 5.2563
CFS merit scores = 5.25162
CFS merit scores = 5.24697
CFS merit scores = 5.24232
CFS merit scores = 5.23762
CFS merit scores = 5.23289
CFS merit scores = 5.22819
CFS merit scores = 5.2235
CFS merit scores = 5.21883
CFS merit scores = 5.21419
CFS merit scores = 5.20947
CFS merit scores = 5.20477
CFS merit scores = 5.19999
CFS merit scores = 5.19522
CFS merit scores = 5.19041
CFS merit scores = 5.18563
CFS merit scores = 5.18085
CFS merit scores = 5.1758
CFS merit scores = 5.17078
CFS merit scores = 5.16578
CFS merit scores = 5.16076
CFS merit scores = 5.15564
CFS merit scores = 5.15044
CFS merit scores = 5.14523
CFS merit scores = 5.14002
CFS merit scores = 5.13481
CFS merit scores = 5.12962
CFS merit scores = 5.12437
CFS merit scores = 5.11908
CFS merit scores = 5.11384
CFS merit scores = 5.10867
CFS merit scores = 5.10352
CFS merit scores = 5.09821
CFS merit scores = 5.09288
CFS merit scores = 5.08752
CFS merit scores = 5.08219
CFS merit scores = 5.07682
CFS merit scores = 5.07145
CFS merit scores = 5.06606
CFS merit scores = 5.06072
CFS merit scores = 5.05544
CFS merit scores = 5.04994
CFS merit scores = 5.04435
CFS merit scores = 5.03873
CFS merit scores = 5.03314
CFS merit scores = 5.02746
CFS merit scores = 5.02173
CFS merit scores = 5.01598
CFS merit scores = 5.01023
CFS merit scores = 5.00448
CFS merit scores = 4.99871
CFS merit scores = 4.99296
CFS merit scores = 4.98715
CFS merit scores = 4.9812
CFS merit scores = 4.97518
CFS merit scores = 4.96901
CFS merit scores = 4.96283
CFS merit scores = 4.95659
CFS merit scores = 4.95031
CFS merit scores = 4.94385
CFS merit scores = 4.93744
CFS merit scores = 4.931
CFS merit scores = 4.92449
CFS merit scores = 4.91794
CFS merit scores = 4.91139
CFS merit scores = 4.90492
CFS merit scores = 4.89834
CFS merit scores = 4.89172
CFS merit scores = 4.88489
CFS merit scores = 4.87809
CFS merit scores = 4.8712
CFS merit scores = 4.86433
CFS merit scores = 4.85731
CFS merit scores = 4.85023
CFS merit scores = 4.84304
CFS merit scores = 4.83565
CFS merit scores = 4.82807
CFS merit scores = 4.81945
CFS merit scores = 4.81078
CFS merit scores = 4.79785
cnt = 1	feature = 63	correl = -0.323451	descr = Gibbs_of_Target_Sequence__Pos_20_Step_1
cnt = 2	feature = 48	correl = 0.218667	descr = Gibbs_of_Target_Sequence__Pos_1_Step_1
cnt = 3	feature = 615	correl = -0.203329	descr = N_Gram_TCTC
cnt = 4	feature = 272	correl = 0.0966225	descr = N_Gram_CACTC
cnt = 5	feature = 629	correl = -0.0813739	descr = N_Gram_TGAGA
cnt = 6	feature = 215	correl = 0.114552	descr = N_Gram_AGTCA
cnt = 7	feature = 515	correl = -0.0445854	descr = N_Gram_GGGTT
cnt = 8	feature = 578	correl = 0.0750185	descr = N_Gram_TATAT
cnt = 9	feature = 562	correl = 0.0486781	descr = N_Gram_TAAAG
cnt = 10	feature = 523	correl = -0.0455511	descr = N_Gram_GTACA
cnt = 11	feature = 685	correl = 0.0627479	descr = N_Gram_TTGCA
cnt = 12	feature = 610	correl = 0.0648799	descr = N_Gram_TCGGA
cnt = 13	feature = 564	correl = 0.0648342	descr = N_Gram_TAACA
cnt = 14	feature = 429	correl = 0.0724704	descr = N_Gram_GCAAT
cnt = 15	feature = 664	correl = 0.0799585	descr = N_Gram_TTAAG
cnt = 16	feature = 160	correl = 0.0448498	descr = N_Gram_ACAGC
cnt = 17	feature = 674	correl = 0.0442881	descr = N_Gram_TTCGA
cnt = 18	feature = 235	correl = -0.0492413	descr = N_Gram_ATCGC
cnt = 19	feature = 322	correl = -0.0492413	descr = N_Gram_CGACC
cnt = 20	feature = 398	correl = -0.0445929	descr = N_Gram_GACCC
cnt = 21	feature = 607	correl = 0.0799585	descr = N_Gram_TCGAC
cnt = 22	feature = 353	correl = 0.0785541	descr = N_Gram_CGTGG
cnt = 23	feature = 397	correl = 0.0729367	descr = N_Gram_GACAG
cnt = 24	feature = 300	correl = 0.114253	descr = N_Gram_CCCCC
cnt = 25	feature = 598	correl = 0.0518716	descr = N_Gram_TCCCG
cnt = 26	feature = 307	correl = 0.0448498	descr = N_Gram_CCGCA
cnt = 27	feature = 445	correl = 0.0448498	descr = N_Gram_GCCGA
cnt = 28	feature = 507	correl = 0.0448498	descr = N_Gram_GGGCT
cnt = 29	feature = 457	correl = 0.0448498	descr = N_Gram_GCGTA
cnt = 30	feature = 611	correl = 0.0940019	descr = N_Gram_TCGGC
cnt = 31	feature = 351	correl = 0.070128	descr = N_Gram_CGTGA
cnt = 32	feature = 542	correl = 0.0567868	descr = N_Gram_GTGCG
cnt = 33	feature = 637	correl = 0.0518716	descr = N_Gram_TGCCG
cnt = 34	feature = 524	correl = 0.0501302	descr = N_Gram_GTATA
cnt = 35	feature = 301	correl = 0.0448498	descr = N_Gram_CCCCG
cnt = 36	feature = 361	correl = 0.0857534	descr = N_Gram_CTATT
cnt = 37	feature = 627	correl = 0.0508648	descr = N_Gram_TGAAA
cnt = 38	feature = 401	correl = 0.0883378	descr = N_Gram_GACGG
cnt = 39	feature = 391	correl = 0.0525049	descr = N_Gram_GAAAC
cnt = 40	feature = 416	correl = 0.0455868	descr = N_Gram_GATAC
cnt = 41	feature = 267	correl = -0.0447454	descr = N_Gram_CACCC
cnt = 42	feature = 82	correl = -0.0574263	descr = Xue_Structure_Feature_A010
cnt = 43	feature = 431	correl = 0.0530712	descr = N_Gram_GCACA
cnt = 44	feature = 419	correl = -0.055789	descr = N_Gram_GATCG
cnt = 45	feature = 208	correl = -0.0498252	descr = N_Gram_AGGGC
cnt = 46	feature = 648	correl = 0.0877997	descr = N_Gram_TGGGG
cnt = 47	feature = 313	correl = 0.108045	descr = N_Gram_CCTCA
cnt = 48	feature = 308	correl = 0.0550859	descr = N_Gram_CCGGC
cnt = 49	feature = 512	correl = 0.0448498	descr = N_Gram_GGGGT
cnt = 50	feature = 438	correl = -0.045389	descr = N_Gram_GCATG
cnt = 51	feature = 219	correl = 0.0883378	descr = N_Gram_AGTTA
cnt = 52	feature = 294	correl = -0.0626872	descr = N_Gram_CCATA
cnt = 53	feature = 232	correl = -0.0455511	descr = N_Gram_ATCAA
cnt = 54	feature = 427	correl = 0.0491552	descr = N_Gram_GCAAA
cnt = 55	feature = 225	correl = 0.0542735	descr = N_Gram_ATACA
cnt = 56	feature = 566	correl = 0.08015	descr = N_Gram_TAAGC
cnt = 57	feature = 246	correl = 0.0631997	descr = N_Gram_ATGTT
cnt = 58	feature = 688	correl = -0.0474312	descr = N_Gram_TTGGA
cnt = 59	feature = 552	correl = 0.0847243	descr = N_Gram_GTTCC
cnt = 60	feature = 396	correl = 0.0527757	descr = N_Gram_GAATC
cnt = 61	feature = 207	correl = -0.0651342	descr = N_Gram_AGGCT
cnt = 62	feature = 675	correl = 0.0496272	descr = N_Gram_TTCGC
cnt = 63	feature = 639	correl = -0.136673	descr = N_Gram_TGCGT
cnt = 64	feature = 451	correl = -0.0771366	descr = N_Gram_GCGAC
cnt = 65	feature = 620	correl = -0.0502427	descr = N_Gram_TCTGC
cnt = 66	feature = 310	correl = -0.0620699	descr = N_Gram_CCGGT
cnt = 67	feature = 355	correl = 0.112783	descr = N_Gram_CGTTT
cnt = 68	feature = 394	correl = -0.0442622	descr = N_Gram_GAAGG
cnt = 69	feature = 407	correl = -0.0480842	descr = N_Gram_GAGCC
cnt = 70	feature = 348	correl = -0.0456528	descr = N_Gram_CGTCC
cnt = 71	feature = 339	correl = 0.0591247	descr = N_Gram_CGGCG
cnt = 72	feature = 260	correl = 0.0613338	descr = N_Gram_CAAGC
cnt = 73	feature = 316	correl = 0.0588881	descr = N_Gram_CCTGC
cnt = 74	feature = 217	correl = -0.0439411	descr = N_Gram_AGTGA
cnt = 75	feature = 406	correl = 0.0576854	descr = N_Gram_GAGAT
cnt = 76	feature = 290	correl = 0.0476934	descr = N_Gram_CCAAT
cnt = 77	feature = 229	correl = 0.071142	descr = N_Gram_ATAGT
cnt = 78	feature = 667	correl = -0.0851363	descr = N_Gram_TTATA
cnt = 79	feature = 504	correl = 0.0756844	descr = N_Gram_GGGCA
cnt = 80	feature = 412	correl = 0.093275	descr = N_Gram_GAGTC
cnt = 81	feature = 653	correl = 0.0587498	descr = N_Gram_TGTAA
cnt = 82	feature = 663	correl = 0.0645107	descr = N_Gram_TTAAC
cnt = 83	feature = 618	correl = 0.0565305	descr = N_Gram_TCTCG
cnt = 84	feature = 555	correl = 0.0445252	descr = N_Gram_GTTGC
cnt = 85	feature = 242	correl = -0.0455511	descr = N_Gram_ATGCA
cnt = 86	feature = 236	correl = -0.097297	descr = N_Gram_ATCGG
cnt = 87	feature = 224	correl = -0.14922	descr = N_Gram_ATAAG
cnt = 88	feature = 287	correl = -0.0499246	descr = N_Gram_CATGC
cnt = 89	feature = 311	correl = -0.0543331	descr = N_Gram_CCGTC
cnt = 90	feature = 482	correl = 0.0890426	descr = N_Gram_GGAGT
cnt = 91	feature = 299	correl = 0.0835186	descr = N_Gram_CCCAC
cnt = 92	feature = 490	correl = 0.0885511	descr = N_Gram_GGCCC
cnt = 93	feature = 449	correl = 0.0605773	descr = N_Gram_GCCTC
cnt = 94	feature = 271	correl = 0.0555365	descr = N_Gram_CACGT
cnt = 95	feature = 514	correl = 0.0924545	descr = N_Gram_GGGTC
cnt = 96	feature = 392	correl = 0.100755	descr = N_Gram_GAAAG
cnt = 97	feature = 257	correl = -0.0669001	descr = N_Gram_CAAAT
cnt = 98	feature = 324	correl = 0.0883378	descr = N_Gram_CGACT
cnt = 99	feature = 657	correl = 0.0685304	descr = N_Gram_TGTGA
cnt = 100	feature = 527	correl = -0.0514624	descr = N_Gram_GTCAA
cnt = 101	feature = 249	correl = 0.046881	descr = N_Gram_ATTGA
cnt = 102	feature = 492	correl = 0.132646	descr = N_Gram_GGCCT
cnt = 103	feature = 609	correl = -0.0492413	descr = N_Gram_TCGCA
cnt = 104	feature = 332	correl = 0.0567868	descr = N_Gram_CGCTA
cnt = 105	feature = 573	correl = -0.0629578	descr = N_Gram_TAGAT
cnt = 106	feature = 417	correl = 0.075923	descr = N_Gram_GATAT
cnt = 107	feature = 447	correl = -0.056263	descr = N_Gram_GCCGT
cnt = 108	feature = 325	correl = 0.102203	descr = N_Gram_CGAGG
cnt = 109	feature = 423	correl = -0.0595979	descr = N_Gram_GATTA
cnt = 110	feature = 666	correl = -0.0735572	descr = N_Gram_TTACC
cnt = 111	feature = 291	correl = -0.0450395	descr = N_Gram_CCACG
cnt = 112	feature = 380	correl = 0.0570962	descr = N_Gram_CTTCC
cnt = 113	feature = 522	correl = 0.0480593	descr = N_Gram_GTAAA
cnt = 114	feature = 600	correl = -0.0649711	descr = N_Gram_TCCGC
cnt = 115	feature = 374	correl = 0.0556139	descr = N_Gram_CTGGG
cnt = 116	feature = 303	correl = 0.0684582	descr = N_Gram_CCCGC
cnt = 117	feature = 520	correl = 0.0549401	descr = N_Gram_GGTGC
cnt = 118	feature = 676	correl = -0.0780625	descr = N_Gram_TTCGG
cnt = 119	feature = 551	correl = -0.0790862	descr = N_Gram_GTTAC
cnt = 120	feature = 545	correl = 0.112764	descr = N_Gram_GTGGC
cnt = 121	feature = 494	correl = 0.0748259	descr = N_Gram_GGCGC
cnt = 122	feature = 250	correl = 0.0931278	descr = N_Gram_ATTGT
cnt = 123	feature = 597	correl = 0.0606099	descr = N_Gram_TCCCA
cnt = 124	feature = 266	correl = 0.0553163	descr = N_Gram_CACCA
cnt = 125	feature = 320	correl = 0.0446263	descr = N_Gram_CGAAG
cnt = 126	feature = 543	correl = 0.0585331	descr = N_Gram_GTGCT
cnt = 127	feature = 424	correl = -0.0691849	descr = N_Gram_GATTT
cnt = 128	feature = 321	correl = 0.0729367	descr = N_Gram_CGACA
cnt = 129	feature = 209	correl = 0.10018	descr = N_Gram_AGGGG
cnt = 130	feature = 433	correl = -0.0707097	descr = N_Gram_GCAGA
cnt = 131	feature = 360	correl = 0.0624943	descr = N_Gram_CTATA
cnt = 132	feature = 550	correl = 0.0883378	descr = N_Gram_GTTAA
cnt = 133	feature = 230	correl = 0.0855495	descr = N_Gram_ATATA
cnt = 134	feature = 511	correl = 0.0756844	descr = N_Gram_GGGGG
cnt = 135	feature = 574	correl = 0.0802415	descr = N_Gram_TAGCA
cnt = 136	feature = 338	correl = 0.105235	descr = N_Gram_CGGCA
cnt = 137	feature = 238	correl = 0.0624371	descr = N_Gram_ATCTG
cnt = 138	feature = 452	correl = 0.0737702	descr = N_Gram_GCGAG
cnt = 139	feature = 403	correl = 0.0960289	descr = N_Gram_GACTA
cnt = 140	feature = 434	correl = 0.0514985	descr = N_Gram_GCAGC
cnt = 141	feature = 363	correl = 0.0649461	descr = N_Gram_CTCAA
cnt = 142	feature = 315	correl = 0.0599956	descr = N_Gram_CCTCG
cnt = 143	feature = 631	correl = -0.0444781	descr = N_Gram_TGATC
cnt = 144	feature = 682	correl = -0.051803	descr = N_Gram_TTGAA
cnt = 145	feature = 389	correl = 0.0577329	descr = N_Gram_CTTTG
cnt = 146	feature = 211	correl = 0.0755699	descr = N_Gram_AGGTT
cnt = 147	feature = 641	correl = 0.0884103	descr = N_Gram_TGGAG
cnt = 148	feature = 218	correl = 0.102945	descr = N_Gram_AGTGT
cnt = 149	feature = 579	correl = 0.0624687	descr = N_Gram_TATGT
cnt = 150	feature = 691	correl = 0.0843309	descr = N_Gram_TTGTG
cnt = 151	feature = 473	correl = 0.114234	descr = N_Gram_GGAAA
cnt = 152	feature = 336	correl = 0.057566	descr = N_Gram_CGGAC
cnt = 153	feature = 474	correl = -0.0500075	descr = N_Gram_GGAAC
cnt = 154	feature = 525	correl = -0.0627469	descr = N_Gram_GTATC
cnt = 155	feature = 577	correl = -0.0591493	descr = N_Gram_TATAC
cnt = 156	feature = 456	correl = 0.0575207	descr = N_Gram_GCGGG
cnt = 157	feature = 484	correl = 0.0649314	descr = N_Gram_GGATT
cnt = 158	feature = 580	correl = -0.0568288	descr = N_Gram_TATTC
cnt = 159	feature = 312	correl = 0.0784148	descr = N_Gram_CCGTG
cnt = 160	feature = 247	correl = -0.0547916	descr = N_Gram_ATTAC
cnt = 161	feature = 345	correl = -0.0705616	descr = N_Gram_CGTAA
cnt = 162	feature = 491	correl = 0.0493993	descr = N_Gram_GGCCG
cnt = 163	feature = 262	correl = 0.0489119	descr = N_Gram_CAATA
cnt = 164	feature = 278	correl = 0.0832083	descr = N_Gram_CAGGA
cnt = 165	feature = 400	correl = -0.064095	descr = N_Gram_GACCT
cnt = 166	feature = 519	correl = 0.0765912	descr = N_Gram_GGTCT
cnt = 167	feature = 304	correl = 0.0702418	descr = N_Gram_CCCGG
cnt = 168	feature = 275	correl = 0.0773478	descr = N_Gram_CAGCG
cnt = 169	feature = 589	correl = -0.0584076	descr = N_Gram_TCATA
cnt = 170	feature = 540	correl = 0.047812	descr = N_Gram_GTGAC
cnt = 171	feature = 575	correl = -0.0732699	descr = N_Gram_TAGCC
cnt = 172	feature = 432	correl = 0.0824809	descr = N_Gram_GCACT
cnt = 173	feature = 263	correl = 0.077832	descr = N_Gram_CACAG
cnt = 174	feature = 576	correl = 0.0624943	descr = N_Gram_TATAA
cnt = 175	feature = 326	correl = -0.0912834	descr = N_Gram_CGAGT
cnt = 176	feature = 213	correl = 0.117149	descr = N_Gram_AGTAA
cnt = 177	feature = 535	correl = 0.0982776	descr = N_Gram_GTCGG
cnt = 178	feature = 268	correl = 0.0579985	descr = N_Gram_CACCG
cnt = 179	feature = 480	correl = 0.0569543	descr = N_Gram_GGAGA
cnt = 180	feature = 314	correl = -0.0881514	descr = N_Gram_CCTCC
cnt = 181	feature = 659	correl = 0.0503127	descr = N_Gram_TGTGT
cnt = 182	feature = 253	correl = -0.132127	descr = N_Gram_ATTTT
cnt = 183	feature = 649	correl = 0.0460523	descr = N_Gram_TGGGT
cnt = 184	feature = 220	correl = 0.0496638	descr = N_Gram_AGTTG
cnt = 185	feature = 683	correl = -0.0663177	descr = N_Gram_TTGAC
cnt = 186	feature = 369	correl = 0.070946	descr = N_Gram_CTCGG
cnt = 187	feature = 530	correl = -0.0908798	descr = N_Gram_GTCCA
cnt = 188	feature = 635	correl = 0.106086	descr = N_Gram_TGCAA
cnt = 189	feature = 658	correl = 0.0807683	descr = N_Gram_TGTGG
cnt = 190	feature = 570	correl = 0.0958045	descr = N_Gram_TACGA
cnt = 191	feature = 623	correl = -0.12972	descr = N_Gram_TCTTA
cnt = 192	feature = 264	correl = 0.0779496	descr = N_Gram_CACAT
cnt = 193	feature = 500	correl = 0.0518907	descr = N_Gram_GGGAA
cnt = 194	feature = 256	correl = 0.0502752	descr = N_Gram_CAAAG
cnt = 195	feature = 450	correl = 0.132646	descr = N_Gram_GCCTT
cnt = 196	feature = 497	correl = 0.153635	descr = N_Gram_GGCTT
cnt = 197	feature = 478	correl = 0.0981411	descr = N_Gram_GGACG
cnt = 198	feature = 335	correl = 0.0528762	descr = N_Gram_CGGAA
cnt = 199	feature = 437	correl = 0.119679	descr = N_Gram_GCATC
cnt = 200	feature = 328	correl = -0.0589092	descr = N_Gram_CGATC
cnt = 201	feature = 563	correl = 0.0605012	descr = N_Gram_TAAAT
cnt = 202	feature = 441	correl = 0.0978444	descr = N_Gram_GCCAG
cnt = 203	feature = 421	correl = -0.0584037	descr = N_Gram_GATGC
cnt = 204	feature = 636	correl = 0.0931096	descr = N_Gram_TGCAC
cnt = 205	feature = 647	correl = 0.0511865	descr = N_Gram_TGGGA
cnt = 206	feature = 261	correl = 0.0821646	descr = N_Gram_CAAGG
cnt = 207	feature = 295	correl = 0.0455395	descr = N_Gram_CCATC
cnt = 208	feature = 613	correl = 0.0558992	descr = N_Gram_TCGTT
cnt = 209	feature = 654	correl = -0.0614479	descr = N_Gram_TGTCA
cnt = 210	feature = 461	correl = 0.0858528	descr = N_Gram_GCTAT
[truncated: 75,369 more chars]
