# Supplementary material for: Improving model predictions for RNA interference activities that use support vector machine regression by combining and filtering features
Source: BMC Bioinformatics. 2007 Jun 6;8:182. doi: 10.1186/1471-2105-8-182 (PMC1906837; doi:10.1186/1471-2105-8-182)
Supplement: Additional file 6 — tr_579_cfsfilters. The features found to be useful by Correlation based Feature in training and testing the 579 dataset by cross validation, at t-test values from 0 to 90. [file 1471-2105-8-182-S6.gz › tr_579_file_1]

1
ave count = 505.7

CFS merit scores = 1.3532
CFS merit scores = 1.60749
CFS merit scores = 1.85924
CFS merit scores = 2.07944
CFS merit scores = 2.27842
CFS merit scores = 2.45904
CFS merit scores = 2.62786
CFS merit scores = 2.78624
CFS merit scores = 2.93601
CFS merit scores = 3.07276
CFS merit scores = 3.19991
CFS merit scores = 3.31816
CFS merit scores = 3.43102
CFS merit scores = 3.53947
CFS merit scores = 3.64436
CFS merit scores = 3.74604
CFS merit scores = 3.84499
CFS merit scores = 3.94128
CFS merit scores = 4.03514
CFS merit scores = 4.12556
CFS merit scores = 4.21388
CFS merit scores = 4.30019
CFS merit scores = 4.38459
CFS merit scores = 4.4671
CFS merit scores = 4.54791
CFS merit scores = 4.62715
CFS merit scores = 4.70488
CFS merit scores = 4.78119
CFS merit scores = 4.85607
CFS merit scores = 4.92941
CFS merit scores = 5.00149
CFS merit scores = 5.07236
CFS merit scores = 5.14206
CFS merit scores = 5.20902
CFS merit scores = 5.2747
CFS merit scores = 5.33916
CFS merit scores = 5.40214
CFS merit scores = 5.46399
CFS merit scores = 5.52475
CFS merit scores = 5.5845
CFS merit scores = 5.64325
CFS merit scores = 5.70054
CFS merit scores = 5.75606
CFS merit scores = 5.8089
CFS merit scores = 5.86036
CFS merit scores = 5.91033
CFS merit scores = 5.95846
CFS merit scores = 6.00572
CFS merit scores = 6.05214
CFS merit scores = 6.09759
CFS merit scores = 6.14206
CFS merit scores = 6.18525
CFS merit scores = 6.22699
CFS merit scores = 6.26812
CFS merit scores = 6.30517
CFS merit scores = 6.33849
CFS merit scores = 6.36953
CFS merit scores = 6.39909
CFS merit scores = 6.42815
CFS merit scores = 6.45511
CFS merit scores = 6.48004
CFS merit scores = 6.50425
CFS merit scores = 6.52793
CFS merit scores = 6.55076
CFS merit scores = 6.57152
CFS merit scores = 6.59182
CFS merit scores = 6.6117
CFS merit scores = 6.63168
CFS merit scores = 6.65084
CFS merit scores = 6.6695
CFS merit scores = 6.68616
CFS merit scores = 6.70297
CFS merit scores = 6.71931
CFS merit scores = 6.73453
CFS merit scores = 6.74891
CFS merit scores = 6.76238
CFS merit scores = 6.77607
CFS merit scores = 6.789
CFS merit scores = 6.80184
CFS merit scores = 6.8144
CFS merit scores = 6.82333
CFS merit scores = 6.83221
CFS merit scores = 6.84133
CFS merit scores = 6.85068
CFS merit scores = 6.86047
CFS merit scores = 6.87008
CFS merit scores = 6.87909
CFS merit scores = 6.88787
CFS merit scores = 6.89656
CFS merit scores = 6.9054
CFS merit scores = 6.91345
CFS merit scores = 6.92113
CFS merit scores = 6.92913
CFS merit scores = 6.93716
CFS merit scores = 6.9451
CFS merit scores = 6.95226
CFS merit scores = 6.95943
CFS merit scores = 6.96665
CFS merit scores = 6.97418
CFS merit scores = 6.98187
CFS merit scores = 6.98831
CFS merit scores = 6.99478
CFS merit scores = 7.0013
CFS merit scores = 7.00751
CFS merit scores = 7.01345
CFS merit scores = 7.01953
CFS merit scores = 7.02554
CFS merit scores = 7.03067
CFS merit scores = 7.03492
CFS merit scores = 7.03759
CFS merit scores = 7.03905
CFS merit scores = 7.04001
CFS merit scores = 7.04112
CFS merit scores = 7.04233
CFS merit scores = 7.04358
CFS merit scores = 7.04462
CFS merit scores = 7.04584
CFS merit scores = 7.04703
CFS merit scores = 7.04804
CFS merit scores = 7.04845
CFS merit scores = 7.04857
CFS merit scores = 7.04892
CFS merit scores = 7.04906
CFS merit scores = 7.0494
CFS merit scores = 7.04921
CFS merit scores = 7.04889
CFS merit scores = 7.04883
CFS merit scores = 7.04894
CFS merit scores = 7.04859
CFS merit scores = 7.04838
CFS merit scores = 7.04844
CFS merit scores = 7.04872
CFS merit scores = 7.04882
CFS merit scores = 7.04912
CFS merit scores = 7.0493
CFS merit scores = 7.04945
CFS merit scores = 7.04865
CFS merit scores = 7.04739
CFS merit scores = 7.04542
CFS merit scores = 7.04317
CFS merit scores = 7.04099
CFS merit scores = 7.03869
CFS merit scores = 7.03657
CFS merit scores = 7.03467
CFS merit scores = 7.03216
CFS merit scores = 7.02929
CFS merit scores = 7.02617
CFS merit scores = 7.02303
CFS merit scores = 7.01951
CFS merit scores = 7.0161
CFS merit scores = 7.01291
CFS merit scores = 7.00979
CFS merit scores = 7.00686
CFS merit scores = 7.00378
CFS merit scores = 7.00043
CFS merit scores = 6.99731
CFS merit scores = 6.9944
CFS merit scores = 6.99058
CFS merit scores = 6.987
CFS merit scores = 6.98359
CFS merit scores = 6.98012
CFS merit scores = 6.97577
CFS merit scores = 6.9715
CFS merit scores = 6.96687
CFS merit scores = 6.96232
CFS merit scores = 6.95776
CFS merit scores = 6.95345
CFS merit scores = 6.94933
CFS merit scores = 6.94515
CFS merit scores = 6.94086
CFS merit scores = 6.93653
CFS merit scores = 6.93237
CFS merit scores = 6.92728
CFS merit scores = 6.9223
CFS merit scores = 6.9173
CFS merit scores = 6.91222
CFS merit scores = 6.90723
CFS merit scores = 6.90235
CFS merit scores = 6.89766
CFS merit scores = 6.89244
CFS merit scores = 6.88729
CFS merit scores = 6.88218
CFS merit scores = 6.87692
CFS merit scores = 6.87165
CFS merit scores = 6.8659
CFS merit scores = 6.86031
CFS merit scores = 6.85471
CFS merit scores = 6.84929
CFS merit scores = 6.84395
CFS merit scores = 6.83808
CFS merit scores = 6.83246
CFS merit scores = 6.82708
CFS merit scores = 6.82173
CFS merit scores = 6.81651
CFS merit scores = 6.81142
CFS merit scores = 6.8063
CFS merit scores = 6.80113
CFS merit scores = 6.79611
CFS merit scores = 6.79105
CFS merit scores = 6.78585
CFS merit scores = 6.7808
CFS merit scores = 6.77566
CFS merit scores = 6.77027
CFS merit scores = 6.76499
CFS merit scores = 6.75984
CFS merit scores = 6.75465
CFS merit scores = 6.74961
CFS merit scores = 6.74432
CFS merit scores = 6.73898
CFS merit scores = 6.73364
CFS merit scores = 6.72841
CFS merit scores = 6.72316
CFS merit scores = 6.71804
CFS merit scores = 6.71271
CFS merit scores = 6.70733
CFS merit scores = 6.70195
CFS merit scores = 6.69656
CFS merit scores = 6.69132
CFS merit scores = 6.68614
CFS merit scores = 6.68077
CFS merit scores = 6.67556
CFS merit scores = 6.67025
CFS merit scores = 6.66439
CFS merit scores = 6.65866
CFS merit scores = 6.65284
CFS merit scores = 6.64712
CFS merit scores = 6.64144
CFS merit scores = 6.63583
CFS merit scores = 6.63003
CFS merit scores = 6.62404
CFS merit scores = 6.61819
CFS merit scores = 6.61247
CFS merit scores = 6.60667
CFS merit scores = 6.6009
CFS merit scores = 6.5948
CFS merit scores = 6.58871
CFS merit scores = 6.58261
CFS merit scores = 6.57662
CFS merit scores = 6.57071
CFS merit scores = 6.56484
CFS merit scores = 6.5588
CFS merit scores = 6.55287
CFS merit scores = 6.54692
CFS merit scores = 6.54095
CFS merit scores = 6.5349
CFS merit scores = 6.52877
CFS merit scores = 6.52272
CFS merit scores = 6.51678
CFS merit scores = 6.51076
CFS merit scores = 6.50481
CFS merit scores = 6.49888
CFS merit scores = 6.49298
CFS merit scores = 6.48647
CFS merit scores = 6.48005
CFS merit scores = 6.47374
CFS merit scores = 6.46739
CFS merit scores = 6.46104
CFS merit scores = 6.45457
CFS merit scores = 6.4479
CFS merit scores = 6.44119
CFS merit scores = 6.43427
CFS merit scores = 6.42732
CFS merit scores = 6.42024
CFS merit scores = 6.41308
CFS merit scores = 6.40598
CFS merit scores = 6.39898
CFS merit scores = 6.39207
CFS merit scores = 6.38528
CFS merit scores = 6.37833
CFS merit scores = 6.37136
CFS merit scores = 6.36446
CFS merit scores = 6.35758
CFS merit scores = 6.3507
CFS merit scores = 6.34366
CFS merit scores = 6.33665
CFS merit scores = 6.32964
CFS merit scores = 6.32251
CFS merit scores = 6.31545
CFS merit scores = 6.3085
CFS merit scores = 6.30163
CFS merit scores = 6.29482
CFS merit scores = 6.28801
CFS merit scores = 6.28129
CFS merit scores = 6.27461
CFS merit scores = 6.26805
CFS merit scores = 6.26149
CFS merit scores = 6.25485
CFS merit scores = 6.2479
CFS merit scores = 6.24107
CFS merit scores = 6.23383
CFS merit scores = 6.22669
CFS merit scores = 6.2194
CFS merit scores = 6.21216
CFS merit scores = 6.20497
CFS merit scores = 6.19784
CFS merit scores = 6.19071
CFS merit scores = 6.18359
CFS merit scores = 6.17646
CFS merit scores = 6.16937
CFS merit scores = 6.16222
CFS merit scores = 6.15519
CFS merit scores = 6.14823
CFS merit scores = 6.14134
CFS merit scores = 6.13405
CFS merit scores = 6.12676
CFS merit scores = 6.11954
CFS merit scores = 6.11237
CFS merit scores = 6.10524
CFS merit scores = 6.0979
CFS merit scores = 6.0905
CFS merit scores = 6.08318
CFS merit scores = 6.07583
CFS merit scores = 6.06859
CFS merit scores = 6.06147
CFS merit scores = 6.05438
CFS merit scores = 6.04739
CFS merit scores = 6.04041
CFS merit scores = 6.03344
CFS merit scores = 6.02636
CFS merit scores = 6.01938
CFS merit scores = 6.01237
CFS merit scores = 6.00537
CFS merit scores = 5.9984
CFS merit scores = 5.99148
CFS merit scores = 5.98448
CFS merit scores = 5.9776
CFS merit scores = 5.97076
CFS merit scores = 5.96399
CFS merit scores = 5.95719
CFS merit scores = 5.95042
CFS merit scores = 5.94371
CFS merit scores = 5.93705
CFS merit scores = 5.93046
CFS merit scores = 5.92386
CFS merit scores = 5.91732
CFS merit scores = 5.91076
CFS merit scores = 5.90426
CFS merit scores = 5.89782
CFS merit scores = 5.89132
CFS merit scores = 5.88492
CFS merit scores = 5.87853
CFS merit scores = 5.87215
CFS merit scores = 5.86579
CFS merit scores = 5.85946
CFS merit scores = 5.85317
CFS merit scores = 5.84696
CFS merit scores = 5.84069
CFS merit scores = 5.83446
CFS merit scores = 5.82828
CFS merit scores = 5.82214
CFS merit scores = 5.81601
CFS merit scores = 5.80997
CFS merit scores = 5.80401
CFS merit scores = 5.798
CFS merit scores = 5.79205
CFS merit scores = 5.78615
CFS merit scores = 5.78014
CFS merit scores = 5.77414
CFS merit scores = 5.76824
CFS merit scores = 5.76241
CFS merit scores = 5.75664
CFS merit scores = 5.75095
CFS merit scores = 5.74524
CFS merit scores = 5.73959
CFS merit scores = 5.73391
CFS merit scores = 5.72826
CFS merit scores = 5.7227
CFS merit scores = 5.71714
CFS merit scores = 5.71161
CFS merit scores = 5.70616
CFS merit scores = 5.70056
CFS merit scores = 5.69504
CFS merit scores = 5.68954
CFS merit scores = 5.68408
CFS merit scores = 5.67864
CFS merit scores = 5.67317
CFS merit scores = 5.6678
CFS merit scores = 5.66245
CFS merit scores = 5.65714
CFS merit scores = 5.65183
CFS merit scores = 5.64653
CFS merit scores = 5.64131
CFS merit scores = 5.6361
CFS merit scores = 5.63097
CFS merit scores = 5.62592
CFS merit scores = 5.62091
CFS merit scores = 5.6158
CFS merit scores = 5.6107
CFS merit scores = 5.60556
CFS merit scores = 5.60049
CFS merit scores = 5.5953
CFS merit scores = 5.59018
CFS merit scores = 5.58508
CFS merit scores = 5.57996
CFS merit scores = 5.57486
CFS merit scores = 5.56979
CFS merit scores = 5.56478
CFS merit scores = 5.55976
CFS merit scores = 5.55482
CFS merit scores = 5.54988
CFS merit scores = 5.54495
CFS merit scores = 5.54006
CFS merit scores = 5.53522
CFS merit scores = 5.53042
CFS merit scores = 5.52561
CFS merit scores = 5.52083
CFS merit scores = 5.51602
CFS merit scores = 5.51127
CFS merit scores = 5.50646
CFS merit scores = 5.50168
CFS merit scores = 5.49692
CFS merit scores = 5.49216
CFS merit scores = 5.48724
CFS merit scores = 5.48235
CFS merit scores = 5.47749
CFS merit scores = 5.47264
CFS merit scores = 5.46779
CFS merit scores = 5.46295
CFS merit scores = 5.45814
CFS merit scores = 5.45336
CFS merit scores = 5.44856
CFS merit scores = 5.44374
CFS merit scores = 5.43895
CFS merit scores = 5.43417
CFS merit scores = 5.42944
CFS merit scores = 5.42473
CFS merit scores = 5.42006
CFS merit scores = 5.41542
CFS merit scores = 5.41074
CFS merit scores = 5.40603
CFS merit scores = 5.4013
CFS merit scores = 5.3966
CFS merit scores = 5.39189
CFS merit scores = 5.3872
CFS merit scores = 5.38254
CFS merit scores = 5.37785
CFS merit scores = 5.37317
CFS merit scores = 5.36852
CFS merit scores = 5.3639
CFS merit scores = 5.35933
CFS merit scores = 5.35469
CFS merit scores = 5.34999
CFS merit scores = 5.34527
CFS merit scores = 5.34059
CFS merit scores = 5.33596
CFS merit scores = 5.3313
CFS merit scores = 5.32662
CFS merit scores = 5.32202
CFS merit scores = 5.31745
CFS merit scores = 5.31288
CFS merit scores = 5.30834
CFS merit scores = 5.3038
CFS merit scores = 5.29931
CFS merit scores = 5.29475
CFS merit scores = 5.29017
CFS merit scores = 5.28557
CFS merit scores = 5.28092
CFS merit scores = 5.27627
CFS merit scores = 5.27156
CFS merit scores = 5.26687
CFS merit scores = 5.26222
CFS merit scores = 5.2575
CFS merit scores = 5.2528
CFS merit scores = 5.24805
CFS merit scores = 5.24333
CFS merit scores = 5.2386
CFS merit scores = 5.23378
CFS merit scores = 5.22898
CFS merit scores = 5.22411
CFS merit scores = 5.21929
CFS merit scores = 5.2145
CFS merit scores = 5.20965
CFS merit scores = 5.20472
CFS merit scores = 5.19976
CFS merit scores = 5.19483
CFS merit scores = 5.18992
CFS merit scores = 5.18499
CFS merit scores = 5.18006
CFS merit scores = 5.17518
CFS merit scores = 5.17021
CFS merit scores = 5.16529
CFS merit scores = 5.16041
CFS merit scores = 5.15547
CFS merit scores = 5.15049
CFS merit scores = 5.14533
CFS merit scores = 5.14018
CFS merit scores = 5.135
CFS merit scores = 5.12983
CFS merit scores = 5.12464
CFS merit scores = 5.11933
CFS merit scores = 5.11408
CFS merit scores = 5.10877
CFS merit scores = 5.10345
CFS merit scores = 5.09811
CFS merit scores = 5.09273
CFS merit scores = 5.08733
CFS merit scores = 5.08195
CFS merit scores = 5.07663
CFS merit scores = 5.0713
CFS merit scores = 5.06597
CFS merit scores = 5.06058
CFS merit scores = 5.05511
CFS merit scores = 5.04952
CFS merit scores = 5.04389
CFS merit scores = 5.03819
CFS merit scores = 5.03257
CFS merit scores = 5.02697
CFS merit scores = 5.02127
CFS merit scores = 5.0154
CFS merit scores = 5.0095
CFS merit scores = 5.00365
CFS merit scores = 4.99781
CFS merit scores = 4.99195
CFS merit scores = 4.98611
CFS merit scores = 4.98026
CFS merit scores = 4.97438
CFS merit scores = 4.96855
CFS merit scores = 4.96265
CFS merit scores = 4.9568
CFS merit scores = 4.9504
CFS merit scores = 4.94385
CFS merit scores = 4.93729
CFS merit scores = 4.93075
CFS merit scores = 4.92418
CFS merit scores = 4.91768
CFS merit scores = 4.91109
CFS merit scores = 4.90448
CFS merit scores = 4.89793
CFS merit scores = 4.89134
CFS merit scores = 4.88471
CFS merit scores = 4.87806
CFS merit scores = 4.87141
CFS merit scores = 4.86459
CFS merit scores = 4.85782
CFS merit scores = 4.85108
CFS merit scores = 4.84407
CFS merit scores = 4.83709
CFS merit scores = 4.82987
CFS merit scores = 4.82268
CFS merit scores = 4.81508
CFS merit scores = 4.80655
CFS merit scores = 4.79703
CFS merit scores = 4.78737
CFS merit scores = 4.77453
cnt = 1	feature = 56	correl = -0.353201	descr = Gibbs_of_Target_Sequence__Pos_20_Step_1
cnt = 2	feature = 44	correl = 0.250012	descr = Gibbs_of_Target_Sequence__Pos_1_Step_1
cnt = 3	feature = 617	correl = -0.188619	descr = N_Gram_TCTC
cnt = 4	feature = 206	correl = 0.125725	descr = N_Gram_AGTCA
cnt = 5	feature = 266	correl = 0.0977781	descr = N_Gram_CACTC
cnt = 6	feature = 430	correl = 0.0742894	descr = N_Gram_GATTG
cnt = 7	feature = 409	correl = 0.0891595	descr = N_Gram_GACTA
cnt = 8	feature = 653	correl = 0.0764455	descr = N_Gram_TGGGG
cnt = 9	feature = 579	correl = 0.0757763	descr = N_Gram_TATAT
cnt = 10	feature = 518	correl = -0.0529673	descr = N_Gram_GGGTT
cnt = 11	feature = 577	correl = 0.0922287	descr = N_Gram_TAGCA
cnt = 12	feature = 370	correl = 0.0718503	descr = N_Gram_CTCGG
cnt = 13	feature = 436	correl = 0.073306	descr = N_Gram_GCAAT
cnt = 14	feature = 631	correl = -0.0684779	descr = N_Gram_TGAGA
cnt = 15	feature = 212	correl = 0.0453462	descr = N_Gram_AGTTA
cnt = 16	feature = 395	correl = -0.0590736	descr = N_Gram_GAAAT
cnt = 17	feature = 392	correl = -0.0576625	descr = N_Gram_GAAAA
cnt = 18	feature = 321	correl = -0.049196	descr = N_Gram_CGACC
cnt = 19	feature = 568	correl = -0.0463739	descr = N_Gram_TAACG
cnt = 20	feature = 609	correl = 0.0806231	descr = N_Gram_TCGAC
cnt = 21	feature = 351	correl = 0.079212	descr = N_Gram_CGTGG
cnt = 22	feature = 320	correl = 0.0735677	descr = N_Gram_CGACA
cnt = 23	feature = 297	correl = 0.115082	descr = N_Gram_CCCCC
cnt = 24	feature = 598	correl = 0.0524015	descr = N_Gram_TCCCG
cnt = 25	feature = 538	correl = -0.0459506	descr = N_Gram_GTCGC
cnt = 26	feature = 304	correl = 0.0453462	descr = N_Gram_CCGCA
cnt = 27	feature = 510	correl = 0.0453462	descr = N_Gram_GGGCT
cnt = 28	feature = 466	correl = 0.0453462	descr = N_Gram_GCGTA
cnt = 29	feature = 612	correl = 0.0947339	descr = N_Gram_TCGGC
cnt = 30	feature = 545	correl = 0.0573403	descr = N_Gram_GTGCG
cnt = 31	feature = 642	correl = 0.0524015	descr = N_Gram_TGCCG
cnt = 32	feature = 531	correl = 0.0506518	descr = N_Gram_GTATA
cnt = 33	feature = 298	correl = 0.0453462	descr = N_Gram_CCCCG
cnt = 34	feature = 676	correl = 0.0741783	descr = N_Gram_TTCAA
cnt = 35	feature = 360	correl = 0.0631922	descr = N_Gram_CTATA
cnt = 36	feature = 628	correl = 0.0515069	descr = N_Gram_TGAAA
cnt = 37	feature = 403	correl = -0.0682325	descr = N_Gram_GACCC
cnt = 38	feature = 295	correl = 0.0711821	descr = N_Gram_CCCAC
cnt = 39	feature = 264	correl = 0.056201	descr = N_Gram_CACGT
cnt = 40	feature = 393	correl = 0.0531548	descr = N_Gram_GAAAC
cnt = 41	feature = 421	correl = 0.0462035	descr = N_Gram_GATAC
cnt = 42	feature = 259	correl = -0.0444717	descr = N_Gram_CACCC
cnt = 43	feature = 424	correl = -0.0556583	descr = N_Gram_GATCG
cnt = 44	feature = 514	correl = 0.0453462	descr = N_Gram_GGGGT
cnt = 45	feature = 284	correl = 0.0519672	descr = N_Gram_CCAAT
cnt = 46	feature = 290	correl = -0.0625896	descr = N_Gram_CCATA
cnt = 47	feature = 339	correl = 0.0641909	descr = N_Gram_CGGCC
cnt = 48	feature = 571	correl = 0.0810984	descr = N_Gram_TAAGC
cnt = 49	feature = 357	correl = 0.0568421	descr = N_Gram_CTACT
cnt = 50	feature = 600	correl = 0.0473609	descr = N_Gram_TCCGA
cnt = 51	feature = 401	correl = 0.0449003	descr = N_Gram_GACAC
cnt = 52	feature = 237	correl = 0.0443948	descr = N_Gram_ATGTG
cnt = 53	feature = 288	correl = -0.0590093	descr = N_Gram_CCAGT
cnt = 54	feature = 561	correl = 0.0452268	descr = N_Gram_GTTGC
cnt = 55	feature = 412	correl = -0.0547154	descr = N_Gram_GAGAC
cnt = 56	feature = 316	correl = 0.0606705	descr = N_Gram_CCTCT
cnt = 57	feature = 556	correl = -0.0725224	descr = N_Gram_GTTAC
cnt = 58	feature = 417	correl = 0.116505	descr = N_Gram_GAGTC
cnt = 59	feature = 624	correl = -0.117639	descr = N_Gram_TCTTA
cnt = 60	feature = 474	correl = 0.0673997	descr = N_Gram_GCTGG
cnt = 61	feature = 458	correl = 0.138322	descr = N_Gram_GCCTT
cnt = 62	feature = 280	correl = -0.0497657	descr = N_Gram_CATGC
cnt = 63	feature = 309	correl = -0.0732728	descr = N_Gram_CCGGT
cnt = 64	feature = 328	correl = -0.0490798	descr = N_Gram_CGATG
cnt = 65	feature = 397	correl = -0.0439102	descr = N_Gram_GAAGG
cnt = 66	feature = 516	correl = 0.0780126	descr = N_Gram_GGGTA
cnt = 67	feature = 252	correl = 0.0974183	descr = N_Gram_CAAGG
cnt = 68	feature = 509	correl = 0.0811695	descr = N_Gram_GGGCG
cnt = 69	feature = 407	correl = 0.0453462	descr = N_Gram_GACGG
cnt = 70	feature = 313	correl = 0.0676048	descr = N_Gram_CCTCA
cnt = 71	feature = 340	correl = 0.0702472	descr = N_Gram_CGGCG
cnt = 72	feature = 680	correl = 0.0447817	descr = N_Gram_TTCGA
cnt = 73	feature = 524	correl = 0.0551642	descr = N_Gram_GGTGG
cnt = 74	feature = 222	correl = 0.0718812	descr = N_Gram_ATAGT
cnt = 75	feature = 226	correl = -0.0567228	descr = N_Gram_ATCAT
cnt = 76	feature = 413	correl = -0.0562514	descr = N_Gram_GAGAG
cnt = 77	feature = 546	correl = 0.0580781	descr = N_Gram_GTGCT
cnt = 78	feature = 557	correl = 0.0802505	descr = N_Gram_GTTCC
cnt = 79	feature = 317	correl = 0.0652478	descr = N_Gram_CCTGC
cnt = 80	feature = 440	correl = -0.0721949	descr = N_Gram_GCAGA
cnt = 81	feature = 480	correl = -0.0496158	descr = N_Gram_GGAAC
cnt = 82	feature = 356	correl = 0.0453462	descr = N_Gram_CTAAA
cnt = 83	feature = 230	correl = -0.104281	descr = N_Gram_ATCGG
cnt = 84	feature = 361	correl = 0.0806231	descr = N_Gram_CTATT
cnt = 85	feature = 236	correl = 0.0626601	descr = N_Gram_ATGGG
cnt = 86	feature = 221	correl = 0.059871	descr = N_Gram_ATAGC
cnt = 87	feature = 459	correl = -0.0485576	descr = N_Gram_GCGAC
cnt = 88	feature = 385	correl = -0.121969	descr = N_Gram_CTTGC
cnt = 89	feature = 659	correl = 0.0577553	descr = N_Gram_TGTAA
cnt = 90	feature = 494	correl = 0.0729795	descr = N_Gram_GGCCC
cnt = 91	feature = 526	correl = -0.0571564	descr = N_Gram_GGTTA
cnt = 92	feature = 338	correl = 0.106138	descr = N_Gram_CGGCA
cnt = 93	feature = 578	correl = 0.0449751	descr = N_Gram_TATAG
cnt = 94	feature = 434	correl = 0.0612091	descr = N_Gram_GCAAA
cnt = 95	feature = 218	correl = 0.0550219	descr = N_Gram_ATACA
cnt = 96	feature = 620	correl = 0.0485708	descr = N_Gram_TCTCG
cnt = 97	feature = 636	correl = -0.0472414	descr = N_Gram_TGATC
cnt = 98	feature = 495	correl = 0.0641909	descr = N_Gram_GGCCG
cnt = 99	feature = 504	correl = 0.0641909	descr = N_Gram_GGGAC
cnt = 100	feature = 255	correl = 0.0542035	descr = N_Gram_CACAG
cnt = 101	feature = 426	correl = -0.0500458	descr = N_Gram_GATGC
cnt = 102	feature = 694	correl = 0.0852234	descr = N_Gram_TTGTG
cnt = 103	feature = 394	correl = 0.101802	descr = N_Gram_GAAAG
cnt = 104	feature = 535	correl = -0.04433	descr = N_Gram_GTCCA
cnt = 105	feature = 584	correl = 0.0472183	descr = N_Gram_TCAAA
cnt = 106	feature = 555	correl = 0.0453462	descr = N_Gram_GTTAA
cnt = 107	feature = 333	correl = 0.0573403	descr = N_Gram_CGCTA
cnt = 108	feature = 622	correl = -0.0554086	descr = N_Gram_TCTGC
cnt = 109	feature = 597	correl = 0.0568471	descr = N_Gram_TCCCC
cnt = 110	feature = 353	correl = -0.0473352	descr = N_Gram_CGTTC
cnt = 111	feature = 332	correl = 0.0806231	descr = N_Gram_CGCCT
cnt = 112	feature = 633	correl = 0.0801463	descr = N_Gram_TGAGT
cnt = 113	feature = 217	correl = -0.149135	descr = N_Gram_ATAAG
cnt = 114	feature = 690	correl = 0.0594649	descr = N_Gram_TTGCA
cnt = 115	feature = 517	correl = 0.093386	descr = N_Gram_GGGTC
cnt = 116	feature = 616	correl = 0.0568421	descr = N_Gram_TCTAC
cnt = 117	feature = 241	correl = 0.0446791	descr = N_Gram_ATTGG
cnt = 118	feature = 402	correl = 0.0841658	descr = N_Gram_GACAG
cnt = 119	feature = 681	correl = -0.0558762	descr = N_Gram_TTCGG
cnt = 120	feature = 688	correl = -0.0591405	descr = N_Gram_TTGAG
cnt = 121	feature = 604	correl = 0.0558015	descr = N_Gram_TCCTA
cnt = 122	feature = 227	correl = 0.074249	descr = N_Gram_ATCCG
cnt = 123	feature = 439	correl = 0.119	descr = N_Gram_GCACT
cnt = 124	feature = 327	correl = -0.0446597	descr = N_Gram_CGATC
cnt = 125	feature = 601	correl = -0.0977886	descr = N_Gram_TCCGC
cnt = 126	feature = 438	correl = 0.04926	descr = N_Gram_GCACC
cnt = 127	feature = 224	correl = 0.0864478	descr = N_Gram_ATATA
cnt = 128	feature = 487	correl = 0.0899577	descr = N_Gram_GGAGT
cnt = 129	feature = 269	correl = 0.07835	descr = N_Gram_CAGCG
cnt = 130	feature = 454	correl = 0.0815175	descr = N_Gram_GCCGG
cnt = 131	feature = 455	correl = -0.0562514	descr = N_Gram_GCCGT
cnt = 132	feature = 673	correl = -0.0574251	descr = N_Gram_TTATT
cnt = 133	feature = 523	correl = 0.0556017	descr = N_Gram_GGTGC
cnt = 134	feature = 271	correl = 0.0629797	descr = N_Gram_CAGGA
cnt = 135	feature = 575	correl = 0.046043	descr = N_Gram_TAGAC
cnt = 136	feature = 429	correl = -0.0605618	descr = N_Gram_GATTA
cnt = 137	feature = 300	correl = 0.0453462	descr = N_Gram_CCCGC
cnt = 138	feature = 431	correl = -0.0897428	descr = N_Gram_GATTT
cnt = 139	feature = 558	correl = -0.0482855	descr = N_Gram_GTTCG
cnt = 140	feature = 664	correl = 0.131051	descr = N_Gram_TGTGG
cnt = 141	feature = 448	correl = 0.0704377	descr = N_Gram_GCCAG
cnt = 142	feature = 242	correl = 0.082843	descr = N_Gram_ATTGT
cnt = 143	feature = 484	correl = 0.0641909	descr = N_Gram_GGACG
cnt = 144	feature = 574	correl = 0.0729653	descr = N_Gram_TACGA
cnt = 145	feature = 687	correl = -0.051154	descr = N_Gram_TTGAA
cnt = 146	feature = 373	correl = 0.0486288	descr = N_Gram_CTGAG
cnt = 147	feature = 219	correl = -0.0501446	descr = N_Gram_ATACT
cnt = 148	feature = 251	correl = 0.0622593	descr = N_Gram_CAAGC
cnt = 149	feature = 285	correl = 0.0600075	descr = N_Gram_CCACC
cnt = 150	feature = 469	correl = 0.0866626	descr = N_Gram_GCTAT
cnt = 151	feature = 499	correl = 0.0703178	descr = N_Gram_GGCGG
cnt = 152	feature = 479	correl = 0.139855	descr = N_Gram_GGAAA
cnt = 153	feature = 533	correl = -0.0509081	descr = N_Gram_GTCAA
cnt = 154	feature = 576	correl = -0.0623623	descr = N_Gram_TAGAT
cnt = 155	feature = 646	correl = 0.0893984	descr = N_Gram_TGGAG
cnt = 156	feature = 663	correl = 0.0705693	descr = N_Gram_TGTGA
cnt = 157	feature = 468	correl = 0.118123	descr = N_Gram_GCGTG
cnt = 158	feature = 539	correl = 0.0991469	descr = N_Gram_GTCGG
cnt = 159	feature = 464	correl = 0.0447246	descr = N_Gram_GCGGT
cnt = 160	feature = 322	correl = -0.0717699	descr = N_Gram_CGACG
cnt = 161	feature = 654	correl = 0.0767751	descr = N_Gram_TGGGT
cnt = 162	feature = 307	correl = 0.0844071	descr = N_Gram_CCGGC
cnt = 163	feature = 312	correl = 0.0558015	descr = N_Gram_CCTAT
cnt = 164	feature = 570	correl = -0.0471733	descr = N_Gram_TAAGA
cnt = 165	feature = 672	correl = -0.0819578	descr = N_Gram_TTATA
cnt = 166	feature = 640	correl = 0.107159	descr = N_Gram_TGCAA
cnt = 167	feature = 543	correl = 0.0573737	descr = N_Gram_GTGAC
cnt = 168	feature = 422	correl = 0.0670741	descr = N_Gram_GATAT
cnt = 169	feature = 386	correl = 0.0910274	descr = N_Gram_CTTGG
cnt = 170	feature = 552	correl = 0.0569557	descr = N_Gram_GTGTA
cnt = 171	feature = 537	correl = -0.107616	descr = N_Gram_GTCGA
cnt = 172	feature = 427	correl = 0.065034	descr = N_Gram_GATGT
cnt = 173	feature = 572	correl = -0.151264	descr = N_Gram_TAAGT
cnt = 174	feature = 258	correl = 0.0833795	descr = N_Gram_CACCA
cnt = 175	feature = 387	correl = 0.0654821	descr = N_Gram_CTTGT
cnt = 176	feature = 314	correl = -0.129731	descr = N_Gram_CCTCC
cnt = 177	feature = 652	correl = 0.0503692	descr = N_Gram_TGGGA
cnt = 178	feature = 324	correl = 0.086002	descr = N_Gram_CGAGG
cnt = 179	feature = 273	correl = 0.112846	descr = N_Gram_CAGTA
cnt = 180	feature = 498	correl = 0.112559	descr = N_Gram_GGCGC
cnt = 181	feature = 256	correl = 0.0710252	descr = N_Gram_CACAT
cnt = 182	feature = 371	correl = 0.0601623	descr = N_Gram_CTCTA
cnt = 183	feature = 382	correl = 0.0499655	descr = N_Gram_CTTCC
cnt = 184	feature = 282	correl = 0.0441483	descr = N_Gram_CCAAA
cnt = 185	feature = 342	correl = 0.0869933	descr = N_Gram_CGGGA
cnt = 186	feature = 376	correl = 0.0563687	descr = N_Gram_CTGGG
cnt = 187	feature = 239	correl = -0.0560113	descr = N_Gram_ATTAC
cnt = 188	feature = 414	correl = -0.0478266	descr = N_Gram_GAGCC
cnt = 189	feature = 613	correl = -0.0475809	descr = N_Gram_TCGGG
cnt = 190	feature = 665	correl = 0.0511181	descr = N_Gram_TGTGT
cnt = 191	feature = 611	correl = 0.0741223	descr = N_Gram_TCGGA
cnt = 192	feature = 253	correl = 0.0526302	descr = N_Gram_CAATA
cnt = 193	feature = 260	correl = 0.0591739	descr = N_Gram_CACCG
cnt = 194	feature = 635	correl = 0.0545243	descr = N_Gram_TGATA
cnt = 195	feature = 660	correl = -0.0544036	descr = N_Gram_TGTCA
cnt = 196	feature = 363	correl = 0.056201	descr = N_Gram_CTCAA
cnt = 197	feature = 441	correl = 0.0475023	descr = N_Gram_GCAGC
cnt = 198	feature = 405	correl = -0.0601732	descr = N_Gram_GACCT
cnt = 199	feature = 656	correl = 0.0554953	descr = N_Gram_TGGTA
cnt = 200	feature = 404	correl = 0.0598351	descr = N_Gram_GACCG
cnt = 201	feature = 410	correl = -0.0570613	descr = N_Gram_GACTG
cnt = 202	feature = 380	correl = -0.112116	descr = N_Gram_CTTAT
cnt = 203	feature = 614	correl = -0.0485637	descr = N_Gram_TCGTC
cnt = 204	feature = 450	correl = 0.0515042	descr = N_Gram_GCCCA
cnt = 205	feature = 548	correl = 0.139071	descr = N_Gram_GTGGC
cnt = 206	feature = 549	correl = 0.0791721	descr = N_Gram_GTGGG
cnt = 207	feature = 522	correl = 0.0653806	descr = N_Gram_GGTCA
cnt = 208	feature = 301	correl = 0.0711427	descr = N_Gram_CCCGG
cnt = 209	feature = 508	correl = 0.107561	descr = N_Gram_GGGCC
cnt = 210	feature = 136	correl = -0.0552547	descr = N_Gram_AATCA
cnt = 211	feature = 527	correl = 0.0914936	descr = N_Gram_GGTTG
cnt = 212	feature = 703	correl = -0.0503227	descr = N_Gram_TTTTG
cnt = 213	feature = 210	correl = 0.105818	descr = N_Gram_AGTGT
cnt = 214	feature = 368	correl = -0.0790628	descr = N_Gram_CTCCG
cnt = 215	feature = 228	correl = -0.0524821	descr = N_Gram_ATCCT
cnt = 216	feature = 610	correl = -0.116423	descr = N_Gram_TCGAG
cnt = 217	feature = 457	correl = 0.0805039	descr = N_Gram_GCCTC
cnt = 218	feature = 350	correl = 0.106189	descr = N_Gram_CGTGC
cnt = 219	feature = 267	correl = -0.0638971	descr = N_Gram_CAGAA
cnt = 220	feature = 249	correl = 0.0635672	descr = N_Gram_CAAAG
cnt = 221	feature = 512	correl = 0.0679232	descr = N_Gram_GGGGC
cnt = 222	feature = 501	correl = 0.125627	descr = N_Gram_GGCTT
cnt = 223	feature = 415	correl = 0.0776463	descr = N_Gram_GAGCT
cnt = 224	feature = 449	correl = 0.0579547	descr = N_Gram_GCCAT
cnt = 225	feature = 451	correl = 0.0737958	descr = N_Gram_GCCCG
cnt = 226	feature = 244	correl = -0.0769311	descr = N_Gram_ATTTG
cnt = 227	feature = 231	correl = 0.0803255	descr = N_Gram_ATCTG
cnt = 228	feature = 678	correl = 0.0773368	descr = N_Gram_TTCCA
cnt = 229	feature = 235	correl = -0.0655336	descr = N_Gram_ATGCT
cnt = 230	feature = 661	correl = 0.0466068	descr = N_Gram_TGTCC
cnt = 231	feature = 463	correl = 0.0601642	descr = N_Gram_GCGGG
cnt = 232	feature = 336	correl = 0.0741223	descr = N_Gram_CGGAA
cnt = 233	feature = 283	correl = 0.0668142	descr = N_Gram_CCAAG
cnt = 234	feature = 408	correl = -0.0547556	descr = N_Gram_GACGT
cnt = 235	feature = 442	correl = 0.099163	descr = N_Gram_GCAGT
cnt = 236	feature = 296	correl = 0.0463607	descr = N_Gram_CCCC
cnt = 237	feature = 644	correl = -0.158141	descr = N_Gram_TGCGT
cnt = 238	feature = 435	correl = 0.0934799	descr = N_Gram_GCAAC
cnt = 239	feature = 677	correl = 0.0567785	descr = N_Gram_TTCAG
cnt = 240	feature = 278	correl = -0.0611866	descr = N_Gram_CATCG
cnt = 241	feature = 315	correl = 0.0608474	descr = N_Gram_CCTCG
cnt = 242	feature = 700	correl = -0.0751545	descr = N_Gram_TTTGG
cnt = 243	feature = 641	correl = 0.0960395	descr = N_Gram_TGCAC
cnt = 244	feature = 399	correl = -0.0466347	descr = N_Gram_GAATA
cnt = 245	feature = 648	correl = 0.112615	descr = N_Gram_TGGCC
cnt = 246	feature = 587	correl = 0.0993655	descr = N_Gram_TCACC
cnt = 247	feature = 483	correl = 0.110261	descr = N_Gram_GGACC
cnt = 248	feature = 530	correl = 0.0532341	descr = N_Gram_GTACT
cnt = 249	feature = 488	correl = -0.105065	descr = N_Gram_GGATC
cnt = 250	feature = 520	correl = -0.0673475	descr = N_Gram_GGTAA
cnt = 251	feature = 453	correl = 0.0589525	descr = N_Gram_GCCGC
cnt = 252	feature = 213	correl = 0.0595669	descr = N_Gram_AGTTG
cnt = 253	feature = 553	correl = 0.0699349	descr = N_Gram_GTGTG
cnt = 254	feature = 268	correl = 0.0830559	descr = N_Gram_CAGCA
cnt = 255	feature = 388	correl = 0.0457856	descr = N_Gram_CTTTA
cnt = 256	feature = 365	correl = -0.0792641	descr = N_Gram_CTCAT
cnt = 257	feature = 390	correl = 0.104142	descr = N_Gram_CTTTG
cnt = 258	feature = 318	correl = -0.0584729	descr = N_Gram_CCTTC
cnt = 259	feature = 416	correl = 0.0589398	descr = N_Gram_GAGGT
cnt = 260	feature = 345	correl = 0.0607439	descr = N_Gram_CGGTT
cnt = 261	feature = 232	correl = 0.051437	descr = N_Gram_ATCTT
cnt = 262	feature = 602	correl = -0.0855062	descr = N_Gram_TCCGG
cnt = 263	feature = 331	correl = 0.101505	descr = N_Gram_CGCCG
cnt = 264	feature = 372	correl = -0.059908	descr = N_Gram_CTCTC
cnt = 265	feature = 486	correl = 0.107518	descr = N_Gram_GGAGC
cnt = 266	feature = 691	correl = -0.158357	descr = N_Gram_TTGCG
cnt = 267	feature = 274	correl = 0.133118	descr = N_Gram_CAGTG
cnt = 268	feature = 396	correl = 0.108301	descr = N_Gram_GAAGA
cnt = 269	feature = 377	correl = 0.0594056	descr = N_Gram_CTGTG
cnt = 270	feature = 491	correl = 0.087013	descr = N_Gram_GGCAT
cnt = 271	feature = 400	correl = 0.0497277	descr = N_Gram_GACA
cnt = 272	feature = 649	correl = -0.0590997	descr = N_Gram_TGGCG
cnt = 273	feature = 657	correl = 0.0694491	descr = N_Gram_TGGTC
cnt = 274	feature = 473	correl = 0.0663734	descr = N_Gram_GCTGC
cnt = 275	feature = 559	correl = -0.064834	descr = N_Gram_GTTCT
cnt = 276	feature = 364	correl = 0.0713122	descr = N_Gram_CTCAC
cnt = 277	feature = 411	correl = -0.0481458	descr = N_Gram_GAGA
cnt = 278	feature = 563	correl = -0.0489243	descr = N_Gram_GTTGT
cnt = 279	feature = 294	correl = 0.0541395	descr = N_Gram_CCCAA
cnt = 280	feature = 462	correl = 0.0744107	descr = N_Gram_GCGGC
cnt = 281	feature = 493	correl = 0.0821782	descr = N_Gram_GGCCA
cnt = 282	feature = 263	correl = -0.0642739	descr = N_Gram_CACGA
cnt = 283	feature = 589	correl = 0.0816511	descr = N_Gram_TCAGC
cnt = 284	feature = 325	correl = -0.0905903	descr = N_Gram_CGAGT
cnt = 285	feature = 650	correl = 0.124455	descr = N_Gram_TGGCT
cnt = 286	feature = 550	correl = 0.117614	descr = N_Gram_GTGGT
cnt = 287	feature = 391	correl = 0.0793839	descr = N_Gram_GAAA
cnt = 288	feature = 590	correl = 0.111061	descr = N_Gram_TCAGT
cnt = 289	feature = 291	correl = 0.0676408	descr = N_Gram_CCATC
cnt = 290	feature = 261	correl = 0.0761145	descr = N_Gram_CACCT
cnt = 291	feature = 637	correl = -0.115257	descr = N_Gram_TGATT
cnt = 292	feature = 234	correl = -0.0954343	descr = N_Gram_ATGC
cnt = 293	feature = 344	correl = -0.0792051	descr = N_Gram_CGGTA
cnt = 294	feature = 343	correl = 0.137662	descr = N_Gram_CGGGC
cnt = 295	feature = 425	correl = -0.106802	descr = N_Gram_GATCT
cnt = 296	feature = 207	correl = -0.154201	descr = N_Gram_AGTCT
cnt = 297	feature = 303	correl = 0.0467344	descr = N_Gram_CCGA
cnt = 298	feature = 580	correl = -0.0484539	descr = N_Gram_TATT
cnt = 299	feature = 505	correl = 0.10458	descr = N_Gram_GGGAG
cnt = 300	feature = 596	correl = 0.0667987	descr = N_Gram_TCCC
cnt = 301	feature = 335	correl = 0.0450802	descr = N_Gram_CGGA
cnt = 302	feature = 471	correl = -0.111966	descr = N_Gram_GCTCC
cnt = 303	feature = 605	correl = -0.0873015	descr = N_Gram_TCCTC
cnt = 304	feature = 277	correl = 0.101152	descr = N_Gram_CATCC
cnt = 305	feature = 618	correl = -0.0701702	descr = N_Gram_TCTCA
cnt = 306	feature = 418	correl = -0.0845491	descr = N_Gram_GAGTT
cnt = 307	feature = 29	correl = -0.0510556	descr = Position_Specific_Bin_Base_13_Base_A
cnt = 308	feature = 695	correl = 0.0458209	descr = N_Gram_TTGTT
cnt = 309	feature = 160	correl = -0.0481433	descr = N_Gram_ACGAT
cnt = 310	feature = 36	correl = -0.0603416	descr = Position_Specific_Bin_Base_17_Base_A
cnt = 311	feature = 223	correl = 0.0476593	descr = N_Gram_ATAT
cnt = 312	feature = 24	correl = -0.0572736	descr = Position_Specific_Bin_Base_11_Base_G
cnt = 313	feature = 11	correl = -0.142041	descr = Position_Specific_Bin_Base_5_Base_A
cnt = 314	feature = 541	correl = -0.0968349	descr = N_Gram_GTCTT
cnt = 315	feature = 18	correl = 0.0645701	descr = Position_Specific_Bin_Base_7_Base_T
cnt = 316	feature = 10	correl = 0.0634696	descr = Position_Specific_Bin_Base_3_Base_C
cnt = 317	feature = 632	correl = -0.0665266	descr = N_Gram_TGAGG
cnt = 318	feature = 467	correl = -0.131884	descr = N_Gram_GCGTC
cnt = 319	feature = 28	correl = -0.132365	descr = Position_Specific_Bin_Base_12_Base_T
cnt = 320	feature = 23	correl = 0.0642312	descr = Position_Specific_Bin_Base_10_Base_T
cnt = 321	feature = 515	correl = 0.0514689	descr = N_Gram_GGGT
cnt = 322	feature = 379	correl = -0.0653101	descr = N_Gram_CTTA
cnt = 323	feature = 433	correl = 0.120836	descr = N_Gram_GCAA
cnt = 324	feature = 265	correl = 0.0541497	descr = N_Gram_CACT
cnt = 325	feature = 299	correl = 0.0841949	descr = N_Gram_CCCG
cnt = 326	feature = 50	correl = 0.0451573	descr = Gibbs_of_Target_Sequence__Pos_9_Step_1
cnt = 327	feature = 220	correl = 0.0645018	descr = N_Gram_ATAG
cnt = 328	feature = 554	correl = -0.0552052	descr = N_Gram_GTTA
cnt = 329	feature = 16	correl = 0.0476967	descr = Position_Specific_Bin_Base_6_Base_T
cnt = 330	feature = 443	correl = 0.0755741	descr = N_Gram_GCAT
cnt = 331	feature = 21	correl = 0.0640465	descr = Position_Specific_Bin_Base_9_Base_G
cnt = 332	feature = 9	correl = -0.0443647	descr = Position_Specific_Bin_Base_3_Base_A
cnt = 333	feature = 216	correl = -0.103899	descr = N_Gram_ATAA
cnt = 334	feature = 398	correl = -0.0506871	descr = N_Gram_GAAGT
cnt = 335	feature = 375	correl = 0.106193	descr = N_Gram_CTGCA
cnt = 336	feature = 31	correl = -0.104449	descr = Position_Specific_Bin_Base_14_Base_A
cnt = 337	feature = 482	correl = 0.0753749	descr = N_Gram_GGAC
cnt = 338	feature = 229	correl = -0.0623854	descr = N_Gram_ATCG
cnt = 339	feature = 40	correl = 0.123392	descr = Position_Specific_Bin_Base_18_Base_C
cnt = 340	feature = 20	correl = 0.0782312	descr = Position_Specific_Bin_Base_8_Base_T
cnt = 341	feature = 384	correl = -0.0640448	descr = N_Gram_CTTGA
cnt = 342	feature = 250	correl = 0.0699619	descr = N_Gram_CAAG
cnt = 343	feature = 37	correl = 0.109946	descr = Position_Specific_Bin_Base_17_Base_C
cnt = 344	feature = 626	correl = -0.0621569	descr = N_Gram_TCTTG
cnt = 345	feature = 30	correl = 0.107969	descr = Position_Specific_Bin_Base_13_Base_C
cnt = 346	feature = 651	correl = 0.116684	descr = N_Gram_TGGG
cnt = 347	feature = 270	correl = -0.138749	descr = N_Gram_CAGCT
cnt = 348	feature = 481	correl = 0.0444349	descr = N_Gram_GGAAG
cnt = 349	feature = 214	correl = -0.101767	descr = N_Gram_AGTTT
cnt = 350	feature = 279	correl = 0.110125	descr = N_Gram_CATCT
cnt = 351	feature = 460	correl = 0.0719566	descr = N_Gram_GCGCC
cnt = 352	feature = 13	correl = 0.0708226	descr = Position_Specific_Bin_Base_5_Base_G
cnt = 353	feature = 67	correl = 0.0596054	descr = Fold_of_RNAi_Sequence_Pos_11
cnt = 354	feature = 437	correl = 0.122173	descr = N_Gram_GCAC
cnt = 355	feature = 621	correl = -0.123411	descr = N_Gram_TCTCT
cnt = 356	feature = 38	correl = -0.0717014	descr = Position_Specific_Bin_Base_17_Base_T
cnt = 357	feature = 420	correl = 0.0663401	descr = N_Gram_GATA
cnt = 358	feature = 693	correl = 0.0649774	descr = N_Gram_TTGGC
cnt = 359	feature = 69	correl = 0.0955724	descr = Fold_of_RNAi_Sequence_Pos_13
cnt = 360	feature = 27	correl = 0.0717415	descr = Position_Specific_Bin_Base_12_Base_G
cnt = 361	feature = 105	correl = -0.0587574	descr = Fold_of_Target_NoBeginbrace_noends_Pos_8
cnt = 362	feature = 14	correl = -0.107903	descr = Position_Specific_Bin_Base_6_Base_A
cnt = 363	feature = 22	correl = -0.0808149	descr = Position_Specific_Bin_Base_9_Base_T
cnt = 364	feature = 32	correl = 0.107781	descr = Position_Specific_Bin_Base_14_Base_T
cnt = 365	feature = 475	correl = 0.0538052	descr = N_Gram_GCTT
cnt = 366	feature = 586	correl = 0.0587503	descr = N_Gram_TCAC
cnt = 367	feature = 45	correl = 0.264406	descr = Gibbs_of_Target_Sequence__Pos_2_Step_1
cnt = 368	feature = 406	correl = -0.0492715	descr = N_Gram_GACG
cnt = 369	feature = 8	correl = 0.0776161	descr = Position_Specific_Bin_Base_2_Base_T
cnt = 370	feature = 355	correl = 0.0757138	descr = N_Gram_CTA
cnt = 371	feature = 71	correl = 0.0619605	descr = Fold_of_RNAi_Sequence_Pos_15
cnt = 372	feature = 348	correl = -0.130565	descr = N_Gram_CGTCG
cnt = 373	feature = 262	correl = -0.0507637	descr = N_Gram_CACG
cnt = 374	feature = 521	correl = 0.0675364	descr = N_Gram_GGTC
cnt = 375	feature = 208	correl = 0.0521898	descr = N_Gram_AGTG
cnt = 376	feature = 19	correl = -0.0654154	descr = Position_Specific_Bin_Base_8_Base_C
cnt = 377	feature = 456	correl = 0.0968796	descr = N_Gram_GCCT
cnt = 378	feature = 293	correl = 0.069042	descr = N_Gram_CCCA
cnt = 379	feature = 48	correl = -0.120615	descr = Gibbs_of_Target_Sequence__Pos_6_Step_1
cnt = 380	feature = 679	correl = -0.0511823	descr = N_Gram_TTCCG
cnt = 381	feature = 80	correl = 0.0622439	descr = Xue_Structure_Feature_C010
cnt = 382	feature = 669	correl = -0.0818137	descr = N_Gram_TTAC
cnt = 383	feature = 42	correl = -0.112468	descr = Position_Specific_Bin_Base_18_Base_T
cnt = 384	feature = 25	correl = -0.0710841	descr = Position_Specific_Bin_Base_12_Base_A
cnt = 385	feature = 35	correl = 0.1196	descr = Position_Specific_Bin_Base_16_Base_C
cnt = 386	feature = 17	correl = -0.0526982	descr = Position_Specific_Bin_Base_7_Base_A
cnt = 387	feature = 233	correl = -0.0542312	descr = N_Gram_ATGA
cnt = 388	feature = 625	correl = -0.132252	descr = N_Gram_TCTTC
cnt = 389	feature = 49	correl = -0.177723	descr = Gibbs_of_Target_Sequence__Pos_7_Step_1
cnt = 390	feature = 308	correl = 0.121247	descr = N_Gram_CCGGG
cnt = 391	feature = 310	correl = 0.0479851	descr = N_Gram_CCGT
cnt = 392	feature = 47	correl = -0.0733237	descr = Gibbs_of_Target_Sequence__Pos_5_Step_1
cnt = 393	feature = 629	correl = -0.0612726	descr = N_Gram_TGAAG
cnt = 394	feature = 643	correl = -0.147022	descr = N_Gram_TGCG
cnt = 395	feature = 675	correl = 0.0674461	descr = N_Gram_TTCA
cnt = 396	feature = 15	correl = 0.118233	descr = Position_Specific_Bin_Base_6_Base_C
cnt = 397	feature = 326	correl = -0.0442609	descr = N_Gram_CGAT
cnt = 398	feature = 34	correl = -0.120144	descr = Position_Specific_Bin_Base_16_Base_A
cnt = 399	feature = 551	correl = 0.0913925	descr = N_Gram_GTGT
cnt = 400	feature = 248	correl = 0.048969	descr = N_Gram_CAAA
cnt = 401	feature = 500	correl = 0.0539491	descr = N_Gram_GGCT
cnt = 402	feature = 564	correl = -0.0902552	descr = N_Gram_GTTTT
cnt = 403	feature = 33	correl = 0.0550113	descr = Position_Specific_Bin_Base_15_Base_C
cnt = 404	feature = 525	correl = 0.0601741	descr = N_Gram_GGTT
cnt = 405	feature = 606	correl = -0.108429	descr = N_Gram_TCCTT
cnt = 406	feature = 51	correl = -0.0948196	descr = Gibbs_of_Target_Sequence__Pos_13_Step_1
cnt = 407	feature = 639	correl = 0.107076	descr = N_Gram_TGCA
cnt = 408	feature = 66	correl = 0.114137	descr = Fold_of_RNAi_Sequence_Pos_9
cnt = 409	feature = 595	correl = -0.171466	descr = N_Gram_TCCAG
cnt = 410	feature = 76	correl = 0.122089	descr = Xue_Structure_Feature_A101
cnt = 411	feature = 506	correl = 0.132731	descr = N_Gram_GGGC
cnt = 412	feature = 423	correl = -0.126839	descr = N_Gram_GATC
cnt = 413	feature = 569	correl = -0.107749	descr = N_Gram_TAAG
cnt = 414	feature = 74	correl = -0.0611569	descr = Xue_Structure_Feature_A110
cnt = 415	feature = 46	correl = 0.0708243	descr = Gibbs_of_Target_Sequence__Pos_3_Step_1
cnt = 416	feature = 447	correl = 0.0480186	descr = N_Gram_GCCA
cnt = 417	feature = 655	correl = 0.0840314	descr = N_Gram_TGGT
cnt = 418	feature = 671	correl = -0.0694959	descr = N_Gram_TTAT
cnt = 419	feature = 428	correl = -0.0547407	descr = N_Gram_GATT
cnt = 420	feature = 68	correl = 0.10223	descr = Fold_of_RNAi_Sequence_Pos_12
cnt = 421	feature = 472	correl = 0.0703417	descr = N_Gram_GCTG
cnt = 422	feature = 281	correl = 0.0727402	descr = N_Gram_CCAA
cnt = 423	feature = 511	correl = 0.0688865	descr = N_Gram_GGGG
cnt = 424	feature = 529	correl = 0.0524988	descr = N_Gram_GTAA
cnt = 425	feature = 662	correl = 0.10002	descr = N_Gram_TGTG
cnt = 426	feature = 12	correl = 0.10338	descr = Position_Specific_Bin_Base_5_Base_C
cnt = 427	feature = 452	correl = 0.0717261	descr = N_Gram_GCCG
cnt = 428	feature = 39	correl = -0.272883	descr = Position_Specific_Bin_Base_18_Base_A
cnt = 429	feature = 389	correl = -0.0535046	descr = N_Gram_CTTTC
cnt = 430	feature = 490	correl = 0.0936355	descr = N_Gram_GGCA
cnt = 431	feature = 560	correl = 0.0646237	descr = N_Gram_GTTG
cnt = 432	feature = 65	correl = 0.0680768	descr = Fold_of_RNAi_Sequence_Pos_6
cnt = 433	feature = 54	correl = -0.179414	descr = Gibbs_of_Target_Sequence__Pos_18_Step_1
cnt = 434	feature = 547	correl = 0.153445	descr = N_Gram_GTGG
cnt = 435	feature = 337	correl = 0.112002	descr = N_Gram_CGGC
cnt = 436	feature = 478	correl = 0.0756026	descr = N_Gram_GGAA
cnt = 437	feature = 634	correl = -0.0920917	descr = N_Gram_TGAT
cnt = 438	feature = 591	correl = -0.0490921	descr = N_Gram_TCAT
cnt = 439	feature = 608	correl = -0.0801673	descr = N_Gram_TCGA
cnt = 440	feature = 588	correl = 0.0799298	descr = N_Gram_TCAG
cnt = 441	feature = 62	correl = 0.147955	descr = Fold_of_RNAi_Sequence_Pos_2
cnt = 442	feature = 540	correl = -0.0907469	descr = N_Gram_GTCT
cnt = 443	feature = 257	correl = 0.0983194	descr = N_Gram_CACC
cnt = 444	feature = 53	correl = -0.106536	descr = Gibbs_of_Target_Sequence__Pos_17_Step_1
cnt = 445	feature = 630	correl = -0.049198	descr = N_Gram_TGAG
cnt = 446	feature = 689	correl = -0.0849937	descr = N_Gram_TTGC
cnt = 447	feature = 60	correl = 0.160396	descr = Fold_of_RNAi_Sequence_Pos_0
cnt = 448	feature = 52	correl = -0.16682	descr = Gibbs_of_Target_Sequence__Pos_14_Step_1
cnt = 449	feature = 692	correl = 0.0597943	descr = N_Gram_TTGG
cnt = 450	feature = 289	correl = 0.0637071	descr = N_Gram_CCAT
cnt = 451	feature = 485	correl = 0.114724	descr = N_Gram_GGAG
cnt = 452	feature = 73	correl = 0.0712512	descr = Xue_Structure_Feature_A111
cnt = 453	feature = 323	correl = -0.0609627	descr = N_Gram_CGAG
cnt = 454	feature = 272	correl = 0.131904	descr = N_Gram_CAGT
cnt = 455	feature = 26	correl = 0.141789	descr = Position_Specific_Bin_Base_12_Base_C
cnt = 456	feature = 369	correl = -0.133479	descr = N_Gram_CTCCT
cnt = 457	feature = 70	correl = 0.0676775	descr = Fold_of_RNAi_Sequence_Pos_14
cnt = 458	feature = 41	correl = 0.293721	descr = Position_Specific_Bin_Base_18_Base_G
cnt = 459	feature = 704	correl = -0.094943	descr = N_Gram_TTTTT
cnt = 460	feature = 544	correl = 0.0453464	descr = N_Gram_GTGC
cnt = 461	feature = 686	correl = -0.0544068	descr = N_Gram_TTGA
cnt = 462	feature = 72	correl = 0.0668907	descr = Fold_of_RNAi_Sequence_Pos_16
cnt = 463	feature = 461	correl = 0.0705884	descr = N_Gram_GCGG
cnt = 464	feature = 492	correl = 0.161677	descr = N_Gram_GGCC
cnt = 465	feature = 383	correl = -0.203289	descr = N_Gram_CTTCT
cnt = 466	feature = 536	correl = -0.0829008	descr = N_Gram_GTCG
cnt = 467	feature = 55	correl = -0.307746	descr = Gibbs_of_Target_Sequence__Pos_19_Step_1
cnt = 468	feature = 64	correl = 0.0485876	descr = Fold_of_RNAi_Sequence_Pos_4
cnt = 469	feature = 528	correl = 0.0584056	descr = N_Gram_GTA
cnt = 470	feature = 75	correl = 0.0667554	descr = Xue_Structure_Feature_A100
cnt = 471	feature = 286	correl = -0.0984849	descr = N_Gram_CCAG
cnt = 472	feature = 347	correl = -0.103353	descr = N_Gram_CGTC
cnt = 473	feature = 683	correl = -0.212999	descr = N_Gram_TTCTC
cnt = 474	feature = 573	correl = -0.0508894	descr = N_Gram_TAC
cnt = 475	feature = 276	correl = 0.0801075	descr = N_Gram_CATC
cnt = 476	feature = 79	correl = 0.0584143	descr = Xue_Structure_Feature_C011
cnt = 477	feature = 647	correl = 0.0705965	descr = N_Gram_TGGC
cnt = 478	feature = 470	correl = -0.0725255	descr = N_Gram_GCTC
cnt = 479	feature = 599	correl = -0.0681458	descr = N_Gram_TCCG
cnt = 480	feature = 211	correl = -0.0483691	descr = N_Gram_AGTT
cnt = 481	feature = 329	correl = 0.068311	descr = N_Gram_CGCC
cnt = 482	feature = 684	correl = -0.123932	descr = N_Gram_TTCTT
cnt = 483	feature = 61	correl = 0.185591	descr = Fold_of_RNAi_Sequence_Pos_1
cnt = 484	feature = 497	correl = 0.0564006	descr = N_Gram_GGCG
cnt = 485	feature = 465	correl = -0.0799468	descr = N_Gram_GCGT
cnt = 486	feature = 63	correl = 0.083879	descr = Fold_of_RNAi_Sequence_Pos_3
cnt = 487	feature = 503	correl = 0.0997457	descr = N_Gram_GGGA
cnt = 488	feature = 594	correl = -0.113573	descr = N_Gram_TCCA
cnt = 489	feature = 566	correl = -0.0609843	descr = N_Gram_TAA
cnt = 490	feature = 292	correl = 0.0527339	descr = N_Gram_CCC
cnt = 491	feature = 603	correl = -0.100749	descr = N_Gram_TCCT
cnt = 492	feature = 247	correl = 0.130837	descr = N_Gram_CAA
cnt = 493	feature = 254	correl = 0.0645214	descr = N_Gram_CAC
cnt = 494	feature = 532	correl = -0.0952486	descr = N_Gram_GTC
cnt = 495	feature = 275	correl = 0.0684393	descr = N_Gram_CAT
cnt = 496	feature = 702	correl = -0.133017	descr = N_Gram_TTTTC
cnt = 497	feature = 432	correl = 0.146631	descr = N_Gram_GCA
cnt = 498	feature = 619	correl = -0.115604	descr = N_Gram_TCTCC
cnt = 499	feature = 667	correl = -0.0910352	descr = N_Gram_TTA
cnt = 500	feature = 419	correl = -0.0479912	descr = N_Gram_GAT
cnt = 501	feature = 306	correl = 0.0474194	descr = N_Gram_CCGG
cnt = 502	feature = 238	correl = -0.0527772	descr = N_Gram_ATT
cnt = 503	feature = 658	correl = 0.0714825	descr = N_Gram_TGT
cnt = 504	feature = 645	correl = 0.109526	descr = N_Gram_TGG
cnt = 505	feature = 627	correl = -0.0770555	descr = N_Gram_TGA
cnt = 506	feature = 78	correl = 0.090984	descr = Xue_Structure_Feature_C110
cnt = 507	feature = 638	correl = -0.0590736	descr = N_Gram_TGC
cnt = 508	feature = 319	correl = -0.0498404	descr = N_Gram_CGA
cnt = 509	feature = 583	correl = 0.0621796	descr = N_Gram_TCA
cnt = 510	feature = 225	correl = -0.0561611	descr = N_Gram_ATC
cnt = 511	feature = 86	correl = 0.0742608	descr = Xue_Structure_Feature_G011
cnt = 512	feature = 477	correl = 0.116477	descr = N_Gram_GGA
cnt = 513	feature = 83	correl = 0.128216	descr = Xue_Structure_Feature_G110
cnt = 514	feature = 542	correl = 0.152259	descr = N_Gram_GTG
cnt = 515	feature = 701	correl = -0.12353	descr = N_Gram_TTTT
cnt = 516	feature = 341	correl = 0.109567	descr = N_Gram_CGGG
cnt = 517	feature = 519	correl = 0.0987397	descr = N_Gram_GGT
cnt = 518	feature = 607	correl = -0.091167	descr = N_Gram_TCG
cnt = 519	feature = 77	correl = 0.0861776	descr = Xue_Structure_Feature_C111
cnt = 520	feature = 623	correl = -0.126918	descr = N_Gram_TCTT
cnt = 521	feature = 82	correl = 0.111591	descr = Xue_Structure_Feature_G111
cnt = 522	feature = 697	correl = -0.12556	descr = N_Gram_TTTC
cnt = 523	feature = 446	correl = 0.0867499	descr = N_Gram_GCC
cnt = 524	feature = 362	correl = -0.125068	descr = N_Gram_CTC
cnt = 525	feature = 378	correl = -0.0990588	descr = N_Gram_CTT
cnt = 526	feature = 59	correl = -0.0780818	descr = PF_RNAi_Fold_3'Free_Count
cnt = 527	feature = 246	correl = 0.106236	descr = N_Gram_CA
cnt = 528	feature = 502	correl = 0.16882	descr = N_Gram_GGG
cnt = 529	feature = 366	correl = -0.149367	descr = N_Gram_CTCC
cnt = 530	feature = 565	correl = -0.062562	descr = N_Gram_TA
cnt = 531	feature = 685	correl = -0.0458425	descr = N_Gram_TTG
cnt = 532	feature = 215	correl = -0.107988	descr = N_Gram_AT
cnt = 533	feature = 58	correl = -0.141089	descr = PF_RNAi_Fold_5'Free_Count
cnt = 534	feature = 615	correl = -0.124099	descr = N_Gram_TCT
cnt = 535	feature = 696	correl = -0.106121	descr = N_Gram_TTT
cnt = 536	feature = 593	correl = -0.133901	descr = N_Gram_TCC
cnt = 537	feature = 489	correl = 0.145552	descr = N_Gram_GGC
cnt = 538	feature = 674	correl = -0.157725	descr = N_Gram_TTC
cnt = 539	feature = 334	correl = 0.0832065	descr = N_Gram_CGG
cnt = 540	feature = 666	correl = -0.129919	descr = N_Gram_TT
cnt = 541	feature = 476	correl = 0.178395	descr = N_Gram_GG
cnt = 542	feature = 57	correl = -0.188459	descr = PF_RNAi_Fold_Energy
cnt = 543	feature = 81	correl = -0.111912	descr = Xue_Structure_Feature_C000
cnt = 544	feature = 43	correl = -0.180997	descr = Gibbs_of_Target_Sequence_
num rows = 521
num_elements = 283945
*
optimization finished, #iter = 662
nu = 0.443929
obj = -33.516878, rho = -0.522255
nSV = 367, nBSV = 125
num rows = 58
num_elements = 31610
*
optimization finished, #iter = 59
nu = 0.463399
obj = -3.922470, rho = -0.471950
nSV = 50, nBSV = 7
*
optimization finished, #iter = 662
nu = 0.443929
obj = -33.516878, rho = -0.522255
nSV = 367, nBSV = 125
CFS merit scores = 1.34741
CFS merit scores = 1.61956
CFS merit scores = 1.85875
CFS merit scores = 2.08655
CFS merit scores = 2.28575
CFS merit scores = 2.47143
CFS merit scores = 2.64407
CFS merit scores = 2.8062
CFS merit scores = 2.95922
CFS merit scores = 3.09856
CFS merit scores = 3.23026
CFS merit scores = 3.35125
CFS merit scores = 3.46698
CFS merit scores = 3.57707
CFS merit scores = 3.68328
CFS merit scores = 3.78652
CFS merit scores = 3.88678
CFS merit scores = 3.98442
CFS merit scores = 4.07956
CFS merit scores = 4.17059
CFS merit scores = 4.25946
CFS merit scores = 4.34634
CFS merit scores = 4.43123
CFS merit scores = 4.51425
CFS merit scores = 4.59561
CFS merit scores = 4.67539
CFS merit scores = 4.75366
CFS merit scores = 4.83044
CFS merit scores = 4.90579
CFS merit scores = 4.97977
CFS merit scores = 5.05247
CFS merit scores = 5.12395
CFS merit scores = 5.19313
CFS merit scores = 5.26093
CFS merit scores = 5.32743
CFS merit scores = 5.39258
CFS merit scores = 5.4565
CFS merit scores = 5.51926
CFS merit scores = 5.58093
CFS merit scores = 5.63925
CFS merit scores = 5.69637
CFS merit scores = 5.75051
CFS merit scores = 5.80368
CFS merit scores = 5.85546
CFS merit scores = 5.90599
CFS merit scores = 5.95552
CFS merit scores = 6.00419
CFS merit scores = 6.05168
CFS merit scores = 6.09842
CFS merit scores = 6.14459
CFS merit scores = 6.18974
CFS merit scores = 6.23154
CFS merit scores = 6.27227
CFS merit scores = 6.31193
CFS merit scores = 6.34669
CFS merit scores = 6.38018
CFS merit scores = 6.41207
CFS merit scores = 6.44292
CFS merit scores = 6.47229
CFS merit scores = 6.50025
CFS merit scores = 6.5278
CFS merit scores = 6.55457
CFS merit scores = 6.57912
CFS merit scores = 6.60158
CFS merit scores = 6.62313
CFS merit scores = 6.64289
CFS merit scores = 6.66065
CFS merit scores = 6.67794
CFS merit scores = 6.69492
CFS merit scores = 6.71177
CFS merit scores = 6.72871
CFS merit scores = 6.74475
CFS merit scores = 6.76039
CFS merit scores = 6.77463
CFS merit scores = 6.78795
CFS merit scores = 6.80026
CFS merit scores = 6.81243
CFS merit scores = 6.82417
CFS merit scores = 6.83569
CFS merit scores = 6.84619
CFS merit scores = 6.85608
CFS merit scores = 6.86562
CFS merit scores = 6.87427
CFS merit scores = 6.882
CFS merit scores = 6.88914
CFS merit scores = 6.89647
CFS merit scores = 6.90406
CFS merit scores = 6.9119
CFS merit scores = 6.91997
CFS merit scores = 6.92696
CFS merit scores = 6.93389
CFS merit scores = 6.9397
CFS merit scores = 6.9457
CFS merit scores = 6.95115
CFS merit scores = 6.9568
CFS merit scores = 6.96191
CFS merit scores = 6.96633
CFS merit scores = 6.96905
CFS merit scores = 6.97076
CFS merit scores = 6.97249
CFS merit scores = 6.97394
CFS merit scores = 6.97501
CFS merit scores = 6.97538
CFS merit scores = 6.97606
CFS merit scores = 6.97653
CFS merit scores = 6.97697
CFS merit scores = 6.97707
CFS merit scores = 6.97737
CFS merit scores = 6.97763
CFS merit scores = 6.9782
CFS merit scores = 6.97905
CFS merit scores = 6.97971
CFS merit scores = 6.98069
CFS merit scores = 6.98094
CFS merit scores = 6.98097
CFS merit scores = 6.98028
CFS merit scores = 6.97974
CFS merit scores = 6.97786
CFS merit scores = 6.97593
CFS merit scores = 6.97428
CFS merit scores = 6.97271
CFS merit scores = 6.97123
CFS merit scores = 6.96936
CFS merit scores = 6.96684
CFS merit scores = 6.96426
CFS merit scores = 6.96158
CFS merit scores = 6.95891
CFS merit scores = 6.9565
CFS merit scores = 6.95454
CFS merit scores = 6.9527
CFS merit scores = 6.95078
CFS merit scores = 6.94851
CFS merit scores = 6.94627
CFS merit scores = 6.94377
CFS merit scores = 6.94136
CFS merit scores = 6.93887
CFS merit scores = 6.93637
CFS merit scores = 6.93362
CFS merit scores = 6.93103
CFS merit scores = 6.92795
CFS merit scores = 6.92501
CFS merit scores = 6.92213
CFS merit scores = 6.9193
CFS merit scores = 6.91658
CFS merit scores = 6.91407
CFS merit scores = 6.91159
CFS merit scores = 6.90885
CFS merit scores = 6.90595
CFS merit scores = 6.90219
CFS merit scores = 6.8986
CFS merit scores = 6.89485
CFS merit scores = 6.8912
CFS merit scores = 6.88735
CFS merit scores = 6.88355
CFS merit scores = 6.87985
CFS merit scores = 6.87628
CFS merit scores = 6.87291
CFS merit scores = 6.86962
CFS merit scores = 6.86626
CFS merit scores = 6.86305
CFS merit scores = 6.85975
CFS merit scores = 6.85625
CFS merit scores = 6.85288
CFS merit scores = 6.84943
CFS merit scores = 6.8455
CFS merit scores = 6.84163
CFS merit scores = 6.83776
CFS merit scores = 6.83387
CFS merit scores = 6.83009
CFS merit scores = 6.82557
CFS merit scores = 6.82086
CFS merit scores = 6.8163
CFS merit scores = 6.81183
CFS merit scores = 6.80752
CFS merit scores = 6.8033
CFS merit scores = 6.79927
CFS merit scores = 6.79533
CFS merit scores = 6.79132
CFS merit scores = 6.7874
CFS merit scores = 6.78332
CFS merit scores = 6.77912
CFS merit scores = 6.77495
CFS merit scores = 6.77076
CFS merit scores = 6.76664
CFS merit scores = 6.76231
CFS merit scores = 6.75772
CFS merit scores = 6.75327
CFS merit scores = 6.74897
CFS merit scores = 6.74408
CFS merit scores = 6.73932
CFS merit scores = 6.73441
CFS merit scores = 6.72924
CFS merit scores = 6.72424
CFS merit scores = 6.71922
CFS merit scores = 6.71415
CFS merit scores = 6.7086
CFS merit scores = 6.7032
CFS merit scores = 6.69796
CFS merit scores = 6.69288
CFS merit scores = 6.68795
CFS merit scores = 6.68238
CFS merit scores = 6.67633
CFS merit scores = 6.67043
CFS merit scores = 6.66446
CFS merit scores = 6.65864
CFS merit scores = 6.65296
CFS merit scores = 6.64676
CFS merit scores = 6.64038
CFS merit scores = 6.63421
CFS merit scores = 6.62819
CFS merit scores = 6.62233
CFS merit scores = 6.61612
CFS merit scores = 6.61006
CFS merit scores = 6.60408
CFS merit scores = 6.59796
CFS merit scores = 6.59197
CFS merit scores = 6.58614
CFS merit scores = 6.58026
CFS merit scores = 6.57389
CFS merit scores = 6.56741
CFS merit scores = 6.56096
CFS merit scores = 6.55446
CFS merit scores = 6.54751
CFS merit scores = 6.54067
CFS merit scores = 6.53378
CFS merit scores = 6.52697
CFS merit scores = 6.52027
CFS merit scores = 6.51359
CFS merit scores = 6.50704
CFS merit scores = 6.50051
CFS merit scores = 6.49387
CFS merit scores = 6.48735
CFS merit scores = 6.48101
CFS merit scores = 6.47451
CFS merit scores = 6.46815
CFS merit scores = 6.46185
CFS merit scores = 6.45554
CFS merit scores = 6.44886
CFS merit scores = 6.44229
CFS merit scores = 6.4355
CFS merit scores = 6.42886
CFS merit scores = 6.42219
CFS merit scores = 6.41521
CFS merit scores = 6.40834
CFS merit scores = 6.40146
CFS merit scores = 6.3947
CFS merit scores = 6.38793
CFS merit scores = 6.38106
CFS merit scores = 6.37425
CFS merit scores = 6.36748
CFS merit scores = 6.36079
CFS merit scores = 6.35409
CFS merit scores = 6.34722
CFS merit scores = 6.34044
CFS merit scores = 6.33368
CFS merit scores = 6.32696
CFS merit scores = 6.32035
CFS merit scores = 6.31384
CFS merit scores = 6.30731
CFS merit scores = 6.3009
CFS merit scores = 6.29451
CFS merit scores = 6.28793
CFS merit scores = 6.28142
CFS merit scores = 6.27483
CFS merit scores = 6.26823
CFS merit scores = 6.26136
CFS merit scores = 6.25457
CFS merit scores = 6.24789
CFS merit scores = 6.2411
CFS merit scores = 6.2342
CFS merit scores = 6.22739
CFS merit scores = 6.22068
CFS merit scores = 6.21395
CFS merit scores = 6.20682
CFS merit scores = 6.19978
CFS merit scores = 6.19281
CFS merit scores = 6.18582
CFS merit scores = 6.17883
CFS merit scores = 6.1718
CFS merit scores = 6.16484
CFS merit scores = 6.15801
CFS merit scores = 6.15104
CFS merit scores = 6.14411
CFS merit scores = 6.13726
CFS merit scores = 6.13021
CFS merit scores = 6.12324
CFS merit scores = 6.11632
CFS merit scores = 6.10948
CFS merit scores = 6.10272
CFS merit scores = 6.09605
CFS merit scores = 6.08929
CFS merit scores = 6.08249
CFS merit scores = 6.07552
CFS merit scores = 6.06862
CFS merit scores = 6.06177
CFS merit scores = 6.05496
CFS merit scores = 6.04809
CFS merit scores = 6.04125
CFS merit scores = 6.03447
CFS merit scores = 6.02779
CFS merit scores = 6.02095
CFS merit scores = 6.01418
CFS merit scores = 6.00739
CFS merit scores = 6.00067
CFS merit scores = 5.99404
CFS merit scores = 5.98737
CFS merit scores = 5.98067
CFS merit scores = 5.97397
CFS merit scores = 5.96733
CFS merit scores = 5.96042
CFS merit scores = 5.95358
CFS merit scores = 5.94673
CFS merit scores = 5.93998
CFS merit scores = 5.9333
CFS merit scores = 5.92655
CFS merit scores = 5.91986
CFS merit scores = 5.91323
CFS merit scores = 5.90668
CFS merit scores = 5.90016
CFS merit scores = 5.89364
CFS merit scores = 5.88723
CFS merit scores = 5.88089
CFS merit scores = 5.87447
CFS merit scores = 5.86809
CFS merit scores = 5.86167
CFS merit scores = 5.85533
CFS merit scores = 5.84896
CFS merit scores = 5.84267
CFS merit scores = 5.83633
CFS merit scores = 5.83011
CFS merit scores = 5.82394
CFS merit scores = 5.81788
CFS merit scores = 5.81186
CFS merit scores = 5.80583
CFS merit scores = 5.79966
CFS merit scores = 5.79363
CFS merit scores = 5.78766
CFS merit scores = 5.7818
CFS merit scores = 5.7758
CFS merit scores = 5.76987
CFS merit scores = 5.76395
CFS merit scores = 5.75811
CFS merit scores = 5.75237
CFS merit scores = 5.74671
CFS merit scores = 5.741
CFS merit scores = 5.73524
CFS merit scores = 5.72948
CFS merit scores = 5.72378
CFS merit scores = 5.71818
CFS merit scores = 5.71265
CFS merit scores = 5.70711
CFS merit scores = 5.70161
CFS merit scores = 5.69622
CFS merit scores = 5.69089
CFS merit scores = 5.6856
CFS merit scores = 5.68035
CFS merit scores = 5.67515
CFS merit scores = 5.66984
CFS merit scores = 5.66457
CFS merit scores = 5.65929
CFS merit scores = 5.65403
CFS merit scores = 5.64881
CFS merit scores = 5.64367
CFS merit scores = 5.63839
CFS merit scores = 5.63317
CFS merit scores = 5.62801
CFS merit scores = 5.62281
CFS merit scores = 5.61763
CFS merit scores = 5.61251
CFS merit scores = 5.60741
CFS merit scores = 5.60238
CFS merit scores = 5.59737
CFS merit scores = 5.59226
CFS merit scores = 5.5872
CFS merit scores = 5.58218
CFS merit scores = 5.57718
CFS merit scores = 5.57221
CFS merit scores = 5.56719
CFS merit scores = 5.56221
CFS merit scores = 5.55724
CFS merit scores = 5.55233
CFS merit scores = 5.54749
CFS merit scores = 5.54262
CFS merit scores = 5.53779
CFS merit scores = 5.53297
CFS merit scores = 5.52813
CFS merit scores = 5.52325
CFS merit scores = 5.51841
CFS merit scores = 5.51359
CFS merit scores = 5.50883
CFS merit scores = 5.50404
CFS merit scores = 5.49919
CFS merit scores = 5.49439
CFS merit scores = 5.48963
CFS merit scores = 5.4848
CFS merit scores = 5.47999
CFS merit scores = 5.47525
CFS merit scores = 5.4706
CFS merit scores = 5.46584
CFS merit scores = 5.46113
CFS merit scores = 5.45642
CFS merit scores = 5.45171
CFS merit scores = 5.44705
CFS merit scores = 5.44243
CFS merit scores = 5.43781
CFS merit scores = 5.43319
CFS merit scores = 5.42856
CFS merit scores = 5.42399
CFS merit scores = 5.41949
CFS merit scores = 5.41497
CFS merit scores = 5.4104
CFS merit scores = 5.40579
CFS merit scores = 5.40114
CFS merit scores = 5.39652
CFS merit scores = 5.39195
CFS merit scores = 5.38739
CFS merit scores = 5.38289
CFS merit scores = 5.37831
CFS merit scores = 5.37371
CFS merit scores = 5.36917
CFS merit scores = 5.36462
CFS merit scores = 5.35999
CFS merit scores = 5.35536
CFS merit scores = 5.35072
CFS merit scores = 5.34611
CFS merit scores = 5.34155
CFS merit scores = 5.33701
CFS merit scores = 5.33248
CFS merit scores = 5.32798
CFS merit scores = 5.32345
CFS merit scores = 5.31893
CFS merit scores = 5.31436
CFS merit scores = 5.30984
CFS merit scores = 5.30532
CFS merit scores = 5.30068
CFS merit scores = 5.2961
CFS merit scores = 5.29146
CFS merit scores = 5.28688
CFS merit scores = 5.28232
CFS merit scores = 5.27777
CFS merit scores = 5.27321
CFS merit scores = 5.26866
CFS merit scores = 5.26413
CFS merit scores = 5.25959
CFS merit scores = 5.25504
CFS merit scores = 5.25044
CFS merit scores = 5.24583
CFS merit scores = 5.24115
CFS merit scores = 5.23648
CFS merit scores = 5.23182
CFS merit scores = 5.22709
CFS merit scores = 5.22237
CFS merit scores = 5.21765
CFS merit scores = 5.21296
CFS merit scores = 5.20819
CFS merit scores = 5.20344
CFS merit scores = 5.1987
CFS merit scores = 5.19392
CFS merit scores = 5.18909
CFS merit scores = 5.18416
CFS merit scores = 5.17927
CFS merit scores = 5.17441
CFS merit scores = 5.16955
CFS merit scores = 5.16474
CFS merit scores = 5.15993
CFS merit scores = 5.15515
CFS merit scores = 5.15018
CFS merit scores = 5.14479
CFS merit scores = 5.13937
CFS merit scores = 5.13392
CFS merit scores = 5.1285
CFS merit scores = 5.12299
CFS merit scores = 5.11749
CFS merit scores = 5.11202
CFS merit scores = 5.10651
CFS merit scores = 5.101
CFS merit scores = 5.0955
CFS merit scores = 5.09001
CFS merit scores = 5.08459
CFS merit scores = 5.07917
CFS merit scores = 5.07377
CFS merit scores = 5.06839
CFS merit scores = 5.06289
CFS merit scores = 5.05744
CFS merit scores = 5.05183
CFS merit scores = 5.04613
CFS merit scores = 5.04049
CFS merit scores = 5.03488
CFS merit scores = 5.02925
CFS merit scores = 5.02364
CFS merit scores = 5.01806
CFS merit scores = 5.01248
CFS merit scores = 5.00687
CFS merit scores = 5.00129
CFS merit scores = 4.99572
CFS merit scores = 4.99007
CFS merit scores = 4.98433
CFS merit scores = 4.97863
CFS merit scores = 4.97297
CFS merit scores = 4.96726
CFS merit scores = 4.9616
CFS merit scores = 4.95594
CFS merit scores = 4.95033
CFS merit scores = 4.94467
CFS merit scores = 4.93886
CFS merit scores = 4.93304
CFS merit scores = 4.92726
CFS merit scores = 4.9215
CFS merit scores = 4.91554
CFS merit scores = 4.90953
CFS merit scores = 4.90332
CFS merit scores = 4.89707
CFS merit scores = 4.89081
CFS merit scores = 4.88452
CFS merit scores = 4.87796
CFS merit scores = 4.87118
CFS merit scores = 4.86447
CFS merit scores = 4.85778
CFS merit scores = 4.85113
CFS merit scores = 4.84438
CFS merit scores = 4.83756
CFS merit scores = 4.8308
CFS merit scores = 4.82403
CFS merit scores = 4.81721
CFS merit scores = 4.81046
CFS merit scores = 4.80365
CFS merit scores = 4.79662
CFS merit scores = 4.78962
CFS merit scores = 4.78236
CFS merit scores = 4.77504
CFS merit scores = 4.76776
CFS merit scores = 4.7596
CFS merit scores = 4.75103
CFS merit scores = 4.74146
CFS merit scores = 4.72948
cnt = 1	feature = 60	correl = -0.347415	descr = Gibbs_of_Target_Sequence__Pos_20_Step_1
cnt = 2	feature = 46	correl = 0.242108	descr = Gibbs_of_Target_Sequence__Pos_1_Step_1
cnt = 3	feature = 427	correl = -0.116999	descr = N_Gram_GATC
cnt = 4	feature = 591	correl = 0.0848322	descr = N_Gram_TCCAA
cnt = 5	feature = 577	correl = 0.0756849	descr = N_Gram_TATAT
cnt = 6	feature = 379	correl = 0.0720918	descr = N_Gram_CTCGG
cnt = 7	feature = 659	correl = 0.0541261	descr = N_Gram_TGTGT
cnt = 8	feature = 558	correl = 0.0492354	descr = N_Gram_TAAAG
cnt = 9	feature = 574	correl = 0.0461414	descr = N_Gram_TAGGT
cnt = 10	feature = 442	correl = 0.0833266	descr = N_Gram_GCACT
cnt = 11	feature = 629	correl = -0.0812066	descr = N_Gram_TGAGA
cnt = 12	feature = 384	correl = 0.0562804	descr = N_Gram_CTGGG
cnt = 13	feature = 268	correl = -0.0444943	descr = N_Gram_CACCC
cnt = 14	feature = 685	correl = 0.0805409	descr = N_Gram_TTGGG
cnt = 15	feature = 593	correl = 0.0452869	descr = N_Gram_TCCCA
cnt = 16	feature = 673	correl = 0.0447228	descr = N_Gram_TTCGA
cnt = 17	feature = 233	correl = -0.0491937	descr = N_Gram_ATCGC
cnt = 18	feature = 329	correl = -0.0491937	descr = N_Gram_CGACC
cnt = 19	feature = 559	correl = -0.0463734	descr = N_Gram_TAACG
cnt = 20	feature = 604	correl = 0.0805409	descr = N_Gram_TCGAC
cnt = 21	feature = 328	correl = 0.0734901	descr = N_Gram_CGACA
cnt = 22	feature = 607	correl = 0.0946425	descr = N_Gram_TCGGC
cnt = 23	feature = 412	correl = 0.0805409	descr = N_Gram_GACGG
cnt = 24	feature = 530	correl = -0.0459504	descr = N_Gram_GTCGC
cnt = 25	feature = 467	correl = 0.0452869	descr = N_Gram_GCGTA
cnt = 26	feature = 508	correl = 0.0452869	descr = N_Gram_GGGGT
cnt = 27	feature = 507	correl = 0.0452869	descr = N_Gram_GGGCT
cnt = 28	feature = 368	correl = 0.0664393	descr = N_Gram_CTAGG
cnt = 29	feature = 538	correl = 0.0572733	descr = N_Gram_GTGCG
cnt = 30	feature = 521	correl = 0.0505891	descr = N_Gram_GTATA
cnt = 31	feature = 336	correl = 0.0452869	descr = N_Gram_CGCCA
cnt = 32	feature = 305	correl = 0.0452869	descr = N_Gram_CCCCG
cnt = 33	feature = 671	correl = 0.074088	descr = N_Gram_TTCAA
cnt = 34	feature = 370	correl = 0.0631089	descr = N_Gram_CTATA
cnt = 35	feature = 626	correl = 0.0514312	descr = N_Gram_TGAAA
cnt = 36	feature = 410	correl = -0.0682301	descr = N_Gram_GACCC
cnt = 37	feature = 208	correl = -0.0496756	descr = N_Gram_AGGGC
cnt = 38	feature = 272	correl = 0.0561223	descr = N_Gram_CACGT
cnt = 39	feature = 401	correl = 0.0530781	descr = N_Gram_GAAAC
cnt = 40	feature = 628	correl = 0.0714937	descr = N_Gram_TGACA
cnt = 41	feature = 344	correl = 0.0500401	descr = N_Gram_CGGCC
cnt = 42	feature = 228	correl = 0.0717923	descr = N_Gram_ATAGT
cnt = 43	feature = 300	correl = -0.0625909	descr = N_Gram_CCATA
cnt = 44	feature = 402	correl = 0.101676	descr = N_Gram_GAAAG
cnt = 45	feature = 595	correl = 0.0472704	descr = N_Gram_TCCGA
cnt = 46	feature = 422	correl = 0.0940975	descr = N_Gram_GAGTC
cnt = 47	feature = 367	correl = 0.0567535	descr = N_Gram_CTACT
cnt = 48	feature = 241	correl = -0.0558209	descr = N_Gram_ATGCC
cnt = 49	feature = 664	correl = -0.0571912	descr = N_Gram_TTAAG
cnt = 50	feature = 291	correl = -0.0497754	descr = N_Gram_CATGC
cnt = 51	feature = 320	correl = 0.0675012	descr = N_Gram_CCTCA
cnt = 52	feature = 431	correl = 0.0634414	descr = N_Gram_GATGT
cnt = 53	feature = 264	correl = 0.0520607	descr = N_Gram_CAATC
cnt = 54	feature = 207	correl = -0.0649075	descr = N_Gram_AGGCT
cnt = 55	feature = 362	correl = -0.0473711	descr = N_Gram_CGTTC
cnt = 56	feature = 548	correl = -0.0786977	descr = N_Gram_GTTAC
cnt = 57	feature = 372	correl = 0.0864643	descr = N_Gram_CTATT
cnt = 58	feature = 428	correl = -0.0556641	descr = N_Gram_GATCG
cnt = 59	feature = 355	correl = -0.0584187	descr = N_Gram_CGTCC
cnt = 60	feature = 218	correl = 0.0890594	descr = N_Gram_AGTTA
cnt = 61	feature = 223	correl = -0.137881	descr = N_Gram_ATAAG
cnt = 62	feature = 227	correl = 0.0471939	descr = N_Gram_ATAGC
cnt = 63	feature = 315	correl = -0.0643144	descr = N_Gram_CCGGT
cnt = 64	feature = 433	correl = -0.061247	descr = N_Gram_GATTA
cnt = 65	feature = 489	correl = 0.083164	descr = N_Gram_GGATT
cnt = 66	feature = 234	correl = -0.0963875	descr = N_Gram_ATCGG
cnt = 67	feature = 405	correl = 0.0536129	descr = N_Gram_GAATC
cnt = 68	feature = 497	correl = 0.0744338	descr = N_Gram_GGCGC
cnt = 69	feature = 647	correl = 0.0885995	descr = N_Gram_TGGGG
cnt = 70	feature = 353	correl = -0.0676412	descr = N_Gram_CGTAC
cnt = 71	feature = 438	correl = 0.0611177	descr = N_Gram_GCAAA
cnt = 72	feature = 317	correl = -0.0617818	descr = N_Gram_CCGTC
cnt = 73	feature = 407	correl = 0.0448195	descr = N_Gram_GACAC
cnt = 74	feature = 324	correl = 0.0544044	descr = N_Gram_CCTGC
cnt = 75	feature = 687	correl = 0.0851163	descr = N_Gram_TTGTG
cnt = 76	feature = 210	correl = 0.076447	descr = N_Gram_AGGTT
cnt = 77	feature = 440	correl = 0.0732067	descr = N_Gram_GCAAT
cnt = 78	feature = 617	correl = 0.0484796	descr = N_Gram_TCTCG
cnt = 79	feature = 621	correl = -0.123834	descr = N_Gram_TCTTA
cnt = 80	feature = 563	correl = -0.0687477	descr = N_Gram_TAAGG
cnt = 81	feature = 345	correl = 0.0583208	descr = N_Gram_CGGCG
cnt = 82	feature = 459	correl = -0.0767401	descr = N_Gram_GCGAC
cnt = 83	feature = 527	correl = 0.0452869	descr = N_Gram_GTCCG
cnt = 84	feature = 260	correl = 0.062152	descr = N_Gram_CAAGC
cnt = 85	feature = 278	correl = 0.0540659	descr = N_Gram_CAGCG
cnt = 86	feature = 495	correl = 0.089422	descr = N_Gram_GGCCC
cnt = 87	feature = 209	correl = 0.0785959	descr = N_Gram_AGGGG
cnt = 88	feature = 304	correl = 0.0843006	descr = N_Gram_CCCAC
cnt = 89	feature = 487	correl = 0.0898475	descr = N_Gram_GGAGT
cnt = 90	feature = 212	correl = 0.146791	descr = N_Gram_AGTAA
cnt = 91	feature = 425	correl = 0.0461314	descr = N_Gram_GATAC
cnt = 92	feature = 518	correl = 0.0732883	descr = N_Gram_GTAAA
cnt = 93	feature = 522	correl = -0.0626508	descr = N_Gram_GTATC
cnt = 94	feature = 409	correl = 0.061031	descr = N_Gram_GACAT
cnt = 95	feature = 666	correl = -0.0733575	descr = N_Gram_TTACC
cnt = 96	feature = 682	correl = -0.153266	descr = N_Gram_TTGCG
cnt = 97	feature = 242	correl = -0.0678928	descr = N_Gram_ATGCT
cnt = 98	feature = 338	correl = 0.0572733	descr = N_Gram_CGCTA
cnt = 99	feature = 248	correl = -0.048657	descr = N_Gram_ATTAA
cnt = 100	feature = 457	correl = 0.153005	descr = N_Gram_GCCTT
cnt = 101	feature = 323	correl = 0.0602049	descr = N_Gram_CCTGA
cnt = 102	feature = 596	correl = -0.0653456	descr = N_Gram_TCCGC
cnt = 103	feature = 460	correl = 0.0745119	descr = N_Gram_GCGAG
cnt = 104	feature = 594	correl = 0.0523377	descr = N_Gram_TCCCG
cnt = 105	feature = 363	correl = 0.113754	descr = N_Gram_CGTTT
cnt = 106	feature = 455	correl = -0.0562445	descr = N_Gram_GCCGT
cnt = 107	feature = 263	correl = 0.0458633	descr = N_Gram_CAATA
cnt = 108	feature = 443	correl = -0.0557625	descr = N_Gram_GCAGA
cnt = 109	feature = 343	correl = 0.106027	descr = N_Gram_CGGCA
cnt = 110	feature = 280	correl = 0.0863731	descr = N_Gram_CAGGA
cnt = 111	feature = 307	correl = 0.0690975	descr = N_Gram_CCCGC
cnt = 112	feature = 360	correl = 0.0791307	descr = N_Gram_CGTGG
cnt = 113	feature = 613	correl = 0.0567535	descr = N_Gram_TCTAC
cnt = 114	feature = 576	correl = -0.0505998	descr = N_Gram_TATAC
cnt = 115	feature = 653	correl = 0.0596118	descr = N_Gram_TGTAA
cnt = 116	feature = 578	correl = -0.0563951	descr = N_Gram_TATTC
cnt = 117	feature = 267	correl = 0.0639483	descr = N_Gram_CACCA
cnt = 118	feature = 435	correl = -0.0897884	descr = N_Gram_GATTT
cnt = 119	feature = 599	correl = 0.055723	descr = N_Gram_TCCTA
cnt = 120	feature = 318	correl = 0.109154	descr = N_Gram_CCGTG
cnt = 121	feature = 658	correl = 0.106352	descr = N_Gram_TGTGG
cnt = 122	feature = 309	correl = -0.0630652	descr = N_Gram_CCCTT
cnt = 123	feature = 257	correl = -0.0473555	descr = N_Gram_CAAAC
cnt = 124	feature = 547	correl = 0.0890594	descr = N_Gram_GTTAA
cnt = 125	feature = 251	correl = 0.106191	descr = N_Gram_ATTGT
cnt = 126	feature = 674	correl = -0.0486819	descr = N_Gram_TTCGG
cnt = 127	feature = 408	correl = 0.0840689	descr = N_Gram_GACAG
cnt = 128	feature = 606	correl = -0.0491937	descr = N_Gram_TCGCA
cnt = 129	feature = 366	correl = 0.0452869	descr = N_Gram_CTAAA
cnt = 130	feature = 371	correl = 0.0548529	descr = N_Gram_CTATG
cnt = 131	feature = 520	correl = 0.0712806	descr = N_Gram_GTAGT
cnt = 132	feature = 229	correl = 0.0863399	descr = N_Gram_ATATA
cnt = 133	feature = 566	correl = -0.0455925	descr = N_Gram_TACAC
cnt = 134	feature = 331	correl = 0.0858864	descr = N_Gram_CGAGG
cnt = 135	feature = 446	correl = 0.101936	descr = N_Gram_GCATC
cnt = 136	feature = 333	correl = -0.0489819	descr = N_Gram_CGATC
cnt = 137	feature = 573	correl = -0.0518813	descr = N_Gram_TAGCC
cnt = 138	feature = 231	correl = -0.0522752	descr = N_Gram_ATCAT
cnt = 139	feature = 635	correl = 0.107029	descr = N_Gram_TGCAA
cnt = 140	feature = 679	correl = -0.0782459	descr = N_Gram_TTGAC
cnt = 141	feature = 286	correl = -0.0599505	descr = N_Gram_CATAT
cnt = 142	feature = 510	correl = 0.0932736	descr = N_Gram_GGGTC
cnt = 143	feature = 657	correl = 0.06953	descr = N_Gram_TGTGA
cnt = 144	feature = 550	correl = -0.0483207	descr = N_Gram_GTTCG
cnt = 145	feature = 506	correl = 0.116095	descr = N_Gram_GGGCC
cnt = 146	feature = 646	correl = 0.0760618	descr = N_Gram_TGGGA
cnt = 147	feature = 361	correl = 0.05408	descr = N_Gram_CGTGT
cnt = 148	feature = 261	correl = 0.0830691	descr = N_Gram_CAAGG
cnt = 149	feature = 434	correl = 0.0456159	descr = N_Gram_GATTC
cnt = 150	feature = 217	correl = 0.105676	descr = N_Gram_AGTGT
cnt = 151	feature = 514	correl = 0.0652534	descr = N_Gram_GGTCA
cnt = 152	feature = 694	correl = -0.111465	descr = N_Gram_TTTGG
cnt = 153	feature = 650	correl = 0.0718409	descr = N_Gram_TGGTA
cnt = 154	feature = 572	correl = 0.0884882	descr = N_Gram_TAGCA
cnt = 155	feature = 564	correl = -0.140392	descr = N_Gram_TAAGT
cnt = 156	feature = 465	correl = 0.0569082	descr = N_Gram_GCGGG
cnt = 157	feature = 265	correl = 0.083765	descr = N_Gram_CACAG
cnt = 158	feature = 313	correl = 0.0710368	descr = N_Gram_CCGGC
cnt = 159	feature = 608	correl = -0.0666005	descr = N_Gram_TCGGG
cnt = 160	feature = 648	correl = 0.0467472	descr = N_Gram_TGGGT
cnt = 161	feature = 426	correl = 0.0669709	descr = N_Gram_GATAT
cnt = 162	feature = 430	correl = -0.0599874	descr = N_Gram_GATGC
cnt = 163	feature = 524	correl = 0.177056	descr = N_Gram_GTCAG
cnt = 164	feature = 470	correl = 0.0865641	descr = N_Gram_GCTAT
cnt = 165	feature = 144	correl = 0.0641471	descr = N_Gram_AATCT
cnt = 166	feature = 640	correl = 0.0892806	descr = N_Gram_TGGAG
cnt = 167	feature = 395	correl = 0.109561	descr = N_Gram_CTTGG
cnt = 168	feature = 332	correl = -0.0822254	descr = N_Gram_CGAGT
cnt = 169	feature = 463	correl = 0.0523923	descr = N_Gram_GCGGA
cnt = 170	feature = 285	correl = -0.0502499	descr = N_Gram_CATAC
cnt = 171	feature = 541	correl = 0.138921	descr = N_Gram_GTGGC
cnt = 172	feature = 531	correl = 0.0946425	descr = N_Gram_GTCGG
cnt = 173	feature = 319	correl = 0.055723	descr = N_Gram_CCTAT
cnt = 174	feature = 449	correl = 0.0932506	descr = N_Gram_GCCAG
cnt = 175	feature = 296	correl = 0.0598953	descr = N_Gram_CCACC
cnt = 176	feature = 632	correl = 0.0544221	descr = N_Gram_TGATA
cnt = 177	feature = 539	correl = 0.0978169	descr = N_Gram_GTGCT
cnt = 178	feature = 258	correl = 0.0627343	descr = N_Gram_CAAAG
cnt = 179	feature = 568	correl = 0.0728511	descr = N_Gram_TACGA
cnt = 180	feature = 388	correl = -0.128542	descr = N_Gram_CTTAT
cnt = 181	feature = 561	correl = -0.0569719	descr = N_Gram_TAAGA
cnt = 182	feature = 417	correl = -0.047847	descr = N_Gram_GAGCC
cnt = 183	feature = 253	correl = -0.146254	descr = N_Gram_ATTTT
cnt = 184	feature = 322	correl = 0.0441725	descr = N_Gram_CCTCT
cnt = 185	feature = 536	correl = 0.0616995	descr = N_Gram_GTGAC
cnt = 186	feature = 660	correl = -0.0512407	descr = N_Gram_TGTTA
cnt = 187	feature = 249	correl = -0.0567622	descr = N_Gram_ATTAC
cnt = 188	feature = 308	correl = 0.0710368	descr = N_Gram_CCCGG
cnt = 189	feature = 686	correl = 0.0516604	descr = N_Gram_TTGGT
cnt = 190	feature = 276	correl = 0.0729478	descr = N_Gram_CAGCA
cnt = 191	feature = 301	correl = 0.0612116	descr = N_Gram_CCATC
cnt = 192	feature = 544	correl = 0.0475785	descr = N_Gram_GTGTA
cnt = 193	feature = 477	correl = 0.0440459	descr = N_Gram_GCTTG
cnt = 194	feature = 273	correl = 0.0976413	descr = N_Gram_CACTC
cnt = 195	feature = 439	correl = 0.09697	descr = N_Gram_GCAAC
cnt = 196	feature = 303	correl = 0.0570896	descr = N_Gram_CCCAA
cnt = 197	feature = 341	correl = 0.0989836	descr = N_Gram_CGGAC
cnt = 198	feature = 414	correl = 0.0968628	descr = N_Gram_GACTA
cnt = 199	feature = 549	correl = 0.0609492	descr = N_Gram_GTTCC
cnt = 200	feature = 630	correl = 0.0440217	descr = N_Gram_TGAGT
cnt = 201	feature = 551	correl = -0.0579619	descr = N_Gram_GTTCT
cnt = 202	feature = 654	correl = -0.054691	descr = N_Gram_TGTCA
cnt = 203	feature = 398	correl = 0.103806	descr = N_Gram_CTTTG
cnt = 204	feature = 519	correl = 0.0526961	descr = N_Gram_GTACT
cnt = 205	feature = 452	correl = 0.0901291	descr = N_Gram_GCCCG
cnt = 206	feature = 277	correl = 0.0548463	descr = N_Gram_CAGCC
cnt = 207	feature = 382	correl = -0.0922983	descr = N_Gram_CTGAT
cnt = 208	feature = 334	correl = -0.0498811	descr = N_Gram_CGCAG
cnt = 209	feature = 454	correl = 0.0972248	descr = N_Gram_GCCGG
cnt = 210	feature = 347	correl = 0.0953808	descr = N_Gram_CGGGA
cnt = 211	feature = 636	correl = 0.0849031	descr = N_Gram_TGCAC
cnt = 212	feature = 374	correl = 0.0770972	descr = N_Gram_CTCAA
cnt = 213	feature = 219	correl = 0.059449	descr = N_Gram_AGTTG
cnt = 214	feature = 238	correl = -0.0559354	descr = N_Gram_ATGAT
cnt = 215	feature = 413	correl = -0.072178	descr = N_Gram_GACGT
cnt = 216	feature = 529	correl = -0.114562	descr = N_Gram_GTCGA
cnt = 217	feature = 500	correl = 0.154835	descr = N_Gram_GGCTT
cnt = 218	feature = 390	correl = 0.0489038	descr = N_Gram_CTTCA
cnt = 219	feature = 404	correl = 0.0876055	descr = N_Gram_GAAGA
cnt = 220	feature = 525	correl = -0.0727329	descr = N_Gram_GTCCA
cnt = 221	feature = 214	correl = 0.115696	descr = N_Gram_AGTCA
cnt = 222	feature = 515	correl = 0.0634671	descr = N_Gram_GGTTG
cnt = 223	feature = 492	correl = 0.083074	descr = N_Gram_GGCAT
cnt = 224	feature = 421	correl = 0.0517891	descr = N_Gram_GAGGT
cnt = 225	feature = 385	correl = 0.0481214	descr = N_Gram_CTGTG
cnt = 226	feature = 464	correl = 0.0638865	descr = N_Gram_GCGGC
cnt = 227	feature = 418	correl = 0.0916091	descr = N_Gram_GAGCT
cnt = 228	feature = 289	correl = -0.0641293	descr = N_Gram_CATCG
cnt = 229	feature = 503	correl = 0.0968628	descr = N_Gram_GGGAC
cnt = 230	feature = 225	correl = -0.0730058	descr = N_Gram_ATACT
cnt = 231	feature = 235	correl = 0.0802	descr = N_Gram_ATCTG
cnt = 232	feature = 512	correl = -0.058393	descr = N_Gram_GGTAA
cnt = 233	feature = 283	correl = 0.132953	descr = N_Gram_CAGTG
cnt = 234	feature = 496	correl = 0.151082	descr = N_Gram_GGCCT
cnt = 235	feature = 469	correl = 0.0954189	descr = N_Gram_GCGTG
cnt = 236	feature = 638	correl = -0.158137	descr = N_Gram_TGCGT
cnt = 237	feature = 215	correl = -0.142827	descr = N_Gram_AGTCT
cnt = 238	feature = 526	correl = 0.0516429	descr = N_Gram_GTCCC
cnt = 239	feature = 311	correl = 0.0466045	descr = N_Gram_CCGA
cnt = 240	feature = 697	correl = -0.0963129	descr = N_Gram_TTTTG
cnt = 241	feature = 380	correl = 0.0809231	descr = N_Gram_CTCTA
cnt = 242	feature = 587	correl = -0.0636753	descr = N_Gram_TCATA
cnt = 243	feature = 450	correl = 0.0608555	descr = N_Gram_GCCAT
cnt = 244	feature = 545	correl = 0.0698162	descr = N_Gram_GTGTG
cnt = 245	feature = 553	correl = 0.108164	descr = N_Gram_GTTGG
cnt = 246	feature = 474	correl = 0.0662403	descr = N_Gram_GCTGC
cnt = 247	feature = 475	correl = 0.0810675	descr = N_Gram_GCTGG
cnt = 248	feature = 337	correl = 0.101752	descr = N_Gram_CGCCG
cnt = 249	feature = 504	correl = 0.101752	descr = N_Gram_GGGAG
cnt = 250	feature = 282	correl = 0.082645	descr = N_Gram_CAGTA
cnt = 251	feature = 484	correl = 0.0989836	descr = N_Gram_GGACG
cnt = 252	feature = 236	correl = 0.0563973	descr = N_Gram_ATCTT
cnt = 253	feature = 600	correl = -0.0690991	descr = N_Gram_TCCTC
cnt = 254	feature = 381	correl = -0.0583227	descr = N_Gram_CTCTC
cnt = 255	feature = 220	correl = -0.0833931	descr = N_Gram_AGTTT
cnt = 256	feature = 486	correl = 0.107358	descr = N_Gram_GGAGC
cnt = 257	feature = 279	correl = -0.158118	descr = N_Gram_CAGCT
cnt = 258	feature = 542	correl = 0.0784749	descr = N_Gram_GTGGT
cnt = 259	feature = 375	correl = -0.11012	descr = N_Gram_CTCAT
cnt = 260	feature = 295	correl = 0.0772602	descr = N_Gram_CCAAG
cnt = 261	feature = 269	correl = 0.0731071	descr = N_Gram_CACCT
cnt = 262	feature = 294	correl = 0.058966	descr = N_Gram_CCAAA
cnt = 263	feature = 396	correl = 0.0788654	descr = N_Gram_CTTGT
cnt = 264	feature = 292	correl = 0.0512516	descr = N_Gram_CATGG
cnt = 265	feature = 488	correl = -0.0918325	descr = N_Gram_GGATC
cnt = 266	feature = 642	correl = 0.155761	descr = N_Gram_TGGCC
cnt = 267	feature = 350	correl = -0.0656894	descr = N_Gram_CGGTA
cnt = 268	feature = 651	correl = 0.052209	descr = N_Gram_TGGTC
cnt = 269	feature = 483	correl = 0.113009	descr = N_Gram_GGACC
cnt = 270	feature = 468	correl = -0.131911	descr = N_Gram_GCGTC
cnt = 271	feature = 672	correl = 0.065034	descr = N_Gram_TTCAG
cnt = 272	feature = 644	correl = 0.117453	descr = N_Gram_TGGCT
cnt = 273	feature = 397	correl = 0.0914291	descr = N_Gram_CTTTA
cnt = 274	feature = 400	correl = 0.0754458	descr = N_Gram_GAAA
cnt = 275	feature = 610	correl = -0.0621414	descr = N_Gram_TCGTC
cnt = 276	feature = 612	correl = 0.0452889	descr = N_Gram_TCTA
cnt = 277	feature = 325	correl = -0.0744679	descr = N_Gram_CCTTC
cnt = 278	feature = 575	correl = 0.051771	descr = N_Gram_TAGT
cnt = 279	feature = 250	correl = 0.0497647	descr = N_Gram_ATTG
cnt = 280	feature = 584	correl = 0.0834493	descr = N_Gram_TCAGC
cnt = 281	feature = 643	correl = -0.0920186	descr = N_Gram_TGGCG
cnt = 282	feature = 247	correl = -0.0675563	descr = N_Gram_ATTA
cnt = 283	feature = 348	correl = 0.128962	descr = N_Gram_CGGGC
cnt = 284	feature = 509	correl = 0.0499342	descr = N_Gram_GGGT
cnt = 285	feature = 498	correl = 0.0891482	descr = N_Gram_GGCGG
cnt = 286	feature = 351	correl = -0.0566691	descr = N_Gram_CGTA
cnt = 287	feature = 554	correl = -0.0454519	descr = N_Gram_GTTGT
cnt = 288	feature = 451	correl = 0.0642394	descr = N_Gram_GCCCA
cnt = 289	feature = 290	correl = 0.116459	descr = N_Gram_CATCT
cnt = 290	feature = 394	correl = -0.121553	descr = N_Gram_CTTGC
cnt = 291	feature = 387	correl = -0.0670185	descr = N_Gram_CTTA
cnt = 292	feature = 222	correl = -0.084211	descr = N_Gram_ATAA
cnt = 293	feature = 494	correl = 0.107641	descr = N_Gram_GGCCA
cnt = 294	feature = 270	correl = -0.0619909	descr = N_Gram_CACG
cnt = 295	feature = 24	correl = -0.0876332	descr = Position_Specific_Bin_Base_11_Base_G
cnt = 296	feature = 29	correl = -0.0800233	descr = Position_Specific_Bin_Base_13_Base_A
cnt = 297	feature = 406	correl = 0.0949745	descr = N_Gram_GACA
cnt = 298	feature = 13	correl = -0.117329	descr = Position_Specific_Bin_Base_5_Base_A
cnt = 299	feature = 615	correl = -0.0845169	descr = N_Gram_TCTCA
cnt = 300	feature = 437	correl = 0.130899	descr = N_Gram_GCAA
cnt = 301	feature = 655	correl = 0.0744355	descr = N_Gram_TGTCC
cnt = 302	feature = 39	correl = 0.100543	descr = Position_Specific_Bin_Base_17_Base_C
cnt = 303	feature = 429	correl = -0.100494	descr = N_Gram_GATCT
cnt = 304	feature = 340	correl = 0.0733859	descr = N_Gram_CGGA
cnt = 305	feature = 423	correl = -0.057654	descr = N_Gram_GAGTT
cnt = 306	feature = 441	correl = 0.0927742	descr = N_Gram_GCAC
cnt = 307	feature = 288	correl = 0.10369	descr = N_Gram_CATCC
cnt = 308	feature = 533	correl = -0.0808359	descr = N_Gram_GTCTT
cnt = 309	feature = 19	correl = 0.0669134	descr = Position_Specific_Bin_Base_7_Base_T
cnt = 310	feature = 28	correl = -0.130606	descr = Position_Specific_Bin_Base_12_Base_T
cnt = 311	feature = 9	correl = 0.0776875	descr = Position_Specific_Bin_Base_2_Base_T
cnt = 312	feature = 597	correl = -0.0802551	descr = N_Gram_TCCGG
cnt = 313	feature = 327	correl = -0.0443489	descr = N_Gram_CGAC
cnt = 314	feature = 633	correl = -0.14881	descr = N_Gram_TGATT
cnt = 315	feature = 535	correl = 0.0662031	descr = N_Gram_GTGA
cnt = 316	feature = 38	correl = -0.0595136	descr = Position_Specific_Bin_Base_17_Base_A
cnt = 317	feature = 10	correl = 0.0854775	descr = Position_Specific_Bin_Base_3_Base_C
cnt = 318	feature = 20	correl = 0.0655349	descr = Position_Specific_Bin_Base_8_Base_T
cnt = 319	feature = 244	correl = 0.0505259	descr = N_Gram_ATGT
cnt = 320	feature = 18	correl = 0.118854	descr = Position_Specific_Bin_Base_6_Base_C
cnt = 321	feature = 32	correl = -0.0442977	descr = Position_Specific_Bin_Base_14_Base_G
cnt = 322	feature = 383	correl = 0.0959676	descr = N_Gram_CTGCA
cnt = 323	feature = 81	correl = 0.11074	descr = Xue_Structure_Feature_A101
cnt = 324	feature = 555	correl = -0.0745096	descr = N_Gram_GTTTT
cnt = 325	feature = 35	correl = 0.0640574	descr = Position_Specific_Bin_Base_15_Base_T
cnt = 326	feature = 314	correl = 0.117496	descr = N_Gram_CCGGG
cnt = 327	feature = 369	correl = 0.114748	descr = N_Gram_CTAT
cnt = 328	feature = 298	correl = -0.134265	descr = N_Gram_CCAGC
cnt = 329	feature = 8	correl = -0.0951943	descr = Position_Specific_Bin_Base_2_Base_G
cnt = 330	feature = 684	correl = 0.0526633	descr = N_Gram_TTGGC
cnt = 331	feature = 627	correl = -0.0479981	descr = N_Gram_TGAAG
cnt = 332	feature = 42	correl = 0.133614	descr = Position_Specific_Bin_Base_18_Base_C
cnt = 333	feature = 619	correl = -0.0520495	descr = N_Gram_TCTGA
cnt = 334	feature = 445	correl = 0.0665764	descr = N_Gram_GCAT
cnt = 335	feature = 21	correl = -0.0775498	descr = Position_Specific_Bin_Base_9_Base_T
cnt = 336	feature = 645	correl = 0.120543	descr = N_Gram_TGGG
cnt = 337	feature = 23	correl = 0.0854367	descr = Position_Specific_Bin_Base_10_Base_T
cnt = 338	feature = 588	correl = -0.0496637	descr = N_Gram_TCATC
cnt = 339	feature = 74	correl = 0.109725	descr = Fold_of_RNAi_Sequence_Pos_13
cnt = 340	feature = 33	correl = 0.105292	descr = Position_Specific_Bin_Base_14_Base_T
cnt = 341	feature = 461	correl = 0.0512026	descr = N_Gram_GCGCC
cnt = 342	feature = 52	correl = 0.0508568	descr = Gibbs_of_Target_Sequence__Pos_9_Step_1
cnt = 343	feature = 206	correl = 0.130544	descr = N_Gram_AGGCG
cnt = 344	feature = 393	correl = -0.0936785	descr = N_Gram_CTTGA
cnt = 345	feature = 16	correl = -0.0443148	descr = Position_Specific_Bin_Base_5_Base_T
cnt = 346	feature = 44	correl = -0.120683	descr = Position_Specific_Bin_Base_18_Base_T
cnt = 347	feature = 316	correl = 0.0439193	descr = N_Gram_CCGT
cnt = 348	feature = 17	correl = -0.0974862	descr = Position_Specific_Bin_Base_6_Base_A
cnt = 349	feature = 424	correl = 0.0661687	descr = N_Gram_GATA
cnt = 350	feature = 27	correl = 0.096499	descr = Position_Specific_Bin_Base_12_Base_G
cnt = 351	feature = 480	correl = 0.0601391	descr = N_Gram_GGAA
cnt = 352	feature = 476	correl = 0.0689069	descr = N_Gram_GCTT
cnt = 353	feature = 622	correl = -0.133929	descr = N_Gram_TCTTC
cnt = 354	feature = 70	correl = 0.102914	descr = Fold_of_RNAi_Sequence_Pos_9
cnt = 355	feature = 623	correl = -0.0522128	descr = N_Gram_TCTTG
cnt = 356	feature = 689	correl = 0.0479403	descr = N_Gram_TTTA
cnt = 357	feature = 259	correl = 0.0701711	descr = N_Gram_CAAG
cnt = 358	feature = 31	correl = -0.0881516	descr = Position_Specific_Bin_Base_14_Base_A
cnt = 359	feature = 306	correl = 0.0973384	descr = N_Gram_CCCG
cnt = 360	feature = 49	correl = -0.0653716	descr = Gibbs_of_Target_Sequence__Pos_5_Step_1
cnt = 361	feature = 47	correl = 0.261498	descr = Gibbs_of_Target_Sequence__Pos_2_Step_1
cnt = 362	feature = 609	correl = -0.0513179	descr = N_Gram_TCGT
cnt = 363	feature = 211	correl = 0.0866538	descr = N_Gram_AGTA
cnt = 364	feature = 605	correl = -0.123104	descr = N_Gram_TCGAG
cnt = 365	feature = 79	correl = -0.0483646	descr = Xue_Structure_Feature_A110
cnt = 366	feature = 420	correl = 0.0635363	descr = N_Gram_GAGGC
cnt = 367	feature = 72	correl = 0.0538517	descr = Fold_of_RNAi_Sequence_Pos_11
cnt = 368	feature = 51	correl = -0.17313	descr = Gibbs_of_Target_Sequence__Pos_7_Step_1
cnt = 369	feature = 226	correl = 0.0602607	descr = N_Gram_ATAG
cnt = 370	feature = 30	correl = 0.130178	descr = Position_Specific_Bin_Base_13_Base_C
cnt = 371	feature = 618	correl = -0.127889	descr = N_Gram_TCTCT
cnt = 372	feature = 634	correl = 0.0924902	descr = N_Gram_TGCA
cnt = 373	feature = 216	correl = 0.0764567	descr = N_Gram_AGTG
cnt = 374	feature = 505	correl = 0.11473	descr = N_Gram_GGGC
cnt = 375	feature = 224	correl = -0.053129	descr = N_Gram_ATAC
cnt = 376	feature = 11	correl = -0.0653915	descr = Position_Specific_Bin_Base_4_Base_A
cnt = 377	feature = 34	correl = -0.0508569	descr = Position_Specific_Bin_Base_15_Base_A
cnt = 378	feature = 25	correl = -0.0810827	descr = Position_Specific_Bin_Base_12_Base_A
cnt = 379	feature = 71	correl = 0.0489133	descr = Fold_of_RNAi_Sequence_Pos_10
cnt = 380	feature = 356	correl = -0.130588	descr = N_Gram_CGTCG
cnt = 381	feature = 274	correl = 0.0512262	descr = N_Gram_CAGA
cnt = 382	feature = 76	correl = 0.0789703	descr = Fold_of_RNAi_Sequence_Pos_15
cnt = 383	feature = 266	correl = 0.0719619	descr = N_Gram_CACC
cnt = 384	feature = 105	correl = 0.126577	descr = Fold_of_Target_NoEndbrace_noends_Pos_17
cnt = 385	feature = 665	correl = -0.0823997	descr = N_Gram_TTAC
cnt = 386	feature = 232	correl = -0.0768526	descr = N_Gram_ATCG
cnt = 387	feature = 453	correl = 0.0586643	descr = N_Gram_GCCG
cnt = 388	feature = 560	correl = -0.126069	descr = N_Gram_TAAG
cnt = 389	feature = 543	correl = 0.0942007	descr = N_Gram_GTGT
cnt = 390	feature = 53	correl = 0.0782014	descr = Gibbs_of_Target_Sequence__Pos_12_Step_1
cnt = 391	feature = 36	correl = -0.148573	descr = Position_Specific_Bin_Base_16_Base_A
cnt = 392	feature = 456	correl = 0.0994547	descr = N_Gram_GCCT
cnt = 393	feature = 472	correl = -0.0965741	descr = N_Gram_GCTCC
cnt = 394	feature = 237	correl = -0.0476499	descr = N_Gram_ATGA
cnt = 395	feature = 411	correl = -0.0543416	descr = N_Gram_GACG
cnt = 396	feature = 22	correl = -0.0479109	descr = Position_Specific_Bin_Base_10_Base_C
cnt = 397	feature = 15	correl = 0.0543962	descr = Position_Specific_Bin_Base_5_Base_G
cnt = 398	feature = 473	correl = 0.0858602	descr = N_Gram_GCTG
cnt = 399	feature = 448	correl = 0.0551662	descr = N_Gram_GCCA
cnt = 400	feature = 637	correl = -0.142289	descr = N_Gram_TGCG
cnt = 401	feature = 54	correl = -0.0759403	descr = Gibbs_of_Target_Sequence__Pos_13_Step_1
cnt = 402	feature = 12	correl = 0.0653704	descr = Position_Specific_Bin_Base_4_Base_C
cnt = 403	feature = 48	correl = 0.0953253	descr = Gibbs_of_Target_Sequence__Pos_3_Step_1
cnt = 404	feature = 667	correl = -0.0576304	descr = N_Gram_TTAT
cnt = 405	feature = 56	correl = -0.0449353	descr = Gibbs_of_Target_Sequence__Pos_15_Step_1
cnt = 406	feature = 66	correl = 0.163259	descr = Fold_of_RNAi_Sequence_Pos_2
cnt = 407	feature = 499	correl = 0.0612823	descr = N_Gram_GGCT
cnt = 408	feature = 656	correl = 0.0960825	descr = N_Gram_TGTG
cnt = 409	feature = 357	correl = 0.169655	descr = N_Gram_CGTG
cnt = 410	feature = 69	correl = 0.0759704	descr = Fold_of_RNAi_Sequence_Pos_6
cnt = 411	feature = 252	correl = -0.0893484	descr = N_Gram_ATTT
cnt = 412	feature = 14	correl = 0.109627	descr = Position_Specific_Bin_Base_5_Base_C
cnt = 413	feature = 570	correl = -0.0465735	descr = N_Gram_TACTT
cnt = 414	feature = 583	correl = 0.122361	descr = N_Gram_TCAG
cnt = 415	feature = 540	correl = 0.118949	descr = N_Gram_GTGG
cnt = 416	feature = 59	correl = -0.292329	descr = Gibbs_of_Target_Sequence__Pos_19_Step_1
cnt = 417	feature = 365	correl = 0.0795051	descr = N_Gram_CTA
cnt = 418	feature = 517	correl = 0.0554209	descr = N_Gram_GTAA
cnt = 419	feature = 649	correl = 0.0821641	descr = N_Gram_TGGT
cnt = 420	feature = 601	correl = -0.108175	descr = N_Gram_TCCTT
cnt = 421	feature = 485	correl = 0.109338	descr = N_Gram_GGAG
cnt = 422	feature = 43	correl = 0.279493	descr = Position_Specific_Bin_Base_18_Base_G
cnt = 423	feature = 213	correl = -0.0818335	descr = N_Gram_AGTC
cnt = 424	feature = 482	correl = 0.112565	descr = N_Gram_GGAC
cnt = 425	feature = 342	correl = 0.099732	descr = N_Gram_CGGC
cnt = 426	feature = 58	correl = -0.179314	descr = Gibbs_of_Target_Sequence__Pos_18_Step_1
cnt = 427	feature = 552	correl = 0.0620056	descr = N_Gram_GTTG
cnt = 428	feature = 693	correl = -0.0468226	descr = N_Gram_TTTG
cnt = 429	feature = 293	correl = 0.0933155	descr = N_Gram_CCAA
cnt = 430	feature = 603	correl = -0.0867741	descr = N_Gram_TCGA
cnt = 431	feature = 299	correl = 0.0485756	descr = N_Gram_CCAT
cnt = 432	feature = 532	correl = -0.0784097	descr = N_Gram_GTCT
cnt = 433	feature = 281	correl = 0.132917	descr = N_Gram_CAGT
cnt = 434	feature = 80	correl = 0.0690623	descr = Xue_Structure_Feature_A100
cnt = 435	feature = 691	correl = -0.078504	descr = N_Gram_TTTCC
cnt = 436	feature = 680	correl = -0.0881419	descr = N_Gram_TTGC
cnt = 437	feature = 462	correl = 0.0691327	descr = N_Gram_GCGG
cnt = 438	feature = 57	correl = -0.11194	descr = Gibbs_of_Target_Sequence__Pos_17_Step_1
cnt = 439	feature = 160	correl = 0.0478456	descr = N_Gram_ACC
cnt = 440	feature = 678	correl = -0.0502219	descr = N_Gram_TTGA
cnt = 441	feature = 73	correl = 0.0863489	descr = Fold_of_RNAi_Sequence_Pos_12
cnt = 442	feature = 683	correl = 0.0583121	descr = N_Gram_TTGG
cnt = 443	feature = 256	correl = 0.0438834	descr = N_Gram_CAAA
cnt = 444	feature = 26	correl = 0.118928	descr = Position_Specific_Bin_Base_12_Base_C
cnt = 445	feature = 692	correl = -0.114352	descr = N_Gram_TTTCT
cnt = 446	feature = 432	correl = -0.0644062	descr = N_Gram_GATT
cnt = 447	feature = 75	correl = 0.0981715	descr = Fold_of_RNAi_Sequence_Pos_14
cnt = 448	feature = 64	correl = 0.15833	descr = Fold_of_RNAi_Sequence_Pos_0
cnt = 449	feature = 377	correl = -0.113249	descr = N_Gram_CTCCA
cnt = 450	feature = 569	correl = -0.0452645	descr = N_Gram_TACT
cnt = 451	feature = 586	correl = -0.0682701	descr = N_Gram_TCAT
cnt = 452	feature = 528	correl = -0.102257	descr = N_Gram_GTCG
cnt = 453	feature = 50	correl = -0.132971	descr = Gibbs_of_Target_Sequence__Pos_6_Step_1
cnt = 454	feature = 676	correl = -0.220662	descr = N_Gram_TTCTC
cnt = 455	feature = 41	correl = -0.255427	descr = Position_Specific_Bin_Base_18_Base_A
cnt = 456	feature = 631	correl = -0.106889	descr = N_Gram_TGAT
cnt = 457	feature = 55	correl = -0.196625	descr = Gibbs_of_Target_Sequence__Pos_14_Step_1
cnt = 458	feature = 419	correl = 0.0685691	descr = N_Gram_GAGG
cnt = 459	feature = 78	correl = 0.0997098	descr = Xue_Structure_Feature_A111
cnt = 460	feature = 378	correl = -0.116559	descr = N_Gram_CTCCT
cnt = 461	feature = 502	correl = 0.0949211	descr = N_Gram_GGGA
cnt = 462	feature = 77	correl = 0.0661739	descr = Fold_of_RNAi_Sequence_Pos_16
cnt = 463	feature = 335	correl = 0.0650561	descr = N_Gram_CGCC
cnt = 464	feature = 136	correl = -0.0709854	descr = N_Gram_AAGT
cnt = 465	feature = 65	correl = 0.187737	descr = Fold_of_RNAi_Sequence_Pos_1
cnt = 466	feature = 297	correl = -0.0958582	descr = N_Gram_CCAG
cnt = 467	feature = 471	correl = -0.0912038	descr = N_Gram_GCTC
cnt = 468	feature = 493	correl = 0.190541	descr = N_Gram_GGCC
cnt = 469	feature = 391	correl = -0.212296	descr = N_Gram_CTTCT
cnt = 470	feature = 466	correl = -0.0787335	descr = N_Gram_GCGT
cnt = 471	feature = 68	correl = 0.0616863	descr = Fold_of_RNAi_Sequence_Pos_4
cnt = 472	feature = 557	correl = -0.0638355	descr = N_Gram_TAA
cnt = 473	feature = 696	correl = -0.146739	descr = N_Gram_TTTTC
cnt = 474	feature = 641	correl = 0.0679978	descr = N_Gram_TGGC
cnt = 475	feature = 616	correl = -0.109802	descr = N_Gram_TCTCC
cnt = 476	feature = 67	correl = 0.0897767	descr = Fold_of_RNAi_Sequence_Pos_3
cnt = 477	feature = 284	correl = 0.0548268	descr = N_Gram_CAT
cnt = 478	feature = 275	correl = -0.0516213	descr = N_Gram_CAGC
cnt = 479	feature = 326	correl = -0.0476907	descr = N_Gram_CGA
cnt = 480	feature = 565	correl = -0.0711144	descr = N_Gram_TAC
cnt = 481	feature = 436	correl = 0.118347	descr = N_Gram_GCA
cnt = 482	feature = 523	correl = -0.0860411	descr = N_Gram_GTC
cnt = 483	feature = 677	correl = -0.120385	descr = N_Gram_TTCTT
cnt = 484	feature = 312	correl = 0.0571317	descr = N_Gram_CCGG
cnt = 485	feature = 392	correl = -0.0445901	descr = N_Gram_CTTG
cnt = 486	feature = 230	correl = -0.0499213	descr = N_Gram_ATC
cnt = 487	feature = 246	correl = -0.0591782	descr = N_Gram_ATT
cnt = 488	feature = 389	correl = -0.115623	descr = N_Gram_CTTC
cnt = 489	feature = 598	correl = -0.0828948	descr = N_Gram_TCCT
cnt = 490	feature = 255	correl = 0.140447	descr = N_Gram_CAA
cnt = 491	feature = 662	correl = -0.0926193	descr = N_Gram_TTA
cnt = 492	feature = 625	correl = -0.0643192	descr = N_Gram_TGA
cnt = 493	feature = 652	correl = 0.0875173	descr = N_Gram_TGT
cnt = 494	feature = 82	correl = 0.10386	descr = Xue_Structure_Feature_C111
cnt = 495	feature = 590	correl = -0.0921947	descr = N_Gram_TCCA
cnt = 496	feature = 364	correl = -0.0500366	descr = N_Gram_CT
cnt = 497	feature = 511	correl = 0.0883702	descr = N_Gram_GGT
cnt = 498	feature = 580	correl = 0.0574006	descr = N_Gram_TCA
cnt = 499	feature = 479	correl = 0.136826	descr = N_Gram_GGA
cnt = 500	feature = 83	correl = 0.0933448	descr = Xue_Structure_Feature_C110
cnt = 501	feature = 546	correl = 0.052667	descr = N_Gram_GTT
cnt = 502	feature = 602	correl = -0.110016	descr = N_Gram_TCG
cnt = 503	feature = 501	correl = 0.15026	descr = N_Gram_GGG
cnt = 504	feature = 614	correl = -0.186339	descr = N_Gram_TCTC
cnt = 505	feature = 639	correl = 0.111239	descr = N_Gram_TGG
cnt = 506	feature = 695	correl = -0.156484	descr = N_Gram_TTTT
cnt = 507	feature = 310	correl = 0.0717731	descr = N_Gram_CCG
cnt = 508	feature = 416	correl = 0.0620889	descr = N_Gram_GAG
cnt = 509	feature = 579	correl = -0.116747	descr = N_Gram_TC
cnt = 510	feature = 516	correl = 0.0564987	descr = N_Gram_GT
cnt = 511	feature = 690	correl = -0.125022	descr = N_Gram_TTTC
cnt = 512	feature = 221	correl = -0.100486	descr = N_Gram_AT
cnt = 513	feature = 63	correl = -0.0937858	descr = PF_RNAi_Fold_3'Free_Count
cnt = 514	feature = 447	correl = 0.0919573	descr = N_Gram_GCC
cnt = 515	feature = 620	correl = -0.115902	descr = N_Gram_TCTT
cnt = 516	feature = 62	correl = -0.151537	descr = PF_RNAi_Fold_5'Free_Count
cnt = 517	feature = 339	correl = 0.0796415	descr = N_Gram_CGG
cnt = 518	feature = 675	correl = -0.238861	descr = N_Gram_TTCT
cnt = 519	feature = 688	correl = -0.0933832	descr = N_Gram_TTT
cnt = 520	feature = 373	correl = -0.106501	descr = N_Gram_CTC
cnt = 521	feature = 458	correl = -0.0494335	descr = N_Gram_GCG
cnt = 522	feature = 386	correl = -0.114192	descr = N_Gram_CTT
cnt = 523	feature = 254	correl = 0.0988394	descr = N_Gram_CA
cnt = 524	feature = 624	correl = 0.060323	descr = N_Gram_TG
cnt = 525	feature = 556	correl = -0.0751972	descr = N_Gram_TA
cnt = 526	feature = 399	correl = 0.0518076	descr = N_Gram_GA
cnt = 527	feature = 376	correl = -0.118952	descr = N_Gram_CTCC
cnt = 528	feature = 669	correl = -0.171725	descr = N_Gram_TTC
cnt = 529	feature = 589	correl = -0.11792	descr = N_Gram_TCC
cnt = 530	feature = 490	correl = 0.139532	descr = N_Gram_GGC
cnt = 531	feature = 611	correl = -0.104478	descr = N_Gram_TCT
cnt = 532	feature = 61	correl = -0.192875	descr = PF_RNAi_Fold_Energy
cnt = 533	feature = 478	correl = 0.183511	descr = N_Gram_GG
cnt = 534	feature = 86	correl = -0.154338	descr = Xue_Structure_Feature_C000
cnt = 535	feature = 45	correl = -0.1612	descr = Gibbs_of_Target_Sequence_
num rows = 521
num_elements = 279256
*
optimization finished, #iter = 664
nu = 0.450502
obj = -33.703547, rho = -0.578126
nSV = 362, nBSV = 122
num rows = 58
num_elements = 31088
*
optimization finished, #iter = 59
nu = 0.422027
obj = -3.948230, rho = -0.450633
nSV = 44, nBSV = 9
*
optimization finished, #iter = 664
nu = 0.450502
obj = -33.703547, rho = -0.578126
nSV = 362, nBSV = 122
CFS merit scores = 1.36128
CFS merit scores = 1.60925
CFS merit scores = 1.86047
CFS merit scores = 2.07815
CFS merit scores = 2.28107
CFS merit scores = 2.46505
CFS merit scores = 2.62817
CFS merit scores = 2.77901
CFS merit scores = 2.91955
CFS merit scores = 3.0511
CFS merit scores = 3.17543
CFS merit scores = 3.29235
CFS merit scores = 3.40468
CFS merit scores = 3.51222
CFS merit scores = 3.61569
CFS merit scores = 3.716
CFS merit scores = 3.81292
CFS merit scores = 3.9058
CFS merit scores = 3.99612
CFS merit scores = 4.08436
CFS merit scores = 4.16911
CFS merit scores = 4.25167
CFS merit scores = 4.33249
CFS merit scores = 4.41171
CFS merit scores = 4.48937
CFS merit scores = 4.56557
CFS merit scores = 4.64039
CFS merit scores = 4.71225
CFS merit scores = 4.78234
CFS merit scores = 4.85079
CFS merit scores = 4.91754
CFS merit scores = 4.98251
CFS merit scores = 5.04617
CFS merit scores = 5.1082
CFS merit scores = 5.16898
CFS merit scores = 5.22832
CFS merit scores = 5.2866
CFS merit scores = 5.34377
CFS merit scores = 5.40004
CFS merit scores = 5.45562
CFS merit scores = 5.5105
CFS merit scores = 5.56475
CFS merit scores = 5.6184
CFS merit scores = 5.67087
CFS merit scores = 5.72239
CFS merit scores = 5.77257
CFS merit scores = 5.82074
CFS merit scores = 5.86791
CFS merit scores = 5.91275
CFS merit scores = 5.95598
CFS merit scores = 5.998
CFS merit scores = 6.03778
CFS merit scores = 6.07635
CFS merit scores = 6.11422
CFS merit scores = 6.14889
CFS merit scores = 6.18297
CFS merit scores = 6.21367
CFS merit scores = 6.24273
CFS merit scores = 6.27021
CFS merit scores = 6.29704
CFS merit scores = 6.32268
CFS merit scores = 6.3469
CFS merit scores = 6.37036
CFS merit scores = 6.39343
CFS merit scores = 6.41641
CFS merit scores = 6.43914
CFS merit scores = 6.46108
CFS merit scores = 6.48285
CFS merit scores = 6.5028
CFS merit scores = 6.5225
CFS merit scores = 6.54187
CFS merit scores = 6.55987
CFS merit scores = 6.5774
CFS merit scores = 6.59481
CFS merit scores = 6.61125
CFS merit scores = 6.62668
CFS merit scores = 6.64165
CFS merit scores = 6.65614
CFS merit scores = 6.66995
CFS merit scores = 6.68251
CFS merit scores = 6.69496
CFS merit scores = 6.70655
CFS merit scores = 6.71783
CFS merit scores = 6.72889
CFS merit scores = 6.73922
CFS merit scores = 6.7489
CFS merit scores = 6.7585
CFS merit scores = 6.76714
CFS merit scores = 6.77573
CFS merit scores = 6.78299
CFS merit scores = 6.79057
CFS merit scores = 6.79842
CFS merit scores = 6.80641
CFS merit scores = 6.81453
CFS merit scores = 6.8222
CFS merit scores = 6.82937
CFS merit scores = 6.83559
CFS merit scores = 6.84117
CFS merit scores = 6.84699
CFS merit scores = 6.85282
CFS merit scores = 6.85839
CFS merit scores = 6.86394
CFS merit scores = 6.8695
CFS merit scores = 6.87344
CFS merit scores = 6.87768
CFS merit scores = 6.88199
CFS merit scores = 6.88615
CFS merit scores = 6.89023
CFS merit scores = 6.89388
CFS merit scores = 6.89663
CFS merit scores = 6.89886
CFS merit scores = 6.90058
CFS merit scores = 6.90232
CFS merit scores = 6.90427
CFS merit scores = 6.90638
CFS merit scores = 6.90841
CFS merit scores = 6.91022
CFS merit scores = 6.91229
CFS merit scores = 6.91447
CFS merit scores = 6.91657
CFS merit scores = 6.91881
CFS merit scores = 6.91804
CFS merit scores = 6.91744
CFS merit scores = 6.91641
CFS merit scores = 6.91534
CFS merit scores = 6.91432
CFS merit scores = 6.91333
CFS merit scores = 6.91203
CFS merit scores = 6.91089
CFS merit scores = 6.90999
CFS merit scores = 6.909
CFS merit scores = 6.90699
CFS merit scores = 6.90493
CFS merit scores = 6.90243
CFS merit scores = 6.89952
CFS merit scores = 6.89645
CFS merit scores = 6.89297
CFS merit scores = 6.88965
CFS merit scores = 6.88648
CFS merit scores = 6.88281
CFS merit scores = 6.87886
CFS merit scores = 6.87486
CFS merit scores = 6.87103
CFS merit scores = 6.86741
CFS merit scores = 6.86379
CFS merit scores = 6.86022
CFS merit scores = 6.85687
CFS merit scores = 6.85369
CFS merit scores = 6.85075
CFS merit scores = 6.84798
CFS merit scores = 6.84536
CFS merit scores = 6.8428
CFS merit scores = 6.84024
CFS merit scores = 6.8379
CFS merit scores = 6.83564
CFS merit scores = 6.83328
CFS merit scores = 6.83075
CFS merit scores = 6.82803
CFS merit scores = 6.82536
CFS merit scores = 6.82219
CFS merit scores = 6.819
CFS merit scores = 6.81559
CFS merit scores = 6.81235
CFS merit scores = 6.8091
CFS merit scores = 6.8058
CFS merit scores = 6.80256
CFS merit scores = 6.79917
CFS merit scores = 6.79534
CFS merit scores = 6.7915
CFS merit scores = 6.7876
CFS merit scores = 6.78383
CFS merit scores = 6.78009
CFS merit scores = 6.77637
CFS merit scores = 6.77246
CFS merit scores = 6.76847
CFS merit scores = 6.76443
CFS merit scores = 6.76043
CFS merit scores = 6.75654
CFS merit scores = 6.75271
CFS merit scores = 6.74909
CFS merit scores = 6.74516
CFS merit scores = 6.74112
CFS merit scores = 6.73699
CFS merit scores = 6.73293
CFS merit scores = 6.72881
CFS merit scores = 6.72472
CFS merit scores = 6.72073
CFS merit scores = 6.71661
CFS merit scores = 6.71268
CFS merit scores = 6.70863
CFS merit scores = 6.70463
CFS merit scores = 6.7007
CFS merit scores = 6.69685
CFS merit scores = 6.69278
CFS merit scores = 6.68861
CFS merit scores = 6.68457
CFS merit scores = 6.68057
CFS merit scores = 6.67669
CFS merit scores = 6.67281
CFS merit scores = 6.66885
CFS merit scores = 6.66475
CFS merit scores = 6.66021
CFS merit scores = 6.65561
CFS merit scores = 6.65105
CFS merit scores = 6.64655
CFS merit scores = 6.64218
CFS merit scores = 6.63792
CFS merit scores = 6.63305
CFS merit scores = 6.6283
CFS merit scores = 6.62361
CFS merit scores = 6.619
CFS merit scores = 6.61443
CFS merit scores = 6.60999
CFS merit scores = 6.60571
CFS merit scores = 6.60149
CFS merit scores = 6.59707
CFS merit scores = 6.59271
CFS merit scores = 6.58793
CFS merit scores = 6.58312
CFS merit scores = 6.57842
CFS merit scores = 6.57386
CFS merit scores = 6.56936
CFS merit scores = 6.56464
CFS merit scores = 6.55997
CFS merit scores = 6.55533
CFS merit scores = 6.55081
CFS merit scores = 6.54625
CFS merit scores = 6.54163
CFS merit scores = 6.53692
CFS merit scores = 6.53225
CFS merit scores = 6.52753
CFS merit scores = 6.5229
CFS merit scores = 6.51824
CFS merit scores = 6.51366
CFS merit scores = 6.50884
CFS merit scores = 6.50408
CFS merit scores = 6.49937
CFS merit scores = 6.49458
CFS merit scores = 6.48971
CFS merit scores = 6.48427
CFS merit scores = 6.47886
CFS merit scores = 6.47356
CFS merit scores = 6.4683
CFS merit scores = 6.46275
CFS merit scores = 6.45714
CFS merit scores = 6.45161
CFS merit scores = 6.44613
CFS merit scores = 6.44055
CFS merit scores = 6.43498
CFS merit scores = 6.42936
CFS merit scores = 6.42351
CFS merit scores = 6.41772
CFS merit scores = 6.41196
CFS merit scores = 6.40596
CFS merit scores = 6.40009
CFS merit scores = 6.39433
CFS merit scores = 6.38834
CFS merit scores = 6.38238
CFS merit scores = 6.37634
CFS merit scores = 6.37022
CFS merit scores = 6.36423
CFS merit scores = 6.35822
CFS merit scores = 6.35208
CFS merit scores = 6.34596
CFS merit scores = 6.33988
CFS merit scores = 6.33392
CFS merit scores = 6.32784
CFS merit scores = 6.32167
CFS merit scores = 6.31559
CFS merit scores = 6.30954
CFS merit scores = 6.3034
CFS merit scores = 6.29737
CFS merit scores = 6.29118
CFS merit scores = 6.28499
CFS merit scores = 6.27886
CFS merit scores = 6.27283
CFS merit scores = 6.26672
CFS merit scores = 6.26066
CFS merit scores = 6.25443
CFS merit scores = 6.24817
CFS merit scores = 6.24198
CFS merit scores = 6.23583
CFS merit scores = 6.22969
CFS merit scores = 6.22364
CFS merit scores = 6.21742
CFS merit scores = 6.2112
CFS merit scores = 6.20481
CFS merit scores = 6.19834
CFS merit scores = 6.19186
CFS merit scores = 6.18545
CFS merit scores = 6.17908
CFS merit scores = 6.17281
CFS merit scores = 6.16648
CFS merit scores = 6.16027
CFS merit scores = 6.15402
CFS merit scores = 6.14771
CFS merit scores = 6.1413
CFS merit scores = 6.13478
CFS merit scores = 6.12823
CFS merit scores = 6.12166
CFS merit scores = 6.11509
CFS merit scores = 6.10853
CFS merit scores = 6.10198
CFS merit scores = 6.09536
CFS merit scores = 6.08878
CFS merit scores = 6.08224
CFS merit scores = 6.07572
CFS merit scores = 6.06925
CFS merit scores = 6.06287
CFS merit scores = 6.05653
CFS merit scores = 6.05016
CFS merit scores = 6.04383
CFS merit scores = 6.03762
CFS merit scores = 6.03131
CFS merit scores = 6.02499
CFS merit scores = 6.01859
CFS merit scores = 6.01222
CFS merit scores = 6.00584
CFS merit scores = 5.99949
CFS merit scores = 5.99298
CFS merit scores = 5.98651
CFS merit scores = 5.98013
CFS merit scores = 5.97374
CFS merit scores = 5.96744
CFS merit scores = 5.9611
CFS merit scores = 5.95463
CFS merit scores = 5.94826
CFS merit scores = 5.94196
CFS merit scores = 5.93569
CFS merit scores = 5.92948
CFS merit scores = 5.9233
CFS merit scores = 5.91711
CFS merit scores = 5.91099
CFS merit scores = 5.90496
CFS merit scores = 5.89897
CFS merit scores = 5.89287
CFS merit scores = 5.8868
CFS merit scores = 5.88081
CFS merit scores = 5.87488
CFS merit scores = 5.86903
CFS merit scores = 5.86323
CFS merit scores = 5.85734
CFS merit scores = 5.85139
CFS merit scores = 5.84547
CFS merit scores = 5.83966
CFS merit scores = 5.83388
CFS merit scores = 5.82817
CFS merit scores = 5.82242
CFS merit scores = 5.81663
CFS merit scores = 5.81085
CFS merit scores = 5.80518
CFS merit scores = 5.79951
CFS merit scores = 5.79393
CFS merit scores = 5.78834
CFS merit scores = 5.78277
CFS merit scores = 5.77731
CFS merit scores = 5.77189
CFS merit scores = 5.76646
CFS merit scores = 5.76113
CFS merit scores = 5.7558
CFS merit scores = 5.75053
CFS merit scores = 5.74524
CFS merit scores = 5.74003
CFS merit scores = 5.73486
CFS merit scores = 5.72971
CFS merit scores = 5.72464
CFS merit scores = 5.71958
CFS merit scores = 5.71446
CFS merit scores = 5.70943
CFS merit scores = 5.70439
CFS merit scores = 5.69932
CFS merit scores = 5.69423
CFS merit scores = 5.68917
CFS merit scores = 5.68407
CFS merit scores = 5.67898
CFS merit scores = 5.67392
CFS merit scores = 5.66889
CFS merit scores = 5.66387
CFS merit scores = 5.65883
CFS merit scores = 5.6538
CFS merit scores = 5.64881
CFS merit scores = 5.64375
CFS merit scores = 5.63867
CFS merit scores = 5.63359
CFS merit scores = 5.62846
CFS merit scores = 5.62334
CFS merit scores = 5.61822
CFS merit scores = 5.61309
CFS merit scores = 5.60802
CFS merit scores = 5.60299
CFS merit scores = 5.59797
CFS merit scores = 5.593
CFS merit scores = 5.58811
CFS merit scores = 5.58322
CFS merit scores = 5.57842
CFS merit scores = 5.57362
CFS merit scores = 5.56888
CFS merit scores = 5.56413
CFS merit scores = 5.55944
CFS merit scores = 5.55473
CFS merit scores = 5.54996
CFS merit scores = 5.54523
CFS merit scores = 5.54056
CFS merit scores = 5.53577
CFS merit scores = 5.53094
CFS merit scores = 5.52612
CFS merit scores = 5.52132
CFS merit scores = 5.51655
CFS merit scores = 5.51183
CFS merit scores = 5.50706
CFS merit scores = 5.50236
CFS merit scores = 5.49769
CFS merit scores = 5.49301
CFS merit scores = 5.48835
CFS merit scores = 5.4837
CFS merit scores = 5.47905
CFS merit scores = 5.47441
CFS merit scores = 5.46979
CFS merit scores = 5.46513
CFS merit scores = 5.46051
CFS merit scores = 5.45596
CFS merit scores = 5.45139
CFS merit scores = 5.44676
CFS merit scores = 5.44219
CFS merit scores = 5.43766
CFS merit scores = 5.43308
CFS merit scores = 5.42856
CFS merit scores = 5.42398
CFS merit scores = 5.41941
CFS merit scores = 5.41484
CFS merit scores = 5.41028
CFS merit scores = 5.40573
CFS merit scores = 5.4011
CFS merit scores = 5.39633
CFS merit scores = 5.39163
CFS merit scores = 5.38696
CFS merit scores = 5.38227
CFS merit scores = 5.37758
CFS merit scores = 5.37294
CFS merit scores = 5.36831
CFS merit scores = 5.3637
CFS merit scores = 5.35906
CFS merit scores = 5.35441
CFS merit scores = 5.34982
CFS merit scores = 5.3453
CFS merit scores = 5.3407
CFS merit scores = 5.3361
CFS merit scores = 5.33155
CFS merit scores = 5.32699
CFS merit scores = 5.32247
CFS merit scores = 5.31795
CFS merit scores = 5.31338
CFS merit scores = 5.30883
CFS merit scores = 5.3043
CFS merit scores = 5.29976
CFS merit scores = 5.29528
CFS merit scores = 5.29076
CFS merit scores = 5.28624
CFS merit scores = 5.28177
CFS merit scores = 5.27718
CFS merit scores = 5.27262
CFS merit scores = 5.2681
CFS merit scores = 5.26356
CFS merit scores = 5.25899
CFS merit scores = 5.25439
CFS merit scores = 5.24981
CFS merit scores = 5.24522
CFS merit scores = 5.24053
CFS merit scores = 5.23576
CFS merit scores = 5.23101
CFS merit scores = 5.22628
CFS merit scores = 5.22149
CFS merit scores = 5.21669
CFS merit scores = 5.21191
CFS merit scores = 5.20712
CFS merit scores = 5.20236
CFS merit scores = 5.19753
CFS merit scores = 5.19272
CFS merit scores = 5.18792
CFS merit scores = 5.18307
CFS merit scores = 5.17827
CFS merit scores = 5.1734
CFS merit scores = 5.16851
CFS merit scores = 5.16347
CFS merit scores = 5.15843
CFS merit scores = 5.15331
CFS merit scores = 5.14819
CFS merit scores = 5.14303
CFS merit scores = 5.13789
CFS merit scores = 5.13247
CFS merit scores = 5.12708
CFS merit scores = 5.12171
CFS merit scores = 5.11633
CFS merit scores = 5.11089
CFS merit scores = 5.10548
CFS merit scores = 5.09995
CFS merit scores = 5.09432
CFS merit scores = 5.08876
CFS merit scores = 5.08324
CFS merit scores = 5.0777
CFS merit scores = 5.07212
CFS merit scores = 5.06618
CFS merit scores = 5.06029
CFS merit scores = 5.05438
CFS merit scores = 5.04839
CFS merit scores = 5.04242
CFS merit scores = 5.03652
CFS merit scores = 5.03052
CFS merit scores = 5.02441
CFS merit scores = 5.0181
CFS merit scores = 5.01184
CFS merit scores = 5.00554
CFS merit scores = 4.99913
CFS merit scores = 4.9928
CFS merit scores = 4.98642
CFS merit scores = 4.98004
CFS merit scores = 4.97342
CFS merit scores = 4.9668
CFS merit scores = 4.96016
CFS merit scores = 4.95357
CFS merit scores = 4.94698
CFS merit scores = 4.94047
CFS merit scores = 4.93372
CFS merit scores = 4.92694
CFS merit scores = 4.91999
CFS merit scores = 4.91278
CFS merit scores = 4.90558
CFS merit scores = 4.89834
CFS merit scores = 4.89106
CFS merit scores = 4.88382
CFS merit scores = 4.87644
CFS merit scores = 4.86912
CFS merit scores = 4.86154
CFS merit scores = 4.85368
CFS merit scores = 4.84581
CFS merit scores = 4.83695
CFS merit scores = 4.82771
CFS merit scores = 4.81404
cnt = 1	feature = 63	correl = -0.361276	descr = Gibbs_of_Target_Sequence__Pos_20_Step_1
cnt = 2	feature = 50	correl = 0.215746	descr = Gibbs_of_Target_Sequence__Pos_1_Step_1
cnt = 3	feature = 618	correl = -0.209582	descr = N_Gram_TCTC
cnt = 4	feature = 105	correl = 0.0875298	descr = Fold_of_Target_NoEndbrace_noends_Pos_13
cnt = 5	feature = 441	correl = 0.0831887	descr = N_Gram_GCACT
cnt = 6	feature = 216	correl = 0.115509	descr = N_Gram_AGTCA
cnt = 7	feature = 562	correl = 0.0491454	descr = N_Gram_TAAAG
cnt = 8	feature = 521	correl = -0.0442555	descr = N_Gram_GGGTT
cnt = 9	feature = 267	correl = 0.0597923	descr = N_Gram_CACAT
cnt = 10	feature = 342	correl = 0.0640402	descr = N_Gram_CGGAA
cnt = 11	feature = 572	correl = 0.045862	descr = N_Gram_TAGAC
cnt = 12	feature = 630	correl = 0.0459658	descr = N_Gram_TGACA
cnt = 13	feature = 339	correl = -0.0491935	descr = N_Gram_CGCTG
cnt = 14	feature = 579	correl = 0.0755747	descr = N_Gram_TATAT
cnt = 15	feature = 613	correl = 0.0945333	descr = N_Gram_TCGGC
cnt = 16	feature = 663	correl = 0.0649425	descr = N_Gram_TTAAC
cnt = 17	feature = 448	correl = -0.0451129	descr = N_Gram_GCATG
cnt = 18	feature = 631	correl = -0.0611613	descr = N_Gram_TGAGA
cnt = 19	feature = 237	correl = -0.0491935	descr = N_Gram_ATCGC
cnt = 20	feature = 563	correl = -0.0463753	descr = N_Gram_TAACG
cnt = 21	feature = 305	correl = 0.114852	descr = N_Gram_CCCCC
cnt = 22	feature = 357	correl = 0.0705788	descr = N_Gram_CGTGA
cnt = 23	feature = 515	correl = 0.0452153	descr = N_Gram_GGGCT
cnt = 24	feature = 545	correl = 0.0571925	descr = N_Gram_GTGCG
cnt = 25	feature = 529	correl = 0.0505135	descr = N_Gram_GTATA
cnt = 26	feature = 306	correl = 0.0452153	descr = N_Gram_CCCCG
cnt = 27	feature = 335	correl = 0.0452153	descr = N_Gram_CGCCA
cnt = 28	feature = 247	correl = 0.0737142	descr = N_Gram_ATGGG
cnt = 29	feature = 640	correl = 0.0522607	descr = N_Gram_TGCCG
cnt = 30	feature = 370	correl = 0.0863459	descr = N_Gram_CTATT
cnt = 31	feature = 276	correl = 0.0547211	descr = N_Gram_CAGCC
cnt = 32	feature = 671	correl = 0.073979	descr = N_Gram_TTCAA
cnt = 33	feature = 407	correl = -0.0682308	descr = N_Gram_GACCC
cnt = 34	feature = 212	correl = 0.0443785	descr = N_Gram_AGGTT
cnt = 35	feature = 674	correl = 0.0446517	descr = N_Gram_TTCGA
cnt = 36	feature = 231	correl = 0.0716851	descr = N_Gram_ATAGT
cnt = 37	feature = 210	correl = -0.0496904	descr = N_Gram_AGGGC
cnt = 38	feature = 269	correl = -0.044525	descr = N_Gram_CACCC
cnt = 39	feature = 609	correl = 0.0804424	descr = N_Gram_TCGAC
cnt = 40	feature = 399	correl = 0.0684652	descr = N_Gram_GAAAC
cnt = 41	feature = 537	correl = -0.0459526	descr = N_Gram_GTCGC
cnt = 42	feature = 471	correl = 0.0452153	descr = N_Gram_GCGTA
cnt = 43	feature = 367	correl = 0.0663516	descr = N_Gram_CTAGG
cnt = 44	feature = 426	correl = -0.0556744	descr = N_Gram_GATCG
cnt = 45	feature = 688	correl = 0.0849871	descr = N_Gram_TTGTG
cnt = 46	feature = 600	correl = 0.0471599	descr = N_Gram_TCCGA
cnt = 47	feature = 520	correl = 0.0570243	descr = N_Gram_GGGTC
cnt = 48	feature = 244	correl = -0.0454018	descr = N_Gram_ATGCA
cnt = 49	feature = 553	correl = -0.0519099	descr = N_Gram_GTTAC
cnt = 50	feature = 628	correl = 0.0513395	descr = N_Gram_TGAAA
cnt = 51	feature = 404	correl = 0.0534807	descr = N_Gram_GAATC
cnt = 52	feature = 617	correl = 0.0566459	descr = N_Gram_TCTAC
cnt = 53	feature = 666	correl = -0.0561891	descr = N_Gram_TTACC
cnt = 54	feature = 552	correl = 0.088939	descr = N_Gram_GTTAA
cnt = 55	feature = 687	correl = -0.0537445	descr = N_Gram_TTGGA
cnt = 56	feature = 312	correl = 0.0709082	descr = N_Gram_CCGGC
cnt = 57	feature = 251	correl = -0.0752	descr = N_Gram_ATTAC
cnt = 58	feature = 642	correl = -0.14196	descr = N_Gram_TGCGT
cnt = 59	feature = 362	correl = 0.113593	descr = N_Gram_CGTTT
cnt = 60	feature = 522	correl = -0.0564729	descr = N_Gram_GGTAA
cnt = 61	feature = 353	correl = -0.0701527	descr = N_Gram_CGTAA
cnt = 62	feature = 523	correl = 0.0686204	descr = N_Gram_GGTCA
cnt = 63	feature = 317	correl = -0.0486993	descr = N_Gram_CCGTC
cnt = 64	feature = 304	correl = 0.084172	descr = N_Gram_CCCAC
cnt = 65	feature = 311	correl = 0.0452153	descr = N_Gram_CCGCA
cnt = 66	feature = 227	correl = 0.0548282	descr = N_Gram_ATACA
cnt = 67	feature = 463	correl = 0.0447646	descr = N_Gram_GCGAG
cnt = 68	feature = 291	correl = -0.0497901	descr = N_Gram_CATGC
cnt = 69	feature = 300	correl = -0.0625959	descr = N_Gram_CCATA
cnt = 70	feature = 512	correl = 0.0519346	descr = N_Gram_GGGCA
cnt = 71	feature = 209	correl = -0.0562116	descr = N_Gram_AGGCT
cnt = 72	feature = 461	correl = 0.152783	descr = N_Gram_GCCTT
cnt = 73	feature = 685	correl = 0.0592031	descr = N_Gram_TTGCA
cnt = 74	feature = 406	correl = 0.0452153	descr = N_Gram_GACAG
cnt = 75	feature = 660	correl = 0.0509119	descr = N_Gram_TGTGT
cnt = 76	feature = 347	correl = 0.067119	descr = N_Gram_CGGCG
cnt = 77	feature = 439	correl = 0.0730865	descr = N_Gram_GCAAT
cnt = 78	feature = 658	correl = 0.0568997	descr = N_Gram_TGTGA
cnt = 79	feature = 226	correl = -0.136112	descr = N_Gram_ATAAG
cnt = 80	feature = 527	correl = 0.0486508	descr = N_Gram_GTAAA
cnt = 81	feature = 316	correl = 0.0539228	descr = N_Gram_CCGTA
cnt = 82	feature = 493	correl = 0.0656774	descr = N_Gram_GGATT
cnt = 83	feature = 365	correl = 0.0452153	descr = N_Gram_CTAAA
cnt = 84	feature = 554	correl = 0.0827932	descr = N_Gram_GTTCC
cnt = 85	feature = 402	correl = -0.0439824	descr = N_Gram_GAAGG
cnt = 86	feature = 491	correl = 0.0897147	descr = N_Gram_GGAGT
cnt = 87	feature = 387	correl = -0.111145	descr = N_Gram_CTTAT
cnt = 88	feature = 324	correl = 0.0669036	descr = N_Gram_CCTGC
cnt = 89	feature = 420	correl = 0.0939614	descr = N_Gram_GAGTC
cnt = 90	feature = 238	correl = -0.104324	descr = N_Gram_ATCGG
cnt = 91	feature = 519	correl = 0.0452153	descr = N_Gram_GGGGT
cnt = 92	feature = 423	correl = 0.0460437	descr = N_Gram_GATAC
cnt = 93	feature = 437	correl = 0.0610067	descr = N_Gram_GCAAA
cnt = 94	feature = 400	correl = 0.101525	descr = N_Gram_GAAAG
cnt = 95	feature = 524	correl = 0.0554286	descr = N_Gram_GGTGC
cnt = 96	feature = 455	correl = 0.061349	descr = N_Gram_GCCCG
cnt = 97	feature = 456	correl = -0.0466652	descr = N_Gram_GCCCT
cnt = 98	feature = 323	correl = 0.0600602	descr = N_Gram_CCTGA
cnt = 99	feature = 410	correl = 0.088939	descr = N_Gram_GACGG
cnt = 100	feature = 621	correl = 0.0483682	descr = N_Gram_TCTCG
cnt = 101	feature = 611	correl = -0.0491935	descr = N_Gram_TCGCA
cnt = 102	feature = 338	correl = 0.0571925	descr = N_Gram_CGCTA
cnt = 103	feature = 548	correl = 0.13874	descr = N_Gram_GTGGC
cnt = 104	feature = 604	correl = 0.0556281	descr = N_Gram_TCCTA
cnt = 105	feature = 286	correl = -0.0522777	descr = N_Gram_CATAT
cnt = 106	feature = 514	correl = 0.0779741	descr = N_Gram_GGGCG
cnt = 107	feature = 664	correl = -0.0542518	descr = N_Gram_TTAAT
cnt = 108	feature = 525	correl = -0.0538694	descr = N_Gram_GGTGT
cnt = 109	feature = 599	correl = 0.061186	descr = N_Gram_TCCCA
cnt = 110	feature = 584	correl = 0.0766128	descr = N_Gram_TCAAA
cnt = 111	feature = 555	correl = -0.0483674	descr = N_Gram_GTTCG
cnt = 112	feature = 333	correl = -0.0679603	descr = N_Gram_CGATG
cnt = 113	feature = 451	correl = -0.0448584	descr = N_Gram_GCCAA
cnt = 114	feature = 220	correl = 0.088939	descr = N_Gram_AGTTA
cnt = 115	feature = 557	correl = 0.0450469	descr = N_Gram_GTTGC
cnt = 116	feature = 430	correl = 0.0656145	descr = N_Gram_GATGT
cnt = 117	feature = 504	correl = 0.061944	descr = N_Gram_GGCTC
cnt = 118	feature = 308	correl = 0.0689923	descr = N_Gram_CCCGC
cnt = 119	feature = 296	correl = -0.0463419	descr = N_Gram_CCACG
cnt = 120	feature = 546	correl = 0.0847198	descr = N_Gram_GTGCT
cnt = 121	feature = 366	correl = 0.0566459	descr = N_Gram_CTACT
cnt = 122	feature = 277	correl = 0.0780894	descr = N_Gram_CAGCG
cnt = 123	feature = 232	correl = 0.0862097	descr = N_Gram_ATATA
cnt = 124	feature = 645	correl = 0.0891381	descr = N_Gram_TGGAG
cnt = 125	feature = 434	correl = -0.0916151	descr = N_Gram_GATTT
cnt = 126	feature = 295	correl = 0.0625274	descr = N_Gram_CCACC
cnt = 127	feature = 518	correl = 0.0519346	descr = N_Gram_GGGGG
cnt = 128	feature = 405	correl = 0.0447209	descr = N_Gram_GACAC
cnt = 129	feature = 409	correl = -0.063562	descr = N_Gram_GACCT
cnt = 130	feature = 345	correl = 0.105894	descr = N_Gram_CGGCA
cnt = 131	feature = 681	correl = -0.0595496	descr = N_Gram_TTGAA
cnt = 132	feature = 612	correl = 0.0739016	descr = N_Gram_TCGGA
cnt = 133	feature = 263	correl = 0.0829225	descr = N_Gram_CAAGG
cnt = 134	feature = 225	correl = -0.0440871	descr = N_Gram_ATAAC
cnt = 135	feature = 265	correl = 0.0524058	descr = N_Gram_CAATA
cnt = 136	feature = 219	correl = 0.105505	descr = N_Gram_AGTGT
cnt = 137	feature = 447	correl = 0.0947159	descr = N_Gram_GCATC
cnt = 138	feature = 578	correl = -0.0500121	descr = N_Gram_TATAC
cnt = 139	feature = 573	correl = -0.050698	descr = N_Gram_TAGAT
cnt = 140	feature = 601	correl = -0.0746333	descr = N_Gram_TCCGC
cnt = 141	feature = 207	correl = 0.0453326	descr = N_Gram_AGGCC
cnt = 142	feature = 468	correl = 0.0659829	descr = N_Gram_GCGGG
cnt = 143	feature = 483	correl = 0.120941	descr = N_Gram_GGAAA
cnt = 144	feature = 469	correl = 0.0652256	descr = N_Gram_GCGGT
cnt = 145	feature = 566	correl = -0.137779	descr = N_Gram_TAAGT
cnt = 146	feature = 266	correl = 0.0836267	descr = N_Gram_CACAG
cnt = 147	feature = 274	correl = -0.0455864	descr = N_Gram_CACTG
cnt = 148	feature = 639	correl = 0.0876372	descr = N_Gram_TGCAC
cnt = 149	feature = 360	correl = 0.0539643	descr = N_Gram_CGTGT
cnt = 150	feature = 462	correl = -0.0675397	descr = N_Gram_GCGAC
cnt = 151	feature = 361	correl = -0.0474185	descr = N_Gram_CGTTC
cnt = 152	feature = 230	correl = 0.0470591	descr = N_Gram_ATAGC
cnt = 153	feature = 369	correl = 0.0630083	descr = N_Gram_CTATA
cnt = 154	feature = 443	correl = 0.0472573	descr = N_Gram_GCAGC
cnt = 155	feature = 239	correl = 0.0880528	descr = N_Gram_ATCTG
cnt = 156	feature = 211	correl = 0.0784616	descr = N_Gram_AGGGG
cnt = 157	feature = 635	correl = -0.048706	descr = N_Gram_TGATC
cnt = 158	feature = 309	correl = 0.0515678	descr = N_Gram_CCCGG
cnt = 159	feature = 532	correl = -0.0510266	descr = N_Gram_GTCAA
cnt = 160	feature = 412	correl = 0.0967246	descr = N_Gram_GACTA
cnt = 161	feature = 610	correl = -0.0908316	descr = N_Gram_TCGAG
cnt = 162	feature = 651	correl = 0.0762429	descr = N_Gram_TGGGG
cnt = 163	feature = 501	correl = 0.100886	descr = N_Gram_GGCGC
cnt = 164	feature = 650	correl = 0.0533849	descr = N_Gram_TGGGA
cnt = 165	feature = 273	correl = 0.0974755	descr = N_Gram_CACTC
cnt = 166	feature = 632	correl = 0.0438967	descr = N_Gram_TGAGT
cnt = 167	feature = 614	correl = -0.0741793	descr = N_Gram_TCGGG
cnt = 168	feature = 484	correl = -0.0496958	descr = N_Gram_GGAAC
cnt = 169	feature = 577	correl = 0.0446861	descr = N_Gram_TAGTG
cnt = 170	feature = 569	correl = 0.0727123	descr = N_Gram_TACGA
cnt = 171	feature = 372	correl = 0.110173	descr = N_Gram_CTCAA
cnt = 172	feature = 281	correl = 0.0813157	descr = N_Gram_CAGGC
cnt = 173	feature = 505	correl = 0.132381	descr = N_Gram_GGCTT
cnt = 174	feature = 474	correl = 0.0864457	descr = N_Gram_GCTAT
cnt = 175	feature = 322	correl = 0.0440555	descr = N_Gram_CCTCT
cnt = 176	feature = 442	correl = -0.0643899	descr = N_Gram_GCAGA
cnt = 177	feature = 499	correl = 0.150855	descr = N_Gram_GGCCT
cnt = 178	feature = 318	correl = 0.102805	descr = N_Gram_CCGTG
cnt = 179	feature = 329	correl = 0.0857465	descr = N_Gram_CGAGG
cnt = 180	feature = 634	correl = 0.0542973	descr = N_Gram_TGATA
cnt = 181	feature = 389	correl = 0.0497046	descr = N_Gram_CTTCC
cnt = 182	feature = 574	correl = 0.0883375	descr = N_Gram_TAGCA
cnt = 183	feature = 432	correl = -0.0740815	descr = N_Gram_GATTA
cnt = 184	feature = 214	correl = 0.125266	descr = N_Gram_AGTAA
cnt = 185	feature = 321	correl = -0.0938671	descr = N_Gram_CCTCC
cnt = 186	feature = 343	correl = 0.0581897	descr = N_Gram_CGGAC
cnt = 187	feature = 260	correl = 0.104015	descr = N_Gram_CAAAG
cnt = 188	feature = 256	correl = -0.131072	descr = N_Gram_ATTTT
cnt = 189	feature = 538	correl = 0.0989123	descr = N_Gram_GTCGG
cnt = 190	feature = 575	correl = -0.0519719	descr = N_Gram_TAGCC
cnt = 191	feature = 280	correl = 0.086195	descr = N_Gram_CAGGA
cnt = 192	feature = 314	correl = -0.0623897	descr = N_Gram_CCGGT
cnt = 193	feature = 253	correl = 0.0920826	descr = N_Gram_ATTGT
cnt = 194	feature = 526	correl = 0.057652	descr = N_Gram_GGTTG
cnt = 195	feature = 655	correl = -0.066847	descr = N_Gram_TGTCA
cnt = 196	feature = 424	correl = 0.0663212	descr = N_Gram_GATAT
cnt = 197	feature = 551	correl = 0.0559484	descr = N_Gram_GTGTG
cnt = 198	feature = 332	correl = -0.0610882	descr = N_Gram_CGATC
cnt = 199	feature = 615	correl = -0.0510315	descr = N_Gram_TCGTC
cnt = 200	feature = 393	correl = 0.0808375	descr = N_Gram_CTTGG
cnt = 201	feature = 624	correl = -0.109772	descr = N_Gram_TCTTA
cnt = 202	feature = 328	correl = -0.0890206	descr = N_Gram_CGACG
cnt = 203	feature = 320	correl = 0.0556281	descr = N_Gram_CCTAT
cnt = 204	feature = 479	correl = 0.0808935	descr = N_Gram_GCTGG
cnt = 205	feature = 458	correl = 0.0725619	descr = N_Gram_GCCGG
cnt = 206	feature = 558	correl = 0.0490356	descr = N_Gram_GTTGG
cnt = 207	feature = 638	correl = 0.106873	descr = N_Gram_TGCAA
cnt = 208	feature = 460	correl = 0.0641225	descr = N_Gram_GCCTC
cnt = 209	feature = 433	correl = 0.0488055	descr = N_Gram_GATTG
cnt = 210	feature = 246	correl = -0.0592869	descr = N_Gram_ATGGA
cnt = 211	feature = 683	correl = -0.0473735	descr = N_Gram_TTGAG
cnt = 212	feature = 452	correl = 0.0930882	descr = N_Gram_GCCAG
cnt = 213	feature = 466	correl = 0.052261	descr = N_Gram_GCGGA
cnt = 214	feature = 394	correl = 0.078722	descr = N_Gram_CTTGT
cnt = 215	feature = 160	correl = 0.0629792	descr = N_Gram_ACAGG
cnt = 216	feature = 675	correl = -0.0595496	descr = N_Gram_TTCGG
cnt = 217	feature = 392	correl = -0.132209	descr = N_Gram_CTTGC
cnt = 218	feature = 659	correl = 0.106172	descr = N_Gram_TGTGG
cnt = 219	feature = 508	correl = 0.0465579	descr = N_Gram_GGGAA
cnt = 220	feature = 543	correl = 0.0615468	descr = N_Gram_GTGAC
cnt = 221	feature = 533	correl = 0.176846	descr = N_Gram_GTCAG
cnt = 222	feature = 429	correl = -0.0578841	descr = N_Gram_GATGC
cnt = 223	feature = 419	correl = 0.0464714	descr = N_Gram_GAGGT
cnt = 224	feature = 653	correl = 0.055239	descr = N_Gram_TGGTA
cnt = 225	feature = 408	correl = 0.0674867	descr = N_Gram_GACCG
cnt = 226	feature = 303	correl = 0.0538727	descr = N_Gram_CCCAA
cnt = 227	feature = 235	correl = -0.0513973	descr = N_Gram_ATCCT
cnt = 228	feature = 228	correl = -0.0860007	descr = N_Gram_ATACT
cnt = 229	feature = 453	correl = 0.0512733	descr = N_Gram_GCCAT
cnt = 230	feature = 378	correl = 0.0598995	descr = N_Gram_CTCTA
cnt = 231	feature = 528	correl = 0.048611	descr = N_Gram_GTAGT
cnt = 232	feature = 595	correl = 0.0846375	descr = N_Gram_TCCAA
cnt = 233	feature = 206	correl = 0.0852223	descr = N_Gram_AGGCA
cnt = 234	feature = 275	correl = 0.0470806	descr = N_Gram_CAGCA
cnt = 235	feature = 221	correl = 0.0593049	descr = N_Gram_AGTTG
cnt = 236	feature = 488	correl = 0.0988439	descr = N_Gram_GGACG
cnt = 237	feature = 467	correl = 0.0713413	descr = N_Gram_GCGGC
cnt = 238	feature = 473	correl = 0.0952818	descr = N_Gram_GCGTG
cnt = 239	feature = 492	correl = -0.0766675	descr = N_Gram_GGATC
cnt = 240	feature = 536	correl = -0.0826746	descr = N_Gram_GTCGA
cnt = 241	feature = 397	correl = 0.0822662	descr = N_Gram_CTTTG
cnt = 242	feature = 565	correl = -0.0511209	descr = N_Gram_TAAGA
cnt = 243	feature = 352	correl = 0.058078	descr = N_Gram_CGGTT
cnt = 244	feature = 646	correl = 0.087776	descr = N_Gram_TGGCC
cnt = 245	feature = 284	correl = 0.132752	descr = N_Gram_CAGTG
cnt = 246	feature = 294	correl = 0.0770956	descr = N_Gram_CCAAG
cnt = 247	feature = 381	correl = -0.06093	descr = N_Gram_CTGAT
cnt = 248	feature = 656	correl = 0.0523178	descr = N_Gram_TGTCC
cnt = 249	feature = 438	correl = 0.0967662	descr = N_Gram_GCAAC
cnt = 250	feature = 416	correl = 0.0978394	descr = N_Gram_GAGCT
cnt = 251	feature = 289	correl = -0.0859895	descr = N_Gram_CATCG
cnt = 252	feature = 270	correl = 0.0746547	descr = N_Gram_CACCT
cnt = 253	feature = 673	correl = 0.0786101	descr = N_Gram_TTCCA
cnt = 254	feature = 319	correl = 0.0585777	descr = N_Gram_CCTA
cnt = 255	feature = 413	correl = -0.0683846	descr = N_Gram_GACTG
cnt = 256	feature = 445	correl = 0.0505385	descr = N_Gram_GCAGT
cnt = 257	feature = 592	correl = -0.0487767	descr = N_Gram_TCATG
cnt = 258	feature = 242	correl = -0.0560284	descr = N_Gram_ATGAT
cnt = 259	feature = 255	correl = -0.0809794	descr = N_Gram_ATTTG
cnt = 260	feature = 454	correl = 0.0640847	descr = N_Gram_GCCCA
cnt = 261	feature = 510	correl = 0.104254	descr = N_Gram_GGGAG
cnt = 262	feature = 379	correl = -0.0931367	descr = N_Gram_CTCTC
cnt = 263	feature = 475	correl = 0.0781606	descr = N_Gram_GCTCA
cnt = 264	feature = 351	correl = -0.0731294	descr = N_Gram_CGGTA
cnt = 265	feature = 411	correl = -0.0716201	descr = N_Gram_GACGT
cnt = 266	feature = 336	correl = 0.083616	descr = N_Gram_CGCCG
cnt = 267	feature = 605	correl = -0.0844334	descr = N_Gram_TCCTC
cnt = 268	feature = 695	correl = -0.0878469	descr = N_Gram_TTTGG
cnt = 269	feature = 509	correl = 0.10652	descr = N_Gram_GGGAC
cnt = 270	feature = 654	correl = 0.052057	descr = N_Gram_TGGTC
cnt = 271	feature = 490	correl = 0.115215	descr = N_Gram_GGAGC
cnt = 272	feature = 598	correl = 0.0540967	descr = N_Gram_TCCC
cnt = 273	feature = 217	correl = -0.145963	descr = N_Gram_AGTCT
cnt = 274	feature = 222	correl = -0.0890047	descr = N_Gram_AGTTT
cnt = 275	feature = 283	correl = 0.0738002	descr = N_Gram_CAGTA
cnt = 276	feature = 478	correl = 0.0840173	descr = N_Gram_GCTGC
cnt = 277	feature = 395	correl = 0.0732961	descr = N_Gram_CTTTA
cnt = 278	feature = 325	correl = -0.0742046	descr = N_Gram_CCTTC
cnt = 279	feature = 380	correl = -0.0503763	descr = N_Gram_CTCTT
cnt = 280	feature = 502	correl = 0.0971136	descr = N_Gram_GGCGG
cnt = 281	feature = 549	correl = 0.07914	descr = N_Gram_GTGGT
cnt = 282	feature = 301	correl = 0.0672829	descr = N_Gram_CCATC
cnt = 283	feature = 337	correl = 0.0521346	descr = N_Gram_CGCGG
cnt = 284	feature = 355	correl = -0.100879	descr = N_Gram_CGTCG
cnt = 285	feature = 648	correl = 0.128811	descr = N_Gram_TGGCT
cnt = 286	feature = 136	correl = -0.0662508	descr = N_Gram_AAGAC
cnt = 287	feature = 644	correl = -0.0507403	descr = N_Gram_TGGAA
cnt = 288	feature = 496	correl = 0.0643245	descr = N_Gram_GGCAT
cnt = 289	feature = 540	correl = -0.0954529	descr = N_Gram_GTCTT
cnt = 290	feature = 556	correl = -0.0707019	descr = N_Gram_GTTCT
cnt = 291	feature = 250	correl = -0.0592952	descr = N_Gram_ATTA
cnt = 292	feature = 398	correl = 0.0806125	descr = N_Gram_GAAA
cnt = 293	feature = 672	correl = 0.0538965	descr = N_Gram_TTCAG
cnt = 294	feature = 307	correl = 0.060423	descr = N_Gram_CCCG
cnt = 295	feature = 384	correl = 0.0480098	descr = N_Gram_CTGTG
cnt = 296	feature = 440	correl = 0.0607242	descr = N_Gram_GCAC
cnt = 297	feature = 327	correl = -0.0457862	descr = N_Gram_CGAC
cnt = 298	feature = 686	correl = -0.136441	descr = N_Gram_TTGCG
cnt = 299	feature = 293	correl = 0.0546293	descr = N_Gram_CCAAA
cnt = 300	feature = 373	correl = -0.0894282	descr = N_Gram_CTCAT
cnt = 301	feature = 428	correl = -0.0460328	descr = N_Gram_GATGA
cnt = 302	feature = 350	correl = 0.141297	descr = N_Gram_CGGGC
cnt = 303	feature = 580	correl = -0.0487824	descr = N_Gram_TATC
cnt = 304	feature = 487	correl = 0.121658	descr = N_Gram_GGACC
cnt = 305	feature = 587	correl = 0.0813337	descr = N_Gram_TCAGC
cnt = 306	feature = 26	correl = -0.0833421	descr = Position_Specific_Bin_Base_11_Base_G
cnt = 307	feature = 568	correl = -0.0594411	descr = N_Gram_TAATC
cnt = 308	feature = 290	correl = 0.0909964	descr = N_Gram_CATCT
cnt = 309	feature = 288	correl = 0.109511	descr = N_Gram_CATCC
cnt = 310	feature = 264	correl = 0.0446953	descr = N_Gram_CAAT
cnt = 311	feature = 649	correl = 0.0761694	descr = N_Gram_TGGG
cnt = 312	feature = 386	correl = -0.0510798	descr = N_Gram_CTTA
cnt = 313	feature = 31	correl = -0.0447795	descr = Position_Specific_Bin_Base_13_Base_A
cnt = 314	feature = 43	correl = 0.050122	descr = Position_Specific_Bin_Base_17_Base_G
cnt = 315	feature = 15	correl = -0.130346	descr = Position_Specific_Bin_Base_5_Base_A
cnt = 316	feature = 427	correl = -0.104795	descr = N_Gram_GATCT
cnt = 317	feature = 689	correl = 0.0517958	descr = N_Gram_TTGTT
cnt = 318	feature = 485	correl = 0.05273	descr = N_Gram_GGAAG
cnt = 319	feature = 576	correl = 0.0535774	descr = N_Gram_TAGT
cnt = 320	feature = 626	correl = -0.0587221	descr = N_Gram_TCTTG
cnt = 321	feature = 278	correl = -0.129662	descr = N_Gram_CAGCT
cnt = 322	feature = 40	correl = -0.0449371	descr = Position_Specific_Bin_Base_16_Base_T
cnt = 323	feature = 208	correl = 0.102984	descr = N_Gram_AGGCG
cnt = 324	feature = 248	correl = 0.0582133	descr = N_Gram_ATGT
cnt = 325	feature = 457	correl = 0.0762421	descr = N_Gram_GCCG
cnt = 326	feature = 29	correl = 0.106737	descr = Position_Specific_Bin_Base_12_Base_G
cnt = 327	feature = 472	correl = -0.113988	descr = N_Gram_GCGTC
cnt = 328	feature = 498	correl = 0.0886749	descr = N_Gram_GGCCA
cnt = 329	feature = 596	correl = -0.0518106	descr = N_Gram_TCCAC
cnt = 330	feature = 588	correl = 0.11026	descr = N_Gram_TCAGT
cnt = 331	feature = 224	correl = -0.0965062	descr = N_Gram_ATAA
cnt = 332	feature = 602	correl = -0.0850017	descr = N_Gram_TCCGG
cnt = 333	feature = 383	correl = 0.100553	descr = N_Gram_CTGCA
cnt = 334	feature = 42	correl = 0.0874884	descr = Position_Specific_Bin_Base_17_Base_C
cnt = 335	feature = 368	correl = 0.106119	descr = N_Gram_CTAT
cnt = 336	feature = 25	correl = 0.0520239	descr = Position_Specific_Bin_Base_10_Base_T
cnt = 337	feature = 313	correl = 0.109626	descr = N_Gram_CCGGG
cnt = 338	feature = 403	correl = -0.0573214	descr = N_Gram_GAAGT
cnt = 339	feature = 18	correl = -0.123245	descr = Position_Specific_Bin_Base_6_Base_A
cnt = 340	feature = 391	correl = -0.0741187	descr = N_Gram_CTTGA
cnt = 341	feature = 422	correl = 0.0518303	descr = N_Gram_GATA
cnt = 342	feature = 20	correl = -0.0468062	descr = Position_Specific_Bin_Base_7_Base_A
cnt = 343	feature = 10	correl = 0.10045	descr = Position_Specific_Bin_Base_2_Base_T
cnt = 344	feature = 35	correl = 0.113988	descr = Position_Specific_Bin_Base_14_Base_T
cnt = 345	feature = 13	correl = -0.0653391	descr = Position_Specific_Bin_Base_4_Base_A
cnt = 346	feature = 24	correl = -0.0597786	descr = Position_Specific_Bin_Base_9_Base_T
cnt = 347	feature = 647	correl = -0.0854219	descr = N_Gram_TGGCG
cnt = 348	feature = 44	correl = -0.064086	descr = Position_Specific_Bin_Base_17_Base_T
cnt = 349	feature = 36	correl = -0.0639954	descr = Position_Specific_Bin_Base_15_Base_A
cnt = 350	feature = 272	correl = -0.0670345	descr = N_Gram_CACGA
cnt = 351	feature = 74	correl = 0.0734376	descr = Fold_of_RNAi_Sequence_Pos_11
cnt = 352	feature = 542	correl = 0.0481484	descr = N_Gram_GTGA
cnt = 353	feature = 12	correl = 0.0808468	descr = Position_Specific_Bin_Base_3_Base_C
cnt = 354	feature = 597	correl = -0.132919	descr = N_Gram_TCCAG
cnt = 355	feature = 39	correl = 0.115459	descr = Position_Specific_Bin_Base_16_Base_C
cnt = 356	feature = 30	correl = -0.132447	descr = Position_Specific_Bin_Base_12_Base_T
cnt = 357	feature = 436	correl = 0.13063	descr = N_Gram_GCAA
cnt = 358	feature = 23	correl = 0.0587341	descr = Position_Specific_Bin_Base_9_Base_G
cnt = 359	feature = 636	correl = -0.110124	descr = N_Gram_TGATT
cnt = 360	feature = 41	correl = -0.0628028	descr = Position_Specific_Bin_Base_17_Base_A
cnt = 361	feature = 46	correl = 0.143566	descr = Position_Specific_Bin_Base_18_Base_C
cnt = 362	feature = 33	correl = -0.0668403	descr = Position_Specific_Bin_Base_13_Base_G
cnt = 363	feature = 619	correl = -0.0873073	descr = N_Gram_TCTCA
cnt = 364	feature = 9	correl = -0.0733006	descr = Position_Specific_Bin_Base_2_Base_G
cnt = 365	feature = 229	correl = 0.0499464	descr = N_Gram_ATAG
cnt = 366	feature = 261	correl = 0.0686381	descr = N_Gram_CAAG
cnt = 367	feature = 559	correl = -0.0746584	descr = N_Gram_GTTTT
cnt = 368	feature = 252	correl = 0.0521577	descr = N_Gram_ATTG
cnt = 369	feature = 73	correl = 0.0860118	descr = Fold_of_RNAi_Sequence_Pos_9
cnt = 370	feature = 415	correl = 0.0508194	descr = N_Gram_GAGC
cnt = 371	feature = 268	correl = 0.0787875	descr = N_Gram_CACC
cnt = 372	feature = 571	correl = -0.0453836	descr = N_Gram_TACTT
cnt = 373	feature = 21	correl = -0.060694	descr = Position_Specific_Bin_Base_8_Base_C
cnt = 374	feature = 591	correl = -0.0598799	descr = N_Gram_TCATC
cnt = 375	feature = 53	correl = -0.0771252	descr = Gibbs_of_Target_Sequence__Pos_5_Step_1
cnt = 376	feature = 34	correl = -0.10072	descr = Position_Specific_Bin_Base_14_Base_A
cnt = 377	feature = 446	correl = 0.0635627	descr = N_Gram_GCAT
cnt = 378	feature = 356	correl = 0.164586	descr = N_Gram_CGTG
cnt = 379	feature = 608	correl = -0.0700894	descr = N_Gram_TCGA
cnt = 380	feature = 665	correl = -0.0522481	descr = N_Gram_TTAC
cnt = 381	feature = 213	correl = 0.0722853	descr = N_Gram_AGTA
cnt = 382	feature = 76	correl = 0.0770998	descr = Fold_of_RNAi_Sequence_Pos_13
cnt = 383	feature = 298	correl = -0.139861	descr = N_Gram_CCAGC
cnt = 384	feature = 19	correl = 0.108097	descr = Position_Specific_Bin_Base_6_Base_C
cnt = 385	feature = 11	correl = -0.0540301	descr = Position_Specific_Bin_Base_3_Base_A
cnt = 386	feature = 418	correl = 0.0490735	descr = N_Gram_GAGGC
cnt = 387	feature = 38	correl = -0.095247	descr = Position_Specific_Bin_Base_16_Base_A
cnt = 388	feature = 17	correl = 0.0580049	descr = Position_Specific_Bin_Base_5_Base_G
cnt = 389	feature = 464	correl = 0.0752635	descr = N_Gram_GCGCC
cnt = 390	feature = 234	correl = -0.0457992	descr = N_Gram_ATCCA
cnt = 391	feature = 51	correl = 0.253534	descr = Gibbs_of_Target_Sequence__Pos_2_Step_1
cnt = 392	feature = 564	correl = -0.104715	descr = N_Gram_TAAG
cnt = 393	feature = 57	correl = 0.0634252	descr = Gibbs_of_Target_Sequence__Pos_12_Step_1
cnt = 394	feature = 622	correl = -0.139674	descr = N_Gram_TCTCT
cnt = 395	feature = 641	correl = -0.125891	descr = N_Gram_TGCG
cnt = 396	feature = 341	correl = 0.0746589	descr = N_Gram_CGGA
cnt = 397	feature = 550	correl = 0.0651938	descr = N_Gram_GTGT
cnt = 398	feature = 56	correl = -0.0750306	descr = Gibbs_of_Target_Sequence__Pos_8_Step_1
cnt = 399	feature = 81	correl = -0.051644	descr = Xue_Structure_Feature_A110
cnt = 400	feature = 315	correl = 0.0657175	descr = N_Gram_CCGT
cnt = 401	feature = 8	correl = 0.0529705	descr = Position_Specific_Bin_Base_2_Base_C
cnt = 402	feature = 27	correl = -0.102201	descr = Position_Specific_Bin_Base_12_Base_A
cnt = 403	feature = 14	correl = 0.0556579	descr = Position_Specific_Bin_Base_4_Base_C
cnt = 404	feature = 503	correl = 0.073335	descr = N_Gram_GGCT
cnt = 405	feature = 382	correl = 0.044969	descr = N_Gram_CTGC
cnt = 406	feature = 629	correl = -0.0562905	descr = N_Gram_TGAAG
cnt = 407	feature = 279	correl = 0.0654951	descr = N_Gram_CAGG
cnt = 408	feature = 32	correl = 0.102317	descr = Position_Specific_Bin_Base_13_Base_C
cnt = 409	feature = 37	correl = 0.0663004	descr = Position_Specific_Bin_Base_15_Base_C
cnt = 410	feature = 331	correl = -0.0703197	descr = N_Gram_CGAT
cnt = 411	feature = 83	correl = 0.118788	descr = Xue_Structure_Feature_A101
cnt = 412	feature = 16	correl = 0.0993132	descr = Position_Specific_Bin_Base_5_Base_C
cnt = 413	feature = 547	correl = 0.127011	descr = N_Gram_GTGG
cnt = 414	feature = 396	correl = -0.0500829	descr = N_Gram_CTTTC
cnt = 415	feature = 375	correl = -0.07533	descr = N_Gram_CTCCA
cnt = 416	feature = 667	correl = -0.0752888	descr = N_Gram_TTAT
cnt = 417	feature = 45	correl = -0.284736	descr = Position_Specific_Bin_Base_18_Base_A
cnt = 418	feature = 236	correl = -0.0911668	descr = N_Gram_ATCG
cnt = 419	feature = 80	correl = 0.0584292	descr = Xue_Structure_Feature_A111
cnt = 420	feature = 55	correl = -0.178763	descr = Gibbs_of_Target_Sequence__Pos_7_Step_1
cnt = 421	feature = 364	correl = 0.0868264	descr = N_Gram_CTA
cnt = 422	feature = 425	correl = -0.112593	descr = N_Gram_GATC
cnt = 423	feature = 459	correl = 0.118146	descr = N_Gram_GCCT
cnt = 424	feature = 637	correl = 0.0966455	descr = N_Gram_TGCA
cnt = 425	feature = 52	correl = 0.0982062	descr = Gibbs_of_Target_Sequence__Pos_3_Step_1
cnt = 426	feature = 241	correl = -0.0466478	descr = N_Gram_ATGA
cnt = 427	feature = 218	correl = 0.0737685	descr = N_Gram_AGTG
cnt = 428	feature = 299	correl = 0.0571661	descr = N_Gram_CCAT
cnt = 429	feature = 69	correl = 0.146947	descr = Fold_of_RNAi_Sequence_Pos_2
cnt = 430	feature = 58	correl = -0.0968753	descr = Gibbs_of_Target_Sequence__Pos_13_Step_1
cnt = 431	feature = 657	correl = 0.083961	descr = N_Gram_TGTG
cnt = 432	feature = 78	correl = 0.0829885	descr = Fold_of_RNAi_Sequence_Pos_15
cnt = 433	feature = 477	correl = 0.0727939	descr = N_Gram_GCTG
cnt = 434	feature = 344	correl = 0.106053	descr = N_Gram_CGGC
cnt = 435	feature = 539	correl = -0.0982941	descr = N_Gram_GTCT
cnt = 436	feature = 61	correl = -0.168732	descr = Gibbs_of_Target_Sequence__Pos_18_Step_1
cnt = 437	feature = 570	correl = -0.0594927	descr = N_Gram_TACT
cnt = 438	feature = 486	correl = 0.102493	descr = N_Gram_GGAC
cnt = 439	feature = 476	correl = -0.0532972	descr = N_Gram_GCTCC
cnt = 440	feature = 684	correl = -0.0899241	descr = N_Gram_TTGC
cnt = 441	feature = 47	correl = 0.288327	descr = Position_Specific_Bin_Base_18_Base_G
cnt = 442	feature = 259	correl = 0.06279	descr = N_Gram_CAAA
cnt = 443	feature = 67	correl = 0.162657	descr = Fold_of_RNAi_Sequence_Pos_0
cnt = 444	feature = 511	correl = 0.139701	descr = N_Gram_GGGC
cnt = 445	feature = 652	correl = 0.0663349	descr = N_Gram_TGGT
cnt = 446	feature = 254	correl = -0.109859	descr = N_Gram_ATTT
cnt = 447	feature = 606	correl = -0.101141	descr = N_Gram_TCCTT
cnt = 448	feature = 692	correl = -0.0704392	descr = N_Gram_TTTCC
cnt = 449	feature = 535	correl = -0.0610609	descr = N_Gram_GTCG
cnt = 450	feature = 586	correl = 0.0953052	descr = N_Gram_TCAG
cnt = 451	feature = 489	correl = 0.113647	descr = N_Gram_GGAG
cnt = 452	feature = 450	correl = 0.0535219	descr = N_Gram_GCCA
cnt = 453	feature = 54	correl = -0.1222	descr = Gibbs_of_Target_Sequence__Pos_6_Step_1
cnt = 454	feature = 693	correl = -0.108691	descr = N_Gram_TTTCT
cnt = 455	feature = 215	correl = -0.0743916	descr = N_Gram_AGTC
cnt = 456	feature = 28	correl = 0.138389	descr = Position_Specific_Bin_Base_12_Base_C
cnt = 457	feature = 482	correl = 0.0639172	descr = N_Gram_GGAA
cnt = 458	feature = 431	correl = -0.0449789	descr = N_Gram_GATT
cnt = 459	feature = 589	correl = -0.0730144	descr = N_Gram_TCAT
cnt = 460	feature = 680	correl = -0.0599609	descr = N_Gram_TTGA
cnt = 461	feature = 79	correl = 0.061986	descr = Fold_of_RNAi_Sequence_Pos_16
cnt = 462	feature = 75	correl = 0.102241	descr = Fold_of_RNAi_Sequence_Pos_12
cnt = 463	feature = 292	correl = 0.0888545	descr = N_Gram_CCAA
cnt = 464	feature = 60	correl = -0.121528	descr = Gibbs_of_Target_Sequence__Pos_17_Step_1
cnt = 465	feature = 82	correl = 0.0474604	descr = Xue_Structure_Feature_A100
cnt = 466	feature = 694	correl = -0.0747537	descr = N_Gram_TTTG
cnt = 467	feature = 677	correl = -0.225088	descr = N_Gram_TTCTC
cnt = 468	feature = 59	correl = -0.173913	descr = Gibbs_of_Target_Sequence__Pos_14_Step_1
cnt = 469	feature = 72	correl = 0.0791198	descr = Fold_of_RNAi_Sequence_Pos_6
cnt = 470	feature = 62	correl = -0.31031	descr = Gibbs_of_Target_Sequence__Pos_19_Step_1
cnt = 471	feature = 516	correl = 0.0685009	descr = N_Gram_GGGG
cnt = 472	feature = 390	correl = -0.212268	descr = N_Gram_CTTCT
cnt = 473	feature = 465	correl = 0.0984236	descr = N_Gram_GCGG
cnt = 474	feature = 417	correl = 0.0651856	descr = N_Gram_GAGG
cnt = 475	feature = 633	correl = -0.0871538	descr = N_Gram_TGAT
cnt = 476	feature = 68	correl = 0.17055	descr = Fold_of_RNAi_Sequence_Pos_1
cnt = 477	feature = 544	correl = 0.0800045	descr = N_Gram_GTGC
cnt = 478	feature = 297	correl = -0.0863039	descr = N_Gram_CCAG
cnt = 479	feature = 470	correl = -0.0608101	descr = N_Gram_GCGT
cnt = 480	feature = 497	correl = 0.157508	descr = N_Gram_GGCC
cnt = 481	feature = 287	correl = 0.059458	descr = N_Gram_CATC
cnt = 482	feature = 376	correl = -0.147698	descr = N_Gram_CTCCT
cnt = 483	feature = 77	correl = 0.0682217	descr = Fold_of_RNAi_Sequence_Pos_14
cnt = 484	feature = 531	correl = -0.0897736	descr = N_Gram_GTC
cnt = 485	feature = 388	correl = -0.114062	descr = N_Gram_CTTC
cnt = 486	feature = 334	correl = 0.0730302	descr = N_Gram_CGCC
cnt = 487	feature = 71	correl = 0.0577587	descr = Fold_of_RNAi_Sequence_Pos_4
cnt = 488	feature = 678	correl = -0.103121	descr = N_Gram_TTCTT
cnt = 489	feature = 620	correl = -0.122641	descr = N_Gram_TCTCC
cnt = 490	feature = 70	correl = 0.0692934	descr = Fold_of_RNAi_Sequence_Pos_3
cnt = 491	feature = 326	correl = -0.0579785	descr = N_Gram_CGA
cnt = 492	feature = 507	correl = 0.109859	descr = N_Gram_GGGA
cnt = 493	feature = 285	correl = 0.0577619	descr = N_Gram_CAT
cnt = 494	feature = 607	correl = -0.0917894	descr = N_Gram_TCG
cnt = 495	feature = 561	correl = -0.0830576	descr = N_Gram_TAA
cnt = 496	feature = 500	correl = 0.0468315	descr = N_Gram_GGCG
cnt = 497	feature = 696	correl = -0.118776	descr = N_Gram_TTTT
cnt = 498	feature = 435	correl = 0.112798	descr = N_Gram_GCA
cnt = 499	feature = 643	correl = 0.0465268	descr = N_Gram_TGG
cnt = 500	feature = 662	correl = -0.0824298	descr = N_Gram_TTA
cnt = 501	feature = 421	correl = -0.0460159	descr = N_Gram_GAT
cnt = 502	feature = 594	correl = -0.0794771	descr = N_Gram_TCCA
cnt = 503	feature = 258	correl = 0.14948	descr = N_Gram_CAA
cnt = 504	feature = 603	correl = -0.103201	descr = N_Gram_TCCT
cnt = 505	feature = 583	correl = 0.0451932	descr = N_Gram_TCA
cnt = 506	feature = 627	correl = -0.0643904	descr = N_Gram_TGA
cnt = 507	feature = 86	correl = 0.0884466	descr = Xue_Structure_Feature_C110
cnt = 508	feature = 363	correl = -0.0513034	descr = N_Gram_CT
cnt = 509	feature = 233	correl = -0.0861165	descr = N_Gram_ATC
cnt = 510	feature = 414	correl = 0.0566444	descr = N_Gram_GAG
cnt = 511	feature = 310	correl = 0.0694284	descr = N_Gram_CCG
cnt = 512	feature = 348	correl = 0.115007	descr = N_Gram_CGGG
cnt = 513	feature = 691	correl = -0.118823	descr = N_Gram_TTTC
cnt = 514	feature = 541	correl = 0.161508	descr = N_Gram_GTG
cnt = 515	feature = 481	correl = 0.134543	descr = N_Gram_GGA
cnt = 516	feature = 623	correl = -0.101491	descr = N_Gram_TCTT
cnt = 517	feature = 66	correl = -0.077225	descr = PF_RNAi_Fold_3'Free_Count
cnt = 518	feature = 679	correl = -0.0647196	descr = N_Gram_TTG
cnt = 519	feature = 676	correl = -0.216323	descr = N_Gram_TTCT
cnt = 520	feature = 506	correl = 0.152339	descr = N_Gram_GGG
cnt = 521	feature = 257	correl = 0.101748	descr = N_Gram_CA
cnt = 522	feature = 449	correl = 0.102442	descr = N_Gram_GCC
cnt = 523	feature = 385	correl = -0.0935664	descr = N_Gram_CTT
cnt = 524	feature = 65	correl = -0.136184	descr = PF_RNAi_Fold_5'Free_Count
cnt = 525	feature = 371	correl = -0.102449	descr = N_Gram_CTC
cnt = 526	feature = 560	correl = -0.0675481	descr = N_Gram_TA
cnt = 527	feature = 690	correl = -0.104549	descr = N_Gram_TTT
cnt = 528	feature = 223	correl = -0.12134	descr = N_Gram_AT
cnt = 529	feature = 669	correl = -0.147762	descr = N_Gram_TTC
cnt = 530	feature = 374	correl = -0.112111	descr = N_Gram_CTCC
cnt = 531	feature = 616	correl = -0.118008	descr = N_Gram_TCT
cnt = 532	feature = 494	correl = 0.139004	descr = N_Gram_GGC
cnt = 533	feature = 340	correl = 0.0768058	descr = N_Gram_CGG
cnt = 534	feature = 593	correl = -0.115847	descr = N_Gram_TCC
cnt = 535	feature = 661	correl = -0.122374	descr = N_Gram_TT
cnt = 536	feature = 480	correl = 0.160722	descr = N_Gram_GG
cnt = 537	feature = 64	correl = -0.186881	descr = PF_RNAi_Fold_Energy
cnt = 538	feature = 49	correl = -0.188305	descr = Gibbs_of_Target_Sequence_
num rows = 521
num_elements = 280819
*
optimization finished, #iter = 628
nu = 0.443116
obj = -34.293377, rho = -0.504556
nSV = 364, nBSV = 120
num rows = 58
num_elements = 31262
*
optimization finished, #iter = 46
nu = 0.437311
obj = -4.245327, rho = -0.530990
nSV = 44, nBSV = 6
*
optimization finished, #iter = 628
nu = 0.443116
obj = -34.293377, rho = -0.504556
nSV = 364, nBSV = 120
CFS merit scores = 1.3671
CFS merit scores = 1.6172
CFS merit scores = 1.85948
CFS merit scores = 2.08518
CFS merit scores = 2.28533
CFS merit scores = 2.47082
CFS merit scores = 2.64292
CFS merit scores = 2.80478
CFS merit scores = 2.95186
CFS merit scores = 3.09035
CFS merit scores = 3.22089
CFS merit scores = 3.34462
CFS merit scores = 3.46019
CFS merit scores = 3.57132
CFS merit scores = 3.67776
CFS merit scores = 3.78065
CFS merit scores = 3.88076
CFS merit scores = 3.97823
CFS merit scores = 4.07323
CFS merit scores = 4.16404
CFS merit scores = 4.25234
CFS merit scores = 4.33836
CFS merit scores = 4.42251
CFS merit scores = 4.50486
CFS merit scores = 4.58555
CFS merit scores = 4.66467
CFS merit scores = 4.74229
CFS merit scores = 4.8185
CFS merit scores = 4.89334
CFS merit scores = 4.96687
CFS merit scores = 5.0378
CFS merit scores = 5.10731
CFS merit scores = 5.17544
CFS merit scores = 5.24224
CFS merit scores = 5.30777
CFS merit scores = 5.37213
CFS merit scores = 5.43535
CFS merit scores = 5.49738
CFS merit scores = 5.55834
CFS merit scores = 5.61567
CFS merit scores = 5.67188
CFS merit scores = 5.72704
CFS merit scores = 5.77976
CFS merit scores = 5.83072
CFS merit scores = 5.88033
CFS merit scores = 5.92912
CFS merit scores = 5.9766
CFS merit scores = 6.02313
CFS merit scores = 6.06876
CFS merit scores = 6.11349
CFS merit scores = 6.15738
CFS merit scores = 6.19913
CFS merit scores = 6.23857
CFS merit scores = 6.27607
CFS merit scores = 6.31199
CFS merit scores = 6.34641
CFS merit scores = 6.379
CFS merit scores = 6.41154
CFS merit scores = 6.44408
CFS merit scores = 6.4766
CFS merit scores = 6.50712
CFS merit scores = 6.53354
CFS merit scores = 6.555
CFS merit scores = 6.57574
CFS merit scores = 6.59613
CFS merit scores = 6.6156
CFS merit scores = 6.63413
CFS merit scores = 6.65239
CFS merit scores = 6.66964
CFS merit scores = 6.68705
CFS merit scores = 6.70472
CFS merit scores = 6.72223
CFS merit scores = 6.73871
CFS merit scores = 6.75481
CFS merit scores = 6.76983
CFS merit scores = 6.78275
CFS merit scores = 6.79562
CFS merit scores = 6.80767
CFS merit scores = 6.81637
CFS merit scores = 6.8246
CFS merit scores = 6.83294
CFS merit scores = 6.8414
CFS merit scores = 6.85001
CFS merit scores = 6.85898
CFS merit scores = 6.86775
CFS merit scores = 6.87562
CFS merit scores = 6.88299
CFS merit scores = 6.88935
CFS merit scores = 6.8961
CFS merit scores = 6.90192
CFS merit scores = 6.90696
CFS merit scores = 6.91197
CFS merit scores = 6.91692
CFS merit scores = 6.92177
CFS merit scores = 6.92662
CFS merit scores = 6.93015
CFS merit scores = 6.93357
CFS merit scores = 6.93729
CFS merit scores = 6.94147
CFS merit scores = 6.94591
CFS merit scores = 6.95032
CFS merit scores = 6.95503
CFS merit scores = 6.95963
CFS merit scores = 6.96177
CFS merit scores = 6.96404
CFS merit scores = 6.96599
CFS merit scores = 6.96789
CFS merit scores = 6.96879
CFS merit scores = 6.96849
CFS merit scores = 6.9686
CFS merit scores = 6.96888
CFS merit scores = 6.9694
CFS merit scores = 6.97007
CFS merit scores = 6.97104
CFS merit scores = 6.97239
CFS merit scores = 6.97361
CFS merit scores = 6.97501
CFS merit scores = 6.97626
CFS merit scores = 6.97766
CFS merit scores = 6.97929
CFS merit scores = 6.98036
CFS merit scores = 6.9803
CFS merit scores = 6.98042
CFS merit scores = 6.98057
CFS merit scores = 6.98071
CFS merit scores = 6.98103
CFS merit scores = 6.98143
CFS merit scores = 6.98169
CFS merit scores = 6.97996
CFS merit scores = 6.9781
CFS merit scores = 6.97587
CFS merit scores = 6.97358
CFS merit scores = 6.97141
CFS merit scores = 6.96947
CFS merit scores = 6.96741
CFS merit scores = 6.96487
CFS merit scores = 6.9617
CFS merit scores = 6.95872
CFS merit scores = 6.95594
CFS merit scores = 6.95322
CFS merit scores = 6.95062
CFS merit scores = 6.94789
CFS merit scores = 6.94529
CFS merit scores = 6.94287
CFS merit scores = 6.94075
CFS merit scores = 6.93843
CFS merit scores = 6.9363
CFS merit scores = 6.93415
CFS merit scores = 6.93224
CFS merit scores = 6.92957
CFS merit scores = 6.92711
CFS merit scores = 6.92346
CFS merit scores = 6.92
CFS merit scores = 6.91624
CFS merit scores = 6.91234
CFS merit scores = 6.90852
CFS merit scores = 6.90471
CFS merit scores = 6.90116
CFS merit scores = 6.89769
CFS merit scores = 6.8943
CFS merit scores = 6.89046
CFS merit scores = 6.88667
CFS merit scores = 6.88298
CFS merit scores = 6.87903
CFS merit scores = 6.87522
CFS merit scores = 6.87136
CFS merit scores = 6.86719
CFS merit scores = 6.86326
CFS merit scores = 6.85933
CFS merit scores = 6.85534
CFS merit scores = 6.85155
CFS merit scores = 6.84788
CFS merit scores = 6.84437
CFS merit scores = 6.84048
CFS merit scores = 6.83663
CFS merit scores = 6.83262
CFS merit scores = 6.82874
CFS merit scores = 6.82471
CFS merit scores = 6.8206
CFS merit scores = 6.81645
CFS merit scores = 6.81245
CFS merit scores = 6.80829
CFS merit scores = 6.80389
CFS merit scores = 6.79953
CFS merit scores = 6.79476
CFS merit scores = 6.79001
CFS merit scores = 6.78517
CFS merit scores = 6.78035
CFS merit scores = 6.77501
CFS merit scores = 6.76942
CFS merit scores = 6.76382
CFS merit scores = 6.7582
CFS merit scores = 6.75238
CFS merit scores = 6.74663
CFS merit scores = 6.74111
CFS merit scores = 6.73571
CFS merit scores = 6.73031
CFS merit scores = 6.72476
CFS merit scores = 6.71879
CFS merit scores = 6.7129
CFS merit scores = 6.70704
CFS merit scores = 6.70127
CFS merit scores = 6.69537
CFS merit scores = 6.6897
CFS merit scores = 6.68404
CFS merit scores = 6.67843
CFS merit scores = 6.67296
CFS merit scores = 6.66748
CFS merit scores = 6.66207
CFS merit scores = 6.65664
CFS merit scores = 6.65135
CFS merit scores = 6.64619
CFS merit scores = 6.64119
CFS merit scores = 6.63608
CFS merit scores = 6.63106
CFS merit scores = 6.62606
CFS merit scores = 6.62102
CFS merit scores = 6.61581
CFS merit scores = 6.61064
CFS merit scores = 6.60531
CFS merit scores = 6.59974
CFS merit scores = 6.59375
CFS merit scores = 6.58791
CFS merit scores = 6.58198
CFS merit scores = 6.57593
CFS merit scores = 6.56997
CFS merit scores = 6.56389
CFS merit scores = 6.55789
CFS merit scores = 6.55195
CFS merit scores = 6.54594
CFS merit scores = 6.53989
CFS merit scores = 6.53333
CFS merit scores = 6.52679
CFS merit scores = 6.52028
CFS merit scores = 6.51385
CFS merit scores = 6.50732
CFS merit scores = 6.50089
CFS merit scores = 6.49454
CFS merit scores = 6.48815
CFS merit scores = 6.4817
CFS merit scores = 6.47526
CFS merit scores = 6.46883
CFS merit scores = 6.46239
CFS merit scores = 6.45565
CFS merit scores = 6.44901
CFS merit scores = 6.4424
CFS merit scores = 6.43592
CFS merit scores = 6.42947
CFS merit scores = 6.42291
CFS merit scores = 6.41653
CFS merit scores = 6.41033
CFS merit scores = 6.4042
CFS merit scores = 6.39792
CFS merit scores = 6.39128
CFS merit scores = 6.38471
CFS merit scores = 6.37823
CFS merit scores = 6.37183
CFS merit scores = 6.36551
CFS merit scores = 6.35912
CFS merit scores = 6.35277
CFS merit scores = 6.34654
CFS merit scores = 6.34034
CFS merit scores = 6.33412
CFS merit scores = 6.32786
CFS merit scores = 6.32147
CFS merit scores = 6.31504
CFS merit scores = 6.30852
CFS merit scores = 6.30206
CFS merit scores = 6.29558
CFS merit scores = 6.28914
CFS merit scores = 6.28282
CFS merit scores = 6.27651
CFS merit scores = 6.27022
CFS merit scores = 6.26384
CFS merit scores = 6.25757
CFS merit scores = 6.25143
CFS merit scores = 6.24533
CFS merit scores = 6.23913
CFS merit scores = 6.233
CFS merit scores = 6.22672
CFS merit scores = 6.22054
CFS merit scores = 6.21435
CFS merit scores = 6.208
CFS merit scores = 6.2017
CFS merit scores = 6.19544
CFS merit scores = 6.18927
CFS merit scores = 6.18283
CFS merit scores = 6.17633
CFS merit scores = 6.16959
CFS merit scores = 6.1629
CFS merit scores = 6.15625
CFS merit scores = 6.14968
CFS merit scores = 6.14309
CFS merit scores = 6.1365
CFS merit scores = 6.1299
CFS merit scores = 6.12334
CFS merit scores = 6.11683
CFS merit scores = 6.11036
CFS merit scores = 6.10385
CFS merit scores = 6.0972
CFS merit scores = 6.09043
CFS merit scores = 6.08376
CFS merit scores = 6.07713
CFS merit scores = 6.07062
CFS merit scores = 6.06412
CFS merit scores = 6.05762
CFS merit scores = 6.05116
CFS merit scores = 6.04472
CFS merit scores = 6.0384
CFS merit scores = 6.03206
CFS merit scores = 6.02581
CFS merit scores = 6.01957
CFS merit scores = 6.01336
CFS merit scores = 6.00722
CFS merit scores = 6.00083
CFS merit scores = 5.99435
CFS merit scores = 5.98787
CFS merit scores = 5.98151
CFS merit scores = 5.9752
CFS merit scores = 5.96892
CFS merit scores = 5.96261
CFS merit scores = 5.95641
CFS merit scores = 5.95014
CFS merit scores = 5.94394
CFS merit scores = 5.93773
CFS merit scores = 5.93163
CFS merit scores = 5.92543
CFS merit scores = 5.91926
CFS merit scores = 5.91314
CFS merit scores = 5.90685
CFS merit scores = 5.90054
CFS merit scores = 5.89434
CFS merit scores = 5.88809
CFS merit scores = 5.88173
CFS merit scores = 5.87543
CFS merit scores = 5.86917
CFS merit scores = 5.86295
CFS merit scores = 5.85673
CFS merit scores = 5.85059
CFS merit scores = 5.84449
CFS merit scores = 5.83843
CFS merit scores = 5.83236
CFS merit scores = 5.8264
CFS merit scores = 5.82034
CFS merit scores = 5.81431
CFS merit scores = 5.8084
CFS merit scores = 5.80257
CFS merit scores = 5.79675
CFS merit scores = 5.79105
CFS merit scores = 5.78528
CFS merit scores = 5.77956
CFS merit scores = 5.77386
CFS merit scores = 5.76822
CFS merit scores = 5.76263
CFS merit scores = 5.75708
CFS merit scores = 5.75143
CFS merit scores = 5.74577
CFS merit scores = 5.74012
CFS merit scores = 5.73452
CFS merit scores = 5.72893
CFS merit scores = 5.72343
CFS merit scores = 5.71792
CFS merit scores = 5.71241
CFS merit scores = 5.70677
CFS merit scores = 5.70117
CFS merit scores = 5.69553
CFS merit scores = 5.68991
CFS merit scores = 5.68433
CFS merit scores = 5.67877
CFS merit scores = 5.67333
CFS merit scores = 5.66795
CFS merit scores = 5.66263
CFS merit scores = 5.65727
CFS merit scores = 5.65194
CFS merit scores = 5.6467
CFS merit scores = 5.64147
CFS merit scores = 5.63631
CFS merit scores = 5.63116
CFS merit scores = 5.62608
CFS merit scores = 5.62105
CFS merit scores = 5.61607
CFS merit scores = 5.61106
CFS merit scores = 5.6061
CFS merit scores = 5.6012
CFS merit scores = 5.59634
CFS merit scores = 5.5915
CFS merit scores = 5.5866
CFS merit scores = 5.58175
CFS merit scores = 5.57695
CFS merit scores = 5.57215
CFS merit scores = 5.56732
CFS merit scores = 5.5625
CFS merit scores = 5.55777
CFS merit scores = 5.55298
CFS merit scores = 5.54827
CFS merit scores = 5.5436
CFS merit scores = 5.53882
CFS merit scores = 5.53408
CFS merit scores = 5.52937
CFS merit scores = 5.52463
CFS merit scores = 5.51993
CFS merit scores = 5.51528
CFS merit scores = 5.51065
CFS merit scores = 5.50605
CFS merit scores = 5.50143
CFS merit scores = 5.49678
CFS merit scores = 5.49214
CFS merit scores = 5.48748
CFS merit scores = 5.48288
CFS merit scores = 5.47828
CFS merit scores = 5.47369
CFS merit scores = 5.46915
CFS merit scores = 5.46466
CFS merit scores = 5.46012
CFS merit scores = 5.45562
CFS merit scores = 5.45112
CFS merit scores = 5.44665
CFS merit scores = 5.44223
CFS merit scores = 5.43777
CFS merit scores = 5.43329
CFS merit scores = 5.42886
CFS merit scores = 5.42448
CFS merit scores = 5.42008
CFS merit scores = 5.41569
CFS merit scores = 5.41128
CFS merit scores = 5.40687
CFS merit scores = 5.4024
CFS merit scores = 5.39801
CFS merit scores = 5.39354
CFS merit scores = 5.38908
CFS merit scores = 5.38466
CFS merit scores = 5.38026
CFS merit scores = 5.37589
CFS merit scores = 5.37157
CFS merit scores = 5.3672
CFS merit scores = 5.3628
CFS merit scores = 5.35836
CFS merit scores = 5.35388
CFS merit scores = 5.34944
CFS merit scores = 5.34503
CFS merit scores = 5.34067
CFS merit scores = 5.33631
CFS merit scores = 5.33201
CFS merit scores = 5.32768
CFS merit scores = 5.32325
CFS merit scores = 5.31887
CFS merit scores = 5.31454
CFS merit scores = 5.31024
CFS merit scores = 5.30602
CFS merit scores = 5.30177
CFS merit scores = 5.29753
CFS merit scores = 5.29329
CFS merit scores = 5.28897
CFS merit scores = 5.28465
CFS merit scores = 5.28032
CFS merit scores = 5.27598
CFS merit scores = 5.27165
CFS merit scores = 5.26731
CFS merit scores = 5.26301
CFS merit scores = 5.25872
CFS merit scores = 5.25442
CFS merit scores = 5.25011
CFS merit scores = 5.24582
CFS merit scores = 5.24154
CFS merit scores = 5.23728
CFS merit scores = 5.23301
CFS merit scores = 5.22872
CFS merit scores = 5.22441
CFS merit scores = 5.22011
CFS merit scores = 5.21584
CFS merit scores = 5.21163
CFS merit scores = 5.20743
CFS merit scores = 5.20328
CFS merit scores = 5.19916
CFS merit scores = 5.19505
CFS merit scores = 5.19094
CFS merit scores = 5.18678
CFS merit scores = 5.18263
CFS merit scores = 5.17831
CFS merit scores = 5.17397
CFS merit scores = 5.16967
CFS merit scores = 5.16529
CFS merit scores = 5.16085
CFS merit scores = 5.15631
CFS merit scores = 5.15169
CFS merit scores = 5.14702
CFS merit scores = 5.14232
CFS merit scores = 5.13764
CFS merit scores = 5.13299
CFS merit scores = 5.12833
CFS merit scores = 5.12353
CFS merit scores = 5.1187
CFS merit scores = 5.11389
CFS merit scores = 5.10905
CFS merit scores = 5.10417
CFS merit scores = 5.09926
CFS merit scores = 5.09438
CFS merit scores = 5.08949
CFS merit scores = 5.08455
CFS merit scores = 5.07965
CFS merit scores = 5.07475
CFS merit scores = 5.06978
CFS merit scores = 5.06483
CFS merit scores = 5.05984
CFS merit scores = 5.05482
CFS merit scores = 5.04985
CFS merit scores = 5.04488
CFS merit scores = 5.03987
CFS merit scores = 5.03484
CFS merit scores = 5.02983
CFS merit scores = 5.02484
CFS merit scores = 5.01976
CFS merit scores = 5.01453
CFS merit scores = 5.00936
CFS merit scores = 5.00412
CFS merit scores = 4.99889
CFS merit scores = 4.99362
CFS merit scores = 4.98831
CFS merit scores = 4.98294
CFS merit scores = 4.97751
CFS merit scores = 4.97205
CFS merit scores = 4.9666
CFS merit scores = 4.96119
CFS merit scores = 4.95567
CFS merit scores = 4.95014
CFS merit scores = 4.94465
CFS merit scores = 4.93901
CFS merit scores = 4.93338
CFS merit scores = 4.92741
CFS merit scores = 4.92139
CFS merit scores = 4.91527
CFS merit scores = 4.90921
CFS merit scores = 4.90318
CFS merit scores = 4.89715
CFS merit scores = 4.89091
CFS merit scores = 4.88468
CFS merit scores = 4.87845
CFS merit scores = 4.87227
CFS merit scores = 4.86615
CFS merit scores = 4.85988
CFS merit scores = 4.85362
CFS merit scores = 4.84731
CFS merit scores = 4.84102
CFS merit scores = 4.83471
CFS merit scores = 4.82844
CFS merit scores = 4.82203
CFS merit scores = 4.81554
CFS merit scores = 4.80904
CFS merit scores = 4.80239
CFS merit scores = 4.79575
CFS merit scores = 4.78915
CFS merit scores = 4.78259
CFS merit scores = 4.77586
CFS merit scores = 4.76899
CFS merit scores = 4.76211
CFS merit scores = 4.7548
CFS merit scores = 4.74688
CFS merit scores = 4.7388
CFS merit scores = 4.72974
CFS merit scores = 4.71797
cnt = 1	feature = 59	correl = -0.367104	descr = Gibbs_of_Target_Sequence__Pos_20_Step_1
cnt = 2	feature = 45	correl = 0.210762	descr = Gibbs_of_Target_Sequence__Pos_1_Step_1
cnt = 3	feature = 571	correl = -0.102617	descr = N_Gram_TAAG
cnt = 4	feature = 540	correl = -0.104129	descr = N_Gram_GTCG
cnt = 5	feature = 701	correl = 0.0878646	descr = N_Gram_TTGTG
cnt = 6	feature = 587	correl = 0.0755017	descr = N_Gram_TATAT
cnt = 7	feature = 265	correl = -0.0510587	descr = N_Gram_CACCC
cnt = 8	feature = 569	correl = 0.049081	descr = N_Gram_TAAAG
cnt = 9	feature = 640	correl = -0.0812616	descr = N_Gram_TGAGA
cnt = 10	feature = 697	correl = 0.0784451	descr = N_Gram_TTGCA
cnt = 11	feature = 209	correl = 0.0592888	descr = N_Gram_AGTCA
cnt = 12	feature = 639	correl = 0.0458822	descr = N_Gram_TGACA
cnt = 13	feature = 656	correl = 0.0602919	descr = N_Gram_TGGAG
cnt = 14	feature = 287	correl = -0.0498224	descr = N_Gram_CATGC
cnt = 15	feature = 559	correl = 0.0803821	descr = N_Gram_GTTAA
cnt = 16	feature = 617	correl = -0.0492117	descr = N_Gram_TCGCA
cnt = 17	feature = 331	correl = -0.0492117	descr = N_Gram_CGACC
cnt = 18	feature = 687	correl = 0.0446029	descr = N_Gram_TTCGA
cnt = 19	feature = 570	correl = -0.0463944	descr = N_Gram_TAACG
cnt = 20	feature = 305	correl = 0.114781	descr = N_Gram_CCCCC
cnt = 21	feature = 292	correl = 0.0516743	descr = N_Gram_CCAAT
cnt = 22	feature = 361	correl = 0.0705217	descr = N_Gram_CGTGA
cnt = 23	feature = 370	correl = 0.0662958	descr = N_Gram_CTAGG
cnt = 24	feature = 606	correl = 0.0522095	descr = N_Gram_TCCCG
cnt = 25	feature = 649	correl = 0.0522095	descr = N_Gram_TGCCG
cnt = 26	feature = 533	correl = 0.0504628	descr = N_Gram_GTATA
cnt = 27	feature = 314	correl = 0.0451664	descr = N_Gram_CCGCA
cnt = 28	feature = 518	correl = 0.0451664	descr = N_Gram_GGGGT
cnt = 29	feature = 306	correl = 0.0451664	descr = N_Gram_CCCCG
cnt = 30	feature = 339	correl = 0.0451664	descr = N_Gram_CGCCA
cnt = 31	feature = 372	correl = 0.0862694	descr = N_Gram_CTATT
cnt = 32	feature = 415	correl = 0.0888616	descr = N_Gram_GACGG
cnt = 33	feature = 684	correl = 0.0739065	descr = N_Gram_TTCAA
cnt = 34	feature = 410	correl = -0.0682571	descr = N_Gram_GACCC
cnt = 35	feature = 637	correl = 0.0512744	descr = N_Gram_TGAAA
cnt = 36	feature = 334	correl = 0.0569573	descr = N_Gram_CGAGG
cnt = 37	feature = 428	correl = -0.0557047	descr = N_Gram_GATCG
cnt = 38	feature = 403	correl = 0.0529194	descr = N_Gram_GAAAC
cnt = 39	feature = 438	correl = 0.0481836	descr = N_Gram_GCAAA
cnt = 40	feature = 663	correl = 0.0883794	descr = N_Gram_TGGGG
cnt = 41	feature = 303	correl = 0.0840852	descr = N_Gram_CCCAC
cnt = 42	feature = 502	correl = 0.0889742	descr = N_Gram_GGCGC
cnt = 43	feature = 298	correl = -0.062624	descr = N_Gram_CCATA
cnt = 44	feature = 522	correl = -0.0443179	descr = N_Gram_GGGTT
cnt = 45	feature = 366	correl = 0.0692796	descr = N_Gram_CGTTT
cnt = 46	feature = 369	correl = 0.056568	descr = N_Gram_CTACT
cnt = 47	feature = 498	correl = 0.0891817	descr = N_Gram_GGCCC
cnt = 48	feature = 607	correl = 0.0470759	descr = N_Gram_TCCGA
cnt = 49	feature = 275	correl = 0.0468005	descr = N_Gram_CAGCG
cnt = 50	feature = 406	correl = 0.0501133	descr = N_Gram_GAATC
cnt = 51	feature = 627	correl = 0.0482838	descr = N_Gram_TCTCG
cnt = 52	feature = 651	correl = -0.057697	descr = N_Gram_TGCGC
cnt = 53	feature = 491	correl = 0.063499	descr = N_Gram_GGATT
cnt = 54	feature = 430	correl = 0.0631968	descr = N_Gram_GATGT
cnt = 55	feature = 653	correl = -0.0511003	descr = N_Gram_TGCTA
cnt = 56	feature = 325	correl = 0.0852149	descr = N_Gram_CCTGC
cnt = 57	feature = 619	correl = 0.0944683	descr = N_Gram_TCGGC
cnt = 58	feature = 542	correl = -0.0459719	descr = N_Gram_GTCGC
cnt = 59	feature = 210	correl = 0.0451664	descr = N_Gram_AGTCG
cnt = 60	feature = 514	correl = 0.0451664	descr = N_Gram_GGGCT
cnt = 61	feature = 560	correl = -0.0788155	descr = N_Gram_GTTAC
cnt = 62	feature = 432	correl = -0.0702334	descr = N_Gram_GATTA
cnt = 63	feature = 231	correl = -0.096687	descr = N_Gram_ATCGG
cnt = 64	feature = 405	correl = -0.0440367	descr = N_Gram_GAAGG
cnt = 65	feature = 294	correl = -0.0446334	descr = N_Gram_CCACG
cnt = 66	feature = 322	correl = 0.0672847	descr = N_Gram_CCTCA
cnt = 67	feature = 222	correl = 0.054751	descr = N_Gram_ATACA
cnt = 68	feature = 348	correl = 0.0719598	descr = N_Gram_CGGCG
cnt = 69	feature = 347	correl = 0.0498619	descr = N_Gram_CGGCC
cnt = 70	feature = 419	correl = -0.0746479	descr = N_Gram_GAGCC
cnt = 71	feature = 321	correl = 0.0555615	descr = N_Gram_CCTAT
cnt = 72	feature = 563	correl = 0.0449729	descr = N_Gram_GTTGC
cnt = 73	feature = 604	correl = 0.0611067	descr = N_Gram_TCCCA
cnt = 74	feature = 631	correl = -0.12351	descr = N_Gram_TCTTA
cnt = 75	feature = 319	correl = -0.0539554	descr = N_Gram_CCGTC
cnt = 76	feature = 248	correl = 0.0558985	descr = N_Gram_ATTTC
cnt = 77	feature = 536	correl = -0.0557263	descr = N_Gram_GTCAA
cnt = 78	feature = 488	correl = 0.0508423	descr = N_Gram_GGAGC
cnt = 79	feature = 399	correl = 0.0845057	descr = N_Gram_CTTGG
cnt = 80	feature = 259	correl = 0.046299	descr = N_Gram_CAAGG
cnt = 81	feature = 368	correl = 0.0451664	descr = N_Gram_CTAAA
cnt = 82	feature = 362	correl = 0.136842	descr = N_Gram_CGTGC
cnt = 83	feature = 363	correl = 0.0789734	descr = N_Gram_CGTGG
cnt = 84	feature = 664	correl = 0.0465532	descr = N_Gram_TGGGT
cnt = 85	feature = 422	correl = 0.0938714	descr = N_Gram_GAGTC
cnt = 86	feature = 573	correl = 0.0807549	descr = N_Gram_TAAGC
cnt = 87	feature = 379	correl = 0.0715229	descr = N_Gram_CTCGG
cnt = 88	feature = 425	correl = 0.0459803	descr = N_Gram_GATAC
cnt = 89	feature = 455	correl = 0.0775665	descr = N_Gram_GCCCG
cnt = 90	feature = 583	correl = -0.0443184	descr = N_Gram_TAGAT
cnt = 91	feature = 608	correl = -0.0590805	descr = N_Gram_TCCGC
cnt = 92	feature = 679	correl = -0.0734211	descr = N_Gram_TTACC
cnt = 93	feature = 605	correl = 0.0526773	descr = N_Gram_TCCCC
cnt = 94	feature = 220	correl = -0.138992	descr = N_Gram_ATAAG
cnt = 95	feature = 578	correl = 0.0732181	descr = N_Gram_TACGA
cnt = 96	feature = 531	correl = 0.0485664	descr = N_Gram_GTAAA
cnt = 97	feature = 434	correl = -0.0947501	descr = N_Gram_GATTT
cnt = 98	feature = 214	correl = 0.0803821	descr = N_Gram_AGTTA
cnt = 99	feature = 230	correl = -0.0492117	descr = N_Gram_ATCGC
cnt = 100	feature = 414	correl = -0.0759005	descr = N_Gram_GACGA
cnt = 101	feature = 258	correl = 0.0619243	descr = N_Gram_CAAGC
cnt = 102	feature = 356	correl = -0.0676688	descr = N_Gram_CGTAC
cnt = 103	feature = 591	correl = 0.0464321	descr = N_Gram_TCAAA
cnt = 104	feature = 441	correl = 0.0743071	descr = N_Gram_GCACT
cnt = 105	feature = 462	correl = 0.143168	descr = N_Gram_GCCTT
cnt = 106	feature = 643	correl = -0.0487993	descr = N_Gram_TGATC
cnt = 107	feature = 688	correl = -0.0625765	descr = N_Gram_TTCGG
cnt = 108	feature = 464	correl = -0.07686	descr = N_Gram_GCGAC
cnt = 109	feature = 489	correl = 0.0896261	descr = N_Gram_GGAGT
cnt = 110	feature = 517	correl = 0.0518583	descr = N_Gram_GGGGG
cnt = 111	feature = 449	correl = -0.0451669	descr = N_Gram_GCATG
cnt = 112	feature = 623	correl = 0.056568	descr = N_Gram_TCTAC
cnt = 113	feature = 408	correl = 0.0446469	descr = N_Gram_GACAC
cnt = 114	feature = 537	correl = 0.108802	descr = N_Gram_GTCAG
cnt = 115	feature = 409	correl = 0.0838766	descr = N_Gram_GACAG
cnt = 116	feature = 256	correl = -0.0503586	descr = N_Gram_CAAAT
cnt = 117	feature = 646	correl = 0.0748038	descr = N_Gram_TGCAA
cnt = 118	feature = 520	correl = 0.0930484	descr = N_Gram_GGGTC
cnt = 119	feature = 529	correl = 0.0553621	descr = N_Gram_GGTGC
cnt = 120	feature = 562	correl = -0.0484285	descr = N_Gram_GTTCG
cnt = 121	feature = 672	correl = 0.0668489	descr = N_Gram_TGTGA
cnt = 122	feature = 426	correl = 0.0508805	descr = N_Gram_GATAT
cnt = 123	feature = 266	correl = 0.0910627	descr = N_Gram_CACCG
cnt = 124	feature = 555	correl = 0.0473666	descr = N_Gram_GTGTA
cnt = 125	feature = 468	correl = 0.0545127	descr = N_Gram_GCGGA
cnt = 126	feature = 262	correl = 0.0835309	descr = N_Gram_CACAG
cnt = 127	feature = 499	correl = 0.0498619	descr = N_Gram_GGCCG
cnt = 128	feature = 225	correl = 0.0469528	descr = N_Gram_ATAGC
cnt = 129	feature = 538	correl = -0.0469846	descr = N_Gram_GTCCA
cnt = 130	feature = 244	correl = -0.068687	descr = N_Gram_ATTAC
cnt = 131	feature = 443	correl = -0.0476357	descr = N_Gram_GCAGA
cnt = 132	feature = 228	correl = -0.0524788	descr = N_Gram_ATCAT
cnt = 133	feature = 673	correl = 0.105149	descr = N_Gram_TGTGG
cnt = 134	feature = 482	correl = -0.0497565	descr = N_Gram_GGAAC
cnt = 135	feature = 433	correl = 0.0686922	descr = N_Gram_GATTG
cnt = 136	feature = 279	correl = 0.04669	descr = N_Gram_CAGGG
cnt = 137	feature = 459	correl = -0.0562548	descr = N_Gram_GCCGT
cnt = 138	feature = 461	correl = 0.0617979	descr = N_Gram_GCCTC
cnt = 139	feature = 521	correl = 0.044307	descr = N_Gram_GGGTG
cnt = 140	feature = 681	correl = -0.103736	descr = N_Gram_TTATA
cnt = 141	feature = 598	correl = -0.0878329	descr = N_Gram_TCATA
cnt = 142	feature = 387	correl = 0.0560954	descr = N_Gram_CTGGG
cnt = 143	feature = 611	correl = 0.0555615	descr = N_Gram_TCCTA
cnt = 144	feature = 310	correl = 0.0555658	descr = N_Gram_CCCGG
cnt = 145	feature = 226	correl = 0.0963392	descr = N_Gram_ATATA
cnt = 146	feature = 274	correl = 0.0546265	descr = N_Gram_CAGCC
cnt = 147	feature = 601	correl = 0.105701	descr = N_Gram_TCCAA
cnt = 148	feature = 293	correl = 0.0797895	descr = N_Gram_CCACC
cnt = 149	feature = 309	correl = 0.0689214	descr = N_Gram_CCCGC
cnt = 150	feature = 465	correl = 0.0446814	descr = N_Gram_GCGAG
cnt = 151	feature = 662	correl = 0.0532989	descr = N_Gram_TGGGA
cnt = 152	feature = 584	correl = 0.088232	descr = N_Gram_TAGCA
cnt = 153	feature = 365	correl = -0.0474799	descr = N_Gram_CGTTC
cnt = 154	feature = 307	correl = 0.0526773	descr = N_Gram_CCCCT
cnt = 155	feature = 675	correl = -0.0513883	descr = N_Gram_TGTTA
cnt = 156	feature = 561	correl = 0.0826821	descr = N_Gram_GTTCC
cnt = 157	feature = 552	correl = 0.138627	descr = N_Gram_GTGGC
cnt = 158	feature = 315	correl = 0.0708165	descr = N_Gram_CCGGC
cnt = 159	feature = 541	correl = -0.139915	descr = N_Gram_GTCGA
cnt = 160	feature = 412	correl = -0.0636611	descr = N_Gram_GACCT
cnt = 161	feature = 527	correl = 0.0773543	descr = N_Gram_GGTCA
cnt = 162	feature = 337	correl = -0.0585454	descr = N_Gram_CGATC
cnt = 163	feature = 232	correl = -0.0560929	descr = N_Gram_ATCGT
cnt = 164	feature = 206	correl = 0.0624674	descr = N_Gram_AGGTT
cnt = 165	feature = 242	correl = 0.0736308	descr = N_Gram_ATGGG
cnt = 166	feature = 470	correl = 0.0515201	descr = N_Gram_GCGGG
cnt = 167	feature = 486	correl = 0.0888616	descr = N_Gram_GGACG
cnt = 168	feature = 532	correl = 0.0484806	descr = N_Gram_GTAGT
cnt = 169	feature = 291	correl = 0.0650369	descr = N_Gram_CCAAG
cnt = 170	feature = 618	correl = 0.0738182	descr = N_Gram_TCGGA
cnt = 171	feature = 647	correl = 0.0863688	descr = N_Gram_TGCAC
cnt = 172	feature = 420	correl = 0.0525181	descr = N_Gram_GAGCT
cnt = 173	feature = 215	correl = 0.0453469	descr = N_Gram_AGTTG
cnt = 174	feature = 332	correl = -0.0969666	descr = N_Gram_CGACG
cnt = 175	feature = 574	correl = -0.150668	descr = N_Gram_TAAGT
cnt = 176	feature = 588	correl = -0.0604757	descr = N_Gram_TATTC
cnt = 177	feature = 512	correl = 0.112904	descr = N_Gram_GGGCC
cnt = 178	feature = 364	correl = 0.0538781	descr = N_Gram_CGTGT
cnt = 179	feature = 241	correl = -0.049051	descr = N_Gram_ATGCT
cnt = 180	feature = 255	correl = 0.0533561	descr = N_Gram_CAAAG
cnt = 181	feature = 674	correl = 0.0508267	descr = N_Gram_TGTGT
cnt = 182	feature = 511	correl = 0.0518583	descr = N_Gram_GGGCA
cnt = 183	feature = 249	correl = -0.0670277	descr = N_Gram_ATTTG
cnt = 184	feature = 648	correl = 0.0642018	descr = N_Gram_TGCAG
cnt = 185	feature = 324	correl = 0.0885261	descr = N_Gram_CCTCG
cnt = 186	feature = 223	correl = -0.109736	descr = N_Gram_ATACT
cnt = 187	feature = 270	correl = 0.0973596	descr = N_Gram_CACTC
cnt = 188	feature = 250	correl = -0.146356	descr = N_Gram_ATTTT
cnt = 189	feature = 525	correl = -0.0686245	descr = N_Gram_GGTAA
cnt = 190	feature = 382	correl = 0.0456416	descr = N_Gram_CTGAC
cnt = 191	feature = 380	correl = 0.0597889	descr = N_Gram_CTCTA
cnt = 192	feature = 246	correl = 0.0919552	descr = N_Gram_ATTGT
cnt = 193	feature = 323	correl = -0.0973432	descr = N_Gram_CCTCC
cnt = 194	feature = 543	correl = 0.0988317	descr = N_Gram_GTCGG
cnt = 195	feature = 457	correl = 0.0468005	descr = N_Gram_GCCGC
cnt = 196	feature = 695	correl = -0.0468674	descr = N_Gram_TTGAG
cnt = 197	feature = 375	correl = -0.0945249	descr = N_Gram_CTCAT
cnt = 198	feature = 452	correl = 0.0929737	descr = N_Gram_GCCAG
cnt = 199	feature = 596	correl = 0.0593951	descr = N_Gram_TCAGT
cnt = 200	feature = 458	correl = 0.0558534	descr = N_Gram_GCCGG
cnt = 201	feature = 394	correl = 0.0495909	descr = N_Gram_CTTCC
cnt = 202	feature = 505	correl = 0.154507	descr = N_Gram_GGCTT
cnt = 203	feature = 417	correl = 0.0966337	descr = N_Gram_GACTA
cnt = 204	feature = 234	correl = 0.0799373	descr = N_Gram_ATCTG
cnt = 205	feature = 278	correl = 0.0860635	descr = N_Gram_CAGGA
cnt = 206	feature = 344	correl = 0.0581021	descr = N_Gram_CGGAC
cnt = 207	feature = 586	correl = -0.0682536	descr = N_Gram_TATAC
cnt = 208	feature = 707	correl = -0.0879481	descr = N_Gram_TTTGG
cnt = 209	feature = 539	correl = 0.0514266	descr = N_Gram_GTCCC
cnt = 210	feature = 213	correl = 0.105386	descr = N_Gram_AGTGT
cnt = 211	feature = 694	correl = -0.0659466	descr = N_Gram_TTGAC
cnt = 212	feature = 553	correl = 0.0751006	descr = N_Gram_GTGGT
cnt = 213	feature = 343	correl = 0.0639507	descr = N_Gram_CGGAA
cnt = 214	feature = 652	correl = -0.148897	descr = N_Gram_TGCGT
cnt = 215	feature = 263	correl = 0.058145	descr = N_Gram_CACAT
cnt = 216	feature = 448	correl = 0.128699	descr = N_Gram_GCATC
cnt = 217	feature = 439	correl = 0.0904918	descr = N_Gram_GCAAC
cnt = 218	feature = 469	correl = 0.0786128	descr = N_Gram_GCGGC
cnt = 219	feature = 550	correl = 0.119456	descr = N_Gram_GTGCT
cnt = 220	feature = 593	correl = 0.106025	descr = N_Gram_TCACC
cnt = 221	feature = 500	correl = 0.141104	descr = N_Gram_GGCCT
cnt = 222	feature = 669	correl = -0.0836043	descr = N_Gram_TGTCA
cnt = 223	feature = 556	correl = 0.0659717	descr = N_Gram_GTGTG
cnt = 224	feature = 317	correl = -0.0760571	descr = N_Gram_CCGGT
cnt = 225	feature = 383	correl = -0.0769531	descr = N_Gram_CTGAT
cnt = 226	feature = 548	correl = 0.0621987	descr = N_Gram_GTGAC
cnt = 227	feature = 402	correl = 0.110007	descr = N_Gram_CTTTG
cnt = 228	feature = 160	correl = -0.0460672	descr = N_Gram_ACCC
cnt = 229	feature = 478	correl = 0.0533238	descr = N_Gram_GCTTG
cnt = 230	feature = 416	correl = -0.103688	descr = N_Gram_GACGT
cnt = 231	feature = 254	correl = 0.0638139	descr = N_Gram_CAAAA
cnt = 232	feature = 490	correl = -0.0937187	descr = N_Gram_GGATC
cnt = 233	feature = 391	correl = -0.118168	descr = N_Gram_CTTAT
cnt = 234	feature = 421	correl = 0.053752	descr = N_Gram_GAGGT
cnt = 235	feature = 411	correl = 0.0530156	descr = N_Gram_GACCG
cnt = 236	feature = 454	correl = 0.0639664	descr = N_Gram_GCCCA
cnt = 237	feature = 285	correl = -0.0644924	descr = N_Gram_CATCG
cnt = 238	feature = 304	correl = 0.0702682	descr = N_Gram_CCCC
cnt = 239	feature = 686	correl = 0.0805637	descr = N_Gram_TTCCA
cnt = 240	feature = 335	correl = -0.0778092	descr = N_Gram_CGAGT
cnt = 241	feature = 530	correl = 0.0631378	descr = N_Gram_GGTTG
cnt = 242	feature = 273	correl = 0.101061	descr = N_Gram_CAGCA
cnt = 243	feature = 238	correl = -0.0561351	descr = N_Gram_ATGAT
cnt = 244	feature = 320	correl = 0.126328	descr = N_Gram_CCGTG
cnt = 245	feature = 710	correl = -0.0802485	descr = N_Gram_TTTTG
cnt = 246	feature = 572	correl = -0.0484163	descr = N_Gram_TAAGA
cnt = 247	feature = 374	correl = 0.0638595	descr = N_Gram_CTCAC
cnt = 248	feature = 476	correl = 0.0807637	descr = N_Gram_GCTGG
cnt = 249	feature = 446	correl = 0.0504378	descr = N_Gram_GCAGT
cnt = 250	feature = 473	correl = 0.0951915	descr = N_Gram_GCGTG
cnt = 251	feature = 508	correl = 0.0966337	descr = N_Gram_GGGAC
cnt = 252	feature = 235	correl = 0.0601557	descr = N_Gram_ATCTT
cnt = 253	feature = 404	correl = 0.104044	descr = N_Gram_GAAGA
cnt = 254	feature = 453	correl = 0.0596199	descr = N_Gram_GCCAT
cnt = 255	feature = 564	correl = 0.107831	descr = N_Gram_GTTGG
cnt = 256	feature = 211	correl = -0.143414	descr = N_Gram_AGTCT
cnt = 257	feature = 576	correl = -0.0591623	descr = N_Gram_TAATC
cnt = 258	feature = 472	correl = -0.150363	descr = N_Gram_GCGTC
cnt = 259	feature = 281	correl = 0.132618	descr = N_Gram_CAGTG
cnt = 260	feature = 350	correl = 0.107818	descr = N_Gram_CGGGA
cnt = 261	feature = 445	correl = 0.0646277	descr = N_Gram_GCAGG
cnt = 262	feature = 381	correl = -0.0564251	descr = N_Gram_CTCTC
cnt = 263	feature = 400	correl = 0.107547	descr = N_Gram_CTTGT
cnt = 264	feature = 666	correl = 0.0617201	descr = N_Gram_TGGTC
cnt = 265	feature = 418	correl = -0.0751036	descr = N_Gram_GACTG
cnt = 266	feature = 83	correl = 0.083973	descr = Xue_Structure_Feature_C101
cnt = 267	feature = 629	correl = 0.060669	descr = N_Gram_TCTGG
cnt = 268	feature = 313	correl = 0.0463148	descr = N_Gram_CCGA
cnt = 269	feature = 393	correl = 0.0534301	descr = N_Gram_CTTCA
cnt = 270	feature = 516	correl = 0.0676026	descr = N_Gram_GGGGC
cnt = 271	feature = 401	correl = 0.0627138	descr = N_Gram_CTTTA
cnt = 272	feature = 257	correl = 0.0444514	descr = N_Gram_CAACA
cnt = 273	feature = 509	correl = 0.105736	descr = N_Gram_GGGAG
cnt = 274	feature = 557	correl = 0.0531905	descr = N_Gram_GTGTT
cnt = 275	feature = 267	correl = 0.0875162	descr = N_Gram_CACCT
cnt = 276	feature = 371	correl = 0.074817	descr = N_Gram_CTAT
cnt = 277	feature = 565	correl = -0.0647068	descr = N_Gram_GTTGT
cnt = 278	feature = 595	correl = 0.0741566	descr = N_Gram_TCAGC
cnt = 279	feature = 388	correl = 0.0587143	descr = N_Gram_CTGTG
cnt = 280	feature = 340	correl = 0.0843153	descr = N_Gram_CGCCG
cnt = 281	feature = 384	correl = 0.0982821	descr = N_Gram_CTGCA
cnt = 282	feature = 216	correl = -0.0922518	descr = N_Gram_AGTTT
cnt = 283	feature = 621	correl = -0.0513047	descr = N_Gram_TCGTC
cnt = 284	feature = 625	correl = -0.0888653	descr = N_Gram_TCTCA
cnt = 285	feature = 495	correl = 0.0864651	descr = N_Gram_GGCAT
cnt = 286	feature = 494	correl = 0.0538293	descr = N_Gram_GGCAG
cnt = 287	feature = 239	correl = -0.0870551	descr = N_Gram_ATGC
cnt = 288	feature = 219	correl = -0.116476	descr = N_Gram_ATAA
cnt = 289	feature = 327	correl = -0.0743195	descr = N_Gram_CCTTC
cnt = 290	feature = 437	correl = 0.105457	descr = N_Gram_GCAA
cnt = 291	feature = 290	correl = 0.0681048	descr = N_Gram_CCAAA
cnt = 292	feature = 398	correl = -0.11156	descr = N_Gram_CTTGC
cnt = 293	feature = 207	correl = 0.0447335	descr = N_Gram_AGTA
cnt = 294	feature = 501	correl = -0.0516841	descr = N_Gram_GGCGA
cnt = 295	feature = 311	correl = 0.0480313	descr = N_Gram_CCCTG
cnt = 296	feature = 612	correl = -0.0616462	descr = N_Gram_TCCTC
cnt = 297	feature = 308	correl = 0.0864573	descr = N_Gram_CCCG
cnt = 298	feature = 269	correl = -0.0643957	descr = N_Gram_CACGA
cnt = 299	feature = 407	correl = 0.0643379	descr = N_Gram_GACA
cnt = 300	feature = 503	correl = 0.0916557	descr = N_Gram_GGCGG
cnt = 301	feature = 660	correl = 0.147824	descr = N_Gram_TGGCT
cnt = 302	feature = 24	correl = -0.0757129	descr = Position_Specific_Bin_Base_11_Base_G
cnt = 303	feature = 423	correl = -0.0559918	descr = N_Gram_GAGTT
cnt = 304	feature = 351	correl = 0.135189	descr = N_Gram_CGGGC
cnt = 305	feature = 440	correl = 0.079112	descr = N_Gram_GCAC
cnt = 306	feature = 424	correl = 0.062157	descr = N_Gram_GATA
cnt = 307	feature = 386	correl = 0.0566061	descr = N_Gram_CTGGA
cnt = 308	feature = 29	correl = -0.0509821	descr = Position_Specific_Bin_Base_13_Base_A
cnt = 309	feature = 299	correl = 0.0757949	descr = N_Gram_CCATC
cnt = 310	feature = 13	correl = -0.106593	descr = Position_Specific_Bin_Base_5_Base_A
cnt = 311	feature = 685	correl = 0.0721737	descr = N_Gram_TTCAG
cnt = 312	feature = 658	correl = 0.122648	descr = N_Gram_TGGCC
cnt = 313	feature = 36	correl = -0.0487017	descr = Position_Specific_Bin_Base_17_Base_A
cnt = 314	feature = 558	correl = -0.0493167	descr = N_Gram_GTTA
cnt = 315	feature = 654	correl = 0.0567346	descr = N_Gram_TGCTC
cnt = 316	feature = 659	correl = -0.116955	descr = N_Gram_TGGCG
cnt = 317	feature = 644	correl = -0.129911	descr = N_Gram_TGATT
cnt = 318	feature = 27	correl = 0.0839007	descr = Position_Specific_Bin_Base_12_Base_G
cnt = 319	feature = 485	correl = 0.121515	descr = N_Gram_GGACC
cnt = 320	feature = 390	correl = -0.0658128	descr = N_Gram_CTTA
cnt = 321	feature = 48	correl = -0.0460533	descr = Gibbs_of_Target_Sequence__Pos_4_Step_1
cnt = 322	feature = 519	correl = 0.0511346	descr = N_Gram_GGGT
cnt = 323	feature = 23	correl = 0.0709762	descr = Position_Specific_Bin_Base_10_Base_T
cnt = 324	feature = 483	correl = 0.0576938	descr = N_Gram_GGAAG
cnt = 325	feature = 633	correl = -0.0553516	descr = N_Gram_TCTTG
cnt = 326	feature = 566	correl = -0.0855644	descr = N_Gram_GTTTT
cnt = 327	feature = 429	correl = -0.117967	descr = N_Gram_GATCT
cnt = 328	feature = 38	correl = 0.0524513	descr = Position_Specific_Bin_Base_17_Base_G
cnt = 329	feature = 20	correl = 0.0670924	descr = Position_Specific_Bin_Base_9_Base_G
cnt = 330	feature = 28	correl = -0.123833	descr = Position_Specific_Bin_Base_12_Base_T
cnt = 331	feature = 19	correl = 0.0717412	descr = Position_Specific_Bin_Base_8_Base_T
cnt = 332	feature = 10	correl = 0.0477601	descr = Position_Specific_Bin_Base_3_Base_C
cnt = 333	feature = 284	correl = 0.112201	descr = N_Gram_CATCC
cnt = 334	feature = 638	correl = -0.0659493	descr = N_Gram_TGAAG
cnt = 335	feature = 497	correl = 0.095666	descr = N_Gram_GGCCA
cnt = 336	feature = 336	correl = -0.044484	descr = N_Gram_CGAT
cnt = 337	feature = 276	correl = -0.138667	descr = N_Gram_CAGCT
cnt = 338	feature = 37	correl = 0.0812259	descr = Position_Specific_Bin_Base_17_Base_C
cnt = 339	feature = 641	correl = -0.0446915	descr = N_Gram_TGAGG
cnt = 340	feature = 52	correl = -0.07153	descr = Gibbs_of_Target_Sequence__Pos_8_Step_1
cnt = 341	feature = 224	correl = 0.0460371	descr = N_Gram_ATAG
cnt = 342	feature = 616	correl = -0.11223	descr = N_Gram_TCGAG
cnt = 343	feature = 21	correl = -0.0932362	descr = Position_Specific_Bin_Base_9_Base_T
cnt = 344	feature = 32	correl = 0.0841844	descr = Position_Specific_Bin_Base_14_Base_T
cnt = 345	feature = 41	correl = 0.133176	descr = Position_Specific_Bin_Base_18_Base_C
cnt = 346	feature = 286	correl = 0.120957	descr = N_Gram_CATCT
cnt = 347	feature = 15	correl = 0.0513017	descr = Position_Specific_Bin_Base_5_Base_G
cnt = 348	feature = 545	correl = -0.0769329	descr = N_Gram_GTCTT
cnt = 349	feature = 700	correl = 0.0570655	descr = N_Gram_TTGGC
cnt = 350	feature = 575	correl = -0.0671054	descr = N_Gram_TAAT
cnt = 351	feature = 661	correl = 0.10714	descr = N_Gram_TGGG
cnt = 352	feature = 9	correl = 0.0592036	descr = Position_Specific_Bin_Base_2_Base_T
cnt = 353	feature = 466	correl = 0.0457616	descr = N_Gram_GCGCC
cnt = 354	feature = 46	correl = 0.228642	descr = Gibbs_of_Target_Sequence__Pos_2_Step_1
cnt = 355	feature = 18	correl = -0.0643624	descr = Position_Specific_Bin_Base_8_Base_C
cnt = 356	feature = 620	correl = -0.0638075	descr = N_Gram_TCGT
cnt = 357	feature = 447	correl = 0.07826	descr = N_Gram_GCAT
cnt = 358	feature = 212	correl = 0.0547365	descr = N_Gram_AGTG
cnt = 359	feature = 79	correl = 0.1176	descr = Xue_Structure_Feature_A101
cnt = 360	feature = 261	correl = 0.0460882	descr = N_Gram_CACA
cnt = 361	feature = 329	correl = -0.068764	descr = N_Gram_CGAC
cnt = 362	feature = 35	correl = 0.0606741	descr = Position_Specific_Bin_Base_16_Base_G
cnt = 363	feature = 609	correl = -0.0960283	descr = N_Gram_TCCGG
cnt = 364	feature = 645	correl = 0.0990614	descr = N_Gram_TGCA
cnt = 365	feature = 72	correl = 0.108104	descr = Fold_of_RNAi_Sequence_Pos_13
cnt = 366	feature = 316	correl = 0.109481	descr = N_Gram_CCGGG
cnt = 367	feature = 524	correl = -0.0447889	descr = N_Gram_GGTA
cnt = 368	feature = 39	correl = -0.0753907	descr = Position_Specific_Bin_Base_17_Base_T
cnt = 369	feature = 592	correl = 0.0492018	descr = N_Gram_TCAC
cnt = 370	feature = 49	correl = -0.081065	descr = Gibbs_of_Target_Sequence__Pos_5_Step_1
cnt = 371	feature = 526	correl = 0.0678755	descr = N_Gram_GGTC
cnt = 372	feature = 547	correl = 0.0581457	descr = N_Gram_GTGA
cnt = 373	feature = 296	correl = -0.122781	descr = N_Gram_CCAGC
cnt = 374	feature = 397	correl = -0.088104	descr = N_Gram_CTTGA
cnt = 375	feature = 34	correl = 0.119192	descr = Position_Specific_Bin_Base_16_Base_C
cnt = 376	feature = 43	correl = -0.11235	descr = Position_Specific_Bin_Base_18_Base_T
cnt = 377	feature = 475	correl = 0.0630263	descr = N_Gram_GCTG
cnt = 378	feature = 650	correl = -0.153355	descr = N_Gram_TGCG
cnt = 379	feature = 31	correl = -0.0939417	descr = Position_Specific_Bin_Base_14_Base_A
cnt = 380	feature = 30	correl = 0.0917041	descr = Position_Specific_Bin_Base_13_Base_C
cnt = 381	feature = 229	correl = -0.0984827	descr = N_Gram_ATCG
cnt = 382	feature = 16	correl = -0.132473	descr = Position_Specific_Bin_Base_6_Base_A
cnt = 383	feature = 11	correl = -0.0714538	descr = Position_Specific_Bin_Base_4_Base_A
cnt = 384	feature = 367	correl = 0.056404	descr = N_Gram_CTA
cnt = 385	feature = 25	correl = -0.10207	descr = Position_Specific_Bin_Base_12_Base_A
cnt = 386	feature = 342	correl = 0.0758056	descr = N_Gram_CGGA
cnt = 387	feature = 460	correl = 0.107	descr = N_Gram_GCCT
cnt = 388	feature = 221	correl = -0.0524677	descr = N_Gram_ATAC
cnt = 389	feature = 603	correl = 0.0731655	descr = N_Gram_TCCC
cnt = 390	feature = 77	correl = -0.0568313	descr = Xue_Structure_Feature_A110
cnt = 391	feature = 678	correl = -0.0791315	descr = N_Gram_TTAC
cnt = 392	feature = 504	correl = 0.0809913	descr = N_Gram_GGCT
cnt = 393	feature = 14	correl = 0.0729509	descr = Position_Specific_Bin_Base_5_Base_C
cnt = 394	feature = 22	correl = -0.0537213	descr = Position_Specific_Bin_Base_10_Base_C
cnt = 395	feature = 47	correl = 0.051568	descr = Gibbs_of_Target_Sequence__Pos_3_Step_1
cnt = 396	feature = 70	correl = 0.0464471	descr = Fold_of_RNAi_Sequence_Pos_11
cnt = 397	feature = 268	correl = -0.0706774	descr = N_Gram_CACG
cnt = 398	feature = 277	correl = 0.0633115	descr = N_Gram_CAGG
cnt = 399	feature = 551	correl = 0.116207	descr = N_Gram_GTGG
cnt = 400	feature = 602	correl = -0.146788	descr = N_Gram_TCCAG
cnt = 401	feature = 17	correl = 0.114787	descr = Position_Specific_Bin_Base_6_Base_C
cnt = 402	feature = 301	correl = 0.0920494	descr = N_Gram_CCCA
cnt = 403	feature = 477	correl = 0.0685135	descr = N_Gram_GCTT
cnt = 404	feature = 272	correl = 0.0498107	descr = N_Gram_CAGA
cnt = 405	feature = 33	correl = -0.134412	descr = Position_Specific_Bin_Base_16_Base_A
cnt = 406	feature = 8	correl = -0.0766174	descr = Position_Specific_Bin_Base_2_Base_G
cnt = 407	feature = 628	correl = -0.124671	descr = N_Gram_TCTCT
cnt = 408	feature = 360	correl = 0.173598	descr = N_Gram_CGTG
cnt = 409	feature = 12	correl = 0.0575257	descr = Position_Specific_Bin_Base_4_Base_C
cnt = 410	feature = 53	correl = 0.055737	descr = Gibbs_of_Target_Sequence__Pos_12_Step_1
cnt = 411	feature = 580	correl = -0.0585988	descr = N_Gram_TACTT
cnt = 412	feature = 51	correl = -0.168329	descr = Gibbs_of_Target_Sequence__Pos_7_Step_1
cnt = 413	feature = 632	correl = -0.112485	descr = N_Gram_TCTTC
cnt = 414	feature = 456	correl = 0.0470482	descr = N_Gram_GCCG
cnt = 415	feature = 264	correl = 0.101161	descr = N_Gram_CACC
cnt = 416	feature = 65	correl = 0.160153	descr = Fold_of_RNAi_Sequence_Pos_2
cnt = 417	feature = 237	correl = -0.0601963	descr = N_Gram_ATGA
cnt = 418	feature = 528	correl = 0.0477671	descr = N_Gram_GGTG
cnt = 419	feature = 615	correl = -0.0990083	descr = N_Gram_TCGA
cnt = 420	feature = 671	correl = 0.103201	descr = N_Gram_TGTG
cnt = 421	feature = 515	correl = 0.0798325	descr = N_Gram_GGGG
cnt = 422	feature = 613	correl = -0.102608	descr = N_Gram_TCCTT
cnt = 423	feature = 413	correl = -0.0782646	descr = N_Gram_GACG
cnt = 424	feature = 54	correl = -0.105255	descr = Gibbs_of_Target_Sequence__Pos_13_Step_1
cnt = 425	feature = 69	correl = 0.0960731	descr = Fold_of_RNAi_Sequence_Pos_9
cnt = 426	feature = 105	correl = 0.12693	descr = Fold_of_Target_NoEndbrace_noends_Pos_17
cnt = 427	feature = 705	correl = -0.0860181	descr = N_Gram_TTTCT
cnt = 428	feature = 233	correl = -0.0544241	descr = N_Gram_ATCTC
cnt = 429	feature = 40	correl = -0.282118	descr = Position_Specific_Bin_Base_18_Base_A
cnt = 430	feature = 481	correl = 0.0533468	descr = N_Gram_GGAA
cnt = 431	feature = 554	correl = 0.103168	descr = N_Gram_GTGT
cnt = 432	feature = 68	correl = 0.0994454	descr = Fold_of_RNAi_Sequence_Pos_6
cnt = 433	feature = 683	correl = 0.0818895	descr = N_Gram_TTCA
cnt = 434	feature = 680	correl = -0.0530413	descr = N_Gram_TTAT
cnt = 435	feature = 318	correl = 0.0852788	descr = N_Gram_CCGT
cnt = 436	feature = 247	correl = -0.10551	descr = N_Gram_ATTT
cnt = 437	feature = 289	correl = 0.0983515	descr = N_Gram_CCAA
cnt = 438	feature = 208	correl = -0.100917	descr = N_Gram_AGTC
cnt = 439	feature = 493	correl = 0.0974499	descr = N_Gram_GGCA
cnt = 440	feature = 345	correl = 0.120737	descr = N_Gram_CGGC
cnt = 441	feature = 484	correl = 0.0964236	descr = N_Gram_GGAC
cnt = 442	feature = 42	correl = 0.303442	descr = Position_Specific_Bin_Base_18_Base_G
cnt = 443	feature = 73	correl = 0.0679381	descr = Fold_of_RNAi_Sequence_Pos_14
cnt = 444	feature = 696	correl = -0.0778112	descr = N_Gram_TTGC
cnt = 445	feature = 297	correl = 0.0491878	descr = N_Gram_CCAT
cnt = 446	feature = 427	correl = -0.123772	descr = N_Gram_GATC
cnt = 447	feature = 55	correl = -0.178098	descr = Gibbs_of_Target_Sequence__Pos_14_Step_1
cnt = 448	feature = 333	correl = -0.0620664	descr = N_Gram_CGAG
cnt = 449	feature = 594	correl = 0.0786009	descr = N_Gram_TCAG
cnt = 450	feature = 487	correl = 0.082908	descr = N_Gram_GGAG
cnt = 451	feature = 57	correl = -0.185372	descr = Gibbs_of_Target_Sequence__Pos_18_Step_1
cnt = 452	feature = 50	correl = -0.104266	descr = Gibbs_of_Target_Sequence__Pos_6_Step_1
cnt = 453	feature = 665	correl = 0.0716501	descr = N_Gram_TGGT
cnt = 454	feature = 76	correl = 0.0725677	descr = Xue_Structure_Feature_A111
cnt = 455	feature = 82	correl = 0.0473888	descr = Xue_Structure_Feature_C100
cnt = 456	feature = 26	correl = 0.150258	descr = Position_Specific_Bin_Base_12_Base_C
cnt = 457	feature = 431	correl = -0.0464686	descr = N_Gram_GATT
cnt = 458	feature = 690	correl = -0.201791	descr = N_Gram_TTCTC
cnt = 459	feature = 253	correl = 0.0539657	descr = N_Gram_CAAA
cnt = 460	feature = 78	correl = 0.049494	descr = Xue_Structure_Feature_A100
cnt = 461	feature = 467	correl = 0.0832831	descr = N_Gram_GCGG
cnt = 462	feature = 280	correl = 0.108386	descr = N_Gram_CAGT
cnt = 463	feature = 56	correl = -0.129755	descr = Gibbs_of_Target_Sequence__Pos_17_Step_1
cnt = 464	feature = 451	correl = 0.060614	descr = N_Gram_GCCA
cnt = 465	feature = 597	correl = -0.0616758	descr = N_Gram_TCAT
cnt = 466	feature = 544	correl = -0.0836642	descr = N_Gram_GTCT
cnt = 467	feature = 236	correl = -0.0520216	descr = N_Gram_ATG
cnt = 468	feature = 474	correl = -0.0556673	descr = N_Gram_GCTCC
cnt = 469	feature = 510	correl = 0.133195	descr = N_Gram_GGGC
cnt = 470	feature = 75	correl = 0.0732569	descr = Fold_of_RNAi_Sequence_Pos_16
cnt = 471	feature = 136	correl = -0.098047	descr = N_Gram_AAGT
cnt = 472	feature = 579	correl = -0.0643994	descr = N_Gram_TACT
cnt = 473	feature = 58	correl = -0.307672	descr = Gibbs_of_Target_Sequence__Pos_19_Step_1
cnt = 474	feature = 471	correl = -0.101017	descr = N_Gram_GCGT
cnt = 475	feature = 706	correl = -0.0577922	descr = N_Gram_TTTG
cnt = 476	feature = 442	correl = 0.0451526	descr = N_Gram_GCAG
cnt = 477	feature = 642	correl = -0.110163	descr = N_Gram_TGAT
cnt = 478	feature = 66	correl = 0.0860864	descr = Fold_of_RNAi_Sequence_Pos_3
cnt = 479	feature = 634	correl = 0.051643	descr = N_Gram_TCTTT
cnt = 480	feature = 549	correl = 0.0850199	descr = N_Gram_GTGC
cnt = 481	feature = 693	correl = -0.0708149	descr = N_Gram_TTGA
cnt = 482	feature = 377	correl = -0.10266	descr = N_Gram_CTCCA
cnt = 483	feature = 64	correl = 0.200631	descr = Fold_of_RNAi_Sequence_Pos_1
cnt = 484	feature = 74	correl = 0.0719868	descr = Fold_of_RNAi_Sequence_Pos_15
cnt = 485	feature = 357	correl = -0.111191	descr = N_Gram_CGTC
cnt = 486	feature = 378	correl = -0.107398	descr = N_Gram_CTCCT
cnt = 487	feature = 338	correl = 0.0569033	descr = N_Gram_CGCC
cnt = 488	feature = 67	correl = 0.0539575	descr = Fold_of_RNAi_Sequence_Pos_4
cnt = 489	feature = 711	correl = -0.131475	descr = N_Gram_TTTTT
cnt = 490	feature = 283	correl = 0.0920225	descr = N_Gram_CATC
cnt = 491	feature = 326	correl = -0.0466408	descr = N_Gram_CCTT
cnt = 492	feature = 295	correl = -0.0730294	descr = N_Gram_CCAG
cnt = 493	feature = 568	correl = -0.105133	descr = N_Gram_TAA
cnt = 494	feature = 691	correl = -0.102603	descr = N_Gram_TTCTT
cnt = 495	feature = 218	correl = -0.0512706	descr = N_Gram_ATA
cnt = 496	feature = 704	correl = -0.0645741	descr = N_Gram_TTTCC
cnt = 497	feature = 507	correl = 0.113627	descr = N_Gram_GGGA
cnt = 498	feature = 396	correl = -0.0464044	descr = N_Gram_CTTG
cnt = 499	feature = 626	correl = -0.0982027	descr = N_Gram_TCTCC
cnt = 500	feature = 71	correl = 0.120696	descr = Fold_of_RNAi_Sequence_Pos_12
cnt = 501	feature = 496	correl = 0.177325	descr = N_Gram_GGCC
cnt = 502	feature = 657	correl = 0.0562772	descr = N_Gram_TGGC
cnt = 503	feature = 395	correl = -0.208668	descr = N_Gram_CTTCT
cnt = 504	feature = 577	correl = -0.0858358	descr = N_Gram_TAC
cnt = 505	feature = 282	correl = 0.055632	descr = N_Gram_CAT
cnt = 506	feature = 385	correl = 0.0531788	descr = N_Gram_CTGG
cnt = 507	feature = 709	correl = -0.136237	descr = N_Gram_TTTTC
cnt = 508	feature = 667	correl = 0.0851659	descr = N_Gram_TGT
cnt = 509	feature = 535	correl = -0.110001	descr = N_Gram_GTC
cnt = 510	feature = 610	correl = -0.0752757	descr = N_Gram_TCCT
cnt = 511	feature = 677	correl = -0.0874536	descr = N_Gram_TTA
cnt = 512	feature = 81	correl = 0.090842	descr = Xue_Structure_Feature_C110
cnt = 513	feature = 252	correl = 0.124289	descr = N_Gram_CAA
cnt = 514	feature = 300	correl = 0.066508	descr = N_Gram_CCC
cnt = 515	feature = 436	correl = 0.131763	descr = N_Gram_GCA
cnt = 516	feature = 328	correl = -0.0761286	descr = N_Gram_CGA
cnt = 517	feature = 600	correl = -0.0790111	descr = N_Gram_TCCA
cnt = 518	feature = 392	correl = -0.102172	descr = N_Gram_CTTC
cnt = 519	feature = 614	correl = -0.113935	descr = N_Gram_TCG
cnt = 520	feature = 227	correl = -0.0632119	descr = N_Gram_ATC
cnt = 521	feature = 624	correl = -0.183226	descr = N_Gram_TCTC
cnt = 522	feature = 590	correl = 0.0486757	descr = N_Gram_TCA
cnt = 523	feature = 80	correl = 0.109024	descr = Xue_Structure_Feature_C111
cnt = 524	feature = 523	correl = 0.0757986	descr = N_Gram_GGT
cnt = 525	feature = 636	correl = -0.0828604	descr = N_Gram_TGA
cnt = 526	feature = 589	correl = -0.0939071	descr = N_Gram_TC
cnt = 527	feature = 480	correl = 0.103505	descr = N_Gram_GGA
cnt = 528	feature = 708	correl = -0.150346	descr = N_Gram_TTTT
cnt = 529	feature = 655	correl = 0.0828624	descr = N_Gram_TGG
cnt = 530	feature = 546	correl = 0.18024	descr = N_Gram_GTG
cnt = 531	feature = 312	correl = 0.0888826	descr = N_Gram_CCG
cnt = 532	feature = 61	correl = -0.154267	descr = PF_RNAi_Fold_5'Free_Count
cnt = 533	feature = 506	correl = 0.181247	descr = N_Gram_GGG
cnt = 534	feature = 689	correl = -0.200596	descr = N_Gram_TTCT
cnt = 535	feature = 217	correl = -0.118484	descr = N_Gram_AT
cnt = 536	feature = 62	correl = -0.0939728	descr = PF_RNAi_Fold_3'Free_Count
cnt = 537	feature = 703	correl = -0.0952573	descr = N_Gram_TTTC
cnt = 538	feature = 450	correl = 0.105854	descr = N_Gram_GCC
cnt = 539	feature = 373	correl = -0.0764467	descr = N_Gram_CTC
cnt = 540	feature = 435	correl = 0.044122	descr = N_Gram_GC
cnt = 541	feature = 341	correl = 0.0824102	descr = N_Gram_CGG
cnt = 542	feature = 692	correl = -0.0605891	descr = N_Gram_TTG
cnt = 543	feature = 251	correl = 0.115552	descr = N_Gram_CA
cnt = 544	feature = 463	correl = -0.0518636	descr = N_Gram_GCG
cnt = 545	feature = 630	correl = -0.0882509	descr = N_Gram_TCTT
cnt = 546	feature = 389	correl = -0.0963591	descr = N_Gram_CTT
cnt = 547	feature = 271	correl = 0.0439164	descr = N_Gram_CAG
cnt = 548	feature = 288	correl = 0.0514876	descr = N_Gram_CC
cnt = 549	feature = 492	correl = 0.162124	descr = N_Gram_GGC
cnt = 550	feature = 702	correl = -0.100038	descr = N_Gram_TTT
cnt = 551	feature = 635	correl = 0.0478612	descr = N_Gram_TG
cnt = 552	feature = 622	correl = -0.0795378	descr = N_Gram_TCT
cnt = 553	feature = 376	correl = -0.0844571	descr = N_Gram_CTCC
cnt = 554	feature = 682	correl = -0.115858	descr = N_Gram_TTC
cnt = 555	feature = 599	correl = -0.0864073	descr = N_Gram_TCC
cnt = 556	feature = 676	correl = -0.115617	descr = N_Gram_TT
cnt = 557	feature = 60	correl = -0.196859	descr = PF_RNAi_Fold_Energy
cnt = 558	feature = 479	correl = 0.157102	descr = N_Gram_GG
cnt = 559	feature = 86	correl = -0.102472	descr = Xue_Structure_Feature_C000
cnt = 560	feature = 44	correl = -0.215296	descr = Gibbs_of_Target_Sequence_
num rows = 521
num_elements = 292281
*
optimization finished, #iter = 605
nu = 0.440606
obj = -34.516123, rho = -0.508246
nSV = 355, nBSV = 123
num rows = 58
num_elements = 32538
*
optimization finished, #iter = 55
nu = 0.395393
obj = -3.509521, rho = -0.514869
nSV = 48, nBSV = 6
*
optimization finished, #iter = 605
nu = 0.440606
obj = -34.516123, rho = -0.508246
nSV = 355, nBSV = 123
CFS merit scores = 1.35103
CFS merit scores = 1.60969
CFS merit scores = 1.85685
CFS merit scores = 2.0815
CFS merit scores = 2.27854
CFS merit scores = 2.45974
CFS merit scores = 2.62629
CFS merit scores = 2.78074
CFS merit scores = 2.92583
CFS merit scores = 3.05913
CFS merit scores = 3.18417
CFS merit scores = 3.30365
CFS merit scores = 3.41821
CFS merit scores = 3.52846
CFS merit scores = 3.63505
CFS merit scores = 3.73853
CFS merit scores = 3.83901
CFS merit scores = 3.93576
CFS merit scores = 4.02977
CFS merit scores = 4.12123
CFS merit scores = 4.21052
CFS merit scores = 4.29778
CFS merit scores = 4.38309
CFS merit scores = 4.46657
CFS merit scores = 4.54829
CFS merit scores = 4.62836
CFS merit scores = 4.70687
CFS merit scores = 4.7839
CFS merit scores = 4.85949
CFS merit scores = 4.93374
CFS merit scores = 5.00669
CFS merit scores = 5.07836
CFS merit scores = 5.14886
CFS merit scores = 5.21822
CFS merit scores = 5.28478
CFS merit scores = 5.3501
CFS merit scores = 5.41421
CFS merit scores = 5.47719
CFS merit scores = 5.53897
CFS merit scores = 5.59971
CFS merit scores = 5.6569
CFS merit scores = 5.71293
CFS merit scores = 5.76788
CFS merit scores = 5.8218
CFS merit scores = 5.87474
CFS merit scores = 5.92669
CFS merit scores = 5.97685
CFS merit scores = 6.02577
CFS merit scores = 6.07406
CFS merit scores = 6.12027
CFS merit scores = 6.16568
CFS merit scores = 6.21006
CFS merit scores = 6.25369
CFS merit scores = 6.29636
CFS merit scores = 6.33707
CFS merit scores = 6.37614
CFS merit scores = 6.41454
CFS merit scores = 6.45155
CFS merit scores = 6.48717
CFS merit scores = 6.52173
CFS merit scores = 6.55535
CFS merit scores = 6.58562
CFS merit scores = 6.61441
CFS merit scores = 6.64196
CFS merit scores = 6.66821
CFS merit scores = 6.69355
CFS merit scores = 6.71805
CFS merit scores = 6.74112
CFS merit scores = 6.76296
CFS merit scores = 6.78358
CFS merit scores = 6.80389
CFS merit scores = 6.82349
CFS merit scores = 6.84049
CFS merit scores = 6.8567
CFS merit scores = 6.87273
CFS merit scores = 6.88813
CFS merit scores = 6.9035
CFS merit scores = 6.91806
CFS merit scores = 6.93204
CFS merit scores = 6.94572
CFS merit scores = 6.95913
CFS merit scores = 6.97237
CFS merit scores = 6.98563
CFS merit scores = 6.99884
CFS merit scores = 7.01219
CFS merit scores = 7.02298
CFS merit scores = 7.03168
CFS merit scores = 7.0398
CFS merit scores = 7.04645
CFS merit scores = 7.05332
CFS merit scores = 7.06025
CFS merit scores = 7.06744
CFS merit scores = 7.07458
CFS merit scores = 7.08179
CFS merit scores = 7.08876
CFS merit scores = 7.09558
CFS merit scores = 7.1012
CFS merit scores = 7.10688
CFS merit scores = 7.11267
CFS merit scores = 7.11697
CFS merit scores = 7.12151
CFS merit scores = 7.12594
CFS merit scores = 7.13042
CFS merit scores = 7.13445
CFS merit scores = 7.13796
CFS merit scores = 7.1411
CFS merit scores = 7.14407
CFS merit scores = 7.14686
CFS merit scores = 7.1496
CFS merit scores = 7.15096
CFS merit scores = 7.15273
CFS merit scores = 7.15458
CFS merit scores = 7.15657
CFS merit scores = 7.15845
CFS merit scores = 7.16017
CFS merit scores = 7.16181
CFS merit scores = 7.16273
CFS merit scores = 7.16361
CFS merit scores = 7.1647
CFS merit scores = 7.16555
CFS merit scores = 7.16655
CFS merit scores = 7.16734
CFS merit scores = 7.16825
CFS merit scores = 7.16793
CFS merit scores = 7.16775
CFS merit scores = 7.16765
CFS merit scores = 7.16731
CFS merit scores = 7.16517
CFS merit scores = 7.16322
CFS merit scores = 7.16057
CFS merit scores = 7.15795
CFS merit scores = 7.15542
CFS merit scores = 7.15327
CFS merit scores = 7.15136
CFS merit scores = 7.14907
CFS merit scores = 7.14704
CFS merit scores = 7.14523
CFS merit scores = 7.1437
CFS merit scores = 7.1421
CFS merit scores = 7.14026
CFS merit scores = 7.1386
CFS merit scores = 7.13687
CFS merit scores = 7.13455
CFS merit scores = 7.13204
CFS merit scores = 7.1287
CFS merit scores = 7.12532
CFS merit scores = 7.1219
CFS merit scores = 7.1184
CFS merit scores = 7.1152
CFS merit scores = 7.11215
CFS merit scores = 7.10915
CFS merit scores = 7.1057
CFS merit scores = 7.1023
CFS merit scores = 7.09882
CFS merit scores = 7.09538
CFS merit scores = 7.09212
CFS merit scores = 7.08877
CFS merit scores = 7.08422
CFS merit scores = 7.07986
CFS merit scores = 7.07564
CFS merit scores = 7.07131
CFS merit scores = 7.06701
CFS merit scores = 7.0629
CFS merit scores = 7.05858
CFS merit scores = 7.05367
CFS merit scores = 7.04891
CFS merit scores = 7.04408
CFS merit scores = 7.03919
CFS merit scores = 7.03454
CFS merit scores = 7.02967
CFS merit scores = 7.02474
CFS merit scores = 7.02002
CFS merit scores = 7.01545
CFS merit scores = 7.01096
CFS merit scores = 7.00636
CFS merit scores = 7.00155
CFS merit scores = 6.99684
CFS merit scores = 6.99217
CFS merit scores = 6.98753
CFS merit scores = 6.98281
CFS merit scores = 6.97814
CFS merit scores = 6.97356
CFS merit scores = 6.9691
CFS merit scores = 6.9645
CFS merit scores = 6.96001
CFS merit scores = 6.95545
CFS merit scores = 6.95087
CFS merit scores = 6.94628
CFS merit scores = 6.94167
CFS merit scores = 6.93707
CFS merit scores = 6.93258
CFS merit scores = 6.92809
CFS merit scores = 6.92335
CFS merit scores = 6.91838
CFS merit scores = 6.91337
CFS merit scores = 6.90852
CFS merit scores = 6.90365
CFS merit scores = 6.89882
CFS merit scores = 6.89395
CFS merit scores = 6.88896
CFS merit scores = 6.88372
CFS merit scores = 6.87833
CFS merit scores = 6.87289
CFS merit scores = 6.86729
CFS merit scores = 6.86172
CFS merit scores = 6.8563
CFS merit scores = 6.85101
CFS merit scores = 6.84571
CFS merit scores = 6.84021
CFS merit scores = 6.83475
CFS merit scores = 6.82945
CFS merit scores = 6.82419
CFS merit scores = 6.81867
CFS merit scores = 6.81281
CFS merit scores = 6.80685
CFS merit scores = 6.80096
CFS merit scores = 6.79501
CFS merit scores = 6.78906
CFS merit scores = 6.78298
CFS merit scores = 6.77695
CFS merit scores = 6.77098
CFS merit scores = 6.76511
CFS merit scores = 6.75918
CFS merit scores = 6.75296
CFS merit scores = 6.74657
CFS merit scores = 6.74026
CFS merit scores = 6.73388
CFS merit scores = 6.72769
CFS merit scores = 6.72108
CFS merit scores = 6.71451
CFS merit scores = 6.70808
CFS merit scores = 6.7018
CFS merit scores = 6.6956
CFS merit scores = 6.68925
CFS merit scores = 6.68302
CFS merit scores = 6.67683
CFS merit scores = 6.67034
CFS merit scores = 6.66374
CFS merit scores = 6.65725
CFS merit scores = 6.65077
CFS merit scores = 6.64436
CFS merit scores = 6.63768
CFS merit scores = 6.63116
CFS merit scores = 6.62461
CFS merit scores = 6.61813
CFS merit scores = 6.61168
CFS merit scores = 6.60503
CFS merit scores = 6.59845
CFS merit scores = 6.59188
CFS merit scores = 6.58539
CFS merit scores = 6.57901
CFS merit scores = 6.57264
CFS merit scores = 6.56606
CFS merit scores = 6.5595
CFS merit scores = 6.55292
CFS merit scores = 6.54616
CFS merit scores = 6.53942
CFS merit scores = 6.53268
CFS merit scores = 6.52597
CFS merit scores = 6.51932
CFS merit scores = 6.51252
CFS merit scores = 6.50554
CFS merit scores = 6.49866
CFS merit scores = 6.49159
CFS merit scores = 6.48427
CFS merit scores = 6.47704
CFS merit scores = 6.46989
CFS merit scores = 6.46279
CFS merit scores = 6.45578
CFS merit scores = 6.44883
CFS merit scores = 6.44193
CFS merit scores = 6.43503
CFS merit scores = 6.4282
CFS merit scores = 6.42131
CFS merit scores = 6.41449
CFS merit scores = 6.40775
CFS merit scores = 6.40102
CFS merit scores = 6.39408
CFS merit scores = 6.38717
CFS merit scores = 6.38032
CFS merit scores = 6.37356
CFS merit scores = 6.36686
CFS merit scores = 6.36017
CFS merit scores = 6.35354
CFS merit scores = 6.34686
CFS merit scores = 6.34021
CFS merit scores = 6.33353
CFS merit scores = 6.32694
CFS merit scores = 6.32022
CFS merit scores = 6.31353
CFS merit scores = 6.3067
CFS merit scores = 6.29987
CFS merit scores = 6.29314
CFS merit scores = 6.28645
CFS merit scores = 6.27974
CFS merit scores = 6.27302
CFS merit scores = 6.26635
CFS merit scores = 6.25972
CFS merit scores = 6.2531
CFS merit scores = 6.24657
CFS merit scores = 6.24008
CFS merit scores = 6.23368
CFS merit scores = 6.22736
CFS merit scores = 6.22097
CFS merit scores = 6.21438
CFS merit scores = 6.20784
CFS merit scores = 6.20123
CFS merit scores = 6.19464
CFS merit scores = 6.18802
CFS merit scores = 6.18145
CFS merit scores = 6.1748
CFS merit scores = 6.16798
CFS merit scores = 6.1612
CFS merit scores = 6.15445
CFS merit scores = 6.14779
CFS merit scores = 6.14112
CFS merit scores = 6.13453
CFS merit scores = 6.12799
CFS merit scores = 6.12136
CFS merit scores = 6.11464
CFS merit scores = 6.10802
CFS merit scores = 6.10111
CFS merit scores = 6.09415
CFS merit scores = 6.08726
CFS merit scores = 6.08039
CFS merit scores = 6.07344
CFS merit scores = 6.06661
CFS merit scores = 6.05989
CFS merit scores = 6.05311
CFS merit scores = 6.04632
CFS merit scores = 6.03959
CFS merit scores = 6.03294
CFS merit scores = 6.02634
CFS merit scores = 6.01986
CFS merit scores = 6.01345
CFS merit scores = 6.00707
CFS merit scores = 6.00072
CFS merit scores = 5.99438
CFS merit scores = 5.98803
CFS merit scores = 5.98179
CFS merit scores = 5.97548
CFS merit scores = 5.96912
CFS merit scores = 5.96279
CFS merit scores = 5.95644
CFS merit scores = 5.95017
CFS merit scores = 5.94392
CFS merit scores = 5.93767
CFS merit scores = 5.93151
CFS merit scores = 5.92519
CFS merit scores = 5.91891
CFS merit scores = 5.91268
CFS merit scores = 5.90647
CFS merit scores = 5.90019
CFS merit scores = 5.8939
CFS merit scores = 5.88768
CFS merit scores = 5.88153
CFS merit scores = 5.87538
CFS merit scores = 5.8693
CFS merit scores = 5.86331
CFS merit scores = 5.8573
CFS merit scores = 5.8514
CFS merit scores = 5.84549
CFS merit scores = 5.83961
CFS merit scores = 5.83378
CFS merit scores = 5.828
CFS merit scores = 5.8222
CFS merit scores = 5.8164
CFS merit scores = 5.81062
CFS merit scores = 5.80477
CFS merit scores = 5.79895
CFS merit scores = 5.79318
CFS merit scores = 5.78746
CFS merit scores = 5.78173
CFS merit scores = 5.77599
CFS merit scores = 5.77027
CFS merit scores = 5.76453
CFS merit scores = 5.75886
CFS merit scores = 5.75322
CFS merit scores = 5.74765
CFS merit scores = 5.74209
CFS merit scores = 5.73658
CFS merit scores = 5.73106
CFS merit scores = 5.72559
CFS merit scores = 5.72008
CFS merit scores = 5.71448
CFS merit scores = 5.70893
CFS merit scores = 5.70346
CFS merit scores = 5.69805
CFS merit scores = 5.69267
CFS merit scores = 5.68734
CFS merit scores = 5.68201
CFS merit scores = 5.67671
CFS merit scores = 5.67143
CFS merit scores = 5.6662
CFS merit scores = 5.66101
CFS merit scores = 5.65589
CFS merit scores = 5.6507
CFS merit scores = 5.64555
CFS merit scores = 5.64046
CFS merit scores = 5.63544
CFS merit scores = 5.63045
CFS merit scores = 5.62548
CFS merit scores = 5.62057
CFS merit scores = 5.61565
CFS merit scores = 5.61073
CFS merit scores = 5.60589
CFS merit scores = 5.60105
CFS merit scores = 5.59609
CFS merit scores = 5.59116
CFS merit scores = 5.58626
CFS merit scores = 5.58136
CFS merit scores = 5.57649
CFS merit scores = 5.57163
CFS merit scores = 5.5667
CFS merit scores = 5.56176
CFS merit scores = 5.55687
CFS merit scores = 5.552
CFS merit scores = 5.54716
CFS merit scores = 5.54229
CFS merit scores = 5.53748
CFS merit scores = 5.53272
CFS merit scores = 5.52794
CFS merit scores = 5.52322
CFS merit scores = 5.51856
CFS merit scores = 5.51387
CFS merit scores = 5.50912
CFS merit scores = 5.50436
CFS merit scores = 5.49967
CFS merit scores = 5.49504
CFS merit scores = 5.49043
CFS merit scores = 5.4858
CFS merit scores = 5.48118
CFS merit scores = 5.47663
CFS merit scores = 5.47206
CFS merit scores = 5.46751
CFS merit scores = 5.46302
CFS merit scores = 5.45851
CFS merit scores = 5.45401
CFS merit scores = 5.4495
CFS merit scores = 5.445
CFS merit scores = 5.44053
CFS merit scores = 5.43612
CFS merit scores = 5.43164
CFS merit scores = 5.42715
CFS merit scores = 5.42271
CFS merit scores = 5.41825
CFS merit scores = 5.41384
CFS merit scores = 5.40948
CFS merit scores = 5.40509
CFS merit scores = 5.40068
CFS merit scores = 5.39631
CFS merit scores = 5.39198
CFS merit scores = 5.38766
CFS merit scores = 5.38326
CFS merit scores = 5.37885
CFS merit scores = 5.37447
CFS merit scores = 5.37011
CFS merit scores = 5.36576
CFS merit scores = 5.36139
CFS merit scores = 5.35706
CFS merit scores = 5.35271
CFS merit scores = 5.34838
CFS merit scores = 5.34404
CFS merit scores = 5.33959
CFS merit scores = 5.33518
CFS merit scores = 5.33081
CFS merit scores = 5.32647
CFS merit scores = 5.3221
CFS merit scores = 5.31775
CFS merit scores = 5.3134
CFS merit scores = 5.30906
CFS merit scores = 5.30476
CFS merit scores = 5.30041
CFS merit scores = 5.29609
CFS merit scores = 5.2918
CFS merit scores = 5.28748
CFS merit scores = 5.28318
CFS merit scores = 5.27884
CFS merit scores = 5.27448
CFS merit scores = 5.27017
CFS merit scores = 5.2658
CFS merit scores = 5.2614
CFS merit scores = 5.257
CFS merit scores = 5.25267
CFS merit scores = 5.24811
CFS merit scores = 5.24355
CFS merit scores = 5.239
CFS merit scores = 5.23449
CFS merit scores = 5.22999
CFS merit scores = 5.22541
CFS merit scores = 5.22078
CFS merit scores = 5.2162
CFS merit scores = 5.21159
CFS merit scores = 5.20696
CFS merit scores = 5.20226
CFS merit scores = 5.1975
CFS merit scores = 5.19263
CFS merit scores = 5.18779
CFS merit scores = 5.18294
CFS merit scores = 5.178
CFS merit scores = 5.17299
CFS merit scores = 5.16799
CFS merit scores = 5.163
CFS merit scores = 5.15801
CFS merit scores = 5.15304
CFS merit scores = 5.14802
CFS merit scores = 5.14305
CFS merit scores = 5.13804
CFS merit scores = 5.13306
CFS merit scores = 5.12793
CFS merit scores = 5.12284
CFS merit scores = 5.11772
CFS merit scores = 5.1126
CFS merit scores = 5.10736
CFS merit scores = 5.10205
CFS merit scores = 5.09663
CFS merit scores = 5.09124
CFS merit scores = 5.08588
CFS merit scores = 5.08055
CFS merit scores = 5.07518
CFS merit scores = 5.06982
CFS merit scores = 5.06444
CFS merit scores = 5.05908
CFS merit scores = 5.05368
CFS merit scores = 5.04817
CFS merit scores = 5.04266
CFS merit scores = 5.03722
CFS merit scores = 5.03181
CFS merit scores = 5.02645
CFS merit scores = 5.0209
CFS merit scores = 5.0153
CFS merit scores = 5.00976
CFS merit scores = 5.00419
CFS merit scores = 4.99859
CFS merit scores = 4.99296
CFS merit scores = 4.98738
CFS merit scores = 4.98178
CFS merit scores = 4.97577
CFS merit scores = 4.96978
CFS merit scores = 4.96378
CFS merit scores = 4.95779
CFS merit scores = 4.95177
CFS merit scores = 4.94572
CFS merit scores = 4.93966
CFS merit scores = 4.9335
CFS merit scores = 4.92723
CFS merit scores = 4.92099
CFS merit scores = 4.91471
CFS merit scores = 4.90835
CFS merit scores = 4.90197
CFS merit scores = 4.89565
CFS merit scores = 4.88929
CFS merit scores = 4.88287
CFS merit scores = 4.87654
CFS merit scores = 4.87004
CFS merit scores = 4.8636
CFS merit scores = 4.85704
CFS merit scores = 4.85045
CFS merit scores = 4.84373
CFS merit scores = 4.83703
CFS merit scores = 4.83031
CFS merit scores = 4.82353
CFS merit scores = 4.81622
CFS merit scores = 4.80876
CFS merit scores = 4.80098
CFS merit scores = 4.79264
CFS merit scores = 4.78054
cnt = 1	feature = 57	correl = -0.351026	descr = Gibbs_of_Target_Sequence__Pos_20_Step_1
cnt = 2	feature = 44	correl = 0.234174	descr = Gibbs_of_Target_Sequence__Pos_1_Step_1
cnt = 3	feature = 637	correl = -0.134409	descr = N_Gram_TCTTA
cnt = 4	feature = 436	correl = -0.125683	descr = N_Gram_GATC
cnt = 5	feature = 367	correl = -0.0478481	descr = N_Gram_CGTTG
cnt = 6	feature = 404	correl = 0.0937968	descr = N_Gram_CTTTG
cnt = 7	feature = 646	correl = -0.0812809	descr = N_Gram_TGAGA
cnt = 8	feature = 683	correl = 0.0526279	descr = N_Gram_TTAGC
cnt = 9	feature = 644	correl = 0.0457807	descr = N_Gram_TGACA
cnt = 10	feature = 331	correl = -0.113457	descr = N_Gram_CGACG
cnt = 11	feature = 421	correl = -0.0623634	descr = N_Gram_GACTC
cnt = 12	feature = 390	correl = 0.055997	descr = N_Gram_CTGGG
cnt = 13	feature = 586	correl = 0.0456959	descr = N_Gram_TAGAC
cnt = 14	feature = 222	correl = 0.0732557	descr = N_Gram_ATAGT
cnt = 15	feature = 228	correl = -0.0492157	descr = N_Gram_ATCGC
cnt = 16	feature = 576	correl = -0.0464003	descr = N_Gram_TAACG
cnt = 17	feature = 692	correl = 0.0445382	descr = N_Gram_TTCGA
cnt = 18	feature = 306	correl = 0.114671	descr = N_Gram_CCCCC
cnt = 19	feature = 624	correl = 0.0943714	descr = N_Gram_TCGGC
cnt = 20	feature = 620	correl = 0.0802942	descr = N_Gram_TCGAC
cnt = 21	feature = 362	correl = 0.0704402	descr = N_Gram_CGTGA
cnt = 22	feature = 364	correl = 0.0788865	descr = N_Gram_CGTGG
cnt = 23	feature = 372	correl = 0.0662171	descr = N_Gram_CTAGG
cnt = 24	feature = 329	correl = 0.0732557	descr = N_Gram_CGACA
cnt = 25	feature = 558	correl = 0.0570669	descr = N_Gram_GTGCG
cnt = 26	feature = 680	correl = 0.0648094	descr = N_Gram_TTAAC
cnt = 27	feature = 654	correl = 0.0521399	descr = N_Gram_TGCCG
cnt = 28	feature = 540	correl = 0.0503943	descr = N_Gram_GTATA
cnt = 29	feature = 307	correl = 0.0451013	descr = N_Gram_CCCCG
cnt = 30	feature = 340	correl = 0.0451013	descr = N_Gram_CGCCA
cnt = 31	feature = 610	correl = 0.0521399	descr = N_Gram_TCCCG
cnt = 32	feature = 312	correl = 0.0451013	descr = N_Gram_CCGCA
cnt = 33	feature = 530	correl = 0.0451013	descr = N_Gram_GGGGT
cnt = 34	feature = 478	correl = 0.0451013	descr = N_Gram_GCGTA
cnt = 35	feature = 415	correl = -0.0682636	descr = N_Gram_GACCC
cnt = 36	feature = 375	correl = 0.0861629	descr = N_Gram_CTATT
cnt = 37	feature = 688	correl = 0.073808	descr = N_Gram_TTCAA
cnt = 38	feature = 219	correl = -0.0502394	descr = N_Gram_ATAAT
cnt = 39	feature = 268	correl = 0.0558734	descr = N_Gram_CACGT
cnt = 40	feature = 406	correl = 0.0528345	descr = N_Gram_GAAAC
cnt = 41	feature = 368	correl = 0.0891558	descr = N_Gram_CGTTT
cnt = 42	feature = 269	correl = 0.0676009	descr = N_Gram_CACTC
cnt = 43	feature = 305	correl = 0.0839686	descr = N_Gram_CCCAC
cnt = 44	feature = 579	correl = 0.0740259	descr = N_Gram_TAAGC
cnt = 45	feature = 623	correl = 0.0737083	descr = N_Gram_TCGGA
cnt = 46	feature = 529	correl = 0.0517626	descr = N_Gram_GGGGG
cnt = 47	feature = 409	correl = -0.0440801	descr = N_Gram_GAAGG
cnt = 48	feature = 566	correl = 0.0887534	descr = N_Gram_GTTAA
cnt = 49	feature = 301	correl = -0.0626342	descr = N_Gram_CCATA
cnt = 50	feature = 430	correl = 0.0937485	descr = N_Gram_GAGTC
cnt = 51	feature = 505	correl = -0.0572984	descr = N_Gram_GGCAC
cnt = 52	feature = 290	correl = 0.0579106	descr = N_Gram_CATTA
cnt = 53	feature = 220	correl = 0.0546534	descr = N_Gram_ATACA
cnt = 54	feature = 320	correl = 0.0671694	descr = N_Gram_CCTCA
cnt = 55	feature = 570	correl = 0.0448816	descr = N_Gram_GTTGC
cnt = 56	feature = 633	correl = 0.0481807	descr = N_Gram_TCTCG
cnt = 57	feature = 457	correl = -0.0452095	descr = N_Gram_GCATG
cnt = 58	feature = 475	correl = 0.0520379	descr = N_Gram_GCGGA
cnt = 59	feature = 313	correl = 0.0706988	descr = N_Gram_CCGGC
cnt = 60	feature = 502	correl = 0.0618607	descr = N_Gram_GGATT
cnt = 61	feature = 706	correl = -0.0538495	descr = N_Gram_TTGGA
cnt = 62	feature = 437	correl = -0.0557194	descr = N_Gram_GATCG
cnt = 63	feature = 682	correl = -0.0734454	descr = N_Gram_TTACC
cnt = 64	feature = 250	correl = -0.0914438	descr = N_Gram_CAAAC
cnt = 65	feature = 237	correl = -0.0454569	descr = N_Gram_ATGCA
cnt = 66	feature = 441	correl = 0.0542832	descr = N_Gram_GATGT
cnt = 67	feature = 263	correl = -0.0446033	descr = N_Gram_CACCC
cnt = 68	feature = 669	correl = 0.0479493	descr = N_Gram_TGGTA
cnt = 69	feature = 317	correl = -0.0624445	descr = N_Gram_CCGTC
cnt = 70	feature = 218	correl = -0.149169	descr = N_Gram_ATAAG
cnt = 71	feature = 425	correl = -0.0479501	descr = N_Gram_GAGCC
cnt = 72	feature = 229	correl = -0.0863728	descr = N_Gram_ATCGG
cnt = 73	feature = 253	correl = 0.0469806	descr = N_Gram_CAACG
cnt = 74	feature = 452	correl = 0.0492626	descr = N_Gram_GCACT
cnt = 75	feature = 315	correl = -0.0761222	descr = N_Gram_CCGGT
cnt = 76	feature = 407	correl = 0.101285	descr = N_Gram_GAAAG
cnt = 77	feature = 212	correl = 0.0791139	descr = N_Gram_AGTGT
cnt = 78	feature = 609	correl = 0.061005	descr = N_Gram_TCCCA
cnt = 79	feature = 411	correl = 0.0573168	descr = N_Gram_GAATC
cnt = 80	feature = 337	correl = -0.0463533	descr = N_Gram_CGATG
cnt = 81	feature = 371	correl = 0.0837716	descr = N_Gram_CTACT
cnt = 82	feature = 255	correl = 0.0492396	descr = N_Gram_CAAGC
cnt = 83	feature = 160	correl = -0.0590697	descr = N_Gram_ACGAC
cnt = 84	feature = 224	correl = 0.0860044	descr = N_Gram_ATATA
cnt = 85	feature = 590	correl = 0.07769	descr = N_Gram_TAGTC
cnt = 86	feature = 470	correl = 0.152435	descr = N_Gram_GCCTT
cnt = 87	feature = 355	correl = 0.0449001	descr = N_Gram_CGGTT
cnt = 88	feature = 550	correl = -0.0459779	descr = N_Gram_GTCGC
cnt = 89	feature = 552	correl = -0.0573949	descr = N_Gram_GTCGT
cnt = 90	feature = 672	correl = 0.0708965	descr = N_Gram_TGTAA
cnt = 91	feature = 509	correl = 0.0890522	descr = N_Gram_GGCCC
cnt = 92	feature = 500	correl = 0.089506	descr = N_Gram_GGAGT
cnt = 93	feature = 319	correl = 0.0554749	descr = N_Gram_CCTAT
cnt = 94	feature = 418	correl = 0.0887534	descr = N_Gram_GACGG
cnt = 95	feature = 450	correl = 0.072894	descr = N_Gram_GCAAT
cnt = 96	feature = 434	correl = 0.0458998	descr = N_Gram_GATAC
cnt = 97	feature = 587	correl = -0.0732797	descr = N_Gram_TAGAT
cnt = 98	feature = 541	correl = -0.062694	descr = N_Gram_GTATC
cnt = 99	feature = 296	correl = -0.0521407	descr = N_Gram_CCACG
cnt = 100	feature = 657	correl = 0.0446703	descr = N_Gram_TGCTT
cnt = 101	feature = 288	correl = -0.0498409	descr = N_Gram_CATGC
cnt = 102	feature = 533	correl = -0.0443697	descr = N_Gram_GGGTT
cnt = 103	feature = 294	correl = 0.051569	descr = N_Gram_CCAAT
cnt = 104	feature = 625	correl = -0.0789962	descr = N_Gram_TCGGT
cnt = 105	feature = 342	correl = 0.0570669	descr = N_Gram_CGCTA
cnt = 106	feature = 525	correl = 0.0777578	descr = N_Gram_GGGCG
cnt = 107	feature = 589	correl = -0.0576748	descr = N_Gram_TAGCC
cnt = 108	feature = 467	correl = -0.0562543	descr = N_Gram_GCCGT
cnt = 109	feature = 656	correl = -0.158222	descr = N_Gram_TGCGT
cnt = 110	feature = 283	correl = -0.0502394	descr = N_Gram_CATAA
cnt = 111	feature = 420	correl = 0.0861629	descr = N_Gram_GACTA
cnt = 112	feature = 377	correl = 0.0537146	descr = N_Gram_CTCAA
cnt = 113	feature = 708	correl = 0.0847829	descr = N_Gram_TTGTG
cnt = 114	feature = 262	correl = 0.0774651	descr = N_Gram_CACCA
cnt = 115	feature = 213	correl = 0.0887534	descr = N_Gram_AGTTA
cnt = 116	feature = 209	correl = -0.0638717	descr = N_Gram_AGTCC
cnt = 117	feature = 448	correl = 0.0608259	descr = N_Gram_GCAAA
cnt = 118	feature = 309	correl = 0.0688261	descr = N_Gram_CCCGC
cnt = 119	feature = 523	correl = 0.0517626	descr = N_Gram_GGGCA
cnt = 120	feature = 703	correl = 0.0589592	descr = N_Gram_TTGCA
cnt = 121	feature = 532	correl = 0.0929261	descr = N_Gram_GGGTC
cnt = 122	feature = 538	correl = 0.0552756	descr = N_Gram_GGTGC
cnt = 123	feature = 564	correl = 0.06772	descr = N_Gram_GTGTA
cnt = 124	feature = 424	correl = -0.0680089	descr = N_Gram_GAGAA
cnt = 125	feature = 455	correl = 0.0532632	descr = N_Gram_GCATA
cnt = 126	feature = 510	correl = 0.0497675	descr = N_Gram_GGCCG
cnt = 127	feature = 612	correl = -0.0748541	descr = N_Gram_TCCGC
cnt = 128	feature = 593	correl = -0.0565826	descr = N_Gram_TATTC
cnt = 129	feature = 471	correl = -0.0902996	descr = N_Gram_GCGAC
cnt = 130	feature = 597	correl = 0.107937	descr = N_Gram_TCACC
cnt = 131	feature = 323	correl = 0.0438555	descr = N_Gram_CCTCT
cnt = 132	feature = 414	correl = 0.0837716	descr = N_Gram_GACAG
cnt = 133	feature = 629	correl = 0.0837716	descr = N_Gram_TCTAC
cnt = 134	feature = 275	correl = 0.0778563	descr = N_Gram_CAGCG
cnt = 135	feature = 493	correl = -0.0498048	descr = N_Gram_GGAAC
cnt = 136	feature = 413	correl = 0.0445559	descr = N_Gram_GACAC
cnt = 137	feature = 333	correl = 0.0855227	descr = N_Gram_CGAGG
cnt = 138	feature = 622	correl = -0.0492157	descr = N_Gram_TCGCA
cnt = 139	feature = 659	correl = 0.088911	descr = N_Gram_TGGAG
cnt = 140	feature = 591	correl = -0.0682976	descr = N_Gram_TATAC
cnt = 141	feature = 206	correl = 0.117754	descr = N_Gram_AGTAA
cnt = 142	feature = 239	correl = 0.073521	descr = N_Gram_ATGGG
cnt = 143	feature = 241	correl = -0.0734402	descr = N_Gram_ATTAC
cnt = 144	feature = 599	correl = 0.0488607	descr = N_Gram_TCAGA
cnt = 145	feature = 298	correl = 0.0545469	descr = N_Gram_CCAGA
cnt = 146	feature = 444	correl = -0.0776058	descr = N_Gram_GATTT
cnt = 147	feature = 537	correl = 0.0798199	descr = N_Gram_GGTCA
cnt = 148	feature = 348	correl = 0.105692	descr = N_Gram_CGGCA
cnt = 149	feature = 583	correl = 0.0670282	descr = N_Gram_TACGA
cnt = 150	feature = 588	correl = 0.0880945	descr = N_Gram_TAGCA
cnt = 151	feature = 416	correl = -0.0637454	descr = N_Gram_GACCT
cnt = 152	feature = 466	correl = 0.072319	descr = N_Gram_GCCGG
cnt = 153	feature = 318	correl = 0.0935556	descr = N_Gram_CCGTG
cnt = 154	feature = 322	correl = 0.060428	descr = N_Gram_CCTCG
cnt = 155	feature = 453	correl = -0.0724126	descr = N_Gram_GCAGA
cnt = 156	feature = 259	correl = 0.083405	descr = N_Gram_CACAG
cnt = 157	feature = 238	correl = -0.0730038	descr = N_Gram_ATGCT
cnt = 158	feature = 519	correl = 0.0516979	descr = N_Gram_GGGAA
cnt = 159	feature = 615	correl = 0.0554749	descr = N_Gram_TCCTA
cnt = 160	feature = 472	correl = 0.0445806	descr = N_Gram_GCGAG
cnt = 161	feature = 482	correl = 0.0862625	descr = N_Gram_GCTAT
cnt = 162	feature = 516	correl = 0.149759	descr = N_Gram_GGCTT
cnt = 163	feature = 461	correl = 0.0495703	descr = N_Gram_GCCAT
cnt = 164	feature = 492	correl = 0.120683	descr = N_Gram_GGAAA
cnt = 165	feature = 401	correl = 0.0946677	descr = N_Gram_CTTGG
cnt = 166	feature = 435	correl = 0.0666399	descr = N_Gram_GATAT
cnt = 167	feature = 665	correl = 0.0531926	descr = N_Gram_TGGGA
cnt = 168	feature = 366	correl = -0.0475296	descr = N_Gram_CGTTC
cnt = 169	feature = 666	correl = 0.0882601	descr = N_Gram_TGGGG
cnt = 170	feature = 673	correl = -0.0555809	descr = N_Gram_TGTCA
cnt = 171	feature = 310	correl = 0.0706988	descr = N_Gram_CCCGG
cnt = 172	feature = 652	correl = 0.106629	descr = N_Gram_TGCAA
cnt = 173	feature = 677	correl = 0.0507219	descr = N_Gram_TGTGT
cnt = 174	feature = 580	correl = -0.14	descr = N_Gram_TAAGT
cnt = 175	feature = 667	correl = 0.0464513	descr = N_Gram_TGGGT
cnt = 176	feature = 568	correl = 0.0825404	descr = N_Gram_GTTCC
cnt = 177	feature = 256	correl = 0.0826847	descr = N_Gram_CAAGG
cnt = 178	feature = 524	correl = 0.124303	descr = N_Gram_GGGCC
cnt = 179	feature = 384	correl = 0.0714047	descr = N_Gram_CTCGG
cnt = 180	feature = 487	correl = 0.0713594	descr = N_Gram_GCTGG
cnt = 181	feature = 649	correl = -0.048882	descr = N_Gram_TGATC
cnt = 182	feature = 700	correl = -0.056017	descr = N_Gram_TTGAC
cnt = 183	feature = 336	correl = -0.0571194	descr = N_Gram_CGATC
cnt = 184	feature = 365	correl = 0.0537714	descr = N_Gram_CGTGT
cnt = 185	feature = 249	correl = 0.0608135	descr = N_Gram_CAAAA
cnt = 186	feature = 278	correl = 0.0858995	descr = N_Gram_CAGGA
cnt = 187	feature = 551	correl = 0.0987171	descr = N_Gram_GTCGG
cnt = 188	feature = 556	correl = 0.0526846	descr = N_Gram_GTGAC
cnt = 189	feature = 648	correl = 0.0652394	descr = N_Gram_TGATA
cnt = 190	feature = 685	correl = -0.103771	descr = N_Gram_TTATA
cnt = 191	feature = 274	correl = 0.0545108	descr = N_Gram_CAGCC
cnt = 192	feature = 596	correl = 0.0535565	descr = N_Gram_TCAAG
cnt = 193	feature = 321	correl = -0.108383	descr = N_Gram_CCTCC
cnt = 194	feature = 260	correl = 0.0580054	descr = N_Gram_CACAT
cnt = 195	feature = 561	correl = 0.138465	descr = N_Gram_GTGGC
cnt = 196	feature = 334	correl = -0.090811	descr = N_Gram_CGAGT
cnt = 197	feature = 258	correl = 0.0521977	descr = N_Gram_CAATA
cnt = 198	feature = 460	correl = 0.0928253	descr = N_Gram_GCCAG
cnt = 199	feature = 539	correl = 0.0549123	descr = N_Gram_GGTTG
cnt = 200	feature = 246	correl = -0.136586	descr = N_Gram_ATTTT
cnt = 201	feature = 396	correl = 0.0494568	descr = N_Gram_CTTCC
cnt = 202	feature = 443	correl = -0.0801188	descr = N_Gram_GATTA
cnt = 203	feature = 356	correl = -0.081093	descr = N_Gram_CGTAA
cnt = 204	feature = 251	correl = 0.0611831	descr = N_Gram_CAAAG
cnt = 205	feature = 547	correl = 0.0699929	descr = N_Gram_GTCCC
cnt = 206	feature = 602	correl = -0.0550172	descr = N_Gram_TCATA
cnt = 207	feature = 295	correl = 0.0595278	descr = N_Gram_CCACC
cnt = 208	feature = 456	correl = 0.113531	descr = N_Gram_GCATC
cnt = 209	feature = 286	correl = -0.0640705	descr = N_Gram_CATCG
cnt = 210	feature = 497	correl = 0.0986263	descr = N_Gram_GGACG
cnt = 211	feature = 701	correl = -0.0469626	descr = N_Gram_TTGAG
cnt = 212	feature = 440	correl = -0.0665899	descr = N_Gram_GATGC
cnt = 213	feature = 469	correl = 0.0638878	descr = N_Gram_GCCTC
cnt = 214	feature = 653	correl = 0.0954466	descr = N_Gram_TGCAC
cnt = 215	feature = 476	correl = 0.0515987	descr = N_Gram_GCGGC
cnt = 216	feature = 605	correl = 0.0922761	descr = N_Gram_TCCAA
cnt = 217	feature = 711	correl = 0.0461979	descr = N_Gram_TTTCA
cnt = 218	feature = 231	correl = 0.0797974	descr = N_Gram_ATCTG
cnt = 219	feature = 345	correl = 0.0638375	descr = N_Gram_CGGAA
cnt = 220	feature = 544	correl = 0.176534	descr = N_Gram_GTCAG
cnt = 221	feature = 264	correl = 0.0826134	descr = N_Gram_CACCG
cnt = 222	feature = 676	correl = 0.105882	descr = N_Gram_TGTGG
cnt = 223	feature = 546	correl = -0.091129	descr = N_Gram_GTCCA
cnt = 224	feature = 449	correl = 0.0964269	descr = N_Gram_GCAAC
cnt = 225	feature = 386	correl = -0.0553155	descr = N_Gram_CTCTC
cnt = 226	feature = 429	correl = 0.077493	descr = N_Gram_GAGGT
cnt = 227	feature = 480	correl = 0.0950677	descr = N_Gram_GCGTG
cnt = 228	feature = 535	correl = -0.0705089	descr = N_Gram_GGTAA
cnt = 229	feature = 511	correl = 0.150496	descr = N_Gram_GGCCT
cnt = 230	feature = 281	correl = 0.109971	descr = N_Gram_CAGTG
cnt = 231	feature = 463	correl = 0.0897581	descr = N_Gram_GCCCG
cnt = 232	feature = 716	correl = -0.0880269	descr = N_Gram_TTTGG
cnt = 233	feature = 393	correl = -0.12974	descr = N_Gram_CTTAT
cnt = 234	feature = 293	correl = 0.0884885	descr = N_Gram_CCAAG
cnt = 235	feature = 400	correl = -0.111408	descr = N_Gram_CTTGC
cnt = 236	feature = 465	correl = 0.0585049	descr = N_Gram_GCCGC
cnt = 237	feature = 382	correl = -0.053954	descr = N_Gram_CTCCG
cnt = 238	feature = 690	correl = 0.075369	descr = N_Gram_TTCCA
cnt = 239	feature = 627	correl = -0.0647136	descr = N_Gram_TCGTC
cnt = 240	feature = 499	correl = 0.126228	descr = N_Gram_GGAGC
cnt = 241	feature = 338	correl = -0.0500096	descr = N_Gram_CGCAG
cnt = 242	feature = 385	correl = 0.0596549	descr = N_Gram_CTCTA
cnt = 243	feature = 351	correl = 0.0901555	descr = N_Gram_CGGGA
cnt = 244	feature = 571	correl = 0.0980172	descr = N_Gram_GTTGG
cnt = 245	feature = 569	correl = -0.0561824	descr = N_Gram_GTTCT
cnt = 246	feature = 402	correl = 0.0784883	descr = N_Gram_CTTGT
cnt = 247	feature = 693	correl = -0.0626503	descr = N_Gram_TTCGG
cnt = 248	feature = 378	correl = 0.0630413	descr = N_Gram_CTCAC
cnt = 249	feature = 387	correl = -0.0700462	descr = N_Gram_CTGAT
cnt = 250	feature = 363	correl = 0.11555	descr = N_Gram_CGTGC
cnt = 251	feature = 572	correl = -0.0724846	descr = N_Gram_GTTGT
cnt = 252	feature = 226	correl = 0.0736043	descr = N_Gram_ATCAG
cnt = 253	feature = 395	correl = 0.0588783	descr = N_Gram_CTTCA
cnt = 254	feature = 235	correl = -0.0633511	descr = N_Gram_ATGAT
cnt = 255	feature = 565	correl = 0.0694316	descr = N_Gram_GTGTG
cnt = 256	feature = 419	correl = -0.0822704	descr = N_Gram_GACGT
cnt = 257	feature = 528	correl = 0.067487	descr = N_Gram_GGGGC
cnt = 258	feature = 221	correl = -0.0861517	descr = N_Gram_ATACT
cnt = 259	feature = 214	correl = 0.0590609	descr = N_Gram_AGTTG
cnt = 260	feature = 341	correl = 0.0937968	descr = N_Gram_CGCCG
cnt = 261	feature = 621	correl = -0.12325	descr = N_Gram_TCGAG
cnt = 262	feature = 578	correl = -0.0513164	descr = N_Gram_TAAGA
cnt = 263	feature = 520	correl = 0.106276	descr = N_Gram_GGGAC
cnt = 264	feature = 324	correl = -0.0472097	descr = N_Gram_CCTGG
cnt = 265	feature = 408	correl = 0.107585	descr = N_Gram_GAAGA
cnt = 266	feature = 426	correl = 0.0911086	descr = N_Gram_GAGCT
cnt = 267	feature = 514	correl = 0.0780795	descr = N_Gram_GGCGG
cnt = 268	feature = 562	correl = 0.0780538	descr = N_Gram_GTGGT
cnt = 269	feature = 208	correl = 0.131286	descr = N_Gram_AGTCA
cnt = 270	feature = 265	correl = 0.0739212	descr = N_Gram_CACCT
cnt = 271	feature = 486	correl = 0.0872438	descr = N_Gram_GCTGC
cnt = 272	feature = 379	correl = -0.0795664	descr = N_Gram_CTCAT
cnt = 273	feature = 326	correl = -0.0885865	descr = N_Gram_CCTTC
cnt = 274	feature = 422	correl = -0.0764553	descr = N_Gram_GACTG
cnt = 275	feature = 403	correl = 0.0835981	descr = N_Gram_CTTTA
cnt = 276	feature = 506	correl = 0.0924541	descr = N_Gram_GGCAT
cnt = 277	feature = 210	correl = -0.155348	descr = N_Gram_AGTCT
cnt = 278	feature = 508	correl = 0.102806	descr = N_Gram_GGCCA
cnt = 279	feature = 280	correl = 0.0821779	descr = N_Gram_CAGTA
cnt = 280	feature = 719	correl = -0.0777019	descr = N_Gram_TTTTG
cnt = 281	feature = 635	correl = 0.0459185	descr = N_Gram_TCTGG
cnt = 282	feature = 608	correl = 0.0612152	descr = N_Gram_TCCC
cnt = 283	feature = 273	correl = 0.0824685	descr = N_Gram_CAGCA
cnt = 284	feature = 215	correl = -0.111185	descr = N_Gram_AGTTT
cnt = 285	feature = 462	correl = 0.063823	descr = N_Gram_GCCCA
cnt = 286	feature = 232	correl = 0.0618643	descr = N_Gram_ATCTT
cnt = 287	feature = 292	correl = 0.0702164	descr = N_Gram_CCAAA
cnt = 288	feature = 439	correl = -0.0588102	descr = N_Gram_GATGA
cnt = 289	feature = 267	correl = -0.0776467	descr = N_Gram_CACGA
cnt = 290	feature = 496	correl = 0.102968	descr = N_Gram_GGACC
cnt = 291	feature = 616	correl = -0.0700986	descr = N_Gram_TCCTC
cnt = 292	feature = 554	correl = -0.0797203	descr = N_Gram_GTCTT
cnt = 293	feature = 352	correl = 0.14096	descr = N_Gram_CGGGC
cnt = 294	feature = 272	correl = 0.0591848	descr = N_Gram_CAGAG
cnt = 295	feature = 483	correl = 0.0547365	descr = N_Gram_GCTCA
cnt = 296	feature = 501	correl = -0.101171	descr = N_Gram_GGATC
cnt = 297	feature = 549	correl = -0.114755	descr = N_Gram_GTCGA
cnt = 298	feature = 512	correl = -0.0612784	descr = N_Gram_GGCGA
cnt = 299	feature = 689	correl = 0.0629505	descr = N_Gram_TTCAG
cnt = 300	feature = 521	correl = 0.113401	descr = N_Gram_GGGAG
cnt = 301	feature = 252	correl = 0.0496247	descr = N_Gram_CAACA
cnt = 302	feature = 661	correl = 0.122443	descr = N_Gram_TGGCC
cnt = 303	feature = 663	correl = 0.147614	descr = N_Gram_TGGCT
cnt = 304	feature = 631	correl = -0.0981541	descr = N_Gram_TCTCA
cnt = 305	feature = 289	correl = 0.0450516	descr = N_Gram_CATT
cnt = 306	feature = 223	correl = 0.0592644	descr = N_Gram_ATAT
cnt = 307	feature = 713	correl = -0.0576182	descr = N_Gram_TTTCG
cnt = 308	feature = 373	correl = 0.105793	descr = N_Gram_CTAT
cnt = 309	feature = 287	correl = 0.0987281	descr = N_Gram_CATCT
cnt = 310	feature = 236	correl = -0.105663	descr = N_Gram_ATGC
cnt = 311	feature = 674	correl = 0.0581474	descr = N_Gram_TGTCC
cnt = 312	feature = 389	correl = 0.105182	descr = N_Gram_CTGCA
cnt = 313	feature = 431	correl = -0.0687712	descr = N_Gram_GAGTT
cnt = 314	feature = 412	correl = 0.0641605	descr = N_Gram_GACA
cnt = 315	feature = 242	correl = 0.0565478	descr = N_Gram_ATTG
cnt = 316	feature = 285	correl = 0.110467	descr = N_Gram_CATCC
cnt = 317	feature = 531	correl = 0.0502037	descr = N_Gram_GGGT
cnt = 318	feature = 276	correl = -0.134609	descr = N_Gram_CAGCT
cnt = 319	feature = 606	correl = -0.0634811	descr = N_Gram_TCCAC
cnt = 320	feature = 600	correl = 0.0810429	descr = N_Gram_TCAGC
cnt = 321	feature = 639	correl = -0.0572008	descr = N_Gram_TCTTG
cnt = 322	feature = 662	correl = -0.10154	descr = N_Gram_TGGCG
cnt = 323	feature = 494	correl = 0.0483425	descr = N_Gram_GGAAG
cnt = 324	feature = 28	correl = -0.119936	descr = Position_Specific_Bin_Base_12_Base_T
cnt = 325	feature = 714	correl = -0.0899226	descr = N_Gram_TTTCT
cnt = 326	feature = 36	correl = -0.0501528	descr = Position_Specific_Bin_Base_16_Base_T
cnt = 327	feature = 13	correl = -0.125111	descr = Position_Specific_Bin_Base_5_Base_A
cnt = 328	feature = 433	correl = 0.0623515	descr = N_Gram_GATA
cnt = 329	feature = 335	correl = -0.0623832	descr = N_Gram_CGAT
cnt = 330	feature = 24	correl = -0.0910926	descr = Position_Specific_Bin_Base_11_Base_G
cnt = 331	feature = 257	correl = 0.0680124	descr = N_Gram_CAAT
cnt = 332	feature = 527	correl = 0.0708556	descr = N_Gram_GGGGA
cnt = 333	feature = 29	correl = -0.0685099	descr = Position_Specific_Bin_Base_13_Base_A
cnt = 334	feature = 601	correl = 0.110297	descr = N_Gram_TCAGT
cnt = 335	feature = 473	correl = 0.0582656	descr = N_Gram_GCGCC
cnt = 336	feature = 11	correl = 0.0838059	descr = Position_Specific_Bin_Base_3_Base_C
cnt = 337	feature = 217	correl = -0.117756	descr = N_Gram_ATAA
cnt = 338	feature = 645	correl = -0.0455926	descr = N_Gram_TGACT
cnt = 339	feature = 37	correl = 0.0780695	descr = Position_Specific_Bin_Base_17_Base_C
cnt = 340	feature = 704	correl = -0.152896	descr = N_Gram_TTGCG
cnt = 341	feature = 23	correl = 0.066669	descr = Position_Specific_Bin_Base_10_Base_T
cnt = 342	feature = 451	correl = 0.0757415	descr = N_Gram_GCAC
cnt = 343	feature = 27	correl = 0.0598869	descr = Position_Specific_Bin_Base_12_Base_G
cnt = 344	feature = 18	correl = 0.0468431	descr = Position_Specific_Bin_Base_6_Base_T
cnt = 345	feature = 650	correl = -0.130315	descr = N_Gram_TGATT
cnt = 346	feature = 613	correl = -0.0961068	descr = N_Gram_TCCGG
cnt = 347	feature = 10	correl = -0.0440194	descr = Position_Specific_Bin_Base_3_Base_A
cnt = 348	feature = 83	correl = 0.0629097	descr = Xue_Structure_Feature_C010
cnt = 349	feature = 308	correl = 0.0968647	descr = N_Gram_CCCG
cnt = 350	feature = 8	correl = -0.0609869	descr = Position_Specific_Bin_Base_2_Base_G
cnt = 351	feature = 626	correl = -0.0616364	descr = N_Gram_TCGT
cnt = 352	feature = 447	correl = 0.130184	descr = N_Gram_GCAA
cnt = 353	feature = 15	correl = 0.052591	descr = Position_Specific_Bin_Base_5_Base_G
cnt = 354	feature = 21	correl = -0.060895	descr = Position_Specific_Bin_Base_9_Base_T
cnt = 355	feature = 681	correl = -0.071987	descr = N_Gram_TTAC
cnt = 356	feature = 38	correl = -0.0569938	descr = Position_Specific_Bin_Base_17_Base_T
cnt = 357	feature = 211	correl = 0.0459271	descr = N_Gram_AGTG
cnt = 358	feature = 20	correl = 0.0517637	descr = Position_Specific_Bin_Base_8_Base_T
cnt = 359	feature = 428	correl = 0.0441429	descr = N_Gram_GAGGC
cnt = 360	feature = 230	correl = -0.0769605	descr = N_Gram_ATCTC
cnt = 361	feature = 40	correl = 0.139588	descr = Position_Specific_Bin_Base_18_Base_C
cnt = 362	feature = 392	correl = -0.0564104	descr = N_Gram_CTTA
cnt = 363	feature = 707	correl = 0.065913	descr = N_Gram_TTGGC
cnt = 364	feature = 31	correl = -0.114339	descr = Position_Specific_Bin_Base_14_Base_A
cnt = 365	feature = 410	correl = -0.0769405	descr = N_Gram_GAAGT
cnt = 366	feature = 536	correl = 0.0616288	descr = N_Gram_GGTC
cnt = 367	feature = 638	correl = -0.109507	descr = N_Gram_TCTTC
cnt = 368	feature = 254	correl = 0.0820514	descr = N_Gram_CAAG
cnt = 369	feature = 328	correl = -0.0652197	descr = N_Gram_CGAC
cnt = 370	feature = 664	correl = 0.106951	descr = N_Gram_TGGG
cnt = 371	feature = 69	correl = 0.0758556	descr = Fold_of_RNAi_Sequence_Pos_11
cnt = 372	feature = 479	correl = -0.132088	descr = N_Gram_GCGTC
cnt = 373	feature = 227	correl = -0.0677445	descr = N_Gram_ATCG
cnt = 374	feature = 47	correl = -0.0750128	descr = Gibbs_of_Target_Sequence__Pos_5_Step_1
cnt = 375	feature = 17	correl = 0.104792	descr = Position_Specific_Bin_Base_6_Base_C
cnt = 376	feature = 675	correl = 0.0819505	descr = N_Gram_TGTG
cnt = 377	feature = 277	correl = 0.0473476	descr = N_Gram_CAGG
cnt = 378	feature = 573	correl = -0.093036	descr = N_Gram_GTTTT
cnt = 379	feature = 33	correl = 0.0496908	descr = Position_Specific_Bin_Base_15_Base_C
cnt = 380	feature = 468	correl = 0.0886763	descr = N_Gram_GCCT
cnt = 381	feature = 438	correl = -0.117362	descr = N_Gram_GATCT
cnt = 382	feature = 344	correl = 0.0743308	descr = N_Gram_CGGA
cnt = 383	feature = 454	correl = 0.0790465	descr = N_Gram_GCAT
cnt = 384	feature = 399	correl = -0.0827461	descr = N_Gram_CTTGA
cnt = 385	feature = 67	correl = 0.105863	descr = Fold_of_RNAi_Sequence_Pos_9
cnt = 386	feature = 9	correl = 0.0649604	descr = Position_Specific_Bin_Base_2_Base_T
cnt = 387	feature = 515	correl = 0.0656279	descr = N_Gram_GGCT
cnt = 388	feature = 45	correl = 0.25005	descr = Gibbs_of_Target_Sequence__Pos_2_Step_1
cnt = 389	feature = 299	correl = -0.104827	descr = N_Gram_CCAGC
cnt = 390	feature = 42	correl = -0.118384	descr = Position_Specific_Bin_Base_18_Base_T
cnt = 391	feature = 32	correl = 0.093727	descr = Position_Specific_Bin_Base_14_Base_T
cnt = 392	feature = 34	correl = -0.113325	descr = Position_Specific_Bin_Base_16_Base_A
cnt = 393	feature = 105	correl = -0.0783452	descr = Fold_of_Target_NoBeginbrace_noends_Pos_4
cnt = 394	feature = 72	correl = 0.0817908	descr = Fold_of_RNAi_Sequence_Pos_14
cnt = 395	feature = 266	correl = -0.0783882	descr = N_Gram_CACG
cnt = 396	feature = 316	correl = 0.0485802	descr = N_Gram_CCGT
cnt = 397	feature = 563	correl = 0.0777447	descr = N_Gram_GTGT
cnt = 398	feature = 488	correl = 0.0665123	descr = N_Gram_GCTT
cnt = 399	feature = 691	correl = -0.0486398	descr = N_Gram_TTCG
cnt = 400	feature = 78	correl = 0.12636	descr = Xue_Structure_Feature_A101
cnt = 401	feature = 25	correl = -0.106523	descr = Position_Specific_Bin_Base_12_Base_A
cnt = 402	feature = 16	correl = -0.125995	descr = Position_Specific_Bin_Base_6_Base_A
cnt = 403	feature = 370	correl = 0.0914463	descr = N_Gram_CTA
cnt = 404	feature = 136	correl = -0.043914	descr = N_Gram_AATC
cnt = 405	feature = 388	correl = 0.0463813	descr = N_Gram_CTGC
cnt = 406	feature = 642	correl = -0.0541542	descr = N_Gram_TGAA
cnt = 407	feature = 19	correl = -0.0551368	descr = Position_Specific_Bin_Base_8_Base_C
cnt = 408	feature = 464	correl = 0.0674106	descr = N_Gram_GCCG
cnt = 409	feature = 30	correl = 0.0994615	descr = Position_Specific_Bin_Base_13_Base_C
cnt = 410	feature = 304	correl = 0.0695853	descr = N_Gram_CCCA
cnt = 411	feature = 22	correl = -0.0447089	descr = Position_Specific_Bin_Base_10_Base_C
cnt = 412	feature = 244	correl = -0.0865362	descr = N_Gram_ATTT
cnt = 413	feature = 49	correl = -0.162427	descr = Gibbs_of_Target_Sequence__Pos_7_Step_1
cnt = 414	feature = 35	correl = 0.132939	descr = Position_Specific_Bin_Base_16_Base_C
cnt = 415	feature = 360	correl = -0.130753	descr = N_Gram_CGTCG
cnt = 416	feature = 607	correl = -0.129709	descr = N_Gram_TCCAG
cnt = 417	feature = 459	correl = 0.0705088	descr = N_Gram_GCCA
cnt = 418	feature = 39	correl = -0.267577	descr = Position_Specific_Bin_Base_18_Base_A
cnt = 419	feature = 12	correl = -0.0953787	descr = Position_Specific_Bin_Base_4_Base_A
cnt = 420	feature = 76	correl = -0.059011	descr = Xue_Structure_Feature_A110
cnt = 421	feature = 651	correl = 0.0991523	descr = N_Gram_TGCA
cnt = 422	feature = 560	correl = 0.118268	descr = N_Gram_GTGG
cnt = 423	feature = 361	correl = 0.157187	descr = N_Gram_CGTG
cnt = 424	feature = 314	correl = 0.128341	descr = N_Gram_CCGGG
cnt = 425	feature = 617	correl = -0.104728	descr = N_Gram_TCCTT
cnt = 426	feature = 51	correl = -0.0993222	descr = Gibbs_of_Target_Sequence__Pos_13_Step_1
cnt = 427	feature = 485	correl = 0.0887049	descr = N_Gram_GCTG
cnt = 428	feature = 68	correl = 0.0532365	descr = Fold_of_RNAi_Sequence_Pos_10
cnt = 429	feature = 261	correl = 0.0932931	descr = N_Gram_CACC
cnt = 430	feature = 495	correl = 0.0893084	descr = N_Gram_GGAC
cnt = 431	feature = 577	correl = -0.0962673	descr = N_Gram_TAAG
cnt = 432	feature = 687	correl = 0.0692985	descr = N_Gram_TTCA
cnt = 433	feature = 491	correl = 0.0821603	descr = N_Gram_GGAA
cnt = 434	feature = 643	correl = -0.0717183	descr = N_Gram_TGAAG
cnt = 435	feature = 271	correl = 0.0531673	descr = N_Gram_CAGA
cnt = 436	feature = 543	correl = 0.0516934	descr = N_Gram_GTCA
cnt = 437	feature = 14	correl = 0.0891135	descr = Position_Specific_Bin_Base_5_Base_C
cnt = 438	feature = 234	correl = -0.0662889	descr = N_Gram_ATGA
cnt = 439	feature = 46	correl = 0.0645669	descr = Gibbs_of_Target_Sequence__Pos_3_Step_1
cnt = 440	feature = 634	correl = -0.114886	descr = N_Gram_TCTCT
cnt = 441	feature = 63	correl = 0.154478	descr = Fold_of_RNAi_Sequence_Pos_2
cnt = 442	feature = 655	correl = -0.142705	descr = N_Gram_TGCG
cnt = 443	feature = 347	correl = 0.0900924	descr = N_Gram_CGGC
cnt = 444	feature = 545	correl = -0.0580049	descr = N_Gram_GTCC
cnt = 445	feature = 300	correl = 0.0503588	descr = N_Gram_CCAT
cnt = 446	feature = 417	correl = -0.0448644	descr = N_Gram_GACG
cnt = 447	feature = 55	correl = -0.165379	descr = Gibbs_of_Target_Sequence__Pos_18_Step_1
cnt = 448	feature = 553	correl = -0.0825531	descr = N_Gram_GTCT
cnt = 449	feature = 71	correl = 0.0800944	descr = Fold_of_RNAi_Sequence_Pos_13
cnt = 450	feature = 353	correl = -0.0517811	descr = N_Gram_CGGT
cnt = 451	feature = 53	correl = -0.0549039	descr = Gibbs_of_Target_Sequence__Pos_15_Step_1
cnt = 452	feature = 684	correl = -0.064319	descr = N_Gram_TTAT
cnt = 453	feature = 619	correl = -0.0871725	descr = N_Gram_TCGA
cnt = 454	feature = 484	correl = -0.0617495	descr = N_Gram_GCTCC
cnt = 455	feature = 705	correl = 0.0478055	descr = N_Gram_TTGG
cnt = 456	feature = 640	correl = 0.0509196	descr = N_Gram_TCTTT
cnt = 457	feature = 56	correl = -0.285192	descr = Gibbs_of_Target_Sequence__Pos_19_Step_1
cnt = 458	feature = 474	correl = 0.0658323	descr = N_Gram_GCGG
cnt = 459	feature = 73	correl = 0.0609044	descr = Fold_of_RNAi_Sequence_Pos_15
cnt = 460	feature = 291	correl = 0.108972	descr = N_Gram_CCAA
cnt = 461	feature = 498	correl = 0.126762	descr = N_Gram_GGAG
cnt = 462	feature = 522	correl = 0.139291	descr = N_Gram_GGGC
cnt = 463	feature = 442	correl = -0.0559094	descr = N_Gram_GATT
cnt = 464	feature = 695	correl = -0.204811	descr = N_Gram_TTCTC
cnt = 465	feature = 504	correl = 0.0734098	descr = N_Gram_GGCA
cnt = 466	feature = 279	correl = 0.125973	descr = N_Gram_CAGT
cnt = 467	feature = 48	correl = -0.133822	descr = Gibbs_of_Target_Sequence__Pos_6_Step_1
cnt = 468	feature = 284	correl = 0.0778066	descr = N_Gram_CATC
cnt = 469	feature = 584	correl = -0.0574006	descr = N_Gram_TACT
cnt = 470	feature = 41	correl = 0.275651	descr = Position_Specific_Bin_Base_18_Base_G
cnt = 471	feature = 77	correl = 0.0658704	descr = Xue_Structure_Feature_A100
cnt = 472	feature = 557	correl = 0.0733552	descr = N_Gram_GTGC
cnt = 473	feature = 26	correl = 0.172887	descr = Position_Specific_Bin_Base_12_Base_C
cnt = 474	feature = 702	correl = -0.0618147	descr = N_Gram_TTGC
cnt = 475	feature = 381	correl = -0.0969124	descr = N_Gram_CTCCA
cnt = 476	feature = 526	correl = 0.101548	descr = N_Gram_GGGG
cnt = 477	feature = 81	correl = 0.0445739	descr = Xue_Structure_Feature_C100
cnt = 478	feature = 233	correl = -0.0440288	descr = N_Gram_ATG
cnt = 479	feature = 75	correl = 0.0653259	descr = Xue_Structure_Feature_A111
cnt = 480	feature = 332	correl = -0.049434	descr = N_Gram_CGAG
cnt = 481	feature = 383	correl = -0.126845	descr = N_Gram_CTCCT
cnt = 482	feature = 712	correl = -0.0786485	descr = N_Gram_TTTCC
cnt = 483	feature = 715	correl = -0.0537925	descr = N_Gram_TTTG
cnt = 484	feature = 66	correl = 0.0873412	descr = Fold_of_RNAi_Sequence_Pos_6
cnt = 485	feature = 54	correl = -0.120437	descr = Gibbs_of_Target_Sequence__Pos_17_Step_1
cnt = 486	feature = 647	correl = -0.106995	descr = N_Gram_TGAT
cnt = 487	feature = 61	correl = 0.168852	descr = Fold_of_RNAi_Sequence_Pos_0
cnt = 488	feature = 74	correl = 0.0603532	descr = Fold_of_RNAi_Sequence_Pos_16
cnt = 489	feature = 52	correl = -0.179394	descr = Gibbs_of_Target_Sequence__Pos_14_Step_1
cnt = 490	feature = 548	correl = -0.102568	descr = N_Gram_GTCG
cnt = 491	feature = 598	correl = 0.137305	descr = N_Gram_TCAG
cnt = 492	feature = 207	correl = -0.094282	descr = N_Gram_AGTC
cnt = 493	feature = 427	correl = 0.060225	descr = N_Gram_GAGG
cnt = 494	feature = 65	correl = 0.05933	descr = Fold_of_RNAi_Sequence_Pos_4
cnt = 495	feature = 397	correl = -0.224709	descr = N_Gram_CTTCT
cnt = 496	feature = 611	correl = -0.0705908	descr = N_Gram_TCCG
cnt = 497	feature = 70	correl = 0.0879802	descr = Fold_of_RNAi_Sequence_Pos_12
cnt = 498	feature = 720	correl = -0.122947	descr = N_Gram_TTTTT
cnt = 499	feature = 82	correl = 0.0497266	descr = Xue_Structure_Feature_C011
cnt = 500	feature = 339	correl = 0.069189	descr = N_Gram_CGCC
cnt = 501	feature = 325	correl = -0.0448873	descr = N_Gram_CCTT
cnt = 502	feature = 575	correl = -0.0732817	descr = N_Gram_TAA
cnt = 503	feature = 297	correl = -0.0566132	descr = N_Gram_CCAG
cnt = 504	feature = 62	correl = 0.185974	descr = Fold_of_RNAi_Sequence_Pos_1
cnt = 505	feature = 477	correl = -0.0791223	descr = N_Gram_GCGT
cnt = 506	feature = 518	correl = 0.12856	descr = N_Gram_GGGA
cnt = 507	feature = 398	correl = -0.0454792	descr = N_Gram_CTTG
cnt = 508	feature = 282	correl = 0.0552435	descr = N_Gram_CAT
cnt = 509	feature = 64	correl = 0.083141	descr = Fold_of_RNAi_Sequence_Pos_3
cnt = 510	feature = 303	correl = 0.0448825	descr = N_Gram_CCC
cnt = 511	feature = 671	correl = 0.0511124	descr = N_Gram_TGT
cnt = 512	feature = 660	correl = 0.0628823	descr = N_Gram_TGGC
cnt = 513	feature = 696	correl = -0.116751	descr = N_Gram_TTCTT
cnt = 514	feature = 614	correl = -0.0882968	descr = N_Gram_TCCT
cnt = 515	feature = 80	correl = 0.080354	descr = Xue_Structure_Feature_C110
cnt = 516	feature = 604	correl = -0.09539	descr = N_Gram_TCCA
cnt = 517	feature = 481	correl = 0.0646111	descr = N_Gram_GCT
cnt = 518	feature = 679	correl = -0.068667	descr = N_Gram_TTA
cnt = 519	feature = 718	correl = -0.1575	descr = N_Gram_TTTTC
cnt = 520	feature = 542	correl = -0.104155	descr = N_Gram_GTC
cnt = 521	feature = 432	correl = -0.0485555	descr = N_Gram_GAT
cnt = 522	feature = 327	correl = -0.0713729	descr = N_Gram_CGA
cnt = 523	feature = 394	correl = -0.122047	descr = N_Gram_CTTC
cnt = 524	feature = 446	correl = 0.122317	descr = N_Gram_GCA
cnt = 525	feature = 630	correl = -0.199031	descr = N_Gram_TCTC
cnt = 526	feature = 555	correl = 0.151964	descr = N_Gram_GTG
cnt = 527	feature = 225	correl = -0.0514077	descr = N_Gram_ATC
cnt = 528	feature = 248	correl = 0.135025	descr = N_Gram_CAA
cnt = 529	feature = 350	correl = 0.145778	descr = N_Gram_CGGG
cnt = 530	feature = 490	correl = 0.132536	descr = N_Gram_GGA
cnt = 531	feature = 86	correl = 0.108566	descr = Xue_Structure_Feature_G110
cnt = 532	feature = 641	correl = -0.0947727	descr = N_Gram_TGA
cnt = 533	feature = 658	correl = 0.0706034	descr = N_Gram_TGG
cnt = 534	feature = 369	correl = -0.048926	descr = N_Gram_CT
cnt = 535	feature = 79	correl = 0.0941971	descr = Xue_Structure_Feature_C111
cnt = 536	feature = 595	correl = 0.0731347	descr = N_Gram_TCA
cnt = 537	feature = 618	correl = -0.111821	descr = N_Gram_TCG
cnt = 538	feature = 517	correl = 0.189105	descr = N_Gram_GGG
cnt = 539	feature = 423	correl = 0.0466108	descr = N_Gram_GAG
cnt = 540	feature = 717	correl = -0.1552	descr = N_Gram_TTTT
cnt = 541	feature = 311	correl = 0.0628881	descr = N_Gram_CCG
cnt = 542	feature = 594	correl = -0.138975	descr = N_Gram_TC
cnt = 543	feature = 694	correl = -0.214266	descr = N_Gram_TTCT
cnt = 544	feature = 60	correl = -0.0509974	descr = PF_RNAi_Fold_3'Free_Count
cnt = 545	feature = 458	correl = 0.108922	descr = N_Gram_GCC
cnt = 546	feature = 574	correl = -0.0639488	descr = N_Gram_TA
cnt = 547	feature = 710	correl = -0.129131	descr = N_Gram_TTTC
cnt = 548	feature = 697	correl = -0.0625514	descr = N_Gram_TTG
cnt = 549	feature = 636	correl = -0.101141	descr = N_Gram_TCTT
cnt = 550	feature = 59	correl = -0.139778	descr = PF_RNAi_Fold_5'Free_Count
cnt = 551	feature = 376	correl = -0.100549	descr = N_Gram_CTC
cnt = 552	feature = 270	correl = 0.0684708	descr = N_Gram_CAG
cnt = 553	feature = 391	correl = -0.110851	descr = N_Gram_CTT
cnt = 554	feature = 216	correl = -0.106453	descr = N_Gram_AT
cnt = 555	feature = 445	correl = 0.0462112	descr = N_Gram_GC
cnt = 556	feature = 247	correl = 0.104097	descr = N_Gram_CA
cnt = 557	feature = 380	correl = -0.129411	descr = N_Gram_CTCC
cnt = 558	feature = 628	correl = -0.109722	descr = N_Gram_TCT
cnt = 559	feature = 343	correl = 0.0747964	descr = N_Gram_CGG
cnt = 560	feature = 709	correl = -0.10885	descr = N_Gram_TTT
cnt = 561	feature = 603	correl = -0.136211	descr = N_Gram_TCC
cnt = 562	feature = 503	correl = 0.144805	descr = N_Gram_GGC
cnt = 563	feature = 678	correl = -0.122852	descr = N_Gram_TT
cnt = 564	feature = 686	correl = -0.163935	descr = N_Gram_TTC
cnt = 565	feature = 489	correl = 0.156767	descr = N_Gram_GG
cnt = 566	feature = 58	correl = -0.190267	descr = PF_RNAi_Fold_Energy
cnt = 567	feature = 43	correl = -0.190862	descr = Gibbs_of_Target_Sequence_
num rows = 521
num_elements = 295928
*
optimization finished, #iter = 606
nu = 0.432591
obj = -33.564366, rho = -0.481050
nSV = 367, nBSV = 122
num rows = 58
num_elements = 32944
*
optimization finished, #iter = 57
nu = 0.404871
obj = -3.492886, rho = -0.466748
nSV = 47, nBSV = 6
*
optimization finished, #iter = 606
nu = 0.432591
obj = -33.564366, rho = -0.481050
nSV = 367, nBSV = 122
CFS merit scores = 1.32492
CFS merit scores = 1.60834
CFS merit scores = 1.85123
CFS merit scores = 2.07008
CFS merit scores = 2.26462
CFS merit scores = 2.44362
CFS merit scores = 2.60439
CFS merit scores = 2.74965
CFS merit scores = 2.88587
CFS merit scores = 3.0142
CFS merit scores = 3.13635
CFS merit scores = 3.25373
CFS merit scores = 3.36537
CFS merit scores = 3.47141
CFS merit scores = 3.57198
CFS merit scores = 3.66873
CFS merit scores = 3.7622
CFS merit scores = 3.85336
CFS merit scores = 3.94241
CFS merit scores = 4.02842
CFS merit scores = 4.11255
CFS merit scores = 4.19486
CFS merit scores = 4.27526
CFS merit scores = 4.35407
CFS merit scores = 4.43112
CFS merit scores = 4.50669
CFS merit scores = 4.57988
CFS merit scores = 4.65039
CFS merit scores = 4.71949
CFS merit scores = 4.78714
CFS merit scores = 4.85306
CFS merit scores = 4.91749
CFS merit scores = 4.98068
CFS merit scores = 5.04211
CFS merit scores = 5.10154
CFS merit scores = 5.15987
CFS merit scores = 5.21695
CFS merit scores = 5.27314
CFS merit scores = 5.32866
CFS merit scores = 5.38347
CFS merit scores = 5.43764
CFS merit scores = 5.48957
CFS merit scores = 5.54045
CFS merit scores = 5.59069
CFS merit scores = 5.64
CFS merit scores = 5.6878
CFS merit scores = 5.73453
CFS merit scores = 5.77979
CFS merit scores = 5.82424
CFS merit scores = 5.86758
CFS merit scores = 5.91031
CFS merit scores = 5.95204
CFS merit scores = 5.99307
CFS merit scores = 6.03296
CFS merit scores = 6.07181
CFS merit scores = 6.10955
CFS merit scores = 6.14643
CFS merit scores = 6.18181
CFS merit scores = 6.21563
CFS merit scores = 6.24783
CFS merit scores = 6.2784
CFS merit scores = 6.30619
CFS merit scores = 6.33208
CFS merit scores = 6.35592
CFS merit scores = 6.37796
CFS merit scores = 6.39836
CFS merit scores = 6.41843
CFS merit scores = 6.43794
CFS merit scores = 6.457
CFS merit scores = 6.47585
CFS merit scores = 6.49467
CFS merit scores = 6.51282
CFS merit scores = 6.5304
CFS merit scores = 6.54754
CFS merit scores = 6.56379
CFS merit scores = 6.57842
CFS merit scores = 6.59253
CFS merit scores = 6.60621
CFS merit scores = 6.61901
CFS merit scores = 6.63147
CFS merit scores = 6.64306
CFS merit scores = 6.65409
CFS merit scores = 6.66466
CFS merit scores = 6.67464
CFS merit scores = 6.68454
CFS merit scores = 6.69477
CFS merit scores = 6.70396
CFS merit scores = 6.71348
CFS merit scores = 6.72304
CFS merit scores = 6.73257
CFS merit scores = 6.74182
CFS merit scores = 6.75069
CFS merit scores = 6.7582
CFS merit scores = 6.76588
CFS merit scores = 6.77351
CFS merit scores = 6.78122
CFS merit scores = 6.7892
CFS merit scores = 6.79702
CFS merit scores = 6.80462
CFS merit scores = 6.81065
CFS merit scores = 6.81659
CFS merit scores = 6.82244
CFS merit scores = 6.82707
CFS merit scores = 6.83068
CFS merit scores = 6.83435
CFS merit scores = 6.83838
CFS merit scores = 6.84241
CFS merit scores = 6.84525
CFS merit scores = 6.84804
CFS merit scores = 6.85034
CFS merit scores = 6.85239
CFS merit scores = 6.85471
CFS merit scores = 6.85707
CFS merit scores = 6.8591
CFS merit scores = 6.86123
CFS merit scores = 6.86339
CFS merit scores = 6.8655
CFS merit scores = 6.86752
CFS merit scores = 6.86979
CFS merit scores = 6.87215
CFS merit scores = 6.87466
CFS merit scores = 6.87713
CFS merit scores = 6.87904
CFS merit scores = 6.88098
CFS merit scores = 6.88278
CFS merit scores = 6.88455
CFS merit scores = 6.88637
CFS merit scores = 6.88728
CFS merit scores = 6.88812
CFS merit scores = 6.88908
CFS merit scores = 6.88958
CFS merit scores = 6.88984
CFS merit scores = 6.89019
CFS merit scores = 6.89044
CFS merit scores = 6.8906
CFS merit scores = 6.8908
CFS merit scores = 6.89103
CFS merit scores = 6.89055
CFS merit scores = 6.88969
CFS merit scores = 6.88763
CFS merit scores = 6.88556
CFS merit scores = 6.88357
CFS merit scores = 6.88165
CFS merit scores = 6.8797
CFS merit scores = 6.87758
CFS merit scores = 6.87486
CFS merit scores = 6.87195
CFS merit scores = 6.86915
CFS merit scores = 6.86601
CFS merit scores = 6.86304
CFS merit scores = 6.85987
CFS merit scores = 6.85687
CFS merit scores = 6.85401
CFS merit scores = 6.8509
CFS merit scores = 6.84792
CFS merit scores = 6.84518
CFS merit scores = 6.84266
CFS merit scores = 6.84031
CFS merit scores = 6.83819
CFS merit scores = 6.83592
CFS merit scores = 6.83356
CFS merit scores = 6.83109
CFS merit scores = 6.8286
CFS merit scores = 6.82623
CFS merit scores = 6.82386
CFS merit scores = 6.82154
CFS merit scores = 6.81931
CFS merit scores = 6.81614
CFS merit scores = 6.8129
CFS merit scores = 6.80967
CFS merit scores = 6.80644
CFS merit scores = 6.80312
CFS merit scores = 6.79988
CFS merit scores = 6.7967
CFS merit scores = 6.79362
CFS merit scores = 6.7905
CFS merit scores = 6.78738
CFS merit scores = 6.78401
CFS merit scores = 6.78053
CFS merit scores = 6.77715
CFS merit scores = 6.7739
CFS merit scores = 6.77039
CFS merit scores = 6.76673
CFS merit scores = 6.76314
CFS merit scores = 6.75849
CFS merit scores = 6.75399
CFS merit scores = 6.74945
CFS merit scores = 6.74497
CFS merit scores = 6.74042
CFS merit scores = 6.73595
CFS merit scores = 6.73161
CFS merit scores = 6.72715
CFS merit scores = 6.72279
CFS merit scores = 6.71827
CFS merit scores = 6.71348
CFS merit scores = 6.70878
CFS merit scores = 6.70398
CFS merit scores = 6.69908
CFS merit scores = 6.69421
CFS merit scores = 6.68953
CFS merit scores = 6.68486
CFS merit scores = 6.68032
CFS merit scores = 6.67573
CFS merit scores = 6.67099
CFS merit scores = 6.66588
CFS merit scores = 6.66095
CFS merit scores = 6.65605
CFS merit scores = 6.65112
CFS merit scores = 6.64624
CFS merit scores = 6.6408
CFS merit scores = 6.6354
CFS merit scores = 6.62984
CFS merit scores = 6.62437
CFS merit scores = 6.61902
CFS merit scores = 6.61322
CFS merit scores = 6.60744
CFS merit scores = 6.60179
CFS merit scores = 6.59576
CFS merit scores = 6.5897
CFS merit scores = 6.58366
CFS merit scores = 6.57765
CFS merit scores = 6.57152
CFS merit scores = 6.56554
CFS merit scores = 6.5596
CFS merit scores = 6.55383
CFS merit scores = 6.54822
CFS merit scores = 6.54263
CFS merit scores = 6.53685
CFS merit scores = 6.53085
CFS merit scores = 6.52477
CFS merit scores = 6.51865
CFS merit scores = 6.51255
CFS merit scores = 6.50656
CFS merit scores = 6.50059
CFS merit scores = 6.49428
CFS merit scores = 6.48814
CFS merit scores = 6.48216
CFS merit scores = 6.47623
CFS merit scores = 6.47022
CFS merit scores = 6.46424
CFS merit scores = 6.45836
CFS merit scores = 6.45257
CFS merit scores = 6.44676
CFS merit scores = 6.44106
CFS merit scores = 6.43516
CFS merit scores = 6.42936
CFS merit scores = 6.42364
CFS merit scores = 6.41732
CFS merit scores = 6.41106
CFS merit scores = 6.40451
CFS merit scores = 6.3979
CFS merit scores = 6.39129
CFS merit scores = 6.38468
CFS merit scores = 6.37815
CFS merit scores = 6.37159
CFS merit scores = 6.36517
CFS merit scores = 6.35876
CFS merit scores = 6.35233
CFS merit scores = 6.34552
CFS merit scores = 6.33886
CFS merit scores = 6.33234
CFS merit scores = 6.32557
CFS merit scores = 6.31886
CFS merit scores = 6.31228
CFS merit scores = 6.30569
CFS merit scores = 6.29923
CFS merit scores = 6.29261
CFS merit scores = 6.28602
CFS merit scores = 6.27927
CFS merit scores = 6.27243
CFS merit scores = 6.26567
CFS merit scores = 6.259
CFS merit scores = 6.25229
CFS merit scores = 6.24561
CFS merit scores = 6.23887
CFS merit scores = 6.23198
CFS merit scores = 6.22515
CFS merit scores = 6.21844
CFS merit scores = 6.21179
CFS merit scores = 6.20522
CFS merit scores = 6.19875
CFS merit scores = 6.19221
CFS merit scores = 6.18571
CFS merit scores = 6.17916
CFS merit scores = 6.17259
CFS merit scores = 6.16565
CFS merit scores = 6.15876
CFS merit scores = 6.15175
CFS merit scores = 6.14469
CFS merit scores = 6.13768
CFS merit scores = 6.13061
CFS merit scores = 6.12354
CFS merit scores = 6.11641
CFS merit scores = 6.10932
CFS merit scores = 6.10233
CFS merit scores = 6.09513
CFS merit scores = 6.08799
CFS merit scores = 6.08089
CFS merit scores = 6.07393
CFS merit scores = 6.06703
CFS merit scores = 6.06012
CFS merit scores = 6.05318
CFS merit scores = 6.04634
CFS merit scores = 6.03959
CFS merit scores = 6.03295
CFS merit scores = 6.0263
CFS merit scores = 6.01953
CFS merit scores = 6.01281
CFS merit scores = 6.0061
CFS merit scores = 5.99938
CFS merit scores = 5.99274
CFS merit scores = 5.9861
CFS merit scores = 5.97948
CFS merit scores = 5.97279
CFS merit scores = 5.96606
CFS merit scores = 5.95941
CFS merit scores = 5.95281
CFS merit scores = 5.94619
CFS merit scores = 5.93967
CFS merit scores = 5.93316
CFS merit scores = 5.9267
CFS merit scores = 5.92031
CFS merit scores = 5.91401
CFS merit scores = 5.90776
CFS merit scores = 5.90161
CFS merit scores = 5.89552
CFS merit scores = 5.88952
CFS merit scores = 5.88362
CFS merit scores = 5.87776
CFS merit scores = 5.87189
CFS merit scores = 5.86608
CFS merit scores = 5.86028
CFS merit scores = 5.85448
CFS merit scores = 5.84857
CFS merit scores = 5.84275
CFS merit scores = 5.83685
CFS merit scores = 5.83097
CFS merit scores = 5.82513
CFS merit scores = 5.81935
CFS merit scores = 5.81364
CFS merit scores = 5.80776
CFS merit scores = 5.80191
CFS merit scores = 5.79608
CFS merit scores = 5.79033
CFS merit scores = 5.78464
CFS merit scores = 5.77902
CFS merit scores = 5.77321
CFS merit scores = 5.76751
CFS merit scores = 5.7618
CFS merit scores = 5.75618
CFS merit scores = 5.75046
CFS merit scores = 5.74471
CFS merit scores = 5.73902
CFS merit scores = 5.7334
CFS merit scores = 5.72775
CFS merit scores = 5.72206
CFS merit scores = 5.71643
CFS merit scores = 5.71082
CFS merit scores = 5.70518
CFS merit scores = 5.69963
CFS merit scores = 5.69405
CFS merit scores = 5.6885
CFS merit scores = 5.68299
CFS merit scores = 5.67745
CFS merit scores = 5.67196
CFS merit scores = 5.66654
CFS merit scores = 5.66114
CFS merit scores = 5.65576
CFS merit scores = 5.65046
CFS merit scores = 5.64517
CFS merit scores = 5.63996
CFS merit scores = 5.63483
CFS merit scores = 5.62963
CFS merit scores = 5.62451
CFS merit scores = 5.61932
CFS merit scores = 5.61417
CFS merit scores = 5.60902
CFS merit scores = 5.6039
CFS merit scores = 5.59874
CFS merit scores = 5.59363
CFS merit scores = 5.58861
CFS merit scores = 5.58359
CFS merit scores = 5.57857
CFS merit scores = 5.57359
CFS merit scores = 5.56867
CFS merit scores = 5.5638
CFS merit scores = 5.55891
CFS merit scores = 5.55405
CFS merit scores = 5.54922
CFS merit scores = 5.54445
CFS merit scores = 5.53965
CFS merit scores = 5.53487
CFS merit scores = 5.53014
CFS merit scores = 5.52538
CFS merit scores = 5.52061
CFS merit scores = 5.51589
CFS merit scores = 5.51113
CFS merit scores = 5.50639
CFS merit scores = 5.50166
CFS merit scores = 5.49695
CFS merit scores = 5.49227
CFS merit scores = 5.48763
CFS merit scores = 5.48296
CFS merit scores = 5.47834
CFS merit scores = 5.47374
CFS merit scores = 5.4691
CFS merit scores = 5.46453
CFS merit scores = 5.45997
CFS merit scores = 5.45545
CFS merit scores = 5.45093
CFS merit scores = 5.44643
CFS merit scores = 5.44197
CFS merit scores = 5.43747
CFS merit scores = 5.43298
CFS merit scores = 5.42852
CFS merit scores = 5.42406
CFS merit scores = 5.41965
CFS merit scores = 5.41523
CFS merit scores = 5.41078
CFS merit scores = 5.4063
CFS merit scores = 5.40182
CFS merit scores = 5.39737
CFS merit scores = 5.39286
CFS merit scores = 5.38817
CFS merit scores = 5.38348
CFS merit scores = 5.37879
CFS merit scores = 5.37414
CFS merit scores = 5.36952
CFS merit scores = 5.36494
CFS merit scores = 5.3604
CFS merit scores = 5.35572
CFS merit scores = 5.35112
CFS merit scores = 5.34656
CFS merit scores = 5.34197
CFS merit scores = 5.33741
CFS merit scores = 5.33286
CFS merit scores = 5.32832
CFS merit scores = 5.32377
CFS merit scores = 5.31922
CFS merit scores = 5.3147
CFS merit scores = 5.3102
CFS merit scores = 5.30574
CFS merit scores = 5.30132
CFS merit scores = 5.29686
CFS merit scores = 5.29241
CFS merit scores = 5.28797
CFS merit scores = 5.28354
CFS merit scores = 5.2791
CFS merit scores = 5.27455
CFS merit scores = 5.27006
CFS merit scores = 5.26553
CFS merit scores = 5.26103
CFS merit scores = 5.25653
CFS merit scores = 5.25196
CFS merit scores = 5.2474
CFS merit scores = 5.2428
CFS merit scores = 5.23822
CFS merit scores = 5.23362
CFS merit scores = 5.22904
CFS merit scores = 5.22449
CFS merit scores = 5.21988
CFS merit scores = 5.21534
CFS merit scores = 5.2108
CFS merit scores = 5.20631
CFS merit scores = 5.2016
CFS merit scores = 5.19691
CFS merit scores = 5.19222
CFS merit scores = 5.18755
CFS merit scores = 5.18278
CFS merit scores = 5.17801
CFS merit scores = 5.17321
CFS merit scores = 5.16828
CFS merit scores = 5.16325
CFS merit scores = 5.1582
CFS merit scores = 5.15303
CFS merit scores = 5.14783
CFS merit scores = 5.14263
CFS merit scores = 5.1374
CFS merit scores = 5.13219
CFS merit scores = 5.12696
CFS merit scores = 5.12173
CFS merit scores = 5.11648
CFS merit scores = 5.11125
CFS merit scores = 5.10602
CFS merit scores = 5.10081
CFS merit scores = 5.09566
CFS merit scores = 5.09056
CFS merit scores = 5.08545
CFS merit scores = 5.08029
CFS merit scores = 5.07506
CFS merit scores = 5.06968
CFS merit scores = 5.06433
CFS merit scores = 5.059
CFS merit scores = 5.05359
CFS merit scores = 5.0482
CFS merit scores = 5.04276
CFS merit scores = 5.03736
CFS merit scores = 5.03188
CFS merit scores = 5.02643
CFS merit scores = 5.02095
CFS merit scores = 5.01552
CFS merit scores = 5.01005
CFS merit scores = 5.00462
CFS merit scores = 4.99914
CFS merit scores = 4.9936
CFS merit scores = 4.98808
CFS merit scores = 4.98259
CFS merit scores = 4.97697
CFS merit scores = 4.97137
CFS merit scores = 4.96551
CFS merit scores = 4.95964
CFS merit scores = 4.95372
CFS merit scores = 4.94787
CFS merit scores = 4.94161
CFS merit scores = 4.9354
CFS merit scores = 4.92926
CFS merit scores = 4.92298
CFS merit scores = 4.91668
CFS merit scores = 4.91032
CFS merit scores = 4.90396
CFS merit scores = 4.89757
CFS merit scores = 4.89118
CFS merit scores = 4.88466
CFS merit scores = 4.87813
CFS merit scores = 4.87163
CFS merit scores = 4.86505
CFS merit scores = 4.85849
CFS merit scores = 4.85189
CFS merit scores = 4.84532
CFS merit scores = 4.83873
CFS merit scores = 4.8318
CFS merit scores = 4.82484
CFS merit scores = 4.81794
CFS merit scores = 4.81112
CFS merit scores = 4.8042
CFS merit scores = 4.79729
CFS merit scores = 4.79043
CFS merit scores = 4.78317
CFS merit scores = 4.77585
CFS merit scores = 4.76794
CFS merit scores = 4.75952
CFS merit scores = 4.74706
cnt = 1	feature = 63	correl = -0.324917	descr = Gibbs_of_Target_Sequence__Pos_20_Step_1
cnt = 2	feature = 48	correl = 0.244007	descr = Gibbs_of_Target_Sequence__Pos_1_Step_1
cnt = 3	feature = 611	correl = -0.19447	descr = N_Gram_TCTC
cnt = 4	feature = 80	correl = 0.0709011	descr = Xue_Structure_Feature_A100
cnt = 5	feature = 29	correl = 0.0926201	descr = Position_Specific_Bin_Base_12_Base_G
cnt = 6	feature = 510	correl = -0.0444272	descr = N_Gram_GGGTT
cnt = 7	feature = 437	correl = 0.062322	descr = N_Gram_GCAGC
cnt = 8	feature = 570	correl = 0.0456093	descr = N_Gram_TAGAC
cnt = 9	feature = 657	correl = 0.0689654	descr = N_Gram_TGTGA
cnt = 10	feature = 441	correl = -0.045258	descr = N_Gram_GCATG
cnt = 11	feature = 561	correl = 0.0489216	descr = N_Gram_TAAAG
cnt = 12	feature = 236	correl = 0.0457349	descr = N_Gram_ATGGG
cnt = 13	feature = 435	correl = 0.0451046	descr = N_Gram_GCACT
cnt = 14	feature = 360	correl = 0.149477	descr = N_Gram_CGTTT
cnt = 15	feature = 640	correl = 0.0637596	descr = N_Gram_TGGAG
cnt = 16	feature = 382	correl = -0.0684932	descr = N_Gram_CTGCC
cnt = 17	feature = 449	correl = -0.0562607	descr = N_Gram_GCCGT
cnt = 18	feature = 606	correl = -0.0492258	descr = N_Gram_TCGCA
cnt = 19	feature = 327	correl = -0.0492258	descr = N_Gram_CGACC
cnt = 20	feature = 300	correl = 0.114574	descr = N_Gram_CCCCC
cnt = 21	feature = 357	correl = 0.0788089	descr = N_Gram_CGTGG
cnt = 22	feature = 326	correl = 0.073181	descr = N_Gram_CGACA
cnt = 23	feature = 533	correl = -0.0459897	descr = N_Gram_GTCGC
cnt = 24	feature = 462	correl = 0.0450415	descr = N_Gram_GCGTA
cnt = 25	feature = 636	correl = 0.0520764	descr = N_Gram_TGCCG
cnt = 26	feature = 301	correl = 0.0450415	descr = N_Gram_CCCCG
cnt = 27	feature = 266	correl = 0.0557929	descr = N_Gram_CACGT
cnt = 28	feature = 465	correl = 0.086166	descr = N_Gram_GCTAT
cnt = 29	feature = 574	correl = 0.0675531	descr = N_Gram_TATAT
cnt = 30	feature = 523	correl = 0.0503317	descr = N_Gram_GTATA
cnt = 31	feature = 419	correl = -0.0557411	descr = N_Gram_GATCG
cnt = 32	feature = 368	correl = 0.0860664	descr = N_Gram_CTATT
cnt = 33	feature = 299	correl = 0.0637596	descr = N_Gram_CCCAC
cnt = 34	feature = 377	correl = 0.0712948	descr = N_Gram_CTCGG
cnt = 35	feature = 406	correl = -0.0682787	descr = N_Gram_GACCC
cnt = 36	feature = 564	correl = 0.0877766	descr = N_Gram_TAAGC
cnt = 37	feature = 343	correl = 0.0496787	descr = N_Gram_CGGCC
cnt = 38	feature = 604	correl = 0.0802158	descr = N_Gram_TCGAC
cnt = 39	feature = 323	correl = 0.0744472	descr = N_Gram_CCTTA
cnt = 40	feature = 593	correl = 0.0520764	descr = N_Gram_TCCCG
cnt = 41	feature = 505	correl = 0.0450415	descr = N_Gram_GGGCT
cnt = 42	feature = 622	correl = 0.0511125	descr = N_Gram_TGAAA
cnt = 43	feature = 308	correl = 0.0450415	descr = N_Gram_CCGAA
cnt = 44	feature = 364	correl = 0.0661461	descr = N_Gram_CTAGG
cnt = 45	feature = 508	correl = 0.0450415	descr = N_Gram_GGGGT
cnt = 46	feature = 480	correl = 0.0942856	descr = N_Gram_GGAGT
cnt = 47	feature = 234	correl = -0.0454839	descr = N_Gram_ATGCA
cnt = 48	feature = 572	correl = 0.0687236	descr = N_Gram_TAGCA
cnt = 49	feature = 576	correl = -0.0599047	descr = N_Gram_TATTC
cnt = 50	feature = 624	correl = 0.0456842	descr = N_Gram_TGACA
cnt = 51	feature = 209	correl = 0.0886556	descr = N_Gram_AGTTA
cnt = 52	feature = 434	correl = 0.0558297	descr = N_Gram_GCACC
cnt = 53	feature = 216	correl = 0.054562	descr = N_Gram_ATACA
cnt = 54	feature = 660	correl = -0.0701986	descr = N_Gram_TGTTA
cnt = 55	feature = 521	correl = 0.0482947	descr = N_Gram_GTACC
cnt = 56	feature = 610	correl = 0.0563769	descr = N_Gram_TCTAC
cnt = 57	feature = 684	correl = -0.053902	descr = N_Gram_TTGGA
cnt = 58	feature = 492	correl = -0.084973	descr = N_Gram_GGCGA
cnt = 59	feature = 252	correl = 0.0616903	descr = N_Gram_CAAGC
cnt = 60	feature = 408	correl = -0.0570216	descr = N_Gram_GACCT
cnt = 61	feature = 575	correl = 0.0447185	descr = N_Gram_TATGT
cnt = 62	feature = 573	correl = -0.105445	descr = N_Gram_TATAC
cnt = 63	feature = 648	correl = 0.0463545	descr = N_Gram_TGGGT
cnt = 64	feature = 283	correl = 0.0553759	descr = N_Gram_CATTA
cnt = 65	feature = 542	correl = 0.0697161	descr = N_Gram_GTGCT
cnt = 66	feature = 527	correl = 0.176369	descr = N_Gram_GTCAG
cnt = 67	feature = 214	correl = -0.125779	descr = N_Gram_ATAAG
cnt = 68	feature = 638	correl = -0.152093	descr = N_Gram_TGCGT
cnt = 69	feature = 282	correl = -0.0498656	descr = N_Gram_CATGC
cnt = 70	feature = 595	correl = 0.0502062	descr = N_Gram_TCCGA
cnt = 71	feature = 386	correl = 0.0450415	descr = N_Gram_CTTAC
cnt = 72	feature = 409	correl = 0.0886556	descr = N_Gram_GACGG
cnt = 73	feature = 551	correl = 0.0824081	descr = N_Gram_GTTCC
cnt = 74	feature = 425	correl = -0.0717742	descr = N_Gram_GATTA
cnt = 75	feature = 238	correl = 0.0474198	descr = N_Gram_ATGTA
cnt = 76	feature = 289	correl = 0.0514695	descr = N_Gram_CCAAT
cnt = 77	feature = 526	correl = -0.0512522	descr = N_Gram_GTCAA
cnt = 78	feature = 239	correl = 0.0441413	descr = N_Gram_ATGTG
cnt = 79	feature = 482	correl = 0.0653179	descr = N_Gram_GGATT
cnt = 80	feature = 432	correl = 0.0836764	descr = N_Gram_GCAAT
cnt = 81	feature = 569	correl = 0.0466014	descr = N_Gram_TACGA
cnt = 82	feature = 499	correl = 0.0496554	descr = N_Gram_GGGAA
cnt = 83	feature = 362	correl = 0.0450415	descr = N_Gram_CTAAA
cnt = 84	feature = 315	correl = -0.0541093	descr = N_Gram_CCGTC
cnt = 85	feature = 626	correl = -0.0813103	descr = N_Gram_TGAGA
cnt = 86	feature = 541	correl = 0.0570008	descr = N_Gram_GTGCG
cnt = 87	feature = 489	correl = 0.0889329	descr = N_Gram_GGCCC
cnt = 88	feature = 663	correl = 0.0647391	descr = N_Gram_TTAAC
cnt = 89	feature = 493	correl = 0.100474	descr = N_Gram_GGCGC
cnt = 90	feature = 402	correl = 0.0531395	descr = N_Gram_GAATC
cnt = 91	feature = 647	correl = 0.0637596	descr = N_Gram_TGGGG
cnt = 92	feature = 464	correl = 0.0544286	descr = N_Gram_GCGTG
cnt = 93	feature = 400	correl = -0.0441292	descr = N_Gram_GAAGG
cnt = 94	feature = 556	correl = 0.0561571	descr = N_Gram_GTTTC
cnt = 95	feature = 241	correl = 0.0669167	descr = N_Gram_ATTCC
cnt = 96	feature = 568	correl = -0.0501644	descr = N_Gram_TACCG
cnt = 97	feature = 599	correl = 0.0553946	descr = N_Gram_TCCTA
cnt = 98	feature = 267	correl = 0.0670594	descr = N_Gram_CACTC
cnt = 99	feature = 571	correl = -0.0627323	descr = N_Gram_TAGAT
cnt = 100	feature = 430	correl = 0.0511921	descr = N_Gram_GCAAA
cnt = 101	feature = 560	correl = -0.0492258	descr = N_Gram_TAAAA
cnt = 102	feature = 431	correl = 0.0659011	descr = N_Gram_GCAAC
cnt = 103	feature = 320	correl = 0.0603239	descr = N_Gram_CCTCG
cnt = 104	feature = 608	correl = 0.0942856	descr = N_Gram_TCGGC
cnt = 105	feature = 550	correl = -0.0572348	descr = N_Gram_GTTAT
cnt = 106	feature = 220	correl = 0.0567887	descr = N_Gram_ATATA
cnt = 107	feature = 313	correl = -0.0641534	descr = N_Gram_CCGGT
cnt = 108	feature = 291	correl = -0.0447983	descr = N_Gram_CCACG
cnt = 109	feature = 258	correl = 0.0832887	descr = N_Gram_CACAG
cnt = 110	feature = 548	correl = 0.0886556	descr = N_Gram_GTTAA
cnt = 111	feature = 351	correl = -0.0676911	descr = N_Gram_CGTAC
cnt = 112	feature = 318	correl = 0.0670616	descr = N_Gram_CCTCA
cnt = 113	feature = 452	correl = 0.173939	descr = N_Gram_GCCTT
cnt = 114	feature = 473	correl = -0.0498594	descr = N_Gram_GGAAC
cnt = 115	feature = 436	correl = -0.0586919	descr = N_Gram_GCAGA
cnt = 116	feature = 514	correl = 0.0551954	descr = N_Gram_GGTGC
cnt = 117	feature = 344	correl = 0.0607596	descr = N_Gram_CGGCG
cnt = 118	feature = 363	correl = 0.0563769	descr = N_Gram_CTACT
cnt = 119	feature = 398	correl = 0.10116	descr = N_Gram_GAAAG
cnt = 120	feature = 678	correl = -0.059095	descr = N_Gram_TTGAA
cnt = 121	feature = 477	correl = 0.0886556	descr = N_Gram_GGACG
cnt = 122	feature = 334	correl = -0.0494292	descr = N_Gram_CGATG
cnt = 123	feature = 552	correl = -0.0485329	descr = N_Gram_GTTCG
cnt = 124	feature = 509	correl = 0.0928145	descr = N_Gram_GGGTC
cnt = 125	feature = 309	correl = 0.0450415	descr = N_Gram_CCGCA
cnt = 126	feature = 367	correl = 0.0634333	descr = N_Gram_CTATG
cnt = 127	feature = 303	correl = 0.073181	descr = N_Gram_CCCGA
cnt = 128	feature = 427	correl = -0.0808982	descr = N_Gram_GATTT
cnt = 129	feature = 257	correl = 0.0519061	descr = N_Gram_CACAC
cnt = 130	feature = 311	correl = 0.0705893	descr = N_Gram_CCGGC
cnt = 131	feature = 658	correl = 0.0711532	descr = N_Gram_TGTGG
cnt = 132	feature = 304	correl = 0.0687388	descr = N_Gram_CCCGC
cnt = 133	feature = 217	correl = -0.104536	descr = N_Gram_ATACT
cnt = 134	feature = 522	correl = 0.0728307	descr = N_Gram_GTACT
cnt = 135	feature = 404	correl = 0.0444698	descr = N_Gram_GACAC
cnt = 136	feature = 223	correl = -0.0582713	descr = N_Gram_ATCAT
cnt = 137	feature = 549	correl = -0.0797784	descr = N_Gram_GTTAC
cnt = 138	feature = 546	correl = 0.0471497	descr = N_Gram_GTGTA
cnt = 139	feature = 630	correl = -0.0521431	descr = N_Gram_TGATC
cnt = 140	feature = 443	correl = 0.0786881	descr = N_Gram_GCCAG
cnt = 141	feature = 321	correl = 0.0720865	descr = N_Gram_CCTGC
cnt = 142	feature = 226	correl = -0.095802	descr = N_Gram_ATCGG
cnt = 143	feature = 253	correl = 0.0825601	descr = N_Gram_CAAGG
cnt = 144	feature = 225	correl = -0.0492258	descr = N_Gram_ATCGC
cnt = 145	feature = 672	correl = 0.0840151	descr = N_Gram_TTCCA
cnt = 146	feature = 268	correl = -0.0520724	descr = N_Gram_CACTG
cnt = 147	feature = 454	correl = -0.0745838	descr = N_Gram_GCGAC
cnt = 148	feature = 665	correl = -0.073479	descr = N_Gram_TTACC
cnt = 149	feature = 596	correl = -0.0802348	descr = N_Gram_TCCGC
cnt = 150	feature = 634	correl = 0.0772693	descr = N_Gram_TGCAA
cnt = 151	feature = 687	correl = 0.0846757	descr = N_Gram_TTGTG
cnt = 152	feature = 440	correl = 0.10902	descr = N_Gram_GCATC
cnt = 153	feature = 370	correl = 0.0764664	descr = N_Gram_CTCAA
cnt = 154	feature = 680	correl = -0.047064	descr = N_Gram_TTGAG
cnt = 155	feature = 366	correl = 0.0627638	descr = N_Gram_CTATA
cnt = 156	feature = 337	correl = 0.0570008	descr = N_Gram_CGCTA
cnt = 157	feature = 383	correl = 0.0559049	descr = N_Gram_CTGGG
cnt = 158	feature = 426	correl = 0.0484501	descr = N_Gram_GATTG
cnt = 159	feature = 607	correl = 0.0736069	descr = N_Gram_TCGGA
cnt = 160	feature = 273	correl = 0.0857452	descr = N_Gram_CAGGA
cnt = 161	feature = 405	correl = 0.0836764	descr = N_Gram_GACAG
cnt = 162	feature = 290	correl = 0.0594077	descr = N_Gram_CCACC
cnt = 163	feature = 653	correl = 0.0591248	descr = N_Gram_TGTAA
cnt = 164	feature = 422	correl = -0.0452281	descr = N_Gram_GATGC
cnt = 165	feature = 411	correl = 0.0963956	descr = N_Gram_GACTA
cnt = 166	feature = 333	correl = -0.0782265	descr = N_Gram_CGATC
cnt = 167	feature = 331	correl = -0.115242	descr = N_Gram_CGAGT
cnt = 168	feature = 316	correl = 0.105169	descr = N_Gram_CCGTG
cnt = 169	feature = 565	correl = -0.12886	descr = N_Gram_TAAGT
cnt = 170	feature = 650	correl = 0.054874	descr = N_Gram_TGGTA
cnt = 171	feature = 207	correl = 0.0975619	descr = N_Gram_AGTGT
cnt = 172	feature = 528	correl = -0.0469547	descr = N_Gram_GTCCA
cnt = 173	feature = 646	correl = 0.0530922	descr = N_Gram_TGGGA
cnt = 174	feature = 295	correl = 0.0699475	descr = N_Gram_CCATC
cnt = 175	feature = 270	correl = 0.0854053	descr = N_Gram_CAGCC
cnt = 176	feature = 305	correl = 0.0705893	descr = N_Gram_CCCGG
cnt = 177	feature = 659	correl = 0.0506229	descr = N_Gram_TGTGT
cnt = 178	feature = 255	correl = 0.0520892	descr = N_Gram_CAATA
cnt = 179	feature = 472	correl = 0.120547	descr = N_Gram_GGAAA
cnt = 180	feature = 393	correl = 0.0844645	descr = N_Gram_CTTGG
cnt = 181	feature = 629	correl = 0.0539779	descr = N_Gram_TGATA
cnt = 182	feature = 524	correl = -0.0627119	descr = N_Gram_GTATC
cnt = 183	feature = 654	correl = -0.0671181	descr = N_Gram_TGTCA
cnt = 184	feature = 259	correl = 0.0446846	descr = N_Gram_CACAT
cnt = 185	feature = 459	correl = 0.059438	descr = N_Gram_GCGGG
cnt = 186	feature = 317	correl = 0.0553946	descr = N_Gram_CCTAT
cnt = 187	feature = 387	correl = -0.129787	descr = N_Gram_CTTAT
cnt = 188	feature = 448	correl = 0.0721921	descr = N_Gram_GCCGG
cnt = 189	feature = 451	correl = 0.0704072	descr = N_Gram_GCCTC
cnt = 190	feature = 444	correl = 0.0866995	descr = N_Gram_GCCCA
cnt = 191	feature = 666	correl = -0.0477451	descr = N_Gram_TTACT
cnt = 192	feature = 246	correl = -0.139719	descr = N_Gram_ATTTT
cnt = 193	feature = 407	correl = 0.0591652	descr = N_Gram_GACCG
cnt = 194	feature = 457	correl = 0.0519217	descr = N_Gram_GCGGA
cnt = 195	feature = 262	correl = 0.0584506	descr = N_Gram_CACCG
cnt = 196	feature = 539	correl = 0.0611525	descr = N_Gram_GTGAC
cnt = 197	feature = 635	correl = 0.0746266	descr = N_Gram_TGCAC
cnt = 198	feature = 319	correl = -0.0991477	descr = N_Gram_CCTCC
cnt = 199	feature = 136	correl = 0.0466507	descr = N_Gram_AATAT
cnt = 200	feature = 544	correl = 0.13832	descr = N_Gram_GTGGC
cnt = 201	feature = 348	correl = -0.0663341	descr = N_Gram_CGGTA
cnt = 202	feature = 350	correl = -0.0562403	descr = N_Gram_CGTAA
cnt = 203	feature = 686	correl = 0.0546418	descr = N_Gram_TTGGT
cnt = 204	feature = 529	correl = 0.0512049	descr = N_Gram_GTCCC
cnt = 205	feature = 490	correl = 0.0496787	descr = N_Gram_GGCCG
cnt = 206	feature = 500	correl = 0.106148	descr = N_Gram_GGGAC
cnt = 207	feature = 467	correl = 0.0824739	descr = N_Gram_GCTGG
cnt = 208	feature = 287	correl = 0.0561231	descr = N_Gram_CCAAA
cnt = 209	feature = 460	correl = 0.054097	descr = N_Gram_GCGGT
cnt = 210	feature = 276	correl = 0.121945	descr = N_Gram_CAGTG
cnt = 211	feature = 496	correl = 0.154164	descr = N_Gram_GGCTT
cnt = 212	feature = 481	correl = -0.106626	descr = N_Gram_GGATC
cnt = 213	feature = 284	correl = 0.0447356	descr = N_Gram_CATTC
cnt = 214	feature = 605	correl = -0.14911	descr = N_Gram_TCGAG
cnt = 215	feature = 269	correl = 0.0854672	descr = N_Gram_CAGCA
cnt = 216	feature = 378	correl = 0.0740391	descr = N_Gram_CTCTA
cnt = 217	feature = 423	correl = 0.0629458	descr = N_Gram_GATGT
cnt = 218	feature = 340	correl = 0.0637315	descr = N_Gram_CGGAA
cnt = 219	feature = 530	correl = -0.056749	descr = N_Gram_GTCCT
cnt = 220	feature = 553	correl = -0.0854195	descr = N_Gram_GTTCT
cnt = 221	feature = 235	correl = -0.0659481	descr = N_Gram_ATGCT
cnt = 222	feature = 232	correl = -0.0590718	descr = N_Gram_ATGAT
cnt = 223	feature = 328	correl = -0.0745838	descr = N_Gram_CGACG
cnt = 224	feature = 356	correl = 0.103422	descr = N_Gram_CGTGC
cnt = 225	feature = 221	correl = 0.0597259	descr = N_Gram_ATATC
cnt = 226	feature = 512	correl = -0.0578931	descr = N_Gram_GGTAA
cnt = 227	feature = 491	correl = 0.169881	descr = N_Gram_GGCCT
cnt = 228	feature = 228	correl = 0.0796666	descr = N_Gram_ATCTG
cnt = 229	feature = 210	correl = 0.0589338	descr = N_Gram_AGTTG
cnt = 230	feature = 375	correl = -0.0439351	descr = N_Gram_CTCCG
cnt = 231	feature = 479	correl = 0.106683	descr = N_Gram_GGAGC
cnt = 232	feature = 644	correl = 0.131806	descr = N_Gram_TGGCT
cnt = 233	feature = 447	correl = 0.0899065	descr = N_Gram_GCCGC
cnt = 234	feature = 380	correl = -0.0732144	descr = N_Gram_CTGAT
cnt = 235	feature = 671	correl = 0.076566	descr = N_Gram_TTCAG
cnt = 236	feature = 504	correl = 0.0776445	descr = N_Gram_GGGCG
cnt = 237	feature = 445	correl = 0.0896384	descr = N_Gram_GCCCG
cnt = 238	feature = 396	correl = 0.121997	descr = N_Gram_CTTTG
cnt = 239	feature = 324	correl = -0.114938	descr = N_Gram_CCTTC
cnt = 240	feature = 288	correl = 0.0610252	descr = N_Gram_CCAAG
cnt = 241	feature = 485	correl = 0.052131	descr = N_Gram_GGCAG
cnt = 242	feature = 458	correl = 0.0660122	descr = N_Gram_GCGGC
cnt = 243	feature = 392	correl = -0.114554	descr = N_Gram_CTTGC
cnt = 244	feature = 476	correl = 0.125541	descr = N_Gram_GGACC
cnt = 245	feature = 261	correl = 0.0687702	descr = N_Gram_CACCA
cnt = 246	feature = 516	correl = 0.0576326	descr = N_Gram_GGTTG
cnt = 247	feature = 279	correl = -0.0640659	descr = N_Gram_CATCG
cnt = 248	feature = 394	correl = 0.078366	descr = N_Gram_CTTGT
cnt = 249	feature = 250	correl = 0.0481933	descr = N_Gram_CAAAA
cnt = 250	feature = 615	correl = 0.0474567	descr = N_Gram_TCTGG
cnt = 251	feature = 397	correl = 0.0583244	descr = N_Gram_GAAA
cnt = 252	feature = 399	correl = 0.107687	descr = N_Gram_GAAGA
cnt = 253	feature = 412	correl = -0.0724754	descr = N_Gram_GACTG
cnt = 254	feature = 206	correl = -0.145657	descr = N_Gram_AGTCT
cnt = 255	feature = 501	correl = 0.120675	descr = N_Gram_GGGAG
cnt = 256	feature = 693	correl = -0.080304	descr = N_Gram_TTTGG
cnt = 257	feature = 486	correl = 0.0723243	descr = N_Gram_GGCAT
cnt = 258	feature = 503	correl = 0.124141	descr = N_Gram_GGGCC
cnt = 259	feature = 416	correl = -0.105056	descr = N_Gram_GAGTT
cnt = 260	feature = 580	correl = 0.0952317	descr = N_Gram_TCACC
cnt = 261	feature = 547	correl = 0.0693062	descr = N_Gram_GTGTG
cnt = 262	feature = 275	correl = 0.0820255	descr = N_Gram_CAGTA
cnt = 263	feature = 589	correl = 0.0872749	descr = N_Gram_TCCAA
cnt = 264	feature = 414	correl = 0.0909455	descr = N_Gram_GAGCT
cnt = 265	feature = 586	correl = -0.0641178	descr = N_Gram_TCATG
cnt = 266	feature = 627	correl = -0.0493541	descr = N_Gram_TGAGG
cnt = 267	feature = 298	correl = 0.0534899	descr = N_Gram_CCCAA
cnt = 268	feature = 554	correl = 0.107487	descr = N_Gram_GTTGG
cnt = 269	feature = 679	correl = -0.0753309	descr = N_Gram_TTGAC
cnt = 270	feature = 280	correl = 0.109566	descr = N_Gram_CATCT
cnt = 271	feature = 372	correl = -0.0713394	descr = N_Gram_CTCAT
cnt = 272	feature = 160	correl = -0.071104	descr = N_Gram_ACGAT
cnt = 273	feature = 421	correl = -0.0463943	descr = N_Gram_GATGA
cnt = 274	feature = 379	correl = -0.0649215	descr = N_Gram_CTCTC
cnt = 275	feature = 488	correl = 0.0952263	descr = N_Gram_GGCCA
cnt = 276	feature = 438	correl = 0.0502017	descr = N_Gram_GCAGT
cnt = 277	feature = 583	correl = 0.118125	descr = N_Gram_TCAGT
cnt = 278	feature = 307	correl = 0.0597953	descr = N_Gram_CCGA
cnt = 279	feature = 696	correl = -0.0645492	descr = N_Gram_TTTTG
cnt = 280	feature = 655	correl = 0.0580018	descr = N_Gram_TGTCC
cnt = 281	feature = 463	correl = -0.129118	descr = N_Gram_GCGTC
cnt = 282	feature = 371	correl = 0.054869	descr = N_Gram_CTCAC
cnt = 283	feature = 494	correl = 0.0903571	descr = N_Gram_GGCGG
cnt = 284	feature = 77	correl = -0.0508233	descr = Fold_of_RNAi_Sequence_Pos_18
cnt = 285	feature = 229	correl = 0.0552828	descr = N_Gram_ATCTT
cnt = 286	feature = 600	correl = -0.0624499	descr = N_Gram_TCCTC
cnt = 287	feature = 263	correl = 0.0724854	descr = N_Gram_CACCT
cnt = 288	feature = 590	correl = -0.145289	descr = N_Gram_TCCAG
cnt = 289	feature = 213	correl = -0.0956588	descr = N_Gram_ATAA
cnt = 290	feature = 336	correl = 0.0936383	descr = N_Gram_CGCCG
cnt = 291	feature = 403	correl = 0.0620712	descr = N_Gram_GACA
cnt = 292	feature = 682	correl = -0.146493	descr = N_Gram_TTGCG
cnt = 293	feature = 281	correl = -0.0453982	descr = N_Gram_CATGA
cnt = 294	feature = 453	correl = -0.0571668	descr = N_Gram_GCGA
cnt = 295	feature = 591	correl = 0.0648661	descr = N_Gram_TCCC
cnt = 296	feature = 642	correl = 0.136639	descr = N_Gram_TGGCC
cnt = 297	feature = 612	correl = -0.0777771	descr = N_Gram_TCTCA
cnt = 298	feature = 385	correl = -0.0700974	descr = N_Gram_CTTA
cnt = 299	feature = 233	correl = -0.091874	descr = N_Gram_ATGC
cnt = 300	feature = 395	correl = 0.0856318	descr = N_Gram_CTTTA
cnt = 301	feature = 265	correl = -0.0871877	descr = N_Gram_CACGA
cnt = 302	feature = 429	correl = 0.10322	descr = N_Gram_GCAA
cnt = 303	feature = 555	correl = -0.0479684	descr = N_Gram_GTTGT
cnt = 304	feature = 26	correl = -0.0619178	descr = Position_Specific_Bin_Base_11_Base_G
cnt = 305	feature = 211	correl = -0.114928	descr = N_Gram_AGTTT
cnt = 306	feature = 16	correl = -0.127575	descr = Position_Specific_Bin_Base_5_Base_A
cnt = 307	feature = 31	correl = -0.0512792	descr = Position_Specific_Bin_Base_13_Base_A
cnt = 308	feature = 381	correl = 0.0876123	descr = N_Gram_CTGCA
cnt = 309	feature = 51	correl = -0.0481894	descr = Gibbs_of_Target_Sequence__Pos_4_Step_1
cnt = 310	feature = 242	correl = 0.0515481	descr = N_Gram_ATTG
cnt = 311	feature = 15	correl = 0.0614359	descr = Position_Specific_Bin_Base_4_Base_T
cnt = 312	feature = 597	correl = -0.0866761	descr = N_Gram_TCCGG
cnt = 313	feature = 42	correl = -0.0782661	descr = Position_Specific_Bin_Base_17_Base_T
cnt = 314	feature = 272	correl = -0.147982	descr = N_Gram_CAGCT
cnt = 315	feature = 631	correl = -0.126073	descr = N_Gram_TGATT
cnt = 316	feature = 39	correl = -0.0496727	descr = Position_Specific_Bin_Base_16_Base_T
cnt = 317	feature = 645	correl = 0.0920003	descr = N_Gram_TGGG
cnt = 318	feature = 25	correl = 0.0647345	descr = Position_Specific_Bin_Base_10_Base_T
cnt = 319	feature = 420	correl = -0.132303	descr = N_Gram_GATCT
cnt = 320	feature = 22	correl = 0.0504944	descr = Position_Specific_Bin_Base_8_Base_T
cnt = 321	feature = 278	correl = 0.0945637	descr = N_Gram_CATCC
cnt = 322	feature = 44	correl = 0.100401	descr = Position_Specific_Bin_Base_18_Base_C
cnt = 323	feature = 433	correl = 0.0908644	descr = N_Gram_GCAC
cnt = 324	feature = 410	correl = -0.0673433	descr = N_Gram_GACGT
cnt = 325	feature = 339	correl = 0.0639703	descr = N_Gram_CGGA
cnt = 326	feature = 215	correl = -0.0799759	descr = N_Gram_ATAC
cnt = 327	feature = 24	correl = -0.0554109	descr = Position_Specific_Bin_Base_9_Base_T
cnt = 328	feature = 536	correl = -0.0659935	descr = N_Gram_GTCTT
cnt = 329	feature = 474	correl = 0.0536895	descr = N_Gram_GGAAG
cnt = 330	feature = 652	correl = 0.0516853	descr = N_Gram_TGTA
cnt = 331	feature = 218	correl = 0.0533545	descr = N_Gram_ATAG
cnt = 332	feature = 35	correl = 0.0686014	descr = Position_Specific_Bin_Base_14_Base_T
cnt = 333	feature = 532	correl = -0.111192	descr = N_Gram_GTCGA
cnt = 334	feature = 365	correl = 0.133221	descr = N_Gram_CTAT
cnt = 335	feature = 520	correl = 0.0468747	descr = N_Gram_GTAC
cnt = 336	feature = 40	correl = -0.0543457	descr = Position_Specific_Bin_Base_17_Base_A
cnt = 337	feature = 73	correl = 0.0674259	descr = Fold_of_RNAi_Sequence_Pos_11
cnt = 338	feature = 538	correl = 0.055444	descr = N_Gram_GTGA
cnt = 339	feature = 12	correl = 0.0900679	descr = Position_Specific_Bin_Base_3_Base_C
cnt = 340	feature = 30	correl = -0.141854	descr = Position_Specific_Bin_Base_12_Base_T
cnt = 341	feature = 18	correl = 0.0753239	descr = Position_Specific_Bin_Base_5_Base_G
cnt = 342	feature = 619	correl = -0.0577328	descr = N_Gram_TCTTG
cnt = 343	feature = 23	correl = 0.05953	descr = Position_Specific_Bin_Base_9_Base_G
cnt = 344	feature = 11	correl = 0.0715807	descr = Position_Specific_Bin_Base_2_Base_T
cnt = 345	feature = 413	correl = 0.046238	descr = N_Gram_GAGC
cnt = 346	feature = 643	correl = -0.0845715	descr = N_Gram_TGGCG
cnt = 347	feature = 251	correl = 0.0582749	descr = N_Gram_CAAG
cnt = 348	feature = 515	correl = 0.0594382	descr = N_Gram_GGTT
cnt = 349	feature = 41	correl = 0.106152	descr = Position_Specific_Bin_Base_17_Base_C
cnt = 350	feature = 475	correl = 0.090033	descr = N_Gram_GGAC
cnt = 351	feature = 455	correl = 0.0581033	descr = N_Gram_GCGCC
cnt = 352	feature = 33	correl = -0.0934854	descr = Position_Specific_Bin_Base_14_Base_A
cnt = 353	feature = 439	correl = 0.06368	descr = N_Gram_GCAT
cnt = 354	feature = 19	correl = -0.117316	descr = Position_Specific_Bin_Base_6_Base_A
cnt = 355	feature = 81	correl = 0.103328	descr = Xue_Structure_Feature_A101
cnt = 356	feature = 543	correl = 0.0849878	descr = N_Gram_GTGG
cnt = 357	feature = 495	correl = 0.0522105	descr = N_Gram_GGCT
cnt = 358	feature = 563	correl = -0.0880709	descr = N_Gram_TAAG
cnt = 359	feature = 46	correl = -0.119229	descr = Position_Specific_Bin_Base_18_Base_T
cnt = 360	feature = 401	correl = -0.0637937	descr = N_Gram_GAAGT
cnt = 361	feature = 468	correl = 0.0608741	descr = N_Gram_GCTT
cnt = 362	feature = 689	correl = 0.0493577	descr = N_Gram_TTTA
cnt = 363	feature = 293	correl = -0.134953	descr = N_Gram_CCAGC
cnt = 364	feature = 9	correl = 0.078318	descr = Position_Specific_Bin_Base_2_Base_C
cnt = 365	feature = 49	correl = 0.274573	descr = Gibbs_of_Target_Sequence__Pos_2_Step_1
cnt = 366	feature = 237	correl = 0.049233	descr = N_Gram_ATGT
cnt = 367	feature = 38	correl = 0.0460823	descr = Position_Specific_Bin_Base_16_Base_G
cnt = 368	feature = 450	correl = 0.119503	descr = N_Gram_GCCT
cnt = 369	feature = 53	correl = -0.109438	descr = Gibbs_of_Target_Sequence__Pos_6_Step_1
cnt = 370	feature = 57	correl = -0.100348	descr = Gibbs_of_Target_Sequence__Pos_13_Step_1
cnt = 371	feature = 20	correl = 0.0974169	descr = Position_Specific_Bin_Base_6_Base_C
cnt = 372	feature = 332	correl = -0.0652616	descr = N_Gram_CGAT
cnt = 373	feature = 34	correl = 0.0449651	descr = Position_Specific_Bin_Base_14_Base_C
cnt = 374	feature = 297	correl = 0.079287	descr = N_Gram_CCCA
cnt = 375	feature = 603	correl = -0.0951329	descr = N_Gram_TCGA
cnt = 376	feature = 21	correl = -0.0609384	descr = Position_Specific_Bin_Base_8_Base_C
cnt = 377	feature = 71	correl = 0.103764	descr = Fold_of_RNAi_Sequence_Pos_9
cnt = 378	feature = 256	correl = 0.0600994	descr = N_Gram_CACA
cnt = 379	feature = 32	correl = 0.08487	descr = Position_Specific_Bin_Base_13_Base_C
cnt = 380	feature = 294	correl = 0.0601328	descr = N_Gram_CCAT
cnt = 381	feature = 10	correl = -0.0614154	descr = Position_Specific_Bin_Base_2_Base_G
cnt = 382	feature = 557	correl = -0.0878071	descr = N_Gram_GTTTT
cnt = 383	feature = 391	correl = -0.0864316	descr = N_Gram_CTTGA
cnt = 384	feature = 633	correl = 0.0705915	descr = N_Gram_TGCA
cnt = 385	feature = 79	correl = -0.0599699	descr = Xue_Structure_Feature_A110
cnt = 386	feature = 579	correl = 0.0447217	descr = N_Gram_TCAC
cnt = 387	feature = 227	correl = -0.06119	descr = N_Gram_ATCTC
cnt = 388	feature = 685	correl = 0.0652559	descr = N_Gram_TTGGC
cnt = 389	feature = 545	correl = 0.0783838	descr = N_Gram_GTGT
cnt = 390	feature = 244	correl = -0.100859	descr = N_Gram_ATTT
cnt = 391	feature = 618	correl = -0.109664	descr = N_Gram_TCTTC
cnt = 392	feature = 347	correl = 0.147992	descr = N_Gram_CGGGC
cnt = 393	feature = 14	correl = 0.0478372	descr = Position_Specific_Bin_Base_4_Base_C
cnt = 394	feature = 625	correl = -0.0455508	descr = N_Gram_TGAG
cnt = 395	feature = 623	correl = -0.0747605	descr = N_Gram_TGAAG
cnt = 396	feature = 43	correl = -0.237759	descr = Position_Specific_Bin_Base_18_Base_A
cnt = 397	feature = 55	correl = -0.0602899	descr = Gibbs_of_Target_Sequence__Pos_8_Step_1
cnt = 398	feature = 72	correl = 0.0485657	descr = Fold_of_RNAi_Sequence_Pos_10
cnt = 399	feature = 37	correl = 0.135254	descr = Position_Specific_Bin_Base_16_Base_C
cnt = 400	feature = 17	correl = 0.0832069	descr = Position_Specific_Bin_Base_5_Base_C
cnt = 401	feature = 649	correl = 0.0585371	descr = N_Gram_TGGT
cnt = 402	feature = 353	correl = -0.127818	descr = N_Gram_CGTCG
cnt = 403	feature = 8	correl = -0.072672	descr = Position_Specific_Bin_Base_2_Base_A
cnt = 404	feature = 314	correl = 0.0671655	descr = N_Gram_CCGT
cnt = 405	feature = 52	correl = -0.0548727	descr = Gibbs_of_Target_Sequence__Pos_5_Step_1
cnt = 406	feature = 27	correl = -0.0783985	descr = Position_Specific_Bin_Base_12_Base_A
cnt = 407	feature = 601	correl = -0.148115	descr = N_Gram_TCCTT
cnt = 408	feature = 361	correl = 0.0904271	descr = N_Gram_CTA
cnt = 409	feature = 75	correl = 0.0685249	descr = Fold_of_RNAi_Sequence_Pos_13
cnt = 410	feature = 56	correl = 0.0539412	descr = Gibbs_of_Target_Sequence__Pos_12_Step_1
cnt = 411	feature = 506	correl = 0.0666381	descr = N_Gram_GGGG
cnt = 412	feature = 656	correl = 0.0809163	descr = N_Gram_TGTG
cnt = 413	feature = 264	correl = -0.0876602	descr = N_Gram_CACG
cnt = 414	feature = 249	correl = 0.0604424	descr = N_Gram_CAAA
cnt = 415	feature = 415	correl = -0.0810036	descr = N_Gram_GAGT
cnt = 416	feature = 13	correl = -0.0659148	descr = Position_Specific_Bin_Base_4_Base_A
cnt = 417	feature = 105	correl = 0.155594	descr = Fold_of_Target_NoEndbrace_noends_Pos_18
cnt = 418	feature = 484	correl = 0.083642	descr = N_Gram_GGCA
cnt = 419	feature = 36	correl = -0.122514	descr = Position_Specific_Bin_Base_16_Base_A
cnt = 420	feature = 664	correl = -0.0814692	descr = N_Gram_TTAC
cnt = 421	feature = 54	correl = -0.185982	descr = Gibbs_of_Target_Sequence__Pos_7_Step_1
cnt = 422	feature = 45	correl = 0.280071	descr = Position_Specific_Bin_Base_18_Base_G
cnt = 423	feature = 692	correl = -0.099415	descr = N_Gram_TTTCT
cnt = 424	feature = 341	correl = 0.103406	descr = N_Gram_CGGC
cnt = 425	feature = 312	correl = 0.140134	descr = N_Gram_CCGGG
cnt = 426	feature = 231	correl = -0.0674853	descr = N_Gram_ATGA
cnt = 427	feature = 69	correl = 0.173695	descr = Fold_of_RNAi_Sequence_Pos_2
cnt = 428	feature = 28	correl = 0.136225	descr = Position_Specific_Bin_Base_12_Base_C
cnt = 429	feature = 637	correl = -0.136048	descr = N_Gram_TGCG
cnt = 430	feature = 374	correl = -0.0933132	descr = N_Gram_CTCCA
cnt = 431	feature = 584	correl = -0.0697584	descr = N_Gram_TCAT
cnt = 432	feature = 59	correl = -0.0532804	descr = Gibbs_of_Target_Sequence__Pos_15_Step_1
cnt = 433	feature = 274	correl = 0.133558	descr = N_Gram_CAGT
cnt = 434	feature = 50	correl = 0.0781474	descr = Gibbs_of_Target_Sequence__Pos_3_Step_1
cnt = 435	feature = 540	correl = 0.0577975	descr = N_Gram_GTGC
cnt = 436	feature = 535	correl = -0.0732795	descr = N_Gram_GTCT
cnt = 437	feature = 76	correl = 0.0592468	descr = Fold_of_RNAi_Sequence_Pos_14
cnt = 438	feature = 667	correl = -0.0652804	descr = N_Gram_TTAT
cnt = 439	feature = 478	correl = 0.102351	descr = N_Gram_GGAG
cnt = 440	feature = 681	correl = -0.0898801	descr = N_Gram_TTGC
cnt = 441	feature = 471	correl = 0.0769589	descr = N_Gram_GGAA
cnt = 442	feature = 519	correl = 0.0441499	descr = N_Gram_GTAA
cnt = 443	feature = 614	correl = -0.118725	descr = N_Gram_TCTCT
cnt = 444	feature = 446	correl = 0.083521	descr = N_Gram_GCCG
cnt = 445	feature = 286	correl = 0.0883991	descr = N_Gram_CCAA
cnt = 446	feature = 61	correl = -0.190527	descr = Gibbs_of_Target_Sequence__Pos_18_Step_1
cnt = 447	feature = 78	correl = 0.051281	descr = Xue_Structure_Feature_A111
cnt = 448	feature = 329	correl = -0.0918492	descr = N_Gram_CGAG
cnt = 449	feature = 418	correl = -0.142983	descr = N_Gram_GATC
cnt = 450	feature = 260	correl = 0.0981565	descr = N_Gram_CACC
cnt = 451	feature = 67	correl = 0.180286	descr = Fold_of_RNAi_Sequence_Pos_0
cnt = 452	feature = 424	correl = -0.0648451	descr = N_Gram_GATT
cnt = 453	feature = 683	correl = 0.0553121	descr = N_Gram_TTGG
cnt = 454	feature = 691	correl = -0.0692288	descr = N_Gram_TTTCC
cnt = 455	feature = 466	correl = -0.0778558	descr = N_Gram_GCTCC
cnt = 456	feature = 62	correl = -0.284247	descr = Gibbs_of_Target_Sequence__Pos_19_Step_1
cnt = 457	feature = 60	correl = -0.114628	descr = Gibbs_of_Target_Sequence__Pos_17_Step_1
cnt = 458	feature = 674	correl = -0.221627	descr = N_Gram_TTCTC
cnt = 459	feature = 502	correl = 0.134557	descr = N_Gram_GGGC
cnt = 460	feature = 277	correl = 0.0729598	descr = N_Gram_CATC
cnt = 461	feature = 208	correl = -0.0477621	descr = N_Gram_AGTT
cnt = 462	feature = 58	correl = -0.171832	descr = Gibbs_of_Target_Sequence__Pos_14_Step_1
cnt = 463	feature = 74	correl = 0.103374	descr = Fold_of_RNAi_Sequence_Pos_12
cnt = 464	feature = 456	correl = 0.0897644	descr = N_Gram_GCGG
cnt = 465	feature = 389	correl = -0.205187	descr = N_Gram_CTTCT
cnt = 466	feature = 677	correl = -0.0690254	descr = N_Gram_TTGA
cnt = 467	feature = 531	correl = -0.0860112	descr = N_Gram_GTCG
cnt = 468	feature = 620	correl = 0.0491506	descr = N_Gram_TCTTT
cnt = 469	feature = 292	correl = -0.0840023	descr = N_Gram_CCAG
cnt = 470	feature = 628	correl = -0.102393	descr = N_Gram_TGAT
cnt = 471	feature = 70	correl = 0.0858851	descr = Fold_of_RNAi_Sequence_Pos_3
cnt = 472	feature = 461	correl = -0.0884055	descr = N_Gram_GCGT
cnt = 473	feature = 697	correl = -0.102371	descr = N_Gram_TTTTT
cnt = 474	feature = 613	correl = -0.118597	descr = N_Gram_TCTCC
cnt = 475	feature = 388	correl = -0.119415	descr = N_Gram_CTTC
cnt = 476	feature = 518	correl = 0.054862	descr = N_Gram_GTA
cnt = 477	feature = 230	correl = -0.0545636	descr = N_Gram_ATG
cnt = 478	feature = 83	correl = 0.0787529	descr = Xue_Structure_Feature_C110
cnt = 479	feature = 594	correl = -0.0444265	descr = N_Gram_TCCG
cnt = 480	feature = 376	correl = -0.133438	descr = N_Gram_CTCCT
cnt = 481	feature = 487	correl = 0.190802	descr = N_Gram_GGCC
cnt = 482	feature = 566	correl = -0.0700516	descr = N_Gram_TAC
cnt = 483	feature = 498	correl = 0.125941	descr = N_Gram_GGGA
cnt = 484	feature = 68	correl = 0.213307	descr = Fold_of_RNAi_Sequence_Pos_1
cnt = 485	feature = 559	correl = -0.0561035	descr = N_Gram_TAA
cnt = 486	feature = 641	correl = 0.0696033	descr = N_Gram_TGGC
cnt = 487	feature = 525	correl = -0.0847882	descr = N_Gram_GTC
cnt = 488	feature = 335	correl = 0.0598446	descr = N_Gram_CGCC
cnt = 489	feature = 675	correl = -0.112851	descr = N_Gram_TTCTT
cnt = 490	feature = 602	correl = -0.0785299	descr = N_Gram_TCG
cnt = 491	feature = 390	correl = -0.0512649	descr = N_Gram_CTTG
cnt = 492	feature = 296	correl = 0.0583199	descr = N_Gram_CCC
cnt = 493	feature = 632	correl = -0.0511779	descr = N_Gram_TGC
cnt = 494	feature = 588	correl = -0.0675158	descr = N_Gram_TCCA
cnt = 495	feature = 651	correl = 0.0794368	descr = N_Gram_TGT
cnt = 496	feature = 511	correl = 0.0715981	descr = N_Gram_GGT
cnt = 497	feature = 428	correl = 0.104002	descr = N_Gram_GCA
cnt = 498	feature = 598	correl = -0.110706	descr = N_Gram_TCCT
cnt = 499	feature = 310	correl = 0.0515893	descr = N_Gram_CCGG
cnt = 500	feature = 578	correl = 0.0484045	descr = N_Gram_TCA
cnt = 501	feature = 248	correl = 0.137021	descr = N_Gram_CAA
cnt = 502	feature = 662	correl = -0.0770247	descr = N_Gram_TTA
cnt = 503	feature = 695	correl = -0.144447	descr = N_Gram_TTTTC
cnt = 504	feature = 222	correl = -0.0590112	descr = N_Gram_ATC
cnt = 505	feature = 537	correl = 0.139158	descr = N_Gram_GTG
cnt = 506	feature = 82	correl = 0.108334	descr = Xue_Structure_Feature_C111
cnt = 507	feature = 325	correl = -0.0885274	descr = N_Gram_CGA
cnt = 508	feature = 639	correl = 0.0730265	descr = N_Gram_TGG
cnt = 509	feature = 621	correl = -0.0865059	descr = N_Gram_TGA
cnt = 510	feature = 470	correl = 0.120168	descr = N_Gram_GGA
cnt = 511	feature = 66	correl = -0.0462991	descr = PF_RNAi_Fold_3'Free_Count
cnt = 512	feature = 577	correl = -0.116474	descr = N_Gram_TC
cnt = 513	feature = 417	correl = -0.0721812	descr = N_Gram_GAT
cnt = 514	feature = 345	correl = 0.146773	descr = N_Gram_CGGG
cnt = 515	feature = 694	correl = -0.136627	descr = N_Gram_TTTT
cnt = 516	feature = 517	correl = 0.052238	descr = N_Gram_GT
cnt = 517	feature = 384	correl = -0.0915673	descr = N_Gram_CTT
cnt = 518	feature = 86	correl = 0.104148	descr = Xue_Structure_Feature_G111
cnt = 519	feature = 690	correl = -0.0968157	descr = N_Gram_TTTC
cnt = 520	feature = 442	correl = 0.105376	descr = N_Gram_GCC
cnt = 521	feature = 497	correl = 0.178305	descr = N_Gram_GGG
cnt = 522	feature = 673	correl = -0.219911	descr = N_Gram_TTCT
cnt = 523	feature = 306	correl = 0.0920694	descr = N_Gram_CCG
cnt = 524	feature = 558	correl = -0.0512535	descr = N_Gram_TA
cnt = 525	feature = 65	correl = -0.139605	descr = PF_RNAi_Fold_5'Free_Count
cnt = 526	feature = 212	correl = -0.11513	descr = N_Gram_AT
cnt = 527	feature = 247	correl = 0.0907745	descr = N_Gram_CA
cnt = 528	feature = 369	correl = -0.100471	descr = N_Gram_CTC
cnt = 529	feature = 616	correl = -0.0945642	descr = N_Gram_TCTT
cnt = 530	feature = 676	correl = -0.0521481	descr = N_Gram_TTG
cnt = 531	feature = 609	correl = -0.105703	descr = N_Gram_TCT
cnt = 532	feature = 688	correl = -0.0669687	descr = N_Gram_TTT
cnt = 533	feature = 285	correl = 0.0475262	descr = N_Gram_CC
cnt = 534	feature = 338	correl = 0.105487	descr = N_Gram_CGG
cnt = 535	feature = 669	correl = -0.138961	descr = N_Gram_TTC
cnt = 536	feature = 373	correl = -0.112319	descr = N_Gram_CTCC
cnt = 537	feature = 483	correl = 0.150884	descr = N_Gram_GGC
cnt = 538	feature = 587	correl = -0.106002	descr = N_Gram_TCC
cnt = 539	feature = 661	correl = -0.114981	descr = N_Gram_TT
cnt = 540	feature = 469	correl = 0.161676	descr = N_Gram_GG
cnt = 541	feature = 64	correl = -0.179519	descr = PF_RNAi_Fold_Energy
cnt = 542	feature = 47	correl = -0.182021	descr = Gibbs_of_Target_Sequence_
num rows = 521
num_elements = 282903
*
optimization finished, #iter = 639
nu = 0.443976
obj = -34.985016, rho = -0.497531
nSV = 365, nBSV = 120
num rows = 58
num_elements = 31494
*
optimization finished, #iter = 57
nu = 0.375758
obj = -3.126848, rho = -0.531879
nSV = 47, nBSV = 3
*
optimization finished, #iter = 639
nu = 0.443976
obj = -34.985016, rho = -0.497531
nSV = 365, nBSV = 120
CFS merit scores = 1.335
CFS merit scores = 1.61878
CFS merit scores = 1.86606
CFS merit scores = 2.08356
CFS merit scores = 2.28344
CFS merit scores = 2.46442
CFS merit scores = 2.63417
CFS merit scores = 2.79418
CFS merit scores = 2.94336
CFS merit scores = 3.08149
CFS merit scores = 3.21268
CFS merit scores = 3.3371
CFS merit scores = 3.45347
CFS merit scores = 3.56321
CFS merit scores = 3.66858
CFS merit scores = 3.7706
CFS merit scores = 3.86949
CFS merit scores = 3.96552
CFS merit scores = 4.05917
CFS merit scores = 4.15057
CFS merit scores = 4.23975
CFS merit scores = 4.32577
CFS merit scores = 4.40976
CFS merit scores = 4.49182
CFS merit scores = 4.57224
CFS merit scores = 4.65108
CFS merit scores = 4.72842
CFS merit scores = 4.80431
CFS merit scores = 4.87882
CFS merit scores = 4.95204
CFS merit scores = 5.02401
CFS merit scores = 5.09478
CFS merit scores = 5.1644
CFS merit scores = 5.2329
CFS merit scores = 5.30031
CFS merit scores = 5.36671
CFS merit scores = 5.43213
CFS merit scores = 5.49446
CFS merit scores = 5.55572
CFS merit scores = 5.61591
CFS merit scores = 5.67508
CFS merit scores = 5.73326
CFS merit scores = 5.78971
CFS merit scores = 5.84506
CFS merit scores = 5.89741
CFS merit scores = 5.949
CFS merit scores = 5.99975
CFS merit scores = 6.04962
CFS merit scores = 6.09861
CFS merit scores = 6.14637
CFS merit scores = 6.19306
CFS merit scores = 6.23891
CFS merit scores = 6.2842
CFS merit scores = 6.32823
CFS merit scores = 6.37008
CFS merit scores = 6.40889
CFS merit scores = 6.44613
CFS merit scores = 6.48043
CFS merit scores = 6.51305
CFS merit scores = 6.54224
CFS merit scores = 6.57024
CFS merit scores = 6.59617
CFS merit scores = 6.62103
CFS merit scores = 6.64481
CFS merit scores = 6.66735
CFS merit scores = 6.68868
CFS merit scores = 6.70897
CFS merit scores = 6.72849
CFS merit scores = 6.74743
CFS merit scores = 6.76583
CFS merit scores = 6.78388
CFS merit scores = 6.80126
CFS merit scores = 6.81824
CFS merit scores = 6.83379
CFS merit scores = 6.84924
CFS merit scores = 6.86484
CFS merit scores = 6.88
CFS merit scores = 6.89466
CFS merit scores = 6.90788
CFS merit scores = 6.92114
CFS merit scores = 6.93359
CFS merit scores = 6.94547
CFS merit scores = 6.95628
CFS merit scores = 6.96675
CFS merit scores = 6.97719
CFS merit scores = 6.98722
CFS merit scores = 6.99712
CFS merit scores = 7.00649
CFS merit scores = 7.01515
CFS merit scores = 7.02402
CFS merit scores = 7.03213
CFS merit scores = 7.04023
CFS merit scores = 7.04804
CFS merit scores = 7.05473
CFS merit scores = 7.06168
CFS merit scores = 7.06828
CFS merit scores = 7.07408
CFS merit scores = 7.07982
CFS merit scores = 7.08545
CFS merit scores = 7.09103
CFS merit scores = 7.09494
CFS merit scores = 7.09855
CFS merit scores = 7.10183
CFS merit scores = 7.105
CFS merit scores = 7.10862
CFS merit scores = 7.11267
CFS merit scores = 7.11713
CFS merit scores = 7.12173
CFS merit scores = 7.12629
CFS merit scores = 7.12992
CFS merit scores = 7.13186
CFS merit scores = 7.13366
CFS merit scores = 7.13515
CFS merit scores = 7.13682
CFS merit scores = 7.13828
CFS merit scores = 7.13924
CFS merit scores = 7.14018
CFS merit scores = 7.14108
CFS merit scores = 7.14227
CFS merit scores = 7.14293
CFS merit scores = 7.1434
CFS merit scores = 7.14347
CFS merit scores = 7.14353
CFS merit scores = 7.14202
CFS merit scores = 7.14061
CFS merit scores = 7.13909
CFS merit scores = 7.1379
CFS merit scores = 7.13683
CFS merit scores = 7.13596
CFS merit scores = 7.13504
CFS merit scores = 7.13386
CFS merit scores = 7.13273
CFS merit scores = 7.13066
CFS merit scores = 7.1288
CFS merit scores = 7.12636
CFS merit scores = 7.12365
CFS merit scores = 7.12108
CFS merit scores = 7.11862
CFS merit scores = 7.1155
CFS merit scores = 7.11258
CFS merit scores = 7.10956
CFS merit scores = 7.10638
CFS merit scores = 7.10336
CFS merit scores = 7.10051
CFS merit scores = 7.09773
CFS merit scores = 7.09508
CFS merit scores = 7.09248
CFS merit scores = 7.08996
CFS merit scores = 7.0875
CFS merit scores = 7.08477
CFS merit scores = 7.08225
CFS merit scores = 7.07953
CFS merit scores = 7.07673
CFS merit scores = 7.07377
CFS merit scores = 7.07043
CFS merit scores = 7.06708
CFS merit scores = 7.06386
CFS merit scores = 7.06035
CFS merit scores = 7.05694
CFS merit scores = 7.05293
CFS merit scores = 7.04905
CFS merit scores = 7.04475
CFS merit scores = 7.04054
CFS merit scores = 7.03634
CFS merit scores = 7.03228
CFS merit scores = 7.02816
CFS merit scores = 7.02402
CFS merit scores = 7.02
CFS merit scores = 7.01439
CFS merit scores = 7.00868
CFS merit scores = 7.00304
CFS merit scores = 6.99755
CFS merit scores = 6.99232
CFS merit scores = 6.98697
CFS merit scores = 6.9818
CFS merit scores = 6.97683
CFS merit scores = 6.97204
CFS merit scores = 6.96716
CFS merit scores = 6.96232
CFS merit scores = 6.95694
CFS merit scores = 6.95146
CFS merit scores = 6.94607
CFS merit scores = 6.94083
CFS merit scores = 6.93567
CFS merit scores = 6.93053
CFS merit scores = 6.92549
CFS merit scores = 6.92043
CFS merit scores = 6.91537
CFS merit scores = 6.90993
CFS merit scores = 6.90459
CFS merit scores = 6.8995
CFS merit scores = 6.89447
CFS merit scores = 6.88931
CFS merit scores = 6.88415
CFS merit scores = 6.87903
CFS merit scores = 6.87401
CFS merit scores = 6.86904
CFS merit scores = 6.8638
CFS merit scores = 6.85846
CFS merit scores = 6.85325
CFS merit scores = 6.84821
CFS merit scores = 6.84302
CFS merit scores = 6.83792
CFS merit scores = 6.83299
CFS merit scores = 6.8281
CFS merit scores = 6.82321
CFS merit scores = 6.81838
CFS merit scores = 6.81361
CFS merit scores = 6.80884
CFS merit scores = 6.80411
CFS merit scores = 6.7994
CFS merit scores = 6.7948
CFS merit scores = 6.78982
CFS merit scores = 6.78445
CFS merit scores = 6.77922
CFS merit scores = 6.77408
CFS merit scores = 6.76909
CFS merit scores = 6.76425
CFS merit scores = 6.7589
CFS merit scores = 6.75365
CFS merit scores = 6.74824
CFS merit scores = 6.74231
CFS merit scores = 6.73636
CFS merit scores = 6.73045
CFS merit scores = 6.72439
CFS merit scores = 6.71844
CFS merit scores = 6.71238
CFS merit scores = 6.70607
CFS merit scores = 6.69989
CFS merit scores = 6.69357
CFS merit scores = 6.68738
CFS merit scores = 6.68121
CFS merit scores = 6.67499
CFS merit scores = 6.6687
CFS merit scores = 6.66256
CFS merit scores = 6.65658
CFS merit scores = 6.65026
CFS merit scores = 6.64389
CFS merit scores = 6.63762
CFS merit scores = 6.63124
CFS merit scores = 6.62498
CFS merit scores = 6.6185
CFS merit scores = 6.61203
CFS merit scores = 6.60567
CFS merit scores = 6.59934
CFS merit scores = 6.59284
CFS merit scores = 6.5863
CFS merit scores = 6.57977
CFS merit scores = 6.57334
CFS merit scores = 6.56697
CFS merit scores = 6.56031
CFS merit scores = 6.55378
CFS merit scores = 6.54735
CFS merit scores = 6.54071
CFS merit scores = 6.53419
CFS merit scores = 6.52749
CFS merit scores = 6.52086
CFS merit scores = 6.51431
CFS merit scores = 6.50778
CFS merit scores = 6.50127
CFS merit scores = 6.49481
CFS merit scores = 6.48837
CFS merit scores = 6.48184
CFS merit scores = 6.47514
CFS merit scores = 6.46817
CFS merit scores = 6.46119
CFS merit scores = 6.45431
CFS merit scores = 6.44737
CFS merit scores = 6.44036
CFS merit scores = 6.43345
CFS merit scores = 6.42641
CFS merit scores = 6.41941
CFS merit scores = 6.41225
CFS merit scores = 6.40519
CFS merit scores = 6.39803
CFS merit scores = 6.39093
CFS merit scores = 6.38393
CFS merit scores = 6.37675
CFS merit scores = 6.36967
CFS merit scores = 6.36274
CFS merit scores = 6.35585
CFS merit scores = 6.34889
CFS merit scores = 6.34195
CFS merit scores = 6.33505
CFS merit scores = 6.32828
CFS merit scores = 6.32136
CFS merit scores = 6.31429
CFS merit scores = 6.30704
CFS merit scores = 6.29991
CFS merit scores = 6.29272
CFS merit scores = 6.28563
CFS merit scores = 6.27863
CFS merit scores = 6.27157
CFS merit scores = 6.26448
CFS merit scores = 6.25743
CFS merit scores = 6.25034
CFS merit scores = 6.24331
CFS merit scores = 6.23621
CFS merit scores = 6.22909
CFS merit scores = 6.22198
CFS merit scores = 6.21482
CFS merit scores = 6.20775
CFS merit scores = 6.20074
CFS merit scores = 6.19375
CFS merit scores = 6.18671
CFS merit scores = 6.17962
CFS merit scores = 6.17248
CFS merit scores = 6.16537
CFS merit scores = 6.15831
CFS merit scores = 6.15129
CFS merit scores = 6.14436
CFS merit scores = 6.13745
CFS merit scores = 6.13064
CFS merit scores = 6.12392
CFS merit scores = 6.11725
CFS merit scores = 6.11046
CFS merit scores = 6.10357
CFS merit scores = 6.09678
CFS merit scores = 6.08997
CFS merit scores = 6.08288
CFS merit scores = 6.07576
CFS merit scores = 6.06878
CFS merit scores = 6.0618
CFS merit scores = 6.05494
CFS merit scores = 6.04795
CFS merit scores = 6.04103
CFS merit scores = 6.03411
CFS merit scores = 6.02725
CFS merit scores = 6.0204
CFS merit scores = 6.01352
CFS merit scores = 6.00663
CFS merit scores = 5.99981
CFS merit scores = 5.99304
CFS merit scores = 5.98631
CFS merit scores = 5.97966
CFS merit scores = 5.97304
CFS merit scores = 5.96646
CFS merit scores = 5.95986
CFS merit scores = 5.95329
CFS merit scores = 5.94683
CFS merit scores = 5.94042
CFS merit scores = 5.93397
CFS merit scores = 5.92757
CFS merit scores = 5.92127
CFS merit scores = 5.91504
CFS merit scores = 5.90878
CFS merit scores = 5.90256
CFS merit scores = 5.89639
CFS merit scores = 5.89031
CFS merit scores = 5.88427
CFS merit scores = 5.8783
CFS merit scores = 5.87227
CFS merit scores = 5.86627
CFS merit scores = 5.8603
CFS merit scores = 5.85434
CFS merit scores = 5.84835
CFS merit scores = 5.84236
CFS merit scores = 5.83637
CFS merit scores = 5.83049
CFS merit scores = 5.82437
CFS merit scores = 5.8183
CFS merit scores = 5.81232
CFS merit scores = 5.80645
CFS merit scores = 5.80061
CFS merit scores = 5.7947
CFS merit scores = 5.78875
CFS merit scores = 5.78289
CFS merit scores = 5.77704
CFS merit scores = 5.77128
CFS merit scores = 5.76554
CFS merit scores = 5.75984
CFS merit scores = 5.75413
CFS merit scores = 5.74844
CFS merit scores = 5.74282
CFS merit scores = 5.7372
CFS merit scores = 5.73168
CFS merit scores = 5.72616
CFS merit scores = 5.72063
CFS merit scores = 5.7152
CFS merit scores = 5.7097
CFS merit scores = 5.70423
CFS merit scores = 5.69884
CFS merit scores = 5.69343
CFS merit scores = 5.68809
CFS merit scores = 5.68283
CFS merit scores = 5.6776
CFS merit scores = 5.67242
CFS merit scores = 5.6672
CFS merit scores = 5.66202
CFS merit scores = 5.65682
CFS merit scores = 5.65158
CFS merit scores = 5.64637
CFS merit scores = 5.64115
CFS merit scores = 5.63603
CFS merit scores = 5.63076
CFS merit scores = 5.62554
CFS merit scores = 5.62032
CFS merit scores = 5.61518
CFS merit scores = 5.61
CFS merit scores = 5.60486
CFS merit scores = 5.59971
CFS merit scores = 5.59461
CFS merit scores = 5.5896
CFS merit scores = 5.58443
CFS merit scores = 5.5793
CFS merit scores = 5.57421
CFS merit scores = 5.56915
CFS merit scores = 5.56407
CFS merit scores = 5.55901
CFS merit scores = 5.55393
CFS merit scores = 5.54891
CFS merit scores = 5.54391
CFS merit scores = 5.53895
CFS merit scores = 5.5339
CFS merit scores = 5.52888
CFS merit scores = 5.52391
CFS merit scores = 5.51899
CFS merit scores = 5.51403
CFS merit scores = 5.50914
CFS merit scores = 5.50423
CFS merit scores = 5.49932
CFS merit scores = 5.49443
CFS merit scores = 5.48954
CFS merit scores = 5.4847
CFS merit scores = 5.47988
CFS merit scores = 5.47513
CFS merit scores = 5.47045
CFS merit scores = 5.46578
CFS merit scores = 5.46106
CFS merit scores = 5.45631
CFS merit scores = 5.45151
CFS merit scores = 5.4468
CFS merit scores = 5.44206
CFS merit scores = 5.43739
CFS merit scores = 5.43262
CFS merit scores = 5.42781
CFS merit scores = 5.42307
CFS merit scores = 5.41835
CFS merit scores = 5.41356
CFS merit scores = 5.40884
CFS merit scores = 5.40412
CFS merit scores = 5.39941
CFS merit scores = 5.39471
CFS merit scores = 5.39002
CFS merit scores = 5.38532
CFS merit scores = 5.38061
CFS merit scores = 5.37597
CFS merit scores = 5.37136
CFS merit scores = 5.3667
CFS merit scores = 5.36203
CFS merit scores = 5.35741
CFS merit scores = 5.3527
CFS merit scores = 5.34796
CFS merit scores = 5.34326
CFS merit scores = 5.33858
CFS merit scores = 5.33386
CFS merit scores = 5.32912
CFS merit scores = 5.32443
CFS merit scores = 5.31976
CFS merit scores = 5.3151
CFS merit scores = 5.31049
CFS merit scores = 5.30577
CFS merit scores = 5.30106
CFS merit scores = 5.29638
CFS merit scores = 5.29166
CFS merit scores = 5.28694
CFS merit scores = 5.28213
CFS merit scores = 5.27736
CFS merit scores = 5.27259
CFS merit scores = 5.26776
CFS merit scores = 5.26294
CFS merit scores = 5.25811
CFS merit scores = 5.25329
CFS merit scores = 5.24842
CFS merit scores = 5.24342
CFS merit scores = 5.23839
CFS merit scores = 5.23338
CFS merit scores = 5.2284
CFS merit scores = 5.22339
CFS merit scores = 5.2183
CFS merit scores = 5.21326
CFS merit scores = 5.20824
CFS merit scores = 5.2031
CFS merit scores = 5.19792
CFS merit scores = 5.19274
CFS merit scores = 5.18748
CFS merit scores = 5.18214
CFS merit scores = 5.17678
CFS merit scores = 5.17146
CFS merit scores = 5.16619
CFS merit scores = 5.16083
CFS merit scores = 5.15551
CFS merit scores = 5.15004
CFS merit scores = 5.14454
CFS merit scores = 5.13905
CFS merit scores = 5.13358
CFS merit scores = 5.12811
CFS merit scores = 5.12263
CFS merit scores = 5.11718
CFS merit scores = 5.11176
CFS merit scores = 5.10631
CFS merit scores = 5.10085
CFS merit scores = 5.09529
CFS merit scores = 5.08955
CFS merit scores = 5.0838
CFS merit scores = 5.07807
CFS merit scores = 5.07239
CFS merit scores = 5.06657
CFS merit scores = 5.06078
CFS merit scores = 5.05484
CFS merit scores = 5.04882
CFS merit scores = 5.0428
CFS merit scores = 5.03681
CFS merit scores = 5.03087
CFS merit scores = 5.02492
CFS merit scores = 5.01897
CFS merit scores = 5.01283
CFS merit scores = 5.00663
CFS merit scores = 5.00043
CFS merit scores = 4.99408
CFS merit scores = 4.98768
CFS merit scores = 4.98108
CFS merit scores = 4.97447
CFS merit scores = 4.96768
CFS merit scores = 4.96084
CFS merit scores = 4.95393
CFS merit scores = 4.94706
CFS merit scores = 4.9402
CFS merit scores = 4.93323
CFS merit scores = 4.9263
CFS merit scores = 4.91937
CFS merit scores = 4.91239
CFS merit scores = 4.90535
CFS merit scores = 4.89835
CFS merit scores = 4.89097
CFS merit scores = 4.88346
CFS merit scores = 4.876
CFS merit scores = 4.86859
CFS merit scores = 4.86102
CFS merit scores = 4.85325
CFS merit scores = 4.84533
CFS merit scores = 4.83698
CFS merit scores = 4.82814
CFS merit scores = 4.81901
CFS merit scores = 4.80945
CFS merit scores = 4.79663
cnt = 1	feature = 59	correl = -0.335001	descr = Gibbs_of_Target_Sequence__Pos_20_Step_1
cnt = 2	feature = 46	correl = 0.246326	descr = Gibbs_of_Target_Sequence__Pos_1_Step_1
cnt = 3	feature = 613	correl = -0.186395	descr = N_Gram_TCTC
cnt = 4	feature = 256	correl = 0.103733	descr = N_Gram_CACTC
cnt = 5	feature = 627	correl = -0.0813317	descr = N_Gram_TGAGA
cnt = 6	feature = 216	correl = 0.0571876	descr = N_Gram_ATATA
cnt = 7	feature = 558	correl = 0.0488287	descr = N_Gram_TAAAG
cnt = 8	feature = 546	correl = 0.0477341	descr = N_Gram_GTGTG
cnt = 9	feature = 247	correl = 0.0439697	descr = N_Gram_CACAC
cnt = 10	feature = 507	correl = 0.0815678	descr = N_Gram_GGGTC
cnt = 11	feature = 605	correl = -0.0604343	descr = N_Gram_TCGCT
cnt = 12	feature = 683	correl = 0.0586818	descr = N_Gram_TTGCA
cnt = 13	feature = 626	correl = 0.0455699	descr = N_Gram_TGACA
cnt = 14	feature = 571	correl = 0.0455059	descr = N_Gram_TAGAC
cnt = 15	feature = 429	correl = 0.0570881	descr = N_Gram_GCAAT
cnt = 16	feature = 350	correl = -0.0565534	descr = N_Gram_CGTTC
cnt = 17	feature = 389	correl = -0.0557573	descr = N_Gram_GAAGG
cnt = 18	feature = 604	correl = -0.0492301	descr = N_Gram_TCGCA
cnt = 19	feature = 315	correl = -0.0492301	descr = N_Gram_CGACC
cnt = 20	feature = 559	correl = -0.0464182	descr = N_Gram_TAACG
cnt = 21	feature = 673	correl = 0.0444058	descr = N_Gram_TTCGA
cnt = 22	feature = 288	correl = 0.11445	descr = N_Gram_CCCCC
cnt = 23	feature = 607	correl = 0.0941762	descr = N_Gram_TCGGC
cnt = 24	feature = 347	correl = 0.0702752	descr = N_Gram_CGTGA
cnt = 25	feature = 601	correl = 0.0801168	descr = N_Gram_TCGAC
cnt = 26	feature = 355	correl = 0.0660573	descr = N_Gram_CTAGG
cnt = 27	feature = 314	correl = 0.0730871	descr = N_Gram_CGACA
cnt = 28	feature = 326	correl = 0.0569187	descr = N_Gram_CGCTA
cnt = 29	feature = 357	correl = 0.0646514	descr = N_Gram_CTATA
cnt = 30	feature = 637	correl = 0.0519979	descr = N_Gram_TGCCG
cnt = 31	feature = 518	correl = 0.0502545	descr = N_Gram_GTATA
cnt = 32	feature = 289	correl = 0.0449682	descr = N_Gram_CCCCG
cnt = 33	feature = 324	correl = 0.0449682	descr = N_Gram_CGCCA
cnt = 34	feature = 593	correl = 0.0519979	descr = N_Gram_TCCCG
cnt = 35	feature = 296	correl = 0.0449682	descr = N_Gram_CCGCA
cnt = 36	feature = 502	correl = 0.0449682	descr = N_Gram_GGGCT
cnt = 37	feature = 455	correl = 0.0449682	descr = N_Gram_GCGTA
cnt = 38	feature = 396	correl = -0.0682858	descr = N_Gram_GACCC
cnt = 39	feature = 541	correl = 0.10346	descr = N_Gram_GTGGC
cnt = 40	feature = 671	correl = 0.073607	descr = N_Gram_TTCAA
cnt = 41	feature = 606	correl = 0.0815678	descr = N_Gram_TCGGA
cnt = 42	feature = 624	correl = 0.051018	descr = N_Gram_TGAAA
cnt = 43	feature = 408	correl = 0.093498	descr = N_Gram_GAGTC
cnt = 44	feature = 661	correl = -0.0504621	descr = N_Gram_TGTTC
cnt = 45	feature = 286	correl = 0.0837304	descr = N_Gram_CCCAC
cnt = 46	feature = 270	correl = -0.0492301	descr = N_Gram_CATGC
cnt = 47	feature = 227	correl = 0.0732959	descr = N_Gram_ATGGG
cnt = 48	feature = 331	correl = 0.0675379	descr = N_Gram_CGGAT
cnt = 49	feature = 297	correl = 0.0495723	descr = N_Gram_CCGGC
cnt = 50	feature = 387	correl = 0.101005	descr = N_Gram_GAAAG
cnt = 51	feature = 508	correl = -0.0539773	descr = N_Gram_GGGTT
cnt = 52	feature = 282	correl = -0.0626634	descr = N_Gram_CCATA
cnt = 53	feature = 547	correl = 0.0885336	descr = N_Gram_GTTAA
cnt = 54	feature = 276	correl = 0.051351	descr = N_Gram_CCAAT
cnt = 55	feature = 612	correl = 0.0562657	descr = N_Gram_TCTAC
cnt = 56	feature = 471	correl = -0.0616619	descr = N_Gram_GGAAC
cnt = 57	feature = 392	correl = 0.075687	descr = N_Gram_GAATC
cnt = 58	feature = 272	correl = -0.0595348	descr = N_Gram_CATGT
cnt = 59	feature = 322	correl = 0.0783266	descr = N_Gram_CGCAA
cnt = 60	feature = 548	correl = -0.0789846	descr = N_Gram_GTTAC
cnt = 61	feature = 641	correl = 0.0649505	descr = N_Gram_TGGAC
cnt = 62	feature = 251	correl = 0.0619849	descr = N_Gram_CACCA
cnt = 63	feature = 375	correl = -0.12982	descr = N_Gram_CTTAT
cnt = 64	feature = 510	correl = -0.0998537	descr = N_Gram_GGTAA
cnt = 65	feature = 218	correl = -0.0564014	descr = N_Gram_ATCAT
cnt = 66	feature = 655	correl = -0.0721152	descr = N_Gram_TGTCA
cnt = 67	feature = 341	correl = -0.0704385	descr = N_Gram_CGTAA
cnt = 68	feature = 551	correl = 0.0446926	descr = N_Gram_GTTGC
cnt = 69	feature = 594	correl = 0.0467614	descr = N_Gram_TCCGA
cnt = 70	feature = 321	correl = -0.0495078	descr = N_Gram_CGATG
cnt = 71	feature = 160	correl = -0.0676986	descr = N_Gram_ACGCA
cnt = 72	feature = 464	correl = 0.0802708	descr = N_Gram_GCTGG
cnt = 73	feature = 403	correl = -0.0587427	descr = N_Gram_GAGCA
cnt = 74	feature = 499	correl = 0.0515649	descr = N_Gram_GGGCA
cnt = 75	feature = 399	correl = 0.0885336	descr = N_Gram_GACGG
cnt = 76	feature = 303	correl = 0.0542474	descr = N_Gram_CCTAT
cnt = 77	feature = 685	correl = -0.053953	descr = N_Gram_TTGGA
cnt = 78	feature = 391	correl = -0.0494498	descr = N_Gram_GAATA
cnt = 79	feature = 221	correl = -0.0987368	descr = N_Gram_ATCGG
cnt = 80	feature = 401	correl = 0.096255	descr = N_Gram_GACTA
cnt = 81	feature = 367	correl = 0.0617716	descr = N_Gram_CTCGG
cnt = 82	feature = 386	correl = 0.0526599	descr = N_Gram_GAAAC
cnt = 83	feature = 344	correl = -0.0455014	descr = N_Gram_CGTCC
cnt = 84	feature = 427	correl = 0.0606168	descr = N_Gram_GCAAA
cnt = 85	feature = 215	correl = 0.0713182	descr = N_Gram_ATAGT
cnt = 86	feature = 572	correl = -0.0628149	descr = N_Gram_TAGAT
cnt = 87	feature = 255	correl = 0.055695	descr = N_Gram_CACGT
cnt = 88	feature = 335	correl = 0.0605801	descr = N_Gram_CGGCG
cnt = 89	feature = 528	correl = -0.0459964	descr = N_Gram_GTCGC
cnt = 90	feature = 304	correl = 0.0669317	descr = N_Gram_CCTCA
cnt = 91	feature = 301	correl = -0.0541916	descr = N_Gram_CCGTC
cnt = 92	feature = 540	correl = 0.0440189	descr = N_Gram_GTGGA
cnt = 93	feature = 211	correl = 0.0544521	descr = N_Gram_ATACA
cnt = 94	feature = 457	correl = 0.0603023	descr = N_Gram_GCGTG
cnt = 95	feature = 516	correl = 0.0482489	descr = N_Gram_GTAAA
cnt = 96	feature = 446	correl = 0.135114	descr = N_Gram_GCCTT
cnt = 97	feature = 591	correl = 0.0607957	descr = N_Gram_TCCCA
cnt = 98	feature = 424	correl = -0.102162	descr = N_Gram_GATTT
cnt = 99	feature = 519	correl = -0.0627231	descr = N_Gram_GTATC
cnt = 100	feature = 372	correl = 0.055794	descr = N_Gram_CTGGG
cnt = 101	feature = 244	correl = 0.0824092	descr = N_Gram_CAAGG
cnt = 102	feature = 485	correl = 0.0887869	descr = N_Gram_GGCCC
cnt = 103	feature = 631	correl = -0.0504787	descr = N_Gram_TGATC
cnt = 104	feature = 333	correl = 0.0941762	descr = N_Gram_CGGCA
cnt = 105	feature = 545	correl = 0.0660573	descr = N_Gram_GTGTC
cnt = 106	feature = 537	correl = 0.0569187	descr = N_Gram_GTGCG
cnt = 107	feature = 664	correl = 0.0646514	descr = N_Gram_TTAAC
cnt = 108	feature = 351	correl = 0.113046	descr = N_Gram_CGTTT
cnt = 109	feature = 342	correl = -0.0676986	descr = N_Gram_CGTAC
cnt = 110	feature = 411	correl = 0.0457339	descr = N_Gram_GATAC
cnt = 111	feature = 549	correl = 0.0792911	descr = N_Gram_GTTCC
cnt = 112	feature = 486	correl = 0.0495723	descr = N_Gram_GGCCG
cnt = 113	feature = 536	correl = 0.0573867	descr = N_Gram_GTGCA
cnt = 114	feature = 521	correl = -0.0612256	descr = N_Gram_GTCAA
cnt = 115	feature = 666	correl = -0.0735061	descr = N_Gram_TTACC
cnt = 116	feature = 479	correl = 0.0651709	descr = N_Gram_GGATT
cnt = 117	feature = 654	correl = 0.0589823	descr = N_Gram_TGTAA
cnt = 118	feature = 353	correl = 0.0449682	descr = N_Gram_CTAAA
cnt = 119	feature = 538	correl = 0.0840186	descr = N_Gram_GTGCT
cnt = 120	feature = 290	correl = 0.0460393	descr = N_Gram_CCCCT
cnt = 121	feature = 307	correl = 0.0663378	descr = N_Gram_CCTGC
cnt = 122	feature = 580	correl = 0.0443521	descr = N_Gram_TCAAA
cnt = 123	feature = 577	correl = -0.045041	descr = N_Gram_TATTC
cnt = 124	feature = 421	correl = -0.0692106	descr = N_Gram_GATTA
cnt = 125	feature = 278	correl = -0.0570146	descr = N_Gram_CCACG
cnt = 126	feature = 597	correl = 0.0542474	descr = N_Gram_TCCTA
cnt = 127	feature = 492	correl = 0.132497	descr = N_Gram_GGCTT
cnt = 128	feature = 292	correl = 0.0686314	descr = N_Gram_CCCGC
cnt = 129	feature = 550	correl = -0.0659145	descr = N_Gram_GTTCG
cnt = 130	feature = 260	correl = 0.0651491	descr = N_Gram_CAGGA
cnt = 131	feature = 432	correl = -0.0624977	descr = N_Gram_GCAGA
cnt = 132	feature = 608	correl = -0.0587729	descr = N_Gram_TCGGT
cnt = 133	feature = 395	correl = 0.0835581	descr = N_Gram_GACAG
cnt = 134	feature = 334	correl = 0.0495723	descr = N_Gram_CGGCC
cnt = 135	feature = 220	correl = -0.0492301	descr = N_Gram_ATCGC
cnt = 136	feature = 602	correl = -0.112239	descr = N_Gram_TCGAG
cnt = 137	feature = 630	correl = 0.0538479	descr = N_Gram_TGATA
cnt = 138	feature = 477	correl = 0.0892608	descr = N_Gram_GGAGT
cnt = 139	feature = 690	correl = 0.0451248	descr = N_Gram_TTTCA
cnt = 140	feature = 317	correl = 0.0852619	descr = N_Gram_CGAGG
cnt = 141	feature = 544	correl = 0.0470247	descr = N_Gram_GTGTA
cnt = 142	feature = 506	correl = 0.0515649	descr = N_Gram_GGGGG
cnt = 143	feature = 512	correl = 0.0645362	descr = N_Gram_GGTCA
cnt = 144	feature = 444	correl = -0.0562598	descr = N_Gram_GCCGT
cnt = 145	feature = 575	correl = -0.0683995	descr = N_Gram_TATAC
cnt = 146	feature = 438	correl = 0.0486014	descr = N_Gram_GCCAG
cnt = 147	feature = 248	correl = 0.0831468	descr = N_Gram_CACAG
cnt = 148	feature = 231	correl = 0.04675	descr = N_Gram_ATTCT
cnt = 149	feature = 660	correl = -0.0516097	descr = N_Gram_TGTTA
cnt = 150	feature = 650	correl = 0.0462397	descr = N_Gram_TGGGT
cnt = 151	feature = 258	correl = 0.111347	descr = N_Gram_CAGCG
cnt = 152	feature = 652	correl = 0.0492583	descr = N_Gram_TGGTA
cnt = 153	feature = 470	correl = 0.120378	descr = N_Gram_GGAAA
cnt = 154	feature = 382	correl = 0.0573149	descr = N_Gram_CTTGG
cnt = 155	feature = 210	correl = -0.138491	descr = N_Gram_ATAAG
cnt = 156	feature = 448	correl = 0.0443714	descr = N_Gram_GCGAG
cnt = 157	feature = 659	correl = 0.0943639	descr = N_Gram_TGTGG
cnt = 158	feature = 418	correl = -0.0582449	descr = N_Gram_GATGC
cnt = 159	feature = 214	correl = 0.0465649	descr = N_Gram_ATAGC
cnt = 160	feature = 306	correl = 0.0601988	descr = N_Gram_CCTCG
cnt = 161	feature = 293	correl = 0.0704567	descr = N_Gram_CCCGG
cnt = 162	feature = 687	correl = -0.0611295	descr = N_Gram_TTGTA
cnt = 163	feature = 412	correl = 0.0664029	descr = N_Gram_GATAT
cnt = 164	feature = 658	correl = 0.062985	descr = N_Gram_TGTGA
cnt = 165	feature = 634	correl = 0.107316	descr = N_Gram_TGCAA
cnt = 166	feature = 305	correl = -0.066356	descr = N_Gram_CCTCC
cnt = 167	feature = 447	correl = -0.0770329	descr = N_Gram_GCGAC
cnt = 168	feature = 495	correl = 0.0605949	descr = N_Gram_GGGAA
cnt = 169	feature = 500	correl = 0.104338	descr = N_Gram_GGGCC
cnt = 170	feature = 639	correl = -0.148837	descr = N_Gram_TGCGT
cnt = 171	feature = 649	correl = 0.0880164	descr = N_Gram_TGGGG
cnt = 172	feature = 573	correl = 0.0878122	descr = N_Gram_TAGCA
cnt = 173	feature = 648	correl = 0.0529725	descr = N_Gram_TGGGA
cnt = 174	feature = 394	correl = 0.0443673	descr = N_Gram_GACAC
cnt = 175	feature = 275	correl = 0.0765071	descr = N_Gram_CCAAG
cnt = 176	feature = 522	correl = 0.176159	descr = N_Gram_GTCAG
cnt = 177	feature = 320	correl = -0.0587729	descr = N_Gram_CGATC
cnt = 178	feature = 554	correl = 0.0505966	descr = N_Gram_GTTTC
cnt = 179	feature = 264	correl = 0.0563955	descr = N_Gram_CAGTT
cnt = 180	feature = 431	correl = 0.0827097	descr = N_Gram_GCACT
cnt = 181	feature = 422	correl = 0.0574943	descr = N_Gram_GATTC
cnt = 182	feature = 299	correl = -0.0762698	descr = N_Gram_CCGGT
cnt = 183	feature = 628	correl = 0.0501996	descr = N_Gram_TGAGT
cnt = 184	feature = 365	correl = 0.0441969	descr = N_Gram_CTCCC
cnt = 185	feature = 302	correl = 0.104963	descr = N_Gram_CCGTG
cnt = 186	feature = 619	correl = -0.136862	descr = N_Gram_TCTTA
cnt = 187	feature = 459	correl = 0.0860458	descr = N_Gram_GCTAT
cnt = 188	feature = 423	correl = 0.0483074	descr = N_Gram_GATTG
cnt = 189	feature = 610	correl = 0.0589902	descr = N_Gram_TCGTT
cnt = 190	feature = 329	correl = 0.0665538	descr = N_Gram_CGGAA
cnt = 191	feature = 568	correl = 0.0722218	descr = N_Gram_TACGA
cnt = 192	feature = 529	correl = 0.0984847	descr = N_Gram_GTCGG
cnt = 193	feature = 419	correl = 0.0628004	descr = N_Gram_GATGT
cnt = 194	feature = 443	correl = 0.07204	descr = N_Gram_GCCGG
cnt = 195	feature = 360	correl = 0.0787784	descr = N_Gram_CTCAA
cnt = 196	feature = 474	correl = 0.0983696	descr = N_Gram_GGACG
cnt = 197	feature = 433	correl = 0.0467627	descr = N_Gram_GCAGC
cnt = 198	feature = 229	correl = -0.057465	descr = N_Gram_ATTAC
cnt = 199	feature = 233	correl = 0.0914607	descr = N_Gram_ATTGT
cnt = 200	feature = 674	correl = -0.0732794	descr = N_Gram_TTCGG
cnt = 201	feature = 642	correl = 0.0886459	descr = N_Gram_TGGAG
cnt = 202	feature = 453	correl = 0.0592659	descr = N_Gram_GCGGG
cnt = 203	feature = 222	correl = 0.0596296	descr = N_Gram_ATCTG
cnt = 204	feature = 404	correl = -0.0480222	descr = N_Gram_GAGCC
cnt = 205	feature = 206	correl = 0.0449845	descr = N_Gram_AGTTG
cnt = 206	feature = 268	correl = -0.0775616	descr = N_Gram_CATCG
cnt = 207	feature = 563	correl = -0.140999	descr = N_Gram_TAAGT
cnt = 208	feature = 574	correl = -0.0523682	descr = N_Gram_TAGCC
cnt = 209	feature = 226	correl = -0.050257	descr = N_Gram_ATGCT
cnt = 210	feature = 428	correl = 0.102243	descr = N_Gram_GCAAC
cnt = 211	feature = 249	correl = 0.057715	descr = N_Gram_CACAT
cnt = 212	feature = 369	correl = -0.0917607	descr = N_Gram_CTGAT
cnt = 213	feature = 436	correl = 0.120019	descr = N_Gram_GCATC
cnt = 214	feature = 636	correl = 0.0443758	descr = N_Gram_TGCAG
cnt = 215	feature = 451	correl = 0.0787735	descr = N_Gram_GCGGA
cnt = 216	feature = 487	correl = 0.133509	descr = N_Gram_GGCCT
cnt = 217	feature = 277	correl = 0.058304	descr = N_Gram_CCACC
cnt = 218	feature = 316	correl = -0.0971012	descr = N_Gram_CGACG
cnt = 219	feature = 340	correl = 0.0567705	descr = N_Gram_CGGTT
cnt = 220	feature = 525	correl = 0.0510769	descr = N_Gram_GTCCC
cnt = 221	feature = 381	correl = -0.109182	descr = N_Gram_CTTGC
cnt = 222	feature = 310	correl = -0.0453945	descr = N_Gram_CCTTG
cnt = 223	feature = 442	correl = 0.0582599	descr = N_Gram_GCCGC
cnt = 224	feature = 384	correl = 0.103084	descr = N_Gram_CTTTG
cnt = 225	feature = 377	correl = 0.0712369	descr = N_Gram_CTTCC
cnt = 226	feature = 561	correl = -0.0781489	descr = N_Gram_TAAGA
cnt = 227	feature = 588	correl = 0.0839366	descr = N_Gram_TCCAA
cnt = 228	feature = 501	correl = 0.0775068	descr = N_Gram_GGGCG
cnt = 229	feature = 681	correl = -0.0471707	descr = N_Gram_TTGAG
cnt = 230	feature = 440	correl = 0.0894919	descr = N_Gram_GCCCG
cnt = 231	feature = 224	correl = -0.0530164	descr = N_Gram_ATGAT
cnt = 232	feature = 635	correl = 0.0951233	descr = N_Gram_TGCAC
cnt = 233	feature = 362	correl = -0.0635266	descr = N_Gram_CTCAT
cnt = 234	feature = 680	correl = -0.0661787	descr = N_Gram_TTGAC
cnt = 235	feature = 263	correl = 0.121756	descr = N_Gram_CAGTG
cnt = 236	feature = 646	correl = 0.128554	descr = N_Gram_TGGCT
cnt = 237	feature = 235	correl = -0.0597821	descr = N_Gram_ATTTG
cnt = 238	feature = 212	correl = -0.0862989	descr = N_Gram_ATACT
cnt = 239	feature = 228	correl = 0.0440098	descr = N_Gram_ATGTG
cnt = 240	feature = 456	correl = -0.109786	descr = N_Gram_GCGTC
cnt = 241	feature = 241	correl = 0.0619327	descr = N_Gram_CAAAG
cnt = 242	feature = 337	correl = 0.107255	descr = N_Gram_CGGGA
cnt = 243	feature = 388	correl = 0.107194	descr = N_Gram_GAAGA
cnt = 244	feature = 466	correl = 0.0483151	descr = N_Gram_GCTTT
cnt = 245	feature = 257	correl = 0.0821472	descr = N_Gram_CAGCA
cnt = 246	feature = 361	correl = 0.0546877	descr = N_Gram_CTCAC
cnt = 247	feature = 407	correl = 0.0645523	descr = N_Gram_GAGGT
cnt = 248	feature = 542	correl = 0.0777524	descr = N_Gram_GTGGT
cnt = 249	feature = 694	correl = -0.0815351	descr = N_Gram_TTTGG
cnt = 250	feature = 478	correl = -0.0842352	descr = N_Gram_GGATC
cnt = 251	feature = 496	correl = 0.105989	descr = N_Gram_GGGAC
cnt = 252	feature = 398	correl = -0.0921759	descr = N_Gram_GACCT
cnt = 253	feature = 672	correl = 0.0995633	descr = N_Gram_TTCCA
cnt = 254	feature = 482	correl = 0.0821174	descr = N_Gram_GGCAT
cnt = 255	feature = 476	correl = 0.0768074	descr = N_Gram_GGAGC
cnt = 256	feature = 287	correl = 0.0483466	descr = N_Gram_CCCC
cnt = 257	feature = 584	correl = 0.117818	descr = N_Gram_TCAGT
cnt = 258	feature = 397	correl = 0.0525953	descr = N_Gram_GACCG
cnt = 259	feature = 318	correl = -0.0778583	descr = N_Gram_CGAGT
cnt = 260	feature = 452	correl = 0.0658111	descr = N_Gram_GCGGC
cnt = 261	feature = 484	correl = 0.0769144	descr = N_Gram_GGCCA
cnt = 262	feature = 348	correl = 0.125823	descr = N_Gram_CGTGC
cnt = 263	feature = 368	correl = -0.0609544	descr = N_Gram_CTCTC
cnt = 264	feature = 489	correl = 0.100301	descr = N_Gram_GGCGC
cnt = 265	feature = 434	correl = 0.0500657	descr = N_Gram_GCAGT
cnt = 266	feature = 505	correl = 0.0672489	descr = N_Gram_GGGGC
cnt = 267	feature = 515	correl = 0.0626085	descr = N_Gram_GGTTG
cnt = 268	feature = 236	correl = -0.151901	descr = N_Gram_ATTTT
cnt = 269	feature = 295	correl = 0.0442816	descr = N_Gram_CCGA
cnt = 270	feature = 402	correl = -0.0766483	descr = N_Gram_GACTG
cnt = 271	feature = 252	correl = 0.0534775	descr = N_Gram_CACCT
cnt = 272	feature = 439	correl = 0.0506046	descr = N_Gram_GCCAT
cnt = 273	feature = 552	correl = 0.107286	descr = N_Gram_GTTGG
cnt = 274	feature = 356	correl = 0.087417	descr = N_Gram_CTAT
cnt = 275	feature = 417	correl = -0.0670206	descr = N_Gram_GATGA
cnt = 276	feature = 617	correl = 0.0583563	descr = N_Gram_TCTGG
cnt = 277	feature = 309	correl = -0.0859899	descr = N_Gram_CCTTC
cnt = 278	feature = 609	correl = -0.0517309	descr = N_Gram_TCGTC
cnt = 279	feature = 583	correl = 0.0570043	descr = N_Gram_TCAGC
cnt = 280	feature = 517	correl = -0.050279	descr = N_Gram_GTAAG
cnt = 281	feature = 262	correl = 0.0818436	descr = N_Gram_CAGTA
cnt = 282	feature = 565	correl = -0.0510509	descr = N_Gram_TAATC
cnt = 283	feature = 644	correl = 0.114355	descr = N_Gram_TGGCC
cnt = 284	feature = 653	correl = 0.0514986	descr = N_Gram_TGGTC
cnt = 285	feature = 656	correl = 0.0462656	descr = N_Gram_TGTCC
cnt = 286	feature = 463	correl = 0.065488	descr = N_Gram_GCTGC
cnt = 287	feature = 614	correl = -0.0562052	descr = N_Gram_TCTCA
cnt = 288	feature = 383	correl = 0.0711122	descr = N_Gram_CTTTA
cnt = 289	feature = 497	correl = 0.11304	descr = N_Gram_GGGAG
cnt = 290	feature = 274	correl = 0.053807	descr = N_Gram_CCAAA
cnt = 291	feature = 490	correl = 0.0962544	descr = N_Gram_GGCGG
cnt = 292	feature = 345	correl = -0.113766	descr = N_Gram_CGTCG
cnt = 293	feature = 576	correl = -0.0485679	descr = N_Gram_TATC
cnt = 294	feature = 488	correl = -0.0519246	descr = N_Gram_GGCGA
cnt = 295	feature = 553	correl = -0.0707453	descr = N_Gram_GTTGT
cnt = 296	feature = 325	correl = 0.0934479	descr = N_Gram_CGCCG
cnt = 297	feature = 225	correl = -0.0755016	descr = N_Gram_ATGC
cnt = 298	feature = 271	correl = 0.059147	descr = N_Gram_CATGG
cnt = 299	feature = 207	correl = -0.0726713	descr = N_Gram_AGTTT
cnt = 300	feature = 405	correl = 0.0907503	descr = N_Gram_GAGCT
cnt = 301	feature = 267	correl = 0.10584	descr = N_Gram_CATCC
cnt = 302	feature = 697	correl = -0.0663268	descr = N_Gram_TTTTG
cnt = 303	feature = 254	correl = -0.0749098	descr = N_Gram_CACGA
cnt = 304	feature = 81	correl = 0.0527181	descr = Xue_Structure_Feature_C101
cnt = 305	feature = 385	correl = 0.0745255	descr = N_Gram_GAAA
cnt = 306	feature = 16	correl = -0.163482	descr = Position_Specific_Bin_Base_5_Base_A
cnt = 307	feature = 209	correl = -0.102279	descr = N_Gram_ATAA
cnt = 308	feature = 283	correl = 0.0648749	descr = N_Gram_CCATC
cnt = 309	feature = 504	correl = 0.0613934	descr = N_Gram_GGGGA
cnt = 310	feature = 393	correl = 0.0637904	descr = N_Gram_GACA
cnt = 311	feature = 603	correl = -0.0488526	descr = N_Gram_TCGC
cnt = 312	feature = 371	correl = 0.0512498	descr = N_Gram_CTGGA
cnt = 313	feature = 26	correl = -0.0710501	descr = Position_Specific_Bin_Base_11_Base_G
cnt = 314	feature = 374	correl = -0.0615337	descr = N_Gram_CTTA
cnt = 315	feature = 684	correl = -0.131021	descr = N_Gram_TTGCG
cnt = 316	feature = 400	correl = -0.0804408	descr = N_Gram_GACGT
cnt = 317	feature = 37	correl = -0.0583953	descr = Position_Specific_Bin_Base_17_Base_A
cnt = 318	feature = 230	correl = 0.0463532	descr = N_Gram_ATTC
cnt = 319	feature = 620	correl = -0.134689	descr = N_Gram_TCTTC
cnt = 320	feature = 29	correl = 0.0954761	descr = Position_Specific_Bin_Base_12_Base_G
cnt = 321	feature = 31	correl = -0.0503634	descr = Position_Specific_Bin_Base_13_Base_A
cnt = 322	feature = 339	correl = -0.0996711	descr = N_Gram_CGGTA
cnt = 323	feature = 242	correl = 0.069126	descr = N_Gram_CAAG
cnt = 324	feature = 390	correl = -0.075542	descr = N_Gram_GAAGT
cnt = 325	feature = 39	correl = 0.0760799	descr = Position_Specific_Bin_Base_17_Base_G
cnt = 326	feature = 23	correl = 0.0501959	descr = Position_Specific_Bin_Base_9_Base_G
cnt = 327	feature = 426	correl = 0.125602	descr = N_Gram_GCAA
cnt = 328	feature = 473	correl = 0.120945	descr = N_Gram_GGACC
cnt = 329	feature = 415	correl = -0.115113	descr = N_Gram_GATCT
cnt = 330	feature = 645	correl = -0.0787881	descr = N_Gram_TGGCG
cnt = 331	feature = 430	correl = 0.0933505	descr = N_Gram_GCAC
cnt = 332	feature = 409	correl = -0.0567896	descr = N_Gram_GAGTT
cnt = 333	feature = 531	correl = -0.0770362	descr = N_Gram_GTCTT
cnt = 334	feature = 543	correl = 0.0650619	descr = N_Gram_GTGT
cnt = 335	feature = 686	correl = 0.0504726	descr = N_Gram_TTGGC
cnt = 336	feature = 12	correl = -0.0962854	descr = Position_Specific_Bin_Base_3_Base_A
cnt = 337	feature = 435	correl = 0.0777539	descr = N_Gram_GCAT
cnt = 338	feature = 15	correl = 0.0443883	descr = Position_Specific_Bin_Base_4_Base_T
cnt = 339	feature = 42	correl = 0.108294	descr = Position_Specific_Bin_Base_18_Base_C
cnt = 340	feature = 410	correl = 0.0791311	descr = N_Gram_GATA
cnt = 341	feature = 533	correl = 0.0555971	descr = N_Gram_GTGA
cnt = 342	feature = 30	correl = -0.125699	descr = Position_Specific_Bin_Base_12_Base_T
cnt = 343	feature = 632	correl = -0.135808	descr = N_Gram_TGATT
cnt = 344	feature = 22	correl = 0.0631113	descr = Position_Specific_Bin_Base_8_Base_T
cnt = 345	feature = 291	correl = 0.0965253	descr = N_Gram_CCCG
cnt = 346	feature = 269	correl = 0.115633	descr = N_Gram_CATCT
cnt = 347	feature = 259	correl = -0.136766	descr = N_Gram_CAGCT
cnt = 348	feature = 33	correl = -0.117847	descr = Position_Specific_Bin_Base_14_Base_A
cnt = 349	feature = 285	correl = 0.0575112	descr = N_Gram_CCCA
cnt = 350	feature = 449	correl = 0.044227	descr = N_Gram_GCGCC
cnt = 351	feature = 11	correl = 0.0887967	descr = Position_Specific_Bin_Base_2_Base_T
cnt = 352	feature = 219	correl = -0.0845956	descr = N_Gram_ATCG
cnt = 353	feature = 319	correl = -0.0501978	descr = N_Gram_CGAT
cnt = 354	feature = 232	correl = 0.0564979	descr = N_Gram_ATTG
cnt = 355	feature = 38	correl = 0.0721528	descr = Position_Specific_Bin_Base_17_Base_C
cnt = 356	feature = 527	correl = -0.103909	descr = N_Gram_GTCGA
cnt = 357	feature = 13	correl = 0.0861806	descr = Position_Specific_Bin_Base_3_Base_C
cnt = 358	feature = 692	correl = -0.0498802	descr = N_Gram_TTTCG
cnt = 359	feature = 18	correl = 0.0744944	descr = Position_Specific_Bin_Base_5_Base_G
cnt = 360	feature = 625	correl = -0.0658539	descr = N_Gram_TGAAG
cnt = 361	feature = 370	correl = 0.106199	descr = N_Gram_CTGCA
cnt = 362	feature = 19	correl = -0.0959675	descr = Position_Specific_Bin_Base_6_Base_A
cnt = 363	feature = 32	correl = 0.114941	descr = Position_Specific_Bin_Base_13_Base_C
cnt = 364	feature = 338	correl = 0.147762	descr = N_Gram_CGGGC
cnt = 365	feature = 21	correl = -0.0500264	descr = Position_Specific_Bin_Base_8_Base_C
cnt = 366	feature = 590	correl = 0.077493	descr = N_Gram_TCCC
cnt = 367	feature = 34	correl = 0.123904	descr = Position_Specific_Bin_Base_14_Base_T
cnt = 368	feature = 44	correl = -0.0879745	descr = Position_Specific_Bin_Base_18_Base_T
cnt = 369	feature = 24	correl = -0.0518313	descr = Position_Specific_Bin_Base_9_Base_T
cnt = 370	feature = 589	correl = -0.129991	descr = N_Gram_TCCAG
cnt = 371	feature = 511	correl = 0.0456596	descr = N_Gram_GGTC
cnt = 372	feature = 47	correl = 0.257958	descr = Gibbs_of_Target_Sequence__Pos_2_Step_1
cnt = 373	feature = 246	correl = 0.0560506	descr = N_Gram_CACA
cnt = 374	feature = 8	correl = -0.0555671	descr = Position_Specific_Bin_Base_2_Base_A
cnt = 375	feature = 78	correl = 0.130657	descr = Xue_Structure_Feature_A101
cnt = 376	feature = 595	correl = -0.0851382	descr = N_Gram_TCCGG
cnt = 377	feature = 647	correl = 0.106561	descr = N_Gram_TGGG
cnt = 378	feature = 27	correl = -0.100832	descr = Position_Specific_Bin_Base_12_Base_A
cnt = 379	feature = 105	correl = -0.0662083	descr = Fold_of_Target_NoBeginbrace_noends_Pos_7
cnt = 380	feature = 564	correl = -0.059179	descr = N_Gram_TAAT
cnt = 381	feature = 40	correl = -0.0779228	descr = Position_Specific_Bin_Base_17_Base_T
cnt = 382	feature = 213	correl = 0.0711659	descr = N_Gram_ATAG
cnt = 383	feature = 539	correl = 0.108871	descr = N_Gram_GTGG
cnt = 384	feature = 71	correl = 0.0698322	descr = Fold_of_RNAi_Sequence_Pos_11
cnt = 385	feature = 621	correl = -0.070926	descr = N_Gram_TCTTG
cnt = 386	feature = 52	correl = -0.177172	descr = Gibbs_of_Target_Sequence__Pos_7_Step_1
cnt = 387	feature = 465	correl = 0.0661162	descr = N_Gram_GCTT
cnt = 388	feature = 514	correl = 0.0453198	descr = N_Gram_GGTT
cnt = 389	feature = 82	correl = 0.0855275	descr = Xue_Structure_Feature_C010
cnt = 390	feature = 328	correl = 0.0916432	descr = N_Gram_CGGA
cnt = 391	feature = 380	correl = -0.0819458	descr = N_Gram_CTTGA
cnt = 392	feature = 74	correl = 0.0666822	descr = Fold_of_RNAi_Sequence_Pos_14
cnt = 393	feature = 280	correl = -0.112404	descr = N_Gram_CCAGC
cnt = 394	feature = 250	correl = 0.072337	descr = N_Gram_CACC
cnt = 395	feature = 14	correl = -0.0644476	descr = Position_Specific_Bin_Base_4_Base_A
cnt = 396	feature = 10	correl = -0.0815042	descr = Position_Specific_Bin_Base_2_Base_G
cnt = 397	feature = 20	correl = 0.110323	descr = Position_Specific_Bin_Base_6_Base_C
cnt = 398	feature = 53	correl = 0.0471369	descr = Gibbs_of_Target_Sequence__Pos_12_Step_1
cnt = 399	feature = 36	correl = 0.134421	descr = Position_Specific_Bin_Base_16_Base_C
cnt = 400	feature = 491	correl = 0.0560989	descr = N_Gram_GGCT
cnt = 401	feature = 313	correl = -0.0449112	descr = N_Gram_CGAC
cnt = 402	feature = 413	correl = -0.118259	descr = N_Gram_GATC
cnt = 403	feature = 445	correl = 0.0870179	descr = N_Gram_GCCT
cnt = 404	feature = 638	correl = -0.12014	descr = N_Gram_TGCG
cnt = 405	feature = 665	correl = -0.0735899	descr = N_Gram_TTAC
cnt = 406	feature = 69	correl = 0.0808422	descr = Fold_of_RNAi_Sequence_Pos_9
cnt = 407	feature = 9	correl = 0.0635599	descr = Position_Specific_Bin_Base_2_Base_C
cnt = 408	feature = 667	correl = -0.0665497	descr = N_Gram_TTAT
cnt = 409	feature = 657	correl = 0.0615904	descr = N_Gram_TGTG
cnt = 410	feature = 75	correl = 0.0689268	descr = Fold_of_RNAi_Sequence_Pos_15
cnt = 411	feature = 25	correl = -0.0440001	descr = Position_Specific_Bin_Base_10_Base_C
cnt = 412	feature = 462	correl = 0.090405	descr = N_Gram_GCTG
cnt = 413	feature = 136	correl = -0.0906064	descr = N_Gram_AATC
cnt = 414	feature = 50	correl = -0.0866193	descr = Gibbs_of_Target_Sequence__Pos_5_Step_1
cnt = 415	feature = 300	correl = 0.0601673	descr = N_Gram_CCGT
cnt = 416	feature = 253	correl = -0.0765755	descr = N_Gram_CACG
cnt = 417	feature = 54	correl = -0.0974245	descr = Gibbs_of_Target_Sequence__Pos_13_Step_1
cnt = 418	feature = 298	correl = 0.127913	descr = N_Gram_CCGGG
cnt = 419	feature = 469	correl = 0.0772798	descr = N_Gram_GGAA
cnt = 420	feature = 481	correl = 0.0475912	descr = N_Gram_GGCA
cnt = 421	feature = 273	correl = 0.0853691	descr = N_Gram_CCAA
cnt = 422	feature = 616	correl = -0.123394	descr = N_Gram_TCTCT
cnt = 423	feature = 633	correl = 0.114278	descr = N_Gram_TGCA
cnt = 424	feature = 17	correl = 0.104264	descr = Position_Specific_Bin_Base_5_Base_C
cnt = 425	feature = 35	correl = -0.112333	descr = Position_Specific_Bin_Base_16_Base_A
cnt = 426	feature = 523	correl = -0.0442978	descr = N_Gram_GTCC
cnt = 427	feature = 600	correl = -0.0892165	descr = N_Gram_TCGA
cnt = 428	feature = 311	correl = -0.0648796	descr = N_Gram_CCTTT
cnt = 429	feature = 49	correl = -0.0443689	descr = Gibbs_of_Target_Sequence__Pos_4_Step_1
cnt = 430	feature = 560	correl = -0.114559	descr = N_Gram_TAAG
cnt = 431	feature = 70	correl = 0.073527	descr = Fold_of_RNAi_Sequence_Pos_10
cnt = 432	feature = 223	correl = -0.0511087	descr = N_Gram_ATGA
cnt = 433	feature = 41	correl = -0.276199	descr = Position_Specific_Bin_Base_18_Base_A
cnt = 434	feature = 234	correl = -0.107219	descr = N_Gram_ATTT
cnt = 435	feature = 68	correl = 0.0675637	descr = Fold_of_RNAi_Sequence_Pos_6
cnt = 436	feature = 56	correl = -0.102628	descr = Gibbs_of_Target_Sequence__Pos_17_Step_1
cnt = 437	feature = 77	correl = 0.0838065	descr = Xue_Structure_Feature_A100
cnt = 438	feature = 261	correl = 0.147988	descr = N_Gram_CAGT
cnt = 439	feature = 503	correl = 0.0659145	descr = N_Gram_GGGG
cnt = 440	feature = 406	correl = 0.05701	descr = N_Gram_GAGG
cnt = 441	feature = 461	correl = -0.0794271	descr = N_Gram_GCTCC
cnt = 442	feature = 332	correl = 0.0903352	descr = N_Gram_CGGC
cnt = 443	feature = 416	correl = -0.0440887	descr = N_Gram_GATG
cnt = 444	feature = 58	correl = -0.300939	descr = Gibbs_of_Target_Sequence__Pos_19_Step_1
cnt = 445	feature = 472	correl = 0.119878	descr = N_Gram_GGAC
cnt = 446	feature = 48	correl = 0.0829921	descr = Gibbs_of_Target_Sequence__Pos_3_Step_1
cnt = 447	feature = 530	correl = -0.091208	descr = N_Gram_GTCT
cnt = 448	feature = 72	correl = 0.122247	descr = Fold_of_RNAi_Sequence_Pos_12
cnt = 449	feature = 441	correl = 0.0670364	descr = N_Gram_GCCG
cnt = 450	feature = 598	correl = -0.129877	descr = N_Gram_TCCTT
cnt = 451	feature = 651	correl = 0.072549	descr = N_Gram_TGGT
cnt = 452	feature = 569	correl = -0.0659975	descr = N_Gram_TACT
cnt = 453	feature = 281	correl = 0.055597	descr = N_Gram_CCAT
cnt = 454	feature = 691	correl = -0.0655038	descr = N_Gram_TTTCC
cnt = 455	feature = 28	correl = 0.139325	descr = Position_Specific_Bin_Base_12_Base_C
cnt = 456	feature = 76	correl = 0.062412	descr = Xue_Structure_Feature_A111
cnt = 457	feature = 475	correl = 0.10991	descr = N_Gram_GGAG
cnt = 458	feature = 55	correl = -0.192649	descr = Gibbs_of_Target_Sequence__Pos_14_Step_1
cnt = 459	feature = 682	correl = -0.0550559	descr = N_Gram_TTGC
cnt = 460	feature = 51	correl = -0.129197	descr = Gibbs_of_Target_Sequence__Pos_6_Step_1
cnt = 461	feature = 676	correl = -0.204625	descr = N_Gram_TTCTC
cnt = 462	feature = 57	correl = -0.175519	descr = Gibbs_of_Target_Sequence__Pos_18_Step_1
cnt = 463	feature = 364	correl = -0.105719	descr = N_Gram_CTCCA
cnt = 464	feature = 43	correl = 0.284592	descr = Position_Specific_Bin_Base_18_Base_G
cnt = 465	feature = 63	correl = 0.191611	descr = Fold_of_RNAi_Sequence_Pos_0
cnt = 466	feature = 454	correl = -0.0755293	descr = N_Gram_GCGT
cnt = 467	feature = 535	correl = 0.0729268	descr = N_Gram_GTGC
cnt = 468	feature = 366	correl = -0.119804	descr = N_Gram_CTCCT
cnt = 469	feature = 420	correl = -0.0524281	descr = N_Gram_GATT
cnt = 470	feature = 679	correl = -0.0585037	descr = N_Gram_TTGA
cnt = 471	feature = 66	correl = 0.0894178	descr = Fold_of_RNAi_Sequence_Pos_3
cnt = 472	feature = 266	correl = 0.0960116	descr = N_Gram_CATC
cnt = 473	feature = 693	correl = -0.115847	descr = N_Gram_TTTCT
cnt = 474	feature = 498	correl = 0.131823	descr = N_Gram_GGGC
cnt = 475	feature = 483	correl = 0.161213	descr = N_Gram_GGCC
cnt = 476	feature = 279	correl = -0.0828461	descr = N_Gram_CCAG
cnt = 477	feature = 343	correl = -0.0872262	descr = N_Gram_CGTC
cnt = 478	feature = 65	correl = 0.17487	descr = Fold_of_RNAi_Sequence_Pos_2
cnt = 479	feature = 450	correl = 0.0880005	descr = N_Gram_GCGG
cnt = 480	feature = 629	correl = -0.10678	descr = N_Gram_TGAT
cnt = 481	feature = 526	correl = -0.0732084	descr = N_Gram_GTCG
cnt = 482	feature = 73	correl = 0.0923377	descr = Fold_of_RNAi_Sequence_Pos_13
cnt = 483	feature = 566	correl = -0.0792744	descr = N_Gram_TAC
cnt = 484	feature = 643	correl = 0.0451574	descr = N_Gram_TGGC
cnt = 485	feature = 64	correl = 0.199608	descr = Fold_of_RNAi_Sequence_Pos_1
cnt = 486	feature = 378	correl = -0.227376	descr = N_Gram_CTTCT
cnt = 487	feature = 67	correl = 0.0769865	descr = Fold_of_RNAi_Sequence_Pos_4
cnt = 488	feature = 323	correl = 0.0672541	descr = N_Gram_CGCC
cnt = 489	feature = 265	correl = 0.0729038	descr = N_Gram_CAT
cnt = 490	feature = 615	correl = -0.11716	descr = N_Gram_TCTCC
cnt = 491	feature = 677	correl = -0.139967	descr = N_Gram_TTCTT
cnt = 492	feature = 86	correl = 0.0801244	descr = Xue_Structure_Feature_G100
cnt = 493	feature = 379	correl = -0.0799413	descr = N_Gram_CTTG
cnt = 494	feature = 557	correl = -0.0817198	descr = N_Gram_TAA
cnt = 495	feature = 376	correl = -0.126568	descr = N_Gram_CTTC
cnt = 496	feature = 579	correl = 0.0699961	descr = N_Gram_TCA
cnt = 497	feature = 494	correl = 0.133216	descr = N_Gram_GGGA
cnt = 498	feature = 596	correl = -0.0890113	descr = N_Gram_TCCT
cnt = 499	feature = 238	correl = 0.12708	descr = N_Gram_CAA
cnt = 500	feature = 284	correl = 0.0495362	descr = N_Gram_CCC
cnt = 501	feature = 460	correl = -0.055655	descr = N_Gram_GCTC
cnt = 502	feature = 663	correl = -0.0791048	descr = N_Gram_TTA
cnt = 503	feature = 696	correl = -0.152667	descr = N_Gram_TTTTC
cnt = 504	feature = 80	correl = 0.115545	descr = Xue_Structure_Feature_C110
cnt = 505	feature = 520	correl = -0.097102	descr = N_Gram_GTC
cnt = 506	feature = 425	correl = 0.128276	descr = N_Gram_GCA
cnt = 507	feature = 458	correl = 0.0589688	descr = N_Gram_GCT
cnt = 508	feature = 308	correl = -0.0990473	descr = N_Gram_CCTT
cnt = 509	feature = 312	correl = -0.0596474	descr = N_Gram_CGA
cnt = 510	feature = 217	correl = -0.0656194	descr = N_Gram_ATC
cnt = 511	feature = 599	correl = -0.109256	descr = N_Gram_TCG
cnt = 512	feature = 587	correl = -0.0822415	descr = N_Gram_TCCA
cnt = 513	feature = 79	correl = 0.0735233	descr = Xue_Structure_Feature_C111
cnt = 514	feature = 532	correl = 0.152702	descr = N_Gram_GTG
cnt = 515	feature = 695	correl = -0.15477	descr = N_Gram_TTTT
cnt = 516	feature = 623	correl = -0.0742621	descr = N_Gram_TGA
cnt = 517	feature = 509	correl = 0.0678959	descr = N_Gram_GGT
cnt = 518	feature = 336	correl = 0.147416	descr = N_Gram_CGGG
cnt = 519	feature = 62	correl = -0.0600936	descr = PF_RNAi_Fold_3'Free_Count
cnt = 520	feature = 578	correl = -0.114723	descr = N_Gram_TC
cnt = 521	feature = 640	correl = 0.0942792	descr = N_Gram_TGG
cnt = 522	feature = 294	correl = 0.0965179	descr = N_Gram_CCG
cnt = 523	feature = 493	correl = 0.167567	descr = N_Gram_GGG
cnt = 524	feature = 468	correl = 0.141089	descr = N_Gram_GGA
cnt = 525	feature = 61	correl = -0.150091	descr = PF_RNAi_Fold_5'Free_Count
cnt = 526	feature = 675	correl = -0.217997	descr = N_Gram_TTCT
cnt = 527	feature = 678	correl = -0.0702299	descr = N_Gram_TTG
cnt = 528	feature = 437	correl = 0.0671955	descr = N_Gram_GCC
cnt = 529	feature = 237	correl = 0.108921	descr = N_Gram_CA
cnt = 530	feature = 556	correl = -0.103953	descr = N_Gram_TA
cnt = 531	feature = 208	correl = -0.108035	descr = N_Gram_AT
cnt = 532	feature = 618	correl = -0.116817	descr = N_Gram_TCTT
cnt = 533	feature = 689	correl = -0.125157	descr = N_Gram_TTTC
cnt = 534	feature = 363	correl = -0.0971868	descr = N_Gram_CTCC
cnt = 535	feature = 688	correl = -0.0953816	descr = N_Gram_TTT
cnt = 536	feature = 480	correl = 0.118705	descr = N_Gram_GGC
cnt = 537	feature = 373	correl = -0.125257	descr = N_Gram_CTT
cnt = 538	feature = 586	correl = -0.100889	descr = N_Gram_TCC
cnt = 539	feature = 611	correl = -0.105133	descr = N_Gram_TCT
cnt = 540	feature = 327	correl = 0.0908169	descr = N_Gram_CGG
cnt = 541	feature = 669	correl = -0.154002	descr = N_Gram_TTC
cnt = 542	feature = 662	correl = -0.130387	descr = N_Gram_TT
cnt = 543	feature = 60	correl = -0.186888	descr = PF_RNAi_Fold_Energy
cnt = 544	feature = 467	correl = 0.168089	descr = N_Gram_GG
cnt = 545	feature = 83	correl = -0.0941193	descr = Xue_Structure_Feature_C000
cnt = 546	feature = 45	correl = -0.190273	descr = Gibbs_of_Target_Sequence_
num rows = 521
num_elements = 284987
*
optimization finished, #iter = 635
nu = 0.432864
obj = -33.882075, rho = -0.554453
nSV = 351, nBSV = 113
num rows = 58
num_elements = 31726
*
optimization finished, #iter = 61
nu = 0.461171
obj = -3.688952, rho = -0.446726
nSV = 50, nBSV = 6
*
optimization finished, #iter = 635
nu = 0.432864
obj = -33.882075, rho = -0.554453
nSV = 351, nBSV = 113
CFS merit scores = 1.32688
CFS merit scores = 1.60508
CFS merit scores = 1.86389
CFS merit scores = 2.08421
CFS merit scores = 2.28253
CFS merit scores = 2.46435
CFS merit scores = 2.63249
CFS merit scores = 2.79063
CFS merit scores = 2.93939
CFS merit scores = 3.07659
CFS merit scores = 3.20235
CFS merit scores = 3.32112
CFS merit scores = 3.43471
CFS merit scores = 3.54326
CFS merit scores = 3.64754
CFS merit scores = 3.74815
CFS merit scores = 3.84614
CFS merit scores = 3.94162
CFS merit scores = 4.03378
CFS merit scores = 4.12377
CFS merit scores = 4.21169
CFS merit scores = 4.29762
CFS merit scores = 4.38167
CFS merit scores = 4.46396
CFS merit scores = 4.54458
CFS merit scores = 4.62355
CFS merit scores = 4.70098
CFS merit scores = 4.77699
CFS merit scores = 4.85152
CFS merit scores = 4.92462
CFS merit scores = 4.99635
CFS merit scores = 5.06686
CFS merit scores = 5.1362
CFS merit scores = 5.20442
CFS merit scores = 5.27159
CFS merit scores = 5.33776
CFS merit scores = 5.40292
CFS merit scores = 5.46519
CFS merit scores = 5.52577
CFS merit scores = 5.58522
CFS merit scores = 5.64346
CFS merit scores = 5.69866
CFS merit scores = 5.75274
CFS merit scores = 5.80522
CFS merit scores = 5.85678
CFS merit scores = 5.90728
CFS merit scores = 5.95706
CFS merit scores = 6.00616
CFS merit scores = 6.05461
CFS merit scores = 6.10198
CFS merit scores = 6.14739
CFS merit scores = 6.19047
CFS merit scores = 6.2325
CFS merit scores = 6.27258
CFS merit scores = 6.31115
CFS merit scores = 6.3466
CFS merit scores = 6.38041
CFS merit scores = 6.41136
CFS merit scores = 6.43971
CFS merit scores = 6.46664
CFS merit scores = 6.49193
CFS merit scores = 6.51599
CFS merit scores = 6.53896
CFS merit scores = 6.55988
CFS merit scores = 6.57997
CFS merit scores = 6.59997
CFS merit scores = 6.61896
CFS merit scores = 6.63718
CFS merit scores = 6.65473
CFS merit scores = 6.6718
CFS merit scores = 6.68762
CFS merit scores = 6.7023
CFS merit scores = 6.71667
CFS merit scores = 6.73128
CFS merit scores = 6.74397
CFS merit scores = 6.75569
CFS merit scores = 6.76737
CFS merit scores = 6.77914
CFS merit scores = 6.78978
CFS merit scores = 6.79967
CFS merit scores = 6.80868
CFS merit scores = 6.81788
CFS merit scores = 6.82715
CFS merit scores = 6.83618
CFS merit scores = 6.84497
CFS merit scores = 6.85321
CFS merit scores = 6.86088
CFS merit scores = 6.86845
CFS merit scores = 6.87573
CFS merit scores = 6.8825
CFS merit scores = 6.88966
CFS merit scores = 6.89582
CFS merit scores = 6.90206
CFS merit scores = 6.9085
CFS merit scores = 6.91479
CFS merit scores = 6.9196
CFS merit scores = 6.92396
CFS merit scores = 6.92841
CFS merit scores = 6.93302
CFS merit scores = 6.93736
CFS merit scores = 6.94181
CFS merit scores = 6.94643
CFS merit scores = 6.95133
CFS merit scores = 6.95492
CFS merit scores = 6.95807
CFS merit scores = 6.96023
CFS merit scores = 6.96255
CFS merit scores = 6.96458
CFS merit scores = 6.96615
CFS merit scores = 6.96779
CFS merit scores = 6.96963
CFS merit scores = 6.96877
CFS merit scores = 6.96814
CFS merit scores = 6.96739
CFS merit scores = 6.96646
CFS merit scores = 6.96511
CFS merit scores = 6.96362
CFS merit scores = 6.96209
CFS merit scores = 6.96076
CFS merit scores = 6.95984
CFS merit scores = 6.95893
CFS merit scores = 6.95796
CFS merit scores = 6.95718
CFS merit scores = 6.95618
CFS merit scores = 6.954
CFS merit scores = 6.95196
CFS merit scores = 6.94957
CFS merit scores = 6.94735
CFS merit scores = 6.9455
CFS merit scores = 6.94352
CFS merit scores = 6.94134
CFS merit scores = 6.93922
CFS merit scores = 6.93719
CFS merit scores = 6.93473
CFS merit scores = 6.93208
CFS merit scores = 6.92917
CFS merit scores = 6.92645
CFS merit scores = 6.92368
CFS merit scores = 6.92089
CFS merit scores = 6.91831
CFS merit scores = 6.91581
CFS merit scores = 6.91242
CFS merit scores = 6.90888
CFS merit scores = 6.90547
CFS merit scores = 6.90231
CFS merit scores = 6.89918
CFS merit scores = 6.89581
CFS merit scores = 6.8926
CFS merit scores = 6.88868
CFS merit scores = 6.88488
CFS merit scores = 6.88122
CFS merit scores = 6.8772
CFS merit scores = 6.87335
CFS merit scores = 6.86945
CFS merit scores = 6.86558
CFS merit scores = 6.86158
CFS merit scores = 6.85776
CFS merit scores = 6.85403
CFS merit scores = 6.85009
CFS merit scores = 6.84578
CFS merit scores = 6.84078
CFS merit scores = 6.83588
CFS merit scores = 6.83114
CFS merit scores = 6.82648
CFS merit scores = 6.82189
CFS merit scores = 6.81743
CFS merit scores = 6.81263
CFS merit scores = 6.80805
CFS merit scores = 6.80334
CFS merit scores = 6.79782
CFS merit scores = 6.79244
CFS merit scores = 6.78691
CFS merit scores = 6.78132
CFS merit scores = 6.77571
CFS merit scores = 6.77019
CFS merit scores = 6.76479
CFS merit scores = 6.7595
CFS merit scores = 6.75429
CFS merit scores = 6.74917
CFS merit scores = 6.74415
CFS merit scores = 6.73931
CFS merit scores = 6.73446
CFS merit scores = 6.72969
CFS merit scores = 6.7244
CFS merit scores = 6.71924
CFS merit scores = 6.71391
CFS merit scores = 6.70847
CFS merit scores = 6.70286
CFS merit scores = 6.6974
CFS merit scores = 6.69185
CFS merit scores = 6.68639
CFS merit scores = 6.68103
CFS merit scores = 6.67559
CFS merit scores = 6.67033
CFS merit scores = 6.66449
CFS merit scores = 6.65844
CFS merit scores = 6.65228
CFS merit scores = 6.64601
CFS merit scores = 6.63986
CFS merit scores = 6.6335
CFS merit scores = 6.62729
CFS merit scores = 6.62118
CFS merit scores = 6.61519
CFS merit scores = 6.60898
CFS merit scores = 6.6029
CFS merit scores = 6.59698
CFS merit scores = 6.59107
CFS merit scores = 6.58525
CFS merit scores = 6.57944
CFS merit scores = 6.57378
CFS merit scores = 6.56801
CFS merit scores = 6.56213
CFS merit scores = 6.55639
CFS merit scores = 6.5507
CFS merit scores = 6.54497
CFS merit scores = 6.53922
CFS merit scores = 6.533
CFS merit scores = 6.52686
CFS merit scores = 6.52076
CFS merit scores = 6.51462
CFS merit scores = 6.50854
CFS merit scores = 6.50246
CFS merit scores = 6.49631
CFS merit scores = 6.48971
CFS merit scores = 6.48326
CFS merit scores = 6.4767
CFS merit scores = 6.47032
CFS merit scores = 6.46405
CFS merit scores = 6.45778
CFS merit scores = 6.45161
CFS merit scores = 6.44549
CFS merit scores = 6.43911
CFS merit scores = 6.43275
CFS merit scores = 6.42645
CFS merit scores = 6.41971
CFS merit scores = 6.41306
CFS merit scores = 6.40652
CFS merit scores = 6.40004
CFS merit scores = 6.39328
CFS merit scores = 6.38643
CFS merit scores = 6.37969
CFS merit scores = 6.37293
CFS merit scores = 6.36626
CFS merit scores = 6.35952
CFS merit scores = 6.35291
CFS merit scores = 6.34639
CFS merit scores = 6.33976
CFS merit scores = 6.33316
CFS merit scores = 6.32626
CFS merit scores = 6.31948
CFS merit scores = 6.31237
CFS merit scores = 6.30534
CFS merit scores = 6.29817
CFS merit scores = 6.29114
CFS merit scores = 6.28425
CFS merit scores = 6.27726
CFS merit scores = 6.2703
CFS merit scores = 6.26337
CFS merit scores = 6.25587
CFS merit scores = 6.24849
CFS merit scores = 6.24125
CFS merit scores = 6.23391
CFS merit scores = 6.22668
CFS merit scores = 6.21938
CFS merit scores = 6.21216
CFS merit scores = 6.20494
CFS merit scores = 6.19783
CFS merit scores = 6.19058
CFS merit scores = 6.18306
CFS merit scores = 6.17536
CFS merit scores = 6.16772
CFS merit scores = 6.16024
CFS merit scores = 6.1528
CFS merit scores = 6.14542
CFS merit scores = 6.1381
CFS merit scores = 6.13067
CFS merit scores = 6.12315
CFS merit scores = 6.11572
CFS merit scores = 6.10808
CFS merit scores = 6.10034
CFS merit scores = 6.09263
CFS merit scores = 6.08505
CFS merit scores = 6.07754
CFS merit scores = 6.06972
CFS merit scores = 6.06203
CFS merit scores = 6.05438
CFS merit scores = 6.04691
CFS merit scores = 6.03952
CFS merit scores = 6.03195
CFS merit scores = 6.02449
CFS merit scores = 6.01712
CFS merit scores = 6.00971
CFS merit scores = 6.00249
CFS merit scores = 5.99532
CFS merit scores = 5.98799
CFS merit scores = 5.98057
CFS merit scores = 5.97324
CFS merit scores = 5.966
CFS merit scores = 5.95883
CFS merit scores = 5.95168
CFS merit scores = 5.94454
CFS merit scores = 5.93741
CFS merit scores = 5.93043
CFS merit scores = 5.92346
CFS merit scores = 5.91663
CFS merit scores = 5.90975
CFS merit scores = 5.90288
CFS merit scores = 5.89595
CFS merit scores = 5.88909
CFS merit scores = 5.88236
CFS merit scores = 5.87541
CFS merit scores = 5.86853
CFS merit scores = 5.86164
CFS merit scores = 5.85489
CFS merit scores = 5.84822
CFS merit scores = 5.8416
CFS merit scores = 5.83503
CFS merit scores = 5.82854
CFS merit scores = 5.82202
CFS merit scores = 5.81558
CFS merit scores = 5.80921
CFS merit scores = 5.80294
CFS merit scores = 5.79663
CFS merit scores = 5.79024
CFS merit scores = 5.78396
CFS merit scores = 5.77773
CFS merit scores = 5.77154
CFS merit scores = 5.76539
CFS merit scores = 5.75924
CFS merit scores = 5.75316
CFS merit scores = 5.747
CFS merit scores = 5.74085
CFS merit scores = 5.73478
CFS merit scores = 5.7288
CFS merit scores = 5.72278
CFS merit scores = 5.71678
CFS merit scores = 5.7108
CFS merit scores = 5.70489
CFS merit scores = 5.69903
CFS merit scores = 5.69312
CFS merit scores = 5.68733
CFS merit scores = 5.68159
CFS merit scores = 5.6759
CFS merit scores = 5.67008
CFS merit scores = 5.66429
CFS merit scores = 5.6586
CFS merit scores = 5.65297
CFS merit scores = 5.64735
CFS merit scores = 5.64181
CFS merit scores = 5.63627
CFS merit scores = 5.63078
CFS merit scores = 5.62536
CFS merit scores = 5.61998
CFS merit scores = 5.61458
CFS merit scores = 5.60914
CFS merit scores = 5.60377
CFS merit scores = 5.5984
CFS merit scores = 5.59311
CFS merit scores = 5.58785
CFS merit scores = 5.58261
CFS merit scores = 5.5774
CFS merit scores = 5.57228
CFS merit scores = 5.56706
CFS merit scores = 5.56194
CFS merit scores = 5.55678
CFS merit scores = 5.55164
CFS merit scores = 5.54652
CFS merit scores = 5.54148
CFS merit scores = 5.53651
CFS merit scores = 5.53158
CFS merit scores = 5.5267
CFS merit scores = 5.52185
CFS merit scores = 5.51701
CFS merit scores = 5.512
CFS merit scores = 5.50706
CFS merit scores = 5.50221
CFS merit scores = 5.49737
CFS merit scores = 5.49257
CFS merit scores = 5.48783
CFS merit scores = 5.4831
CFS merit scores = 5.47842
CFS merit scores = 5.47369
CFS merit scores = 5.46902
CFS merit scores = 5.46437
CFS merit scores = 5.45974
CFS merit scores = 5.45514
CFS merit scores = 5.45055
CFS merit scores = 5.44595
CFS merit scores = 5.44136
CFS merit scores = 5.43678
CFS merit scores = 5.4322
CFS merit scores = 5.42765
CFS merit scores = 5.42299
CFS merit scores = 5.41828
CFS merit scores = 5.41359
CFS merit scores = 5.40891
CFS merit scores = 5.4043
CFS merit scores = 5.39964
CFS merit scores = 5.39505
CFS merit scores = 5.39048
CFS merit scores = 5.3859
CFS merit scores = 5.38125
CFS merit scores = 5.37663
CFS merit scores = 5.37198
CFS merit scores = 5.36733
CFS merit scores = 5.36273
CFS merit scores = 5.35803
CFS merit scores = 5.3533
CFS merit scores = 5.34862
CFS merit scores = 5.344
CFS merit scores = 5.33935
CFS merit scores = 5.33466
CFS merit scores = 5.32997
CFS merit scores = 5.32532
CFS merit scores = 5.32067
CFS merit scores = 5.31609
CFS merit scores = 5.31149
CFS merit scores = 5.30694
CFS merit scores = 5.30234
CFS merit scores = 5.29777
CFS merit scores = 5.2932
CFS merit scores = 5.28861
CFS merit scores = 5.28403
CFS merit scores = 5.27947
CFS merit scores = 5.27493
CFS merit scores = 5.27044
CFS merit scores = 5.26585
CFS merit scores = 5.2613
CFS merit scores = 5.25675
CFS merit scores = 5.25216
CFS merit scores = 5.24763
CFS merit scores = 5.24301
CFS merit scores = 5.23837
CFS merit scores = 5.23374
CFS merit scores = 5.22914
CFS merit scores = 5.22457
CFS merit scores = 5.21996
CFS merit scores = 5.21533
CFS merit scores = 5.21066
CFS merit scores = 5.20606
CFS merit scores = 5.20144
CFS merit scores = 5.19678
CFS merit scores = 5.19217
CFS merit scores = 5.18758
CFS merit scores = 5.18293
CFS merit scores = 5.17811
CFS merit scores = 5.17331
CFS merit scores = 5.16855
CFS merit scores = 5.16381
CFS merit scores = 5.15888
CFS merit scores = 5.15394
CFS merit scores = 5.14886
CFS merit scores = 5.1438
CFS merit scores = 5.13872
CFS merit scores = 5.13361
CFS merit scores = 5.1284
CFS merit scores = 5.12314
CFS merit scores = 5.11793
CFS merit scores = 5.1127
CFS merit scores = 5.10745
CFS merit scores = 5.10225
CFS merit scores = 5.09702
CFS merit scores = 5.09184
CFS merit scores = 5.08668
CFS merit scores = 5.08154
CFS merit scores = 5.07632
CFS merit scores = 5.07113
CFS merit scores = 5.06579
CFS merit scores = 5.06036
CFS merit scores = 5.05496
CFS merit scores = 5.04956
CFS merit scores = 5.04419
CFS merit scores = 5.03868
CFS merit scores = 5.03318
CFS merit scores = 5.02775
CFS merit scores = 5.02229
CFS merit scores = 5.01683
CFS merit scores = 5.01141
CFS merit scores = 5.00588
CFS merit scores = 5.00039
CFS merit scores = 4.99494
CFS merit scores = 4.98947
CFS merit scores = 4.98396
CFS merit scores = 4.97849
CFS merit scores = 4.97298
CFS merit scores = 4.9675
CFS merit scores = 4.96198
CFS merit scores = 4.95637
CFS merit scores = 4.95078
CFS merit scores = 4.94509
CFS merit scores = 4.93917
CFS merit scores = 4.93316
CFS merit scores = 4.92716
CFS merit scores = 4.92053
CFS merit scores = 4.91388
CFS merit scores = 4.90729
CFS merit scores = 4.90067
CFS merit scores = 4.8941
CFS merit scores = 4.88755
CFS merit scores = 4.88082
CFS merit scores = 4.87411
CFS merit scores = 4.86748
CFS merit scores = 4.86086
CFS merit scores = 4.85407
CFS merit scores = 4.84719
CFS merit scores = 4.84022
CFS merit scores = 4.83329
CFS merit scores = 4.82633
CFS merit scores = 4.81907
CFS merit scores = 4.8118
CFS merit scores = 4.80408
CFS merit scores = 4.79634
CFS merit scores = 4.78865
CFS merit scores = 4.78067
CFS merit scores = 4.77228
CFS merit scores = 4.76294
CFS merit scores = 4.74943
cnt = 1	feature = 64	correl = -0.326885	descr = Gibbs_of_Target_Sequence__Pos_20_Step_1
cnt = 2	feature = 49	correl = 0.221931	descr = Gibbs_of_Target_Sequence__Pos_1_Step_1
cnt = 3	feature = 604	correl = -0.190927	descr = N_Gram_TCTC
cnt = 4	feature = 395	correl = 0.108549	descr = N_Gram_GAAGA
cnt = 5	feature = 430	correl = 0.0825834	descr = N_Gram_GCACT
cnt = 6	feature = 507	correl = -0.0445382	descr = N_Gram_GGGTT
cnt = 7	feature = 564	correl = 0.0750991	descr = N_Gram_TATAT
cnt = 8	feature = 300	correl = 0.0705245	descr = N_Gram_CCCAC
cnt = 9	feature = 549	correl = 0.0487457	descr = N_Gram_TAAAG
cnt = 10	feature = 672	correl = 0.058547	descr = N_Gram_TTGCA
cnt = 11	feature = 543	correl = 0.147986	descr = N_Gram_GTTGG
cnt = 12	feature = 257	correl = 0.0566699	descr = N_Gram_CAAGC
cnt = 13	feature = 617	correl = -0.0797521	descr = N_Gram_TGAGA
cnt = 14	feature = 560	correl = 0.0454134	descr = N_Gram_TAGAC
cnt = 15	feature = 411	correl = 0.0933745	descr = N_Gram_GAGTC
cnt = 16	feature = 596	correl = -0.0492347	descr = N_Gram_TCGCA
cnt = 17	feature = 325	correl = -0.0492347	descr = N_Gram_CGACC
cnt = 18	feature = 550	correl = -0.0464246	descr = N_Gram_TAACG
cnt = 19	feature = 594	correl = 0.0800287	descr = N_Gram_TCGAC
cnt = 20	feature = 659	correl = 0.0800287	descr = N_Gram_TTCAA
cnt = 21	feature = 355	correl = 0.0786237	descr = N_Gram_CGTGG
cnt = 22	feature = 324	correl = 0.0730035	descr = N_Gram_CGACA
cnt = 23	feature = 225	correl = 0.0680859	descr = N_Gram_ATACG
cnt = 24	feature = 305	correl = 0.0659783	descr = N_Gram_CCCTC
cnt = 25	feature = 651	correl = 0.0645733	descr = N_Gram_TTAAC
cnt = 26	feature = 583	correl = 0.051928	descr = N_Gram_TCCCG
cnt = 27	feature = 308	correl = 0.0449028	descr = N_Gram_CCGCA
cnt = 28	feature = 456	correl = 0.0449028	descr = N_Gram_GCGTA
cnt = 29	feature = 301	correl = 0.11434	descr = N_Gram_CCCCC
cnt = 30	feature = 598	correl = 0.0940791	descr = N_Gram_TCGGC
cnt = 31	feature = 353	correl = 0.0701934	descr = N_Gram_CGTGA
cnt = 32	feature = 363	correl = 0.0659783	descr = N_Gram_CTAGG
cnt = 33	feature = 335	correl = 0.0568456	descr = N_Gram_CGCTA
cnt = 34	feature = 303	correl = 0.051928	descr = N_Gram_CCCGC
cnt = 35	feature = 625	correl = 0.051928	descr = N_Gram_TGCCG
cnt = 36	feature = 400	correl = -0.0519043	descr = N_Gram_GACCC
cnt = 37	feature = 333	correl = 0.0449028	descr = N_Gram_CGCCA
cnt = 38	feature = 614	correl = 0.0509335	descr = N_Gram_TGAAA
cnt = 39	feature = 428	correl = 0.0725596	descr = N_Gram_GCAAT
cnt = 40	feature = 287	correl = -0.0499055	descr = N_Gram_CATGC
cnt = 41	feature = 266	correl = -0.0447139	descr = N_Gram_CACCC
cnt = 42	feature = 636	correl = 0.0878965	descr = N_Gram_TGGGG
cnt = 43	feature = 309	correl = 0.0551665	descr = N_Gram_CCGGC
cnt = 44	feature = 505	correl = 0.0449028	descr = N_Gram_GGGGT
cnt = 45	feature = 570	correl = 0.0449028	descr = N_Gram_TCACG
cnt = 46	feature = 217	correl = 0.088425	descr = N_Gram_AGTTA
cnt = 47	feature = 223	correl = 0.0675411	descr = N_Gram_ATACA
cnt = 48	feature = 315	correl = 0.0552097	descr = N_Gram_CCTAT
cnt = 49	feature = 242	correl = -0.0455299	descr = N_Gram_ATGCA
cnt = 50	feature = 296	correl = -0.0626745	descr = N_Gram_CCATA
cnt = 51	feature = 552	correl = 0.0776557	descr = N_Gram_TAAGC
cnt = 52	feature = 394	correl = 0.123463	descr = N_Gram_GAAAG
cnt = 53	feature = 383	correl = 0.0482723	descr = N_Gram_CTTCC
cnt = 54	feature = 316	correl = 0.0668155	descr = N_Gram_CCTCA
cnt = 55	feature = 471	correl = -0.0499629	descr = N_Gram_GGAAC
cnt = 56	feature = 449	correl = -0.0631311	descr = N_Gram_GCGAC
cnt = 57	feature = 247	correl = 0.0487334	descr = N_Gram_ATTGT
cnt = 58	feature = 331	correl = -0.0533562	descr = N_Gram_CGATG
cnt = 59	feature = 381	correl = -0.129853	descr = N_Gram_CTTAT
cnt = 60	feature = 311	correl = -0.0796375	descr = N_Gram_CCGGT
cnt = 61	feature = 271	correl = 0.0556075	descr = N_Gram_CACGT
cnt = 62	feature = 562	correl = 0.0876738	descr = N_Gram_TAGCA
cnt = 63	feature = 350	correl = -0.0455821	descr = N_Gram_CGTCC
cnt = 64	feature = 448	correl = 0.124888	descr = N_Gram_GCCTT
cnt = 65	feature = 527	correl = 0.0534597	descr = N_Gram_GTGAC
cnt = 66	feature = 501	correl = 0.0449028	descr = N_Gram_GGGCT
cnt = 67	feature = 450	correl = 0.0442697	descr = N_Gram_GCGAG
cnt = 68	feature = 405	correl = -0.0480544	descr = N_Gram_GAGCC
cnt = 69	feature = 504	correl = 0.0514684	descr = N_Gram_GGGGG
cnt = 70	feature = 517	correl = -0.0514	descr = N_Gram_GTCAA
cnt = 71	feature = 342	correl = 0.0439621	descr = N_Gram_CGGCG
cnt = 72	feature = 320	correl = 0.0661913	descr = N_Gram_CCTGC
cnt = 73	feature = 229	correl = 0.0712207	descr = N_Gram_ATAGT
cnt = 74	feature = 362	correl = 0.0561662	descr = N_Gram_CTACT
cnt = 75	feature = 514	correl = 0.0481448	descr = N_Gram_GTAAA
cnt = 76	feature = 222	correl = -0.138499	descr = N_Gram_ATAAG
cnt = 77	feature = 675	correl = -0.0539999	descr = N_Gram_TTGGA
cnt = 78	feature = 435	correl = -0.052931	descr = N_Gram_GCATG
cnt = 79	feature = 627	correl = -0.153294	descr = N_Gram_TGCGT
cnt = 80	feature = 539	correl = -0.0486383	descr = N_Gram_GTTCG
cnt = 81	feature = 537	correl = -0.0790374	descr = N_Gram_GTTAC
cnt = 82	feature = 542	correl = 0.0824581	descr = N_Gram_GTTGC
cnt = 83	feature = 361	correl = 0.0449028	descr = N_Gram_CTAAA
cnt = 84	feature = 207	correl = 0.0444811	descr = N_Gram_AGGTA
cnt = 85	feature = 561	correl = -0.0544083	descr = N_Gram_TAGAT
cnt = 86	feature = 235	correl = -0.104544	descr = N_Gram_ATCGG
cnt = 87	feature = 635	correl = 0.0528653	descr = N_Gram_TGGGA
cnt = 88	feature = 313	correl = -0.0542667	descr = N_Gram_CCGTC
cnt = 89	feature = 338	correl = 0.06349	descr = N_Gram_CGGAA
cnt = 90	feature = 393	correl = 0.0525744	descr = N_Gram_GAAAC
cnt = 91	feature = 415	correl = 0.0456529	descr = N_Gram_GATAC
cnt = 92	feature = 652	correl = -0.0557812	descr = N_Gram_TTAAT
cnt = 93	feature = 401	correl = 0.088425	descr = N_Gram_GACGG
cnt = 94	feature = 515	correl = -0.0627342	descr = N_Gram_GTATC
cnt = 95	feature = 278	correl = 0.108389	descr = N_Gram_CAGGA
cnt = 96	feature = 319	correl = 0.0614608	descr = N_Gram_CCTCT
cnt = 97	feature = 323	correl = 0.0462083	descr = N_Gram_CGAAG
cnt = 98	feature = 491	correl = 0.0445586	descr = N_Gram_GGCTC
cnt = 99	feature = 348	correl = -0.0677065	descr = N_Gram_CGTAC
cnt = 100	feature = 314	correl = 0.0934805	descr = N_Gram_CCGTG
cnt = 101	feature = 512	correl = 0.051928	descr = N_Gram_GGTGC
cnt = 102	feature = 398	correl = 0.0552097	descr = N_Gram_GACAC
cnt = 103	feature = 420	correl = 0.052842	descr = N_Gram_GATGT
cnt = 104	feature = 586	correl = -0.0668872	descr = N_Gram_TCCGC
cnt = 105	feature = 291	correl = 0.0512448	descr = N_Gram_CCAAT
cnt = 106	feature = 565	correl = -0.0451015	descr = N_Gram_TATTC
cnt = 107	feature = 485	correl = 0.0494772	descr = N_Gram_GGCCG
cnt = 108	feature = 292	correl = -0.0449685	descr = N_Gram_CCACG
cnt = 109	feature = 372	correl = 0.0710428	descr = N_Gram_CTCGG
cnt = 110	feature = 518	correl = 0.175972	descr = N_Gram_GTCAG
cnt = 111	feature = 506	correl = 0.088425	descr = N_Gram_GGGTC
cnt = 112	feature = 654	correl = -0.069999	descr = N_Gram_TTACC
cnt = 113	feature = 389	correl = 0.0647018	descr = N_Gram_CTTGT
cnt = 114	feature = 216	correl = 0.104752	descr = N_Gram_AGTGT
cnt = 115	feature = 426	correl = 0.0605145	descr = N_Gram_GCAAA
cnt = 116	feature = 669	correl = -0.0532755	descr = N_Gram_TTGAA
cnt = 117	feature = 538	correl = 0.0821059	descr = N_Gram_GTTCC
cnt = 118	feature = 228	correl = 0.0703074	descr = N_Gram_ATAGC
cnt = 119	feature = 536	correl = 0.088425	descr = N_Gram_GTTAA
cnt = 120	feature = 399	correl = 0.0834526	descr = N_Gram_GACAG
cnt = 121	feature = 603	correl = 0.0659783	descr = N_Gram_TCTAG
cnt = 122	feature = 477	correl = 0.08914	descr = N_Gram_GGAGT
cnt = 123	feature = 265	correl = 0.0630905	descr = N_Gram_CACCA
cnt = 124	feature = 244	correl = 0.0731855	descr = N_Gram_ATGGG
cnt = 125	feature = 403	correl = 0.0609776	descr = N_Gram_GACTA
cnt = 126	feature = 575	correl = -0.0669208	descr = N_Gram_TCATA
cnt = 127	feature = 602	correl = 0.0561662	descr = N_Gram_TCTAC
cnt = 128	feature = 304	correl = 0.0608559	descr = N_Gram_CCCGG
cnt = 129	feature = 234	correl = -0.0492347	descr = N_Gram_ATCGC
cnt = 130	feature = 423	correl = -0.0902314	descr = N_Gram_GATTT
cnt = 131	feature = 211	correl = 0.117276	descr = N_Gram_AGTAA
cnt = 132	feature = 237	correl = 0.0520977	descr = N_Gram_ATCTG
cnt = 133	feature = 431	correl = -0.0725956	descr = N_Gram_GCAGA
cnt = 134	feature = 607	correl = 0.047863	descr = N_Gram_TCTCG
cnt = 135	feature = 488	correl = 0.100147	descr = N_Gram_GGCGC
cnt = 136	feature = 422	correl = -0.0615011	descr = N_Gram_GATTA
cnt = 137	feature = 231	correl = 0.0856451	descr = N_Gram_ATATA
cnt = 138	feature = 646	correl = 0.096331	descr = N_Gram_TGTGG
cnt = 139	feature = 459	correl = 0.0859388	descr = N_Gram_GCTAT
cnt = 140	feature = 484	correl = 0.0886566	descr = N_Gram_GGCCC
cnt = 141	feature = 432	correl = 0.0466356	descr = N_Gram_GCAGC
cnt = 142	feature = 341	correl = 0.105331	descr = N_Gram_CGGCA
cnt = 143	feature = 458	correl = 0.0946912	descr = N_Gram_GCGTG
cnt = 144	feature = 629	correl = 0.0923911	descr = N_Gram_TGGAG
cnt = 145	feature = 375	correl = 0.0589209	descr = N_Gram_CTGAG
cnt = 146	feature = 276	correl = 0.0774551	descr = N_Gram_CAGCG
cnt = 147	feature = 347	correl = -0.0637721	descr = N_Gram_CGTAA
cnt = 148	feature = 357	correl = -0.0476921	descr = N_Gram_CGTTC
cnt = 149	feature = 663	correl = -0.0551635	descr = N_Gram_TTCGG
cnt = 150	feature = 419	correl = -0.0614563	descr = N_Gram_GATGC
cnt = 151	feature = 641	correl = 0.0588547	descr = N_Gram_TGTAA
cnt = 152	feature = 563	correl = -0.068445	descr = N_Gram_TATAC
cnt = 153	feature = 589	correl = 0.0552097	descr = N_Gram_TCCTA
cnt = 154	feature = 328	correl = -0.0909976	descr = N_Gram_CGAGT
cnt = 155	feature = 224	correl = 0.0486563	descr = N_Gram_ATACC
cnt = 156	feature = 438	correl = 0.0923713	descr = N_Gram_GCCAG
cnt = 157	feature = 645	correl = 0.068652	descr = N_Gram_TGTGA
cnt = 158	feature = 454	correl = 0.0688756	descr = N_Gram_GCGGG
cnt = 159	feature = 327	correl = 0.0851338	descr = N_Gram_CGAGG
cnt = 160	feature = 553	correl = -0.141019	descr = N_Gram_TAAGT
cnt = 161	feature = 511	correl = 0.05437	descr = N_Gram_GGTCA
cnt = 162	feature = 427	correl = 0.0883794	descr = N_Gram_GCAAC
cnt = 163	feature = 275	correl = 0.054154	descr = N_Gram_CAGCC
cnt = 164	feature = 620	correl = 0.0537314	descr = N_Gram_TGATA
cnt = 165	feature = 647	correl = 0.0503993	descr = N_Gram_TGTGT
cnt = 166	feature = 648	correl = -0.0516801	descr = N_Gram_TGTTA
cnt = 167	feature = 470	correl = 0.120228	descr = N_Gram_GGAAA
cnt = 168	feature = 318	correl = 0.060087	descr = N_Gram_CCTCG
cnt = 169	feature = 273	correl = 0.096746	descr = N_Gram_CACTC
cnt = 170	feature = 339	correl = 0.0576562	descr = N_Gram_CGGAC
cnt = 171	feature = 616	correl = 0.0454675	descr = N_Gram_TGACA
cnt = 172	feature = 254	correl = 0.044338	descr = N_Gram_CAAAA
cnt = 173	feature = 317	correl = -0.0917658	descr = N_Gram_CCTCC
cnt = 174	feature = 267	correl = 0.0581254	descr = N_Gram_CACCG
cnt = 175	feature = 365	correl = 0.0625688	descr = N_Gram_CTATA
cnt = 176	feature = 246	correl = -0.068332	descr = N_Gram_ATTAC
cnt = 177	feature = 367	correl = 0.0761165	descr = N_Gram_CTCAA
cnt = 178	feature = 499	correl = 0.123766	descr = N_Gram_GGGCC
cnt = 179	feature = 250	correl = -0.146524	descr = N_Gram_ATTTT
cnt = 180	feature = 678	correl = 0.084426	descr = N_Gram_TTGTG
cnt = 181	feature = 208	correl = 0.108384	descr = N_Gram_AGGTT
cnt = 182	feature = 434	correl = 0.119832	descr = N_Gram_GCATC
cnt = 183	feature = 416	correl = 0.066287	descr = N_Gram_GATAT
cnt = 184	feature = 260	correl = 0.0518453	descr = N_Gram_CAATA
cnt = 185	feature = 249	correl = -0.0553545	descr = N_Gram_ATTTG
cnt = 186	feature = 495	correl = 0.105848	descr = N_Gram_GGGAC
cnt = 187	feature = 530	correl = 0.0708566	descr = N_Gram_GTGCT
cnt = 188	feature = 509	correl = -0.0481791	descr = N_Gram_GGTAA
cnt = 189	feature = 226	correl = -0.0863652	descr = N_Gram_ATACT
cnt = 190	feature = 326	correl = -0.0845503	descr = N_Gram_CGACG
cnt = 191	feature = 136	correl = 0.0503212	descr = N_Gram_AAGAA
cnt = 192	feature = 408	correl = -0.0502562	descr = N_Gram_GAGGA
cnt = 193	feature = 599	correl = -0.0481308	descr = N_Gram_TCGGG
cnt = 194	feature = 492	correl = 0.149248	descr = N_Gram_GGCTT
cnt = 195	feature = 255	correl = 0.0617708	descr = N_Gram_CAAAG
cnt = 196	feature = 597	correl = 0.0733724	descr = N_Gram_TCGGA
cnt = 197	feature = 687	correl = -0.0757948	descr = N_Gram_TTTTG
cnt = 198	feature = 623	correl = 0.1062	descr = N_Gram_TGCAA
cnt = 199	feature = 532	correl = 0.137975	descr = N_Gram_GTGGC
cnt = 200	feature = 263	correl = 0.057574	descr = N_Gram_CACAT
cnt = 201	feature = 519	correl = -0.0705457	descr = N_Gram_GTCCA
cnt = 202	feature = 218	correl = 0.0686179	descr = N_Gram_AGTTG
cnt = 203	feature = 464	correl = 0.0856282	descr = N_Gram_GCTGG
cnt = 204	feature = 453	correl = 0.0516614	descr = N_Gram_GCGGA
cnt = 205	feature = 466	correl = 0.0553326	descr = N_Gram_GCTTT
cnt = 206	feature = 557	correl = 0.0720935	descr = N_Gram_TACGA
cnt = 207	feature = 281	correl = 0.149715	descr = N_Gram_CAGTG
cnt = 208	feature = 610	correl = -0.134548	descr = N_Gram_TCTTA
cnt = 209	feature = 503	correl = 0.0671325	descr = N_Gram_GGGGC
cnt = 210	feature = 268	correl = 0.0485316	descr = N_Gram_CACCT
cnt = 211	feature = 624	correl = 0.094965	descr = N_Gram_TGCAC
cnt = 212	feature = 334	correl = 0.0828558	descr = N_Gram_CGCCG
cnt = 213	feature = 447	correl = 0.0634888	descr = N_Gram_GCCTC
cnt = 214	feature = 642	correl = -0.0672942	descr = N_Gram_TGTCA
cnt = 215	feature = 376	correl = -0.0826535	descr = N_Gram_CTGAT
cnt = 216	feature = 533	correl = 0.0731605	descr = N_Gram_GTGGT
cnt = 217	feature = 441	correl = 0.0893612	descr = N_Gram_GCCCG
cnt = 218	feature = 463	correl = 0.0564639	descr = N_Gram_GCTGC
cnt = 219	feature = 439	correl = 0.050434	descr = N_Gram_GCCAT
cnt = 220	feature = 440	correl = 0.0586325	descr = N_Gram_GCCCA
cnt = 221	feature = 521	correl = -0.114948	descr = N_Gram_GTCGA
cnt = 222	feature = 676	correl = 0.0647255	descr = N_Gram_TTGGC
cnt = 223	feature = 660	correl = 0.0798611	descr = N_Gram_TTCCA
cnt = 224	feature = 579	correl = 0.083755	descr = N_Gram_TCCAA
cnt = 225	feature = 656	correl = -0.103894	descr = N_Gram_TTATA
cnt = 226	feature = 677	correl = 0.0507485	descr = N_Gram_TTGGT
cnt = 227	feature = 476	correl = 0.121416	descr = N_Gram_GGAGC
cnt = 228	feature = 404	correl = -0.0564918	descr = N_Gram_GACTG
cnt = 229	feature = 569	correl = 0.0948321	descr = N_Gram_TCACC
cnt = 230	feature = 373	correl = 0.07444	descr = N_Gram_CTCTA
cnt = 231	feature = 568	correl = 0.0462625	descr = N_Gram_TCAAA
cnt = 232	feature = 285	correl = -0.0726568	descr = N_Gram_CATCG
cnt = 233	feature = 473	correl = 0.110093	descr = N_Gram_GGACC
cnt = 234	feature = 478	correl = -0.0915395	descr = N_Gram_GGATC
cnt = 235	feature = 290	correl = 0.076354	descr = N_Gram_CCAAG
cnt = 236	feature = 443	correl = 0.0581406	descr = N_Gram_GCCGC
cnt = 237	feature = 684	correl = -0.0952657	descr = N_Gram_TTTGG
cnt = 238	feature = 280	correl = 0.0816807	descr = N_Gram_CAGTA
cnt = 239	feature = 274	correl = 0.0819906	descr = N_Gram_CAGCA
cnt = 240	feature = 387	correl = -0.122356	descr = N_Gram_CTTGC
cnt = 241	feature = 540	correl = -0.0559926	descr = N_Gram_GTTCT
cnt = 242	feature = 639	correl = 0.0707926	descr = N_Gram_TGGTC
cnt = 243	feature = 535	correl = 0.069022	descr = N_Gram_GTGTG
cnt = 244	feature = 402	correl = -0.0678128	descr = N_Gram_GACGT
cnt = 245	feature = 474	correl = 0.098243	descr = N_Gram_GGACG
cnt = 246	feature = 238	correl = 0.0549394	descr = N_Gram_ATCTT
cnt = 247	feature = 214	correl = -0.156571	descr = N_Gram_AGTCT
cnt = 248	feature = 410	correl = 0.0952591	descr = N_Gram_GAGGT
cnt = 249	feature = 587	correl = -0.113469	descr = N_Gram_TCCGG
cnt = 250	feature = 307	correl = 0.0456996	descr = N_Gram_CCGA
cnt = 251	feature = 600	correl = -0.04412	descr = N_Gram_TCGTC
cnt = 252	feature = 483	correl = 0.0990071	descr = N_Gram_GGCCA
cnt = 253	feature = 406	correl = 0.0897376	descr = N_Gram_GAGCT
cnt = 254	feature = 633	correl = 0.18328	descr = N_Gram_TGGCT
cnt = 255	feature = 544	correl = -0.0539523	descr = N_Gram_GTTGT
cnt = 256	feature = 573	correl = 0.0969985	descr = N_Gram_TCAGT
cnt = 257	feature = 289	correl = 0.0535998	descr = N_Gram_CCAAA
cnt = 258	feature = 297	correl = 0.0629077	descr = N_Gram_CCATC
cnt = 259	feature = 391	correl = 0.102901	descr = N_Gram_CTTTG
cnt = 260	feature = 643	correl = 0.0576772	descr = N_Gram_TGTCC
cnt = 261	feature = 299	correl = 0.0531979	descr = N_Gram_CCCAA
cnt = 262	feature = 412	correl = -0.0690514	descr = N_Gram_GAGTT
cnt = 263	feature = 368	correl = -0.0894962	descr = N_Gram_CTCAT
cnt = 264	feature = 634	correl = 0.0867524	descr = N_Gram_TGGG
cnt = 265	feature = 390	correl = 0.0445422	descr = N_Gram_CTTTA
cnt = 266	feature = 590	correl = -0.0609947	descr = N_Gram_TCCTC
cnt = 267	feature = 356	correl = 0.0522584	descr = N_Gram_CGTT
cnt = 268	feature = 340	correl = 0.07186	descr = N_Gram_CGGC
cnt = 269	feature = 86	correl = 0.0848042	descr = Xue_Structure_Feature_C101
cnt = 270	feature = 241	correl = -0.0967696	descr = N_Gram_ATGC
cnt = 271	feature = 673	correl = -0.147596	descr = N_Gram_TTGCG
cnt = 272	feature = 364	correl = 0.0839321	descr = N_Gram_CTAT
cnt = 273	feature = 481	correl = 0.0743915	descr = N_Gram_GGCAT
cnt = 274	feature = 270	correl = -0.0687143	descr = N_Gram_CACGA
cnt = 275	feature = 321	correl = -0.0860869	descr = N_Gram_CCTTC
cnt = 276	feature = 631	correl = 0.097267	descr = N_Gram_TGGCC
cnt = 277	feature = 572	correl = 0.0805479	descr = N_Gram_TCAGC
cnt = 278	feature = 496	correl = 0.112864	descr = N_Gram_GGGAG
cnt = 279	feature = 632	correl = -0.083001	descr = N_Gram_TGGCG
cnt = 280	feature = 615	correl = -0.083539	descr = N_Gram_TGAAG
cnt = 281	feature = 392	correl = 0.100547	descr = N_Gram_GAAA
cnt = 282	feature = 397	correl = 0.0663582	descr = N_Gram_GACA
cnt = 283	feature = 618	correl = -0.0631294	descr = N_Gram_TGAGG
cnt = 284	feature = 221	correl = -0.0787266	descr = N_Gram_ATAA
cnt = 285	feature = 555	correl = -0.0509145	descr = N_Gram_TAATC
cnt = 286	feature = 546	correl = -0.0994484	descr = N_Gram_GTTTT
cnt = 287	feature = 41	correl = -0.0540855	descr = Position_Specific_Bin_Base_17_Base_A
cnt = 288	feature = 27	correl = -0.113146	descr = Position_Specific_Bin_Base_11_Base_G
cnt = 289	feature = 345	correl = 0.147556	descr = N_Gram_CGGGC
cnt = 290	feature = 612	correl = -0.0771413	descr = N_Gram_TCTTG
cnt = 291	feature = 230	correl = 0.0464766	descr = N_Gram_ATAT
cnt = 292	feature = 52	correl = -0.0462901	descr = Gibbs_of_Target_Sequence__Pos_4_Step_1
cnt = 293	feature = 286	correl = 0.0908086	descr = N_Gram_CATCT
cnt = 294	feature = 429	correl = 0.0931425	descr = N_Gram_GCAC
cnt = 295	feature = 32	correl = -0.0542111	descr = Position_Specific_Bin_Base_13_Base_A
cnt = 296	feature = 15	correl = -0.128209	descr = Position_Specific_Bin_Base_5_Base_A
cnt = 297	feature = 23	correl = -0.0464675	descr = Position_Specific_Bin_Base_9_Base_T
cnt = 298	feature = 418	correl = -0.108157	descr = N_Gram_GATCT
cnt = 299	feature = 605	correl = -0.0985684	descr = N_Gram_TCTCA
cnt = 300	feature = 45	correl = 0.13288	descr = Position_Specific_Bin_Base_18_Base_C
cnt = 301	feature = 425	correl = 0.123823	descr = N_Gram_GCAA
cnt = 302	feature = 386	correl = -0.0727916	descr = N_Gram_CTTGA
cnt = 303	feature = 18	correl = -0.129631	descr = Position_Specific_Bin_Base_6_Base_A
cnt = 304	feature = 526	correl = 0.0479635	descr = N_Gram_GTGA
cnt = 305	feature = 380	correl = -0.073657	descr = N_Gram_CTTA
cnt = 306	feature = 21	correl = 0.0555526	descr = Position_Specific_Bin_Base_8_Base_T
cnt = 307	feature = 595	correl = -0.123393	descr = N_Gram_TCGAG
cnt = 308	feature = 310	correl = 0.122574	descr = N_Gram_CCGGG
cnt = 309	feature = 259	correl = 0.0503811	descr = N_Gram_CAAT
cnt = 310	feature = 42	correl = 0.109652	descr = Position_Specific_Bin_Base_17_Base_C
cnt = 311	feature = 272	correl = 0.0482376	descr = N_Gram_CACT
cnt = 312	feature = 510	correl = 0.0488594	descr = N_Gram_GGTC
cnt = 313	feature = 284	correl = 0.111332	descr = N_Gram_CATCC
cnt = 314	feature = 37	correl = 0.0767031	descr = Position_Specific_Bin_Base_14_Base_T
cnt = 315	feature = 20	correl = 0.0533471	descr = Position_Specific_Bin_Base_7_Base_T
cnt = 316	feature = 47	correl = -0.0873533	descr = Position_Specific_Bin_Base_18_Base_T
cnt = 317	feature = 25	correl = 0.0691143	descr = Position_Specific_Bin_Base_10_Base_T
cnt = 318	feature = 621	correl = -0.126153	descr = N_Gram_TGATT
cnt = 319	feature = 451	correl = 0.0469407	descr = N_Gram_GCGCC
cnt = 320	feature = 661	correl = -0.0440948	descr = N_Gram_TTCCG
cnt = 321	feature = 277	correl = -0.147886	descr = N_Gram_CAGCT
cnt = 322	feature = 22	correl = 0.0464362	descr = Position_Specific_Bin_Base_9_Base_G
cnt = 323	feature = 256	correl = 0.0565969	descr = N_Gram_CAAG
cnt = 324	feature = 227	correl = 0.0614217	descr = N_Gram_ATAG
cnt = 325	feature = 219	correl = -0.117772	descr = N_Gram_AGTTT
cnt = 326	feature = 53	correl = -0.0773315	descr = Gibbs_of_Target_Sequence__Pos_5_Step_1
cnt = 327	feature = 10	correl = -0.0802303	descr = Position_Specific_Bin_Base_2_Base_G
cnt = 328	feature = 31	correl = -0.112314	descr = Position_Specific_Bin_Base_12_Base_T
cnt = 329	feature = 73	correl = 0.0906147	descr = Fold_of_RNAi_Sequence_Pos_9
cnt = 330	feature = 396	correl = -0.0628783	descr = N_Gram_GAAGT
cnt = 331	feature = 215	correl = 0.0445064	descr = N_Gram_AGTG
cnt = 332	feature = 40	correl = 0.123942	descr = Position_Specific_Bin_Base_16_Base_C
cnt = 333	feature = 490	correl = 0.072824	descr = N_Gram_GGCT
cnt = 334	feature = 36	correl = 0.0498392	descr = Position_Specific_Bin_Base_14_Base_C
cnt = 335	feature = 611	correl = -0.122452	descr = N_Gram_TCTTC
cnt = 336	feature = 377	correl = 0.0533347	descr = N_Gram_CTGC
cnt = 337	feature = 329	correl = -0.0559983	descr = N_Gram_CGAT
cnt = 338	feature = 9	correl = 0.0890235	descr = Position_Specific_Bin_Base_2_Base_C
cnt = 339	feature = 261	correl = 0.0462563	descr = N_Gram_CACA
cnt = 340	feature = 576	correl = -0.0673648	descr = N_Gram_TCATC
cnt = 341	feature = 74	correl = 0.0558961	descr = Fold_of_RNAi_Sequence_Pos_11
cnt = 342	feature = 55	correl = -0.184427	descr = Gibbs_of_Target_Sequence__Pos_7_Step_1
cnt = 343	feature = 30	correl = 0.0891074	descr = Position_Specific_Bin_Base_12_Base_G
cnt = 344	feature = 33	correl = 0.103368	descr = Position_Specific_Bin_Base_13_Base_C
cnt = 345	feature = 26	correl = 0.0471	descr = Position_Specific_Bin_Base_11_Base_C
cnt = 346	feature = 210	correl = 0.0771971	descr = N_Gram_AGTA
cnt = 347	feature = 13	correl = 0.0677173	descr = Position_Specific_Bin_Base_3_Base_C
cnt = 348	feature = 559	correl = -0.048004	descr = N_Gram_TACTT
cnt = 349	feature = 43	correl = -0.0494981	descr = Position_Specific_Bin_Base_17_Base_T
cnt = 350	feature = 551	correl = -0.0932872	descr = N_Gram_TAAG
cnt = 351	feature = 409	correl = 0.059869	descr = N_Gram_GAGGC
cnt = 352	feature = 38	correl = -0.062693	descr = Position_Specific_Bin_Base_15_Base_A
cnt = 353	feature = 457	correl = -0.126066	descr = N_Gram_GCGTC
cnt = 354	feature = 608	correl = -0.107497	descr = N_Gram_TCTCT
cnt = 355	feature = 16	correl = 0.0797628	descr = Position_Specific_Bin_Base_5_Base_C
cnt = 356	feature = 206	correl = 0.0669168	descr = N_Gram_AGGT
cnt = 357	feature = 34	correl = -0.0454755	descr = Position_Specific_Bin_Base_13_Base_G
cnt = 358	feature = 11	correl = 0.0601134	descr = Position_Specific_Bin_Base_2_Base_T
cnt = 359	feature = 658	correl = 0.0574562	descr = N_Gram_TTCA
cnt = 360	feature = 19	correl = 0.101294	descr = Position_Specific_Bin_Base_6_Base_C
cnt = 361	feature = 653	correl = -0.0886453	descr = N_Gram_TTAC
cnt = 362	feature = 433	correl = 0.0654703	descr = N_Gram_GCAT
cnt = 363	feature = 337	correl = 0.073928	descr = N_Gram_CGGA
cnt = 364	feature = 83	correl = 0.114443	descr = Xue_Structure_Feature_A101
cnt = 365	feature = 56	correl = 0.0659425	descr = Gibbs_of_Target_Sequence__Pos_12_Step_1
cnt = 366	feature = 465	correl = 0.0733045	descr = N_Gram_GCTT
cnt = 367	feature = 14	correl = -0.068026	descr = Position_Specific_Bin_Base_4_Base_A
cnt = 368	feature = 294	correl = -0.123212	descr = N_Gram_CCAGC
cnt = 369	feature = 312	correl = 0.0471757	descr = N_Gram_CCGT
cnt = 370	feature = 28	correl = -0.110489	descr = Position_Specific_Bin_Base_12_Base_A
cnt = 371	feature = 446	correl = 0.0854186	descr = N_Gram_GCCT
cnt = 372	feature = 644	correl = 0.0780706	descr = N_Gram_TGTG
cnt = 373	feature = 298	correl = 0.069614	descr = N_Gram_CCCA
cnt = 374	feature = 554	correl = -0.0662602	descr = N_Gram_TAAT
cnt = 375	feature = 12	correl = -0.0639653	descr = Position_Specific_Bin_Base_3_Base_A
cnt = 376	feature = 472	correl = 0.0967814	descr = N_Gram_GGAC
cnt = 377	feature = 70	correl = 0.143222	descr = Fold_of_RNAi_Sequence_Pos_2
cnt = 378	feature = 17	correl = 0.0762718	descr = Position_Specific_Bin_Base_5_Base_G
cnt = 379	feature = 105	correl = 0.100374	descr = Fold_of_Target_NoEndbrace_noends_Pos_13
cnt = 380	feature = 35	correl = -0.106092	descr = Position_Specific_Bin_Base_14_Base_A
cnt = 381	feature = 622	correl = 0.102458	descr = N_Gram_TGCA
cnt = 382	feature = 414	correl = 0.0754662	descr = N_Gram_GATA
cnt = 383	feature = 360	correl = 0.0782158	descr = N_Gram_CTA
cnt = 384	feature = 24	correl = -0.0611174	descr = Position_Specific_Bin_Base_10_Base_C
cnt = 385	feature = 233	correl = -0.0687586	descr = N_Gram_ATCG
cnt = 386	feature = 351	correl = -0.130915	descr = N_Gram_CGTCG
cnt = 387	feature = 78	correl = 0.0647689	descr = Fold_of_RNAi_Sequence_Pos_15
cnt = 388	feature = 417	correl = -0.116362	descr = N_Gram_GATC
cnt = 389	feature = 264	correl = 0.0723831	descr = N_Gram_CACC
cnt = 390	feature = 8	correl = -0.0529968	descr = Position_Specific_Bin_Base_2_Base_A
cnt = 391	feature = 442	correl = 0.0567106	descr = N_Gram_GCCG
cnt = 392	feature = 531	correl = 0.107224	descr = N_Gram_GTGG
[truncated: 110,237 more chars]
