# Supplementary material for: Improving model predictions for RNA interference activities that use support vector machine regression by combining and filtering features
Source: BMC Bioinformatics. 2007 Jun 6;8:182. doi: 10.1186/1471-2105-8-182 (PMC1906837; doi:10.1186/1471-2105-8-182)
Supplement: Additional file 6 — tr_579_cfsfilters. The features found to be useful by Correlation based Feature in training and testing the 579 dataset by cross validation, at t-test values from 0 to 90. [file 1471-2105-8-182-S6.gz › tr_579_file_10]

10
ave count = 386.4

CFS merit scores = 1.3532
CFS merit scores = 1.60749
CFS merit scores = 1.85924
CFS merit scores = 2.07944
CFS merit scores = 2.27842
CFS merit scores = 2.45901
CFS merit scores = 2.62784
CFS merit scores = 2.78692
CFS merit scores = 2.93263
CFS merit scores = 3.06919
CFS merit scores = 3.19617
CFS merit scores = 3.3158
CFS merit scores = 3.42889
CFS merit scores = 3.53727
CFS merit scores = 3.64213
CFS merit scores = 3.74379
CFS merit scores = 3.8427
CFS merit scores = 3.93903
CFS merit scores = 4.03288
CFS merit scores = 4.12444
CFS merit scores = 4.21269
CFS merit scores = 4.29874
CFS merit scores = 4.38291
CFS merit scores = 4.46533
CFS merit scores = 4.54609
CFS merit scores = 4.62528
CFS merit scores = 4.70298
CFS merit scores = 4.77896
CFS merit scores = 4.85355
CFS merit scores = 4.92681
CFS merit scores = 4.99731
CFS merit scores = 5.06638
CFS merit scores = 5.1338
CFS merit scores = 5.19979
CFS merit scores = 5.26451
CFS merit scores = 5.32806
CFS merit scores = 5.38904
CFS merit scores = 5.44804
CFS merit scores = 5.50489
CFS merit scores = 5.56051
CFS merit scores = 5.61344
CFS merit scores = 5.66516
CFS merit scores = 5.71579
CFS merit scores = 5.7656
CFS merit scores = 5.81449
CFS merit scores = 5.86224
CFS merit scores = 5.90775
CFS merit scores = 5.94564
CFS merit scores = 5.98236
CFS merit scores = 6.01735
CFS merit scores = 6.04942
CFS merit scores = 6.0803
CFS merit scores = 6.10977
CFS merit scores = 6.13822
CFS merit scores = 6.16607
CFS merit scores = 6.19249
CFS merit scores = 6.2172
CFS merit scores = 6.24155
CFS merit scores = 6.26513
CFS merit scores = 6.28824
CFS merit scores = 6.31052
CFS merit scores = 6.33252
CFS merit scores = 6.35355
CFS merit scores = 6.37461
CFS merit scores = 6.39543
CFS merit scores = 6.41589
CFS merit scores = 6.43578
CFS merit scores = 6.45455
CFS merit scores = 6.47317
CFS merit scores = 6.49144
CFS merit scores = 6.50896
CFS merit scores = 6.52425
CFS merit scores = 6.53959
CFS merit scores = 6.55479
CFS merit scores = 6.56948
CFS merit scores = 6.58158
CFS merit scores = 6.59287
CFS merit scores = 6.60368
CFS merit scores = 6.6144
CFS merit scores = 6.62523
CFS merit scores = 6.63532
CFS merit scores = 6.64336
CFS merit scores = 6.65124
CFS merit scores = 6.65917
CFS merit scores = 6.66512
CFS merit scores = 6.67141
CFS merit scores = 6.67808
CFS merit scores = 6.68437
CFS merit scores = 6.6903
CFS merit scores = 6.69531
CFS merit scores = 6.70054
CFS merit scores = 6.70578
CFS merit scores = 6.71078
CFS merit scores = 6.71555
CFS merit scores = 6.71914
CFS merit scores = 6.72265
CFS merit scores = 6.72619
CFS merit scores = 6.72765
CFS merit scores = 6.72856
CFS merit scores = 6.72952
CFS merit scores = 6.73063
CFS merit scores = 6.73158
CFS merit scores = 6.73262
CFS merit scores = 6.73378
CFS merit scores = 6.73423
CFS merit scores = 6.7348
CFS merit scores = 6.73548
CFS merit scores = 6.7365
CFS merit scores = 6.73746
CFS merit scores = 6.73858
CFS merit scores = 6.7385
CFS merit scores = 6.73865
CFS merit scores = 6.73901
CFS merit scores = 6.73873
CFS merit scores = 6.73848
CFS merit scores = 6.73815
CFS merit scores = 6.73793
CFS merit scores = 6.73512
CFS merit scores = 6.73196
CFS merit scores = 6.72854
CFS merit scores = 6.72517
CFS merit scores = 6.72147
CFS merit scores = 6.71786
CFS merit scores = 6.71423
CFS merit scores = 6.71084
CFS merit scores = 6.70764
CFS merit scores = 6.70462
CFS merit scores = 6.70112
CFS merit scores = 6.69766
CFS merit scores = 6.69423
CFS merit scores = 6.69103
CFS merit scores = 6.68751
CFS merit scores = 6.6836
CFS merit scores = 6.67898
CFS merit scores = 6.67437
CFS merit scores = 6.66958
CFS merit scores = 6.66507
CFS merit scores = 6.66082
CFS merit scores = 6.65686
CFS merit scores = 6.65249
CFS merit scores = 6.64799
CFS merit scores = 6.64352
CFS merit scores = 6.63891
CFS merit scores = 6.63379
CFS merit scores = 6.62865
CFS merit scores = 6.62304
CFS merit scores = 6.6175
CFS merit scores = 6.61187
CFS merit scores = 6.60523
CFS merit scores = 6.59879
CFS merit scores = 6.59255
CFS merit scores = 6.58626
CFS merit scores = 6.58025
CFS merit scores = 6.57449
CFS merit scores = 6.56902
CFS merit scores = 6.56363
CFS merit scores = 6.55822
CFS merit scores = 6.55265
CFS merit scores = 6.54684
CFS merit scores = 6.54108
CFS merit scores = 6.53495
CFS merit scores = 6.52883
CFS merit scores = 6.52289
CFS merit scores = 6.51724
CFS merit scores = 6.51164
CFS merit scores = 6.5062
CFS merit scores = 6.50005
CFS merit scores = 6.49394
CFS merit scores = 6.48785
CFS merit scores = 6.48168
CFS merit scores = 6.4757
CFS merit scores = 6.46983
CFS merit scores = 6.46411
CFS merit scores = 6.45819
CFS merit scores = 6.45232
CFS merit scores = 6.44627
CFS merit scores = 6.44007
CFS merit scores = 6.43403
CFS merit scores = 6.42742
CFS merit scores = 6.42103
CFS merit scores = 6.41484
CFS merit scores = 6.40875
CFS merit scores = 6.40248
CFS merit scores = 6.39588
CFS merit scores = 6.38919
CFS merit scores = 6.3826
CFS merit scores = 6.37578
CFS merit scores = 6.36891
CFS merit scores = 6.36193
CFS merit scores = 6.355
CFS merit scores = 6.34805
CFS merit scores = 6.34097
CFS merit scores = 6.33389
CFS merit scores = 6.32705
CFS merit scores = 6.32003
CFS merit scores = 6.31318
CFS merit scores = 6.30655
CFS merit scores = 6.30001
CFS merit scores = 6.29348
CFS merit scores = 6.28662
CFS merit scores = 6.27954
CFS merit scores = 6.27248
CFS merit scores = 6.26549
CFS merit scores = 6.25845
CFS merit scores = 6.25143
CFS merit scores = 6.24431
CFS merit scores = 6.23717
CFS merit scores = 6.23003
CFS merit scores = 6.22235
CFS merit scores = 6.21479
CFS merit scores = 6.20718
CFS merit scores = 6.19932
CFS merit scores = 6.19161
CFS merit scores = 6.18407
CFS merit scores = 6.17632
CFS merit scores = 6.16828
CFS merit scores = 6.16025
CFS merit scores = 6.15217
CFS merit scores = 6.14391
CFS merit scores = 6.1356
CFS merit scores = 6.12743
CFS merit scores = 6.11913
CFS merit scores = 6.11102
CFS merit scores = 6.10242
CFS merit scores = 6.0937
CFS merit scores = 6.08482
CFS merit scores = 6.07567
CFS merit scores = 6.06656
CFS merit scores = 6.05738
CFS merit scores = 6.04828
CFS merit scores = 6.03933
CFS merit scores = 6.02998
CFS merit scores = 6.02083
CFS merit scores = 6.0116
CFS merit scores = 6.00263
CFS merit scores = 5.99358
CFS merit scores = 5.98476
CFS merit scores = 5.97596
CFS merit scores = 5.96726
CFS merit scores = 5.9587
CFS merit scores = 5.95022
CFS merit scores = 5.94166
CFS merit scores = 5.93337
CFS merit scores = 5.92516
CFS merit scores = 5.91697
CFS merit scores = 5.90894
CFS merit scores = 5.90093
CFS merit scores = 5.89311
CFS merit scores = 5.88527
CFS merit scores = 5.8773
CFS merit scores = 5.86939
CFS merit scores = 5.86156
CFS merit scores = 5.85387
CFS merit scores = 5.8463
CFS merit scores = 5.83885
CFS merit scores = 5.83113
CFS merit scores = 5.82347
CFS merit scores = 5.81595
CFS merit scores = 5.80832
CFS merit scores = 5.80086
CFS merit scores = 5.79339
CFS merit scores = 5.78601
CFS merit scores = 5.77877
CFS merit scores = 5.77138
CFS merit scores = 5.7641
CFS merit scores = 5.75678
CFS merit scores = 5.7496
CFS merit scores = 5.74237
CFS merit scores = 5.7353
CFS merit scores = 5.7281
CFS merit scores = 5.72099
CFS merit scores = 5.71389
CFS merit scores = 5.70683
CFS merit scores = 5.69978
CFS merit scores = 5.69273
CFS merit scores = 5.6858
CFS merit scores = 5.67898
CFS merit scores = 5.67224
CFS merit scores = 5.66554
CFS merit scores = 5.65889
CFS merit scores = 5.65233
CFS merit scores = 5.64582
CFS merit scores = 5.63939
CFS merit scores = 5.63286
CFS merit scores = 5.62633
CFS merit scores = 5.61984
CFS merit scores = 5.61347
CFS merit scores = 5.60716
CFS merit scores = 5.60102
CFS merit scores = 5.5948
CFS merit scores = 5.58866
CFS merit scores = 5.58258
CFS merit scores = 5.57649
CFS merit scores = 5.57047
CFS merit scores = 5.5645
CFS merit scores = 5.55858
CFS merit scores = 5.55267
CFS merit scores = 5.54676
CFS merit scores = 5.54096
CFS merit scores = 5.53517
CFS merit scores = 5.52944
CFS merit scores = 5.52383
CFS merit scores = 5.51818
CFS merit scores = 5.51259
CFS merit scores = 5.50689
CFS merit scores = 5.50112
CFS merit scores = 5.49534
CFS merit scores = 5.48963
CFS merit scores = 5.48397
CFS merit scores = 5.47838
CFS merit scores = 5.47278
CFS merit scores = 5.46716
CFS merit scores = 5.46159
CFS merit scores = 5.45588
CFS merit scores = 5.45018
CFS merit scores = 5.44456
CFS merit scores = 5.43887
CFS merit scores = 5.4332
CFS merit scores = 5.42762
CFS merit scores = 5.42207
CFS merit scores = 5.41657
CFS merit scores = 5.41107
CFS merit scores = 5.40567
CFS merit scores = 5.40025
CFS merit scores = 5.39483
CFS merit scores = 5.3894
CFS merit scores = 5.38404
CFS merit scores = 5.37878
CFS merit scores = 5.3734
CFS merit scores = 5.36813
CFS merit scores = 5.36288
CFS merit scores = 5.35767
CFS merit scores = 5.35245
CFS merit scores = 5.34732
CFS merit scores = 5.34213
CFS merit scores = 5.33703
CFS merit scores = 5.33198
CFS merit scores = 5.32689
CFS merit scores = 5.32182
CFS merit scores = 5.31674
CFS merit scores = 5.31166
CFS merit scores = 5.30648
CFS merit scores = 5.30136
CFS merit scores = 5.29626
CFS merit scores = 5.2912
CFS merit scores = 5.28607
CFS merit scores = 5.28094
CFS merit scores = 5.27587
CFS merit scores = 5.27079
CFS merit scores = 5.26575
CFS merit scores = 5.26077
CFS merit scores = 5.25582
CFS merit scores = 5.25072
CFS merit scores = 5.24566
CFS merit scores = 5.24054
CFS merit scores = 5.23526
CFS merit scores = 5.22992
CFS merit scores = 5.22453
CFS merit scores = 5.2192
CFS merit scores = 5.21388
CFS merit scores = 5.20859
CFS merit scores = 5.20328
CFS merit scores = 5.19797
CFS merit scores = 5.19243
CFS merit scores = 5.18689
CFS merit scores = 5.1814
CFS merit scores = 5.17597
CFS merit scores = 5.17054
CFS merit scores = 5.16503
CFS merit scores = 5.15957
CFS merit scores = 5.1542
CFS merit scores = 5.14888
CFS merit scores = 5.14353
CFS merit scores = 5.13813
CFS merit scores = 5.13261
CFS merit scores = 5.12716
CFS merit scores = 5.12166
CFS merit scores = 5.11614
CFS merit scores = 5.11062
CFS merit scores = 5.10513
CFS merit scores = 5.09957
CFS merit scores = 5.09402
CFS merit scores = 5.0884
CFS merit scores = 5.08283
CFS merit scores = 5.07715
CFS merit scores = 5.07151
CFS merit scores = 5.06593
CFS merit scores = 5.06043
CFS merit scores = 5.0548
CFS merit scores = 5.04892
CFS merit scores = 5.04302
CFS merit scores = 5.03715
CFS merit scores = 5.03131
CFS merit scores = 5.02545
CFS merit scores = 5.01953
CFS merit scores = 5.01356
CFS merit scores = 5.00753
CFS merit scores = 5.00147
CFS merit scores = 4.99541
CFS merit scores = 4.98944
CFS merit scores = 4.98337
CFS merit scores = 4.97738
CFS merit scores = 4.97137
CFS merit scores = 4.96511
CFS merit scores = 4.95888
CFS merit scores = 4.95266
CFS merit scores = 4.94643
CFS merit scores = 4.94022
CFS merit scores = 4.93383
CFS merit scores = 4.92743
CFS merit scores = 4.9209
CFS merit scores = 4.91441
CFS merit scores = 4.90797
CFS merit scores = 4.90155
CFS merit scores = 4.89523
CFS merit scores = 4.88874
CFS merit scores = 4.88216
CFS merit scores = 4.87551
CFS merit scores = 4.86881
CFS merit scores = 4.8618
CFS merit scores = 4.85447
CFS merit scores = 4.84685
CFS merit scores = 4.83928
CFS merit scores = 4.8317
CFS merit scores = 4.82417
CFS merit scores = 4.81667
CFS merit scores = 4.80928
CFS merit scores = 4.80176
CFS merit scores = 4.79427
CFS merit scores = 4.78655
CFS merit scores = 4.7789
CFS merit scores = 4.77125
CFS merit scores = 4.76352
CFS merit scores = 4.75549
CFS merit scores = 4.74752
CFS merit scores = 4.73922
CFS merit scores = 4.73098
CFS merit scores = 4.72265
CFS merit scores = 4.71415
CFS merit scores = 4.70538
CFS merit scores = 4.69545
CFS merit scores = 4.68422
CFS merit scores = 4.67253
CFS merit scores = 4.65799
cnt = 1	feature = 56	correl = -0.353201	descr = Gibbs_of_Target_Sequence__Pos_20_Step_1
cnt = 2	feature = 44	correl = 0.250012	descr = Gibbs_of_Target_Sequence__Pos_1_Step_1
cnt = 3	feature = 617	correl = -0.188619	descr = N_Gram_TCTC
cnt = 4	feature = 206	correl = 0.125725	descr = N_Gram_AGTCA
cnt = 5	feature = 266	correl = 0.0977781	descr = N_Gram_CACTC
cnt = 6	feature = 409	correl = 0.0891595	descr = N_Gram_GACTA
cnt = 7	feature = 653	correl = 0.0764455	descr = N_Gram_TGGGG
cnt = 8	feature = 579	correl = 0.0757763	descr = N_Gram_TATAT
cnt = 9	feature = 690	correl = 0.0594649	descr = N_Gram_TTGCA
cnt = 10	feature = 518	correl = -0.0529673	descr = N_Gram_GGGTT
cnt = 11	feature = 577	correl = 0.0922287	descr = N_Gram_TAGCA
cnt = 12	feature = 575	correl = 0.046043	descr = N_Gram_TAGAC
cnt = 13	feature = 370	correl = 0.0718503	descr = N_Gram_CTCGG
cnt = 14	feature = 436	correl = 0.073306	descr = N_Gram_GCAAT
cnt = 15	feature = 555	correl = 0.0453462	descr = N_Gram_GTTAA
cnt = 16	feature = 395	correl = -0.0590736	descr = N_Gram_GAAAT
cnt = 17	feature = 392	correl = -0.0576625	descr = N_Gram_GAAAA
cnt = 18	feature = 413	correl = -0.0562514	descr = N_Gram_GAGAG
cnt = 19	feature = 321	correl = -0.049196	descr = N_Gram_CGACC
cnt = 20	feature = 568	correl = -0.0463739	descr = N_Gram_TAACG
cnt = 21	feature = 351	correl = 0.079212	descr = N_Gram_CGTGG
cnt = 22	feature = 598	correl = 0.0524015	descr = N_Gram_TCCCG
cnt = 23	feature = 612	correl = 0.0947339	descr = N_Gram_TCGGC
cnt = 24	feature = 538	correl = -0.0459506	descr = N_Gram_GTCGC
cnt = 25	feature = 304	correl = 0.0453462	descr = N_Gram_CCGCA
cnt = 26	feature = 510	correl = 0.0453462	descr = N_Gram_GGGCT
cnt = 27	feature = 466	correl = 0.0453462	descr = N_Gram_GCGTA
cnt = 28	feature = 545	correl = 0.0573403	descr = N_Gram_GTGCG
cnt = 29	feature = 531	correl = 0.0506518	descr = N_Gram_GTATA
cnt = 30	feature = 298	correl = 0.0453462	descr = N_Gram_CCCCG
cnt = 31	feature = 360	correl = 0.0631922	descr = N_Gram_CTATA
cnt = 32	feature = 628	correl = 0.0515069	descr = N_Gram_TGAAA
cnt = 33	feature = 259	correl = -0.0444717	descr = N_Gram_CACCC
cnt = 34	feature = 295	correl = 0.0711821	descr = N_Gram_CCCAC
cnt = 35	feature = 393	correl = 0.0531548	descr = N_Gram_GAAAC
cnt = 36	feature = 421	correl = 0.0462035	descr = N_Gram_GATAC
cnt = 37	feature = 424	correl = -0.0556583	descr = N_Gram_GATCG
cnt = 38	feature = 494	correl = 0.0729795	descr = N_Gram_GGCCC
cnt = 39	feature = 284	correl = 0.0519672	descr = N_Gram_CCAAT
cnt = 40	feature = 514	correl = 0.0453462	descr = N_Gram_GGGGT
cnt = 41	feature = 251	correl = 0.0622593	descr = N_Gram_CAAGC
cnt = 42	feature = 600	correl = 0.0473609	descr = N_Gram_TCCGA
cnt = 43	feature = 339	correl = 0.0641909	descr = N_Gram_CGGCC
cnt = 44	feature = 616	correl = 0.0568421	descr = N_Gram_TCTAC
cnt = 45	feature = 523	correl = 0.0556017	descr = N_Gram_GGTGC
cnt = 46	feature = 237	correl = 0.0443948	descr = N_Gram_ATGTG
cnt = 47	feature = 288	correl = -0.0590093	descr = N_Gram_CCAGT
cnt = 48	feature = 316	correl = 0.0606705	descr = N_Gram_CCTCT
cnt = 49	feature = 624	correl = -0.117639	descr = N_Gram_TCTTA
cnt = 50	feature = 556	correl = -0.0725224	descr = N_Gram_GTTAC
cnt = 51	feature = 417	correl = 0.116505	descr = N_Gram_GAGTC
cnt = 52	feature = 429	correl = -0.0605618	descr = N_Gram_GATTA
cnt = 53	feature = 309	correl = -0.0732728	descr = N_Gram_CCGGT
cnt = 54	feature = 458	correl = 0.138322	descr = N_Gram_GCCTT
cnt = 55	feature = 264	correl = 0.056201	descr = N_Gram_CACGT
cnt = 56	feature = 280	correl = -0.0497657	descr = N_Gram_CATGC
cnt = 57	feature = 561	correl = 0.0452268	descr = N_Gram_GTTGC
cnt = 58	feature = 426	correl = -0.0500458	descr = N_Gram_GATGC
cnt = 59	feature = 397	correl = -0.0439102	descr = N_Gram_GAAGG
cnt = 60	feature = 317	correl = 0.0652478	descr = N_Gram_CCTGC
cnt = 61	feature = 516	correl = 0.0780126	descr = N_Gram_GGGTA
cnt = 62	feature = 509	correl = 0.0811695	descr = N_Gram_GGGCG
cnt = 63	feature = 218	correl = 0.0550219	descr = N_Gram_ATACA
cnt = 64	feature = 659	correl = 0.0577553	descr = N_Gram_TGTAA
cnt = 65	feature = 313	correl = 0.0676048	descr = N_Gram_CCTCA
cnt = 66	feature = 597	correl = 0.0568471	descr = N_Gram_TCCCC
cnt = 67	feature = 241	correl = 0.0446791	descr = N_Gram_ATTGG
cnt = 68	feature = 680	correl = 0.0447817	descr = N_Gram_TTCGA
cnt = 69	feature = 646	correl = 0.0893984	descr = N_Gram_TGGAG
cnt = 70	feature = 340	correl = 0.0702472	descr = N_Gram_CGGCG
cnt = 71	feature = 584	correl = 0.0472183	descr = N_Gram_TCAAA
cnt = 72	feature = 546	correl = 0.0580781	descr = N_Gram_GTGCT
cnt = 73	feature = 407	correl = 0.0453462	descr = N_Gram_GACGG
cnt = 74	feature = 394	correl = 0.101802	descr = N_Gram_GAAAG
cnt = 75	feature = 557	correl = 0.0802505	descr = N_Gram_GTTCC
cnt = 76	feature = 226	correl = -0.0567228	descr = N_Gram_ATCAT
cnt = 77	feature = 217	correl = -0.149135	descr = N_Gram_ATAAG
cnt = 78	feature = 688	correl = -0.0591405	descr = N_Gram_TTGAG
cnt = 79	feature = 356	correl = 0.0453462	descr = N_Gram_CTAAA
cnt = 80	feature = 361	correl = 0.0806231	descr = N_Gram_CTATT
cnt = 81	feature = 459	correl = -0.0485576	descr = N_Gram_GCGAC
cnt = 82	feature = 526	correl = -0.0571564	descr = N_Gram_GGTTA
cnt = 83	feature = 681	correl = -0.0558762	descr = N_Gram_TTCGG
cnt = 84	feature = 578	correl = 0.0449751	descr = N_Gram_TATAG
cnt = 85	feature = 504	correl = 0.0641909	descr = N_Gram_GGGAC
cnt = 86	feature = 255	correl = 0.0542035	descr = N_Gram_CACAG
cnt = 87	feature = 620	correl = 0.0485708	descr = N_Gram_TCTCG
cnt = 88	feature = 222	correl = 0.0718812	descr = N_Gram_ATAGT
cnt = 89	feature = 644	correl = -0.158141	descr = N_Gram_TGCGT
cnt = 90	feature = 636	correl = -0.0472414	descr = N_Gram_TGATC
cnt = 91	feature = 312	correl = 0.0558015	descr = N_Gram_CCTAT
cnt = 92	feature = 242	correl = 0.082843	descr = N_Gram_ATTGT
cnt = 93	feature = 455	correl = -0.0562514	descr = N_Gram_GCCGT
cnt = 94	feature = 434	correl = 0.0612091	descr = N_Gram_GCAAA
cnt = 95	feature = 271	correl = 0.0629797	descr = N_Gram_CAGGA
cnt = 96	feature = 652	correl = 0.0503692	descr = N_Gram_TGGGA
cnt = 97	feature = 517	correl = 0.093386	descr = N_Gram_GGGTC
cnt = 98	feature = 664	correl = 0.131051	descr = N_Gram_TGTGG
cnt = 99	feature = 332	correl = 0.0806231	descr = N_Gram_CGCCT
cnt = 100	feature = 672	correl = -0.0819578	descr = N_Gram_TTATA
cnt = 101	feature = 440	correl = -0.0721949	descr = N_Gram_GCAGA
cnt = 102	feature = 252	correl = 0.0974183	descr = N_Gram_CAAGG
cnt = 103	feature = 357	correl = 0.0568421	descr = N_Gram_CTACT
cnt = 104	feature = 601	correl = -0.0977886	descr = N_Gram_TCCGC
cnt = 105	feature = 613	correl = -0.0475809	descr = N_Gram_TCGGG
cnt = 106	feature = 673	correl = -0.0574251	descr = N_Gram_TTATT
cnt = 107	feature = 469	correl = 0.0866626	descr = N_Gram_GCTAT
cnt = 108	feature = 468	correl = 0.118123	descr = N_Gram_GCGTG
cnt = 109	feature = 327	correl = -0.0446597	descr = N_Gram_CGATC
cnt = 110	feature = 422	correl = 0.0670741	descr = N_Gram_GATAT
cnt = 111	feature = 448	correl = 0.0704377	descr = N_Gram_GCCAG
cnt = 112	feature = 438	correl = 0.04926	descr = N_Gram_GCACC
cnt = 113	feature = 353	correl = -0.0473352	descr = N_Gram_CGTTC
cnt = 114	feature = 454	correl = 0.0815175	descr = N_Gram_GCCGG
cnt = 115	feature = 431	correl = -0.0897428	descr = N_Gram_GATTT
cnt = 116	feature = 687	correl = -0.051154	descr = N_Gram_TTGAA
cnt = 117	feature = 450	correl = 0.0515042	descr = N_Gram_GCCCA
cnt = 118	feature = 464	correl = 0.0447246	descr = N_Gram_GCGGT
cnt = 119	feature = 633	correl = 0.0801463	descr = N_Gram_TGAGT
cnt = 120	feature = 401	correl = 0.0449003	descr = N_Gram_GACAC
cnt = 121	feature = 224	correl = 0.0864478	descr = N_Gram_ATATA
cnt = 122	feature = 703	correl = -0.0503227	descr = N_Gram_TTTTG
cnt = 123	feature = 453	correl = 0.0589525	descr = N_Gram_GCCGC
cnt = 124	feature = 260	correl = 0.0591739	descr = N_Gram_CACCG
cnt = 125	feature = 484	correl = 0.0641909	descr = N_Gram_GGACG
cnt = 126	feature = 479	correl = 0.139855	descr = N_Gram_GGAAA
cnt = 127	feature = 382	correl = 0.0499655	descr = N_Gram_CTTCC
cnt = 128	feature = 558	correl = -0.0482855	descr = N_Gram_GTTCG
cnt = 129	feature = 219	correl = -0.0501446	descr = N_Gram_ATACT
cnt = 130	feature = 635	correl = 0.0545243	descr = N_Gram_TGATA
cnt = 131	feature = 285	correl = 0.0600075	descr = N_Gram_CCACC
cnt = 132	feature = 499	correl = 0.0703178	descr = N_Gram_GGCGG
cnt = 133	feature = 442	correl = 0.099163	descr = N_Gram_GCAGT
cnt = 134	feature = 654	correl = 0.0767751	descr = N_Gram_TGGGT
cnt = 135	feature = 244	correl = -0.0769311	descr = N_Gram_ATTTG
cnt = 136	feature = 574	correl = 0.0729653	descr = N_Gram_TACGA
cnt = 137	feature = 387	correl = 0.0654821	descr = N_Gram_CTTGT
cnt = 138	feature = 512	correl = 0.0679232	descr = N_Gram_GGGGC
cnt = 139	feature = 410	correl = -0.0570613	descr = N_Gram_GACTG
cnt = 140	feature = 614	correl = -0.0485637	descr = N_Gram_TCGTC
cnt = 141	feature = 640	correl = 0.107159	descr = N_Gram_TGCAA
cnt = 142	feature = 136	correl = -0.0552547	descr = N_Gram_AATCA
cnt = 143	feature = 386	correl = 0.0910274	descr = N_Gram_CTTGG
cnt = 144	feature = 451	correl = 0.0737958	descr = N_Gram_GCCCG
cnt = 145	feature = 656	correl = 0.0554953	descr = N_Gram_TGGTA
cnt = 146	feature = 249	correl = 0.0635672	descr = N_Gram_CAAAG
cnt = 147	feature = 314	correl = -0.129731	descr = N_Gram_CCTCC
cnt = 148	feature = 572	correl = -0.151264	descr = N_Gram_TAAGT
cnt = 149	feature = 228	correl = -0.0524821	descr = N_Gram_ATCCT
cnt = 150	feature = 322	correl = -0.0717699	descr = N_Gram_CGACG
cnt = 151	feature = 483	correl = 0.110261	descr = N_Gram_GGACC
cnt = 152	feature = 576	correl = -0.0623623	descr = N_Gram_TAGAT
cnt = 153	feature = 611	correl = 0.0741223	descr = N_Gram_TCGGA
cnt = 154	feature = 439	correl = 0.119	descr = N_Gram_GCACT
cnt = 155	feature = 342	correl = 0.0869933	descr = N_Gram_CGGGA
cnt = 156	feature = 548	correl = 0.139071	descr = N_Gram_GTGGC
cnt = 157	feature = 348	correl = -0.130565	descr = N_Gram_CGTCG
cnt = 158	feature = 373	correl = 0.0486288	descr = N_Gram_CTGAG
cnt = 159	feature = 371	correl = 0.0601623	descr = N_Gram_CTCTA
cnt = 160	feature = 508	correl = 0.107561	descr = N_Gram_GGGCC
cnt = 161	feature = 258	correl = 0.0833795	descr = N_Gram_CACCA
cnt = 162	feature = 363	correl = 0.056201	descr = N_Gram_CTCAA
cnt = 163	feature = 283	correl = 0.0668142	descr = N_Gram_CCAAG
cnt = 164	feature = 376	correl = 0.0563687	descr = N_Gram_CTGGG
cnt = 165	feature = 350	correl = 0.106189	descr = N_Gram_CGTGC
cnt = 166	feature = 589	correl = 0.0816511	descr = N_Gram_TCAGC
cnt = 167	feature = 520	correl = -0.0673475	descr = N_Gram_GGTAA
cnt = 168	feature = 296	correl = 0.0463607	descr = N_Gram_CCCC
cnt = 169	feature = 660	correl = -0.0544036	descr = N_Gram_TGTCA
cnt = 170	feature = 678	correl = 0.0773368	descr = N_Gram_TTCCA
cnt = 171	feature = 324	correl = 0.086002	descr = N_Gram_CGAGG
cnt = 172	feature = 380	correl = -0.112116	descr = N_Gram_CTTAT
cnt = 173	feature = 661	correl = 0.0466068	descr = N_Gram_TGTCC
cnt = 174	feature = 527	correl = 0.0914936	descr = N_Gram_GGTTG
cnt = 175	feature = 267	correl = -0.0638971	descr = N_Gram_CAGAA
cnt = 176	feature = 278	correl = -0.0611866	descr = N_Gram_CATCG
cnt = 177	feature = 700	correl = -0.0751545	descr = N_Gram_TTTGG
cnt = 178	feature = 441	correl = 0.0475023	descr = N_Gram_GCAGC
cnt = 179	feature = 657	correl = 0.0694491	descr = N_Gram_TGGTC
cnt = 180	feature = 457	correl = 0.0805039	descr = N_Gram_GCCTC
cnt = 181	feature = 648	correl = 0.112615	descr = N_Gram_TGGCC
cnt = 182	feature = 501	correl = 0.125627	descr = N_Gram_GGCTT
cnt = 183	feature = 416	correl = 0.0589398	descr = N_Gram_GAGGT
cnt = 184	feature = 368	correl = -0.0790628	descr = N_Gram_CTCCG
cnt = 185	feature = 325	correl = -0.0905903	descr = N_Gram_CGAGT
cnt = 186	feature = 677	correl = 0.0567785	descr = N_Gram_TTCAG
cnt = 187	feature = 315	correl = 0.0608474	descr = N_Gram_CCTCG
cnt = 188	feature = 400	correl = 0.0497277	descr = N_Gram_GACA
cnt = 189	feature = 449	correl = 0.0579547	descr = N_Gram_GCCAT
cnt = 190	feature = 491	correl = 0.087013	descr = N_Gram_GGCAT
cnt = 191	feature = 235	correl = -0.0655336	descr = N_Gram_ATGCT
cnt = 192	feature = 463	correl = 0.0601642	descr = N_Gram_GCGGG
cnt = 193	feature = 331	correl = 0.101505	descr = N_Gram_CGCCG
cnt = 194	feature = 301	correl = 0.0711427	descr = N_Gram_CCCGG
cnt = 195	feature = 365	correl = -0.0792641	descr = N_Gram_CTCAT
cnt = 196	feature = 274	correl = 0.133118	descr = N_Gram_CAGTG
cnt = 197	feature = 336	correl = 0.0741223	descr = N_Gram_CGGAA
cnt = 198	feature = 231	correl = 0.0803255	descr = N_Gram_ATCTG
cnt = 199	feature = 411	correl = -0.0481458	descr = N_Gram_GAGA
cnt = 200	feature = 344	correl = -0.0792051	descr = N_Gram_CGGTA
cnt = 201	feature = 488	correl = -0.105065	descr = N_Gram_GGATC
cnt = 202	feature = 435	correl = 0.0934799	descr = N_Gram_GCAAC
cnt = 203	feature = 399	correl = -0.0466347	descr = N_Gram_GAATA
cnt = 204	feature = 505	correl = 0.10458	descr = N_Gram_GGGAG
cnt = 205	feature = 232	correl = 0.051437	descr = N_Gram_ATCTT
cnt = 206	feature = 263	correl = -0.0642739	descr = N_Gram_CACGA
cnt = 207	feature = 691	correl = -0.158357	descr = N_Gram_TTGCG
cnt = 208	feature = 364	correl = 0.0713122	descr = N_Gram_CTCAC
cnt = 209	feature = 345	correl = 0.0607439	descr = N_Gram_CGGTT
cnt = 210	feature = 377	correl = 0.0594056	descr = N_Gram_CTGTG
cnt = 211	feature = 388	correl = 0.0457856	descr = N_Gram_CTTTA
cnt = 212	feature = 650	correl = 0.124455	descr = N_Gram_TGGCT
cnt = 213	feature = 396	correl = 0.108301	descr = N_Gram_GAAGA
cnt = 214	feature = 318	correl = -0.0584729	descr = N_Gram_CCTTC
cnt = 215	feature = 277	correl = 0.101152	descr = N_Gram_CATCC
cnt = 216	feature = 602	correl = -0.0855062	descr = N_Gram_TCCGG
cnt = 217	feature = 637	correl = -0.115257	descr = N_Gram_TGATT
cnt = 218	feature = 649	correl = -0.0590997	descr = N_Gram_TGGCG
cnt = 219	feature = 493	correl = 0.0821782	descr = N_Gram_GGCCA
cnt = 220	feature = 563	correl = -0.0489243	descr = N_Gram_GTTGT
cnt = 221	feature = 473	correl = 0.0663734	descr = N_Gram_GCTGC
cnt = 222	feature = 390	correl = 0.104142	descr = N_Gram_CTTTG
cnt = 223	feature = 587	correl = 0.0993655	descr = N_Gram_TCACC
cnt = 224	feature = 303	correl = 0.0467344	descr = N_Gram_CCGA
cnt = 225	feature = 223	correl = 0.0476593	descr = N_Gram_ATAT
cnt = 226	feature = 160	correl = -0.0481433	descr = N_Gram_ACGAT
cnt = 227	feature = 391	correl = 0.0793839	descr = N_Gram_GAAA
cnt = 228	feature = 618	correl = -0.0701702	descr = N_Gram_TCTCA
cnt = 229	feature = 36	correl = -0.0603416	descr = Position_Specific_Bin_Base_17_Base_A
cnt = 230	feature = 418	correl = -0.0845491	descr = N_Gram_GAGTT
cnt = 231	feature = 596	correl = 0.0667987	descr = N_Gram_TCCC
cnt = 232	feature = 220	correl = 0.0645018	descr = N_Gram_ATAG
cnt = 233	feature = 29	correl = -0.0510556	descr = Position_Specific_Bin_Base_13_Base_A
cnt = 234	feature = 10	correl = 0.0634696	descr = Position_Specific_Bin_Base_3_Base_C
cnt = 235	feature = 443	correl = 0.0755741	descr = N_Gram_GCAT
cnt = 236	feature = 343	correl = 0.137662	descr = N_Gram_CGGGC
cnt = 237	feature = 18	correl = 0.0645701	descr = Position_Specific_Bin_Base_7_Base_T
cnt = 238	feature = 580	correl = -0.0484539	descr = N_Gram_TATT
cnt = 239	feature = 28	correl = -0.132365	descr = Position_Specific_Bin_Base_12_Base_T
cnt = 240	feature = 605	correl = -0.0873015	descr = N_Gram_TCCTC
cnt = 241	feature = 425	correl = -0.106802	descr = N_Gram_GATCT
cnt = 242	feature = 11	correl = -0.142041	descr = Position_Specific_Bin_Base_5_Base_A
cnt = 243	feature = 207	correl = -0.154201	descr = N_Gram_AGTCT
cnt = 244	feature = 335	correl = 0.0450802	descr = N_Gram_CGGA
cnt = 245	feature = 234	correl = -0.0954343	descr = N_Gram_ATGC
cnt = 246	feature = 467	correl = -0.131884	descr = N_Gram_GCGTC
cnt = 247	feature = 23	correl = 0.0642312	descr = Position_Specific_Bin_Base_10_Base_T
cnt = 248	feature = 651	correl = 0.116684	descr = N_Gram_TGGG
cnt = 249	feature = 24	correl = -0.0572736	descr = Position_Specific_Bin_Base_11_Base_G
cnt = 250	feature = 261	correl = 0.0761145	descr = N_Gram_CACCT
cnt = 251	feature = 632	correl = -0.0665266	descr = N_Gram_TGAGG
cnt = 252	feature = 437	correl = 0.122173	descr = N_Gram_GCAC
cnt = 253	feature = 250	correl = 0.0699619	descr = N_Gram_CAAG
cnt = 254	feature = 695	correl = 0.0458209	descr = N_Gram_TTGTT
cnt = 255	feature = 19	correl = -0.0654154	descr = Position_Specific_Bin_Base_8_Base_C
cnt = 256	feature = 69	correl = 0.0955724	descr = Fold_of_RNAi_Sequence_Pos_13
cnt = 257	feature = 291	correl = 0.0676408	descr = N_Gram_CCATC
cnt = 258	feature = 16	correl = 0.0476967	descr = Position_Specific_Bin_Base_6_Base_T
cnt = 259	feature = 265	correl = 0.0541497	descr = N_Gram_CACT
cnt = 260	feature = 21	correl = 0.0640465	descr = Position_Specific_Bin_Base_9_Base_G
cnt = 261	feature = 9	correl = -0.0443647	descr = Position_Specific_Bin_Base_3_Base_A
cnt = 262	feature = 379	correl = -0.0653101	descr = N_Gram_CTTA
cnt = 263	feature = 398	correl = -0.0506871	descr = N_Gram_GAAGT
cnt = 264	feature = 20	correl = 0.0782312	descr = Position_Specific_Bin_Base_8_Base_T
cnt = 265	feature = 541	correl = -0.0968349	descr = N_Gram_GTCTT
cnt = 266	feature = 40	correl = 0.123392	descr = Position_Specific_Bin_Base_18_Base_C
cnt = 267	feature = 38	correl = -0.0717014	descr = Position_Specific_Bin_Base_17_Base_T
cnt = 268	feature = 208	correl = 0.0521898	descr = N_Gram_AGTG
cnt = 269	feature = 521	correl = 0.0675364	descr = N_Gram_GGTC
cnt = 270	feature = 31	correl = -0.104449	descr = Position_Specific_Bin_Base_14_Base_A
cnt = 271	feature = 375	correl = 0.106193	descr = N_Gram_CTGCA
cnt = 272	feature = 384	correl = -0.0640448	descr = N_Gram_CTTGA
cnt = 273	feature = 551	correl = 0.0913925	descr = N_Gram_GTGT
cnt = 274	feature = 626	correl = -0.0621569	descr = N_Gram_TCTTG
cnt = 275	feature = 13	correl = 0.0708226	descr = Position_Specific_Bin_Base_5_Base_G
cnt = 276	feature = 460	correl = 0.0719566	descr = N_Gram_GCGCC
cnt = 277	feature = 8	correl = 0.0776161	descr = Position_Specific_Bin_Base_2_Base_T
cnt = 278	feature = 37	correl = 0.109946	descr = Position_Specific_Bin_Base_17_Base_C
cnt = 279	feature = 30	correl = 0.107969	descr = Position_Specific_Bin_Base_13_Base_C
cnt = 280	feature = 433	correl = 0.120836	descr = N_Gram_GCAA
cnt = 281	feature = 214	correl = -0.101767	descr = N_Gram_AGTTT
cnt = 282	feature = 67	correl = 0.0596054	descr = Fold_of_RNAi_Sequence_Pos_11
cnt = 283	feature = 105	correl = -0.0587574	descr = Fold_of_Target_NoBeginbrace_noends_Pos_8
cnt = 284	feature = 554	correl = -0.0552052	descr = N_Gram_GTTA
cnt = 285	feature = 481	correl = 0.0444349	descr = N_Gram_GGAAG
cnt = 286	feature = 475	correl = 0.0538052	descr = N_Gram_GCTT
cnt = 287	feature = 32	correl = 0.107781	descr = Position_Specific_Bin_Base_14_Base_T
cnt = 288	feature = 22	correl = -0.0808149	descr = Position_Specific_Bin_Base_9_Base_T
cnt = 289	feature = 80	correl = 0.0622439	descr = Xue_Structure_Feature_C010
cnt = 290	feature = 35	correl = 0.1196	descr = Position_Specific_Bin_Base_16_Base_C
cnt = 291	feature = 406	correl = -0.0492715	descr = N_Gram_GACG
cnt = 292	feature = 14	correl = -0.107903	descr = Position_Specific_Bin_Base_6_Base_A
cnt = 293	feature = 27	correl = 0.0717415	descr = Position_Specific_Bin_Base_12_Base_G
cnt = 294	feature = 326	correl = -0.0442609	descr = N_Gram_CGAT
cnt = 295	feature = 270	correl = -0.138749	descr = N_Gram_CAGCT
cnt = 296	feature = 420	correl = 0.0663401	descr = N_Gram_GATA
cnt = 297	feature = 610	correl = -0.116423	descr = N_Gram_TCGAG
cnt = 298	feature = 281	correl = 0.0727402	descr = N_Gram_CCAA
cnt = 299	feature = 456	correl = 0.0968796	descr = N_Gram_GCCT
cnt = 300	feature = 17	correl = -0.0526982	descr = Position_Specific_Bin_Base_7_Base_A
cnt = 301	feature = 675	correl = 0.0674461	descr = N_Gram_TTCA
cnt = 302	feature = 279	correl = 0.110125	descr = N_Gram_CATCT
cnt = 303	feature = 547	correl = 0.153445	descr = N_Gram_GTGG
cnt = 304	feature = 355	correl = 0.0757138	descr = N_Gram_CTA
cnt = 305	feature = 47	correl = -0.0733237	descr = Gibbs_of_Target_Sequence__Pos_5_Step_1
cnt = 306	feature = 693	correl = 0.0649774	descr = N_Gram_TTGGC
cnt = 307	feature = 25	correl = -0.0710841	descr = Position_Specific_Bin_Base_12_Base_A
cnt = 308	feature = 15	correl = 0.118233	descr = Position_Specific_Bin_Base_6_Base_C
cnt = 309	feature = 70	correl = 0.0676775	descr = Fold_of_RNAi_Sequence_Pos_14
cnt = 310	feature = 586	correl = 0.0587503	descr = N_Gram_TCAC
cnt = 311	feature = 428	correl = -0.0547407	descr = N_Gram_GATT
cnt = 312	feature = 629	correl = -0.0612726	descr = N_Gram_TGAAG
cnt = 313	feature = 34	correl = -0.120144	descr = Position_Specific_Bin_Base_16_Base_A
cnt = 314	feature = 308	correl = 0.121247	descr = N_Gram_CCGGG
cnt = 315	feature = 337	correl = 0.112002	descr = N_Gram_CGGC
cnt = 316	feature = 33	correl = 0.0550113	descr = Position_Specific_Bin_Base_15_Base_C
cnt = 317	feature = 248	correl = 0.048969	descr = N_Gram_CAAA
cnt = 318	feature = 511	correl = 0.0688865	descr = N_Gram_GGGG
cnt = 319	feature = 233	correl = -0.0542312	descr = N_Gram_ATGA
cnt = 320	feature = 679	correl = -0.0511823	descr = N_Gram_TTCCG
cnt = 321	feature = 595	correl = -0.171466	descr = N_Gram_TCCAG
cnt = 322	feature = 49	correl = -0.177723	descr = Gibbs_of_Target_Sequence__Pos_7_Step_1
cnt = 323	feature = 655	correl = 0.0840314	descr = N_Gram_TGGT
cnt = 324	feature = 472	correl = 0.0703417	descr = N_Gram_GCTG
cnt = 325	feature = 529	correl = 0.0524988	descr = N_Gram_GTAA
cnt = 326	feature = 643	correl = -0.147022	descr = N_Gram_TGCG
cnt = 327	feature = 51	correl = -0.0948196	descr = Gibbs_of_Target_Sequence__Pos_13_Step_1
cnt = 328	feature = 662	correl = 0.10002	descr = N_Gram_TGTG
cnt = 329	feature = 66	correl = 0.114137	descr = Fold_of_RNAi_Sequence_Pos_9
cnt = 330	feature = 606	correl = -0.108429	descr = N_Gram_TCCTT
cnt = 331	feature = 490	correl = 0.0936355	descr = N_Gram_GGCA
cnt = 332	feature = 76	correl = 0.122089	descr = Xue_Structure_Feature_A101
cnt = 333	feature = 625	correl = -0.132252	descr = N_Gram_TCTTC
cnt = 334	feature = 423	correl = -0.126839	descr = N_Gram_GATC
cnt = 335	feature = 525	correl = 0.0601741	descr = N_Gram_GGTT
cnt = 336	feature = 39	correl = -0.272883	descr = Position_Specific_Bin_Base_18_Base_A
cnt = 337	feature = 71	correl = 0.0619605	descr = Fold_of_RNAi_Sequence_Pos_15
cnt = 338	feature = 46	correl = 0.0708243	descr = Gibbs_of_Target_Sequence__Pos_3_Step_1
cnt = 339	feature = 48	correl = -0.120615	descr = Gibbs_of_Target_Sequence__Pos_6_Step_1
cnt = 340	feature = 588	correl = 0.0799298	descr = N_Gram_TCAG
cnt = 341	feature = 500	correl = 0.0539491	descr = N_Gram_GGCT
cnt = 342	feature = 68	correl = 0.10223	descr = Fold_of_RNAi_Sequence_Pos_12
cnt = 343	feature = 564	correl = -0.0902552	descr = N_Gram_GTTTT
cnt = 344	feature = 389	correl = -0.0535046	descr = N_Gram_CTTTC
cnt = 345	feature = 506	correl = 0.132731	descr = N_Gram_GGGC
cnt = 346	feature = 478	correl = 0.0756026	descr = N_Gram_GGAA
cnt = 347	feature = 53	correl = -0.106536	descr = Gibbs_of_Target_Sequence__Pos_17_Step_1
cnt = 348	feature = 272	correl = 0.131904	descr = N_Gram_CAGT
cnt = 349	feature = 447	correl = 0.0480186	descr = N_Gram_GCCA
cnt = 350	feature = 12	correl = 0.10338	descr = Position_Specific_Bin_Base_5_Base_C
cnt = 351	feature = 608	correl = -0.0801673	descr = N_Gram_TCGA
cnt = 352	feature = 634	correl = -0.0920917	descr = N_Gram_TGAT
cnt = 353	feature = 560	correl = 0.0646237	descr = N_Gram_GTTG
cnt = 354	feature = 591	correl = -0.0490921	descr = N_Gram_TCAT
cnt = 355	feature = 65	correl = 0.0680768	descr = Fold_of_RNAi_Sequence_Pos_6
cnt = 356	feature = 74	correl = -0.0611569	descr = Xue_Structure_Feature_A110
cnt = 357	feature = 60	correl = 0.160396	descr = Fold_of_RNAi_Sequence_Pos_0
cnt = 358	feature = 630	correl = -0.049198	descr = N_Gram_TGAG
cnt = 359	feature = 689	correl = -0.0849937	descr = N_Gram_TTGC
cnt = 360	feature = 41	correl = 0.293721	descr = Position_Specific_Bin_Base_18_Base_G
cnt = 361	feature = 54	correl = -0.179414	descr = Gibbs_of_Target_Sequence__Pos_18_Step_1
cnt = 362	feature = 289	correl = 0.0637071	descr = N_Gram_CCAT
cnt = 363	feature = 540	correl = -0.0907469	descr = N_Gram_GTCT
cnt = 364	feature = 536	correl = -0.0829008	descr = N_Gram_GTCG
cnt = 365	feature = 75	correl = 0.0667554	descr = Xue_Structure_Feature_A100
cnt = 366	feature = 683	correl = -0.212999	descr = N_Gram_TTCTC
cnt = 367	feature = 73	correl = 0.0712512	descr = Xue_Structure_Feature_A111
cnt = 368	feature = 573	correl = -0.0508894	descr = N_Gram_TAC
cnt = 369	feature = 257	correl = 0.0983194	descr = N_Gram_CACC
cnt = 370	feature = 686	correl = -0.0544068	descr = N_Gram_TTGA
cnt = 371	feature = 323	correl = -0.0609627	descr = N_Gram_CGAG
cnt = 372	feature = 72	correl = 0.0668907	descr = Fold_of_RNAi_Sequence_Pos_16
cnt = 373	feature = 492	correl = 0.161677	descr = N_Gram_GGCC
cnt = 374	feature = 544	correl = 0.0453464	descr = N_Gram_GTGC
cnt = 375	feature = 62	correl = 0.147955	descr = Fold_of_RNAi_Sequence_Pos_2
cnt = 376	feature = 461	correl = 0.0705884	descr = N_Gram_GCGG
cnt = 377	feature = 528	correl = 0.0584056	descr = N_Gram_GTA
cnt = 378	feature = 704	correl = -0.094943	descr = N_Gram_TTTTT
cnt = 379	feature = 470	correl = -0.0725255	descr = N_Gram_GCTC
cnt = 380	feature = 276	correl = 0.0801075	descr = N_Gram_CATC
cnt = 381	feature = 347	correl = -0.103353	descr = N_Gram_CGTC
cnt = 382	feature = 55	correl = -0.307746	descr = Gibbs_of_Target_Sequence__Pos_19_Step_1
cnt = 383	feature = 647	correl = 0.0705965	descr = N_Gram_TGGC
cnt = 384	feature = 79	correl = 0.0584143	descr = Xue_Structure_Feature_C011
cnt = 385	feature = 63	correl = 0.083879	descr = Fold_of_RNAi_Sequence_Pos_3
cnt = 386	feature = 594	correl = -0.113573	descr = N_Gram_TCCA
cnt = 387	feature = 211	correl = -0.0483691	descr = N_Gram_AGTT
cnt = 388	feature = 684	correl = -0.123932	descr = N_Gram_TTCTT
cnt = 389	feature = 329	correl = 0.068311	descr = N_Gram_CGCC
cnt = 390	feature = 292	correl = 0.0527339	descr = N_Gram_CCC
cnt = 391	feature = 599	correl = -0.0681458	descr = N_Gram_TCCG
cnt = 392	feature = 497	correl = 0.0564006	descr = N_Gram_GGCG
cnt = 393	feature = 383	correl = -0.203289	descr = N_Gram_CTTCT
cnt = 394	feature = 603	correl = -0.100749	descr = N_Gram_TCCT
cnt = 395	feature = 64	correl = 0.0485876	descr = Fold_of_RNAi_Sequence_Pos_4
cnt = 396	feature = 247	correl = 0.130837	descr = N_Gram_CAA
cnt = 397	feature = 532	correl = -0.0952486	descr = N_Gram_GTC
cnt = 398	feature = 667	correl = -0.0910352	descr = N_Gram_TTA
cnt = 399	feature = 61	correl = 0.185591	descr = Fold_of_RNAi_Sequence_Pos_1
cnt = 400	feature = 465	correl = -0.0799468	descr = N_Gram_GCGT
cnt = 401	feature = 432	correl = 0.146631	descr = N_Gram_GCA
cnt = 402	feature = 254	correl = 0.0645214	descr = N_Gram_CAC
cnt = 403	feature = 238	correl = -0.0527772	descr = N_Gram_ATT
cnt = 404	feature = 619	correl = -0.115604	descr = N_Gram_TCTCC
cnt = 405	feature = 306	correl = 0.0474194	descr = N_Gram_CCGG
cnt = 406	feature = 645	correl = 0.109526	descr = N_Gram_TGG
cnt = 407	feature = 419	correl = -0.0479912	descr = N_Gram_GAT
cnt = 408	feature = 583	correl = 0.0621796	descr = N_Gram_TCA
cnt = 409	feature = 542	correl = 0.152259	descr = N_Gram_GTG
cnt = 410	feature = 702	correl = -0.133017	descr = N_Gram_TTTTC
cnt = 411	feature = 319	correl = -0.0498404	descr = N_Gram_CGA
cnt = 412	feature = 627	correl = -0.0770555	descr = N_Gram_TGA
cnt = 413	feature = 78	correl = 0.090984	descr = Xue_Structure_Feature_C110
cnt = 414	feature = 477	correl = 0.116477	descr = N_Gram_GGA
cnt = 415	feature = 225	correl = -0.0561611	descr = N_Gram_ATC
cnt = 416	feature = 638	correl = -0.0590736	descr = N_Gram_TGC
cnt = 417	feature = 341	correl = 0.109567	descr = N_Gram_CGGG
cnt = 418	feature = 86	correl = 0.0742608	descr = Xue_Structure_Feature_G011
cnt = 419	feature = 83	correl = 0.128216	descr = Xue_Structure_Feature_G110
cnt = 420	feature = 701	correl = -0.12353	descr = N_Gram_TTTT
cnt = 421	feature = 77	correl = 0.0861776	descr = Xue_Structure_Feature_C111
cnt = 422	feature = 378	correl = -0.0990588	descr = N_Gram_CTT
cnt = 423	feature = 565	correl = -0.062562	descr = N_Gram_TA
cnt = 424	feature = 502	correl = 0.16882	descr = N_Gram_GGG
cnt = 425	feature = 446	correl = 0.0867499	descr = N_Gram_GCC
cnt = 426	feature = 697	correl = -0.12556	descr = N_Gram_TTTC
cnt = 427	feature = 362	correl = -0.125068	descr = N_Gram_CTC
cnt = 428	feature = 246	correl = 0.106236	descr = N_Gram_CA
cnt = 429	feature = 623	correl = -0.126918	descr = N_Gram_TCTT
cnt = 430	feature = 82	correl = 0.111591	descr = Xue_Structure_Feature_G111
cnt = 431	feature = 366	correl = -0.149367	descr = N_Gram_CTCC
cnt = 432	feature = 685	correl = -0.0458425	descr = N_Gram_TTG
cnt = 433	feature = 615	correl = -0.124099	descr = N_Gram_TCT
cnt = 434	feature = 696	correl = -0.106121	descr = N_Gram_TTT
cnt = 435	feature = 59	correl = -0.0780818	descr = PF_RNAi_Fold_3'Free_Count
cnt = 436	feature = 334	correl = 0.0832065	descr = N_Gram_CGG
cnt = 437	feature = 593	correl = -0.133901	descr = N_Gram_TCC
cnt = 438	feature = 58	correl = -0.141089	descr = PF_RNAi_Fold_5'Free_Count
cnt = 439	feature = 674	correl = -0.157725	descr = N_Gram_TTC
cnt = 440	feature = 666	correl = -0.129919	descr = N_Gram_TT
cnt = 441	feature = 476	correl = 0.178395	descr = N_Gram_GG
cnt = 442	feature = 57	correl = -0.188459	descr = PF_RNAi_Fold_Energy
cnt = 443	feature = 81	correl = -0.111912	descr = Xue_Structure_Feature_C000
cnt = 444	feature = 43	correl = -0.180997	descr = Gibbs_of_Target_Sequence_
num rows = 521
num_elements = 231845
*
optimization finished, #iter = 615
nu = 0.469486
obj = -35.554522, rho = -0.514679
nSV = 366, nBSV = 142
num rows = 58
num_elements = 25810
*
optimization finished, #iter = 60
nu = 0.500581
obj = -4.356960, rho = -0.499587
nSV = 49, nBSV = 11
*
optimization finished, #iter = 615
nu = 0.469486
obj = -35.554522, rho = -0.514679
nSV = 366, nBSV = 142
CFS merit scores = 1.34741
CFS merit scores = 1.61956
CFS merit scores = 1.8565
CFS merit scores = 2.07869
CFS merit scores = 2.2766
CFS merit scores = 2.45971
CFS merit scores = 2.62797
CFS merit scores = 2.78455
CFS merit scores = 2.92973
CFS merit scores = 3.0632
CFS merit scores = 3.18943
CFS merit scores = 3.31024
CFS merit scores = 3.42605
CFS merit scores = 3.53754
CFS merit scores = 3.64488
CFS merit scores = 3.74851
CFS merit scores = 3.84909
CFS merit scores = 3.94699
CFS merit scores = 4.04055
CFS merit scores = 4.13179
CFS merit scores = 4.22061
CFS merit scores = 4.30744
CFS merit scores = 4.39232
CFS merit scores = 4.47537
CFS merit scores = 4.55669
CFS merit scores = 4.63642
CFS merit scores = 4.71363
CFS merit scores = 4.78896
CFS merit scores = 4.86262
CFS merit scores = 4.93468
CFS merit scores = 5.00306
CFS merit scores = 5.06842
CFS merit scores = 5.13189
CFS merit scores = 5.19333
CFS merit scores = 5.25372
CFS merit scores = 5.31239
CFS merit scores = 5.36922
CFS merit scores = 5.42386
CFS merit scores = 5.47652
CFS merit scores = 5.52764
CFS merit scores = 5.57666
CFS merit scores = 5.62241
CFS merit scores = 5.66625
CFS merit scores = 5.70805
CFS merit scores = 5.74741
CFS merit scores = 5.78279
CFS merit scores = 5.8165
CFS merit scores = 5.84896
CFS merit scores = 5.88086
CFS merit scores = 5.91131
CFS merit scores = 5.93771
CFS merit scores = 5.96296
CFS merit scores = 5.98668
CFS merit scores = 6.01033
CFS merit scores = 6.03104
CFS merit scores = 6.05026
CFS merit scores = 6.06817
CFS merit scores = 6.08472
CFS merit scores = 6.10113
CFS merit scores = 6.11699
CFS merit scores = 6.13252
CFS merit scores = 6.14752
CFS merit scores = 6.16157
CFS merit scores = 6.1754
CFS merit scores = 6.18809
CFS merit scores = 6.19961
CFS merit scores = 6.2111
CFS merit scores = 6.22173
CFS merit scores = 6.23266
CFS merit scores = 6.24394
CFS merit scores = 6.25542
CFS merit scores = 6.26672
CFS merit scores = 6.27784
CFS merit scores = 6.28789
CFS merit scores = 6.29781
CFS merit scores = 6.30765
CFS merit scores = 6.31788
CFS merit scores = 6.32695
CFS merit scores = 6.33535
CFS merit scores = 6.34319
CFS merit scores = 6.35039
CFS merit scores = 6.35639
CFS merit scores = 6.36182
CFS merit scores = 6.36694
CFS merit scores = 6.37205
CFS merit scores = 6.37716
CFS merit scores = 6.38242
CFS merit scores = 6.38791
CFS merit scores = 6.39343
CFS merit scores = 6.39803
CFS merit scores = 6.40285
CFS merit scores = 6.40769
CFS merit scores = 6.41281
CFS merit scores = 6.41768
CFS merit scores = 6.4226
CFS merit scores = 6.42712
CFS merit scores = 6.43041
CFS merit scores = 6.43341
CFS merit scores = 6.43669
CFS merit scores = 6.44016
CFS merit scores = 6.44297
CFS merit scores = 6.44503
CFS merit scores = 6.4456
CFS merit scores = 6.4464
CFS merit scores = 6.44666
CFS merit scores = 6.44696
CFS merit scores = 6.44712
CFS merit scores = 6.44663
CFS merit scores = 6.44651
CFS merit scores = 6.44552
CFS merit scores = 6.44476
CFS merit scores = 6.44344
CFS merit scores = 6.44165
CFS merit scores = 6.43992
CFS merit scores = 6.43766
CFS merit scores = 6.43541
CFS merit scores = 6.43239
CFS merit scores = 6.42944
CFS merit scores = 6.42674
CFS merit scores = 6.42409
CFS merit scores = 6.42164
CFS merit scores = 6.41901
CFS merit scores = 6.41616
CFS merit scores = 6.41339
CFS merit scores = 6.41055
CFS merit scores = 6.40644
CFS merit scores = 6.40251
CFS merit scores = 6.3983
CFS merit scores = 6.3943
CFS merit scores = 6.39006
CFS merit scores = 6.38598
CFS merit scores = 6.38206
CFS merit scores = 6.37839
CFS merit scores = 6.37409
CFS merit scores = 6.36948
CFS merit scores = 6.36501
CFS merit scores = 6.36069
CFS merit scores = 6.35648
CFS merit scores = 6.35255
CFS merit scores = 6.3485
CFS merit scores = 6.34437
CFS merit scores = 6.34001
CFS merit scores = 6.33553
CFS merit scores = 6.331
CFS merit scores = 6.32595
CFS merit scores = 6.32112
CFS merit scores = 6.31619
CFS merit scores = 6.31117
CFS merit scores = 6.30597
CFS merit scores = 6.30064
CFS merit scores = 6.29561
CFS merit scores = 6.29039
CFS merit scores = 6.28477
CFS merit scores = 6.27884
CFS merit scores = 6.27304
CFS merit scores = 6.2672
CFS merit scores = 6.26152
CFS merit scores = 6.25576
CFS merit scores = 6.25016
CFS merit scores = 6.24475
CFS merit scores = 6.23933
CFS merit scores = 6.23419
CFS merit scores = 6.22916
CFS merit scores = 6.22375
CFS merit scores = 6.21763
CFS merit scores = 6.21168
CFS merit scores = 6.20553
CFS merit scores = 6.19956
CFS merit scores = 6.19375
CFS merit scores = 6.18805
CFS merit scores = 6.18207
CFS merit scores = 6.17579
CFS merit scores = 6.16906
CFS merit scores = 6.16166
CFS merit scores = 6.15439
CFS merit scores = 6.14723
CFS merit scores = 6.1402
CFS merit scores = 6.13333
CFS merit scores = 6.12648
CFS merit scores = 6.11955
CFS merit scores = 6.11264
CFS merit scores = 6.10542
CFS merit scores = 6.09849
CFS merit scores = 6.09167
CFS merit scores = 6.08489
CFS merit scores = 6.07837
CFS merit scores = 6.07192
CFS merit scores = 6.0655
CFS merit scores = 6.05896
CFS merit scores = 6.05218
CFS merit scores = 6.04552
CFS merit scores = 6.03909
CFS merit scores = 6.03246
CFS merit scores = 6.02585
CFS merit scores = 6.01938
CFS merit scores = 6.01305
CFS merit scores = 6.00654
CFS merit scores = 5.99958
CFS merit scores = 5.99279
CFS merit scores = 5.98584
CFS merit scores = 5.97845
CFS merit scores = 5.97124
CFS merit scores = 5.96416
CFS merit scores = 5.95698
CFS merit scores = 5.9499
CFS merit scores = 5.94273
CFS merit scores = 5.9357
CFS merit scores = 5.92859
CFS merit scores = 5.92118
CFS merit scores = 5.91374
CFS merit scores = 5.90622
CFS merit scores = 5.8987
CFS merit scores = 5.89121
CFS merit scores = 5.88373
CFS merit scores = 5.87636
CFS merit scores = 5.8691
CFS merit scores = 5.8618
CFS merit scores = 5.85409
CFS merit scores = 5.84639
CFS merit scores = 5.83887
CFS merit scores = 5.83146
CFS merit scores = 5.82419
CFS merit scores = 5.81674
CFS merit scores = 5.80954
CFS merit scores = 5.80245
CFS merit scores = 5.79533
CFS merit scores = 5.788
CFS merit scores = 5.78079
CFS merit scores = 5.7737
CFS merit scores = 5.76678
CFS merit scores = 5.76
CFS merit scores = 5.75327
CFS merit scores = 5.74642
CFS merit scores = 5.73948
CFS merit scores = 5.7326
CFS merit scores = 5.72583
CFS merit scores = 5.71907
CFS merit scores = 5.7123
CFS merit scores = 5.70566
CFS merit scores = 5.69915
CFS merit scores = 5.69257
CFS merit scores = 5.68613
CFS merit scores = 5.67964
CFS merit scores = 5.67311
CFS merit scores = 5.66661
CFS merit scores = 5.66012
CFS merit scores = 5.65368
CFS merit scores = 5.64737
CFS merit scores = 5.64106
CFS merit scores = 5.63478
CFS merit scores = 5.62867
CFS merit scores = 5.62248
CFS merit scores = 5.61625
CFS merit scores = 5.61013
CFS merit scores = 5.604
CFS merit scores = 5.5979
CFS merit scores = 5.59186
CFS merit scores = 5.58591
CFS merit scores = 5.57987
CFS merit scores = 5.57379
CFS merit scores = 5.56776
CFS merit scores = 5.56188
CFS merit scores = 5.55579
CFS merit scores = 5.54974
CFS merit scores = 5.54382
CFS merit scores = 5.53786
CFS merit scores = 5.53196
CFS merit scores = 5.52615
CFS merit scores = 5.51995
CFS merit scores = 5.51387
CFS merit scores = 5.50777
CFS merit scores = 5.50174
CFS merit scores = 5.49585
CFS merit scores = 5.49
CFS merit scores = 5.48411
CFS merit scores = 5.47827
CFS merit scores = 5.47253
CFS merit scores = 5.46679
CFS merit scores = 5.46111
CFS merit scores = 5.4555
CFS merit scores = 5.44993
CFS merit scores = 5.44444
CFS merit scores = 5.43895
CFS merit scores = 5.43338
CFS merit scores = 5.42782
CFS merit scores = 5.42228
CFS merit scores = 5.41684
CFS merit scores = 5.41146
CFS merit scores = 5.4062
CFS merit scores = 5.40089
CFS merit scores = 5.39553
CFS merit scores = 5.39012
CFS merit scores = 5.38483
CFS merit scores = 5.37956
CFS merit scores = 5.3743
CFS merit scores = 5.36906
CFS merit scores = 5.36383
CFS merit scores = 5.35871
CFS merit scores = 5.35363
CFS merit scores = 5.3486
CFS merit scores = 5.34353
CFS merit scores = 5.33839
CFS merit scores = 5.3332
CFS merit scores = 5.328
CFS merit scores = 5.32257
CFS merit scores = 5.31719
CFS merit scores = 5.31187
CFS merit scores = 5.30659
CFS merit scores = 5.30139
CFS merit scores = 5.29622
CFS merit scores = 5.29108
CFS merit scores = 5.28593
CFS merit scores = 5.28084
CFS merit scores = 5.27584
CFS merit scores = 5.27093
CFS merit scores = 5.26585
CFS merit scores = 5.26084
CFS merit scores = 5.25592
CFS merit scores = 5.25099
CFS merit scores = 5.24609
CFS merit scores = 5.24125
CFS merit scores = 5.23641
CFS merit scores = 5.2316
CFS merit scores = 5.22681
CFS merit scores = 5.22204
CFS merit scores = 5.21724
CFS merit scores = 5.21245
CFS merit scores = 5.20762
CFS merit scores = 5.20283
CFS merit scores = 5.19812
CFS merit scores = 5.19339
CFS merit scores = 5.18872
CFS merit scores = 5.1841
CFS merit scores = 5.17934
CFS merit scores = 5.17426
CFS merit scores = 5.16923
CFS merit scores = 5.16405
CFS merit scores = 5.15894
CFS merit scores = 5.15385
CFS merit scores = 5.14872
CFS merit scores = 5.1437
CFS merit scores = 5.13859
CFS merit scores = 5.13349
CFS merit scores = 5.12844
CFS merit scores = 5.12341
CFS merit scores = 5.11835
CFS merit scores = 5.11334
CFS merit scores = 5.1082
CFS merit scores = 5.10291
CFS merit scores = 5.09761
CFS merit scores = 5.09193
CFS merit scores = 5.08635
CFS merit scores = 5.08078
CFS merit scores = 5.07524
CFS merit scores = 5.06946
CFS merit scores = 5.0638
CFS merit scores = 5.05806
CFS merit scores = 5.05236
CFS merit scores = 5.04671
CFS merit scores = 5.04105
CFS merit scores = 5.0352
CFS merit scores = 5.02919
CFS merit scores = 5.02319
CFS merit scores = 5.01699
CFS merit scores = 5.01069
CFS merit scores = 5.00435
CFS merit scores = 4.99799
CFS merit scores = 4.99159
CFS merit scores = 4.98509
CFS merit scores = 4.97867
CFS merit scores = 4.972
CFS merit scores = 4.96545
CFS merit scores = 4.95897
CFS merit scores = 4.9524
CFS merit scores = 4.94576
CFS merit scores = 4.939
CFS merit scores = 4.93224
CFS merit scores = 4.92534
CFS merit scores = 4.91848
CFS merit scores = 4.91169
CFS merit scores = 4.90471
CFS merit scores = 4.89774
CFS merit scores = 4.89077
CFS merit scores = 4.88388
CFS merit scores = 4.87705
CFS merit scores = 4.87024
CFS merit scores = 4.86341
CFS merit scores = 4.85646
CFS merit scores = 4.84941
CFS merit scores = 4.84235
CFS merit scores = 4.83528
CFS merit scores = 4.8283
CFS merit scores = 4.82133
CFS merit scores = 4.81386
CFS merit scores = 4.8063
CFS merit scores = 4.79872
CFS merit scores = 4.79073
CFS merit scores = 4.78273
CFS merit scores = 4.77467
CFS merit scores = 4.76662
CFS merit scores = 4.75845
CFS merit scores = 4.7501
CFS merit scores = 4.74177
CFS merit scores = 4.73343
CFS merit scores = 4.72509
CFS merit scores = 4.71645
CFS merit scores = 4.70777
CFS merit scores = 4.69834
CFS merit scores = 4.68835
CFS merit scores = 4.67813
CFS merit scores = 4.66636
CFS merit scores = 4.65145
cnt = 1	feature = 60	correl = -0.347415	descr = Gibbs_of_Target_Sequence__Pos_20_Step_1
cnt = 2	feature = 46	correl = 0.242108	descr = Gibbs_of_Target_Sequence__Pos_1_Step_1
cnt = 3	feature = 389	correl = -0.115623	descr = N_Gram_CTTC
cnt = 4	feature = 295	correl = 0.0772602	descr = N_Gram_CCAAG
cnt = 5	feature = 379	correl = 0.0720918	descr = N_Gram_CTCGG
cnt = 6	feature = 574	correl = 0.0461414	descr = N_Gram_TAGGT
cnt = 7	feature = 572	correl = 0.0884882	descr = N_Gram_TAGCA
cnt = 8	feature = 629	correl = -0.0812066	descr = N_Gram_TGAGA
cnt = 9	feature = 442	correl = 0.0833266	descr = N_Gram_GCACT
cnt = 10	feature = 422	correl = 0.0940975	descr = N_Gram_GAGTC
cnt = 11	feature = 558	correl = 0.0492354	descr = N_Gram_TAAAG
cnt = 12	feature = 384	correl = 0.0562804	descr = N_Gram_CTGGG
cnt = 13	feature = 664	correl = -0.0571912	descr = N_Gram_TTAAG
cnt = 14	feature = 291	correl = -0.0497754	descr = N_Gram_CATGC
cnt = 15	feature = 685	correl = 0.0805409	descr = N_Gram_TTGGG
cnt = 16	feature = 593	correl = 0.0452869	descr = N_Gram_TCCCA
cnt = 17	feature = 606	correl = -0.0491937	descr = N_Gram_TCGCA
cnt = 18	feature = 329	correl = -0.0491937	descr = N_Gram_CGACC
cnt = 19	feature = 360	correl = 0.0791307	descr = N_Gram_CGTGG
cnt = 20	feature = 607	correl = 0.0946425	descr = N_Gram_TCGGC
cnt = 21	feature = 368	correl = 0.0664393	descr = N_Gram_CTAGG
cnt = 22	feature = 508	correl = 0.0452869	descr = N_Gram_GGGGT
cnt = 23	feature = 538	correl = 0.0572733	descr = N_Gram_GTGCG
cnt = 24	feature = 521	correl = 0.0505891	descr = N_Gram_GTATA
cnt = 25	feature = 336	correl = 0.0452869	descr = N_Gram_CGCCA
cnt = 26	feature = 305	correl = 0.0452869	descr = N_Gram_CCCCG
cnt = 27	feature = 370	correl = 0.0631089	descr = N_Gram_CTATA
cnt = 28	feature = 410	correl = -0.0682301	descr = N_Gram_GACCC
cnt = 29	feature = 428	correl = -0.0556641	descr = N_Gram_GATCG
cnt = 30	feature = 272	correl = 0.0561223	descr = N_Gram_CACGT
cnt = 31	feature = 344	correl = 0.0500401	descr = N_Gram_CGGCC
cnt = 32	feature = 402	correl = 0.101676	descr = N_Gram_GAAAG
cnt = 33	feature = 595	correl = 0.0472704	descr = N_Gram_TCCGA
cnt = 34	feature = 208	correl = -0.0496756	descr = N_Gram_AGGGC
cnt = 35	feature = 228	correl = 0.0717923	descr = N_Gram_ATAGT
cnt = 36	feature = 241	correl = -0.0558209	descr = N_Gram_ATGCC
cnt = 37	feature = 407	correl = 0.0448195	descr = N_Gram_GACAC
cnt = 38	feature = 613	correl = 0.0567535	descr = N_Gram_TCTAC
cnt = 39	feature = 264	correl = 0.0520607	descr = N_Gram_CAATC
cnt = 40	feature = 207	correl = -0.0649075	descr = N_Gram_AGGCT
cnt = 41	feature = 463	correl = 0.0523923	descr = N_Gram_GCGGA
cnt = 42	feature = 286	correl = -0.0599505	descr = N_Gram_CATAT
cnt = 43	feature = 548	correl = -0.0786977	descr = N_Gram_GTTAC
cnt = 44	feature = 362	correl = -0.0473711	descr = N_Gram_CGTTC
cnt = 45	feature = 536	correl = 0.0616995	descr = N_Gram_GTGAC
cnt = 46	feature = 315	correl = -0.0643144	descr = N_Gram_CCGGT
cnt = 47	feature = 267	correl = 0.0639483	descr = N_Gram_CACCA
cnt = 48	feature = 426	correl = 0.0669709	descr = N_Gram_GATAT
cnt = 49	feature = 251	correl = 0.106191	descr = N_Gram_ATTGT
cnt = 50	feature = 433	correl = -0.061247	descr = N_Gram_GATTA
cnt = 51	feature = 234	correl = -0.0963875	descr = N_Gram_ATCGG
cnt = 52	feature = 457	correl = 0.153005	descr = N_Gram_GCCTT
cnt = 53	feature = 363	correl = 0.113754	descr = N_Gram_CGTTT
cnt = 54	feature = 331	correl = 0.0858864	descr = N_Gram_CGAGG
cnt = 55	feature = 345	correl = 0.0583208	descr = N_Gram_CGGCG
cnt = 56	feature = 382	correl = -0.0922983	descr = N_Gram_CTGAT
cnt = 57	feature = 455	correl = -0.0562445	descr = N_Gram_GCCGT
cnt = 58	feature = 443	correl = -0.0557625	descr = N_Gram_GCAGA
cnt = 59	feature = 673	correl = 0.0447228	descr = N_Gram_TTCGA
cnt = 60	feature = 640	correl = 0.0892806	descr = N_Gram_TGGAG
cnt = 61	feature = 686	correl = 0.0516604	descr = N_Gram_TTGGT
cnt = 62	feature = 563	correl = -0.0687477	descr = N_Gram_TAAGG
cnt = 63	feature = 317	correl = -0.0617818	descr = N_Gram_CCGTC
cnt = 64	feature = 459	correl = -0.0767401	descr = N_Gram_GCGAC
cnt = 65	feature = 257	correl = -0.0473555	descr = N_Gram_CAAAC
cnt = 66	feature = 278	correl = 0.0540659	descr = N_Gram_CAGCG
cnt = 67	feature = 576	correl = -0.0505998	descr = N_Gram_TATAC
cnt = 68	feature = 647	correl = 0.0885995	descr = N_Gram_TGGGG
cnt = 69	feature = 594	correl = 0.0523377	descr = N_Gram_TCCCG
cnt = 70	feature = 218	correl = 0.0890594	descr = N_Gram_AGTTA
cnt = 71	feature = 217	correl = 0.105676	descr = N_Gram_AGTGT
cnt = 72	feature = 421	correl = 0.0517891	descr = N_Gram_GAGGT
cnt = 73	feature = 687	correl = 0.0851163	descr = N_Gram_TTGTG
cnt = 74	feature = 539	correl = 0.0978169	descr = N_Gram_GTGCT
cnt = 75	feature = 527	correl = 0.0452869	descr = N_Gram_GTCCG
cnt = 76	feature = 343	correl = 0.106027	descr = N_Gram_CGGCA
cnt = 77	feature = 425	correl = 0.0461314	descr = N_Gram_GATAC
cnt = 78	feature = 596	correl = -0.0653456	descr = N_Gram_TCCGC
cnt = 79	feature = 666	correl = -0.0733575	descr = N_Gram_TTACC
cnt = 80	feature = 674	correl = -0.0486819	descr = N_Gram_TTCGG
cnt = 81	feature = 395	correl = 0.109561	descr = N_Gram_CTTGG
cnt = 82	feature = 304	correl = 0.0843006	descr = N_Gram_CCCAC
cnt = 83	feature = 233	correl = -0.0491937	descr = N_Gram_ATCGC
cnt = 84	feature = 248	correl = -0.048657	descr = N_Gram_ATTAA
cnt = 85	feature = 371	correl = 0.0548529	descr = N_Gram_CTATG
cnt = 86	feature = 497	correl = 0.0744338	descr = N_Gram_GGCGC
cnt = 87	feature = 223	correl = -0.137881	descr = N_Gram_ATAAG
cnt = 88	feature = 599	correl = 0.055723	descr = N_Gram_TCCTA
cnt = 89	feature = 212	correl = 0.146791	descr = N_Gram_AGTAA
cnt = 90	feature = 518	correl = 0.0732883	descr = N_Gram_GTAAA
cnt = 91	feature = 276	correl = 0.0729478	descr = N_Gram_CAGCA
cnt = 92	feature = 503	correl = 0.0968628	descr = N_Gram_GGGAC
cnt = 93	feature = 550	correl = -0.0483207	descr = N_Gram_GTTCG
cnt = 94	feature = 309	correl = -0.0630652	descr = N_Gram_CCCTT
cnt = 95	feature = 229	correl = 0.0863399	descr = N_Gram_ATATA
cnt = 96	feature = 578	correl = -0.0563951	descr = N_Gram_TATTC
cnt = 97	feature = 324	correl = 0.0544044	descr = N_Gram_CCTGC
cnt = 98	feature = 367	correl = 0.0567535	descr = N_Gram_CTACT
cnt = 99	feature = 209	correl = 0.0785959	descr = N_Gram_AGGGG
cnt = 100	feature = 323	correl = 0.0602049	descr = N_Gram_CCTGA
cnt = 101	feature = 468	correl = -0.131911	descr = N_Gram_GCGTC
cnt = 102	feature = 231	correl = -0.0522752	descr = N_Gram_ATCAT
cnt = 103	feature = 648	correl = 0.0467472	descr = N_Gram_TGGGT
cnt = 104	feature = 635	correl = 0.107029	descr = N_Gram_TGCAA
cnt = 105	feature = 303	correl = 0.0570896	descr = N_Gram_CCCAA
cnt = 106	feature = 653	correl = 0.0596118	descr = N_Gram_TGTAA
cnt = 107	feature = 487	correl = 0.0898475	descr = N_Gram_GGAGT
cnt = 108	feature = 353	correl = -0.0676412	descr = N_Gram_CGTAC
cnt = 109	feature = 460	correl = 0.0745119	descr = N_Gram_GCGAG
cnt = 110	feature = 500	correl = 0.154835	descr = N_Gram_GGCTT
cnt = 111	feature = 361	correl = 0.05408	descr = N_Gram_CGTGT
cnt = 112	feature = 265	correl = 0.083765	descr = N_Gram_CACAG
cnt = 113	feature = 470	correl = 0.0865641	descr = N_Gram_GCTAT
cnt = 114	feature = 547	correl = 0.0890594	descr = N_Gram_GTTAA
cnt = 115	feature = 679	correl = -0.0782459	descr = N_Gram_TTGAC
cnt = 116	feature = 657	correl = 0.06953	descr = N_Gram_TGTGA
cnt = 117	feature = 506	correl = 0.116095	descr = N_Gram_GGGCC
cnt = 118	feature = 388	correl = -0.128542	descr = N_Gram_CTTAT
cnt = 119	feature = 322	correl = 0.0441725	descr = N_Gram_CCTCT
cnt = 120	feature = 541	correl = 0.138921	descr = N_Gram_GTGGC
cnt = 121	feature = 261	correl = 0.0830691	descr = N_Gram_CAAGG
cnt = 122	feature = 510	correl = 0.0932736	descr = N_Gram_GGGTC
cnt = 123	feature = 549	correl = 0.0609492	descr = N_Gram_GTTCC
cnt = 124	feature = 285	correl = -0.0502499	descr = N_Gram_CATAC
cnt = 125	feature = 514	correl = 0.0652534	descr = N_Gram_GGTCA
cnt = 126	feature = 520	correl = 0.0712806	descr = N_Gram_GTAGT
cnt = 127	feature = 608	correl = -0.0666005	descr = N_Gram_TCGGG
cnt = 128	feature = 210	correl = 0.076447	descr = N_Gram_AGGTT
cnt = 129	feature = 144	correl = 0.0641471	descr = N_Gram_AATCT
cnt = 130	feature = 280	correl = 0.0863731	descr = N_Gram_CAGGA
cnt = 131	feature = 435	correl = -0.0897884	descr = N_Gram_GATTT
cnt = 132	feature = 446	correl = 0.101936	descr = N_Gram_GCATC
cnt = 133	feature = 630	correl = 0.0440217	descr = N_Gram_TGAGT
cnt = 134	feature = 319	correl = 0.055723	descr = N_Gram_CCTAT
cnt = 135	feature = 414	correl = 0.0968628	descr = N_Gram_GACTA
cnt = 136	feature = 313	correl = 0.0710368	descr = N_Gram_CCGGC
cnt = 137	feature = 449	correl = 0.0932506	descr = N_Gram_GCCAG
cnt = 138	feature = 561	correl = -0.0569719	descr = N_Gram_TAAGA
cnt = 139	feature = 632	correl = 0.0544221	descr = N_Gram_TGATA
cnt = 140	feature = 417	correl = -0.047847	descr = N_Gram_GAGCC
cnt = 141	feature = 220	correl = -0.0833931	descr = N_Gram_AGTTT
cnt = 142	feature = 308	correl = 0.0710368	descr = N_Gram_CCCGG
cnt = 143	feature = 294	correl = 0.058966	descr = N_Gram_CCAAA
cnt = 144	feature = 450	correl = 0.0608555	descr = N_Gram_GCCAT
cnt = 145	feature = 418	correl = 0.0916091	descr = N_Gram_GAGCT
cnt = 146	feature = 219	correl = 0.059449	descr = N_Gram_AGTTG
cnt = 147	feature = 660	correl = -0.0512407	descr = N_Gram_TGTTA
cnt = 148	feature = 464	correl = 0.0638865	descr = N_Gram_GCGGC
cnt = 149	feature = 477	correl = 0.0440459	descr = N_Gram_GCTTG
cnt = 150	feature = 544	correl = 0.0475785	descr = N_Gram_GTGTA
cnt = 151	feature = 341	correl = 0.0989836	descr = N_Gram_CGGAC
cnt = 152	feature = 525	correl = -0.0727329	descr = N_Gram_GTCCA
cnt = 153	feature = 439	correl = 0.09697	descr = N_Gram_GCAAC
cnt = 154	feature = 283	correl = 0.132953	descr = N_Gram_CAGTG
cnt = 155	feature = 529	correl = -0.114562	descr = N_Gram_GTCGA
cnt = 156	feature = 650	correl = 0.0718409	descr = N_Gram_TGGTA
cnt = 157	feature = 654	correl = -0.054691	descr = N_Gram_TGTCA
cnt = 158	feature = 697	correl = -0.0963129	descr = N_Gram_TTTTG
cnt = 159	feature = 553	correl = 0.108164	descr = N_Gram_GTTGG
cnt = 160	feature = 404	correl = 0.0876055	descr = N_Gram_GAAGA
cnt = 161	feature = 334	correl = -0.0498811	descr = N_Gram_CGCAG
cnt = 162	feature = 277	correl = 0.0548463	descr = N_Gram_CAGCC
cnt = 163	feature = 214	correl = 0.115696	descr = N_Gram_AGTCA
cnt = 164	feature = 429	correl = -0.100494	descr = N_Gram_GATCT
cnt = 165	feature = 238	correl = -0.0559354	descr = N_Gram_ATGAT
cnt = 166	feature = 636	correl = 0.0849031	descr = N_Gram_TGCAC
cnt = 167	feature = 413	correl = -0.072178	descr = N_Gram_GACGT
cnt = 168	feature = 292	correl = 0.0512516	descr = N_Gram_CATGG
cnt = 169	feature = 347	correl = 0.0953808	descr = N_Gram_CGGGA
cnt = 170	feature = 600	correl = -0.0690991	descr = N_Gram_TCCTC
cnt = 171	feature = 551	correl = -0.0579619	descr = N_Gram_GTTCT
cnt = 172	feature = 454	correl = 0.0972248	descr = N_Gram_GCCGG
cnt = 173	feature = 651	correl = 0.052209	descr = N_Gram_TGGTC
cnt = 174	feature = 475	correl = 0.0810675	descr = N_Gram_GCTGG
cnt = 175	feature = 610	correl = -0.0621414	descr = N_Gram_TCGTC
cnt = 176	feature = 400	correl = 0.0754458	descr = N_Gram_GAAA
cnt = 177	feature = 301	correl = 0.0612116	descr = N_Gram_CCATC
cnt = 178	feature = 390	correl = 0.0489038	descr = N_Gram_CTTCA
cnt = 179	feature = 591	correl = 0.0848322	descr = N_Gram_TCCAA
cnt = 180	feature = 279	correl = -0.158118	descr = N_Gram_CAGCT
cnt = 181	feature = 545	correl = 0.0698162	descr = N_Gram_GTGTG
cnt = 182	feature = 484	correl = 0.0989836	descr = N_Gram_GGACG
cnt = 183	feature = 225	correl = -0.0730058	descr = N_Gram_ATACT
cnt = 184	feature = 488	correl = -0.0918325	descr = N_Gram_GGATC
cnt = 185	feature = 526	correl = 0.0516429	descr = N_Gram_GTCCC
cnt = 186	feature = 235	correl = 0.0802	descr = N_Gram_ATCTG
cnt = 187	feature = 394	correl = -0.121553	descr = N_Gram_CTTGC
cnt = 188	feature = 350	correl = -0.0656894	descr = N_Gram_CGGTA
cnt = 189	feature = 644	correl = 0.117453	descr = N_Gram_TGGCT
cnt = 190	feature = 542	correl = 0.0784749	descr = N_Gram_GTGGT
cnt = 191	feature = 380	correl = 0.0809231	descr = N_Gram_CTCTA
cnt = 192	feature = 496	correl = 0.151082	descr = N_Gram_GGCCT
cnt = 193	feature = 515	correl = 0.0634671	descr = N_Gram_GGTTG
cnt = 194	feature = 270	correl = -0.0619909	descr = N_Gram_CACG
cnt = 195	feature = 469	correl = 0.0954189	descr = N_Gram_GCGTG
cnt = 196	feature = 289	correl = -0.0641293	descr = N_Gram_CATCG
cnt = 197	feature = 504	correl = 0.101752	descr = N_Gram_GGGAG
cnt = 198	feature = 584	correl = 0.0834493	descr = N_Gram_TCAGC
cnt = 199	feature = 406	correl = 0.0949745	descr = N_Gram_GACA
cnt = 200	feature = 492	correl = 0.083074	descr = N_Gram_GGCAT
cnt = 201	feature = 375	correl = -0.11012	descr = N_Gram_CTCAT
cnt = 202	feature = 483	correl = 0.113009	descr = N_Gram_GGACC
cnt = 203	feature = 512	correl = -0.058393	descr = N_Gram_GGTAA
cnt = 204	feature = 337	correl = 0.101752	descr = N_Gram_CGCCG
cnt = 205	feature = 387	correl = -0.0670185	descr = N_Gram_CTTA
cnt = 206	feature = 250	correl = 0.0497647	descr = N_Gram_ATTG
cnt = 207	feature = 306	correl = 0.0973384	descr = N_Gram_CCCG
cnt = 208	feature = 247	correl = -0.0675563	descr = N_Gram_ATTA
cnt = 209	feature = 451	correl = 0.0642394	descr = N_Gram_GCCCA
cnt = 210	feature = 351	correl = -0.0566691	descr = N_Gram_CGTA
cnt = 211	feature = 555	correl = -0.0745096	descr = N_Gram_GTTTT
cnt = 212	feature = 290	correl = 0.116459	descr = N_Gram_CATCT
cnt = 213	feature = 222	correl = -0.084211	descr = N_Gram_ATAA
cnt = 214	feature = 396	correl = 0.0788654	descr = N_Gram_CTTGT
cnt = 215	feature = 633	correl = -0.14881	descr = N_Gram_TGATT
cnt = 216	feature = 397	correl = 0.0914291	descr = N_Gram_CTTTA
cnt = 217	feature = 498	correl = 0.0891482	descr = N_Gram_GGCGG
cnt = 218	feature = 437	correl = 0.130899	descr = N_Gram_GCAA
cnt = 219	feature = 29	correl = -0.0800233	descr = Position_Specific_Bin_Base_13_Base_A
cnt = 220	feature = 423	correl = -0.057654	descr = N_Gram_GAGTT
cnt = 221	feature = 13	correl = -0.117329	descr = Position_Specific_Bin_Base_5_Base_A
cnt = 222	feature = 24	correl = -0.0876332	descr = Position_Specific_Bin_Base_11_Base_G
cnt = 223	feature = 9	correl = 0.0776875	descr = Position_Specific_Bin_Base_2_Base_T
cnt = 224	feature = 509	correl = 0.0499342	descr = N_Gram_GGGT
cnt = 225	feature = 383	correl = 0.0959676	descr = N_Gram_CTGCA
cnt = 226	feature = 39	correl = 0.100543	descr = Position_Specific_Bin_Base_17_Base_C
cnt = 227	feature = 325	correl = -0.0744679	descr = N_Gram_CCTTC
cnt = 228	feature = 554	correl = -0.0454519	descr = N_Gram_GTTGT
cnt = 229	feature = 494	correl = 0.107641	descr = N_Gram_GGCCA
cnt = 230	feature = 348	correl = 0.128962	descr = N_Gram_CGGGC
cnt = 231	feature = 19	correl = 0.0669134	descr = Position_Specific_Bin_Base_7_Base_T
cnt = 232	feature = 327	correl = -0.0443489	descr = N_Gram_CGAC
cnt = 233	feature = 31	correl = -0.0881516	descr = Position_Specific_Bin_Base_14_Base_A
cnt = 234	feature = 288	correl = 0.10369	descr = N_Gram_CATCC
cnt = 235	feature = 10	correl = 0.0854775	descr = Position_Specific_Bin_Base_3_Base_C
cnt = 236	feature = 615	correl = -0.0845169	descr = N_Gram_TCTCA
cnt = 237	feature = 266	correl = 0.0719619	descr = N_Gram_CACC
cnt = 238	feature = 244	correl = 0.0505259	descr = N_Gram_ATGT
cnt = 239	feature = 637	correl = -0.142289	descr = N_Gram_TGCG
cnt = 240	feature = 18	correl = 0.118854	descr = Position_Specific_Bin_Base_6_Base_C
cnt = 241	feature = 38	correl = -0.0595136	descr = Position_Specific_Bin_Base_17_Base_A
cnt = 242	feature = 28	correl = -0.130606	descr = Position_Specific_Bin_Base_12_Base_T
cnt = 243	feature = 340	correl = 0.0733859	descr = N_Gram_CGGA
cnt = 244	feature = 684	correl = 0.0526633	descr = N_Gram_TTGGC
cnt = 245	feature = 74	correl = 0.109725	descr = Fold_of_RNAi_Sequence_Pos_13
cnt = 246	feature = 20	correl = 0.0655349	descr = Position_Specific_Bin_Base_8_Base_T
cnt = 247	feature = 619	correl = -0.0520495	descr = N_Gram_TCTGA
cnt = 248	feature = 211	correl = 0.0866538	descr = N_Gram_AGTA
cnt = 249	feature = 71	correl = 0.0489133	descr = Fold_of_RNAi_Sequence_Pos_10
cnt = 250	feature = 21	correl = -0.0775498	descr = Position_Specific_Bin_Base_9_Base_T
cnt = 251	feature = 8	correl = -0.0951943	descr = Position_Specific_Bin_Base_2_Base_G
cnt = 252	feature = 597	correl = -0.0802551	descr = N_Gram_TCCGG
cnt = 253	feature = 35	correl = 0.0640574	descr = Position_Specific_Bin_Base_15_Base_T
cnt = 254	feature = 42	correl = 0.133614	descr = Position_Specific_Bin_Base_18_Base_C
cnt = 255	feature = 298	correl = -0.134265	descr = N_Gram_CCAGC
cnt = 256	feature = 627	correl = -0.0479981	descr = N_Gram_TGAAG
cnt = 257	feature = 16	correl = -0.0443148	descr = Position_Specific_Bin_Base_5_Base_T
cnt = 258	feature = 655	correl = 0.0744355	descr = N_Gram_TGTCC
cnt = 259	feature = 441	correl = 0.0927742	descr = N_Gram_GCAC
cnt = 260	feature = 49	correl = -0.0653716	descr = Gibbs_of_Target_Sequence__Pos_5_Step_1
cnt = 261	feature = 609	correl = -0.0513179	descr = N_Gram_TCGT
cnt = 262	feature = 23	correl = 0.0854367	descr = Position_Specific_Bin_Base_10_Base_T
cnt = 263	feature = 81	correl = 0.11074	descr = Xue_Structure_Feature_A101
cnt = 264	feature = 33	correl = 0.105292	descr = Position_Specific_Bin_Base_14_Base_T
cnt = 265	feature = 226	correl = 0.0602607	descr = N_Gram_ATAG
cnt = 266	feature = 356	correl = -0.130588	descr = N_Gram_CGTCG
cnt = 267	feature = 393	correl = -0.0936785	descr = N_Gram_CTTGA
cnt = 268	feature = 645	correl = 0.120543	descr = N_Gram_TGGG
cnt = 269	feature = 52	correl = 0.0508568	descr = Gibbs_of_Target_Sequence__Pos_9_Step_1
cnt = 270	feature = 36	correl = -0.148573	descr = Position_Specific_Bin_Base_16_Base_A
cnt = 271	feature = 27	correl = 0.096499	descr = Position_Specific_Bin_Base_12_Base_G
cnt = 272	feature = 105	correl = 0.126577	descr = Fold_of_Target_NoEndbrace_noends_Pos_17
cnt = 273	feature = 17	correl = -0.0974862	descr = Position_Specific_Bin_Base_6_Base_A
cnt = 274	feature = 259	correl = 0.0701711	descr = N_Gram_CAAG
cnt = 275	feature = 32	correl = -0.0442977	descr = Position_Specific_Bin_Base_14_Base_G
cnt = 276	feature = 420	correl = 0.0635363	descr = N_Gram_GAGGC
cnt = 277	feature = 476	correl = 0.0689069	descr = N_Gram_GCTT
cnt = 278	feature = 11	correl = -0.0653915	descr = Position_Specific_Bin_Base_4_Base_A
cnt = 279	feature = 643	correl = -0.0920186	descr = N_Gram_TGGCG
cnt = 280	feature = 30	correl = 0.130178	descr = Position_Specific_Bin_Base_13_Base_C
cnt = 281	feature = 274	correl = 0.0512262	descr = N_Gram_CAGA
cnt = 282	feature = 34	correl = -0.0508569	descr = Position_Specific_Bin_Base_15_Base_A
cnt = 283	feature = 79	correl = -0.0483646	descr = Xue_Structure_Feature_A110
cnt = 284	feature = 634	correl = 0.0924902	descr = N_Gram_TGCA
cnt = 285	feature = 618	correl = -0.127889	descr = N_Gram_TCTCT
cnt = 286	feature = 623	correl = -0.0522128	descr = N_Gram_TCTTG
cnt = 287	feature = 47	correl = 0.261498	descr = Gibbs_of_Target_Sequence__Pos_2_Step_1
cnt = 288	feature = 588	correl = -0.0496637	descr = N_Gram_TCATC
cnt = 289	feature = 54	correl = -0.0759403	descr = Gibbs_of_Target_Sequence__Pos_13_Step_1
cnt = 290	feature = 689	correl = 0.0479403	descr = N_Gram_TTTA
cnt = 291	feature = 72	correl = 0.0538517	descr = Fold_of_RNAi_Sequence_Pos_11
cnt = 292	feature = 51	correl = -0.17313	descr = Gibbs_of_Target_Sequence__Pos_7_Step_1
cnt = 293	feature = 424	correl = 0.0661687	descr = N_Gram_GATA
cnt = 294	feature = 22	correl = -0.0479109	descr = Position_Specific_Bin_Base_10_Base_C
cnt = 295	feature = 656	correl = 0.0960825	descr = N_Gram_TGTG
cnt = 296	feature = 605	correl = -0.123104	descr = N_Gram_TCGAG
cnt = 297	feature = 357	correl = 0.169655	descr = N_Gram_CGTG
cnt = 298	feature = 473	correl = 0.0858602	descr = N_Gram_GCTG
cnt = 299	feature = 25	correl = -0.0810827	descr = Position_Specific_Bin_Base_12_Base_A
cnt = 300	feature = 12	correl = 0.0653704	descr = Position_Specific_Bin_Base_4_Base_C
cnt = 301	feature = 560	correl = -0.126069	descr = N_Gram_TAAG
cnt = 302	feature = 314	correl = 0.117496	descr = N_Gram_CCGGG
cnt = 303	feature = 14	correl = 0.109627	descr = Position_Specific_Bin_Base_5_Base_C
cnt = 304	feature = 76	correl = 0.0789703	descr = Fold_of_RNAi_Sequence_Pos_15
cnt = 305	feature = 472	correl = -0.0965741	descr = N_Gram_GCTCC
cnt = 306	feature = 456	correl = 0.0994547	descr = N_Gram_GCCT
cnt = 307	feature = 693	correl = -0.0468226	descr = N_Gram_TTTG
cnt = 308	feature = 43	correl = 0.279493	descr = Position_Specific_Bin_Base_18_Base_G
cnt = 309	feature = 206	correl = 0.130544	descr = N_Gram_AGGCG
cnt = 310	feature = 237	correl = -0.0476499	descr = N_Gram_ATGA
cnt = 311	feature = 540	correl = 0.118949	descr = N_Gram_GTGG
cnt = 312	feature = 499	correl = 0.0612823	descr = N_Gram_GGCT
cnt = 313	feature = 232	correl = -0.0768526	descr = N_Gram_ATCG
cnt = 314	feature = 461	correl = 0.0512026	descr = N_Gram_GCGCC
cnt = 315	feature = 15	correl = 0.0543962	descr = Position_Specific_Bin_Base_5_Base_G
cnt = 316	feature = 365	correl = 0.0795051	descr = N_Gram_CTA
cnt = 317	feature = 543	correl = 0.0942007	descr = N_Gram_GTGT
cnt = 318	feature = 252	correl = -0.0893484	descr = N_Gram_ATTT
cnt = 319	feature = 66	correl = 0.163259	descr = Fold_of_RNAi_Sequence_Pos_2
cnt = 320	feature = 448	correl = 0.0551662	descr = N_Gram_GCCA
cnt = 321	feature = 667	correl = -0.0576304	descr = N_Gram_TTAT
cnt = 322	feature = 411	correl = -0.0543416	descr = N_Gram_GACG
cnt = 323	feature = 583	correl = 0.122361	descr = N_Gram_TCAG
cnt = 324	feature = 505	correl = 0.11473	descr = N_Gram_GGGC
cnt = 325	feature = 570	correl = -0.0465735	descr = N_Gram_TACTT
cnt = 326	feature = 56	correl = -0.0449353	descr = Gibbs_of_Target_Sequence__Pos_15_Step_1
cnt = 327	feature = 649	correl = 0.0821641	descr = N_Gram_TGGT
cnt = 328	feature = 485	correl = 0.109338	descr = N_Gram_GGAG
cnt = 329	feature = 432	correl = -0.0644062	descr = N_Gram_GATT
cnt = 330	feature = 69	correl = 0.0759704	descr = Fold_of_RNAi_Sequence_Pos_6
cnt = 331	feature = 603	correl = -0.0867741	descr = N_Gram_TCGA
cnt = 332	feature = 58	correl = -0.179314	descr = Gibbs_of_Target_Sequence__Pos_18_Step_1
cnt = 333	feature = 281	correl = 0.132917	descr = N_Gram_CAGT
cnt = 334	feature = 601	correl = -0.108175	descr = N_Gram_TCCTT
cnt = 335	feature = 299	correl = 0.0485756	descr = N_Gram_CCAT
cnt = 336	feature = 691	correl = -0.078504	descr = N_Gram_TTTCC
cnt = 337	feature = 683	correl = 0.0583121	descr = N_Gram_TTGG
cnt = 338	feature = 342	correl = 0.099732	descr = N_Gram_CGGC
cnt = 339	feature = 59	correl = -0.292329	descr = Gibbs_of_Target_Sequence__Pos_19_Step_1
cnt = 340	feature = 680	correl = -0.0881419	descr = N_Gram_TTGC
cnt = 341	feature = 80	correl = 0.0690623	descr = Xue_Structure_Feature_A100
cnt = 342	feature = 57	correl = -0.11194	descr = Gibbs_of_Target_Sequence__Pos_17_Step_1
cnt = 343	feature = 517	correl = 0.0554209	descr = N_Gram_GTAA
cnt = 344	feature = 678	correl = -0.0502219	descr = N_Gram_TTGA
cnt = 345	feature = 528	correl = -0.102257	descr = N_Gram_GTCG
cnt = 346	feature = 616	correl = -0.109802	descr = N_Gram_TCTCC
cnt = 347	feature = 64	correl = 0.15833	descr = Fold_of_RNAi_Sequence_Pos_0
cnt = 348	feature = 26	correl = 0.118928	descr = Position_Specific_Bin_Base_12_Base_C
cnt = 349	feature = 73	correl = 0.0863489	descr = Fold_of_RNAi_Sequence_Pos_12
cnt = 350	feature = 692	correl = -0.114352	descr = N_Gram_TTTCT
cnt = 351	feature = 391	correl = -0.212296	descr = N_Gram_CTTCT
cnt = 352	feature = 41	correl = -0.255427	descr = Position_Specific_Bin_Base_18_Base_A
cnt = 353	feature = 77	correl = 0.0661739	descr = Fold_of_RNAi_Sequence_Pos_16
cnt = 354	feature = 586	correl = -0.0682701	descr = N_Gram_TCAT
cnt = 355	feature = 565	correl = -0.0711144	descr = N_Gram_TAC
cnt = 356	feature = 55	correl = -0.196625	descr = Gibbs_of_Target_Sequence__Pos_14_Step_1
cnt = 357	feature = 419	correl = 0.0685691	descr = N_Gram_GAGG
cnt = 358	feature = 502	correl = 0.0949211	descr = N_Gram_GGGA
cnt = 359	feature = 335	correl = 0.0650561	descr = N_Gram_CGCC
cnt = 360	feature = 297	correl = -0.0958582	descr = N_Gram_CCAG
cnt = 361	feature = 523	correl = -0.0860411	descr = N_Gram_GTC
cnt = 362	feature = 65	correl = 0.187737	descr = Fold_of_RNAi_Sequence_Pos_1
cnt = 363	feature = 326	correl = -0.0476907	descr = N_Gram_CGA
cnt = 364	feature = 466	correl = -0.0787335	descr = N_Gram_GCGT
cnt = 365	feature = 641	correl = 0.0679978	descr = N_Gram_TGGC
cnt = 366	feature = 67	correl = 0.0897767	descr = Fold_of_RNAi_Sequence_Pos_3
cnt = 367	feature = 590	correl = -0.0921947	descr = N_Gram_TCCA
cnt = 368	feature = 625	correl = -0.0643192	descr = N_Gram_TGA
cnt = 369	feature = 696	correl = -0.146739	descr = N_Gram_TTTTC
cnt = 370	feature = 557	correl = -0.0638355	descr = N_Gram_TAA
cnt = 371	feature = 284	correl = 0.0548268	descr = N_Gram_CAT
cnt = 372	feature = 68	correl = 0.0616863	descr = Fold_of_RNAi_Sequence_Pos_4
cnt = 373	feature = 614	correl = -0.186339	descr = N_Gram_TCTC
cnt = 374	feature = 436	correl = 0.118347	descr = N_Gram_GCA
cnt = 375	feature = 255	correl = 0.140447	descr = N_Gram_CAA
cnt = 376	feature = 677	correl = -0.120385	descr = N_Gram_TTCTT
cnt = 377	feature = 598	correl = -0.0828948	descr = N_Gram_TCCT
cnt = 378	feature = 312	correl = 0.0571317	descr = N_Gram_CCGG
cnt = 379	feature = 662	correl = -0.0926193	descr = N_Gram_TTA
cnt = 380	feature = 652	correl = 0.0875173	descr = N_Gram_TGT
cnt = 381	feature = 511	correl = 0.0883702	descr = N_Gram_GGT
cnt = 382	feature = 479	correl = 0.136826	descr = N_Gram_GGA
cnt = 383	feature = 364	correl = -0.0500366	descr = N_Gram_CT
cnt = 384	feature = 580	correl = 0.0574006	descr = N_Gram_TCA
cnt = 385	feature = 82	correl = 0.10386	descr = Xue_Structure_Feature_C111
cnt = 386	feature = 310	correl = 0.0717731	descr = N_Gram_CCG
cnt = 387	feature = 546	correl = 0.052667	descr = N_Gram_GTT
cnt = 388	feature = 602	correl = -0.110016	descr = N_Gram_TCG
cnt = 389	feature = 501	correl = 0.15026	descr = N_Gram_GGG
cnt = 390	feature = 416	correl = 0.0620889	descr = N_Gram_GAG
cnt = 391	feature = 695	correl = -0.156484	descr = N_Gram_TTTT
cnt = 392	feature = 579	correl = -0.116747	descr = N_Gram_TC
cnt = 393	feature = 83	correl = 0.0933448	descr = Xue_Structure_Feature_C110
cnt = 394	feature = 620	correl = -0.115902	descr = N_Gram_TCTT
cnt = 395	feature = 373	correl = -0.106501	descr = N_Gram_CTC
cnt = 396	feature = 447	correl = 0.0919573	descr = N_Gram_GCC
cnt = 397	feature = 690	correl = -0.125022	descr = N_Gram_TTTC
cnt = 398	feature = 376	correl = -0.118952	descr = N_Gram_CTCC
cnt = 399	feature = 624	correl = 0.060323	descr = N_Gram_TG
cnt = 400	feature = 675	correl = -0.238861	descr = N_Gram_TTCT
cnt = 401	feature = 339	correl = 0.0796415	descr = N_Gram_CGG
cnt = 402	feature = 688	correl = -0.0933832	descr = N_Gram_TTT
cnt = 403	feature = 62	correl = -0.151537	descr = PF_RNAi_Fold_5'Free_Count
cnt = 404	feature = 399	correl = 0.0518076	descr = N_Gram_GA
cnt = 405	feature = 386	correl = -0.114192	descr = N_Gram_CTT
cnt = 406	feature = 611	correl = -0.104478	descr = N_Gram_TCT
cnt = 407	feature = 589	correl = -0.11792	descr = N_Gram_TCC
cnt = 408	feature = 669	correl = -0.171725	descr = N_Gram_TTC
cnt = 409	feature = 61	correl = -0.192875	descr = PF_RNAi_Fold_Energy
cnt = 410	feature = 478	correl = 0.183511	descr = N_Gram_GG
cnt = 411	feature = 86	correl = -0.154338	descr = Xue_Structure_Feature_C000
cnt = 412	feature = 45	correl = -0.1612	descr = Gibbs_of_Target_Sequence_
num rows = 521
num_elements = 215173
*
optimization finished, #iter = 684
nu = 0.484913
obj = -36.926043, rho = -0.669107
nSV = 367, nBSV = 157
num rows = 58
num_elements = 23954
*
optimization finished, #iter = 50
nu = 0.457441
obj = -4.409909, rho = -0.414048
nSV = 45, nBSV = 13
*
optimization finished, #iter = 684
nu = 0.484913
obj = -36.926043, rho = -0.669107
nSV = 367, nBSV = 157
CFS merit scores = 1.31031
CFS merit scores = 1.58705
CFS merit scores = 1.8344
CFS merit scores = 2.06157
CFS merit scores = 2.26498
CFS merit scores = 2.45308
CFS merit scores = 2.62868
CFS merit scores = 2.79374
CFS merit scores = 2.94984
CFS merit scores = 3.09764
CFS merit scores = 3.23716
CFS merit scores = 3.37002
CFS merit scores = 3.49728
CFS merit scores = 3.61934
CFS merit scores = 3.73513
CFS merit scores = 3.84482
CFS merit scores = 3.95091
CFS merit scores = 4.05319
CFS merit scores = 4.15205
CFS merit scores = 4.24784
CFS merit scores = 4.34109
CFS merit scores = 4.43034
CFS merit scores = 4.51651
CFS merit scores = 4.60074
CFS merit scores = 4.68239
CFS merit scores = 4.76164
CFS merit scores = 4.83926
CFS merit scores = 4.91504
CFS merit scores = 4.98926
CFS merit scores = 5.06193
CFS merit scores = 5.13293
CFS merit scores = 5.20225
CFS merit scores = 5.26989
CFS merit scores = 5.33549
CFS merit scores = 5.39977
CFS merit scores = 5.46248
CFS merit scores = 5.52306
CFS merit scores = 5.58234
CFS merit scores = 5.6389
CFS merit scores = 5.69344
CFS merit scores = 5.74669
CFS merit scores = 5.79783
CFS merit scores = 5.84789
CFS merit scores = 5.89632
CFS merit scores = 5.94373
CFS merit scores = 5.99004
CFS merit scores = 6.03512
CFS merit scores = 6.07814
CFS merit scores = 6.11939
CFS merit scores = 6.15663
CFS merit scores = 6.19143
CFS merit scores = 6.22404
CFS merit scores = 6.25415
CFS merit scores = 6.28357
CFS merit scores = 6.31148
CFS merit scores = 6.33709
CFS merit scores = 6.36114
CFS merit scores = 6.38282
CFS merit scores = 6.40439
CFS merit scores = 6.42458
CFS merit scores = 6.44391
CFS merit scores = 6.46302
CFS merit scores = 6.48176
CFS merit scores = 6.50034
CFS merit scores = 6.51768
CFS merit scores = 6.5346
CFS merit scores = 6.55149
CFS merit scores = 6.56799
CFS merit scores = 6.58455
CFS merit scores = 6.60013
CFS merit scores = 6.61343
CFS merit scores = 6.62596
CFS merit scores = 6.6368
CFS merit scores = 6.64433
CFS merit scores = 6.65158
CFS merit scores = 6.6589
CFS merit scores = 6.66623
CFS merit scores = 6.67346
CFS merit scores = 6.68065
CFS merit scores = 6.68769
CFS merit scores = 6.69493
CFS merit scores = 6.70064
CFS merit scores = 6.70583
CFS merit scores = 6.71029
CFS merit scores = 6.71503
CFS merit scores = 6.71945
CFS merit scores = 6.72397
CFS merit scores = 6.72752
CFS merit scores = 6.72972
CFS merit scores = 6.73188
CFS merit scores = 6.7343
CFS merit scores = 6.73671
CFS merit scores = 6.73594
CFS merit scores = 6.73493
CFS merit scores = 6.73414
CFS merit scores = 6.73336
CFS merit scores = 6.7325
CFS merit scores = 6.73101
CFS merit scores = 6.72967
CFS merit scores = 6.72861
CFS merit scores = 6.72719
CFS merit scores = 6.72591
CFS merit scores = 6.72496
CFS merit scores = 6.72414
CFS merit scores = 6.72293
CFS merit scores = 6.72157
CFS merit scores = 6.71988
CFS merit scores = 6.71855
CFS merit scores = 6.71678
CFS merit scores = 6.71503
CFS merit scores = 6.71253
CFS merit scores = 6.71035
CFS merit scores = 6.70749
CFS merit scores = 6.70427
CFS merit scores = 6.70069
CFS merit scores = 6.69637
CFS merit scores = 6.6918
CFS merit scores = 6.68702
CFS merit scores = 6.68221
CFS merit scores = 6.67761
CFS merit scores = 6.67205
CFS merit scores = 6.6668
CFS merit scores = 6.6615
CFS merit scores = 6.65661
CFS merit scores = 6.65177
CFS merit scores = 6.64638
CFS merit scores = 6.64116
CFS merit scores = 6.63607
CFS merit scores = 6.63122
CFS merit scores = 6.62669
CFS merit scores = 6.62233
CFS merit scores = 6.6182
CFS merit scores = 6.61431
CFS merit scores = 6.60927
CFS merit scores = 6.60403
CFS merit scores = 6.59903
CFS merit scores = 6.59414
CFS merit scores = 6.58855
CFS merit scores = 6.58276
CFS merit scores = 6.57699
CFS merit scores = 6.57146
CFS merit scores = 6.56572
CFS merit scores = 6.55966
CFS merit scores = 6.55306
CFS merit scores = 6.54657
CFS merit scores = 6.54005
CFS merit scores = 6.53377
CFS merit scores = 6.52764
CFS merit scores = 6.52155
CFS merit scores = 6.51563
CFS merit scores = 6.50946
CFS merit scores = 6.50352
CFS merit scores = 6.49732
CFS merit scores = 6.49113
CFS merit scores = 6.48495
CFS merit scores = 6.47855
CFS merit scores = 6.47153
CFS merit scores = 6.46469
CFS merit scores = 6.45818
CFS merit scores = 6.451
CFS merit scores = 6.4438
CFS merit scores = 6.43682
CFS merit scores = 6.42963
CFS merit scores = 6.42258
CFS merit scores = 6.41566
CFS merit scores = 6.40887
CFS merit scores = 6.40183
CFS merit scores = 6.39504
CFS merit scores = 6.38823
CFS merit scores = 6.38139
CFS merit scores = 6.37467
CFS merit scores = 6.36794
CFS merit scores = 6.36145
CFS merit scores = 6.35478
CFS merit scores = 6.34826
CFS merit scores = 6.34165
CFS merit scores = 6.33503
CFS merit scores = 6.32839
CFS merit scores = 6.32174
CFS merit scores = 6.31508
CFS merit scores = 6.30832
CFS merit scores = 6.30158
CFS merit scores = 6.29454
CFS merit scores = 6.28766
CFS merit scores = 6.28052
CFS merit scores = 6.2733
CFS merit scores = 6.26623
CFS merit scores = 6.25911
CFS merit scores = 6.25191
CFS merit scores = 6.24474
CFS merit scores = 6.23773
CFS merit scores = 6.23087
CFS merit scores = 6.22388
CFS merit scores = 6.21697
CFS merit scores = 6.21007
CFS merit scores = 6.20333
CFS merit scores = 6.19675
CFS merit scores = 6.18985
CFS merit scores = 6.18268
CFS merit scores = 6.17557
CFS merit scores = 6.16849
CFS merit scores = 6.16138
CFS merit scores = 6.15424
CFS merit scores = 6.14721
CFS merit scores = 6.14002
CFS merit scores = 6.13294
CFS merit scores = 6.12605
CFS merit scores = 6.11909
CFS merit scores = 6.11208
CFS merit scores = 6.1052
CFS merit scores = 6.09812
CFS merit scores = 6.09087
CFS merit scores = 6.0838
CFS merit scores = 6.07691
CFS merit scores = 6.06986
CFS merit scores = 6.06287
CFS merit scores = 6.05585
CFS merit scores = 6.04891
CFS merit scores = 6.04175
CFS merit scores = 6.03461
CFS merit scores = 6.02752
CFS merit scores = 6.02046
CFS merit scores = 6.01331
CFS merit scores = 6.0061
CFS merit scores = 5.99903
CFS merit scores = 5.99207
CFS merit scores = 5.9852
CFS merit scores = 5.97809
CFS merit scores = 5.97104
CFS merit scores = 5.96362
CFS merit scores = 5.95635
CFS merit scores = 5.94912
CFS merit scores = 5.94167
CFS merit scores = 5.93437
CFS merit scores = 5.92678
CFS merit scores = 5.91926
CFS merit scores = 5.91185
CFS merit scores = 5.90443
CFS merit scores = 5.89694
CFS merit scores = 5.88967
CFS merit scores = 5.88221
CFS merit scores = 5.87483
CFS merit scores = 5.86746
CFS merit scores = 5.86021
CFS merit scores = 5.85305
CFS merit scores = 5.8458
CFS merit scores = 5.83863
CFS merit scores = 5.83142
CFS merit scores = 5.82416
CFS merit scores = 5.81704
CFS merit scores = 5.81007
CFS merit scores = 5.80327
CFS merit scores = 5.79648
CFS merit scores = 5.78986
CFS merit scores = 5.78324
CFS merit scores = 5.77676
CFS merit scores = 5.77027
CFS merit scores = 5.7637
CFS merit scores = 5.75722
CFS merit scores = 5.75086
CFS merit scores = 5.74455
CFS merit scores = 5.73819
CFS merit scores = 5.73189
CFS merit scores = 5.72571
CFS merit scores = 5.71966
CFS merit scores = 5.71363
CFS merit scores = 5.70734
CFS merit scores = 5.70118
CFS merit scores = 5.69497
CFS merit scores = 5.68884
CFS merit scores = 5.68267
CFS merit scores = 5.67657
CFS merit scores = 5.67054
CFS merit scores = 5.66463
CFS merit scores = 5.65884
CFS merit scores = 5.65311
CFS merit scores = 5.64731
CFS merit scores = 5.6415
CFS merit scores = 5.6356
CFS merit scores = 5.62981
CFS merit scores = 5.6239
CFS merit scores = 5.61804
CFS merit scores = 5.61227
CFS merit scores = 5.60646
CFS merit scores = 5.60068
CFS merit scores = 5.59488
CFS merit scores = 5.58921
CFS merit scores = 5.58362
CFS merit scores = 5.5779
CFS merit scores = 5.5721
CFS merit scores = 5.56634
CFS merit scores = 5.5607
CFS merit scores = 5.55511
CFS merit scores = 5.54959
CFS merit scores = 5.54412
CFS merit scores = 5.53871
CFS merit scores = 5.53326
CFS merit scores = 5.52766
CFS merit scores = 5.52215
CFS merit scores = 5.51672
CFS merit scores = 5.5113
CFS merit scores = 5.50572
CFS merit scores = 5.50019
CFS merit scores = 5.49466
CFS merit scores = 5.48917
CFS merit scores = 5.48372
CFS merit scores = 5.47827
CFS merit scores = 5.47282
CFS merit scores = 5.46745
CFS merit scores = 5.4621
CFS merit scores = 5.45675
CFS merit scores = 5.45153
CFS merit scores = 5.44636
CFS merit scores = 5.44122
CFS merit scores = 5.43601
CFS merit scores = 5.43078
CFS merit scores = 5.42554
CFS merit scores = 5.4203
CFS merit scores = 5.41514
CFS merit scores = 5.40989
CFS merit scores = 5.40476
CFS merit scores = 5.39952
CFS merit scores = 5.3944
CFS merit scores = 5.3892
CFS merit scores = 5.38387
CFS merit scores = 5.37853
CFS merit scores = 5.37319
CFS merit scores = 5.36785
CFS merit scores = 5.36253
CFS merit scores = 5.35731
CFS merit scores = 5.3521
CFS merit scores = 5.34691
CFS merit scores = 5.34168
CFS merit scores = 5.33647
CFS merit scores = 5.3312
CFS merit scores = 5.32588
CFS merit scores = 5.32062
CFS merit scores = 5.31538
CFS merit scores = 5.31017
CFS merit scores = 5.305
CFS merit scores = 5.29986
CFS merit scores = 5.29476
CFS merit scores = 5.28965
CFS merit scores = 5.28441
CFS merit scores = 5.27919
CFS merit scores = 5.27402
CFS merit scores = 5.26882
CFS merit scores = 5.26361
CFS merit scores = 5.25845
CFS merit scores = 5.25334
CFS merit scores = 5.24818
CFS merit scores = 5.24312
CFS merit scores = 5.23788
CFS merit scores = 5.23264
CFS merit scores = 5.22739
CFS merit scores = 5.22203
CFS merit scores = 5.21674
CFS merit scores = 5.21134
CFS merit scores = 5.20602
CFS merit scores = 5.20073
CFS merit scores = 5.19548
CFS merit scores = 5.19016
CFS merit scores = 5.18485
CFS merit scores = 5.17961
CFS merit scores = 5.17447
CFS merit scores = 5.16921
CFS merit scores = 5.164
CFS merit scores = 5.15875
CFS merit scores = 5.15355
CFS merit scores = 5.1484
CFS merit scores = 5.14311
CFS merit scores = 5.1378
CFS merit scores = 5.13248
CFS merit scores = 5.12719
CFS merit scores = 5.12188
CFS merit scores = 5.11662
CFS merit scores = 5.11122
CFS merit scores = 5.1057
CFS merit scores = 5.10022
CFS merit scores = 5.09469
CFS merit scores = 5.08921
CFS merit scores = 5.08361
CFS merit scores = 5.07808
CFS merit scores = 5.07252
CFS merit scores = 5.06692
CFS merit scores = 5.06103
CFS merit scores = 5.05517
CFS merit scores = 5.04936
CFS merit scores = 5.04346
CFS merit scores = 5.0376
CFS merit scores = 5.03166
CFS merit scores = 5.02574
CFS merit scores = 5.01957
CFS merit scores = 5.0133
CFS merit scores = 5.00712
CFS merit scores = 5.00089
CFS merit scores = 4.99453
CFS merit scores = 4.9879
CFS merit scores = 4.9813
CFS merit scores = 4.97456
CFS merit scores = 4.96792
CFS merit scores = 4.96125
CFS merit scores = 4.95459
CFS merit scores = 4.94776
CFS merit scores = 4.94086
CFS merit scores = 4.9338
CFS merit scores = 4.92664
CFS merit scores = 4.91955
CFS merit scores = 4.91236
CFS merit scores = 4.9048
CFS merit scores = 4.8973
CFS merit scores = 4.88968
CFS merit scores = 4.8821
CFS merit scores = 4.87459
CFS merit scores = 4.86697
CFS merit scores = 4.8593
CFS merit scores = 4.85128
CFS merit scores = 4.84291
CFS merit scores = 4.83453
CFS merit scores = 4.82614
CFS merit scores = 4.81784
CFS merit scores = 4.80938
CFS merit scores = 4.80076
CFS merit scores = 4.79221
CFS merit scores = 4.7829
CFS merit scores = 4.77358
CFS merit scores = 4.76435
CFS merit scores = 4.7552
CFS merit scores = 4.74416
CFS merit scores = 4.72771
cnt = 1	feature = 62	correl = -0.31031	descr = Gibbs_of_Target_Sequence__Pos_19_Step_1
cnt = 2	feature = 618	correl = -0.209582	descr = N_Gram_TCTC
cnt = 3	feature = 554	correl = 0.0827932	descr = N_Gram_GTTCC
cnt = 4	feature = 228	correl = -0.0860007	descr = N_Gram_ATACT
cnt = 5	feature = 357	correl = 0.0705788	descr = N_Gram_CGTGA
cnt = 6	feature = 545	correl = 0.0571925	descr = N_Gram_GTGCG
cnt = 7	feature = 339	correl = -0.0491935	descr = N_Gram_CGCTG
cnt = 8	feature = 406	correl = 0.0452153	descr = N_Gram_GACAG
cnt = 9	feature = 335	correl = 0.0452153	descr = N_Gram_CGCCA
cnt = 10	feature = 613	correl = 0.0945333	descr = N_Gram_TCGGC
cnt = 11	feature = 529	correl = 0.0505135	descr = N_Gram_GTATA
cnt = 12	feature = 609	correl = 0.0804424	descr = N_Gram_TCGAC
cnt = 13	feature = 399	correl = 0.0684652	descr = N_Gram_GAAAC
cnt = 14	feature = 365	correl = 0.0452153	descr = N_Gram_CTAAA
cnt = 15	feature = 527	correl = 0.0486508	descr = N_Gram_GTAAA
cnt = 16	feature = 671	correl = 0.073979	descr = N_Gram_TTCAA
cnt = 17	feature = 640	correl = 0.0522607	descr = N_Gram_TGCCG
cnt = 18	feature = 631	correl = -0.0611613	descr = N_Gram_TGAGA
cnt = 19	feature = 407	correl = -0.0682308	descr = N_Gram_GACCC
cnt = 20	feature = 563	correl = -0.0463753	descr = N_Gram_TAACG
cnt = 21	feature = 244	correl = -0.0454018	descr = N_Gram_ATGCA
cnt = 22	feature = 448	correl = -0.0451129	descr = N_Gram_GCATG
cnt = 23	feature = 611	correl = -0.0491935	descr = N_Gram_TCGCA
cnt = 24	feature = 628	correl = 0.0513395	descr = N_Gram_TGAAA
cnt = 25	feature = 400	correl = 0.101525	descr = N_Gram_GAAAG
cnt = 26	feature = 426	correl = -0.0556744	descr = N_Gram_GATCG
cnt = 27	feature = 305	correl = 0.114852	descr = N_Gram_CCCCC
cnt = 28	feature = 306	correl = 0.0452153	descr = N_Gram_CCCCG
cnt = 29	feature = 220	correl = 0.088939	descr = N_Gram_AGTTA
cnt = 30	feature = 231	correl = 0.0716851	descr = N_Gram_ATAGT
cnt = 31	feature = 651	correl = 0.0762429	descr = N_Gram_TGGGG
cnt = 32	feature = 688	correl = 0.0849871	descr = N_Gram_TTGTG
cnt = 33	feature = 572	correl = 0.045862	descr = N_Gram_TAGAC
cnt = 34	feature = 210	correl = -0.0496904	descr = N_Gram_AGGGC
cnt = 35	feature = 599	correl = 0.061186	descr = N_Gram_TCCCA
cnt = 36	feature = 420	correl = 0.0939614	descr = N_Gram_GAGTC
cnt = 37	feature = 579	correl = 0.0755747	descr = N_Gram_TATAT
cnt = 38	feature = 617	correl = 0.0566459	descr = N_Gram_TCTAC
cnt = 39	feature = 600	correl = 0.0471599	descr = N_Gram_TCCGA
cnt = 40	feature = 286	correl = -0.0522777	descr = N_Gram_CATAT
cnt = 41	feature = 612	correl = 0.0739016	descr = N_Gram_TCGGA
cnt = 42	feature = 557	correl = 0.0450469	descr = N_Gram_GTTGC
cnt = 43	feature = 521	correl = -0.0442555	descr = N_Gram_GGGTT
cnt = 44	feature = 455	correl = 0.061349	descr = N_Gram_GCCCG
cnt = 45	feature = 312	correl = 0.0709082	descr = N_Gram_CCGGC
cnt = 46	feature = 520	correl = 0.0570243	descr = N_Gram_GGGTC
cnt = 47	feature = 322	correl = 0.0440555	descr = N_Gram_CCTCT
cnt = 48	feature = 463	correl = 0.0447646	descr = N_Gram_GCGAG
cnt = 49	feature = 553	correl = -0.0519099	descr = N_Gram_GTTAC
cnt = 50	feature = 324	correl = 0.0669036	descr = N_Gram_CCTGC
cnt = 51	feature = 251	correl = -0.0752	descr = N_Gram_ATTAC
cnt = 52	feature = 687	correl = -0.0537445	descr = N_Gram_TTGGA
cnt = 53	feature = 317	correl = -0.0486993	descr = N_Gram_CCGTC
cnt = 54	feature = 674	correl = 0.0446517	descr = N_Gram_TTCGA
cnt = 55	feature = 353	correl = -0.0701527	descr = N_Gram_CGTAA
cnt = 56	feature = 461	correl = 0.152783	descr = N_Gram_GCCTT
cnt = 57	feature = 532	correl = -0.0510266	descr = N_Gram_GTCAA
cnt = 58	feature = 468	correl = 0.0659829	descr = N_Gram_GCGGG
cnt = 59	feature = 604	correl = 0.0556281	descr = N_Gram_TCCTA
cnt = 60	feature = 362	correl = 0.113593	descr = N_Gram_CGTTT
cnt = 61	feature = 291	correl = -0.0497901	descr = N_Gram_CATGC
cnt = 62	feature = 404	correl = 0.0534807	descr = N_Gram_GAATC
cnt = 63	feature = 666	correl = -0.0561891	descr = N_Gram_TTACC
cnt = 64	feature = 226	correl = -0.136112	descr = N_Gram_ATAAG
cnt = 65	feature = 614	correl = -0.0741793	descr = N_Gram_TCGGG
cnt = 66	feature = 267	correl = 0.0597923	descr = N_Gram_CACAT
cnt = 67	feature = 304	correl = 0.084172	descr = N_Gram_CCCAC
cnt = 68	feature = 437	correl = 0.0610067	descr = N_Gram_GCAAA
cnt = 69	feature = 212	correl = 0.0443785	descr = N_Gram_AGGTT
cnt = 70	feature = 493	correl = 0.0656774	descr = N_Gram_GGATT
cnt = 71	feature = 209	correl = -0.0562116	descr = N_Gram_AGGCT
cnt = 72	feature = 351	correl = -0.0731294	descr = N_Gram_CGGTA
cnt = 73	feature = 555	correl = -0.0483674	descr = N_Gram_GTTCG
cnt = 74	feature = 548	correl = 0.13874	descr = N_Gram_GTGGC
cnt = 75	feature = 491	correl = 0.0897147	descr = N_Gram_GGAGT
cnt = 76	feature = 573	correl = -0.050698	descr = N_Gram_TAGAT
cnt = 77	feature = 160	correl = 0.0629792	descr = N_Gram_ACAGG
cnt = 78	feature = 525	correl = -0.0538694	descr = N_Gram_GGTGT
cnt = 79	feature = 518	correl = 0.0519346	descr = N_Gram_GGGGG
cnt = 80	feature = 423	correl = 0.0460437	descr = N_Gram_GATAC
cnt = 81	feature = 664	correl = -0.0542518	descr = N_Gram_TTAAT
cnt = 82	feature = 323	correl = 0.0600602	descr = N_Gram_CCTGA
cnt = 83	feature = 451	correl = -0.0448584	descr = N_Gram_GCCAA
cnt = 84	feature = 410	correl = 0.088939	descr = N_Gram_GACGG
cnt = 85	feature = 584	correl = 0.0766128	descr = N_Gram_TCAAA
cnt = 86	feature = 392	correl = -0.132209	descr = N_Gram_CTTGC
cnt = 87	feature = 265	correl = 0.0524058	descr = N_Gram_CAATA
cnt = 88	feature = 546	correl = 0.0847198	descr = N_Gram_GTGCT
cnt = 89	feature = 237	correl = -0.0491935	descr = N_Gram_ATCGC
cnt = 90	feature = 456	correl = -0.0466652	descr = N_Gram_GCCCT
cnt = 91	feature = 402	correl = -0.0439824	descr = N_Gram_GAAGG
cnt = 92	feature = 483	correl = 0.120941	descr = N_Gram_GGAAA
cnt = 93	feature = 441	correl = 0.0831887	descr = N_Gram_GCACT
cnt = 94	feature = 558	correl = 0.0490356	descr = N_Gram_GTTGG
cnt = 95	feature = 211	correl = 0.0784616	descr = N_Gram_AGGGG
cnt = 96	feature = 424	correl = 0.0663212	descr = N_Gram_GATAT
cnt = 97	feature = 523	correl = 0.0686204	descr = N_Gram_GGTCA
cnt = 98	feature = 295	correl = 0.0625274	descr = N_Gram_CCACC
cnt = 99	feature = 347	correl = 0.067119	descr = N_Gram_CGGCG
cnt = 100	feature = 504	correl = 0.061944	descr = N_Gram_GGCTC
cnt = 101	feature = 276	correl = 0.0547211	descr = N_Gram_CAGCC
cnt = 102	feature = 501	correl = 0.100886	descr = N_Gram_GGCGC
cnt = 103	feature = 484	correl = -0.0496958	descr = N_Gram_GGAAC
cnt = 104	feature = 681	correl = -0.0595496	descr = N_Gram_TTGAA
cnt = 105	feature = 387	correl = -0.111145	descr = N_Gram_CTTAT
cnt = 106	feature = 309	correl = 0.0515678	descr = N_Gram_CCCGG
cnt = 107	feature = 632	correl = 0.0438967	descr = N_Gram_TGAGT
cnt = 108	feature = 277	correl = 0.0780894	descr = N_Gram_CAGCG
cnt = 109	feature = 645	correl = 0.0891381	descr = N_Gram_TGGAG
cnt = 110	feature = 207	correl = 0.0453326	descr = N_Gram_AGGCC
cnt = 111	feature = 447	correl = 0.0947159	descr = N_Gram_GCATC
cnt = 112	feature = 650	correl = 0.0533849	descr = N_Gram_TGGGA
cnt = 113	feature = 630	correl = 0.0459658	descr = N_Gram_TGACA
cnt = 114	feature = 225	correl = -0.0440871	descr = N_Gram_ATAAC
cnt = 115	feature = 308	correl = 0.0689923	descr = N_Gram_CCCGC
cnt = 116	feature = 635	correl = -0.048706	descr = N_Gram_TGATC
cnt = 117	feature = 321	correl = -0.0938671	descr = N_Gram_CCTCC
cnt = 118	feature = 360	correl = 0.0539643	descr = N_Gram_CGTGT
cnt = 119	feature = 528	correl = 0.048611	descr = N_Gram_GTAGT
cnt = 120	feature = 634	correl = 0.0542973	descr = N_Gram_TGATA
cnt = 121	feature = 280	correl = 0.086195	descr = N_Gram_CAGGA
cnt = 122	feature = 660	correl = 0.0509119	descr = N_Gram_TGTGT
cnt = 123	feature = 361	correl = -0.0474185	descr = N_Gram_CGTTC
cnt = 124	feature = 345	correl = 0.105894	descr = N_Gram_CGGCA
cnt = 125	feature = 469	correl = 0.0652256	descr = N_Gram_GCGGT
cnt = 126	feature = 232	correl = 0.0862097	descr = N_Gram_ATATA
cnt = 127	feature = 409	correl = -0.063562	descr = N_Gram_GACCT
cnt = 128	feature = 610	correl = -0.0908316	descr = N_Gram_TCGAG
cnt = 129	feature = 509	correl = 0.10652	descr = N_Gram_GGGAC
cnt = 130	feature = 514	correl = 0.0779741	descr = N_Gram_GGGCG
cnt = 131	feature = 432	correl = -0.0740815	descr = N_Gram_GATTA
cnt = 132	feature = 442	correl = -0.0643899	descr = N_Gram_GCAGA
cnt = 133	feature = 238	correl = -0.104324	descr = N_Gram_ATCGG
cnt = 134	feature = 281	correl = 0.0813157	descr = N_Gram_CAGGC
cnt = 135	feature = 274	correl = -0.0455864	descr = N_Gram_CACTG
cnt = 136	feature = 219	correl = 0.105505	descr = N_Gram_AGTGT
cnt = 137	feature = 505	correl = 0.132381	descr = N_Gram_GGCTT
cnt = 138	feature = 389	correl = 0.0497046	descr = N_Gram_CTTCC
cnt = 139	feature = 319	correl = 0.0585777	descr = N_Gram_CCTA
cnt = 140	feature = 214	correl = 0.125266	descr = N_Gram_AGTAA
cnt = 141	feature = 230	correl = 0.0470591	descr = N_Gram_ATAGC
cnt = 142	feature = 327	correl = -0.0457862	descr = N_Gram_CGAC
cnt = 143	feature = 266	correl = 0.0836267	descr = N_Gram_CACAG
cnt = 144	feature = 433	correl = 0.0488055	descr = N_Gram_GATTG
cnt = 145	feature = 595	correl = 0.0846375	descr = N_Gram_TCCAA
cnt = 146	feature = 397	correl = 0.0822662	descr = N_Gram_CTTTG
cnt = 147	feature = 342	correl = 0.0640402	descr = N_Gram_CGGAA
cnt = 148	feature = 601	correl = -0.0746333	descr = N_Gram_TCCGC
cnt = 149	feature = 499	correl = 0.150855	descr = N_Gram_GGCCT
cnt = 150	feature = 429	correl = -0.0578841	descr = N_Gram_GATGC
cnt = 151	feature = 578	correl = -0.0500121	descr = N_Gram_TATAC
cnt = 152	feature = 575	correl = -0.0519719	descr = N_Gram_TAGCC
cnt = 153	feature = 247	correl = 0.0737142	descr = N_Gram_ATGGG
cnt = 154	feature = 615	correl = -0.0510315	descr = N_Gram_TCGTC
cnt = 155	feature = 419	correl = 0.0464714	descr = N_Gram_GAGGT
cnt = 156	feature = 653	correl = 0.055239	descr = N_Gram_TGGTA
cnt = 157	feature = 473	correl = 0.0952818	descr = N_Gram_GCGTG
cnt = 158	feature = 206	correl = 0.0852223	descr = N_Gram_AGGCA
cnt = 159	feature = 538	correl = 0.0989123	descr = N_Gram_GTCGG
cnt = 160	feature = 655	correl = -0.066847	descr = N_Gram_TGTCA
cnt = 161	feature = 453	correl = 0.0512733	descr = N_Gram_GCCAT
cnt = 162	feature = 460	correl = 0.0641225	descr = N_Gram_GCCTC
cnt = 163	feature = 526	correl = 0.057652	descr = N_Gram_GGTTG
cnt = 164	feature = 235	correl = -0.0513973	descr = N_Gram_ATCCT
cnt = 165	feature = 536	correl = -0.0826746	descr = N_Gram_GTCGA
cnt = 166	feature = 318	correl = 0.102805	descr = N_Gram_CCGTG
cnt = 167	feature = 458	correl = 0.0725619	descr = N_Gram_GCCGG
cnt = 168	feature = 343	correl = 0.0581897	descr = N_Gram_CGGAC
cnt = 169	feature = 522	correl = -0.0564729	descr = N_Gram_GGTAA
cnt = 170	feature = 551	correl = 0.0559484	descr = N_Gram_GTGTG
cnt = 171	feature = 656	correl = 0.0523178	descr = N_Gram_TGTCC
cnt = 172	feature = 303	correl = 0.0538727	descr = N_Gram_CCCAA
cnt = 173	feature = 574	correl = 0.0883375	descr = N_Gram_TAGCA
cnt = 174	feature = 624	correl = -0.109772	descr = N_Gram_TCTTA
cnt = 175	feature = 512	correl = 0.0519346	descr = N_Gram_GGGCA
cnt = 176	feature = 492	correl = -0.0766675	descr = N_Gram_GGATC
cnt = 177	feature = 272	correl = -0.0670345	descr = N_Gram_CACGA
cnt = 178	feature = 416	correl = 0.0978394	descr = N_Gram_GAGCT
cnt = 179	feature = 413	correl = -0.0683846	descr = N_Gram_GACTG
cnt = 180	feature = 467	correl = 0.0713413	descr = N_Gram_GCGGC
cnt = 181	feature = 368	correl = 0.106119	descr = N_Gram_CTAT
cnt = 182	feature = 284	correl = 0.132752	descr = N_Gram_CAGTG
cnt = 183	feature = 283	correl = 0.0738002	descr = N_Gram_CAGTA
cnt = 184	feature = 488	correl = 0.0988439	descr = N_Gram_GGACG
cnt = 185	feature = 646	correl = 0.087776	descr = N_Gram_TGGCC
cnt = 186	feature = 394	correl = 0.078722	descr = N_Gram_CTTGT
cnt = 187	feature = 408	correl = 0.0674867	descr = N_Gram_GACCG
cnt = 188	feature = 379	correl = -0.0931367	descr = N_Gram_CTCTC
cnt = 189	feature = 255	correl = -0.0809794	descr = N_Gram_ATTTG
cnt = 190	feature = 540	correl = -0.0954529	descr = N_Gram_GTCTT
cnt = 191	feature = 466	correl = 0.052261	descr = N_Gram_GCGGA
cnt = 192	feature = 659	correl = 0.106172	descr = N_Gram_TGTGG
cnt = 193	feature = 380	correl = -0.0503763	descr = N_Gram_CTCTT
cnt = 194	feature = 270	correl = 0.0746547	descr = N_Gram_CACCT
cnt = 195	feature = 686	correl = -0.136441	descr = N_Gram_TTGCG
cnt = 196	feature = 479	correl = 0.0808935	descr = N_Gram_GCTGG
cnt = 197	feature = 565	correl = -0.0511209	descr = N_Gram_TAAGA
cnt = 198	feature = 475	correl = 0.0781606	descr = N_Gram_GCTCA
cnt = 199	feature = 395	correl = 0.0732961	descr = N_Gram_CTTTA
cnt = 200	feature = 289	correl = -0.0859895	descr = N_Gram_CATCG
cnt = 201	feature = 568	correl = -0.0594411	descr = N_Gram_TAATC
cnt = 202	feature = 352	correl = 0.058078	descr = N_Gram_CGGTT
cnt = 203	feature = 592	correl = -0.0487767	descr = N_Gram_TCATG
cnt = 204	feature = 510	correl = 0.104254	descr = N_Gram_GGGAG
cnt = 205	feature = 440	correl = 0.0607242	descr = N_Gram_GCAC
cnt = 206	feature = 644	correl = -0.0507403	descr = N_Gram_TGGAA
cnt = 207	feature = 384	correl = 0.0480098	descr = N_Gram_CTGTG
cnt = 208	feature = 478	correl = 0.0840173	descr = N_Gram_GCTGC
cnt = 209	feature = 626	correl = -0.0587221	descr = N_Gram_TCTTG
cnt = 210	feature = 222	correl = -0.0890047	descr = N_Gram_AGTTT
cnt = 211	feature = 242	correl = -0.0560284	descr = N_Gram_ATGAT
cnt = 212	feature = 490	correl = 0.115215	descr = N_Gram_GGAGC
cnt = 213	feature = 454	correl = 0.0640847	descr = N_Gram_GCCCA
cnt = 214	feature = 445	correl = 0.0505385	descr = N_Gram_GCAGT
cnt = 215	feature = 290	correl = 0.0909964	descr = N_Gram_CATCT
cnt = 216	feature = 217	correl = -0.145963	descr = N_Gram_AGTCT
cnt = 217	feature = 654	correl = 0.052057	descr = N_Gram_TGGTC
cnt = 218	feature = 336	correl = 0.083616	descr = N_Gram_CGCCG
cnt = 219	feature = 673	correl = 0.0786101	descr = N_Gram_TTCCA
cnt = 220	feature = 596	correl = -0.0518106	descr = N_Gram_TCCAC
cnt = 221	feature = 264	correl = 0.0446953	descr = N_Gram_CAAT
cnt = 222	feature = 605	correl = -0.0844334	descr = N_Gram_TCCTC
cnt = 223	feature = 325	correl = -0.0742046	descr = N_Gram_CCTTC
cnt = 224	feature = 636	correl = -0.110124	descr = N_Gram_TGATT
cnt = 225	feature = 337	correl = 0.0521346	descr = N_Gram_CGCGG
cnt = 226	feature = 647	correl = -0.0854219	descr = N_Gram_TGGCG
cnt = 227	feature = 398	correl = 0.0806125	descr = N_Gram_GAAA
cnt = 228	feature = 136	correl = -0.0662508	descr = N_Gram_AAGAC
cnt = 229	feature = 648	correl = 0.128811	descr = N_Gram_TGGCT
cnt = 230	feature = 587	correl = 0.0813337	descr = N_Gram_TCAGC
cnt = 231	feature = 485	correl = 0.05273	descr = N_Gram_GGAAG
cnt = 232	feature = 588	correl = 0.11026	descr = N_Gram_TCAGT
cnt = 233	feature = 695	correl = -0.0878469	descr = N_Gram_TTTGG
cnt = 234	feature = 496	correl = 0.0643245	descr = N_Gram_GGCAT
cnt = 235	feature = 373	correl = -0.0894282	descr = N_Gram_CTCAT
cnt = 236	feature = 15	correl = -0.130346	descr = Position_Specific_Bin_Base_5_Base_A
cnt = 237	feature = 598	correl = 0.0540967	descr = N_Gram_TCCC
cnt = 238	feature = 502	correl = 0.0971136	descr = N_Gram_GGCGG
cnt = 239	feature = 576	correl = 0.0535774	descr = N_Gram_TAGT
cnt = 240	feature = 26	correl = -0.0833421	descr = Position_Specific_Bin_Base_11_Base_G
cnt = 241	feature = 428	correl = -0.0460328	descr = N_Gram_GATGA
cnt = 242	feature = 580	correl = -0.0487824	descr = N_Gram_TATC
cnt = 243	feature = 472	correl = -0.113988	descr = N_Gram_GCGTC
cnt = 244	feature = 278	correl = -0.129662	descr = N_Gram_CAGCT
cnt = 245	feature = 40	correl = -0.0449371	descr = Position_Specific_Bin_Base_16_Base_T
cnt = 246	feature = 288	correl = 0.109511	descr = N_Gram_CATCC
cnt = 247	feature = 436	correl = 0.13063	descr = N_Gram_GCAA
cnt = 248	feature = 208	correl = 0.102984	descr = N_Gram_AGGCG
cnt = 249	feature = 35	correl = 0.113988	descr = Position_Specific_Bin_Base_14_Base_T
cnt = 250	feature = 556	correl = -0.0707019	descr = N_Gram_GTTCT
cnt = 251	feature = 25	correl = 0.0520239	descr = Position_Specific_Bin_Base_10_Base_T
cnt = 252	feature = 383	correl = 0.100553	descr = N_Gram_CTGCA
cnt = 253	feature = 43	correl = 0.050122	descr = Position_Specific_Bin_Base_17_Base_G
cnt = 254	feature = 248	correl = 0.0582133	descr = N_Gram_ATGT
cnt = 255	feature = 250	correl = -0.0592952	descr = N_Gram_ATTA
cnt = 256	feature = 29	correl = 0.106737	descr = Position_Specific_Bin_Base_12_Base_G
cnt = 257	feature = 18	correl = -0.123245	descr = Position_Specific_Bin_Base_6_Base_A
cnt = 258	feature = 487	correl = 0.121658	descr = N_Gram_GGACC
cnt = 259	feature = 13	correl = -0.0653391	descr = Position_Specific_Bin_Base_4_Base_A
cnt = 260	feature = 261	correl = 0.0686381	descr = N_Gram_CAAG
cnt = 261	feature = 602	correl = -0.0850017	descr = N_Gram_TCCGG
cnt = 262	feature = 20	correl = -0.0468062	descr = Position_Specific_Bin_Base_7_Base_A
cnt = 263	feature = 689	correl = 0.0517958	descr = N_Gram_TTGTT
cnt = 264	feature = 33	correl = -0.0668403	descr = Position_Specific_Bin_Base_13_Base_G
cnt = 265	feature = 301	correl = 0.0672829	descr = N_Gram_CCATC
cnt = 266	feature = 350	correl = 0.141297	descr = N_Gram_CGGGC
cnt = 267	feature = 73	correl = 0.0860118	descr = Fold_of_RNAi_Sequence_Pos_9
cnt = 268	feature = 649	correl = 0.0761694	descr = N_Gram_TGGG
cnt = 269	feature = 386	correl = -0.0510798	descr = N_Gram_CTTA
cnt = 270	feature = 422	correl = 0.0518303	descr = N_Gram_GATA
cnt = 271	feature = 498	correl = 0.0886749	descr = N_Gram_GGCCA
cnt = 272	feature = 41	correl = -0.0628028	descr = Position_Specific_Bin_Base_17_Base_A
cnt = 273	feature = 11	correl = -0.0540301	descr = Position_Specific_Bin_Base_3_Base_A
cnt = 274	feature = 30	correl = -0.132447	descr = Position_Specific_Bin_Base_12_Base_T
cnt = 275	feature = 331	correl = -0.0703197	descr = N_Gram_CGAT
cnt = 276	feature = 36	correl = -0.0639954	descr = Position_Specific_Bin_Base_15_Base_A
cnt = 277	feature = 252	correl = 0.0521577	descr = N_Gram_ATTG
cnt = 278	feature = 23	correl = 0.0587341	descr = Position_Specific_Bin_Base_9_Base_G
cnt = 279	feature = 403	correl = -0.0573214	descr = N_Gram_GAAGT
cnt = 280	feature = 641	correl = -0.125891	descr = N_Gram_TGCG
cnt = 281	feature = 9	correl = -0.0733006	descr = Position_Specific_Bin_Base_2_Base_G
cnt = 282	feature = 46	correl = 0.143566	descr = Position_Specific_Bin_Base_18_Base_C
cnt = 283	feature = 234	correl = -0.0457992	descr = N_Gram_ATCCA
cnt = 284	feature = 313	correl = 0.109626	descr = N_Gram_CCGGG
cnt = 285	feature = 597	correl = -0.132919	descr = N_Gram_TCCAG
cnt = 286	feature = 391	correl = -0.0741187	descr = N_Gram_CTTGA
cnt = 287	feature = 24	correl = -0.0597786	descr = Position_Specific_Bin_Base_9_Base_T
cnt = 288	feature = 12	correl = 0.0808468	descr = Position_Specific_Bin_Base_3_Base_C
cnt = 289	feature = 608	correl = -0.0700894	descr = N_Gram_TCGA
cnt = 290	feature = 105	correl = 0.0875298	descr = Fold_of_Target_NoEndbrace_noends_Pos_13
cnt = 291	feature = 364	correl = 0.0868264	descr = N_Gram_CTA
cnt = 292	feature = 44	correl = -0.064086	descr = Position_Specific_Bin_Base_17_Base_T
cnt = 293	feature = 34	correl = -0.10072	descr = Position_Specific_Bin_Base_14_Base_A
cnt = 294	feature = 74	correl = 0.0734376	descr = Fold_of_RNAi_Sequence_Pos_11
cnt = 295	feature = 39	correl = 0.115459	descr = Position_Specific_Bin_Base_16_Base_C
cnt = 296	feature = 14	correl = 0.0556579	descr = Position_Specific_Bin_Base_4_Base_C
cnt = 297	feature = 21	correl = -0.060694	descr = Position_Specific_Bin_Base_8_Base_C
cnt = 298	feature = 356	correl = 0.164586	descr = N_Gram_CGTG
cnt = 299	feature = 457	correl = 0.0762421	descr = N_Gram_GCCG
cnt = 300	feature = 51	correl = 0.253534	descr = Gibbs_of_Target_Sequence__Pos_2_Step_1
cnt = 301	feature = 591	correl = -0.0598799	descr = N_Gram_TCATC
cnt = 302	feature = 10	correl = 0.10045	descr = Position_Specific_Bin_Base_2_Base_T
cnt = 303	feature = 76	correl = 0.0770998	descr = Fold_of_RNAi_Sequence_Pos_13
cnt = 304	feature = 665	correl = -0.0522481	descr = N_Gram_TTAC
cnt = 305	feature = 637	correl = 0.0966455	descr = N_Gram_TGCA
cnt = 306	feature = 229	correl = 0.0499464	descr = N_Gram_ATAG
cnt = 307	feature = 619	correl = -0.0873073	descr = N_Gram_TCTCA
cnt = 308	feature = 279	correl = 0.0654951	descr = N_Gram_CAGG
cnt = 309	feature = 19	correl = 0.108097	descr = Position_Specific_Bin_Base_6_Base_C
cnt = 310	feature = 17	correl = 0.0580049	descr = Position_Specific_Bin_Base_5_Base_G
cnt = 311	feature = 425	correl = -0.112593	descr = N_Gram_GATC
cnt = 312	feature = 38	correl = -0.095247	descr = Position_Specific_Bin_Base_16_Base_A
cnt = 313	feature = 32	correl = 0.102317	descr = Position_Specific_Bin_Base_13_Base_C
cnt = 314	feature = 27	correl = -0.102201	descr = Position_Specific_Bin_Base_12_Base_A
cnt = 315	feature = 83	correl = 0.118788	descr = Xue_Structure_Feature_A101
cnt = 316	feature = 8	correl = 0.0529705	descr = Position_Specific_Bin_Base_2_Base_C
cnt = 317	feature = 446	correl = 0.0635627	descr = N_Gram_GCAT
cnt = 318	feature = 57	correl = 0.0634252	descr = Gibbs_of_Target_Sequence__Pos_12_Step_1
cnt = 319	feature = 81	correl = -0.051644	descr = Xue_Structure_Feature_A110
cnt = 320	feature = 375	correl = -0.07533	descr = N_Gram_CTCCA
cnt = 321	feature = 45	correl = -0.284736	descr = Position_Specific_Bin_Base_18_Base_A
cnt = 322	feature = 37	correl = 0.0663004	descr = Position_Specific_Bin_Base_15_Base_C
cnt = 323	feature = 693	correl = -0.108691	descr = N_Gram_TTTCT
cnt = 324	feature = 418	correl = 0.0490735	descr = N_Gram_GAGGC
cnt = 325	feature = 315	correl = 0.0657175	descr = N_Gram_CCGT
cnt = 326	feature = 16	correl = 0.0993132	descr = Position_Specific_Bin_Base_5_Base_C
cnt = 327	feature = 78	correl = 0.0829885	descr = Fold_of_RNAi_Sequence_Pos_15
cnt = 328	feature = 684	correl = -0.0899241	descr = N_Gram_TTGC
cnt = 329	feature = 56	correl = -0.0750306	descr = Gibbs_of_Target_Sequence__Pos_8_Step_1
cnt = 330	feature = 298	correl = -0.139861	descr = N_Gram_CCAGC
cnt = 331	feature = 218	correl = 0.0737685	descr = N_Gram_AGTG
cnt = 332	feature = 47	correl = 0.288327	descr = Position_Specific_Bin_Base_18_Base_G
cnt = 333	feature = 657	correl = 0.083961	descr = N_Gram_TGTG
cnt = 334	feature = 382	correl = 0.044969	descr = N_Gram_CTGC
cnt = 335	feature = 241	correl = -0.0466478	descr = N_Gram_ATGA
cnt = 336	feature = 52	correl = 0.0982062	descr = Gibbs_of_Target_Sequence__Pos_3_Step_1
cnt = 337	feature = 341	correl = 0.0746589	descr = N_Gram_CGGA
cnt = 338	feature = 396	correl = -0.0500829	descr = N_Gram_CTTTC
cnt = 339	feature = 254	correl = -0.109859	descr = N_Gram_ATTT
cnt = 340	feature = 547	correl = 0.127011	descr = N_Gram_GTGG
cnt = 341	feature = 629	correl = -0.0562905	descr = N_Gram_TGAAG
cnt = 342	feature = 503	correl = 0.073335	descr = N_Gram_GGCT
cnt = 343	feature = 80	correl = 0.0584292	descr = Xue_Structure_Feature_A111
cnt = 344	feature = 28	correl = 0.138389	descr = Position_Specific_Bin_Base_12_Base_C
cnt = 345	feature = 61	correl = -0.168732	descr = Gibbs_of_Target_Sequence__Pos_18_Step_1
cnt = 346	feature = 539	correl = -0.0982941	descr = N_Gram_GTCT
cnt = 347	feature = 459	correl = 0.118146	descr = N_Gram_GCCT
cnt = 348	feature = 586	correl = 0.0953052	descr = N_Gram_TCAG
cnt = 349	feature = 667	correl = -0.0752888	descr = N_Gram_TTAT
cnt = 350	feature = 652	correl = 0.0663349	descr = N_Gram_TGGT
cnt = 351	feature = 292	correl = 0.0888545	descr = N_Gram_CCAA
cnt = 352	feature = 69	correl = 0.146947	descr = Fold_of_RNAi_Sequence_Pos_2
cnt = 353	feature = 477	correl = 0.0727939	descr = N_Gram_GCTG
cnt = 354	feature = 535	correl = -0.0610609	descr = N_Gram_GTCG
cnt = 355	feature = 464	correl = 0.0752635	descr = N_Gram_GCGCC
cnt = 356	feature = 58	correl = -0.0968753	descr = Gibbs_of_Target_Sequence__Pos_13_Step_1
cnt = 357	feature = 450	correl = 0.0535219	descr = N_Gram_GCCA
cnt = 358	feature = 680	correl = -0.0599609	descr = N_Gram_TTGA
cnt = 359	feature = 482	correl = 0.0639172	descr = N_Gram_GGAA
cnt = 360	feature = 54	correl = -0.1222	descr = Gibbs_of_Target_Sequence__Pos_6_Step_1
cnt = 361	feature = 692	correl = -0.0704392	descr = N_Gram_TTTCC
cnt = 362	feature = 59	correl = -0.173913	descr = Gibbs_of_Target_Sequence__Pos_14_Step_1
cnt = 363	feature = 67	correl = 0.162657	descr = Fold_of_RNAi_Sequence_Pos_0
cnt = 364	feature = 344	correl = 0.106053	descr = N_Gram_CGGC
cnt = 365	feature = 259	correl = 0.06279	descr = N_Gram_CAAA
cnt = 366	feature = 606	correl = -0.101141	descr = N_Gram_TCCTT
cnt = 367	feature = 82	correl = 0.0474604	descr = Xue_Structure_Feature_A100
cnt = 368	feature = 489	correl = 0.113647	descr = N_Gram_GGAG
cnt = 369	feature = 633	correl = -0.0871538	descr = N_Gram_TGAT
cnt = 370	feature = 516	correl = 0.0685009	descr = N_Gram_GGGG
cnt = 371	feature = 79	correl = 0.061986	descr = Fold_of_RNAi_Sequence_Pos_16
cnt = 372	feature = 390	correl = -0.212268	descr = N_Gram_CTTCT
cnt = 373	feature = 470	correl = -0.0608101	descr = N_Gram_GCGT
cnt = 374	feature = 589	correl = -0.0730144	descr = N_Gram_TCAT
cnt = 375	feature = 511	correl = 0.139701	descr = N_Gram_GGGC
cnt = 376	feature = 75	correl = 0.102241	descr = Fold_of_RNAi_Sequence_Pos_12
cnt = 377	feature = 60	correl = -0.121528	descr = Gibbs_of_Target_Sequence__Pos_17_Step_1
cnt = 378	feature = 72	correl = 0.0791198	descr = Fold_of_RNAi_Sequence_Pos_6
cnt = 379	feature = 476	correl = -0.0532972	descr = N_Gram_GCTCC
cnt = 380	feature = 531	correl = -0.0897736	descr = N_Gram_GTC
cnt = 381	feature = 544	correl = 0.0800045	descr = N_Gram_GTGC
cnt = 382	feature = 417	correl = 0.0651856	descr = N_Gram_GAGG
cnt = 383	feature = 326	correl = -0.0579785	descr = N_Gram_CGA
cnt = 384	feature = 620	correl = -0.122641	descr = N_Gram_TCTCC
cnt = 385	feature = 68	correl = 0.17055	descr = Fold_of_RNAi_Sequence_Pos_1
cnt = 386	feature = 561	correl = -0.0830576	descr = N_Gram_TAA
cnt = 387	feature = 77	correl = 0.0682217	descr = Fold_of_RNAi_Sequence_Pos_14
cnt = 388	feature = 465	correl = 0.0984236	descr = N_Gram_GCGG
cnt = 389	feature = 497	correl = 0.157508	descr = N_Gram_GGCC
cnt = 390	feature = 678	correl = -0.103121	descr = N_Gram_TTCTT
cnt = 391	feature = 696	correl = -0.118776	descr = N_Gram_TTTT
cnt = 392	feature = 607	correl = -0.0917894	descr = N_Gram_TCG
cnt = 393	feature = 421	correl = -0.0460159	descr = N_Gram_GAT
cnt = 394	feature = 285	correl = 0.0577619	descr = N_Gram_CAT
cnt = 395	feature = 643	correl = 0.0465268	descr = N_Gram_TGG
cnt = 396	feature = 334	correl = 0.0730302	descr = N_Gram_CGCC
cnt = 397	feature = 376	correl = -0.147698	descr = N_Gram_CTCCT
cnt = 398	feature = 627	correl = -0.0643904	descr = N_Gram_TGA
cnt = 399	feature = 500	correl = 0.0468315	descr = N_Gram_GGCG
cnt = 400	feature = 662	correl = -0.0824298	descr = N_Gram_TTA
cnt = 401	feature = 594	correl = -0.0794771	descr = N_Gram_TCCA
cnt = 402	feature = 258	correl = 0.14948	descr = N_Gram_CAA
cnt = 403	feature = 233	correl = -0.0861165	descr = N_Gram_ATC
cnt = 404	feature = 583	correl = 0.0451932	descr = N_Gram_TCA
cnt = 405	feature = 86	correl = 0.0884466	descr = Xue_Structure_Feature_C110
cnt = 406	feature = 363	correl = -0.0513034	descr = N_Gram_CT
cnt = 407	feature = 603	correl = -0.103201	descr = N_Gram_TCCT
cnt = 408	feature = 541	correl = 0.161508	descr = N_Gram_GTG
cnt = 409	feature = 691	correl = -0.118823	descr = N_Gram_TTTC
cnt = 410	feature = 679	correl = -0.0647196	descr = N_Gram_TTG
cnt = 411	feature = 481	correl = 0.134543	descr = N_Gram_GGA
cnt = 412	feature = 676	correl = -0.216323	descr = N_Gram_TTCT
cnt = 413	feature = 348	correl = 0.115007	descr = N_Gram_CGGG
cnt = 414	feature = 257	correl = 0.101748	descr = N_Gram_CA
cnt = 415	feature = 623	correl = -0.101491	descr = N_Gram_TCTT
cnt = 416	feature = 66	correl = -0.077225	descr = PF_RNAi_Fold_3'Free_Count
cnt = 417	feature = 449	correl = 0.102442	descr = N_Gram_GCC
cnt = 418	feature = 690	correl = -0.104549	descr = N_Gram_TTT
cnt = 419	feature = 371	correl = -0.102449	descr = N_Gram_CTC
cnt = 420	feature = 65	correl = -0.136184	descr = PF_RNAi_Fold_5'Free_Count
cnt = 421	feature = 560	correl = -0.0675481	descr = N_Gram_TA
cnt = 422	feature = 616	correl = -0.118008	descr = N_Gram_TCT
cnt = 423	feature = 669	correl = -0.147762	descr = N_Gram_TTC
cnt = 424	feature = 223	correl = -0.12134	descr = N_Gram_AT
cnt = 425	feature = 593	correl = -0.115847	descr = N_Gram_TCC
cnt = 426	feature = 494	correl = 0.139004	descr = N_Gram_GGC
cnt = 427	feature = 661	correl = -0.122374	descr = N_Gram_TT
cnt = 428	feature = 340	correl = 0.0768058	descr = N_Gram_CGG
cnt = 429	feature = 64	correl = -0.186881	descr = PF_RNAi_Fold_Energy
cnt = 430	feature = 49	correl = -0.188305	descr = Gibbs_of_Target_Sequence_
num rows = 521
num_elements = 224551
*
optimization finished, #iter = 648
nu = 0.471863
obj = -37.160024, rho = -0.649501
nSV = 359, nBSV = 151
num rows = 58
num_elements = 24998
*
optimization finished, #iter = 50
nu = 0.475311
obj = -4.647252, rho = -0.482124
nSV = 45, nBSV = 9
*
optimization finished, #iter = 648
nu = 0.471863
obj = -37.160024, rho = -0.649501
nSV = 359, nBSV = 151
CFS merit scores = 1.3671
CFS merit scores = 1.6172
CFS merit scores = 1.85508
CFS merit scores = 2.07656
CFS merit scores = 2.28008
CFS merit scores = 2.45946
CFS merit scores = 2.6256
CFS merit scores = 2.78215
CFS merit scores = 2.92921
CFS merit scores = 3.06622
CFS merit scores = 3.19544
CFS merit scores = 3.31545
CFS merit scores = 3.42933
CFS merit scores = 3.53768
CFS merit scores = 3.64217
CFS merit scores = 3.74333
CFS merit scores = 3.84171
CFS merit scores = 3.93754
CFS merit scores = 4.02964
CFS merit scores = 4.11857
CFS merit scores = 4.20493
CFS merit scores = 4.28941
CFS merit scores = 4.37204
CFS merit scores = 4.45299
CFS merit scores = 4.53233
CFS merit scores = 4.61016
CFS merit scores = 4.68653
CFS merit scores = 4.75981
CFS merit scores = 4.83127
CFS merit scores = 4.90095
CFS merit scores = 4.96912
CFS merit scores = 5.03595
CFS merit scores = 5.10156
CFS merit scores = 5.16585
CFS merit scores = 5.22875
CFS merit scores = 5.28817
CFS merit scores = 5.34658
CFS merit scores = 5.40386
CFS merit scores = 5.4598
CFS merit scores = 5.51381
CFS merit scores = 5.56707
CFS merit scores = 5.61909
CFS merit scores = 5.66873
CFS merit scores = 5.71679
CFS merit scores = 5.7638
CFS merit scores = 5.80941
CFS merit scores = 5.85415
CFS merit scores = 5.89566
CFS merit scores = 5.93603
CFS merit scores = 5.97353
CFS merit scores = 6.00955
CFS merit scores = 6.04411
CFS merit scores = 6.0786
CFS merit scores = 6.11307
CFS merit scores = 6.14753
CFS merit scores = 6.17945
CFS merit scores = 6.21021
CFS merit scores = 6.23908
CFS merit scores = 6.26568
CFS merit scores = 6.29076
CFS merit scores = 6.31463
CFS merit scores = 6.33739
CFS merit scores = 6.35882
CFS merit scores = 6.37967
CFS merit scores = 6.40027
CFS merit scores = 6.42081
CFS merit scores = 6.44118
CFS merit scores = 6.46097
CFS merit scores = 6.48058
CFS merit scores = 6.50013
CFS merit scores = 6.51815
CFS merit scores = 6.53567
CFS merit scores = 6.54854
CFS merit scores = 6.56083
CFS merit scores = 6.57246
CFS merit scores = 6.58237
CFS merit scores = 6.59199
CFS merit scores = 6.60127
CFS merit scores = 6.60916
CFS merit scores = 6.61665
CFS merit scores = 6.62415
CFS merit scores = 6.63155
CFS merit scores = 6.63852
CFS merit scores = 6.64566
CFS merit scores = 6.65096
CFS merit scores = 6.65536
CFS merit scores = 6.66012
CFS merit scores = 6.66384
CFS merit scores = 6.66678
CFS merit scores = 6.67018
CFS merit scores = 6.67346
CFS merit scores = 6.676
CFS merit scores = 6.67872
CFS merit scores = 6.68019
CFS merit scores = 6.68158
CFS merit scores = 6.68259
CFS merit scores = 6.68378
CFS merit scores = 6.68532
CFS merit scores = 6.68702
CFS merit scores = 6.68796
CFS merit scores = 6.68885
CFS merit scores = 6.69006
CFS merit scores = 6.69158
CFS merit scores = 6.69322
CFS merit scores = 6.69478
CFS merit scores = 6.69546
CFS merit scores = 6.69549
CFS merit scores = 6.69497
CFS merit scores = 6.69443
CFS merit scores = 6.69344
CFS merit scores = 6.69266
CFS merit scores = 6.69197
CFS merit scores = 6.69155
CFS merit scores = 6.69105
CFS merit scores = 6.68943
CFS merit scores = 6.68793
CFS merit scores = 6.68581
CFS merit scores = 6.68359
CFS merit scores = 6.68164
CFS merit scores = 6.67975
CFS merit scores = 6.67728
CFS merit scores = 6.67509
CFS merit scores = 6.67274
CFS merit scores = 6.67045
CFS merit scores = 6.66713
CFS merit scores = 6.66404
CFS merit scores = 6.66125
CFS merit scores = 6.65813
CFS merit scores = 6.65496
CFS merit scores = 6.65113
CFS merit scores = 6.64649
CFS merit scores = 6.64167
CFS merit scores = 6.63716
CFS merit scores = 6.63225
CFS merit scores = 6.6276
CFS merit scores = 6.62305
CFS merit scores = 6.61839
CFS merit scores = 6.61376
CFS merit scores = 6.60925
CFS merit scores = 6.60475
CFS merit scores = 6.60043
CFS merit scores = 6.59608
CFS merit scores = 6.59194
CFS merit scores = 6.58784
CFS merit scores = 6.58372
CFS merit scores = 6.57976
CFS merit scores = 6.57592
CFS merit scores = 6.57198
CFS merit scores = 6.56802
CFS merit scores = 6.56402
CFS merit scores = 6.55982
CFS merit scores = 6.55567
CFS merit scores = 6.55107
CFS merit scores = 6.54668
CFS merit scores = 6.54236
CFS merit scores = 6.53782
CFS merit scores = 6.53356
CFS merit scores = 6.52954
CFS merit scores = 6.52547
CFS merit scores = 6.5216
CFS merit scores = 6.51746
CFS merit scores = 6.51304
CFS merit scores = 6.5085
CFS merit scores = 6.5029
CFS merit scores = 6.49682
CFS merit scores = 6.49063
CFS merit scores = 6.48456
CFS merit scores = 6.47865
CFS merit scores = 6.47246
CFS merit scores = 6.46638
CFS merit scores = 6.45985
CFS merit scores = 6.45343
CFS merit scores = 6.44708
CFS merit scores = 6.44074
CFS merit scores = 6.43447
CFS merit scores = 6.42826
CFS merit scores = 6.42125
CFS merit scores = 6.41443
CFS merit scores = 6.40775
CFS merit scores = 6.40114
CFS merit scores = 6.39455
CFS merit scores = 6.38787
CFS merit scores = 6.3812
CFS merit scores = 6.37451
CFS merit scores = 6.36775
CFS merit scores = 6.36077
CFS merit scores = 6.35359
CFS merit scores = 6.34651
CFS merit scores = 6.33961
CFS merit scores = 6.33284
CFS merit scores = 6.32618
CFS merit scores = 6.31929
CFS merit scores = 6.31224
CFS merit scores = 6.30514
CFS merit scores = 6.29791
CFS merit scores = 6.29066
CFS merit scores = 6.28355
CFS merit scores = 6.27642
CFS merit scores = 6.26941
CFS merit scores = 6.26233
CFS merit scores = 6.25549
CFS merit scores = 6.24868
CFS merit scores = 6.24189
CFS merit scores = 6.23523
CFS merit scores = 6.22876
CFS merit scores = 6.22235
CFS merit scores = 6.21603
CFS merit scores = 6.20946
CFS merit scores = 6.20297
CFS merit scores = 6.19651
CFS merit scores = 6.19012
CFS merit scores = 6.18317
CFS merit scores = 6.17636
CFS merit scores = 6.16955
CFS merit scores = 6.16287
CFS merit scores = 6.15612
CFS merit scores = 6.14937
CFS merit scores = 6.14281
CFS merit scores = 6.13619
CFS merit scores = 6.12919
CFS merit scores = 6.12215
CFS merit scores = 6.11493
CFS merit scores = 6.10758
CFS merit scores = 6.10036
CFS merit scores = 6.09313
CFS merit scores = 6.08572
CFS merit scores = 6.0782
CFS merit scores = 6.07082
CFS merit scores = 6.0634
CFS merit scores = 6.05606
CFS merit scores = 6.04867
CFS merit scores = 6.04084
CFS merit scores = 6.03306
CFS merit scores = 6.0254
CFS merit scores = 6.01775
CFS merit scores = 6.01022
CFS merit scores = 6.00279
CFS merit scores = 5.99539
CFS merit scores = 5.98798
CFS merit scores = 5.98056
CFS merit scores = 5.97312
CFS merit scores = 5.96581
CFS merit scores = 5.95829
CFS merit scores = 5.95082
CFS merit scores = 5.94346
CFS merit scores = 5.9361
CFS merit scores = 5.92877
CFS merit scores = 5.92137
CFS merit scores = 5.91388
CFS merit scores = 5.90639
CFS merit scores = 5.89893
CFS merit scores = 5.89151
CFS merit scores = 5.88419
CFS merit scores = 5.87705
CFS merit scores = 5.87
CFS merit scores = 5.86305
CFS merit scores = 5.85604
CFS merit scores = 5.84905
CFS merit scores = 5.84215
CFS merit scores = 5.8353
CFS merit scores = 5.82821
CFS merit scores = 5.82122
CFS merit scores = 5.81431
CFS merit scores = 5.80729
CFS merit scores = 5.80029
CFS merit scores = 5.79338
CFS merit scores = 5.78651
CFS merit scores = 5.77975
CFS merit scores = 5.77277
CFS merit scores = 5.76585
CFS merit scores = 5.75911
CFS merit scores = 5.75233
CFS merit scores = 5.74551
CFS merit scores = 5.73864
CFS merit scores = 5.73173
CFS merit scores = 5.72491
CFS merit scores = 5.71818
CFS merit scores = 5.71154
CFS merit scores = 5.70468
CFS merit scores = 5.69785
CFS merit scores = 5.69096
CFS merit scores = 5.6842
CFS merit scores = 5.67759
CFS merit scores = 5.67096
CFS merit scores = 5.66438
CFS merit scores = 5.65792
CFS merit scores = 5.65116
CFS merit scores = 5.64438
CFS merit scores = 5.63766
CFS merit scores = 5.63093
CFS merit scores = 5.62425
CFS merit scores = 5.61771
CFS merit scores = 5.6112
CFS merit scores = 5.6047
CFS merit scores = 5.59831
CFS merit scores = 5.59195
CFS merit scores = 5.58566
CFS merit scores = 5.57939
CFS merit scores = 5.57317
CFS merit scores = 5.56704
CFS merit scores = 5.5609
CFS merit scores = 5.55471
CFS merit scores = 5.54859
CFS merit scores = 5.54256
CFS merit scores = 5.53647
CFS merit scores = 5.53034
CFS merit scores = 5.52432
CFS merit scores = 5.51829
CFS merit scores = 5.51231
CFS merit scores = 5.50638
CFS merit scores = 5.50048
CFS merit scores = 5.4946
CFS merit scores = 5.4887
CFS merit scores = 5.48277
CFS merit scores = 5.47689
CFS merit scores = 5.4711
CFS merit scores = 5.46536
CFS merit scores = 5.45963
CFS merit scores = 5.45383
CFS merit scores = 5.44794
CFS merit scores = 5.44211
CFS merit scores = 5.43637
CFS merit scores = 5.43063
CFS merit scores = 5.42495
CFS merit scores = 5.41929
CFS merit scores = 5.41371
CFS merit scores = 5.40816
CFS merit scores = 5.40264
CFS merit scores = 5.39719
CFS merit scores = 5.39176
CFS merit scores = 5.38631
CFS merit scores = 5.38093
CFS merit scores = 5.37561
CFS merit scores = 5.37026
CFS merit scores = 5.36494
CFS merit scores = 5.35966
CFS merit scores = 5.35435
CFS merit scores = 5.34907
CFS merit scores = 5.34387
CFS merit scores = 5.33865
CFS merit scores = 5.33332
CFS merit scores = 5.32799
CFS merit scores = 5.32268
CFS merit scores = 5.31736
CFS merit scores = 5.31212
CFS merit scores = 5.30685
CFS merit scores = 5.3016
CFS merit scores = 5.29639
CFS merit scores = 5.29106
CFS merit scores = 5.28566
CFS merit scores = 5.28022
CFS merit scores = 5.2748
CFS merit scores = 5.26932
CFS merit scores = 5.26386
CFS merit scores = 5.25837
CFS merit scores = 5.2529
CFS merit scores = 5.24741
CFS merit scores = 5.24194
CFS merit scores = 5.23651
CFS merit scores = 5.23104
CFS merit scores = 5.22565
CFS merit scores = 5.22011
CFS merit scores = 5.21461
CFS merit scores = 5.2091
CFS merit scores = 5.20365
CFS merit scores = 5.19822
CFS merit scores = 5.19283
CFS merit scores = 5.18731
CFS merit scores = 5.18182
CFS merit scores = 5.17643
CFS merit scores = 5.17107
CFS merit scores = 5.16555
CFS merit scores = 5.16007
CFS merit scores = 5.15465
CFS merit scores = 5.1493
CFS merit scores = 5.14375
CFS merit scores = 5.13824
CFS merit scores = 5.1325
CFS merit scores = 5.12681
CFS merit scores = 5.1211
CFS merit scores = 5.11519
CFS merit scores = 5.10937
CFS merit scores = 5.10355
CFS merit scores = 5.09774
CFS merit scores = 5.09192
CFS merit scores = 5.08611
CFS merit scores = 5.08034
CFS merit scores = 5.07447
CFS merit scores = 5.06866
CFS merit scores = 5.06272
CFS merit scores = 5.05673
CFS merit scores = 5.05073
CFS merit scores = 5.04472
CFS merit scores = 5.03864
CFS merit scores = 5.03255
CFS merit scores = 5.0265
CFS merit scores = 5.02052
CFS merit scores = 5.01452
CFS merit scores = 5.00844
CFS merit scores = 5.00191
CFS merit scores = 4.99523
CFS merit scores = 4.98857
CFS merit scores = 4.98193
CFS merit scores = 4.97528
CFS merit scores = 4.96868
CFS merit scores = 4.96207
CFS merit scores = 4.95556
CFS merit scores = 4.94906
CFS merit scores = 4.94245
CFS merit scores = 4.93577
CFS merit scores = 4.92902
CFS merit scores = 4.92216
CFS merit scores = 4.91526
CFS merit scores = 4.90836
CFS merit scores = 4.90154
CFS merit scores = 4.89444
CFS merit scores = 4.88724
CFS merit scores = 4.88008
CFS merit scores = 4.87293
CFS merit scores = 4.86524
CFS merit scores = 4.85758
CFS merit scores = 4.8499
CFS merit scores = 4.84222
CFS merit scores = 4.83457
CFS merit scores = 4.82693
CFS merit scores = 4.81916
CFS merit scores = 4.81147
CFS merit scores = 4.80371
CFS merit scores = 4.796
CFS merit scores = 4.78836
CFS merit scores = 4.78057
CFS merit scores = 4.77288
CFS merit scores = 4.76472
CFS merit scores = 4.75649
CFS merit scores = 4.74838
CFS merit scores = 4.74014
CFS merit scores = 4.73124
CFS merit scores = 4.72201
CFS merit scores = 4.71224
CFS merit scores = 4.70221
CFS merit scores = 4.69056
cnt = 1	feature = 59	correl = -0.367104	descr = Gibbs_of_Target_Sequence__Pos_20_Step_1
cnt = 2	feature = 45	correl = 0.210762	descr = Gibbs_of_Target_Sequence__Pos_1_Step_1
cnt = 3	feature = 540	correl = -0.104129	descr = N_Gram_GTCG
cnt = 4	feature = 38	correl = 0.0524513	descr = Position_Specific_Bin_Base_17_Base_G
cnt = 5	feature = 697	correl = 0.0784451	descr = N_Gram_TTGCA
cnt = 6	feature = 292	correl = 0.0516743	descr = N_Gram_CCAAT
cnt = 7	feature = 587	correl = 0.0755017	descr = N_Gram_TATAT
cnt = 8	feature = 265	correl = -0.0510587	descr = N_Gram_CACCC
cnt = 9	feature = 569	correl = 0.049081	descr = N_Gram_TAAAG
cnt = 10	feature = 422	correl = 0.0938714	descr = N_Gram_GAGTC
cnt = 11	feature = 325	correl = 0.0852149	descr = N_Gram_CCTGC
cnt = 12	feature = 400	correl = 0.107547	descr = N_Gram_CTTGT
cnt = 13	feature = 573	correl = 0.0807549	descr = N_Gram_TAAGC
cnt = 14	feature = 607	correl = 0.0470759	descr = N_Gram_TCCGA
cnt = 15	feature = 214	correl = 0.0803821	descr = N_Gram_AGTTA
cnt = 16	feature = 459	correl = -0.0562548	descr = N_Gram_GCCGT
cnt = 17	feature = 617	correl = -0.0492117	descr = N_Gram_TCGCA
cnt = 18	feature = 687	correl = 0.0446029	descr = N_Gram_TTCGA
cnt = 19	feature = 406	correl = 0.0501133	descr = N_Gram_GAATC
cnt = 20	feature = 627	correl = 0.0482838	descr = N_Gram_TCTCG
cnt = 21	feature = 361	correl = 0.0705217	descr = N_Gram_CGTGA
cnt = 22	feature = 370	correl = 0.0662958	descr = N_Gram_CTAGG
cnt = 23	feature = 606	correl = 0.0522095	descr = N_Gram_TCCCG
cnt = 24	feature = 649	correl = 0.0522095	descr = N_Gram_TGCCG
cnt = 25	feature = 314	correl = 0.0451664	descr = N_Gram_CCGCA
cnt = 26	feature = 518	correl = 0.0451664	descr = N_Gram_GGGGT
cnt = 27	feature = 339	correl = 0.0451664	descr = N_Gram_CGCCA
cnt = 28	feature = 502	correl = 0.0889742	descr = N_Gram_GGCGC
cnt = 29	feature = 242	correl = 0.0736308	descr = N_Gram_ATGGG
cnt = 30	feature = 656	correl = 0.0602919	descr = N_Gram_TGGAG
cnt = 31	feature = 410	correl = -0.0682571	descr = N_Gram_GACCC
cnt = 32	feature = 637	correl = 0.0512744	descr = N_Gram_TGAAA
cnt = 33	feature = 428	correl = -0.0557047	descr = N_Gram_GATCG
cnt = 34	feature = 438	correl = 0.0481836	descr = N_Gram_GCAAA
cnt = 35	feature = 334	correl = 0.0569573	descr = N_Gram_CGAGG
cnt = 36	feature = 305	correl = 0.114781	descr = N_Gram_CCCCC
cnt = 37	feature = 306	correl = 0.0451664	descr = N_Gram_CCCCG
cnt = 38	feature = 653	correl = -0.0511003	descr = N_Gram_TGCTA
cnt = 39	feature = 623	correl = 0.056568	descr = N_Gram_TCTAC
cnt = 40	feature = 611	correl = 0.0555615	descr = N_Gram_TCCTA
cnt = 41	feature = 298	correl = -0.062624	descr = N_Gram_CCATA
cnt = 42	feature = 258	correl = 0.0619243	descr = N_Gram_CAAGC
cnt = 43	feature = 455	correl = 0.0775665	descr = N_Gram_GCCCG
cnt = 44	feature = 578	correl = 0.0732181	descr = N_Gram_TACGA
cnt = 45	feature = 522	correl = -0.0443179	descr = N_Gram_GGGTT
cnt = 46	feature = 275	correl = 0.0468005	descr = N_Gram_CAGCG
cnt = 47	feature = 449	correl = -0.0451669	descr = N_Gram_GCATG
cnt = 48	feature = 672	correl = 0.0668489	descr = N_Gram_TGTGA
cnt = 49	feature = 248	correl = 0.0558985	descr = N_Gram_ATTTC
cnt = 50	feature = 464	correl = -0.07686	descr = N_Gram_GCGAC
cnt = 51	feature = 220	correl = -0.138992	descr = N_Gram_ATAAG
cnt = 52	feature = 619	correl = 0.0944683	descr = N_Gram_TCGGC
cnt = 53	feature = 542	correl = -0.0459719	descr = N_Gram_GTCGC
cnt = 54	feature = 514	correl = 0.0451664	descr = N_Gram_GGGCT
cnt = 55	feature = 210	correl = 0.0451664	descr = N_Gram_AGTCG
cnt = 56	feature = 679	correl = -0.0734211	descr = N_Gram_TTACC
cnt = 57	feature = 432	correl = -0.0702334	descr = N_Gram_GATTA
cnt = 58	feature = 536	correl = -0.0557263	descr = N_Gram_GTCAA
cnt = 59	feature = 601	correl = 0.105701	descr = N_Gram_TCCAA
cnt = 60	feature = 231	correl = -0.096687	descr = N_Gram_ATCGG
cnt = 61	feature = 399	correl = 0.0845057	descr = N_Gram_CTTGG
cnt = 62	feature = 348	correl = 0.0719598	descr = N_Gram_CGGCG
cnt = 63	feature = 572	correl = -0.0484163	descr = N_Gram_TAAGA
cnt = 64	feature = 555	correl = 0.0473666	descr = N_Gram_GTGTA
cnt = 65	feature = 604	correl = 0.0611067	descr = N_Gram_TCCCA
cnt = 66	feature = 646	correl = 0.0748038	descr = N_Gram_TGCAA
cnt = 67	feature = 664	correl = 0.0465532	descr = N_Gram_TGGGT
cnt = 68	feature = 552	correl = 0.138627	descr = N_Gram_GTGGC
cnt = 69	feature = 347	correl = 0.0498619	descr = N_Gram_CGGCC
cnt = 70	feature = 322	correl = 0.0672847	descr = N_Gram_CCTCA
cnt = 71	feature = 586	correl = -0.0682536	descr = N_Gram_TATAC
cnt = 72	feature = 222	correl = 0.054751	descr = N_Gram_ATACA
cnt = 73	feature = 225	correl = 0.0469528	descr = N_Gram_ATAGC
cnt = 74	feature = 560	correl = -0.0788155	descr = N_Gram_GTTAC
cnt = 75	feature = 491	correl = 0.063499	descr = N_Gram_GGATT
cnt = 76	feature = 465	correl = 0.0446814	descr = N_Gram_GCGAG
cnt = 77	feature = 521	correl = 0.044307	descr = N_Gram_GGGTG
cnt = 78	feature = 640	correl = -0.0812616	descr = N_Gram_TGAGA
cnt = 79	feature = 368	correl = 0.0451664	descr = N_Gram_CTAAA
cnt = 80	feature = 414	correl = -0.0759005	descr = N_Gram_GACGA
cnt = 81	feature = 259	correl = 0.046299	descr = N_Gram_CAAGG
cnt = 82	feature = 319	correl = -0.0539554	descr = N_Gram_CCGTC
cnt = 83	feature = 425	correl = 0.0459803	descr = N_Gram_GATAC
cnt = 84	feature = 583	correl = -0.0443184	descr = N_Gram_TAGAT
cnt = 85	feature = 605	correl = 0.0526773	descr = N_Gram_TCCCC
cnt = 86	feature = 562	correl = -0.0484285	descr = N_Gram_GTTCG
cnt = 87	feature = 563	correl = 0.0449729	descr = N_Gram_GTTGC
cnt = 88	feature = 608	correl = -0.0590805	descr = N_Gram_TCCGC
cnt = 89	feature = 230	correl = -0.0492117	descr = N_Gram_ATCGC
cnt = 90	feature = 363	correl = 0.0789734	descr = N_Gram_CGTGG
cnt = 91	feature = 498	correl = 0.0891817	descr = N_Gram_GGCCC
cnt = 92	feature = 520	correl = 0.0930484	descr = N_Gram_GGGTC
cnt = 93	feature = 488	correl = 0.0508423	descr = N_Gram_GGAGC
cnt = 94	feature = 531	correl = 0.0485664	descr = N_Gram_GTAAA
cnt = 95	feature = 538	correl = -0.0469846	descr = N_Gram_GTCCA
cnt = 96	feature = 343	correl = 0.0639507	descr = N_Gram_CGGAA
cnt = 97	feature = 303	correl = 0.0840852	descr = N_Gram_CCCAC
cnt = 98	feature = 321	correl = 0.0555615	descr = N_Gram_CCTAT
cnt = 99	feature = 441	correl = 0.0743071	descr = N_Gram_GCACT
cnt = 100	feature = 419	correl = -0.0746479	descr = N_Gram_GAGCC
cnt = 101	feature = 426	correl = 0.0508805	descr = N_Gram_GATAT
cnt = 102	feature = 529	correl = 0.0553621	descr = N_Gram_GGTGC
cnt = 103	feature = 511	correl = 0.0518583	descr = N_Gram_GGGCA
cnt = 104	feature = 250	correl = -0.146356	descr = N_Gram_ATTTT
cnt = 105	feature = 462	correl = 0.143168	descr = N_Gram_GCCTT
cnt = 106	feature = 209	correl = 0.0592888	descr = N_Gram_AGTCA
cnt = 107	feature = 337	correl = -0.0585454	descr = N_Gram_CGATC
cnt = 108	feature = 598	correl = -0.0878329	descr = N_Gram_TCATA
cnt = 109	feature = 266	correl = 0.0910627	descr = N_Gram_CACCG
cnt = 110	feature = 255	correl = 0.0533561	descr = N_Gram_CAAAG
cnt = 111	feature = 499	correl = 0.0498619	descr = N_Gram_GGCCG
cnt = 112	feature = 324	correl = 0.0885261	descr = N_Gram_CCTCG
cnt = 113	feature = 365	correl = -0.0474799	descr = N_Gram_CGTTC
cnt = 114	feature = 228	correl = -0.0524788	descr = N_Gram_ATCAT
cnt = 115	feature = 433	correl = 0.0686922	descr = N_Gram_GATTG
cnt = 116	feature = 244	correl = -0.068687	descr = N_Gram_ATTAC
cnt = 117	feature = 468	correl = 0.0545127	descr = N_Gram_GCGGA
cnt = 118	feature = 574	correl = -0.150668	descr = N_Gram_TAAGT
cnt = 119	feature = 309	correl = 0.0689214	descr = N_Gram_CCCGC
cnt = 120	feature = 532	correl = 0.0484806	descr = N_Gram_GTAGT
cnt = 121	feature = 226	correl = 0.0963392	descr = N_Gram_ATATA
cnt = 122	feature = 310	correl = 0.0555658	descr = N_Gram_CCCGG
cnt = 123	feature = 232	correl = -0.0560929	descr = N_Gram_ATCGT
cnt = 124	feature = 279	correl = 0.04669	descr = N_Gram_CAGGG
cnt = 125	feature = 631	correl = -0.12351	descr = N_Gram_TCTTA
cnt = 126	feature = 662	correl = 0.0532989	descr = N_Gram_TGGGA
cnt = 127	feature = 673	correl = 0.105149	descr = N_Gram_TGTGG
cnt = 128	feature = 548	correl = 0.0621987	descr = N_Gram_GTGAC
cnt = 129	feature = 356	correl = -0.0676688	descr = N_Gram_CGTAC
cnt = 130	feature = 364	correl = 0.0538781	descr = N_Gram_CGTGT
cnt = 131	feature = 688	correl = -0.0625765	descr = N_Gram_TTCGG
cnt = 132	feature = 675	correl = -0.0513883	descr = N_Gram_TGTTA
cnt = 133	feature = 461	correl = 0.0617979	descr = N_Gram_GCCTC
cnt = 134	feature = 270	correl = 0.0973596	descr = N_Gram_CACTC
cnt = 135	feature = 274	correl = 0.0546265	descr = N_Gram_CAGCC
cnt = 136	feature = 307	correl = 0.0526773	descr = N_Gram_CCCCT
cnt = 137	feature = 249	correl = -0.0670277	descr = N_Gram_ATTTG
cnt = 138	feature = 291	correl = 0.0650369	descr = N_Gram_CCAAG
cnt = 139	feature = 344	correl = 0.0581021	descr = N_Gram_CGGAC
cnt = 140	feature = 584	correl = 0.088232	descr = N_Gram_TAGCA
cnt = 141	feature = 541	correl = -0.139915	descr = N_Gram_GTCGA
cnt = 142	feature = 643	correl = -0.0487993	descr = N_Gram_TGATC
cnt = 143	feature = 527	correl = 0.0773543	descr = N_Gram_GGTCA
cnt = 144	feature = 674	correl = 0.0508267	descr = N_Gram_TGTGT
cnt = 145	feature = 416	correl = -0.103688	descr = N_Gram_GACGT
cnt = 146	feature = 362	correl = 0.136842	descr = N_Gram_CGTGC
cnt = 147	feature = 206	correl = 0.0624674	descr = N_Gram_AGGTT
cnt = 148	feature = 278	correl = 0.0860635	descr = N_Gram_CAGGA
cnt = 149	feature = 380	correl = 0.0597889	descr = N_Gram_CTCTA
cnt = 150	feature = 525	correl = -0.0686245	descr = N_Gram_GGTAA
cnt = 151	feature = 241	correl = -0.049051	descr = N_Gram_ATGCT
cnt = 152	feature = 596	correl = 0.0593951	descr = N_Gram_TCAGT
cnt = 153	feature = 470	correl = 0.0515201	descr = N_Gram_GCGGG
cnt = 154	feature = 543	correl = 0.0988317	descr = N_Gram_GTCGG
cnt = 155	feature = 695	correl = -0.0468674	descr = N_Gram_TTGAG
cnt = 156	feature = 417	correl = 0.0966337	descr = N_Gram_GACTA
cnt = 157	feature = 512	correl = 0.112904	descr = N_Gram_GGGCC
cnt = 158	feature = 379	correl = 0.0715229	descr = N_Gram_CTCGG
cnt = 159	feature = 647	correl = 0.0863688	descr = N_Gram_TGCAC
cnt = 160	feature = 394	correl = 0.0495909	descr = N_Gram_CTTCC
cnt = 161	feature = 234	correl = 0.0799373	descr = N_Gram_ATCTG
cnt = 162	feature = 383	correl = -0.0769531	descr = N_Gram_CTGAT
cnt = 163	feature = 375	correl = -0.0945249	descr = N_Gram_CTCAT
cnt = 164	feature = 648	correl = 0.0642018	descr = N_Gram_TGCAG
cnt = 165	feature = 681	correl = -0.103736	descr = N_Gram_TTATA
cnt = 166	feature = 402	correl = 0.110007	descr = N_Gram_CTTTG
cnt = 167	feature = 457	correl = 0.0468005	descr = N_Gram_GCCGC
cnt = 168	feature = 669	correl = -0.0836043	descr = N_Gram_TGTCA
cnt = 169	feature = 556	correl = 0.0659717	descr = N_Gram_GTGTG
cnt = 170	feature = 323	correl = -0.0973432	descr = N_Gram_CCTCC
cnt = 171	feature = 454	correl = 0.0639664	descr = N_Gram_GCCCA
cnt = 172	feature = 254	correl = 0.0638139	descr = N_Gram_CAAAA
cnt = 173	feature = 382	correl = 0.0456416	descr = N_Gram_CTGAC
cnt = 174	feature = 553	correl = 0.0751006	descr = N_Gram_GTGGT
cnt = 175	feature = 273	correl = 0.101061	descr = N_Gram_CAGCA
cnt = 176	feature = 652	correl = -0.148897	descr = N_Gram_TGCGT
cnt = 177	feature = 490	correl = -0.0937187	descr = N_Gram_GGATC
cnt = 178	feature = 508	correl = 0.0966337	descr = N_Gram_GGGAC
cnt = 179	feature = 686	correl = 0.0805637	descr = N_Gram_TTCCA
cnt = 180	feature = 439	correl = 0.0904918	descr = N_Gram_GCAAC
cnt = 181	feature = 478	correl = 0.0533238	descr = N_Gram_GCTTG
cnt = 182	feature = 618	correl = 0.0738182	descr = N_Gram_TCGGA
cnt = 183	feature = 469	correl = 0.0786128	descr = N_Gram_GCGGC
cnt = 184	feature = 267	correl = 0.0875162	descr = N_Gram_CACCT
cnt = 185	feature = 629	correl = 0.060669	descr = N_Gram_TCTGG
cnt = 186	feature = 539	correl = 0.0514266	descr = N_Gram_GTCCC
cnt = 187	feature = 564	correl = 0.107831	descr = N_Gram_GTTGG
cnt = 188	feature = 391	correl = -0.118168	descr = N_Gram_CTTAT
cnt = 189	feature = 317	correl = -0.0760571	descr = N_Gram_CCGGT
cnt = 190	feature = 576	correl = -0.0591623	descr = N_Gram_TAATC
cnt = 191	feature = 83	correl = 0.083973	descr = Xue_Structure_Feature_C101
cnt = 192	feature = 238	correl = -0.0561351	descr = N_Gram_ATGAT
cnt = 193	feature = 500	correl = 0.141104	descr = N_Gram_GGCCT
cnt = 194	feature = 281	correl = 0.132618	descr = N_Gram_CAGTG
cnt = 195	feature = 404	correl = 0.104044	descr = N_Gram_GAAGA
cnt = 196	feature = 418	correl = -0.0751036	descr = N_Gram_GACTG
cnt = 197	feature = 453	correl = 0.0596199	descr = N_Gram_GCCAT
cnt = 198	feature = 505	correl = 0.154507	descr = N_Gram_GGCTT
cnt = 199	feature = 340	correl = 0.0843153	descr = N_Gram_CGCCG
cnt = 200	feature = 516	correl = 0.0676026	descr = N_Gram_GGGGC
cnt = 201	feature = 160	correl = -0.0460672	descr = N_Gram_ACCC
cnt = 202	feature = 335	correl = -0.0778092	descr = N_Gram_CGAGT
cnt = 203	feature = 235	correl = 0.0601557	descr = N_Gram_ATCTT
cnt = 204	feature = 509	correl = 0.105736	descr = N_Gram_GGGAG
cnt = 205	feature = 476	correl = 0.0807637	descr = N_Gram_GCTGG
cnt = 206	feature = 211	correl = -0.143414	descr = N_Gram_AGTCT
cnt = 207	feature = 285	correl = -0.0644924	descr = N_Gram_CATCG
cnt = 208	feature = 593	correl = 0.106025	descr = N_Gram_TCACC
cnt = 209	feature = 290	correl = 0.0681048	descr = N_Gram_CCAAA
cnt = 210	feature = 565	correl = -0.0647068	descr = N_Gram_GTTGT
cnt = 211	feature = 407	correl = 0.0643379	descr = N_Gram_GACA
cnt = 212	feature = 223	correl = -0.109736	descr = N_Gram_ATACT
cnt = 213	feature = 313	correl = 0.0463148	descr = N_Gram_CCGA
cnt = 214	feature = 393	correl = 0.0534301	descr = N_Gram_CTTCA
cnt = 215	feature = 371	correl = 0.074817	descr = N_Gram_CTAT
cnt = 216	feature = 659	correl = -0.116955	descr = N_Gram_TGGCG
cnt = 217	feature = 304	correl = 0.0702682	descr = N_Gram_CCCC
cnt = 218	feature = 557	correl = 0.0531905	descr = N_Gram_GTGTT
cnt = 219	feature = 494	correl = 0.0538293	descr = N_Gram_GGCAG
cnt = 220	feature = 485	correl = 0.121515	descr = N_Gram_GGACC
cnt = 221	feature = 595	correl = 0.0741566	descr = N_Gram_TCAGC
cnt = 222	feature = 257	correl = 0.0444514	descr = N_Gram_CAACA
cnt = 223	feature = 473	correl = 0.0951915	descr = N_Gram_GCGTG
cnt = 224	feature = 472	correl = -0.150363	descr = N_Gram_GCGTC
cnt = 225	feature = 446	correl = 0.0504378	descr = N_Gram_GCAGT
cnt = 226	feature = 350	correl = 0.107818	descr = N_Gram_CGGGA
cnt = 227	feature = 388	correl = 0.0587143	descr = N_Gram_CTGTG
cnt = 228	feature = 445	correl = 0.0646277	descr = N_Gram_GCAGG
cnt = 229	feature = 625	correl = -0.0888653	descr = N_Gram_TCTCA
cnt = 230	feature = 219	correl = -0.116476	descr = N_Gram_ATAA
cnt = 231	feature = 621	correl = -0.0513047	descr = N_Gram_TCGTC
cnt = 232	feature = 384	correl = 0.0982821	descr = N_Gram_CTGCA
cnt = 233	feature = 24	correl = -0.0757129	descr = Position_Specific_Bin_Base_11_Base_G
cnt = 234	feature = 644	correl = -0.129911	descr = N_Gram_TGATT
cnt = 235	feature = 654	correl = 0.0567346	descr = N_Gram_TGCTC
cnt = 236	feature = 666	correl = 0.0617201	descr = N_Gram_TGGTC
cnt = 237	feature = 700	correl = 0.0570655	descr = N_Gram_TTGGC
cnt = 238	feature = 558	correl = -0.0493167	descr = N_Gram_GTTA
cnt = 239	feature = 386	correl = 0.0566061	descr = N_Gram_CTGGA
cnt = 240	feature = 207	correl = 0.0447335	descr = N_Gram_AGTA
cnt = 241	feature = 466	correl = 0.0457616	descr = N_Gram_GCGCC
cnt = 242	feature = 501	correl = -0.0516841	descr = N_Gram_GGCGA
cnt = 243	feature = 29	correl = -0.0509821	descr = Position_Specific_Bin_Base_13_Base_A
cnt = 244	feature = 284	correl = 0.112201	descr = N_Gram_CATCC
cnt = 245	feature = 437	correl = 0.105457	descr = N_Gram_GCAA
cnt = 246	feature = 327	correl = -0.0743195	descr = N_Gram_CCTTC
cnt = 247	feature = 429	correl = -0.117967	descr = N_Gram_GATCT
cnt = 248	feature = 308	correl = 0.0864573	descr = N_Gram_CCCG
cnt = 249	feature = 424	correl = 0.062157	descr = N_Gram_GATA
cnt = 250	feature = 497	correl = 0.095666	descr = N_Gram_GGCCA
cnt = 251	feature = 13	correl = -0.106593	descr = Position_Specific_Bin_Base_5_Base_A
cnt = 252	feature = 10	correl = 0.0477601	descr = Position_Specific_Bin_Base_3_Base_C
cnt = 253	feature = 447	correl = 0.07826	descr = N_Gram_GCAT
cnt = 254	feature = 336	correl = -0.044484	descr = N_Gram_CGAT
cnt = 255	feature = 660	correl = 0.147824	descr = N_Gram_TGGCT
cnt = 256	feature = 23	correl = 0.0709762	descr = Position_Specific_Bin_Base_10_Base_T
cnt = 257	feature = 650	correl = -0.153355	descr = N_Gram_TGCG
cnt = 258	feature = 36	correl = -0.0487017	descr = Position_Specific_Bin_Base_17_Base_A
cnt = 259	feature = 612	correl = -0.0616462	descr = N_Gram_TCCTC
cnt = 260	feature = 440	correl = 0.079112	descr = N_Gram_GCAC
cnt = 261	feature = 503	correl = 0.0916557	descr = N_Gram_GGCGG
cnt = 262	feature = 21	correl = -0.0932362	descr = Position_Specific_Bin_Base_9_Base_T
cnt = 263	feature = 286	correl = 0.120957	descr = N_Gram_CATCT
cnt = 264	feature = 19	correl = 0.0717412	descr = Position_Specific_Bin_Base_8_Base_T
cnt = 265	feature = 633	correl = -0.0553516	descr = N_Gram_TCTTG
cnt = 266	feature = 661	correl = 0.10714	descr = N_Gram_TGGG
cnt = 267	feature = 28	correl = -0.123833	descr = Position_Specific_Bin_Base_12_Base_T
cnt = 268	feature = 483	correl = 0.0576938	descr = N_Gram_GGAAG
cnt = 269	feature = 351	correl = 0.135189	descr = N_Gram_CGGGC
cnt = 270	feature = 52	correl = -0.07153	descr = Gibbs_of_Target_Sequence__Pos_8_Step_1
cnt = 271	feature = 545	correl = -0.0769329	descr = N_Gram_GTCTT
cnt = 272	feature = 641	correl = -0.0446915	descr = N_Gram_TGAGG
cnt = 273	feature = 47	correl = 0.051568	descr = Gibbs_of_Target_Sequence__Pos_3_Step_1
cnt = 274	feature = 616	correl = -0.11223	descr = N_Gram_TCGAG
cnt = 275	feature = 390	correl = -0.0658128	descr = N_Gram_CTTA
cnt = 276	feature = 547	correl = 0.0581457	descr = N_Gram_GTGA
cnt = 277	feature = 41	correl = 0.133176	descr = Position_Specific_Bin_Base_18_Base_C
cnt = 278	feature = 15	correl = 0.0513017	descr = Position_Specific_Bin_Base_5_Base_G
cnt = 279	feature = 27	correl = 0.0839007	descr = Position_Specific_Bin_Base_12_Base_G
cnt = 280	feature = 628	correl = -0.124671	descr = N_Gram_TCTCT
cnt = 281	feature = 18	correl = -0.0643624	descr = Position_Specific_Bin_Base_8_Base_C
cnt = 282	feature = 9	correl = 0.0592036	descr = Position_Specific_Bin_Base_2_Base_T
cnt = 283	feature = 35	correl = 0.0606741	descr = Position_Specific_Bin_Base_16_Base_G
cnt = 284	feature = 72	correl = 0.108104	descr = Fold_of_RNAi_Sequence_Pos_13
cnt = 285	feature = 609	correl = -0.0960283	descr = N_Gram_TCCGG
cnt = 286	feature = 32	correl = 0.0841844	descr = Position_Specific_Bin_Base_14_Base_T
cnt = 287	feature = 367	correl = 0.056404	descr = N_Gram_CTA
cnt = 288	feature = 79	correl = 0.1176	descr = Xue_Structure_Feature_A101
cnt = 289	feature = 413	correl = -0.0782646	descr = N_Gram_GACG
cnt = 290	feature = 39	correl = -0.0753907	descr = Position_Specific_Bin_Base_17_Base_T
cnt = 291	feature = 46	correl = 0.228642	descr = Gibbs_of_Target_Sequence__Pos_2_Step_1
cnt = 292	feature = 602	correl = -0.146788	descr = N_Gram_TCCAG
cnt = 293	feature = 460	correl = 0.107	descr = N_Gram_GCCT
cnt = 294	feature = 77	correl = -0.0568313	descr = Xue_Structure_Feature_A110
cnt = 295	feature = 592	correl = 0.0492018	descr = N_Gram_TCAC
cnt = 296	feature = 272	correl = 0.0498107	descr = N_Gram_CAGA
cnt = 297	feature = 49	correl = -0.081065	descr = Gibbs_of_Target_Sequence__Pos_5_Step_1
cnt = 298	feature = 397	correl = -0.088104	descr = N_Gram_CTTGA
cnt = 299	feature = 620	correl = -0.0638075	descr = N_Gram_TCGT
cnt = 300	feature = 30	correl = 0.0917041	descr = Position_Specific_Bin_Base_13_Base_C
cnt = 301	feature = 17	correl = 0.114787	descr = Position_Specific_Bin_Base_6_Base_C
cnt = 302	feature = 8	correl = -0.0766174	descr = Position_Specific_Bin_Base_2_Base_G
cnt = 303	feature = 475	correl = 0.0630263	descr = N_Gram_GCTG
cnt = 304	feature = 43	correl = -0.11235	descr = Position_Specific_Bin_Base_18_Base_T
cnt = 305	feature = 11	correl = -0.0714538	descr = Position_Specific_Bin_Base_4_Base_A
cnt = 306	feature = 25	correl = -0.10207	descr = Position_Specific_Bin_Base_12_Base_A
cnt = 307	feature = 34	correl = 0.119192	descr = Position_Specific_Bin_Base_16_Base_C
cnt = 308	feature = 678	correl = -0.0791315	descr = N_Gram_TTAC
cnt = 309	feature = 276	correl = -0.138667	descr = N_Gram_CAGCT
cnt = 310	feature = 603	correl = 0.0731655	descr = N_Gram_TCCC
cnt = 311	feature = 526	correl = 0.0678755	descr = N_Gram_GGTC
cnt = 312	feature = 360	correl = 0.173598	descr = N_Gram_CGTG
cnt = 313	feature = 14	correl = 0.0729509	descr = Position_Specific_Bin_Base_5_Base_C
cnt = 314	feature = 22	correl = -0.0537213	descr = Position_Specific_Bin_Base_10_Base_C
cnt = 315	feature = 301	correl = 0.0920494	descr = N_Gram_CCCA
cnt = 316	feature = 477	correl = 0.0685135	descr = N_Gram_GCTT
cnt = 317	feature = 342	correl = 0.0758056	descr = N_Gram_CGGA
cnt = 318	feature = 645	correl = 0.0990614	descr = N_Gram_TGCA
cnt = 319	feature = 551	correl = 0.116207	descr = N_Gram_GTGG
cnt = 320	feature = 580	correl = -0.0585988	descr = N_Gram_TACTT
cnt = 321	feature = 12	correl = 0.0575257	descr = Position_Specific_Bin_Base_4_Base_C
cnt = 322	feature = 16	correl = -0.132473	descr = Position_Specific_Bin_Base_6_Base_A
cnt = 323	feature = 615	correl = -0.0990083	descr = N_Gram_TCGA
cnt = 324	feature = 456	correl = 0.0470482	descr = N_Gram_GCCG
cnt = 325	feature = 33	correl = -0.134412	descr = Position_Specific_Bin_Base_16_Base_A
cnt = 326	feature = 683	correl = 0.0818895	descr = N_Gram_TTCA
cnt = 327	feature = 504	correl = 0.0809913	descr = N_Gram_GGCT
cnt = 328	feature = 484	correl = 0.0964236	descr = N_Gram_GGAC
cnt = 329	feature = 76	correl = 0.0725677	descr = Xue_Structure_Feature_A111
cnt = 330	feature = 237	correl = -0.0601963	descr = N_Gram_ATGA
cnt = 331	feature = 264	correl = 0.101161	descr = N_Gram_CACC
cnt = 332	feature = 613	correl = -0.102608	descr = N_Gram_TCCTT
cnt = 333	feature = 233	correl = -0.0544241	descr = N_Gram_ATCTC
cnt = 334	feature = 528	correl = 0.0477671	descr = N_Gram_GGTG
cnt = 335	feature = 105	correl = 0.12693	descr = Fold_of_Target_NoEndbrace_noends_Pos_17
cnt = 336	feature = 69	correl = 0.0960731	descr = Fold_of_RNAi_Sequence_Pos_9
cnt = 337	feature = 51	correl = -0.168329	descr = Gibbs_of_Target_Sequence__Pos_7_Step_1
cnt = 338	feature = 632	correl = -0.112485	descr = N_Gram_TCTTC
cnt = 339	feature = 53	correl = 0.055737	descr = Gibbs_of_Target_Sequence__Pos_12_Step_1
cnt = 340	feature = 706	correl = -0.0577922	descr = N_Gram_TTTG
cnt = 341	feature = 554	correl = 0.103168	descr = N_Gram_GTGT
cnt = 342	feature = 40	correl = -0.282118	descr = Position_Specific_Bin_Base_18_Base_A
cnt = 343	feature = 289	correl = 0.0983515	descr = N_Gram_CCAA
cnt = 344	feature = 481	correl = 0.0533468	descr = N_Gram_GGAA
cnt = 345	feature = 54	correl = -0.105255	descr = Gibbs_of_Target_Sequence__Pos_13_Step_1
cnt = 346	feature = 696	correl = -0.0778112	descr = N_Gram_TTGC
cnt = 347	feature = 65	correl = 0.160153	descr = Fold_of_RNAi_Sequence_Pos_2
cnt = 348	feature = 594	correl = 0.0786009	descr = N_Gram_TCAG
cnt = 349	feature = 247	correl = -0.10551	descr = N_Gram_ATTT
cnt = 350	feature = 68	correl = 0.0994454	descr = Fold_of_RNAi_Sequence_Pos_6
cnt = 351	feature = 208	correl = -0.100917	descr = N_Gram_AGTC
cnt = 352	feature = 82	correl = 0.0473888	descr = Xue_Structure_Feature_C100
cnt = 353	feature = 451	correl = 0.060614	descr = N_Gram_GCCA
cnt = 354	feature = 280	correl = 0.108386	descr = N_Gram_CAGT
cnt = 355	feature = 42	correl = 0.303442	descr = Position_Specific_Bin_Base_18_Base_G
cnt = 356	feature = 690	correl = -0.201791	descr = N_Gram_TTCTC
cnt = 357	feature = 253	correl = 0.0539657	descr = N_Gram_CAAA
cnt = 358	feature = 634	correl = 0.051643	descr = N_Gram_TCTTT
cnt = 359	feature = 345	correl = 0.120737	descr = N_Gram_CGGC
cnt = 360	feature = 510	correl = 0.133195	descr = N_Gram_GGGC
cnt = 361	feature = 78	correl = 0.049494	descr = Xue_Structure_Feature_A100
cnt = 362	feature = 136	correl = -0.098047	descr = N_Gram_AAGT
cnt = 363	feature = 75	correl = 0.0732569	descr = Fold_of_RNAi_Sequence_Pos_16
cnt = 364	feature = 597	correl = -0.0616758	descr = N_Gram_TCAT
cnt = 365	feature = 549	correl = 0.0850199	descr = N_Gram_GTGC
cnt = 366	feature = 57	correl = -0.185372	descr = Gibbs_of_Target_Sequence__Pos_18_Step_1
cnt = 367	feature = 26	correl = 0.150258	descr = Position_Specific_Bin_Base_12_Base_C
cnt = 368	feature = 544	correl = -0.0836642	descr = N_Gram_GTCT
cnt = 369	feature = 579	correl = -0.0643994	descr = N_Gram_TACT
cnt = 370	feature = 66	correl = 0.0860864	descr = Fold_of_RNAi_Sequence_Pos_3
cnt = 371	feature = 711	correl = -0.131475	descr = N_Gram_TTTTT
cnt = 372	feature = 467	correl = 0.0832831	descr = N_Gram_GCGG
cnt = 373	feature = 693	correl = -0.0708149	descr = N_Gram_TTGA
cnt = 374	feature = 474	correl = -0.0556673	descr = N_Gram_GCTCC
cnt = 375	feature = 442	correl = 0.0451526	descr = N_Gram_GCAG
cnt = 376	feature = 73	correl = 0.0679381	descr = Fold_of_RNAi_Sequence_Pos_14
cnt = 377	feature = 56	correl = -0.129755	descr = Gibbs_of_Target_Sequence__Pos_17_Step_1
cnt = 378	feature = 283	correl = 0.0920225	descr = N_Gram_CATC
cnt = 379	feature = 58	correl = -0.307672	descr = Gibbs_of_Target_Sequence__Pos_19_Step_1
cnt = 380	feature = 357	correl = -0.111191	descr = N_Gram_CGTC
cnt = 381	feature = 295	correl = -0.0730294	descr = N_Gram_CCAG
cnt = 382	feature = 64	correl = 0.200631	descr = Fold_of_RNAi_Sequence_Pos_1
cnt = 383	feature = 338	correl = 0.0569033	descr = N_Gram_CGCC
cnt = 384	feature = 326	correl = -0.0466408	descr = N_Gram_CCTT
cnt = 385	feature = 568	correl = -0.105133	descr = N_Gram_TAA
cnt = 386	feature = 74	correl = 0.0719868	descr = Fold_of_RNAi_Sequence_Pos_15
cnt = 387	feature = 691	correl = -0.102603	descr = N_Gram_TTCTT
cnt = 388	feature = 218	correl = -0.0512706	descr = N_Gram_ATA
cnt = 389	feature = 704	correl = -0.0645741	descr = N_Gram_TTTCC
cnt = 390	feature = 626	correl = -0.0982027	descr = N_Gram_TCTCC
cnt = 391	feature = 67	correl = 0.0539575	descr = Fold_of_RNAi_Sequence_Pos_4
cnt = 392	feature = 709	correl = -0.136237	descr = N_Gram_TTTTC
cnt = 393	feature = 396	correl = -0.0464044	descr = N_Gram_CTTG
cnt = 394	feature = 328	correl = -0.0761286	descr = N_Gram_CGA
cnt = 395	feature = 677	correl = -0.0874536	descr = N_Gram_TTA
cnt = 396	feature = 378	correl = -0.107398	descr = N_Gram_CTCCT
cnt = 397	feature = 496	correl = 0.177325	descr = N_Gram_GGCC
cnt = 398	feature = 667	correl = 0.0851659	descr = N_Gram_TGT
cnt = 399	feature = 577	correl = -0.0858358	descr = N_Gram_TAC
cnt = 400	feature = 395	correl = -0.208668	descr = N_Gram_CTTCT
cnt = 401	feature = 600	correl = -0.0790111	descr = N_Gram_TCCA
cnt = 402	feature = 436	correl = 0.131763	descr = N_Gram_GCA
cnt = 403	feature = 523	correl = 0.0757986	descr = N_Gram_GGT
cnt = 404	feature = 81	correl = 0.090842	descr = Xue_Structure_Feature_C110
cnt = 405	feature = 610	correl = -0.0752757	descr = N_Gram_TCCT
cnt = 406	feature = 252	correl = 0.124289	descr = N_Gram_CAA
cnt = 407	feature = 590	correl = 0.0486757	descr = N_Gram_TCA
cnt = 408	feature = 535	correl = -0.110001	descr = N_Gram_GTC
cnt = 409	feature = 708	correl = -0.150346	descr = N_Gram_TTTT
cnt = 410	feature = 655	correl = 0.0828624	descr = N_Gram_TGG
cnt = 411	feature = 624	correl = -0.183226	descr = N_Gram_TCTC
cnt = 412	feature = 614	correl = -0.113935	descr = N_Gram_TCG
cnt = 413	feature = 392	correl = -0.102172	descr = N_Gram_CTTC
cnt = 414	feature = 80	correl = 0.109024	descr = Xue_Structure_Feature_C111
cnt = 415	feature = 636	correl = -0.0828604	descr = N_Gram_TGA
cnt = 416	feature = 589	correl = -0.0939071	descr = N_Gram_TC
cnt = 417	feature = 217	correl = -0.118484	descr = N_Gram_AT
cnt = 418	feature = 546	correl = 0.18024	descr = N_Gram_GTG
cnt = 419	feature = 506	correl = 0.181247	descr = N_Gram_GGG
cnt = 420	feature = 689	correl = -0.200596	descr = N_Gram_TTCT
cnt = 421	feature = 251	correl = 0.115552	descr = N_Gram_CA
cnt = 422	feature = 312	correl = 0.0888826	descr = N_Gram_CCG
cnt = 423	feature = 62	correl = -0.0939728	descr = PF_RNAi_Fold_3'Free_Count
cnt = 424	feature = 703	correl = -0.0952573	descr = N_Gram_TTTC
cnt = 425	feature = 435	correl = 0.044122	descr = N_Gram_GC
cnt = 426	feature = 450	correl = 0.105854	descr = N_Gram_GCC
cnt = 427	feature = 692	correl = -0.0605891	descr = N_Gram_TTG
cnt = 428	feature = 373	correl = -0.0764467	descr = N_Gram_CTC
cnt = 429	feature = 61	correl = -0.154267	descr = PF_RNAi_Fold_5'Free_Count
cnt = 430	feature = 341	correl = 0.0824102	descr = N_Gram_CGG
cnt = 431	feature = 702	correl = -0.100038	descr = N_Gram_TTT
cnt = 432	feature = 463	correl = -0.0518636	descr = N_Gram_GCG
cnt = 433	feature = 630	correl = -0.0882509	descr = N_Gram_TCTT
cnt = 434	feature = 635	correl = 0.0478612	descr = N_Gram_TG
cnt = 435	feature = 492	correl = 0.162124	descr = N_Gram_GGC
cnt = 436	feature = 288	correl = 0.0514876	descr = N_Gram_CC
cnt = 437	feature = 376	correl = -0.0844571	descr = N_Gram_CTCC
cnt = 438	feature = 599	correl = -0.0864073	descr = N_Gram_TCC
cnt = 439	feature = 479	correl = 0.157102	descr = N_Gram_GG
cnt = 440	feature = 60	correl = -0.196859	descr = PF_RNAi_Fold_Energy
cnt = 441	feature = 86	correl = -0.102472	descr = Xue_Structure_Feature_C000
num rows = 521
num_elements = 230282
*
optimization finished, #iter = 640
nu = 0.471096
obj = -37.343728, rho = -0.557559
nSV = 357, nBSV = 144
num rows = 58
num_elements = 25636
*
optimization finished, #iter = 54
nu = 0.428389
obj = -3.867856, rho = -0.474590
nSV = 46, nBSV = 8
*
optimization finished, #iter = 640
nu = 0.471096
obj = -37.343728, rho = -0.557559
nSV = 357, nBSV = 144
CFS merit scores = 1.35103
CFS merit scores = 1.60969
CFS merit scores = 1.85685
CFS merit scores = 2.0815
CFS merit scores = 2.27854
CFS merit scores = 2.45974
CFS merit scores = 2.62629
CFS merit scores = 2.78074
CFS merit scores = 2.92583
CFS merit scores = 3.05913
CFS merit scores = 3.18417
CFS merit scores = 3.30365
CFS merit scores = 3.41821
CFS merit scores = 3.52846
CFS merit scores = 3.63505
CFS merit scores = 3.73853
CFS merit scores = 3.83901
CFS merit scores = 3.93576
CFS merit scores = 4.02977
CFS merit scores = 4.12123
CFS merit scores = 4.21052
CFS merit scores = 4.29778
CFS merit scores = 4.38302
CFS merit scores = 4.46644
CFS merit scores = 4.54813
CFS merit scores = 4.62818
CFS merit scores = 4.70666
CFS merit scores = 4.78364
CFS merit scores = 4.85918
CFS merit scores = 4.93338
CFS merit scores = 5.00486
CFS merit scores = 5.07492
CFS merit scores = 5.14356
CFS merit scores = 5.21087
CFS merit scores = 5.27682
CFS merit scores = 5.33919
CFS merit scores = 5.40021
CFS merit scores = 5.45999
CFS merit scores = 5.51857
CFS merit scores = 5.57597
CFS merit scores = 5.63229
CFS merit scores = 5.68749
CFS merit scores = 5.74093
CFS merit scores = 5.7926
CFS merit scores = 5.8422
CFS merit scores = 5.891
CFS merit scores = 5.93875
CFS merit scores = 5.98565
CFS merit scores = 6.03011
CFS merit scores = 6.07315
CFS merit scores = 6.1152
CFS merit scores = 6.1565
CFS merit scores = 6.1956
CFS merit scores = 6.23379
CFS merit scores = 6.26691
CFS merit scores = 6.29939
cnt = 1	feature = 57	correl = -0.351026	descr = Gibbs_of_Target_Sequence__Pos_20_Step_1
cnt = 2	feature = 44	correl = 0.234174	descr = Gibbs_of_Target_Sequence__Pos_1_Step_1
cnt = 3	feature = 637	correl = -0.134409	descr = N_Gram_TCTTA
cnt = 4	feature = 436	correl = -0.125683	descr = N_Gram_GATC
cnt = 5	feature = 367	correl = -0.0478481	descr = N_Gram_CGTTG
cnt = 6	feature = 404	correl = 0.0937968	descr = N_Gram_CTTTG
cnt = 7	feature = 646	correl = -0.0812809	descr = N_Gram_TGAGA
cnt = 8	feature = 683	correl = 0.0526279	descr = N_Gram_TTAGC
cnt = 9	feature = 644	correl = 0.0457807	descr = N_Gram_TGACA
cnt = 10	feature = 331	correl = -0.113457	descr = N_Gram_CGACG
cnt = 11	feature = 421	correl = -0.0623634	descr = N_Gram_GACTC
cnt = 12	feature = 390	correl = 0.055997	descr = N_Gram_CTGGG
cnt = 13	feature = 586	correl = 0.0456959	descr = N_Gram_TAGAC
cnt = 14	feature = 222	correl = 0.0732557	descr = N_Gram_ATAGT
cnt = 15	feature = 228	correl = -0.0492157	descr = N_Gram_ATCGC
cnt = 16	feature = 576	correl = -0.0464003	descr = N_Gram_TAACG
cnt = 17	feature = 692	correl = 0.0445382	descr = N_Gram_TTCGA
cnt = 18	feature = 306	correl = 0.114671	descr = N_Gram_CCCCC
cnt = 19	feature = 624	correl = 0.0943714	descr = N_Gram_TCGGC
cnt = 20	feature = 620	correl = 0.0802942	descr = N_Gram_TCGAC
cnt = 21	feature = 362	correl = 0.0704402	descr = N_Gram_CGTGA
cnt = 22	feature = 364	correl = 0.0788865	descr = N_Gram_CGTGG
cnt = 23	feature = 558	correl = 0.0570669	descr = N_Gram_GTGCG
cnt = 24	feature = 680	correl = 0.0648094	descr = N_Gram_TTAAC
cnt = 25	feature = 654	correl = 0.0521399	descr = N_Gram_TGCCG
cnt = 26	feature = 540	correl = 0.0503943	descr = N_Gram_GTATA
cnt = 27	feature = 340	correl = 0.0451013	descr = N_Gram_CGCCA
cnt = 28	feature = 610	correl = 0.0521399	descr = N_Gram_TCCCG
cnt = 29	feature = 312	correl = 0.0451013	descr = N_Gram_CCGCA
cnt = 30	feature = 478	correl = 0.0451013	descr = N_Gram_GCGTA
cnt = 31	feature = 420	correl = 0.0861629	descr = N_Gram_GACTA
cnt = 32	feature = 415	correl = -0.0682636	descr = N_Gram_GACCC
cnt = 33	feature = 688	correl = 0.073808	descr = N_Gram_TTCAA
cnt = 34	feature = 219	correl = -0.0502394	descr = N_Gram_ATAAT
cnt = 35	feature = 406	correl = 0.0528345	descr = N_Gram_GAAAC
cnt = 36	feature = 368	correl = 0.0891558	descr = N_Gram_CGTTT
cnt = 37	feature = 269	correl = 0.0676009	descr = N_Gram_CACTC
cnt = 38	feature = 532	correl = 0.0929261	descr = N_Gram_GGGTC
cnt = 39	feature = 305	correl = 0.0839686	descr = N_Gram_CCCAC
cnt = 40	feature = 579	correl = 0.0740259	descr = N_Gram_TAAGC
cnt = 41	feature = 623	correl = 0.0737083	descr = N_Gram_TCGGA
cnt = 42	feature = 523	correl = 0.0517626	descr = N_Gram_GGGCA
cnt = 43	feature = 409	correl = -0.0440801	descr = N_Gram_GAAGG
cnt = 44	feature = 301	correl = -0.0626342	descr = N_Gram_CCATA
cnt = 45	feature = 505	correl = -0.0572984	descr = N_Gram_GGCAC
cnt = 46	feature = 309	correl = 0.0688261	descr = N_Gram_CCCGC
cnt = 47	feature = 290	correl = 0.0579106	descr = N_Gram_CATTA
cnt = 48	feature = 220	correl = 0.0546534	descr = N_Gram_ATACA
cnt = 49	feature = 570	correl = 0.0448816	descr = N_Gram_GTTGC
cnt = 50	feature = 475	correl = 0.0520379	descr = N_Gram_GCGGA
cnt = 51	feature = 633	correl = 0.0481807	descr = N_Gram_TCTCG
cnt = 52	feature = 457	correl = -0.0452095	descr = N_Gram_GCATG
cnt = 53	feature = 313	correl = 0.0706988	descr = N_Gram_CCGGC
cnt = 54	feature = 502	correl = 0.0618607	descr = N_Gram_GGATT
cnt = 55	feature = 250	correl = -0.0914438	descr = N_Gram_CAAAC
cnt = 56	feature = 437	correl = -0.0557194	descr = N_Gram_GATCG
num rows = 521
num_elements = 29697
*
optimization finished, #iter = 230
nu = 0.803719
obj = -83.861668, rho = -0.792695
nSV = 424, nBSV = 408
num rows = 58
num_elements = 3306
*
optimization finished, #iter = 26
nu = 0.792402
obj = -9.406675, rho = -0.416032
nSV = 50, nBSV = 43
*
optimization finished, #iter = 230
nu = 0.803719
obj = -83.861668, rho = -0.792695
nSV = 424, nBSV = 408
CFS merit scores = 1.27457
CFS merit scores = 1.58067
CFS merit scores = 1.83911
CFS merit scores = 2.06508
CFS merit scores = 2.27274
CFS merit scores = 2.4641
CFS merit scores = 2.6413
CFS merit scores = 2.80795
CFS merit scores = 2.96522
CFS merit scores = 3.11453
CFS merit scores = 3.25672
CFS merit scores = 3.39226
CFS merit scores = 3.52167
CFS merit scores = 3.64493
CFS merit scores = 3.76132
CFS merit scores = 3.87249
CFS merit scores = 3.97862
CFS merit scores = 4.08037
CFS merit scores = 4.17793
CFS merit scores = 4.27196
CFS merit scores = 4.36323
CFS merit scores = 4.45189
CFS merit scores = 4.53766
CFS merit scores = 4.62133
CFS merit scores = 4.70237
CFS merit scores = 4.78189
CFS merit scores = 4.85993
CFS merit scores = 4.93628
CFS merit scores = 5.01122
CFS merit scores = 5.08403
CFS merit scores = 5.15527
CFS merit scores = 5.22457
CFS merit scores = 5.29243
CFS merit scores = 5.35829
CFS merit scores = 5.42258
CFS merit scores = 5.48574
CFS merit scores = 5.5465
CFS merit scores = 5.60479
CFS merit scores = 5.66129
CFS merit scores = 5.71633
CFS merit scores = 5.76997
CFS merit scores = 5.82249
CFS merit scores = 5.87401
CFS merit scores = 5.92433
CFS merit scores = 5.97399
CFS merit scores = 6.02229
CFS merit scores = 6.06952
CFS merit scores = 6.11484
CFS merit scores = 6.15897
CFS merit scores = 6.20082
CFS merit scores = 6.24171
CFS merit scores = 6.28041
CFS merit scores = 6.31711
CFS merit scores = 6.35126
CFS merit scores = 6.38429
CFS merit scores = 6.41346
CFS merit scores = 6.43934
CFS merit scores = 6.46477
CFS merit scores = 6.48834
CFS merit scores = 6.50861
CFS merit scores = 6.52782
CFS merit scores = 6.54715
CFS merit scores = 6.56638
CFS merit scores = 6.58507
CFS merit scores = 6.59917
CFS merit scores = 6.61317
CFS merit scores = 6.62631
CFS merit scores = 6.63867
CFS merit scores = 6.65064
CFS merit scores = 6.66171
CFS merit scores = 6.67227
CFS merit scores = 6.68182
CFS merit scores = 6.69159
CFS merit scores = 6.69932
CFS merit scores = 6.70679
CFS merit scores = 6.71473
CFS merit scores = 6.72152
CFS merit scores = 6.72809
CFS merit scores = 6.73437
CFS merit scores = 6.73998
CFS merit scores = 6.74575
CFS merit scores = 6.75166
CFS merit scores = 6.75609
CFS merit scores = 6.76097
CFS merit scores = 6.76586
CFS merit scores = 6.77022
CFS merit scores = 6.77342
CFS merit scores = 6.77721
CFS merit scores = 6.78147
CFS merit scores = 6.78613
CFS merit scores = 6.79022
CFS merit scores = 6.79398
CFS merit scores = 6.79808
CFS merit scores = 6.80106
CFS merit scores = 6.80406
CFS merit scores = 6.80576
CFS merit scores = 6.80757
CFS merit scores = 6.80898
CFS merit scores = 6.81017
CFS merit scores = 6.81173
CFS merit scores = 6.8133
CFS merit scores = 6.81477
CFS merit scores = 6.81614
CFS merit scores = 6.81767
CFS merit scores = 6.81887
CFS merit scores = 6.81996
CFS merit scores = 6.82145
CFS merit scores = 6.82322
CFS merit scores = 6.82497
CFS merit scores = 6.82609
CFS merit scores = 6.82629
CFS merit scores = 6.82548
CFS merit scores = 6.82459
CFS merit scores = 6.82372
CFS merit scores = 6.82136
CFS merit scores = 6.81889
CFS merit scores = 6.81673
CFS merit scores = 6.81434
CFS merit scores = 6.81203
CFS merit scores = 6.80979
CFS merit scores = 6.80719
CFS merit scores = 6.80467
CFS merit scores = 6.80244
CFS merit scores = 6.8003
CFS merit scores = 6.79792
CFS merit scores = 6.79455
CFS merit scores = 6.79097
CFS merit scores = 6.78704
CFS merit scores = 6.78278
CFS merit scores = 6.77854
CFS merit scores = 6.77449
CFS merit scores = 6.77028
CFS merit scores = 6.76589
CFS merit scores = 6.7613
CFS merit scores = 6.75707
CFS merit scores = 6.75307
CFS merit scores = 6.7484
CFS merit scores = 6.74407
CFS merit scores = 6.7394
CFS merit scores = 6.73493
CFS merit scores = 6.73036
CFS merit scores = 6.72555
CFS merit scores = 6.72071
CFS merit scores = 6.7157
CFS merit scores = 6.71068
CFS merit scores = 6.70566
CFS merit scores = 6.70003
CFS merit scores = 6.69414
CFS merit scores = 6.68823
CFS merit scores = 6.68223
CFS merit scores = 6.67644
CFS merit scores = 6.67047
CFS merit scores = 6.66438
CFS merit scores = 6.65794
CFS merit scores = 6.65163
CFS merit scores = 6.64562
CFS merit scores = 6.63898
CFS merit scores = 6.63236
CFS merit scores = 6.62567
CFS merit scores = 6.61911
CFS merit scores = 6.61271
CFS merit scores = 6.60618
CFS merit scores = 6.6
CFS merit scores = 6.59338
CFS merit scores = 6.58699
CFS merit scores = 6.58087
CFS merit scores = 6.57473
CFS merit scores = 6.56846
CFS merit scores = 6.56166
CFS merit scores = 6.55501
CFS merit scores = 6.54847
CFS merit scores = 6.54204
CFS merit scores = 6.53547
CFS merit scores = 6.52879
CFS merit scores = 6.52188
CFS merit scores = 6.51459
CFS merit scores = 6.50745
CFS merit scores = 6.5001
CFS merit scores = 6.49241
CFS merit scores = 6.48496
CFS merit scores = 6.47762
CFS merit scores = 6.47024
CFS merit scores = 6.46305
CFS merit scores = 6.45569
CFS merit scores = 6.44839
CFS merit scores = 6.44112
CFS merit scores = 6.43347
CFS merit scores = 6.42589
CFS merit scores = 6.41846
CFS merit scores = 6.41056
CFS merit scores = 6.40258
CFS merit scores = 6.39454
CFS merit scores = 6.38672
CFS merit scores = 6.37901
CFS merit scores = 6.37133
CFS merit scores = 6.36384
CFS merit scores = 6.35655
CFS merit scores = 6.34897
CFS merit scores = 6.34143
CFS merit scores = 6.33388
CFS merit scores = 6.32598
CFS merit scores = 6.31826
CFS merit scores = 6.31046
CFS merit scores = 6.30271
CFS merit scores = 6.29447
CFS merit scores = 6.28619
CFS merit scores = 6.27795
CFS merit scores = 6.26916
CFS merit scores = 6.26047
CFS merit scores = 6.25181
CFS merit scores = 6.24322
CFS merit scores = 6.23473
CFS merit scores = 6.22636
CFS merit scores = 6.2181
CFS merit scores = 6.2099
CFS merit scores = 6.20126
CFS merit scores = 6.19274
CFS merit scores = 6.18416
CFS merit scores = 6.17533
CFS merit scores = 6.16616
CFS merit scores = 6.15697
CFS merit scores = 6.14795
CFS merit scores = 6.13871
CFS merit scores = 6.12958
CFS merit scores = 6.12058
CFS merit scores = 6.11178
CFS merit scores = 6.10297
CFS merit scores = 6.09406
CFS merit scores = 6.08502
CFS merit scores = 6.07588
CFS merit scores = 6.06661
CFS merit scores = 6.0576
CFS merit scores = 6.04847
CFS merit scores = 6.03939
CFS merit scores = 6.03032
CFS merit scores = 6.0213
CFS merit scores = 6.01245
CFS merit scores = 6.00363
CFS merit scores = 5.99448
CFS merit scores = 5.98546
CFS merit scores = 5.97661
CFS merit scores = 5.96783
CFS merit scores = 5.95919
CFS merit scores = 5.95063
CFS merit scores = 5.94207
CFS merit scores = 5.93364
CFS merit scores = 5.92528
CFS merit scores = 5.91701
CFS merit scores = 5.90869
CFS merit scores = 5.90044
CFS merit scores = 5.89223
CFS merit scores = 5.88412
CFS merit scores = 5.87601
CFS merit scores = 5.86815
CFS merit scores = 5.86023
CFS merit scores = 5.8523
CFS merit scores = 5.84453
CFS merit scores = 5.83674
CFS merit scores = 5.82891
CFS merit scores = 5.82101
CFS merit scores = 5.81333
CFS merit scores = 5.80585
CFS merit scores = 5.79833
CFS merit scores = 5.79102
CFS merit scores = 5.7836
CFS merit scores = 5.77618
CFS merit scores = 5.76884
CFS merit scores = 5.76147
CFS merit scores = 5.75417
CFS merit scores = 5.74701
CFS merit scores = 5.73985
CFS merit scores = 5.73276
CFS merit scores = 5.7258
CFS merit scores = 5.7189
CFS merit scores = 5.71211
CFS merit scores = 5.70538
CFS merit scores = 5.69851
CFS merit scores = 5.6915
CFS merit scores = 5.6845
CFS merit scores = 5.67761
CFS merit scores = 5.67066
CFS merit scores = 5.66387
CFS merit scores = 5.65717
CFS merit scores = 5.65043
CFS merit scores = 5.64383
CFS merit scores = 5.63726
CFS merit scores = 5.63046
CFS merit scores = 5.62367
CFS merit scores = 5.61693
CFS merit scores = 5.61026
CFS merit scores = 5.60346
CFS merit scores = 5.59676
CFS merit scores = 5.59011
CFS merit scores = 5.5836
CFS merit scores = 5.57712
CFS merit scores = 5.5707
CFS merit scores = 5.56433
CFS merit scores = 5.55804
CFS merit scores = 5.55172
CFS merit scores = 5.54542
CFS merit scores = 5.53898
CFS merit scores = 5.53253
CFS merit scores = 5.52619
CFS merit scores = 5.5199
CFS merit scores = 5.51367
CFS merit scores = 5.50755
CFS merit scores = 5.50129
CFS merit scores = 5.49511
CFS merit scores = 5.48903
CFS merit scores = 5.48288
CFS merit scores = 5.4768
CFS merit scores = 5.4707
CFS merit scores = 5.46467
CFS merit scores = 5.45871
CFS merit scores = 5.45272
CFS merit scores = 5.44684
CFS merit scores = 5.44088
CFS merit scores = 5.43505
CFS merit scores = 5.42923
CFS merit scores = 5.42348
CFS merit scores = 5.41777
CFS merit scores = 5.41212
CFS merit scores = 5.40647
CFS merit scores = 5.40086
CFS merit scores = 5.39531
CFS merit scores = 5.38972
CFS merit scores = 5.38412
CFS merit scores = 5.37851
CFS merit scores = 5.37298
CFS merit scores = 5.36748
CFS merit scores = 5.36205
CFS merit scores = 5.35656
CFS merit scores = 5.35103
CFS merit scores = 5.34559
CFS merit scores = 5.34016
CFS merit scores = 5.33477
CFS merit scores = 5.3293
CFS merit scores = 5.3239
CFS merit scores = 5.3185
CFS merit scores = 5.31312
CFS merit scores = 5.30767
CFS merit scores = 5.30211
CFS merit scores = 5.29656
CFS merit scores = 5.291
CFS merit scores = 5.28548
CFS merit scores = 5.28007
CFS merit scores = 5.27453
CFS merit scores = 5.26903
CFS merit scores = 5.26348
CFS merit scores = 5.25784
CFS merit scores = 5.25217
CFS merit scores = 5.2465
CFS merit scores = 5.24088
CFS merit scores = 5.23517
CFS merit scores = 5.22945
CFS merit scores = 5.22384
CFS merit scores = 5.21828
CFS merit scores = 5.2126
CFS merit scores = 5.20697
CFS merit scores = 5.20145
CFS merit scores = 5.196
CFS merit scores = 5.19044
CFS merit scores = 5.18482
CFS merit scores = 5.17922
CFS merit scores = 5.17346
CFS merit scores = 5.16767
CFS merit scores = 5.16157
CFS merit scores = 5.15546
CFS merit scores = 5.14941
CFS merit scores = 5.14312
CFS merit scores = 5.13689
CFS merit scores = 5.13071
CFS merit scores = 5.12451
CFS merit scores = 5.11834
CFS merit scores = 5.11219
CFS merit scores = 5.10597
CFS merit scores = 5.09974
CFS merit scores = 5.09352
CFS merit scores = 5.08738
CFS merit scores = 5.08123
CFS merit scores = 5.075
CFS merit scores = 5.06883
CFS merit scores = 5.06274
CFS merit scores = 5.05657
CFS merit scores = 5.05034
CFS merit scores = 5.04414
CFS merit scores = 5.03767
CFS merit scores = 5.03111
CFS merit scores = 5.02445
CFS merit scores = 5.01781
CFS merit scores = 5.01125
CFS merit scores = 5.00464
CFS merit scores = 4.99813
CFS merit scores = 4.99158
CFS merit scores = 4.98512
CFS merit scores = 4.97843
CFS merit scores = 4.97168
CFS merit scores = 4.9649
CFS merit scores = 4.95817
CFS merit scores = 4.95152
CFS merit scores = 4.94475
CFS merit scores = 4.93796
CFS merit scores = 4.93105
CFS merit scores = 4.92414
CFS merit scores = 4.91697
CFS merit scores = 4.90951
CFS merit scores = 4.90188
CFS merit scores = 4.89429
CFS merit scores = 4.88664
CFS merit scores = 4.87887
CFS merit scores = 4.87115
CFS merit scores = 4.86338
CFS merit scores = 4.85548
CFS merit scores = 4.84772
CFS merit scores = 4.83983
CFS merit scores = 4.8318
CFS merit scores = 4.82379
CFS merit scores = 4.81534
CFS merit scores = 4.80699
CFS merit scores = 4.79863
CFS merit scores = 4.78986
CFS merit scores = 4.78115
CFS merit scores = 4.77242
CFS merit scores = 4.76347
CFS merit scores = 4.75452
CFS merit scores = 4.74553
CFS merit scores = 4.73625
CFS merit scores = 4.72681
CFS merit scores = 4.71645
CFS merit scores = 4.70148
cnt = 1	feature = 49	correl = 0.274573	descr = Gibbs_of_Target_Sequence__Pos_2_Step_1
cnt = 2	feature = 673	correl = -0.219911	descr = N_Gram_TTCT
cnt = 3	feature = 583	correl = 0.118125	descr = N_Gram_TCAGT
cnt = 4	feature = 480	correl = 0.0942856	descr = N_Gram_GGAGT
cnt = 5	feature = 290	correl = 0.0594077	descr = N_Gram_CCACC
cnt = 6	feature = 604	correl = 0.0802158	descr = N_Gram_TCGAC
cnt = 7	feature = 541	correl = 0.0570008	descr = N_Gram_GTGCG
cnt = 8	feature = 593	correl = 0.0520764	descr = N_Gram_TCCCG
cnt = 9	feature = 508	correl = 0.0450415	descr = N_Gram_GGGGT
cnt = 10	feature = 523	correl = 0.0503317	descr = N_Gram_GTATA
cnt = 11	feature = 308	correl = 0.0450415	descr = N_Gram_CCGAA
cnt = 12	feature = 303	correl = 0.073181	descr = N_Gram_CCCGA
cnt = 13	feature = 505	correl = 0.0450415	descr = N_Gram_GGGCT
cnt = 14	feature = 533	correl = -0.0459897	descr = N_Gram_GTCGC
cnt = 15	feature = 640	correl = 0.0637596	descr = N_Gram_TGGAG
cnt = 16	feature = 477	correl = 0.0886556	descr = N_Gram_GGACG
cnt = 17	feature = 266	correl = 0.0557929	descr = N_Gram_CACGT
cnt = 18	feature = 626	correl = -0.0813103	descr = N_Gram_TGAGA
cnt = 19	feature = 318	correl = 0.0670616	descr = N_Gram_CCTCA
cnt = 20	feature = 572	correl = 0.0687236	descr = N_Gram_TAGCA
cnt = 21	feature = 323	correl = 0.0744472	descr = N_Gram_CCTTA
cnt = 22	feature = 283	correl = 0.0553759	descr = N_Gram_CATTA
cnt = 23	feature = 309	correl = 0.0450415	descr = N_Gram_CCGCA
cnt = 24	feature = 400	correl = -0.0441292	descr = N_Gram_GAAGG
cnt = 25	feature = 225	correl = -0.0492258	descr = N_Gram_ATCGC
cnt = 26	feature = 327	correl = -0.0492258	descr = N_Gram_CGACC
cnt = 27	feature = 301	correl = 0.0450415	descr = N_Gram_CCCCG
cnt = 28	feature = 357	correl = 0.0788089	descr = N_Gram_CGTGG
cnt = 29	feature = 574	correl = 0.0675531	descr = N_Gram_TATAT
cnt = 30	feature = 636	correl = 0.0520764	descr = N_Gram_TGCCG
cnt = 31	feature = 595	correl = 0.0502062	descr = N_Gram_TCCGA
cnt = 32	feature = 241	correl = 0.0669167	descr = N_Gram_ATTCC
cnt = 33	feature = 647	correl = 0.0637596	descr = N_Gram_TGGGG
cnt = 34	feature = 368	correl = 0.0860664	descr = N_Gram_CTATT
cnt = 35	feature = 561	correl = 0.0489216	descr = N_Gram_TAAAG
cnt = 36	feature = 282	correl = -0.0498656	descr = N_Gram_CATGC
cnt = 37	feature = 252	correl = 0.0616903	descr = N_Gram_CAAGC
cnt = 38	feature = 521	correl = 0.0482947	descr = N_Gram_GTACC
cnt = 39	feature = 435	correl = 0.0451046	descr = N_Gram_GCACT
cnt = 40	feature = 238	correl = 0.0474198	descr = N_Gram_ATGTA
cnt = 41	feature = 404	correl = 0.0444698	descr = N_Gram_GACAC
cnt = 42	feature = 548	correl = 0.0886556	descr = N_Gram_GTTAA
cnt = 43	feature = 406	correl = -0.0682787	descr = N_Gram_GACCC
cnt = 44	feature = 366	correl = 0.0627638	descr = N_Gram_CTATA
cnt = 45	feature = 622	correl = 0.0511125	descr = N_Gram_TGAAA
cnt = 46	feature = 610	correl = 0.0563769	descr = N_Gram_TCTAC
cnt = 47	feature = 482	correl = 0.0653179	descr = N_Gram_GGATT
cnt = 48	feature = 569	correl = 0.0466014	descr = N_Gram_TACGA
cnt = 49	feature = 382	correl = -0.0684932	descr = N_Gram_CTGCC
cnt = 50	feature = 473	correl = -0.0498594	descr = N_Gram_GGAAC
cnt = 51	feature = 660	correl = -0.0701986	descr = N_Gram_TGTTA
cnt = 52	feature = 648	correl = 0.0463545	descr = N_Gram_TGGGT
cnt = 53	feature = 402	correl = 0.0531395	descr = N_Gram_GAATC
cnt = 54	feature = 419	correl = -0.0557411	descr = N_Gram_GATCG
cnt = 55	feature = 454	correl = -0.0745838	descr = N_Gram_GCGAC
cnt = 56	feature = 408	correl = -0.0570216	descr = N_Gram_GACCT
cnt = 57	feature = 526	correl = -0.0512522	descr = N_Gram_GTCAA
cnt = 58	feature = 343	correl = 0.0496787	descr = N_Gram_CGGCC
cnt = 59	feature = 334	correl = -0.0494292	descr = N_Gram_CGATG
cnt = 60	feature = 573	correl = -0.105445	descr = N_Gram_TATAC
cnt = 61	feature = 364	correl = 0.0661461	descr = N_Gram_CTAGG
cnt = 62	feature = 289	correl = 0.0514695	descr = N_Gram_CCAAT
cnt = 63	feature = 556	correl = 0.0561571	descr = N_Gram_GTTTC
cnt = 64	feature = 351	correl = -0.0676911	descr = N_Gram_CGTAC
cnt = 65	feature = 226	correl = -0.095802	descr = N_Gram_ATCGG
cnt = 66	feature = 575	correl = 0.0447185	descr = N_Gram_TATGT
cnt = 67	feature = 422	correl = -0.0452281	descr = N_Gram_GATGC
cnt = 68	feature = 214	correl = -0.125779	descr = N_Gram_ATAAG
cnt = 69	feature = 315	correl = -0.0541093	descr = N_Gram_CCGTC
cnt = 70	feature = 624	correl = 0.0456842	descr = N_Gram_TGACA
cnt = 71	feature = 634	correl = 0.0772693	descr = N_Gram_TGCAA
cnt = 72	feature = 409	correl = 0.0886556	descr = N_Gram_GACGG
cnt = 73	feature = 344	correl = 0.0607596	descr = N_Gram_CGGCG
cnt = 74	feature = 423	correl = 0.0629458	descr = N_Gram_GATGT
cnt = 75	feature = 542	correl = 0.0697161	descr = N_Gram_GTGCT
cnt = 76	feature = 462	correl = 0.0450415	descr = N_Gram_GCGTA
cnt = 77	feature = 576	correl = -0.0599047	descr = N_Gram_TATTC
cnt = 78	feature = 362	correl = 0.0450415	descr = N_Gram_CTAAA
cnt = 79	feature = 605	correl = -0.14911	descr = N_Gram_TCGAG
cnt = 80	feature = 258	correl = 0.0832887	descr = N_Gram_CACAG
cnt = 81	feature = 510	correl = -0.0444272	descr = N_Gram_GGGTT
cnt = 82	feature = 568	correl = -0.0501644	descr = N_Gram_TACCG
cnt = 83	feature = 464	correl = 0.0544286	descr = N_Gram_GCGTG
cnt = 84	feature = 472	correl = 0.120547	descr = N_Gram_GGAAA
cnt = 85	feature = 514	correl = 0.0551954	descr = N_Gram_GGTGC
cnt = 86	feature = 596	correl = -0.0802348	descr = N_Gram_TCCGC
cnt = 87	feature = 608	correl = 0.0942856	descr = N_Gram_TCGGC
cnt = 88	feature = 337	correl = 0.0570008	descr = N_Gram_CGCTA
cnt = 89	feature = 326	correl = 0.073181	descr = N_Gram_CGACA
cnt = 90	feature = 441	correl = -0.045258	descr = N_Gram_GCATG
cnt = 91	feature = 551	correl = 0.0824081	descr = N_Gram_GTTCC
cnt = 92	feature = 386	correl = 0.0450415	descr = N_Gram_CTTAC
cnt = 93	feature = 606	correl = -0.0492258	descr = N_Gram_TCGCA
cnt = 94	feature = 267	correl = 0.0670594	descr = N_Gram_CACTC
cnt = 95	feature = 393	correl = 0.0844645	descr = N_Gram_CTTGG
cnt = 96	feature = 630	correl = -0.0521431	descr = N_Gram_TGATC
cnt = 97	feature = 451	correl = 0.0704072	descr = N_Gram_GCCTC
cnt = 98	feature = 546	correl = 0.0471497	descr = N_Gram_GTGTA
cnt = 99	feature = 209	correl = 0.0886556	descr = N_Gram_AGTTA
cnt = 100	feature = 313	correl = -0.0641534	descr = N_Gram_CCGGT
cnt = 101	feature = 360	correl = 0.149477	descr = N_Gram_CGTTT
cnt = 102	feature = 449	correl = -0.0562607	descr = N_Gram_GCCGT
cnt = 103	feature = 304	correl = 0.0687388	descr = N_Gram_CCCGC
cnt = 104	feature = 436	correl = -0.0586919	descr = N_Gram_GCAGA
cnt = 105	feature = 363	correl = 0.0563769	descr = N_Gram_CTACT
cnt = 106	feature = 432	correl = 0.0836764	descr = N_Gram_GCAAT
cnt = 107	feature = 509	correl = 0.0928145	descr = N_Gram_GGGTC
cnt = 108	feature = 270	correl = 0.0854053	descr = N_Gram_CAGCC
cnt = 109	feature = 448	correl = 0.0721921	descr = N_Gram_GCCGG
cnt = 110	feature = 291	correl = -0.0447983	descr = N_Gram_CCACG
cnt = 111	feature = 425	correl = -0.0717742	descr = N_Gram_GATTA
cnt = 112	feature = 246	correl = -0.139719	descr = N_Gram_ATTTT
cnt = 113	feature = 654	correl = -0.0671181	descr = N_Gram_TGTCA
cnt = 114	feature = 657	correl = 0.0689654	descr = N_Gram_TGTGA
cnt = 115	feature = 528	correl = -0.0469547	descr = N_Gram_GTCCA
cnt = 116	feature = 321	correl = 0.0720865	descr = N_Gram_CCTGC
cnt = 117	feature = 253	correl = 0.0825601	descr = N_Gram_CAAGG
cnt = 118	feature = 426	correl = 0.0484501	descr = N_Gram_GATTG
cnt = 119	feature = 223	correl = -0.0582713	descr = N_Gram_ATCAT
cnt = 120	feature = 549	correl = -0.0797784	descr = N_Gram_GTTAC
cnt = 121	feature = 440	correl = 0.10902	descr = N_Gram_GCATC
cnt = 122	feature = 504	correl = 0.0776445	descr = N_Gram_GGGCG
cnt = 123	feature = 383	correl = 0.0559049	descr = N_Gram_CTGGG
cnt = 124	feature = 317	correl = 0.0553946	descr = N_Gram_CCTAT
cnt = 125	feature = 544	correl = 0.13832	descr = N_Gram_GTGGC
cnt = 126	feature = 571	correl = -0.0627323	descr = N_Gram_TAGAT
cnt = 127	feature = 653	correl = 0.0591248	descr = N_Gram_TGTAA
cnt = 128	feature = 367	correl = 0.0634333	descr = N_Gram_CTATG
cnt = 129	feature = 295	correl = 0.0699475	descr = N_Gram_CCATC
cnt = 130	feature = 136	correl = 0.0466507	descr = N_Gram_AATAT
cnt = 131	feature = 560	correl = -0.0492258	descr = N_Gram_TAAAA
cnt = 132	feature = 665	correl = -0.073479	descr = N_Gram_TTACC
cnt = 133	feature = 443	correl = 0.0786881	descr = N_Gram_GCCAG
cnt = 134	feature = 527	correl = 0.176369	descr = N_Gram_GTCAG
cnt = 135	feature = 405	correl = 0.0836764	descr = N_Gram_GACAG
cnt = 136	feature = 492	correl = -0.084973	descr = N_Gram_GGCGA
cnt = 137	feature = 659	correl = 0.0506229	descr = N_Gram_TGTGT
cnt = 138	feature = 529	correl = 0.0512049	descr = N_Gram_GTCCC
cnt = 139	feature = 340	correl = 0.0637315	descr = N_Gram_CGGAA
cnt = 140	feature = 259	correl = 0.0446846	descr = N_Gram_CACAT
cnt = 141	feature = 491	correl = 0.169881	descr = N_Gram_GGCCT
cnt = 142	feature = 459	correl = 0.059438	descr = N_Gram_GCGGG
cnt = 143	feature = 650	correl = 0.054874	descr = N_Gram_TGGTA
cnt = 144	feature = 658	correl = 0.0711532	descr = N_Gram_TGTGG
cnt = 145	feature = 217	correl = -0.104536	descr = N_Gram_ATACT
cnt = 146	feature = 635	correl = 0.0746266	descr = N_Gram_TGCAC
cnt = 147	feature = 465	correl = 0.086166	descr = N_Gram_GCTAT
cnt = 148	feature = 693	correl = -0.080304	descr = N_Gram_TTTGG
cnt = 149	feature = 565	correl = -0.12886	descr = N_Gram_TAAGT
cnt = 150	feature = 380	correl = -0.0732144	descr = N_Gram_CTGAT
cnt = 151	feature = 500	correl = 0.106148	descr = N_Gram_GGGAC
cnt = 152	feature = 460	correl = 0.054097	descr = N_Gram_GCGGT
cnt = 153	feature = 319	correl = -0.0991477	descr = N_Gram_CCTCC
cnt = 154	feature = 348	correl = -0.0663341	descr = N_Gram_CGGTA
cnt = 155	feature = 629	correl = 0.0539779	descr = N_Gram_TGATA
cnt = 156	feature = 687	correl = 0.0846757	descr = N_Gram_TTGTG
cnt = 157	feature = 250	correl = 0.0481933	descr = N_Gram_CAAAA
cnt = 158	feature = 467	correl = 0.0824739	descr = N_Gram_GCTGG
cnt = 159	feature = 437	correl = 0.062322	descr = N_Gram_GCAGC
cnt = 160	feature = 539	correl = 0.0611525	descr = N_Gram_GTGAC
cnt = 161	feature = 350	correl = -0.0562403	descr = N_Gram_CGTAA
cnt = 162	feature = 457	correl = 0.0519217	descr = N_Gram_GCGGA
cnt = 163	feature = 599	correl = 0.0553946	descr = N_Gram_TCCTA
cnt = 164	feature = 331	correl = -0.115242	descr = N_Gram_CGAGT
cnt = 165	feature = 407	correl = 0.0591652	descr = N_Gram_GACCG
cnt = 166	feature = 284	correl = 0.0447356	descr = N_Gram_CATTC
cnt = 167	feature = 580	correl = 0.0952317	descr = N_Gram_TCACC
cnt = 168	feature = 387	correl = -0.129787	descr = N_Gram_CTTAT
cnt = 169	feature = 255	correl = 0.0520892	descr = N_Gram_CAATA
cnt = 170	feature = 207	correl = 0.0975619	descr = N_Gram_AGTGT
cnt = 171	feature = 356	correl = 0.103422	descr = N_Gram_CGTGC
cnt = 172	feature = 305	correl = 0.0705893	descr = N_Gram_CCCGG
cnt = 173	feature = 481	correl = -0.106626	descr = N_Gram_GGATC
cnt = 174	feature = 496	correl = 0.154164	descr = N_Gram_GGCTT
cnt = 175	feature = 210	correl = 0.0589338	descr = N_Gram_AGTTG
cnt = 176	feature = 666	correl = -0.0477451	descr = N_Gram_TTACT
cnt = 177	feature = 553	correl = -0.0854195	descr = N_Gram_GTTCT
cnt = 178	feature = 399	correl = 0.107687	descr = N_Gram_GAAGA
cnt = 179	feature = 479	correl = 0.106683	descr = N_Gram_GGAGC
cnt = 180	feature = 261	correl = 0.0687702	descr = N_Gram_CACCA
cnt = 181	feature = 447	correl = 0.0899065	descr = N_Gram_GCCGC
cnt = 182	feature = 228	correl = 0.0796666	descr = N_Gram_ATCTG
cnt = 183	feature = 392	correl = -0.114554	descr = N_Gram_CTTGC
cnt = 184	feature = 375	correl = -0.0439351	descr = N_Gram_CTCCG
cnt = 185	feature = 235	correl = -0.0659481	descr = N_Gram_ATGCT
cnt = 186	feature = 232	correl = -0.0590718	descr = N_Gram_ATGAT
cnt = 187	feature = 686	correl = 0.0546418	descr = N_Gram_TTGGT
cnt = 188	feature = 276	correl = 0.121945	descr = N_Gram_CAGTG
cnt = 189	feature = 279	correl = -0.0640659	descr = N_Gram_CATCG
cnt = 190	feature = 696	correl = -0.0645492	descr = N_Gram_TTTTG
cnt = 191	feature = 328	correl = -0.0745838	descr = N_Gram_CGACG
cnt = 192	feature = 288	correl = 0.0610252	descr = N_Gram_CCAAG
cnt = 193	feature = 396	correl = 0.121997	descr = N_Gram_CTTTG
cnt = 194	feature = 458	correl = 0.0660122	descr = N_Gram_GCGGC
cnt = 195	feature = 503	correl = 0.124141	descr = N_Gram_GGGCC
cnt = 196	feature = 485	correl = 0.052131	descr = N_Gram_GGCAG
cnt = 197	feature = 394	correl = 0.078366	descr = N_Gram_CTTGT
cnt = 198	feature = 627	correl = -0.0493541	descr = N_Gram_TGAGG
cnt = 199	feature = 397	correl = 0.0583244	descr = N_Gram_GAAA
cnt = 200	feature = 324	correl = -0.114938	descr = N_Gram_CCTTC
cnt = 201	feature = 463	correl = -0.129118	descr = N_Gram_GCGTC
cnt = 202	feature = 476	correl = 0.125541	descr = N_Gram_GGACC
cnt = 203	feature = 589	correl = 0.0872749	descr = N_Gram_TCCAA
cnt = 204	feature = 379	correl = -0.0649215	descr = N_Gram_CTCTC
cnt = 205	feature = 586	correl = -0.0641178	descr = N_Gram_TCATG
cnt = 206	feature = 516	correl = 0.0576326	descr = N_Gram_GGTTG
cnt = 207	feature = 501	correl = 0.120675	descr = N_Gram_GGGAG
cnt = 208	feature = 644	correl = 0.131806	descr = N_Gram_TGGCT
cnt = 209	feature = 206	correl = -0.145657	descr = N_Gram_AGTCT
cnt = 210	feature = 229	correl = 0.0552828	descr = N_Gram_ATCTT
cnt = 211	feature = 414	correl = 0.0909455	descr = N_Gram_GAGCT
cnt = 212	feature = 160	correl = -0.071104	descr = N_Gram_ACGAT
cnt = 213	feature = 612	correl = -0.0777771	descr = N_Gram_TCTCA
cnt = 214	feature = 416	correl = -0.105056	descr = N_Gram_GAGTT
cnt = 215	feature = 615	correl = 0.0474567	descr = N_Gram_TCTGG
cnt = 216	feature = 455	correl = 0.0581033	descr = N_Gram_GCGCC
cnt = 217	feature = 77	correl = -0.0508233	descr = Fold_of_RNAi_Sequence_Pos_18
cnt = 218	feature = 591	correl = 0.0648661	descr = N_Gram_TCCC
cnt = 219	feature = 679	correl = -0.0753309	descr = N_Gram_TTGAC
cnt = 220	feature = 429	correl = 0.10322	descr = N_Gram_GCAA
cnt = 221	feature = 547	correl = 0.0693062	descr = N_Gram_GTGTG
cnt = 222	feature = 488	correl = 0.0952263	descr = N_Gram_GGCCA
cnt = 223	feature = 421	correl = -0.0463943	descr = N_Gram_GATGA
cnt = 224	feature = 211	correl = -0.114928	descr = N_Gram_AGTTT
cnt = 225	feature = 655	correl = 0.0580018	descr = N_Gram_TGTCC
cnt = 226	feature = 278	correl = 0.0945637	descr = N_Gram_CATCC
cnt = 227	feature = 494	correl = 0.0903571	descr = N_Gram_GGCGG
cnt = 228	feature = 280	correl = 0.109566	descr = N_Gram_CATCT
cnt = 229	feature = 631	correl = -0.126073	descr = N_Gram_TGATT
cnt = 230	feature = 590	correl = -0.145289	descr = N_Gram_TCCAG
cnt = 231	feature = 233	correl = -0.091874	descr = N_Gram_ATGC
cnt = 232	feature = 281	correl = -0.0453982	descr = N_Gram_CATGA
cnt = 233	feature = 339	correl = 0.0639703	descr = N_Gram_CGGA
cnt = 234	feature = 420	correl = -0.132303	descr = N_Gram_GATCT
cnt = 235	feature = 645	correl = 0.0920003	descr = N_Gram_TGGG
cnt = 236	feature = 395	correl = 0.0856318	descr = N_Gram_CTTTA
cnt = 237	feature = 51	correl = -0.0481894	descr = Gibbs_of_Target_Sequence__Pos_4_Step_1
cnt = 238	feature = 600	correl = -0.0624499	descr = N_Gram_TCCTC
cnt = 239	feature = 16	correl = -0.127575	descr = Position_Specific_Bin_Base_5_Base_A
cnt = 240	feature = 61	correl = -0.190527	descr = Gibbs_of_Target_Sequence__Pos_18_Step_1
cnt = 241	feature = 520	correl = 0.0468747	descr = N_Gram_GTAC
cnt = 242	feature = 26	correl = -0.0619178	descr = Position_Specific_Bin_Base_11_Base_G
cnt = 243	feature = 44	correl = 0.100401	descr = Position_Specific_Bin_Base_18_Base_C
cnt = 244	feature = 597	correl = -0.0866761	descr = N_Gram_TCCGG
cnt = 245	feature = 24	correl = -0.0554109	descr = Position_Specific_Bin_Base_9_Base_T
cnt = 246	feature = 25	correl = 0.0647345	descr = Position_Specific_Bin_Base_10_Base_T
cnt = 247	feature = 439	correl = 0.06368	descr = N_Gram_GCAT
cnt = 248	feature = 433	correl = 0.0908644	descr = N_Gram_GCAC
cnt = 249	feature = 536	correl = -0.0659935	descr = N_Gram_GTCTT
cnt = 250	feature = 30	correl = -0.141854	descr = Position_Specific_Bin_Base_12_Base_T
cnt = 251	feature = 579	correl = 0.0447217	descr = N_Gram_TCAC
cnt = 252	feature = 453	correl = -0.0571668	descr = N_Gram_GCGA
cnt = 253	feature = 555	correl = -0.0479684	descr = N_Gram_GTTGT
cnt = 254	feature = 40	correl = -0.0543457	descr = Position_Specific_Bin_Base_17_Base_A
cnt = 255	feature = 265	correl = -0.0871877	descr = N_Gram_CACGA
cnt = 256	feature = 619	correl = -0.0577328	descr = N_Gram_TCTTG
cnt = 257	feature = 35	correl = 0.0686014	descr = Position_Specific_Bin_Base_14_Base_T
cnt = 258	feature = 347	correl = 0.147992	descr = N_Gram_CGGGC
cnt = 259	feature = 218	correl = 0.0533545	descr = N_Gram_ATAG
cnt = 260	feature = 251	correl = 0.0582749	descr = N_Gram_CAAG
cnt = 261	feature = 12	correl = 0.0900679	descr = Position_Specific_Bin_Base_3_Base_C
cnt = 262	feature = 23	correl = 0.05953	descr = Position_Specific_Bin_Base_9_Base_G
cnt = 263	feature = 81	correl = 0.103328	descr = Xue_Structure_Feature_A101
cnt = 264	feature = 39	correl = -0.0496727	descr = Position_Specific_Bin_Base_16_Base_T
cnt = 265	feature = 15	correl = 0.0614359	descr = Position_Specific_Bin_Base_4_Base_T
cnt = 266	feature = 19	correl = -0.117316	descr = Position_Specific_Bin_Base_6_Base_A
cnt = 267	feature = 365	correl = 0.133221	descr = N_Gram_CTAT
cnt = 268	feature = 532	correl = -0.111192	descr = N_Gram_GTCGA
cnt = 269	feature = 11	correl = 0.0715807	descr = Position_Specific_Bin_Base_2_Base_T
cnt = 270	feature = 413	correl = 0.046238	descr = N_Gram_GAGC
cnt = 271	feature = 401	correl = -0.0637937	descr = N_Gram_GAAGT
cnt = 272	feature = 272	correl = -0.147982	descr = N_Gram_CAGCT
cnt = 273	feature = 18	correl = 0.0753239	descr = Position_Specific_Bin_Base_5_Base_G
cnt = 274	feature = 46	correl = -0.119229	descr = Position_Specific_Bin_Base_18_Base_T
cnt = 275	feature = 29	correl = 0.0926201	descr = Position_Specific_Bin_Base_12_Base_G
cnt = 276	feature = 643	correl = -0.0845715	descr = N_Gram_TGGCG
cnt = 277	feature = 73	correl = 0.0674259	descr = Fold_of_RNAi_Sequence_Pos_11
cnt = 278	feature = 475	correl = 0.090033	descr = N_Gram_GGAC
cnt = 279	feature = 538	correl = 0.055444	descr = N_Gram_GTGA
cnt = 280	feature = 543	correl = 0.0849878	descr = N_Gram_GTGG
cnt = 281	feature = 563	correl = -0.0880709	descr = N_Gram_TAAG
cnt = 282	feature = 468	correl = 0.0608741	descr = N_Gram_GCTT
cnt = 283	feature = 450	correl = 0.119503	descr = N_Gram_GCCT
cnt = 284	feature = 244	correl = -0.100859	descr = N_Gram_ATTT
cnt = 285	feature = 41	correl = 0.106152	descr = Position_Specific_Bin_Base_17_Base_C
cnt = 286	feature = 685	correl = 0.0652559	descr = N_Gram_TTGGC
cnt = 287	feature = 20	correl = 0.0974169	descr = Position_Specific_Bin_Base_6_Base_C
cnt = 288	feature = 633	correl = 0.0705915	descr = N_Gram_TGCA
cnt = 289	feature = 9	correl = 0.078318	descr = Position_Specific_Bin_Base_2_Base_C
cnt = 290	feature = 57	correl = -0.100348	descr = Gibbs_of_Target_Sequence__Pos_13_Step_1
cnt = 291	feature = 557	correl = -0.0878071	descr = N_Gram_GTTTT
cnt = 292	feature = 21	correl = -0.0609384	descr = Position_Specific_Bin_Base_8_Base_C
cnt = 293	feature = 76	correl = 0.0592468	descr = Fold_of_RNAi_Sequence_Pos_14
cnt = 294	feature = 38	correl = 0.0460823	descr = Position_Specific_Bin_Base_16_Base_G
cnt = 295	feature = 33	correl = -0.0934854	descr = Position_Specific_Bin_Base_14_Base_A
cnt = 296	feature = 410	correl = -0.0673433	descr = N_Gram_GACGT
cnt = 297	feature = 43	correl = -0.237759	descr = Position_Specific_Bin_Base_18_Base_A
cnt = 298	feature = 10	correl = -0.0614154	descr = Position_Specific_Bin_Base_2_Base_G
cnt = 299	feature = 32	correl = 0.08487	descr = Position_Specific_Bin_Base_13_Base_C
cnt = 300	feature = 623	correl = -0.0747605	descr = N_Gram_TGAAG
cnt = 301	feature = 625	correl = -0.0455508	descr = N_Gram_TGAG
cnt = 302	feature = 312	correl = 0.140134	descr = N_Gram_CCGGG
cnt = 303	feature = 353	correl = -0.127818	descr = N_Gram_CGTCG
cnt = 304	feature = 601	correl = -0.148115	descr = N_Gram_TCCTT
cnt = 305	feature = 13	correl = -0.0659148	descr = Position_Specific_Bin_Base_4_Base_A
cnt = 306	feature = 42	correl = -0.0782661	descr = Position_Specific_Bin_Base_17_Base_T
cnt = 307	feature = 689	correl = 0.0493577	descr = N_Gram_TTTA
cnt = 308	feature = 471	correl = 0.0769589	descr = N_Gram_GGAA
cnt = 309	feature = 618	correl = -0.109664	descr = N_Gram_TCTTC
cnt = 310	feature = 391	correl = -0.0864316	descr = N_Gram_CTTGA
cnt = 311	feature = 55	correl = -0.0602899	descr = Gibbs_of_Target_Sequence__Pos_8_Step_1
cnt = 312	feature = 34	correl = 0.0449651	descr = Position_Specific_Bin_Base_14_Base_C
cnt = 313	feature = 314	correl = 0.0671655	descr = N_Gram_CCGT
cnt = 314	feature = 79	correl = -0.0599699	descr = Xue_Structure_Feature_A110
cnt = 315	feature = 72	correl = 0.0485657	descr = Fold_of_RNAi_Sequence_Pos_10
cnt = 316	feature = 614	correl = -0.118725	descr = N_Gram_TCTCT
cnt = 317	feature = 545	correl = 0.0783838	descr = N_Gram_GTGT
cnt = 318	feature = 17	correl = 0.0832069	descr = Position_Specific_Bin_Base_5_Base_C
cnt = 319	feature = 361	correl = 0.0904271	descr = N_Gram_CTA
cnt = 320	feature = 8	correl = -0.072672	descr = Position_Specific_Bin_Base_2_Base_A
cnt = 321	feature = 56	correl = 0.0539412	descr = Gibbs_of_Target_Sequence__Pos_12_Step_1
cnt = 322	feature = 484	correl = 0.083642	descr = N_Gram_GGCA
cnt = 323	feature = 603	correl = -0.0951329	descr = N_Gram_TCGA
cnt = 324	feature = 286	correl = 0.0883991	descr = N_Gram_CCAA
cnt = 325	feature = 52	correl = -0.0548727	descr = Gibbs_of_Target_Sequence__Pos_5_Step_1
cnt = 326	feature = 54	correl = -0.185982	descr = Gibbs_of_Target_Sequence__Pos_7_Step_1
cnt = 327	feature = 649	correl = 0.0585371	descr = N_Gram_TGGT
cnt = 328	feature = 264	correl = -0.0876602	descr = N_Gram_CACG
cnt = 329	feature = 506	correl = 0.0666381	descr = N_Gram_GGGG
cnt = 330	feature = 656	correl = 0.0809163	descr = N_Gram_TGTG
cnt = 331	feature = 446	correl = 0.083521	descr = N_Gram_GCCG
cnt = 332	feature = 637	correl = -0.136048	descr = N_Gram_TGCG
cnt = 333	feature = 27	correl = -0.0783985	descr = Position_Specific_Bin_Base_12_Base_A
cnt = 334	feature = 274	correl = 0.133558	descr = N_Gram_CAGT
cnt = 335	feature = 69	correl = 0.173695	descr = Fold_of_RNAi_Sequence_Pos_2
cnt = 336	feature = 105	correl = 0.155594	descr = Fold_of_Target_NoEndbrace_noends_Pos_18
cnt = 337	feature = 14	correl = 0.0478372	descr = Position_Specific_Bin_Base_4_Base_C
cnt = 338	feature = 424	correl = -0.0648451	descr = N_Gram_GATT
cnt = 339	feature = 341	correl = 0.103406	descr = N_Gram_CGGC
cnt = 340	feature = 36	correl = -0.122514	descr = Position_Specific_Bin_Base_16_Base_A
cnt = 341	feature = 59	correl = -0.0532804	descr = Gibbs_of_Target_Sequence__Pos_15_Step_1
cnt = 342	feature = 667	correl = -0.0652804	descr = N_Gram_TTAT
cnt = 343	feature = 681	correl = -0.0898801	descr = N_Gram_TTGC
cnt = 344	feature = 535	correl = -0.0732795	descr = N_Gram_GTCT
cnt = 345	feature = 75	correl = 0.0685249	descr = Fold_of_RNAi_Sequence_Pos_13
cnt = 346	feature = 418	correl = -0.142983	descr = N_Gram_GATC
cnt = 347	feature = 28	correl = 0.136225	descr = Position_Specific_Bin_Base_12_Base_C
cnt = 348	feature = 664	correl = -0.0814692	descr = N_Gram_TTAC
cnt = 349	feature = 683	correl = 0.0553121	descr = N_Gram_TTGG
cnt = 350	feature = 540	correl = 0.0577975	descr = N_Gram_GTGC
cnt = 351	feature = 277	correl = 0.0729598	descr = N_Gram_CATC
cnt = 352	feature = 502	correl = 0.134557	descr = N_Gram_GGGC
cnt = 353	feature = 466	correl = -0.0778558	descr = N_Gram_GCTCC
cnt = 354	feature = 692	correl = -0.099415	descr = N_Gram_TTTCT
cnt = 355	feature = 478	correl = 0.102351	descr = N_Gram_GGAG
cnt = 356	feature = 231	correl = -0.0674853	descr = N_Gram_ATGA
cnt = 357	feature = 67	correl = 0.180286	descr = Fold_of_RNAi_Sequence_Pos_0
cnt = 358	feature = 329	correl = -0.0918492	descr = N_Gram_CGAG
cnt = 359	feature = 292	correl = -0.0840023	descr = N_Gram_CCAG
cnt = 360	feature = 80	correl = 0.0709011	descr = Xue_Structure_Feature_A100
cnt = 361	feature = 60	correl = -0.114628	descr = Gibbs_of_Target_Sequence__Pos_17_Step_1
cnt = 362	feature = 78	correl = 0.051281	descr = Xue_Structure_Feature_A111
cnt = 363	feature = 677	correl = -0.0690254	descr = N_Gram_TTGA
cnt = 364	feature = 674	correl = -0.221627	descr = N_Gram_TTCTC
cnt = 365	feature = 58	correl = -0.171832	descr = Gibbs_of_Target_Sequence__Pos_14_Step_1
cnt = 366	feature = 691	correl = -0.0692288	descr = N_Gram_TTTCC
cnt = 367	feature = 74	correl = 0.103374	descr = Fold_of_RNAi_Sequence_Pos_12
cnt = 368	feature = 456	correl = 0.0897644	descr = N_Gram_GCGG
cnt = 369	feature = 531	correl = -0.0860112	descr = N_Gram_GTCG
cnt = 370	feature = 697	correl = -0.102371	descr = N_Gram_TTTTT
cnt = 371	feature = 518	correl = 0.054862	descr = N_Gram_GTA
cnt = 372	feature = 613	correl = -0.118597	descr = N_Gram_TCTCC
cnt = 373	feature = 487	correl = 0.190802	descr = N_Gram_GGCC
cnt = 374	feature = 388	correl = -0.119415	descr = N_Gram_CTTC
cnt = 375	feature = 620	correl = 0.0491506	descr = N_Gram_TCTTT
cnt = 376	feature = 461	correl = -0.0884055	descr = N_Gram_GCGT
cnt = 377	feature = 628	correl = -0.102393	descr = N_Gram_TGAT
cnt = 378	feature = 335	correl = 0.0598446	descr = N_Gram_CGCC
cnt = 379	feature = 498	correl = 0.125941	descr = N_Gram_GGGA
cnt = 380	feature = 641	correl = 0.0696033	descr = N_Gram_TGGC
cnt = 381	feature = 559	correl = -0.0561035	descr = N_Gram_TAA
cnt = 382	feature = 70	correl = 0.0858851	descr = Fold_of_RNAi_Sequence_Pos_3
cnt = 383	feature = 602	correl = -0.0785299	descr = N_Gram_TCG
cnt = 384	feature = 525	correl = -0.0847882	descr = N_Gram_GTC
cnt = 385	feature = 389	correl = -0.205187	descr = N_Gram_CTTCT
cnt = 386	feature = 83	correl = 0.0787529	descr = Xue_Structure_Feature_C110
cnt = 387	feature = 588	correl = -0.0675158	descr = N_Gram_TCCA
cnt = 388	feature = 68	correl = 0.213307	descr = Fold_of_RNAi_Sequence_Pos_1
cnt = 389	feature = 428	correl = 0.104002	descr = N_Gram_GCA
cnt = 390	feature = 578	correl = 0.0484045	descr = N_Gram_TCA
cnt = 391	feature = 248	correl = 0.137021	descr = N_Gram_CAA
cnt = 392	feature = 632	correl = -0.0511779	descr = N_Gram_TGC
cnt = 393	feature = 390	correl = -0.0512649	descr = N_Gram_CTTG
cnt = 394	feature = 511	correl = 0.0715981	descr = N_Gram_GGT
cnt = 395	feature = 651	correl = 0.0794368	descr = N_Gram_TGT
cnt = 396	feature = 675	correl = -0.112851	descr = N_Gram_TTCTT
cnt = 397	feature = 598	correl = -0.110706	descr = N_Gram_TCCT
cnt = 398	feature = 695	correl = -0.144447	descr = N_Gram_TTTTC
cnt = 399	feature = 662	correl = -0.0770247	descr = N_Gram_TTA
cnt = 400	feature = 222	correl = -0.0590112	descr = N_Gram_ATC
cnt = 401	feature = 611	correl = -0.19447	descr = N_Gram_TCTC
cnt = 402	feature = 325	correl = -0.0885274	descr = N_Gram_CGA
cnt = 403	feature = 82	correl = 0.108334	descr = Xue_Structure_Feature_C111
cnt = 404	feature = 621	correl = -0.0865059	descr = N_Gram_TGA
cnt = 405	feature = 417	correl = -0.0721812	descr = N_Gram_GAT
cnt = 406	feature = 345	correl = 0.146773	descr = N_Gram_CGGG
cnt = 407	feature = 517	correl = 0.052238	descr = N_Gram_GT
cnt = 408	feature = 442	correl = 0.105376	descr = N_Gram_GCC
cnt = 409	feature = 690	correl = -0.0968157	descr = N_Gram_TTTC
cnt = 410	feature = 497	correl = 0.178305	descr = N_Gram_GGG
cnt = 411	feature = 577	correl = -0.116474	descr = N_Gram_TC
cnt = 412	feature = 306	correl = 0.0920694	descr = N_Gram_CCG
cnt = 413	feature = 558	correl = -0.0512535	descr = N_Gram_TA
cnt = 414	feature = 676	correl = -0.0521481	descr = N_Gram_TTG
cnt = 415	feature = 86	correl = 0.104148	descr = Xue_Structure_Feature_G111
cnt = 416	feature = 247	correl = 0.0907745	descr = N_Gram_CA
cnt = 417	feature = 369	correl = -0.100471	descr = N_Gram_CTC
cnt = 418	feature = 285	correl = 0.0475262	descr = N_Gram_CC
cnt = 419	feature = 616	correl = -0.0945642	descr = N_Gram_TCTT
cnt = 420	feature = 65	correl = -0.139605	descr = PF_RNAi_Fold_5'Free_Count
cnt = 421	feature = 669	correl = -0.138961	descr = N_Gram_TTC
cnt = 422	feature = 373	correl = -0.112319	descr = N_Gram_CTCC
cnt = 423	feature = 688	correl = -0.0669687	descr = N_Gram_TTT
cnt = 424	feature = 483	correl = 0.150884	descr = N_Gram_GGC
cnt = 425	feature = 609	correl = -0.105703	descr = N_Gram_TCT
cnt = 426	feature = 661	correl = -0.114981	descr = N_Gram_TT
cnt = 427	feature = 587	correl = -0.106002	descr = N_Gram_TCC
cnt = 428	feature = 469	correl = 0.161676	descr = N_Gram_GG
cnt = 429	feature = 64	correl = -0.179519	descr = PF_RNAi_Fold_Energy
cnt = 430	feature = 47	correl = -0.182021	descr = Gibbs_of_Target_Sequence_
num rows = 521
num_elements = 224551
*
optimization finished, #iter = 593
nu = 0.471034
obj = -38.150302, rho = -0.595186
nSV = 358, nBSV = 161
num rows = 58
num_elements = 24998
*
optimization finished, #iter = 54
nu = 0.428770
obj = -3.548973, rho = -0.564177
nSV = 48, nBSV = 5
*
optimization finished, #iter = 593
nu = 0.471034
obj = -38.150302, rho = -0.595186
nSV = 358, nBSV = 161
CFS merit scores = 1.335
CFS merit scores = 1.61878
CFS merit scores = 1.86606
CFS merit scores = 2.0808
CFS merit scores = 2.27631
CFS merit scores = 2.45811
CFS merit scores = 2.62813
CFS merit scores = 2.78826
CFS merit scores = 2.93717
CFS merit scores = 3.07469
CFS merit scores = 3.20316
CFS merit scores = 3.32237
CFS merit scores = 3.43646
CFS merit scores = 3.54652
CFS merit scores = 3.65286
CFS merit scores = 3.75526
CFS merit scores = 3.85489
CFS merit scores = 3.95176
CFS merit scores = 4.045
CFS merit scores = 4.13575
CFS merit scores = 4.22417
CFS merit scores = 4.31061
CFS merit scores = 4.39515
CFS merit scores = 4.4779
CFS merit scores = 4.55894
CFS merit scores = 4.63837
CFS merit scores = 4.71627
CFS merit scores = 4.79272
CFS merit scores = 4.86776
CFS merit scores = 4.94149
CFS merit scores = 5.01393
CFS merit scores = 5.08513
CFS merit scores = 5.15517
CFS merit scores = 5.22239
CFS merit scores = 5.28828
CFS merit scores = 5.35298
CFS merit scores = 5.41644
CFS merit scores = 5.47874
CFS merit scores = 5.53994
CFS merit scores = 5.59953
CFS merit scores = 5.65587
CFS merit scores = 5.71104
CFS merit scores = 5.76515
CFS merit scores = 5.81825
CFS merit scores = 5.87064
CFS merit scores = 5.92212
CFS merit scores = 5.9719
CFS merit scores = 6.02057
CFS merit scores = 6.06666
CFS merit scores = 6.10926
CFS merit scores = 6.14893
CFS merit scores = 6.18666
CFS merit scores = 6.22122
CFS merit scores = 6.25329
CFS merit scores = 6.28443
CFS merit scores = 6.31388
CFS merit scores = 6.34224
CFS merit scores = 6.36949
CFS merit scores = 6.39516
CFS merit scores = 6.41962
CFS merit scores = 6.44206
CFS merit scores = 6.46367
CFS merit scores = 6.48491
CFS merit scores = 6.50572
CFS merit scores = 6.52523
CFS merit scores = 6.54467
CFS merit scores = 6.56281
CFS merit scores = 6.58061
CFS merit scores = 6.59723
CFS merit scores = 6.61263
CFS merit scores = 6.62568
CFS merit scores = 6.63877
CFS merit scores = 6.65111
CFS merit scores = 6.66324
CFS merit scores = 6.6752
CFS merit scores = 6.68698
CFS merit scores = 6.6984
CFS merit scores = 6.70832
CFS merit scores = 6.71776
CFS merit scores = 6.72688
CFS merit scores = 6.73627
CFS merit scores = 6.74562
CFS merit scores = 6.75477
CFS merit scores = 6.76294
CFS merit scores = 6.77032
CFS merit scores = 6.77715
CFS merit scores = 6.78094
CFS merit scores = 6.78445
CFS merit scores = 6.78778
CFS merit scores = 6.79114
CFS merit scores = 6.79487
CFS merit scores = 6.79891
CFS merit scores = 6.80325
CFS merit scores = 6.8069
CFS merit scores = 6.81061
CFS merit scores = 6.81445
CFS merit scores = 6.81877
CFS merit scores = 6.82176
CFS merit scores = 6.82512
CFS merit scores = 6.82731
CFS merit scores = 6.8297
CFS merit scores = 6.83042
CFS merit scores = 6.83075
CFS merit scores = 6.82982
CFS merit scores = 6.8292
CFS merit scores = 6.82837
CFS merit scores = 6.82713
CFS merit scores = 6.82583
CFS merit scores = 6.82454
CFS merit scores = 6.82299
CFS merit scores = 6.82092
CFS merit scores = 6.81925
CFS merit scores = 6.81743
CFS merit scores = 6.8159
CFS merit scores = 6.81411
CFS merit scores = 6.812
CFS merit scores = 6.80932
CFS merit scores = 6.80656
CFS merit scores = 6.80386
CFS merit scores = 6.80048
CFS merit scores = 6.79678
CFS merit scores = 6.79288
CFS merit scores = 6.78905
CFS merit scores = 6.78517
CFS merit scores = 6.78159
CFS merit scores = 6.7779
CFS merit scores = 6.77451
CFS merit scores = 6.77132
CFS merit scores = 6.7679
CFS merit scores = 6.76465
CFS merit scores = 6.76107
CFS merit scores = 6.75752
CFS merit scores = 6.75427
CFS merit scores = 6.75117
CFS merit scores = 6.74745
CFS merit scores = 6.74376
CFS merit scores = 6.73987
CFS merit scores = 6.73571
CFS merit scores = 6.73165
CFS merit scores = 6.72718
CFS merit scores = 6.72269
CFS merit scores = 6.71849
cnt = 1	feature = 59	correl = -0.335001	descr = Gibbs_of_Target_Sequence__Pos_20_Step_1
cnt = 2	feature = 46	correl = 0.246326	descr = Gibbs_of_Target_Sequence__Pos_1_Step_1
cnt = 3	feature = 613	correl = -0.186395	descr = N_Gram_TCTC
cnt = 4	feature = 627	correl = -0.0813317	descr = N_Gram_TGAGA
cnt = 5	feature = 683	correl = 0.0586818	descr = N_Gram_TTGCA
cnt = 6	feature = 457	correl = 0.0603023	descr = N_Gram_GCGTG
cnt = 7	feature = 558	correl = 0.0488287	descr = N_Gram_TAAAG
cnt = 8	feature = 546	correl = 0.0477341	descr = N_Gram_GTGTG
cnt = 9	feature = 247	correl = 0.0439697	descr = N_Gram_CACAC
cnt = 10	feature = 605	correl = -0.0604343	descr = N_Gram_TCGCT
cnt = 11	feature = 626	correl = 0.0455699	descr = N_Gram_TGACA
cnt = 12	feature = 387	correl = 0.101005	descr = N_Gram_GAAAG
cnt = 13	feature = 429	correl = 0.0570881	descr = N_Gram_GCAAT
cnt = 14	feature = 350	correl = -0.0565534	descr = N_Gram_CGTTC
cnt = 15	feature = 389	correl = -0.0557573	descr = N_Gram_GAAGG
cnt = 16	feature = 220	correl = -0.0492301	descr = N_Gram_ATCGC
cnt = 17	feature = 315	correl = -0.0492301	descr = N_Gram_CGACC
cnt = 18	feature = 673	correl = 0.0444058	descr = N_Gram_TTCGA
cnt = 19	feature = 288	correl = 0.11445	descr = N_Gram_CCCCC
cnt = 20	feature = 607	correl = 0.0941762	descr = N_Gram_TCGGC
cnt = 21	feature = 601	correl = 0.0801168	descr = N_Gram_TCGAC
cnt = 22	feature = 347	correl = 0.0702752	descr = N_Gram_CGTGA
cnt = 23	feature = 545	correl = 0.0660573	descr = N_Gram_GTGTC
cnt = 24	feature = 314	correl = 0.0730871	descr = N_Gram_CGACA
cnt = 25	feature = 326	correl = 0.0569187	descr = N_Gram_CGCTA
cnt = 26	feature = 664	correl = 0.0646514	descr = N_Gram_TTAAC
cnt = 27	feature = 637	correl = 0.0519979	descr = N_Gram_TGCCG
cnt = 28	feature = 518	correl = 0.0502545	descr = N_Gram_GTATA
cnt = 29	feature = 289	correl = 0.0449682	descr = N_Gram_CCCCG
cnt = 30	feature = 324	correl = 0.0449682	descr = N_Gram_CGCCA
cnt = 31	feature = 593	correl = 0.0519979	descr = N_Gram_TCCCG
cnt = 32	feature = 502	correl = 0.0449682	descr = N_Gram_GGGCT
cnt = 33	feature = 455	correl = 0.0449682	descr = N_Gram_GCGTA
cnt = 34	feature = 399	correl = 0.0885336	descr = N_Gram_GACGG
cnt = 35	feature = 541	correl = 0.10346	descr = N_Gram_GTGGC
cnt = 36	feature = 396	correl = -0.0682858	descr = N_Gram_GACCC
cnt = 37	feature = 606	correl = 0.0815678	descr = N_Gram_TCGGA
cnt = 38	feature = 624	correl = 0.051018	descr = N_Gram_TGAAA
cnt = 39	feature = 386	correl = 0.0526599	descr = N_Gram_GAAAC
cnt = 40	feature = 661	correl = -0.0504621	descr = N_Gram_TGTTC
cnt = 41	feature = 508	correl = -0.0539773	descr = N_Gram_GGGTT
cnt = 42	feature = 286	correl = 0.0837304	descr = N_Gram_CCCAC
cnt = 43	feature = 331	correl = 0.0675379	descr = N_Gram_CGGAT
cnt = 44	feature = 270	correl = -0.0492301	descr = N_Gram_CATGC
cnt = 45	feature = 506	correl = 0.0515649	descr = N_Gram_GGGGG
cnt = 46	feature = 334	correl = 0.0495723	descr = N_Gram_CGGCC
cnt = 47	feature = 276	correl = 0.051351	descr = N_Gram_CCAAT
cnt = 48	feature = 547	correl = 0.0885336	descr = N_Gram_GTTAA
cnt = 49	feature = 612	correl = 0.0562657	descr = N_Gram_TCTAC
cnt = 50	feature = 392	correl = 0.075687	descr = N_Gram_GAATC
cnt = 51	feature = 272	correl = -0.0595348	descr = N_Gram_CATGT
cnt = 52	feature = 322	correl = 0.0783266	descr = N_Gram_CGCAA
cnt = 53	feature = 548	correl = -0.0789846	descr = N_Gram_GTTAC
cnt = 54	feature = 641	correl = 0.0649505	descr = N_Gram_TGGAC
cnt = 55	feature = 375	correl = -0.12982	descr = N_Gram_CTTAT
cnt = 56	feature = 251	correl = 0.0619849	descr = N_Gram_CACCA
cnt = 57	feature = 218	correl = -0.0564014	descr = N_Gram_ATCAT
cnt = 58	feature = 510	correl = -0.0998537	descr = N_Gram_GGTAA
cnt = 59	feature = 655	correl = -0.0721152	descr = N_Gram_TGTCA
cnt = 60	feature = 341	correl = -0.0704385	descr = N_Gram_CGTAA
cnt = 61	feature = 321	correl = -0.0495078	descr = N_Gram_CGATG
cnt = 62	feature = 464	correl = 0.0802708	descr = N_Gram_GCTGG
cnt = 63	feature = 551	correl = 0.0446926	descr = N_Gram_GTTGC
cnt = 64	feature = 594	correl = 0.0467614	descr = N_Gram_TCCGA
cnt = 65	feature = 160	correl = -0.0676986	descr = N_Gram_ACGCA
cnt = 66	feature = 650	correl = 0.0462397	descr = N_Gram_TGGGT
cnt = 67	feature = 394	correl = 0.0443673	descr = N_Gram_GACAC
cnt = 68	feature = 391	correl = -0.0494498	descr = N_Gram_GAATA
cnt = 69	feature = 512	correl = 0.0645362	descr = N_Gram_GGTCA
cnt = 70	feature = 591	correl = 0.0607957	descr = N_Gram_TCCCA
cnt = 71	feature = 344	correl = -0.0455014	descr = N_Gram_CGTCC
cnt = 72	feature = 367	correl = 0.0617716	descr = N_Gram_CTCGG
cnt = 73	feature = 244	correl = 0.0824092	descr = N_Gram_CAAGG
cnt = 74	feature = 419	correl = 0.0628004	descr = N_Gram_GATGT
cnt = 75	feature = 500	correl = 0.104338	descr = N_Gram_GGGCC
cnt = 76	feature = 479	correl = 0.0651709	descr = N_Gram_GGATT
cnt = 77	feature = 335	correl = 0.0605801	descr = N_Gram_CGGCG
cnt = 78	feature = 255	correl = 0.055695	descr = N_Gram_CACGT
cnt = 79	feature = 301	correl = -0.0541916	descr = N_Gram_CCGTC
cnt = 80	feature = 304	correl = 0.0669317	descr = N_Gram_CCTCA
cnt = 81	feature = 353	correl = 0.0449682	descr = N_Gram_CTAAA
cnt = 82	feature = 528	correl = -0.0459964	descr = N_Gram_GTCGC
cnt = 83	feature = 540	correl = 0.0440189	descr = N_Gram_GTGGA
cnt = 84	feature = 572	correl = -0.0628149	descr = N_Gram_TAGAT
cnt = 85	feature = 516	correl = 0.0482489	descr = N_Gram_GTAAA
cnt = 86	feature = 690	correl = 0.0451248	descr = N_Gram_TTTCA
cnt = 87	feature = 666	correl = -0.0735061	descr = N_Gram_TTACC
cnt = 88	feature = 424	correl = -0.102162	descr = N_Gram_GATTT
cnt = 89	feature = 231	correl = 0.04675	descr = N_Gram_ATTCT
cnt = 90	feature = 580	correl = 0.0443521	descr = N_Gram_TCAAA
cnt = 91	feature = 536	correl = 0.0573867	descr = N_Gram_GTGCA
cnt = 92	feature = 649	correl = 0.0880164	descr = N_Gram_TGGGG
cnt = 93	feature = 485	correl = 0.0887869	descr = N_Gram_GGCCC
cnt = 94	feature = 351	correl = 0.113046	descr = N_Gram_CGTTT
cnt = 95	feature = 538	correl = 0.0840186	descr = N_Gram_GTGCT
cnt = 96	feature = 333	correl = 0.0941762	descr = N_Gram_CGGCA
cnt = 97	feature = 357	correl = 0.0646514	descr = N_Gram_CTATA
cnt = 98	feature = 411	correl = 0.0457339	descr = N_Gram_GATAC
cnt = 99	feature = 303	correl = 0.0542474	descr = N_Gram_CCTAT
cnt = 100	feature = 549	correl = 0.0792911	descr = N_Gram_GTTCC
cnt = 101	feature = 211	correl = 0.0544521	descr = N_Gram_ATACA
cnt = 102	feature = 444	correl = -0.0562598	descr = N_Gram_GCCGT
cnt = 103	feature = 290	correl = 0.0460393	descr = N_Gram_CCCCT
cnt = 104	feature = 317	correl = 0.0852619	descr = N_Gram_CGAGG
cnt = 105	feature = 652	correl = 0.0492583	descr = N_Gram_TGGTA
cnt = 106	feature = 628	correl = 0.0501996	descr = N_Gram_TGAGT
cnt = 107	feature = 544	correl = 0.0470247	descr = N_Gram_GTGTA
cnt = 108	feature = 382	correl = 0.0573149	descr = N_Gram_CTTGG
cnt = 109	feature = 278	correl = -0.0570146	descr = N_Gram_CCACG
cnt = 110	feature = 674	correl = -0.0732794	descr = N_Gram_TTCGG
cnt = 111	feature = 492	correl = 0.132497	descr = N_Gram_GGCTT
cnt = 112	feature = 412	correl = 0.0664029	descr = N_Gram_GATAT
cnt = 113	feature = 432	correl = -0.0624977	descr = N_Gram_GCAGA
cnt = 114	feature = 248	correl = 0.0831468	descr = N_Gram_CACAG
cnt = 115	feature = 446	correl = 0.135114	descr = N_Gram_GCCTT
cnt = 116	feature = 421	correl = -0.0692106	descr = N_Gram_GATTA
cnt = 117	feature = 470	correl = 0.120378	descr = N_Gram_GGAAA
cnt = 118	feature = 395	correl = 0.0835581	descr = N_Gram_GACAG
cnt = 119	feature = 602	correl = -0.112239	descr = N_Gram_TCGAG
cnt = 120	feature = 687	correl = -0.0611295	descr = N_Gram_TTGTA
cnt = 121	feature = 477	correl = 0.0892608	descr = N_Gram_GGAGT
cnt = 122	feature = 442	correl = 0.0582599	descr = N_Gram_GCCGC
cnt = 123	feature = 619	correl = -0.136862	descr = N_Gram_TCTTA
cnt = 124	feature = 573	correl = 0.0878122	descr = N_Gram_TAGCA
cnt = 125	feature = 501	correl = 0.0775068	descr = N_Gram_GGGCG
cnt = 126	feature = 448	correl = 0.0443714	descr = N_Gram_GCGAG
cnt = 127	feature = 226	correl = -0.050257	descr = N_Gram_ATGCT
cnt = 128	feature = 292	correl = 0.0686314	descr = N_Gram_CCCGC
cnt = 129	feature = 660	correl = -0.0516097	descr = N_Gram_TGTTA
cnt = 130	feature = 630	correl = 0.0538479	descr = N_Gram_TGATA
cnt = 131	feature = 268	correl = -0.0775616	descr = N_Gram_CATCG
cnt = 132	feature = 422	correl = 0.0574943	descr = N_Gram_GATTC
cnt = 133	feature = 258	correl = 0.111347	descr = N_Gram_CAGCG
cnt = 134	feature = 342	correl = -0.0676986	descr = N_Gram_CGTAC
cnt = 135	feature = 568	correl = 0.0722218	descr = N_Gram_TACGA
cnt = 136	feature = 210	correl = -0.138491	descr = N_Gram_ATAAG
cnt = 137	feature = 438	correl = 0.0486014	descr = N_Gram_GCCAG
cnt = 138	feature = 277	correl = 0.058304	descr = N_Gram_CCACC
cnt = 139	feature = 305	correl = -0.066356	descr = N_Gram_CCTCC
cnt = 140	feature = 233	correl = 0.0914607	descr = N_Gram_ATTGT
cnt = 141	feature = 654	correl = 0.0589823	descr = N_Gram_TGTAA
cnt = 142	feature = 634	correl = 0.107316	descr = N_Gram_TGCAA
num rows = 521
num_elements = 74503
*
optimization finished, #iter = 276
nu = 0.744589
obj = -75.960894, rho = -0.643275
nSV = 407, nBSV = 371
num rows = 58
num_elements = 8294
*
optimization finished, #iter = 27
nu = 0.784893
obj = -8.871296, rho = -0.392874
nSV = 48, nBSV = 41
*
optimization finished, #iter = 276
nu = 0.744589
obj = -75.960894, rho = -0.643275
nSV = 407, nBSV = 371
CFS merit scores = 1.32688
CFS merit scores = 1.60508
CFS merit scores = 1.85332
CFS merit scores = 2.07761
CFS merit scores = 2.27844
CFS merit scores = 2.46046
CFS merit scores = 2.6245
CFS merit scores = 2.77785
CFS merit scores = 2.92173
CFS merit scores = 3.05321
CFS merit scores = 3.17742
CFS merit scores = 3.29544
CFS merit scores = 3.40888
CFS merit scores = 3.51811
CFS merit scores = 3.6238
CFS merit scores = 3.72635
CFS merit scores = 3.82602
CFS merit scores = 3.92289
CFS merit scores = 4.01723
CFS merit scores = 4.10917
CFS merit scores = 4.19895
CFS merit scores = 4.28668
CFS merit scores = 4.37247
CFS merit scores = 4.45621
CFS merit scores = 4.53802
CFS merit scores = 4.61817
CFS merit scores = 4.69666
CFS merit scores = 4.77367
CFS merit scores = 4.84927
CFS merit scores = 4.92053
CFS merit scores = 4.98951
CFS merit scores = 5.05383
CFS merit scores = 5.11665
CFS merit scores = 5.17794
CFS merit scores = 5.23799
CFS merit scores = 5.29489
CFS merit scores = 5.3497
CFS merit scores = 5.40228
CFS merit scores = 5.45172
CFS merit scores = 5.50001
CFS merit scores = 5.54608
CFS merit scores = 5.59115
CFS merit scores = 5.63435
CFS merit scores = 5.6734
CFS merit scores = 5.71062
CFS merit scores = 5.74503
CFS merit scores = 5.77717
CFS merit scores = 5.8081
CFS merit scores = 5.83795
CFS merit scores = 5.86573
CFS merit scores = 5.89011
CFS merit scores = 5.91213
CFS merit scores = 5.93407
CFS merit scores = 5.95564
CFS merit scores = 5.97668
CFS merit scores = 5.99721
CFS merit scores = 6.01497
CFS merit scores = 6.03047
CFS merit scores = 6.04565
CFS merit scores = 6.06067
CFS merit scores = 6.07337
CFS merit scores = 6.0846
CFS merit scores = 6.09477
CFS merit scores = 6.10513
CFS merit scores = 6.11263
CFS merit scores = 6.11978
CFS merit scores = 6.12621
CFS merit scores = 6.1327
CFS merit scores = 6.13893
CFS merit scores = 6.14456
CFS merit scores = 6.14994
CFS merit scores = 6.15567
CFS merit scores = 6.16131
CFS merit scores = 6.16641
CFS merit scores = 6.17141
CFS merit scores = 6.17408
CFS merit scores = 6.17601
CFS merit scores = 6.17787
CFS merit scores = 6.17974
CFS merit scores = 6.17916
CFS merit scores = 6.17872
CFS merit scores = 6.1788
CFS merit scores = 6.17939
CFS merit scores = 6.17907
CFS merit scores = 6.17906
CFS merit scores = 6.17736
CFS merit scores = 6.17495
CFS merit scores = 6.1728
CFS merit scores = 6.17017
CFS merit scores = 6.16604
CFS merit scores = 6.16225
CFS merit scores = 6.1582
CFS merit scores = 6.15465
CFS merit scores = 6.15097
CFS merit scores = 6.14764
CFS merit scores = 6.14477
CFS merit scores = 6.14114
CFS merit scores = 6.13739
CFS merit scores = 6.13349
CFS merit scores = 6.12971
CFS merit scores = 6.12584
CFS merit scores = 6.12171
CFS merit scores = 6.11749
CFS merit scores = 6.11312
CFS merit scores = 6.10775
CFS merit scores = 6.10274
CFS merit scores = 6.09764
CFS merit scores = 6.0916
CFS merit scores = 6.08564
CFS merit scores = 6.07889
CFS merit scores = 6.07249
CFS merit scores = 6.06614
CFS merit scores = 6.05978
CFS merit scores = 6.05188
CFS merit scores = 6.04364
CFS merit scores = 6.03524
CFS merit scores = 6.02617
CFS merit scores = 6.01737
CFS merit scores = 6.00863
CFS merit scores = 5.99976
CFS merit scores = 5.99065
CFS merit scores = 5.98183
CFS merit scores = 5.97326
CFS merit scores = 5.96499
CFS merit scores = 5.95711
CFS merit scores = 5.94917
CFS merit scores = 5.94114
CFS merit scores = 5.93158
CFS merit scores = 5.92241
CFS merit scores = 5.91353
CFS merit scores = 5.90489
CFS merit scores = 5.89575
CFS merit scores = 5.88592
CFS merit scores = 5.8762
CFS merit scores = 5.8666
CFS merit scores = 5.85739
CFS merit scores = 5.84866
CFS merit scores = 5.84019
CFS merit scores = 5.83068
CFS merit scores = 5.82114
CFS merit scores = 5.81175
CFS merit scores = 5.80251
CFS merit scores = 5.79281
CFS merit scores = 5.78303
CFS merit scores = 5.77331
CFS merit scores = 5.76385
CFS merit scores = 5.75458
CFS merit scores = 5.74552
CFS merit scores = 5.73596
CFS merit scores = 5.72672
CFS merit scores = 5.71724
CFS merit scores = 5.70809
CFS merit scores = 5.69879
CFS merit scores = 5.68926
CFS merit scores = 5.67983
CFS merit scores = 5.67047
CFS merit scores = 5.66144
CFS merit scores = 5.65244
CFS merit scores = 5.64365
CFS merit scores = 5.63475
CFS merit scores = 5.62595
CFS merit scores = 5.61738
CFS merit scores = 5.60894
CFS merit scores = 5.60049
CFS merit scores = 5.59184
CFS merit scores = 5.58313
CFS merit scores = 5.57448
CFS merit scores = 5.5659
CFS merit scores = 5.55751
CFS merit scores = 5.54912
CFS merit scores = 5.54078
CFS merit scores = 5.53254
CFS merit scores = 5.52423
CFS merit scores = 5.51584
CFS merit scores = 5.50734
CFS merit scores = 5.49877
CFS merit scores = 5.49024
CFS merit scores = 5.48187
CFS merit scores = 5.47326
CFS merit scores = 5.46449
CFS merit scores = 5.45601
CFS merit scores = 5.44755
CFS merit scores = 5.43926
CFS merit scores = 5.43119
CFS merit scores = 5.42285
CFS merit scores = 5.41467
CFS merit scores = 5.40648
CFS merit scores = 5.39845
CFS merit scores = 5.39064
CFS merit scores = 5.38299
CFS merit scores = 5.37538
CFS merit scores = 5.3679
CFS merit scores = 5.36047
CFS merit scores = 5.35314
CFS merit scores = 5.34579
CFS merit scores = 5.33838
CFS merit scores = 5.33105
CFS merit scores = 5.3238
CFS merit scores = 5.31661
CFS merit scores = 5.30925
CFS merit scores = 5.30205
CFS merit scores = 5.29478
CFS merit scores = 5.28758
CFS merit scores = 5.28027
CFS merit scores = 5.27301
CFS merit scores = 5.2658
CFS merit scores = 5.25866
CFS merit scores = 5.25145
CFS merit scores = 5.24425
CFS merit scores = 5.23722
CFS merit scores = 5.23044
CFS merit scores = 5.22365
CFS merit scores = 5.21708
CFS merit scores = 5.21047
CFS merit scores = 5.20398
CFS merit scores = 5.19749
CFS merit scores = 5.1909
CFS merit scores = 5.18452
CFS merit scores = 5.17805
CFS merit scores = 5.17139
CFS merit scores = 5.16489
CFS merit scores = 5.15851
CFS merit scores = 5.15226
CFS merit scores = 5.14562
CFS merit scores = 5.13906
CFS merit scores = 5.13228
CFS merit scores = 5.12559
CFS merit scores = 5.11891
CFS merit scores = 5.11232
CFS merit scores = 5.10592
CFS merit scores = 5.09952
CFS merit scores = 5.093
CFS merit scores = 5.08649
CFS merit scores = 5.07991
CFS merit scores = 5.0734
CFS merit scores = 5.06698
CFS merit scores = 5.06042
CFS merit scores = 5.05396
CFS merit scores = 5.04758
CFS merit scores = 5.04131
CFS merit scores = 5.03518
CFS merit scores = 5.02907
CFS merit scores = 5.023
CFS merit scores = 5.01675
CFS merit scores = 5.01046
CFS merit scores = 5.00413
CFS merit scores = 4.99762
CFS merit scores = 4.99117
CFS merit scores = 4.98478
CFS merit scores = 4.97826
CFS merit scores = 4.97171
CFS merit scores = 4.96525
CFS merit scores = 4.95868
CFS merit scores = 4.95174
CFS merit scores = 4.9449
CFS merit scores = 4.93814
CFS merit scores = 4.93142
CFS merit scores = 4.92485
CFS merit scores = 4.91807
CFS merit scores = 4.91145
CFS merit scores = 4.90468
CFS merit scores = 4.89793
CFS merit scores = 4.89126
CFS merit scores = 4.88444
CFS merit scores = 4.87765
CFS merit scores = 4.87094
CFS merit scores = 4.86421
CFS merit scores = 4.85739
CFS merit scores = 4.85064
CFS merit scores = 4.84379
CFS merit scores = 4.83645
CFS merit scores = 4.82919
CFS merit scores = 4.822
CFS merit scores = 4.81485
CFS merit scores = 4.8078
CFS merit scores = 4.80066
CFS merit scores = 4.79325
CFS merit scores = 4.78586
CFS merit scores = 4.77863
CFS merit scores = 4.77142
CFS merit scores = 4.76412
CFS merit scores = 4.75675
CFS merit scores = 4.74931
CFS merit scores = 4.74166
CFS merit scores = 4.73158
CFS merit scores = 4.72169
CFS merit scores = 4.71189
CFS merit scores = 4.7018
CFS merit scores = 4.6916
CFS merit scores = 4.68155
CFS merit scores = 4.6715
CFS merit scores = 4.66132
CFS merit scores = 4.65123
CFS merit scores = 4.64117
CFS merit scores = 4.63111
CFS merit scores = 4.62112
CFS merit scores = 4.61083
CFS merit scores = 4.60032
CFS merit scores = 4.58983
CFS merit scores = 4.57811
CFS merit scores = 4.56604
CFS merit scores = 4.55046
cnt = 1	feature = 64	correl = -0.326885	descr = Gibbs_of_Target_Sequence__Pos_20_Step_1
cnt = 2	feature = 49	correl = 0.221931	descr = Gibbs_of_Target_Sequence__Pos_1_Step_1
cnt = 3	feature = 610	correl = -0.134548	descr = N_Gram_TCTTA
cnt = 4	feature = 417	correl = -0.116362	descr = N_Gram_GATC
cnt = 5	feature = 579	correl = 0.083755	descr = N_Gram_TCCAA
cnt = 6	feature = 549	correl = 0.0487457	descr = N_Gram_TAAAG
cnt = 7	feature = 389	correl = 0.0647018	descr = N_Gram_CTTGT
cnt = 8	feature = 257	correl = 0.0566699	descr = N_Gram_CAAGC
cnt = 9	feature = 616	correl = 0.0454675	descr = N_Gram_TGACA
cnt = 10	feature = 488	correl = 0.100147	descr = N_Gram_GGCGC
cnt = 11	feature = 560	correl = 0.0454134	descr = N_Gram_TAGAC
cnt = 12	feature = 596	correl = -0.0492347	descr = N_Gram_TCGCA
cnt = 13	feature = 365	correl = 0.0625688	descr = N_Gram_CTATA
cnt = 14	feature = 614	correl = 0.0509335	descr = N_Gram_TGAAA
cnt = 15	feature = 324	correl = 0.0730035	descr = N_Gram_CGACA
cnt = 16	feature = 225	correl = 0.0680859	descr = N_Gram_ATACG
cnt = 17	feature = 305	correl = 0.0659783	descr = N_Gram_CCCTC
cnt = 18	feature = 301	correl = 0.11434	descr = N_Gram_CCCCC
cnt = 19	feature = 583	correl = 0.051928	descr = N_Gram_TCCCG
cnt = 20	feature = 308	correl = 0.0449028	descr = N_Gram_CCGCA
cnt = 21	feature = 456	correl = 0.0449028	descr = N_Gram_GCGTA
cnt = 22	feature = 501	correl = 0.0449028	descr = N_Gram_GGGCT
cnt = 23	feature = 505	correl = 0.0449028	descr = N_Gram_GGGGT
cnt = 24	feature = 598	correl = 0.0940791	descr = N_Gram_TCGGC
cnt = 25	feature = 353	correl = 0.0701934	descr = N_Gram_CGTGA
cnt = 26	feature = 363	correl = 0.0659783	descr = N_Gram_CTAGG
cnt = 27	feature = 512	correl = 0.051928	descr = N_Gram_GGTGC
cnt = 28	feature = 303	correl = 0.051928	descr = N_Gram_CCCGC
cnt = 29	feature = 400	correl = -0.0519043	descr = N_Gram_GACCC
cnt = 30	feature = 636	correl = 0.0878965	descr = N_Gram_TGGGG
cnt = 31	feature = 291	correl = 0.0512448	descr = N_Gram_CCAAT
cnt = 32	feature = 450	correl = 0.0442697	descr = N_Gram_GCGAG
cnt = 33	feature = 428	correl = 0.0725596	descr = N_Gram_GCAAT
cnt = 34	feature = 348	correl = -0.0677065	descr = N_Gram_CGTAC
cnt = 35	feature = 362	correl = 0.0561662	descr = N_Gram_CTACT
cnt = 36	feature = 394	correl = 0.123463	descr = N_Gram_GAAAG
cnt = 37	feature = 426	correl = 0.0605145	descr = N_Gram_GCAAA
cnt = 38	feature = 383	correl = 0.0482723	descr = N_Gram_CTTCC
cnt = 39	feature = 654	correl = -0.069999	descr = N_Gram_TTACC
cnt = 40	feature = 228	correl = 0.0703074	descr = N_Gram_ATAGC
cnt = 41	feature = 331	correl = -0.0533562	descr = N_Gram_CGATG
cnt = 42	feature = 435	correl = -0.052931	descr = N_Gram_GCATG
cnt = 43	feature = 278	correl = 0.108389	descr = N_Gram_CAGGA
cnt = 44	feature = 222	correl = -0.138499	descr = N_Gram_ATAAG
cnt = 45	feature = 350	correl = -0.0455821	descr = N_Gram_CGTCC
cnt = 46	feature = 648	correl = -0.0516801	descr = N_Gram_TGTTA
cnt = 47	feature = 568	correl = 0.0462625	descr = N_Gram_TCAAA
cnt = 48	feature = 309	correl = 0.0551665	descr = N_Gram_CCGGC
cnt = 49	feature = 511	correl = 0.05437	descr = N_Gram_GGTCA
cnt = 50	feature = 419	correl = -0.0614563	descr = N_Gram_GATGC
cnt = 51	feature = 627	correl = -0.153294	descr = N_Gram_TGCGT
cnt = 52	feature = 504	correl = 0.0514684	descr = N_Gram_GGGGG
cnt = 53	feature = 224	correl = 0.0486563	descr = N_Gram_ATACC
cnt = 54	feature = 265	correl = 0.0630905	descr = N_Gram_CACCA
cnt = 55	feature = 247	correl = 0.0487334	descr = N_Gram_ATTGT
cnt = 56	feature = 342	correl = 0.0439621	descr = N_Gram_CGGCG
cnt = 57	feature = 471	correl = -0.0499629	descr = N_Gram_GGAAC
cnt = 58	feature = 509	correl = -0.0481791	descr = N_Gram_GGTAA
cnt = 59	feature = 459	correl = 0.0859388	descr = N_Gram_GCTAT
cnt = 60	feature = 217	correl = 0.088425	descr = N_Gram_AGTTA
cnt = 61	feature = 357	correl = -0.0476921	descr = N_Gram_CGTTC
cnt = 62	feature = 313	correl = -0.0542667	descr = N_Gram_CCGTC
cnt = 63	feature = 292	correl = -0.0449685	descr = N_Gram_CCACG
cnt = 64	feature = 361	correl = 0.0449028	descr = N_Gram_CTAAA
cnt = 65	feature = 586	correl = -0.0668872	descr = N_Gram_TCCGC
cnt = 66	feature = 514	correl = 0.0481448	descr = N_Gram_GTAAA
cnt = 67	feature = 518	correl = 0.175972	descr = N_Gram_GTCAG
cnt = 68	feature = 635	correl = 0.0528653	descr = N_Gram_TGGGA
cnt = 69	feature = 276	correl = 0.0774551	descr = N_Gram_CAGCG
cnt = 70	feature = 623	correl = 0.1062	descr = N_Gram_TGCAA
cnt = 71	feature = 432	correl = 0.0466356	descr = N_Gram_GCAGC
cnt = 72	feature = 338	correl = 0.06349	descr = N_Gram_CGGAA
cnt = 73	feature = 466	correl = 0.0553326	descr = N_Gram_GCTTT
cnt = 74	feature = 231	correl = 0.0856451	descr = N_Gram_ATATA
cnt = 75	feature = 226	correl = -0.0863652	descr = N_Gram_ATACT
cnt = 76	feature = 448	correl = 0.124888	descr = N_Gram_GCCTT
cnt = 77	feature = 645	correl = 0.068652	descr = N_Gram_TGTGA
cnt = 78	feature = 599	correl = -0.0481308	descr = N_Gram_TCGGG
cnt = 79	feature = 339	correl = 0.0576562	descr = N_Gram_CGGAC
cnt = 80	feature = 327	correl = 0.0851338	descr = N_Gram_CGAGG
cnt = 81	feature = 399	correl = 0.0834526	descr = N_Gram_GACAG
cnt = 82	feature = 440	correl = 0.0586325	descr = N_Gram_GCCCA
cnt = 83	feature = 315	correl = 0.0552097	descr = N_Gram_CCTAT
cnt = 84	feature = 477	correl = 0.08914	descr = N_Gram_GGAGT
cnt = 85	feature = 314	correl = 0.0934805	descr = N_Gram_CCGTG
cnt = 86	feature = 250	correl = -0.146524	descr = N_Gram_ATTTT
cnt = 87	feature = 136	correl = 0.0503212	descr = N_Gram_AAGAA
cnt = 88	feature = 624	correl = 0.094965	descr = N_Gram_TGCAC
cnt = 89	feature = 447	correl = 0.0634888	descr = N_Gram_GCCTC
cnt = 90	feature = 485	correl = 0.0494772	descr = N_Gram_GGCCG
cnt = 91	feature = 402	correl = -0.0678128	descr = N_Gram_GACGT
cnt = 92	feature = 281	correl = 0.149715	descr = N_Gram_CAGTG
cnt = 93	feature = 207	correl = 0.0444811	descr = N_Gram_AGGTA
cnt = 94	feature = 641	correl = 0.0588547	descr = N_Gram_TGTAA
cnt = 95	feature = 267	correl = 0.0581254	descr = N_Gram_CACCG
cnt = 96	feature = 492	correl = 0.149248	descr = N_Gram_GGCTT
cnt = 97	feature = 304	correl = 0.0608559	descr = N_Gram_CCCGG
cnt = 98	feature = 416	correl = 0.066287	descr = N_Gram_GATAT
cnt = 99	feature = 211	correl = 0.117276	descr = N_Gram_AGTAA
cnt = 100	feature = 439	correl = 0.050434	descr = N_Gram_GCCAT
cnt = 101	feature = 244	correl = 0.0731855	descr = N_Gram_ATGGG
cnt = 102	feature = 255	correl = 0.0617708	descr = N_Gram_CAAAG
cnt = 103	feature = 687	correl = -0.0757948	descr = N_Gram_TTTTG
cnt = 104	feature = 656	correl = -0.103894	descr = N_Gram_TTATA
cnt = 105	feature = 620	correl = 0.0537314	descr = N_Gram_TGATA
cnt = 106	feature = 219	correl = -0.117772	descr = N_Gram_AGTTT
cnt = 107	feature = 463	correl = 0.0564639	descr = N_Gram_GCTGC
cnt = 108	feature = 597	correl = 0.0733724	descr = N_Gram_TCGGA
cnt = 109	feature = 544	correl = -0.0539523	descr = N_Gram_GTTGT
cnt = 110	feature = 406	correl = 0.0897376	descr = N_Gram_GAGCT
cnt = 111	feature = 589	correl = 0.0552097	descr = N_Gram_TCCTA
cnt = 112	feature = 473	correl = 0.110093	descr = N_Gram_GGACC
cnt = 113	feature = 540	correl = -0.0559926	descr = N_Gram_GTTCT
cnt = 114	feature = 280	correl = 0.0816807	descr = N_Gram_CAGTA
cnt = 115	feature = 434	correl = 0.119832	descr = N_Gram_GCATC
cnt = 116	feature = 373	correl = 0.07444	descr = N_Gram_CTCTA
cnt = 117	feature = 376	correl = -0.0826535	descr = N_Gram_CTGAT
cnt = 118	feature = 254	correl = 0.044338	descr = N_Gram_CAAAA
cnt = 119	feature = 214	correl = -0.156571	descr = N_Gram_AGTCT
cnt = 120	feature = 341	correl = 0.105331	descr = N_Gram_CGGCA
cnt = 121	feature = 457	correl = -0.126066	descr = N_Gram_GCGTC
cnt = 122	feature = 334	correl = 0.0828558	descr = N_Gram_CGCCG
cnt = 123	feature = 538	correl = 0.0821059	descr = N_Gram_GTTCC
cnt = 124	feature = 218	correl = 0.0686179	descr = N_Gram_AGTTG
cnt = 125	feature = 633	correl = 0.18328	descr = N_Gram_TGGCT
cnt = 126	feature = 470	correl = 0.120228	descr = N_Gram_GGAAA
cnt = 127	feature = 274	correl = 0.0819906	descr = N_Gram_CAGCA
cnt = 128	feature = 410	correl = 0.0952591	descr = N_Gram_GAGGT
cnt = 129	feature = 391	correl = 0.102901	descr = N_Gram_CTTTG
cnt = 130	feature = 643	correl = 0.0576772	descr = N_Gram_TGTCC
cnt = 131	feature = 605	correl = -0.0985684	descr = N_Gram_TCTCA
cnt = 132	feature = 563	correl = -0.068445	descr = N_Gram_TATAC
cnt = 133	feature = 600	correl = -0.04412	descr = N_Gram_TCGTC
cnt = 134	feature = 386	correl = -0.0727916	descr = N_Gram_CTTGA
cnt = 135	feature = 441	correl = 0.0893612	descr = N_Gram_GCCCG
cnt = 136	feature = 290	correl = 0.076354	descr = N_Gram_CCAAG
cnt = 137	feature = 503	correl = 0.0671325	descr = N_Gram_GGGGC
cnt = 138	feature = 483	correl = 0.0990071	descr = N_Gram_GGCCA
cnt = 139	feature = 478	correl = -0.0915395	descr = N_Gram_GGATC
cnt = 140	feature = 429	correl = 0.0931425	descr = N_Gram_GCAC
cnt = 141	feature = 546	correl = -0.0994484	descr = N_Gram_GTTTT
cnt = 142	feature = 395	correl = 0.108549	descr = N_Gram_GAAGA
cnt = 143	feature = 27	correl = -0.113146	descr = Position_Specific_Bin_Base_11_Base_G
cnt = 144	feature = 270	correl = -0.0687143	descr = N_Gram_CACGA
cnt = 145	feature = 531	correl = 0.107224	descr = N_Gram_GTGG
cnt = 146	feature = 86	correl = 0.0848042	descr = Xue_Structure_Feature_C101
cnt = 147	feature = 390	correl = 0.0445422	descr = N_Gram_CTTTA
cnt = 148	feature = 572	correl = 0.0805479	descr = N_Gram_TCAGC
cnt = 149	feature = 15	correl = -0.128209	descr = Position_Specific_Bin_Base_5_Base_A
cnt = 150	feature = 259	correl = 0.0503811	descr = N_Gram_CAAT
cnt = 151	feature = 573	correl = 0.0969985	descr = N_Gram_TCAGT
cnt = 152	feature = 387	correl = -0.122356	descr = N_Gram_CTTGC
cnt = 153	feature = 510	correl = 0.0488594	descr = N_Gram_GGTC
cnt = 154	feature = 644	correl = 0.0780706	descr = N_Gram_TGTG
cnt = 155	feature = 425	correl = 0.123823	descr = N_Gram_GCAA
cnt = 156	feature = 52	correl = -0.0462901	descr = Gibbs_of_Target_Sequence__Pos_4_Step_1
cnt = 157	feature = 272	correl = 0.0482376	descr = N_Gram_CACT
cnt = 158	feature = 18	correl = -0.129631	descr = Position_Specific_Bin_Base_6_Base_A
cnt = 159	feature = 41	correl = -0.0540855	descr = Position_Specific_Bin_Base_17_Base_A
cnt = 160	feature = 356	correl = 0.0522584	descr = N_Gram_CGTT
cnt = 161	feature = 364	correl = 0.0839321	descr = N_Gram_CTAT
cnt = 162	feature = 21	correl = 0.0555526	descr = Position_Specific_Bin_Base_8_Base_T
cnt = 163	feature = 618	correl = -0.0631294	descr = N_Gram_TGAGG
cnt = 164	feature = 32	correl = -0.0542111	descr = Position_Specific_Bin_Base_13_Base_A
cnt = 165	feature = 396	correl = -0.0628783	descr = N_Gram_GAAGT
cnt = 166	feature = 56	correl = 0.0659425	descr = Gibbs_of_Target_Sequence__Pos_12_Step_1
cnt = 167	feature = 20	correl = 0.0533471	descr = Position_Specific_Bin_Base_7_Base_T
cnt = 168	feature = 47	correl = -0.0873533	descr = Position_Specific_Bin_Base_18_Base_T
cnt = 169	feature = 380	correl = -0.073657	descr = N_Gram_CTTA
cnt = 170	feature = 496	correl = 0.112864	descr = N_Gram_GGGAG
cnt = 171	feature = 551	correl = -0.0932872	descr = N_Gram_TAAG
cnt = 172	feature = 233	correl = -0.0687586	descr = N_Gram_ATCG
cnt = 173	feature = 397	correl = 0.0663582	descr = N_Gram_GACA
cnt = 174	feature = 28	correl = -0.110489	descr = Position_Specific_Bin_Base_12_Base_A
cnt = 175	feature = 73	correl = 0.0906147	descr = Fold_of_RNAi_Sequence_Pos_9
cnt = 176	feature = 43	correl = -0.0494981	descr = Position_Specific_Bin_Base_17_Base_T
cnt = 177	feature = 16	correl = 0.0797628	descr = Position_Specific_Bin_Base_5_Base_C
cnt = 178	feature = 298	correl = 0.069614	descr = N_Gram_CCCA
cnt = 179	feature = 351	correl = -0.130915	descr = N_Gram_CGTCG
cnt = 180	feature = 580	correl = -0.145437	descr = N_Gram_TCCAG
cnt = 181	feature = 11	correl = 0.0601134	descr = Position_Specific_Bin_Base_2_Base_T
cnt = 182	feature = 340	correl = 0.07186	descr = N_Gram_CGGC
cnt = 183	feature = 72	correl = 0.0811179	descr = Fold_of_RNAi_Sequence_Pos_6
cnt = 184	feature = 653	correl = -0.0886453	descr = N_Gram_TTAC
cnt = 185	feature = 14	correl = -0.068026	descr = Position_Specific_Bin_Base_4_Base_A
cnt = 186	feature = 40	correl = 0.123942	descr = Position_Specific_Bin_Base_16_Base_C
cnt = 187	feature = 661	correl = -0.0440948	descr = N_Gram_TTCCG
cnt = 188	feature = 17	correl = 0.0762718	descr = Position_Specific_Bin_Base_5_Base_G
cnt = 189	feature = 30	correl = 0.0891074	descr = Position_Specific_Bin_Base_12_Base_G
cnt = 190	feature = 377	correl = 0.0533347	descr = N_Gram_CTGC
cnt = 191	feature = 19	correl = 0.101294	descr = Position_Specific_Bin_Base_6_Base_C
cnt = 192	feature = 59	correl = -0.0485392	descr = Gibbs_of_Target_Sequence__Pos_15_Step_1
cnt = 193	feature = 615	correl = -0.083539	descr = N_Gram_TGAAG
cnt = 194	feature = 634	correl = 0.0867524	descr = N_Gram_TGGG
cnt = 195	feature = 10	correl = -0.0802303	descr = Position_Specific_Bin_Base_2_Base_G
cnt = 196	feature = 418	correl = -0.108157	descr = N_Gram_GATCT
cnt = 197	feature = 12	correl = -0.0639653	descr = Position_Specific_Bin_Base_3_Base_A
cnt = 198	feature = 433	correl = 0.0654703	descr = N_Gram_GCAT
cnt = 199	feature = 674	correl = 0.0508852	descr = N_Gram_TTGG
cnt = 200	feature = 81	correl = -0.0515979	descr = Xue_Structure_Feature_A110
cnt = 201	feature = 83	correl = 0.114443	descr = Xue_Structure_Feature_A101
cnt = 202	feature = 576	correl = -0.0673648	descr = N_Gram_TCATC
cnt = 203	feature = 451	correl = 0.0469407	descr = N_Gram_GCGCC
cnt = 204	feature = 9	correl = 0.0890235	descr = Position_Specific_Bin_Base_2_Base_C
cnt = 205	feature = 472	correl = 0.0967814	descr = N_Gram_GGAC
cnt = 206	feature = 13	correl = 0.0677173	descr = Position_Specific_Bin_Base_3_Base_C
cnt = 207	feature = 33	correl = 0.103368	descr = Position_Specific_Bin_Base_13_Base_C
cnt = 208	feature = 35	correl = -0.106092	descr = Position_Specific_Bin_Base_14_Base_A
cnt = 209	feature = 637	correl = 0.0649394	descr = N_Gram_TGGT
cnt = 210	feature = 24	correl = -0.0611174	descr = Position_Specific_Bin_Base_10_Base_C
cnt = 211	feature = 437	correl = 0.0701318	descr = N_Gram_GCCA
cnt = 212	feature = 105	correl = 0.100374	descr = Fold_of_Target_NoEndbrace_noends_Pos_13
cnt = 213	feature = 608	correl = -0.107497	descr = N_Gram_TCTCT
cnt = 214	feature = 337	correl = 0.073928	descr = N_Gram_CGGA
cnt = 215	feature = 57	correl = -0.0824215	descr = Gibbs_of_Target_Sequence__Pos_13_Step_1
cnt = 216	feature = 541	correl = 0.0595992	descr = N_Gram_GTTG
cnt = 217	feature = 62	correl = -0.159462	descr = Gibbs_of_Target_Sequence__Pos_18_Step_1
cnt = 218	feature = 277	correl = -0.147886	descr = N_Gram_CAGCT
cnt = 219	feature = 446	correl = 0.0854186	descr = N_Gram_GCCT
cnt = 220	feature = 671	correl = -0.0710507	descr = N_Gram_TTGC
cnt = 221	feature = 71	correl = 0.0711807	descr = Fold_of_RNAi_Sequence_Pos_3
cnt = 222	feature = 360	correl = 0.0782158	descr = N_Gram_CTA
cnt = 223	feature = 206	correl = 0.0669168	descr = N_Gram_AGGT
cnt = 224	feature = 345	correl = 0.147556	descr = N_Gram_CGGGC
cnt = 225	feature = 295	correl = 0.0485752	descr = N_Gram_CCAT
cnt = 226	feature = 46	correl = 0.255627	descr = Position_Specific_Bin_Base_18_Base_G
cnt = 227	feature = 528	correl = 0.0508358	descr = N_Gram_GTGC
cnt = 228	feature = 55	correl = -0.184427	descr = Gibbs_of_Target_Sequence__Pos_7_Step_1
cnt = 229	feature = 39	correl = -0.121999	descr = Position_Specific_Bin_Base_16_Base_A
cnt = 230	feature = 82	correl = 0.0494186	descr = Xue_Structure_Feature_A100
cnt = 231	feature = 279	correl = 0.123594	descr = N_Gram_CAGT
cnt = 232	feature = 8	correl = -0.0529968	descr = Position_Specific_Bin_Base_2_Base_A
cnt = 233	feature = 558	correl = -0.0683912	descr = N_Gram_TACT
cnt = 234	feature = 606	correl = -0.117488	descr = N_Gram_TCTCC
cnt = 235	feature = 520	correl = -0.0861828	descr = N_Gram_GTCG
cnt = 236	feature = 53	correl = -0.0773315	descr = Gibbs_of_Target_Sequence__Pos_5_Step_1
cnt = 237	feature = 29	correl = 0.144214	descr = Position_Specific_Bin_Base_12_Base_C
cnt = 238	feature = 619	correl = -0.0848186	descr = N_Gram_TGAT
cnt = 239	feature = 475	correl = 0.113176	descr = N_Gram_GGAG
cnt = 240	feature = 310	correl = 0.122574	descr = N_Gram_CCGGG
cnt = 241	feature = 469	correl = 0.0675097	descr = N_Gram_GGAA
cnt = 242	feature = 655	correl = -0.0685409	descr = N_Gram_TTAT
cnt = 243	feature = 630	correl = 0.0692913	descr = N_Gram_TGGC
cnt = 244	feature = 574	correl = -0.0589184	descr = N_Gram_TCAT
cnt = 245	feature = 288	correl = 0.107003	descr = N_Gram_CCAA
cnt = 246	feature = 80	correl = 0.0454459	descr = Xue_Structure_Feature_A111
cnt = 247	feature = 455	correl = -0.0640527	descr = N_Gram_GCGT
cnt = 248	feature = 681	correl = -0.0796211	descr = N_Gram_TTTCC
cnt = 249	feature = 442	correl = 0.0567106	descr = N_Gram_GCCG
cnt = 250	feature = 60	correl = -0.0529565	descr = Gibbs_of_Target_Sequence__Pos_16_Step_1
cnt = 251	feature = 69	correl = 0.185622	descr = Fold_of_RNAi_Sequence_Pos_1
cnt = 252	feature = 79	correl = 0.0444128	descr = Fold_of_RNAi_Sequence_Pos_16
cnt = 253	feature = 461	correl = -0.0732129	descr = N_Gram_GCTCC
cnt = 254	feature = 54	correl = -0.123644	descr = Gibbs_of_Target_Sequence__Pos_6_Step_1
cnt = 255	feature = 322	correl = -0.0534108	descr = N_Gram_CGA
cnt = 256	feature = 51	correl = 0.0922182	descr = Gibbs_of_Target_Sequence__Pos_3_Step_1
cnt = 257	feature = 548	correl = -0.0479147	descr = N_Gram_TAA
cnt = 258	feature = 407	correl = 0.049248	descr = N_Gram_GAGG
cnt = 259	feature = 545	correl = -0.0447023	descr = N_Gram_GTTT
cnt = 260	feature = 68	correl = 0.182332	descr = Fold_of_RNAi_Sequence_Pos_0
cnt = 261	feature = 371	correl = -0.119128	descr = N_Gram_CTCCT
cnt = 262	feature = 516	correl = -0.111952	descr = N_Gram_GTC
cnt = 263	feature = 283	correl = 0.0675992	descr = N_Gram_CATC
cnt = 264	feature = 584	correl = -0.0458674	descr = N_Gram_TCCG
cnt = 265	feature = 382	correl = -0.138149	descr = N_Gram_CTTC
cnt = 266	feature = 502	correl = 0.0762655	descr = N_Gram_GGGG
cnt = 267	feature = 61	correl = -0.122222	descr = Gibbs_of_Target_Sequence__Pos_17_Step_1
cnt = 268	feature = 77	correl = 0.086522	descr = Fold_of_RNAi_Sequence_Pos_14
cnt = 269	feature = 688	correl = -0.133379	descr = N_Gram_TTTTT
cnt = 270	feature = 58	correl = -0.177903	descr = Gibbs_of_Target_Sequence__Pos_14_Step_1
cnt = 271	feature = 460	correl = -0.0542849	descr = N_Gram_GCTC
cnt = 272	feature = 497	correl = 0.145706	descr = N_Gram_GGGC
cnt = 273	feature = 525	correl = 0.136758	descr = N_Gram_GTG
cnt = 274	feature = 413	correl = -0.0443778	descr = N_Gram_GAT
cnt = 275	feature = 76	correl = 0.106346	descr = Fold_of_RNAi_Sequence_Pos_13
cnt = 276	feature = 424	correl = 0.113212	descr = N_Gram_GCA
cnt = 277	feature = 252	correl = 0.146156	descr = N_Gram_CAA
cnt = 278	feature = 650	correl = -0.0916685	descr = N_Gram_TTA
cnt = 279	feature = 578	correl = -0.0886595	descr = N_Gram_TCCA
cnt = 280	feature = 209	correl = -0.0480691	descr = N_Gram_AGT
cnt = 281	feature = 508	correl = 0.0585569	descr = N_Gram_GGT
cnt = 282	feature = 666	correl = -0.132351	descr = N_Gram_TTCTT
cnt = 283	feature = 494	correl = 0.11958	descr = N_Gram_GGGA
cnt = 284	feature = 232	correl = -0.0568023	descr = N_Gram_ATC
cnt = 285	feature = 468	correl = 0.11798	descr = N_Gram_GGA
cnt = 286	feature = 306	correl = 0.0645485	descr = N_Gram_CCG
cnt = 287	feature = 220	correl = -0.109056	descr = N_Gram_AT
cnt = 288	feature = 664	correl = -0.217539	descr = N_Gram_TTCT
cnt = 289	feature = 667	correl = -0.0723213	descr = N_Gram_TTG
cnt = 290	feature = 336	correl = 0.0616629	descr = N_Gram_CGG
cnt = 291	feature = 547	correl = -0.0749633	descr = N_Gram_TA
cnt = 292	feature = 601	correl = -0.116722	descr = N_Gram_TCT
cnt = 293	feature = 251	correl = 0.0863007	descr = N_Gram_CA
cnt = 294	feature = 67	correl = -0.0705325	descr = PF_RNAi_Fold_3'Free_Count
cnt = 295	feature = 436	correl = 0.103198	descr = N_Gram_GCC
cnt = 296	feature = 343	correl = 0.135	descr = N_Gram_CGGG
cnt = 297	feature = 479	correl = 0.151889	descr = N_Gram_GGC
cnt = 298	feature = 577	correl = -0.104749	descr = N_Gram_TCC
cnt = 299	feature = 657	correl = -0.161449	descr = N_Gram_TTC
cnt = 300	feature = 649	correl = -0.111481	descr = N_Gram_TT
cnt = 301	feature = 467	correl = 0.142624	descr = N_Gram_GG
cnt = 302	feature = 65	correl = -0.192743	descr = PF_RNAi_Fold_Energy
num rows = 521
num_elements = 157863
*
optimization finished, #iter = 589
nu = 0.514994
obj = -41.849119, rho = -0.670473
nSV = 359, nBSV = 191
num rows = 58
num_elements = 17574
*
optimization finished, #iter = 54
nu = 0.496192
obj = -4.159168, rho = -0.467790
nSV = 50, nBSV = 12
*
optimization finished, #iter = 589
nu = 0.514994
obj = -41.849119, rho = -0.670473
nSV = 359, nBSV = 191
CFS merit scores = 1.28494
CFS merit scores = 1.57238
CFS merit scores = 1.82961
CFS merit scores = 2.06141
CFS merit scores = 2.26954
CFS merit scores = 2.4589
CFS merit scores = 2.6356
CFS merit scores = 2.8008
CFS merit scores = 2.95623
CFS merit scores = 3.10229
CFS merit scores = 3.24104
CFS merit scores = 3.37379
CFS merit scores = 3.49888
CFS merit scores = 3.61804
CFS merit scores = 3.73148
CFS merit scores = 3.84129
CFS merit scores = 3.9471
CFS merit scores = 4.04877
CFS merit scores = 4.14692
CFS merit scores = 4.24202
CFS merit scores = 4.33421
CFS merit scores = 4.42279
CFS merit scores = 4.50918
CFS merit scores = 4.59377
CFS merit scores = 4.67662
CFS merit scores = 4.75745
CFS merit scores = 4.83604
CFS merit scores = 4.91251
CFS merit scores = 4.98741
CFS merit scores = 5.06043
CFS merit scores = 5.13102
CFS merit scores = 5.19966
CFS merit scores = 5.26682
CFS merit scores = 5.33154
CFS merit scores = 5.39254
CFS merit scores = 5.45171
CFS merit scores = 5.50961
CFS merit scores = 5.56634
CFS merit scores = 5.62196
CFS merit scores = 5.67483
CFS merit scores = 5.72581
CFS merit scores = 5.77501
CFS merit scores = 5.82295
CFS merit scores = 5.86835
CFS merit scores = 5.91261
CFS merit scores = 5.95587
CFS merit scores = 5.99571
CFS merit scores = 6.03419
CFS merit scores = 6.07125
CFS merit scores = 6.10518
CFS merit scores = 6.13796
CFS merit scores = 6.16949
CFS merit scores = 6.19903
CFS merit scores = 6.22679
CFS merit scores = 6.25435
CFS merit scores = 6.28003
CFS merit scores = 6.30527
CFS merit scores = 6.32803
CFS merit scores = 6.35041
CFS merit scores = 6.37159
CFS merit scores = 6.39237
CFS merit scores = 6.41172
CFS merit scores = 6.43017
CFS merit scores = 6.44795
CFS merit scores = 6.46416
CFS merit scores = 6.47932
CFS merit scores = 6.49369
CFS merit scores = 6.50787
CFS merit scores = 6.52208
CFS merit scores = 6.53477
CFS merit scores = 6.54636
CFS merit scores = 6.55735
CFS merit scores = 6.56576
CFS merit scores = 6.57381
CFS merit scores = 6.58221
CFS merit scores = 6.58905
CFS merit scores = 6.59459
CFS merit scores = 6.59999
CFS merit scores = 6.60556
CFS merit scores = 6.61065
CFS merit scores = 6.61624
CFS merit scores = 6.62007
CFS merit scores = 6.62419
CFS merit scores = 6.62826
CFS merit scores = 6.63252
CFS merit scores = 6.63638
CFS merit scores = 6.63955
CFS merit scores = 6.64213
CFS merit scores = 6.64478
CFS merit scores = 6.64781
CFS merit scores = 6.65089
CFS merit scores = 6.65378
CFS merit scores = 6.65588
CFS merit scores = 6.65783
CFS merit scores = 6.65961
CFS merit scores = 6.66086
CFS merit scores = 6.66243
CFS merit scores = 6.6635
CFS merit scores = 6.66407
CFS merit scores = 6.6642
CFS merit scores = 6.66418
CFS merit scores = 6.66442
CFS merit scores = 6.66409
CFS merit scores = 6.6629
CFS merit scores = 6.66164
CFS merit scores = 6.66043
CFS merit scores = 6.65885
CFS merit scores = 6.6568
CFS merit scores = 6.65479
CFS merit scores = 6.65292
CFS merit scores = 6.65149
CFS merit scores = 6.6501
CFS merit scores = 6.64895
CFS merit scores = 6.64752
CFS merit scores = 6.64513
CFS merit scores = 6.64218
CFS merit scores = 6.63961
CFS merit scores = 6.63708
CFS merit scores = 6.63433
CFS merit scores = 6.63129
CFS merit scores = 6.62738
CFS merit scores = 6.62368
cnt = 1	feature = 62	correl = -0.284937	descr = Gibbs_of_Target_Sequence__Pos_19_Step_1
cnt = 2	feature = 615	correl = -0.203329	descr = N_Gram_TCTC
cnt = 3	feature = 261	correl = 0.0821646	descr = N_Gram_CAAGG
cnt = 4	feature = 218	correl = 0.102945	descr = N_Gram_AGTGT
cnt = 5	feature = 274	correl = 0.0834702	descr = N_Gram_CAGCA
cnt = 6	feature = 397	correl = 0.0729367	descr = N_Gram_GACAG
cnt = 7	feature = 351	correl = 0.070128	descr = N_Gram_CGTGA
cnt = 8	feature = 598	correl = 0.0518716	descr = N_Gram_TCCCG
cnt = 9	feature = 611	correl = 0.0940019	descr = N_Gram_TCGGC
cnt = 10	feature = 524	correl = 0.0501302	descr = N_Gram_GTATA
cnt = 11	feature = 607	correl = 0.0799585	descr = N_Gram_TCGAC
cnt = 12	feature = 353	correl = 0.0785541	descr = N_Gram_CGTGG
cnt = 13	feature = 461	correl = 0.0858528	descr = N_Gram_GCTAT
cnt = 14	feature = 416	correl = 0.0455868	descr = N_Gram_GATAC
cnt = 15	feature = 637	correl = 0.0518716	descr = N_Gram_TGCCG
cnt = 16	feature = 457	correl = 0.0448498	descr = N_Gram_GCGTA
cnt = 17	feature = 391	correl = 0.0525049	descr = N_Gram_GAAAC
cnt = 18	feature = 552	correl = 0.0847243	descr = N_Gram_GTTCC
cnt = 19	feature = 674	correl = 0.0442881	descr = N_Gram_TTCGA
cnt = 20	feature = 406	correl = 0.0576854	descr = N_Gram_GAGAT
cnt = 21	feature = 447	correl = -0.056263	descr = N_Gram_GCCGT
cnt = 22	feature = 664	correl = 0.0799585	descr = N_Gram_TTAAG
cnt = 23	feature = 235	correl = -0.0492413	descr = N_Gram_ATCGC
cnt = 24	feature = 322	correl = -0.0492413	descr = N_Gram_CGACC
cnt = 25	feature = 160	correl = 0.0448498	descr = N_Gram_ACAGC
cnt = 26	feature = 627	correl = 0.0508648	descr = N_Gram_TGAAA
cnt = 27	feature = 429	correl = 0.0724704	descr = N_Gram_GCAAT
cnt = 28	feature = 301	correl = 0.0448498	descr = N_Gram_CCCCG
cnt = 29	feature = 419	correl = -0.055789	descr = N_Gram_GATCG
cnt = 30	feature = 219	correl = 0.0883378	descr = N_Gram_AGTTA
cnt = 31	feature = 225	correl = 0.0542735	descr = N_Gram_ATACA
cnt = 32	feature = 82	correl = -0.0574263	descr = Xue_Structure_Feature_A010
cnt = 33	feature = 208	correl = -0.0498252	descr = N_Gram_AGGGC
cnt = 34	feature = 308	correl = 0.0550859	descr = N_Gram_CCGGC
cnt = 35	feature = 610	correl = 0.0648799	descr = N_Gram_TCGGA
cnt = 36	feature = 452	correl = 0.0737702	descr = N_Gram_GCGAG
cnt = 37	feature = 232	correl = -0.0455511	descr = N_Gram_ATCAA
cnt = 38	feature = 512	correl = 0.0448498	descr = N_Gram_GGGGT
cnt = 39	feature = 555	correl = 0.0445252	descr = N_Gram_GTTGC
cnt = 40	feature = 618	correl = 0.0565305	descr = N_Gram_TCTCG
cnt = 41	feature = 396	correl = 0.0527757	descr = N_Gram_GAATC
cnt = 42	feature = 246	correl = 0.0631997	descr = N_Gram_ATGTT
cnt = 43	feature = 613	correl = 0.0558992	descr = N_Gram_TCGTT
cnt = 44	feature = 217	correl = -0.0439411	descr = N_Gram_AGTGA
cnt = 45	feature = 653	correl = 0.0587498	descr = N_Gram_TGTAA
cnt = 46	feature = 688	correl = -0.0474312	descr = N_Gram_TTGGA
cnt = 47	feature = 675	correl = 0.0496272	descr = N_Gram_TTCGC
cnt = 48	feature = 207	correl = -0.0651342	descr = N_Gram_AGGCT
cnt = 49	feature = 657	correl = 0.0685304	descr = N_Gram_TGTGA
cnt = 50	feature = 451	correl = -0.0771366	descr = N_Gram_GCGAC
cnt = 51	feature = 620	correl = -0.0502427	descr = N_Gram_TCTGC
cnt = 52	feature = 247	correl = -0.0547916	descr = N_Gram_ATTAC
cnt = 53	feature = 311	correl = -0.0543331	descr = N_Gram_CCGTC
cnt = 54	feature = 504	correl = 0.0756844	descr = N_Gram_GGGCA
cnt = 55	feature = 267	correl = -0.0447454	descr = N_Gram_CACCC
cnt = 56	feature = 361	correl = 0.0857534	descr = N_Gram_CTATT
cnt = 57	feature = 310	correl = -0.0620699	descr = N_Gram_CCGGT
cnt = 58	feature = 339	correl = 0.0591247	descr = N_Gram_CGGCG
cnt = 59	feature = 578	correl = 0.0750185	descr = N_Gram_TATAT
cnt = 60	feature = 313	correl = 0.108045	descr = N_Gram_CCTCA
cnt = 61	feature = 316	correl = 0.0588881	descr = N_Gram_CCTGC
cnt = 62	feature = 257	correl = -0.0669001	descr = N_Gram_CAAAT
cnt = 63	feature = 389	correl = 0.0577329	descr = N_Gram_CTTTG
cnt = 64	feature = 491	correl = 0.0493993	descr = N_Gram_GGCCG
cnt = 65	feature = 236	correl = -0.097297	descr = N_Gram_ATCGG
cnt = 66	feature = 424	correl = -0.0691849	descr = N_Gram_GATTT
cnt = 67	feature = 348	correl = -0.0456528	descr = N_Gram_CGTCC
cnt = 68	feature = 320	correl = 0.0446263	descr = N_Gram_CGAAG
cnt = 69	feature = 649	correl = 0.0460523	descr = N_Gram_TGGGT
cnt = 70	feature = 527	correl = -0.0514624	descr = N_Gram_GTCAA
cnt = 71	feature = 577	correl = -0.0591493	descr = N_Gram_TATAC
cnt = 72	feature = 224	correl = -0.14922	descr = N_Gram_ATAAG
cnt = 73	feature = 421	correl = -0.0584037	descr = N_Gram_GATGC
cnt = 74	feature = 290	correl = 0.0476934	descr = N_Gram_CCAAT
cnt = 75	feature = 482	correl = 0.0890426	descr = N_Gram_GGAGT
cnt = 76	feature = 449	correl = 0.0605773	descr = N_Gram_GCCTC
cnt = 77	feature = 324	correl = 0.0883378	descr = N_Gram_CGACT
cnt = 78	feature = 303	correl = 0.0684582	descr = N_Gram_CCCGC
cnt = 79	feature = 543	correl = 0.0585331	descr = N_Gram_GTGCT
cnt = 80	feature = 520	correl = 0.0549401	descr = N_Gram_GGTGC
cnt = 81	feature = 392	correl = 0.100755	descr = N_Gram_GAAAG
cnt = 82	feature = 576	correl = 0.0624943	descr = N_Gram_TATAA
cnt = 83	feature = 597	correl = 0.0606099	descr = N_Gram_TCCCA
cnt = 84	feature = 574	correl = 0.0802415	descr = N_Gram_TAGCA
cnt = 85	feature = 321	correl = 0.0729367	descr = N_Gram_CGACA
cnt = 86	feature = 492	correl = 0.132646	descr = N_Gram_GGCCT
cnt = 87	feature = 609	correl = -0.0492413	descr = N_Gram_TCGCA
cnt = 88	feature = 666	correl = -0.0735572	descr = N_Gram_TTACC
cnt = 89	feature = 629	correl = -0.0813739	descr = N_Gram_TGAGA
cnt = 90	feature = 394	correl = -0.0442622	descr = N_Gram_GAAGG
cnt = 91	feature = 380	correl = 0.0570962	descr = N_Gram_CTTCC
cnt = 92	feature = 600	correl = -0.0649711	descr = N_Gram_TCCGC
cnt = 93	feature = 209	correl = 0.10018	descr = N_Gram_AGGGG
cnt = 94	feature = 683	correl = -0.0663177	descr = N_Gram_TTGAC
cnt = 95	feature = 291	correl = -0.0450395	descr = N_Gram_CCACG
cnt = 96	feature = 641	correl = 0.0884103	descr = N_Gram_TGGAG
cnt = 97	feature = 244	correl = 0.0730959	descr = N_Gram_ATGGG
cnt = 98	feature = 691	correl = 0.0843309	descr = N_Gram_TTGTG
cnt = 99	feature = 636	correl = 0.0931096	descr = N_Gram_TGCAC
cnt = 100	feature = 403	correl = 0.0960289	descr = N_Gram_GACTA
cnt = 101	feature = 417	correl = 0.075923	descr = N_Gram_GATAT
cnt = 102	feature = 211	correl = 0.0755699	descr = N_Gram_AGGTT
cnt = 103	feature = 686	correl = -0.141277	descr = N_Gram_TTGCG
cnt = 104	feature = 433	correl = -0.0707097	descr = N_Gram_GCAGA
cnt = 105	feature = 564	correl = 0.0648342	descr = N_Gram_TAACA
cnt = 106	feature = 400	correl = -0.064095	descr = N_Gram_GACCT
cnt = 107	feature = 528	correl = 0.175823	descr = N_Gram_GTCAG
cnt = 108	feature = 456	correl = 0.0575207	descr = N_Gram_GCGGG
cnt = 109	feature = 563	correl = 0.0605012	descr = N_Gram_TAAAT
cnt = 110	feature = 315	correl = 0.0599956	descr = N_Gram_CCTCG
cnt = 111	feature = 514	correl = 0.0924545	descr = N_Gram_GGGTC
cnt = 112	feature = 580	correl = -0.0568288	descr = N_Gram_TATTC
cnt = 113	feature = 336	correl = 0.057566	descr = N_Gram_CGGAC
cnt = 114	feature = 631	correl = -0.0444781	descr = N_Gram_TGATC
cnt = 115	feature = 272	correl = 0.0966225	descr = N_Gram_CACTC
cnt = 116	feature = 535	correl = 0.0982776	descr = N_Gram_GTCGG
cnt = 117	feature = 579	correl = 0.0624687	descr = N_Gram_TATGT
cnt = 118	feature = 298	correl = 0.0721959	descr = N_Gram_CCCAA
cnt = 119	feature = 484	correl = 0.0649314	descr = N_Gram_GGATT
cnt = 120	feature = 651	correl = 0.0544855	descr = N_Gram_TGGTA
cnt = 121	feature = 228	correl = 0.0463331	descr = N_Gram_ATAGC
cnt = 122	feature = 573	correl = -0.0629578	descr = N_Gram_TAGAT
num rows = 521
num_elements = 64083
*
optimization finished, #iter = 272
nu = 0.728333
obj = -73.748648, rho = -0.848425
nSV = 397, nBSV = 359
num rows = 58
num_elements = 7134
*
optimization finished, #iter = 33
nu = 0.673855
obj = -7.603674, rho = -0.459736
nSV = 44, nBSV = 33
*
optimization finished, #iter = 272
nu = 0.728333
obj = -73.748648, rho = -0.848425
nSV = 397, nBSV = 359
CFS merit scores = 1.31574
CFS merit scores = 1.60933
CFS merit scores = 1.85584
CFS merit scores = 2.07978
CFS merit scores = 2.28685
CFS merit scores = 2.47714
CFS merit scores = 2.65019
CFS merit scores = 2.81021
CFS merit scores = 2.95855
CFS merit scores = 3.09555
CFS merit scores = 3.22415
CFS merit scores = 3.34628
CFS merit scores = 3.46276
CFS merit scores = 3.57365
CFS merit scores = 3.68009
CFS merit scores = 3.78341
CFS merit scores = 3.88382
CFS merit scores = 3.9816
CFS merit scores = 4.0758
CFS merit scores = 4.16745
CFS merit scores = 4.25689
CFS merit scores = 4.34425
CFS merit scores = 4.42961
CFS merit scores = 4.51314
CFS merit scores = 4.59497
CFS merit scores = 4.6752
CFS merit scores = 4.75389
CFS merit scores = 4.83111
CFS merit scores = 4.9069
CFS merit scores = 4.98125
CFS merit scores = 5.0543
CFS merit scores = 5.1261
CFS merit scores = 5.1956
CFS merit scores = 5.26349
CFS merit scores = 5.32827
CFS merit scores = 5.39161
CFS merit scores = 5.4514
CFS merit scores = 5.50971
CFS merit scores = 5.56626
CFS merit scores = 5.62179
CFS merit scores = 5.67532
CFS merit scores = 5.72772
CFS merit scores = 5.77746
CFS merit scores = 5.82617
CFS merit scores = 5.87206
CFS merit scores = 5.91615
CFS merit scores = 5.95719
CFS merit scores = 5.9966
CFS merit scores = 6.03102
CFS merit scores = 6.06328
CFS merit scores = 6.09554
CFS merit scores = 6.12709
CFS merit scores = 6.15649
CFS merit scores = 6.18445
CFS merit scores = 6.21178
CFS merit scores = 6.23766
CFS merit scores = 6.26103
CFS merit scores = 6.28382
CFS merit scores = 6.30664
CFS merit scores = 6.32797
CFS merit scores = 6.34774
CFS merit scores = 6.36656
CFS merit scores = 6.38498
CFS merit scores = 6.40348
CFS merit scores = 6.4217
CFS merit scores = 6.43819
CFS merit scores = 6.45433
CFS merit scores = 6.46806
CFS merit scores = 6.48022
CFS merit scores = 6.48979
CFS merit scores = 6.49914
CFS merit scores = 6.50787
CFS merit scores = 6.51697
CFS merit scores = 6.52532
CFS merit scores = 6.53399
CFS merit scores = 6.54135
CFS merit scores = 6.5489
CFS merit scores = 6.55629
CFS merit scores = 6.5633
CFS merit scores = 6.56985
CFS merit scores = 6.57607
CFS merit scores = 6.58158
CFS merit scores = 6.58731
CFS merit scores = 6.59316
CFS merit scores = 6.59872
CFS merit scores = 6.6043
CFS merit scores = 6.60932
CFS merit scores = 6.61407
CFS merit scores = 6.61887
CFS merit scores = 6.62395
CFS merit scores = 6.62753
CFS merit scores = 6.63066
CFS merit scores = 6.63347
CFS merit scores = 6.6356
CFS merit scores = 6.63764
CFS merit scores = 6.63971
CFS merit scores = 6.64186
CFS merit scores = 6.64392
CFS merit scores = 6.64602
CFS merit scores = 6.64826
CFS merit scores = 6.65034
CFS merit scores = 6.6525
CFS merit scores = 6.65433
CFS merit scores = 6.65541
CFS merit scores = 6.65537
CFS merit scores = 6.65553
CFS merit scores = 6.65592
CFS merit scores = 6.65628
CFS merit scores = 6.65639
CFS merit scores = 6.65587
CFS merit scores = 6.65482
CFS merit scores = 6.65346
CFS merit scores = 6.65182
CFS merit scores = 6.64985
CFS merit scores = 6.64775
CFS merit scores = 6.64522
CFS merit scores = 6.64222
CFS merit scores = 6.63866
CFS merit scores = 6.6355
CFS merit scores = 6.63152
CFS merit scores = 6.62775
CFS merit scores = 6.6238
CFS merit scores = 6.61979
CFS merit scores = 6.61489
CFS merit scores = 6.61026
CFS merit scores = 6.60593
CFS merit scores = 6.60178
CFS merit scores = 6.5975
CFS merit scores = 6.59352
CFS merit scores = 6.58981
CFS merit scores = 6.58639
CFS merit scores = 6.58332
CFS merit scores = 6.58042
CFS merit scores = 6.57769
CFS merit scores = 6.57517
CFS merit scores = 6.57194
CFS merit scores = 6.56855
CFS merit scores = 6.56526
CFS merit scores = 6.56154
CFS merit scores = 6.55781
CFS merit scores = 6.55424
CFS merit scores = 6.55052
CFS merit scores = 6.54705
CFS merit scores = 6.54386
CFS merit scores = 6.54008
CFS merit scores = 6.53639
CFS merit scores = 6.53214
CFS merit scores = 6.5277
CFS merit scores = 6.52307
CFS merit scores = 6.51862
CFS merit scores = 6.51411
CFS merit scores = 6.50959
CFS merit scores = 6.50437
CFS merit scores = 6.49932
CFS merit scores = 6.49418
CFS merit scores = 6.48919
CFS merit scores = 6.48398
CFS merit scores = 6.47857
CFS merit scores = 6.473
CFS merit scores = 6.46762
CFS merit scores = 6.46237
CFS merit scores = 6.45722
CFS merit scores = 6.45114
CFS merit scores = 6.44451
CFS merit scores = 6.43824
CFS merit scores = 6.43213
CFS merit scores = 6.42563
CFS merit scores = 6.41923
CFS merit scores = 6.41293
CFS merit scores = 6.40688
CFS merit scores = 6.40098
CFS merit scores = 6.39513
CFS merit scores = 6.38919
CFS merit scores = 6.38291
CFS merit scores = 6.37662
CFS merit scores = 6.37005
CFS merit scores = 6.36328
CFS merit scores = 6.35636
CFS merit scores = 6.34964
CFS merit scores = 6.34306
CFS merit scores = 6.33646
CFS merit scores = 6.32988
CFS merit scores = 6.32308
CFS merit scores = 6.31642
CFS merit scores = 6.30971
CFS merit scores = 6.30312
CFS merit scores = 6.29655
CFS merit scores = 6.29
CFS merit scores = 6.28359
CFS merit scores = 6.27635
CFS merit scores = 6.26917
CFS merit scores = 6.26221
CFS merit scores = 6.25523
CFS merit scores = 6.24842
CFS merit scores = 6.24164
CFS merit scores = 6.235
CFS merit scores = 6.22851
CFS merit scores = 6.22205
CFS merit scores = 6.21537
CFS merit scores = 6.208
CFS merit scores = 6.20046
CFS merit scores = 6.19281
CFS merit scores = 6.18527
CFS merit scores = 6.17795
CFS merit scores = 6.17031
CFS merit scores = 6.1627
CFS merit scores = 6.15526
CFS merit scores = 6.1469
CFS merit scores = 6.13868
CFS merit scores = 6.13054
CFS merit scores = 6.12225
CFS merit scores = 6.11391
CFS merit scores = 6.10541
CFS merit scores = 6.09687
CFS merit scores = 6.08822
CFS merit scores = 6.07951
CFS merit scores = 6.07098
CFS merit scores = 6.06265
CFS merit scores = 6.0544
CFS merit scores = 6.04631
CFS merit scores = 6.03829
CFS merit scores = 6.03009
CFS merit scores = 6.02197
CFS merit scores = 6.01383
CFS merit scores = 6.00589
CFS merit scores = 5.99768
CFS merit scores = 5.98956
CFS merit scores = 5.98148
CFS merit scores = 5.97349
CFS merit scores = 5.96566
CFS merit scores = 5.958
CFS merit scores = 5.95046
CFS merit scores = 5.94243
CFS merit scores = 5.93448
CFS merit scores = 5.92661
CFS merit scores = 5.91838
CFS merit scores = 5.91008
CFS merit scores = 5.90173
CFS merit scores = 5.89347
CFS merit scores = 5.88532
CFS merit scores = 5.87734
CFS merit scores = 5.86949
CFS merit scores = 5.86164
CFS merit scores = 5.85382
CFS merit scores = 5.84615
CFS merit scores = 5.83861
CFS merit scores = 5.83101
CFS merit scores = 5.8235
CFS merit scores = 5.81595
CFS merit scores = 5.80829
CFS merit scores = 5.80078
CFS merit scores = 5.7933
CFS merit scores = 5.78599
CFS merit scores = 5.77872
CFS merit scores = 5.77135
CFS merit scores = 5.76412
CFS merit scores = 5.75692
CFS merit scores = 5.7497
CFS merit scores = 5.7425
CFS merit scores = 5.73537
CFS merit scores = 5.72816
CFS merit scores = 5.72104
CFS merit scores = 5.71401
CFS merit scores = 5.70701
CFS merit scores = 5.70003
CFS merit scores = 5.69324
CFS merit scores = 5.68652
CFS merit scores = 5.67977
CFS merit scores = 5.67299
CFS merit scores = 5.66619
CFS merit scores = 5.65944
CFS merit scores = 5.65274
CFS merit scores = 5.64616
CFS merit scores = 5.63959
CFS merit scores = 5.63309
CFS merit scores = 5.62665
CFS merit scores = 5.62029
CFS merit scores = 5.614
CFS merit scores = 5.60781
CFS merit scores = 5.60177
CFS merit scores = 5.59565
CFS merit scores = 5.58952
CFS merit scores = 5.58335
CFS merit scores = 5.57718
CFS merit scores = 5.57113
CFS merit scores = 5.56494
CFS merit scores = 5.55878
CFS merit scores = 5.55259
CFS merit scores = 5.54645
CFS merit scores = 5.54037
CFS merit scores = 5.53417
CFS merit scores = 5.52808
CFS merit scores = 5.52211
CFS merit scores = 5.51614
CFS merit scores = 5.51024
CFS merit scores = 5.50427
CFS merit scores = 5.49839
CFS merit scores = 5.49254
CFS merit scores = 5.48669
CFS merit scores = 5.48087
CFS merit scores = 5.47505
CFS merit scores = 5.46927
CFS merit scores = 5.46339
CFS merit scores = 5.45763
CFS merit scores = 5.45186
CFS merit scores = 5.44611
CFS merit scores = 5.44042
CFS merit scores = 5.43483
CFS merit scores = 5.42932
CFS merit scores = 5.42382
CFS merit scores = 5.41822
CFS merit scores = 5.41262
CFS merit scores = 5.40707
CFS merit scores = 5.40142
CFS merit scores = 5.39571
CFS merit scores = 5.3901
CFS merit scores = 5.38461
CFS merit scores = 5.37916
CFS merit scores = 5.37363
CFS merit scores = 5.36816
CFS merit scores = 5.36266
CFS merit scores = 5.35703
CFS merit scores = 5.35143
CFS merit scores = 5.34582
CFS merit scores = 5.3402
CFS merit scores = 5.33463
CFS merit scores = 5.32899
CFS merit scores = 5.32332
CFS merit scores = 5.31774
CFS merit scores = 5.31213
CFS merit scores = 5.30647
CFS merit scores = 5.30082
CFS merit scores = 5.29515
CFS merit scores = 5.28953
CFS merit scores = 5.28397
CFS merit scores = 5.27826
CFS merit scores = 5.27258
CFS merit scores = 5.26697
CFS merit scores = 5.26125
CFS merit scores = 5.25549
CFS merit scores = 5.24974
CFS merit scores = 5.24398
CFS merit scores = 5.23825
CFS merit scores = 5.23251
CFS merit scores = 5.22684
CFS merit scores = 5.22112
CFS merit scores = 5.21539
CFS merit scores = 5.20968
CFS merit scores = 5.20388
CFS merit scores = 5.19811
CFS merit scores = 5.19225
CFS merit scores = 5.1864
CFS merit scores = 5.18059
CFS merit scores = 5.17466
CFS merit scores = 5.16876
CFS merit scores = 5.16286
CFS merit scores = 5.15695
CFS merit scores = 5.15105
CFS merit scores = 5.14487
CFS merit scores = 5.1387
CFS merit scores = 5.1324
CFS merit scores = 5.12602
CFS merit scores = 5.11975
CFS merit scores = 5.11341
CFS merit scores = 5.10713
CFS merit scores = 5.10076
CFS merit scores = 5.09442
CFS merit scores = 5.08768
CFS merit scores = 5.08094
CFS merit scores = 5.07411
CFS merit scores = 5.06732
CFS merit scores = 5.06041
CFS merit scores = 5.05344
CFS merit scores = 5.04633
CFS merit scores = 5.03926
CFS merit scores = 5.03219
CFS merit scores = 5.02512
CFS merit scores = 5.01789
CFS merit scores = 5.01075
CFS merit scores = 5.00365
CFS merit scores = 4.99664
CFS merit scores = 4.98951
CFS merit scores = 4.98247
CFS merit scores = 4.97526
CFS merit scores = 4.96806
CFS merit scores = 4.96087
CFS merit scores = 4.95368
CFS merit scores = 4.94638
CFS merit scores = 4.93895
CFS merit scores = 4.93144
CFS merit scores = 4.92368
CFS merit scores = 4.91588
CFS merit scores = 4.90769
CFS merit scores = 4.89952
CFS merit scores = 4.89107
CFS merit scores = 4.88216
CFS merit scores = 4.87328
CFS merit scores = 4.86446
CFS merit scores = 4.85572
CFS merit scores = 4.8467
CFS merit scores = 4.83771
CFS merit scores = 4.82873
CFS merit scores = 4.81942
CFS merit scores = 4.81009
CFS merit scores = 4.80036
CFS merit scores = 4.79062
CFS merit scores = 4.78068
CFS merit scores = 4.76964
CFS merit scores = 4.75827
CFS merit scores = 4.74197
cnt = 1	feature = 64	correl = -0.315741	descr = Gibbs_of_Target_Sequence__Pos_20_Step_1
cnt = 2	feature = 49	correl = 0.257535	descr = Gibbs_of_Target_Sequence__Pos_1_Step_1
cnt = 3	feature = 629	correl = -0.125313	descr = N_Gram_TGCG
cnt = 4	feature = 368	correl = 0.086439	descr = N_Gram_CTGGG
cnt = 5	feature = 565	correl = 0.0749823	descr = N_Gram_TATAT
cnt = 6	feature = 551	correl = 0.0486964	descr = N_Gram_TAAAG
cnt = 7	feature = 616	correl = 0.0454579	descr = N_Gram_TGACA
cnt = 8	feature = 485	correl = 0.100021	descr = N_Gram_GGCGC
cnt = 9	feature = 264	correl = 0.0966289	descr = N_Gram_CACTC
cnt = 10	feature = 363	correl = 0.0483946	descr = N_Gram_CTCTA
cnt = 11	feature = 425	correl = 0.0724663	descr = N_Gram_GCAAT
cnt = 12	feature = 258	correl = -0.0445068	descr = N_Gram_CACCC
cnt = 13	feature = 560	correl = 0.0453896	descr = N_Gram_TAGAC
cnt = 14	feature = 281	correl = 0.063157	descr = N_Gram_CCAAG
cnt = 15	feature = 661	correl = 0.0442807	descr = N_Gram_TTCGA
cnt = 16	feature = 442	correl = -0.0560626	descr = N_Gram_GCCGT
cnt = 17	feature = 597	correl = -0.0490554	descr = N_Gram_TCGCA
cnt = 18	feature = 288	correl = -0.0489713	descr = N_Gram_CCATA
cnt = 19	feature = 659	correl = 0.0733953	descr = N_Gram_TTCAA
cnt = 20	feature = 595	correl = 0.0798773	descr = N_Gram_TCGAC
cnt = 21	feature = 315	correl = 0.0728701	descr = N_Gram_CGACA
cnt = 22	feature = 652	correl = 0.0644614	descr = N_Gram_TTAAC
cnt = 23	feature = 583	correl = 0.0518485	descr = N_Gram_TCCCG
cnt = 24	feature = 523	correl = -0.0458321	descr = N_Gram_GTCGC
cnt = 25	feature = 300	correl = 0.0448412	descr = N_Gram_CCGCA
cnt = 26	feature = 453	correl = 0.0448412	descr = N_Gram_GCGTA
cnt = 27	feature = 501	correl = 0.0448412	descr = N_Gram_GGGGT
cnt = 28	feature = 497	correl = 0.0448412	descr = N_Gram_GGGCT
cnt = 29	feature = 344	correl = 0.0700672	descr = N_Gram_CGTGA
cnt = 30	feature = 628	correl = 0.0518485	descr = N_Gram_TGCCG
cnt = 31	feature = 511	correl = 0.0501107	descr = N_Gram_GTATA
cnt = 32	feature = 322	correl = 0.0448412	descr = N_Gram_CGCCA
cnt = 33	feature = 614	correl = 0.0508786	descr = N_Gram_TGAAA
cnt = 34	feature = 383	correl = 0.0525153	descr = N_Gram_GAAAC
cnt = 35	feature = 677	correl = 0.0843023	descr = N_Gram_TTGTG
cnt = 36	feature = 237	correl = 0.0730906	descr = N_Gram_ATGGG
cnt = 37	feature = 384	correl = 0.100715	descr = N_Gram_GAAAG
cnt = 38	feature = 555	correl = 0.0801525	descr = N_Gram_TAAGC
cnt = 39	feature = 409	correl = 0.0724133	descr = N_Gram_GAGTC
cnt = 40	feature = 605	correl = 0.0478472	descr = N_Gram_TCTCG
cnt = 41	feature = 219	correl = 0.0543071	descr = N_Gram_ATACA
cnt = 42	feature = 674	correl = -0.0724834	descr = N_Gram_TTGGA
cnt = 43	feature = 244	correl = 0.0648243	descr = N_Gram_ATTTC
cnt = 44	feature = 423	correl = 0.060452	descr = N_Gram_GCAAA
cnt = 45	feature = 255	correl = 0.0829143	descr = N_Gram_CACAG
cnt = 46	feature = 391	correl = 0.0528731	descr = N_Gram_GAATC
cnt = 47	feature = 541	correl = -0.0786822	descr = N_Gram_GTTAC
cnt = 48	feature = 428	correl = -0.107537	descr = N_Gram_GCAGA
cnt = 49	feature = 543	correl = -0.0483937	descr = N_Gram_GTTCG
cnt = 50	feature = 546	correl = 0.0445789	descr = N_Gram_GTTGC
cnt = 51	feature = 532	correl = 0.0567535	descr = N_Gram_GTGCG
cnt = 52	feature = 561	correl = -0.0559348	descr = N_Gram_TAGAT
cnt = 53	feature = 418	correl = -0.0715682	descr = N_Gram_GATTA
cnt = 54	feature = 331	correl = 0.049443	descr = N_Gram_CGGCC
cnt = 55	feature = 608	correl = -0.125755	descr = N_Gram_TCTTA
cnt = 56	feature = 599	correl = -0.0478457	descr = N_Gram_TCGGG
cnt = 57	feature = 417	correl = 0.0742177	descr = N_Gram_GATGT
cnt = 58	feature = 654	correl = -0.0527772	descr = N_Gram_TTACC
cnt = 59	feature = 542	correl = 0.0623238	descr = N_Gram_GTTCC
cnt = 60	feature = 540	correl = 0.0882741	descr = N_Gram_GTTAA
cnt = 61	feature = 397	correl = -0.0636668	descr = N_Gram_GACCT
cnt = 62	feature = 310	correl = 0.0549051	descr = N_Gram_CCTGC
cnt = 63	feature = 399	correl = 0.0882741	descr = N_Gram_GACGG
cnt = 64	feature = 515	correl = -0.0511159	descr = N_Gram_GTCAA
cnt = 65	feature = 632	correl = 0.0883958	descr = N_Gram_TGGAG
cnt = 66	feature = 640	correl = 0.0682103	descr = N_Gram_TGGGT
cnt = 67	feature = 341	correl = -0.0453035	descr = N_Gram_CGTCC
cnt = 68	feature = 388	correl = -0.0440018	descr = N_Gram_GAAGG
cnt = 69	feature = 447	correl = -0.0767367	descr = N_Gram_GCGAC
cnt = 70	feature = 586	correl = -0.0858415	descr = N_Gram_TCCGC
cnt = 71	feature = 292	correl = 0.0834916	descr = N_Gram_CCCAC
cnt = 72	feature = 355	correl = 0.0856951	descr = N_Gram_CTATT
cnt = 73	feature = 351	correl = 0.0448412	descr = N_Gram_CTAAA
cnt = 74	feature = 481	correl = 0.0980838	descr = N_Gram_GGCCC
cnt = 75	feature = 617	correl = -0.0715916	descr = N_Gram_TGAGA
cnt = 76	feature = 483	correl = 0.134565	descr = N_Gram_GGCCT
cnt = 77	feature = 207	correl = 0.117095	descr = N_Gram_AGTAA
cnt = 78	feature = 420	correl = -0.0652644	descr = N_Gram_GATTT
cnt = 79	feature = 362	correl = 0.0709676	descr = N_Gram_CTCGG
cnt = 80	feature = 306	correl = 0.0551439	descr = N_Gram_CCTAT
cnt = 81	feature = 451	correl = 0.0500977	descr = N_Gram_GCGGC
cnt = 82	feature = 620	correl = -0.0488518	descr = N_Gram_TGATC
cnt = 83	feature = 500	correl = 0.0514292	descr = N_Gram_GGGGG
cnt = 84	feature = 222	correl = 0.0711138	descr = N_Gram_ATAGT
cnt = 85	feature = 218	correl = -0.14867	descr = N_Gram_ATAAG
cnt = 86	feature = 627	correl = -0.0458337	descr = N_Gram_TGCCC
cnt = 87	feature = 318	correl = 0.0850226	descr = N_Gram_CGAGG
cnt = 88	feature = 563	correl = -0.0521398	descr = N_Gram_TAGCC
cnt = 89	feature = 456	correl = -0.0540667	descr = N_Gram_GCGTT
cnt = 90	feature = 228	correl = -0.0490554	descr = N_Gram_ATCGC
cnt = 91	feature = 648	correl = 0.0503771	descr = N_Gram_TGTGT
cnt = 92	feature = 429	correl = 0.0466578	descr = N_Gram_GCAGC
cnt = 93	feature = 643	correl = -0.0517893	descr = N_Gram_TGTCA
cnt = 94	feature = 510	correl = 0.0481283	descr = N_Gram_GTAAA
cnt = 95	feature = 303	correl = -0.087861	descr = N_Gram_CCGGT
cnt = 96	feature = 538	correl = 0.046912	descr = N_Gram_GTGTA
cnt = 97	feature = 226	correl = -0.0570998	descr = N_Gram_ATCAT
cnt = 98	feature = 381	correl = 0.0985498	descr = N_Gram_CTTTG
cnt = 99	feature = 598	correl = 0.073277	descr = N_Gram_TCGGA
cnt = 100	feature = 477	correl = 0.0516967	descr = N_Gram_GGCAA
cnt = 101	feature = 508	correl = 0.0549455	descr = N_Gram_GGTGC
cnt = 102	feature = 324	correl = 0.0567535	descr = N_Gram_CGCTA
cnt = 103	feature = 339	correl = -0.0674576	descr = N_Gram_CGTAC
cnt = 104	feature = 357	correl = 0.0919936	descr = N_Gram_CTCAA
cnt = 105	feature = 503	correl = 0.0924091	descr = N_Gram_GGGTC
cnt = 106	feature = 274	correl = 0.0869394	descr = N_Gram_CAGTG
cnt = 107	feature = 270	correl = 0.0669812	descr = N_Gram_CAGGA
cnt = 108	feature = 257	correl = 0.0630802	descr = N_Gram_CACCA
cnt = 109	feature = 301	correl = 0.0702649	descr = N_Gram_CCGGC
cnt = 110	feature = 646	correl = 0.0780913	descr = N_Gram_TGTGA
cnt = 111	feature = 619	correl = 0.0663225	descr = N_Gram_TGATA
cnt = 112	feature = 448	correl = 0.0442632	descr = N_Gram_GCGAG
cnt = 113	feature = 656	correl = -0.0929285	descr = N_Gram_TTATA
cnt = 114	feature = 416	correl = -0.0529468	descr = N_Gram_GATGC
cnt = 115	feature = 394	correl = 0.0833145	descr = N_Gram_GACAG
cnt = 116	feature = 588	correl = 0.0507833	descr = N_Gram_TCCGT
cnt = 117	feature = 660	correl = 0.062669	descr = N_Gram_TTCCA
cnt = 118	feature = 230	correl = 0.0958098	descr = N_Gram_ATCTG
cnt = 119	feature = 252	correl = 0.0899699	descr = N_Gram_CAAGG
cnt = 120	feature = 241	correl = -0.0679949	descr = N_Gram_ATTAC
cnt = 121	feature = 419	correl = 0.0481975	descr = N_Gram_GATTG
cnt = 122	feature = 686	correl = -0.0446259	descr = N_Gram_TTTGC
cnt = 123	feature = 365	correl = 0.0452315	descr = N_Gram_CTGAG
cnt = 124	feature = 494	correl = 0.0514292	descr = N_Gram_GGGCA
cnt = 125	feature = 283	correl = 0.0591166	descr = N_Gram_CCACC
cnt = 126	feature = 512	correl = -0.062498	descr = N_Gram_GTATC
cnt = 127	feature = 246	correl = -0.118227	descr = N_Gram_ATTTT
cnt = 128	feature = 348	correl = -0.04745	descr = N_Gram_CGTTC
cnt = 129	feature = 467	correl = 0.120026	descr = N_Gram_GGAAA
cnt = 130	feature = 267	correl = 0.0541348	descr = N_Gram_CAGCC
cnt = 131	feature = 455	correl = 0.0945412	descr = N_Gram_GCGTG
cnt = 132	feature = 265	correl = 0.0467233	descr = N_Gram_CACTT
cnt = 133	feature = 413	correl = 0.0662241	descr = N_Gram_GATAT
cnt = 134	feature = 624	correl = 0.106035	descr = N_Gram_TGCAA
cnt = 135	feature = 317	correl = -0.0967405	descr = N_Gram_CGACG
cnt = 136	feature = 536	correl = 0.0451637	descr = N_Gram_GTGGT
cnt = 137	feature = 249	correl = 0.0532443	descr = N_Gram_CAAAA
cnt = 138	feature = 590	correl = 0.0551439	descr = N_Gram_TCCTA
cnt = 139	feature = 495	correl = 0.146013	descr = N_Gram_GGGCC
cnt = 140	feature = 390	correl = -0.0650887	descr = N_Gram_GAATA
cnt = 141	feature = 492	correl = 0.0846977	descr = N_Gram_GGGAG
cnt = 142	feature = 649	correl = -0.0513953	descr = N_Gram_TGTTA
cnt = 143	feature = 254	correl = 0.0518321	descr = N_Gram_CAATA
cnt = 144	feature = 297	correl = 0.0761955	descr = N_Gram_CCCGG
cnt = 145	feature = 457	correl = 0.0857943	descr = N_Gram_GCTAT
cnt = 146	feature = 518	correl = -0.0641985	descr = N_Gram_GTCCA
cnt = 147	feature = 637	correl = 0.146765	descr = N_Gram_TGGCT
cnt = 148	feature = 220	correl = -0.0503377	descr = N_Gram_ATACT
cnt = 149	feature = 327	correl = 0.0634342	descr = N_Gram_CGGAA
cnt = 150	feature = 289	correl = 0.056537	descr = N_Gram_CCATC
cnt = 151	feature = 342	correl = -0.111636	descr = N_Gram_CGTCG
cnt = 152	feature = 435	correl = 0.114818	descr = N_Gram_GCCAG
cnt = 153	feature = 478	correl = 0.0893482	descr = N_Gram_GGCAT
cnt = 154	feature = 396	correl = 0.0524747	descr = N_Gram_GACCG
cnt = 155	feature = 544	correl = -0.0652554	descr = N_Gram_GTTCT
cnt = 156	feature = 393	correl = 0.0442546	descr = N_Gram_GACAC
cnt = 157	feature = 308	correl = -0.100045	descr = N_Gram_CCTCC
cnt = 158	feature = 437	correl = 0.0442898	descr = N_Gram_GCCCA
cnt = 159	feature = 647	correl = 0.105252	descr = N_Gram_TGTGG
cnt = 160	feature = 386	correl = 0.116463	descr = N_Gram_GAAGA
cnt = 161	feature = 472	correl = 0.0890801	descr = N_Gram_GGAGC
cnt = 162	feature = 687	correl = -0.0673101	descr = N_Gram_TTTGG
cnt = 163	feature = 554	correl = -0.0512934	descr = N_Gram_TAAGA
cnt = 164	feature = 309	correl = 0.0600399	descr = N_Gram_CCTCG
cnt = 165	feature = 438	correl = 0.0980838	descr = N_Gram_GCCCG
cnt = 166	feature = 266	correl = 0.0624651	descr = N_Gram_CAGCA
cnt = 167	feature = 305	correl = 0.10468	descr = N_Gram_CCGTG
cnt = 168	feature = 529	correl = 0.0608454	descr = N_Gram_GTGAC
cnt = 169	feature = 509	correl = 0.0445121	descr = N_Gram_GGTTG
cnt = 170	feature = 379	correl = 0.0780053	descr = N_Gram_CTTGT
cnt = 171	feature = 136	correl = -0.124323	descr = N_Gram_AATAA
cnt = 172	feature = 210	correl = -0.0472142	descr = N_Gram_AGTCC
cnt = 173	feature = 441	correl = 0.0718506	descr = N_Gram_GCCGG
cnt = 174	feature = 364	correl = -0.0637952	descr = N_Gram_CTCTC
cnt = 175	feature = 440	correl = 0.0581111	descr = N_Gram_GCCGC
cnt = 176	feature = 662	correl = -0.0625584	descr = N_Gram_TTCGG
cnt = 177	feature = 278	correl = -0.0659681	descr = N_Gram_CATCG
cnt = 178	feature = 496	correl = 0.0772924	descr = N_Gram_GGGCG
cnt = 179	feature = 681	correl = 0.0592949	descr = N_Gram_TTTCA
cnt = 180	feature = 285	correl = 0.0485221	descr = N_Gram_CCAGA
cnt = 181	feature = 596	correl = -0.114908	descr = N_Gram_TCGAG
cnt = 182	feature = 214	correl = 0.055236	descr = N_Gram_AGTTG
cnt = 183	feature = 633	correl = -0.0446265	descr = N_Gram_TGGAT
cnt = 184	feature = 461	correl = 0.0653288	descr = N_Gram_GCTGC
cnt = 185	feature = 574	correl = 0.0967779	descr = N_Gram_TCAGT
cnt = 186	feature = 261	correl = -0.0768825	descr = N_Gram_CACGA
cnt = 187	feature = 579	correl = 0.0837258	descr = N_Gram_TCCAA
cnt = 188	feature = 635	correl = 0.106923	descr = N_Gram_TGGCC
cnt = 189	feature = 488	correl = 0.153505	descr = N_Gram_GGCTT
cnt = 190	feature = 209	correl = 0.0994517	descr = N_Gram_AGTCA
cnt = 191	feature = 644	correl = 0.0728676	descr = N_Gram_TGTCC
cnt = 192	feature = 491	correl = 0.105683	descr = N_Gram_GGGAC
cnt = 193	feature = 404	correl = 0.0845905	descr = N_Gram_GAGCT
cnt = 194	feature = 233	correl = -0.056193	descr = N_Gram_ATGAT
cnt = 195	feature = 436	correl = 0.0505059	descr = N_Gram_GCCAT
cnt = 196	feature = 539	correl = 0.0689761	descr = N_Gram_GTGTG
cnt = 197	feature = 402	correl = -0.0771727	descr = N_Gram_GACTG
cnt = 198	feature = 312	correl = -0.077094	descr = N_Gram_CCTTC
cnt = 199	feature = 277	correl = 0.0996108	descr = N_Gram_CATCC
cnt = 200	feature = 505	correl = -0.0703818	descr = N_Gram_GGTAA
cnt = 201	feature = 473	correl = -0.117252	descr = N_Gram_GGATC
cnt = 202	feature = 630	correl = -0.141106	descr = N_Gram_TGCGT
cnt = 203	feature = 499	correl = 0.0670674	descr = N_Gram_GGGGC
cnt = 204	feature = 387	correl = -0.0550667	descr = N_Gram_GAAGC
cnt = 205	feature = 484	correl = -0.051706	descr = N_Gram_GGCGA
cnt = 206	feature = 259	correl = 0.0846636	descr = N_Gram_CACCT
cnt = 207	feature = 407	correl = 0.0644015	descr = N_Gram_GAGGT
cnt = 208	feature = 547	correl = 0.0884316	descr = N_Gram_GTTGG
cnt = 209	feature = 603	correl = -0.0652255	descr = N_Gram_TCTCA
cnt = 210	feature = 345	correl = 0.125472	descr = N_Gram_CGTGC
cnt = 211	feature = 591	correl = -0.0644229	descr = N_Gram_TCCTC
cnt = 212	feature = 469	correl = 0.120607	descr = N_Gram_GGACC
cnt = 213	feature = 14	correl = -0.0472451	descr = Position_Specific_Bin_Base_3_Base_T
cnt = 214	feature = 231	correl = 0.0543425	descr = N_Gram_ATCTT
cnt = 215	feature = 81	correl = 0.0532574	descr = Xue_Structure_Feature_C101
cnt = 216	feature = 690	correl = -0.0776218	descr = N_Gram_TTTTG
cnt = 217	feature = 319	correl = -0.0905931	descr = N_Gram_CGAGT
cnt = 218	feature = 382	correl = 0.0743496	descr = N_Gram_GAAA
cnt = 219	feature = 600	correl = -0.0514837	descr = N_Gram_TCGTC
cnt = 220	feature = 400	correl = -0.0801276	descr = N_Gram_GACGT
cnt = 221	feature = 580	correl = -0.147061	descr = N_Gram_TCCAG
cnt = 222	feature = 21	correl = 0.0475506	descr = Position_Specific_Bin_Base_7_Base_T
cnt = 223	feature = 426	correl = 0.0777377	descr = N_Gram_GCAC
cnt = 224	feature = 27	correl = -0.0960088	descr = Position_Specific_Bin_Base_11_Base_G
cnt = 225	feature = 16	correl = -0.129915	descr = Position_Specific_Bin_Base_5_Base_A
cnt = 226	feature = 329	correl = 0.0684112	descr = N_Gram_CGGC
cnt = 227	feature = 430	correl = 0.0755094	descr = N_Gram_GCAT
cnt = 228	feature = 411	correl = 0.0670801	descr = N_Gram_GATA
cnt = 229	feature = 683	correl = -0.0445568	descr = N_Gram_TTTCG
cnt = 230	feature = 606	correl = -0.102151	descr = N_Gram_TCTCT
cnt = 231	feature = 520	correl = -0.0449245	descr = N_Gram_GTCCT
cnt = 232	feature = 502	correl = 0.063971	descr = N_Gram_GGGT
cnt = 233	feature = 60	correl = -0.0455979	descr = Gibbs_of_Target_Sequence__Pos_15_Step_1
cnt = 234	feature = 40	correl = -0.102619	descr = Position_Specific_Bin_Base_17_Base_A
cnt = 235	feature = 454	correl = -0.11341	descr = N_Gram_GCGTC
cnt = 236	feature = 679	correl = 0.0456454	descr = N_Gram_TTTA
cnt = 237	feature = 323	correl = 0.0931988	descr = N_Gram_CGCCG
cnt = 238	feature = 610	correl = -0.0558676	descr = N_Gram_TCTTG
cnt = 239	feature = 160	correl = 0.0538196	descr = N_Gram_ACCG
cnt = 240	feature = 238	correl = 0.058963	descr = N_Gram_ATGT
cnt = 241	feature = 223	correl = 0.0465659	descr = N_Gram_ATAT
cnt = 242	feature = 15	correl = 0.0457689	descr = Position_Specific_Bin_Base_4_Base_T
cnt = 243	feature = 24	correl = 0.0724008	descr = Position_Specific_Bin_Base_9_Base_G
cnt = 244	feature = 250	correl = 0.075082	descr = N_Gram_CAAG
cnt = 245	feature = 326	correl = 0.0636365	descr = N_Gram_CGGA
cnt = 246	feature = 279	correl = 0.100809	descr = N_Gram_CATCT
cnt = 247	feature = 10	correl = -0.0610749	descr = Position_Specific_Bin_Base_2_Base_G
cnt = 248	feature = 47	correl = -0.0849472	descr = Position_Specific_Bin_Base_18_Base_T
cnt = 249	feature = 56	correl = 0.0539918	descr = Gibbs_of_Target_Sequence__Pos_9_Step_1
cnt = 250	feature = 353	correl = 0.105131	descr = N_Gram_CTAT
cnt = 251	feature = 295	correl = 0.0996153	descr = N_Gram_CCCG
cnt = 252	feature = 367	correl = 0.105927	descr = N_Gram_CTGCA
cnt = 253	feature = 19	correl = -0.108709	descr = Position_Specific_Bin_Base_6_Base_A
cnt = 254	feature = 33	correl = -0.104083	descr = Position_Specific_Bin_Base_14_Base_A
cnt = 255	feature = 335	correl = -0.0868439	descr = N_Gram_CGGTA
cnt = 256	feature = 43	correl = -0.0456094	descr = Position_Specific_Bin_Base_17_Base_T
cnt = 257	feature = 28	correl = -0.0890399	descr = Position_Specific_Bin_Base_12_Base_A
cnt = 258	feature = 221	correl = 0.0583105	descr = N_Gram_ATAG
cnt = 259	feature = 576	correl = -0.0476776	descr = N_Gram_TCATC
cnt = 260	feature = 422	correl = 0.136158	descr = N_Gram_GCAA
cnt = 261	feature = 609	correl = -0.119215	descr = N_Gram_TCTTC
cnt = 262	feature = 406	correl = 0.0582571	descr = N_Gram_GAGGC
cnt = 263	feature = 389	correl = -0.0661732	descr = N_Gram_GAAGT
cnt = 264	feature = 675	correl = 0.0771915	descr = N_Gram_TTGGC
cnt = 265	feature = 291	correl = 0.063444	descr = N_Gram_CCCA
cnt = 266	feature = 13	correl = 0.0978987	descr = Position_Specific_Bin_Base_3_Base_C
cnt = 267	feature = 392	correl = 0.0679545	descr = N_Gram_GACA
cnt = 268	feature = 522	correl = -0.106336	descr = N_Gram_GTCGA
cnt = 269	feature = 334	correl = 0.147338	descr = N_Gram_CGGGC
cnt = 270	feature = 626	correl = -0.0451951	descr = N_Gram_TGCC
cnt = 271	feature = 459	correl = -0.0553687	descr = N_Gram_GCTCC
cnt = 272	feature = 217	correl = -0.104164	descr = N_Gram_ATAA
cnt = 273	feature = 23	correl = 0.0640235	descr = Position_Specific_Bin_Base_8_Base_T
cnt = 274	feature = 45	correl = 0.0890416	descr = Position_Specific_Bin_Base_18_Base_C
cnt = 275	feature = 463	correl = 0.0718363	descr = N_Gram_GCTT
cnt = 276	feature = 528	correl = 0.0725138	descr = N_Gram_GTGA
cnt = 277	feature = 11	correl = 0.0839022	descr = Position_Specific_Bin_Base_2_Base_T
cnt = 278	feature = 337	correl = -0.063269	descr = N_Gram_CGTA
cnt = 279	feature = 18	correl = 0.0670435	descr = Position_Specific_Bin_Base_5_Base_G
cnt = 280	feature = 105	correl = -0.0586989	descr = Fold_of_Target_NoBeginbrace_noends_Pos_4
cnt = 281	feature = 57	correl = 0.0798759	descr = Gibbs_of_Target_Sequence__Pos_12_Step_1
cnt = 282	feature = 41	correl = 0.104833	descr = Position_Specific_Bin_Base_17_Base_C
cnt = 283	feature = 653	correl = -0.0705834	descr = N_Gram_TTAC
cnt = 284	feature = 20	correl = 0.080755	descr = Position_Specific_Bin_Base_6_Base_C
cnt = 285	feature = 460	correl = 0.0707826	descr = N_Gram_GCTG
cnt = 286	feature = 39	correl = 0.127552	descr = Position_Specific_Bin_Base_16_Base_C
cnt = 287	feature = 636	correl = -0.0921819	descr = N_Gram_TGGCG
cnt = 288	feature = 52	correl = -0.0621262	descr = Gibbs_of_Target_Sequence__Pos_4_Step_1
cnt = 289	feature = 410	correl = -0.0686786	descr = N_Gram_GAGTT
cnt = 290	feature = 466	correl = 0.0605593	descr = N_Gram_GGAA
cnt = 291	feature = 26	correl = -0.051299	descr = Position_Specific_Bin_Base_10_Base_C
cnt = 292	feature = 30	correl = 0.0971044	descr = Position_Specific_Bin_Base_12_Base_G
cnt = 293	feature = 514	correl = 0.0495725	descr = N_Gram_GTCA
cnt = 294	feature = 655	correl = -0.0481747	descr = N_Gram_TTAT
cnt = 295	feature = 71	correl = 0.0549624	descr = Fold_of_RNAi_Sequence_Pos_6
cnt = 296	feature = 314	correl = -0.0447017	descr = N_Gram_CGAC
cnt = 297	feature = 35	correl = 0.091511	descr = Position_Specific_Bin_Base_14_Base_T
cnt = 298	feature = 587	correl = -0.0992508	descr = N_Gram_TCCGG
cnt = 299	feature = 69	correl = 0.119763	descr = Fold_of_RNAi_Sequence_Pos_2
cnt = 300	feature = 350	correl = 0.0807625	descr = N_Gram_CTA
cnt = 301	feature = 450	correl = 0.0583028	descr = N_Gram_GCGG
cnt = 302	feature = 376	correl = -0.0897454	descr = N_Gram_CTTGA
cnt = 303	feature = 9	correl = 0.0526558	descr = Position_Specific_Bin_Base_2_Base_C
cnt = 304	feature = 623	correl = 0.0894808	descr = N_Gram_TGCA
cnt = 305	feature = 82	correl = 0.0593089	descr = Xue_Structure_Feature_C010
cnt = 306	feature = 54	correl = -0.0999396	descr = Gibbs_of_Target_Sequence__Pos_6_Step_1
cnt = 307	feature = 487	correl = 0.086719	descr = N_Gram_GGCT
cnt = 308	feature = 32	correl = 0.0921578	descr = Position_Specific_Bin_Base_13_Base_C
cnt = 309	feature = 526	correl = -0.0775986	descr = N_Gram_GTCTT
cnt = 310	feature = 572	correl = 0.0879668	descr = N_Gram_TCAG
cnt = 311	feature = 280	correl = 0.0688441	descr = N_Gram_CCAA
cnt = 312	feature = 78	correl = 0.098503	descr = Xue_Structure_Feature_A101
cnt = 313	feature = 449	correl = 0.0576379	descr = N_Gram_GCGCC
cnt = 314	feature = 691	correl = -0.0834092	descr = N_Gram_TTTTT
cnt = 315	feature = 645	correl = 0.0936193	descr = N_Gram_TGTG
cnt = 316	feature = 17	correl = 0.0802261	descr = Position_Specific_Bin_Base_5_Base_C
cnt = 317	feature = 272	correl = 0.0954197	descr = N_Gram_CAGT
cnt = 318	feature = 61	correl = -0.100253	descr = Gibbs_of_Target_Sequence__Pos_17_Step_1
cnt = 319	feature = 8	correl = -0.0617368	descr = Position_Specific_Bin_Base_2_Base_A
cnt = 320	feature = 468	correl = 0.107474	descr = N_Gram_GGAC
cnt = 321	feature = 12	correl = -0.0609064	descr = Position_Specific_Bin_Base_3_Base_A
cnt = 322	feature = 232	correl = -0.0556832	descr = N_Gram_ATGA
cnt = 323	feature = 72	correl = 0.066735	descr = Fold_of_RNAi_Sequence_Pos_9
cnt = 324	feature = 77	correl = -0.0642143	descr = Xue_Structure_Feature_A110
cnt = 325	feature = 58	correl = -0.0816743	descr = Gibbs_of_Target_Sequence__Pos_13_Step_1
cnt = 326	feature = 304	correl = 0.0630603	descr = N_Gram_CCGT
cnt = 327	feature = 38	correl = -0.109084	descr = Position_Specific_Bin_Base_16_Base_A
cnt = 328	feature = 55	correl = -0.166924	descr = Gibbs_of_Target_Sequence__Pos_7_Step_1
cnt = 329	feature = 615	correl = -0.0786589	descr = N_Gram_TGAAG
cnt = 330	feature = 360	correl = -0.0934474	descr = N_Gram_CTCCA
cnt = 331	feature = 433	correl = 0.0450806	descr = N_Gram_GCCA
cnt = 332	feature = 46	correl = 0.279209	descr = Position_Specific_Bin_Base_18_Base_G
cnt = 333	feature = 618	correl = -0.0910242	descr = N_Gram_TGAT
cnt = 334	feature = 521	correl = -0.0959763	descr = N_Gram_GTCG
cnt = 335	feature = 73	correl = 0.0909172	descr = Fold_of_RNAi_Sequence_Pos_12
cnt = 336	feature = 498	correl = 0.0675716	descr = N_Gram_GGGG
cnt = 337	feature = 545	correl = 0.0551173	descr = N_Gram_GTTG
cnt = 338	feature = 343	correl = 0.164484	descr = N_Gram_CGTG
cnt = 339	feature = 664	correl = -0.205475	descr = N_Gram_TTCTC
cnt = 340	feature = 76	correl = 0.043969	descr = Fold_of_RNAi_Sequence_Pos_16
cnt = 341	feature = 553	correl = -0.110225	descr = N_Gram_TAAG
cnt = 342	feature = 517	correl = -0.0473389	descr = N_Gram_GTCC
cnt = 343	feature = 525	correl = -0.0762125	descr = N_Gram_GTCT
cnt = 344	feature = 62	correl = -0.175768	descr = Gibbs_of_Target_Sequence__Pos_18_Step_1
cnt = 345	feature = 29	correl = 0.131466	descr = Position_Specific_Bin_Base_12_Base_C
cnt = 346	feature = 548	correl = -0.0969336	descr = N_Gram_GTTTT
cnt = 347	feature = 51	correl = 0.0948038	descr = Gibbs_of_Target_Sequence__Pos_3_Step_1
cnt = 348	feature = 70	correl = 0.0451385	descr = Fold_of_RNAi_Sequence_Pos_3
cnt = 349	feature = 673	correl = 0.0469127	descr = N_Gram_TTGG
cnt = 350	feature = 594	correl = -0.066013	descr = N_Gram_TCGA
cnt = 351	feature = 361	correl = -0.109807	descr = N_Gram_CTCCT
cnt = 352	feature = 67	correl = 0.115054	descr = Fold_of_RNAi_Sequence_Pos_0
cnt = 353	feature = 439	correl = 0.0668847	descr = N_Gram_GCCG
cnt = 354	feature = 558	correl = -0.0685235	descr = N_Gram_TAC
cnt = 355	feature = 458	correl = -0.0500816	descr = N_Gram_GCTC
cnt = 356	feature = 276	correl = 0.0716209	descr = N_Gram_CATC
cnt = 357	feature = 531	correl = 0.0511179	descr = N_Gram_GTGC
cnt = 358	feature = 667	correl = -0.0763679	descr = N_Gram_TTGA
cnt = 359	feature = 689	correl = -0.123877	descr = N_Gram_TTTTC
cnt = 360	feature = 86	correl = 0.0685732	descr = Xue_Structure_Feature_G100
cnt = 361	feature = 59	correl = -0.173148	descr = Gibbs_of_Target_Sequence__Pos_14_Step_1
cnt = 362	feature = 208	correl = -0.0916173	descr = N_Gram_AGTC
cnt = 363	feature = 68	correl = 0.147956	descr = Fold_of_RNAi_Sequence_Pos_1
cnt = 364	feature = 479	correl = 0.168278	descr = N_Gram_GGCC
cnt = 365	feature = 340	correl = -0.0797355	descr = N_Gram_CGTC
cnt = 366	feature = 290	correl = 0.0472243	descr = N_Gram_CCC
cnt = 367	feature = 421	correl = 0.0993473	descr = N_Gram_GCA
cnt = 368	feature = 634	correl = 0.0603906	descr = N_Gram_TGGC
cnt = 369	feature = 373	correl = -0.122145	descr = N_Gram_CTTC
cnt = 370	feature = 584	correl = -0.052776	descr = N_Gram_TCCG
cnt = 371	feature = 248	correl = 0.128825	descr = N_Gram_CAA
cnt = 372	feature = 80	correl = 0.0753008	descr = Xue_Structure_Feature_C110
cnt = 373	feature = 375	correl = -0.0467989	descr = N_Gram_CTTG
cnt = 374	feature = 578	correl = -0.0816624	descr = N_Gram_TCCA
cnt = 375	feature = 651	correl = -0.0632509	descr = N_Gram_TTA
cnt = 376	feature = 641	correl = 0.0825464	descr = N_Gram_TGT
cnt = 377	feature = 225	correl = -0.0683281	descr = N_Gram_ATC
cnt = 378	feature = 321	correl = 0.0681088	descr = N_Gram_CGCC
cnt = 379	feature = 602	correl = -0.168925	descr = N_Gram_TCTC
cnt = 380	feature = 465	correl = 0.107729	descr = N_Gram_GGA
cnt = 381	feature = 527	correl = 0.13684	descr = N_Gram_GTG
cnt = 382	feature = 589	correl = -0.081015	descr = N_Gram_TCCT
cnt = 383	feature = 313	correl = -0.0525714	descr = N_Gram_CGA
cnt = 384	feature = 504	correl = 0.0569926	descr = N_Gram_GGT
cnt = 385	feature = 568	correl = 0.0739169	descr = N_Gram_TCA
cnt = 386	feature = 612	correl = -0.0810715	descr = N_Gram_TGA
cnt = 387	feature = 631	correl = 0.0658107	descr = N_Gram_TGG
cnt = 388	feature = 688	correl = -0.123213	descr = N_Gram_TTTT
cnt = 389	feature = 332	correl = 0.125133	descr = N_Gram_CGGG
cnt = 390	feature = 607	correl = -0.08548	descr = N_Gram_TCTT
cnt = 391	feature = 79	correl = 0.0562995	descr = Xue_Structure_Feature_C111
cnt = 392	feature = 593	correl = -0.0976397	descr = N_Gram_TCG
cnt = 393	feature = 66	correl = -0.0827188	descr = PF_RNAi_Fold_5'Free_Count
cnt = 394	feature = 680	correl = -0.091051	descr = N_Gram_TTTC
cnt = 395	feature = 601	correl = -0.0915187	descr = N_Gram_TCT
cnt = 396	feature = 247	correl = 0.100019	descr = N_Gram_CA
cnt = 397	feature = 356	correl = -0.0849171	descr = N_Gram_CTC
cnt = 398	feature = 298	correl = 0.070825	descr = N_Gram_CCG
cnt = 399	feature = 678	correl = -0.0944046	descr = N_Gram_TTT
cnt = 400	feature = 549	correl = -0.0767554	descr = N_Gram_TA
cnt = 401	feature = 666	correl = -0.0718793	descr = N_Gram_TTG
cnt = 402	feature = 446	correl = -0.0613498	descr = N_Gram_GCG
cnt = 403	feature = 657	correl = -0.136732	descr = N_Gram_TTC
cnt = 404	feature = 325	correl = 0.05753	descr = N_Gram_CGG
cnt = 405	feature = 464	correl = 0.147063	descr = N_Gram_GG
cnt = 406	feature = 650	correl = -0.118613	descr = N_Gram_TT
cnt = 407	feature = 475	correl = 0.149938	descr = N_Gram_GGC
cnt = 408	feature = 65	correl = -0.146326	descr = PF_RNAi_Fold_Energy
cnt = 409	feature = 83	correl = -0.0764503	descr = Xue_Structure_Feature_C000
cnt = 410	feature = 48	correl = -0.154169	descr = Gibbs_of_Target_Sequence_
num rows = 522
num_elements = 214542
*
optimization finished, #iter = 610
nu = 0.488286
obj = -39.217675, rho = -0.692842
nSV = 364, nBSV = 155
num rows = 57
num_elements = 23427
*
optimization finished, #iter = 61
nu = 0.406663
obj = -3.027122, rho = -0.498841
nSV = 44, nBSV = 6
*
optimization finished, #iter = 610
nu = 0.488286
obj = -39.217675, rho = -0.692842
nSV = 364, nBSV = 155
TEST = 10 AVE CORR = 0.503615
