# Supplementary material for: Improving model predictions for RNA interference activities that use support vector machine regression by combining and filtering features
Source: BMC Bioinformatics. 2007 Jun 6;8:182. doi: 10.1186/1471-2105-8-182 (PMC1906837; doi:10.1186/1471-2105-8-182)
Supplement: Additional file 6 — tr_579_cfsfilters. The features found to be useful by Correlation based Feature in training and testing the 579 dataset by cross validation, at t-test values from 0 to 90. [file 1471-2105-8-182-S6.gz › tr_579_file_11]

11
ave count = 318.9

CFS merit scores = 1.3532
CFS merit scores = 1.60749
CFS merit scores = 1.85924
CFS merit scores = 2.07944
CFS merit scores = 2.27842
CFS merit scores = 2.45901
CFS merit scores = 2.62784
CFS merit scores = 2.78692
CFS merit scores = 2.93263
CFS merit scores = 3.06919
CFS merit scores = 3.19617
CFS merit scores = 3.3158
CFS merit scores = 3.42889
CFS merit scores = 3.53727
CFS merit scores = 3.64213
CFS merit scores = 3.74379
CFS merit scores = 3.8427
CFS merit scores = 3.93903
CFS merit scores = 4.03288
CFS merit scores = 4.12444
CFS merit scores = 4.21269
CFS merit scores = 4.29874
CFS merit scores = 4.38291
CFS merit scores = 4.46533
CFS merit scores = 4.54609
CFS merit scores = 4.62528
CFS merit scores = 4.70298
CFS merit scores = 4.77896
CFS merit scores = 4.85355
CFS merit scores = 4.92681
CFS merit scores = 4.99731
CFS merit scores = 5.06638
CFS merit scores = 5.1338
CFS merit scores = 5.19979
CFS merit scores = 5.26451
CFS merit scores = 5.32806
CFS merit scores = 5.38904
CFS merit scores = 5.44804
CFS merit scores = 5.50489
CFS merit scores = 5.56051
CFS merit scores = 5.61344
CFS merit scores = 5.66516
CFS merit scores = 5.71579
CFS merit scores = 5.7656
CFS merit scores = 5.81449
CFS merit scores = 5.86224
CFS merit scores = 5.90775
CFS merit scores = 5.94564
CFS merit scores = 5.98236
CFS merit scores = 6.01735
CFS merit scores = 6.04942
CFS merit scores = 6.0803
CFS merit scores = 6.10977
CFS merit scores = 6.13822
CFS merit scores = 6.16607
CFS merit scores = 6.19249
CFS merit scores = 6.2172
CFS merit scores = 6.24155
CFS merit scores = 6.26513
CFS merit scores = 6.28824
CFS merit scores = 6.31052
CFS merit scores = 6.33146
CFS merit scores = 6.35224
CFS merit scores = 6.37302
CFS merit scores = 6.39358
CFS merit scores = 6.41341
CFS merit scores = 6.43194
CFS merit scores = 6.45058
CFS merit scores = 6.4689
CFS merit scores = 6.48651
CFS merit scores = 6.50187
CFS merit scores = 6.51699
CFS merit scores = 6.53213
CFS merit scores = 6.54493
CFS merit scores = 6.55746
CFS merit scores = 6.56936
CFS merit scores = 6.58065
CFS merit scores = 6.59147
CFS merit scores = 6.60235
CFS merit scores = 6.61334
CFS merit scores = 6.62347
CFS merit scores = 6.63261
CFS merit scores = 6.64107
CFS merit scores = 6.64913
CFS merit scores = 6.6575
CFS merit scores = 6.664
CFS merit scores = 6.6708
CFS merit scores = 6.67785
CFS merit scores = 6.68369
CFS merit scores = 6.68743
CFS merit scores = 6.69024
CFS merit scores = 6.69294
CFS merit scores = 6.69569
CFS merit scores = 6.69851
CFS merit scores = 6.7014
CFS merit scores = 6.70362
CFS merit scores = 6.70492
CFS merit scores = 6.70518
CFS merit scores = 6.70565
CFS merit scores = 6.70596
CFS merit scores = 6.70651
CFS merit scores = 6.70718
CFS merit scores = 6.70653
CFS merit scores = 6.70624
CFS merit scores = 6.70634
CFS merit scores = 6.70601
CFS merit scores = 6.70496
CFS merit scores = 6.70405
CFS merit scores = 6.70281
CFS merit scores = 6.70196
CFS merit scores = 6.70119
CFS merit scores = 6.70059
CFS merit scores = 6.69923
CFS merit scores = 6.69814
CFS merit scores = 6.69699
CFS merit scores = 6.69566
CFS merit scores = 6.69377
CFS merit scores = 6.69087
CFS merit scores = 6.68805
CFS merit scores = 6.68547
CFS merit scores = 6.68286
CFS merit scores = 6.67894
CFS merit scores = 6.67524
CFS merit scores = 6.67193
CFS merit scores = 6.66878
CFS merit scores = 6.66553
CFS merit scores = 6.6624
CFS merit scores = 6.65913
CFS merit scores = 6.65557
CFS merit scores = 6.65202
CFS merit scores = 6.64869
CFS merit scores = 6.64516
CFS merit scores = 6.64151
CFS merit scores = 6.63802
CFS merit scores = 6.63435
CFS merit scores = 6.63029
CFS merit scores = 6.62607
CFS merit scores = 6.62117
CFS merit scores = 6.6161
CFS merit scores = 6.61098
CFS merit scores = 6.60588
CFS merit scores = 6.60091
CFS merit scores = 6.5961
CFS merit scores = 6.59158
CFS merit scores = 6.58656
CFS merit scores = 6.58154
CFS merit scores = 6.5767
CFS merit scores = 6.57181
CFS merit scores = 6.56693
CFS merit scores = 6.5623
CFS merit scores = 6.55693
CFS merit scores = 6.55137
CFS merit scores = 6.54548
CFS merit scores = 6.53926
CFS merit scores = 6.53298
CFS merit scores = 6.52673
CFS merit scores = 6.52058
CFS merit scores = 6.5144
CFS merit scores = 6.5078
CFS merit scores = 6.50144
CFS merit scores = 6.49526
CFS merit scores = 6.48939
CFS merit scores = 6.48321
CFS merit scores = 6.47728
CFS merit scores = 6.47139
CFS merit scores = 6.46517
CFS merit scores = 6.45917
CFS merit scores = 6.4532
CFS merit scores = 6.44698
CFS merit scores = 6.44098
CFS merit scores = 6.43479
CFS merit scores = 6.42822
CFS merit scores = 6.42184
CFS merit scores = 6.41551
CFS merit scores = 6.40934
CFS merit scores = 6.40273
CFS merit scores = 6.39608
CFS merit scores = 6.38963
CFS merit scores = 6.38305
CFS merit scores = 6.37624
CFS merit scores = 6.36925
CFS merit scores = 6.36234
CFS merit scores = 6.35564
CFS merit scores = 6.34878
CFS merit scores = 6.34173
CFS merit scores = 6.3346
CFS merit scores = 6.32761
CFS merit scores = 6.32054
CFS merit scores = 6.31294
CFS merit scores = 6.30551
CFS merit scores = 6.2983
CFS merit scores = 6.29081
CFS merit scores = 6.28351
CFS merit scores = 6.27641
CFS merit scores = 6.26898
CFS merit scores = 6.26147
CFS merit scores = 6.25397
CFS merit scores = 6.24655
CFS merit scores = 6.23906
CFS merit scores = 6.23156
CFS merit scores = 6.22402
CFS merit scores = 6.21664
CFS merit scores = 6.20925
CFS merit scores = 6.20194
CFS merit scores = 6.19403
CFS merit scores = 6.18615
CFS merit scores = 6.17828
CFS merit scores = 6.17017
CFS merit scores = 6.16171
CFS merit scores = 6.15305
CFS merit scores = 6.14453
CFS merit scores = 6.13598
CFS merit scores = 6.12696
CFS merit scores = 6.11817
CFS merit scores = 6.10939
CFS merit scores = 6.10066
CFS merit scores = 6.0918
CFS merit scores = 6.08306
CFS merit scores = 6.07426
CFS merit scores = 6.0654
CFS merit scores = 6.0563
CFS merit scores = 6.0473
CFS merit scores = 6.03799
CFS merit scores = 6.02876
CFS merit scores = 6.01946
CFS merit scores = 6.01024
CFS merit scores = 6.00124
CFS merit scores = 5.99231
CFS merit scores = 5.98334
CFS merit scores = 5.97435
CFS merit scores = 5.96552
CFS merit scores = 5.95673
CFS merit scores = 5.94802
CFS merit scores = 5.93937
CFS merit scores = 5.93085
CFS merit scores = 5.92241
CFS merit scores = 5.91389
CFS merit scores = 5.90528
CFS merit scores = 5.89684
CFS merit scores = 5.88839
CFS merit scores = 5.88011
CFS merit scores = 5.87203
CFS merit scores = 5.86412
CFS merit scores = 5.85613
CFS merit scores = 5.8481
CFS merit scores = 5.84007
CFS merit scores = 5.83213
CFS merit scores = 5.82433
CFS merit scores = 5.81659
CFS merit scores = 5.80903
CFS merit scores = 5.80147
CFS merit scores = 5.794
CFS merit scores = 5.78666
CFS merit scores = 5.77936
CFS merit scores = 5.77181
CFS merit scores = 5.76429
CFS merit scores = 5.75687
CFS merit scores = 5.74933
CFS merit scores = 5.74182
CFS merit scores = 5.73451
CFS merit scores = 5.72733
CFS merit scores = 5.71999
CFS merit scores = 5.71282
CFS merit scores = 5.70556
CFS merit scores = 5.69847
CFS merit scores = 5.69151
CFS merit scores = 5.68454
CFS merit scores = 5.67751
CFS merit scores = 5.67056
CFS merit scores = 5.6637
CFS merit scores = 5.65692
CFS merit scores = 5.65013
CFS merit scores = 5.64329
CFS merit scores = 5.63651
CFS merit scores = 5.62971
CFS merit scores = 5.62304
CFS merit scores = 5.61638
CFS merit scores = 5.60977
CFS merit scores = 5.60299
CFS merit scores = 5.59632
CFS merit scores = 5.58975
CFS merit scores = 5.58325
CFS merit scores = 5.57677
CFS merit scores = 5.57034
CFS merit scores = 5.56396
CFS merit scores = 5.55773
CFS merit scores = 5.55153
CFS merit scores = 5.54539
CFS merit scores = 5.53925
CFS merit scores = 5.53305
CFS merit scores = 5.52692
CFS merit scores = 5.52075
CFS merit scores = 5.51462
CFS merit scores = 5.50855
CFS merit scores = 5.50256
CFS merit scores = 5.49664
CFS merit scores = 5.49072
CFS merit scores = 5.4848
CFS merit scores = 5.47887
CFS merit scores = 5.47295
CFS merit scores = 5.46712
CFS merit scores = 5.46121
CFS merit scores = 5.45534
CFS merit scores = 5.44939
CFS merit scores = 5.44344
CFS merit scores = 5.43758
CFS merit scores = 5.43164
CFS merit scores = 5.42576
CFS merit scores = 5.41997
CFS merit scores = 5.41421
CFS merit scores = 5.40849
CFS merit scores = 5.40278
CFS merit scores = 5.39712
CFS merit scores = 5.39151
CFS merit scores = 5.38593
CFS merit scores = 5.38041
CFS merit scores = 5.37499
CFS merit scores = 5.36942
CFS merit scores = 5.36384
CFS merit scores = 5.35832
CFS merit scores = 5.35283
CFS merit scores = 5.34735
CFS merit scores = 5.34196
CFS merit scores = 5.33663
CFS merit scores = 5.33126
CFS merit scores = 5.32598
CFS merit scores = 5.32068
CFS merit scores = 5.31543
CFS merit scores = 5.31013
CFS merit scores = 5.30479
CFS merit scores = 5.29946
CFS merit scores = 5.29404
CFS merit scores = 5.28853
CFS merit scores = 5.28309
CFS merit scores = 5.27761
CFS merit scores = 5.27217
CFS merit scores = 5.26674
CFS merit scores = 5.26139
CFS merit scores = 5.25613
CFS merit scores = 5.2507
CFS merit scores = 5.24535
CFS merit scores = 5.23995
CFS merit scores = 5.23441
CFS merit scores = 5.22865
CFS merit scores = 5.22291
CFS merit scores = 5.21724
CFS merit scores = 5.21157
CFS merit scores = 5.20595
CFS merit scores = 5.20035
CFS merit scores = 5.19477
CFS merit scores = 5.18911
CFS merit scores = 5.18351
CFS merit scores = 5.17786
CFS merit scores = 5.17226
CFS merit scores = 5.16655
CFS merit scores = 5.16069
CFS merit scores = 5.15489
CFS merit scores = 5.14917
CFS merit scores = 5.1435
CFS merit scores = 5.1379
CFS merit scores = 5.13221
CFS merit scores = 5.12651
CFS merit scores = 5.12082
CFS merit scores = 5.11519
CFS merit scores = 5.10958
CFS merit scores = 5.10394
CFS merit scores = 5.09832
CFS merit scores = 5.09241
CFS merit scores = 5.08658
CFS merit scores = 5.08076
CFS merit scores = 5.07483
CFS merit scores = 5.069
CFS merit scores = 5.06314
CFS merit scores = 5.05724
CFS merit scores = 5.05135
CFS merit scores = 5.04554
CFS merit scores = 5.03947
CFS merit scores = 5.03342
CFS merit scores = 5.02739
CFS merit scores = 5.02125
CFS merit scores = 5.01505
CFS merit scores = 5.00883
CFS merit scores = 5.00253
CFS merit scores = 4.99611
CFS merit scores = 4.98968
CFS merit scores = 4.98322
CFS merit scores = 4.97677
CFS merit scores = 4.9703
CFS merit scores = 4.96381
CFS merit scores = 4.95737
CFS merit scores = 4.95092
CFS merit scores = 4.94433
CFS merit scores = 4.93768
CFS merit scores = 4.93098
CFS merit scores = 4.92423
CFS merit scores = 4.91745
CFS merit scores = 4.91078
CFS merit scores = 4.90412
CFS merit scores = 4.89745
CFS merit scores = 4.89066
CFS merit scores = 4.88382
CFS merit scores = 4.87674
CFS merit scores = 4.86971
CFS merit scores = 4.86263
CFS merit scores = 4.85503
CFS merit scores = 4.84737
CFS merit scores = 4.83977
CFS merit scores = 4.83199
CFS merit scores = 4.82421
CFS merit scores = 4.81653
CFS merit scores = 4.8089
CFS merit scores = 4.80133
CFS merit scores = 4.79353
CFS merit scores = 4.7858
CFS merit scores = 4.77799
CFS merit scores = 4.76993
CFS merit scores = 4.76167
CFS merit scores = 4.7532
CFS merit scores = 4.74458
CFS merit scores = 4.73604
CFS merit scores = 4.72736
CFS merit scores = 4.7186
CFS merit scores = 4.70981
CFS merit scores = 4.69934
CFS merit scores = 4.68752
CFS merit scores = 4.67532
CFS merit scores = 4.66036
cnt = 1	feature = 56	correl = -0.353201	descr = Gibbs_of_Target_Sequence__Pos_20_Step_1
cnt = 2	feature = 44	correl = 0.250012	descr = Gibbs_of_Target_Sequence__Pos_1_Step_1
cnt = 3	feature = 617	correl = -0.188619	descr = N_Gram_TCTC
cnt = 4	feature = 206	correl = 0.125725	descr = N_Gram_AGTCA
cnt = 5	feature = 266	correl = 0.0977781	descr = N_Gram_CACTC
cnt = 6	feature = 409	correl = 0.0891595	descr = N_Gram_GACTA
cnt = 7	feature = 653	correl = 0.0764455	descr = N_Gram_TGGGG
cnt = 8	feature = 579	correl = 0.0757763	descr = N_Gram_TATAT
cnt = 9	feature = 690	correl = 0.0594649	descr = N_Gram_TTGCA
cnt = 10	feature = 518	correl = -0.0529673	descr = N_Gram_GGGTT
cnt = 11	feature = 577	correl = 0.0922287	descr = N_Gram_TAGCA
cnt = 12	feature = 575	correl = 0.046043	descr = N_Gram_TAGAC
cnt = 13	feature = 370	correl = 0.0718503	descr = N_Gram_CTCGG
cnt = 14	feature = 436	correl = 0.073306	descr = N_Gram_GCAAT
cnt = 15	feature = 555	correl = 0.0453462	descr = N_Gram_GTTAA
cnt = 16	feature = 395	correl = -0.0590736	descr = N_Gram_GAAAT
cnt = 17	feature = 392	correl = -0.0576625	descr = N_Gram_GAAAA
cnt = 18	feature = 413	correl = -0.0562514	descr = N_Gram_GAGAG
cnt = 19	feature = 321	correl = -0.049196	descr = N_Gram_CGACC
cnt = 20	feature = 568	correl = -0.0463739	descr = N_Gram_TAACG
cnt = 21	feature = 351	correl = 0.079212	descr = N_Gram_CGTGG
cnt = 22	feature = 598	correl = 0.0524015	descr = N_Gram_TCCCG
cnt = 23	feature = 612	correl = 0.0947339	descr = N_Gram_TCGGC
cnt = 24	feature = 538	correl = -0.0459506	descr = N_Gram_GTCGC
cnt = 25	feature = 304	correl = 0.0453462	descr = N_Gram_CCGCA
cnt = 26	feature = 510	correl = 0.0453462	descr = N_Gram_GGGCT
cnt = 27	feature = 466	correl = 0.0453462	descr = N_Gram_GCGTA
cnt = 28	feature = 545	correl = 0.0573403	descr = N_Gram_GTGCG
cnt = 29	feature = 531	correl = 0.0506518	descr = N_Gram_GTATA
cnt = 30	feature = 298	correl = 0.0453462	descr = N_Gram_CCCCG
cnt = 31	feature = 360	correl = 0.0631922	descr = N_Gram_CTATA
cnt = 32	feature = 628	correl = 0.0515069	descr = N_Gram_TGAAA
cnt = 33	feature = 259	correl = -0.0444717	descr = N_Gram_CACCC
cnt = 34	feature = 295	correl = 0.0711821	descr = N_Gram_CCCAC
cnt = 35	feature = 393	correl = 0.0531548	descr = N_Gram_GAAAC
cnt = 36	feature = 421	correl = 0.0462035	descr = N_Gram_GATAC
cnt = 37	feature = 424	correl = -0.0556583	descr = N_Gram_GATCG
cnt = 38	feature = 494	correl = 0.0729795	descr = N_Gram_GGCCC
cnt = 39	feature = 284	correl = 0.0519672	descr = N_Gram_CCAAT
cnt = 40	feature = 514	correl = 0.0453462	descr = N_Gram_GGGGT
cnt = 41	feature = 251	correl = 0.0622593	descr = N_Gram_CAAGC
cnt = 42	feature = 600	correl = 0.0473609	descr = N_Gram_TCCGA
cnt = 43	feature = 339	correl = 0.0641909	descr = N_Gram_CGGCC
cnt = 44	feature = 616	correl = 0.0568421	descr = N_Gram_TCTAC
cnt = 45	feature = 523	correl = 0.0556017	descr = N_Gram_GGTGC
cnt = 46	feature = 237	correl = 0.0443948	descr = N_Gram_ATGTG
cnt = 47	feature = 288	correl = -0.0590093	descr = N_Gram_CCAGT
cnt = 48	feature = 316	correl = 0.0606705	descr = N_Gram_CCTCT
cnt = 49	feature = 624	correl = -0.117639	descr = N_Gram_TCTTA
cnt = 50	feature = 556	correl = -0.0725224	descr = N_Gram_GTTAC
cnt = 51	feature = 417	correl = 0.116505	descr = N_Gram_GAGTC
cnt = 52	feature = 429	correl = -0.0605618	descr = N_Gram_GATTA
cnt = 53	feature = 309	correl = -0.0732728	descr = N_Gram_CCGGT
cnt = 54	feature = 458	correl = 0.138322	descr = N_Gram_GCCTT
cnt = 55	feature = 264	correl = 0.056201	descr = N_Gram_CACGT
cnt = 56	feature = 280	correl = -0.0497657	descr = N_Gram_CATGC
cnt = 57	feature = 561	correl = 0.0452268	descr = N_Gram_GTTGC
cnt = 58	feature = 426	correl = -0.0500458	descr = N_Gram_GATGC
cnt = 59	feature = 397	correl = -0.0439102	descr = N_Gram_GAAGG
cnt = 60	feature = 317	correl = 0.0652478	descr = N_Gram_CCTGC
cnt = 61	feature = 516	correl = 0.0780126	descr = N_Gram_GGGTA
cnt = 62	feature = 597	correl = 0.0568471	descr = N_Gram_TCCCC
cnt = 63	feature = 218	correl = 0.0550219	descr = N_Gram_ATACA
cnt = 64	feature = 659	correl = 0.0577553	descr = N_Gram_TGTAA
cnt = 65	feature = 313	correl = 0.0676048	descr = N_Gram_CCTCA
cnt = 66	feature = 241	correl = 0.0446791	descr = N_Gram_ATTGG
cnt = 67	feature = 340	correl = 0.0702472	descr = N_Gram_CGGCG
cnt = 68	feature = 680	correl = 0.0447817	descr = N_Gram_TTCGA
cnt = 69	feature = 646	correl = 0.0893984	descr = N_Gram_TGGAG
cnt = 70	feature = 584	correl = 0.0472183	descr = N_Gram_TCAAA
cnt = 71	feature = 546	correl = 0.0580781	descr = N_Gram_GTGCT
cnt = 72	feature = 407	correl = 0.0453462	descr = N_Gram_GACGG
cnt = 73	feature = 394	correl = 0.101802	descr = N_Gram_GAAAG
cnt = 74	feature = 312	correl = 0.0558015	descr = N_Gram_CCTAT
cnt = 75	feature = 226	correl = -0.0567228	descr = N_Gram_ATCAT
cnt = 76	feature = 678	correl = 0.0773368	descr = N_Gram_TTCCA
cnt = 77	feature = 217	correl = -0.149135	descr = N_Gram_ATAAG
cnt = 78	feature = 688	correl = -0.0591405	descr = N_Gram_TTGAG
cnt = 79	feature = 356	correl = 0.0453462	descr = N_Gram_CTAAA
cnt = 80	feature = 361	correl = 0.0806231	descr = N_Gram_CTATT
cnt = 81	feature = 459	correl = -0.0485576	descr = N_Gram_GCGAC
cnt = 82	feature = 242	correl = 0.082843	descr = N_Gram_ATTGT
cnt = 83	feature = 526	correl = -0.0571564	descr = N_Gram_GGTTA
cnt = 84	feature = 578	correl = 0.0449751	descr = N_Gram_TATAG
cnt = 85	feature = 434	correl = 0.0612091	descr = N_Gram_GCAAA
cnt = 86	feature = 504	correl = 0.0641909	descr = N_Gram_GGGAC
cnt = 87	feature = 255	correl = 0.0542035	descr = N_Gram_CACAG
cnt = 88	feature = 620	correl = 0.0485708	descr = N_Gram_TCTCG
cnt = 89	feature = 644	correl = -0.158141	descr = N_Gram_TGCGT
cnt = 90	feature = 455	correl = -0.0562514	descr = N_Gram_GCCGT
cnt = 91	feature = 271	correl = 0.0629797	descr = N_Gram_CAGGA
cnt = 92	feature = 681	correl = -0.0558762	descr = N_Gram_TTCGG
cnt = 93	feature = 636	correl = -0.0472414	descr = N_Gram_TGATC
cnt = 94	feature = 652	correl = 0.0503692	descr = N_Gram_TGGGA
cnt = 95	feature = 517	correl = 0.093386	descr = N_Gram_GGGTC
cnt = 96	feature = 222	correl = 0.0718812	descr = N_Gram_ATAGT
cnt = 97	feature = 664	correl = 0.131051	descr = N_Gram_TGTGG
cnt = 98	feature = 440	correl = -0.0721949	descr = N_Gram_GCAGA
cnt = 99	feature = 353	correl = -0.0473352	descr = N_Gram_CGTTC
cnt = 100	feature = 252	correl = 0.0974183	descr = N_Gram_CAAGG
cnt = 101	feature = 601	correl = -0.0977886	descr = N_Gram_TCCGC
cnt = 102	feature = 357	correl = 0.0568421	descr = N_Gram_CTACT
cnt = 103	feature = 327	correl = -0.0446597	descr = N_Gram_CGATC
cnt = 104	feature = 469	correl = 0.0866626	descr = N_Gram_GCTAT
cnt = 105	feature = 468	correl = 0.118123	descr = N_Gram_GCGTG
cnt = 106	feature = 687	correl = -0.051154	descr = N_Gram_TTGAA
cnt = 107	feature = 260	correl = 0.0591739	descr = N_Gram_CACCG
cnt = 108	feature = 448	correl = 0.0704377	descr = N_Gram_GCCAG
cnt = 109	feature = 224	correl = 0.0864478	descr = N_Gram_ATATA
cnt = 110	feature = 633	correl = 0.0801463	descr = N_Gram_TGAGT
cnt = 111	feature = 673	correl = -0.0574251	descr = N_Gram_TTATT
cnt = 112	feature = 431	correl = -0.0897428	descr = N_Gram_GATTT
cnt = 113	feature = 464	correl = 0.0447246	descr = N_Gram_GCGGT
cnt = 114	feature = 315	correl = 0.0608474	descr = N_Gram_CCTCG
cnt = 115	feature = 258	correl = 0.0833795	descr = N_Gram_CACCA
cnt = 116	feature = 219	correl = -0.0501446	descr = N_Gram_ATACT
cnt = 117	feature = 450	correl = 0.0515042	descr = N_Gram_GCCCA
cnt = 118	feature = 278	correl = -0.0611866	descr = N_Gram_CATCG
cnt = 119	feature = 635	correl = 0.0545243	descr = N_Gram_TGATA
cnt = 120	feature = 508	correl = 0.107561	descr = N_Gram_GGGCC
cnt = 121	feature = 401	correl = 0.0449003	descr = N_Gram_GACAC
cnt = 122	feature = 703	correl = -0.0503227	descr = N_Gram_TTTTG
cnt = 123	feature = 439	correl = 0.119	descr = N_Gram_GCACT
cnt = 124	feature = 484	correl = 0.0641909	descr = N_Gram_GGACG
cnt = 125	feature = 479	correl = 0.139855	descr = N_Gram_GGAAA
cnt = 126	feature = 640	correl = 0.107159	descr = N_Gram_TGCAA
cnt = 127	feature = 558	correl = -0.0482855	descr = N_Gram_GTTCG
cnt = 128	feature = 342	correl = 0.0869933	descr = N_Gram_CGGGA
cnt = 129	feature = 336	correl = 0.0741223	descr = N_Gram_CGGAA
cnt = 130	feature = 322	correl = -0.0717699	descr = N_Gram_CGACG
cnt = 131	feature = 512	correl = 0.0679232	descr = N_Gram_GGGGC
cnt = 132	feature = 382	correl = 0.0499655	descr = N_Gram_CTTCC
cnt = 133	feature = 422	correl = 0.0670741	descr = N_Gram_GATAT
cnt = 134	feature = 387	correl = 0.0654821	descr = N_Gram_CTTGT
cnt = 135	feature = 654	correl = 0.0767751	descr = N_Gram_TGGGT
cnt = 136	feature = 244	correl = -0.0769311	descr = N_Gram_ATTTG
cnt = 137	feature = 386	correl = 0.0910274	descr = N_Gram_CTTGG
cnt = 138	feature = 373	correl = 0.0486288	descr = N_Gram_CTGAG
cnt = 139	feature = 656	correl = 0.0554953	descr = N_Gram_TGGTA
cnt = 140	feature = 380	correl = -0.112116	descr = N_Gram_CTTAT
cnt = 141	feature = 442	correl = 0.099163	descr = N_Gram_GCAGT
cnt = 142	feature = 136	correl = -0.0552547	descr = N_Gram_AATCA
cnt = 143	feature = 483	correl = 0.110261	descr = N_Gram_GGACC
cnt = 144	feature = 451	correl = 0.0737958	descr = N_Gram_GCCCG
cnt = 145	feature = 249	correl = 0.0635672	descr = N_Gram_CAAAG
cnt = 146	feature = 574	correl = 0.0729653	descr = N_Gram_TACGA
cnt = 147	feature = 331	correl = 0.101505	descr = N_Gram_CGCCG
cnt = 148	feature = 314	correl = -0.129731	descr = N_Gram_CCTCC
cnt = 149	feature = 572	correl = -0.151264	descr = N_Gram_TAAGT
cnt = 150	feature = 438	correl = 0.04926	descr = N_Gram_GCACC
cnt = 151	feature = 348	correl = -0.130565	descr = N_Gram_CGTCG
cnt = 152	feature = 457	correl = 0.0805039	descr = N_Gram_GCCTC
cnt = 153	feature = 548	correl = 0.139071	descr = N_Gram_GTGGC
cnt = 154	feature = 576	correl = -0.0623623	descr = N_Gram_TAGAT
cnt = 155	feature = 228	correl = -0.0524821	descr = N_Gram_ATCCT
cnt = 156	feature = 499	correl = 0.0703178	descr = N_Gram_GGCGG
cnt = 157	feature = 371	correl = 0.0601623	descr = N_Gram_CTCTA
cnt = 158	feature = 614	correl = -0.0485637	descr = N_Gram_TCGTC
cnt = 159	feature = 520	correl = -0.0673475	descr = N_Gram_GGTAA
cnt = 160	feature = 363	correl = 0.056201	descr = N_Gram_CTCAA
cnt = 161	feature = 283	correl = 0.0668142	descr = N_Gram_CCAAG
cnt = 162	feature = 376	correl = 0.0563687	descr = N_Gram_CTGGG
cnt = 163	feature = 324	correl = 0.086002	descr = N_Gram_CGAGG
cnt = 164	feature = 285	correl = 0.0600075	descr = N_Gram_CCACC
cnt = 165	feature = 410	correl = -0.0570613	descr = N_Gram_GACTG
cnt = 166	feature = 441	correl = 0.0475023	descr = N_Gram_GCAGC
cnt = 167	feature = 296	correl = 0.0463607	descr = N_Gram_CCCC
cnt = 168	feature = 660	correl = -0.0544036	descr = N_Gram_TGTCA
cnt = 169	feature = 611	correl = 0.0741223	descr = N_Gram_TCGGA
cnt = 170	feature = 661	correl = 0.0466068	descr = N_Gram_TGTCC
cnt = 171	feature = 527	correl = 0.0914936	descr = N_Gram_GGTTG
cnt = 172	feature = 350	correl = 0.106189	descr = N_Gram_CGTGC
cnt = 173	feature = 677	correl = 0.0567785	descr = N_Gram_TTCAG
cnt = 174	feature = 267	correl = -0.0638971	descr = N_Gram_CAGAA
cnt = 175	feature = 700	correl = -0.0751545	descr = N_Gram_TTTGG
cnt = 176	feature = 648	correl = 0.112615	descr = N_Gram_TGGCC
cnt = 177	feature = 657	correl = 0.0694491	descr = N_Gram_TGGTC
cnt = 178	feature = 463	correl = 0.0601642	descr = N_Gram_GCGGG
cnt = 179	feature = 365	correl = -0.0792641	descr = N_Gram_CTCAT
cnt = 180	feature = 416	correl = 0.0589398	descr = N_Gram_GAGGT
cnt = 181	feature = 501	correl = 0.125627	descr = N_Gram_GGCTT
cnt = 182	feature = 589	correl = 0.0816511	descr = N_Gram_TCAGC
cnt = 183	feature = 325	correl = -0.0905903	descr = N_Gram_CGAGT
cnt = 184	feature = 453	correl = 0.0589525	descr = N_Gram_GCCGC
cnt = 185	feature = 400	correl = 0.0497277	descr = N_Gram_GACA
cnt = 186	feature = 449	correl = 0.0579547	descr = N_Gram_GCCAT
cnt = 187	feature = 435	correl = 0.0934799	descr = N_Gram_GCAAC
cnt = 188	feature = 235	correl = -0.0655336	descr = N_Gram_ATGCT
cnt = 189	feature = 301	correl = 0.0711427	descr = N_Gram_CCCGG
cnt = 190	feature = 488	correl = -0.105065	descr = N_Gram_GGATC
cnt = 191	feature = 232	correl = 0.051437	descr = N_Gram_ATCTT
cnt = 192	feature = 411	correl = -0.0481458	descr = N_Gram_GAGA
cnt = 193	feature = 231	correl = 0.0803255	descr = N_Gram_ATCTG
cnt = 194	feature = 274	correl = 0.133118	descr = N_Gram_CAGTG
cnt = 195	feature = 344	correl = -0.0792051	descr = N_Gram_CGGTA
cnt = 196	feature = 318	correl = -0.0584729	descr = N_Gram_CCTTC
cnt = 197	feature = 396	correl = 0.108301	descr = N_Gram_GAAGA
cnt = 198	feature = 364	correl = 0.0713122	descr = N_Gram_CTCAC
cnt = 199	feature = 399	correl = -0.0466347	descr = N_Gram_GAATA
cnt = 200	feature = 345	correl = 0.0607439	descr = N_Gram_CGGTT
cnt = 201	feature = 263	correl = -0.0642739	descr = N_Gram_CACGA
cnt = 202	feature = 505	correl = 0.10458	descr = N_Gram_GGGAG
cnt = 203	feature = 691	correl = -0.158357	descr = N_Gram_TTGCG
cnt = 204	feature = 343	correl = 0.137662	descr = N_Gram_CGGGC
cnt = 205	feature = 377	correl = 0.0594056	descr = N_Gram_CTGTG
cnt = 206	feature = 388	correl = 0.0457856	descr = N_Gram_CTTTA
cnt = 207	feature = 277	correl = 0.101152	descr = N_Gram_CATCC
cnt = 208	feature = 650	correl = 0.124455	descr = N_Gram_TGGCT
cnt = 209	feature = 493	correl = 0.0821782	descr = N_Gram_GGCCA
cnt = 210	feature = 602	correl = -0.0855062	descr = N_Gram_TCCGG
cnt = 211	feature = 637	correl = -0.115257	descr = N_Gram_TGATT
cnt = 212	feature = 649	correl = -0.0590997	descr = N_Gram_TGGCG
cnt = 213	feature = 563	correl = -0.0489243	descr = N_Gram_GTTGT
cnt = 214	feature = 473	correl = 0.0663734	descr = N_Gram_GCTGC
cnt = 215	feature = 587	correl = 0.0993655	descr = N_Gram_TCACC
cnt = 216	feature = 443	correl = 0.0755741	descr = N_Gram_GCAT
cnt = 217	feature = 618	correl = -0.0701702	descr = N_Gram_TCTCA
cnt = 218	feature = 223	correl = 0.0476593	descr = N_Gram_ATAT
cnt = 219	feature = 390	correl = 0.104142	descr = N_Gram_CTTTG
cnt = 220	feature = 303	correl = 0.0467344	descr = N_Gram_CCGA
cnt = 221	feature = 335	correl = 0.0450802	descr = N_Gram_CGGA
cnt = 222	feature = 160	correl = -0.0481433	descr = N_Gram_ACGAT
cnt = 223	feature = 10	correl = 0.0634696	descr = Position_Specific_Bin_Base_3_Base_C
cnt = 224	feature = 36	correl = -0.0603416	descr = Position_Specific_Bin_Base_17_Base_A
cnt = 225	feature = 391	correl = 0.0793839	descr = N_Gram_GAAA
cnt = 226	feature = 596	correl = 0.0667987	descr = N_Gram_TCCC
cnt = 227	feature = 29	correl = -0.0510556	descr = Position_Specific_Bin_Base_13_Base_A
cnt = 228	feature = 418	correl = -0.0845491	descr = N_Gram_GAGTT
cnt = 229	feature = 605	correl = -0.0873015	descr = N_Gram_TCCTC
cnt = 230	feature = 207	correl = -0.154201	descr = N_Gram_AGTCT
cnt = 231	feature = 580	correl = -0.0484539	descr = N_Gram_TATT
cnt = 232	feature = 18	correl = 0.0645701	descr = Position_Specific_Bin_Base_7_Base_T
cnt = 233	feature = 220	correl = 0.0645018	descr = N_Gram_ATAG
cnt = 234	feature = 11	correl = -0.142041	descr = Position_Specific_Bin_Base_5_Base_A
cnt = 235	feature = 28	correl = -0.132365	descr = Position_Specific_Bin_Base_12_Base_T
cnt = 236	feature = 460	correl = 0.0719566	descr = N_Gram_GCGCC
cnt = 237	feature = 425	correl = -0.106802	descr = N_Gram_GATCT
cnt = 238	feature = 695	correl = 0.0458209	descr = N_Gram_TTGTT
cnt = 239	feature = 250	correl = 0.0699619	descr = N_Gram_CAAG
cnt = 240	feature = 234	correl = -0.0954343	descr = N_Gram_ATGC
cnt = 241	feature = 467	correl = -0.131884	descr = N_Gram_GCGTC
cnt = 242	feature = 24	correl = -0.0572736	descr = Position_Specific_Bin_Base_11_Base_G
cnt = 243	feature = 651	correl = 0.116684	descr = N_Gram_TGGG
cnt = 244	feature = 379	correl = -0.0653101	descr = N_Gram_CTTA
cnt = 245	feature = 23	correl = 0.0642312	descr = Position_Specific_Bin_Base_10_Base_T
cnt = 246	feature = 21	correl = 0.0640465	descr = Position_Specific_Bin_Base_9_Base_G
cnt = 247	feature = 375	correl = 0.106193	descr = N_Gram_CTGCA
cnt = 248	feature = 261	correl = 0.0761145	descr = N_Gram_CACCT
cnt = 249	feature = 291	correl = 0.0676408	descr = N_Gram_CCATC
cnt = 250	feature = 398	correl = -0.0506871	descr = N_Gram_GAAGT
cnt = 251	feature = 67	correl = 0.0596054	descr = Fold_of_RNAi_Sequence_Pos_11
cnt = 252	feature = 632	correl = -0.0665266	descr = N_Gram_TGAGG
cnt = 253	feature = 20	correl = 0.0782312	descr = Position_Specific_Bin_Base_8_Base_T
cnt = 254	feature = 16	correl = 0.0476967	descr = Position_Specific_Bin_Base_6_Base_T
cnt = 255	feature = 265	correl = 0.0541497	descr = N_Gram_CACT
cnt = 256	feature = 481	correl = 0.0444349	descr = N_Gram_GGAAG
cnt = 257	feature = 9	correl = -0.0443647	descr = Position_Specific_Bin_Base_3_Base_A
cnt = 258	feature = 69	correl = 0.0955724	descr = Fold_of_RNAi_Sequence_Pos_13
cnt = 259	feature = 541	correl = -0.0968349	descr = N_Gram_GTCTT
cnt = 260	feature = 38	correl = -0.0717014	descr = Position_Specific_Bin_Base_17_Base_T
cnt = 261	feature = 40	correl = 0.123392	descr = Position_Specific_Bin_Base_18_Base_C
cnt = 262	feature = 31	correl = -0.104449	descr = Position_Specific_Bin_Base_14_Base_A
cnt = 263	feature = 551	correl = 0.0913925	descr = N_Gram_GTGT
cnt = 264	feature = 8	correl = 0.0776161	descr = Position_Specific_Bin_Base_2_Base_T
cnt = 265	feature = 13	correl = 0.0708226	descr = Position_Specific_Bin_Base_5_Base_G
cnt = 266	feature = 456	correl = 0.0968796	descr = N_Gram_GCCT
cnt = 267	feature = 19	correl = -0.0654154	descr = Position_Specific_Bin_Base_8_Base_C
cnt = 268	feature = 433	correl = 0.120836	descr = N_Gram_GCAA
cnt = 269	feature = 626	correl = -0.0621569	descr = N_Gram_TCTTG
cnt = 270	feature = 437	correl = 0.122173	descr = N_Gram_GCAC
cnt = 271	feature = 208	correl = 0.0521898	descr = N_Gram_AGTG
cnt = 272	feature = 521	correl = 0.0675364	descr = N_Gram_GGTC
cnt = 273	feature = 214	correl = -0.101767	descr = N_Gram_AGTTT
cnt = 274	feature = 270	correl = -0.138749	descr = N_Gram_CAGCT
cnt = 275	feature = 37	correl = 0.109946	descr = Position_Specific_Bin_Base_17_Base_C
cnt = 276	feature = 22	correl = -0.0808149	descr = Position_Specific_Bin_Base_9_Base_T
cnt = 277	feature = 30	correl = 0.107969	descr = Position_Specific_Bin_Base_13_Base_C
cnt = 278	feature = 105	correl = -0.0587574	descr = Fold_of_Target_NoBeginbrace_noends_Pos_8
cnt = 279	feature = 279	correl = 0.110125	descr = N_Gram_CATCT
cnt = 280	feature = 80	correl = 0.0622439	descr = Xue_Structure_Feature_C010
cnt = 281	feature = 32	correl = 0.107781	descr = Position_Specific_Bin_Base_14_Base_T
cnt = 282	feature = 326	correl = -0.0442609	descr = N_Gram_CGAT
cnt = 283	feature = 17	correl = -0.0526982	descr = Position_Specific_Bin_Base_7_Base_A
cnt = 284	feature = 15	correl = 0.118233	descr = Position_Specific_Bin_Base_6_Base_C
cnt = 285	feature = 35	correl = 0.1196	descr = Position_Specific_Bin_Base_16_Base_C
cnt = 286	feature = 25	correl = -0.0710841	descr = Position_Specific_Bin_Base_12_Base_A
cnt = 287	feature = 475	correl = 0.0538052	descr = N_Gram_GCTT
cnt = 288	feature = 281	correl = 0.0727402	descr = N_Gram_CCAA
cnt = 289	feature = 308	correl = 0.121247	descr = N_Gram_CCGGG
cnt = 290	feature = 47	correl = -0.0733237	descr = Gibbs_of_Target_Sequence__Pos_5_Step_1
cnt = 291	feature = 610	correl = -0.116423	descr = N_Gram_TCGAG
cnt = 292	feature = 355	correl = 0.0757138	descr = N_Gram_CTA
cnt = 293	feature = 420	correl = 0.0663401	descr = N_Gram_GATA
cnt = 294	feature = 629	correl = -0.0612726	descr = N_Gram_TGAAG
cnt = 295	feature = 27	correl = 0.0717415	descr = Position_Specific_Bin_Base_12_Base_G
cnt = 296	feature = 511	correl = 0.0688865	descr = N_Gram_GGGG
cnt = 297	feature = 693	correl = 0.0649774	descr = N_Gram_TTGGC
cnt = 298	feature = 14	correl = -0.107903	descr = Position_Specific_Bin_Base_6_Base_A
cnt = 299	feature = 586	correl = 0.0587503	descr = N_Gram_TCAC
cnt = 300	feature = 428	correl = -0.0547407	descr = N_Gram_GATT
cnt = 301	feature = 70	correl = 0.0676775	descr = Fold_of_RNAi_Sequence_Pos_14
cnt = 302	feature = 547	correl = 0.153445	descr = N_Gram_GTGG
cnt = 303	feature = 595	correl = -0.171466	descr = N_Gram_TCCAG
cnt = 304	feature = 506	correl = 0.132731	descr = N_Gram_GGGC
cnt = 305	feature = 34	correl = -0.120144	descr = Position_Specific_Bin_Base_16_Base_A
cnt = 306	feature = 49	correl = -0.177723	descr = Gibbs_of_Target_Sequence__Pos_7_Step_1
cnt = 307	feature = 337	correl = 0.112002	descr = N_Gram_CGGC
cnt = 308	feature = 33	correl = 0.0550113	descr = Position_Specific_Bin_Base_15_Base_C
cnt = 309	feature = 248	correl = 0.048969	descr = N_Gram_CAAA
cnt = 310	feature = 606	correl = -0.108429	descr = N_Gram_TCCTT
cnt = 311	feature = 655	correl = 0.0840314	descr = N_Gram_TGGT
cnt = 312	feature = 233	correl = -0.0542312	descr = N_Gram_ATGA
cnt = 313	feature = 679	correl = -0.0511823	descr = N_Gram_TTCCG
cnt = 314	feature = 51	correl = -0.0948196	descr = Gibbs_of_Target_Sequence__Pos_13_Step_1
cnt = 315	feature = 472	correl = 0.0703417	descr = N_Gram_GCTG
cnt = 316	feature = 529	correl = 0.0524988	descr = N_Gram_GTAA
cnt = 317	feature = 525	correl = 0.0601741	descr = N_Gram_GGTT
cnt = 318	feature = 76	correl = 0.122089	descr = Xue_Structure_Feature_A101
cnt = 319	feature = 662	correl = 0.10002	descr = N_Gram_TGTG
cnt = 320	feature = 625	correl = -0.132252	descr = N_Gram_TCTTC
cnt = 321	feature = 66	correl = 0.114137	descr = Fold_of_RNAi_Sequence_Pos_9
cnt = 322	feature = 39	correl = -0.272883	descr = Position_Specific_Bin_Base_18_Base_A
cnt = 323	feature = 48	correl = -0.120615	descr = Gibbs_of_Target_Sequence__Pos_6_Step_1
cnt = 324	feature = 643	correl = -0.147022	descr = N_Gram_TGCG
cnt = 325	feature = 71	correl = 0.0619605	descr = Fold_of_RNAi_Sequence_Pos_15
cnt = 326	feature = 423	correl = -0.126839	descr = N_Gram_GATC
cnt = 327	feature = 588	correl = 0.0799298	descr = N_Gram_TCAG
cnt = 328	feature = 68	correl = 0.10223	descr = Fold_of_RNAi_Sequence_Pos_12
cnt = 329	feature = 478	correl = 0.0756026	descr = N_Gram_GGAA
cnt = 330	feature = 46	correl = 0.0708243	descr = Gibbs_of_Target_Sequence__Pos_3_Step_1
cnt = 331	feature = 500	correl = 0.0539491	descr = N_Gram_GGCT
cnt = 332	feature = 389	correl = -0.0535046	descr = N_Gram_CTTTC
cnt = 333	feature = 53	correl = -0.106536	descr = Gibbs_of_Target_Sequence__Pos_17_Step_1
cnt = 334	feature = 686	correl = -0.0544068	descr = N_Gram_TTGA
cnt = 335	feature = 272	correl = 0.131904	descr = N_Gram_CAGT
cnt = 336	feature = 447	correl = 0.0480186	descr = N_Gram_GCCA
cnt = 337	feature = 608	correl = -0.0801673	descr = N_Gram_TCGA
cnt = 338	feature = 591	correl = -0.0490921	descr = N_Gram_TCAT
cnt = 339	feature = 12	correl = 0.10338	descr = Position_Specific_Bin_Base_5_Base_C
cnt = 340	feature = 560	correl = 0.0646237	descr = N_Gram_GTTG
cnt = 341	feature = 634	correl = -0.0920917	descr = N_Gram_TGAT
cnt = 342	feature = 60	correl = 0.160396	descr = Fold_of_RNAi_Sequence_Pos_0
cnt = 343	feature = 65	correl = 0.0680768	descr = Fold_of_RNAi_Sequence_Pos_6
cnt = 344	feature = 689	correl = -0.0849937	descr = N_Gram_TTGC
cnt = 345	feature = 540	correl = -0.0907469	descr = N_Gram_GTCT
cnt = 346	feature = 74	correl = -0.0611569	descr = Xue_Structure_Feature_A110
cnt = 347	feature = 289	correl = 0.0637071	descr = N_Gram_CCAT
cnt = 348	feature = 630	correl = -0.049198	descr = N_Gram_TGAG
cnt = 349	feature = 41	correl = 0.293721	descr = Position_Specific_Bin_Base_18_Base_G
cnt = 350	feature = 54	correl = -0.179414	descr = Gibbs_of_Target_Sequence__Pos_18_Step_1
cnt = 351	feature = 573	correl = -0.0508894	descr = N_Gram_TAC
cnt = 352	feature = 75	correl = 0.0667554	descr = Xue_Structure_Feature_A100
cnt = 353	feature = 323	correl = -0.0609627	descr = N_Gram_CGAG
cnt = 354	feature = 683	correl = -0.212999	descr = N_Gram_TTCTC
cnt = 355	feature = 73	correl = 0.0712512	descr = Xue_Structure_Feature_A111
cnt = 356	feature = 536	correl = -0.0829008	descr = N_Gram_GTCG
cnt = 357	feature = 72	correl = 0.0668907	descr = Fold_of_RNAi_Sequence_Pos_16
cnt = 358	feature = 492	correl = 0.161677	descr = N_Gram_GGCC
cnt = 359	feature = 461	correl = 0.0705884	descr = N_Gram_GCGG
cnt = 360	feature = 257	correl = 0.0983194	descr = N_Gram_CACC
cnt = 361	feature = 704	correl = -0.094943	descr = N_Gram_TTTTT
cnt = 362	feature = 276	correl = 0.0801075	descr = N_Gram_CATC
cnt = 363	feature = 528	correl = 0.0584056	descr = N_Gram_GTA
cnt = 364	feature = 63	correl = 0.083879	descr = Fold_of_RNAi_Sequence_Pos_3
cnt = 365	feature = 544	correl = 0.0453464	descr = N_Gram_GTGC
cnt = 366	feature = 329	correl = 0.068311	descr = N_Gram_CGCC
cnt = 367	feature = 647	correl = 0.0705965	descr = N_Gram_TGGC
cnt = 368	feature = 55	correl = -0.307746	descr = Gibbs_of_Target_Sequence__Pos_19_Step_1
cnt = 369	feature = 347	correl = -0.103353	descr = N_Gram_CGTC
cnt = 370	feature = 594	correl = -0.113573	descr = N_Gram_TCCA
cnt = 371	feature = 79	correl = 0.0584143	descr = Xue_Structure_Feature_C011
cnt = 372	feature = 211	correl = -0.0483691	descr = N_Gram_AGTT
cnt = 373	feature = 62	correl = 0.147955	descr = Fold_of_RNAi_Sequence_Pos_2
cnt = 374	feature = 383	correl = -0.203289	descr = N_Gram_CTTCT
cnt = 375	feature = 497	correl = 0.0564006	descr = N_Gram_GGCG
cnt = 376	feature = 599	correl = -0.0681458	descr = N_Gram_TCCG
cnt = 377	feature = 603	correl = -0.100749	descr = N_Gram_TCCT
cnt = 378	feature = 292	correl = 0.0527339	descr = N_Gram_CCC
cnt = 379	feature = 432	correl = 0.146631	descr = N_Gram_GCA
cnt = 380	feature = 667	correl = -0.0910352	descr = N_Gram_TTA
cnt = 381	feature = 64	correl = 0.0485876	descr = Fold_of_RNAi_Sequence_Pos_4
cnt = 382	feature = 247	correl = 0.130837	descr = N_Gram_CAA
cnt = 383	feature = 465	correl = -0.0799468	descr = N_Gram_GCGT
cnt = 384	feature = 532	correl = -0.0952486	descr = N_Gram_GTC
cnt = 385	feature = 61	correl = 0.185591	descr = Fold_of_RNAi_Sequence_Pos_1
cnt = 386	feature = 238	correl = -0.0527772	descr = N_Gram_ATT
cnt = 387	feature = 306	correl = 0.0474194	descr = N_Gram_CCGG
cnt = 388	feature = 619	correl = -0.115604	descr = N_Gram_TCTCC
cnt = 389	feature = 254	correl = 0.0645214	descr = N_Gram_CAC
cnt = 390	feature = 583	correl = 0.0621796	descr = N_Gram_TCA
cnt = 391	feature = 645	correl = 0.109526	descr = N_Gram_TGG
cnt = 392	feature = 419	correl = -0.0479912	descr = N_Gram_GAT
cnt = 393	feature = 702	correl = -0.133017	descr = N_Gram_TTTTC
cnt = 394	feature = 627	correl = -0.0770555	descr = N_Gram_TGA
cnt = 395	feature = 319	correl = -0.0498404	descr = N_Gram_CGA
cnt = 396	feature = 225	correl = -0.0561611	descr = N_Gram_ATC
cnt = 397	feature = 341	correl = 0.109567	descr = N_Gram_CGGG
cnt = 398	feature = 542	correl = 0.152259	descr = N_Gram_GTG
cnt = 399	feature = 78	correl = 0.090984	descr = Xue_Structure_Feature_C110
cnt = 400	feature = 477	correl = 0.116477	descr = N_Gram_GGA
cnt = 401	feature = 638	correl = -0.0590736	descr = N_Gram_TGC
cnt = 402	feature = 86	correl = 0.0742608	descr = Xue_Structure_Feature_G011
cnt = 403	feature = 701	correl = -0.12353	descr = N_Gram_TTTT
cnt = 404	feature = 83	correl = 0.128216	descr = Xue_Structure_Feature_G110
cnt = 405	feature = 77	correl = 0.0861776	descr = Xue_Structure_Feature_C111
cnt = 406	feature = 378	correl = -0.0990588	descr = N_Gram_CTT
cnt = 407	feature = 362	correl = -0.125068	descr = N_Gram_CTC
cnt = 408	feature = 565	correl = -0.062562	descr = N_Gram_TA
cnt = 409	feature = 502	correl = 0.16882	descr = N_Gram_GGG
cnt = 410	feature = 446	correl = 0.0867499	descr = N_Gram_GCC
cnt = 411	feature = 246	correl = 0.106236	descr = N_Gram_CA
cnt = 412	feature = 623	correl = -0.126918	descr = N_Gram_TCTT
cnt = 413	feature = 697	correl = -0.12556	descr = N_Gram_TTTC
cnt = 414	feature = 366	correl = -0.149367	descr = N_Gram_CTCC
cnt = 415	feature = 82	correl = 0.111591	descr = Xue_Structure_Feature_G111
cnt = 416	feature = 615	correl = -0.124099	descr = N_Gram_TCT
cnt = 417	feature = 696	correl = -0.106121	descr = N_Gram_TTT
cnt = 418	feature = 59	correl = -0.0780818	descr = PF_RNAi_Fold_3'Free_Count
cnt = 419	feature = 593	correl = -0.133901	descr = N_Gram_TCC
cnt = 420	feature = 334	correl = 0.0832065	descr = N_Gram_CGG
cnt = 421	feature = 674	correl = -0.157725	descr = N_Gram_TTC
cnt = 422	feature = 58	correl = -0.141089	descr = PF_RNAi_Fold_5'Free_Count
cnt = 423	feature = 666	correl = -0.129919	descr = N_Gram_TT
cnt = 424	feature = 476	correl = 0.178395	descr = N_Gram_GG
cnt = 425	feature = 57	correl = -0.188459	descr = PF_RNAi_Fold_Energy
cnt = 426	feature = 81	correl = -0.111912	descr = Xue_Structure_Feature_C000
cnt = 427	feature = 43	correl = -0.180997	descr = Gibbs_of_Target_Sequence_
num rows = 521
num_elements = 222988
*
optimization finished, #iter = 659
nu = 0.471013
obj = -35.785941, rho = -0.499423
nSV = 370, nBSV = 149
num rows = 58
num_elements = 24824
*
optimization finished, #iter = 56
nu = 0.503282
obj = -4.386964, rho = -0.500861
nSV = 49, nBSV = 10
*
optimization finished, #iter = 659
nu = 0.471013
obj = -35.785941, rho = -0.499423
nSV = 370, nBSV = 149
CFS merit scores = 1.34741
CFS merit scores = 1.61956
CFS merit scores = 1.8565
CFS merit scores = 2.07869
CFS merit scores = 2.27431
CFS merit scores = 2.45536
CFS merit scores = 2.62274
CFS merit scores = 2.77718
CFS merit scores = 2.91835
CFS merit scores = 3.05104
CFS merit scores = 3.1775
CFS merit scores = 3.29866
CFS merit scores = 3.41434
CFS merit scores = 3.52554
CFS merit scores = 3.63314
CFS merit scores = 3.73757
CFS merit scores = 3.83712
CFS merit scores = 3.93399
CFS merit scores = 4.02803
CFS merit scores = 4.11977
CFS merit scores = 4.20927
CFS merit scores = 4.29668
CFS merit scores = 4.38213
CFS merit scores = 4.46577
CFS merit scores = 4.54704
CFS merit scores = 4.62621
CFS merit scores = 4.70352
CFS merit scores = 4.77905
CFS merit scores = 4.85113
CFS merit scores = 4.92129
CFS merit scores = 4.98843
CFS merit scores = 5.05359
CFS merit scores = 5.11644
CFS merit scores = 5.17818
CFS merit scores = 5.23833
CFS merit scores = 5.2965
CFS merit scores = 5.3524
CFS merit scores = 5.40641
CFS merit scores = 5.45884
CFS merit scores = 5.50689
CFS merit scores = 5.55397
CFS merit scores = 5.59938
CFS merit scores = 5.64247
CFS merit scores = 5.68326
CFS merit scores = 5.72004
CFS merit scores = 5.75509
CFS merit scores = 5.7892
CFS merit scores = 5.82239
CFS merit scores = 5.85509
CFS merit scores = 5.88624
CFS merit scores = 5.91334
CFS merit scores = 5.93927
CFS merit scores = 5.96363
CFS merit scores = 5.98526
CFS merit scores = 6.00546
CFS merit scores = 6.02408
CFS merit scores = 6.04252
CFS merit scores = 6.05901
CFS merit scores = 6.07572
CFS merit scores = 6.09207
CFS merit scores = 6.10801
CFS merit scores = 6.12344
CFS merit scores = 6.13788
CFS merit scores = 6.15209
CFS merit scores = 6.16619
CFS merit scores = 6.17916
CFS merit scores = 6.19191
CFS merit scores = 6.20403
CFS merit scores = 6.2159
CFS merit scores = 6.22703
CFS merit scores = 6.23813
CFS merit scores = 6.24894
CFS merit scores = 6.2582
CFS merit scores = 6.26752
CFS merit scores = 6.27727
CFS merit scores = 6.28651
CFS merit scores = 6.29562
CFS merit scores = 6.30395
CFS merit scores = 6.31201
CFS merit scores = 6.31992
CFS merit scores = 6.32681
CFS merit scores = 6.33356
CFS merit scores = 6.34029
CFS merit scores = 6.34661
CFS merit scores = 6.35226
CFS merit scores = 6.35815
CFS merit scores = 6.36431
CFS merit scores = 6.37016
CFS merit scores = 6.37444
CFS merit scores = 6.37851
CFS merit scores = 6.38286
CFS merit scores = 6.38726
CFS merit scores = 6.39165
CFS merit scores = 6.3963
CFS merit scores = 6.39971
CFS merit scores = 6.4026
CFS merit scores = 6.40566
CFS merit scores = 6.40789
CFS merit scores = 6.40947
CFS merit scores = 6.40938
CFS merit scores = 6.40882
CFS merit scores = 6.40761
CFS merit scores = 6.40682
CFS merit scores = 6.40586
CFS merit scores = 6.40475
CFS merit scores = 6.4039
CFS merit scores = 6.40243
CFS merit scores = 6.40118
CFS merit scores = 6.40006
CFS merit scores = 6.39839
CFS merit scores = 6.39527
CFS merit scores = 6.39205
CFS merit scores = 6.38883
CFS merit scores = 6.38579
CFS merit scores = 6.3827
CFS merit scores = 6.3797
CFS merit scores = 6.37694
CFS merit scores = 6.37395
CFS merit scores = 6.37083
CFS merit scores = 6.36818
CFS merit scores = 6.36513
CFS merit scores = 6.36139
CFS merit scores = 6.35714
CFS merit scores = 6.35225
CFS merit scores = 6.34741
CFS merit scores = 6.34262
CFS merit scores = 6.33807
CFS merit scores = 6.33378
CFS merit scores = 6.32939
CFS merit scores = 6.3245
CFS merit scores = 6.31984
CFS merit scores = 6.3151
CFS merit scores = 6.3107
CFS merit scores = 6.30645
CFS merit scores = 6.30236
CFS merit scores = 6.29837
CFS merit scores = 6.29428
CFS merit scores = 6.29021
CFS merit scores = 6.28572
CFS merit scores = 6.28114
CFS merit scores = 6.27611
CFS merit scores = 6.27115
CFS merit scores = 6.26636
CFS merit scores = 6.26149
CFS merit scores = 6.25663
CFS merit scores = 6.25187
CFS merit scores = 6.24675
CFS merit scores = 6.24124
CFS merit scores = 6.23531
CFS merit scores = 6.2295
CFS merit scores = 6.22349
CFS merit scores = 6.21724
CFS merit scores = 6.2112
CFS merit scores = 6.20523
CFS merit scores = 6.19941
CFS merit scores = 6.19382
CFS merit scores = 6.18824
CFS merit scores = 6.1829
CFS merit scores = 6.17777
CFS merit scores = 6.17221
CFS merit scores = 6.16681
CFS merit scores = 6.16064
CFS merit scores = 6.15458
CFS merit scores = 6.14835
CFS merit scores = 6.14216
CFS merit scores = 6.1357
CFS merit scores = 6.12898
CFS merit scores = 6.12238
CFS merit scores = 6.11601
CFS merit scores = 6.10957
CFS merit scores = 6.10252
CFS merit scores = 6.09544
CFS merit scores = 6.0885
CFS merit scores = 6.08171
CFS merit scores = 6.07492
CFS merit scores = 6.06807
CFS merit scores = 6.06089
CFS merit scores = 6.05379
CFS merit scores = 6.04681
CFS merit scores = 6.04004
CFS merit scores = 6.03355
CFS merit scores = 6.02693
CFS merit scores = 6.02032
CFS merit scores = 6.01377
CFS merit scores = 6.00746
CFS merit scores = 6.00053
CFS merit scores = 5.99359
CFS merit scores = 5.98681
CFS merit scores = 5.98004
CFS merit scores = 5.97289
CFS merit scores = 5.96539
CFS merit scores = 5.95798
CFS merit scores = 5.9507
CFS merit scores = 5.94353
CFS merit scores = 5.9361
CFS merit scores = 5.92871
CFS merit scores = 5.92133
CFS merit scores = 5.91411
CFS merit scores = 5.90682
CFS merit scores = 5.89969
CFS merit scores = 5.89224
CFS merit scores = 5.88501
CFS merit scores = 5.87783
CFS merit scores = 5.87028
CFS merit scores = 5.86286
CFS merit scores = 5.85562
CFS merit scores = 5.84838
CFS merit scores = 5.84131
CFS merit scores = 5.83405
CFS merit scores = 5.82653
CFS merit scores = 5.81889
CFS merit scores = 5.81124
CFS merit scores = 5.80382
CFS merit scores = 5.79638
CFS merit scores = 5.78891
CFS merit scores = 5.78151
CFS merit scores = 5.77418
CFS merit scores = 5.76695
CFS merit scores = 5.75984
CFS merit scores = 5.7528
CFS merit scores = 5.74591
CFS merit scores = 5.73903
CFS merit scores = 5.73189
CFS merit scores = 5.72484
CFS merit scores = 5.718
CFS merit scores = 5.71113
CFS merit scores = 5.70427
CFS merit scores = 5.69751
CFS merit scores = 5.69089
CFS merit scores = 5.68412
CFS merit scores = 5.67743
CFS merit scores = 5.67076
CFS merit scores = 5.66422
CFS merit scores = 5.65772
CFS merit scores = 5.65116
CFS merit scores = 5.64467
CFS merit scores = 5.63811
CFS merit scores = 5.63172
CFS merit scores = 5.6254
CFS merit scores = 5.61895
CFS merit scores = 5.61254
CFS merit scores = 5.60627
CFS merit scores = 5.60005
CFS merit scores = 5.59398
CFS merit scores = 5.58778
CFS merit scores = 5.58169
CFS merit scores = 5.57558
CFS merit scores = 5.56961
CFS merit scores = 5.56369
CFS merit scores = 5.5578
CFS merit scores = 5.55186
CFS merit scores = 5.54597
CFS merit scores = 5.54016
CFS merit scores = 5.5343
CFS merit scores = 5.5285
CFS merit scores = 5.52279
CFS merit scores = 5.51717
CFS merit scores = 5.51145
CFS merit scores = 5.5057
CFS merit scores = 5.49992
CFS merit scores = 5.49421
CFS merit scores = 5.48851
CFS merit scores = 5.48256
CFS merit scores = 5.47657
CFS merit scores = 5.47064
CFS merit scores = 5.46474
CFS merit scores = 5.45897
CFS merit scores = 5.45314
CFS merit scores = 5.44735
CFS merit scores = 5.44165
CFS merit scores = 5.43584
CFS merit scores = 5.43014
CFS merit scores = 5.42443
CFS merit scores = 5.41878
CFS merit scores = 5.41319
CFS merit scores = 5.40761
CFS merit scores = 5.40212
CFS merit scores = 5.39674
CFS merit scores = 5.39145
CFS merit scores = 5.38605
CFS merit scores = 5.3806
CFS merit scores = 5.37519
CFS merit scores = 5.36978
CFS merit scores = 5.36442
CFS merit scores = 5.35901
CFS merit scores = 5.35368
CFS merit scores = 5.34842
CFS merit scores = 5.3432
CFS merit scores = 5.33805
CFS merit scores = 5.33289
CFS merit scores = 5.32774
CFS merit scores = 5.32257
CFS merit scores = 5.31746
CFS merit scores = 5.31239
CFS merit scores = 5.30737
CFS merit scores = 5.30244
CFS merit scores = 5.29734
CFS merit scores = 5.29222
CFS merit scores = 5.2869
CFS merit scores = 5.28164
CFS merit scores = 5.27646
CFS merit scores = 5.27136
CFS merit scores = 5.26625
CFS merit scores = 5.26108
CFS merit scores = 5.25591
CFS merit scores = 5.25082
CFS merit scores = 5.2457
CFS merit scores = 5.24063
CFS merit scores = 5.23556
CFS merit scores = 5.23051
CFS merit scores = 5.22548
CFS merit scores = 5.22053
CFS merit scores = 5.21543
CFS merit scores = 5.21033
CFS merit scores = 5.20528
CFS merit scores = 5.20028
CFS merit scores = 5.19525
CFS merit scores = 5.19029
CFS merit scores = 5.18537
CFS merit scores = 5.18039
CFS merit scores = 5.17546
CFS merit scores = 5.17064
CFS merit scores = 5.1658
CFS merit scores = 5.16094
CFS merit scores = 5.15573
CFS merit scores = 5.1506
CFS merit scores = 5.14539
CFS merit scores = 5.14004
CFS merit scores = 5.13472
CFS merit scores = 5.1294
CFS merit scores = 5.12415
CFS merit scores = 5.11891
CFS merit scores = 5.11368
CFS merit scores = 5.10838
CFS merit scores = 5.10316
CFS merit scores = 5.09802
CFS merit scores = 5.09281
CFS merit scores = 5.08742
CFS merit scores = 5.08181
CFS merit scores = 5.07629
CFS merit scores = 5.07076
CFS merit scores = 5.0651
CFS merit scores = 5.05945
CFS merit scores = 5.05383
CFS merit scores = 5.04819
CFS merit scores = 5.04224
CFS merit scores = 5.03631
CFS merit scores = 5.03029
CFS merit scores = 5.02431
CFS merit scores = 5.01819
CFS merit scores = 5.01202
CFS merit scores = 5.00582
CFS merit scores = 4.99969
CFS merit scores = 4.99337
CFS merit scores = 4.9869
CFS merit scores = 4.98041
CFS merit scores = 4.97389
CFS merit scores = 4.96732
CFS merit scores = 4.96069
CFS merit scores = 4.95397
CFS merit scores = 4.94734
CFS merit scores = 4.94081
CFS merit scores = 4.93413
CFS merit scores = 4.9273
CFS merit scores = 4.92039
CFS merit scores = 4.91349
CFS merit scores = 4.90669
CFS merit scores = 4.89963
CFS merit scores = 4.8926
CFS merit scores = 4.88555
CFS merit scores = 4.87853
CFS merit scores = 4.87146
CFS merit scores = 4.86439
CFS merit scores = 4.85735
CFS merit scores = 4.85035
CFS merit scores = 4.84343
CFS merit scores = 4.83652
CFS merit scores = 4.82941
CFS merit scores = 4.8223
CFS merit scores = 4.81515
CFS merit scores = 4.80801
CFS merit scores = 4.80084
CFS merit scores = 4.7932
CFS merit scores = 4.78555
CFS merit scores = 4.77775
CFS merit scores = 4.7695
CFS merit scores = 4.76135
CFS merit scores = 4.75324
CFS merit scores = 4.74476
CFS merit scores = 4.73621
CFS merit scores = 4.72767
CFS merit scores = 4.71906
CFS merit scores = 4.71053
CFS merit scores = 4.70191
CFS merit scores = 4.693
CFS merit scores = 4.68355
CFS merit scores = 4.67318
CFS merit scores = 4.66272
CFS merit scores = 4.65075
CFS merit scores = 4.63527
cnt = 1	feature = 60	correl = -0.347415	descr = Gibbs_of_Target_Sequence__Pos_20_Step_1
cnt = 2	feature = 46	correl = 0.242108	descr = Gibbs_of_Target_Sequence__Pos_1_Step_1
cnt = 3	feature = 389	correl = -0.115623	descr = N_Gram_CTTC
cnt = 4	feature = 295	correl = 0.0772602	descr = N_Gram_CCAAG
cnt = 5	feature = 574	correl = 0.0461414	descr = N_Gram_TAGGT
cnt = 6	feature = 572	correl = 0.0884882	descr = N_Gram_TAGCA
cnt = 7	feature = 629	correl = -0.0812066	descr = N_Gram_TGAGA
cnt = 8	feature = 442	correl = 0.0833266	descr = N_Gram_GCACT
cnt = 9	feature = 422	correl = 0.0940975	descr = N_Gram_GAGTC
cnt = 10	feature = 558	correl = 0.0492354	descr = N_Gram_TAAAG
cnt = 11	feature = 664	correl = -0.0571912	descr = N_Gram_TTAAG
cnt = 12	feature = 291	correl = -0.0497754	descr = N_Gram_CATGC
cnt = 13	feature = 685	correl = 0.0805409	descr = N_Gram_TTGGG
cnt = 14	feature = 593	correl = 0.0452869	descr = N_Gram_TCCCA
cnt = 15	feature = 606	correl = -0.0491937	descr = N_Gram_TCGCA
cnt = 16	feature = 329	correl = -0.0491937	descr = N_Gram_CGACC
cnt = 17	feature = 360	correl = 0.0791307	descr = N_Gram_CGTGG
cnt = 18	feature = 607	correl = 0.0946425	descr = N_Gram_TCGGC
cnt = 19	feature = 368	correl = 0.0664393	descr = N_Gram_CTAGG
cnt = 20	feature = 508	correl = 0.0452869	descr = N_Gram_GGGGT
cnt = 21	feature = 538	correl = 0.0572733	descr = N_Gram_GTGCG
cnt = 22	feature = 521	correl = 0.0505891	descr = N_Gram_GTATA
cnt = 23	feature = 336	correl = 0.0452869	descr = N_Gram_CGCCA
cnt = 24	feature = 305	correl = 0.0452869	descr = N_Gram_CCCCG
cnt = 25	feature = 370	correl = 0.0631089	descr = N_Gram_CTATA
cnt = 26	feature = 410	correl = -0.0682301	descr = N_Gram_GACCC
cnt = 27	feature = 428	correl = -0.0556641	descr = N_Gram_GATCG
cnt = 28	feature = 272	correl = 0.0561223	descr = N_Gram_CACGT
cnt = 29	feature = 647	correl = 0.0885995	descr = N_Gram_TGGGG
cnt = 30	feature = 344	correl = 0.0500401	descr = N_Gram_CGGCC
cnt = 31	feature = 402	correl = 0.101676	descr = N_Gram_GAAAG
cnt = 32	feature = 595	correl = 0.0472704	descr = N_Gram_TCCGA
cnt = 33	feature = 208	correl = -0.0496756	descr = N_Gram_AGGGC
cnt = 34	feature = 228	correl = 0.0717923	descr = N_Gram_ATAGT
cnt = 35	feature = 241	correl = -0.0558209	descr = N_Gram_ATGCC
cnt = 36	feature = 407	correl = 0.0448195	descr = N_Gram_GACAC
cnt = 37	feature = 367	correl = 0.0567535	descr = N_Gram_CTACT
cnt = 38	feature = 264	correl = 0.0520607	descr = N_Gram_CAATC
cnt = 39	feature = 207	correl = -0.0649075	descr = N_Gram_AGGCT
cnt = 40	feature = 278	correl = 0.0540659	descr = N_Gram_CAGCG
cnt = 41	feature = 286	correl = -0.0599505	descr = N_Gram_CATAT
cnt = 42	feature = 548	correl = -0.0786977	descr = N_Gram_GTTAC
cnt = 43	feature = 362	correl = -0.0473711	descr = N_Gram_CGTTC
cnt = 44	feature = 536	correl = 0.0616995	descr = N_Gram_GTGAC
cnt = 45	feature = 315	correl = -0.0643144	descr = N_Gram_CCGGT
cnt = 46	feature = 653	correl = 0.0596118	descr = N_Gram_TGTAA
cnt = 47	feature = 267	correl = 0.0639483	descr = N_Gram_CACCA
cnt = 48	feature = 503	correl = 0.0968628	descr = N_Gram_GGGAC
cnt = 49	feature = 426	correl = 0.0669709	descr = N_Gram_GATAT
cnt = 50	feature = 433	correl = -0.061247	descr = N_Gram_GATTA
cnt = 51	feature = 234	correl = -0.0963875	descr = N_Gram_ATCGG
cnt = 52	feature = 457	correl = 0.153005	descr = N_Gram_GCCTT
cnt = 53	feature = 363	correl = 0.113754	descr = N_Gram_CGTTT
cnt = 54	feature = 345	correl = 0.0583208	descr = N_Gram_CGGCG
cnt = 55	feature = 382	correl = -0.0922983	descr = N_Gram_CTGAT
cnt = 56	feature = 539	correl = 0.0978169	descr = N_Gram_GTGCT
cnt = 57	feature = 455	correl = -0.0562445	descr = N_Gram_GCCGT
cnt = 58	feature = 673	correl = 0.0447228	descr = N_Gram_TTCGA
cnt = 59	feature = 210	correl = 0.076447	descr = N_Gram_AGGTT
cnt = 60	feature = 640	correl = 0.0892806	descr = N_Gram_TGGAG
cnt = 61	feature = 686	correl = 0.0516604	descr = N_Gram_TTGGT
cnt = 62	feature = 563	correl = -0.0687477	descr = N_Gram_TAAGG
cnt = 63	feature = 317	correl = -0.0617818	descr = N_Gram_CCGTC
cnt = 64	feature = 459	correl = -0.0767401	descr = N_Gram_GCGAC
cnt = 65	feature = 251	correl = 0.106191	descr = N_Gram_ATTGT
cnt = 66	feature = 257	correl = -0.0473555	descr = N_Gram_CAAAC
cnt = 67	feature = 223	correl = -0.137881	descr = N_Gram_ATAAG
cnt = 68	feature = 520	correl = 0.0712806	descr = N_Gram_GTAGT
cnt = 69	feature = 576	correl = -0.0505998	descr = N_Gram_TATAC
cnt = 70	feature = 218	correl = 0.0890594	descr = N_Gram_AGTTA
cnt = 71	feature = 209	correl = 0.0785959	descr = N_Gram_AGGGG
cnt = 72	feature = 687	correl = 0.0851163	descr = N_Gram_TTGTG
cnt = 73	feature = 527	correl = 0.0452869	descr = N_Gram_GTCCG
cnt = 74	feature = 343	correl = 0.106027	descr = N_Gram_CGGCA
cnt = 75	feature = 425	correl = 0.0461314	descr = N_Gram_GATAC
cnt = 76	feature = 497	correl = 0.0744338	descr = N_Gram_GGCGC
cnt = 77	feature = 596	correl = -0.0653456	descr = N_Gram_TCCGC
cnt = 78	feature = 666	correl = -0.0733575	descr = N_Gram_TTACC
cnt = 79	feature = 217	correl = 0.105676	descr = N_Gram_AGTGT
cnt = 80	feature = 674	correl = -0.0486819	descr = N_Gram_TTCGG
cnt = 81	feature = 648	correl = 0.0467472	descr = N_Gram_TGGGT
cnt = 82	feature = 276	correl = 0.0729478	descr = N_Gram_CAGCA
cnt = 83	feature = 304	correl = 0.0843006	descr = N_Gram_CCCAC
cnt = 84	feature = 233	correl = -0.0491937	descr = N_Gram_ATCGC
cnt = 85	feature = 248	correl = -0.048657	descr = N_Gram_ATTAA
cnt = 86	feature = 460	correl = 0.0745119	descr = N_Gram_GCGAG
cnt = 87	feature = 371	correl = 0.0548529	descr = N_Gram_CTATG
cnt = 88	feature = 599	correl = 0.055723	descr = N_Gram_TCCTA
cnt = 89	feature = 550	correl = -0.0483207	descr = N_Gram_GTTCG
cnt = 90	feature = 309	correl = -0.0630652	descr = N_Gram_CCCTT
cnt = 91	feature = 594	correl = 0.0523377	descr = N_Gram_TCCCG
cnt = 92	feature = 229	correl = 0.0863399	descr = N_Gram_ATATA
cnt = 93	feature = 578	correl = -0.0563951	descr = N_Gram_TATTC
cnt = 94	feature = 518	correl = 0.0732883	descr = N_Gram_GTAAA
cnt = 95	feature = 324	correl = 0.0544044	descr = N_Gram_CCTGC
cnt = 96	feature = 468	correl = -0.131911	descr = N_Gram_GCGTC
cnt = 97	feature = 613	correl = 0.0567535	descr = N_Gram_TCTAC
cnt = 98	feature = 231	correl = -0.0522752	descr = N_Gram_ATCAT
cnt = 99	feature = 280	correl = 0.0863731	descr = N_Gram_CAGGA
cnt = 100	feature = 395	correl = 0.109561	descr = N_Gram_CTTGG
cnt = 101	feature = 303	correl = 0.0570896	descr = N_Gram_CCCAA
cnt = 102	feature = 635	correl = 0.107029	descr = N_Gram_TGCAA
cnt = 103	feature = 487	correl = 0.0898475	descr = N_Gram_GGAGT
cnt = 104	feature = 323	correl = 0.0602049	descr = N_Gram_CCTGA
cnt = 105	feature = 353	correl = -0.0676412	descr = N_Gram_CGTAC
cnt = 106	feature = 657	correl = 0.06953	descr = N_Gram_TGTGA
cnt = 107	feature = 500	correl = 0.154835	descr = N_Gram_GGCTT
cnt = 108	feature = 361	correl = 0.05408	descr = N_Gram_CGTGT
cnt = 109	feature = 331	correl = 0.0858864	descr = N_Gram_CGAGG
cnt = 110	feature = 261	correl = 0.0830691	descr = N_Gram_CAAGG
cnt = 111	feature = 679	correl = -0.0782459	descr = N_Gram_TTGAC
cnt = 112	feature = 549	correl = 0.0609492	descr = N_Gram_GTTCC
cnt = 113	feature = 265	correl = 0.083765	descr = N_Gram_CACAG
cnt = 114	feature = 608	correl = -0.0666005	descr = N_Gram_TCGGG
cnt = 115	feature = 506	correl = 0.116095	descr = N_Gram_GGGCC
cnt = 116	feature = 388	correl = -0.128542	descr = N_Gram_CTTAT
cnt = 117	feature = 322	correl = 0.0441725	descr = N_Gram_CCTCT
cnt = 118	feature = 514	correl = 0.0652534	descr = N_Gram_GGTCA
cnt = 119	feature = 510	correl = 0.0932736	descr = N_Gram_GGGTC
cnt = 120	feature = 547	correl = 0.0890594	descr = N_Gram_GTTAA
cnt = 121	feature = 285	correl = -0.0502499	descr = N_Gram_CATAC
cnt = 122	feature = 541	correl = 0.138921	descr = N_Gram_GTGGC
cnt = 123	feature = 463	correl = 0.0523923	descr = N_Gram_GCGGA
cnt = 124	feature = 144	correl = 0.0641471	descr = N_Gram_AATCT
cnt = 125	feature = 435	correl = -0.0897884	descr = N_Gram_GATTT
cnt = 126	feature = 214	correl = 0.115696	descr = N_Gram_AGTCA
cnt = 127	feature = 561	correl = -0.0569719	descr = N_Gram_TAAGA
cnt = 128	feature = 446	correl = 0.101936	descr = N_Gram_GCATC
cnt = 129	feature = 417	correl = -0.047847	descr = N_Gram_GAGCC
cnt = 130	feature = 319	correl = 0.055723	descr = N_Gram_CCTAT
cnt = 131	feature = 220	correl = -0.0833931	descr = N_Gram_AGTTT
cnt = 132	feature = 544	correl = 0.0475785	descr = N_Gram_GTGTA
cnt = 133	feature = 414	correl = 0.0968628	descr = N_Gram_GACTA
cnt = 134	feature = 313	correl = 0.0710368	descr = N_Gram_CCGGC
cnt = 135	feature = 449	correl = 0.0932506	descr = N_Gram_GCCAG
cnt = 136	feature = 632	correl = 0.0544221	descr = N_Gram_TGATA
cnt = 137	feature = 630	correl = 0.0440217	descr = N_Gram_TGAGT
cnt = 138	feature = 294	correl = 0.058966	descr = N_Gram_CCAAA
cnt = 139	feature = 308	correl = 0.0710368	descr = N_Gram_CCCGG
cnt = 140	feature = 450	correl = 0.0608555	descr = N_Gram_GCCAT
cnt = 141	feature = 421	correl = 0.0517891	descr = N_Gram_GAGGT
cnt = 142	feature = 418	correl = 0.0916091	descr = N_Gram_GAGCT
cnt = 143	feature = 219	correl = 0.059449	descr = N_Gram_AGTTG
cnt = 144	feature = 660	correl = -0.0512407	descr = N_Gram_TGTTA
cnt = 145	feature = 464	correl = 0.0638865	descr = N_Gram_GCGGC
cnt = 146	feature = 277	correl = 0.0548463	descr = N_Gram_CAGCC
cnt = 147	feature = 292	correl = 0.0512516	descr = N_Gram_CATGG
cnt = 148	feature = 525	correl = -0.0727329	descr = N_Gram_GTCCA
cnt = 149	feature = 439	correl = 0.09697	descr = N_Gram_GCAAC
cnt = 150	feature = 341	correl = 0.0989836	descr = N_Gram_CGGAC
cnt = 151	feature = 529	correl = -0.114562	descr = N_Gram_GTCGA
cnt = 152	feature = 477	correl = 0.0440459	descr = N_Gram_GCTTG
cnt = 153	feature = 697	correl = -0.0963129	descr = N_Gram_TTTTG
cnt = 154	feature = 654	correl = -0.054691	descr = N_Gram_TGTCA
cnt = 155	feature = 553	correl = 0.108164	descr = N_Gram_GTTGG
cnt = 156	feature = 404	correl = 0.0876055	descr = N_Gram_GAAGA
cnt = 157	feature = 283	correl = 0.132953	descr = N_Gram_CAGTG
cnt = 158	feature = 413	correl = -0.072178	descr = N_Gram_GACGT
cnt = 159	feature = 334	correl = -0.0498811	descr = N_Gram_CGCAG
cnt = 160	feature = 429	correl = -0.100494	descr = N_Gram_GATCT
cnt = 161	feature = 650	correl = 0.0718409	descr = N_Gram_TGGTA
cnt = 162	feature = 636	correl = 0.0849031	descr = N_Gram_TGCAC
cnt = 163	feature = 600	correl = -0.0690991	descr = N_Gram_TCCTC
cnt = 164	feature = 347	correl = 0.0953808	descr = N_Gram_CGGGA
cnt = 165	feature = 551	correl = -0.0579619	descr = N_Gram_GTTCT
cnt = 166	feature = 400	correl = 0.0754458	descr = N_Gram_GAAA
cnt = 167	feature = 454	correl = 0.0972248	descr = N_Gram_GCCGG
cnt = 168	feature = 475	correl = 0.0810675	descr = N_Gram_GCTGG
cnt = 169	feature = 542	correl = 0.0784749	descr = N_Gram_GTGGT
cnt = 170	feature = 350	correl = -0.0656894	descr = N_Gram_CGGTA
cnt = 171	feature = 235	correl = 0.0802	descr = N_Gram_ATCTG
cnt = 172	feature = 390	correl = 0.0489038	descr = N_Gram_CTTCA
cnt = 173	feature = 591	correl = 0.0848322	descr = N_Gram_TCCAA
cnt = 174	feature = 301	correl = 0.0612116	descr = N_Gram_CCATC
cnt = 175	feature = 545	correl = 0.0698162	descr = N_Gram_GTGTG
cnt = 176	feature = 279	correl = -0.158118	descr = N_Gram_CAGCT
cnt = 177	feature = 289	correl = -0.0641293	descr = N_Gram_CATCG
cnt = 178	feature = 488	correl = -0.0918325	descr = N_Gram_GGATC
cnt = 179	feature = 526	correl = 0.0516429	descr = N_Gram_GTCCC
cnt = 180	feature = 484	correl = 0.0989836	descr = N_Gram_GGACG
cnt = 181	feature = 225	correl = -0.0730058	descr = N_Gram_ATACT
cnt = 182	feature = 394	correl = -0.121553	descr = N_Gram_CTTGC
cnt = 183	feature = 584	correl = 0.0834493	descr = N_Gram_TCAGC
cnt = 184	feature = 504	correl = 0.101752	descr = N_Gram_GGGAG
cnt = 185	feature = 644	correl = 0.117453	descr = N_Gram_TGGCT
cnt = 186	feature = 380	correl = 0.0809231	descr = N_Gram_CTCTA
cnt = 187	feature = 515	correl = 0.0634671	descr = N_Gram_GGTTG
cnt = 188	feature = 651	correl = 0.052209	descr = N_Gram_TGGTC
cnt = 189	feature = 270	correl = -0.0619909	descr = N_Gram_CACG
cnt = 190	feature = 397	correl = 0.0914291	descr = N_Gram_CTTTA
cnt = 191	feature = 610	correl = -0.0621414	descr = N_Gram_TCGTC
cnt = 192	feature = 512	correl = -0.058393	descr = N_Gram_GGTAA
cnt = 193	feature = 406	correl = 0.0949745	descr = N_Gram_GACA
cnt = 194	feature = 492	correl = 0.083074	descr = N_Gram_GGCAT
cnt = 195	feature = 337	correl = 0.101752	descr = N_Gram_CGCCG
cnt = 196	feature = 250	correl = 0.0497647	descr = N_Gram_ATTG
cnt = 197	feature = 375	correl = -0.11012	descr = N_Gram_CTCAT
cnt = 198	feature = 483	correl = 0.113009	descr = N_Gram_GGACC
cnt = 199	feature = 387	correl = -0.0670185	descr = N_Gram_CTTA
cnt = 200	feature = 222	correl = -0.084211	descr = N_Gram_ATAA
cnt = 201	feature = 396	correl = 0.0788654	descr = N_Gram_CTTGT
cnt = 202	feature = 306	correl = 0.0973384	descr = N_Gram_CCCG
cnt = 203	feature = 247	correl = -0.0675563	descr = N_Gram_ATTA
cnt = 204	feature = 290	correl = 0.116459	descr = N_Gram_CATCT
cnt = 205	feature = 351	correl = -0.0566691	descr = N_Gram_CGTA
cnt = 206	feature = 451	correl = 0.0642394	descr = N_Gram_GCCCA
cnt = 207	feature = 496	correl = 0.151082	descr = N_Gram_GGCCT
cnt = 208	feature = 509	correl = 0.0499342	descr = N_Gram_GGGT
cnt = 209	feature = 637	correl = -0.142289	descr = N_Gram_TGCG
cnt = 210	feature = 13	correl = -0.117329	descr = Position_Specific_Bin_Base_5_Base_A
cnt = 211	feature = 29	correl = -0.0800233	descr = Position_Specific_Bin_Base_13_Base_A
cnt = 212	feature = 24	correl = -0.0876332	descr = Position_Specific_Bin_Base_11_Base_G
cnt = 213	feature = 498	correl = 0.0891482	descr = N_Gram_GGCGG
cnt = 214	feature = 383	correl = 0.0959676	descr = N_Gram_CTGCA
cnt = 215	feature = 633	correl = -0.14881	descr = N_Gram_TGATT
cnt = 216	feature = 19	correl = 0.0669134	descr = Position_Specific_Bin_Base_7_Base_T
cnt = 217	feature = 437	correl = 0.130899	descr = N_Gram_GCAA
cnt = 218	feature = 9	correl = 0.0776875	descr = Position_Specific_Bin_Base_2_Base_T
cnt = 219	feature = 423	correl = -0.057654	descr = N_Gram_GAGTT
cnt = 220	feature = 31	correl = -0.0881516	descr = Position_Specific_Bin_Base_14_Base_A
cnt = 221	feature = 288	correl = 0.10369	descr = N_Gram_CATCC
cnt = 222	feature = 39	correl = 0.100543	descr = Position_Specific_Bin_Base_17_Base_C
cnt = 223	feature = 494	correl = 0.107641	descr = N_Gram_GGCCA
cnt = 224	feature = 10	correl = 0.0854775	descr = Position_Specific_Bin_Base_3_Base_C
cnt = 225	feature = 554	correl = -0.0454519	descr = N_Gram_GTTGT
cnt = 226	feature = 327	correl = -0.0443489	descr = N_Gram_CGAC
cnt = 227	feature = 325	correl = -0.0744679	descr = N_Gram_CCTTC
cnt = 228	feature = 244	correl = 0.0505259	descr = N_Gram_ATGT
cnt = 229	feature = 211	correl = 0.0866538	descr = N_Gram_AGTA
cnt = 230	feature = 28	correl = -0.130606	descr = Position_Specific_Bin_Base_12_Base_T
cnt = 231	feature = 615	correl = -0.0845169	descr = N_Gram_TCTCA
cnt = 232	feature = 266	correl = 0.0719619	descr = N_Gram_CACC
cnt = 233	feature = 18	correl = 0.118854	descr = Position_Specific_Bin_Base_6_Base_C
cnt = 234	feature = 38	correl = -0.0595136	descr = Position_Specific_Bin_Base_17_Base_A
cnt = 235	feature = 348	correl = 0.128962	descr = N_Gram_CGGGC
cnt = 236	feature = 20	correl = 0.0655349	descr = Position_Specific_Bin_Base_8_Base_T
cnt = 237	feature = 71	correl = 0.0489133	descr = Fold_of_RNAi_Sequence_Pos_10
cnt = 238	feature = 597	correl = -0.0802551	descr = N_Gram_TCCGG
cnt = 239	feature = 8	correl = -0.0951943	descr = Position_Specific_Bin_Base_2_Base_G
cnt = 240	feature = 74	correl = 0.109725	descr = Fold_of_RNAi_Sequence_Pos_13
cnt = 241	feature = 619	correl = -0.0520495	descr = N_Gram_TCTGA
cnt = 242	feature = 21	correl = -0.0775498	descr = Position_Specific_Bin_Base_9_Base_T
cnt = 243	feature = 42	correl = 0.133614	descr = Position_Specific_Bin_Base_18_Base_C
cnt = 244	feature = 23	correl = 0.0854367	descr = Position_Specific_Bin_Base_10_Base_T
cnt = 245	feature = 645	correl = 0.120543	descr = N_Gram_TGGG
cnt = 246	feature = 627	correl = -0.0479981	descr = N_Gram_TGAAG
cnt = 247	feature = 35	correl = 0.0640574	descr = Position_Specific_Bin_Base_15_Base_T
cnt = 248	feature = 555	correl = -0.0745096	descr = N_Gram_GTTTT
cnt = 249	feature = 49	correl = -0.0653716	descr = Gibbs_of_Target_Sequence__Pos_5_Step_1
cnt = 250	feature = 340	correl = 0.0733859	descr = N_Gram_CGGA
cnt = 251	feature = 16	correl = -0.0443148	descr = Position_Specific_Bin_Base_5_Base_T
cnt = 252	feature = 206	correl = 0.130544	descr = N_Gram_AGGCG
cnt = 253	feature = 298	correl = -0.134265	descr = N_Gram_CCAGC
cnt = 254	feature = 33	correl = 0.105292	descr = Position_Specific_Bin_Base_14_Base_T
cnt = 255	feature = 441	correl = 0.0927742	descr = N_Gram_GCAC
cnt = 256	feature = 655	correl = 0.0744355	descr = N_Gram_TGTCC
cnt = 257	feature = 609	correl = -0.0513179	descr = N_Gram_TCGT
cnt = 258	feature = 274	correl = 0.0512262	descr = N_Gram_CAGA
cnt = 259	feature = 643	correl = -0.0920186	descr = N_Gram_TGGCG
cnt = 260	feature = 226	correl = 0.0602607	descr = N_Gram_ATAG
cnt = 261	feature = 623	correl = -0.0522128	descr = N_Gram_TCTTG
cnt = 262	feature = 81	correl = 0.11074	descr = Xue_Structure_Feature_A101
cnt = 263	feature = 259	correl = 0.0701711	descr = N_Gram_CAAG
cnt = 264	feature = 52	correl = 0.0508568	descr = Gibbs_of_Target_Sequence__Pos_9_Step_1
cnt = 265	feature = 393	correl = -0.0936785	descr = N_Gram_CTTGA
cnt = 266	feature = 30	correl = 0.130178	descr = Position_Specific_Bin_Base_13_Base_C
cnt = 267	feature = 476	correl = 0.0689069	descr = N_Gram_GCTT
cnt = 268	feature = 17	correl = -0.0974862	descr = Position_Specific_Bin_Base_6_Base_A
cnt = 269	feature = 36	correl = -0.148573	descr = Position_Specific_Bin_Base_16_Base_A
cnt = 270	feature = 25	correl = -0.0810827	descr = Position_Specific_Bin_Base_12_Base_A
cnt = 271	feature = 105	correl = 0.126577	descr = Fold_of_Target_NoEndbrace_noends_Pos_17
cnt = 272	feature = 689	correl = 0.0479403	descr = N_Gram_TTTA
cnt = 273	feature = 420	correl = 0.0635363	descr = N_Gram_GAGGC
cnt = 274	feature = 32	correl = -0.0442977	descr = Position_Specific_Bin_Base_14_Base_G
cnt = 275	feature = 356	correl = -0.130588	descr = N_Gram_CGTCG
cnt = 276	feature = 11	correl = -0.0653915	descr = Position_Specific_Bin_Base_4_Base_A
cnt = 277	feature = 79	correl = -0.0483646	descr = Xue_Structure_Feature_A110
cnt = 278	feature = 47	correl = 0.261498	descr = Gibbs_of_Target_Sequence__Pos_2_Step_1
cnt = 279	feature = 634	correl = 0.0924902	descr = N_Gram_TGCA
cnt = 280	feature = 34	correl = -0.0508569	descr = Position_Specific_Bin_Base_15_Base_A
cnt = 281	feature = 618	correl = -0.127889	descr = N_Gram_TCTCT
cnt = 282	feature = 357	correl = 0.169655	descr = N_Gram_CGTG
cnt = 283	feature = 54	correl = -0.0759403	descr = Gibbs_of_Target_Sequence__Pos_13_Step_1
cnt = 284	feature = 72	correl = 0.0538517	descr = Fold_of_RNAi_Sequence_Pos_11
cnt = 285	feature = 560	correl = -0.126069	descr = N_Gram_TAAG
cnt = 286	feature = 14	correl = 0.109627	descr = Position_Specific_Bin_Base_5_Base_C
cnt = 287	feature = 656	correl = 0.0960825	descr = N_Gram_TGTG
cnt = 288	feature = 424	correl = 0.0661687	descr = N_Gram_GATA
cnt = 289	feature = 237	correl = -0.0476499	descr = N_Gram_ATGA
cnt = 290	feature = 12	correl = 0.0653704	descr = Position_Specific_Bin_Base_4_Base_C
cnt = 291	feature = 22	correl = -0.0479109	descr = Position_Specific_Bin_Base_10_Base_C
cnt = 292	feature = 232	correl = -0.0768526	descr = N_Gram_ATCG
cnt = 293	feature = 51	correl = -0.17313	descr = Gibbs_of_Target_Sequence__Pos_7_Step_1
cnt = 294	feature = 499	correl = 0.0612823	descr = N_Gram_GGCT
cnt = 295	feature = 76	correl = 0.0789703	descr = Fold_of_RNAi_Sequence_Pos_15
cnt = 296	feature = 605	correl = -0.123104	descr = N_Gram_TCGAG
cnt = 297	feature = 505	correl = 0.11473	descr = N_Gram_GGGC
cnt = 298	feature = 693	correl = -0.0468226	descr = N_Gram_TTTG
cnt = 299	feature = 472	correl = -0.0965741	descr = N_Gram_GCTCC
cnt = 300	feature = 456	correl = 0.0994547	descr = N_Gram_GCCT
cnt = 301	feature = 473	correl = 0.0858602	descr = N_Gram_GCTG
cnt = 302	feature = 540	correl = 0.118949	descr = N_Gram_GTGG
cnt = 303	feature = 43	correl = 0.279493	descr = Position_Specific_Bin_Base_18_Base_G
cnt = 304	feature = 583	correl = 0.122361	descr = N_Gram_TCAG
cnt = 305	feature = 15	correl = 0.0543962	descr = Position_Specific_Bin_Base_5_Base_G
cnt = 306	feature = 365	correl = 0.0795051	descr = N_Gram_CTA
cnt = 307	feature = 461	correl = 0.0512026	descr = N_Gram_GCGCC
cnt = 308	feature = 66	correl = 0.163259	descr = Fold_of_RNAi_Sequence_Pos_2
cnt = 309	feature = 252	correl = -0.0893484	descr = N_Gram_ATTT
cnt = 310	feature = 667	correl = -0.0576304	descr = N_Gram_TTAT
cnt = 311	feature = 448	correl = 0.0551662	descr = N_Gram_GCCA
cnt = 312	feature = 411	correl = -0.0543416	descr = N_Gram_GACG
cnt = 313	feature = 485	correl = 0.109338	descr = N_Gram_GGAG
cnt = 314	feature = 58	correl = -0.179314	descr = Gibbs_of_Target_Sequence__Pos_18_Step_1
cnt = 315	feature = 69	correl = 0.0759704	descr = Fold_of_RNAi_Sequence_Pos_6
cnt = 316	feature = 570	correl = -0.0465735	descr = N_Gram_TACTT
cnt = 317	feature = 281	correl = 0.132917	descr = N_Gram_CAGT
cnt = 318	feature = 683	correl = 0.0583121	descr = N_Gram_TTGG
cnt = 319	feature = 432	correl = -0.0644062	descr = N_Gram_GATT
cnt = 320	feature = 314	correl = 0.117496	descr = N_Gram_CCGGG
cnt = 321	feature = 603	correl = -0.0867741	descr = N_Gram_TCGA
cnt = 322	feature = 649	correl = 0.0821641	descr = N_Gram_TGGT
cnt = 323	feature = 601	correl = -0.108175	descr = N_Gram_TCCTT
cnt = 324	feature = 56	correl = -0.0449353	descr = Gibbs_of_Target_Sequence__Pos_15_Step_1
cnt = 325	feature = 691	correl = -0.078504	descr = N_Gram_TTTCC
cnt = 326	feature = 299	correl = 0.0485756	descr = N_Gram_CCAT
cnt = 327	feature = 517	correl = 0.0554209	descr = N_Gram_GTAA
cnt = 328	feature = 59	correl = -0.292329	descr = Gibbs_of_Target_Sequence__Pos_19_Step_1
cnt = 329	feature = 342	correl = 0.099732	descr = N_Gram_CGGC
cnt = 330	feature = 80	correl = 0.0690623	descr = Xue_Structure_Feature_A100
cnt = 331	feature = 680	correl = -0.0881419	descr = N_Gram_TTGC
cnt = 332	feature = 57	correl = -0.11194	descr = Gibbs_of_Target_Sequence__Pos_17_Step_1
cnt = 333	feature = 616	correl = -0.109802	descr = N_Gram_TCTCC
cnt = 334	feature = 64	correl = 0.15833	descr = Fold_of_RNAi_Sequence_Pos_0
cnt = 335	feature = 678	correl = -0.0502219	descr = N_Gram_TTGA
cnt = 336	feature = 26	correl = 0.118928	descr = Position_Specific_Bin_Base_12_Base_C
cnt = 337	feature = 528	correl = -0.102257	descr = N_Gram_GTCG
cnt = 338	feature = 586	correl = -0.0682701	descr = N_Gram_TCAT
cnt = 339	feature = 73	correl = 0.0863489	descr = Fold_of_RNAi_Sequence_Pos_12
cnt = 340	feature = 77	correl = 0.0661739	descr = Fold_of_RNAi_Sequence_Pos_16
cnt = 341	feature = 55	correl = -0.196625	descr = Gibbs_of_Target_Sequence__Pos_14_Step_1
cnt = 342	feature = 692	correl = -0.114352	descr = N_Gram_TTTCT
cnt = 343	feature = 391	correl = -0.212296	descr = N_Gram_CTTCT
cnt = 344	feature = 41	correl = -0.255427	descr = Position_Specific_Bin_Base_18_Base_A
cnt = 345	feature = 419	correl = 0.0685691	descr = N_Gram_GAGG
cnt = 346	feature = 502	correl = 0.0949211	descr = N_Gram_GGGA
cnt = 347	feature = 565	correl = -0.0711144	descr = N_Gram_TAC
cnt = 348	feature = 297	correl = -0.0958582	descr = N_Gram_CCAG
cnt = 349	feature = 335	correl = 0.0650561	descr = N_Gram_CGCC
cnt = 350	feature = 466	correl = -0.0787335	descr = N_Gram_GCGT
cnt = 351	feature = 65	correl = 0.187737	descr = Fold_of_RNAi_Sequence_Pos_1
cnt = 352	feature = 523	correl = -0.0860411	descr = N_Gram_GTC
cnt = 353	feature = 641	correl = 0.0679978	descr = N_Gram_TGGC
cnt = 354	feature = 326	correl = -0.0476907	descr = N_Gram_CGA
cnt = 355	feature = 67	correl = 0.0897767	descr = Fold_of_RNAi_Sequence_Pos_3
cnt = 356	feature = 557	correl = -0.0638355	descr = N_Gram_TAA
cnt = 357	feature = 590	correl = -0.0921947	descr = N_Gram_TCCA
cnt = 358	feature = 625	correl = -0.0643192	descr = N_Gram_TGA
cnt = 359	feature = 284	correl = 0.0548268	descr = N_Gram_CAT
cnt = 360	feature = 68	correl = 0.0616863	descr = Fold_of_RNAi_Sequence_Pos_4
cnt = 361	feature = 696	correl = -0.146739	descr = N_Gram_TTTTC
cnt = 362	feature = 614	correl = -0.186339	descr = N_Gram_TCTC
cnt = 363	feature = 436	correl = 0.118347	descr = N_Gram_GCA
cnt = 364	feature = 255	correl = 0.140447	descr = N_Gram_CAA
cnt = 365	feature = 598	correl = -0.0828948	descr = N_Gram_TCCT
cnt = 366	feature = 677	correl = -0.120385	descr = N_Gram_TTCTT
cnt = 367	feature = 652	correl = 0.0875173	descr = N_Gram_TGT
cnt = 368	feature = 662	correl = -0.0926193	descr = N_Gram_TTA
cnt = 369	feature = 312	correl = 0.0571317	descr = N_Gram_CCGG
cnt = 370	feature = 511	correl = 0.0883702	descr = N_Gram_GGT
cnt = 371	feature = 580	correl = 0.0574006	descr = N_Gram_TCA
cnt = 372	feature = 364	correl = -0.0500366	descr = N_Gram_CT
cnt = 373	feature = 479	correl = 0.136826	descr = N_Gram_GGA
cnt = 374	feature = 310	correl = 0.0717731	descr = N_Gram_CCG
cnt = 375	feature = 546	correl = 0.052667	descr = N_Gram_GTT
cnt = 376	feature = 82	correl = 0.10386	descr = Xue_Structure_Feature_C111
cnt = 377	feature = 602	correl = -0.110016	descr = N_Gram_TCG
cnt = 378	feature = 416	correl = 0.0620889	descr = N_Gram_GAG
cnt = 379	feature = 501	correl = 0.15026	descr = N_Gram_GGG
cnt = 380	feature = 579	correl = -0.116747	descr = N_Gram_TC
cnt = 381	feature = 83	correl = 0.0933448	descr = Xue_Structure_Feature_C110
cnt = 382	feature = 695	correl = -0.156484	descr = N_Gram_TTTT
cnt = 383	feature = 620	correl = -0.115902	descr = N_Gram_TCTT
cnt = 384	feature = 373	correl = -0.106501	descr = N_Gram_CTC
cnt = 385	feature = 447	correl = 0.0919573	descr = N_Gram_GCC
cnt = 386	feature = 690	correl = -0.125022	descr = N_Gram_TTTC
cnt = 387	feature = 376	correl = -0.118952	descr = N_Gram_CTCC
cnt = 388	feature = 624	correl = 0.060323	descr = N_Gram_TG
cnt = 389	feature = 339	correl = 0.0796415	descr = N_Gram_CGG
cnt = 390	feature = 386	correl = -0.114192	descr = N_Gram_CTT
cnt = 391	feature = 399	correl = 0.0518076	descr = N_Gram_GA
cnt = 392	feature = 62	correl = -0.151537	descr = PF_RNAi_Fold_5'Free_Count
cnt = 393	feature = 688	correl = -0.0933832	descr = N_Gram_TTT
cnt = 394	feature = 611	correl = -0.104478	descr = N_Gram_TCT
cnt = 395	feature = 589	correl = -0.11792	descr = N_Gram_TCC
cnt = 396	feature = 669	correl = -0.171725	descr = N_Gram_TTC
cnt = 397	feature = 478	correl = 0.183511	descr = N_Gram_GG
cnt = 398	feature = 61	correl = -0.192875	descr = PF_RNAi_Fold_Energy
cnt = 399	feature = 86	correl = -0.154338	descr = Xue_Structure_Feature_C000
cnt = 400	feature = 45	correl = -0.1612	descr = Gibbs_of_Target_Sequence_
num rows = 521
num_elements = 208921
*
optimization finished, #iter = 674
nu = 0.486762
obj = -37.149077, rho = -0.647949
nSV = 370, nBSV = 162
num rows = 58
num_elements = 23258
*
optimization finished, #iter = 53
nu = 0.454927
obj = -4.442287, rho = -0.404746
nSV = 46, nBSV = 13
*
optimization finished, #iter = 674
nu = 0.486762
obj = -37.149077, rho = -0.647949
nSV = 370, nBSV = 162
CFS merit scores = 1.31031
CFS merit scores = 1.58705
CFS merit scores = 1.8344
CFS merit scores = 2.06157
CFS merit scores = 2.26498
CFS merit scores = 2.45308
CFS merit scores = 2.62868
CFS merit scores = 2.79374
CFS merit scores = 2.94984
CFS merit scores = 3.09764
CFS merit scores = 3.23716
CFS merit scores = 3.37002
CFS merit scores = 3.49728
CFS merit scores = 3.61934
CFS merit scores = 3.73513
CFS merit scores = 3.84482
CFS merit scores = 3.95091
CFS merit scores = 4.05319
CFS merit scores = 4.15205
CFS merit scores = 4.24784
CFS merit scores = 4.34109
CFS merit scores = 4.43034
CFS merit scores = 4.51651
CFS merit scores = 4.60074
CFS merit scores = 4.68239
CFS merit scores = 4.76164
CFS merit scores = 4.83926
CFS merit scores = 4.91504
CFS merit scores = 4.98926
CFS merit scores = 5.06193
CFS merit scores = 5.13293
CFS merit scores = 5.20225
CFS merit scores = 5.26989
CFS merit scores = 5.33549
CFS merit scores = 5.39977
CFS merit scores = 5.46248
CFS merit scores = 5.52306
CFS merit scores = 5.58234
CFS merit scores = 5.6389
CFS merit scores = 5.69344
CFS merit scores = 5.74669
CFS merit scores = 5.79783
CFS merit scores = 5.84789
CFS merit scores = 5.89632
CFS merit scores = 5.94373
CFS merit scores = 5.99004
CFS merit scores = 6.03512
CFS merit scores = 6.07814
CFS merit scores = 6.11939
CFS merit scores = 6.15663
CFS merit scores = 6.19143
CFS merit scores = 6.22404
CFS merit scores = 6.25415
CFS merit scores = 6.28357
CFS merit scores = 6.31148
CFS merit scores = 6.33709
CFS merit scores = 6.36114
CFS merit scores = 6.38282
CFS merit scores = 6.40439
CFS merit scores = 6.42458
CFS merit scores = 6.44391
CFS merit scores = 6.46302
CFS merit scores = 6.48176
CFS merit scores = 6.50034
CFS merit scores = 6.51768
CFS merit scores = 6.5346
CFS merit scores = 6.55149
CFS merit scores = 6.56799
CFS merit scores = 6.58455
CFS merit scores = 6.60013
CFS merit scores = 6.61343
CFS merit scores = 6.62596
CFS merit scores = 6.6368
CFS merit scores = 6.64433
CFS merit scores = 6.65136
CFS merit scores = 6.6582
CFS merit scores = 6.66518
CFS merit scores = 6.67193
CFS merit scores = 6.67857
CFS merit scores = 6.68551
CFS merit scores = 6.69096
CFS merit scores = 6.69604
CFS merit scores = 6.7001
CFS merit scores = 6.70457
CFS merit scores = 6.70907
CFS merit scores = 6.71354
CFS merit scores = 6.71704
CFS merit scores = 6.7188
CFS merit scores = 6.72087
CFS merit scores = 6.72303
CFS merit scores = 6.7252
CFS merit scores = 6.72414
CFS merit scores = 6.72324
CFS merit scores = 6.72248
CFS merit scores = 6.72218
CFS merit scores = 6.72213
CFS merit scores = 6.72146
CFS merit scores = 6.72015
CFS merit scores = 6.71898
CFS merit scores = 6.71809
CFS merit scores = 6.71702
CFS merit scores = 6.71618
CFS merit scores = 6.71542
CFS merit scores = 6.71476
CFS merit scores = 6.71431
CFS merit scores = 6.7135
CFS merit scores = 6.71267
CFS merit scores = 6.71142
CFS merit scores = 6.70942
CFS merit scores = 6.70662
CFS merit scores = 6.70378
CFS merit scores = 6.70122
CFS merit scores = 6.69834
CFS merit scores = 6.69508
CFS merit scores = 6.69155
CFS merit scores = 6.68841
CFS merit scores = 6.68502
CFS merit scores = 6.68084
CFS merit scores = 6.67673
CFS merit scores = 6.67279
CFS merit scores = 6.66858
CFS merit scores = 6.66337
CFS merit scores = 6.65852
CFS merit scores = 6.65362
CFS merit scores = 6.64791
CFS merit scores = 6.64212
CFS merit scores = 6.63636
CFS merit scores = 6.63096
CFS merit scores = 6.62585
CFS merit scores = 6.62097
CFS merit scores = 6.61638
CFS merit scores = 6.61057
CFS merit scores = 6.60465
CFS merit scores = 6.59895
CFS merit scores = 6.59336
CFS merit scores = 6.58654
CFS merit scores = 6.58003
CFS merit scores = 6.57359
CFS merit scores = 6.56747
CFS merit scores = 6.56101
CFS merit scores = 6.55479
CFS merit scores = 6.54821
CFS merit scores = 6.54189
CFS merit scores = 6.53534
CFS merit scores = 6.5286
CFS merit scores = 6.52217
CFS merit scores = 6.51588
CFS merit scores = 6.50965
CFS merit scores = 6.50363
CFS merit scores = 6.49659
CFS merit scores = 6.4899
CFS merit scores = 6.4832
CFS merit scores = 6.47623
CFS merit scores = 6.46903
CFS merit scores = 6.46159
CFS merit scores = 6.45445
CFS merit scores = 6.44746
CFS merit scores = 6.4405
CFS merit scores = 6.43326
CFS merit scores = 6.42603
CFS merit scores = 6.41901
CFS merit scores = 6.41161
CFS merit scores = 6.40445
CFS merit scores = 6.39751
CFS merit scores = 6.39065
CFS merit scores = 6.38362
CFS merit scores = 6.37683
CFS merit scores = 6.37004
CFS merit scores = 6.36277
CFS merit scores = 6.35519
CFS merit scores = 6.34774
CFS merit scores = 6.34049
CFS merit scores = 6.33345
CFS merit scores = 6.32642
CFS merit scores = 6.3193
CFS merit scores = 6.31225
CFS merit scores = 6.30521
CFS merit scores = 6.29804
CFS merit scores = 6.29113
CFS merit scores = 6.28414
CFS merit scores = 6.27678
CFS merit scores = 6.26927
CFS merit scores = 6.2619
CFS merit scores = 6.2542
CFS merit scores = 6.24671
CFS merit scores = 6.23883
CFS merit scores = 6.23111
CFS merit scores = 6.22363
CFS merit scores = 6.21623
CFS merit scores = 6.20888
CFS merit scores = 6.20167
CFS merit scores = 6.19445
CFS merit scores = 6.18719
CFS merit scores = 6.17985
CFS merit scores = 6.17224
CFS merit scores = 6.16463
CFS merit scores = 6.15703
CFS merit scores = 6.14946
CFS merit scores = 6.14191
CFS merit scores = 6.13422
CFS merit scores = 6.12667
CFS merit scores = 6.11927
CFS merit scores = 6.11193
CFS merit scores = 6.10468
CFS merit scores = 6.09757
CFS merit scores = 6.09033
CFS merit scores = 6.08326
CFS merit scores = 6.07637
CFS merit scores = 6.06947
CFS merit scores = 6.06225
CFS merit scores = 6.055
CFS merit scores = 6.04785
CFS merit scores = 6.04052
CFS merit scores = 6.03321
CFS merit scores = 6.02571
CFS merit scores = 6.01819
CFS merit scores = 6.01074
CFS merit scores = 6.00344
CFS merit scores = 5.99624
CFS merit scores = 5.98895
CFS merit scores = 5.98175
CFS merit scores = 5.97379
CFS merit scores = 5.96591
CFS merit scores = 5.95799
CFS merit scores = 5.9501
CFS merit scores = 5.94227
CFS merit scores = 5.93418
CFS merit scores = 5.92623
CFS merit scores = 5.91841
CFS merit scores = 5.91078
CFS merit scores = 5.9032
CFS merit scores = 5.89531
CFS merit scores = 5.88749
CFS merit scores = 5.87975
CFS merit scores = 5.87209
CFS merit scores = 5.86455
CFS merit scores = 5.85705
CFS merit scores = 5.84951
CFS merit scores = 5.84204
CFS merit scores = 5.83458
CFS merit scores = 5.82725
CFS merit scores = 5.82003
CFS merit scores = 5.81287
CFS merit scores = 5.80573
CFS merit scores = 5.79861
CFS merit scores = 5.79156
CFS merit scores = 5.78458
CFS merit scores = 5.7778
CFS merit scores = 5.77104
CFS merit scores = 5.76424
CFS merit scores = 5.7576
CFS merit scores = 5.75109
CFS merit scores = 5.74468
CFS merit scores = 5.73818
CFS merit scores = 5.73181
CFS merit scores = 5.72539
CFS merit scores = 5.71897
CFS merit scores = 5.71261
CFS merit scores = 5.70633
CFS merit scores = 5.70007
CFS merit scores = 5.69389
CFS merit scores = 5.6875
CFS merit scores = 5.68124
CFS merit scores = 5.67498
CFS merit scores = 5.66888
CFS merit scores = 5.6626
CFS merit scores = 5.65639
CFS merit scores = 5.65028
CFS merit scores = 5.64427
CFS merit scores = 5.63809
CFS merit scores = 5.63198
CFS merit scores = 5.62583
CFS merit scores = 5.61972
CFS merit scores = 5.61368
CFS merit scores = 5.60768
CFS merit scores = 5.60157
CFS merit scores = 5.59558
CFS merit scores = 5.58953
CFS merit scores = 5.58346
CFS merit scores = 5.57754
CFS merit scores = 5.57171
CFS merit scores = 5.56589
CFS merit scores = 5.56014
CFS merit scores = 5.55432
CFS merit scores = 5.5486
CFS merit scores = 5.54299
CFS merit scores = 5.5373
CFS merit scores = 5.53173
CFS merit scores = 5.52608
CFS merit scores = 5.5205
CFS merit scores = 5.51504
CFS merit scores = 5.50951
CFS merit scores = 5.5039
CFS merit scores = 5.49824
CFS merit scores = 5.4925
CFS merit scores = 5.48674
CFS merit scores = 5.48098
CFS merit scores = 5.47521
CFS merit scores = 5.46954
CFS merit scores = 5.4639
CFS merit scores = 5.45835
CFS merit scores = 5.4529
CFS merit scores = 5.4474
CFS merit scores = 5.44192
CFS merit scores = 5.43644
CFS merit scores = 5.43104
CFS merit scores = 5.42571
CFS merit scores = 5.4203
CFS merit scores = 5.41486
CFS merit scores = 5.4095
CFS merit scores = 5.40398
CFS merit scores = 5.39849
CFS merit scores = 5.39304
CFS merit scores = 5.38758
CFS merit scores = 5.38206
CFS merit scores = 5.37648
CFS merit scores = 5.37099
CFS merit scores = 5.36553
CFS merit scores = 5.36004
CFS merit scores = 5.35447
CFS merit scores = 5.349
CFS merit scores = 5.3435
CFS merit scores = 5.33807
CFS merit scores = 5.33266
CFS merit scores = 5.32735
CFS merit scores = 5.32206
CFS merit scores = 5.3168
CFS merit scores = 5.31144
CFS merit scores = 5.30614
CFS merit scores = 5.30068
CFS merit scores = 5.29533
CFS merit scores = 5.28995
CFS merit scores = 5.28458
CFS merit scores = 5.27925
CFS merit scores = 5.27383
CFS merit scores = 5.26846
CFS merit scores = 5.26315
CFS merit scores = 5.25775
CFS merit scores = 5.25238
CFS merit scores = 5.24695
CFS merit scores = 5.24148
CFS merit scores = 5.236
CFS merit scores = 5.23046
CFS merit scores = 5.22492
CFS merit scores = 5.2193
CFS merit scores = 5.21374
CFS merit scores = 5.20828
CFS merit scores = 5.20285
CFS merit scores = 5.19745
CFS merit scores = 5.19205
CFS merit scores = 5.18657
CFS merit scores = 5.18116
CFS merit scores = 5.17575
CFS merit scores = 5.17035
CFS merit scores = 5.16499
CFS merit scores = 5.15967
CFS merit scores = 5.15423
CFS merit scores = 5.14883
CFS merit scores = 5.14342
CFS merit scores = 5.13803
CFS merit scores = 5.13258
CFS merit scores = 5.12717
CFS merit scores = 5.12165
CFS merit scores = 5.11597
CFS merit scores = 5.11031
CFS merit scores = 5.10473
CFS merit scores = 5.09906
CFS merit scores = 5.09332
CFS merit scores = 5.08765
CFS merit scores = 5.08199
CFS merit scores = 5.07634
CFS merit scores = 5.07077
CFS merit scores = 5.06481
CFS merit scores = 5.05856
CFS merit scores = 5.05235
CFS merit scores = 5.04617
CFS merit scores = 5.04005
CFS merit scores = 5.03393
CFS merit scores = 5.02766
CFS merit scores = 5.02102
CFS merit scores = 5.01441
CFS merit scores = 5.0079
CFS merit scores = 5.00117
CFS merit scores = 4.99424
CFS merit scores = 4.9871
CFS merit scores = 4.98003
CFS merit scores = 4.973
CFS merit scores = 4.96596
CFS merit scores = 4.95897
CFS merit scores = 4.95165
CFS merit scores = 4.94439
CFS merit scores = 4.93715
CFS merit scores = 4.92986
CFS merit scores = 4.92268
CFS merit scores = 4.9154
CFS merit scores = 4.9077
CFS merit scores = 4.89979
CFS merit scores = 4.89194
CFS merit scores = 4.88392
CFS merit scores = 4.87593
CFS merit scores = 4.86766
CFS merit scores = 4.85925
CFS merit scores = 4.8507
CFS merit scores = 4.8422
CFS merit scores = 4.83349
CFS merit scores = 4.82479
CFS merit scores = 4.81605
CFS merit scores = 4.80681
CFS merit scores = 4.79709
CFS merit scores = 4.78723
CFS merit scores = 4.77736
CFS merit scores = 4.76558
CFS merit scores = 4.748
cnt = 1	feature = 62	correl = -0.31031	descr = Gibbs_of_Target_Sequence__Pos_19_Step_1
cnt = 2	feature = 618	correl = -0.209582	descr = N_Gram_TCTC
cnt = 3	feature = 554	correl = 0.0827932	descr = N_Gram_GTTCC
cnt = 4	feature = 228	correl = -0.0860007	descr = N_Gram_ATACT
cnt = 5	feature = 357	correl = 0.0705788	descr = N_Gram_CGTGA
cnt = 6	feature = 545	correl = 0.0571925	descr = N_Gram_GTGCG
cnt = 7	feature = 339	correl = -0.0491935	descr = N_Gram_CGCTG
cnt = 8	feature = 406	correl = 0.0452153	descr = N_Gram_GACAG
cnt = 9	feature = 335	correl = 0.0452153	descr = N_Gram_CGCCA
cnt = 10	feature = 613	correl = 0.0945333	descr = N_Gram_TCGGC
cnt = 11	feature = 529	correl = 0.0505135	descr = N_Gram_GTATA
cnt = 12	feature = 609	correl = 0.0804424	descr = N_Gram_TCGAC
cnt = 13	feature = 399	correl = 0.0684652	descr = N_Gram_GAAAC
cnt = 14	feature = 365	correl = 0.0452153	descr = N_Gram_CTAAA
cnt = 15	feature = 527	correl = 0.0486508	descr = N_Gram_GTAAA
cnt = 16	feature = 671	correl = 0.073979	descr = N_Gram_TTCAA
cnt = 17	feature = 640	correl = 0.0522607	descr = N_Gram_TGCCG
cnt = 18	feature = 631	correl = -0.0611613	descr = N_Gram_TGAGA
cnt = 19	feature = 407	correl = -0.0682308	descr = N_Gram_GACCC
cnt = 20	feature = 563	correl = -0.0463753	descr = N_Gram_TAACG
cnt = 21	feature = 244	correl = -0.0454018	descr = N_Gram_ATGCA
cnt = 22	feature = 448	correl = -0.0451129	descr = N_Gram_GCATG
cnt = 23	feature = 611	correl = -0.0491935	descr = N_Gram_TCGCA
cnt = 24	feature = 628	correl = 0.0513395	descr = N_Gram_TGAAA
cnt = 25	feature = 400	correl = 0.101525	descr = N_Gram_GAAAG
cnt = 26	feature = 426	correl = -0.0556744	descr = N_Gram_GATCG
cnt = 27	feature = 305	correl = 0.114852	descr = N_Gram_CCCCC
cnt = 28	feature = 306	correl = 0.0452153	descr = N_Gram_CCCCG
cnt = 29	feature = 220	correl = 0.088939	descr = N_Gram_AGTTA
cnt = 30	feature = 231	correl = 0.0716851	descr = N_Gram_ATAGT
cnt = 31	feature = 651	correl = 0.0762429	descr = N_Gram_TGGGG
cnt = 32	feature = 688	correl = 0.0849871	descr = N_Gram_TTGTG
cnt = 33	feature = 572	correl = 0.045862	descr = N_Gram_TAGAC
cnt = 34	feature = 210	correl = -0.0496904	descr = N_Gram_AGGGC
cnt = 35	feature = 599	correl = 0.061186	descr = N_Gram_TCCCA
cnt = 36	feature = 420	correl = 0.0939614	descr = N_Gram_GAGTC
cnt = 37	feature = 579	correl = 0.0755747	descr = N_Gram_TATAT
cnt = 38	feature = 617	correl = 0.0566459	descr = N_Gram_TCTAC
cnt = 39	feature = 600	correl = 0.0471599	descr = N_Gram_TCCGA
cnt = 40	feature = 286	correl = -0.0522777	descr = N_Gram_CATAT
cnt = 41	feature = 612	correl = 0.0739016	descr = N_Gram_TCGGA
cnt = 42	feature = 557	correl = 0.0450469	descr = N_Gram_GTTGC
cnt = 43	feature = 521	correl = -0.0442555	descr = N_Gram_GGGTT
cnt = 44	feature = 455	correl = 0.061349	descr = N_Gram_GCCCG
cnt = 45	feature = 312	correl = 0.0709082	descr = N_Gram_CCGGC
cnt = 46	feature = 520	correl = 0.0570243	descr = N_Gram_GGGTC
cnt = 47	feature = 322	correl = 0.0440555	descr = N_Gram_CCTCT
cnt = 48	feature = 463	correl = 0.0447646	descr = N_Gram_GCGAG
cnt = 49	feature = 553	correl = -0.0519099	descr = N_Gram_GTTAC
cnt = 50	feature = 324	correl = 0.0669036	descr = N_Gram_CCTGC
cnt = 51	feature = 251	correl = -0.0752	descr = N_Gram_ATTAC
cnt = 52	feature = 687	correl = -0.0537445	descr = N_Gram_TTGGA
cnt = 53	feature = 317	correl = -0.0486993	descr = N_Gram_CCGTC
cnt = 54	feature = 674	correl = 0.0446517	descr = N_Gram_TTCGA
cnt = 55	feature = 353	correl = -0.0701527	descr = N_Gram_CGTAA
cnt = 56	feature = 461	correl = 0.152783	descr = N_Gram_GCCTT
cnt = 57	feature = 532	correl = -0.0510266	descr = N_Gram_GTCAA
cnt = 58	feature = 468	correl = 0.0659829	descr = N_Gram_GCGGG
cnt = 59	feature = 604	correl = 0.0556281	descr = N_Gram_TCCTA
cnt = 60	feature = 362	correl = 0.113593	descr = N_Gram_CGTTT
cnt = 61	feature = 291	correl = -0.0497901	descr = N_Gram_CATGC
cnt = 62	feature = 404	correl = 0.0534807	descr = N_Gram_GAATC
cnt = 63	feature = 666	correl = -0.0561891	descr = N_Gram_TTACC
cnt = 64	feature = 226	correl = -0.136112	descr = N_Gram_ATAAG
cnt = 65	feature = 614	correl = -0.0741793	descr = N_Gram_TCGGG
cnt = 66	feature = 267	correl = 0.0597923	descr = N_Gram_CACAT
cnt = 67	feature = 304	correl = 0.084172	descr = N_Gram_CCCAC
cnt = 68	feature = 437	correl = 0.0610067	descr = N_Gram_GCAAA
cnt = 69	feature = 212	correl = 0.0443785	descr = N_Gram_AGGTT
cnt = 70	feature = 493	correl = 0.0656774	descr = N_Gram_GGATT
cnt = 71	feature = 209	correl = -0.0562116	descr = N_Gram_AGGCT
cnt = 72	feature = 351	correl = -0.0731294	descr = N_Gram_CGGTA
cnt = 73	feature = 555	correl = -0.0483674	descr = N_Gram_GTTCG
cnt = 74	feature = 548	correl = 0.13874	descr = N_Gram_GTGGC
cnt = 75	feature = 573	correl = -0.050698	descr = N_Gram_TAGAT
cnt = 76	feature = 160	correl = 0.0629792	descr = N_Gram_ACAGG
cnt = 77	feature = 525	correl = -0.0538694	descr = N_Gram_GGTGT
cnt = 78	feature = 512	correl = 0.0519346	descr = N_Gram_GGGCA
cnt = 79	feature = 664	correl = -0.0542518	descr = N_Gram_TTAAT
cnt = 80	feature = 423	correl = 0.0460437	descr = N_Gram_GATAC
cnt = 81	feature = 323	correl = 0.0600602	descr = N_Gram_CCTGA
cnt = 82	feature = 451	correl = -0.0448584	descr = N_Gram_GCCAA
cnt = 83	feature = 584	correl = 0.0766128	descr = N_Gram_TCAAA
cnt = 84	feature = 410	correl = 0.088939	descr = N_Gram_GACGG
cnt = 85	feature = 645	correl = 0.0891381	descr = N_Gram_TGGAG
cnt = 86	feature = 392	correl = -0.132209	descr = N_Gram_CTTGC
cnt = 87	feature = 546	correl = 0.0847198	descr = N_Gram_GTGCT
cnt = 88	feature = 237	correl = -0.0491935	descr = N_Gram_ATCGC
cnt = 89	feature = 456	correl = -0.0466652	descr = N_Gram_GCCCT
cnt = 90	feature = 402	correl = -0.0439824	descr = N_Gram_GAAGG
cnt = 91	feature = 483	correl = 0.120941	descr = N_Gram_GGAAA
cnt = 92	feature = 441	correl = 0.0831887	descr = N_Gram_GCACT
cnt = 93	feature = 265	correl = 0.0524058	descr = N_Gram_CAATA
cnt = 94	feature = 389	correl = 0.0497046	descr = N_Gram_CTTCC
cnt = 95	feature = 345	correl = 0.105894	descr = N_Gram_CGGCA
cnt = 96	feature = 211	correl = 0.0784616	descr = N_Gram_AGGGG
cnt = 97	feature = 523	correl = 0.0686204	descr = N_Gram_GGTCA
cnt = 98	feature = 295	correl = 0.0625274	descr = N_Gram_CCACC
cnt = 99	feature = 347	correl = 0.067119	descr = N_Gram_CGGCG
cnt = 100	feature = 504	correl = 0.061944	descr = N_Gram_GGCTC
cnt = 101	feature = 634	correl = 0.0542973	descr = N_Gram_TGATA
cnt = 102	feature = 276	correl = 0.0547211	descr = N_Gram_CAGCC
cnt = 103	feature = 501	correl = 0.100886	descr = N_Gram_GGCGC
cnt = 104	feature = 558	correl = 0.0490356	descr = N_Gram_GTTGG
cnt = 105	feature = 681	correl = -0.0595496	descr = N_Gram_TTGAA
cnt = 106	feature = 387	correl = -0.111145	descr = N_Gram_CTTAT
cnt = 107	feature = 309	correl = 0.0515678	descr = N_Gram_CCCGG
cnt = 108	feature = 632	correl = 0.0438967	descr = N_Gram_TGAGT
cnt = 109	feature = 207	correl = 0.0453326	descr = N_Gram_AGGCC
cnt = 110	feature = 447	correl = 0.0947159	descr = N_Gram_GCATC
cnt = 111	feature = 635	correl = -0.048706	descr = N_Gram_TGATC
cnt = 112	feature = 484	correl = -0.0496958	descr = N_Gram_GGAAC
cnt = 113	feature = 630	correl = 0.0459658	descr = N_Gram_TGACA
cnt = 114	feature = 225	correl = -0.0440871	descr = N_Gram_ATAAC
cnt = 115	feature = 308	correl = 0.0689923	descr = N_Gram_CCCGC
cnt = 116	feature = 232	correl = 0.0862097	descr = N_Gram_ATATA
cnt = 117	feature = 469	correl = 0.0652256	descr = N_Gram_GCGGT
cnt = 118	feature = 650	correl = 0.0533849	descr = N_Gram_TGGGA
cnt = 119	feature = 360	correl = 0.0539643	descr = N_Gram_CGTGT
cnt = 120	feature = 321	correl = -0.0938671	descr = N_Gram_CCTCC
cnt = 121	feature = 528	correl = 0.048611	descr = N_Gram_GTAGT
cnt = 122	feature = 660	correl = 0.0509119	descr = N_Gram_TGTGT
cnt = 123	feature = 280	correl = 0.086195	descr = N_Gram_CAGGA
cnt = 124	feature = 361	correl = -0.0474185	descr = N_Gram_CGTTC
cnt = 125	feature = 536	correl = -0.0826746	descr = N_Gram_GTCGA
cnt = 126	feature = 409	correl = -0.063562	descr = N_Gram_GACCT
cnt = 127	feature = 509	correl = 0.10652	descr = N_Gram_GGGAC
cnt = 128	feature = 514	correl = 0.0779741	descr = N_Gram_GGGCG
cnt = 129	feature = 432	correl = -0.0740815	descr = N_Gram_GATTA
cnt = 130	feature = 442	correl = -0.0643899	descr = N_Gram_GCAGA
cnt = 131	feature = 238	correl = -0.104324	descr = N_Gram_ATCGG
cnt = 132	feature = 281	correl = 0.0813157	descr = N_Gram_CAGGC
cnt = 133	feature = 274	correl = -0.0455864	descr = N_Gram_CACTG
cnt = 134	feature = 219	correl = 0.105505	descr = N_Gram_AGTGT
cnt = 135	feature = 505	correl = 0.132381	descr = N_Gram_GGCTT
cnt = 136	feature = 327	correl = -0.0457862	descr = N_Gram_CGAC
cnt = 137	feature = 319	correl = 0.0585777	descr = N_Gram_CCTA
cnt = 138	feature = 595	correl = 0.0846375	descr = N_Gram_TCCAA
cnt = 139	feature = 214	correl = 0.125266	descr = N_Gram_AGTAA
cnt = 140	feature = 575	correl = -0.0519719	descr = N_Gram_TAGCC
cnt = 141	feature = 578	correl = -0.0500121	descr = N_Gram_TATAC
cnt = 142	feature = 574	correl = 0.0883375	descr = N_Gram_TAGCA
cnt = 143	feature = 277	correl = 0.0780894	descr = N_Gram_CAGCG
cnt = 144	feature = 433	correl = 0.0488055	descr = N_Gram_GATTG
cnt = 145	feature = 397	correl = 0.0822662	descr = N_Gram_CTTTG
cnt = 146	feature = 538	correl = 0.0989123	descr = N_Gram_GTCGG
cnt = 147	feature = 601	correl = -0.0746333	descr = N_Gram_TCCGC
cnt = 148	feature = 460	correl = 0.0641225	descr = N_Gram_GCCTC
cnt = 149	feature = 429	correl = -0.0578841	descr = N_Gram_GATGC
cnt = 150	feature = 247	correl = 0.0737142	descr = N_Gram_ATGGG
cnt = 151	feature = 499	correl = 0.150855	descr = N_Gram_GGCCT
cnt = 152	feature = 419	correl = 0.0464714	descr = N_Gram_GAGGT
cnt = 153	feature = 653	correl = 0.055239	descr = N_Gram_TGGTA
cnt = 154	feature = 615	correl = -0.0510315	descr = N_Gram_TCGTC
cnt = 155	feature = 473	correl = 0.0952818	descr = N_Gram_GCGTG
cnt = 156	feature = 206	correl = 0.0852223	descr = N_Gram_AGGCA
cnt = 157	feature = 610	correl = -0.0908316	descr = N_Gram_TCGAG
cnt = 158	feature = 342	correl = 0.0640402	descr = N_Gram_CGGAA
cnt = 159	feature = 655	correl = -0.066847	descr = N_Gram_TGTCA
cnt = 160	feature = 453	correl = 0.0512733	descr = N_Gram_GCCAT
cnt = 161	feature = 284	correl = 0.132752	descr = N_Gram_CAGTG
cnt = 162	feature = 408	correl = 0.0674867	descr = N_Gram_GACCG
cnt = 163	feature = 656	correl = 0.0523178	descr = N_Gram_TGTCC
cnt = 164	feature = 526	correl = 0.057652	descr = N_Gram_GGTTG
cnt = 165	feature = 235	correl = -0.0513973	descr = N_Gram_ATCCT
cnt = 166	feature = 458	correl = 0.0725619	descr = N_Gram_GCCGG
cnt = 167	feature = 343	correl = 0.0581897	descr = N_Gram_CGGAC
cnt = 168	feature = 522	correl = -0.0564729	descr = N_Gram_GGTAA
cnt = 169	feature = 303	correl = 0.0538727	descr = N_Gram_CCCAA
cnt = 170	feature = 467	correl = 0.0713413	descr = N_Gram_GCGGC
cnt = 171	feature = 318	correl = 0.102805	descr = N_Gram_CCGTG
cnt = 172	feature = 551	correl = 0.0559484	descr = N_Gram_GTGTG
cnt = 173	feature = 413	correl = -0.0683846	descr = N_Gram_GACTG
cnt = 174	feature = 272	correl = -0.0670345	descr = N_Gram_CACGA
cnt = 175	feature = 416	correl = 0.0978394	descr = N_Gram_GAGCT
cnt = 176	feature = 492	correl = -0.0766675	descr = N_Gram_GGATC
cnt = 177	feature = 283	correl = 0.0738002	descr = N_Gram_CAGTA
cnt = 178	feature = 518	correl = 0.0519346	descr = N_Gram_GGGGG
cnt = 179	feature = 368	correl = 0.106119	descr = N_Gram_CTAT
cnt = 180	feature = 394	correl = 0.078722	descr = N_Gram_CTTGT
cnt = 181	feature = 488	correl = 0.0988439	descr = N_Gram_GGACG
cnt = 182	feature = 646	correl = 0.087776	descr = N_Gram_TGGCC
cnt = 183	feature = 255	correl = -0.0809794	descr = N_Gram_ATTTG
cnt = 184	feature = 278	correl = -0.129662	descr = N_Gram_CAGCT
cnt = 185	feature = 510	correl = 0.104254	descr = N_Gram_GGGAG
cnt = 186	feature = 686	correl = -0.136441	descr = N_Gram_TTGCG
cnt = 187	feature = 659	correl = 0.106172	descr = N_Gram_TGTGG
cnt = 188	feature = 479	correl = 0.0808935	descr = N_Gram_GCTGG
cnt = 189	feature = 380	correl = -0.0503763	descr = N_Gram_CTCTT
cnt = 190	feature = 475	correl = 0.0781606	descr = N_Gram_GCTCA
cnt = 191	feature = 270	correl = 0.0746547	descr = N_Gram_CACCT
cnt = 192	feature = 565	correl = -0.0511209	descr = N_Gram_TAAGA
cnt = 193	feature = 289	correl = -0.0859895	descr = N_Gram_CATCG
cnt = 194	feature = 466	correl = 0.052261	descr = N_Gram_GCGGA
cnt = 195	feature = 395	correl = 0.0732961	descr = N_Gram_CTTTA
cnt = 196	feature = 568	correl = -0.0594411	descr = N_Gram_TAATC
cnt = 197	feature = 352	correl = 0.058078	descr = N_Gram_CGGTT
cnt = 198	feature = 592	correl = -0.0487767	descr = N_Gram_TCATG
cnt = 199	feature = 440	correl = 0.0607242	descr = N_Gram_GCAC
cnt = 200	feature = 644	correl = -0.0507403	descr = N_Gram_TGGAA
cnt = 201	feature = 654	correl = 0.052057	descr = N_Gram_TGGTC
cnt = 202	feature = 540	correl = -0.0954529	descr = N_Gram_GTCTT
cnt = 203	feature = 478	correl = 0.0840173	descr = N_Gram_GCTGC
cnt = 204	feature = 242	correl = -0.0560284	descr = N_Gram_ATGAT
cnt = 205	feature = 290	correl = 0.0909964	descr = N_Gram_CATCT
cnt = 206	feature = 222	correl = -0.0890047	descr = N_Gram_AGTTT
cnt = 207	feature = 454	correl = 0.0640847	descr = N_Gram_GCCCA
cnt = 208	feature = 445	correl = 0.0505385	descr = N_Gram_GCAGT
cnt = 209	feature = 626	correl = -0.0587221	descr = N_Gram_TCTTG
cnt = 210	feature = 490	correl = 0.115215	descr = N_Gram_GGAGC
cnt = 211	feature = 605	correl = -0.0844334	descr = N_Gram_TCCTC
cnt = 212	feature = 673	correl = 0.0786101	descr = N_Gram_TTCCA
cnt = 213	feature = 325	correl = -0.0742046	descr = N_Gram_CCTTC
cnt = 214	feature = 336	correl = 0.083616	descr = N_Gram_CGCCG
cnt = 215	feature = 596	correl = -0.0518106	descr = N_Gram_TCCAC
cnt = 216	feature = 217	correl = -0.145963	descr = N_Gram_AGTCT
cnt = 217	feature = 636	correl = -0.110124	descr = N_Gram_TGATT
cnt = 218	feature = 337	correl = 0.0521346	descr = N_Gram_CGCGG
cnt = 219	feature = 264	correl = 0.0446953	descr = N_Gram_CAAT
cnt = 220	feature = 136	correl = -0.0662508	descr = N_Gram_AAGAC
cnt = 221	feature = 647	correl = -0.0854219	descr = N_Gram_TGGCG
cnt = 222	feature = 695	correl = -0.0878469	descr = N_Gram_TTTGG
cnt = 223	feature = 588	correl = 0.11026	descr = N_Gram_TCAGT
cnt = 224	feature = 485	correl = 0.05273	descr = N_Gram_GGAAG
cnt = 225	feature = 598	correl = 0.0540967	descr = N_Gram_TCCC
cnt = 226	feature = 587	correl = 0.0813337	descr = N_Gram_TCAGC
cnt = 227	feature = 496	correl = 0.0643245	descr = N_Gram_GGCAT
cnt = 228	feature = 648	correl = 0.128811	descr = N_Gram_TGGCT
cnt = 229	feature = 373	correl = -0.0894282	descr = N_Gram_CTCAT
cnt = 230	feature = 40	correl = -0.0449371	descr = Position_Specific_Bin_Base_16_Base_T
cnt = 231	feature = 15	correl = -0.130346	descr = Position_Specific_Bin_Base_5_Base_A
cnt = 232	feature = 576	correl = 0.0535774	descr = N_Gram_TAGT
cnt = 233	feature = 26	correl = -0.0833421	descr = Position_Specific_Bin_Base_11_Base_G
cnt = 234	feature = 502	correl = 0.0971136	descr = N_Gram_GGCGG
cnt = 235	feature = 580	correl = -0.0487824	descr = N_Gram_TATC
cnt = 236	feature = 428	correl = -0.0460328	descr = N_Gram_GATGA
cnt = 237	feature = 35	correl = 0.113988	descr = Position_Specific_Bin_Base_14_Base_T
cnt = 238	feature = 472	correl = -0.113988	descr = N_Gram_GCGTC
cnt = 239	feature = 386	correl = -0.0510798	descr = N_Gram_CTTA
cnt = 240	feature = 288	correl = 0.109511	descr = N_Gram_CATCC
cnt = 241	feature = 436	correl = 0.13063	descr = N_Gram_GCAA
cnt = 242	feature = 487	correl = 0.121658	descr = N_Gram_GGACC
cnt = 243	feature = 556	correl = -0.0707019	descr = N_Gram_GTTCT
cnt = 244	feature = 383	correl = 0.100553	descr = N_Gram_CTGCA
cnt = 245	feature = 43	correl = 0.050122	descr = Position_Specific_Bin_Base_17_Base_G
cnt = 246	feature = 301	correl = 0.0672829	descr = N_Gram_CCATC
cnt = 247	feature = 248	correl = 0.0582133	descr = N_Gram_ATGT
cnt = 248	feature = 18	correl = -0.123245	descr = Position_Specific_Bin_Base_6_Base_A
cnt = 249	feature = 25	correl = 0.0520239	descr = Position_Specific_Bin_Base_10_Base_T
cnt = 250	feature = 422	correl = 0.0518303	descr = N_Gram_GATA
cnt = 251	feature = 29	correl = 0.106737	descr = Position_Specific_Bin_Base_12_Base_G
cnt = 252	feature = 250	correl = -0.0592952	descr = N_Gram_ATTA
cnt = 253	feature = 13	correl = -0.0653391	descr = Position_Specific_Bin_Base_4_Base_A
cnt = 254	feature = 208	correl = 0.102984	descr = N_Gram_AGGCG
cnt = 255	feature = 261	correl = 0.0686381	descr = N_Gram_CAAG
cnt = 256	feature = 73	correl = 0.0860118	descr = Fold_of_RNAi_Sequence_Pos_9
cnt = 257	feature = 649	correl = 0.0761694	descr = N_Gram_TGGG
cnt = 258	feature = 20	correl = -0.0468062	descr = Position_Specific_Bin_Base_7_Base_A
cnt = 259	feature = 602	correl = -0.0850017	descr = N_Gram_TCCGG
cnt = 260	feature = 33	correl = -0.0668403	descr = Position_Specific_Bin_Base_13_Base_G
cnt = 261	feature = 689	correl = 0.0517958	descr = N_Gram_TTGTT
cnt = 262	feature = 11	correl = -0.0540301	descr = Position_Specific_Bin_Base_3_Base_A
cnt = 263	feature = 30	correl = -0.132447	descr = Position_Specific_Bin_Base_12_Base_T
cnt = 264	feature = 36	correl = -0.0639954	descr = Position_Specific_Bin_Base_15_Base_A
cnt = 265	feature = 41	correl = -0.0628028	descr = Position_Specific_Bin_Base_17_Base_A
cnt = 266	feature = 252	correl = 0.0521577	descr = N_Gram_ATTG
cnt = 267	feature = 234	correl = -0.0457992	descr = N_Gram_ATCCA
cnt = 268	feature = 498	correl = 0.0886749	descr = N_Gram_GGCCA
cnt = 269	feature = 313	correl = 0.109626	descr = N_Gram_CCGGG
cnt = 270	feature = 24	correl = -0.0597786	descr = Position_Specific_Bin_Base_9_Base_T
cnt = 271	feature = 597	correl = -0.132919	descr = N_Gram_TCCAG
cnt = 272	feature = 641	correl = -0.125891	descr = N_Gram_TGCG
cnt = 273	feature = 403	correl = -0.0573214	descr = N_Gram_GAAGT
cnt = 274	feature = 9	correl = -0.0733006	descr = Position_Specific_Bin_Base_2_Base_G
cnt = 275	feature = 46	correl = 0.143566	descr = Position_Specific_Bin_Base_18_Base_C
cnt = 276	feature = 34	correl = -0.10072	descr = Position_Specific_Bin_Base_14_Base_A
cnt = 277	feature = 331	correl = -0.0703197	descr = N_Gram_CGAT
cnt = 278	feature = 76	correl = 0.0770998	descr = Fold_of_RNAi_Sequence_Pos_13
cnt = 279	feature = 350	correl = 0.141297	descr = N_Gram_CGGGC
cnt = 280	feature = 12	correl = 0.0808468	descr = Position_Specific_Bin_Base_3_Base_C
cnt = 281	feature = 23	correl = 0.0587341	descr = Position_Specific_Bin_Base_9_Base_G
cnt = 282	feature = 229	correl = 0.0499464	descr = N_Gram_ATAG
cnt = 283	feature = 391	correl = -0.0741187	descr = N_Gram_CTTGA
cnt = 284	feature = 364	correl = 0.0868264	descr = N_Gram_CTA
cnt = 285	feature = 105	correl = 0.0875298	descr = Fold_of_Target_NoEndbrace_noends_Pos_13
cnt = 286	feature = 21	correl = -0.060694	descr = Position_Specific_Bin_Base_8_Base_C
cnt = 287	feature = 39	correl = 0.115459	descr = Position_Specific_Bin_Base_16_Base_C
cnt = 288	feature = 608	correl = -0.0700894	descr = N_Gram_TCGA
cnt = 289	feature = 51	correl = 0.253534	descr = Gibbs_of_Target_Sequence__Pos_2_Step_1
cnt = 290	feature = 44	correl = -0.064086	descr = Position_Specific_Bin_Base_17_Base_T
cnt = 291	feature = 10	correl = 0.10045	descr = Position_Specific_Bin_Base_2_Base_T
cnt = 292	feature = 14	correl = 0.0556579	descr = Position_Specific_Bin_Base_4_Base_C
cnt = 293	feature = 619	correl = -0.0873073	descr = N_Gram_TCTCA
cnt = 294	feature = 457	correl = 0.0762421	descr = N_Gram_GCCG
cnt = 295	feature = 356	correl = 0.164586	descr = N_Gram_CGTG
cnt = 296	feature = 637	correl = 0.0966455	descr = N_Gram_TGCA
cnt = 297	feature = 693	correl = -0.108691	descr = N_Gram_TTTCT
cnt = 298	feature = 19	correl = 0.108097	descr = Position_Specific_Bin_Base_6_Base_C
cnt = 299	feature = 279	correl = 0.0654951	descr = N_Gram_CAGG
cnt = 300	feature = 665	correl = -0.0522481	descr = N_Gram_TTAC
cnt = 301	feature = 83	correl = 0.118788	descr = Xue_Structure_Feature_A101
cnt = 302	feature = 81	correl = -0.051644	descr = Xue_Structure_Feature_A110
cnt = 303	feature = 425	correl = -0.112593	descr = N_Gram_GATC
cnt = 304	feature = 591	correl = -0.0598799	descr = N_Gram_TCATC
cnt = 305	feature = 37	correl = 0.0663004	descr = Position_Specific_Bin_Base_15_Base_C
cnt = 306	feature = 32	correl = 0.102317	descr = Position_Specific_Bin_Base_13_Base_C
cnt = 307	feature = 17	correl = 0.0580049	descr = Position_Specific_Bin_Base_5_Base_G
cnt = 308	feature = 446	correl = 0.0635627	descr = N_Gram_GCAT
cnt = 309	feature = 298	correl = -0.139861	descr = N_Gram_CCAGC
cnt = 310	feature = 8	correl = 0.0529705	descr = Position_Specific_Bin_Base_2_Base_C
cnt = 311	feature = 57	correl = 0.0634252	descr = Gibbs_of_Target_Sequence__Pos_12_Step_1
cnt = 312	feature = 657	correl = 0.083961	descr = N_Gram_TGTG
cnt = 313	feature = 45	correl = -0.284736	descr = Position_Specific_Bin_Base_18_Base_A
cnt = 314	feature = 80	correl = 0.0584292	descr = Xue_Structure_Feature_A111
cnt = 315	feature = 254	correl = -0.109859	descr = N_Gram_ATTT
cnt = 316	feature = 16	correl = 0.0993132	descr = Position_Specific_Bin_Base_5_Base_C
cnt = 317	feature = 315	correl = 0.0657175	descr = N_Gram_CCGT
cnt = 318	feature = 56	correl = -0.0750306	descr = Gibbs_of_Target_Sequence__Pos_8_Step_1
cnt = 319	feature = 218	correl = 0.0737685	descr = N_Gram_AGTG
cnt = 320	feature = 684	correl = -0.0899241	descr = N_Gram_TTGC
cnt = 321	feature = 28	correl = 0.138389	descr = Position_Specific_Bin_Base_12_Base_C
cnt = 322	feature = 241	correl = -0.0466478	descr = N_Gram_ATGA
cnt = 323	feature = 382	correl = 0.044969	descr = N_Gram_CTGC
cnt = 324	feature = 547	correl = 0.127011	descr = N_Gram_GTGG
cnt = 325	feature = 375	correl = -0.07533	descr = N_Gram_CTCCA
cnt = 326	feature = 61	correl = -0.168732	descr = Gibbs_of_Target_Sequence__Pos_18_Step_1
cnt = 327	feature = 47	correl = 0.288327	descr = Position_Specific_Bin_Base_18_Base_G
cnt = 328	feature = 52	correl = 0.0982062	descr = Gibbs_of_Target_Sequence__Pos_3_Step_1
cnt = 329	feature = 396	correl = -0.0500829	descr = N_Gram_CTTTC
cnt = 330	feature = 503	correl = 0.073335	descr = N_Gram_GGCT
cnt = 331	feature = 69	correl = 0.146947	descr = Fold_of_RNAi_Sequence_Pos_2
cnt = 332	feature = 667	correl = -0.0752888	descr = N_Gram_TTAT
cnt = 333	feature = 341	correl = 0.0746589	descr = N_Gram_CGGA
cnt = 334	feature = 629	correl = -0.0562905	descr = N_Gram_TGAAG
cnt = 335	feature = 78	correl = 0.0829885	descr = Fold_of_RNAi_Sequence_Pos_15
cnt = 336	feature = 459	correl = 0.118146	descr = N_Gram_GCCT
cnt = 337	feature = 652	correl = 0.0663349	descr = N_Gram_TGGT
cnt = 338	feature = 586	correl = 0.0953052	descr = N_Gram_TCAG
cnt = 339	feature = 539	correl = -0.0982941	descr = N_Gram_GTCT
cnt = 340	feature = 292	correl = 0.0888545	descr = N_Gram_CCAA
cnt = 341	feature = 58	correl = -0.0968753	descr = Gibbs_of_Target_Sequence__Pos_13_Step_1
cnt = 342	feature = 477	correl = 0.0727939	descr = N_Gram_GCTG
cnt = 343	feature = 535	correl = -0.0610609	descr = N_Gram_GTCG
cnt = 344	feature = 67	correl = 0.162657	descr = Fold_of_RNAi_Sequence_Pos_0
cnt = 345	feature = 344	correl = 0.106053	descr = N_Gram_CGGC
cnt = 346	feature = 450	correl = 0.0535219	descr = N_Gram_GCCA
cnt = 347	feature = 692	correl = -0.0704392	descr = N_Gram_TTTCC
cnt = 348	feature = 606	correl = -0.101141	descr = N_Gram_TCCTT
cnt = 349	feature = 59	correl = -0.173913	descr = Gibbs_of_Target_Sequence__Pos_14_Step_1
cnt = 350	feature = 680	correl = -0.0599609	descr = N_Gram_TTGA
cnt = 351	feature = 54	correl = -0.1222	descr = Gibbs_of_Target_Sequence__Pos_6_Step_1
cnt = 352	feature = 82	correl = 0.0474604	descr = Xue_Structure_Feature_A100
cnt = 353	feature = 464	correl = 0.0752635	descr = N_Gram_GCGCC
cnt = 354	feature = 259	correl = 0.06279	descr = N_Gram_CAAA
cnt = 355	feature = 482	correl = 0.0639172	descr = N_Gram_GGAA
cnt = 356	feature = 489	correl = 0.113647	descr = N_Gram_GGAG
cnt = 357	feature = 390	correl = -0.212268	descr = N_Gram_CTTCT
cnt = 358	feature = 516	correl = 0.0685009	descr = N_Gram_GGGG
cnt = 359	feature = 75	correl = 0.102241	descr = Fold_of_RNAi_Sequence_Pos_12
cnt = 360	feature = 633	correl = -0.0871538	descr = N_Gram_TGAT
cnt = 361	feature = 60	correl = -0.121528	descr = Gibbs_of_Target_Sequence__Pos_17_Step_1
cnt = 362	feature = 79	correl = 0.061986	descr = Fold_of_RNAi_Sequence_Pos_16
cnt = 363	feature = 589	correl = -0.0730144	descr = N_Gram_TCAT
cnt = 364	feature = 417	correl = 0.0651856	descr = N_Gram_GAGG
cnt = 365	feature = 476	correl = -0.0532972	descr = N_Gram_GCTCC
cnt = 366	feature = 511	correl = 0.139701	descr = N_Gram_GGGC
cnt = 367	feature = 544	correl = 0.0800045	descr = N_Gram_GTGC
cnt = 368	feature = 531	correl = -0.0897736	descr = N_Gram_GTC
cnt = 369	feature = 72	correl = 0.0791198	descr = Fold_of_RNAi_Sequence_Pos_6
cnt = 370	feature = 326	correl = -0.0579785	descr = N_Gram_CGA
cnt = 371	feature = 68	correl = 0.17055	descr = Fold_of_RNAi_Sequence_Pos_1
cnt = 372	feature = 620	correl = -0.122641	descr = N_Gram_TCTCC
cnt = 373	feature = 678	correl = -0.103121	descr = N_Gram_TTCTT
cnt = 374	feature = 77	correl = 0.0682217	descr = Fold_of_RNAi_Sequence_Pos_14
cnt = 375	feature = 696	correl = -0.118776	descr = N_Gram_TTTT
cnt = 376	feature = 465	correl = 0.0984236	descr = N_Gram_GCGG
cnt = 377	feature = 561	correl = -0.0830576	descr = N_Gram_TAA
cnt = 378	feature = 497	correl = 0.157508	descr = N_Gram_GGCC
cnt = 379	feature = 376	correl = -0.147698	descr = N_Gram_CTCCT
cnt = 380	feature = 421	correl = -0.0460159	descr = N_Gram_GAT
cnt = 381	feature = 285	correl = 0.0577619	descr = N_Gram_CAT
cnt = 382	feature = 643	correl = 0.0465268	descr = N_Gram_TGG
cnt = 383	feature = 334	correl = 0.0730302	descr = N_Gram_CGCC
cnt = 384	feature = 500	correl = 0.0468315	descr = N_Gram_GGCG
cnt = 385	feature = 627	correl = -0.0643904	descr = N_Gram_TGA
cnt = 386	feature = 662	correl = -0.0824298	descr = N_Gram_TTA
cnt = 387	feature = 594	correl = -0.0794771	descr = N_Gram_TCCA
cnt = 388	feature = 233	correl = -0.0861165	descr = N_Gram_ATC
cnt = 389	feature = 258	correl = 0.14948	descr = N_Gram_CAA
cnt = 390	feature = 603	correl = -0.103201	descr = N_Gram_TCCT
cnt = 391	feature = 86	correl = 0.0884466	descr = Xue_Structure_Feature_C110
cnt = 392	feature = 583	correl = 0.0451932	descr = N_Gram_TCA
cnt = 393	feature = 691	correl = -0.118823	descr = N_Gram_TTTC
cnt = 394	feature = 541	correl = 0.161508	descr = N_Gram_GTG
cnt = 395	feature = 363	correl = -0.0513034	descr = N_Gram_CT
cnt = 396	feature = 679	correl = -0.0647196	descr = N_Gram_TTG
cnt = 397	feature = 481	correl = 0.134543	descr = N_Gram_GGA
cnt = 398	feature = 623	correl = -0.101491	descr = N_Gram_TCTT
cnt = 399	feature = 257	correl = 0.101748	descr = N_Gram_CA
cnt = 400	feature = 348	correl = 0.115007	descr = N_Gram_CGGG
cnt = 401	feature = 66	correl = -0.077225	descr = PF_RNAi_Fold_3'Free_Count
cnt = 402	feature = 449	correl = 0.102442	descr = N_Gram_GCC
cnt = 403	feature = 616	correl = -0.118008	descr = N_Gram_TCT
cnt = 404	feature = 690	correl = -0.104549	descr = N_Gram_TTT
cnt = 405	feature = 65	correl = -0.136184	descr = PF_RNAi_Fold_5'Free_Count
cnt = 406	feature = 560	correl = -0.0675481	descr = N_Gram_TA
cnt = 407	feature = 669	correl = -0.147762	descr = N_Gram_TTC
cnt = 408	feature = 223	correl = -0.12134	descr = N_Gram_AT
cnt = 409	feature = 494	correl = 0.139004	descr = N_Gram_GGC
cnt = 410	feature = 661	correl = -0.122374	descr = N_Gram_TT
cnt = 411	feature = 340	correl = 0.0768058	descr = N_Gram_CGG
cnt = 412	feature = 64	correl = -0.186881	descr = PF_RNAi_Fold_Energy
cnt = 413	feature = 49	correl = -0.188305	descr = Gibbs_of_Target_Sequence_
num rows = 521
num_elements = 215694
*
optimization finished, #iter = 621
nu = 0.477026
obj = -37.790356, rho = -0.633652
nSV = 359, nBSV = 152
num rows = 58
num_elements = 24012
*
optimization finished, #iter = 47
nu = 0.489640
obj = -4.797084, rho = -0.482504
nSV = 45, nBSV = 11
*
optimization finished, #iter = 621
nu = 0.477026
obj = -37.790356, rho = -0.633652
nSV = 359, nBSV = 152
CFS merit scores = 1.3671
CFS merit scores = 1.6172
CFS merit scores = 1.85508
CFS merit scores = 2.07656
CFS merit scores = 2.28008
CFS merit scores = 2.45946
CFS merit scores = 2.62556
CFS merit scores = 2.78025
CFS merit scores = 2.92363
CFS merit scores = 3.05624
CFS merit scores = 3.18123
CFS merit scores = 3.29951
CFS merit scores = 3.41246
CFS merit scores = 3.52087
CFS merit scores = 3.62552
CFS merit scores = 3.72721
CFS merit scores = 3.82537
CFS merit scores = 3.91981
CFS merit scores = 4.01085
CFS merit scores = 4.09974
CFS merit scores = 4.18652
CFS merit scores = 4.27137
CFS merit scores = 4.35441
CFS merit scores = 4.43474
CFS merit scores = 4.51287
CFS merit scores = 4.58884
CFS merit scores = 4.66269
CFS merit scores = 4.73495
CFS merit scores = 4.80574
CFS merit scores = 4.875
CFS merit scores = 4.94265
CFS merit scores = 5.00754
CFS merit scores = 5.07043
CFS merit scores = 5.13195
CFS merit scores = 5.19238
CFS merit scores = 5.25156
CFS merit scores = 5.3089
CFS merit scores = 5.3647
CFS merit scores = 5.41969
CFS merit scores = 5.47299
CFS merit scores = 5.5243
CFS merit scores = 5.57483
CFS merit scores = 5.62316
CFS merit scores = 5.67053
CFS merit scores = 5.71606
CFS merit scores = 5.75934
CFS merit scores = 5.80143
CFS merit scores = 5.84065
CFS merit scores = 5.8783
CFS merit scores = 5.91406
CFS merit scores = 5.94972
CFS merit scores = 5.98536
CFS merit scores = 6.02095
CFS merit scores = 6.05417
CFS merit scores = 6.0864
CFS merit scores = 6.11653
CFS merit scores = 6.1445
CFS merit scores = 6.17085
CFS merit scores = 6.19603
CFS merit scores = 6.22008
CFS merit scores = 6.24278
CFS merit scores = 6.26434
CFS merit scores = 6.28567
CFS merit scores = 6.30623
CFS merit scores = 6.32654
CFS merit scores = 6.34684
CFS merit scores = 6.36693
CFS merit scores = 6.38645
CFS merit scores = 6.40486
CFS merit scores = 6.42346
CFS merit scores = 6.44235
CFS merit scores = 6.46114
CFS merit scores = 6.47635
CFS merit scores = 6.49021
CFS merit scores = 6.50091
CFS merit scores = 6.50937
CFS merit scores = 6.51727
CFS merit scores = 6.52533
CFS merit scores = 6.53345
CFS merit scores = 6.54108
CFS merit scores = 6.54859
CFS merit scores = 6.55576
CFS merit scores = 6.56254
CFS merit scores = 6.56923
CFS merit scores = 6.57577
CFS merit scores = 6.58038
CFS merit scores = 6.58369
CFS merit scores = 6.58746
CFS merit scores = 6.59129
CFS merit scores = 6.59431
CFS merit scores = 6.59763
CFS merit scores = 6.59968
CFS merit scores = 6.60176
CFS merit scores = 6.60292
CFS merit scores = 6.60439
CFS merit scores = 6.60636
CFS merit scores = 6.60841
CFS merit scores = 6.61081
CFS merit scores = 6.61219
CFS merit scores = 6.6134
CFS merit scores = 6.61472
CFS merit scores = 6.61616
CFS merit scores = 6.6158
CFS merit scores = 6.61472
CFS merit scores = 6.61374
CFS merit scores = 6.61262
CFS merit scores = 6.61162
CFS merit scores = 6.61056
CFS merit scores = 6.60934
CFS merit scores = 6.60792
CFS merit scores = 6.60621
CFS merit scores = 6.60421
CFS merit scores = 6.60238
CFS merit scores = 6.60029
CFS merit scores = 6.59812
CFS merit scores = 6.5961
CFS merit scores = 6.59406
CFS merit scores = 6.5911
CFS merit scores = 6.58803
CFS merit scores = 6.58509
CFS merit scores = 6.58215
CFS merit scores = 6.57897
CFS merit scores = 6.57598
CFS merit scores = 6.57249
CFS merit scores = 6.56828
CFS merit scores = 6.56375
CFS merit scores = 6.55918
CFS merit scores = 6.55481
CFS merit scores = 6.55082
CFS merit scores = 6.54713
CFS merit scores = 6.5437
CFS merit scores = 6.53939
CFS merit scores = 6.53536
CFS merit scores = 6.53161
CFS merit scores = 6.52755
CFS merit scores = 6.52354
CFS merit scores = 6.51978
CFS merit scores = 6.51581
CFS merit scores = 6.5116
CFS merit scores = 6.50739
CFS merit scores = 6.50307
CFS merit scores = 6.49876
CFS merit scores = 6.49462
CFS merit scores = 6.49001
CFS merit scores = 6.48536
CFS merit scores = 6.48073
CFS merit scores = 6.47599
CFS merit scores = 6.47131
CFS merit scores = 6.46664
CFS merit scores = 6.46171
CFS merit scores = 6.45653
CFS merit scores = 6.45159
CFS merit scores = 6.44675
CFS merit scores = 6.44217
CFS merit scores = 6.43779
CFS merit scores = 6.4332
CFS merit scores = 6.42839
CFS merit scores = 6.42316
CFS merit scores = 6.41813
CFS merit scores = 6.41229
CFS merit scores = 6.40607
CFS merit scores = 6.39954
CFS merit scores = 6.39319
CFS merit scores = 6.38648
CFS merit scores = 6.37985
CFS merit scores = 6.37345
CFS merit scores = 6.36709
CFS merit scores = 6.36051
CFS merit scores = 6.35385
CFS merit scores = 6.34719
CFS merit scores = 6.34043
CFS merit scores = 6.33351
CFS merit scores = 6.32633
CFS merit scores = 6.31932
CFS merit scores = 6.31221
CFS merit scores = 6.30495
CFS merit scores = 6.29782
CFS merit scores = 6.29059
CFS merit scores = 6.28339
CFS merit scores = 6.27626
CFS merit scores = 6.26883
CFS merit scores = 6.26161
CFS merit scores = 6.25461
CFS merit scores = 6.24767
CFS merit scores = 6.24085
CFS merit scores = 6.23415
CFS merit scores = 6.22724
CFS merit scores = 6.22047
CFS merit scores = 6.21384
CFS merit scores = 6.20711
CFS merit scores = 6.20048
CFS merit scores = 6.19349
CFS merit scores = 6.18676
CFS merit scores = 6.18006
CFS merit scores = 6.17325
CFS merit scores = 6.16629
CFS merit scores = 6.15936
CFS merit scores = 6.15251
CFS merit scores = 6.14582
CFS merit scores = 6.13924
CFS merit scores = 6.13255
CFS merit scores = 6.12588
CFS merit scores = 6.11936
CFS merit scores = 6.1128
CFS merit scores = 6.10621
CFS merit scores = 6.09956
CFS merit scores = 6.0926
CFS merit scores = 6.08545
CFS merit scores = 6.07818
CFS merit scores = 6.07093
CFS merit scores = 6.06356
CFS merit scores = 6.05609
CFS merit scores = 6.04818
CFS merit scores = 6.04045
CFS merit scores = 6.03274
CFS merit scores = 6.02506
CFS merit scores = 6.01699
CFS merit scores = 6.00902
CFS merit scores = 6.00124
CFS merit scores = 5.99337
CFS merit scores = 5.98563
CFS merit scores = 5.97804
CFS merit scores = 5.97044
CFS merit scores = 5.96291
CFS merit scores = 5.95523
CFS merit scores = 5.94761
CFS merit scores = 5.93971
CFS merit scores = 5.93191
CFS merit scores = 5.92426
CFS merit scores = 5.91643
CFS merit scores = 5.90877
CFS merit scores = 5.90111
CFS merit scores = 5.8936
CFS merit scores = 5.88602
CFS merit scores = 5.87853
CFS merit scores = 5.87106
CFS merit scores = 5.86362
CFS merit scores = 5.85623
CFS merit scores = 5.84899
CFS merit scores = 5.84183
CFS merit scores = 5.83459
CFS merit scores = 5.8274
CFS merit scores = 5.81996
CFS merit scores = 5.81271
CFS merit scores = 5.80541
CFS merit scores = 5.79826
CFS merit scores = 5.79119
CFS merit scores = 5.78408
CFS merit scores = 5.77712
CFS merit scores = 5.77023
CFS merit scores = 5.76332
CFS merit scores = 5.75645
CFS merit scores = 5.74962
CFS merit scores = 5.74272
CFS merit scores = 5.73573
CFS merit scores = 5.72883
CFS merit scores = 5.72173
CFS merit scores = 5.71466
CFS merit scores = 5.70767
CFS merit scores = 5.70069
CFS merit scores = 5.69376
CFS merit scores = 5.68688
CFS merit scores = 5.68012
CFS merit scores = 5.67342
CFS merit scores = 5.66682
CFS merit scores = 5.66028
CFS merit scores = 5.65378
CFS merit scores = 5.64743
CFS merit scores = 5.64101
CFS merit scores = 5.63416
CFS merit scores = 5.62744
CFS merit scores = 5.62071
CFS merit scores = 5.61401
CFS merit scores = 5.60743
CFS merit scores = 5.60085
CFS merit scores = 5.59427
CFS merit scores = 5.5877
CFS merit scores = 5.58112
CFS merit scores = 5.57467
CFS merit scores = 5.56825
CFS merit scores = 5.56187
CFS merit scores = 5.55542
CFS merit scores = 5.54897
CFS merit scores = 5.54258
CFS merit scores = 5.5363
CFS merit scores = 5.5301
CFS merit scores = 5.52394
CFS merit scores = 5.51782
CFS merit scores = 5.51184
CFS merit scores = 5.50594
CFS merit scores = 5.50005
CFS merit scores = 5.49412
CFS merit scores = 5.48828
CFS merit scores = 5.48255
CFS merit scores = 5.47676
CFS merit scores = 5.47097
CFS merit scores = 5.46503
CFS merit scores = 5.45899
CFS merit scores = 5.45292
CFS merit scores = 5.44689
CFS merit scores = 5.44095
CFS merit scores = 5.43507
CFS merit scores = 5.42926
CFS merit scores = 5.42345
CFS merit scores = 5.41768
CFS merit scores = 5.41203
CFS merit scores = 5.40635
CFS merit scores = 5.40068
CFS merit scores = 5.39496
CFS merit scores = 5.38923
CFS merit scores = 5.38355
CFS merit scores = 5.3779
CFS merit scores = 5.37231
CFS merit scores = 5.36666
CFS merit scores = 5.36101
CFS merit scores = 5.35544
CFS merit scores = 5.34988
CFS merit scores = 5.34439
CFS merit scores = 5.33893
CFS merit scores = 5.33355
CFS merit scores = 5.32809
CFS merit scores = 5.32273
CFS merit scores = 5.31732
CFS merit scores = 5.31189
CFS merit scores = 5.30652
CFS merit scores = 5.30109
CFS merit scores = 5.29573
CFS merit scores = 5.2903
CFS merit scores = 5.28494
CFS merit scores = 5.27949
CFS merit scores = 5.27408
CFS merit scores = 5.26865
CFS merit scores = 5.26329
CFS merit scores = 5.25787
CFS merit scores = 5.25254
CFS merit scores = 5.24721
CFS merit scores = 5.24187
CFS merit scores = 5.23652
CFS merit scores = 5.23107
CFS merit scores = 5.22544
CFS merit scores = 5.21982
CFS merit scores = 5.2141
CFS merit scores = 5.20845
CFS merit scores = 5.20279
CFS merit scores = 5.19721
CFS merit scores = 5.19166
CFS merit scores = 5.18617
CFS merit scores = 5.18068
CFS merit scores = 5.17522
CFS merit scores = 5.16974
CFS merit scores = 5.16433
CFS merit scores = 5.1589
CFS merit scores = 5.15353
CFS merit scores = 5.14809
CFS merit scores = 5.14262
CFS merit scores = 5.13719
CFS merit scores = 5.13155
CFS merit scores = 5.12598
CFS merit scores = 5.12045
CFS merit scores = 5.11472
CFS merit scores = 5.10899
CFS merit scores = 5.10327
CFS merit scores = 5.09725
CFS merit scores = 5.09127
CFS merit scores = 5.08518
CFS merit scores = 5.0791
CFS merit scores = 5.07307
CFS merit scores = 5.0671
CFS merit scores = 5.06107
CFS merit scores = 5.05511
CFS merit scores = 5.04924
CFS merit scores = 5.04338
CFS merit scores = 5.03738
CFS merit scores = 5.03139
CFS merit scores = 5.02546
CFS merit scores = 5.01953
CFS merit scores = 5.01358
CFS merit scores = 5.00772
CFS merit scores = 5.00166
CFS merit scores = 4.99566
CFS merit scores = 4.98953
CFS merit scores = 4.98341
CFS merit scores = 4.97741
CFS merit scores = 4.97083
CFS merit scores = 4.96424
CFS merit scores = 4.95753
CFS merit scores = 4.95081
CFS merit scores = 4.94403
CFS merit scores = 4.93724
CFS merit scores = 4.93052
CFS merit scores = 4.9238
CFS merit scores = 4.91704
CFS merit scores = 4.91035
CFS merit scores = 4.9035
CFS merit scores = 4.89666
CFS merit scores = 4.88966
CFS merit scores = 4.88259
CFS merit scores = 4.87546
CFS merit scores = 4.86825
CFS merit scores = 4.86106
CFS merit scores = 4.85394
CFS merit scores = 4.84691
CFS merit scores = 4.83973
CFS merit scores = 4.83195
CFS merit scores = 4.82417
CFS merit scores = 4.81641
CFS merit scores = 4.8086
CFS merit scores = 4.8009
CFS merit scores = 4.7932
CFS merit scores = 4.78556
CFS merit scores = 4.77792
CFS merit scores = 4.77025
CFS merit scores = 4.7625
CFS merit scores = 4.75468
CFS merit scores = 4.74689
CFS merit scores = 4.73905
CFS merit scores = 4.7307
CFS merit scores = 4.72242
CFS merit scores = 4.71412
CFS merit scores = 4.70581
CFS merit scores = 4.69675
CFS merit scores = 4.6875
CFS merit scores = 4.67758
CFS merit scores = 4.66708
CFS merit scores = 4.65521
cnt = 1	feature = 59	correl = -0.367104	descr = Gibbs_of_Target_Sequence__Pos_20_Step_1
cnt = 2	feature = 45	correl = 0.210762	descr = Gibbs_of_Target_Sequence__Pos_1_Step_1
cnt = 3	feature = 540	correl = -0.104129	descr = N_Gram_GTCG
cnt = 4	feature = 38	correl = 0.0524513	descr = Position_Specific_Bin_Base_17_Base_G
cnt = 5	feature = 697	correl = 0.0784451	descr = N_Gram_TTGCA
cnt = 6	feature = 292	correl = 0.0516743	descr = N_Gram_CCAAT
cnt = 7	feature = 265	correl = -0.0510587	descr = N_Gram_CACCC
cnt = 8	feature = 325	correl = 0.0852149	descr = N_Gram_CCTGC
cnt = 9	feature = 422	correl = 0.0938714	descr = N_Gram_GAGTC
cnt = 10	feature = 400	correl = 0.107547	descr = N_Gram_CTTGT
cnt = 11	feature = 573	correl = 0.0807549	descr = N_Gram_TAAGC
cnt = 12	feature = 640	correl = -0.0812616	descr = N_Gram_TGAGA
cnt = 13	feature = 406	correl = 0.0501133	descr = N_Gram_GAATC
cnt = 14	feature = 214	correl = 0.0803821	descr = N_Gram_AGTTA
cnt = 15	feature = 230	correl = -0.0492117	descr = N_Gram_ATCGC
cnt = 16	feature = 687	correl = 0.0446029	descr = N_Gram_TTCGA
cnt = 17	feature = 627	correl = 0.0482838	descr = N_Gram_TCTCG
cnt = 18	feature = 457	correl = 0.0468005	descr = N_Gram_GCCGC
cnt = 19	feature = 361	correl = 0.0705217	descr = N_Gram_CGTGA
cnt = 20	feature = 370	correl = 0.0662958	descr = N_Gram_CTAGG
cnt = 21	feature = 606	correl = 0.0522095	descr = N_Gram_TCCCG
cnt = 22	feature = 518	correl = 0.0451664	descr = N_Gram_GGGGT
cnt = 23	feature = 339	correl = 0.0451664	descr = N_Gram_CGCCA
cnt = 24	feature = 502	correl = 0.0889742	descr = N_Gram_GGCGC
cnt = 25	feature = 242	correl = 0.0736308	descr = N_Gram_ATGGG
cnt = 26	feature = 656	correl = 0.0602919	descr = N_Gram_TGGAG
cnt = 27	feature = 410	correl = -0.0682571	descr = N_Gram_GACCC
cnt = 28	feature = 637	correl = 0.0512744	descr = N_Gram_TGAAA
cnt = 29	feature = 428	correl = -0.0557047	descr = N_Gram_GATCG
cnt = 30	feature = 438	correl = 0.0481836	descr = N_Gram_GCAAA
cnt = 31	feature = 334	correl = 0.0569573	descr = N_Gram_CGAGG
cnt = 32	feature = 368	correl = 0.0451664	descr = N_Gram_CTAAA
cnt = 33	feature = 653	correl = -0.0511003	descr = N_Gram_TGCTA
cnt = 34	feature = 305	correl = 0.114781	descr = N_Gram_CCCCC
cnt = 35	feature = 306	correl = 0.0451664	descr = N_Gram_CCCCG
cnt = 36	feature = 623	correl = 0.056568	descr = N_Gram_TCTAC
cnt = 37	feature = 258	correl = 0.0619243	descr = N_Gram_CAAGC
cnt = 38	feature = 298	correl = -0.062624	descr = N_Gram_CCATA
cnt = 39	feature = 321	correl = 0.0555615	descr = N_Gram_CCTAT
cnt = 40	feature = 555	correl = 0.0473666	descr = N_Gram_GTGTA
cnt = 41	feature = 226	correl = 0.0963392	descr = N_Gram_ATATA
cnt = 42	feature = 455	correl = 0.0775665	descr = N_Gram_GCCCG
cnt = 43	feature = 275	correl = 0.0468005	descr = N_Gram_CAGCG
cnt = 44	feature = 449	correl = -0.0451669	descr = N_Gram_GCATG
cnt = 45	feature = 664	correl = 0.0465532	descr = N_Gram_TGGGT
cnt = 46	feature = 672	correl = 0.0668489	descr = N_Gram_TGTGA
cnt = 47	feature = 248	correl = 0.0558985	descr = N_Gram_ATTTC
cnt = 48	feature = 464	correl = -0.07686	descr = N_Gram_GCGAC
cnt = 49	feature = 220	correl = -0.138992	descr = N_Gram_ATAAG
cnt = 50	feature = 619	correl = 0.0944683	descr = N_Gram_TCGGC
cnt = 51	feature = 542	correl = -0.0459719	descr = N_Gram_GTCGC
cnt = 52	feature = 514	correl = 0.0451664	descr = N_Gram_GGGCT
cnt = 53	feature = 210	correl = 0.0451664	descr = N_Gram_AGTCG
cnt = 54	feature = 679	correl = -0.0734211	descr = N_Gram_TTACC
cnt = 55	feature = 432	correl = -0.0702334	descr = N_Gram_GATTA
cnt = 56	feature = 536	correl = -0.0557263	descr = N_Gram_GTCAA
cnt = 57	feature = 601	correl = 0.105701	descr = N_Gram_TCCAA
cnt = 58	feature = 231	correl = -0.096687	descr = N_Gram_ATCGG
cnt = 59	feature = 399	correl = 0.0845057	descr = N_Gram_CTTGG
cnt = 60	feature = 348	correl = 0.0719598	descr = N_Gram_CGGCG
cnt = 61	feature = 572	correl = -0.0484163	descr = N_Gram_TAAGA
cnt = 62	feature = 604	correl = 0.0611067	descr = N_Gram_TCCCA
cnt = 63	feature = 681	correl = -0.103736	descr = N_Gram_TTATA
cnt = 64	feature = 552	correl = 0.138627	descr = N_Gram_GTGGC
cnt = 65	feature = 322	correl = 0.0672847	descr = N_Gram_CCTCA
cnt = 66	feature = 347	correl = 0.0498619	descr = N_Gram_CGGCC
cnt = 67	feature = 563	correl = 0.0449729	descr = N_Gram_GTTGC
cnt = 68	feature = 356	correl = -0.0676688	descr = N_Gram_CGTAC
cnt = 69	feature = 222	correl = 0.054751	descr = N_Gram_ATACA
cnt = 70	feature = 649	correl = 0.0522095	descr = N_Gram_TGCCG
cnt = 71	feature = 314	correl = 0.0451664	descr = N_Gram_CCGCA
cnt = 72	feature = 531	correl = 0.0485664	descr = N_Gram_GTAAA
cnt = 73	feature = 578	correl = 0.0732181	descr = N_Gram_TACGA
cnt = 74	feature = 560	correl = -0.0788155	descr = N_Gram_GTTAC
cnt = 75	feature = 521	correl = 0.044307	descr = N_Gram_GGGTG
cnt = 76	feature = 433	correl = 0.0686922	descr = N_Gram_GATTG
cnt = 77	feature = 319	correl = -0.0539554	descr = N_Gram_CCGTC
cnt = 78	feature = 414	correl = -0.0759005	descr = N_Gram_GACGA
cnt = 79	feature = 259	correl = 0.046299	descr = N_Gram_CAAGG
cnt = 80	feature = 583	correl = -0.0443184	descr = N_Gram_TAGAT
cnt = 81	feature = 425	correl = 0.0459803	descr = N_Gram_GATAC
cnt = 82	feature = 225	correl = 0.0469528	descr = N_Gram_ATAGC
cnt = 83	feature = 562	correl = -0.0484285	descr = N_Gram_GTTCG
cnt = 84	feature = 441	correl = 0.0743071	descr = N_Gram_GCACT
cnt = 85	feature = 605	correl = 0.0526773	descr = N_Gram_TCCCC
cnt = 86	feature = 608	correl = -0.0590805	descr = N_Gram_TCCGC
cnt = 87	feature = 617	correl = -0.0492117	descr = N_Gram_TCGCA
cnt = 88	feature = 363	correl = 0.0789734	descr = N_Gram_CGTGG
cnt = 89	feature = 498	correl = 0.0891817	descr = N_Gram_GGCCC
cnt = 90	feature = 520	correl = 0.0930484	descr = N_Gram_GGGTC
cnt = 91	feature = 488	correl = 0.0508423	descr = N_Gram_GGAGC
cnt = 92	feature = 468	correl = 0.0545127	descr = N_Gram_GCGGA
cnt = 93	feature = 538	correl = -0.0469846	descr = N_Gram_GTCCA
cnt = 94	feature = 303	correl = 0.0840852	descr = N_Gram_CCCAC
cnt = 95	feature = 324	correl = 0.0885261	descr = N_Gram_CCTCG
cnt = 96	feature = 611	correl = 0.0555615	descr = N_Gram_TCCTA
cnt = 97	feature = 383	correl = -0.0769531	descr = N_Gram_CTGAT
cnt = 98	feature = 459	correl = -0.0562548	descr = N_Gram_GCCGT
cnt = 99	feature = 532	correl = 0.0484806	descr = N_Gram_GTAGT
cnt = 100	feature = 511	correl = 0.0518583	descr = N_Gram_GGGCA
cnt = 101	feature = 255	correl = 0.0533561	descr = N_Gram_CAAAG
cnt = 102	feature = 462	correl = 0.143168	descr = N_Gram_GCCTT
cnt = 103	feature = 337	correl = -0.0585454	descr = N_Gram_CGATC
cnt = 104	feature = 266	correl = 0.0910627	descr = N_Gram_CACCG
cnt = 105	feature = 365	correl = -0.0474799	descr = N_Gram_CGTTC
cnt = 106	feature = 426	correl = 0.0508805	descr = N_Gram_GATAT
cnt = 107	feature = 228	correl = -0.0524788	descr = N_Gram_ATCAT
cnt = 108	feature = 209	correl = 0.0592888	descr = N_Gram_AGTCA
cnt = 109	feature = 662	correl = 0.0532989	descr = N_Gram_TGGGA
cnt = 110	feature = 618	correl = 0.0738182	descr = N_Gram_TCGGA
cnt = 111	feature = 244	correl = -0.068687	descr = N_Gram_ATTAC
cnt = 112	feature = 362	correl = 0.136842	descr = N_Gram_CGTGC
cnt = 113	feature = 529	correl = 0.0553621	descr = N_Gram_GGTGC
cnt = 114	feature = 574	correl = -0.150668	descr = N_Gram_TAAGT
cnt = 115	feature = 309	correl = 0.0689214	descr = N_Gram_CCCGC
cnt = 116	feature = 669	correl = -0.0836043	descr = N_Gram_TGTCA
cnt = 117	feature = 206	correl = 0.0624674	descr = N_Gram_AGGTT
cnt = 118	feature = 279	correl = 0.04669	descr = N_Gram_CAGGG
cnt = 119	feature = 541	correl = -0.139915	descr = N_Gram_GTCGA
cnt = 120	feature = 380	correl = 0.0597889	descr = N_Gram_CTCTA
cnt = 121	feature = 417	correl = 0.0966337	descr = N_Gram_GACTA
cnt = 122	feature = 527	correl = 0.0773543	descr = N_Gram_GGTCA
cnt = 123	feature = 631	correl = -0.12351	descr = N_Gram_TCTTA
cnt = 124	feature = 596	correl = 0.0593951	descr = N_Gram_TCAGT
cnt = 125	feature = 344	correl = 0.0581021	descr = N_Gram_CGGAC
cnt = 126	feature = 310	correl = 0.0555658	descr = N_Gram_CCCGG
cnt = 127	feature = 556	correl = 0.0659717	descr = N_Gram_GTGTG
cnt = 128	feature = 499	correl = 0.0498619	descr = N_Gram_GGCCG
cnt = 129	feature = 461	correl = 0.0617979	descr = N_Gram_GCCTC
cnt = 130	feature = 419	correl = -0.0746479	descr = N_Gram_GAGCC
cnt = 131	feature = 647	correl = 0.0863688	descr = N_Gram_TGCAC
cnt = 132	feature = 584	correl = 0.088232	descr = N_Gram_TAGCA
cnt = 133	feature = 364	correl = 0.0538781	descr = N_Gram_CGTGT
cnt = 134	feature = 525	correl = -0.0686245	descr = N_Gram_GGTAA
cnt = 135	feature = 232	correl = -0.0560929	descr = N_Gram_ATCGT
cnt = 136	feature = 548	correl = 0.0621987	descr = N_Gram_GTGAC
cnt = 137	feature = 416	correl = -0.103688	descr = N_Gram_GACGT
cnt = 138	feature = 394	correl = 0.0495909	descr = N_Gram_CTTCC
cnt = 139	feature = 250	correl = -0.146356	descr = N_Gram_ATTTT
cnt = 140	feature = 274	correl = 0.0546265	descr = N_Gram_CAGCC
cnt = 141	feature = 278	correl = 0.0860635	descr = N_Gram_CAGGA
cnt = 142	feature = 643	correl = -0.0487993	descr = N_Gram_TGATC
cnt = 143	feature = 241	correl = -0.049051	descr = N_Gram_ATGCT
cnt = 144	feature = 291	correl = 0.0650369	descr = N_Gram_CCAAG
cnt = 145	feature = 375	correl = -0.0945249	descr = N_Gram_CTCAT
cnt = 146	feature = 695	correl = -0.0468674	descr = N_Gram_TTGAG
cnt = 147	feature = 249	correl = -0.0670277	descr = N_Gram_ATTTG
cnt = 148	feature = 673	correl = 0.105149	descr = N_Gram_TGTGG
cnt = 149	feature = 543	correl = 0.0988317	descr = N_Gram_GTCGG
cnt = 150	feature = 674	correl = 0.0508267	descr = N_Gram_TGTGT
cnt = 151	feature = 379	correl = 0.0715229	descr = N_Gram_CTCGG
cnt = 152	feature = 439	correl = 0.0904918	descr = N_Gram_GCAAC
cnt = 153	feature = 382	correl = 0.0456416	descr = N_Gram_CTGAC
cnt = 154	feature = 586	correl = -0.0682536	descr = N_Gram_TATAC
cnt = 155	feature = 402	correl = 0.110007	descr = N_Gram_CTTTG
cnt = 156	feature = 270	correl = 0.0973596	descr = N_Gram_CACTC
cnt = 157	feature = 469	correl = 0.0786128	descr = N_Gram_GCGGC
cnt = 158	feature = 234	correl = 0.0799373	descr = N_Gram_ATCTG
cnt = 159	feature = 688	correl = -0.0625765	descr = N_Gram_TTCGG
cnt = 160	feature = 648	correl = 0.0642018	descr = N_Gram_TGCAG
cnt = 161	feature = 512	correl = 0.112904	descr = N_Gram_GGGCC
cnt = 162	feature = 267	correl = 0.0875162	descr = N_Gram_CACCT
cnt = 163	feature = 598	correl = -0.0878329	descr = N_Gram_TCATA
cnt = 164	feature = 335	correl = -0.0778092	descr = N_Gram_CGAGT
cnt = 165	feature = 454	correl = 0.0639664	descr = N_Gram_GCCCA
cnt = 166	feature = 508	correl = 0.0966337	descr = N_Gram_GGGAC
cnt = 167	feature = 453	correl = 0.0596199	descr = N_Gram_GCCAT
cnt = 168	feature = 273	correl = 0.101061	descr = N_Gram_CAGCA
cnt = 169	feature = 254	correl = 0.0638139	descr = N_Gram_CAAAA
cnt = 170	feature = 553	correl = 0.0751006	descr = N_Gram_GTGGT
cnt = 171	feature = 490	correl = -0.0937187	descr = N_Gram_GGATC
cnt = 172	feature = 686	correl = 0.0805637	descr = N_Gram_TTCCA
cnt = 173	feature = 313	correl = 0.0463148	descr = N_Gram_CCGA
cnt = 174	feature = 478	correl = 0.0533238	descr = N_Gram_GCTTG
cnt = 175	feature = 418	correl = -0.0751036	descr = N_Gram_GACTG
cnt = 176	feature = 629	correl = 0.060669	descr = N_Gram_TCTGG
cnt = 177	feature = 304	correl = 0.0702682	descr = N_Gram_CCCC
cnt = 178	feature = 323	correl = -0.0973432	descr = N_Gram_CCTCC
cnt = 179	feature = 564	correl = 0.107831	descr = N_Gram_GTTGG
cnt = 180	feature = 404	correl = 0.104044	descr = N_Gram_GAAGA
cnt = 181	feature = 83	correl = 0.083973	descr = Xue_Structure_Feature_C101
cnt = 182	feature = 391	correl = -0.118168	descr = N_Gram_CTTAT
cnt = 183	feature = 652	correl = -0.148897	descr = N_Gram_TGCGT
cnt = 184	feature = 539	correl = 0.0514266	descr = N_Gram_GTCCC
cnt = 185	feature = 235	correl = 0.0601557	descr = N_Gram_ATCTT
cnt = 186	feature = 343	correl = 0.0639507	descr = N_Gram_CGGAA
cnt = 187	feature = 281	correl = 0.132618	descr = N_Gram_CAGTG
cnt = 188	feature = 576	correl = -0.0591623	descr = N_Gram_TAATC
cnt = 189	feature = 500	correl = 0.141104	descr = N_Gram_GGCCT
cnt = 190	feature = 350	correl = 0.107818	descr = N_Gram_CGGGA
cnt = 191	feature = 505	correl = 0.154507	descr = N_Gram_GGCTT
cnt = 192	feature = 317	correl = -0.0760571	descr = N_Gram_CCGGT
cnt = 193	feature = 516	correl = 0.0676026	descr = N_Gram_GGGGC
cnt = 194	feature = 593	correl = 0.106025	descr = N_Gram_TCACC
cnt = 195	feature = 211	correl = -0.143414	descr = N_Gram_AGTCT
cnt = 196	feature = 290	correl = 0.0681048	descr = N_Gram_CCAAA
cnt = 197	feature = 476	correl = 0.0807637	descr = N_Gram_GCTGG
cnt = 198	feature = 160	correl = -0.0460672	descr = N_Gram_ACCC
cnt = 199	feature = 285	correl = -0.0644924	descr = N_Gram_CATCG
cnt = 200	feature = 340	correl = 0.0843153	descr = N_Gram_CGCCG
cnt = 201	feature = 407	correl = 0.0643379	descr = N_Gram_GACA
cnt = 202	feature = 557	correl = 0.0531905	descr = N_Gram_GTGTT
cnt = 203	feature = 393	correl = 0.0534301	descr = N_Gram_CTTCA
cnt = 204	feature = 223	correl = -0.109736	descr = N_Gram_ATACT
cnt = 205	feature = 659	correl = -0.116955	descr = N_Gram_TGGCG
cnt = 206	feature = 509	correl = 0.105736	descr = N_Gram_GGGAG
cnt = 207	feature = 371	correl = 0.074817	descr = N_Gram_CTAT
cnt = 208	feature = 494	correl = 0.0538293	descr = N_Gram_GGCAG
cnt = 209	feature = 257	correl = 0.0444514	descr = N_Gram_CAACA
cnt = 210	feature = 485	correl = 0.121515	descr = N_Gram_GGACC
cnt = 211	feature = 473	correl = 0.0951915	descr = N_Gram_GCGTG
cnt = 212	feature = 595	correl = 0.0741566	descr = N_Gram_TCAGC
cnt = 213	feature = 472	correl = -0.150363	descr = N_Gram_GCGTC
cnt = 214	feature = 388	correl = 0.0587143	descr = N_Gram_CTGTG
cnt = 215	feature = 207	correl = 0.0447335	descr = N_Gram_AGTA
cnt = 216	feature = 219	correl = -0.116476	descr = N_Gram_ATAA
cnt = 217	feature = 24	correl = -0.0757129	descr = Position_Specific_Bin_Base_11_Base_G
cnt = 218	feature = 501	correl = -0.0516841	descr = N_Gram_GGCGA
cnt = 219	feature = 445	correl = 0.0646277	descr = N_Gram_GCAGG
cnt = 220	feature = 625	correl = -0.0888653	descr = N_Gram_TCTCA
cnt = 221	feature = 446	correl = 0.0504378	descr = N_Gram_GCAGT
cnt = 222	feature = 644	correl = -0.129911	descr = N_Gram_TGATT
cnt = 223	feature = 700	correl = 0.0570655	descr = N_Gram_TTGGC
cnt = 224	feature = 621	correl = -0.0513047	descr = N_Gram_TCGTC
cnt = 225	feature = 654	correl = 0.0567346	descr = N_Gram_TGCTC
cnt = 226	feature = 437	correl = 0.105457	descr = N_Gram_GCAA
cnt = 227	feature = 666	correl = 0.0617201	descr = N_Gram_TGGTC
cnt = 228	feature = 386	correl = 0.0566061	descr = N_Gram_CTGGA
cnt = 229	feature = 29	correl = -0.0509821	descr = Position_Specific_Bin_Base_13_Base_A
cnt = 230	feature = 503	correl = 0.0916557	descr = N_Gram_GGCGG
cnt = 231	feature = 440	correl = 0.079112	descr = N_Gram_GCAC
cnt = 232	feature = 327	correl = -0.0743195	descr = N_Gram_CCTTC
cnt = 233	feature = 466	correl = 0.0457616	descr = N_Gram_GCGCC
cnt = 234	feature = 286	correl = 0.120957	descr = N_Gram_CATCT
cnt = 235	feature = 13	correl = -0.106593	descr = Position_Specific_Bin_Base_5_Base_A
cnt = 236	feature = 429	correl = -0.117967	descr = N_Gram_GATCT
cnt = 237	feature = 284	correl = 0.112201	descr = N_Gram_CATCC
cnt = 238	feature = 23	correl = 0.0709762	descr = Position_Specific_Bin_Base_10_Base_T
cnt = 239	feature = 424	correl = 0.062157	descr = N_Gram_GATA
cnt = 240	feature = 21	correl = -0.0932362	descr = Position_Specific_Bin_Base_9_Base_T
cnt = 241	feature = 660	correl = 0.147824	descr = N_Gram_TGGCT
cnt = 242	feature = 497	correl = 0.095666	descr = N_Gram_GGCCA
cnt = 243	feature = 447	correl = 0.07826	descr = N_Gram_GCAT
cnt = 244	feature = 10	correl = 0.0477601	descr = Position_Specific_Bin_Base_3_Base_C
cnt = 245	feature = 633	correl = -0.0553516	descr = N_Gram_TCTTG
cnt = 246	feature = 36	correl = -0.0487017	descr = Position_Specific_Bin_Base_17_Base_A
cnt = 247	feature = 19	correl = 0.0717412	descr = Position_Specific_Bin_Base_8_Base_T
cnt = 248	feature = 661	correl = 0.10714	descr = N_Gram_TGGG
cnt = 249	feature = 308	correl = 0.0864573	descr = N_Gram_CCCG
cnt = 250	feature = 336	correl = -0.044484	descr = N_Gram_CGAT
cnt = 251	feature = 483	correl = 0.0576938	descr = N_Gram_GGAAG
cnt = 252	feature = 612	correl = -0.0616462	descr = N_Gram_TCCTC
cnt = 253	feature = 28	correl = -0.123833	descr = Position_Specific_Bin_Base_12_Base_T
cnt = 254	feature = 641	correl = -0.0446915	descr = N_Gram_TGAGG
cnt = 255	feature = 52	correl = -0.07153	descr = Gibbs_of_Target_Sequence__Pos_8_Step_1
cnt = 256	feature = 650	correl = -0.153355	descr = N_Gram_TGCG
cnt = 257	feature = 397	correl = -0.088104	descr = N_Gram_CTTGA
cnt = 258	feature = 18	correl = -0.0643624	descr = Position_Specific_Bin_Base_8_Base_C
cnt = 259	feature = 27	correl = 0.0839007	descr = Position_Specific_Bin_Base_12_Base_G
cnt = 260	feature = 9	correl = 0.0592036	descr = Position_Specific_Bin_Base_2_Base_T
cnt = 261	feature = 351	correl = 0.135189	descr = N_Gram_CGGGC
cnt = 262	feature = 41	correl = 0.133176	descr = Position_Specific_Bin_Base_18_Base_C
cnt = 263	feature = 545	correl = -0.0769329	descr = N_Gram_GTCTT
cnt = 264	feature = 547	correl = 0.0581457	descr = N_Gram_GTGA
cnt = 265	feature = 35	correl = 0.0606741	descr = Position_Specific_Bin_Base_16_Base_G
cnt = 266	feature = 609	correl = -0.0960283	descr = N_Gram_TCCGG
cnt = 267	feature = 390	correl = -0.0658128	descr = N_Gram_CTTA
cnt = 268	feature = 15	correl = 0.0513017	descr = Position_Specific_Bin_Base_5_Base_G
cnt = 269	feature = 32	correl = 0.0841844	descr = Position_Specific_Bin_Base_14_Base_T
cnt = 270	feature = 72	correl = 0.108104	descr = Fold_of_RNAi_Sequence_Pos_13
cnt = 271	feature = 678	correl = -0.0791315	descr = N_Gram_TTAC
cnt = 272	feature = 46	correl = 0.228642	descr = Gibbs_of_Target_Sequence__Pos_2_Step_1
cnt = 273	feature = 645	correl = 0.0990614	descr = N_Gram_TGCA
cnt = 274	feature = 616	correl = -0.11223	descr = N_Gram_TCGAG
cnt = 275	feature = 49	correl = -0.081065	descr = Gibbs_of_Target_Sequence__Pos_5_Step_1
cnt = 276	feature = 39	correl = -0.0753907	descr = Position_Specific_Bin_Base_17_Base_T
cnt = 277	feature = 592	correl = 0.0492018	descr = N_Gram_TCAC
cnt = 278	feature = 628	correl = -0.124671	descr = N_Gram_TCTCT
cnt = 279	feature = 367	correl = 0.056404	descr = N_Gram_CTA
cnt = 280	feature = 8	correl = -0.0766174	descr = Position_Specific_Bin_Base_2_Base_G
cnt = 281	feature = 580	correl = -0.0585988	descr = N_Gram_TACTT
cnt = 282	feature = 276	correl = -0.138667	descr = N_Gram_CAGCT
cnt = 283	feature = 79	correl = 0.1176	descr = Xue_Structure_Feature_A101
cnt = 284	feature = 413	correl = -0.0782646	descr = N_Gram_GACG
cnt = 285	feature = 77	correl = -0.0568313	descr = Xue_Structure_Feature_A110
cnt = 286	feature = 272	correl = 0.0498107	descr = N_Gram_CAGA
cnt = 287	feature = 475	correl = 0.0630263	descr = N_Gram_GCTG
cnt = 288	feature = 30	correl = 0.0917041	descr = Position_Specific_Bin_Base_13_Base_C
cnt = 289	feature = 17	correl = 0.114787	descr = Position_Specific_Bin_Base_6_Base_C
cnt = 290	feature = 603	correl = 0.0731655	descr = N_Gram_TCCC
cnt = 291	feature = 11	correl = -0.0714538	descr = Position_Specific_Bin_Base_4_Base_A
cnt = 292	feature = 460	correl = 0.107	descr = N_Gram_GCCT
cnt = 293	feature = 25	correl = -0.10207	descr = Position_Specific_Bin_Base_12_Base_A
cnt = 294	feature = 620	correl = -0.0638075	descr = N_Gram_TCGT
cnt = 295	feature = 43	correl = -0.11235	descr = Position_Specific_Bin_Base_18_Base_T
cnt = 296	feature = 34	correl = 0.119192	descr = Position_Specific_Bin_Base_16_Base_C
cnt = 297	feature = 602	correl = -0.146788	descr = N_Gram_TCCAG
cnt = 298	feature = 22	correl = -0.0537213	descr = Position_Specific_Bin_Base_10_Base_C
cnt = 299	feature = 47	correl = 0.051568	descr = Gibbs_of_Target_Sequence__Pos_3_Step_1
cnt = 300	feature = 526	correl = 0.0678755	descr = N_Gram_GGTC
cnt = 301	feature = 360	correl = 0.173598	descr = N_Gram_CGTG
cnt = 302	feature = 504	correl = 0.0809913	descr = N_Gram_GGCT
cnt = 303	feature = 14	correl = 0.0729509	descr = Position_Specific_Bin_Base_5_Base_C
cnt = 304	feature = 342	correl = 0.0758056	descr = N_Gram_CGGA
cnt = 305	feature = 237	correl = -0.0601963	descr = N_Gram_ATGA
cnt = 306	feature = 33	correl = -0.134412	descr = Position_Specific_Bin_Base_16_Base_A
cnt = 307	feature = 683	correl = 0.0818895	descr = N_Gram_TTCA
cnt = 308	feature = 16	correl = -0.132473	descr = Position_Specific_Bin_Base_6_Base_A
cnt = 309	feature = 76	correl = 0.0725677	descr = Xue_Structure_Feature_A111
cnt = 310	feature = 301	correl = 0.0920494	descr = N_Gram_CCCA
cnt = 311	feature = 528	correl = 0.0477671	descr = N_Gram_GGTG
cnt = 312	feature = 233	correl = -0.0544241	descr = N_Gram_ATCTC
cnt = 313	feature = 615	correl = -0.0990083	descr = N_Gram_TCGA
cnt = 314	feature = 484	correl = 0.0964236	descr = N_Gram_GGAC
cnt = 315	feature = 264	correl = 0.101161	descr = N_Gram_CACC
cnt = 316	feature = 613	correl = -0.102608	descr = N_Gram_TCCTT
cnt = 317	feature = 477	correl = 0.0685135	descr = N_Gram_GCTT
cnt = 318	feature = 105	correl = 0.12693	descr = Fold_of_Target_NoEndbrace_noends_Pos_17
cnt = 319	feature = 69	correl = 0.0960731	descr = Fold_of_RNAi_Sequence_Pos_9
cnt = 320	feature = 12	correl = 0.0575257	descr = Position_Specific_Bin_Base_4_Base_C
cnt = 321	feature = 551	correl = 0.116207	descr = N_Gram_GTGG
cnt = 322	feature = 53	correl = 0.055737	descr = Gibbs_of_Target_Sequence__Pos_12_Step_1
cnt = 323	feature = 456	correl = 0.0470482	descr = N_Gram_GCCG
cnt = 324	feature = 51	correl = -0.168329	descr = Gibbs_of_Target_Sequence__Pos_7_Step_1
cnt = 325	feature = 632	correl = -0.112485	descr = N_Gram_TCTTC
cnt = 326	feature = 247	correl = -0.10551	descr = N_Gram_ATTT
cnt = 327	feature = 554	correl = 0.103168	descr = N_Gram_GTGT
cnt = 328	feature = 40	correl = -0.282118	descr = Position_Specific_Bin_Base_18_Base_A
cnt = 329	feature = 481	correl = 0.0533468	descr = N_Gram_GGAA
cnt = 330	feature = 54	correl = -0.105255	descr = Gibbs_of_Target_Sequence__Pos_13_Step_1
cnt = 331	feature = 451	correl = 0.060614	descr = N_Gram_GCCA
cnt = 332	feature = 706	correl = -0.0577922	descr = N_Gram_TTTG
cnt = 333	feature = 65	correl = 0.160153	descr = Fold_of_RNAi_Sequence_Pos_2
cnt = 334	feature = 467	correl = 0.0832831	descr = N_Gram_GCGG
cnt = 335	feature = 136	correl = -0.098047	descr = N_Gram_AAGT
cnt = 336	feature = 594	correl = 0.0786009	descr = N_Gram_TCAG
cnt = 337	feature = 289	correl = 0.0983515	descr = N_Gram_CCAA
cnt = 338	feature = 75	correl = 0.0732569	descr = Fold_of_RNAi_Sequence_Pos_16
cnt = 339	feature = 42	correl = 0.303442	descr = Position_Specific_Bin_Base_18_Base_G
cnt = 340	feature = 82	correl = 0.0473888	descr = Xue_Structure_Feature_C100
cnt = 341	feature = 280	correl = 0.108386	descr = N_Gram_CAGT
cnt = 342	feature = 68	correl = 0.0994454	descr = Fold_of_RNAi_Sequence_Pos_6
cnt = 343	feature = 690	correl = -0.201791	descr = N_Gram_TTCTC
cnt = 344	feature = 579	correl = -0.0643994	descr = N_Gram_TACT
cnt = 345	feature = 253	correl = 0.0539657	descr = N_Gram_CAAA
cnt = 346	feature = 345	correl = 0.120737	descr = N_Gram_CGGC
cnt = 347	feature = 78	correl = 0.049494	descr = Xue_Structure_Feature_A100
cnt = 348	feature = 208	correl = -0.100917	descr = N_Gram_AGTC
cnt = 349	feature = 510	correl = 0.133195	descr = N_Gram_GGGC
cnt = 350	feature = 597	correl = -0.0616758	descr = N_Gram_TCAT
cnt = 351	feature = 711	correl = -0.131475	descr = N_Gram_TTTTT
cnt = 352	feature = 549	correl = 0.0850199	descr = N_Gram_GTGC
cnt = 353	feature = 57	correl = -0.185372	descr = Gibbs_of_Target_Sequence__Pos_18_Step_1
cnt = 354	feature = 693	correl = -0.0708149	descr = N_Gram_TTGA
cnt = 355	feature = 66	correl = 0.0860864	descr = Fold_of_RNAi_Sequence_Pos_3
cnt = 356	feature = 544	correl = -0.0836642	descr = N_Gram_GTCT
cnt = 357	feature = 442	correl = 0.0451526	descr = N_Gram_GCAG
cnt = 358	feature = 634	correl = 0.051643	descr = N_Gram_TCTTT
cnt = 359	feature = 474	correl = -0.0556673	descr = N_Gram_GCTCC
cnt = 360	feature = 56	correl = -0.129755	descr = Gibbs_of_Target_Sequence__Pos_17_Step_1
cnt = 361	feature = 283	correl = 0.0920225	descr = N_Gram_CATC
cnt = 362	feature = 74	correl = 0.0719868	descr = Fold_of_RNAi_Sequence_Pos_15
cnt = 363	feature = 58	correl = -0.307672	descr = Gibbs_of_Target_Sequence__Pos_19_Step_1
cnt = 364	feature = 357	correl = -0.111191	descr = N_Gram_CGTC
cnt = 365	feature = 73	correl = 0.0679381	descr = Fold_of_RNAi_Sequence_Pos_14
cnt = 366	feature = 396	correl = -0.0464044	descr = N_Gram_CTTG
cnt = 367	feature = 295	correl = -0.0730294	descr = N_Gram_CCAG
cnt = 368	feature = 568	correl = -0.105133	descr = N_Gram_TAA
cnt = 369	feature = 326	correl = -0.0466408	descr = N_Gram_CCTT
cnt = 370	feature = 64	correl = 0.200631	descr = Fold_of_RNAi_Sequence_Pos_1
cnt = 371	feature = 709	correl = -0.136237	descr = N_Gram_TTTTC
cnt = 372	feature = 338	correl = 0.0569033	descr = N_Gram_CGCC
cnt = 373	feature = 677	correl = -0.0874536	descr = N_Gram_TTA
cnt = 374	feature = 218	correl = -0.0512706	descr = N_Gram_ATA
cnt = 375	feature = 626	correl = -0.0982027	descr = N_Gram_TCTCC
cnt = 376	feature = 691	correl = -0.102603	descr = N_Gram_TTCTT
cnt = 377	feature = 328	correl = -0.0761286	descr = N_Gram_CGA
cnt = 378	feature = 67	correl = 0.0539575	descr = Fold_of_RNAi_Sequence_Pos_4
cnt = 379	feature = 667	correl = 0.0851659	descr = N_Gram_TGT
cnt = 380	feature = 577	correl = -0.0858358	descr = N_Gram_TAC
cnt = 381	feature = 704	correl = -0.0645741	descr = N_Gram_TTTCC
cnt = 382	feature = 496	correl = 0.177325	descr = N_Gram_GGCC
cnt = 383	feature = 378	correl = -0.107398	descr = N_Gram_CTCCT
cnt = 384	feature = 523	correl = 0.0757986	descr = N_Gram_GGT
cnt = 385	feature = 436	correl = 0.131763	descr = N_Gram_GCA
cnt = 386	feature = 600	correl = -0.0790111	descr = N_Gram_TCCA
cnt = 387	feature = 610	correl = -0.0752757	descr = N_Gram_TCCT
cnt = 388	feature = 395	correl = -0.208668	descr = N_Gram_CTTCT
cnt = 389	feature = 590	correl = 0.0486757	descr = N_Gram_TCA
cnt = 390	feature = 252	correl = 0.124289	descr = N_Gram_CAA
cnt = 391	feature = 81	correl = 0.090842	descr = Xue_Structure_Feature_C110
cnt = 392	feature = 535	correl = -0.110001	descr = N_Gram_GTC
cnt = 393	feature = 708	correl = -0.150346	descr = N_Gram_TTTT
cnt = 394	feature = 624	correl = -0.183226	descr = N_Gram_TCTC
cnt = 395	feature = 655	correl = 0.0828624	descr = N_Gram_TGG
cnt = 396	feature = 636	correl = -0.0828604	descr = N_Gram_TGA
cnt = 397	feature = 614	correl = -0.113935	descr = N_Gram_TCG
cnt = 398	feature = 392	correl = -0.102172	descr = N_Gram_CTTC
cnt = 399	feature = 217	correl = -0.118484	descr = N_Gram_AT
cnt = 400	feature = 506	correl = 0.181247	descr = N_Gram_GGG
cnt = 401	feature = 589	correl = -0.0939071	descr = N_Gram_TC
cnt = 402	feature = 80	correl = 0.109024	descr = Xue_Structure_Feature_C111
cnt = 403	feature = 546	correl = 0.18024	descr = N_Gram_GTG
cnt = 404	feature = 251	correl = 0.115552	descr = N_Gram_CA
cnt = 405	feature = 689	correl = -0.200596	descr = N_Gram_TTCT
cnt = 406	feature = 692	correl = -0.0605891	descr = N_Gram_TTG
cnt = 407	feature = 435	correl = 0.044122	descr = N_Gram_GC
cnt = 408	feature = 703	correl = -0.0952573	descr = N_Gram_TTTC
cnt = 409	feature = 312	correl = 0.0888826	descr = N_Gram_CCG
cnt = 410	feature = 62	correl = -0.0939728	descr = PF_RNAi_Fold_3'Free_Count
cnt = 411	feature = 463	correl = -0.0518636	descr = N_Gram_GCG
cnt = 412	feature = 450	correl = 0.105854	descr = N_Gram_GCC
cnt = 413	feature = 373	correl = -0.0764467	descr = N_Gram_CTC
cnt = 414	feature = 341	correl = 0.0824102	descr = N_Gram_CGG
cnt = 415	feature = 61	correl = -0.154267	descr = PF_RNAi_Fold_5'Free_Count
cnt = 416	feature = 702	correl = -0.100038	descr = N_Gram_TTT
cnt = 417	feature = 635	correl = 0.0478612	descr = N_Gram_TG
cnt = 418	feature = 630	correl = -0.0882509	descr = N_Gram_TCTT
cnt = 419	feature = 492	correl = 0.162124	descr = N_Gram_GGC
cnt = 420	feature = 288	correl = 0.0514876	descr = N_Gram_CC
cnt = 421	feature = 376	correl = -0.0844571	descr = N_Gram_CTCC
cnt = 422	feature = 599	correl = -0.0864073	descr = N_Gram_TCC
cnt = 423	feature = 479	correl = 0.157102	descr = N_Gram_GG
cnt = 424	feature = 60	correl = -0.196859	descr = PF_RNAi_Fold_Energy
cnt = 425	feature = 86	correl = -0.102472	descr = Xue_Structure_Feature_C000
num rows = 521
num_elements = 221946
*
optimization finished, #iter = 593
nu = 0.474308
obj = -37.714066, rho = -0.562844
nSV = 355, nBSV = 157
num rows = 58
num_elements = 24708
*
optimization finished, #iter = 58
nu = 0.431744
obj = -3.888398, rho = -0.459296
nSV = 46, nBSV = 8
*
optimization finished, #iter = 593
nu = 0.474308
obj = -37.714066, rho = -0.562844
nSV = 355, nBSV = 157
CFS merit scores = 1.35103
CFS merit scores = 1.60969
CFS merit scores = 1.85685
CFS merit scores = 2.0815
CFS merit scores = 2.27854
CFS merit scores = 2.45742
CFS merit scores = 2.62403
CFS merit scores = 2.77765
CFS merit scores = 2.91836
CFS merit scores = 3.05098
CFS merit scores = 3.17725
CFS merit scores = 3.29795
CFS merit scores = 3.41357
CFS merit scores = 3.52449
CFS merit scores = 3.63168
CFS merit scores = 3.73568
CFS merit scores = 3.83664
CFS merit scores = 3.93383
CFS merit scores = 4.02823
CFS merit scores = 4.12006
CFS merit scores = 4.20969
CFS merit scores = 4.29726
CFS merit scores = 4.38279
CFS merit scores = 4.46649
CFS merit scores = 4.54843
CFS merit scores = 4.62873
CFS merit scores = 4.70744
CFS merit scores = 4.78464
CFS merit scores = 4.86039
CFS merit scores = 4.93479
CFS merit scores = 5.00654
CFS merit scores = 5.07687
CFS merit scores = 5.1458
CFS merit scores = 5.21337
CFS merit scores = 5.27967
CFS merit scores = 5.34464
CFS merit scores = 5.40608
CFS merit scores = 5.46619
CFS merit scores = 5.5251
CFS merit scores = 5.58284
CFS merit scores = 5.63944
CFS merit scores = 5.69498
CFS merit scores = 5.74943
CFS merit scores = 5.80215
CFS merit scores = 5.85374
CFS merit scores = 5.90392
CFS merit scores = 5.95201
CFS merit scores = 5.99939
CFS merit scores = 6.04567
CFS merit scores = 6.08946
CFS merit scores = 6.13175
CFS merit scores = 6.17328
CFS merit scores = 6.21259
CFS merit scores = 6.25104
CFS merit scores = 6.28453
CFS merit scores = 6.317
CFS merit scores = 6.34905
CFS merit scores = 6.37735
CFS merit scores = 6.40448
CFS merit scores = 6.43041
CFS merit scores = 6.45532
CFS merit scores = 6.47839
CFS merit scores = 6.49974
CFS merit scores = 6.51872
CFS merit scores = 6.53717
CFS merit scores = 6.55507
CFS merit scores = 6.57249
CFS merit scores = 6.58846
CFS merit scores = 6.60427
CFS merit scores = 6.61902
CFS merit scores = 6.63273
CFS merit scores = 6.64606
CFS merit scores = 6.65948
CFS merit scores = 6.67338
CFS merit scores = 6.68715
CFS merit scores = 6.69737
CFS merit scores = 6.70542
CFS merit scores = 6.71369
CFS merit scores = 6.72122
CFS merit scores = 6.7287
CFS merit scores = 6.73603
CFS merit scores = 6.74353
CFS merit scores = 6.7514
CFS merit scores = 6.75742
CFS merit scores = 6.76317
CFS merit scores = 6.76915
CFS merit scores = 6.77406
CFS merit scores = 6.77855
CFS merit scores = 6.78331
CFS merit scores = 6.78625
CFS merit scores = 6.78953
CFS merit scores = 6.793
CFS merit scores = 6.79646
CFS merit scores = 6.79947
CFS merit scores = 6.80202
CFS merit scores = 6.80394
CFS merit scores = 6.8054
CFS merit scores = 6.80733
CFS merit scores = 6.80975
CFS merit scores = 6.81263
CFS merit scores = 6.8153
CFS merit scores = 6.81796
CFS merit scores = 6.82065
CFS merit scores = 6.8233
CFS merit scores = 6.82572
CFS merit scores = 6.82764
CFS merit scores = 6.82961
CFS merit scores = 6.83185
CFS merit scores = 6.8339
CFS merit scores = 6.83581
CFS merit scores = 6.83744
CFS merit scores = 6.83781
CFS merit scores = 6.83812
CFS merit scores = 6.83728
CFS merit scores = 6.83598
CFS merit scores = 6.83292
CFS merit scores = 6.82975
CFS merit scores = 6.82681
CFS merit scores = 6.82405
CFS merit scores = 6.82159
CFS merit scores = 6.81903
CFS merit scores = 6.81575
CFS merit scores = 6.81191
CFS merit scores = 6.80831
CFS merit scores = 6.80432
CFS merit scores = 6.8007
CFS merit scores = 6.79746
CFS merit scores = 6.79421
CFS merit scores = 6.79055
CFS merit scores = 6.78646
CFS merit scores = 6.7827
CFS merit scores = 6.77912
CFS merit scores = 6.77572
CFS merit scores = 6.77247
CFS merit scores = 6.76899
CFS merit scores = 6.76518
CFS merit scores = 6.76074
CFS merit scores = 6.75631
CFS merit scores = 6.75133
CFS merit scores = 6.74595
CFS merit scores = 6.74068
CFS merit scores = 6.73561
CFS merit scores = 6.73011
CFS merit scores = 6.72495
CFS merit scores = 6.71993
CFS merit scores = 6.71496
CFS merit scores = 6.71018
CFS merit scores = 6.70561
CFS merit scores = 6.70022
CFS merit scores = 6.69466
CFS merit scores = 6.68889
CFS merit scores = 6.68343
CFS merit scores = 6.67817
CFS merit scores = 6.67307
CFS merit scores = 6.66797
CFS merit scores = 6.66275
CFS merit scores = 6.65744
CFS merit scores = 6.65224
CFS merit scores = 6.64719
CFS merit scores = 6.64219
CFS merit scores = 6.63724
CFS merit scores = 6.63234
CFS merit scores = 6.627
CFS merit scores = 6.6217
CFS merit scores = 6.61641
CFS merit scores = 6.61118
CFS merit scores = 6.60575
CFS merit scores = 6.60003
CFS merit scores = 6.59421
CFS merit scores = 6.58799
CFS merit scores = 6.58186
CFS merit scores = 6.57583
CFS merit scores = 6.56955
CFS merit scores = 6.56327
CFS merit scores = 6.55704
CFS merit scores = 6.55078
CFS merit scores = 6.54412
CFS merit scores = 6.53763
CFS merit scores = 6.53124
CFS merit scores = 6.52498
CFS merit scores = 6.51815
CFS merit scores = 6.51116
CFS merit scores = 6.5041
CFS merit scores = 6.49667
CFS merit scores = 6.48941
CFS merit scores = 6.48218
CFS merit scores = 6.4748
CFS merit scores = 6.4674
CFS merit scores = 6.4599
CFS merit scores = 6.45254
CFS merit scores = 6.44505
CFS merit scores = 6.43775
CFS merit scores = 6.43017
CFS merit scores = 6.42266
CFS merit scores = 6.4151
CFS merit scores = 6.40718
CFS merit scores = 6.39932
CFS merit scores = 6.39115
CFS merit scores = 6.38302
CFS merit scores = 6.37493
CFS merit scores = 6.36656
CFS merit scores = 6.35807
CFS merit scores = 6.34948
CFS merit scores = 6.34088
CFS merit scores = 6.33241
CFS merit scores = 6.32415
CFS merit scores = 6.3158
CFS merit scores = 6.30757
CFS merit scores = 6.2995
CFS merit scores = 6.29145
CFS merit scores = 6.28291
CFS merit scores = 6.27449
CFS merit scores = 6.26621
CFS merit scores = 6.25801
CFS merit scores = 6.24961
CFS merit scores = 6.24103
CFS merit scores = 6.23248
CFS merit scores = 6.22389
CFS merit scores = 6.21543
CFS merit scores = 6.20714
CFS merit scores = 6.19903
CFS merit scores = 6.1911
CFS merit scores = 6.18317
CFS merit scores = 6.17542
CFS merit scores = 6.16774
CFS merit scores = 6.16005
CFS merit scores = 6.15236
CFS merit scores = 6.14456
CFS merit scores = 6.13684
CFS merit scores = 6.12924
CFS merit scores = 6.12148
CFS merit scores = 6.11335
CFS merit scores = 6.10532
CFS merit scores = 6.09731
CFS merit scores = 6.08943
CFS merit scores = 6.08173
CFS merit scores = 6.07405
CFS merit scores = 6.06643
CFS merit scores = 6.05877
CFS merit scores = 6.05123
CFS merit scores = 6.0436
CFS merit scores = 6.03601
CFS merit scores = 6.02835
CFS merit scores = 6.02065
CFS merit scores = 6.01305
CFS merit scores = 6.00546
CFS merit scores = 5.99737
CFS merit scores = 5.98922
CFS merit scores = 5.98122
CFS merit scores = 5.97335
CFS merit scores = 5.96553
CFS merit scores = 5.95774
CFS merit scores = 5.95007
CFS merit scores = 5.94254
CFS merit scores = 5.93484
CFS merit scores = 5.92717
CFS merit scores = 5.91961
CFS merit scores = 5.91198
CFS merit scores = 5.9044
CFS merit scores = 5.89701
CFS merit scores = 5.88936
CFS merit scores = 5.88167
CFS merit scores = 5.87411
CFS merit scores = 5.86668
CFS merit scores = 5.85942
CFS merit scores = 5.85199
CFS merit scores = 5.84469
CFS merit scores = 5.83745
CFS merit scores = 5.83026
CFS merit scores = 5.8231
CFS merit scores = 5.81593
CFS merit scores = 5.80888
CFS merit scores = 5.80167
CFS merit scores = 5.79454
CFS merit scores = 5.78744
CFS merit scores = 5.7803
CFS merit scores = 5.77307
CFS merit scores = 5.76594
CFS merit scores = 5.75895
CFS merit scores = 5.75193
CFS merit scores = 5.74503
CFS merit scores = 5.73829
CFS merit scores = 5.73143
CFS merit scores = 5.72465
CFS merit scores = 5.7179
CFS merit scores = 5.71118
CFS merit scores = 5.70458
CFS merit scores = 5.69794
CFS merit scores = 5.69137
CFS merit scores = 5.68487
CFS merit scores = 5.67829
CFS merit scores = 5.6718
CFS merit scores = 5.66548
CFS merit scores = 5.65902
CFS merit scores = 5.65266
CFS merit scores = 5.64636
CFS merit scores = 5.64005
CFS merit scores = 5.6338
CFS merit scores = 5.62759
CFS merit scores = 5.62134
CFS merit scores = 5.61515
CFS merit scores = 5.60892
CFS merit scores = 5.60278
CFS merit scores = 5.5967
CFS merit scores = 5.59075
CFS merit scores = 5.58466
CFS merit scores = 5.57842
CFS merit scores = 5.57213
CFS merit scores = 5.56587
CFS merit scores = 5.5596
CFS merit scores = 5.55333
CFS merit scores = 5.54711
CFS merit scores = 5.54094
CFS merit scores = 5.53482
CFS merit scores = 5.52878
CFS merit scores = 5.52277
CFS merit scores = 5.51682
CFS merit scores = 5.5109
CFS merit scores = 5.50499
CFS merit scores = 5.4991
CFS merit scores = 5.49327
CFS merit scores = 5.48706
CFS merit scores = 5.48095
CFS merit scores = 5.47487
CFS merit scores = 5.46888
CFS merit scores = 5.4629
CFS merit scores = 5.45696
CFS merit scores = 5.4511
CFS merit scores = 5.44526
CFS merit scores = 5.43949
CFS merit scores = 5.43381
CFS merit scores = 5.42808
CFS merit scores = 5.42239
CFS merit scores = 5.41676
CFS merit scores = 5.41121
CFS merit scores = 5.40568
CFS merit scores = 5.40016
CFS merit scores = 5.39459
CFS merit scores = 5.38902
CFS merit scores = 5.38347
CFS merit scores = 5.37795
CFS merit scores = 5.37247
CFS merit scores = 5.36686
CFS merit scores = 5.36135
CFS merit scores = 5.35589
CFS merit scores = 5.3505
CFS merit scores = 5.34509
CFS merit scores = 5.33971
CFS merit scores = 5.33431
CFS merit scores = 5.32889
CFS merit scores = 5.3235
CFS merit scores = 5.31821
CFS merit scores = 5.31296
CFS merit scores = 5.30757
CFS merit scores = 5.30215
CFS merit scores = 5.2968
CFS merit scores = 5.29144
CFS merit scores = 5.28611
CFS merit scores = 5.2807
CFS merit scores = 5.27524
CFS merit scores = 5.2698
CFS merit scores = 5.26439
CFS merit scores = 5.25902
CFS merit scores = 5.25367
CFS merit scores = 5.24836
CFS merit scores = 5.24305
CFS merit scores = 5.23775
CFS merit scores = 5.23249
CFS merit scores = 5.2272
CFS merit scores = 5.22197
CFS merit scores = 5.21611
CFS merit scores = 5.21033
CFS merit scores = 5.20445
CFS merit scores = 5.19857
CFS merit scores = 5.19267
CFS merit scores = 5.18673
CFS merit scores = 5.1808
CFS merit scores = 5.17485
CFS merit scores = 5.16893
CFS merit scores = 5.16311
CFS merit scores = 5.15734
CFS merit scores = 5.15154
CFS merit scores = 5.14576
CFS merit scores = 5.13987
CFS merit scores = 5.13398
CFS merit scores = 5.12801
CFS merit scores = 5.12191
CFS merit scores = 5.1157
CFS merit scores = 5.10959
CFS merit scores = 5.10321
CFS merit scores = 5.09685
CFS merit scores = 5.09053
CFS merit scores = 5.08417
CFS merit scores = 5.07765
CFS merit scores = 5.07113
CFS merit scores = 5.06453
CFS merit scores = 5.05797
CFS merit scores = 5.05139
CFS merit scores = 5.04484
CFS merit scores = 5.03825
CFS merit scores = 5.03166
CFS merit scores = 5.02494
CFS merit scores = 5.01825
CFS merit scores = 5.01145
CFS merit scores = 5.00455
CFS merit scores = 4.9975
CFS merit scores = 4.99047
CFS merit scores = 4.98345
CFS merit scores = 4.97638
CFS merit scores = 4.96929
CFS merit scores = 4.96226
CFS merit scores = 4.95518
CFS merit scores = 4.94798
CFS merit scores = 4.94073
CFS merit scores = 4.93338
CFS merit scores = 4.92605
CFS merit scores = 4.91862
CFS merit scores = 4.91106
CFS merit scores = 4.90339
CFS merit scores = 4.89575
CFS merit scores = 4.88797
CFS merit scores = 4.88015
CFS merit scores = 4.87237
CFS merit scores = 4.86453
CFS merit scores = 4.85662
CFS merit scores = 4.84851
CFS merit scores = 4.84034
CFS merit scores = 4.83213
CFS merit scores = 4.82384
CFS merit scores = 4.81566
CFS merit scores = 4.80715
CFS merit scores = 4.79853
CFS merit scores = 4.78889
CFS merit scores = 4.77892
CFS merit scores = 4.76758
CFS merit scores = 4.75179
cnt = 1	feature = 57	correl = -0.351026	descr = Gibbs_of_Target_Sequence__Pos_20_Step_1
cnt = 2	feature = 44	correl = 0.234174	descr = Gibbs_of_Target_Sequence__Pos_1_Step_1
cnt = 3	feature = 637	correl = -0.134409	descr = N_Gram_TCTTA
cnt = 4	feature = 436	correl = -0.125683	descr = N_Gram_GATC
cnt = 5	feature = 367	correl = -0.0478481	descr = N_Gram_CGTTG
cnt = 6	feature = 683	correl = 0.0526279	descr = N_Gram_TTAGC
cnt = 7	feature = 644	correl = 0.0457807	descr = N_Gram_TGACA
cnt = 8	feature = 331	correl = -0.113457	descr = N_Gram_CGACG
cnt = 9	feature = 475	correl = 0.0520379	descr = N_Gram_GCGGA
cnt = 10	feature = 421	correl = -0.0623634	descr = N_Gram_GACTC
cnt = 11	feature = 425	correl = -0.0479501	descr = N_Gram_GAGCC
cnt = 12	feature = 390	correl = 0.055997	descr = N_Gram_CTGGG
cnt = 13	feature = 586	correl = 0.0456959	descr = N_Gram_TAGAC
cnt = 14	feature = 222	correl = 0.0732557	descr = N_Gram_ATAGT
cnt = 15	feature = 228	correl = -0.0492157	descr = N_Gram_ATCGC
cnt = 16	feature = 576	correl = -0.0464003	descr = N_Gram_TAACG
cnt = 17	feature = 692	correl = 0.0445382	descr = N_Gram_TTCGA
cnt = 18	feature = 306	correl = 0.114671	descr = N_Gram_CCCCC
cnt = 19	feature = 624	correl = 0.0943714	descr = N_Gram_TCGGC
cnt = 20	feature = 620	correl = 0.0802942	descr = N_Gram_TCGAC
cnt = 21	feature = 362	correl = 0.0704402	descr = N_Gram_CGTGA
cnt = 22	feature = 364	correl = 0.0788865	descr = N_Gram_CGTGG
cnt = 23	feature = 342	correl = 0.0570669	descr = N_Gram_CGCTA
cnt = 24	feature = 680	correl = 0.0648094	descr = N_Gram_TTAAC
cnt = 25	feature = 654	correl = 0.0521399	descr = N_Gram_TGCCG
cnt = 26	feature = 540	correl = 0.0503943	descr = N_Gram_GTATA
cnt = 27	feature = 340	correl = 0.0451013	descr = N_Gram_CGCCA
cnt = 28	feature = 610	correl = 0.0521399	descr = N_Gram_TCCCG
cnt = 29	feature = 478	correl = 0.0451013	descr = N_Gram_GCGTA
cnt = 30	feature = 312	correl = 0.0451013	descr = N_Gram_CCGCA
cnt = 31	feature = 375	correl = 0.0861629	descr = N_Gram_CTATT
cnt = 32	feature = 415	correl = -0.0682636	descr = N_Gram_GACCC
cnt = 33	feature = 629	correl = 0.0837716	descr = N_Gram_TCTAC
cnt = 34	feature = 688	correl = 0.073808	descr = N_Gram_TTCAA
cnt = 35	feature = 283	correl = -0.0502394	descr = N_Gram_CATAA
cnt = 36	feature = 406	correl = 0.0528345	descr = N_Gram_GAAAC
cnt = 37	feature = 368	correl = 0.0891558	descr = N_Gram_CGTTT
cnt = 38	feature = 269	correl = 0.0676009	descr = N_Gram_CACTC
cnt = 39	feature = 532	correl = 0.0929261	descr = N_Gram_GGGTC
cnt = 40	feature = 305	correl = 0.0839686	descr = N_Gram_CCCAC
cnt = 41	feature = 579	correl = 0.0740259	descr = N_Gram_TAAGC
cnt = 42	feature = 623	correl = 0.0737083	descr = N_Gram_TCGGA
cnt = 43	feature = 523	correl = 0.0517626	descr = N_Gram_GGGCA
cnt = 44	feature = 294	correl = 0.051569	descr = N_Gram_CCAAT
cnt = 45	feature = 409	correl = -0.0440801	descr = N_Gram_GAAGG
cnt = 46	feature = 301	correl = -0.0626342	descr = N_Gram_CCATA
cnt = 47	feature = 309	correl = 0.0688261	descr = N_Gram_CCCGC
cnt = 48	feature = 505	correl = -0.0572984	descr = N_Gram_GGCAC
cnt = 49	feature = 290	correl = 0.0579106	descr = N_Gram_CATTA
cnt = 50	feature = 570	correl = 0.0448816	descr = N_Gram_GTTGC
cnt = 51	feature = 633	correl = 0.0481807	descr = N_Gram_TCTCG
cnt = 52	feature = 457	correl = -0.0452095	descr = N_Gram_GCATG
cnt = 53	feature = 313	correl = 0.0706988	descr = N_Gram_CCGGC
cnt = 54	feature = 502	correl = 0.0618607	descr = N_Gram_GGATT
cnt = 55	feature = 250	correl = -0.0914438	descr = N_Gram_CAAAC
cnt = 56	feature = 437	correl = -0.0557194	descr = N_Gram_GATCG
cnt = 57	feature = 241	correl = -0.0734402	descr = N_Gram_ATTAC
cnt = 58	feature = 237	correl = -0.0454569	descr = N_Gram_ATGCA
cnt = 59	feature = 669	correl = 0.0479493	descr = N_Gram_TGGTA
cnt = 60	feature = 599	correl = 0.0488607	descr = N_Gram_TCAGA
cnt = 61	feature = 218	correl = -0.149169	descr = N_Gram_ATAAG
cnt = 62	feature = 229	correl = -0.0863728	descr = N_Gram_ATCGG
cnt = 63	feature = 315	correl = -0.0761222	descr = N_Gram_CCGGT
cnt = 64	feature = 597	correl = 0.107937	descr = N_Gram_TCACC
cnt = 65	feature = 220	correl = 0.0546534	descr = N_Gram_ATACA
cnt = 66	feature = 441	correl = 0.0542832	descr = N_Gram_GATGT
cnt = 67	feature = 407	correl = 0.101285	descr = N_Gram_GAAAG
cnt = 68	feature = 609	correl = 0.061005	descr = N_Gram_TCCCA
cnt = 69	feature = 703	correl = 0.0589592	descr = N_Gram_TTGCA
cnt = 70	feature = 255	correl = 0.0492396	descr = N_Gram_CAAGC
cnt = 71	feature = 509	correl = 0.0890522	descr = N_Gram_GGCCC
cnt = 72	feature = 323	correl = 0.0438555	descr = N_Gram_CCTCT
cnt = 73	feature = 160	correl = -0.0590697	descr = N_Gram_ACGAC
cnt = 74	feature = 467	correl = -0.0562543	descr = N_Gram_GCCGT
cnt = 75	feature = 590	correl = 0.07769	descr = N_Gram_TAGTC
cnt = 76	feature = 424	correl = -0.0680089	descr = N_Gram_GAGAA
cnt = 77	feature = 625	correl = -0.0789962	descr = N_Gram_TCGGT
cnt = 78	feature = 550	correl = -0.0459779	descr = N_Gram_GTCGC
cnt = 79	feature = 500	correl = 0.089506	descr = N_Gram_GGAGT
cnt = 80	feature = 435	correl = 0.0666399	descr = N_Gram_GATAT
cnt = 81	feature = 615	correl = 0.0554749	descr = N_Gram_TCCTA
cnt = 82	feature = 418	correl = 0.0887534	descr = N_Gram_GACGG
cnt = 83	feature = 450	correl = 0.072894	descr = N_Gram_GCAAT
cnt = 84	feature = 448	correl = 0.0608259	descr = N_Gram_GCAAA
cnt = 85	feature = 511	correl = 0.150496	descr = N_Gram_GGCCT
cnt = 86	feature = 541	correl = -0.062694	descr = N_Gram_GTATC
cnt = 87	feature = 656	correl = -0.158222	descr = N_Gram_TGCGT
cnt = 88	feature = 476	correl = 0.0515987	descr = N_Gram_GCGGC
cnt = 89	feature = 288	correl = -0.0498409	descr = N_Gram_CATGC
cnt = 90	feature = 525	correl = 0.0777578	descr = N_Gram_GGGCG
cnt = 91	feature = 365	correl = 0.0537714	descr = N_Gram_CGTGT
cnt = 92	feature = 262	correl = 0.0774651	descr = N_Gram_CACCA
cnt = 93	feature = 558	correl = 0.0570669	descr = N_Gram_GTGCG
cnt = 94	feature = 593	correl = -0.0565826	descr = N_Gram_TATTC
cnt = 95	feature = 539	correl = 0.0549123	descr = N_Gram_GGTTG
cnt = 96	feature = 337	correl = -0.0463533	descr = N_Gram_CGATG
cnt = 97	feature = 708	correl = 0.0847829	descr = N_Gram_TTGTG
cnt = 98	feature = 420	correl = 0.0861629	descr = N_Gram_GACTA
cnt = 99	feature = 371	correl = 0.0837716	descr = N_Gram_CTACT
cnt = 100	feature = 219	correl = -0.0502394	descr = N_Gram_ATAAT
cnt = 101	feature = 589	correl = -0.0576748	descr = N_Gram_TAGCC
cnt = 102	feature = 596	correl = 0.0535565	descr = N_Gram_TCAAG
cnt = 103	feature = 657	correl = 0.0446703	descr = N_Gram_TGCTT
cnt = 104	feature = 209	correl = -0.0638717	descr = N_Gram_AGTCC
cnt = 105	feature = 587	correl = -0.0732797	descr = N_Gram_TAGAT
cnt = 106	feature = 356	correl = -0.081093	descr = N_Gram_CGTAA
cnt = 107	feature = 529	correl = 0.0517626	descr = N_Gram_GGGGG
cnt = 108	feature = 460	correl = 0.0928253	descr = N_Gram_GCCAG
cnt = 109	feature = 455	correl = 0.0532632	descr = N_Gram_GCATA
cnt = 110	feature = 612	correl = -0.0748541	descr = N_Gram_TCCGC
cnt = 111	feature = 538	correl = 0.0552756	descr = N_Gram_GGTGC
cnt = 112	feature = 366	correl = -0.0475296	descr = N_Gram_CGTTC
cnt = 113	feature = 510	correl = 0.0497675	descr = N_Gram_GGCCG
cnt = 114	feature = 278	correl = 0.0858995	descr = N_Gram_CAGGA
cnt = 115	feature = 605	correl = 0.0922761	descr = N_Gram_TCCAA
cnt = 116	feature = 251	correl = 0.0611831	descr = N_Gram_CAAAG
cnt = 117	feature = 653	correl = 0.0954466	descr = N_Gram_TGCAC
cnt = 118	feature = 591	correl = -0.0682976	descr = N_Gram_TATAC
cnt = 119	feature = 259	correl = 0.083405	descr = N_Gram_CACAG
cnt = 120	feature = 322	correl = 0.060428	descr = N_Gram_CCTCG
cnt = 121	feature = 659	correl = 0.088911	descr = N_Gram_TGGAG
cnt = 122	feature = 673	correl = -0.0555809	descr = N_Gram_TGTCA
cnt = 123	feature = 666	correl = 0.0882601	descr = N_Gram_TGGGG
cnt = 124	feature = 544	correl = 0.176534	descr = N_Gram_GTCAG
cnt = 125	feature = 648	correl = 0.0652394	descr = N_Gram_TGATA
cnt = 126	feature = 472	correl = 0.0445806	descr = N_Gram_GCGAG
cnt = 127	feature = 319	correl = 0.0554749	descr = N_Gram_CCTAT
cnt = 128	feature = 580	correl = -0.14	descr = N_Gram_TAAGT
cnt = 129	feature = 677	correl = 0.0507219	descr = N_Gram_TGTGT
cnt = 130	feature = 466	correl = 0.072319	descr = N_Gram_GCCGG
cnt = 131	feature = 463	correl = 0.0897581	descr = N_Gram_GCCCG
cnt = 132	feature = 348	correl = 0.105692	descr = N_Gram_CGGCA
cnt = 133	feature = 336	correl = -0.0571194	descr = N_Gram_CGATC
cnt = 134	feature = 461	correl = 0.0495703	descr = N_Gram_GCCAT
cnt = 135	feature = 690	correl = 0.075369	descr = N_Gram_TTCCA
cnt = 136	feature = 588	correl = 0.0880945	descr = N_Gram_TAGCA
cnt = 137	feature = 583	correl = 0.0670282	descr = N_Gram_TACGA
cnt = 138	feature = 416	correl = -0.0637454	descr = N_Gram_GACCT
cnt = 139	feature = 286	correl = -0.0640705	descr = N_Gram_CATCG
cnt = 140	feature = 440	correl = -0.0665899	descr = N_Gram_GATGC
cnt = 141	feature = 413	correl = 0.0445559	descr = N_Gram_GACAC
cnt = 142	feature = 482	correl = 0.0862625	descr = N_Gram_GCTAT
cnt = 143	feature = 492	correl = 0.120683	descr = N_Gram_GGAAA
cnt = 144	feature = 652	correl = 0.106629	descr = N_Gram_TGCAA
cnt = 145	feature = 667	correl = 0.0464513	descr = N_Gram_TGGGT
cnt = 146	feature = 649	correl = -0.048882	descr = N_Gram_TGATC
cnt = 147	feature = 516	correl = 0.149759	descr = N_Gram_GGCTT
cnt = 148	feature = 700	correl = -0.056017	descr = N_Gram_TTGAC
cnt = 149	feature = 321	correl = -0.108383	descr = N_Gram_CCTCC
cnt = 150	feature = 274	correl = 0.0545108	descr = N_Gram_CAGCC
cnt = 151	feature = 551	correl = 0.0987171	descr = N_Gram_GTCGG
cnt = 152	feature = 318	correl = 0.0935556	descr = N_Gram_CCGTG
cnt = 153	feature = 556	correl = 0.0526846	descr = N_Gram_GTGAC
cnt = 154	feature = 549	correl = -0.114755	descr = N_Gram_GTCGA
cnt = 155	feature = 716	correl = -0.0880269	descr = N_Gram_TTTGG
cnt = 156	feature = 310	correl = 0.0706988	descr = N_Gram_CCCGG
cnt = 157	feature = 602	correl = -0.0550172	descr = N_Gram_TCATA
cnt = 158	feature = 429	correl = 0.077493	descr = N_Gram_GAGGT
cnt = 159	feature = 561	correl = 0.138465	descr = N_Gram_GTGGC
cnt = 160	feature = 396	correl = 0.0494568	descr = N_Gram_CTTCC
cnt = 161	feature = 345	correl = 0.0638375	descr = N_Gram_CGGAA
cnt = 162	feature = 386	correl = -0.0553155	descr = N_Gram_CTCTC
cnt = 163	feature = 258	correl = 0.0521977	descr = N_Gram_CAATA
cnt = 164	feature = 487	correl = 0.0713594	descr = N_Gram_GCTGG
cnt = 165	feature = 214	correl = 0.0590609	descr = N_Gram_AGTTG
cnt = 166	feature = 378	correl = 0.0630413	descr = N_Gram_CTCAC
cnt = 167	feature = 260	correl = 0.0580054	descr = N_Gram_CACAT
cnt = 168	feature = 701	correl = -0.0469626	descr = N_Gram_TTGAG
cnt = 169	feature = 298	correl = 0.0545469	descr = N_Gram_CCAGA
cnt = 170	feature = 295	correl = 0.0595278	descr = N_Gram_CCACC
cnt = 171	feature = 456	correl = 0.113531	descr = N_Gram_GCATC
cnt = 172	feature = 497	correl = 0.0986263	descr = N_Gram_GGACG
cnt = 173	feature = 443	correl = -0.0801188	descr = N_Gram_GATTA
cnt = 174	feature = 627	correl = -0.0647136	descr = N_Gram_TCGTC
cnt = 175	feature = 226	correl = 0.0736043	descr = N_Gram_ATCAG
cnt = 176	feature = 334	correl = -0.090811	descr = N_Gram_CGAGT
cnt = 177	feature = 393	correl = -0.12974	descr = N_Gram_CTTAT
cnt = 178	feature = 469	correl = 0.0638878	descr = N_Gram_GCCTC
cnt = 179	feature = 547	correl = 0.0699929	descr = N_Gram_GTCCC
cnt = 180	feature = 514	correl = 0.0780795	descr = N_Gram_GGCGG
cnt = 181	feature = 711	correl = 0.0461979	descr = N_Gram_TTTCA
cnt = 182	feature = 465	correl = 0.0585049	descr = N_Gram_GCCGC
cnt = 183	feature = 281	correl = 0.109971	descr = N_Gram_CAGTG
cnt = 184	feature = 512	correl = -0.0612784	descr = N_Gram_GGCGA
cnt = 185	feature = 449	correl = 0.0964269	descr = N_Gram_GCAAC
cnt = 186	feature = 439	correl = -0.0588102	descr = N_Gram_GATGA
cnt = 187	feature = 535	correl = -0.0705089	descr = N_Gram_GGTAA
cnt = 188	feature = 546	correl = -0.091129	descr = N_Gram_GTCCA
cnt = 189	feature = 231	correl = 0.0797974	descr = N_Gram_ATCTG
cnt = 190	feature = 400	correl = -0.111408	descr = N_Gram_CTTGC
cnt = 191	feature = 264	correl = 0.0826134	descr = N_Gram_CACCG
cnt = 192	feature = 565	correl = 0.0694316	descr = N_Gram_GTGTG
cnt = 193	feature = 395	correl = 0.0588783	descr = N_Gram_CTTCA
cnt = 194	feature = 363	correl = 0.11555	descr = N_Gram_CGTGC
cnt = 195	feature = 631	correl = -0.0981541	descr = N_Gram_TCTCA
cnt = 196	feature = 572	correl = -0.0724846	descr = N_Gram_GTTGT
cnt = 197	feature = 324	correl = -0.0472097	descr = N_Gram_CCTGG
cnt = 198	feature = 280	correl = 0.0821779	descr = N_Gram_CAGTA
cnt = 199	feature = 351	correl = 0.0901555	descr = N_Gram_CGGGA
cnt = 200	feature = 661	correl = 0.122443	descr = N_Gram_TGGCC
cnt = 201	feature = 528	correl = 0.067487	descr = N_Gram_GGGGC
cnt = 202	feature = 326	correl = -0.0885865	descr = N_Gram_CCTTC
cnt = 203	feature = 382	correl = -0.053954	descr = N_Gram_CTCCG
cnt = 204	feature = 714	correl = -0.0899226	descr = N_Gram_TTTCT
cnt = 205	feature = 693	correl = -0.0626503	descr = N_Gram_TTCGG
cnt = 206	feature = 265	correl = 0.0739212	descr = N_Gram_CACCT
cnt = 207	feature = 426	correl = 0.0911086	descr = N_Gram_GAGCT
cnt = 208	feature = 208	correl = 0.131286	descr = N_Gram_AGTCA
cnt = 209	feature = 341	correl = 0.0937968	descr = N_Gram_CGCCG
cnt = 210	feature = 419	correl = -0.0822704	descr = N_Gram_GACGT
cnt = 211	feature = 402	correl = 0.0784883	descr = N_Gram_CTTGT
cnt = 212	feature = 292	correl = 0.0702164	descr = N_Gram_CCAAA
cnt = 213	feature = 554	correl = -0.0797203	descr = N_Gram_GTCTT
cnt = 214	feature = 235	correl = -0.0633511	descr = N_Gram_ATGAT
cnt = 215	feature = 689	correl = 0.0629505	descr = N_Gram_TTCAG
cnt = 216	feature = 520	correl = 0.106276	descr = N_Gram_GGGAC
cnt = 217	feature = 578	correl = -0.0513164	descr = N_Gram_TAAGA
cnt = 218	feature = 252	correl = 0.0496247	descr = N_Gram_CAACA
cnt = 219	feature = 352	correl = 0.14096	descr = N_Gram_CGGGC
cnt = 220	feature = 267	correl = -0.0776467	descr = N_Gram_CACGA
cnt = 221	feature = 272	correl = 0.0591848	descr = N_Gram_CAGAG
cnt = 222	feature = 483	correl = 0.0547365	descr = N_Gram_GCTCA
cnt = 223	feature = 719	correl = -0.0777019	descr = N_Gram_TTTTG
cnt = 224	feature = 232	correl = 0.0618643	descr = N_Gram_ATCTT
cnt = 225	feature = 506	correl = 0.0924541	descr = N_Gram_GGCAT
cnt = 226	feature = 501	correl = -0.101171	descr = N_Gram_GGATC
cnt = 227	feature = 616	correl = -0.0700986	descr = N_Gram_TCCTC
cnt = 228	feature = 508	correl = 0.102806	descr = N_Gram_GGCCA
cnt = 229	feature = 422	correl = -0.0764553	descr = N_Gram_GACTG
cnt = 230	feature = 496	correl = 0.102968	descr = N_Gram_GGACC
cnt = 231	feature = 242	correl = 0.0565478	descr = N_Gram_ATTG
cnt = 232	feature = 635	correl = 0.0459185	descr = N_Gram_TCTGG
cnt = 233	feature = 479	correl = -0.132088	descr = N_Gram_GCGTC
cnt = 234	feature = 210	correl = -0.155348	descr = N_Gram_AGTCT
cnt = 235	feature = 531	correl = 0.0502037	descr = N_Gram_GGGT
cnt = 236	feature = 521	correl = 0.113401	descr = N_Gram_GGGAG
cnt = 237	feature = 600	correl = 0.0810429	descr = N_Gram_TCAGC
cnt = 238	feature = 608	correl = 0.0612152	descr = N_Gram_TCCC
cnt = 239	feature = 433	correl = 0.0623515	descr = N_Gram_GATA
cnt = 240	feature = 451	correl = 0.0757415	descr = N_Gram_GCAC
cnt = 241	feature = 494	correl = 0.0483425	descr = N_Gram_GGAAG
cnt = 242	feature = 606	correl = -0.0634811	descr = N_Gram_TCCAC
cnt = 243	feature = 650	correl = -0.130315	descr = N_Gram_TGATT
cnt = 244	feature = 36	correl = -0.0501528	descr = Position_Specific_Bin_Base_16_Base_T
cnt = 245	feature = 412	correl = 0.0641605	descr = N_Gram_GACA
cnt = 246	feature = 13	correl = -0.125111	descr = Position_Specific_Bin_Base_5_Base_A
cnt = 247	feature = 24	correl = -0.0910926	descr = Position_Specific_Bin_Base_11_Base_G
cnt = 248	feature = 285	correl = 0.110467	descr = N_Gram_CATCC
cnt = 249	feature = 276	correl = -0.134609	descr = N_Gram_CAGCT
cnt = 250	feature = 674	correl = 0.0581474	descr = N_Gram_TGTCC
cnt = 251	feature = 713	correl = -0.0576182	descr = N_Gram_TTTCG
cnt = 252	feature = 10	correl = -0.0440194	descr = Position_Specific_Bin_Base_3_Base_A
cnt = 253	feature = 28	correl = -0.119936	descr = Position_Specific_Bin_Base_12_Base_T
cnt = 254	feature = 254	correl = 0.0820514	descr = N_Gram_CAAG
cnt = 255	feature = 601	correl = 0.110297	descr = N_Gram_TCAGT
cnt = 256	feature = 704	correl = -0.152896	descr = N_Gram_TTGCG
cnt = 257	feature = 662	correl = -0.10154	descr = N_Gram_TGGCG
cnt = 258	feature = 373	correl = 0.105793	descr = N_Gram_CTAT
cnt = 259	feature = 23	correl = 0.066669	descr = Position_Specific_Bin_Base_10_Base_T
cnt = 260	feature = 527	correl = 0.0708556	descr = N_Gram_GGGGA
cnt = 261	feature = 536	correl = 0.0616288	descr = N_Gram_GGTC
cnt = 262	feature = 11	correl = 0.0838059	descr = Position_Specific_Bin_Base_3_Base_C
cnt = 263	feature = 83	correl = 0.0629097	descr = Xue_Structure_Feature_C010
cnt = 264	feature = 257	correl = 0.0680124	descr = N_Gram_CAAT
cnt = 265	feature = 29	correl = -0.0685099	descr = Position_Specific_Bin_Base_13_Base_A
cnt = 266	feature = 21	correl = -0.060895	descr = Position_Specific_Bin_Base_9_Base_T
cnt = 267	feature = 335	correl = -0.0623832	descr = N_Gram_CGAT
cnt = 268	feature = 613	correl = -0.0961068	descr = N_Gram_TCCGG
cnt = 269	feature = 38	correl = -0.0569938	descr = Position_Specific_Bin_Base_17_Base_T
cnt = 270	feature = 681	correl = -0.071987	descr = N_Gram_TTAC
cnt = 271	feature = 468	correl = 0.0886763	descr = N_Gram_GCCT
cnt = 272	feature = 515	correl = 0.0656279	descr = N_Gram_GGCT
cnt = 273	feature = 308	correl = 0.0968647	descr = N_Gram_CCCG
cnt = 274	feature = 563	correl = 0.0777447	descr = N_Gram_GTGT
cnt = 275	feature = 27	correl = 0.0598869	descr = Position_Specific_Bin_Base_12_Base_G
cnt = 276	feature = 18	correl = 0.0468431	descr = Position_Specific_Bin_Base_6_Base_T
cnt = 277	feature = 626	correl = -0.0616364	descr = N_Gram_TCGT
cnt = 278	feature = 645	correl = -0.0455926	descr = N_Gram_TGACT
cnt = 279	feature = 388	correl = 0.0463813	descr = N_Gram_CTGC
cnt = 280	feature = 560	correl = 0.118268	descr = N_Gram_GTGG
cnt = 281	feature = 20	correl = 0.0517637	descr = Position_Specific_Bin_Base_8_Base_T
cnt = 282	feature = 244	correl = -0.0865362	descr = N_Gram_ATTT
cnt = 283	feature = 428	correl = 0.0441429	descr = N_Gram_GAGGC
cnt = 284	feature = 473	correl = 0.0582656	descr = N_Gram_GCGCC
cnt = 285	feature = 40	correl = 0.139588	descr = Position_Specific_Bin_Base_18_Base_C
cnt = 286	feature = 438	correl = -0.117362	descr = N_Gram_GATCT
cnt = 287	feature = 15	correl = 0.052591	descr = Position_Specific_Bin_Base_5_Base_G
cnt = 288	feature = 410	correl = -0.0769405	descr = N_Gram_GAAGT
cnt = 289	feature = 32	correl = 0.093727	descr = Position_Specific_Bin_Base_14_Base_T
cnt = 290	feature = 45	correl = 0.25005	descr = Gibbs_of_Target_Sequence__Pos_2_Step_1
cnt = 291	feature = 211	correl = 0.0459271	descr = N_Gram_AGTG
cnt = 292	feature = 392	correl = -0.0564104	descr = N_Gram_CTTA
cnt = 293	feature = 447	correl = 0.130184	descr = N_Gram_GCAA
cnt = 294	feature = 573	correl = -0.093036	descr = N_Gram_GTTTT
cnt = 295	feature = 277	correl = 0.0473476	descr = N_Gram_CAGG
cnt = 296	feature = 17	correl = 0.104792	descr = Position_Specific_Bin_Base_6_Base_C
cnt = 297	feature = 136	correl = -0.043914	descr = N_Gram_AATC
cnt = 298	feature = 8	correl = -0.0609869	descr = Position_Specific_Bin_Base_2_Base_G
cnt = 299	feature = 33	correl = 0.0496908	descr = Position_Specific_Bin_Base_15_Base_C
cnt = 300	feature = 640	correl = 0.0509196	descr = N_Gram_TCTTT
cnt = 301	feature = 454	correl = 0.0790465	descr = N_Gram_GCAT
cnt = 302	feature = 67	correl = 0.105863	descr = Fold_of_RNAi_Sequence_Pos_9
cnt = 303	feature = 664	correl = 0.106951	descr = N_Gram_TGGG
cnt = 304	feature = 78	correl = 0.12636	descr = Xue_Structure_Feature_A101
cnt = 305	feature = 360	correl = -0.130753	descr = N_Gram_CGTCG
cnt = 306	feature = 651	correl = 0.0991523	descr = N_Gram_TGCA
cnt = 307	feature = 9	correl = 0.0649604	descr = Position_Specific_Bin_Base_2_Base_T
cnt = 308	feature = 105	correl = -0.0783452	descr = Fold_of_Target_NoBeginbrace_noends_Pos_4
cnt = 309	feature = 42	correl = -0.118384	descr = Position_Specific_Bin_Base_18_Base_T
cnt = 310	feature = 34	correl = -0.113325	descr = Position_Specific_Bin_Base_16_Base_A
cnt = 311	feature = 16	correl = -0.125995	descr = Position_Specific_Bin_Base_6_Base_A
cnt = 312	feature = 72	correl = 0.0817908	descr = Fold_of_RNAi_Sequence_Pos_14
cnt = 313	feature = 266	correl = -0.0783882	descr = N_Gram_CACG
cnt = 314	feature = 51	correl = -0.0993222	descr = Gibbs_of_Target_Sequence__Pos_13_Step_1
cnt = 315	feature = 22	correl = -0.0447089	descr = Position_Specific_Bin_Base_10_Base_C
cnt = 316	feature = 344	correl = 0.0743308	descr = N_Gram_CGGA
cnt = 317	feature = 399	correl = -0.0827461	descr = N_Gram_CTTGA
cnt = 318	feature = 12	correl = -0.0953787	descr = Position_Specific_Bin_Base_4_Base_A
cnt = 319	feature = 488	correl = 0.0665123	descr = N_Gram_GCTT
cnt = 320	feature = 19	correl = -0.0551368	descr = Position_Specific_Bin_Base_8_Base_C
cnt = 321	feature = 304	correl = 0.0695853	descr = N_Gram_CCCA
cnt = 322	feature = 30	correl = 0.0994615	descr = Position_Specific_Bin_Base_13_Base_C
cnt = 323	feature = 76	correl = -0.059011	descr = Xue_Structure_Feature_A110
cnt = 324	feature = 35	correl = 0.132939	descr = Position_Specific_Bin_Base_16_Base_C
cnt = 325	feature = 634	correl = -0.114886	descr = N_Gram_TCTCT
cnt = 326	feature = 459	correl = 0.0705088	descr = N_Gram_GCCA
cnt = 327	feature = 347	correl = 0.0900924	descr = N_Gram_CGGC
cnt = 328	feature = 643	correl = -0.0717183	descr = N_Gram_TGAAG
cnt = 329	feature = 68	correl = 0.0532365	descr = Fold_of_RNAi_Sequence_Pos_10
cnt = 330	feature = 619	correl = -0.0871725	descr = N_Gram_TCGA
cnt = 331	feature = 691	correl = -0.0486398	descr = N_Gram_TTCG
cnt = 332	feature = 617	correl = -0.104728	descr = N_Gram_TCCTT
cnt = 333	feature = 553	correl = -0.0825531	descr = N_Gram_GTCT
cnt = 334	feature = 55	correl = -0.165379	descr = Gibbs_of_Target_Sequence__Pos_18_Step_1
cnt = 335	feature = 485	correl = 0.0887049	descr = N_Gram_GCTG
cnt = 336	feature = 39	correl = -0.267577	descr = Position_Specific_Bin_Base_18_Base_A
cnt = 337	feature = 234	correl = -0.0662889	descr = N_Gram_ATGA
cnt = 338	feature = 49	correl = -0.162427	descr = Gibbs_of_Target_Sequence__Pos_7_Step_1
cnt = 339	feature = 47	correl = -0.0750128	descr = Gibbs_of_Target_Sequence__Pos_5_Step_1
cnt = 340	feature = 261	correl = 0.0932931	descr = N_Gram_CACC
cnt = 341	feature = 712	correl = -0.0786485	descr = N_Gram_TTTCC
cnt = 342	feature = 464	correl = 0.0674106	descr = N_Gram_GCCG
cnt = 343	feature = 577	correl = -0.0962673	descr = N_Gram_TAAG
cnt = 344	feature = 69	correl = 0.0758556	descr = Fold_of_RNAi_Sequence_Pos_11
cnt = 345	feature = 284	correl = 0.0778066	descr = N_Gram_CATC
cnt = 346	feature = 687	correl = 0.0692985	descr = N_Gram_TTCA
cnt = 347	feature = 442	correl = -0.0559094	descr = N_Gram_GATT
cnt = 348	feature = 14	correl = 0.0891135	descr = Position_Specific_Bin_Base_5_Base_C
cnt = 349	feature = 417	correl = -0.0448644	descr = N_Gram_GACG
cnt = 350	feature = 695	correl = -0.204811	descr = N_Gram_TTCTC
cnt = 351	feature = 53	correl = -0.0549039	descr = Gibbs_of_Target_Sequence__Pos_15_Step_1
cnt = 352	feature = 655	correl = -0.142705	descr = N_Gram_TGCG
cnt = 353	feature = 291	correl = 0.108972	descr = N_Gram_CCAA
cnt = 354	feature = 77	correl = 0.0658704	descr = Xue_Structure_Feature_A100
cnt = 355	feature = 75	correl = 0.0653259	descr = Xue_Structure_Feature_A111
cnt = 356	feature = 526	correl = 0.101548	descr = N_Gram_GGGG
cnt = 357	feature = 353	correl = -0.0517811	descr = N_Gram_CGGT
cnt = 358	feature = 314	correl = 0.128341	descr = N_Gram_CCGGG
cnt = 359	feature = 26	correl = 0.172887	descr = Position_Specific_Bin_Base_12_Base_C
cnt = 360	feature = 383	correl = -0.126845	descr = N_Gram_CTCCT
cnt = 361	feature = 41	correl = 0.275651	descr = Position_Specific_Bin_Base_18_Base_G
cnt = 362	feature = 279	correl = 0.125973	descr = N_Gram_CAGT
cnt = 363	feature = 73	correl = 0.0609044	descr = Fold_of_RNAi_Sequence_Pos_15
cnt = 364	feature = 504	correl = 0.0734098	descr = N_Gram_GGCA
cnt = 365	feature = 498	correl = 0.126762	descr = N_Gram_GGAG
cnt = 366	feature = 545	correl = -0.0580049	descr = N_Gram_GTCC
cnt = 367	feature = 233	correl = -0.0440288	descr = N_Gram_ATG
cnt = 368	feature = 702	correl = -0.0618147	descr = N_Gram_TTGC
cnt = 369	feature = 397	correl = -0.224709	descr = N_Gram_CTTCT
cnt = 370	feature = 56	correl = -0.285192	descr = Gibbs_of_Target_Sequence__Pos_19_Step_1
cnt = 371	feature = 74	correl = 0.0603532	descr = Fold_of_RNAi_Sequence_Pos_16
cnt = 372	feature = 52	correl = -0.179394	descr = Gibbs_of_Target_Sequence__Pos_14_Step_1
cnt = 373	feature = 81	correl = 0.0445739	descr = Xue_Structure_Feature_C100
cnt = 374	feature = 647	correl = -0.106995	descr = N_Gram_TGAT
cnt = 375	feature = 64	correl = 0.083141	descr = Fold_of_RNAi_Sequence_Pos_3
cnt = 376	feature = 611	correl = -0.0705908	descr = N_Gram_TCCG
cnt = 377	feature = 427	correl = 0.060225	descr = N_Gram_GAGG
cnt = 378	feature = 598	correl = 0.137305	descr = N_Gram_TCAG
cnt = 379	feature = 696	correl = -0.116751	descr = N_Gram_TTCTT
cnt = 380	feature = 54	correl = -0.120437	descr = Gibbs_of_Target_Sequence__Pos_17_Step_1
cnt = 381	feature = 207	correl = -0.094282	descr = N_Gram_AGTC
cnt = 382	feature = 61	correl = 0.168852	descr = Fold_of_RNAi_Sequence_Pos_0
cnt = 383	feature = 82	correl = 0.0497266	descr = Xue_Structure_Feature_C011
cnt = 384	feature = 477	correl = -0.0791223	descr = N_Gram_GCGT
cnt = 385	feature = 660	correl = 0.0628823	descr = N_Gram_TGGC
cnt = 386	feature = 325	correl = -0.0448873	descr = N_Gram_CCTT
cnt = 387	feature = 65	correl = 0.05933	descr = Fold_of_RNAi_Sequence_Pos_4
cnt = 388	feature = 718	correl = -0.1575	descr = N_Gram_TTTTC
cnt = 389	feature = 575	correl = -0.0732817	descr = N_Gram_TAA
cnt = 390	feature = 398	correl = -0.0454792	descr = N_Gram_CTTG
cnt = 391	feature = 518	correl = 0.12856	descr = N_Gram_GGGA
cnt = 392	feature = 303	correl = 0.0448825	descr = N_Gram_CCC
cnt = 393	feature = 679	correl = -0.068667	descr = N_Gram_TTA
cnt = 394	feature = 70	correl = 0.0879802	descr = Fold_of_RNAi_Sequence_Pos_12
cnt = 395	feature = 481	correl = 0.0646111	descr = N_Gram_GCT
cnt = 396	feature = 339	correl = 0.069189	descr = N_Gram_CGCC
cnt = 397	feature = 327	correl = -0.0713729	descr = N_Gram_CGA
cnt = 398	feature = 394	correl = -0.122047	descr = N_Gram_CTTC
cnt = 399	feature = 555	correl = 0.151964	descr = N_Gram_GTG
cnt = 400	feature = 225	correl = -0.0514077	descr = N_Gram_ATC
cnt = 401	feature = 542	correl = -0.104155	descr = N_Gram_GTC
cnt = 402	feature = 446	correl = 0.122317	descr = N_Gram_GCA
cnt = 403	feature = 432	correl = -0.0485555	descr = N_Gram_GAT
cnt = 404	feature = 80	correl = 0.080354	descr = Xue_Structure_Feature_C110
cnt = 405	feature = 630	correl = -0.199031	descr = N_Gram_TCTC
cnt = 406	feature = 350	correl = 0.145778	descr = N_Gram_CGGG
cnt = 407	feature = 595	correl = 0.0731347	descr = N_Gram_TCA
cnt = 408	feature = 490	correl = 0.132536	descr = N_Gram_GGA
cnt = 409	feature = 248	correl = 0.135025	descr = N_Gram_CAA
cnt = 410	feature = 717	correl = -0.1552	descr = N_Gram_TTTT
cnt = 411	feature = 86	correl = 0.108566	descr = Xue_Structure_Feature_G110
cnt = 412	feature = 641	correl = -0.0947727	descr = N_Gram_TGA
cnt = 413	feature = 618	correl = -0.111821	descr = N_Gram_TCG
cnt = 414	feature = 79	correl = 0.0941971	descr = Xue_Structure_Feature_C111
cnt = 415	feature = 694	correl = -0.214266	descr = N_Gram_TTCT
cnt = 416	feature = 423	correl = 0.0466108	descr = N_Gram_GAG
cnt = 417	feature = 517	correl = 0.189105	descr = N_Gram_GGG
cnt = 418	feature = 60	correl = -0.0509974	descr = PF_RNAi_Fold_3'Free_Count
cnt = 419	feature = 697	correl = -0.0625514	descr = N_Gram_TTG
cnt = 420	feature = 636	correl = -0.101141	descr = N_Gram_TCTT
cnt = 421	feature = 594	correl = -0.138975	descr = N_Gram_TC
cnt = 422	feature = 574	correl = -0.0639488	descr = N_Gram_TA
cnt = 423	feature = 458	correl = 0.108922	descr = N_Gram_GCC
cnt = 424	feature = 376	correl = -0.100549	descr = N_Gram_CTC
cnt = 425	feature = 247	correl = 0.104097	descr = N_Gram_CA
cnt = 426	feature = 59	correl = -0.139778	descr = PF_RNAi_Fold_5'Free_Count
cnt = 427	feature = 709	correl = -0.10885	descr = N_Gram_TTT
cnt = 428	feature = 628	correl = -0.109722	descr = N_Gram_TCT
cnt = 429	feature = 603	correl = -0.136211	descr = N_Gram_TCC
cnt = 430	feature = 391	correl = -0.110851	descr = N_Gram_CTT
cnt = 431	feature = 343	correl = 0.0747964	descr = N_Gram_CGG
cnt = 432	feature = 503	correl = 0.144805	descr = N_Gram_GGC
cnt = 433	feature = 686	correl = -0.163935	descr = N_Gram_TTC
cnt = 434	feature = 678	correl = -0.122852	descr = N_Gram_TT
cnt = 435	feature = 58	correl = -0.190267	descr = PF_RNAi_Fold_Energy
cnt = 436	feature = 43	correl = -0.190862	descr = Gibbs_of_Target_Sequence_
num rows = 521
num_elements = 227677
*
optimization finished, #iter = 593
nu = 0.463939
obj = -37.071039, rho = -0.534281
nSV = 365, nBSV = 153
num rows = 58
num_elements = 25346
*
optimization finished, #iter = 51
nu = 0.451803
obj = -4.119181, rho = -0.427362
nSV = 45, nBSV = 9
*
optimization finished, #iter = 593
nu = 0.463939
obj = -37.071039, rho = -0.534281
nSV = 365, nBSV = 153
CFS merit scores = 1.27457
CFS merit scores = 1.58067
CFS merit scores = 1.83911
CFS merit scores = 2.06508
CFS merit scores = 2.27274
CFS merit scores = 2.4641
CFS merit scores = 2.6413
CFS merit scores = 2.80795
CFS merit scores = 2.96522
CFS merit scores = 3.11453
CFS merit scores = 3.25672
CFS merit scores = 3.39226
CFS merit scores = 3.52167
CFS merit scores = 3.64493
CFS merit scores = 3.76132
CFS merit scores = 3.87249
CFS merit scores = 3.97862
CFS merit scores = 4.08037
CFS merit scores = 4.17793
CFS merit scores = 4.27196
CFS merit scores = 4.36323
CFS merit scores = 4.45189
CFS merit scores = 4.53766
CFS merit scores = 4.62133
CFS merit scores = 4.70237
CFS merit scores = 4.78189
CFS merit scores = 4.85993
CFS merit scores = 4.93628
CFS merit scores = 5.01122
CFS merit scores = 5.08403
CFS merit scores = 5.15527
CFS merit scores = 5.22457
CFS merit scores = 5.29124
CFS merit scores = 5.3567
CFS merit scores = 5.4202
CFS merit scores = 5.48091
CFS merit scores = 5.53953
CFS merit scores = 5.59692
CFS merit scores = 5.65272
CFS merit scores = 5.70711
CFS merit scores = 5.7603
CFS merit scores = 5.81248
CFS merit scores = 5.86367
CFS merit scores = 5.9138
CFS merit scores = 5.96327
CFS merit scores = 6.01132
CFS merit scores = 6.05742
CFS merit scores = 6.10235
CFS merit scores = 6.14495
CFS merit scores = 6.18658
CFS merit scores = 6.22476
CFS merit scores = 6.25973
CFS merit scores = 6.2941
CFS merit scores = 6.32468
CFS merit scores = 6.35387
CFS merit scores = 6.38032
CFS merit scores = 6.4047
CFS merit scores = 6.42359
CFS merit scores = 6.44183
CFS merit scores = 6.45865
CFS merit scores = 6.47318
CFS merit scores = 6.48736
CFS merit scores = 6.50024
CFS merit scores = 6.51273
CFS merit scores = 6.5235
CFS merit scores = 6.5346
CFS merit scores = 6.54496
CFS merit scores = 6.55406
CFS merit scores = 6.56371
CFS merit scores = 6.57218
CFS merit scores = 6.57922
CFS merit scores = 6.58681
CFS merit scores = 6.5947
CFS merit scores = 6.60257
CFS merit scores = 6.61065
CFS merit scores = 6.61822
CFS merit scores = 6.6263
CFS merit scores = 6.63236
CFS merit scores = 6.63822
CFS merit scores = 6.6438
CFS merit scores = 6.64918
CFS merit scores = 6.65493
CFS merit scores = 6.66069
CFS merit scores = 6.66517
CFS merit scores = 6.66943
CFS merit scores = 6.67412
CFS merit scores = 6.6792
CFS merit scores = 6.68382
CFS merit scores = 6.68786
CFS merit scores = 6.69226
CFS merit scores = 6.69643
CFS merit scores = 6.70032
CFS merit scores = 6.70367
CFS merit scores = 6.70632
CFS merit scores = 6.70727
CFS merit scores = 6.70763
CFS merit scores = 6.7083
CFS merit scores = 6.70947
CFS merit scores = 6.71078
CFS merit scores = 6.71219
CFS merit scores = 6.71337
CFS merit scores = 6.7141
CFS merit scores = 6.71468
CFS merit scores = 6.7141
CFS merit scores = 6.71365
CFS merit scores = 6.71318
CFS merit scores = 6.71229
CFS merit scores = 6.71164
CFS merit scores = 6.71095
CFS merit scores = 6.70997
CFS merit scores = 6.70919
CFS merit scores = 6.70805
CFS merit scores = 6.70656
CFS merit scores = 6.70534
CFS merit scores = 6.70433
CFS merit scores = 6.70323
CFS merit scores = 6.70204
CFS merit scores = 6.70052
CFS merit scores = 6.69928
CFS merit scores = 6.69819
CFS merit scores = 6.69672
CFS merit scores = 6.69529
CFS merit scores = 6.69201
CFS merit scores = 6.68762
CFS merit scores = 6.6828
CFS merit scores = 6.67838
CFS merit scores = 6.67383
CFS merit scores = 6.66912
CFS merit scores = 6.66444
CFS merit scores = 6.66012
CFS merit scores = 6.65608
CFS merit scores = 6.65158
CFS merit scores = 6.64723
CFS merit scores = 6.64321
CFS merit scores = 6.63876
CFS merit scores = 6.63387
CFS merit scores = 6.62847
CFS merit scores = 6.62263
CFS merit scores = 6.617
CFS merit scores = 6.6114
CFS merit scores = 6.6059
CFS merit scores = 6.60016
CFS merit scores = 6.59434
CFS merit scores = 6.58874
CFS merit scores = 6.58337
CFS merit scores = 6.57805
CFS merit scores = 6.57288
CFS merit scores = 6.56753
CFS merit scores = 6.56243
CFS merit scores = 6.55744
CFS merit scores = 6.55148
CFS merit scores = 6.54487
CFS merit scores = 6.53852
CFS merit scores = 6.53235
CFS merit scores = 6.52635
CFS merit scores = 6.52041
CFS merit scores = 6.51452
CFS merit scores = 6.50869
CFS merit scores = 6.50308
CFS merit scores = 6.49758
CFS merit scores = 6.49157
CFS merit scores = 6.48471
CFS merit scores = 6.47782
CFS merit scores = 6.47049
CFS merit scores = 6.46283
CFS merit scores = 6.4554
CFS merit scores = 6.4478
CFS merit scores = 6.44015
CFS merit scores = 6.43254
CFS merit scores = 6.42513
CFS merit scores = 6.41797
CFS merit scores = 6.41081
CFS merit scores = 6.40368
CFS merit scores = 6.39639
CFS merit scores = 6.38909
CFS merit scores = 6.38132
CFS merit scores = 6.37347
CFS merit scores = 6.36571
CFS merit scores = 6.35784
CFS merit scores = 6.35008
CFS merit scores = 6.34218
CFS merit scores = 6.33448
CFS merit scores = 6.32624
CFS merit scores = 6.31809
CFS merit scores = 6.31012
CFS merit scores = 6.30217
CFS merit scores = 6.29438
CFS merit scores = 6.28648
CFS merit scores = 6.2788
CFS merit scores = 6.27117
CFS merit scores = 6.26336
CFS merit scores = 6.25578
CFS merit scores = 6.24746
CFS merit scores = 6.23902
CFS merit scores = 6.23049
CFS merit scores = 6.22173
CFS merit scores = 6.21278
CFS merit scores = 6.20383
CFS merit scores = 6.19472
CFS merit scores = 6.18581
CFS merit scores = 6.177
CFS merit scores = 6.16842
CFS merit scores = 6.15979
CFS merit scores = 6.15121
CFS merit scores = 6.14277
CFS merit scores = 6.13441
CFS merit scores = 6.12555
CFS merit scores = 6.1166
CFS merit scores = 6.10694
CFS merit scores = 6.09751
CFS merit scores = 6.088
CFS merit scores = 6.0787
CFS merit scores = 6.06944
CFS merit scores = 6.0603
CFS merit scores = 6.05127
CFS merit scores = 6.04234
CFS merit scores = 6.03336
CFS merit scores = 6.02451
CFS merit scores = 6.01566
CFS merit scores = 6.00688
CFS merit scores = 5.99826
CFS merit scores = 5.98959
CFS merit scores = 5.98095
CFS merit scores = 5.97239
CFS merit scores = 5.96367
CFS merit scores = 5.955
CFS merit scores = 5.94632
CFS merit scores = 5.9377
CFS merit scores = 5.92934
CFS merit scores = 5.92069
CFS merit scores = 5.91208
CFS merit scores = 5.90352
CFS merit scores = 5.89481
CFS merit scores = 5.88624
CFS merit scores = 5.87778
CFS merit scores = 5.86932
CFS merit scores = 5.861
CFS merit scores = 5.85281
CFS merit scores = 5.84451
CFS merit scores = 5.83635
CFS merit scores = 5.82823
CFS merit scores = 5.82036
CFS merit scores = 5.81251
CFS merit scores = 5.8047
CFS merit scores = 5.79699
CFS merit scores = 5.7894
CFS merit scores = 5.78189
CFS merit scores = 5.77424
CFS merit scores = 5.76676
CFS merit scores = 5.75937
CFS merit scores = 5.75189
CFS merit scores = 5.74454
CFS merit scores = 5.73724
CFS merit scores = 5.72994
CFS merit scores = 5.72273
CFS merit scores = 5.71558
CFS merit scores = 5.70853
CFS merit scores = 5.70157
CFS merit scores = 5.69472
CFS merit scores = 5.68796
CFS merit scores = 5.68115
CFS merit scores = 5.6741
CFS merit scores = 5.66721
CFS merit scores = 5.6602
CFS merit scores = 5.65324
CFS merit scores = 5.64621
CFS merit scores = 5.63926
CFS merit scores = 5.63245
CFS merit scores = 5.62579
CFS merit scores = 5.61902
CFS merit scores = 5.61229
CFS merit scores = 5.60567
CFS merit scores = 5.59899
CFS merit scores = 5.5924
CFS merit scores = 5.58578
CFS merit scores = 5.57924
CFS merit scores = 5.57279
CFS merit scores = 5.56617
CFS merit scores = 5.55955
CFS merit scores = 5.55297
CFS merit scores = 5.54644
CFS merit scores = 5.54001
CFS merit scores = 5.53355
CFS merit scores = 5.52705
CFS merit scores = 5.52065
CFS merit scores = 5.51425
CFS merit scores = 5.50798
CFS merit scores = 5.50178
CFS merit scores = 5.49556
CFS merit scores = 5.48916
CFS merit scores = 5.48287
CFS merit scores = 5.47651
CFS merit scores = 5.47021
CFS merit scores = 5.4639
CFS merit scores = 5.45768
CFS merit scores = 5.4514
CFS merit scores = 5.4452
CFS merit scores = 5.43914
CFS merit scores = 5.43313
CFS merit scores = 5.42715
CFS merit scores = 5.42121
CFS merit scores = 5.4153
CFS merit scores = 5.40944
CFS merit scores = 5.40365
CFS merit scores = 5.39794
CFS merit scores = 5.39198
CFS merit scores = 5.38611
CFS merit scores = 5.38031
CFS merit scores = 5.37463
CFS merit scores = 5.36878
CFS merit scores = 5.36305
CFS merit scores = 5.35736
CFS merit scores = 5.35176
CFS merit scores = 5.34607
CFS merit scores = 5.34047
CFS merit scores = 5.33494
CFS merit scores = 5.32933
CFS merit scores = 5.32379
CFS merit scores = 5.31825
CFS merit scores = 5.31265
CFS merit scores = 5.3071
CFS merit scores = 5.30155
CFS merit scores = 5.29602
CFS merit scores = 5.29038
CFS merit scores = 5.28474
CFS merit scores = 5.27902
CFS merit scores = 5.27321
CFS merit scores = 5.26733
CFS merit scores = 5.26149
CFS merit scores = 5.25571
CFS merit scores = 5.25003
CFS merit scores = 5.2443
CFS merit scores = 5.23852
CFS merit scores = 5.23274
CFS merit scores = 5.22708
CFS merit scores = 5.22148
CFS merit scores = 5.21564
CFS merit scores = 5.20985
CFS merit scores = 5.20401
CFS merit scores = 5.19825
CFS merit scores = 5.19262
CFS merit scores = 5.18687
CFS merit scores = 5.18115
CFS merit scores = 5.17546
CFS merit scores = 5.16965
CFS merit scores = 5.16389
CFS merit scores = 5.15806
CFS merit scores = 5.15229
CFS merit scores = 5.14648
CFS merit scores = 5.14045
CFS merit scores = 5.13436
CFS merit scores = 5.1281
CFS merit scores = 5.1219
CFS merit scores = 5.11577
CFS merit scores = 5.10958
CFS merit scores = 5.10341
CFS merit scores = 5.09727
CFS merit scores = 5.09099
CFS merit scores = 5.08453
CFS merit scores = 5.07811
CFS merit scores = 5.07173
CFS merit scores = 5.06543
CFS merit scores = 5.05913
CFS merit scores = 5.05283
CFS merit scores = 5.04657
CFS merit scores = 5.0403
CFS merit scores = 5.034
CFS merit scores = 5.02759
CFS merit scores = 5.02104
CFS merit scores = 5.01436
CFS merit scores = 5.00773
CFS merit scores = 5.00083
CFS merit scores = 4.99401
CFS merit scores = 4.98723
CFS merit scores = 4.98053
CFS merit scores = 4.97392
CFS merit scores = 4.96715
CFS merit scores = 4.96041
CFS merit scores = 4.95378
CFS merit scores = 4.94703
CFS merit scores = 4.94016
CFS merit scores = 4.93328
CFS merit scores = 4.92624
CFS merit scores = 4.91926
CFS merit scores = 4.9124
CFS merit scores = 4.90546
CFS merit scores = 4.89815
CFS merit scores = 4.89068
CFS merit scores = 4.88298
CFS merit scores = 4.87537
CFS merit scores = 4.8678
CFS merit scores = 4.86017
CFS merit scores = 4.85239
CFS merit scores = 4.84437
CFS merit scores = 4.83639
CFS merit scores = 4.82844
CFS merit scores = 4.82051
CFS merit scores = 4.81248
CFS merit scores = 4.80415
CFS merit scores = 4.79572
CFS merit scores = 4.78724
CFS merit scores = 4.77863
CFS merit scores = 4.77003
CFS merit scores = 4.76098
CFS merit scores = 4.7519
CFS merit scores = 4.74288
CFS merit scores = 4.73364
CFS merit scores = 4.72416
CFS merit scores = 4.71464
CFS merit scores = 4.70409
CFS merit scores = 4.68846
cnt = 1	feature = 49	correl = 0.274573	descr = Gibbs_of_Target_Sequence__Pos_2_Step_1
cnt = 2	feature = 673	correl = -0.219911	descr = N_Gram_TTCT
cnt = 3	feature = 583	correl = 0.118125	descr = N_Gram_TCAGT
cnt = 4	feature = 480	correl = 0.0942856	descr = N_Gram_GGAGT
cnt = 5	feature = 290	correl = 0.0594077	descr = N_Gram_CCACC
cnt = 6	feature = 604	correl = 0.0802158	descr = N_Gram_TCGAC
cnt = 7	feature = 541	correl = 0.0570008	descr = N_Gram_GTGCG
cnt = 8	feature = 593	correl = 0.0520764	descr = N_Gram_TCCCG
cnt = 9	feature = 508	correl = 0.0450415	descr = N_Gram_GGGGT
cnt = 10	feature = 523	correl = 0.0503317	descr = N_Gram_GTATA
cnt = 11	feature = 308	correl = 0.0450415	descr = N_Gram_CCGAA
cnt = 12	feature = 303	correl = 0.073181	descr = N_Gram_CCCGA
cnt = 13	feature = 505	correl = 0.0450415	descr = N_Gram_GGGCT
cnt = 14	feature = 533	correl = -0.0459897	descr = N_Gram_GTCGC
cnt = 15	feature = 640	correl = 0.0637596	descr = N_Gram_TGGAG
cnt = 16	feature = 477	correl = 0.0886556	descr = N_Gram_GGACG
cnt = 17	feature = 266	correl = 0.0557929	descr = N_Gram_CACGT
cnt = 18	feature = 626	correl = -0.0813103	descr = N_Gram_TGAGA
cnt = 19	feature = 318	correl = 0.0670616	descr = N_Gram_CCTCA
cnt = 20	feature = 572	correl = 0.0687236	descr = N_Gram_TAGCA
cnt = 21	feature = 323	correl = 0.0744472	descr = N_Gram_CCTTA
cnt = 22	feature = 283	correl = 0.0553759	descr = N_Gram_CATTA
cnt = 23	feature = 309	correl = 0.0450415	descr = N_Gram_CCGCA
cnt = 24	feature = 400	correl = -0.0441292	descr = N_Gram_GAAGG
cnt = 25	feature = 225	correl = -0.0492258	descr = N_Gram_ATCGC
cnt = 26	feature = 327	correl = -0.0492258	descr = N_Gram_CGACC
cnt = 27	feature = 301	correl = 0.0450415	descr = N_Gram_CCCCG
cnt = 28	feature = 357	correl = 0.0788089	descr = N_Gram_CGTGG
cnt = 29	feature = 574	correl = 0.0675531	descr = N_Gram_TATAT
cnt = 30	feature = 636	correl = 0.0520764	descr = N_Gram_TGCCG
cnt = 31	feature = 595	correl = 0.0502062	descr = N_Gram_TCCGA
cnt = 32	feature = 241	correl = 0.0669167	descr = N_Gram_ATTCC
cnt = 33	feature = 561	correl = 0.0489216	descr = N_Gram_TAAAG
cnt = 34	feature = 282	correl = -0.0498656	descr = N_Gram_CATGC
cnt = 35	feature = 252	correl = 0.0616903	descr = N_Gram_CAAGC
cnt = 36	feature = 521	correl = 0.0482947	descr = N_Gram_GTACC
cnt = 37	feature = 435	correl = 0.0451046	descr = N_Gram_GCACT
cnt = 38	feature = 383	correl = 0.0559049	descr = N_Gram_CTGGG
cnt = 39	feature = 482	correl = 0.0653179	descr = N_Gram_GGATT
cnt = 40	feature = 404	correl = 0.0444698	descr = N_Gram_GACAC
cnt = 41	feature = 548	correl = 0.0886556	descr = N_Gram_GTTAA
cnt = 42	feature = 406	correl = -0.0682787	descr = N_Gram_GACCC
cnt = 43	feature = 504	correl = 0.0776445	descr = N_Gram_GGGCG
cnt = 44	feature = 366	correl = 0.0627638	descr = N_Gram_CTATA
cnt = 45	feature = 622	correl = 0.0511125	descr = N_Gram_TGAAA
cnt = 46	feature = 610	correl = 0.0563769	descr = N_Gram_TCTAC
cnt = 47	feature = 569	correl = 0.0466014	descr = N_Gram_TACGA
cnt = 48	feature = 382	correl = -0.0684932	descr = N_Gram_CTGCC
cnt = 49	feature = 473	correl = -0.0498594	descr = N_Gram_GGAAC
cnt = 50	feature = 660	correl = -0.0701986	descr = N_Gram_TGTTA
cnt = 51	feature = 402	correl = 0.0531395	descr = N_Gram_GAATC
cnt = 52	feature = 419	correl = -0.0557411	descr = N_Gram_GATCG
cnt = 53	feature = 454	correl = -0.0745838	descr = N_Gram_GCGAC
cnt = 54	feature = 408	correl = -0.0570216	descr = N_Gram_GACCT
cnt = 55	feature = 653	correl = 0.0591248	descr = N_Gram_TGTAA
cnt = 56	feature = 526	correl = -0.0512522	descr = N_Gram_GTCAA
cnt = 57	feature = 334	correl = -0.0494292	descr = N_Gram_CGATG
cnt = 58	feature = 364	correl = 0.0661461	descr = N_Gram_CTAGG
cnt = 59	feature = 351	correl = -0.0676911	descr = N_Gram_CGTAC
cnt = 60	feature = 416	correl = -0.105056	descr = N_Gram_GAGTT
cnt = 61	feature = 226	correl = -0.095802	descr = N_Gram_ATCGG
cnt = 62	feature = 422	correl = -0.0452281	descr = N_Gram_GATGC
cnt = 63	feature = 315	correl = -0.0541093	descr = N_Gram_CCGTC
cnt = 64	feature = 214	correl = -0.125779	descr = N_Gram_ATAAG
cnt = 65	feature = 448	correl = 0.0721921	descr = N_Gram_GCCGG
cnt = 66	feature = 360	correl = 0.149477	descr = N_Gram_CGTTT
cnt = 67	feature = 344	correl = 0.0607596	descr = N_Gram_CGGCG
cnt = 68	feature = 432	correl = 0.0836764	descr = N_Gram_GCAAT
cnt = 69	feature = 409	correl = 0.0886556	descr = N_Gram_GACGG
cnt = 70	feature = 542	correl = 0.0697161	descr = N_Gram_GTGCT
cnt = 71	feature = 270	correl = 0.0854053	descr = N_Gram_CAGCC
cnt = 72	feature = 462	correl = 0.0450415	descr = N_Gram_GCGTA
cnt = 73	feature = 509	correl = 0.0928145	descr = N_Gram_GGGTC
cnt = 74	feature = 367	correl = 0.0634333	descr = N_Gram_CTATG
cnt = 75	feature = 576	correl = -0.0599047	descr = N_Gram_TATTC
cnt = 76	feature = 624	correl = 0.0456842	descr = N_Gram_TGACA
cnt = 77	feature = 362	correl = 0.0450415	descr = N_Gram_CTAAA
cnt = 78	feature = 568	correl = -0.0501644	descr = N_Gram_TACCG
cnt = 79	feature = 596	correl = -0.0802348	descr = N_Gram_TCCGC
cnt = 80	feature = 510	correl = -0.0444272	descr = N_Gram_GGGTT
cnt = 81	feature = 544	correl = 0.13832	descr = N_Gram_GTGGC
cnt = 82	feature = 304	correl = 0.0687388	descr = N_Gram_CCCGC
cnt = 83	feature = 514	correl = 0.0551954	descr = N_Gram_GGTGC
cnt = 84	feature = 253	correl = 0.0825601	descr = N_Gram_CAAGG
cnt = 85	feature = 441	correl = -0.045258	descr = N_Gram_GCATG
cnt = 86	feature = 608	correl = 0.0942856	descr = N_Gram_TCGGC
cnt = 87	feature = 326	correl = 0.073181	descr = N_Gram_CGACA
cnt = 88	feature = 657	correl = 0.0689654	descr = N_Gram_TGTGA
cnt = 89	feature = 386	correl = 0.0450415	descr = N_Gram_CTTAC
cnt = 90	feature = 606	correl = -0.0492258	descr = N_Gram_TCGCA
cnt = 91	feature = 217	correl = -0.104536	descr = N_Gram_ATACT
cnt = 92	feature = 291	correl = -0.0447983	descr = N_Gram_CCACG
cnt = 93	feature = 246	correl = -0.139719	descr = N_Gram_ATTTT
cnt = 94	feature = 551	correl = 0.0824081	descr = N_Gram_GTTCC
cnt = 95	feature = 209	correl = 0.0886556	descr = N_Gram_AGTTA
cnt = 96	feature = 436	correl = -0.0586919	descr = N_Gram_GCAGA
cnt = 97	feature = 449	correl = -0.0562607	descr = N_Gram_GCCGT
cnt = 98	feature = 451	correl = 0.0704072	descr = N_Gram_GCCTC
cnt = 99	feature = 464	correl = 0.0544286	descr = N_Gram_GCGTG
cnt = 100	feature = 630	correl = -0.0521431	descr = N_Gram_TGATC
cnt = 101	feature = 363	correl = 0.0563769	descr = N_Gram_CTACT
cnt = 102	feature = 223	correl = -0.0582713	descr = N_Gram_ATCAT
cnt = 103	feature = 267	correl = 0.0670594	descr = N_Gram_CACTC
cnt = 104	feature = 393	correl = 0.0844645	descr = N_Gram_CTTGG
cnt = 105	feature = 472	correl = 0.120547	descr = N_Gram_GGAAA
cnt = 106	feature = 313	correl = -0.0641534	descr = N_Gram_CCGGT
cnt = 107	feature = 425	correl = -0.0717742	descr = N_Gram_GATTA
cnt = 108	feature = 343	correl = 0.0496787	descr = N_Gram_CGGCC
cnt = 109	feature = 648	correl = 0.0463545	descr = N_Gram_TGGGT
cnt = 110	feature = 258	correl = 0.0832887	descr = N_Gram_CACAG
cnt = 111	feature = 337	correl = 0.0570008	descr = N_Gram_CGCTA
cnt = 112	feature = 528	correl = -0.0469547	descr = N_Gram_GTCCA
cnt = 113	feature = 321	correl = 0.0720865	descr = N_Gram_CCTGC
cnt = 114	feature = 634	correl = 0.0772693	descr = N_Gram_TGCAA
cnt = 115	feature = 546	correl = 0.0471497	descr = N_Gram_GTGTA
cnt = 116	feature = 426	correl = 0.0484501	descr = N_Gram_GATTG
cnt = 117	feature = 549	correl = -0.0797784	descr = N_Gram_GTTAC
cnt = 118	feature = 440	correl = 0.10902	descr = N_Gram_GCATC
cnt = 119	feature = 659	correl = 0.0506229	descr = N_Gram_TGTGT
cnt = 120	feature = 423	correl = 0.0629458	descr = N_Gram_GATGT
cnt = 121	feature = 599	correl = 0.0553946	descr = N_Gram_TCCTA
cnt = 122	feature = 665	correl = -0.073479	descr = N_Gram_TTACC
cnt = 123	feature = 457	correl = 0.0519217	descr = N_Gram_GCGGA
cnt = 124	feature = 136	correl = 0.0466507	descr = N_Gram_AATAT
cnt = 125	feature = 560	correl = -0.0492258	descr = N_Gram_TAAAA
cnt = 126	feature = 295	correl = 0.0699475	descr = N_Gram_CCATC
cnt = 127	feature = 693	correl = -0.080304	descr = N_Gram_TTTGG
cnt = 128	feature = 387	correl = -0.129787	descr = N_Gram_CTTAT
cnt = 129	feature = 527	correl = 0.176369	descr = N_Gram_GTCAG
cnt = 130	feature = 492	correl = -0.084973	descr = N_Gram_GGCGA
cnt = 131	feature = 405	correl = 0.0836764	descr = N_Gram_GACAG
cnt = 132	feature = 654	correl = -0.0671181	descr = N_Gram_TGTCA
cnt = 133	feature = 340	correl = 0.0637315	descr = N_Gram_CGGAA
cnt = 134	feature = 529	correl = 0.0512049	descr = N_Gram_GTCCC
cnt = 135	feature = 259	correl = 0.0446846	descr = N_Gram_CACAT
cnt = 136	feature = 459	correl = 0.059438	descr = N_Gram_GCGGG
cnt = 137	feature = 605	correl = -0.14911	descr = N_Gram_TCGAG
cnt = 138	feature = 650	correl = 0.054874	descr = N_Gram_TGGTA
cnt = 139	feature = 635	correl = 0.0746266	descr = N_Gram_TGCAC
cnt = 140	feature = 500	correl = 0.106148	descr = N_Gram_GGGAC
cnt = 141	feature = 580	correl = 0.0952317	descr = N_Gram_TCACC
cnt = 142	feature = 465	correl = 0.086166	descr = N_Gram_GCTAT
cnt = 143	feature = 687	correl = 0.0846757	descr = N_Gram_TTGTG
cnt = 144	feature = 565	correl = -0.12886	descr = N_Gram_TAAGT
cnt = 145	feature = 503	correl = 0.124141	descr = N_Gram_GGGCC
cnt = 146	feature = 380	correl = -0.0732144	descr = N_Gram_CTGAT
cnt = 147	feature = 255	correl = 0.0520892	descr = N_Gram_CAATA
cnt = 148	feature = 207	correl = 0.0975619	descr = N_Gram_AGTGT
cnt = 149	feature = 460	correl = 0.054097	descr = N_Gram_GCGGT
cnt = 150	feature = 589	correl = 0.0872749	descr = N_Gram_TCCAA
cnt = 151	feature = 375	correl = -0.0439351	descr = N_Gram_CTCCG
cnt = 152	feature = 539	correl = 0.0611525	descr = N_Gram_GTGAC
cnt = 153	feature = 467	correl = 0.0824739	descr = N_Gram_GCTGG
cnt = 154	feature = 407	correl = 0.0591652	descr = N_Gram_GACCG
cnt = 155	feature = 284	correl = 0.0447356	descr = N_Gram_CATTC
cnt = 156	feature = 235	correl = -0.0659481	descr = N_Gram_ATGCT
cnt = 157	feature = 350	correl = -0.0562403	descr = N_Gram_CGTAA
cnt = 158	feature = 437	correl = 0.062322	descr = N_Gram_GCAGC
cnt = 159	feature = 629	correl = 0.0539779	descr = N_Gram_TGATA
cnt = 160	feature = 317	correl = 0.0553946	descr = N_Gram_CCTAT
cnt = 161	feature = 348	correl = -0.0663341	descr = N_Gram_CGGTA
cnt = 162	feature = 396	correl = 0.121997	descr = N_Gram_CTTTG
cnt = 163	feature = 627	correl = -0.0493541	descr = N_Gram_TGAGG
cnt = 164	feature = 305	correl = 0.0705893	descr = N_Gram_CCCGG
cnt = 165	feature = 210	correl = 0.0589338	descr = N_Gram_AGTTG
cnt = 166	feature = 279	correl = -0.0640659	descr = N_Gram_CATCG
cnt = 167	feature = 324	correl = -0.114938	descr = N_Gram_CCTTC
cnt = 168	feature = 228	correl = 0.0796666	descr = N_Gram_ATCTG
cnt = 169	feature = 501	correl = 0.120675	descr = N_Gram_GGGAG
cnt = 170	feature = 463	correl = -0.129118	descr = N_Gram_GCGTC
cnt = 171	feature = 666	correl = -0.0477451	descr = N_Gram_TTACT
cnt = 172	feature = 644	correl = 0.131806	descr = N_Gram_TGGCT
cnt = 173	feature = 250	correl = 0.0481933	descr = N_Gram_CAAAA
cnt = 174	feature = 399	correl = 0.107687	descr = N_Gram_GAAGA
cnt = 175	feature = 261	correl = 0.0687702	descr = N_Gram_CACCA
cnt = 176	feature = 485	correl = 0.052131	descr = N_Gram_GGCAG
cnt = 177	feature = 481	correl = -0.106626	descr = N_Gram_GGATC
cnt = 178	feature = 553	correl = -0.0854195	descr = N_Gram_GTTCT
cnt = 179	feature = 686	correl = 0.0546418	descr = N_Gram_TTGGT
cnt = 180	feature = 479	correl = 0.106683	descr = N_Gram_GGAGC
cnt = 181	feature = 232	correl = -0.0590718	descr = N_Gram_ATGAT
cnt = 182	feature = 356	correl = 0.103422	descr = N_Gram_CGTGC
cnt = 183	feature = 276	correl = 0.121945	descr = N_Gram_CAGTG
cnt = 184	feature = 288	correl = 0.0610252	descr = N_Gram_CCAAG
cnt = 185	feature = 394	correl = 0.078366	descr = N_Gram_CTTGT
cnt = 186	feature = 397	correl = 0.0583244	descr = N_Gram_GAAA
cnt = 187	feature = 458	correl = 0.0660122	descr = N_Gram_GCGGC
cnt = 188	feature = 447	correl = 0.0899065	descr = N_Gram_GCCGC
cnt = 189	feature = 586	correl = -0.0641178	descr = N_Gram_TCATG
cnt = 190	feature = 696	correl = -0.0645492	descr = N_Gram_TTTTG
cnt = 191	feature = 392	correl = -0.114554	descr = N_Gram_CTTGC
cnt = 192	feature = 476	correl = 0.125541	descr = N_Gram_GGACC
cnt = 193	feature = 600	correl = -0.0624499	descr = N_Gram_TCCTC
cnt = 194	feature = 516	correl = 0.0576326	descr = N_Gram_GGTTG
cnt = 195	feature = 547	correl = 0.0693062	descr = N_Gram_GTGTG
cnt = 196	feature = 488	correl = 0.0952263	descr = N_Gram_GGCCA
cnt = 197	feature = 160	correl = -0.071104	descr = N_Gram_ACGAT
cnt = 198	feature = 615	correl = 0.0474567	descr = N_Gram_TCTGG
cnt = 199	feature = 331	correl = -0.115242	descr = N_Gram_CGAGT
cnt = 200	feature = 206	correl = -0.145657	descr = N_Gram_AGTCT
cnt = 201	feature = 77	correl = -0.0508233	descr = Fold_of_RNAi_Sequence_Pos_18
cnt = 202	feature = 229	correl = 0.0552828	descr = N_Gram_ATCTT
cnt = 203	feature = 414	correl = 0.0909455	descr = N_Gram_GAGCT
cnt = 204	feature = 679	correl = -0.0753309	descr = N_Gram_TTGAC
cnt = 205	feature = 612	correl = -0.0777771	descr = N_Gram_TCTCA
cnt = 206	feature = 395	correl = 0.0856318	descr = N_Gram_CTTTA
cnt = 207	feature = 347	correl = 0.147992	descr = N_Gram_CGGGC
cnt = 208	feature = 591	correl = 0.0648661	descr = N_Gram_TCCC
cnt = 209	feature = 429	correl = 0.10322	descr = N_Gram_GCAA
cnt = 210	feature = 496	correl = 0.154164	descr = N_Gram_GGCTT
cnt = 211	feature = 655	correl = 0.0580018	descr = N_Gram_TGTCC
cnt = 212	feature = 421	correl = -0.0463943	descr = N_Gram_GATGA
cnt = 213	feature = 455	correl = 0.0581033	descr = N_Gram_GCGCC
cnt = 214	feature = 211	correl = -0.114928	descr = N_Gram_AGTTT
cnt = 215	feature = 494	correl = 0.0903571	descr = N_Gram_GGCGG
cnt = 216	feature = 233	correl = -0.091874	descr = N_Gram_ATGC
cnt = 217	feature = 631	correl = -0.126073	descr = N_Gram_TGATT
cnt = 218	feature = 280	correl = 0.109566	descr = N_Gram_CATCT
cnt = 219	feature = 590	correl = -0.145289	descr = N_Gram_TCCAG
cnt = 220	feature = 281	correl = -0.0453982	descr = N_Gram_CATGA
cnt = 221	feature = 645	correl = 0.0920003	descr = N_Gram_TGGG
cnt = 222	feature = 420	correl = -0.132303	descr = N_Gram_GATCT
cnt = 223	feature = 278	correl = 0.0945637	descr = N_Gram_CATCC
cnt = 224	feature = 453	correl = -0.0571668	descr = N_Gram_GCGA
cnt = 225	feature = 51	correl = -0.0481894	descr = Gibbs_of_Target_Sequence__Pos_4_Step_1
cnt = 226	feature = 339	correl = 0.0639703	descr = N_Gram_CGGA
cnt = 227	feature = 26	correl = -0.0619178	descr = Position_Specific_Bin_Base_11_Base_G
cnt = 228	feature = 579	correl = 0.0447217	descr = N_Gram_TCAC
cnt = 229	feature = 16	correl = -0.127575	descr = Position_Specific_Bin_Base_5_Base_A
cnt = 230	feature = 44	correl = 0.100401	descr = Position_Specific_Bin_Base_18_Base_C
cnt = 231	feature = 30	correl = -0.141854	descr = Position_Specific_Bin_Base_12_Base_T
cnt = 232	feature = 520	correl = 0.0468747	descr = N_Gram_GTAC
cnt = 233	feature = 25	correl = 0.0647345	descr = Position_Specific_Bin_Base_10_Base_T
cnt = 234	feature = 40	correl = -0.0543457	descr = Position_Specific_Bin_Base_17_Base_A
cnt = 235	feature = 439	correl = 0.06368	descr = N_Gram_GCAT
cnt = 236	feature = 24	correl = -0.0554109	descr = Position_Specific_Bin_Base_9_Base_T
cnt = 237	feature = 433	correl = 0.0908644	descr = N_Gram_GCAC
cnt = 238	feature = 536	correl = -0.0659935	descr = N_Gram_GTCTT
cnt = 239	feature = 450	correl = 0.119503	descr = N_Gram_GCCT
cnt = 240	feature = 597	correl = -0.0866761	descr = N_Gram_TCCGG
cnt = 241	feature = 39	correl = -0.0496727	descr = Position_Specific_Bin_Base_16_Base_T
cnt = 242	feature = 81	correl = 0.103328	descr = Xue_Structure_Feature_A101
cnt = 243	feature = 555	correl = -0.0479684	descr = N_Gram_GTTGT
cnt = 244	feature = 11	correl = 0.0715807	descr = Position_Specific_Bin_Base_2_Base_T
cnt = 245	feature = 643	correl = -0.0845715	descr = N_Gram_TGGCG
cnt = 246	feature = 365	correl = 0.133221	descr = N_Gram_CTAT
cnt = 247	feature = 265	correl = -0.0871877	descr = N_Gram_CACGA
cnt = 248	feature = 15	correl = 0.0614359	descr = Position_Specific_Bin_Base_4_Base_T
cnt = 249	feature = 272	correl = -0.147982	descr = N_Gram_CAGCT
cnt = 250	feature = 23	correl = 0.05953	descr = Position_Specific_Bin_Base_9_Base_G
cnt = 251	feature = 12	correl = 0.0900679	descr = Position_Specific_Bin_Base_3_Base_C
cnt = 252	feature = 251	correl = 0.0582749	descr = N_Gram_CAAG
cnt = 253	feature = 475	correl = 0.090033	descr = N_Gram_GGAC
cnt = 254	feature = 619	correl = -0.0577328	descr = N_Gram_TCTTG
cnt = 255	feature = 41	correl = 0.106152	descr = Position_Specific_Bin_Base_17_Base_C
cnt = 256	feature = 18	correl = 0.0753239	descr = Position_Specific_Bin_Base_5_Base_G
cnt = 257	feature = 35	correl = 0.0686014	descr = Position_Specific_Bin_Base_14_Base_T
cnt = 258	feature = 538	correl = 0.055444	descr = N_Gram_GTGA
cnt = 259	feature = 244	correl = -0.100859	descr = N_Gram_ATTT
cnt = 260	feature = 218	correl = 0.0533545	descr = N_Gram_ATAG
cnt = 261	feature = 20	correl = 0.0974169	descr = Position_Specific_Bin_Base_6_Base_C
cnt = 262	feature = 46	correl = -0.119229	descr = Position_Specific_Bin_Base_18_Base_T
cnt = 263	feature = 29	correl = 0.0926201	descr = Position_Specific_Bin_Base_12_Base_G
cnt = 264	feature = 532	correl = -0.111192	descr = N_Gram_GTCGA
cnt = 265	feature = 413	correl = 0.046238	descr = N_Gram_GAGC
cnt = 266	feature = 685	correl = 0.0652559	descr = N_Gram_TTGGC
cnt = 267	feature = 38	correl = 0.0460823	descr = Position_Specific_Bin_Base_16_Base_G
cnt = 268	feature = 401	correl = -0.0637937	descr = N_Gram_GAAGT
cnt = 269	feature = 73	correl = 0.0674259	descr = Fold_of_RNAi_Sequence_Pos_11
cnt = 270	feature = 563	correl = -0.0880709	descr = N_Gram_TAAG
cnt = 271	feature = 410	correl = -0.0673433	descr = N_Gram_GACGT
cnt = 272	feature = 9	correl = 0.078318	descr = Position_Specific_Bin_Base_2_Base_C
cnt = 273	feature = 689	correl = 0.0493577	descr = N_Gram_TTTA
cnt = 274	feature = 468	correl = 0.0608741	descr = N_Gram_GCTT
cnt = 275	feature = 76	correl = 0.0592468	descr = Fold_of_RNAi_Sequence_Pos_14
cnt = 276	feature = 19	correl = -0.117316	descr = Position_Specific_Bin_Base_6_Base_A
cnt = 277	feature = 57	correl = -0.100348	descr = Gibbs_of_Target_Sequence__Pos_13_Step_1
cnt = 278	feature = 21	correl = -0.0609384	descr = Position_Specific_Bin_Base_8_Base_C
cnt = 279	feature = 42	correl = -0.0782661	descr = Position_Specific_Bin_Base_17_Base_T
cnt = 280	feature = 601	correl = -0.148115	descr = N_Gram_TCCTT
cnt = 281	feature = 633	correl = 0.0705915	descr = N_Gram_TGCA
cnt = 282	feature = 557	correl = -0.0878071	descr = N_Gram_GTTTT
cnt = 283	feature = 614	correl = -0.118725	descr = N_Gram_TCTCT
cnt = 284	feature = 10	correl = -0.0614154	descr = Position_Specific_Bin_Base_2_Base_G
cnt = 285	feature = 506	correl = 0.0666381	descr = N_Gram_GGGG
cnt = 286	feature = 625	correl = -0.0455508	descr = N_Gram_TGAG
cnt = 287	feature = 43	correl = -0.237759	descr = Position_Specific_Bin_Base_18_Base_A
cnt = 288	feature = 33	correl = -0.0934854	descr = Position_Specific_Bin_Base_14_Base_A
cnt = 289	feature = 14	correl = 0.0478372	descr = Position_Specific_Bin_Base_4_Base_C
cnt = 290	feature = 312	correl = 0.140134	descr = N_Gram_CCGGG
cnt = 291	feature = 656	correl = 0.0809163	descr = N_Gram_TGTG
cnt = 292	feature = 32	correl = 0.08487	descr = Position_Specific_Bin_Base_13_Base_C
cnt = 293	feature = 623	correl = -0.0747605	descr = N_Gram_TGAAG
cnt = 294	feature = 55	correl = -0.0602899	descr = Gibbs_of_Target_Sequence__Pos_8_Step_1
cnt = 295	feature = 286	correl = 0.0883991	descr = N_Gram_CCAA
cnt = 296	feature = 391	correl = -0.0864316	descr = N_Gram_CTTGA
cnt = 297	feature = 79	correl = -0.0599699	descr = Xue_Structure_Feature_A110
cnt = 298	feature = 603	correl = -0.0951329	descr = N_Gram_TCGA
cnt = 299	feature = 314	correl = 0.0671655	descr = N_Gram_CCGT
cnt = 300	feature = 361	correl = 0.0904271	descr = N_Gram_CTA
cnt = 301	feature = 17	correl = 0.0832069	descr = Position_Specific_Bin_Base_5_Base_C
cnt = 302	feature = 72	correl = 0.0485657	descr = Fold_of_RNAi_Sequence_Pos_10
cnt = 303	feature = 13	correl = -0.0659148	descr = Position_Specific_Bin_Base_4_Base_A
cnt = 304	feature = 545	correl = 0.0783838	descr = N_Gram_GTGT
cnt = 305	feature = 34	correl = 0.0449651	descr = Position_Specific_Bin_Base_14_Base_C
cnt = 306	feature = 54	correl = -0.185982	descr = Gibbs_of_Target_Sequence__Pos_7_Step_1
cnt = 307	feature = 36	correl = -0.122514	descr = Position_Specific_Bin_Base_16_Base_A
cnt = 308	feature = 618	correl = -0.109664	descr = N_Gram_TCTTC
cnt = 309	feature = 471	correl = 0.0769589	descr = N_Gram_GGAA
cnt = 310	feature = 8	correl = -0.072672	descr = Position_Specific_Bin_Base_2_Base_A
cnt = 311	feature = 649	correl = 0.0585371	descr = N_Gram_TGGT
cnt = 312	feature = 353	correl = -0.127818	descr = N_Gram_CGTCG
cnt = 313	feature = 56	correl = 0.0539412	descr = Gibbs_of_Target_Sequence__Pos_12_Step_1
cnt = 314	feature = 264	correl = -0.0876602	descr = N_Gram_CACG
cnt = 315	feature = 27	correl = -0.0783985	descr = Position_Specific_Bin_Base_12_Base_A
cnt = 316	feature = 667	correl = -0.0652804	descr = N_Gram_TTAT
cnt = 317	feature = 105	correl = 0.155594	descr = Fold_of_Target_NoEndbrace_noends_Pos_18
cnt = 318	feature = 484	correl = 0.083642	descr = N_Gram_GGCA
cnt = 319	feature = 69	correl = 0.173695	descr = Fold_of_RNAi_Sequence_Pos_2
cnt = 320	feature = 446	correl = 0.083521	descr = N_Gram_GCCG
cnt = 321	feature = 274	correl = 0.133558	descr = N_Gram_CAGT
cnt = 322	feature = 637	correl = -0.136048	descr = N_Gram_TGCG
cnt = 323	feature = 59	correl = -0.0532804	descr = Gibbs_of_Target_Sequence__Pos_15_Step_1
cnt = 324	feature = 424	correl = -0.0648451	descr = N_Gram_GATT
cnt = 325	feature = 341	correl = 0.103406	descr = N_Gram_CGGC
cnt = 326	feature = 692	correl = -0.099415	descr = N_Gram_TTTCT
cnt = 327	feature = 75	correl = 0.0685249	descr = Fold_of_RNAi_Sequence_Pos_13
cnt = 328	feature = 535	correl = -0.0732795	descr = N_Gram_GTCT
cnt = 329	feature = 418	correl = -0.142983	descr = N_Gram_GATC
cnt = 330	feature = 61	correl = -0.190527	descr = Gibbs_of_Target_Sequence__Pos_18_Step_1
cnt = 331	feature = 28	correl = 0.136225	descr = Position_Specific_Bin_Base_12_Base_C
cnt = 332	feature = 681	correl = -0.0898801	descr = N_Gram_TTGC
cnt = 333	feature = 664	correl = -0.0814692	descr = N_Gram_TTAC
cnt = 334	feature = 683	correl = 0.0553121	descr = N_Gram_TTGG
cnt = 335	feature = 502	correl = 0.134557	descr = N_Gram_GGGC
cnt = 336	feature = 466	correl = -0.0778558	descr = N_Gram_GCTCC
cnt = 337	feature = 478	correl = 0.102351	descr = N_Gram_GGAG
cnt = 338	feature = 540	correl = 0.0577975	descr = N_Gram_GTGC
cnt = 339	feature = 231	correl = -0.0674853	descr = N_Gram_ATGA
cnt = 340	feature = 80	correl = 0.0709011	descr = Xue_Structure_Feature_A100
cnt = 341	feature = 292	correl = -0.0840023	descr = N_Gram_CCAG
cnt = 342	feature = 277	correl = 0.0729598	descr = N_Gram_CATC
cnt = 343	feature = 67	correl = 0.180286	descr = Fold_of_RNAi_Sequence_Pos_0
cnt = 344	feature = 60	correl = -0.114628	descr = Gibbs_of_Target_Sequence__Pos_17_Step_1
cnt = 345	feature = 329	correl = -0.0918492	descr = N_Gram_CGAG
cnt = 346	feature = 677	correl = -0.0690254	descr = N_Gram_TTGA
cnt = 347	feature = 78	correl = 0.051281	descr = Xue_Structure_Feature_A111
cnt = 348	feature = 674	correl = -0.221627	descr = N_Gram_TTCTC
cnt = 349	feature = 620	correl = 0.0491506	descr = N_Gram_TCTTT
cnt = 350	feature = 58	correl = -0.171832	descr = Gibbs_of_Target_Sequence__Pos_14_Step_1
cnt = 351	feature = 487	correl = 0.190802	descr = N_Gram_GGCC
cnt = 352	feature = 74	correl = 0.103374	descr = Fold_of_RNAi_Sequence_Pos_12
cnt = 353	feature = 518	correl = 0.054862	descr = N_Gram_GTA
cnt = 354	feature = 691	correl = -0.0692288	descr = N_Gram_TTTCC
cnt = 355	feature = 456	correl = 0.0897644	descr = N_Gram_GCGG
cnt = 356	feature = 613	correl = -0.118597	descr = N_Gram_TCTCC
cnt = 357	feature = 461	correl = -0.0884055	descr = N_Gram_GCGT
cnt = 358	feature = 388	correl = -0.119415	descr = N_Gram_CTTC
cnt = 359	feature = 641	correl = 0.0696033	descr = N_Gram_TGGC
cnt = 360	feature = 531	correl = -0.0860112	descr = N_Gram_GTCG
cnt = 361	feature = 628	correl = -0.102393	descr = N_Gram_TGAT
cnt = 362	feature = 498	correl = 0.125941	descr = N_Gram_GGGA
cnt = 363	feature = 559	correl = -0.0561035	descr = N_Gram_TAA
cnt = 364	feature = 697	correl = -0.102371	descr = N_Gram_TTTTT
cnt = 365	feature = 335	correl = 0.0598446	descr = N_Gram_CGCC
cnt = 366	feature = 525	correl = -0.0847882	descr = N_Gram_GTC
cnt = 367	feature = 83	correl = 0.0787529	descr = Xue_Structure_Feature_C110
cnt = 368	feature = 389	correl = -0.205187	descr = N_Gram_CTTCT
cnt = 369	feature = 602	correl = -0.0785299	descr = N_Gram_TCG
cnt = 370	feature = 68	correl = 0.213307	descr = Fold_of_RNAi_Sequence_Pos_1
cnt = 371	feature = 588	correl = -0.0675158	descr = N_Gram_TCCA
cnt = 372	feature = 428	correl = 0.104002	descr = N_Gram_GCA
cnt = 373	feature = 675	correl = -0.112851	descr = N_Gram_TTCTT
cnt = 374	feature = 578	correl = 0.0484045	descr = N_Gram_TCA
cnt = 375	feature = 651	correl = 0.0794368	descr = N_Gram_TGT
cnt = 376	feature = 248	correl = 0.137021	descr = N_Gram_CAA
cnt = 377	feature = 511	correl = 0.0715981	descr = N_Gram_GGT
cnt = 378	feature = 632	correl = -0.0511779	descr = N_Gram_TGC
cnt = 379	feature = 598	correl = -0.110706	descr = N_Gram_TCCT
cnt = 380	feature = 390	correl = -0.0512649	descr = N_Gram_CTTG
cnt = 381	feature = 662	correl = -0.0770247	descr = N_Gram_TTA
cnt = 382	feature = 611	correl = -0.19447	descr = N_Gram_TCTC
cnt = 383	feature = 222	correl = -0.0590112	descr = N_Gram_ATC
cnt = 384	feature = 695	correl = -0.144447	descr = N_Gram_TTTTC
cnt = 385	feature = 82	correl = 0.108334	descr = Xue_Structure_Feature_C111
cnt = 386	feature = 325	correl = -0.0885274	descr = N_Gram_CGA
cnt = 387	feature = 417	correl = -0.0721812	descr = N_Gram_GAT
cnt = 388	feature = 621	correl = -0.0865059	descr = N_Gram_TGA
cnt = 389	feature = 442	correl = 0.105376	descr = N_Gram_GCC
cnt = 390	feature = 345	correl = 0.146773	descr = N_Gram_CGGG
cnt = 391	feature = 517	correl = 0.052238	descr = N_Gram_GT
cnt = 392	feature = 690	correl = -0.0968157	descr = N_Gram_TTTC
cnt = 393	feature = 497	correl = 0.178305	descr = N_Gram_GGG
cnt = 394	feature = 558	correl = -0.0512535	descr = N_Gram_TA
cnt = 395	feature = 577	correl = -0.116474	descr = N_Gram_TC
cnt = 396	feature = 306	correl = 0.0920694	descr = N_Gram_CCG
cnt = 397	feature = 86	correl = 0.104148	descr = Xue_Structure_Feature_G111
cnt = 398	feature = 676	correl = -0.0521481	descr = N_Gram_TTG
cnt = 399	feature = 247	correl = 0.0907745	descr = N_Gram_CA
cnt = 400	feature = 65	correl = -0.139605	descr = PF_RNAi_Fold_5'Free_Count
cnt = 401	feature = 373	correl = -0.112319	descr = N_Gram_CTCC
cnt = 402	feature = 616	correl = -0.0945642	descr = N_Gram_TCTT
cnt = 403	feature = 285	correl = 0.0475262	descr = N_Gram_CC
cnt = 404	feature = 688	correl = -0.0669687	descr = N_Gram_TTT
cnt = 405	feature = 483	correl = 0.150884	descr = N_Gram_GGC
cnt = 406	feature = 609	correl = -0.105703	descr = N_Gram_TCT
cnt = 407	feature = 661	correl = -0.114981	descr = N_Gram_TT
cnt = 408	feature = 587	correl = -0.106002	descr = N_Gram_TCC
cnt = 409	feature = 469	correl = 0.161676	descr = N_Gram_GG
cnt = 410	feature = 64	correl = -0.179519	descr = PF_RNAi_Fold_Energy
cnt = 411	feature = 47	correl = -0.182021	descr = Gibbs_of_Target_Sequence_
num rows = 521
num_elements = 214652
*
optimization finished, #iter = 592
nu = 0.473491
obj = -38.598143, rho = -0.602566
nSV = 353, nBSV = 164
num rows = 58
num_elements = 23896
*
optimization finished, #iter = 55
nu = 0.435701
obj = -3.618775, rho = -0.559730
nSV = 47, nBSV = 6
*
optimization finished, #iter = 592
nu = 0.473491
obj = -38.598143, rho = -0.602566
nSV = 353, nBSV = 164
CFS merit scores = 1.335
CFS merit scores = 1.61878
CFS merit scores = 1.86606
CFS merit scores = 2.0808
CFS merit scores = 2.27631
CFS merit scores = 2.45811
CFS merit scores = 2.62813
CFS merit scores = 2.78826
CFS merit scores = 2.93717
CFS merit scores = 3.07469
CFS merit scores = 3.20316
CFS merit scores = 3.32237
CFS merit scores = 3.43646
CFS merit scores = 3.54652
CFS merit scores = 3.65286
CFS merit scores = 3.75526
CFS merit scores = 3.85489
CFS merit scores = 3.95176
CFS merit scores = 4.045
CFS merit scores = 4.13575
CFS merit scores = 4.22417
CFS merit scores = 4.31061
CFS merit scores = 4.39515
CFS merit scores = 4.4779
CFS merit scores = 4.55894
CFS merit scores = 4.63837
CFS merit scores = 4.71627
CFS merit scores = 4.79272
CFS merit scores = 4.86776
CFS merit scores = 4.94146
CFS merit scores = 5.01387
CFS merit scores = 5.08506
CFS merit scores = 5.15347
CFS merit scores = 5.22051
CFS merit scores = 5.28629
CFS merit scores = 5.3508
CFS merit scores = 5.41411
CFS merit scores = 5.47627
CFS merit scores = 5.53685
CFS merit scores = 5.59417
CFS merit scores = 5.65023
CFS merit scores = 5.70519
CFS merit scores = 5.75911
CFS merit scores = 5.81217
CFS merit scores = 5.86443
CFS merit scores = 5.915
CFS merit scores = 5.96433
CFS merit scores = 6.01153
CFS merit scores = 6.05765
CFS merit scores = 6.10026
CFS merit scores = 6.13994
CFS merit scores = 6.17767
CFS merit scores = 6.21223
CFS merit scores = 6.24435
CFS merit scores = 6.27547
CFS merit scores = 6.30494
CFS merit scores = 6.3333
CFS merit scores = 6.36056
CFS merit scores = 6.38625
CFS merit scores = 6.41073
CFS merit scores = 6.4332
CFS merit scores = 6.45474
CFS merit scores = 6.47594
CFS merit scores = 6.4956
CFS merit scores = 6.5154
CFS merit scores = 6.53396
CFS merit scores = 6.55224
CFS merit scores = 6.56942
CFS merit scores = 6.58502
CFS merit scores = 6.60007
CFS merit scores = 6.61329
CFS merit scores = 6.62655
CFS merit scores = 6.63906
CFS merit scores = 6.65137
CFS merit scores = 6.66376
CFS merit scores = 6.67596
CFS merit scores = 6.68797
CFS merit scores = 6.69942
CFS merit scores = 6.70982
CFS merit scores = 6.71922
CFS merit scores = 6.72881
CFS merit scores = 6.73837
CFS merit scores = 6.74776
CFS merit scores = 6.75624
CFS merit scores = 6.76327
CFS merit scores = 6.76696
CFS merit scores = 6.77064
CFS merit scores = 6.77404
CFS merit scores = 6.77744
CFS merit scores = 6.78096
CFS merit scores = 6.78488
CFS merit scores = 6.78853
CFS merit scores = 6.79192
CFS merit scores = 6.79554
CFS merit scores = 6.79911
CFS merit scores = 6.80121
CFS merit scores = 6.8034
CFS merit scores = 6.80509
CFS merit scores = 6.80692
CFS merit scores = 6.80771
CFS merit scores = 6.80729
CFS merit scores = 6.80701
CFS merit scores = 6.80676
CFS merit scores = 6.80605
CFS merit scores = 6.80547
CFS merit scores = 6.80488
CFS merit scores = 6.80413
CFS merit scores = 6.80343
CFS merit scores = 6.80238
CFS merit scores = 6.80108
CFS merit scores = 6.7993
CFS merit scores = 6.79792
CFS merit scores = 6.79577
CFS merit scores = 6.79337
CFS merit scores = 6.79072
CFS merit scores = 6.7878
CFS merit scores = 6.78473
CFS merit scores = 6.78108
CFS merit scores = 6.77634
CFS merit scores = 6.77182
CFS merit scores = 6.7671
CFS merit scores = 6.76269
CFS merit scores = 6.75847
CFS merit scores = 6.75451
CFS merit scores = 6.75077
CFS merit scores = 6.74669
CFS merit scores = 6.74274
CFS merit scores = 6.73868
CFS merit scores = 6.73439
CFS merit scores = 6.73017
CFS merit scores = 6.72605
CFS merit scores = 6.72168
cnt = 1	feature = 59	correl = -0.335001	descr = Gibbs_of_Target_Sequence__Pos_20_Step_1
cnt = 2	feature = 46	correl = 0.246326	descr = Gibbs_of_Target_Sequence__Pos_1_Step_1
cnt = 3	feature = 613	correl = -0.186395	descr = N_Gram_TCTC
cnt = 4	feature = 627	correl = -0.0813317	descr = N_Gram_TGAGA
cnt = 5	feature = 683	correl = 0.0586818	descr = N_Gram_TTGCA
cnt = 6	feature = 457	correl = 0.0603023	descr = N_Gram_GCGTG
cnt = 7	feature = 558	correl = 0.0488287	descr = N_Gram_TAAAG
cnt = 8	feature = 546	correl = 0.0477341	descr = N_Gram_GTGTG
cnt = 9	feature = 247	correl = 0.0439697	descr = N_Gram_CACAC
cnt = 10	feature = 605	correl = -0.0604343	descr = N_Gram_TCGCT
cnt = 11	feature = 626	correl = 0.0455699	descr = N_Gram_TGACA
cnt = 12	feature = 387	correl = 0.101005	descr = N_Gram_GAAAG
cnt = 13	feature = 429	correl = 0.0570881	descr = N_Gram_GCAAT
cnt = 14	feature = 350	correl = -0.0565534	descr = N_Gram_CGTTC
cnt = 15	feature = 389	correl = -0.0557573	descr = N_Gram_GAAGG
cnt = 16	feature = 220	correl = -0.0492301	descr = N_Gram_ATCGC
cnt = 17	feature = 315	correl = -0.0492301	descr = N_Gram_CGACC
cnt = 18	feature = 673	correl = 0.0444058	descr = N_Gram_TTCGA
cnt = 19	feature = 288	correl = 0.11445	descr = N_Gram_CCCCC
cnt = 20	feature = 333	correl = 0.0941762	descr = N_Gram_CGGCA
cnt = 21	feature = 601	correl = 0.0801168	descr = N_Gram_TCGAC
cnt = 22	feature = 347	correl = 0.0702752	descr = N_Gram_CGTGA
cnt = 23	feature = 545	correl = 0.0660573	descr = N_Gram_GTGTC
cnt = 24	feature = 314	correl = 0.0730871	descr = N_Gram_CGACA
cnt = 25	feature = 326	correl = 0.0569187	descr = N_Gram_CGCTA
cnt = 26	feature = 664	correl = 0.0646514	descr = N_Gram_TTAAC
cnt = 27	feature = 637	correl = 0.0519979	descr = N_Gram_TGCCG
cnt = 28	feature = 518	correl = 0.0502545	descr = N_Gram_GTATA
cnt = 29	feature = 324	correl = 0.0449682	descr = N_Gram_CGCCA
cnt = 30	feature = 593	correl = 0.0519979	descr = N_Gram_TCCCG
cnt = 31	feature = 455	correl = 0.0449682	descr = N_Gram_GCGTA
cnt = 32	feature = 502	correl = 0.0449682	descr = N_Gram_GGGCT
cnt = 33	feature = 399	correl = 0.0885336	descr = N_Gram_GACGG
cnt = 34	feature = 541	correl = 0.10346	descr = N_Gram_GTGGC
cnt = 35	feature = 396	correl = -0.0682858	descr = N_Gram_GACCC
cnt = 36	feature = 606	correl = 0.0815678	descr = N_Gram_TCGGA
cnt = 37	feature = 624	correl = 0.051018	descr = N_Gram_TGAAA
cnt = 38	feature = 386	correl = 0.0526599	descr = N_Gram_GAAAC
cnt = 39	feature = 661	correl = -0.0504621	descr = N_Gram_TGTTC
cnt = 40	feature = 508	correl = -0.0539773	descr = N_Gram_GGGTT
cnt = 41	feature = 286	correl = 0.0837304	descr = N_Gram_CCCAC
cnt = 42	feature = 331	correl = 0.0675379	descr = N_Gram_CGGAT
cnt = 43	feature = 506	correl = 0.0515649	descr = N_Gram_GGGGG
cnt = 44	feature = 270	correl = -0.0492301	descr = N_Gram_CATGC
cnt = 45	feature = 334	correl = 0.0495723	descr = N_Gram_CGGCC
cnt = 46	feature = 276	correl = 0.051351	descr = N_Gram_CCAAT
cnt = 47	feature = 547	correl = 0.0885336	descr = N_Gram_GTTAA
cnt = 48	feature = 292	correl = 0.0686314	descr = N_Gram_CCCGC
cnt = 49	feature = 612	correl = 0.0562657	descr = N_Gram_TCTAC
cnt = 50	feature = 392	correl = 0.075687	descr = N_Gram_GAATC
cnt = 51	feature = 272	correl = -0.0595348	descr = N_Gram_CATGT
cnt = 52	feature = 322	correl = 0.0783266	descr = N_Gram_CGCAA
cnt = 53	feature = 548	correl = -0.0789846	descr = N_Gram_GTTAC
cnt = 54	feature = 641	correl = 0.0649505	descr = N_Gram_TGGAC
cnt = 55	feature = 375	correl = -0.12982	descr = N_Gram_CTTAT
cnt = 56	feature = 251	correl = 0.0619849	descr = N_Gram_CACCA
cnt = 57	feature = 218	correl = -0.0564014	descr = N_Gram_ATCAT
cnt = 58	feature = 510	correl = -0.0998537	descr = N_Gram_GGTAA
cnt = 59	feature = 655	correl = -0.0721152	descr = N_Gram_TGTCA
cnt = 60	feature = 341	correl = -0.0704385	descr = N_Gram_CGTAA
cnt = 61	feature = 321	correl = -0.0495078	descr = N_Gram_CGATG
cnt = 62	feature = 551	correl = 0.0446926	descr = N_Gram_GTTGC
cnt = 63	feature = 594	correl = 0.0467614	descr = N_Gram_TCCGA
cnt = 64	feature = 160	correl = -0.0676986	descr = N_Gram_ACGCA
cnt = 65	feature = 650	correl = 0.0462397	descr = N_Gram_TGGGT
cnt = 66	feature = 391	correl = -0.0494498	descr = N_Gram_GAATA
cnt = 67	feature = 394	correl = 0.0443673	descr = N_Gram_GACAC
cnt = 68	feature = 512	correl = 0.0645362	descr = N_Gram_GGTCA
cnt = 69	feature = 591	correl = 0.0607957	descr = N_Gram_TCCCA
cnt = 70	feature = 301	correl = -0.0541916	descr = N_Gram_CCGTC
cnt = 71	feature = 367	correl = 0.0617716	descr = N_Gram_CTCGG
cnt = 72	feature = 344	correl = -0.0455014	descr = N_Gram_CGTCC
cnt = 73	feature = 244	correl = 0.0824092	descr = N_Gram_CAAGG
cnt = 74	feature = 516	correl = 0.0482489	descr = N_Gram_GTAAA
cnt = 75	feature = 419	correl = 0.0628004	descr = N_Gram_GATGT
cnt = 76	feature = 500	correl = 0.104338	descr = N_Gram_GGGCC
cnt = 77	feature = 479	correl = 0.0651709	descr = N_Gram_GGATT
cnt = 78	feature = 335	correl = 0.0605801	descr = N_Gram_CGGCG
cnt = 79	feature = 255	correl = 0.055695	descr = N_Gram_CACGT
cnt = 80	feature = 304	correl = 0.0669317	descr = N_Gram_CCTCA
cnt = 81	feature = 353	correl = 0.0449682	descr = N_Gram_CTAAA
cnt = 82	feature = 528	correl = -0.0459964	descr = N_Gram_GTCGC
cnt = 83	feature = 540	correl = 0.0440189	descr = N_Gram_GTGGA
cnt = 84	feature = 572	correl = -0.0628149	descr = N_Gram_TAGAT
cnt = 85	feature = 690	correl = 0.0451248	descr = N_Gram_TTTCA
cnt = 86	feature = 666	correl = -0.0735061	descr = N_Gram_TTACC
cnt = 87	feature = 424	correl = -0.102162	descr = N_Gram_GATTT
cnt = 88	feature = 231	correl = 0.04675	descr = N_Gram_ATTCT
cnt = 89	feature = 580	correl = 0.0443521	descr = N_Gram_TCAAA
cnt = 90	feature = 536	correl = 0.0573867	descr = N_Gram_GTGCA
cnt = 91	feature = 649	correl = 0.0880164	descr = N_Gram_TGGGG
cnt = 92	feature = 538	correl = 0.0840186	descr = N_Gram_GTGCT
cnt = 93	feature = 351	correl = 0.113046	descr = N_Gram_CGTTT
cnt = 94	feature = 652	correl = 0.0492583	descr = N_Gram_TGGTA
cnt = 95	feature = 357	correl = 0.0646514	descr = N_Gram_CTATA
cnt = 96	feature = 303	correl = 0.0542474	descr = N_Gram_CCTAT
cnt = 97	feature = 477	correl = 0.0892608	descr = N_Gram_GGAGT
cnt = 98	feature = 549	correl = 0.0792911	descr = N_Gram_GTTCC
cnt = 99	feature = 211	correl = 0.0544521	descr = N_Gram_ATACA
cnt = 100	feature = 382	correl = 0.0573149	descr = N_Gram_CTTGG
cnt = 101	feature = 290	correl = 0.0460393	descr = N_Gram_CCCCT
cnt = 102	feature = 342	correl = -0.0676986	descr = N_Gram_CGTAC
cnt = 103	feature = 395	correl = 0.0835581	descr = N_Gram_GACAG
cnt = 104	feature = 317	correl = 0.0852619	descr = N_Gram_CGAGG
cnt = 105	feature = 248	correl = 0.0831468	descr = N_Gram_CACAG
cnt = 106	feature = 628	correl = 0.0501996	descr = N_Gram_TGAGT
cnt = 107	feature = 432	correl = -0.0624977	descr = N_Gram_GCAGA
cnt = 108	feature = 544	correl = 0.0470247	descr = N_Gram_GTGTA
cnt = 109	feature = 278	correl = -0.0570146	descr = N_Gram_CCACG
cnt = 110	feature = 674	correl = -0.0732794	descr = N_Gram_TTCGG
cnt = 111	feature = 492	correl = 0.132497	descr = N_Gram_GGCTT
cnt = 112	feature = 412	correl = 0.0664029	descr = N_Gram_GATAT
cnt = 113	feature = 446	correl = 0.135114	descr = N_Gram_GCCTT
cnt = 114	feature = 421	correl = -0.0692106	descr = N_Gram_GATTA
cnt = 115	feature = 648	correl = 0.0529725	descr = N_Gram_TGGGA
cnt = 116	feature = 442	correl = 0.0582599	descr = N_Gram_GCCGC
cnt = 117	feature = 602	correl = -0.112239	descr = N_Gram_TCGAG
cnt = 118	feature = 687	correl = -0.0611295	descr = N_Gram_TTGTA
cnt = 119	feature = 485	correl = 0.0887869	descr = N_Gram_GGCCC
cnt = 120	feature = 619	correl = -0.136862	descr = N_Gram_TCTTA
cnt = 121	feature = 573	correl = 0.0878122	descr = N_Gram_TAGCA
cnt = 122	feature = 501	correl = 0.0775068	descr = N_Gram_GGGCG
cnt = 123	feature = 522	correl = 0.176159	descr = N_Gram_GTCAG
cnt = 124	feature = 226	correl = -0.050257	descr = N_Gram_ATGCT
cnt = 125	feature = 448	correl = 0.0443714	descr = N_Gram_GCGAG
cnt = 126	feature = 660	correl = -0.0516097	descr = N_Gram_TGTTA
cnt = 127	feature = 630	correl = 0.0538479	descr = N_Gram_TGATA
cnt = 128	feature = 268	correl = -0.0775616	descr = N_Gram_CATCG
cnt = 129	feature = 258	correl = 0.111347	descr = N_Gram_CAGCG
cnt = 130	feature = 636	correl = 0.0443758	descr = N_Gram_TGCAG
cnt = 131	feature = 654	correl = 0.0589823	descr = N_Gram_TGTAA
cnt = 132	feature = 529	correl = 0.0984847	descr = N_Gram_GTCGG
num rows = 521
num_elements = 69293
*
optimization finished, #iter = 276
nu = 0.740031
obj = -75.895574, rho = -0.609544
nSV = 406, nBSV = 363
num rows = 58
num_elements = 7714
*
optimization finished, #iter = 28
nu = 0.790647
obj = -8.935556, rho = -0.404041
nSV = 48, nBSV = 43
*
optimization finished, #iter = 276
nu = 0.740031
obj = -75.895574, rho = -0.609544
nSV = 406, nBSV = 363
CFS merit scores = 1.32688
CFS merit scores = 1.60508
CFS merit scores = 1.85332
CFS merit scores = 2.07761
CFS merit scores = 2.27844
CFS merit scores = 2.45311
CFS merit scores = 2.61601
CFS merit scores = 2.76559
CFS merit scores = 2.90285
CFS merit scores = 3.03169
CFS merit scores = 3.15552
CFS merit scores = 3.27486
CFS merit scores = 3.38937
CFS merit scores = 3.49962
CFS merit scores = 3.60635
CFS merit scores = 3.70988
CFS merit scores = 3.81036
CFS merit scores = 3.90799
CFS merit scores = 4.00302
CFS merit scores = 4.09567
CFS merit scores = 4.1861
CFS merit scores = 4.27424
CFS merit scores = 4.36018
CFS merit scores = 4.44423
CFS merit scores = 4.52642
CFS merit scores = 4.60695
CFS merit scores = 4.68346
CFS merit scores = 4.75795
CFS merit scores = 4.83052
CFS merit scores = 4.89798
CFS merit scores = 4.96365
CFS merit scores = 5.0275
CFS merit scores = 5.0881
CFS merit scores = 5.14713
CFS merit scores = 5.20331
CFS merit scores = 5.25643
CFS merit scores = 5.30804
CFS merit scores = 5.35799
CFS merit scores = 5.40592
CFS merit scores = 5.45251
CFS merit scores = 5.49486
CFS merit scores = 5.53551
CFS merit scores = 5.573
CFS merit scores = 5.60819
CFS merit scores = 5.64094
CFS merit scores = 5.67296
CFS merit scores = 5.70396
CFS merit scores = 5.73134
CFS merit scores = 5.75577
CFS merit scores = 5.77954
CFS merit scores = 5.80314
CFS merit scores = 5.8262
CFS merit scores = 5.84863
CFS merit scores = 5.86946
CFS merit scores = 5.88964
CFS merit scores = 5.90998
CFS merit scores = 5.92751
CFS merit scores = 5.94441
CFS merit scores = 5.96123
CFS merit scores = 5.97828
CFS merit scores = 5.99296
CFS merit scores = 6.00731
CFS merit scores = 6.02063
CFS merit scores = 6.03322
CFS merit scores = 6.04443
CFS merit scores = 6.05565
CFS merit scores = 6.06347
CFS merit scores = 6.07173
CFS merit scores = 6.07701
CFS merit scores = 6.0817
CFS merit scores = 6.08632
CFS merit scores = 6.08971
CFS merit scores = 6.09132
CFS merit scores = 6.09301
CFS merit scores = 6.09424
CFS merit scores = 6.09599
CFS merit scores = 6.09661
CFS merit scores = 6.09778
CFS merit scores = 6.09764
CFS merit scores = 6.0979
CFS merit scores = 6.09838
CFS merit scores = 6.09822
CFS merit scores = 6.09738
CFS merit scores = 6.09691
CFS merit scores = 6.0951
CFS merit scores = 6.09377
CFS merit scores = 6.09298
CFS merit scores = 6.09183
CFS merit scores = 6.08811
CFS merit scores = 6.08423
CFS merit scores = 6.08008
CFS merit scores = 6.07555
CFS merit scores = 6.07005
CFS merit scores = 6.06456
CFS merit scores = 6.05852
CFS merit scores = 6.05268
CFS merit scores = 6.04637
CFS merit scores = 6.03988
CFS merit scores = 6.03348
CFS merit scores = 6.02647
CFS merit scores = 6.0194
CFS merit scores = 6.01249
CFS merit scores = 6.00565
CFS merit scores = 5.99905
CFS merit scores = 5.99099
CFS merit scores = 5.98291
CFS merit scores = 5.97512
CFS merit scores = 5.96693
CFS merit scores = 5.95884
CFS merit scores = 5.94921
CFS merit scores = 5.93997
CFS merit scores = 5.93069
CFS merit scores = 5.92163
CFS merit scores = 5.91212
CFS merit scores = 5.903
CFS merit scores = 5.89429
CFS merit scores = 5.88375
CFS merit scores = 5.87389
CFS merit scores = 5.8644
CFS merit scores = 5.85504
CFS merit scores = 5.84553
CFS merit scores = 5.83624
CFS merit scores = 5.82687
CFS merit scores = 5.81734
CFS merit scores = 5.80813
CFS merit scores = 5.79847
CFS merit scores = 5.78865
CFS merit scores = 5.77821
CFS merit scores = 5.76776
CFS merit scores = 5.7577
CFS merit scores = 5.74791
CFS merit scores = 5.73831
CFS merit scores = 5.72853
CFS merit scores = 5.71915
CFS merit scores = 5.70977
CFS merit scores = 5.70037
CFS merit scores = 5.6906
CFS merit scores = 5.68077
CFS merit scores = 5.67093
CFS merit scores = 5.66163
CFS merit scores = 5.65218
CFS merit scores = 5.64305
CFS merit scores = 5.63365
CFS merit scores = 5.62446
CFS merit scores = 5.61529
CFS merit scores = 5.60611
CFS merit scores = 5.59684
CFS merit scores = 5.58782
CFS merit scores = 5.57921
CFS merit scores = 5.57066
CFS merit scores = 5.56194
CFS merit scores = 5.55366
CFS merit scores = 5.54509
CFS merit scores = 5.53687
CFS merit scores = 5.52872
CFS merit scores = 5.52026
CFS merit scores = 5.51191
CFS merit scores = 5.50357
CFS merit scores = 5.49533
CFS merit scores = 5.48698
CFS merit scores = 5.47867
CFS merit scores = 5.47018
CFS merit scores = 5.46168
CFS merit scores = 5.45316
CFS merit scores = 5.44499
CFS merit scores = 5.4363
CFS merit scores = 5.42742
CFS merit scores = 5.41882
CFS merit scores = 5.41025
CFS merit scores = 5.4015
CFS merit scores = 5.393
CFS merit scores = 5.38453
CFS merit scores = 5.37626
CFS merit scores = 5.36796
CFS merit scores = 5.35972
CFS merit scores = 5.35184
CFS merit scores = 5.34396
CFS merit scores = 5.33642
CFS merit scores = 5.32877
CFS merit scores = 5.32093
CFS merit scores = 5.31331
CFS merit scores = 5.30559
CFS merit scores = 5.29813
CFS merit scores = 5.29074
CFS merit scores = 5.28328
CFS merit scores = 5.27597
CFS merit scores = 5.26867
CFS merit scores = 5.26125
CFS merit scores = 5.254
CFS merit scores = 5.24669
CFS merit scores = 5.23943
CFS merit scores = 5.23229
CFS merit scores = 5.22527
CFS merit scores = 5.21811
CFS merit scores = 5.2109
CFS merit scores = 5.20392
CFS merit scores = 5.197
CFS merit scores = 5.18955
CFS merit scores = 5.18216
CFS merit scores = 5.17493
CFS merit scores = 5.16787
CFS merit scores = 5.161
CFS merit scores = 5.15409
CFS merit scores = 5.14713
CFS merit scores = 5.13998
CFS merit scores = 5.13281
CFS merit scores = 5.12575
CFS merit scores = 5.11883
CFS merit scores = 5.11166
CFS merit scores = 5.10457
CFS merit scores = 5.09738
CFS merit scores = 5.09023
CFS merit scores = 5.08315
CFS merit scores = 5.07594
CFS merit scores = 5.06889
CFS merit scores = 5.06176
CFS merit scores = 5.05472
CFS merit scores = 5.04785
CFS merit scores = 5.0411
CFS merit scores = 5.03425
CFS merit scores = 5.02753
CFS merit scores = 5.02065
CFS merit scores = 5.01379
CFS merit scores = 5.00708
CFS merit scores = 5.00016
CFS merit scores = 4.99338
CFS merit scores = 4.98656
CFS merit scores = 4.9797
CFS merit scores = 4.97307
CFS merit scores = 4.96627
CFS merit scores = 4.95939
CFS merit scores = 4.95213
CFS merit scores = 4.94479
CFS merit scores = 4.93751
CFS merit scores = 4.93019
CFS merit scores = 4.92286
CFS merit scores = 4.91564
CFS merit scores = 4.90835
CFS merit scores = 4.90118
CFS merit scores = 4.89391
CFS merit scores = 4.88667
CFS merit scores = 4.87942
CFS merit scores = 4.87215
CFS merit scores = 4.86482
CFS merit scores = 4.85758
CFS merit scores = 4.85044
CFS merit scores = 4.84327
CFS merit scores = 4.83611
CFS merit scores = 4.8287
CFS merit scores = 4.82136
CFS merit scores = 4.81415
CFS merit scores = 4.80672
CFS merit scores = 4.79931
CFS merit scores = 4.79169
CFS merit scores = 4.78397
CFS merit scores = 4.77616
CFS merit scores = 4.76828
CFS merit scores = 4.76049
CFS merit scores = 4.75211
CFS merit scores = 4.74375
CFS merit scores = 4.73485
CFS merit scores = 4.72416
CFS merit scores = 4.71334
CFS merit scores = 4.70242
CFS merit scores = 4.69165
CFS merit scores = 4.68037
CFS merit scores = 4.6693
CFS merit scores = 4.65852
CFS merit scores = 4.64761
CFS merit scores = 4.63672
CFS merit scores = 4.62599
CFS merit scores = 4.61524
CFS merit scores = 4.60444
CFS merit scores = 4.5931
CFS merit scores = 4.5814
CFS merit scores = 4.56838
CFS merit scores = 4.55502
CFS merit scores = 4.53872
cnt = 1	feature = 64	correl = -0.326885	descr = Gibbs_of_Target_Sequence__Pos_20_Step_1
cnt = 2	feature = 49	correl = 0.221931	descr = Gibbs_of_Target_Sequence__Pos_1_Step_1
cnt = 3	feature = 610	correl = -0.134548	descr = N_Gram_TCTTA
cnt = 4	feature = 417	correl = -0.116362	descr = N_Gram_GATC
cnt = 5	feature = 579	correl = 0.083755	descr = N_Gram_TCCAA
cnt = 6	feature = 257	correl = 0.0566699	descr = N_Gram_CAAGC
cnt = 7	feature = 616	correl = 0.0454675	descr = N_Gram_TGACA
cnt = 8	feature = 391	correl = 0.102901	descr = N_Gram_CTTTG
cnt = 9	feature = 560	correl = 0.0454134	descr = N_Gram_TAGAC
cnt = 10	feature = 365	correl = 0.0625688	descr = N_Gram_CTATA
cnt = 11	feature = 596	correl = -0.0492347	descr = N_Gram_TCGCA
cnt = 12	feature = 361	correl = 0.0449028	descr = N_Gram_CTAAA
cnt = 13	feature = 614	correl = 0.0509335	descr = N_Gram_TGAAA
cnt = 14	feature = 324	correl = 0.0730035	descr = N_Gram_CGACA
cnt = 15	feature = 225	correl = 0.0680859	descr = N_Gram_ATACG
cnt = 16	feature = 305	correl = 0.0659783	descr = N_Gram_CCCTC
cnt = 17	feature = 301	correl = 0.11434	descr = N_Gram_CCCCC
cnt = 18	feature = 583	correl = 0.051928	descr = N_Gram_TCCCG
cnt = 19	feature = 308	correl = 0.0449028	descr = N_Gram_CCGCA
cnt = 20	feature = 505	correl = 0.0449028	descr = N_Gram_GGGGT
cnt = 21	feature = 456	correl = 0.0449028	descr = N_Gram_GCGTA
cnt = 22	feature = 598	correl = 0.0940791	descr = N_Gram_TCGGC
cnt = 23	feature = 353	correl = 0.0701934	descr = N_Gram_CGTGA
cnt = 24	feature = 363	correl = 0.0659783	descr = N_Gram_CTAGG
cnt = 25	feature = 303	correl = 0.051928	descr = N_Gram_CCCGC
cnt = 26	feature = 400	correl = -0.0519043	descr = N_Gram_GACCC
cnt = 27	feature = 636	correl = 0.0878965	descr = N_Gram_TGGGG
cnt = 28	feature = 597	correl = 0.0733724	descr = N_Gram_TCGGA
cnt = 29	feature = 309	correl = 0.0551665	descr = N_Gram_CCGGC
cnt = 30	feature = 450	correl = 0.0442697	descr = N_Gram_GCGAG
cnt = 31	feature = 428	correl = 0.0725596	descr = N_Gram_GCAAT
cnt = 32	feature = 348	correl = -0.0677065	descr = N_Gram_CGTAC
cnt = 33	feature = 394	correl = 0.123463	descr = N_Gram_GAAAG
cnt = 34	feature = 224	correl = 0.0486563	descr = N_Gram_ATACC
cnt = 35	feature = 514	correl = 0.0481448	descr = N_Gram_GTAAA
cnt = 36	feature = 276	correl = 0.0774551	descr = N_Gram_CAGCG
cnt = 37	feature = 654	correl = -0.069999	descr = N_Gram_TTACC
cnt = 38	feature = 331	correl = -0.0533562	descr = N_Gram_CGATG
cnt = 39	feature = 435	correl = -0.052931	descr = N_Gram_GCATG
cnt = 40	feature = 278	correl = 0.108389	descr = N_Gram_CAGGA
cnt = 41	feature = 222	correl = -0.138499	descr = N_Gram_ATAAG
cnt = 42	feature = 350	correl = -0.0455821	descr = N_Gram_CGTCC
cnt = 43	feature = 648	correl = -0.0516801	descr = N_Gram_TGTTA
cnt = 44	feature = 568	correl = 0.0462625	descr = N_Gram_TCAAA
cnt = 45	feature = 511	correl = 0.05437	descr = N_Gram_GGTCA
cnt = 46	feature = 501	correl = 0.0449028	descr = N_Gram_GGGCT
cnt = 47	feature = 419	correl = -0.0614563	descr = N_Gram_GATGC
cnt = 48	feature = 627	correl = -0.153294	descr = N_Gram_TGCGT
cnt = 49	feature = 342	correl = 0.0439621	descr = N_Gram_CGGCG
cnt = 50	feature = 228	correl = 0.0703074	descr = N_Gram_ATAGC
cnt = 51	feature = 504	correl = 0.0514684	descr = N_Gram_GGGGG
cnt = 52	feature = 265	correl = 0.0630905	descr = N_Gram_CACCA
cnt = 53	feature = 247	correl = 0.0487334	descr = N_Gram_ATTGT
cnt = 54	feature = 623	correl = 0.1062	descr = N_Gram_TGCAA
cnt = 55	feature = 362	correl = 0.0561662	descr = N_Gram_CTACT
cnt = 56	feature = 426	correl = 0.0605145	descr = N_Gram_GCAAA
cnt = 57	feature = 509	correl = -0.0481791	descr = N_Gram_GGTAA
cnt = 58	feature = 459	correl = 0.0859388	descr = N_Gram_GCTAT
cnt = 59	feature = 291	correl = 0.0512448	descr = N_Gram_CCAAT
cnt = 60	feature = 217	correl = 0.088425	descr = N_Gram_AGTTA
cnt = 61	feature = 357	correl = -0.0476921	descr = N_Gram_CGTTC
cnt = 62	feature = 448	correl = 0.124888	descr = N_Gram_GCCTT
cnt = 63	feature = 586	correl = -0.0668872	descr = N_Gram_TCCGC
cnt = 64	feature = 313	correl = -0.0542667	descr = N_Gram_CCGTC
cnt = 65	feature = 477	correl = 0.08914	descr = N_Gram_GGAGT
cnt = 66	feature = 432	correl = 0.0466356	descr = N_Gram_GCAGC
cnt = 67	feature = 471	correl = -0.0499629	descr = N_Gram_GGAAC
cnt = 68	feature = 518	correl = 0.175972	descr = N_Gram_GTCAG
cnt = 69	feature = 292	correl = -0.0449685	descr = N_Gram_CCACG
cnt = 70	feature = 226	correl = -0.0863652	descr = N_Gram_ATACT
cnt = 71	feature = 231	correl = 0.0856451	descr = N_Gram_ATATA
cnt = 72	feature = 440	correl = 0.0586325	descr = N_Gram_GCCCA
cnt = 73	feature = 645	correl = 0.068652	descr = N_Gram_TGTGA
cnt = 74	feature = 599	correl = -0.0481308	descr = N_Gram_TCGGG
cnt = 75	feature = 624	correl = 0.094965	descr = N_Gram_TGCAC
cnt = 76	feature = 339	correl = 0.0576562	descr = N_Gram_CGGAC
cnt = 77	feature = 635	correl = 0.0528653	descr = N_Gram_TGGGA
cnt = 78	feature = 334	correl = 0.0828558	descr = N_Gram_CGCCG
cnt = 79	feature = 399	correl = 0.0834526	descr = N_Gram_GACAG
cnt = 80	feature = 589	correl = 0.0552097	descr = N_Gram_TCCTA
cnt = 81	feature = 466	correl = 0.0553326	descr = N_Gram_GCTTT
cnt = 82	feature = 314	correl = 0.0934805	descr = N_Gram_CCGTG
cnt = 83	feature = 447	correl = 0.0634888	descr = N_Gram_GCCTC
cnt = 84	feature = 207	correl = 0.0444811	descr = N_Gram_AGGTA
cnt = 85	feature = 641	correl = 0.0588547	descr = N_Gram_TGTAA
cnt = 86	feature = 304	correl = 0.0608559	descr = N_Gram_CCCGG
cnt = 87	feature = 633	correl = 0.18328	descr = N_Gram_TGGCT
cnt = 88	feature = 250	correl = -0.146524	descr = N_Gram_ATTTT
cnt = 89	feature = 439	correl = 0.050434	descr = N_Gram_GCCAT
cnt = 90	feature = 281	correl = 0.149715	descr = N_Gram_CAGTG
cnt = 91	feature = 267	correl = 0.0581254	descr = N_Gram_CACCG
cnt = 92	feature = 136	correl = 0.0503212	descr = N_Gram_AAGAA
cnt = 93	feature = 416	correl = 0.066287	descr = N_Gram_GATAT
cnt = 94	feature = 211	correl = 0.117276	descr = N_Gram_AGTAA
cnt = 95	feature = 244	correl = 0.0731855	descr = N_Gram_ATGGG
cnt = 96	feature = 540	correl = -0.0559926	descr = N_Gram_GTTCT
cnt = 97	feature = 656	correl = -0.103894	descr = N_Gram_TTATA
cnt = 98	feature = 255	correl = 0.0617708	descr = N_Gram_CAAAG
cnt = 99	feature = 327	correl = 0.0851338	descr = N_Gram_CGAGG
cnt = 100	feature = 406	correl = 0.0897376	descr = N_Gram_GAGCT
cnt = 101	feature = 546	correl = -0.0994484	descr = N_Gram_GTTTT
cnt = 102	feature = 338	correl = 0.06349	descr = N_Gram_CGGAA
cnt = 103	feature = 544	correl = -0.0539523	descr = N_Gram_GTTGT
cnt = 104	feature = 620	correl = 0.0537314	descr = N_Gram_TGATA
cnt = 105	feature = 315	correl = 0.0552097	descr = N_Gram_CCTAT
cnt = 106	feature = 463	correl = 0.0564639	descr = N_Gram_GCTGC
cnt = 107	feature = 492	correl = 0.149248	descr = N_Gram_GGCTT
cnt = 108	feature = 473	correl = 0.110093	descr = N_Gram_GGACC
cnt = 109	feature = 280	correl = 0.0816807	descr = N_Gram_CAGTA
cnt = 110	feature = 434	correl = 0.119832	descr = N_Gram_GCATC
cnt = 111	feature = 214	correl = -0.156571	descr = N_Gram_AGTCT
cnt = 112	feature = 376	correl = -0.0826535	descr = N_Gram_CTGAT
cnt = 113	feature = 219	correl = -0.117772	descr = N_Gram_AGTTT
cnt = 114	feature = 643	correl = 0.0576772	descr = N_Gram_TGTCC
cnt = 115	feature = 410	correl = 0.0952591	descr = N_Gram_GAGGT
cnt = 116	feature = 341	correl = 0.105331	descr = N_Gram_CGGCA
cnt = 117	feature = 470	correl = 0.120228	descr = N_Gram_GGAAA
cnt = 118	feature = 373	correl = 0.07444	descr = N_Gram_CTCTA
cnt = 119	feature = 274	correl = 0.0819906	descr = N_Gram_CAGCA
cnt = 120	feature = 218	correl = 0.0686179	descr = N_Gram_AGTTG
cnt = 121	feature = 483	correl = 0.0990071	descr = N_Gram_GGCCA
cnt = 122	feature = 457	correl = -0.126066	descr = N_Gram_GCGTC
cnt = 123	feature = 605	correl = -0.0985684	descr = N_Gram_TCTCA
cnt = 124	feature = 386	correl = -0.0727916	descr = N_Gram_CTTGA
cnt = 125	feature = 503	correl = 0.0671325	descr = N_Gram_GGGGC
cnt = 126	feature = 563	correl = -0.068445	descr = N_Gram_TATAC
cnt = 127	feature = 27	correl = -0.113146	descr = Position_Specific_Bin_Base_11_Base_G
cnt = 128	feature = 600	correl = -0.04412	descr = N_Gram_TCGTC
cnt = 129	feature = 441	correl = 0.0893612	descr = N_Gram_GCCCG
cnt = 130	feature = 290	correl = 0.076354	descr = N_Gram_CCAAG
cnt = 131	feature = 478	correl = -0.0915395	descr = N_Gram_GGATC
cnt = 132	feature = 270	correl = -0.0687143	descr = N_Gram_CACGA
cnt = 133	feature = 395	correl = 0.108549	descr = N_Gram_GAAGA
cnt = 134	feature = 429	correl = 0.0931425	descr = N_Gram_GCAC
cnt = 135	feature = 644	correl = 0.0780706	descr = N_Gram_TGTG
cnt = 136	feature = 15	correl = -0.128209	descr = Position_Specific_Bin_Base_5_Base_A
cnt = 137	feature = 390	correl = 0.0445422	descr = N_Gram_CTTTA
cnt = 138	feature = 259	correl = 0.0503811	descr = N_Gram_CAAT
cnt = 139	feature = 86	correl = 0.0848042	descr = Xue_Structure_Feature_C101
cnt = 140	feature = 272	correl = 0.0482376	descr = N_Gram_CACT
cnt = 141	feature = 18	correl = -0.129631	descr = Position_Specific_Bin_Base_6_Base_A
cnt = 142	feature = 615	correl = -0.083539	descr = N_Gram_TGAAG
cnt = 143	feature = 572	correl = 0.0805479	descr = N_Gram_TCAGC
cnt = 144	feature = 510	correl = 0.0488594	descr = N_Gram_GGTC
cnt = 145	feature = 442	correl = 0.0567106	descr = N_Gram_GCCG
cnt = 146	feature = 387	correl = -0.122356	descr = N_Gram_CTTGC
cnt = 147	feature = 41	correl = -0.0540855	descr = Position_Specific_Bin_Base_17_Base_A
cnt = 148	feature = 496	correl = 0.112864	descr = N_Gram_GGGAG
cnt = 149	feature = 32	correl = -0.0542111	descr = Position_Specific_Bin_Base_13_Base_A
cnt = 150	feature = 425	correl = 0.123823	descr = N_Gram_GCAA
cnt = 151	feature = 364	correl = 0.0839321	descr = N_Gram_CTAT
cnt = 152	feature = 21	correl = 0.0555526	descr = Position_Specific_Bin_Base_8_Base_T
cnt = 153	feature = 10	correl = -0.0802303	descr = Position_Specific_Bin_Base_2_Base_G
cnt = 154	feature = 356	correl = 0.0522584	descr = N_Gram_CGTT
cnt = 155	feature = 73	correl = 0.0906147	descr = Fold_of_RNAi_Sequence_Pos_9
cnt = 156	feature = 20	correl = 0.0533471	descr = Position_Specific_Bin_Base_7_Base_T
cnt = 157	feature = 380	correl = -0.073657	descr = N_Gram_CTTA
cnt = 158	feature = 618	correl = -0.0631294	descr = N_Gram_TGAGG
cnt = 159	feature = 56	correl = 0.0659425	descr = Gibbs_of_Target_Sequence__Pos_12_Step_1
cnt = 160	feature = 340	correl = 0.07186	descr = N_Gram_CGGC
cnt = 161	feature = 576	correl = -0.0673648	descr = N_Gram_TCATC
cnt = 162	feature = 47	correl = -0.0873533	descr = Position_Specific_Bin_Base_18_Base_T
cnt = 163	feature = 551	correl = -0.0932872	descr = N_Gram_TAAG
cnt = 164	feature = 28	correl = -0.110489	descr = Position_Specific_Bin_Base_12_Base_A
cnt = 165	feature = 397	correl = 0.0663582	descr = N_Gram_GACA
cnt = 166	feature = 62	correl = -0.159462	descr = Gibbs_of_Target_Sequence__Pos_18_Step_1
cnt = 167	feature = 72	correl = 0.0811179	descr = Fold_of_RNAi_Sequence_Pos_6
cnt = 168	feature = 17	correl = 0.0762718	descr = Position_Specific_Bin_Base_5_Base_G
cnt = 169	feature = 12	correl = -0.0639653	descr = Position_Specific_Bin_Base_3_Base_A
cnt = 170	feature = 9	correl = 0.0890235	descr = Position_Specific_Bin_Base_2_Base_C
cnt = 171	feature = 580	correl = -0.145437	descr = N_Gram_TCCAG
cnt = 172	feature = 345	correl = 0.147556	descr = N_Gram_CGGGC
cnt = 173	feature = 351	correl = -0.130915	descr = N_Gram_CGTCG
cnt = 174	feature = 653	correl = -0.0886453	descr = N_Gram_TTAC
cnt = 175	feature = 674	correl = 0.0508852	descr = N_Gram_TTGG
cnt = 176	feature = 81	correl = -0.0515979	descr = Xue_Structure_Feature_A110
cnt = 177	feature = 418	correl = -0.108157	descr = N_Gram_GATCT
cnt = 178	feature = 19	correl = 0.101294	descr = Position_Specific_Bin_Base_6_Base_C
cnt = 179	feature = 30	correl = 0.0891074	descr = Position_Specific_Bin_Base_12_Base_G
cnt = 180	feature = 59	correl = -0.0485392	descr = Gibbs_of_Target_Sequence__Pos_15_Step_1
cnt = 181	feature = 661	correl = -0.0440948	descr = N_Gram_TTCCG
cnt = 182	feature = 433	correl = 0.0654703	descr = N_Gram_GCAT
cnt = 183	feature = 14	correl = -0.068026	descr = Position_Specific_Bin_Base_4_Base_A
cnt = 184	feature = 11	correl = 0.0601134	descr = Position_Specific_Bin_Base_2_Base_T
cnt = 185	feature = 634	correl = 0.0867524	descr = N_Gram_TGGG
cnt = 186	feature = 13	correl = 0.0677173	descr = Position_Specific_Bin_Base_3_Base_C
cnt = 187	feature = 83	correl = 0.114443	descr = Xue_Structure_Feature_A101
cnt = 188	feature = 295	correl = 0.0485752	descr = N_Gram_CCAT
cnt = 189	feature = 24	correl = -0.0611174	descr = Position_Specific_Bin_Base_10_Base_C
cnt = 190	feature = 337	correl = 0.073928	descr = N_Gram_CGGA
cnt = 191	feature = 43	correl = -0.0494981	descr = Position_Specific_Bin_Base_17_Base_T
cnt = 192	feature = 16	correl = 0.0797628	descr = Position_Specific_Bin_Base_5_Base_C
cnt = 193	feature = 40	correl = 0.123942	descr = Position_Specific_Bin_Base_16_Base_C
cnt = 194	feature = 233	correl = -0.0687586	descr = N_Gram_ATCG
cnt = 195	feature = 105	correl = 0.100374	descr = Fold_of_Target_NoEndbrace_noends_Pos_13
cnt = 196	feature = 35	correl = -0.106092	descr = Position_Specific_Bin_Base_14_Base_A
cnt = 197	feature = 33	correl = 0.103368	descr = Position_Specific_Bin_Base_13_Base_C
cnt = 198	feature = 277	correl = -0.147886	descr = N_Gram_CAGCT
cnt = 199	feature = 608	correl = -0.107497	descr = N_Gram_TCTCT
cnt = 200	feature = 437	correl = 0.0701318	descr = N_Gram_GCCA
cnt = 201	feature = 541	correl = 0.0595992	descr = N_Gram_GTTG
cnt = 202	feature = 446	correl = 0.0854186	descr = N_Gram_GCCT
cnt = 203	feature = 57	correl = -0.0824215	descr = Gibbs_of_Target_Sequence__Pos_13_Step_1
cnt = 204	feature = 279	correl = 0.123594	descr = N_Gram_CAGT
cnt = 205	feature = 671	correl = -0.0710507	descr = N_Gram_TTGC
cnt = 206	feature = 472	correl = 0.0967814	descr = N_Gram_GGAC
cnt = 207	feature = 360	correl = 0.0782158	descr = N_Gram_CTA
cnt = 208	feature = 8	correl = -0.0529968	descr = Position_Specific_Bin_Base_2_Base_A
cnt = 209	feature = 528	correl = 0.0508358	descr = N_Gram_GTGC
cnt = 210	feature = 451	correl = 0.0469407	descr = N_Gram_GCGCC
cnt = 211	feature = 53	correl = -0.0773315	descr = Gibbs_of_Target_Sequence__Pos_5_Step_1
cnt = 212	feature = 82	correl = 0.0494186	descr = Xue_Structure_Feature_A100
cnt = 213	feature = 46	correl = 0.255627	descr = Position_Specific_Bin_Base_18_Base_G
cnt = 214	feature = 39	correl = -0.121999	descr = Position_Specific_Bin_Base_16_Base_A
cnt = 215	feature = 55	correl = -0.184427	descr = Gibbs_of_Target_Sequence__Pos_7_Step_1
cnt = 216	feature = 606	correl = -0.117488	descr = N_Gram_TCTCC
cnt = 217	feature = 288	correl = 0.107003	descr = N_Gram_CCAA
cnt = 218	feature = 69	correl = 0.185622	descr = Fold_of_RNAi_Sequence_Pos_1
cnt = 219	feature = 475	correl = 0.113176	descr = N_Gram_GGAG
cnt = 220	feature = 630	correl = 0.0692913	descr = N_Gram_TGGC
cnt = 221	feature = 655	correl = -0.0685409	descr = N_Gram_TTAT
cnt = 222	feature = 619	correl = -0.0848186	descr = N_Gram_TGAT
cnt = 223	feature = 558	correl = -0.0683912	descr = N_Gram_TACT
cnt = 224	feature = 79	correl = 0.0444128	descr = Fold_of_RNAi_Sequence_Pos_16
cnt = 225	feature = 455	correl = -0.0640527	descr = N_Gram_GCGT
cnt = 226	feature = 29	correl = 0.144214	descr = Position_Specific_Bin_Base_12_Base_C
cnt = 227	feature = 469	correl = 0.0675097	descr = N_Gram_GGAA
cnt = 228	feature = 574	correl = -0.0589184	descr = N_Gram_TCAT
cnt = 229	feature = 80	correl = 0.0454459	descr = Xue_Structure_Feature_A111
cnt = 230	feature = 60	correl = -0.0529565	descr = Gibbs_of_Target_Sequence__Pos_16_Step_1
cnt = 231	feature = 681	correl = -0.0796211	descr = N_Gram_TTTCC
cnt = 232	feature = 461	correl = -0.0732129	descr = N_Gram_GCTCC
cnt = 233	feature = 322	correl = -0.0534108	descr = N_Gram_CGA
cnt = 234	feature = 545	correl = -0.0447023	descr = N_Gram_GTTT
cnt = 235	feature = 68	correl = 0.182332	descr = Fold_of_RNAi_Sequence_Pos_0
cnt = 236	feature = 51	correl = 0.0922182	descr = Gibbs_of_Target_Sequence__Pos_3_Step_1
cnt = 237	feature = 407	correl = 0.049248	descr = N_Gram_GAGG
cnt = 238	feature = 548	correl = -0.0479147	descr = N_Gram_TAA
cnt = 239	feature = 54	correl = -0.123644	descr = Gibbs_of_Target_Sequence__Pos_6_Step_1
cnt = 240	feature = 497	correl = 0.145706	descr = N_Gram_GGGC
cnt = 241	feature = 382	correl = -0.138149	descr = N_Gram_CTTC
cnt = 242	feature = 283	correl = 0.0675992	descr = N_Gram_CATC
cnt = 243	feature = 76	correl = 0.106346	descr = Fold_of_RNAi_Sequence_Pos_13
cnt = 244	feature = 584	correl = -0.0458674	descr = N_Gram_TCCG
cnt = 245	feature = 371	correl = -0.119128	descr = N_Gram_CTCCT
cnt = 246	feature = 525	correl = 0.136758	descr = N_Gram_GTG
cnt = 247	feature = 61	correl = -0.122222	descr = Gibbs_of_Target_Sequence__Pos_17_Step_1
cnt = 248	feature = 688	correl = -0.133379	descr = N_Gram_TTTTT
cnt = 249	feature = 209	correl = -0.0480691	descr = N_Gram_AGT
cnt = 250	feature = 502	correl = 0.0762655	descr = N_Gram_GGGG
cnt = 251	feature = 508	correl = 0.0585569	descr = N_Gram_GGT
cnt = 252	feature = 58	correl = -0.177903	descr = Gibbs_of_Target_Sequence__Pos_14_Step_1
cnt = 253	feature = 578	correl = -0.0886595	descr = N_Gram_TCCA
cnt = 254	feature = 424	correl = 0.113212	descr = N_Gram_GCA
cnt = 255	feature = 77	correl = 0.086522	descr = Fold_of_RNAi_Sequence_Pos_14
cnt = 256	feature = 413	correl = -0.0443778	descr = N_Gram_GAT
cnt = 257	feature = 252	correl = 0.146156	descr = N_Gram_CAA
cnt = 258	feature = 460	correl = -0.0542849	descr = N_Gram_GCTC
cnt = 259	feature = 666	correl = -0.132351	descr = N_Gram_TTCTT
cnt = 260	feature = 494	correl = 0.11958	descr = N_Gram_GGGA
cnt = 261	feature = 232	correl = -0.0568023	descr = N_Gram_ATC
cnt = 262	feature = 336	correl = 0.0616629	descr = N_Gram_CGG
cnt = 263	feature = 306	correl = 0.0645485	descr = N_Gram_CCG
cnt = 264	feature = 468	correl = 0.11798	descr = N_Gram_GGA
cnt = 265	feature = 220	correl = -0.109056	descr = N_Gram_AT
cnt = 266	feature = 667	correl = -0.0723213	descr = N_Gram_TTG
cnt = 267	feature = 664	correl = -0.217539	descr = N_Gram_TTCT
cnt = 268	feature = 547	correl = -0.0749633	descr = N_Gram_TA
cnt = 269	feature = 343	correl = 0.135	descr = N_Gram_CGGG
cnt = 270	feature = 436	correl = 0.103198	descr = N_Gram_GCC
cnt = 271	feature = 251	correl = 0.0863007	descr = N_Gram_CA
cnt = 272	feature = 67	correl = -0.0705325	descr = PF_RNAi_Fold_3'Free_Count
cnt = 273	feature = 601	correl = -0.116722	descr = N_Gram_TCT
cnt = 274	feature = 479	correl = 0.151889	descr = N_Gram_GGC
cnt = 275	feature = 657	correl = -0.161449	descr = N_Gram_TTC
cnt = 276	feature = 649	correl = -0.111481	descr = N_Gram_TT
cnt = 277	feature = 467	correl = 0.142624	descr = N_Gram_GG
cnt = 278	feature = 65	correl = -0.192743	descr = PF_RNAi_Fold_Energy
num rows = 521
num_elements = 145359
*
optimization finished, #iter = 556
nu = 0.521741
obj = -42.790479, rho = -0.710117
nSV = 359, nBSV = 204
num rows = 58
num_elements = 16182
*
optimization finished, #iter = 59
nu = 0.497905
obj = -4.236490, rho = -0.445642
nSV = 48, nBSV = 11
*
optimization finished, #iter = 556
nu = 0.521741
obj = -42.790479, rho = -0.710117
nSV = 359, nBSV = 204
CFS merit scores = 1.28494
CFS merit scores = 1.57238
CFS merit scores = 1.82961
CFS merit scores = 2.06141
CFS merit scores = 2.26954
CFS merit scores = 2.4589
CFS merit scores = 2.6356
CFS merit scores = 2.8008
CFS merit scores = 2.95623
CFS merit scores = 3.10229
CFS merit scores = 3.241
CFS merit scores = 3.37152
CFS merit scores = 3.49548
CFS merit scores = 3.61358
CFS merit scores = 3.72667
CFS merit scores = 3.83613
CFS merit scores = 3.94142
CFS merit scores = 4.04247
CFS merit scores = 4.14053
CFS merit scores = 4.23521
CFS merit scores = 4.32633
CFS merit scores = 4.41491
CFS merit scores = 4.50129
CFS merit scores = 4.58588
CFS merit scores = 4.66871
CFS merit scores = 4.74944
CFS merit scores = 4.82756
CFS merit scores = 4.90411
CFS merit scores = 4.97905
CFS merit scores = 5.05211
CFS merit scores = 5.1227
CFS merit scores = 5.19135
CFS merit scores = 5.25853
CFS merit scores = 5.32326
CFS merit scores = 5.38432
CFS merit scores = 5.4435
CFS merit scores = 5.50145
CFS merit scores = 5.55826
CFS merit scores = 5.6139
CFS merit scores = 5.66682
CFS merit scores = 5.71775
CFS merit scores = 5.76696
CFS merit scores = 5.81488
CFS merit scores = 5.86032
CFS merit scores = 5.90457
CFS merit scores = 5.94783
CFS merit scores = 5.98738
CFS merit scores = 6.02562
CFS merit scores = 6.06079
CFS merit scores = 6.09461
CFS merit scores = 6.12714
CFS merit scores = 6.15806
CFS merit scores = 6.18616
CFS merit scores = 6.2142
CFS merit scores = 6.24047
CFS merit scores = 6.26631
CFS merit scores = 6.28987
CFS merit scores = 6.31252
CFS merit scores = 6.33382
CFS merit scores = 6.35516
CFS merit scores = 6.37528
CFS merit scores = 6.39435
CFS merit scores = 6.41102
CFS merit scores = 6.42687
CFS merit scores = 6.44181
CFS merit scores = 6.45619
CFS merit scores = 6.47051
CFS merit scores = 6.48365
CFS merit scores = 6.49539
CFS merit scores = 6.50679
CFS merit scores = 6.51574
CFS merit scores = 6.52365
CFS merit scores = 6.53194
CFS merit scores = 6.53886
CFS merit scores = 6.54332
CFS merit scores = 6.54757
CFS merit scores = 6.552
CFS merit scores = 6.55595
CFS merit scores = 6.55895
CFS merit scores = 6.56246
CFS merit scores = 6.56606
CFS merit scores = 6.56952
CFS merit scores = 6.57325
CFS merit scores = 6.57565
CFS merit scores = 6.57786
CFS merit scores = 6.58019
CFS merit scores = 6.58294
CFS merit scores = 6.58598
CFS merit scores = 6.58769
CFS merit scores = 6.58975
CFS merit scores = 6.59046
CFS merit scores = 6.59133
CFS merit scores = 6.59032
CFS merit scores = 6.58943
CFS merit scores = 6.58875
CFS merit scores = 6.58812
CFS merit scores = 6.58783
CFS merit scores = 6.58682
CFS merit scores = 6.58558
CFS merit scores = 6.58453
CFS merit scores = 6.58333
CFS merit scores = 6.58238
CFS merit scores = 6.58066
CFS merit scores = 6.57842
CFS merit scores = 6.57618
CFS merit scores = 6.57413
CFS merit scores = 6.57233
CFS merit scores = 6.57074
CFS merit scores = 6.56936
CFS merit scores = 6.56831
CFS merit scores = 6.56754
CFS merit scores = 6.56681
CFS merit scores = 6.56463
CFS merit scores = 6.56231
CFS merit scores = 6.5604
CFS merit scores = 6.55803
CFS merit scores = 6.55569
CFS merit scores = 6.55343
CFS merit scores = 6.55115
CFS merit scores = 6.5483
CFS merit scores = 6.54565
CFS merit scores = 6.54284
CFS merit scores = 6.53994
CFS merit scores = 6.53641
CFS merit scores = 6.53296
CFS merit scores = 6.52835
CFS merit scores = 6.5239
CFS merit scores = 6.51952
CFS merit scores = 6.51524
CFS merit scores = 6.51048
CFS merit scores = 6.50587
CFS merit scores = 6.50097
CFS merit scores = 6.49639
CFS merit scores = 6.49185
CFS merit scores = 6.48748
CFS merit scores = 6.48309
CFS merit scores = 6.47824
CFS merit scores = 6.47326
CFS merit scores = 6.4685
CFS merit scores = 6.46407
CFS merit scores = 6.45969
CFS merit scores = 6.45556
CFS merit scores = 6.45117
CFS merit scores = 6.44643
CFS merit scores = 6.44162
CFS merit scores = 6.43684
CFS merit scores = 6.43149
CFS merit scores = 6.42629
CFS merit scores = 6.42043
CFS merit scores = 6.41485
CFS merit scores = 6.4092
CFS merit scores = 6.4032
CFS merit scores = 6.39729
CFS merit scores = 6.39142
CFS merit scores = 6.38578
CFS merit scores = 6.38019
CFS merit scores = 6.37482
CFS merit scores = 6.36947
CFS merit scores = 6.36429
CFS merit scores = 6.35911
CFS merit scores = 6.35368
CFS merit scores = 6.34823
CFS merit scores = 6.34281
CFS merit scores = 6.33707
CFS merit scores = 6.33123
CFS merit scores = 6.32569
CFS merit scores = 6.31871
CFS merit scores = 6.31191
CFS merit scores = 6.30518
CFS merit scores = 6.29833
CFS merit scores = 6.29149
CFS merit scores = 6.2848
CFS merit scores = 6.2783
CFS merit scores = 6.27163
CFS merit scores = 6.26482
CFS merit scores = 6.258
CFS merit scores = 6.25105
CFS merit scores = 6.24395
CFS merit scores = 6.23657
CFS merit scores = 6.22902
CFS merit scores = 6.22128
CFS merit scores = 6.21381
CFS merit scores = 6.20665
CFS merit scores = 6.19913
CFS merit scores = 6.19159
CFS merit scores = 6.18423
CFS merit scores = 6.17701
CFS merit scores = 6.16976
CFS merit scores = 6.16234
CFS merit scores = 6.15499
CFS merit scores = 6.14776
CFS merit scores = 6.14046
CFS merit scores = 6.13329
CFS merit scores = 6.12572
CFS merit scores = 6.11814
CFS merit scores = 6.1101
CFS merit scores = 6.10189
CFS merit scores = 6.09363
CFS merit scores = 6.0853
CFS merit scores = 6.07712
CFS merit scores = 6.06858
CFS merit scores = 6.0602
CFS merit scores = 6.05174
CFS merit scores = 6.04344
CFS merit scores = 6.03529
CFS merit scores = 6.02671
CFS merit scores = 6.01801
CFS merit scores = 6.00938
CFS merit scores = 6.0007
CFS merit scores = 5.99229
CFS merit scores = 5.98369
CFS merit scores = 5.975
CFS merit scores = 5.96641
CFS merit scores = 5.95789
CFS merit scores = 5.94938
CFS merit scores = 5.94116
CFS merit scores = 5.93297
CFS merit scores = 5.92476
CFS merit scores = 5.91613
CFS merit scores = 5.90766
CFS merit scores = 5.89936
CFS merit scores = 5.89107
CFS merit scores = 5.88282
CFS merit scores = 5.87444
CFS merit scores = 5.86633
CFS merit scores = 5.85815
CFS merit scores = 5.85014
CFS merit scores = 5.84221
CFS merit scores = 5.83418
CFS merit scores = 5.82633
CFS merit scores = 5.81861
CFS merit scores = 5.81102
CFS merit scores = 5.80346
CFS merit scores = 5.79574
CFS merit scores = 5.78799
CFS merit scores = 5.7803
CFS merit scores = 5.77272
CFS merit scores = 5.76508
CFS merit scores = 5.75756
CFS merit scores = 5.75015
CFS merit scores = 5.74293
CFS merit scores = 5.73568
CFS merit scores = 5.72854
CFS merit scores = 5.72148
CFS merit scores = 5.71465
CFS merit scores = 5.70776
CFS merit scores = 5.70075
CFS merit scores = 5.69358
CFS merit scores = 5.68649
CFS merit scores = 5.67949
CFS merit scores = 5.67252
CFS merit scores = 5.66573
CFS merit scores = 5.65894
CFS merit scores = 5.65227
CFS merit scores = 5.64554
CFS merit scores = 5.6388
CFS merit scores = 5.63207
CFS merit scores = 5.62544
CFS merit scores = 5.61883
CFS merit scores = 5.61223
CFS merit scores = 5.60571
CFS merit scores = 5.59931
CFS merit scores = 5.59307
CFS merit scores = 5.58686
CFS merit scores = 5.58064
CFS merit scores = 5.57444
CFS merit scores = 5.56821
CFS merit scores = 5.5621
CFS merit scores = 5.55595
CFS merit scores = 5.54985
CFS merit scores = 5.54375
CFS merit scores = 5.53767
CFS merit scores = 5.53168
CFS merit scores = 5.52576
CFS merit scores = 5.51979
CFS merit scores = 5.51388
CFS merit scores = 5.50787
CFS merit scores = 5.50175
CFS merit scores = 5.49559
CFS merit scores = 5.4896
CFS merit scores = 5.48351
CFS merit scores = 5.47752
CFS merit scores = 5.47154
CFS merit scores = 5.46563
CFS merit scores = 5.45976
CFS merit scores = 5.45396
CFS merit scores = 5.4481
CFS merit scores = 5.44231
CFS merit scores = 5.43659
CFS merit scores = 5.43096
CFS merit scores = 5.42541
CFS merit scores = 5.41984
CFS merit scores = 5.4144
CFS merit scores = 5.40891
CFS merit scores = 5.40337
CFS merit scores = 5.39792
CFS merit scores = 5.39232
CFS merit scores = 5.38675
CFS merit scores = 5.38101
CFS merit scores = 5.37527
CFS merit scores = 5.36958
CFS merit scores = 5.36387
CFS merit scores = 5.35826
CFS merit scores = 5.35258
CFS merit scores = 5.34696
CFS merit scores = 5.34128
CFS merit scores = 5.33559
CFS merit scores = 5.32984
CFS merit scores = 5.32404
CFS merit scores = 5.31837
CFS merit scores = 5.31266
CFS merit scores = 5.30699
CFS merit scores = 5.30137
CFS merit scores = 5.29579
CFS merit scores = 5.29022
CFS merit scores = 5.28471
CFS merit scores = 5.27917
CFS merit scores = 5.27373
CFS merit scores = 5.26827
CFS merit scores = 5.26294
CFS merit scores = 5.25753
CFS merit scores = 5.25214
CFS merit scores = 5.24683
CFS merit scores = 5.24139
CFS merit scores = 5.23601
CFS merit scores = 5.23059
CFS merit scores = 5.22522
CFS merit scores = 5.21982
CFS merit scores = 5.21442
CFS merit scores = 5.20901
CFS merit scores = 5.20361
CFS merit scores = 5.19815
CFS merit scores = 5.19274
CFS merit scores = 5.18735
CFS merit scores = 5.1817
CFS merit scores = 5.17613
CFS merit scores = 5.17056
CFS merit scores = 5.16482
CFS merit scores = 5.15906
CFS merit scores = 5.15332
CFS merit scores = 5.14754
CFS merit scores = 5.14181
CFS merit scores = 5.13609
CFS merit scores = 5.13027
CFS merit scores = 5.1245
CFS merit scores = 5.1188
CFS merit scores = 5.11297
CFS merit scores = 5.10712
CFS merit scores = 5.10129
CFS merit scores = 5.09553
CFS merit scores = 5.08966
CFS merit scores = 5.08379
CFS merit scores = 5.07798
CFS merit scores = 5.0722
CFS merit scores = 5.0663
CFS merit scores = 5.06041
CFS merit scores = 5.05459
CFS merit scores = 5.04873
CFS merit scores = 5.04298
CFS merit scores = 5.03699
CFS merit scores = 5.03093
CFS merit scores = 5.02473
CFS merit scores = 5.01853
CFS merit scores = 5.0122
CFS merit scores = 5.00578
CFS merit scores = 4.9994
CFS merit scores = 4.99303
CFS merit scores = 4.98658
CFS merit scores = 4.98016
CFS merit scores = 4.97362
CFS merit scores = 4.96695
CFS merit scores = 4.96022
CFS merit scores = 4.95341
CFS merit scores = 4.94627
CFS merit scores = 4.93909
CFS merit scores = 4.93158
CFS merit scores = 4.92418
CFS merit scores = 4.9168
CFS merit scores = 4.90928
CFS merit scores = 4.90179
CFS merit scores = 4.89428
CFS merit scores = 4.88624
CFS merit scores = 4.87819
CFS merit scores = 4.87015
CFS merit scores = 4.86209
CFS merit scores = 4.85411
CFS merit scores = 4.84616
CFS merit scores = 4.83795
CFS merit scores = 4.82948
CFS merit scores = 4.82085
CFS merit scores = 4.81209
CFS merit scores = 4.80324
CFS merit scores = 4.79403
CFS merit scores = 4.7849
CFS merit scores = 4.77571
CFS merit scores = 4.76635
CFS merit scores = 4.75692
CFS merit scores = 4.74759
CFS merit scores = 4.73786
CFS merit scores = 4.72509
CFS merit scores = 4.70736
cnt = 1	feature = 62	correl = -0.284937	descr = Gibbs_of_Target_Sequence__Pos_19_Step_1
cnt = 2	feature = 615	correl = -0.203329	descr = N_Gram_TCTC
cnt = 3	feature = 261	correl = 0.0821646	descr = N_Gram_CAAGG
cnt = 4	feature = 218	correl = 0.102945	descr = N_Gram_AGTGT
cnt = 5	feature = 274	correl = 0.0834702	descr = N_Gram_CAGCA
cnt = 6	feature = 397	correl = 0.0729367	descr = N_Gram_GACAG
cnt = 7	feature = 351	correl = 0.070128	descr = N_Gram_CGTGA
cnt = 8	feature = 598	correl = 0.0518716	descr = N_Gram_TCCCG
cnt = 9	feature = 611	correl = 0.0940019	descr = N_Gram_TCGGC
cnt = 10	feature = 524	correl = 0.0501302	descr = N_Gram_GTATA
cnt = 11	feature = 353	correl = 0.0785541	descr = N_Gram_CGTGG
cnt = 12	feature = 461	correl = 0.0858528	descr = N_Gram_GCTAT
cnt = 13	feature = 416	correl = 0.0455868	descr = N_Gram_GATAC
cnt = 14	feature = 552	correl = 0.0847243	descr = N_Gram_GTTCC
cnt = 15	feature = 637	correl = 0.0518716	descr = N_Gram_TGCCG
cnt = 16	feature = 457	correl = 0.0448498	descr = N_Gram_GCGTA
cnt = 17	feature = 391	correl = 0.0525049	descr = N_Gram_GAAAC
cnt = 18	feature = 674	correl = 0.0442881	descr = N_Gram_TTCGA
cnt = 19	feature = 406	correl = 0.0576854	descr = N_Gram_GAGAT
cnt = 20	feature = 447	correl = -0.056263	descr = N_Gram_GCCGT
cnt = 21	feature = 429	correl = 0.0724704	descr = N_Gram_GCAAT
cnt = 22	feature = 664	correl = 0.0799585	descr = N_Gram_TTAAG
cnt = 23	feature = 609	correl = -0.0492413	descr = N_Gram_TCGCA
cnt = 24	feature = 322	correl = -0.0492413	descr = N_Gram_CGACC
cnt = 25	feature = 160	correl = 0.0448498	descr = N_Gram_ACAGC
cnt = 26	feature = 627	correl = 0.0508648	descr = N_Gram_TGAAA
cnt = 27	feature = 324	correl = 0.0883378	descr = N_Gram_CGACT
cnt = 28	feature = 301	correl = 0.0448498	descr = N_Gram_CCCCG
cnt = 29	feature = 419	correl = -0.055789	descr = N_Gram_GATCG
cnt = 30	feature = 219	correl = 0.0883378	descr = N_Gram_AGTTA
cnt = 31	feature = 225	correl = 0.0542735	descr = N_Gram_ATACA
cnt = 32	feature = 82	correl = -0.0574263	descr = Xue_Structure_Feature_A010
cnt = 33	feature = 208	correl = -0.0498252	descr = N_Gram_AGGGC
cnt = 34	feature = 308	correl = 0.0550859	descr = N_Gram_CCGGC
cnt = 35	feature = 610	correl = 0.0648799	descr = N_Gram_TCGGA
cnt = 36	feature = 452	correl = 0.0737702	descr = N_Gram_GCGAG
cnt = 37	feature = 232	correl = -0.0455511	descr = N_Gram_ATCAA
cnt = 38	feature = 512	correl = 0.0448498	descr = N_Gram_GGGGT
cnt = 39	feature = 555	correl = 0.0445252	descr = N_Gram_GTTGC
cnt = 40	feature = 618	correl = 0.0565305	descr = N_Gram_TCTCG
cnt = 41	feature = 396	correl = 0.0527757	descr = N_Gram_GAATC
cnt = 42	feature = 246	correl = 0.0631997	descr = N_Gram_ATGTT
cnt = 43	feature = 613	correl = 0.0558992	descr = N_Gram_TCGTT
cnt = 44	feature = 217	correl = -0.0439411	descr = N_Gram_AGTGA
cnt = 45	feature = 688	correl = -0.0474312	descr = N_Gram_TTGGA
cnt = 46	feature = 653	correl = 0.0587498	descr = N_Gram_TGTAA
cnt = 47	feature = 207	correl = -0.0651342	descr = N_Gram_AGGCT
cnt = 48	feature = 657	correl = 0.0685304	descr = N_Gram_TGTGA
cnt = 49	feature = 551	correl = -0.0790862	descr = N_Gram_GTTAC
cnt = 50	feature = 620	correl = -0.0502427	descr = N_Gram_TCTGC
cnt = 51	feature = 247	correl = -0.0547916	descr = N_Gram_ATTAC
cnt = 52	feature = 345	correl = -0.0705616	descr = N_Gram_CGTAA
cnt = 53	feature = 504	correl = 0.0756844	descr = N_Gram_GGGCA
cnt = 54	feature = 267	correl = -0.0447454	descr = N_Gram_CACCC
cnt = 55	feature = 310	correl = -0.0620699	descr = N_Gram_CCGGT
cnt = 56	feature = 361	correl = 0.0857534	descr = N_Gram_CTATT
cnt = 57	feature = 339	correl = 0.0591247	descr = N_Gram_CGGCG
cnt = 58	feature = 578	correl = 0.0750185	descr = N_Gram_TATAT
cnt = 59	feature = 313	correl = 0.108045	descr = N_Gram_CCTCA
cnt = 60	feature = 316	correl = 0.0588881	descr = N_Gram_CCTGC
cnt = 61	feature = 257	correl = -0.0669001	descr = N_Gram_CAAAT
cnt = 62	feature = 389	correl = 0.0577329	descr = N_Gram_CTTTG
cnt = 63	feature = 236	correl = -0.097297	descr = N_Gram_ATCGG
cnt = 64	feature = 424	correl = -0.0691849	descr = N_Gram_GATTT
cnt = 65	feature = 348	correl = -0.0456528	descr = N_Gram_CGTCC
cnt = 66	feature = 320	correl = 0.0446263	descr = N_Gram_CGAAG
cnt = 67	feature = 649	correl = 0.0460523	descr = N_Gram_TGGGT
cnt = 68	feature = 527	correl = -0.0514624	descr = N_Gram_GTCAA
cnt = 69	feature = 577	correl = -0.0591493	descr = N_Gram_TATAC
cnt = 70	feature = 224	correl = -0.14922	descr = N_Gram_ATAAG
cnt = 71	feature = 421	correl = -0.0584037	descr = N_Gram_GATGC
cnt = 72	feature = 290	correl = 0.0476934	descr = N_Gram_CCAAT
cnt = 73	feature = 482	correl = 0.0890426	descr = N_Gram_GGAGT
cnt = 74	feature = 449	correl = 0.0605773	descr = N_Gram_GCCTC
cnt = 75	feature = 303	correl = 0.0684582	descr = N_Gram_CCCGC
cnt = 76	feature = 392	correl = 0.100755	descr = N_Gram_GAAAG
cnt = 77	feature = 520	correl = 0.0549401	descr = N_Gram_GGTGC
cnt = 78	feature = 600	correl = -0.0649711	descr = N_Gram_TCCGC
cnt = 79	feature = 360	correl = 0.0624943	descr = N_Gram_CTATA
cnt = 80	feature = 597	correl = 0.0606099	descr = N_Gram_TCCCA
cnt = 81	feature = 574	correl = 0.0802415	descr = N_Gram_TAGCA
cnt = 82	feature = 321	correl = 0.0729367	descr = N_Gram_CGACA
cnt = 83	feature = 450	correl = 0.132646	descr = N_Gram_GCCTT
cnt = 84	feature = 235	correl = -0.0492413	descr = N_Gram_ATCGC
cnt = 85	feature = 666	correl = -0.0735572	descr = N_Gram_TTACC
cnt = 86	feature = 629	correl = -0.0813739	descr = N_Gram_TGAGA
cnt = 87	feature = 394	correl = -0.0442622	descr = N_Gram_GAAGG
cnt = 88	feature = 380	correl = 0.0570962	descr = N_Gram_CTTCC
cnt = 89	feature = 459	correl = 0.0945911	descr = N_Gram_GCGTG
cnt = 90	feature = 209	correl = 0.10018	descr = N_Gram_AGGGG
cnt = 91	feature = 641	correl = 0.0884103	descr = N_Gram_TGGAG
cnt = 92	feature = 244	correl = 0.0730959	descr = N_Gram_ATGGG
cnt = 93	feature = 494	correl = 0.0748259	descr = N_Gram_GGCGC
cnt = 94	feature = 686	correl = -0.141277	descr = N_Gram_TTGCG
cnt = 95	feature = 403	correl = 0.0960289	descr = N_Gram_GACTA
cnt = 96	feature = 211	correl = 0.0755699	descr = N_Gram_AGGTT
cnt = 97	feature = 417	correl = 0.075923	descr = N_Gram_GATAT
cnt = 98	feature = 312	correl = 0.0784148	descr = N_Gram_CCGTG
cnt = 99	feature = 433	correl = -0.0707097	descr = N_Gram_GCAGA
cnt = 100	feature = 400	correl = -0.064095	descr = N_Gram_GACCT
cnt = 101	feature = 636	correl = 0.0931096	descr = N_Gram_TGCAC
cnt = 102	feature = 291	correl = -0.0450395	descr = N_Gram_CCACG
cnt = 103	feature = 528	correl = 0.175823	descr = N_Gram_GTCAG
cnt = 104	feature = 563	correl = 0.0605012	descr = N_Gram_TAAAT
cnt = 105	feature = 580	correl = -0.0568288	descr = N_Gram_TATTC
cnt = 106	feature = 514	correl = 0.0924545	descr = N_Gram_GGGTC
cnt = 107	feature = 683	correl = -0.0663177	descr = N_Gram_TTGAC
cnt = 108	feature = 336	correl = 0.057566	descr = N_Gram_CGGAC
cnt = 109	feature = 446	correl = 0.0580428	descr = N_Gram_GCCGC
cnt = 110	feature = 691	correl = 0.0843309	descr = N_Gram_TTGTG
cnt = 111	feature = 631	correl = -0.0444781	descr = N_Gram_TGATC
cnt = 112	feature = 298	correl = 0.0721959	descr = N_Gram_CCCAA
cnt = 113	feature = 456	correl = 0.0575207	descr = N_Gram_GCGGG
cnt = 114	feature = 579	correl = 0.0624687	descr = N_Gram_TATGT
cnt = 115	feature = 535	correl = 0.0982776	descr = N_Gram_GTCGG
cnt = 116	feature = 484	correl = 0.0649314	descr = N_Gram_GGATT
cnt = 117	feature = 315	correl = 0.0599956	descr = N_Gram_CCTCG
cnt = 118	feature = 651	correl = 0.0544855	descr = N_Gram_TGGTA
cnt = 119	feature = 272	correl = 0.0966225	descr = N_Gram_CACTC
cnt = 120	feature = 228	correl = 0.0463331	descr = N_Gram_ATAGC
cnt = 121	feature = 573	correl = -0.0629578	descr = N_Gram_TAGAT
cnt = 122	feature = 667	correl = -0.0851363	descr = N_Gram_TTATA
cnt = 123	feature = 363	correl = 0.0649461	descr = N_Gram_CTCAA
cnt = 124	feature = 690	correl = -0.0539225	descr = N_Gram_TTGTA
cnt = 125	feature = 278	correl = 0.0832083	descr = N_Gram_CAGGA
cnt = 126	feature = 423	correl = -0.0595979	descr = N_Gram_GATTA
cnt = 127	feature = 295	correl = 0.0455395	descr = N_Gram_CCATC
cnt = 128	feature = 304	correl = 0.0702418	descr = N_Gram_CCCGG
cnt = 129	feature = 469	correl = 0.0614257	descr = N_Gram_GCTTT
cnt = 130	feature = 576	correl = 0.0624943	descr = N_Gram_TATAA
cnt = 131	feature = 645	correl = 0.146803	descr = N_Gram_TGGCT
cnt = 132	feature = 654	correl = -0.0614479	descr = N_Gram_TGTCA
cnt = 133	feature = 407	correl = -0.0480842	descr = N_Gram_GAGCC
cnt = 134	feature = 511	correl = 0.0756844	descr = N_Gram_GGGGG
cnt = 135	feature = 483	correl = -0.0892388	descr = N_Gram_GGATC
cnt = 136	feature = 250	correl = 0.0931278	descr = N_Gram_ATTGT
cnt = 137	feature = 540	correl = 0.047812	descr = N_Gram_GTGAC
cnt = 138	feature = 608	correl = -0.100801	descr = N_Gram_TCGAG
cnt = 139	feature = 264	correl = 0.0779496	descr = N_Gram_CACAT
cnt = 140	feature = 525	correl = -0.0627469	descr = N_Gram_GTATC
cnt = 141	feature = 443	correl = 0.0852157	descr = N_Gram_GCCCA
cnt = 142	feature = 220	correl = 0.0496638	descr = N_Gram_AGTTG
cnt = 143	feature = 473	correl = 0.114234	descr = N_Gram_GGAAA
cnt = 144	feature = 325	correl = 0.102203	descr = N_Gram_CGAGG
cnt = 145	feature = 285	correl = -0.0664047	descr = N_Gram_CATCG
cnt = 146	feature = 451	correl = -0.0771366	descr = N_Gram_GCGAC
cnt = 147	feature = 314	correl = -0.0881514	descr = N_Gram_CCTCC
cnt = 148	feature = 659	correl = 0.0503127	descr = N_Gram_TGTGT
cnt = 149	feature = 648	correl = 0.0877997	descr = N_Gram_TGGGG
cnt = 150	feature = 623	correl = -0.12972	descr = N_Gram_TCTTA
cnt = 151	feature = 589	correl = -0.0584076	descr = N_Gram_TCATA
cnt = 152	feature = 331	correl = 0.0590235	descr = N_Gram_CGCCG
cnt = 153	feature = 371	correl = -0.0737816	descr = N_Gram_CTGAT
cnt = 154	feature = 695	correl = -0.045038	descr = N_Gram_TTTCG
cnt = 155	feature = 441	correl = 0.0978444	descr = N_Gram_GCCAG
cnt = 156	feature = 478	correl = 0.0981411	descr = N_Gram_GGACG
cnt = 157	feature = 432	correl = 0.0824809	descr = N_Gram_GCACT
cnt = 158	feature = 500	correl = 0.0518907	descr = N_Gram_GGGAA
cnt = 159	feature = 481	correl = 0.106159	descr = N_Gram_GGAGC
cnt = 160	feature = 531	correl = 0.050868	descr = N_Gram_GTCCC
cnt = 161	feature = 647	correl = 0.0511865	descr = N_Gram_TGGGA
cnt = 162	feature = 233	correl = -0.0463311	descr = N_Gram_ATCCT
cnt = 163	feature = 399	correl = 0.0523441	descr = N_Gram_GACCG
cnt = 164	feature = 258	correl = 0.0465688	descr = N_Gram_CAACA
cnt = 165	feature = 545	correl = 0.112764	descr = N_Gram_GTGGC
cnt = 166	feature = 660	correl = -0.0517423	descr = N_Gram_TGTTA
cnt = 167	feature = 326	correl = -0.0912834	descr = N_Gram_CGAGT
cnt = 168	feature = 655	correl = 0.0470969	descr = N_Gram_TGTCT
cnt = 169	feature = 286	correl = 0.0786939	descr = N_Gram_CATCT
cnt = 170	feature = 505	correl = 0.10175	descr = N_Gram_GGGCC
cnt = 171	feature = 701	correl = -0.0691456	descr = N_Gram_TTTTG
cnt = 172	feature = 364	correl = 0.0682814	descr = N_Gram_CTCAC
cnt = 173	feature = 546	correl = 0.0774851	descr = N_Gram_GTGGT
cnt = 174	feature = 467	correl = 0.0799764	descr = N_Gram_GCTGG
cnt = 175	feature = 428	correl = 0.0956937	descr = N_Gram_GCAAC
cnt = 176	feature = 454	correl = 0.0515601	descr = N_Gram_GCGGA
cnt = 177	feature = 553	correl = -0.07825	descr = N_Gram_GTTCT
cnt = 178	feature = 593	correl = 0.0584476	descr = N_Gram_TCCAA
cnt = 179	feature = 440	correl = -0.0510814	descr = N_Gram_GCCAA
cnt = 180	feature = 643	correl = 0.102589	descr = N_Gram_TGGCC
cnt = 181	feature = 226	correl = -0.0793273	descr = N_Gram_ATACT
cnt = 182	feature = 497	correl = 0.153635	descr = N_Gram_GGCTT
cnt = 183	feature = 510	correl = 0.0877997	descr = N_Gram_GGGGC
cnt = 184	feature = 466	correl = 0.0652103	descr = N_Gram_GCTGC
cnt = 185	feature = 517	correl = -0.0707976	descr = N_Gram_GGTAA
cnt = 186	feature = 281	correl = 0.129518	descr = N_Gram_CAGTG
cnt = 187	feature = 280	correl = 0.0815473	descr = N_Gram_CAGTA
cnt = 188	feature = 375	correl = 0.0453749	descr = N_Gram_CTGTG
cnt = 189	feature = 216	correl = -0.151815	descr = N_Gram_AGTCT
cnt = 190	feature = 612	correl = -0.0487143	descr = N_Gram_TCGTC
cnt = 191	feature = 586	correl = 0.0809286	descr = N_Gram_TCAGC
cnt = 192	feature = 411	correl = 0.0619766	descr = N_Gram_GAGGT
cnt = 193	feature = 455	correl = 0.064167	descr = N_Gram_GCGGC
cnt = 194	feature = 492	correl = 0.132646	descr = N_Gram_GGCCT
cnt = 195	feature = 306	correl = 0.0440284	descr = N_Gram_CCGA
cnt = 196	feature = 477	correl = 0.104332	descr = N_Gram_GGACC
cnt = 197	feature = 463	correl = 0.0504524	descr = N_Gram_GCTCA
cnt = 198	feature = 404	correl = -0.0768158	descr = N_Gram_GACTG
cnt = 199	feature = 594	correl = -0.0477594	descr = N_Gram_TCCAC
cnt = 200	feature = 487	correl = 0.0854986	descr = N_Gram_GGCAT
cnt = 201	feature = 603	correl = -0.0561181	descr = N_Gram_TCCTC
cnt = 202	feature = 318	correl = -0.0790128	descr = N_Gram_CCTTC
cnt = 203	feature = 561	correl = 0.0622858	descr = N_Gram_TAAA
cnt = 204	feature = 521	correl = 0.0622921	descr = N_Gram_GGTTG
cnt = 205	feature = 632	correl = -0.117916	descr = N_Gram_TGATT
cnt = 206	feature = 413	correl = -0.0559163	descr = N_Gram_GAGTT
cnt = 207	feature = 628	correl = -0.0711086	descr = N_Gram_TGAAG
cnt = 208	feature = 390	correl = 0.0849416	descr = N_Gram_GAAA
cnt = 209	feature = 435	correl = 0.0498434	descr = N_Gram_GCAGT
cnt = 210	feature = 341	correl = 0.107999	descr = N_Gram_CGGGA
cnt = 211	feature = 596	correl = 0.0638738	descr = N_Gram_TCCC
cnt = 212	feature = 373	correl = 0.0498909	descr = N_Gram_CTGGA
cnt = 213	feature = 365	correl = -0.0923204	descr = N_Gram_CTCAT
cnt = 214	feature = 327	correl = -0.0450845	descr = N_Gram_CGAT
cnt = 215	feature = 30	correl = -0.102017	descr = Position_Specific_Bin_Base_12_Base_T
cnt = 216	feature = 14	correl = -0.1502	descr = Position_Specific_Bin_Base_5_Base_A
cnt = 217	feature = 370	correl = -0.0576006	descr = N_Gram_CTCTC
cnt = 218	feature = 276	correl = -0.139525	descr = N_Gram_CAGCT
cnt = 219	feature = 501	correl = 0.105734	descr = N_Gram_GGGAC
cnt = 220	feature = 387	correl = 0.0766834	descr = N_Gram_CTTTA
cnt = 221	feature = 502	correl = 0.114013	descr = N_Gram_GGGAG
cnt = 222	feature = 36	correl = 0.059702	descr = Position_Specific_Bin_Base_15_Base_T
cnt = 223	feature = 26	correl = -0.0802373	descr = Position_Specific_Bin_Base_11_Base_G
cnt = 224	feature = 475	correl = 0.053315	descr = N_Gram_GGAAG
cnt = 225	feature = 624	correl = -0.135977	descr = N_Gram_TCTTC
cnt = 226	feature = 557	correl = -0.0534548	descr = N_Gram_GTTGT
cnt = 227	feature = 601	correl = -0.0849159	descr = N_Gram_TCCGG
cnt = 228	feature = 644	correl = -0.0798216	descr = N_Gram_TGGCG
cnt = 229	feature = 19	correl = 0.0475382	descr = Position_Specific_Bin_Base_7_Base_T
cnt = 230	feature = 25	correl = 0.0474742	descr = Position_Specific_Bin_Base_10_Base_T
cnt = 231	feature = 10	correl = 0.0723508	descr = Position_Specific_Bin_Base_3_Base_C
cnt = 232	feature = 13	correl = 0.0510965	descr = Position_Specific_Bin_Base_4_Base_T
cnt = 233	feature = 136	correl = 0.0516237	descr = N_Gram_AACAT
cnt = 234	feature = 426	correl = 0.124267	descr = N_Gram_GCAA
cnt = 235	feature = 21	correl = 0.0640325	descr = Position_Specific_Bin_Base_8_Base_T
cnt = 236	feature = 420	correl = -0.109978	descr = N_Gram_GATCT
cnt = 237	feature = 436	correl = 0.0724619	descr = N_Gram_GCAT
cnt = 238	feature = 35	correl = -0.047612	descr = Position_Specific_Bin_Base_15_Base_G
cnt = 239	feature = 350	correl = 0.132061	descr = N_Gram_CGTG
cnt = 240	feature = 23	correl = -0.0806504	descr = Position_Specific_Bin_Base_9_Base_T
cnt = 241	feature = 40	correl = 0.0877517	descr = Position_Specific_Bin_Base_17_Base_C
cnt = 242	feature = 248	correl = 0.0458093	descr = N_Gram_ATTG
cnt = 243	feature = 342	correl = 0.128717	descr = N_Gram_CGGGC
cnt = 244	feature = 590	correl = -0.0600296	descr = N_Gram_TCATC
cnt = 245	feature = 518	correl = 0.0626126	descr = N_Gram_GGTC
cnt = 246	feature = 357	correl = 0.0501379	descr = N_Gram_CTA
cnt = 247	feature = 689	correl = 0.076648	descr = N_Gram_TTGGC
cnt = 248	feature = 558	correl = -0.0853291	descr = N_Gram_GTTTT
cnt = 249	feature = 265	correl = 0.0621859	descr = N_Gram_CACC
cnt = 250	feature = 44	correl = 0.109365	descr = Position_Specific_Bin_Base_18_Base_C
cnt = 251	feature = 39	correl = -0.0748419	descr = Position_Specific_Bin_Base_17_Base_A
cnt = 252	feature = 270	correl = -0.0648383	descr = N_Gram_CACGA
cnt = 253	feature = 259	correl = 0.0687412	descr = N_Gram_CAAG
cnt = 254	feature = 537	correl = -0.0945485	descr = N_Gram_GTCTT
cnt = 255	feature = 33	correl = -0.113363	descr = Position_Specific_Bin_Base_14_Base_A
cnt = 256	feature = 32	correl = 0.130268	descr = Position_Specific_Bin_Base_13_Base_C
cnt = 257	feature = 251	correl = -0.0832456	descr = N_Gram_ATTT
cnt = 258	feature = 72	correl = 0.102086	descr = Fold_of_RNAi_Sequence_Pos_9
cnt = 259	feature = 206	correl = 0.102113	descr = N_Gram_AGGCG
cnt = 260	feature = 468	correl = 0.0850152	descr = N_Gram_GCTT
cnt = 261	feature = 46	correl = -0.0950701	descr = Position_Specific_Bin_Base_18_Base_T
cnt = 262	feature = 383	correl = -0.104132	descr = N_Gram_CTTGA
cnt = 263	feature = 55	correl = 0.0540289	descr = Gibbs_of_Target_Sequence__Pos_9_Step_1
cnt = 264	feature = 616	correl = -0.0997089	descr = N_Gram_TCTCA
cnt = 265	feature = 9	correl = -0.0546386	descr = Position_Specific_Bin_Base_2_Base_G
cnt = 266	feature = 11	correl = -0.054391	descr = Position_Specific_Bin_Base_4_Base_A
cnt = 267	feature = 606	correl = -0.0612843	descr = N_Gram_TCGA
cnt = 268	feature = 77	correl = 0.0676704	descr = Fold_of_RNAi_Sequence_Pos_15
cnt = 269	feature = 284	correl = 0.111156	descr = N_Gram_CATCC
cnt = 270	feature = 24	correl = -0.0453259	descr = Position_Specific_Bin_Base_10_Base_G
cnt = 271	feature = 17	correl = -0.1439	descr = Position_Specific_Bin_Base_6_Base_A
cnt = 272	feature = 29	correl = 0.0813304	descr = Position_Specific_Bin_Base_12_Base_G
cnt = 273	feature = 539	correl = 0.0467646	descr = N_Gram_GTGA
cnt = 274	feature = 41	correl = 0.0491441	descr = Position_Specific_Bin_Base_17_Base_G
cnt = 275	feature = 334	correl = 0.0663428	descr = N_Gram_CGGA
cnt = 276	feature = 16	correl = 0.0644919	descr = Position_Specific_Bin_Base_5_Base_G
cnt = 277	feature = 529	correl = -0.0531036	descr = N_Gram_GTCC
cnt = 278	feature = 59	correl = -0.0526008	descr = Gibbs_of_Target_Sequence__Pos_15_Step_1
cnt = 279	feature = 27	correl = -0.111	descr = Position_Specific_Bin_Base_12_Base_A
cnt = 280	feature = 105	correl = 0.0534014	descr = Fold_of_Target_NoEndbrace_noends_Pos_15
cnt = 281	feature = 20	correl = -0.0713928	descr = Position_Specific_Bin_Base_8_Base_C
cnt = 282	feature = 673	correl = -0.0480288	descr = N_Gram_TTCCG
cnt = 283	feature = 646	correl = 0.105942	descr = N_Gram_TGGG
cnt = 284	feature = 583	correl = 0.047168	descr = N_Gram_TCAC
cnt = 285	feature = 547	correl = 0.0680015	descr = N_Gram_GTGT
cnt = 286	feature = 442	correl = 0.0479286	descr = N_Gram_GCCC
cnt = 287	feature = 237	correl = -0.064906	descr = N_Gram_ATCTC
cnt = 288	feature = 42	correl = -0.0518736	descr = Position_Specific_Bin_Base_17_Base_T
cnt = 289	feature = 277	correl = 0.0606058	descr = N_Gram_CAGG
cnt = 290	feature = 448	correl = 0.0766245	descr = N_Gram_GCCT
cnt = 291	feature = 684	correl = -0.0717365	descr = N_Gram_TTGC
cnt = 292	feature = 69	correl = 0.144874	descr = Fold_of_RNAi_Sequence_Pos_2
cnt = 293	feature = 51	correl = -0.0491855	descr = Gibbs_of_Target_Sequence__Pos_4_Step_1
cnt = 294	feature = 572	correl = -0.0660272	descr = N_Gram_TACTT
cnt = 295	feature = 395	correl = -0.0541473	descr = N_Gram_GAAGT
cnt = 296	feature = 18	correl = 0.128532	descr = Position_Specific_Bin_Base_6_Base_C
cnt = 297	feature = 496	correl = 0.0791347	descr = N_Gram_GGCT
cnt = 298	feature = 71	correl = 0.0570467	descr = Fold_of_RNAi_Sequence_Pos_6
cnt = 299	feature = 595	correl = -0.138992	descr = N_Gram_TCCAG
cnt = 300	feature = 656	correl = 0.0753726	descr = N_Gram_TGTG
cnt = 301	feature = 38	correl = 0.154993	descr = Position_Specific_Bin_Base_16_Base_C
cnt = 302	feature = 532	correl = -0.0573544	descr = N_Gram_GTCG
cnt = 303	feature = 81	correl = 0.112098	descr = Xue_Structure_Feature_A101
cnt = 304	feature = 8	correl = 0.0882388	descr = Position_Specific_Bin_Base_2_Base_C
cnt = 305	feature = 54	correl = -0.0557335	descr = Gibbs_of_Target_Sequence__Pos_8_Step_1
cnt = 306	feature = 630	correl = -0.11707	descr = N_Gram_TGAT
cnt = 307	feature = 12	correl = 0.0472081	descr = Position_Specific_Bin_Base_4_Base_C
cnt = 308	feature = 472	correl = 0.0772817	descr = N_Gram_GGAA
cnt = 309	feature = 687	correl = 0.053639	descr = N_Gram_TTGG
cnt = 310	feature = 43	correl = -0.255793	descr = Position_Specific_Bin_Base_18_Base_A
cnt = 311	feature = 604	correl = -0.108303	descr = N_Gram_TCCTT
cnt = 312	feature = 279	correl = 0.123132	descr = N_Gram_CAGT
cnt = 313	feature = 509	correl = 0.0541443	descr = N_Gram_GGGGA
cnt = 314	feature = 565	correl = -0.099727	descr = N_Gram_TAAG
cnt = 315	feature = 57	correl = -0.0881619	descr = Gibbs_of_Target_Sequence__Pos_13_Step_1
cnt = 316	feature = 52	correl = -0.119077	descr = Gibbs_of_Target_Sequence__Pos_6_Step_1
cnt = 317	feature = 79	correl = -0.0717641	descr = Xue_Structure_Feature_A110
cnt = 318	feature = 541	correl = 0.0443085	descr = N_Gram_GTGC
cnt = 319	feature = 347	correl = -0.105003	descr = N_Gram_CGTC
cnt = 320	feature = 418	correl = -0.118412	descr = N_Gram_GATC
cnt = 321	feature = 544	correl = 0.0999848	descr = N_Gram_GTGG
cnt = 322	feature = 73	correl = 0.0525042	descr = Fold_of_RNAi_Sequence_Pos_11
cnt = 323	feature = 50	correl = 0.0717407	descr = Gibbs_of_Target_Sequence__Pos_3_Step_1
cnt = 324	feature = 388	correl = -0.0526176	descr = N_Gram_CTTTC
cnt = 325	feature = 15	correl = 0.117325	descr = Position_Specific_Bin_Base_5_Base_C
cnt = 326	feature = 476	correl = 0.0898354	descr = N_Gram_GGAC
cnt = 327	feature = 60	correl = -0.111311	descr = Gibbs_of_Target_Sequence__Pos_17_Step_1
cnt = 328	feature = 80	correl = 0.0530725	descr = Xue_Structure_Feature_A100
cnt = 329	feature = 288	correl = 0.075325	descr = N_Gram_CCAA
cnt = 330	feature = 309	correl = 0.109583	descr = N_Gram_CCGGG
cnt = 331	feature = 554	correl = 0.0481514	descr = N_Gram_GTTG
cnt = 332	feature = 234	correl = -0.0759074	descr = N_Gram_ATCG
cnt = 333	feature = 619	correl = -0.117051	descr = N_Gram_TCTCT
cnt = 334	feature = 67	correl = 0.157007	descr = Fold_of_RNAi_Sequence_Pos_0
cnt = 335	feature = 367	correl = -0.114791	descr = N_Gram_CTCCA
cnt = 336	feature = 56	correl = 0.0660343	descr = Gibbs_of_Target_Sequence__Pos_12_Step_1
cnt = 337	feature = 697	correl = -0.0585	descr = N_Gram_TTTG
cnt = 338	feature = 214	correl = -0.0842201	descr = N_Gram_AGTC
cnt = 339	feature = 70	correl = 0.0647924	descr = Fold_of_RNAi_Sequence_Pos_3
cnt = 340	feature = 28	correl = 0.140363	descr = Position_Specific_Bin_Base_12_Base_C
cnt = 341	feature = 488	correl = 0.152432	descr = N_Gram_GGCC
cnt = 342	feature = 700	correl = -0.127815	descr = N_Gram_TTTTC
cnt = 343	feature = 86	correl = 0.0468023	descr = Xue_Structure_Feature_C011
cnt = 344	feature = 681	correl = -0.0861382	descr = N_Gram_TTGA
cnt = 345	feature = 479	correl = 0.136895	descr = N_Gram_GGAG
cnt = 346	feature = 61	correl = -0.19477	descr = Gibbs_of_Target_Sequence__Pos_18_Step_1
cnt = 347	feature = 58	correl = -0.201419	descr = Gibbs_of_Target_Sequence__Pos_14_Step_1
cnt = 348	feature = 76	correl = 0.0654704	descr = Fold_of_RNAi_Sequence_Pos_14
cnt = 349	feature = 453	correl = 0.0883347	descr = N_Gram_GCGG
cnt = 350	feature = 536	correl = -0.081874	descr = N_Gram_GTCT
cnt = 351	feature = 702	correl = -0.104708	descr = N_Gram_TTTTT
cnt = 352	feature = 382	correl = -0.0452868	descr = N_Gram_CTTG
cnt = 353	feature = 74	correl = 0.0886433	descr = Fold_of_RNAi_Sequence_Pos_12
cnt = 354	feature = 409	correl = 0.0726094	descr = N_Gram_GAGG
cnt = 355	feature = 283	correl = 0.0655313	descr = N_Gram_CATC
cnt = 356	feature = 633	correl = -0.0476861	descr = N_Gram_TGC
cnt = 357	feature = 292	correl = -0.083028	descr = N_Gram_CCAG
cnt = 358	feature = 78	correl = 0.0461948	descr = Fold_of_RNAi_Sequence_Pos_16
cnt = 359	feature = 503	correl = 0.139264	descr = N_Gram_GGGC
cnt = 360	feature = 329	correl = 0.0670619	descr = N_Gram_CGCC
cnt = 361	feature = 678	correl = -0.225281	descr = N_Gram_TTCTC
cnt = 362	feature = 75	correl = 0.0831918	descr = Fold_of_RNAi_Sequence_Pos_13
cnt = 363	feature = 662	correl = -0.0606262	descr = N_Gram_TTA
cnt = 364	feature = 68	correl = 0.179941	descr = Fold_of_RNAi_Sequence_Pos_1
cnt = 365	feature = 560	correl = -0.0452318	descr = N_Gram_TAA
cnt = 366	feature = 425	correl = 0.12695	descr = N_Gram_GCA
cnt = 367	feature = 599	correl = -0.0542676	descr = N_Gram_TCCG
cnt = 368	feature = 460	correl = 0.0474591	descr = N_Gram_GCT
cnt = 369	feature = 617	correl = -0.125115	descr = N_Gram_TCTCC
cnt = 370	feature = 602	correl = -0.0962677	descr = N_Gram_TCCT
cnt = 371	feature = 255	correl = 0.113959	descr = N_Gram_CAA
cnt = 372	feature = 508	correl = 0.0940687	descr = N_Gram_GGGG
cnt = 373	feature = 626	correl = -0.0926296	descr = N_Gram_TGA
cnt = 374	feature = 605	correl = -0.0786267	descr = N_Gram_TCG
cnt = 375	feature = 516	correl = 0.0732941	descr = N_Gram_GGT
cnt = 376	feature = 231	correl = -0.076158	descr = N_Gram_ATC
cnt = 377	feature = 538	correl = 0.121846	descr = N_Gram_GTG
cnt = 378	feature = 549	correl = 0.0489116	descr = N_Gram_GTT
cnt = 379	feature = 640	correl = 0.089568	descr = N_Gram_TGG
cnt = 380	feature = 405	correl = 0.0644775	descr = N_Gram_GAG
cnt = 381	feature = 356	correl = -0.0701932	descr = N_Gram_CT
cnt = 382	feature = 677	correl = -0.234287	descr = N_Gram_TTCT
cnt = 383	feature = 83	correl = 0.0826214	descr = Xue_Structure_Feature_C111
cnt = 384	feature = 254	correl = 0.0741285	descr = N_Gram_CA
cnt = 385	feature = 439	correl = 0.0730426	descr = N_Gram_GCC
cnt = 386	feature = 693	correl = -0.124369	descr = N_Gram_TTTC
cnt = 387	feature = 222	correl = -0.0966907	descr = N_Gram_AT
cnt = 388	feature = 340	correl = 0.129862	descr = N_Gram_CGGG
cnt = 389	feature = 376	correl = -0.116003	descr = N_Gram_CTT
cnt = 390	feature = 305	correl = 0.0663525	descr = N_Gram_CCG
cnt = 391	feature = 66	correl = -0.0658058	descr = PF_RNAi_Fold_3'Free_Count
cnt = 392	feature = 362	correl = -0.111963	descr = N_Gram_CTC
cnt = 393	feature = 65	correl = -0.116819	descr = PF_RNAi_Fold_5'Free_Count
cnt = 394	feature = 692	correl = -0.105765	descr = N_Gram_TTT
cnt = 395	feature = 498	correl = 0.183921	descr = N_Gram_GGG
cnt = 396	feature = 485	correl = 0.149835	descr = N_Gram_GGC
cnt = 397	feature = 614	correl = -0.137463	descr = N_Gram_TCT
cnt = 398	feature = 591	correl = -0.133903	descr = N_Gram_TCC
cnt = 399	feature = 661	correl = -0.126288	descr = N_Gram_TT
cnt = 400	feature = 64	correl = -0.171683	descr = PF_RNAi_Fold_Energy
cnt = 401	feature = 47	correl = -0.17902	descr = Gibbs_of_Target_Sequence_
num rows = 521
num_elements = 209442
*
optimization finished, #iter = 631
nu = 0.498216
obj = -38.567492, rho = -0.651810
nSV = 369, nBSV = 163
num rows = 58
num_elements = 23316
*
optimization finished, #iter = 51
nu = 0.422774
obj = -3.741344, rho = -0.476661
nSV = 41, nBSV = 7
*
optimization finished, #iter = 631
nu = 0.498216
obj = -38.567492, rho = -0.651810
nSV = 369, nBSV = 163
CFS merit scores = 1.31574
CFS merit scores = 1.60933
CFS merit scores = 1.85584
CFS merit scores = 2.07978
CFS merit scores = 2.28685
CFS merit scores = 2.47714
CFS merit scores = 2.65019
CFS merit scores = 2.81021
CFS merit scores = 2.95855
CFS merit scores = 3.09555
CFS merit scores = 3.22415
CFS merit scores = 3.34628
CFS merit scores = 3.46276
CFS merit scores = 3.57365
CFS merit scores = 3.68009
CFS merit scores = 3.78341
CFS merit scores = 3.88382
CFS merit scores = 3.9816
CFS merit scores = 4.0758
CFS merit scores = 4.16745
CFS merit scores = 4.25689
CFS merit scores = 4.34425
CFS merit scores = 4.42961
CFS merit scores = 4.51314
CFS merit scores = 4.59497
CFS merit scores = 4.6752
CFS merit scores = 4.75389
CFS merit scores = 4.83108
CFS merit scores = 4.90676
CFS merit scores = 4.98109
CFS merit scores = 5.05412
CFS merit scores = 5.12488
CFS merit scores = 5.19397
CFS merit scores = 5.25994
CFS merit scores = 5.32443
CFS merit scores = 5.38526
CFS merit scores = 5.44419
CFS merit scores = 5.50166
CFS merit scores = 5.5572
CFS merit scores = 5.61155
CFS merit scores = 5.66343
CFS merit scores = 5.71389
CFS merit scores = 5.76157
CFS merit scores = 5.80763
CFS merit scores = 5.85072
CFS merit scores = 5.89198
CFS merit scores = 5.93202
CFS merit scores = 5.96714
CFS merit scores = 6.00006
CFS merit scores = 6.03264
CFS merit scores = 6.06508
CFS merit scores = 6.09524
CFS merit scores = 6.12377
CFS merit scores = 6.15181
CFS merit scores = 6.17835
CFS merit scores = 6.20227
CFS merit scores = 6.22551
CFS merit scores = 6.24712
CFS merit scores = 6.26794
CFS merit scores = 6.28747
CFS merit scores = 6.30667
CFS merit scores = 6.32593
CFS merit scores = 6.34502
CFS merit scores = 6.3639
CFS merit scores = 6.38099
CFS merit scores = 6.39791
CFS merit scores = 6.414
CFS merit scores = 6.42836
CFS merit scores = 6.44103
CFS merit scores = 6.45101
CFS merit scores = 6.46101
CFS merit scores = 6.47045
CFS merit scores = 6.48027
CFS merit scores = 6.48925
CFS merit scores = 6.49851
CFS merit scores = 6.50636
CFS merit scores = 6.51405
CFS merit scores = 6.52132
CFS merit scores = 6.52873
CFS merit scores = 6.53491
CFS merit scores = 6.54112
CFS merit scores = 6.54697
CFS merit scores = 6.55233
CFS merit scores = 6.55751
CFS merit scores = 6.56224
CFS merit scores = 6.56693
CFS merit scores = 6.5714
CFS merit scores = 6.57612
CFS merit scores = 6.58043
CFS merit scores = 6.584
CFS merit scores = 6.58657
CFS merit scores = 6.58841
CFS merit scores = 6.59074
CFS merit scores = 6.59298
CFS merit scores = 6.59526
CFS merit scores = 6.59761
CFS merit scores = 6.59988
CFS merit scores = 6.60218
CFS merit scores = 6.60463
CFS merit scores = 6.60691
CFS merit scores = 6.60928
CFS merit scores = 6.61132
CFS merit scores = 6.61261
CFS merit scores = 6.61277
CFS merit scores = 6.61314
CFS merit scores = 6.61354
CFS merit scores = 6.61358
CFS merit scores = 6.61307
CFS merit scores = 6.61205
CFS merit scores = 6.61122
CFS merit scores = 6.61006
CFS merit scores = 6.60859
CFS merit scores = 6.60708
CFS merit scores = 6.6056
CFS merit scores = 6.60435
CFS merit scores = 6.60332
CFS merit scores = 6.60034
CFS merit scores = 6.59704
CFS merit scores = 6.59337
CFS merit scores = 6.59003
CFS merit scores = 6.58689
CFS merit scores = 6.58352
CFS merit scores = 6.58011
CFS merit scores = 6.57586
CFS merit scores = 6.57183
CFS merit scores = 6.56813
CFS merit scores = 6.56452
CFS merit scores = 6.5608
CFS merit scores = 6.55726
CFS merit scores = 6.554
CFS merit scores = 6.5511
CFS merit scores = 6.54836
CFS merit scores = 6.54576
CFS merit scores = 6.54312
CFS merit scores = 6.53962
CFS merit scores = 6.5353
CFS merit scores = 6.5311
CFS merit scores = 6.52702
CFS merit scores = 6.52264
CFS merit scores = 6.51795
CFS merit scores = 6.51332
CFS merit scores = 6.50893
CFS merit scores = 6.50448
CFS merit scores = 6.49971
CFS merit scores = 6.49498
CFS merit scores = 6.49021
CFS merit scores = 6.48548
CFS merit scores = 6.48079
CFS merit scores = 6.47597
CFS merit scores = 6.47059
CFS merit scores = 6.46532
CFS merit scores = 6.46013
CFS merit scores = 6.45463
CFS merit scores = 6.44866
CFS merit scores = 6.44256
CFS merit scores = 6.43665
CFS merit scores = 6.43094
CFS merit scores = 6.42543
CFS merit scores = 6.41953
CFS merit scores = 6.4135
CFS merit scores = 6.40753
CFS merit scores = 6.40163
CFS merit scores = 6.39539
CFS merit scores = 6.38948
CFS merit scores = 6.38371
CFS merit scores = 6.37753
CFS merit scores = 6.37146
CFS merit scores = 6.36548
CFS merit scores = 6.35954
CFS merit scores = 6.35345
CFS merit scores = 6.34716
CFS merit scores = 6.34062
CFS merit scores = 6.33386
CFS merit scores = 6.32721
CFS merit scores = 6.32012
CFS merit scores = 6.31331
CFS merit scores = 6.30669
CFS merit scores = 6.30023
CFS merit scores = 6.29392
CFS merit scores = 6.28766
CFS merit scores = 6.28116
CFS merit scores = 6.27462
CFS merit scores = 6.26825
CFS merit scores = 6.26198
CFS merit scores = 6.25572
CFS merit scores = 6.24933
CFS merit scores = 6.24238
CFS merit scores = 6.23549
CFS merit scores = 6.22815
CFS merit scores = 6.22094
CFS merit scores = 6.21381
CFS merit scores = 6.20672
CFS merit scores = 6.19958
CFS merit scores = 6.19247
CFS merit scores = 6.18525
CFS merit scores = 6.17732
CFS merit scores = 6.16919
CFS merit scores = 6.1612
CFS merit scores = 6.15337
CFS merit scores = 6.14518
CFS merit scores = 6.13711
CFS merit scores = 6.12916
CFS merit scores = 6.12097
CFS merit scores = 6.11279
CFS merit scores = 6.10433
CFS merit scores = 6.09593
CFS merit scores = 6.08758
CFS merit scores = 6.07935
CFS merit scores = 6.07083
CFS merit scores = 6.06199
CFS merit scores = 6.05325
CFS merit scores = 6.04446
CFS merit scores = 6.03589
CFS merit scores = 6.02745
CFS merit scores = 6.01918
CFS merit scores = 6.01084
CFS merit scores = 6.00236
CFS merit scores = 5.99411
CFS merit scores = 5.98576
CFS merit scores = 5.9771
CFS merit scores = 5.9686
CFS merit scores = 5.96025
CFS merit scores = 5.95199
CFS merit scores = 5.94396
CFS merit scores = 5.93595
CFS merit scores = 5.92799
CFS merit scores = 5.91996
CFS merit scores = 5.912
CFS merit scores = 5.90423
CFS merit scores = 5.89606
CFS merit scores = 5.88761
CFS merit scores = 5.87935
CFS merit scores = 5.87129
CFS merit scores = 5.86319
CFS merit scores = 5.8551
CFS merit scores = 5.84714
CFS merit scores = 5.83935
CFS merit scores = 5.83165
CFS merit scores = 5.82397
CFS merit scores = 5.81606
CFS merit scores = 5.80828
CFS merit scores = 5.80049
CFS merit scores = 5.79282
CFS merit scores = 5.7853
CFS merit scores = 5.77783
CFS merit scores = 5.77028
CFS merit scores = 5.76277
CFS merit scores = 5.7553
CFS merit scores = 5.74791
CFS merit scores = 5.74063
CFS merit scores = 5.73345
CFS merit scores = 5.72616
CFS merit scores = 5.71903
CFS merit scores = 5.71201
CFS merit scores = 5.70504
CFS merit scores = 5.69811
CFS merit scores = 5.69127
CFS merit scores = 5.68436
CFS merit scores = 5.67753
CFS merit scores = 5.67074
CFS merit scores = 5.66362
CFS merit scores = 5.65658
CFS merit scores = 5.64963
CFS merit scores = 5.64267
CFS merit scores = 5.6357
CFS merit scores = 5.62884
CFS merit scores = 5.6221
CFS merit scores = 5.61542
CFS merit scores = 5.60883
CFS merit scores = 5.60232
CFS merit scores = 5.59593
CFS merit scores = 5.58958
CFS merit scores = 5.5832
CFS merit scores = 5.57692
CFS merit scores = 5.57074
CFS merit scores = 5.56451
CFS merit scores = 5.55815
CFS merit scores = 5.55179
CFS merit scores = 5.54551
CFS merit scores = 5.53933
CFS merit scores = 5.53308
CFS merit scores = 5.52685
CFS merit scores = 5.52067
CFS merit scores = 5.51446
CFS merit scores = 5.50822
CFS merit scores = 5.50212
CFS merit scores = 5.49609
CFS merit scores = 5.49016
CFS merit scores = 5.48397
CFS merit scores = 5.4779
CFS merit scores = 5.47184
CFS merit scores = 5.46584
CFS merit scores = 5.45991
CFS merit scores = 5.45407
CFS merit scores = 5.44812
CFS merit scores = 5.4422
CFS merit scores = 5.43626
CFS merit scores = 5.43041
CFS merit scores = 5.4246
CFS merit scores = 5.41888
CFS merit scores = 5.41314
CFS merit scores = 5.40743
CFS merit scores = 5.40159
CFS merit scores = 5.39587
CFS merit scores = 5.39018
CFS merit scores = 5.3845
CFS merit scores = 5.37881
CFS merit scores = 5.37313
CFS merit scores = 5.36751
CFS merit scores = 5.36194
CFS merit scores = 5.35625
CFS merit scores = 5.35054
CFS merit scores = 5.34492
CFS merit scores = 5.33927
CFS merit scores = 5.33355
CFS merit scores = 5.32772
CFS merit scores = 5.32179
CFS merit scores = 5.31589
CFS merit scores = 5.31001
CFS merit scores = 5.30403
CFS merit scores = 5.29816
CFS merit scores = 5.29217
CFS merit scores = 5.28626
CFS merit scores = 5.28043
CFS merit scores = 5.27461
CFS merit scores = 5.26882
CFS merit scores = 5.26294
CFS merit scores = 5.25698
CFS merit scores = 5.25109
CFS merit scores = 5.24515
CFS merit scores = 5.23924
CFS merit scores = 5.23336
CFS merit scores = 5.2276
CFS merit scores = 5.22176
CFS merit scores = 5.21589
CFS merit scores = 5.20998
CFS merit scores = 5.20408
CFS merit scores = 5.19813
CFS merit scores = 5.19219
CFS merit scores = 5.18621
CFS merit scores = 5.18025
CFS merit scores = 5.17434
CFS merit scores = 5.16821
CFS merit scores = 5.16197
CFS merit scores = 5.15567
CFS merit scores = 5.14947
CFS merit scores = 5.14322
CFS merit scores = 5.13691
CFS merit scores = 5.1306
CFS merit scores = 5.12428
CFS merit scores = 5.1178
CFS merit scores = 5.11137
CFS merit scores = 5.10494
CFS merit scores = 5.09843
CFS merit scores = 5.09178
CFS merit scores = 5.08521
CFS merit scores = 5.07854
CFS merit scores = 5.07162
CFS merit scores = 5.06449
CFS merit scores = 5.05742
CFS merit scores = 5.05043
CFS merit scores = 5.04352
CFS merit scores = 5.03641
CFS merit scores = 5.02924
CFS merit scores = 5.02215
CFS merit scores = 5.01482
CFS merit scores = 5.0074
CFS merit scores = 5.00003
CFS merit scores = 4.9926
CFS merit scores = 4.9853
CFS merit scores = 4.97794
CFS merit scores = 4.97067
CFS merit scores = 4.96317
CFS merit scores = 4.95544
CFS merit scores = 4.94777
CFS merit scores = 4.94012
CFS merit scores = 4.93227
CFS merit scores = 4.92399
CFS merit scores = 4.91563
CFS merit scores = 4.90709
CFS merit scores = 4.89854
CFS merit scores = 4.88922
CFS merit scores = 4.87991
CFS merit scores = 4.87046
CFS merit scores = 4.86114
CFS merit scores = 4.85149
CFS merit scores = 4.84199
CFS merit scores = 4.83251
CFS merit scores = 4.82296
CFS merit scores = 4.8133
CFS merit scores = 4.80338
CFS merit scores = 4.79301
CFS merit scores = 4.7818
CFS merit scores = 4.76993
CFS merit scores = 4.75303
cnt = 1	feature = 64	correl = -0.315741	descr = Gibbs_of_Target_Sequence__Pos_20_Step_1
cnt = 2	feature = 49	correl = 0.257535	descr = Gibbs_of_Target_Sequence__Pos_1_Step_1
cnt = 3	feature = 629	correl = -0.125313	descr = N_Gram_TGCG
cnt = 4	feature = 368	correl = 0.086439	descr = N_Gram_CTGGG
cnt = 5	feature = 565	correl = 0.0749823	descr = N_Gram_TATAT
cnt = 6	feature = 551	correl = 0.0486964	descr = N_Gram_TAAAG
cnt = 7	feature = 616	correl = 0.0454579	descr = N_Gram_TGACA
cnt = 8	feature = 485	correl = 0.100021	descr = N_Gram_GGCGC
cnt = 9	feature = 264	correl = 0.0966289	descr = N_Gram_CACTC
cnt = 10	feature = 363	correl = 0.0483946	descr = N_Gram_CTCTA
cnt = 11	feature = 425	correl = 0.0724663	descr = N_Gram_GCAAT
cnt = 12	feature = 258	correl = -0.0445068	descr = N_Gram_CACCC
cnt = 13	feature = 560	correl = 0.0453896	descr = N_Gram_TAGAC
cnt = 14	feature = 281	correl = 0.063157	descr = N_Gram_CCAAG
cnt = 15	feature = 661	correl = 0.0442807	descr = N_Gram_TTCGA
cnt = 16	feature = 442	correl = -0.0560626	descr = N_Gram_GCCGT
cnt = 17	feature = 597	correl = -0.0490554	descr = N_Gram_TCGCA
cnt = 18	feature = 288	correl = -0.0489713	descr = N_Gram_CCATA
cnt = 19	feature = 659	correl = 0.0733953	descr = N_Gram_TTCAA
cnt = 20	feature = 595	correl = 0.0798773	descr = N_Gram_TCGAC
cnt = 21	feature = 315	correl = 0.0728701	descr = N_Gram_CGACA
cnt = 22	feature = 652	correl = 0.0644614	descr = N_Gram_TTAAC
cnt = 23	feature = 583	correl = 0.0518485	descr = N_Gram_TCCCG
cnt = 24	feature = 523	correl = -0.0458321	descr = N_Gram_GTCGC
cnt = 25	feature = 453	correl = 0.0448412	descr = N_Gram_GCGTA
cnt = 26	feature = 497	correl = 0.0448412	descr = N_Gram_GGGCT
cnt = 27	feature = 501	correl = 0.0448412	descr = N_Gram_GGGGT
cnt = 28	feature = 344	correl = 0.0700672	descr = N_Gram_CGTGA
cnt = 29	feature = 628	correl = 0.0518485	descr = N_Gram_TGCCG
cnt = 30	feature = 511	correl = 0.0501107	descr = N_Gram_GTATA
cnt = 31	feature = 322	correl = 0.0448412	descr = N_Gram_CGCCA
cnt = 32	feature = 614	correl = 0.0508786	descr = N_Gram_TGAAA
cnt = 33	feature = 383	correl = 0.0525153	descr = N_Gram_GAAAC
cnt = 34	feature = 677	correl = 0.0843023	descr = N_Gram_TTGTG
cnt = 35	feature = 237	correl = 0.0730906	descr = N_Gram_ATGGG
cnt = 36	feature = 555	correl = 0.0801525	descr = N_Gram_TAAGC
cnt = 37	feature = 605	correl = 0.0478472	descr = N_Gram_TCTCG
cnt = 38	feature = 409	correl = 0.0724133	descr = N_Gram_GAGTC
cnt = 39	feature = 219	correl = 0.0543071	descr = N_Gram_ATACA
cnt = 40	feature = 674	correl = -0.0724834	descr = N_Gram_TTGGA
cnt = 41	feature = 244	correl = 0.0648243	descr = N_Gram_ATTTC
cnt = 42	feature = 423	correl = 0.060452	descr = N_Gram_GCAAA
cnt = 43	feature = 255	correl = 0.0829143	descr = N_Gram_CACAG
cnt = 44	feature = 391	correl = 0.0528731	descr = N_Gram_GAATC
cnt = 45	feature = 541	correl = -0.0786822	descr = N_Gram_GTTAC
cnt = 46	feature = 428	correl = -0.107537	descr = N_Gram_GCAGA
cnt = 47	feature = 207	correl = 0.117095	descr = N_Gram_AGTAA
cnt = 48	feature = 543	correl = -0.0483937	descr = N_Gram_GTTCG
cnt = 49	feature = 561	correl = -0.0559348	descr = N_Gram_TAGAT
cnt = 50	feature = 324	correl = 0.0567535	descr = N_Gram_CGCTA
cnt = 51	feature = 546	correl = 0.0445789	descr = N_Gram_GTTGC
cnt = 52	feature = 418	correl = -0.0715682	descr = N_Gram_GATTA
cnt = 53	feature = 608	correl = -0.125755	descr = N_Gram_TCTTA
cnt = 54	feature = 331	correl = 0.049443	descr = N_Gram_CGGCC
cnt = 55	feature = 599	correl = -0.0478457	descr = N_Gram_TCGGG
cnt = 56	feature = 417	correl = 0.0742177	descr = N_Gram_GATGT
cnt = 57	feature = 654	correl = -0.0527772	descr = N_Gram_TTACC
cnt = 58	feature = 540	correl = 0.0882741	descr = N_Gram_GTTAA
cnt = 59	feature = 397	correl = -0.0636668	descr = N_Gram_GACCT
cnt = 60	feature = 515	correl = -0.0511159	descr = N_Gram_GTCAA
cnt = 61	feature = 590	correl = 0.0551439	descr = N_Gram_TCCTA
cnt = 62	feature = 310	correl = 0.0549051	descr = N_Gram_CCTGC
cnt = 63	feature = 399	correl = 0.0882741	descr = N_Gram_GACGG
cnt = 64	feature = 632	correl = 0.0883958	descr = N_Gram_TGGAG
cnt = 65	feature = 640	correl = 0.0682103	descr = N_Gram_TGGGT
cnt = 66	feature = 341	correl = -0.0453035	descr = N_Gram_CGTCC
cnt = 67	feature = 429	correl = 0.0466578	descr = N_Gram_GCAGC
cnt = 68	feature = 388	correl = -0.0440018	descr = N_Gram_GAAGG
cnt = 69	feature = 447	correl = -0.0767367	descr = N_Gram_GCGAC
cnt = 70	feature = 292	correl = 0.0834916	descr = N_Gram_CCCAC
cnt = 71	feature = 586	correl = -0.0858415	descr = N_Gram_TCCGC
cnt = 72	feature = 355	correl = 0.0856951	descr = N_Gram_CTATT
cnt = 73	feature = 351	correl = 0.0448412	descr = N_Gram_CTAAA
cnt = 74	feature = 481	correl = 0.0980838	descr = N_Gram_GGCCC
cnt = 75	feature = 617	correl = -0.0715916	descr = N_Gram_TGAGA
cnt = 76	feature = 483	correl = 0.134565	descr = N_Gram_GGCCT
cnt = 77	feature = 420	correl = -0.0652644	descr = N_Gram_GATTT
cnt = 78	feature = 660	correl = 0.062669	descr = N_Gram_TTCCA
cnt = 79	feature = 362	correl = 0.0709676	descr = N_Gram_CTCGG
cnt = 80	feature = 467	correl = 0.120026	descr = N_Gram_GGAAA
cnt = 81	feature = 451	correl = 0.0500977	descr = N_Gram_GCGGC
cnt = 82	feature = 494	correl = 0.0514292	descr = N_Gram_GGGCA
cnt = 83	feature = 218	correl = -0.14867	descr = N_Gram_ATAAG
cnt = 84	feature = 627	correl = -0.0458337	descr = N_Gram_TGCCC
cnt = 85	feature = 318	correl = 0.0850226	descr = N_Gram_CGAGG
cnt = 86	feature = 563	correl = -0.0521398	descr = N_Gram_TAGCC
cnt = 87	feature = 456	correl = -0.0540667	descr = N_Gram_GCGTT
cnt = 88	feature = 228	correl = -0.0490554	descr = N_Gram_ATCGC
cnt = 89	feature = 620	correl = -0.0488518	descr = N_Gram_TGATC
cnt = 90	feature = 648	correl = 0.0503771	descr = N_Gram_TGTGT
cnt = 91	feature = 643	correl = -0.0517893	descr = N_Gram_TGTCA
cnt = 92	feature = 510	correl = 0.0481283	descr = N_Gram_GTAAA
cnt = 93	feature = 222	correl = 0.0711138	descr = N_Gram_ATAGT
cnt = 94	feature = 303	correl = -0.087861	descr = N_Gram_CCGGT
cnt = 95	feature = 538	correl = 0.046912	descr = N_Gram_GTGTA
cnt = 96	feature = 226	correl = -0.0570998	descr = N_Gram_ATCAT
cnt = 97	feature = 381	correl = 0.0985498	descr = N_Gram_CTTTG
cnt = 98	feature = 598	correl = 0.073277	descr = N_Gram_TCGGA
cnt = 99	feature = 477	correl = 0.0516967	descr = N_Gram_GGCAA
cnt = 100	feature = 508	correl = 0.0549455	descr = N_Gram_GGTGC
cnt = 101	feature = 532	correl = 0.0567535	descr = N_Gram_GTGCG
cnt = 102	feature = 339	correl = -0.0674576	descr = N_Gram_CGTAC
cnt = 103	feature = 357	correl = 0.0919936	descr = N_Gram_CTCAA
cnt = 104	feature = 503	correl = 0.0924091	descr = N_Gram_GGGTC
cnt = 105	feature = 274	correl = 0.0869394	descr = N_Gram_CAGTG
cnt = 106	feature = 257	correl = 0.0630802	descr = N_Gram_CACCA
cnt = 107	feature = 301	correl = 0.0702649	descr = N_Gram_CCGGC
cnt = 108	feature = 646	correl = 0.0780913	descr = N_Gram_TGTGA
cnt = 109	feature = 588	correl = 0.0507833	descr = N_Gram_TCCGT
cnt = 110	feature = 306	correl = 0.0551439	descr = N_Gram_CCTAT
cnt = 111	feature = 448	correl = 0.0442632	descr = N_Gram_GCGAG
cnt = 112	feature = 656	correl = -0.0929285	descr = N_Gram_TTATA
cnt = 113	feature = 270	correl = 0.0669812	descr = N_Gram_CAGGA
cnt = 114	feature = 252	correl = 0.0899699	descr = N_Gram_CAAGG
cnt = 115	feature = 619	correl = 0.0663225	descr = N_Gram_TGATA
cnt = 116	feature = 394	correl = 0.0833145	descr = N_Gram_GACAG
cnt = 117	feature = 495	correl = 0.146013	descr = N_Gram_GGGCC
cnt = 118	feature = 416	correl = -0.0529468	descr = N_Gram_GATGC
cnt = 119	feature = 254	correl = 0.0518321	descr = N_Gram_CAATA
cnt = 120	feature = 241	correl = -0.0679949	descr = N_Gram_ATTAC
cnt = 121	feature = 419	correl = 0.0481975	descr = N_Gram_GATTG
cnt = 122	feature = 686	correl = -0.0446259	descr = N_Gram_TTTGC
cnt = 123	feature = 365	correl = 0.0452315	descr = N_Gram_CTGAG
cnt = 124	feature = 500	correl = 0.0514292	descr = N_Gram_GGGGG
cnt = 125	feature = 283	correl = 0.0591166	descr = N_Gram_CCACC
cnt = 126	feature = 512	correl = -0.062498	descr = N_Gram_GTATC
cnt = 127	feature = 246	correl = -0.118227	descr = N_Gram_ATTTT
cnt = 128	feature = 348	correl = -0.04745	descr = N_Gram_CGTTC
cnt = 129	feature = 267	correl = 0.0541348	descr = N_Gram_CAGCC
cnt = 130	feature = 455	correl = 0.0945412	descr = N_Gram_GCGTG
cnt = 131	feature = 265	correl = 0.0467233	descr = N_Gram_CACTT
cnt = 132	feature = 413	correl = 0.0662241	descr = N_Gram_GATAT
cnt = 133	feature = 317	correl = -0.0967405	descr = N_Gram_CGACG
cnt = 134	feature = 509	correl = 0.0445121	descr = N_Gram_GGTTG
cnt = 135	feature = 249	correl = 0.0532443	descr = N_Gram_CAAAA
cnt = 136	feature = 536	correl = 0.0451637	descr = N_Gram_GTGGT
cnt = 137	feature = 390	correl = -0.0650887	descr = N_Gram_GAATA
cnt = 138	feature = 492	correl = 0.0846977	descr = N_Gram_GGGAG
cnt = 139	feature = 297	correl = 0.0761955	descr = N_Gram_CCCGG
cnt = 140	feature = 289	correl = 0.056537	descr = N_Gram_CCATC
cnt = 141	feature = 518	correl = -0.0641985	descr = N_Gram_GTCCA
cnt = 142	feature = 457	correl = 0.0857943	descr = N_Gram_GCTAT
cnt = 143	feature = 624	correl = 0.106035	descr = N_Gram_TGCAA
cnt = 144	feature = 393	correl = 0.0442546	descr = N_Gram_GACAC
cnt = 145	feature = 220	correl = -0.0503377	descr = N_Gram_ATACT
cnt = 146	feature = 637	correl = 0.146765	descr = N_Gram_TGGCT
cnt = 147	feature = 327	correl = 0.0634342	descr = N_Gram_CGGAA
cnt = 148	feature = 342	correl = -0.111636	descr = N_Gram_CGTCG
cnt = 149	feature = 435	correl = 0.114818	descr = N_Gram_GCCAG
cnt = 150	feature = 478	correl = 0.0893482	descr = N_Gram_GGCAT
cnt = 151	feature = 396	correl = 0.0524747	descr = N_Gram_GACCG
cnt = 152	feature = 544	correl = -0.0652554	descr = N_Gram_GTTCT
cnt = 153	feature = 308	correl = -0.100045	descr = N_Gram_CCTCC
cnt = 154	feature = 437	correl = 0.0442898	descr = N_Gram_GCCCA
cnt = 155	feature = 647	correl = 0.105252	descr = N_Gram_TGTGG
cnt = 156	feature = 386	correl = 0.116463	descr = N_Gram_GAAGA
cnt = 157	feature = 472	correl = 0.0890801	descr = N_Gram_GGAGC
cnt = 158	feature = 687	correl = -0.0673101	descr = N_Gram_TTTGG
cnt = 159	feature = 440	correl = 0.0581111	descr = N_Gram_GCCGC
cnt = 160	feature = 649	correl = -0.0513953	descr = N_Gram_TGTTA
cnt = 161	feature = 554	correl = -0.0512934	descr = N_Gram_TAAGA
cnt = 162	feature = 529	correl = 0.0608454	descr = N_Gram_GTGAC
cnt = 163	feature = 438	correl = 0.0980838	descr = N_Gram_GCCCG
cnt = 164	feature = 309	correl = 0.0600399	descr = N_Gram_CCTCG
cnt = 165	feature = 266	correl = 0.0624651	descr = N_Gram_CAGCA
cnt = 166	feature = 305	correl = 0.10468	descr = N_Gram_CCGTG
cnt = 167	feature = 209	correl = 0.0994517	descr = N_Gram_AGTCA
cnt = 168	feature = 136	correl = -0.124323	descr = N_Gram_AATAA
cnt = 169	feature = 210	correl = -0.0472142	descr = N_Gram_AGTCC
cnt = 170	feature = 441	correl = 0.0718506	descr = N_Gram_GCCGG
cnt = 171	feature = 364	correl = -0.0637952	descr = N_Gram_CTCTC
cnt = 172	feature = 278	correl = -0.0659681	descr = N_Gram_CATCG
cnt = 173	feature = 662	correl = -0.0625584	descr = N_Gram_TTCGG
cnt = 174	feature = 488	correl = 0.153505	descr = N_Gram_GGCTT
cnt = 175	feature = 681	correl = 0.0592949	descr = N_Gram_TTTCA
cnt = 176	feature = 496	correl = 0.0772924	descr = N_Gram_GGGCG
cnt = 177	feature = 574	correl = 0.0967779	descr = N_Gram_TCAGT
cnt = 178	feature = 285	correl = 0.0485221	descr = N_Gram_CCAGA
cnt = 179	feature = 644	correl = 0.0728676	descr = N_Gram_TGTCC
cnt = 180	feature = 596	correl = -0.114908	descr = N_Gram_TCGAG
cnt = 181	feature = 579	correl = 0.0837258	descr = N_Gram_TCCAA
cnt = 182	feature = 461	correl = 0.0653288	descr = N_Gram_GCTGC
cnt = 183	feature = 633	correl = -0.0446265	descr = N_Gram_TGGAT
cnt = 184	feature = 499	correl = 0.0670674	descr = N_Gram_GGGGC
cnt = 185	feature = 261	correl = -0.0768825	descr = N_Gram_CACGA
cnt = 186	feature = 635	correl = 0.106923	descr = N_Gram_TGGCC
cnt = 187	feature = 214	correl = 0.055236	descr = N_Gram_AGTTG
cnt = 188	feature = 539	correl = 0.0689761	descr = N_Gram_GTGTG
cnt = 189	feature = 404	correl = 0.0845905	descr = N_Gram_GAGCT
cnt = 190	feature = 436	correl = 0.0505059	descr = N_Gram_GCCAT
cnt = 191	feature = 402	correl = -0.0771727	descr = N_Gram_GACTG
cnt = 192	feature = 312	correl = -0.077094	descr = N_Gram_CCTTC
cnt = 193	feature = 505	correl = -0.0703818	descr = N_Gram_GGTAA
cnt = 194	feature = 233	correl = -0.056193	descr = N_Gram_ATGAT
cnt = 195	feature = 277	correl = 0.0996108	descr = N_Gram_CATCC
cnt = 196	feature = 473	correl = -0.117252	descr = N_Gram_GGATC
cnt = 197	feature = 387	correl = -0.0550667	descr = N_Gram_GAAGC
cnt = 198	feature = 630	correl = -0.141106	descr = N_Gram_TGCGT
cnt = 199	feature = 382	correl = 0.0743496	descr = N_Gram_GAAA
cnt = 200	feature = 484	correl = -0.051706	descr = N_Gram_GGCGA
cnt = 201	feature = 469	correl = 0.120607	descr = N_Gram_GGACC
cnt = 202	feature = 407	correl = 0.0644015	descr = N_Gram_GAGGT
cnt = 203	feature = 259	correl = 0.0846636	descr = N_Gram_CACCT
cnt = 204	feature = 603	correl = -0.0652255	descr = N_Gram_TCTCA
cnt = 205	feature = 547	correl = 0.0884316	descr = N_Gram_GTTGG
cnt = 206	feature = 14	correl = -0.0472451	descr = Position_Specific_Bin_Base_3_Base_T
cnt = 207	feature = 345	correl = 0.125472	descr = N_Gram_CGTGC
cnt = 208	feature = 591	correl = -0.0644229	descr = N_Gram_TCCTC
cnt = 209	feature = 231	correl = 0.0543425	descr = N_Gram_ATCTT
cnt = 210	feature = 27	correl = -0.0960088	descr = Position_Specific_Bin_Base_11_Base_G
cnt = 211	feature = 690	correl = -0.0776218	descr = N_Gram_TTTTG
cnt = 212	feature = 21	correl = 0.0475506	descr = Position_Specific_Bin_Base_7_Base_T
cnt = 213	feature = 81	correl = 0.0532574	descr = Xue_Structure_Feature_C101
cnt = 214	feature = 319	correl = -0.0905931	descr = N_Gram_CGAGT
cnt = 215	feature = 16	correl = -0.129915	descr = Position_Specific_Bin_Base_5_Base_A
cnt = 216	feature = 400	correl = -0.0801276	descr = N_Gram_GACGT
cnt = 217	feature = 600	correl = -0.0514837	descr = N_Gram_TCGTC
cnt = 218	feature = 580	correl = -0.147061	descr = N_Gram_TCCAG
cnt = 219	feature = 426	correl = 0.0777377	descr = N_Gram_GCAC
cnt = 220	feature = 520	correl = -0.0449245	descr = N_Gram_GTCCT
cnt = 221	feature = 502	correl = 0.063971	descr = N_Gram_GGGT
cnt = 222	feature = 606	correl = -0.102151	descr = N_Gram_TCTCT
cnt = 223	feature = 430	correl = 0.0755094	descr = N_Gram_GCAT
cnt = 224	feature = 329	correl = 0.0684112	descr = N_Gram_CGGC
cnt = 225	feature = 683	correl = -0.0445568	descr = N_Gram_TTTCG
cnt = 226	feature = 411	correl = 0.0670801	descr = N_Gram_GATA
cnt = 227	feature = 353	correl = 0.105131	descr = N_Gram_CTAT
cnt = 228	feature = 40	correl = -0.102619	descr = Position_Specific_Bin_Base_17_Base_A
cnt = 229	feature = 60	correl = -0.0455979	descr = Gibbs_of_Target_Sequence__Pos_15_Step_1
cnt = 230	feature = 454	correl = -0.11341	descr = N_Gram_GCGTC
cnt = 231	feature = 24	correl = 0.0724008	descr = Position_Specific_Bin_Base_9_Base_G
cnt = 232	feature = 10	correl = -0.0610749	descr = Position_Specific_Bin_Base_2_Base_G
cnt = 233	feature = 250	correl = 0.075082	descr = N_Gram_CAAG
cnt = 234	feature = 326	correl = 0.0636365	descr = N_Gram_CGGA
cnt = 235	feature = 679	correl = 0.0456454	descr = N_Gram_TTTA
cnt = 236	feature = 15	correl = 0.0457689	descr = Position_Specific_Bin_Base_4_Base_T
cnt = 237	feature = 279	correl = 0.100809	descr = N_Gram_CATCT
cnt = 238	feature = 223	correl = 0.0465659	descr = N_Gram_ATAT
cnt = 239	feature = 221	correl = 0.0583105	descr = N_Gram_ATAG
cnt = 240	feature = 56	correl = 0.0539918	descr = Gibbs_of_Target_Sequence__Pos_9_Step_1
cnt = 241	feature = 610	correl = -0.0558676	descr = N_Gram_TCTTG
cnt = 242	feature = 47	correl = -0.0849472	descr = Position_Specific_Bin_Base_18_Base_T
cnt = 243	feature = 323	correl = 0.0931988	descr = N_Gram_CGCCG
cnt = 244	feature = 160	correl = 0.0538196	descr = N_Gram_ACCG
cnt = 245	feature = 295	correl = 0.0996153	descr = N_Gram_CCCG
cnt = 246	feature = 33	correl = -0.104083	descr = Position_Specific_Bin_Base_14_Base_A
cnt = 247	feature = 19	correl = -0.108709	descr = Position_Specific_Bin_Base_6_Base_A
cnt = 248	feature = 389	correl = -0.0661732	descr = N_Gram_GAAGT
cnt = 249	feature = 406	correl = 0.0582571	descr = N_Gram_GAGGC
cnt = 250	feature = 28	correl = -0.0890399	descr = Position_Specific_Bin_Base_12_Base_A
cnt = 251	feature = 367	correl = 0.105927	descr = N_Gram_CTGCA
cnt = 252	feature = 43	correl = -0.0456094	descr = Position_Specific_Bin_Base_17_Base_T
cnt = 253	feature = 335	correl = -0.0868439	descr = N_Gram_CGGTA
cnt = 254	feature = 392	correl = 0.0679545	descr = N_Gram_GACA
cnt = 255	feature = 463	correl = 0.0718363	descr = N_Gram_GCTT
cnt = 256	feature = 291	correl = 0.063444	descr = N_Gram_CCCA
cnt = 257	feature = 13	correl = 0.0978987	descr = Position_Specific_Bin_Base_3_Base_C
cnt = 258	feature = 422	correl = 0.136158	descr = N_Gram_GCAA
cnt = 259	feature = 576	correl = -0.0476776	descr = N_Gram_TCATC
cnt = 260	feature = 609	correl = -0.119215	descr = N_Gram_TCTTC
cnt = 261	feature = 57	correl = 0.0798759	descr = Gibbs_of_Target_Sequence__Pos_12_Step_1
cnt = 262	feature = 626	correl = -0.0451951	descr = N_Gram_TGCC
cnt = 263	feature = 522	correl = -0.106336	descr = N_Gram_GTCGA
cnt = 264	feature = 45	correl = 0.0890416	descr = Position_Specific_Bin_Base_18_Base_C
cnt = 265	feature = 334	correl = 0.147338	descr = N_Gram_CGGGC
cnt = 266	feature = 23	correl = 0.0640235	descr = Position_Specific_Bin_Base_8_Base_T
cnt = 267	feature = 528	correl = 0.0725138	descr = N_Gram_GTGA
cnt = 268	feature = 18	correl = 0.0670435	descr = Position_Specific_Bin_Base_5_Base_G
cnt = 269	feature = 459	correl = -0.0553687	descr = N_Gram_GCTCC
cnt = 270	feature = 8	correl = -0.0617368	descr = Position_Specific_Bin_Base_2_Base_A
cnt = 271	feature = 217	correl = -0.104164	descr = N_Gram_ATAA
cnt = 272	feature = 337	correl = -0.063269	descr = N_Gram_CGTA
cnt = 273	feature = 653	correl = -0.0705834	descr = N_Gram_TTAC
cnt = 274	feature = 105	correl = -0.0586989	descr = Fold_of_Target_NoBeginbrace_noends_Pos_4
cnt = 275	feature = 39	correl = 0.127552	descr = Position_Specific_Bin_Base_16_Base_C
cnt = 276	feature = 41	correl = 0.104833	descr = Position_Specific_Bin_Base_17_Base_C
cnt = 277	feature = 20	correl = 0.080755	descr = Position_Specific_Bin_Base_6_Base_C
cnt = 278	feature = 636	correl = -0.0921819	descr = N_Gram_TGGCG
cnt = 279	feature = 460	correl = 0.0707826	descr = N_Gram_GCTG
cnt = 280	feature = 11	correl = 0.0839022	descr = Position_Specific_Bin_Base_2_Base_T
cnt = 281	feature = 655	correl = -0.0481747	descr = N_Gram_TTAT
cnt = 282	feature = 410	correl = -0.0686786	descr = N_Gram_GAGTT
cnt = 283	feature = 350	correl = 0.0807625	descr = N_Gram_CTA
cnt = 284	feature = 466	correl = 0.0605593	descr = N_Gram_GGAA
cnt = 285	feature = 514	correl = 0.0495725	descr = N_Gram_GTCA
cnt = 286	feature = 30	correl = 0.0971044	descr = Position_Specific_Bin_Base_12_Base_G
cnt = 287	feature = 71	correl = 0.0549624	descr = Fold_of_RNAi_Sequence_Pos_6
cnt = 288	feature = 487	correl = 0.086719	descr = N_Gram_GGCT
cnt = 289	feature = 69	correl = 0.119763	descr = Fold_of_RNAi_Sequence_Pos_2
cnt = 290	feature = 52	correl = -0.0621262	descr = Gibbs_of_Target_Sequence__Pos_4_Step_1
cnt = 291	feature = 17	correl = 0.0802261	descr = Position_Specific_Bin_Base_5_Base_C
cnt = 292	feature = 587	correl = -0.0992508	descr = N_Gram_TCCGG
cnt = 293	feature = 272	correl = 0.0954197	descr = N_Gram_CAGT
cnt = 294	feature = 314	correl = -0.0447017	descr = N_Gram_CGAC
cnt = 295	feature = 35	correl = 0.091511	descr = Position_Specific_Bin_Base_14_Base_T
cnt = 296	feature = 376	correl = -0.0897454	descr = N_Gram_CTTGA
cnt = 297	feature = 526	correl = -0.0775986	descr = N_Gram_GTCTT
cnt = 298	feature = 82	correl = 0.0593089	descr = Xue_Structure_Feature_C010
cnt = 299	feature = 623	correl = 0.0894808	descr = N_Gram_TGCA
cnt = 300	feature = 645	correl = 0.0936193	descr = N_Gram_TGTG
cnt = 301	feature = 32	correl = 0.0921578	descr = Position_Specific_Bin_Base_13_Base_C
cnt = 302	feature = 450	correl = 0.0583028	descr = N_Gram_GCGG
cnt = 303	feature = 468	correl = 0.107474	descr = N_Gram_GGAC
cnt = 304	feature = 280	correl = 0.0688441	descr = N_Gram_CCAA
cnt = 305	feature = 449	correl = 0.0576379	descr = N_Gram_GCGCC
cnt = 306	feature = 572	correl = 0.0879668	descr = N_Gram_TCAG
cnt = 307	feature = 61	correl = -0.100253	descr = Gibbs_of_Target_Sequence__Pos_17_Step_1
cnt = 308	feature = 54	correl = -0.0999396	descr = Gibbs_of_Target_Sequence__Pos_6_Step_1
cnt = 309	feature = 78	correl = 0.098503	descr = Xue_Structure_Feature_A101
cnt = 310	feature = 9	correl = 0.0526558	descr = Position_Specific_Bin_Base_2_Base_C
cnt = 311	feature = 691	correl = -0.0834092	descr = N_Gram_TTTTT
cnt = 312	feature = 232	correl = -0.0556832	descr = N_Gram_ATGA
cnt = 313	feature = 12	correl = -0.0609064	descr = Position_Specific_Bin_Base_3_Base_A
cnt = 314	feature = 72	correl = 0.066735	descr = Fold_of_RNAi_Sequence_Pos_9
cnt = 315	feature = 58	correl = -0.0816743	descr = Gibbs_of_Target_Sequence__Pos_13_Step_1
cnt = 316	feature = 77	correl = -0.0642143	descr = Xue_Structure_Feature_A110
cnt = 317	feature = 304	correl = 0.0630603	descr = N_Gram_CCGT
cnt = 318	feature = 38	correl = -0.109084	descr = Position_Specific_Bin_Base_16_Base_A
cnt = 319	feature = 615	correl = -0.0786589	descr = N_Gram_TGAAG
cnt = 320	feature = 360	correl = -0.0934474	descr = N_Gram_CTCCA
cnt = 321	feature = 73	correl = 0.0909172	descr = Fold_of_RNAi_Sequence_Pos_12
cnt = 322	feature = 433	correl = 0.0450806	descr = N_Gram_GCCA
cnt = 323	feature = 618	correl = -0.0910242	descr = N_Gram_TGAT
cnt = 324	feature = 498	correl = 0.0675716	descr = N_Gram_GGGG
cnt = 325	feature = 521	correl = -0.0959763	descr = N_Gram_GTCG
cnt = 326	feature = 46	correl = 0.279209	descr = Position_Specific_Bin_Base_18_Base_G
cnt = 327	feature = 673	correl = 0.0469127	descr = N_Gram_TTGG
cnt = 328	feature = 343	correl = 0.164484	descr = N_Gram_CGTG
cnt = 329	feature = 664	correl = -0.205475	descr = N_Gram_TTCTC
cnt = 330	feature = 545	correl = 0.0551173	descr = N_Gram_GTTG
cnt = 331	feature = 51	correl = 0.0948038	descr = Gibbs_of_Target_Sequence__Pos_3_Step_1
cnt = 332	feature = 525	correl = -0.0762125	descr = N_Gram_GTCT
cnt = 333	feature = 29	correl = 0.131466	descr = Position_Specific_Bin_Base_12_Base_C
cnt = 334	feature = 517	correl = -0.0473389	descr = N_Gram_GTCC
cnt = 335	feature = 62	correl = -0.175768	descr = Gibbs_of_Target_Sequence__Pos_18_Step_1
cnt = 336	feature = 548	correl = -0.0969336	descr = N_Gram_GTTTT
cnt = 337	feature = 553	correl = -0.110225	descr = N_Gram_TAAG
cnt = 338	feature = 76	correl = 0.043969	descr = Fold_of_RNAi_Sequence_Pos_16
cnt = 339	feature = 67	correl = 0.115054	descr = Fold_of_RNAi_Sequence_Pos_0
cnt = 340	feature = 439	correl = 0.0668847	descr = N_Gram_GCCG
cnt = 341	feature = 361	correl = -0.109807	descr = N_Gram_CTCCT
cnt = 342	feature = 594	correl = -0.066013	descr = N_Gram_TCGA
cnt = 343	feature = 558	correl = -0.0685235	descr = N_Gram_TAC
cnt = 344	feature = 531	correl = 0.0511179	descr = N_Gram_GTGC
cnt = 345	feature = 458	correl = -0.0500816	descr = N_Gram_GCTC
cnt = 346	feature = 276	correl = 0.0716209	descr = N_Gram_CATC
cnt = 347	feature = 667	correl = -0.0763679	descr = N_Gram_TTGA
cnt = 348	feature = 86	correl = 0.0685732	descr = Xue_Structure_Feature_G100
cnt = 349	feature = 68	correl = 0.147956	descr = Fold_of_RNAi_Sequence_Pos_1
cnt = 350	feature = 689	correl = -0.123877	descr = N_Gram_TTTTC
cnt = 351	feature = 479	correl = 0.168278	descr = N_Gram_GGCC
cnt = 352	feature = 59	correl = -0.173148	descr = Gibbs_of_Target_Sequence__Pos_14_Step_1
cnt = 353	feature = 208	correl = -0.0916173	descr = N_Gram_AGTC
cnt = 354	feature = 634	correl = 0.0603906	descr = N_Gram_TGGC
cnt = 355	feature = 340	correl = -0.0797355	descr = N_Gram_CGTC
cnt = 356	feature = 290	correl = 0.0472243	descr = N_Gram_CCC
cnt = 357	feature = 421	correl = 0.0993473	descr = N_Gram_GCA
cnt = 358	feature = 373	correl = -0.122145	descr = N_Gram_CTTC
cnt = 359	feature = 375	correl = -0.0467989	descr = N_Gram_CTTG
cnt = 360	feature = 584	correl = -0.052776	descr = N_Gram_TCCG
cnt = 361	feature = 80	correl = 0.0753008	descr = Xue_Structure_Feature_C110
cnt = 362	feature = 248	correl = 0.128825	descr = N_Gram_CAA
cnt = 363	feature = 641	correl = 0.0825464	descr = N_Gram_TGT
cnt = 364	feature = 651	correl = -0.0632509	descr = N_Gram_TTA
cnt = 365	feature = 578	correl = -0.0816624	descr = N_Gram_TCCA
cnt = 366	feature = 225	correl = -0.0683281	descr = N_Gram_ATC
cnt = 367	feature = 321	correl = 0.0681088	descr = N_Gram_CGCC
cnt = 368	feature = 589	correl = -0.081015	descr = N_Gram_TCCT
cnt = 369	feature = 527	correl = 0.13684	descr = N_Gram_GTG
cnt = 370	feature = 602	correl = -0.168925	descr = N_Gram_TCTC
cnt = 371	feature = 631	correl = 0.0658107	descr = N_Gram_TGG
cnt = 372	feature = 313	correl = -0.0525714	descr = N_Gram_CGA
cnt = 373	feature = 504	correl = 0.0569926	descr = N_Gram_GGT
cnt = 374	feature = 612	correl = -0.0810715	descr = N_Gram_TGA
cnt = 375	feature = 332	correl = 0.125133	descr = N_Gram_CGGG
cnt = 376	feature = 688	correl = -0.123213	descr = N_Gram_TTTT
cnt = 377	feature = 79	correl = 0.0562995	descr = Xue_Structure_Feature_C111
cnt = 378	feature = 66	correl = -0.0827188	descr = PF_RNAi_Fold_5'Free_Count
cnt = 379	feature = 593	correl = -0.0976397	descr = N_Gram_TCG
cnt = 380	feature = 680	correl = -0.091051	descr = N_Gram_TTTC
cnt = 381	feature = 601	correl = -0.0915187	descr = N_Gram_TCT
cnt = 382	feature = 247	correl = 0.100019	descr = N_Gram_CA
cnt = 383	feature = 356	correl = -0.0849171	descr = N_Gram_CTC
cnt = 384	feature = 298	correl = 0.070825	descr = N_Gram_CCG
cnt = 385	feature = 678	correl = -0.0944046	descr = N_Gram_TTT
cnt = 386	feature = 549	correl = -0.0767554	descr = N_Gram_TA
cnt = 387	feature = 666	correl = -0.0718793	descr = N_Gram_TTG
cnt = 388	feature = 657	correl = -0.136732	descr = N_Gram_TTC
cnt = 389	feature = 446	correl = -0.0613498	descr = N_Gram_GCG
cnt = 390	feature = 464	correl = 0.147063	descr = N_Gram_GG
cnt = 391	feature = 325	correl = 0.05753	descr = N_Gram_CGG
cnt = 392	feature = 475	correl = 0.149938	descr = N_Gram_GGC
cnt = 393	feature = 65	correl = -0.146326	descr = PF_RNAi_Fold_Energy
cnt = 394	feature = 83	correl = -0.0764503	descr = Xue_Structure_Feature_C000
cnt = 395	feature = 48	correl = -0.154169	descr = Gibbs_of_Target_Sequence_
num rows = 522
num_elements = 206712
*
optimization finished, #iter = 626
nu = 0.495322
obj = -39.895334, rho = -0.696427
nSV = 365, nBSV = 165
num rows = 57
num_elements = 22572
*
optimization finished, #iter = 59
nu = 0.409944
obj = -3.047804, rho = -0.500832
nSV = 43, nBSV = 7
*
optimization finished, #iter = 626
nu = 0.495322
obj = -39.895334, rho = -0.696427
nSV = 365, nBSV = 165
TEST = 11 AVE CORR = 0.578347
