# Supplementary material for: Improving model predictions for RNA interference activities that use support vector machine regression by combining and filtering features
Source: BMC Bioinformatics. 2007 Jun 6;8:182. doi: 10.1186/1471-2105-8-182 (PMC1906837; doi:10.1186/1471-2105-8-182)
Supplement: Additional file 6 — tr_579_cfsfilters. The features found to be useful by Correlation based Feature in training and testing the 579 dataset by cross validation, at t-test values from 0 to 90. [file 1471-2105-8-182-S6.gz › tr_579_file_12]

12
ave count = 371.8

CFS merit scores = 1.3532
CFS merit scores = 1.60749
CFS merit scores = 1.84983
CFS merit scores = 2.0718
CFS merit scores = 2.27556
CFS merit scores = 2.46427
CFS merit scores = 2.6405
CFS merit scores = 2.80081
CFS merit scores = 2.94653
CFS merit scores = 3.08228
CFS merit scores = 3.21078
CFS merit scores = 3.33297
CFS merit scores = 3.44952
CFS merit scores = 3.56139
CFS merit scores = 3.66845
CFS merit scores = 3.77214
CFS merit scores = 3.87295
CFS merit scores = 3.97106
CFS merit scores = 4.06659
CFS merit scores = 4.15974
CFS merit scores = 4.24947
CFS merit scores = 4.33716
CFS merit scores = 4.42271
CFS merit scores = 4.50641
CFS merit scores = 4.58841
CFS merit scores = 4.66879
CFS merit scores = 4.74764
CFS merit scores = 4.82501
CFS merit scores = 4.90091
CFS merit scores = 4.97524
CFS merit scores = 5.04826
CFS merit scores = 5.12003
CFS merit scores = 5.18974
CFS merit scores = 5.25805
CFS merit scores = 5.32468
CFS merit scores = 5.39008
CFS merit scores = 5.45426
CFS merit scores = 5.51731
CFS merit scores = 5.57926
CFS merit scores = 5.63817
CFS merit scores = 5.69529
CFS merit scores = 5.7511
CFS merit scores = 5.80406
CFS merit scores = 5.85575
CFS merit scores = 5.90619
CFS merit scores = 5.95532
CFS merit scores = 6.00363
CFS merit scores = 6.05097
CFS merit scores = 6.09585
CFS merit scores = 6.13427
CFS merit scores = 6.17091
CFS merit scores = 6.20598
CFS merit scores = 6.23747
CFS merit scores = 6.26639
CFS merit scores = 6.29392
CFS merit scores = 6.3203
CFS merit scores = 6.34596
CFS merit scores = 6.36997
CFS merit scores = 6.39116
CFS merit scores = 6.41076
CFS merit scores = 6.43013
CFS merit scores = 6.44908
CFS merit scores = 6.46679
CFS merit scores = 6.48383
CFS merit scores = 6.50009
CFS merit scores = 6.51656
CFS merit scores = 6.53219
CFS merit scores = 6.54523
CFS merit scores = 6.55806
CFS merit scores = 6.56958
CFS merit scores = 6.58096
CFS merit scores = 6.59238
CFS merit scores = 6.60284
CFS merit scores = 6.61277
CFS merit scores = 6.62214
CFS merit scores = 6.63119
CFS merit scores = 6.64043
CFS merit scores = 6.64874
CFS merit scores = 6.65653
CFS merit scores = 6.66426
CFS merit scores = 6.67154
CFS merit scores = 6.67895
CFS merit scores = 6.68646
CFS merit scores = 6.69264
CFS merit scores = 6.6986
CFS merit scores = 6.70489
CFS merit scores = 6.71078
CFS merit scores = 6.71364
CFS merit scores = 6.7167
CFS merit scores = 6.71985
CFS merit scores = 6.72322
CFS merit scores = 6.72699
CFS merit scores = 6.72966
CFS merit scores = 6.73131
CFS merit scores = 6.733
CFS merit scores = 6.73426
CFS merit scores = 6.73569
CFS merit scores = 6.73519
CFS merit scores = 6.73479
CFS merit scores = 6.73459
CFS merit scores = 6.73401
CFS merit scores = 6.73306
CFS merit scores = 6.73202
CFS merit scores = 6.7313
CFS merit scores = 6.73087
CFS merit scores = 6.73024
CFS merit scores = 6.72873
CFS merit scores = 6.72718
CFS merit scores = 6.72592
CFS merit scores = 6.72487
CFS merit scores = 6.72364
CFS merit scores = 6.7219
CFS merit scores = 6.71918
CFS merit scores = 6.71675
CFS merit scores = 6.71344
CFS merit scores = 6.7099
CFS merit scores = 6.70668
CFS merit scores = 6.70365
CFS merit scores = 6.70063
CFS merit scores = 6.69775
CFS merit scores = 6.69503
CFS merit scores = 6.69225
CFS merit scores = 6.68924
CFS merit scores = 6.68592
CFS merit scores = 6.68235
CFS merit scores = 6.67809
CFS merit scores = 6.67369
CFS merit scores = 6.66956
CFS merit scores = 6.66551
CFS merit scores = 6.66157
CFS merit scores = 6.65798
CFS merit scores = 6.65384
CFS merit scores = 6.64975
CFS merit scores = 6.64579
CFS merit scores = 6.64135
CFS merit scores = 6.63502
CFS merit scores = 6.62894
CFS merit scores = 6.62319
CFS merit scores = 6.61748
CFS merit scores = 6.61171
CFS merit scores = 6.60574
CFS merit scores = 6.60002
CFS merit scores = 6.59438
CFS merit scores = 6.5887
CFS merit scores = 6.58217
CFS merit scores = 6.57524
CFS merit scores = 6.56847
CFS merit scores = 6.5615
CFS merit scores = 6.55464
CFS merit scores = 6.54775
CFS merit scores = 6.54087
CFS merit scores = 6.53386
CFS merit scores = 6.52704
CFS merit scores = 6.52032
CFS merit scores = 6.51374
CFS merit scores = 6.50697
CFS merit scores = 6.50034
CFS merit scores = 6.49395
CFS merit scores = 6.48742
CFS merit scores = 6.48103
CFS merit scores = 6.47484
CFS merit scores = 6.46851
CFS merit scores = 6.46238
CFS merit scores = 6.45643
CFS merit scores = 6.45059
CFS merit scores = 6.4443
CFS merit scores = 6.43817
CFS merit scores = 6.43208
CFS merit scores = 6.42615
CFS merit scores = 6.42042
CFS merit scores = 6.41441
CFS merit scores = 6.40837
CFS merit scores = 6.40245
CFS merit scores = 6.39615
CFS merit scores = 6.38991
CFS merit scores = 6.38378
CFS merit scores = 6.3771
CFS merit scores = 6.37038
CFS merit scores = 6.36372
CFS merit scores = 6.35705
CFS merit scores = 6.35048
CFS merit scores = 6.34372
CFS merit scores = 6.33703
CFS merit scores = 6.33029
CFS merit scores = 6.32342
CFS merit scores = 6.31629
CFS merit scores = 6.30924
CFS merit scores = 6.30219
CFS merit scores = 6.29471
CFS merit scores = 6.2873
CFS merit scores = 6.27991
CFS merit scores = 6.27263
CFS merit scores = 6.26547
CFS merit scores = 6.25764
CFS merit scores = 6.24983
CFS merit scores = 6.24217
CFS merit scores = 6.23462
CFS merit scores = 6.22686
CFS merit scores = 6.21908
CFS merit scores = 6.21099
CFS merit scores = 6.20291
CFS merit scores = 6.19476
CFS merit scores = 6.18671
CFS merit scores = 6.1788
CFS merit scores = 6.17084
CFS merit scores = 6.16291
CFS merit scores = 6.15492
CFS merit scores = 6.14622
CFS merit scores = 6.13752
CFS merit scores = 6.12894
CFS merit scores = 6.11996
CFS merit scores = 6.11098
CFS merit scores = 6.10196
CFS merit scores = 6.09313
CFS merit scores = 6.08414
CFS merit scores = 6.07516
CFS merit scores = 6.06589
CFS merit scores = 6.05622
CFS merit scores = 6.04662
CFS merit scores = 6.03709
CFS merit scores = 6.02741
CFS merit scores = 6.01785
CFS merit scores = 6.00843
CFS merit scores = 5.99918
CFS merit scores = 5.99005
CFS merit scores = 5.98084
CFS merit scores = 5.9718
CFS merit scores = 5.96285
CFS merit scores = 5.95412
CFS merit scores = 5.94538
CFS merit scores = 5.9366
CFS merit scores = 5.92802
CFS merit scores = 5.91938
CFS merit scores = 5.91081
CFS merit scores = 5.90229
CFS merit scores = 5.8939
CFS merit scores = 5.88543
CFS merit scores = 5.8771
CFS merit scores = 5.86892
CFS merit scores = 5.86075
CFS merit scores = 5.85261
CFS merit scores = 5.84467
CFS merit scores = 5.8365
CFS merit scores = 5.82837
CFS merit scores = 5.82038
CFS merit scores = 5.81248
CFS merit scores = 5.80462
CFS merit scores = 5.79677
CFS merit scores = 5.78889
CFS merit scores = 5.78105
CFS merit scores = 5.77337
CFS merit scores = 5.76557
CFS merit scores = 5.7578
CFS merit scores = 5.7502
CFS merit scores = 5.74265
CFS merit scores = 5.73516
CFS merit scores = 5.72751
CFS merit scores = 5.72007
CFS merit scores = 5.71263
CFS merit scores = 5.70537
CFS merit scores = 5.69794
CFS merit scores = 5.69045
CFS merit scores = 5.68304
CFS merit scores = 5.67571
CFS merit scores = 5.66853
CFS merit scores = 5.66133
CFS merit scores = 5.65418
CFS merit scores = 5.64708
CFS merit scores = 5.6401
CFS merit scores = 5.63315
CFS merit scores = 5.62624
CFS merit scores = 5.61934
CFS merit scores = 5.61249
CFS merit scores = 5.60573
CFS merit scores = 5.59911
CFS merit scores = 5.59251
CFS merit scores = 5.58609
CFS merit scores = 5.57975
CFS merit scores = 5.5735
CFS merit scores = 5.56716
CFS merit scores = 5.5609
CFS merit scores = 5.5546
CFS merit scores = 5.54844
CFS merit scores = 5.54211
CFS merit scores = 5.53564
CFS merit scores = 5.52924
CFS merit scores = 5.52295
CFS merit scores = 5.51676
CFS merit scores = 5.51056
CFS merit scores = 5.50439
CFS merit scores = 5.49831
CFS merit scores = 5.4923
CFS merit scores = 5.48623
CFS merit scores = 5.48021
CFS merit scores = 5.47412
CFS merit scores = 5.46804
CFS merit scores = 5.46201
CFS merit scores = 5.45598
CFS merit scores = 5.44997
CFS merit scores = 5.44394
CFS merit scores = 5.43789
CFS merit scores = 5.43189
CFS merit scores = 5.42586
CFS merit scores = 5.41983
CFS merit scores = 5.41381
CFS merit scores = 5.40782
CFS merit scores = 5.40181
CFS merit scores = 5.39585
CFS merit scores = 5.38995
CFS merit scores = 5.3841
CFS merit scores = 5.3783
CFS merit scores = 5.3726
CFS merit scores = 5.36692
CFS merit scores = 5.3613
CFS merit scores = 5.35573
CFS merit scores = 5.35019
CFS merit scores = 5.34464
CFS merit scores = 5.33902
CFS merit scores = 5.33337
CFS merit scores = 5.32777
CFS merit scores = 5.3221
CFS merit scores = 5.31653
CFS merit scores = 5.31091
CFS merit scores = 5.30527
CFS merit scores = 5.29947
CFS merit scores = 5.29373
CFS merit scores = 5.28805
CFS merit scores = 5.28235
CFS merit scores = 5.27675
CFS merit scores = 5.27119
CFS merit scores = 5.26567
CFS merit scores = 5.26011
CFS merit scores = 5.25457
CFS merit scores = 5.24871
CFS merit scores = 5.24289
CFS merit scores = 5.23716
CFS merit scores = 5.23145
CFS merit scores = 5.22571
CFS merit scores = 5.21989
CFS merit scores = 5.21409
CFS merit scores = 5.20823
CFS merit scores = 5.20238
CFS merit scores = 5.19657
CFS merit scores = 5.1908
CFS merit scores = 5.18508
CFS merit scores = 5.17944
CFS merit scores = 5.17384
CFS merit scores = 5.16812
CFS merit scores = 5.16249
CFS merit scores = 5.15663
CFS merit scores = 5.15078
CFS merit scores = 5.14496
CFS merit scores = 5.13916
CFS merit scores = 5.13319
CFS merit scores = 5.12726
CFS merit scores = 5.12139
CFS merit scores = 5.11559
CFS merit scores = 5.10971
CFS merit scores = 5.10388
CFS merit scores = 5.09802
CFS merit scores = 5.09199
CFS merit scores = 5.086
CFS merit scores = 5.07984
CFS merit scores = 5.07376
CFS merit scores = 5.06769
CFS merit scores = 5.06164
CFS merit scores = 5.05563
CFS merit scores = 5.04939
CFS merit scores = 5.04319
CFS merit scores = 5.03695
CFS merit scores = 5.03053
CFS merit scores = 5.02403
CFS merit scores = 5.01762
CFS merit scores = 5.01111
CFS merit scores = 5.00465
CFS merit scores = 4.99812
CFS merit scores = 4.99164
CFS merit scores = 4.98512
CFS merit scores = 4.97854
CFS merit scores = 4.97162
CFS merit scores = 4.96473
CFS merit scores = 4.9578
CFS merit scores = 4.95094
CFS merit scores = 4.94389
CFS merit scores = 4.93677
CFS merit scores = 4.92965
CFS merit scores = 4.92257
CFS merit scores = 4.91561
CFS merit scores = 4.90859
CFS merit scores = 4.90141
CFS merit scores = 4.89428
CFS merit scores = 4.8871
CFS merit scores = 4.87981
CFS merit scores = 4.87238
CFS merit scores = 4.86477
CFS merit scores = 4.8571
CFS merit scores = 4.84924
CFS merit scores = 4.8413
CFS merit scores = 4.83328
CFS merit scores = 4.82535
CFS merit scores = 4.8174
CFS merit scores = 4.8094
CFS merit scores = 4.80142
CFS merit scores = 4.7935
CFS merit scores = 4.78557
CFS merit scores = 4.77748
CFS merit scores = 4.76907
CFS merit scores = 4.76026
CFS merit scores = 4.75141
CFS merit scores = 4.74265
CFS merit scores = 4.73389
CFS merit scores = 4.72482
CFS merit scores = 4.71588
CFS merit scores = 4.70515
CFS merit scores = 4.69309
CFS merit scores = 4.6805
CFS merit scores = 4.6653
cnt = 1	feature = 56	correl = -0.353201	descr = Gibbs_of_Target_Sequence__Pos_20_Step_1
cnt = 2	feature = 44	correl = 0.250012	descr = Gibbs_of_Target_Sequence__Pos_1_Step_1
cnt = 3	feature = 595	correl = -0.171466	descr = N_Gram_TCCAG
cnt = 4	feature = 417	correl = 0.116505	descr = N_Gram_GAGTC
cnt = 5	feature = 409	correl = 0.0891595	descr = N_Gram_GACTA
cnt = 6	feature = 653	correl = 0.0764455	descr = N_Gram_TGGGG
cnt = 7	feature = 579	correl = 0.0757763	descr = N_Gram_TATAT
cnt = 8	feature = 577	correl = 0.0922287	descr = N_Gram_TAGCA
cnt = 9	feature = 266	correl = 0.0977781	descr = N_Gram_CACTC
cnt = 10	feature = 436	correl = 0.073306	descr = N_Gram_GCAAT
cnt = 11	feature = 259	correl = -0.0444717	descr = N_Gram_CACCC
cnt = 12	feature = 251	correl = 0.0622593	descr = N_Gram_CAAGC
cnt = 13	feature = 526	correl = -0.0571564	descr = N_Gram_GGTTA
cnt = 14	feature = 575	correl = 0.046043	descr = N_Gram_TAGAC
cnt = 15	feature = 555	correl = 0.0453462	descr = N_Gram_GTTAA
cnt = 16	feature = 395	correl = -0.0590736	descr = N_Gram_GAAAT
cnt = 17	feature = 392	correl = -0.0576625	descr = N_Gram_GAAAA
cnt = 18	feature = 455	correl = -0.0562514	descr = N_Gram_GCCGT
cnt = 19	feature = 321	correl = -0.049196	descr = N_Gram_CGACC
cnt = 20	feature = 568	correl = -0.0463739	descr = N_Gram_TAACG
cnt = 21	feature = 351	correl = 0.079212	descr = N_Gram_CGTGG
cnt = 22	feature = 516	correl = 0.0780126	descr = N_Gram_GGGTA
cnt = 23	feature = 598	correl = 0.0524015	descr = N_Gram_TCCCG
cnt = 24	feature = 538	correl = -0.0459506	descr = N_Gram_GTCGC
cnt = 25	feature = 304	correl = 0.0453462	descr = N_Gram_CCGCA
cnt = 26	feature = 514	correl = 0.0453462	descr = N_Gram_GGGGT
cnt = 27	feature = 510	correl = 0.0453462	descr = N_Gram_GGGCT
cnt = 28	feature = 466	correl = 0.0453462	descr = N_Gram_GCGTA
cnt = 29	feature = 612	correl = 0.0947339	descr = N_Gram_TCGGC
cnt = 30	feature = 545	correl = 0.0573403	descr = N_Gram_GTGCG
cnt = 31	feature = 531	correl = 0.0506518	descr = N_Gram_GTATA
cnt = 32	feature = 298	correl = 0.0453462	descr = N_Gram_CCCCG
cnt = 33	feature = 360	correl = 0.0631922	descr = N_Gram_CTATA
cnt = 34	feature = 628	correl = 0.0515069	descr = N_Gram_TGAAA
cnt = 35	feature = 295	correl = 0.0711821	descr = N_Gram_CCCAC
cnt = 36	feature = 424	correl = -0.0556583	descr = N_Gram_GATCG
cnt = 37	feature = 264	correl = 0.056201	descr = N_Gram_CACGT
cnt = 38	feature = 393	correl = 0.0531548	descr = N_Gram_GAAAC
cnt = 39	feature = 421	correl = 0.0462035	descr = N_Gram_GATAC
cnt = 40	feature = 494	correl = 0.0729795	descr = N_Gram_GGCCC
cnt = 41	feature = 284	correl = 0.0519672	descr = N_Gram_CCAAT
cnt = 42	feature = 397	correl = -0.0439102	descr = N_Gram_GAAGG
cnt = 43	feature = 237	correl = 0.0443948	descr = N_Gram_ATGTG
cnt = 44	feature = 394	correl = 0.101802	descr = N_Gram_GAAAG
cnt = 45	feature = 600	correl = 0.0473609	descr = N_Gram_TCCGA
cnt = 46	feature = 357	correl = 0.0568421	descr = N_Gram_CTACT
cnt = 47	feature = 339	correl = 0.0641909	descr = N_Gram_CGGCC
cnt = 48	feature = 370	correl = 0.0718503	descr = N_Gram_CTCGG
cnt = 49	feature = 561	correl = 0.0452268	descr = N_Gram_GTTGC
cnt = 50	feature = 597	correl = 0.0568471	descr = N_Gram_TCCCC
cnt = 51	feature = 316	correl = 0.0606705	descr = N_Gram_CCTCT
cnt = 52	feature = 556	correl = -0.0725224	descr = N_Gram_GTTAC
cnt = 53	feature = 309	correl = -0.0732728	descr = N_Gram_CCGGT
cnt = 54	feature = 440	correl = -0.0721949	descr = N_Gram_GCAGA
cnt = 55	feature = 258	correl = 0.0833795	descr = N_Gram_CACCA
cnt = 56	feature = 280	correl = -0.0497657	descr = N_Gram_CATGC
cnt = 57	feature = 429	correl = -0.0605618	descr = N_Gram_GATTA
cnt = 58	feature = 458	correl = 0.138322	descr = N_Gram_GCCTT
cnt = 59	feature = 340	correl = 0.0702472	descr = N_Gram_CGGCG
cnt = 60	feature = 659	correl = 0.0577553	descr = N_Gram_TGTAA
cnt = 61	feature = 218	correl = 0.0550219	descr = N_Gram_ATACA
cnt = 62	feature = 584	correl = 0.0472183	descr = N_Gram_TCAAA
cnt = 63	feature = 620	correl = 0.0485708	descr = N_Gram_TCTCG
cnt = 64	feature = 646	correl = 0.0893984	descr = N_Gram_TGGAG
cnt = 65	feature = 546	correl = 0.0580781	descr = N_Gram_GTGCT
cnt = 66	feature = 680	correl = 0.0447817	descr = N_Gram_TTCGA
cnt = 67	feature = 426	correl = -0.0500458	descr = N_Gram_GATGC
cnt = 68	feature = 288	correl = -0.0590093	descr = N_Gram_CCAGT
cnt = 69	feature = 407	correl = 0.0453462	descr = N_Gram_GACGG
cnt = 70	feature = 688	correl = -0.0591405	descr = N_Gram_TTGAG
cnt = 71	feature = 313	correl = 0.0676048	descr = N_Gram_CCTCA
cnt = 72	feature = 312	correl = 0.0558015	descr = N_Gram_CCTAT
cnt = 73	feature = 353	correl = -0.0473352	descr = N_Gram_CGTTC
cnt = 74	feature = 226	correl = -0.0567228	descr = N_Gram_ATCAT
cnt = 75	feature = 459	correl = -0.0485576	descr = N_Gram_GCGAC
cnt = 76	feature = 356	correl = 0.0453462	descr = N_Gram_CTAAA
cnt = 77	feature = 361	correl = 0.0806231	descr = N_Gram_CTATT
cnt = 78	feature = 652	correl = 0.0503692	descr = N_Gram_TGGGA
cnt = 79	feature = 479	correl = 0.139855	descr = N_Gram_GGAAA
cnt = 80	feature = 242	correl = 0.082843	descr = N_Gram_ATTGT
cnt = 81	feature = 434	correl = 0.0612091	descr = N_Gram_GCAAA
cnt = 82	feature = 578	correl = 0.0449751	descr = N_Gram_TATAG
cnt = 83	feature = 431	correl = -0.0897428	descr = N_Gram_GATTT
cnt = 84	feature = 636	correl = -0.0472414	descr = N_Gram_TGATC
cnt = 85	feature = 504	correl = 0.0641909	descr = N_Gram_GGGAC
cnt = 86	feature = 255	correl = 0.0542035	descr = N_Gram_CACAG
cnt = 87	feature = 222	correl = 0.0718812	descr = N_Gram_ATAGT
cnt = 88	feature = 690	correl = 0.0594649	descr = N_Gram_TTGCA
cnt = 89	feature = 413	correl = -0.0562514	descr = N_Gram_GAGAG
cnt = 90	feature = 317	correl = 0.0652478	descr = N_Gram_CCTGC
cnt = 91	feature = 517	correl = 0.093386	descr = N_Gram_GGGTC
cnt = 92	feature = 673	correl = -0.0574251	descr = N_Gram_TTATT
cnt = 93	feature = 681	correl = -0.0558762	descr = N_Gram_TTCGG
cnt = 94	feature = 601	correl = -0.0977886	descr = N_Gram_TCCGC
cnt = 95	feature = 241	correl = 0.0446791	descr = N_Gram_ATTGG
cnt = 96	feature = 664	correl = 0.131051	descr = N_Gram_TGTGG
cnt = 97	feature = 327	correl = -0.0446597	descr = N_Gram_CGATC
cnt = 98	feature = 217	correl = -0.149135	descr = N_Gram_ATAAG
cnt = 99	feature = 464	correl = 0.0447246	descr = N_Gram_GCGGT
cnt = 100	feature = 616	correl = 0.0568421	descr = N_Gram_TCTAC
cnt = 101	feature = 271	correl = 0.0629797	descr = N_Gram_CAGGA
cnt = 102	feature = 219	correl = -0.0501446	descr = N_Gram_ATACT
cnt = 103	feature = 468	correl = 0.118123	descr = N_Gram_GCGTG
cnt = 104	feature = 422	correl = 0.0670741	descr = N_Gram_GATAT
cnt = 105	feature = 687	correl = -0.051154	descr = N_Gram_TTGAA
cnt = 106	feature = 252	correl = 0.0974183	descr = N_Gram_CAAGG
cnt = 107	feature = 453	correl = 0.0589525	descr = N_Gram_GCCGC
cnt = 108	feature = 448	correl = 0.0704377	descr = N_Gram_GCCAG
cnt = 109	feature = 633	correl = 0.0801463	descr = N_Gram_TGAGT
cnt = 110	feature = 348	correl = -0.130565	descr = N_Gram_CGTCG
cnt = 111	feature = 450	correl = 0.0515042	descr = N_Gram_GCCCA
cnt = 112	feature = 315	correl = 0.0608474	descr = N_Gram_CCTCG
cnt = 113	feature = 654	correl = 0.0767751	descr = N_Gram_TGGGT
cnt = 114	feature = 278	correl = -0.0611866	descr = N_Gram_CATCG
cnt = 115	feature = 382	correl = 0.0499655	descr = N_Gram_CTTCC
cnt = 116	feature = 442	correl = 0.099163	descr = N_Gram_GCAGT
cnt = 117	feature = 558	correl = -0.0482855	descr = N_Gram_GTTCG
cnt = 118	feature = 624	correl = -0.117639	descr = N_Gram_TCTTA
cnt = 119	feature = 260	correl = 0.0591739	descr = N_Gram_CACCG
cnt = 120	feature = 401	correl = 0.0449003	descr = N_Gram_GACAC
cnt = 121	feature = 574	correl = 0.0729653	descr = N_Gram_TACGA
cnt = 122	feature = 342	correl = 0.0869933	descr = N_Gram_CGGGA
cnt = 123	feature = 700	correl = -0.0751545	descr = N_Gram_TTTGG
cnt = 124	feature = 484	correl = 0.0641909	descr = N_Gram_GGACG
cnt = 125	feature = 640	correl = 0.107159	descr = N_Gram_TGCAA
cnt = 126	feature = 635	correl = 0.0545243	descr = N_Gram_TGATA
cnt = 127	feature = 322	correl = -0.0717699	descr = N_Gram_CGACG
cnt = 128	feature = 336	correl = 0.0741223	descr = N_Gram_CGGAA
cnt = 129	feature = 331	correl = 0.101505	descr = N_Gram_CGCCG
cnt = 130	feature = 512	correl = 0.0679232	descr = N_Gram_GGGGC
cnt = 131	feature = 224	correl = 0.0864478	descr = N_Gram_ATATA
cnt = 132	feature = 386	correl = 0.0910274	descr = N_Gram_CTTGG
cnt = 133	feature = 387	correl = 0.0654821	descr = N_Gram_CTTGT
cnt = 134	feature = 244	correl = -0.0769311	descr = N_Gram_ATTTG
cnt = 135	feature = 373	correl = 0.0486288	descr = N_Gram_CTGAG
cnt = 136	feature = 350	correl = 0.106189	descr = N_Gram_CGTGC
cnt = 137	feature = 267	correl = -0.0638971	descr = N_Gram_CAGAA
cnt = 138	feature = 376	correl = 0.0563687	descr = N_Gram_CTGGG
cnt = 139	feature = 483	correl = 0.110261	descr = N_Gram_GGACC
cnt = 140	feature = 451	correl = 0.0737958	descr = N_Gram_GCCCG
cnt = 141	feature = 136	correl = -0.0552547	descr = N_Gram_AATCA
cnt = 142	feature = 656	correl = 0.0554953	descr = N_Gram_TGGTA
cnt = 143	feature = 249	correl = 0.0635672	descr = N_Gram_CAAAG
cnt = 144	feature = 314	correl = -0.129731	descr = N_Gram_CCTCC
cnt = 145	feature = 438	correl = 0.04926	descr = N_Gram_GCACC
cnt = 146	feature = 576	correl = -0.0623623	descr = N_Gram_TAGAT
cnt = 147	feature = 457	correl = 0.0805039	descr = N_Gram_GCCTC
cnt = 148	feature = 228	correl = -0.0524821	descr = N_Gram_ATCCT
cnt = 149	feature = 548	correl = 0.139071	descr = N_Gram_GTGGC
cnt = 150	feature = 691	correl = -0.158357	descr = N_Gram_TTGCG
cnt = 151	feature = 380	correl = -0.112116	descr = N_Gram_CTTAT
cnt = 152	feature = 463	correl = 0.0601642	descr = N_Gram_GCGGG
cnt = 153	feature = 371	correl = 0.0601623	descr = N_Gram_CTCTA
cnt = 154	feature = 363	correl = 0.056201	descr = N_Gram_CTCAA
cnt = 155	feature = 344	correl = -0.0792051	descr = N_Gram_CGGTA
cnt = 156	feature = 439	correl = 0.119	descr = N_Gram_GCACT
cnt = 157	feature = 508	correl = 0.107561	descr = N_Gram_GGGCC
cnt = 158	feature = 283	correl = 0.0668142	descr = N_Gram_CCAAG
cnt = 159	feature = 365	correl = -0.0792641	descr = N_Gram_CTCAT
cnt = 160	feature = 518	correl = -0.0529673	descr = N_Gram_GGGTT
cnt = 161	feature = 296	correl = 0.0463607	descr = N_Gram_CCCC
cnt = 162	feature = 206	correl = 0.125725	descr = N_Gram_AGTCA
cnt = 163	feature = 345	correl = 0.0607439	descr = N_Gram_CGGTT
cnt = 164	feature = 410	correl = -0.0570613	descr = N_Gram_GACTG
cnt = 165	feature = 703	correl = -0.0503227	descr = N_Gram_TTTTG
cnt = 166	feature = 285	correl = 0.0600075	descr = N_Gram_CCACC
cnt = 167	feature = 572	correl = -0.151264	descr = N_Gram_TAAGT
cnt = 168	feature = 660	correl = -0.0544036	descr = N_Gram_TGTCA
cnt = 169	feature = 416	correl = 0.0589398	descr = N_Gram_GAGGT
cnt = 170	feature = 611	correl = 0.0741223	descr = N_Gram_TCGGA
cnt = 171	feature = 589	correl = 0.0816511	descr = N_Gram_TCAGC
cnt = 172	feature = 661	correl = 0.0466068	descr = N_Gram_TGTCC
cnt = 173	feature = 678	correl = 0.0773368	descr = N_Gram_TTCCA
cnt = 174	feature = 324	correl = 0.086002	descr = N_Gram_CGAGG
cnt = 175	feature = 441	correl = 0.0475023	descr = N_Gram_GCAGC
cnt = 176	feature = 614	correl = -0.0485637	descr = N_Gram_TCGTC
cnt = 177	feature = 657	correl = 0.0694491	descr = N_Gram_TGGTC
cnt = 178	feature = 325	correl = -0.0905903	descr = N_Gram_CGAGT
cnt = 179	feature = 499	correl = 0.0703178	descr = N_Gram_GGCGG
cnt = 180	feature = 648	correl = 0.112615	descr = N_Gram_TGGCC
cnt = 181	feature = 501	correl = 0.125627	descr = N_Gram_GGCTT
cnt = 182	feature = 677	correl = 0.0567785	descr = N_Gram_TTCAG
cnt = 183	feature = 435	correl = 0.0934799	descr = N_Gram_GCAAC
cnt = 184	feature = 400	correl = 0.0497277	descr = N_Gram_GACA
cnt = 185	feature = 449	correl = 0.0579547	descr = N_Gram_GCCAT
cnt = 186	feature = 488	correl = -0.105065	descr = N_Gram_GGATC
cnt = 187	feature = 520	correl = -0.0673475	descr = N_Gram_GGTAA
cnt = 188	feature = 235	correl = -0.0655336	descr = N_Gram_ATGCT
cnt = 189	feature = 232	correl = 0.051437	descr = N_Gram_ATCTT
cnt = 190	feature = 505	correl = 0.10458	descr = N_Gram_GGGAG
cnt = 191	feature = 411	correl = -0.0481458	descr = N_Gram_GAGA
cnt = 192	feature = 231	correl = 0.0803255	descr = N_Gram_ATCTG
cnt = 193	feature = 301	correl = 0.0711427	descr = N_Gram_CCCGG
cnt = 194	feature = 274	correl = 0.133118	descr = N_Gram_CAGTG
cnt = 195	feature = 399	correl = -0.0466347	descr = N_Gram_GAATA
cnt = 196	feature = 364	correl = 0.0713122	descr = N_Gram_CTCAC
cnt = 197	feature = 396	correl = 0.108301	descr = N_Gram_GAAGA
cnt = 198	feature = 388	correl = 0.0457856	descr = N_Gram_CTTTA
cnt = 199	feature = 637	correl = -0.115257	descr = N_Gram_TGATT
cnt = 200	feature = 527	correl = 0.0914936	descr = N_Gram_GGTTG
cnt = 201	feature = 343	correl = 0.137662	descr = N_Gram_CGGGC
cnt = 202	feature = 318	correl = -0.0584729	descr = N_Gram_CCTTC
cnt = 203	feature = 377	correl = 0.0594056	descr = N_Gram_CTGTG
cnt = 204	feature = 160	correl = -0.0481433	descr = N_Gram_ACGAT
cnt = 205	feature = 644	correl = -0.158141	descr = N_Gram_TGCGT
cnt = 206	feature = 277	correl = 0.101152	descr = N_Gram_CATCC
cnt = 207	feature = 650	correl = 0.124455	descr = N_Gram_TGGCT
cnt = 208	feature = 618	correl = -0.0701702	descr = N_Gram_TCTCA
cnt = 209	feature = 602	correl = -0.0855062	descr = N_Gram_TCCGG
cnt = 210	feature = 649	correl = -0.0590997	descr = N_Gram_TGGCG
cnt = 211	feature = 443	correl = 0.0755741	descr = N_Gram_GCAT
cnt = 212	feature = 563	correl = -0.0489243	descr = N_Gram_GTTGT
cnt = 213	feature = 473	correl = 0.0663734	descr = N_Gram_GCTGC
cnt = 214	feature = 587	correl = 0.0993655	descr = N_Gram_TCACC
cnt = 215	feature = 390	correl = 0.104142	descr = N_Gram_CTTTG
cnt = 216	feature = 223	correl = 0.0476593	descr = N_Gram_ATAT
cnt = 217	feature = 303	correl = 0.0467344	descr = N_Gram_CCGA
cnt = 218	feature = 291	correl = 0.0676408	descr = N_Gram_CCATC
cnt = 219	feature = 263	correl = -0.0642739	descr = N_Gram_CACGA
cnt = 220	feature = 10	correl = 0.0634696	descr = Position_Specific_Bin_Base_3_Base_C
cnt = 221	feature = 36	correl = -0.0603416	descr = Position_Specific_Bin_Base_17_Base_A
cnt = 222	feature = 335	correl = 0.0450802	descr = N_Gram_CGGA
cnt = 223	feature = 580	correl = -0.0484539	descr = N_Gram_TATT
cnt = 224	feature = 391	correl = 0.0793839	descr = N_Gram_GAAA
cnt = 225	feature = 467	correl = -0.131884	descr = N_Gram_GCGTC
cnt = 226	feature = 18	correl = 0.0645701	descr = Position_Specific_Bin_Base_7_Base_T
cnt = 227	feature = 24	correl = -0.0572736	descr = Position_Specific_Bin_Base_11_Base_G
cnt = 228	feature = 207	correl = -0.154201	descr = N_Gram_AGTCT
cnt = 229	feature = 29	correl = -0.0510556	descr = Position_Specific_Bin_Base_13_Base_A
cnt = 230	feature = 11	correl = -0.142041	descr = Position_Specific_Bin_Base_5_Base_A
cnt = 231	feature = 425	correl = -0.106802	descr = N_Gram_GATCT
cnt = 232	feature = 220	correl = 0.0645018	descr = N_Gram_ATAG
cnt = 233	feature = 460	correl = 0.0719566	descr = N_Gram_GCGCC
cnt = 234	feature = 596	correl = 0.0667987	descr = N_Gram_TCCC
cnt = 235	feature = 234	correl = -0.0954343	descr = N_Gram_ATGC
cnt = 236	feature = 28	correl = -0.132365	descr = Position_Specific_Bin_Base_12_Base_T
cnt = 237	feature = 695	correl = 0.0458209	descr = N_Gram_TTGTT
cnt = 238	feature = 418	correl = -0.0845491	descr = N_Gram_GAGTT
cnt = 239	feature = 69	correl = 0.0955724	descr = Fold_of_RNAi_Sequence_Pos_13
cnt = 240	feature = 250	correl = 0.0699619	descr = N_Gram_CAAG
cnt = 241	feature = 651	correl = 0.116684	descr = N_Gram_TGGG
cnt = 242	feature = 19	correl = -0.0654154	descr = Position_Specific_Bin_Base_8_Base_C
cnt = 243	feature = 398	correl = -0.0506871	descr = N_Gram_GAAGT
cnt = 244	feature = 605	correl = -0.0873015	descr = N_Gram_TCCTC
cnt = 245	feature = 23	correl = 0.0642312	descr = Position_Specific_Bin_Base_10_Base_T
cnt = 246	feature = 375	correl = 0.106193	descr = N_Gram_CTGCA
cnt = 247	feature = 21	correl = 0.0640465	descr = Position_Specific_Bin_Base_9_Base_G
cnt = 248	feature = 16	correl = 0.0476967	descr = Position_Specific_Bin_Base_6_Base_T
cnt = 249	feature = 632	correl = -0.0665266	descr = N_Gram_TGAGG
cnt = 250	feature = 8	correl = 0.0776161	descr = Position_Specific_Bin_Base_2_Base_T
cnt = 251	feature = 379	correl = -0.0653101	descr = N_Gram_CTTA
cnt = 252	feature = 481	correl = 0.0444349	descr = N_Gram_GGAAG
cnt = 253	feature = 20	correl = 0.0782312	descr = Position_Specific_Bin_Base_8_Base_T
cnt = 254	feature = 40	correl = 0.123392	descr = Position_Specific_Bin_Base_18_Base_C
cnt = 255	feature = 265	correl = 0.0541497	descr = N_Gram_CACT
cnt = 256	feature = 13	correl = 0.0708226	descr = Position_Specific_Bin_Base_5_Base_G
cnt = 257	feature = 31	correl = -0.104449	descr = Position_Specific_Bin_Base_14_Base_A
cnt = 258	feature = 67	correl = 0.0596054	descr = Fold_of_RNAi_Sequence_Pos_11
cnt = 259	feature = 208	correl = 0.0521898	descr = N_Gram_AGTG
cnt = 260	feature = 38	correl = -0.0717014	descr = Position_Specific_Bin_Base_17_Base_T
cnt = 261	feature = 433	correl = 0.120836	descr = N_Gram_GCAA
cnt = 262	feature = 456	correl = 0.0968796	descr = N_Gram_GCCT
cnt = 263	feature = 551	correl = 0.0913925	descr = N_Gram_GTGT
cnt = 264	feature = 105	correl = -0.0587574	descr = Fold_of_Target_NoBeginbrace_noends_Pos_8
cnt = 265	feature = 80	correl = 0.0622439	descr = Xue_Structure_Feature_C010
cnt = 266	feature = 541	correl = -0.0968349	descr = N_Gram_GTCTT
cnt = 267	feature = 437	correl = 0.122173	descr = N_Gram_GCAC
cnt = 268	feature = 626	correl = -0.0621569	descr = N_Gram_TCTTG
cnt = 269	feature = 30	correl = 0.107969	descr = Position_Specific_Bin_Base_13_Base_C
cnt = 270	feature = 521	correl = 0.0675364	descr = N_Gram_GGTC
cnt = 271	feature = 22	correl = -0.0808149	descr = Position_Specific_Bin_Base_9_Base_T
cnt = 272	feature = 279	correl = 0.110125	descr = N_Gram_CATCT
cnt = 273	feature = 355	correl = 0.0757138	descr = N_Gram_CTA
cnt = 274	feature = 32	correl = 0.107781	descr = Position_Specific_Bin_Base_14_Base_T
cnt = 275	feature = 214	correl = -0.101767	descr = N_Gram_AGTTT
cnt = 276	feature = 17	correl = -0.0526982	descr = Position_Specific_Bin_Base_7_Base_A
cnt = 277	feature = 47	correl = -0.0733237	descr = Gibbs_of_Target_Sequence__Pos_5_Step_1
cnt = 278	feature = 35	correl = 0.1196	descr = Position_Specific_Bin_Base_16_Base_C
cnt = 279	feature = 15	correl = 0.118233	descr = Position_Specific_Bin_Base_6_Base_C
cnt = 280	feature = 326	correl = -0.0442609	descr = N_Gram_CGAT
cnt = 281	feature = 27	correl = 0.0717415	descr = Position_Specific_Bin_Base_12_Base_G
cnt = 282	feature = 475	correl = 0.0538052	descr = N_Gram_GCTT
cnt = 283	feature = 281	correl = 0.0727402	descr = N_Gram_CCAA
cnt = 284	feature = 511	correl = 0.0688865	descr = N_Gram_GGGG
cnt = 285	feature = 629	correl = -0.0612726	descr = N_Gram_TGAAG
cnt = 286	feature = 14	correl = -0.107903	descr = Position_Specific_Bin_Base_6_Base_A
cnt = 287	feature = 420	correl = 0.0663401	descr = N_Gram_GATA
cnt = 288	feature = 610	correl = -0.116423	descr = N_Gram_TCGAG
cnt = 289	feature = 270	correl = -0.138749	descr = N_Gram_CAGCT
cnt = 290	feature = 25	correl = -0.0710841	descr = Position_Specific_Bin_Base_12_Base_A
cnt = 291	feature = 308	correl = 0.121247	descr = N_Gram_CCGGG
cnt = 292	feature = 693	correl = 0.0649774	descr = N_Gram_TTGGC
cnt = 293	feature = 547	correl = 0.153445	descr = N_Gram_GTGG
cnt = 294	feature = 586	correl = 0.0587503	descr = N_Gram_TCAC
cnt = 295	feature = 71	correl = 0.0619605	descr = Fold_of_RNAi_Sequence_Pos_15
cnt = 296	feature = 337	correl = 0.112002	descr = N_Gram_CGGC
cnt = 297	feature = 428	correl = -0.0547407	descr = N_Gram_GATT
cnt = 298	feature = 34	correl = -0.120144	descr = Position_Specific_Bin_Base_16_Base_A
cnt = 299	feature = 76	correl = 0.122089	descr = Xue_Structure_Feature_A101
cnt = 300	feature = 606	correl = -0.108429	descr = N_Gram_TCCTT
cnt = 301	feature = 506	correl = 0.132731	descr = N_Gram_GGGC
cnt = 302	feature = 655	correl = 0.0840314	descr = N_Gram_TGGT
cnt = 303	feature = 49	correl = -0.177723	descr = Gibbs_of_Target_Sequence__Pos_7_Step_1
cnt = 304	feature = 248	correl = 0.048969	descr = N_Gram_CAAA
cnt = 305	feature = 233	correl = -0.0542312	descr = N_Gram_ATGA
cnt = 306	feature = 33	correl = 0.0550113	descr = Position_Specific_Bin_Base_15_Base_C
cnt = 307	feature = 472	correl = 0.0703417	descr = N_Gram_GCTG
cnt = 308	feature = 525	correl = 0.0601741	descr = N_Gram_GGTT
cnt = 309	feature = 625	correl = -0.132252	descr = N_Gram_TCTTC
cnt = 310	feature = 51	correl = -0.0948196	descr = Gibbs_of_Target_Sequence__Pos_13_Step_1
cnt = 311	feature = 68	correl = 0.10223	descr = Fold_of_RNAi_Sequence_Pos_12
cnt = 312	feature = 529	correl = 0.0524988	descr = N_Gram_GTAA
cnt = 313	feature = 643	correl = -0.147022	descr = N_Gram_TGCG
cnt = 314	feature = 48	correl = -0.120615	descr = Gibbs_of_Target_Sequence__Pos_6_Step_1
cnt = 315	feature = 66	correl = 0.114137	descr = Fold_of_RNAi_Sequence_Pos_9
cnt = 316	feature = 662	correl = 0.10002	descr = N_Gram_TGTG
cnt = 317	feature = 423	correl = -0.126839	descr = N_Gram_GATC
cnt = 318	feature = 39	correl = -0.272883	descr = Position_Specific_Bin_Base_18_Base_A
cnt = 319	feature = 588	correl = 0.0799298	descr = N_Gram_TCAG
cnt = 320	feature = 447	correl = 0.0480186	descr = N_Gram_GCCA
cnt = 321	feature = 389	correl = -0.0535046	descr = N_Gram_CTTTC
cnt = 322	feature = 46	correl = 0.0708243	descr = Gibbs_of_Target_Sequence__Pos_3_Step_1
cnt = 323	feature = 478	correl = 0.0756026	descr = N_Gram_GGAA
cnt = 324	feature = 560	correl = 0.0646237	descr = N_Gram_GTTG
cnt = 325	feature = 12	correl = 0.10338	descr = Position_Specific_Bin_Base_5_Base_C
cnt = 326	feature = 500	correl = 0.0539491	descr = N_Gram_GGCT
cnt = 327	feature = 272	correl = 0.131904	descr = N_Gram_CAGT
cnt = 328	feature = 634	correl = -0.0920917	descr = N_Gram_TGAT
cnt = 329	feature = 591	correl = -0.0490921	descr = N_Gram_TCAT
cnt = 330	feature = 70	correl = 0.0676775	descr = Fold_of_RNAi_Sequence_Pos_14
cnt = 331	feature = 608	correl = -0.0801673	descr = N_Gram_TCGA
cnt = 332	feature = 53	correl = -0.106536	descr = Gibbs_of_Target_Sequence__Pos_17_Step_1
cnt = 333	feature = 60	correl = 0.160396	descr = Fold_of_RNAi_Sequence_Pos_0
cnt = 334	feature = 540	correl = -0.0907469	descr = N_Gram_GTCT
cnt = 335	feature = 65	correl = 0.0680768	descr = Fold_of_RNAi_Sequence_Pos_6
cnt = 336	feature = 686	correl = -0.0544068	descr = N_Gram_TTGA
cnt = 337	feature = 683	correl = -0.212999	descr = N_Gram_TTCTC
cnt = 338	feature = 54	correl = -0.179414	descr = Gibbs_of_Target_Sequence__Pos_18_Step_1
cnt = 339	feature = 41	correl = 0.293721	descr = Position_Specific_Bin_Base_18_Base_G
cnt = 340	feature = 74	correl = -0.0611569	descr = Xue_Structure_Feature_A110
cnt = 341	feature = 289	correl = 0.0637071	descr = N_Gram_CCAT
cnt = 342	feature = 689	correl = -0.0849937	descr = N_Gram_TTGC
cnt = 343	feature = 630	correl = -0.049198	descr = N_Gram_TGAG
cnt = 344	feature = 492	correl = 0.161677	descr = N_Gram_GGCC
cnt = 345	feature = 75	correl = 0.0667554	descr = Xue_Structure_Feature_A100
cnt = 346	feature = 573	correl = -0.0508894	descr = N_Gram_TAC
cnt = 347	feature = 323	correl = -0.0609627	descr = N_Gram_CGAG
cnt = 348	feature = 257	correl = 0.0983194	descr = N_Gram_CACC
cnt = 349	feature = 72	correl = 0.0668907	descr = Fold_of_RNAi_Sequence_Pos_16
cnt = 350	feature = 73	correl = 0.0712512	descr = Xue_Structure_Feature_A111
cnt = 351	feature = 536	correl = -0.0829008	descr = N_Gram_GTCG
cnt = 352	feature = 544	correl = 0.0453464	descr = N_Gram_GTGC
cnt = 353	feature = 461	correl = 0.0705884	descr = N_Gram_GCGG
cnt = 354	feature = 704	correl = -0.094943	descr = N_Gram_TTTTT
cnt = 355	feature = 276	correl = 0.0801075	descr = N_Gram_CATC
cnt = 356	feature = 62	correl = 0.147955	descr = Fold_of_RNAi_Sequence_Pos_2
cnt = 357	feature = 528	correl = 0.0584056	descr = N_Gram_GTA
cnt = 358	feature = 647	correl = 0.0705965	descr = N_Gram_TGGC
cnt = 359	feature = 599	correl = -0.0681458	descr = N_Gram_TCCG
cnt = 360	feature = 55	correl = -0.307746	descr = Gibbs_of_Target_Sequence__Pos_19_Step_1
cnt = 361	feature = 383	correl = -0.203289	descr = N_Gram_CTTCT
cnt = 362	feature = 347	correl = -0.103353	descr = N_Gram_CGTC
cnt = 363	feature = 63	correl = 0.083879	descr = Fold_of_RNAi_Sequence_Pos_3
cnt = 364	feature = 211	correl = -0.0483691	descr = N_Gram_AGTT
cnt = 365	feature = 79	correl = 0.0584143	descr = Xue_Structure_Feature_C011
cnt = 366	feature = 594	correl = -0.113573	descr = N_Gram_TCCA
cnt = 367	feature = 497	correl = 0.0564006	descr = N_Gram_GGCG
cnt = 368	feature = 603	correl = -0.100749	descr = N_Gram_TCCT
cnt = 369	feature = 292	correl = 0.0527339	descr = N_Gram_CCC
cnt = 370	feature = 432	correl = 0.146631	descr = N_Gram_GCA
cnt = 371	feature = 667	correl = -0.0910352	descr = N_Gram_TTA
cnt = 372	feature = 64	correl = 0.0485876	descr = Fold_of_RNAi_Sequence_Pos_4
cnt = 373	feature = 247	correl = 0.130837	descr = N_Gram_CAA
cnt = 374	feature = 306	correl = 0.0474194	descr = N_Gram_CCGG
cnt = 375	feature = 532	correl = -0.0952486	descr = N_Gram_GTC
cnt = 376	feature = 619	correl = -0.115604	descr = N_Gram_TCTCC
cnt = 377	feature = 61	correl = 0.185591	descr = Fold_of_RNAi_Sequence_Pos_1
cnt = 378	feature = 465	correl = -0.0799468	descr = N_Gram_GCGT
cnt = 379	feature = 254	correl = 0.0645214	descr = N_Gram_CAC
cnt = 380	feature = 583	correl = 0.0621796	descr = N_Gram_TCA
cnt = 381	feature = 645	correl = 0.109526	descr = N_Gram_TGG
cnt = 382	feature = 702	correl = -0.133017	descr = N_Gram_TTTTC
cnt = 383	feature = 419	correl = -0.0479912	descr = N_Gram_GAT
cnt = 384	feature = 78	correl = 0.090984	descr = Xue_Structure_Feature_C110
cnt = 385	feature = 627	correl = -0.0770555	descr = N_Gram_TGA
cnt = 386	feature = 341	correl = 0.109567	descr = N_Gram_CGGG
cnt = 387	feature = 319	correl = -0.0498404	descr = N_Gram_CGA
cnt = 388	feature = 225	correl = -0.0561611	descr = N_Gram_ATC
cnt = 389	feature = 542	correl = 0.152259	descr = N_Gram_GTG
cnt = 390	feature = 477	correl = 0.116477	descr = N_Gram_GGA
cnt = 391	feature = 638	correl = -0.0590736	descr = N_Gram_TGC
cnt = 392	feature = 86	correl = 0.0742608	descr = Xue_Structure_Feature_G011
cnt = 393	feature = 701	correl = -0.12353	descr = N_Gram_TTTT
cnt = 394	feature = 83	correl = 0.128216	descr = Xue_Structure_Feature_G110
cnt = 395	feature = 77	correl = 0.0861776	descr = Xue_Structure_Feature_C111
cnt = 396	feature = 362	correl = -0.125068	descr = N_Gram_CTC
cnt = 397	feature = 378	correl = -0.0990588	descr = N_Gram_CTT
cnt = 398	feature = 446	correl = 0.0867499	descr = N_Gram_GCC
cnt = 399	feature = 565	correl = -0.062562	descr = N_Gram_TA
cnt = 400	feature = 697	correl = -0.12556	descr = N_Gram_TTTC
cnt = 401	feature = 502	correl = 0.16882	descr = N_Gram_GGG
cnt = 402	feature = 615	correl = -0.124099	descr = N_Gram_TCT
cnt = 403	feature = 246	correl = 0.106236	descr = N_Gram_CA
cnt = 404	feature = 82	correl = 0.111591	descr = Xue_Structure_Feature_G111
cnt = 405	feature = 366	correl = -0.149367	descr = N_Gram_CTCC
cnt = 406	feature = 623	correl = -0.126918	descr = N_Gram_TCTT
cnt = 407	feature = 696	correl = -0.106121	descr = N_Gram_TTT
cnt = 408	feature = 59	correl = -0.0780818	descr = PF_RNAi_Fold_3'Free_Count
cnt = 409	feature = 593	correl = -0.133901	descr = N_Gram_TCC
cnt = 410	feature = 334	correl = 0.0832065	descr = N_Gram_CGG
cnt = 411	feature = 674	correl = -0.157725	descr = N_Gram_TTC
cnt = 412	feature = 666	correl = -0.129919	descr = N_Gram_TT
cnt = 413	feature = 58	correl = -0.141089	descr = PF_RNAi_Fold_5'Free_Count
cnt = 414	feature = 476	correl = 0.178395	descr = N_Gram_GG
cnt = 415	feature = 57	correl = -0.188459	descr = PF_RNAi_Fold_Energy
cnt = 416	feature = 81	correl = -0.111912	descr = Xue_Structure_Feature_C000
cnt = 417	feature = 43	correl = -0.180997	descr = Gibbs_of_Target_Sequence_
num rows = 521
num_elements = 217778
*
optimization finished, #iter = 664
nu = 0.475610
obj = -36.107893, rho = -0.486616
nSV = 372, nBSV = 151
num rows = 58
num_elements = 24244
*
optimization finished, #iter = 59
nu = 0.521216
obj = -4.492157, rho = -0.512991
nSV = 52, nBSV = 10
*
optimization finished, #iter = 664
nu = 0.475610
obj = -36.107893, rho = -0.486616
nSV = 372, nBSV = 151
CFS merit scores = 1.34741
CFS merit scores = 1.61956
CFS merit scores = 1.8565
CFS merit scores = 2.07869
CFS merit scores = 2.27431
CFS merit scores = 2.45536
CFS merit scores = 2.62274
CFS merit scores = 2.77718
CFS merit scores = 2.91835
CFS merit scores = 3.05104
CFS merit scores = 3.1775
CFS merit scores = 3.29866
CFS merit scores = 3.41434
CFS merit scores = 3.52554
CFS merit scores = 3.63314
CFS merit scores = 3.73757
CFS merit scores = 3.83712
CFS merit scores = 3.93399
CFS merit scores = 4.02803
CFS merit scores = 4.11977
CFS merit scores = 4.20927
CFS merit scores = 4.29668
CFS merit scores = 4.38213
CFS merit scores = 4.46577
CFS merit scores = 4.54704
CFS merit scores = 4.62621
CFS merit scores = 4.70352
CFS merit scores = 4.77905
CFS merit scores = 4.85113
CFS merit scores = 4.92129
CFS merit scores = 4.98843
CFS merit scores = 5.05359
CFS merit scores = 5.11644
CFS merit scores = 5.17818
CFS merit scores = 5.23833
CFS merit scores = 5.2965
CFS merit scores = 5.3524
CFS merit scores = 5.40641
CFS merit scores = 5.45884
CFS merit scores = 5.50689
CFS merit scores = 5.55397
CFS merit scores = 5.59938
CFS merit scores = 5.64247
CFS merit scores = 5.68326
CFS merit scores = 5.72004
CFS merit scores = 5.75509
CFS merit scores = 5.7892
CFS merit scores = 5.82239
CFS merit scores = 5.85509
CFS merit scores = 5.88624
CFS merit scores = 5.91334
CFS merit scores = 5.93927
CFS merit scores = 5.96363
CFS merit scores = 5.98526
CFS merit scores = 6.00546
CFS merit scores = 6.02408
CFS merit scores = 6.04252
CFS merit scores = 6.05901
CFS merit scores = 6.07516
CFS merit scores = 6.09114
CFS merit scores = 6.10651
CFS merit scores = 6.12098
CFS merit scores = 6.13524
CFS merit scores = 6.14929
CFS merit scores = 6.16234
CFS merit scores = 6.17508
CFS merit scores = 6.18728
CFS merit scores = 6.19906
CFS merit scores = 6.21025
CFS merit scores = 6.22167
CFS merit scores = 6.23313
CFS merit scores = 6.24424
CFS merit scores = 6.25371
CFS merit scores = 6.26329
CFS merit scores = 6.27328
CFS merit scores = 6.283
CFS merit scores = 6.29243
CFS merit scores = 6.30104
CFS merit scores = 6.3094
CFS merit scores = 6.31764
CFS merit scores = 6.3253
CFS merit scores = 6.33257
CFS merit scores = 6.3396
CFS merit scores = 6.34671
CFS merit scores = 6.3535
CFS merit scores = 6.35942
CFS merit scores = 6.36565
CFS merit scores = 6.37214
CFS merit scores = 6.37833
CFS merit scores = 6.38288
CFS merit scores = 6.38719
CFS merit scores = 6.39141
CFS merit scores = 6.39557
CFS merit scores = 6.39846
CFS merit scores = 6.4009
CFS merit scores = 6.40343
CFS merit scores = 6.40523
CFS merit scores = 6.4063
CFS merit scores = 6.40737
CFS merit scores = 6.40783
CFS merit scores = 6.40811
CFS merit scores = 6.40797
CFS merit scores = 6.40718
CFS merit scores = 6.40621
CFS merit scores = 6.4051
CFS merit scores = 6.40426
CFS merit scores = 6.40279
CFS merit scores = 6.40154
CFS merit scores = 6.39821
CFS merit scores = 6.3943
CFS merit scores = 6.39035
CFS merit scores = 6.38681
CFS merit scores = 6.38315
CFS merit scores = 6.37968
CFS merit scores = 6.37635
CFS merit scores = 6.37305
CFS merit scores = 6.36933
CFS merit scores = 6.3658
CFS merit scores = 6.36233
CFS merit scores = 6.35879
CFS merit scores = 6.35494
CFS merit scores = 6.35045
CFS merit scores = 6.346
CFS merit scores = 6.34131
CFS merit scores = 6.33666
CFS merit scores = 6.33214
CFS merit scores = 6.32773
CFS merit scores = 6.32358
CFS merit scores = 6.31936
CFS merit scores = 6.31474
CFS merit scores = 6.31045
CFS merit scores = 6.30618
CFS merit scores = 6.30167
CFS merit scores = 6.29735
CFS merit scores = 6.29313
CFS merit scores = 6.28836
CFS merit scores = 6.28387
CFS merit scores = 6.27858
CFS merit scores = 6.27337
CFS merit scores = 6.26843
CFS merit scores = 6.26358
CFS merit scores = 6.25892
CFS merit scores = 6.25373
CFS merit scores = 6.24823
CFS merit scores = 6.24282
CFS merit scores = 6.23714
CFS merit scores = 6.23111
CFS merit scores = 6.22501
CFS merit scores = 6.21868
CFS merit scores = 6.21206
CFS merit scores = 6.20561
CFS merit scores = 6.19934
CFS merit scores = 6.19299
CFS merit scores = 6.18678
CFS merit scores = 6.18068
CFS merit scores = 6.17483
CFS merit scores = 6.16912
CFS merit scores = 6.1635
CFS merit scores = 6.15755
CFS merit scores = 6.15136
CFS merit scores = 6.1452
CFS merit scores = 6.13889
CFS merit scores = 6.13186
CFS merit scores = 6.12479
CFS merit scores = 6.11782
CFS merit scores = 6.11077
CFS merit scores = 6.10358
CFS merit scores = 6.09622
CFS merit scores = 6.0891
CFS merit scores = 6.08198
CFS merit scores = 6.07455
CFS merit scores = 6.06727
CFS merit scores = 6.05982
CFS merit scores = 6.05257
CFS merit scores = 6.04509
CFS merit scores = 6.03757
CFS merit scores = 6.03025
CFS merit scores = 6.02304
CFS merit scores = 6.01596
CFS merit scores = 6.00904
CFS merit scores = 6.00171
CFS merit scores = 5.99451
CFS merit scores = 5.98703
CFS merit scores = 5.97963
CFS merit scores = 5.97212
CFS merit scores = 5.96464
CFS merit scores = 5.95729
CFS merit scores = 5.94965
CFS merit scores = 5.94202
CFS merit scores = 5.93458
CFS merit scores = 5.92664
CFS merit scores = 5.91862
CFS merit scores = 5.91081
CFS merit scores = 5.90311
CFS merit scores = 5.89548
CFS merit scores = 5.88786
CFS merit scores = 5.88036
CFS merit scores = 5.87306
CFS merit scores = 5.8652
CFS merit scores = 5.85714
CFS merit scores = 5.8492
CFS merit scores = 5.84142
CFS merit scores = 5.83358
CFS merit scores = 5.82588
CFS merit scores = 5.81782
CFS merit scores = 5.80998
CFS merit scores = 5.80233
CFS merit scores = 5.79454
CFS merit scores = 5.78683
CFS merit scores = 5.77915
CFS merit scores = 5.77155
CFS merit scores = 5.76417
CFS merit scores = 5.75683
CFS merit scores = 5.74955
CFS merit scores = 5.74234
CFS merit scores = 5.73526
CFS merit scores = 5.72827
CFS merit scores = 5.72136
CFS merit scores = 5.71439
CFS merit scores = 5.70742
CFS merit scores = 5.70069
CFS merit scores = 5.69362
CFS merit scores = 5.68668
CFS merit scores = 5.67984
CFS merit scores = 5.67287
CFS merit scores = 5.66603
CFS merit scores = 5.65928
CFS merit scores = 5.65257
CFS merit scores = 5.64563
CFS merit scores = 5.63884
CFS merit scores = 5.63198
CFS merit scores = 5.62519
CFS merit scores = 5.61852
CFS merit scores = 5.61196
CFS merit scores = 5.60535
CFS merit scores = 5.59894
CFS merit scores = 5.59259
CFS merit scores = 5.58629
CFS merit scores = 5.58008
CFS merit scores = 5.57394
CFS merit scores = 5.5675
CFS merit scores = 5.56107
CFS merit scores = 5.55478
CFS merit scores = 5.54854
CFS merit scores = 5.54243
CFS merit scores = 5.53641
CFS merit scores = 5.53047
CFS merit scores = 5.52461
CFS merit scores = 5.51878
CFS merit scores = 5.51304
CFS merit scores = 5.50732
CFS merit scores = 5.50155
CFS merit scores = 5.49572
CFS merit scores = 5.48992
CFS merit scores = 5.48411
CFS merit scores = 5.47825
CFS merit scores = 5.47229
CFS merit scores = 5.4662
CFS merit scores = 5.4602
CFS merit scores = 5.4542
CFS merit scores = 5.44822
CFS merit scores = 5.44229
CFS merit scores = 5.43654
CFS merit scores = 5.43069
CFS merit scores = 5.42482
CFS merit scores = 5.41896
CFS merit scores = 5.41312
CFS merit scores = 5.40731
CFS merit scores = 5.40156
CFS merit scores = 5.39588
CFS merit scores = 5.39033
CFS merit scores = 5.3849
CFS merit scores = 5.37951
CFS merit scores = 5.37412
CFS merit scores = 5.36845
CFS merit scores = 5.3629
CFS merit scores = 5.35729
CFS merit scores = 5.35178
CFS merit scores = 5.3462
CFS merit scores = 5.34076
CFS merit scores = 5.33533
CFS merit scores = 5.32992
CFS merit scores = 5.32455
CFS merit scores = 5.31925
CFS merit scores = 5.3139
CFS merit scores = 5.30867
CFS merit scores = 5.30326
CFS merit scores = 5.2979
CFS merit scores = 5.29252
CFS merit scores = 5.28723
CFS merit scores = 5.28196
CFS merit scores = 5.27654
CFS merit scores = 5.27124
CFS merit scores = 5.26592
CFS merit scores = 5.26056
CFS merit scores = 5.25515
CFS merit scores = 5.24981
CFS merit scores = 5.24445
CFS merit scores = 5.23914
CFS merit scores = 5.23395
CFS merit scores = 5.22871
CFS merit scores = 5.22342
CFS merit scores = 5.21825
CFS merit scores = 5.21299
CFS merit scores = 5.20768
CFS merit scores = 5.20238
CFS merit scores = 5.19714
CFS merit scores = 5.19182
CFS merit scores = 5.18658
CFS merit scores = 5.18131
CFS merit scores = 5.176
CFS merit scores = 5.17078
CFS merit scores = 5.16563
CFS merit scores = 5.16046
CFS merit scores = 5.15537
CFS merit scores = 5.1502
CFS merit scores = 5.14482
CFS merit scores = 5.13951
CFS merit scores = 5.13424
CFS merit scores = 5.12886
CFS merit scores = 5.12338
CFS merit scores = 5.1179
CFS merit scores = 5.11248
CFS merit scores = 5.10706
CFS merit scores = 5.10167
CFS merit scores = 5.09626
CFS merit scores = 5.09074
CFS merit scores = 5.08516
CFS merit scores = 5.07953
CFS merit scores = 5.07389
CFS merit scores = 5.0683
CFS merit scores = 5.06274
CFS merit scores = 5.05722
CFS merit scores = 5.05162
CFS merit scores = 5.04583
CFS merit scores = 5.04012
CFS merit scores = 5.03432
CFS merit scores = 5.02802
CFS merit scores = 5.02171
CFS merit scores = 5.01533
CFS merit scores = 5.00895
CFS merit scores = 5.00264
CFS merit scores = 4.9962
CFS merit scores = 4.98954
CFS merit scores = 4.9828
CFS merit scores = 4.97607
CFS merit scores = 4.9693
CFS merit scores = 4.96255
CFS merit scores = 4.95585
CFS merit scores = 4.94908
CFS merit scores = 4.9423
CFS merit scores = 4.93554
CFS merit scores = 4.92868
CFS merit scores = 4.92189
CFS merit scores = 4.91483
CFS merit scores = 4.90785
CFS merit scores = 4.90077
CFS merit scores = 4.89364
CFS merit scores = 4.88662
CFS merit scores = 4.87948
CFS merit scores = 4.87233
CFS merit scores = 4.86526
CFS merit scores = 4.85824
CFS merit scores = 4.85118
CFS merit scores = 4.84414
CFS merit scores = 4.83697
CFS merit scores = 4.82975
CFS merit scores = 4.82254
CFS merit scores = 4.81536
CFS merit scores = 4.80809
CFS merit scores = 4.8008
CFS merit scores = 4.79329
CFS merit scores = 4.78542
CFS merit scores = 4.77754
CFS merit scores = 4.76952
CFS merit scores = 4.7611
CFS merit scores = 4.75275
CFS merit scores = 4.74443
CFS merit scores = 4.73571
CFS merit scores = 4.72708
CFS merit scores = 4.71842
CFS merit scores = 4.7096
CFS merit scores = 4.70074
CFS merit scores = 4.6919
CFS merit scores = 4.68281
CFS merit scores = 4.67316
CFS merit scores = 4.66271
CFS merit scores = 4.65193
CFS merit scores = 4.63975
CFS merit scores = 4.62379
cnt = 1	feature = 60	correl = -0.347415	descr = Gibbs_of_Target_Sequence__Pos_20_Step_1
cnt = 2	feature = 46	correl = 0.242108	descr = Gibbs_of_Target_Sequence__Pos_1_Step_1
cnt = 3	feature = 389	correl = -0.115623	descr = N_Gram_CTTC
cnt = 4	feature = 295	correl = 0.0772602	descr = N_Gram_CCAAG
cnt = 5	feature = 574	correl = 0.0461414	descr = N_Gram_TAGGT
cnt = 6	feature = 572	correl = 0.0884882	descr = N_Gram_TAGCA
cnt = 7	feature = 629	correl = -0.0812066	descr = N_Gram_TGAGA
cnt = 8	feature = 442	correl = 0.0833266	descr = N_Gram_GCACT
cnt = 9	feature = 422	correl = 0.0940975	descr = N_Gram_GAGTC
cnt = 10	feature = 558	correl = 0.0492354	descr = N_Gram_TAAAG
cnt = 11	feature = 664	correl = -0.0571912	descr = N_Gram_TTAAG
cnt = 12	feature = 291	correl = -0.0497754	descr = N_Gram_CATGC
cnt = 13	feature = 685	correl = 0.0805409	descr = N_Gram_TTGGG
cnt = 14	feature = 593	correl = 0.0452869	descr = N_Gram_TCCCA
cnt = 15	feature = 606	correl = -0.0491937	descr = N_Gram_TCGCA
cnt = 16	feature = 329	correl = -0.0491937	descr = N_Gram_CGACC
cnt = 17	feature = 360	correl = 0.0791307	descr = N_Gram_CGTGG
cnt = 18	feature = 607	correl = 0.0946425	descr = N_Gram_TCGGC
cnt = 19	feature = 368	correl = 0.0664393	descr = N_Gram_CTAGG
cnt = 20	feature = 508	correl = 0.0452869	descr = N_Gram_GGGGT
cnt = 21	feature = 538	correl = 0.0572733	descr = N_Gram_GTGCG
cnt = 22	feature = 521	correl = 0.0505891	descr = N_Gram_GTATA
cnt = 23	feature = 336	correl = 0.0452869	descr = N_Gram_CGCCA
cnt = 24	feature = 305	correl = 0.0452869	descr = N_Gram_CCCCG
cnt = 25	feature = 370	correl = 0.0631089	descr = N_Gram_CTATA
cnt = 26	feature = 410	correl = -0.0682301	descr = N_Gram_GACCC
cnt = 27	feature = 428	correl = -0.0556641	descr = N_Gram_GATCG
cnt = 28	feature = 272	correl = 0.0561223	descr = N_Gram_CACGT
cnt = 29	feature = 647	correl = 0.0885995	descr = N_Gram_TGGGG
cnt = 30	feature = 344	correl = 0.0500401	descr = N_Gram_CGGCC
cnt = 31	feature = 402	correl = 0.101676	descr = N_Gram_GAAAG
cnt = 32	feature = 595	correl = 0.0472704	descr = N_Gram_TCCGA
cnt = 33	feature = 208	correl = -0.0496756	descr = N_Gram_AGGGC
cnt = 34	feature = 228	correl = 0.0717923	descr = N_Gram_ATAGT
cnt = 35	feature = 241	correl = -0.0558209	descr = N_Gram_ATGCC
cnt = 36	feature = 407	correl = 0.0448195	descr = N_Gram_GACAC
cnt = 37	feature = 367	correl = 0.0567535	descr = N_Gram_CTACT
cnt = 38	feature = 264	correl = 0.0520607	descr = N_Gram_CAATC
cnt = 39	feature = 207	correl = -0.0649075	descr = N_Gram_AGGCT
cnt = 40	feature = 278	correl = 0.0540659	descr = N_Gram_CAGCG
cnt = 41	feature = 286	correl = -0.0599505	descr = N_Gram_CATAT
cnt = 42	feature = 548	correl = -0.0786977	descr = N_Gram_GTTAC
cnt = 43	feature = 362	correl = -0.0473711	descr = N_Gram_CGTTC
cnt = 44	feature = 536	correl = 0.0616995	descr = N_Gram_GTGAC
cnt = 45	feature = 315	correl = -0.0643144	descr = N_Gram_CCGGT
cnt = 46	feature = 653	correl = 0.0596118	descr = N_Gram_TGTAA
cnt = 47	feature = 267	correl = 0.0639483	descr = N_Gram_CACCA
cnt = 48	feature = 503	correl = 0.0968628	descr = N_Gram_GGGAC
cnt = 49	feature = 426	correl = 0.0669709	descr = N_Gram_GATAT
cnt = 50	feature = 433	correl = -0.061247	descr = N_Gram_GATTA
cnt = 51	feature = 234	correl = -0.0963875	descr = N_Gram_ATCGG
cnt = 52	feature = 457	correl = 0.153005	descr = N_Gram_GCCTT
cnt = 53	feature = 363	correl = 0.113754	descr = N_Gram_CGTTT
cnt = 54	feature = 345	correl = 0.0583208	descr = N_Gram_CGGCG
cnt = 55	feature = 382	correl = -0.0922983	descr = N_Gram_CTGAT
cnt = 56	feature = 539	correl = 0.0978169	descr = N_Gram_GTGCT
cnt = 57	feature = 455	correl = -0.0562445	descr = N_Gram_GCCGT
cnt = 58	feature = 673	correl = 0.0447228	descr = N_Gram_TTCGA
cnt = 59	feature = 640	correl = 0.0892806	descr = N_Gram_TGGAG
cnt = 60	feature = 686	correl = 0.0516604	descr = N_Gram_TTGGT
cnt = 61	feature = 563	correl = -0.0687477	descr = N_Gram_TAAGG
cnt = 62	feature = 317	correl = -0.0617818	descr = N_Gram_CCGTC
cnt = 63	feature = 459	correl = -0.0767401	descr = N_Gram_GCGAC
cnt = 64	feature = 251	correl = 0.106191	descr = N_Gram_ATTGT
cnt = 65	feature = 257	correl = -0.0473555	descr = N_Gram_CAAAC
cnt = 66	feature = 223	correl = -0.137881	descr = N_Gram_ATAAG
cnt = 67	feature = 520	correl = 0.0712806	descr = N_Gram_GTAGT
cnt = 68	feature = 576	correl = -0.0505998	descr = N_Gram_TATAC
cnt = 69	feature = 594	correl = 0.0523377	descr = N_Gram_TCCCG
cnt = 70	feature = 547	correl = 0.0890594	descr = N_Gram_GTTAA
cnt = 71	feature = 209	correl = 0.0785959	descr = N_Gram_AGGGG
cnt = 72	feature = 687	correl = 0.0851163	descr = N_Gram_TTGTG
cnt = 73	feature = 527	correl = 0.0452869	descr = N_Gram_GTCCG
cnt = 74	feature = 343	correl = 0.106027	descr = N_Gram_CGGCA
cnt = 75	feature = 425	correl = 0.0461314	descr = N_Gram_GATAC
cnt = 76	feature = 596	correl = -0.0653456	descr = N_Gram_TCCGC
cnt = 77	feature = 497	correl = 0.0744338	descr = N_Gram_GGCGC
cnt = 78	feature = 666	correl = -0.0733575	descr = N_Gram_TTACC
cnt = 79	feature = 217	correl = 0.105676	descr = N_Gram_AGTGT
cnt = 80	feature = 674	correl = -0.0486819	descr = N_Gram_TTCGG
cnt = 81	feature = 421	correl = 0.0517891	descr = N_Gram_GAGGT
cnt = 82	feature = 648	correl = 0.0467472	descr = N_Gram_TGGGT
cnt = 83	feature = 276	correl = 0.0729478	descr = N_Gram_CAGCA
cnt = 84	feature = 304	correl = 0.0843006	descr = N_Gram_CCCAC
cnt = 85	feature = 233	correl = -0.0491937	descr = N_Gram_ATCGC
cnt = 86	feature = 460	correl = 0.0745119	descr = N_Gram_GCGAG
cnt = 87	feature = 248	correl = -0.048657	descr = N_Gram_ATTAA
cnt = 88	feature = 371	correl = 0.0548529	descr = N_Gram_CTATG
cnt = 89	feature = 599	correl = 0.055723	descr = N_Gram_TCCTA
cnt = 90	feature = 550	correl = -0.0483207	descr = N_Gram_GTTCG
cnt = 91	feature = 309	correl = -0.0630652	descr = N_Gram_CCCTT
cnt = 92	feature = 229	correl = 0.0863399	descr = N_Gram_ATATA
cnt = 93	feature = 578	correl = -0.0563951	descr = N_Gram_TATTC
cnt = 94	feature = 324	correl = 0.0544044	descr = N_Gram_CCTGC
cnt = 95	feature = 468	correl = -0.131911	descr = N_Gram_GCGTC
cnt = 96	feature = 613	correl = 0.0567535	descr = N_Gram_TCTAC
cnt = 97	feature = 231	correl = -0.0522752	descr = N_Gram_ATCAT
cnt = 98	feature = 518	correl = 0.0732883	descr = N_Gram_GTAAA
cnt = 99	feature = 395	correl = 0.109561	descr = N_Gram_CTTGG
cnt = 100	feature = 331	correl = 0.0858864	descr = N_Gram_CGAGG
cnt = 101	feature = 635	correl = 0.107029	descr = N_Gram_TGCAA
cnt = 102	feature = 303	correl = 0.0570896	descr = N_Gram_CCCAA
cnt = 103	feature = 487	correl = 0.0898475	descr = N_Gram_GGAGT
cnt = 104	feature = 323	correl = 0.0602049	descr = N_Gram_CCTGA
cnt = 105	feature = 353	correl = -0.0676412	descr = N_Gram_CGTAC
cnt = 106	feature = 657	correl = 0.06953	descr = N_Gram_TGTGA
cnt = 107	feature = 500	correl = 0.154835	descr = N_Gram_GGCTT
cnt = 108	feature = 361	correl = 0.05408	descr = N_Gram_CGTGT
cnt = 109	feature = 218	correl = 0.0890594	descr = N_Gram_AGTTA
cnt = 110	feature = 549	correl = 0.0609492	descr = N_Gram_GTTCC
cnt = 111	feature = 265	correl = 0.083765	descr = N_Gram_CACAG
cnt = 112	feature = 608	correl = -0.0666005	descr = N_Gram_TCGGG
cnt = 113	feature = 506	correl = 0.116095	descr = N_Gram_GGGCC
cnt = 114	feature = 388	correl = -0.128542	descr = N_Gram_CTTAT
cnt = 115	feature = 322	correl = 0.0441725	descr = N_Gram_CCTCT
cnt = 116	feature = 541	correl = 0.138921	descr = N_Gram_GTGGC
cnt = 117	feature = 510	correl = 0.0932736	descr = N_Gram_GGGTC
cnt = 118	feature = 660	correl = -0.0512407	descr = N_Gram_TGTTA
cnt = 119	feature = 285	correl = -0.0502499	descr = N_Gram_CATAC
cnt = 120	feature = 514	correl = 0.0652534	descr = N_Gram_GGTCA
cnt = 121	feature = 214	correl = 0.115696	descr = N_Gram_AGTCA
cnt = 122	feature = 463	correl = 0.0523923	descr = N_Gram_GCGGA
cnt = 123	feature = 414	correl = 0.0968628	descr = N_Gram_GACTA
cnt = 124	feature = 144	correl = 0.0641471	descr = N_Gram_AATCT
cnt = 125	feature = 435	correl = -0.0897884	descr = N_Gram_GATTT
cnt = 126	feature = 280	correl = 0.0863731	descr = N_Gram_CAGGA
cnt = 127	feature = 561	correl = -0.0569719	descr = N_Gram_TAAGA
cnt = 128	feature = 446	correl = 0.101936	descr = N_Gram_GCATC
cnt = 129	feature = 417	correl = -0.047847	descr = N_Gram_GAGCC
cnt = 130	feature = 308	correl = 0.0710368	descr = N_Gram_CCCGG
cnt = 131	feature = 319	correl = 0.055723	descr = N_Gram_CCTAT
cnt = 132	feature = 220	correl = -0.0833931	descr = N_Gram_AGTTT
cnt = 133	feature = 313	correl = 0.0710368	descr = N_Gram_CCGGC
cnt = 134	feature = 449	correl = 0.0932506	descr = N_Gram_GCCAG
cnt = 135	feature = 632	correl = 0.0544221	descr = N_Gram_TGATA
cnt = 136	feature = 544	correl = 0.0475785	descr = N_Gram_GTGTA
cnt = 137	feature = 301	correl = 0.0612116	descr = N_Gram_CCATC
cnt = 138	feature = 630	correl = 0.0440217	descr = N_Gram_TGAGT
cnt = 139	feature = 219	correl = 0.059449	descr = N_Gram_AGTTG
cnt = 140	feature = 347	correl = 0.0953808	descr = N_Gram_CGGGA
cnt = 141	feature = 277	correl = 0.0548463	descr = N_Gram_CAGCC
cnt = 142	feature = 418	correl = 0.0916091	descr = N_Gram_GAGCT
cnt = 143	feature = 413	correl = -0.072178	descr = N_Gram_GACGT
cnt = 144	feature = 439	correl = 0.09697	descr = N_Gram_GCAAC
cnt = 145	feature = 292	correl = 0.0512516	descr = N_Gram_CATGG
cnt = 146	feature = 525	correl = -0.0727329	descr = N_Gram_GTCCA
cnt = 147	feature = 697	correl = -0.0963129	descr = N_Gram_TTTTG
cnt = 148	feature = 553	correl = 0.108164	descr = N_Gram_GTTGG
cnt = 149	feature = 529	correl = -0.114562	descr = N_Gram_GTCGA
cnt = 150	feature = 429	correl = -0.100494	descr = N_Gram_GATCT
cnt = 151	feature = 477	correl = 0.0440459	descr = N_Gram_GCTTG
cnt = 152	feature = 654	correl = -0.054691	descr = N_Gram_TGTCA
cnt = 153	feature = 591	correl = 0.0848322	descr = N_Gram_TCCAA
cnt = 154	feature = 341	correl = 0.0989836	descr = N_Gram_CGGAC
cnt = 155	feature = 334	correl = -0.0498811	descr = N_Gram_CGCAG
cnt = 156	feature = 283	correl = 0.132953	descr = N_Gram_CAGTG
cnt = 157	feature = 650	correl = 0.0718409	descr = N_Gram_TGGTA
cnt = 158	feature = 551	correl = -0.0579619	descr = N_Gram_GTTCT
cnt = 159	feature = 636	correl = 0.0849031	descr = N_Gram_TGCAC
cnt = 160	feature = 464	correl = 0.0638865	descr = N_Gram_GCGGC
cnt = 161	feature = 600	correl = -0.0690991	descr = N_Gram_TCCTC
cnt = 162	feature = 400	correl = 0.0754458	descr = N_Gram_GAAA
cnt = 163	feature = 651	correl = 0.052209	descr = N_Gram_TGGTC
cnt = 164	feature = 515	correl = 0.0634671	descr = N_Gram_GGTTG
cnt = 165	feature = 454	correl = 0.0972248	descr = N_Gram_GCCGG
cnt = 166	feature = 350	correl = -0.0656894	descr = N_Gram_CGGTA
cnt = 167	feature = 475	correl = 0.0810675	descr = N_Gram_GCTGG
cnt = 168	feature = 545	correl = 0.0698162	descr = N_Gram_GTGTG
cnt = 169	feature = 526	correl = 0.0516429	descr = N_Gram_GTCCC
cnt = 170	feature = 390	correl = 0.0489038	descr = N_Gram_CTTCA
cnt = 171	feature = 279	correl = -0.158118	descr = N_Gram_CAGCT
cnt = 172	feature = 235	correl = 0.0802	descr = N_Gram_ATCTG
cnt = 173	feature = 484	correl = 0.0989836	descr = N_Gram_GGACG
cnt = 174	feature = 488	correl = -0.0918325	descr = N_Gram_GGATC
cnt = 175	feature = 225	correl = -0.0730058	descr = N_Gram_ATACT
cnt = 176	feature = 394	correl = -0.121553	descr = N_Gram_CTTGC
cnt = 177	feature = 380	correl = 0.0809231	descr = N_Gram_CTCTA
cnt = 178	feature = 542	correl = 0.0784749	descr = N_Gram_GTGGT
cnt = 179	feature = 584	correl = 0.0834493	descr = N_Gram_TCAGC
cnt = 180	feature = 610	correl = -0.0621414	descr = N_Gram_TCGTC
cnt = 181	feature = 644	correl = 0.117453	descr = N_Gram_TGGCT
cnt = 182	feature = 504	correl = 0.101752	descr = N_Gram_GGGAG
cnt = 183	feature = 450	correl = 0.0608555	descr = N_Gram_GCCAT
cnt = 184	feature = 270	correl = -0.0619909	descr = N_Gram_CACG
cnt = 185	feature = 250	correl = 0.0497647	descr = N_Gram_ATTG
cnt = 186	feature = 375	correl = -0.11012	descr = N_Gram_CTCAT
cnt = 187	feature = 397	correl = 0.0914291	descr = N_Gram_CTTTA
cnt = 188	feature = 406	correl = 0.0949745	descr = N_Gram_GACA
cnt = 189	feature = 492	correl = 0.083074	descr = N_Gram_GGCAT
cnt = 190	feature = 512	correl = -0.058393	descr = N_Gram_GGTAA
cnt = 191	feature = 337	correl = 0.101752	descr = N_Gram_CGCCG
cnt = 192	feature = 387	correl = -0.0670185	descr = N_Gram_CTTA
cnt = 193	feature = 222	correl = -0.084211	descr = N_Gram_ATAA
cnt = 194	feature = 483	correl = 0.113009	descr = N_Gram_GGACC
cnt = 195	feature = 306	correl = 0.0973384	descr = N_Gram_CCCG
cnt = 196	feature = 351	correl = -0.0566691	descr = N_Gram_CGTA
cnt = 197	feature = 247	correl = -0.0675563	descr = N_Gram_ATTA
cnt = 198	feature = 396	correl = 0.0788654	descr = N_Gram_CTTGT
cnt = 199	feature = 290	correl = 0.116459	descr = N_Gram_CATCT
cnt = 200	feature = 451	correl = 0.0642394	descr = N_Gram_GCCCA
cnt = 201	feature = 509	correl = 0.0499342	descr = N_Gram_GGGT
cnt = 202	feature = 496	correl = 0.151082	descr = N_Gram_GGCCT
cnt = 203	feature = 637	correl = -0.142289	descr = N_Gram_TGCG
cnt = 204	feature = 13	correl = -0.117329	descr = Position_Specific_Bin_Base_5_Base_A
cnt = 205	feature = 29	correl = -0.0800233	descr = Position_Specific_Bin_Base_13_Base_A
cnt = 206	feature = 24	correl = -0.0876332	descr = Position_Specific_Bin_Base_11_Base_G
cnt = 207	feature = 31	correl = -0.0881516	descr = Position_Specific_Bin_Base_14_Base_A
cnt = 208	feature = 19	correl = 0.0669134	descr = Position_Specific_Bin_Base_7_Base_T
cnt = 209	feature = 498	correl = 0.0891482	descr = N_Gram_GGCGG
cnt = 210	feature = 327	correl = -0.0443489	descr = N_Gram_CGAC
cnt = 211	feature = 9	correl = 0.0776875	descr = Position_Specific_Bin_Base_2_Base_T
cnt = 212	feature = 437	correl = 0.130899	descr = N_Gram_GCAA
cnt = 213	feature = 633	correl = -0.14881	descr = N_Gram_TGATT
cnt = 214	feature = 288	correl = 0.10369	descr = N_Gram_CATCC
cnt = 215	feature = 423	correl = -0.057654	descr = N_Gram_GAGTT
cnt = 216	feature = 38	correl = -0.0595136	descr = Position_Specific_Bin_Base_17_Base_A
cnt = 217	feature = 383	correl = 0.0959676	descr = N_Gram_CTGCA
cnt = 218	feature = 211	correl = 0.0866538	descr = N_Gram_AGTA
cnt = 219	feature = 615	correl = -0.0845169	descr = N_Gram_TCTCA
cnt = 220	feature = 10	correl = 0.0854775	descr = Position_Specific_Bin_Base_3_Base_C
cnt = 221	feature = 494	correl = 0.107641	descr = N_Gram_GGCCA
cnt = 222	feature = 28	correl = -0.130606	descr = Position_Specific_Bin_Base_12_Base_T
cnt = 223	feature = 244	correl = 0.0505259	descr = N_Gram_ATGT
cnt = 224	feature = 18	correl = 0.118854	descr = Position_Specific_Bin_Base_6_Base_C
cnt = 225	feature = 266	correl = 0.0719619	descr = N_Gram_CACC
cnt = 226	feature = 298	correl = -0.134265	descr = N_Gram_CCAGC
cnt = 227	feature = 71	correl = 0.0489133	descr = Fold_of_RNAi_Sequence_Pos_10
cnt = 228	feature = 74	correl = 0.109725	descr = Fold_of_RNAi_Sequence_Pos_13
cnt = 229	feature = 8	correl = -0.0951943	descr = Position_Specific_Bin_Base_2_Base_G
cnt = 230	feature = 597	correl = -0.0802551	descr = N_Gram_TCCGG
cnt = 231	feature = 33	correl = 0.105292	descr = Position_Specific_Bin_Base_14_Base_T
cnt = 232	feature = 348	correl = 0.128962	descr = N_Gram_CGGGC
cnt = 233	feature = 20	correl = 0.0655349	descr = Position_Specific_Bin_Base_8_Base_T
cnt = 234	feature = 393	correl = -0.0936785	descr = N_Gram_CTTGA
cnt = 235	feature = 23	correl = 0.0854367	descr = Position_Specific_Bin_Base_10_Base_T
cnt = 236	feature = 21	correl = -0.0775498	descr = Position_Specific_Bin_Base_9_Base_T
cnt = 237	feature = 619	correl = -0.0520495	descr = N_Gram_TCTGA
cnt = 238	feature = 39	correl = 0.100543	descr = Position_Specific_Bin_Base_17_Base_C
cnt = 239	feature = 609	correl = -0.0513179	descr = N_Gram_TCGT
cnt = 240	feature = 35	correl = 0.0640574	descr = Position_Specific_Bin_Base_15_Base_T
cnt = 241	feature = 420	correl = 0.0635363	descr = N_Gram_GAGGC
cnt = 242	feature = 645	correl = 0.120543	descr = N_Gram_TGGG
cnt = 243	feature = 325	correl = -0.0744679	descr = N_Gram_CCTTC
cnt = 244	feature = 555	correl = -0.0745096	descr = N_Gram_GTTTT
cnt = 245	feature = 16	correl = -0.0443148	descr = Position_Specific_Bin_Base_5_Base_T
cnt = 246	feature = 655	correl = 0.0744355	descr = N_Gram_TGTCC
cnt = 247	feature = 627	correl = -0.0479981	descr = N_Gram_TGAAG
cnt = 248	feature = 441	correl = 0.0927742	descr = N_Gram_GCAC
cnt = 249	feature = 259	correl = 0.0701711	descr = N_Gram_CAAG
cnt = 250	feature = 643	correl = -0.0920186	descr = N_Gram_TGGCG
cnt = 251	feature = 340	correl = 0.0733859	descr = N_Gram_CGGA
cnt = 252	feature = 81	correl = 0.11074	descr = Xue_Structure_Feature_A101
cnt = 253	feature = 49	correl = -0.0653716	descr = Gibbs_of_Target_Sequence__Pos_5_Step_1
cnt = 254	feature = 274	correl = 0.0512262	descr = N_Gram_CAGA
cnt = 255	feature = 226	correl = 0.0602607	descr = N_Gram_ATAG
cnt = 256	feature = 623	correl = -0.0522128	descr = N_Gram_TCTTG
cnt = 257	feature = 52	correl = 0.0508568	descr = Gibbs_of_Target_Sequence__Pos_9_Step_1
cnt = 258	feature = 357	correl = 0.169655	descr = N_Gram_CGTG
cnt = 259	feature = 476	correl = 0.0689069	descr = N_Gram_GCTT
cnt = 260	feature = 25	correl = -0.0810827	descr = Position_Specific_Bin_Base_12_Base_A
cnt = 261	feature = 105	correl = 0.126577	descr = Fold_of_Target_NoEndbrace_noends_Pos_17
cnt = 262	feature = 17	correl = -0.0974862	descr = Position_Specific_Bin_Base_6_Base_A
cnt = 263	feature = 30	correl = 0.130178	descr = Position_Specific_Bin_Base_13_Base_C
cnt = 264	feature = 36	correl = -0.148573	descr = Position_Specific_Bin_Base_16_Base_A
cnt = 265	feature = 689	correl = 0.0479403	descr = N_Gram_TTTA
cnt = 266	feature = 232	correl = -0.0768526	descr = N_Gram_ATCG
cnt = 267	feature = 34	correl = -0.0508569	descr = Position_Specific_Bin_Base_15_Base_A
cnt = 268	feature = 11	correl = -0.0653915	descr = Position_Specific_Bin_Base_4_Base_A
cnt = 269	feature = 32	correl = -0.0442977	descr = Position_Specific_Bin_Base_14_Base_G
cnt = 270	feature = 79	correl = -0.0483646	descr = Xue_Structure_Feature_A110
cnt = 271	feature = 356	correl = -0.130588	descr = N_Gram_CGTCG
cnt = 272	feature = 634	correl = 0.0924902	descr = N_Gram_TGCA
cnt = 273	feature = 47	correl = 0.261498	descr = Gibbs_of_Target_Sequence__Pos_2_Step_1
cnt = 274	feature = 54	correl = -0.0759403	descr = Gibbs_of_Target_Sequence__Pos_13_Step_1
cnt = 275	feature = 72	correl = 0.0538517	descr = Fold_of_RNAi_Sequence_Pos_11
cnt = 276	feature = 14	correl = 0.109627	descr = Position_Specific_Bin_Base_5_Base_C
cnt = 277	feature = 12	correl = 0.0653704	descr = Position_Specific_Bin_Base_4_Base_C
cnt = 278	feature = 237	correl = -0.0476499	descr = N_Gram_ATGA
cnt = 279	feature = 656	correl = 0.0960825	descr = N_Gram_TGTG
cnt = 280	feature = 424	correl = 0.0661687	descr = N_Gram_GATA
cnt = 281	feature = 618	correl = -0.127889	descr = N_Gram_TCTCT
cnt = 282	feature = 560	correl = -0.126069	descr = N_Gram_TAAG
cnt = 283	feature = 76	correl = 0.0789703	descr = Fold_of_RNAi_Sequence_Pos_15
cnt = 284	feature = 499	correl = 0.0612823	descr = N_Gram_GGCT
cnt = 285	feature = 206	correl = 0.130544	descr = N_Gram_AGGCG
cnt = 286	feature = 51	correl = -0.17313	descr = Gibbs_of_Target_Sequence__Pos_7_Step_1
cnt = 287	feature = 605	correl = -0.123104	descr = N_Gram_TCGAG
cnt = 288	feature = 693	correl = -0.0468226	descr = N_Gram_TTTG
cnt = 289	feature = 472	correl = -0.0965741	descr = N_Gram_GCTCC
cnt = 290	feature = 43	correl = 0.279493	descr = Position_Specific_Bin_Base_18_Base_G
cnt = 291	feature = 456	correl = 0.0994547	descr = N_Gram_GCCT
cnt = 292	feature = 540	correl = 0.118949	descr = N_Gram_GTGG
cnt = 293	feature = 473	correl = 0.0858602	descr = N_Gram_GCTG
cnt = 294	feature = 583	correl = 0.122361	descr = N_Gram_TCAG
cnt = 295	feature = 505	correl = 0.11473	descr = N_Gram_GGGC
cnt = 296	feature = 365	correl = 0.0795051	descr = N_Gram_CTA
cnt = 297	feature = 448	correl = 0.0551662	descr = N_Gram_GCCA
cnt = 298	feature = 15	correl = 0.0543962	descr = Position_Specific_Bin_Base_5_Base_G
cnt = 299	feature = 66	correl = 0.163259	descr = Fold_of_RNAi_Sequence_Pos_2
cnt = 300	feature = 411	correl = -0.0543416	descr = N_Gram_GACG
cnt = 301	feature = 461	correl = 0.0512026	descr = N_Gram_GCGCC
cnt = 302	feature = 667	correl = -0.0576304	descr = N_Gram_TTAT
cnt = 303	feature = 252	correl = -0.0893484	descr = N_Gram_ATTT
cnt = 304	feature = 485	correl = 0.109338	descr = N_Gram_GGAG
cnt = 305	feature = 281	correl = 0.132917	descr = N_Gram_CAGT
cnt = 306	feature = 56	correl = -0.0449353	descr = Gibbs_of_Target_Sequence__Pos_15_Step_1
cnt = 307	feature = 683	correl = 0.0583121	descr = N_Gram_TTGG
cnt = 308	feature = 601	correl = -0.108175	descr = N_Gram_TCCTT
cnt = 309	feature = 58	correl = -0.179314	descr = Gibbs_of_Target_Sequence__Pos_18_Step_1
cnt = 310	feature = 691	correl = -0.078504	descr = N_Gram_TTTCC
cnt = 311	feature = 69	correl = 0.0759704	descr = Fold_of_RNAi_Sequence_Pos_6
cnt = 312	feature = 314	correl = 0.117496	descr = N_Gram_CCGGG
cnt = 313	feature = 603	correl = -0.0867741	descr = N_Gram_TCGA
cnt = 314	feature = 649	correl = 0.0821641	descr = N_Gram_TGGT
cnt = 315	feature = 432	correl = -0.0644062	descr = N_Gram_GATT
cnt = 316	feature = 678	correl = -0.0502219	descr = N_Gram_TTGA
cnt = 317	feature = 299	correl = 0.0485756	descr = N_Gram_CCAT
cnt = 318	feature = 517	correl = 0.0554209	descr = N_Gram_GTAA
cnt = 319	feature = 59	correl = -0.292329	descr = Gibbs_of_Target_Sequence__Pos_19_Step_1
cnt = 320	feature = 586	correl = -0.0682701	descr = N_Gram_TCAT
cnt = 321	feature = 26	correl = 0.118928	descr = Position_Specific_Bin_Base_12_Base_C
cnt = 322	feature = 680	correl = -0.0881419	descr = N_Gram_TTGC
cnt = 323	feature = 64	correl = 0.15833	descr = Fold_of_RNAi_Sequence_Pos_0
cnt = 324	feature = 80	correl = 0.0690623	descr = Xue_Structure_Feature_A100
cnt = 325	feature = 342	correl = 0.099732	descr = N_Gram_CGGC
cnt = 326	feature = 616	correl = -0.109802	descr = N_Gram_TCTCC
cnt = 327	feature = 57	correl = -0.11194	descr = Gibbs_of_Target_Sequence__Pos_17_Step_1
cnt = 328	feature = 528	correl = -0.102257	descr = N_Gram_GTCG
cnt = 329	feature = 73	correl = 0.0863489	descr = Fold_of_RNAi_Sequence_Pos_12
cnt = 330	feature = 565	correl = -0.0711144	descr = N_Gram_TAC
cnt = 331	feature = 41	correl = -0.255427	descr = Position_Specific_Bin_Base_18_Base_A
cnt = 332	feature = 77	correl = 0.0661739	descr = Fold_of_RNAi_Sequence_Pos_16
cnt = 333	feature = 55	correl = -0.196625	descr = Gibbs_of_Target_Sequence__Pos_14_Step_1
cnt = 334	feature = 419	correl = 0.0685691	descr = N_Gram_GAGG
cnt = 335	feature = 692	correl = -0.114352	descr = N_Gram_TTTCT
cnt = 336	feature = 391	correl = -0.212296	descr = N_Gram_CTTCT
cnt = 337	feature = 502	correl = 0.0949211	descr = N_Gram_GGGA
cnt = 338	feature = 297	correl = -0.0958582	descr = N_Gram_CCAG
cnt = 339	feature = 335	correl = 0.0650561	descr = N_Gram_CGCC
cnt = 340	feature = 641	correl = 0.0679978	descr = N_Gram_TGGC
cnt = 341	feature = 65	correl = 0.187737	descr = Fold_of_RNAi_Sequence_Pos_1
cnt = 342	feature = 466	correl = -0.0787335	descr = N_Gram_GCGT
cnt = 343	feature = 523	correl = -0.0860411	descr = N_Gram_GTC
cnt = 344	feature = 326	correl = -0.0476907	descr = N_Gram_CGA
cnt = 345	feature = 68	correl = 0.0616863	descr = Fold_of_RNAi_Sequence_Pos_4
cnt = 346	feature = 625	correl = -0.0643192	descr = N_Gram_TGA
cnt = 347	feature = 284	correl = 0.0548268	descr = N_Gram_CAT
cnt = 348	feature = 590	correl = -0.0921947	descr = N_Gram_TCCA
cnt = 349	feature = 557	correl = -0.0638355	descr = N_Gram_TAA
cnt = 350	feature = 255	correl = 0.140447	descr = N_Gram_CAA
cnt = 351	feature = 67	correl = 0.0897767	descr = Fold_of_RNAi_Sequence_Pos_3
cnt = 352	feature = 696	correl = -0.146739	descr = N_Gram_TTTTC
cnt = 353	feature = 436	correl = 0.118347	descr = N_Gram_GCA
cnt = 354	feature = 614	correl = -0.186339	descr = N_Gram_TCTC
cnt = 355	feature = 652	correl = 0.0875173	descr = N_Gram_TGT
cnt = 356	feature = 598	correl = -0.0828948	descr = N_Gram_TCCT
cnt = 357	feature = 677	correl = -0.120385	descr = N_Gram_TTCTT
cnt = 358	feature = 662	correl = -0.0926193	descr = N_Gram_TTA
cnt = 359	feature = 511	correl = 0.0883702	descr = N_Gram_GGT
cnt = 360	feature = 580	correl = 0.0574006	descr = N_Gram_TCA
cnt = 361	feature = 310	correl = 0.0717731	descr = N_Gram_CCG
cnt = 362	feature = 479	correl = 0.136826	descr = N_Gram_GGA
cnt = 363	feature = 364	correl = -0.0500366	descr = N_Gram_CT
cnt = 364	feature = 546	correl = 0.052667	descr = N_Gram_GTT
cnt = 365	feature = 602	correl = -0.110016	descr = N_Gram_TCG
cnt = 366	feature = 82	correl = 0.10386	descr = Xue_Structure_Feature_C111
cnt = 367	feature = 312	correl = 0.0571317	descr = N_Gram_CCGG
cnt = 368	feature = 416	correl = 0.0620889	descr = N_Gram_GAG
cnt = 369	feature = 501	correl = 0.15026	descr = N_Gram_GGG
cnt = 370	feature = 579	correl = -0.116747	descr = N_Gram_TC
cnt = 371	feature = 83	correl = 0.0933448	descr = Xue_Structure_Feature_C110
cnt = 372	feature = 695	correl = -0.156484	descr = N_Gram_TTTT
cnt = 373	feature = 620	correl = -0.115902	descr = N_Gram_TCTT
cnt = 374	feature = 373	correl = -0.106501	descr = N_Gram_CTC
cnt = 375	feature = 447	correl = 0.0919573	descr = N_Gram_GCC
cnt = 376	feature = 376	correl = -0.118952	descr = N_Gram_CTCC
cnt = 377	feature = 690	correl = -0.125022	descr = N_Gram_TTTC
cnt = 378	feature = 624	correl = 0.060323	descr = N_Gram_TG
cnt = 379	feature = 339	correl = 0.0796415	descr = N_Gram_CGG
cnt = 380	feature = 386	correl = -0.114192	descr = N_Gram_CTT
cnt = 381	feature = 399	correl = 0.0518076	descr = N_Gram_GA
cnt = 382	feature = 62	correl = -0.151537	descr = PF_RNAi_Fold_5'Free_Count
cnt = 383	feature = 688	correl = -0.0933832	descr = N_Gram_TTT
cnt = 384	feature = 611	correl = -0.104478	descr = N_Gram_TCT
cnt = 385	feature = 589	correl = -0.11792	descr = N_Gram_TCC
cnt = 386	feature = 669	correl = -0.171725	descr = N_Gram_TTC
cnt = 387	feature = 478	correl = 0.183511	descr = N_Gram_GG
cnt = 388	feature = 61	correl = -0.192875	descr = PF_RNAi_Fold_Energy
cnt = 389	feature = 86	correl = -0.154338	descr = Xue_Structure_Feature_C000
cnt = 390	feature = 45	correl = -0.1612	descr = Gibbs_of_Target_Sequence_
num rows = 521
num_elements = 203711
*
optimization finished, #iter = 670
nu = 0.490085
obj = -37.451121, rho = -0.635743
nSV = 371, nBSV = 167
num rows = 58
num_elements = 22678
*
optimization finished, #iter = 57
nu = 0.462525
obj = -4.523626, rho = -0.386095
nSV = 47, nBSV = 13
*
optimization finished, #iter = 670
nu = 0.490085
obj = -37.451121, rho = -0.635743
nSV = 371, nBSV = 167
CFS merit scores = 1.31031
CFS merit scores = 1.58705
CFS merit scores = 1.8344
CFS merit scores = 2.06157
CFS merit scores = 2.26498
CFS merit scores = 2.45308
CFS merit scores = 2.62868
CFS merit scores = 2.79374
CFS merit scores = 2.94984
CFS merit scores = 3.09764
CFS merit scores = 3.23716
CFS merit scores = 3.37002
CFS merit scores = 3.49728
CFS merit scores = 3.61934
CFS merit scores = 3.73513
CFS merit scores = 3.84482
CFS merit scores = 3.95091
CFS merit scores = 4.05319
CFS merit scores = 4.15205
CFS merit scores = 4.24784
CFS merit scores = 4.34109
CFS merit scores = 4.43034
CFS merit scores = 4.51651
CFS merit scores = 4.60074
CFS merit scores = 4.68239
CFS merit scores = 4.76164
CFS merit scores = 4.83926
CFS merit scores = 4.91504
CFS merit scores = 4.98926
CFS merit scores = 5.06193
CFS merit scores = 5.13293
CFS merit scores = 5.20225
CFS merit scores = 5.26989
CFS merit scores = 5.33544
CFS merit scores = 5.39936
CFS merit scores = 5.46098
CFS merit scores = 5.51994
CFS merit scores = 5.57675
CFS merit scores = 5.63199
CFS merit scores = 5.68531
CFS merit scores = 5.73721
CFS merit scores = 5.78736
CFS merit scores = 5.8366
CFS merit scores = 5.88431
CFS merit scores = 5.93124
CFS merit scores = 5.97587
CFS merit scores = 6.01878
CFS merit scores = 6.05789
CFS merit scores = 6.09432
CFS merit scores = 6.12824
CFS merit scores = 6.15989
CFS merit scores = 6.18982
CFS merit scores = 6.21927
CFS merit scores = 6.24624
CFS merit scores = 6.27156
CFS merit scores = 6.29452
CFS merit scores = 6.31658
CFS merit scores = 6.33752
CFS merit scores = 6.35738
CFS merit scores = 6.37734
CFS merit scores = 6.39678
CFS merit scores = 6.41616
CFS merit scores = 6.43452
CFS merit scores = 6.45236
CFS merit scores = 6.4698
CFS merit scores = 6.48683
CFS merit scores = 6.50393
CFS merit scores = 6.52031
CFS merit scores = 6.53427
CFS merit scores = 6.54791
CFS merit scores = 6.55934
CFS merit scores = 6.56936
CFS merit scores = 6.5768
CFS merit scores = 6.58388
CFS merit scores = 6.59116
CFS merit scores = 6.59805
CFS merit scores = 6.60472
CFS merit scores = 6.61044
CFS merit scores = 6.61471
CFS merit scores = 6.61852
CFS merit scores = 6.62275
CFS merit scores = 6.62726
CFS merit scores = 6.63212
CFS merit scores = 6.63673
CFS merit scores = 6.63907
CFS merit scores = 6.64111
CFS merit scores = 6.64352
CFS merit scores = 6.64595
CFS merit scores = 6.64686
CFS merit scores = 6.64628
CFS merit scores = 6.64616
CFS merit scores = 6.64624
CFS merit scores = 6.64646
CFS merit scores = 6.64706
CFS merit scores = 6.64791
CFS merit scores = 6.64749
CFS merit scores = 6.6471
CFS merit scores = 6.64686
CFS merit scores = 6.64682
CFS merit scores = 6.64643
CFS merit scores = 6.64615
CFS merit scores = 6.64603
CFS merit scores = 6.64547
CFS merit scores = 6.6451
CFS merit scores = 6.64467
CFS merit scores = 6.64336
CFS merit scores = 6.64092
CFS merit scores = 6.63839
CFS merit scores = 6.63604
CFS merit scores = 6.63263
CFS merit scores = 6.62932
CFS merit scores = 6.6257
CFS merit scores = 6.62191
CFS merit scores = 6.61798
CFS merit scores = 6.61384
CFS merit scores = 6.61005
CFS merit scores = 6.60631
CFS merit scores = 6.60255
CFS merit scores = 6.59766
CFS merit scores = 6.59295
CFS merit scores = 6.58768
CFS merit scores = 6.58212
CFS merit scores = 6.5765
CFS merit scores = 6.571
CFS merit scores = 6.56578
CFS merit scores = 6.56092
CFS merit scores = 6.55638
CFS merit scores = 6.55209
CFS merit scores = 6.5468
CFS merit scores = 6.54156
CFS merit scores = 6.53666
CFS merit scores = 6.53168
CFS merit scores = 6.52551
CFS merit scores = 6.51899
CFS merit scores = 6.51284
CFS merit scores = 6.50677
CFS merit scores = 6.50101
CFS merit scores = 6.49527
CFS merit scores = 6.48975
CFS merit scores = 6.48437
CFS merit scores = 6.47764
CFS merit scores = 6.47074
CFS merit scores = 6.46424
CFS merit scores = 6.45795
CFS merit scores = 6.45113
CFS merit scores = 6.4444
CFS merit scores = 6.43735
CFS merit scores = 6.43
CFS merit scores = 6.42283
CFS merit scores = 6.41569
CFS merit scores = 6.40877
CFS merit scores = 6.40192
CFS merit scores = 6.39491
CFS merit scores = 6.38822
CFS merit scores = 6.38169
CFS merit scores = 6.3753
CFS merit scores = 6.36819
CFS merit scores = 6.36075
CFS merit scores = 6.35352
CFS merit scores = 6.34654
CFS merit scores = 6.33909
CFS merit scores = 6.33181
CFS merit scores = 6.32477
CFS merit scores = 6.31775
CFS merit scores = 6.31042
CFS merit scores = 6.30329
CFS merit scores = 6.29599
CFS merit scores = 6.28888
CFS merit scores = 6.28193
CFS merit scores = 6.27503
CFS merit scores = 6.26799
CFS merit scores = 6.26113
CFS merit scores = 6.25408
CFS merit scores = 6.24692
CFS merit scores = 6.2399
CFS merit scores = 6.23271
CFS merit scores = 6.22559
CFS merit scores = 6.21838
CFS merit scores = 6.21119
CFS merit scores = 6.20416
CFS merit scores = 6.1973
CFS merit scores = 6.19028
CFS merit scores = 6.1833
CFS merit scores = 6.17599
CFS merit scores = 6.16887
CFS merit scores = 6.16183
CFS merit scores = 6.15487
CFS merit scores = 6.14793
CFS merit scores = 6.14091
CFS merit scores = 6.13349
CFS merit scores = 6.12594
CFS merit scores = 6.1184
CFS merit scores = 6.11097
CFS merit scores = 6.10363
CFS merit scores = 6.09627
CFS merit scores = 6.0886
CFS merit scores = 6.08103
CFS merit scores = 6.07342
CFS merit scores = 6.06582
CFS merit scores = 6.05832
CFS merit scores = 6.05091
CFS merit scores = 6.04364
CFS merit scores = 6.03651
CFS merit scores = 6.02958
CFS merit scores = 6.02263
CFS merit scores = 6.01583
CFS merit scores = 6.00879
CFS merit scores = 6.00179
CFS merit scores = 5.99454
CFS merit scores = 5.98702
CFS merit scores = 5.97934
CFS merit scores = 5.97177
CFS merit scores = 5.96431
CFS merit scores = 5.95692
CFS merit scores = 5.94949
CFS merit scores = 5.94189
CFS merit scores = 5.93402
CFS merit scores = 5.92603
CFS merit scores = 5.9179
CFS merit scores = 5.90971
CFS merit scores = 5.90173
CFS merit scores = 5.89363
CFS merit scores = 5.88567
CFS merit scores = 5.87785
CFS merit scores = 5.86997
CFS merit scores = 5.86193
CFS merit scores = 5.85402
CFS merit scores = 5.84621
CFS merit scores = 5.83856
CFS merit scores = 5.83074
CFS merit scores = 5.82307
CFS merit scores = 5.81556
CFS merit scores = 5.80822
CFS merit scores = 5.80098
CFS merit scores = 5.79349
CFS merit scores = 5.78612
CFS merit scores = 5.77888
CFS merit scores = 5.77174
CFS merit scores = 5.76473
CFS merit scores = 5.75776
CFS merit scores = 5.75096
CFS merit scores = 5.74416
CFS merit scores = 5.73742
CFS merit scores = 5.73077
CFS merit scores = 5.72429
CFS merit scores = 5.71778
CFS merit scores = 5.71124
CFS merit scores = 5.70462
CFS merit scores = 5.69799
CFS merit scores = 5.69145
CFS merit scores = 5.68499
CFS merit scores = 5.67856
CFS merit scores = 5.67228
CFS merit scores = 5.66584
CFS merit scores = 5.65944
CFS merit scores = 5.65319
CFS merit scores = 5.647
CFS merit scores = 5.64086
CFS merit scores = 5.6345
CFS merit scores = 5.62829
CFS merit scores = 5.62217
CFS merit scores = 5.61603
CFS merit scores = 5.60986
CFS merit scores = 5.60373
CFS merit scores = 5.59754
CFS merit scores = 5.5914
CFS merit scores = 5.58529
CFS merit scores = 5.57925
CFS merit scores = 5.57333
CFS merit scores = 5.56744
CFS merit scores = 5.56155
CFS merit scores = 5.55559
CFS merit scores = 5.54967
CFS merit scores = 5.54385
CFS merit scores = 5.53801
CFS merit scores = 5.53219
CFS merit scores = 5.52647
CFS merit scores = 5.52073
CFS merit scores = 5.51492
CFS merit scores = 5.5092
CFS merit scores = 5.50354
CFS merit scores = 5.49786
CFS merit scores = 5.4922
CFS merit scores = 5.48668
CFS merit scores = 5.48088
CFS merit scores = 5.47502
CFS merit scores = 5.4692
CFS merit scores = 5.46336
CFS merit scores = 5.45757
CFS merit scores = 5.45182
CFS merit scores = 5.44613
CFS merit scores = 5.4404
CFS merit scores = 5.4347
CFS merit scores = 5.4291
CFS merit scores = 5.42355
CFS merit scores = 5.41797
CFS merit scores = 5.41242
CFS merit scores = 5.40698
CFS merit scores = 5.40153
CFS merit scores = 5.39607
CFS merit scores = 5.3905
CFS merit scores = 5.38495
CFS merit scores = 5.37945
CFS merit scores = 5.37384
CFS merit scores = 5.36818
CFS merit scores = 5.36255
CFS merit scores = 5.35692
CFS merit scores = 5.35125
CFS merit scores = 5.34556
CFS merit scores = 5.33987
CFS merit scores = 5.33425
CFS merit scores = 5.32869
CFS merit scores = 5.32305
CFS merit scores = 5.31751
CFS merit scores = 5.31204
CFS merit scores = 5.3066
CFS merit scores = 5.30123
CFS merit scores = 5.29586
CFS merit scores = 5.29032
CFS merit scores = 5.28478
CFS merit scores = 5.27916
CFS merit scores = 5.27359
CFS merit scores = 5.26809
CFS merit scores = 5.26261
CFS merit scores = 5.25718
CFS merit scores = 5.25172
CFS merit scores = 5.24633
CFS merit scores = 5.24092
CFS merit scores = 5.23556
CFS merit scores = 5.23022
CFS merit scores = 5.22491
CFS merit scores = 5.21936
CFS merit scores = 5.21369
CFS merit scores = 5.208
CFS merit scores = 5.20233
CFS merit scores = 5.19659
CFS merit scores = 5.19089
CFS merit scores = 5.1852
CFS merit scores = 5.17955
CFS merit scores = 5.17399
CFS merit scores = 5.16852
CFS merit scores = 5.16307
CFS merit scores = 5.15752
CFS merit scores = 5.15206
CFS merit scores = 5.14657
CFS merit scores = 5.14112
CFS merit scores = 5.13568
CFS merit scores = 5.1303
CFS merit scores = 5.12484
CFS merit scores = 5.1194
CFS merit scores = 5.11399
CFS merit scores = 5.10847
CFS merit scores = 5.10272
CFS merit scores = 5.09686
CFS merit scores = 5.09106
CFS merit scores = 5.08531
CFS merit scores = 5.07946
CFS merit scores = 5.07355
CFS merit scores = 5.06771
CFS merit scores = 5.06179
CFS merit scores = 5.05576
CFS merit scores = 5.04943
CFS merit scores = 5.04321
CFS merit scores = 5.03701
CFS merit scores = 5.03087
CFS merit scores = 5.02464
CFS merit scores = 5.01839
CFS merit scores = 5.01174
CFS merit scores = 5.00509
CFS merit scores = 4.99842
CFS merit scores = 4.99131
CFS merit scores = 4.98412
CFS merit scores = 4.97704
CFS merit scores = 4.96998
CFS merit scores = 4.96291
CFS merit scores = 4.95572
CFS merit scores = 4.94843
CFS merit scores = 4.94122
CFS merit scores = 4.93383
CFS merit scores = 4.92621
CFS merit scores = 4.91857
CFS merit scores = 4.91088
CFS merit scores = 4.90306
CFS merit scores = 4.89519
CFS merit scores = 4.88708
CFS merit scores = 4.87892
CFS merit scores = 4.87058
CFS merit scores = 4.86216
CFS merit scores = 4.8534
CFS merit scores = 4.84461
CFS merit scores = 4.83575
CFS merit scores = 4.8268
CFS merit scores = 4.81782
CFS merit scores = 4.80812
CFS merit scores = 4.79806
CFS merit scores = 4.78807
CFS merit scores = 4.77777
CFS merit scores = 4.76543
CFS merit scores = 4.74697
cnt = 1	feature = 62	correl = -0.31031	descr = Gibbs_of_Target_Sequence__Pos_19_Step_1
cnt = 2	feature = 618	correl = -0.209582	descr = N_Gram_TCTC
cnt = 3	feature = 554	correl = 0.0827932	descr = N_Gram_GTTCC
cnt = 4	feature = 228	correl = -0.0860007	descr = N_Gram_ATACT
cnt = 5	feature = 357	correl = 0.0705788	descr = N_Gram_CGTGA
cnt = 6	feature = 545	correl = 0.0571925	descr = N_Gram_GTGCG
cnt = 7	feature = 339	correl = -0.0491935	descr = N_Gram_CGCTG
cnt = 8	feature = 406	correl = 0.0452153	descr = N_Gram_GACAG
cnt = 9	feature = 335	correl = 0.0452153	descr = N_Gram_CGCCA
cnt = 10	feature = 613	correl = 0.0945333	descr = N_Gram_TCGGC
cnt = 11	feature = 529	correl = 0.0505135	descr = N_Gram_GTATA
cnt = 12	feature = 609	correl = 0.0804424	descr = N_Gram_TCGAC
cnt = 13	feature = 399	correl = 0.0684652	descr = N_Gram_GAAAC
cnt = 14	feature = 365	correl = 0.0452153	descr = N_Gram_CTAAA
cnt = 15	feature = 527	correl = 0.0486508	descr = N_Gram_GTAAA
cnt = 16	feature = 671	correl = 0.073979	descr = N_Gram_TTCAA
cnt = 17	feature = 640	correl = 0.0522607	descr = N_Gram_TGCCG
cnt = 18	feature = 631	correl = -0.0611613	descr = N_Gram_TGAGA
cnt = 19	feature = 407	correl = -0.0682308	descr = N_Gram_GACCC
cnt = 20	feature = 563	correl = -0.0463753	descr = N_Gram_TAACG
cnt = 21	feature = 244	correl = -0.0454018	descr = N_Gram_ATGCA
cnt = 22	feature = 448	correl = -0.0451129	descr = N_Gram_GCATG
cnt = 23	feature = 611	correl = -0.0491935	descr = N_Gram_TCGCA
cnt = 24	feature = 628	correl = 0.0513395	descr = N_Gram_TGAAA
cnt = 25	feature = 400	correl = 0.101525	descr = N_Gram_GAAAG
cnt = 26	feature = 426	correl = -0.0556744	descr = N_Gram_GATCG
cnt = 27	feature = 305	correl = 0.114852	descr = N_Gram_CCCCC
cnt = 28	feature = 306	correl = 0.0452153	descr = N_Gram_CCCCG
cnt = 29	feature = 220	correl = 0.088939	descr = N_Gram_AGTTA
cnt = 30	feature = 231	correl = 0.0716851	descr = N_Gram_ATAGT
cnt = 31	feature = 651	correl = 0.0762429	descr = N_Gram_TGGGG
cnt = 32	feature = 688	correl = 0.0849871	descr = N_Gram_TTGTG
cnt = 33	feature = 572	correl = 0.045862	descr = N_Gram_TAGAC
cnt = 34	feature = 599	correl = 0.061186	descr = N_Gram_TCCCA
cnt = 35	feature = 420	correl = 0.0939614	descr = N_Gram_GAGTC
cnt = 36	feature = 579	correl = 0.0755747	descr = N_Gram_TATAT
cnt = 37	feature = 600	correl = 0.0471599	descr = N_Gram_TCCGA
cnt = 38	feature = 286	correl = -0.0522777	descr = N_Gram_CATAT
cnt = 39	feature = 612	correl = 0.0739016	descr = N_Gram_TCGGA
cnt = 40	feature = 521	correl = -0.0442555	descr = N_Gram_GGGTT
cnt = 41	feature = 557	correl = 0.0450469	descr = N_Gram_GTTGC
cnt = 42	feature = 312	correl = 0.0709082	descr = N_Gram_CCGGC
cnt = 43	feature = 455	correl = 0.061349	descr = N_Gram_GCCCG
cnt = 44	feature = 520	correl = 0.0570243	descr = N_Gram_GGGTC
cnt = 45	feature = 322	correl = 0.0440555	descr = N_Gram_CCTCT
cnt = 46	feature = 463	correl = 0.0447646	descr = N_Gram_GCGAG
cnt = 47	feature = 553	correl = -0.0519099	descr = N_Gram_GTTAC
cnt = 48	feature = 324	correl = 0.0669036	descr = N_Gram_CCTGC
cnt = 49	feature = 251	correl = -0.0752	descr = N_Gram_ATTAC
cnt = 50	feature = 687	correl = -0.0537445	descr = N_Gram_TTGGA
cnt = 51	feature = 317	correl = -0.0486993	descr = N_Gram_CCGTC
cnt = 52	feature = 674	correl = 0.0446517	descr = N_Gram_TTCGA
cnt = 53	feature = 353	correl = -0.0701527	descr = N_Gram_CGTAA
cnt = 54	feature = 461	correl = 0.152783	descr = N_Gram_GCCTT
cnt = 55	feature = 532	correl = -0.0510266	descr = N_Gram_GTCAA
cnt = 56	feature = 468	correl = 0.0659829	descr = N_Gram_GCGGG
cnt = 57	feature = 604	correl = 0.0556281	descr = N_Gram_TCCTA
cnt = 58	feature = 362	correl = 0.113593	descr = N_Gram_CGTTT
cnt = 59	feature = 404	correl = 0.0534807	descr = N_Gram_GAATC
cnt = 60	feature = 291	correl = -0.0497901	descr = N_Gram_CATGC
cnt = 61	feature = 226	correl = -0.136112	descr = N_Gram_ATAAG
cnt = 62	feature = 666	correl = -0.0561891	descr = N_Gram_TTACC
cnt = 63	feature = 614	correl = -0.0741793	descr = N_Gram_TCGGG
cnt = 64	feature = 267	correl = 0.0597923	descr = N_Gram_CACAT
cnt = 65	feature = 304	correl = 0.084172	descr = N_Gram_CCCAC
cnt = 66	feature = 437	correl = 0.0610067	descr = N_Gram_GCAAA
cnt = 67	feature = 212	correl = 0.0443785	descr = N_Gram_AGGTT
cnt = 68	feature = 493	correl = 0.0656774	descr = N_Gram_GGATT
cnt = 69	feature = 209	correl = -0.0562116	descr = N_Gram_AGGCT
cnt = 70	feature = 351	correl = -0.0731294	descr = N_Gram_CGGTA
cnt = 71	feature = 555	correl = -0.0483674	descr = N_Gram_GTTCG
cnt = 72	feature = 397	correl = 0.0822662	descr = N_Gram_CTTTG
cnt = 73	feature = 573	correl = -0.050698	descr = N_Gram_TAGAT
cnt = 74	feature = 525	correl = -0.0538694	descr = N_Gram_GGTGT
cnt = 75	feature = 160	correl = 0.0629792	descr = N_Gram_ACAGG
cnt = 76	feature = 512	correl = 0.0519346	descr = N_Gram_GGGCA
cnt = 77	feature = 423	correl = 0.0460437	descr = N_Gram_GATAC
cnt = 78	feature = 323	correl = 0.0600602	descr = N_Gram_CCTGA
cnt = 79	feature = 392	correl = -0.132209	descr = N_Gram_CTTGC
cnt = 80	feature = 546	correl = 0.0847198	descr = N_Gram_GTGCT
cnt = 81	feature = 410	correl = 0.088939	descr = N_Gram_GACGG
cnt = 82	feature = 645	correl = 0.0891381	descr = N_Gram_TGGAG
cnt = 83	feature = 548	correl = 0.13874	descr = N_Gram_GTGGC
cnt = 84	feature = 664	correl = -0.0542518	descr = N_Gram_TTAAT
cnt = 85	feature = 456	correl = -0.0466652	descr = N_Gram_GCCCT
cnt = 86	feature = 237	correl = -0.0491935	descr = N_Gram_ATCGC
cnt = 87	feature = 402	correl = -0.0439824	descr = N_Gram_GAAGG
cnt = 88	feature = 483	correl = 0.120941	descr = N_Gram_GGAAA
cnt = 89	feature = 451	correl = -0.0448584	descr = N_Gram_GCCAA
cnt = 90	feature = 441	correl = 0.0831887	descr = N_Gram_GCACT
cnt = 91	feature = 634	correl = 0.0542973	descr = N_Gram_TGATA
cnt = 92	feature = 265	correl = 0.0524058	descr = N_Gram_CAATA
cnt = 93	feature = 389	correl = 0.0497046	descr = N_Gram_CTTCC
cnt = 94	feature = 345	correl = 0.105894	descr = N_Gram_CGGCA
cnt = 95	feature = 211	correl = 0.0784616	descr = N_Gram_AGGGG
cnt = 96	feature = 632	correl = 0.0438967	descr = N_Gram_TGAGT
cnt = 97	feature = 295	correl = 0.0625274	descr = N_Gram_CCACC
cnt = 98	feature = 347	correl = 0.067119	descr = N_Gram_CGGCG
cnt = 99	feature = 504	correl = 0.061944	descr = N_Gram_GGCTC
cnt = 100	feature = 276	correl = 0.0547211	descr = N_Gram_CAGCC
cnt = 101	feature = 501	correl = 0.100886	descr = N_Gram_GGCGC
cnt = 102	feature = 681	correl = -0.0595496	descr = N_Gram_TTGAA
cnt = 103	feature = 387	correl = -0.111145	descr = N_Gram_CTTAT
cnt = 104	feature = 630	correl = 0.0459658	descr = N_Gram_TGACA
cnt = 105	feature = 309	correl = 0.0515678	descr = N_Gram_CCCGG
cnt = 106	feature = 232	correl = 0.0862097	descr = N_Gram_ATATA
cnt = 107	feature = 635	correl = -0.048706	descr = N_Gram_TGATC
cnt = 108	feature = 207	correl = 0.0453326	descr = N_Gram_AGGCC
cnt = 109	feature = 484	correl = -0.0496958	descr = N_Gram_GGAAC
cnt = 110	feature = 225	correl = -0.0440871	descr = N_Gram_ATAAC
cnt = 111	feature = 447	correl = 0.0947159	descr = N_Gram_GCATC
cnt = 112	feature = 308	correl = 0.0689923	descr = N_Gram_CCCGC
cnt = 113	feature = 558	correl = 0.0490356	descr = N_Gram_GTTGG
cnt = 114	feature = 321	correl = -0.0938671	descr = N_Gram_CCTCC
cnt = 115	feature = 361	correl = -0.0474185	descr = N_Gram_CGTTC
cnt = 116	feature = 650	correl = 0.0533849	descr = N_Gram_TGGGA
cnt = 117	feature = 360	correl = 0.0539643	descr = N_Gram_CGTGT
cnt = 118	feature = 528	correl = 0.048611	descr = N_Gram_GTAGT
cnt = 119	feature = 280	correl = 0.086195	descr = N_Gram_CAGGA
cnt = 120	feature = 660	correl = 0.0509119	descr = N_Gram_TGTGT
cnt = 121	feature = 277	correl = 0.0780894	descr = N_Gram_CAGCG
cnt = 122	feature = 409	correl = -0.063562	descr = N_Gram_GACCT
cnt = 123	feature = 610	correl = -0.0908316	descr = N_Gram_TCGAG
cnt = 124	feature = 432	correl = -0.0740815	descr = N_Gram_GATTA
cnt = 125	feature = 509	correl = 0.10652	descr = N_Gram_GGGAC
cnt = 126	feature = 514	correl = 0.0779741	descr = N_Gram_GGGCG
cnt = 127	feature = 238	correl = -0.104324	descr = N_Gram_ATCGG
cnt = 128	feature = 219	correl = 0.105505	descr = N_Gram_AGTGT
cnt = 129	feature = 526	correl = 0.057652	descr = N_Gram_GGTTG
cnt = 130	feature = 281	correl = 0.0813157	descr = N_Gram_CAGGC
cnt = 131	feature = 442	correl = -0.0643899	descr = N_Gram_GCAGA
cnt = 132	feature = 274	correl = -0.0455864	descr = N_Gram_CACTG
cnt = 133	feature = 575	correl = -0.0519719	descr = N_Gram_TAGCC
cnt = 134	feature = 319	correl = 0.0585777	descr = N_Gram_CCTA
cnt = 135	feature = 595	correl = 0.0846375	descr = N_Gram_TCCAA
cnt = 136	feature = 214	correl = 0.125266	descr = N_Gram_AGTAA
cnt = 137	feature = 505	correl = 0.132381	descr = N_Gram_GGCTT
cnt = 138	feature = 433	correl = 0.0488055	descr = N_Gram_GATTG
cnt = 139	feature = 327	correl = -0.0457862	descr = N_Gram_CGAC
cnt = 140	feature = 578	correl = -0.0500121	descr = N_Gram_TATAC
cnt = 141	feature = 601	correl = -0.0746333	descr = N_Gram_TCCGC
cnt = 142	feature = 342	correl = 0.0640402	descr = N_Gram_CGGAA
cnt = 143	feature = 538	correl = 0.0989123	descr = N_Gram_GTCGG
cnt = 144	feature = 499	correl = 0.150855	descr = N_Gram_GGCCT
cnt = 145	feature = 429	correl = -0.0578841	descr = N_Gram_GATGC
cnt = 146	feature = 615	correl = -0.0510315	descr = N_Gram_TCGTC
cnt = 147	feature = 247	correl = 0.0737142	descr = N_Gram_ATGGG
cnt = 148	feature = 206	correl = 0.0852223	descr = N_Gram_AGGCA
cnt = 149	feature = 653	correl = 0.055239	descr = N_Gram_TGGTA
cnt = 150	feature = 655	correl = -0.066847	descr = N_Gram_TGTCA
cnt = 151	feature = 419	correl = 0.0464714	descr = N_Gram_GAGGT
cnt = 152	feature = 656	correl = 0.0523178	descr = N_Gram_TGTCC
cnt = 153	feature = 473	correl = 0.0952818	descr = N_Gram_GCGTG
cnt = 154	feature = 460	correl = 0.0641225	descr = N_Gram_GCCTC
cnt = 155	feature = 453	correl = 0.0512733	descr = N_Gram_GCCAT
cnt = 156	feature = 574	correl = 0.0883375	descr = N_Gram_TAGCA
cnt = 157	feature = 284	correl = 0.132752	descr = N_Gram_CAGTG
cnt = 158	feature = 536	correl = -0.0826746	descr = N_Gram_GTCGA
cnt = 159	feature = 408	correl = 0.0674867	descr = N_Gram_GACCG
cnt = 160	feature = 235	correl = -0.0513973	descr = N_Gram_ATCCT
cnt = 161	feature = 458	correl = 0.0725619	descr = N_Gram_GCCGG
cnt = 162	feature = 343	correl = 0.0581897	descr = N_Gram_CGGAC
cnt = 163	feature = 522	correl = -0.0564729	descr = N_Gram_GGTAA
cnt = 164	feature = 413	correl = -0.0683846	descr = N_Gram_GACTG
cnt = 165	feature = 479	correl = 0.0808935	descr = N_Gram_GCTGG
cnt = 166	feature = 659	correl = 0.106172	descr = N_Gram_TGTGG
cnt = 167	feature = 467	correl = 0.0713413	descr = N_Gram_GCGGC
cnt = 168	feature = 352	correl = 0.058078	descr = N_Gram_CGGTT
cnt = 169	feature = 318	correl = 0.102805	descr = N_Gram_CCGTG
cnt = 170	feature = 272	correl = -0.0670345	descr = N_Gram_CACGA
cnt = 171	feature = 394	correl = 0.078722	descr = N_Gram_CTTGT
cnt = 172	feature = 492	correl = -0.0766675	descr = N_Gram_GGATC
cnt = 173	feature = 283	correl = 0.0738002	descr = N_Gram_CAGTA
cnt = 174	feature = 368	correl = 0.106119	descr = N_Gram_CTAT
cnt = 175	feature = 518	correl = 0.0519346	descr = N_Gram_GGGGG
cnt = 176	feature = 303	correl = 0.0538727	descr = N_Gram_CCCAA
cnt = 177	feature = 416	correl = 0.0978394	descr = N_Gram_GAGCT
cnt = 178	feature = 488	correl = 0.0988439	descr = N_Gram_GGACG
cnt = 179	feature = 255	correl = -0.0809794	descr = N_Gram_ATTTG
cnt = 180	feature = 654	correl = 0.052057	descr = N_Gram_TGGTC
cnt = 181	feature = 686	correl = -0.136441	descr = N_Gram_TTGCG
cnt = 182	feature = 380	correl = -0.0503763	descr = N_Gram_CTCTT
cnt = 183	feature = 278	correl = -0.129662	descr = N_Gram_CAGCT
cnt = 184	feature = 395	correl = 0.0732961	descr = N_Gram_CTTTA
cnt = 185	feature = 270	correl = 0.0746547	descr = N_Gram_CACCT
cnt = 186	feature = 510	correl = 0.104254	descr = N_Gram_GGGAG
cnt = 187	feature = 551	correl = 0.0559484	descr = N_Gram_GTGTG
cnt = 188	feature = 475	correl = 0.0781606	descr = N_Gram_GCTCA
cnt = 189	feature = 565	correl = -0.0511209	descr = N_Gram_TAAGA
cnt = 190	feature = 466	correl = 0.052261	descr = N_Gram_GCGGA
cnt = 191	feature = 540	correl = -0.0954529	descr = N_Gram_GTCTT
cnt = 192	feature = 592	correl = -0.0487767	descr = N_Gram_TCATG
cnt = 193	feature = 290	correl = 0.0909964	descr = N_Gram_CATCT
cnt = 194	feature = 644	correl = -0.0507403	descr = N_Gram_TGGAA
cnt = 195	feature = 646	correl = 0.087776	descr = N_Gram_TGGCC
cnt = 196	feature = 440	correl = 0.0607242	descr = N_Gram_GCAC
cnt = 197	feature = 337	correl = 0.0521346	descr = N_Gram_CGCGG
cnt = 198	feature = 242	correl = -0.0560284	descr = N_Gram_ATGAT
cnt = 199	feature = 222	correl = -0.0890047	descr = N_Gram_AGTTT
cnt = 200	feature = 647	correl = -0.0854219	descr = N_Gram_TGGCG
cnt = 201	feature = 478	correl = 0.0840173	descr = N_Gram_GCTGC
cnt = 202	feature = 454	correl = 0.0640847	descr = N_Gram_GCCCA
cnt = 203	feature = 445	correl = 0.0505385	descr = N_Gram_GCAGT
cnt = 204	feature = 673	correl = 0.0786101	descr = N_Gram_TTCCA
cnt = 205	feature = 626	correl = -0.0587221	descr = N_Gram_TCTTG
cnt = 206	feature = 596	correl = -0.0518106	descr = N_Gram_TCCAC
cnt = 207	feature = 490	correl = 0.115215	descr = N_Gram_GGAGC
cnt = 208	feature = 605	correl = -0.0844334	descr = N_Gram_TCCTC
cnt = 209	feature = 325	correl = -0.0742046	descr = N_Gram_CCTTC
cnt = 210	feature = 217	correl = -0.145963	descr = N_Gram_AGTCT
cnt = 211	feature = 636	correl = -0.110124	descr = N_Gram_TGATT
cnt = 212	feature = 336	correl = 0.083616	descr = N_Gram_CGCCG
cnt = 213	feature = 373	correl = -0.0894282	descr = N_Gram_CTCAT
cnt = 214	feature = 264	correl = 0.0446953	descr = N_Gram_CAAT
cnt = 215	feature = 136	correl = -0.0662508	descr = N_Gram_AAGAC
cnt = 216	feature = 485	correl = 0.05273	descr = N_Gram_GGAAG
cnt = 217	feature = 695	correl = -0.0878469	descr = N_Gram_TTTGG
cnt = 218	feature = 588	correl = 0.11026	descr = N_Gram_TCAGT
cnt = 219	feature = 598	correl = 0.0540967	descr = N_Gram_TCCC
cnt = 220	feature = 587	correl = 0.0813337	descr = N_Gram_TCAGC
cnt = 221	feature = 15	correl = -0.130346	descr = Position_Specific_Bin_Base_5_Base_A
cnt = 222	feature = 40	correl = -0.0449371	descr = Position_Specific_Bin_Base_16_Base_T
cnt = 223	feature = 496	correl = 0.0643245	descr = N_Gram_GGCAT
cnt = 224	feature = 648	correl = 0.128811	descr = N_Gram_TGGCT
cnt = 225	feature = 556	correl = -0.0707019	descr = N_Gram_GTTCT
cnt = 226	feature = 428	correl = -0.0460328	descr = N_Gram_GATGA
cnt = 227	feature = 234	correl = -0.0457992	descr = N_Gram_ATCCA
cnt = 228	feature = 576	correl = 0.0535774	descr = N_Gram_TAGT
cnt = 229	feature = 35	correl = 0.113988	descr = Position_Specific_Bin_Base_14_Base_T
cnt = 230	feature = 436	correl = 0.13063	descr = N_Gram_GCAA
cnt = 231	feature = 25	correl = 0.0520239	descr = Position_Specific_Bin_Base_10_Base_T
cnt = 232	feature = 30	correl = -0.132447	descr = Position_Specific_Bin_Base_12_Base_T
cnt = 233	feature = 386	correl = -0.0510798	descr = N_Gram_CTTA
cnt = 234	feature = 502	correl = 0.0971136	descr = N_Gram_GGCGG
cnt = 235	feature = 422	correl = 0.0518303	descr = N_Gram_GATA
cnt = 236	feature = 248	correl = 0.0582133	descr = N_Gram_ATGT
cnt = 237	feature = 301	correl = 0.0672829	descr = N_Gram_CCATC
cnt = 238	feature = 472	correl = -0.113988	descr = N_Gram_GCGTC
cnt = 239	feature = 13	correl = -0.0653391	descr = Position_Specific_Bin_Base_4_Base_A
cnt = 240	feature = 383	correl = 0.100553	descr = N_Gram_CTGCA
cnt = 241	feature = 487	correl = 0.121658	descr = N_Gram_GGACC
cnt = 242	feature = 18	correl = -0.123245	descr = Position_Specific_Bin_Base_6_Base_A
cnt = 243	feature = 250	correl = -0.0592952	descr = N_Gram_ATTA
cnt = 244	feature = 689	correl = 0.0517958	descr = N_Gram_TTGTT
cnt = 245	feature = 43	correl = 0.050122	descr = Position_Specific_Bin_Base_17_Base_G
cnt = 246	feature = 288	correl = 0.109511	descr = N_Gram_CATCC
cnt = 247	feature = 20	correl = -0.0468062	descr = Position_Specific_Bin_Base_7_Base_A
cnt = 248	feature = 602	correl = -0.0850017	descr = N_Gram_TCCGG
cnt = 249	feature = 33	correl = -0.0668403	descr = Position_Specific_Bin_Base_13_Base_G
cnt = 250	feature = 208	correl = 0.102984	descr = N_Gram_AGGCG
cnt = 251	feature = 29	correl = 0.106737	descr = Position_Specific_Bin_Base_12_Base_G
cnt = 252	feature = 73	correl = 0.0860118	descr = Fold_of_RNAi_Sequence_Pos_9
cnt = 253	feature = 649	correl = 0.0761694	descr = N_Gram_TGGG
cnt = 254	feature = 252	correl = 0.0521577	descr = N_Gram_ATTG
cnt = 255	feature = 36	correl = -0.0639954	descr = Position_Specific_Bin_Base_15_Base_A
cnt = 256	feature = 41	correl = -0.0628028	descr = Position_Specific_Bin_Base_17_Base_A
cnt = 257	feature = 498	correl = 0.0886749	descr = N_Gram_GGCCA
cnt = 258	feature = 11	correl = -0.0540301	descr = Position_Specific_Bin_Base_3_Base_A
cnt = 259	feature = 597	correl = -0.132919	descr = N_Gram_TCCAG
cnt = 260	feature = 24	correl = -0.0597786	descr = Position_Specific_Bin_Base_9_Base_T
cnt = 261	feature = 580	correl = -0.0487824	descr = N_Gram_TATC
cnt = 262	feature = 591	correl = -0.0598799	descr = N_Gram_TCATC
cnt = 263	feature = 313	correl = 0.109626	descr = N_Gram_CCGGG
cnt = 264	feature = 331	correl = -0.0703197	descr = N_Gram_CGAT
cnt = 265	feature = 391	correl = -0.0741187	descr = N_Gram_CTTGA
cnt = 266	feature = 46	correl = 0.143566	descr = Position_Specific_Bin_Base_18_Base_C
cnt = 267	feature = 10	correl = 0.10045	descr = Position_Specific_Bin_Base_2_Base_T
cnt = 268	feature = 34	correl = -0.10072	descr = Position_Specific_Bin_Base_14_Base_A
cnt = 269	feature = 641	correl = -0.125891	descr = N_Gram_TGCG
cnt = 270	feature = 364	correl = 0.0868264	descr = N_Gram_CTA
cnt = 271	feature = 403	correl = -0.0573214	descr = N_Gram_GAAGT
cnt = 272	feature = 105	correl = 0.0875298	descr = Fold_of_Target_NoEndbrace_noends_Pos_13
cnt = 273	feature = 23	correl = 0.0587341	descr = Position_Specific_Bin_Base_9_Base_G
cnt = 274	feature = 12	correl = 0.0808468	descr = Position_Specific_Bin_Base_3_Base_C
cnt = 275	feature = 9	correl = -0.0733006	descr = Position_Specific_Bin_Base_2_Base_G
cnt = 276	feature = 350	correl = 0.141297	descr = N_Gram_CGGGC
cnt = 277	feature = 76	correl = 0.0770998	descr = Fold_of_RNAi_Sequence_Pos_13
cnt = 278	feature = 21	correl = -0.060694	descr = Position_Specific_Bin_Base_8_Base_C
cnt = 279	feature = 619	correl = -0.0873073	descr = N_Gram_TCTCA
cnt = 280	feature = 51	correl = 0.253534	descr = Gibbs_of_Target_Sequence__Pos_2_Step_1
cnt = 281	feature = 39	correl = 0.115459	descr = Position_Specific_Bin_Base_16_Base_C
cnt = 282	feature = 14	correl = 0.0556579	descr = Position_Specific_Bin_Base_4_Base_C
cnt = 283	feature = 608	correl = -0.0700894	descr = N_Gram_TCGA
cnt = 284	feature = 44	correl = -0.064086	descr = Position_Specific_Bin_Base_17_Base_T
cnt = 285	feature = 279	correl = 0.0654951	descr = N_Gram_CAGG
cnt = 286	feature = 693	correl = -0.108691	descr = N_Gram_TTTCT
cnt = 287	feature = 457	correl = 0.0762421	descr = N_Gram_GCCG
cnt = 288	feature = 356	correl = 0.164586	descr = N_Gram_CGTG
cnt = 289	feature = 19	correl = 0.108097	descr = Position_Specific_Bin_Base_6_Base_C
cnt = 290	feature = 665	correl = -0.0522481	descr = N_Gram_TTAC
cnt = 291	feature = 83	correl = 0.118788	descr = Xue_Structure_Feature_A101
cnt = 292	feature = 81	correl = -0.051644	descr = Xue_Structure_Feature_A110
cnt = 293	feature = 425	correl = -0.112593	descr = N_Gram_GATC
cnt = 294	feature = 637	correl = 0.0966455	descr = N_Gram_TGCA
cnt = 295	feature = 57	correl = 0.0634252	descr = Gibbs_of_Target_Sequence__Pos_12_Step_1
cnt = 296	feature = 17	correl = 0.0580049	descr = Position_Specific_Bin_Base_5_Base_G
cnt = 297	feature = 446	correl = 0.0635627	descr = N_Gram_GCAT
cnt = 298	feature = 37	correl = 0.0663004	descr = Position_Specific_Bin_Base_15_Base_C
cnt = 299	feature = 298	correl = -0.139861	descr = N_Gram_CCAGC
cnt = 300	feature = 8	correl = 0.0529705	descr = Position_Specific_Bin_Base_2_Base_C
cnt = 301	feature = 32	correl = 0.102317	descr = Position_Specific_Bin_Base_13_Base_C
cnt = 302	feature = 657	correl = 0.083961	descr = N_Gram_TGTG
cnt = 303	feature = 80	correl = 0.0584292	descr = Xue_Structure_Feature_A111
cnt = 304	feature = 47	correl = 0.288327	descr = Position_Specific_Bin_Base_18_Base_G
cnt = 305	feature = 315	correl = 0.0657175	descr = N_Gram_CCGT
cnt = 306	feature = 16	correl = 0.0993132	descr = Position_Specific_Bin_Base_5_Base_C
cnt = 307	feature = 254	correl = -0.109859	descr = N_Gram_ATTT
cnt = 308	feature = 547	correl = 0.127011	descr = N_Gram_GTGG
cnt = 309	feature = 56	correl = -0.0750306	descr = Gibbs_of_Target_Sequence__Pos_8_Step_1
cnt = 310	feature = 375	correl = -0.07533	descr = N_Gram_CTCCA
cnt = 311	feature = 45	correl = -0.284736	descr = Position_Specific_Bin_Base_18_Base_A
cnt = 312	feature = 684	correl = -0.0899241	descr = N_Gram_TTGC
cnt = 313	feature = 382	correl = 0.044969	descr = N_Gram_CTGC
cnt = 314	feature = 241	correl = -0.0466478	descr = N_Gram_ATGA
cnt = 315	feature = 28	correl = 0.138389	descr = Position_Specific_Bin_Base_12_Base_C
cnt = 316	feature = 218	correl = 0.0737685	descr = N_Gram_AGTG
cnt = 317	feature = 52	correl = 0.0982062	descr = Gibbs_of_Target_Sequence__Pos_3_Step_1
cnt = 318	feature = 69	correl = 0.146947	descr = Fold_of_RNAi_Sequence_Pos_2
cnt = 319	feature = 396	correl = -0.0500829	descr = N_Gram_CTTTC
cnt = 320	feature = 652	correl = 0.0663349	descr = N_Gram_TGGT
cnt = 321	feature = 503	correl = 0.073335	descr = N_Gram_GGCT
cnt = 322	feature = 341	correl = 0.0746589	descr = N_Gram_CGGA
cnt = 323	feature = 78	correl = 0.0829885	descr = Fold_of_RNAi_Sequence_Pos_15
cnt = 324	feature = 667	correl = -0.0752888	descr = N_Gram_TTAT
cnt = 325	feature = 586	correl = 0.0953052	descr = N_Gram_TCAG
cnt = 326	feature = 539	correl = -0.0982941	descr = N_Gram_GTCT
cnt = 327	feature = 58	correl = -0.0968753	descr = Gibbs_of_Target_Sequence__Pos_13_Step_1
cnt = 328	feature = 61	correl = -0.168732	descr = Gibbs_of_Target_Sequence__Pos_18_Step_1
cnt = 329	feature = 459	correl = 0.118146	descr = N_Gram_GCCT
cnt = 330	feature = 292	correl = 0.0888545	descr = N_Gram_CCAA
cnt = 331	feature = 629	correl = -0.0562905	descr = N_Gram_TGAAG
cnt = 332	feature = 477	correl = 0.0727939	descr = N_Gram_GCTG
cnt = 333	feature = 82	correl = 0.0474604	descr = Xue_Structure_Feature_A100
cnt = 334	feature = 535	correl = -0.0610609	descr = N_Gram_GTCG
cnt = 335	feature = 259	correl = 0.06279	descr = N_Gram_CAAA
cnt = 336	feature = 67	correl = 0.162657	descr = Fold_of_RNAi_Sequence_Pos_0
cnt = 337	feature = 344	correl = 0.106053	descr = N_Gram_CGGC
cnt = 338	feature = 606	correl = -0.101141	descr = N_Gram_TCCTT
cnt = 339	feature = 680	correl = -0.0599609	descr = N_Gram_TTGA
cnt = 340	feature = 516	correl = 0.0685009	descr = N_Gram_GGGG
cnt = 341	feature = 450	correl = 0.0535219	descr = N_Gram_GCCA
cnt = 342	feature = 59	correl = -0.173913	descr = Gibbs_of_Target_Sequence__Pos_14_Step_1
cnt = 343	feature = 464	correl = 0.0752635	descr = N_Gram_GCGCC
cnt = 344	feature = 489	correl = 0.113647	descr = N_Gram_GGAG
cnt = 345	feature = 54	correl = -0.1222	descr = Gibbs_of_Target_Sequence__Pos_6_Step_1
cnt = 346	feature = 589	correl = -0.0730144	descr = N_Gram_TCAT
cnt = 347	feature = 390	correl = -0.212268	descr = N_Gram_CTTCT
cnt = 348	feature = 482	correl = 0.0639172	descr = N_Gram_GGAA
cnt = 349	feature = 60	correl = -0.121528	descr = Gibbs_of_Target_Sequence__Pos_17_Step_1
cnt = 350	feature = 633	correl = -0.0871538	descr = N_Gram_TGAT
cnt = 351	feature = 75	correl = 0.102241	descr = Fold_of_RNAi_Sequence_Pos_12
cnt = 352	feature = 79	correl = 0.061986	descr = Fold_of_RNAi_Sequence_Pos_16
cnt = 353	feature = 511	correl = 0.139701	descr = N_Gram_GGGC
cnt = 354	feature = 417	correl = 0.0651856	descr = N_Gram_GAGG
cnt = 355	feature = 544	correl = 0.0800045	descr = N_Gram_GTGC
cnt = 356	feature = 531	correl = -0.0897736	descr = N_Gram_GTC
cnt = 357	feature = 620	correl = -0.122641	descr = N_Gram_TCTCC
cnt = 358	feature = 72	correl = 0.0791198	descr = Fold_of_RNAi_Sequence_Pos_6
cnt = 359	feature = 326	correl = -0.0579785	descr = N_Gram_CGA
cnt = 360	feature = 68	correl = 0.17055	descr = Fold_of_RNAi_Sequence_Pos_1
cnt = 361	feature = 678	correl = -0.103121	descr = N_Gram_TTCTT
cnt = 362	feature = 465	correl = 0.0984236	descr = N_Gram_GCGG
cnt = 363	feature = 77	correl = 0.0682217	descr = Fold_of_RNAi_Sequence_Pos_14
cnt = 364	feature = 696	correl = -0.118776	descr = N_Gram_TTTT
cnt = 365	feature = 561	correl = -0.0830576	descr = N_Gram_TAA
cnt = 366	feature = 376	correl = -0.147698	descr = N_Gram_CTCCT
cnt = 367	feature = 497	correl = 0.157508	descr = N_Gram_GGCC
cnt = 368	feature = 285	correl = 0.0577619	descr = N_Gram_CAT
cnt = 369	feature = 643	correl = 0.0465268	descr = N_Gram_TGG
cnt = 370	feature = 421	correl = -0.0460159	descr = N_Gram_GAT
cnt = 371	feature = 334	correl = 0.0730302	descr = N_Gram_CGCC
cnt = 372	feature = 233	correl = -0.0861165	descr = N_Gram_ATC
cnt = 373	feature = 258	correl = 0.14948	descr = N_Gram_CAA
cnt = 374	feature = 500	correl = 0.0468315	descr = N_Gram_GGCG
cnt = 375	feature = 594	correl = -0.0794771	descr = N_Gram_TCCA
cnt = 376	feature = 662	correl = -0.0824298	descr = N_Gram_TTA
cnt = 377	feature = 627	correl = -0.0643904	descr = N_Gram_TGA
cnt = 378	feature = 583	correl = 0.0451932	descr = N_Gram_TCA
cnt = 379	feature = 603	correl = -0.103201	descr = N_Gram_TCCT
cnt = 380	feature = 86	correl = 0.0884466	descr = Xue_Structure_Feature_C110
cnt = 381	feature = 363	correl = -0.0513034	descr = N_Gram_CT
cnt = 382	feature = 541	correl = 0.161508	descr = N_Gram_GTG
cnt = 383	feature = 679	correl = -0.0647196	descr = N_Gram_TTG
cnt = 384	feature = 623	correl = -0.101491	descr = N_Gram_TCTT
cnt = 385	feature = 481	correl = 0.134543	descr = N_Gram_GGA
cnt = 386	feature = 257	correl = 0.101748	descr = N_Gram_CA
cnt = 387	feature = 348	correl = 0.115007	descr = N_Gram_CGGG
cnt = 388	feature = 66	correl = -0.077225	descr = PF_RNAi_Fold_3'Free_Count
cnt = 389	feature = 669	correl = -0.147762	descr = N_Gram_TTC
cnt = 390	feature = 449	correl = 0.102442	descr = N_Gram_GCC
cnt = 391	feature = 616	correl = -0.118008	descr = N_Gram_TCT
cnt = 392	feature = 560	correl = -0.0675481	descr = N_Gram_TA
cnt = 393	feature = 65	correl = -0.136184	descr = PF_RNAi_Fold_5'Free_Count
cnt = 394	feature = 223	correl = -0.12134	descr = N_Gram_AT
cnt = 395	feature = 494	correl = 0.139004	descr = N_Gram_GGC
cnt = 396	feature = 661	correl = -0.122374	descr = N_Gram_TT
cnt = 397	feature = 340	correl = 0.0768058	descr = N_Gram_CGG
cnt = 398	feature = 64	correl = -0.186881	descr = PF_RNAi_Fold_Energy
cnt = 399	feature = 49	correl = -0.188305	descr = Gibbs_of_Target_Sequence_
num rows = 521
num_elements = 208400
*
optimization finished, #iter = 604
nu = 0.482373
obj = -38.308158, rho = -0.660651
nSV = 352, nBSV = 156
num rows = 58
num_elements = 23200
*
optimization finished, #iter = 49
nu = 0.494641
obj = -4.862177, rho = -0.495132
nSV = 45, nBSV = 12
*
optimization finished, #iter = 604
nu = 0.482373
obj = -38.308158, rho = -0.660651
nSV = 352, nBSV = 156
CFS merit scores = 1.3671
CFS merit scores = 1.6172
CFS merit scores = 1.85508
CFS merit scores = 2.07656
CFS merit scores = 2.28008
CFS merit scores = 2.45946
CFS merit scores = 2.62556
CFS merit scores = 2.78025
CFS merit scores = 2.92363
CFS merit scores = 3.05624
CFS merit scores = 3.18123
CFS merit scores = 3.29951
CFS merit scores = 3.41246
CFS merit scores = 3.52087
CFS merit scores = 3.62552
CFS merit scores = 3.72721
CFS merit scores = 3.82537
CFS merit scores = 3.91981
CFS merit scores = 4.01085
CFS merit scores = 4.09974
CFS merit scores = 4.18652
CFS merit scores = 4.27137
CFS merit scores = 4.35441
CFS merit scores = 4.43474
CFS merit scores = 4.51287
CFS merit scores = 4.58884
CFS merit scores = 4.66269
CFS merit scores = 4.73495
CFS merit scores = 4.80574
CFS merit scores = 4.875
CFS merit scores = 4.94265
CFS merit scores = 5.00754
CFS merit scores = 5.07043
CFS merit scores = 5.13195
CFS merit scores = 5.19238
CFS merit scores = 5.25156
CFS merit scores = 5.3089
CFS merit scores = 5.3647
CFS merit scores = 5.41969
CFS merit scores = 5.47299
CFS merit scores = 5.5243
CFS merit scores = 5.57483
CFS merit scores = 5.62316
CFS merit scores = 5.67053
CFS merit scores = 5.71606
CFS merit scores = 5.75934
CFS merit scores = 5.80143
CFS merit scores = 5.84065
CFS merit scores = 5.8783
CFS merit scores = 5.91406
CFS merit scores = 5.94972
CFS merit scores = 5.98536
CFS merit scores = 6.02095
CFS merit scores = 6.05387
CFS merit scores = 6.08444
CFS merit scores = 6.11301
CFS merit scores = 6.13982
CFS merit scores = 6.16559
CFS merit scores = 6.19019
CFS merit scores = 6.21345
CFS merit scores = 6.23532
CFS merit scores = 6.25687
CFS merit scores = 6.27762
CFS merit scores = 6.29811
CFS merit scores = 6.31855
CFS merit scores = 6.33877
CFS merit scores = 6.35835
CFS merit scores = 6.37688
CFS merit scores = 6.39548
CFS merit scores = 6.41426
CFS merit scores = 6.43333
CFS merit scores = 6.4487
CFS merit scores = 6.46286
CFS merit scores = 6.47366
CFS merit scores = 6.48226
CFS merit scores = 6.49041
CFS merit scores = 6.49849
CFS merit scores = 6.50669
CFS merit scores = 6.51454
CFS merit scores = 6.52203
CFS merit scores = 6.52939
CFS merit scores = 6.53576
CFS merit scores = 6.54232
CFS merit scores = 6.54729
CFS merit scores = 6.55201
CFS merit scores = 6.55509
CFS merit scores = 6.55849
CFS merit scores = 6.5611
CFS merit scores = 6.56406
CFS merit scores = 6.5659
CFS merit scores = 6.56778
CFS merit scores = 6.56879
CFS merit scores = 6.56986
CFS merit scores = 6.57124
CFS merit scores = 6.57315
CFS merit scores = 6.57509
CFS merit scores = 6.57644
CFS merit scores = 6.57734
CFS merit scores = 6.57859
CFS merit scores = 6.57992
CFS merit scores = 6.57948
CFS merit scores = 6.57898
CFS merit scores = 6.57802
CFS merit scores = 6.57659
CFS merit scores = 6.57547
CFS merit scores = 6.57417
CFS merit scores = 6.57316
CFS merit scores = 6.57199
CFS merit scores = 6.56957
CFS merit scores = 6.56726
CFS merit scores = 6.56507
CFS merit scores = 6.56271
CFS merit scores = 6.56021
CFS merit scores = 6.55797
CFS merit scores = 6.55566
CFS merit scores = 6.55246
CFS merit scores = 6.54922
CFS merit scores = 6.54625
CFS merit scores = 6.5431
CFS merit scores = 6.53981
CFS merit scores = 6.53683
CFS merit scores = 6.53402
CFS merit scores = 6.52969
CFS merit scores = 6.52503
CFS merit scores = 6.52046
CFS merit scores = 6.51592
CFS merit scores = 6.51165
CFS merit scores = 6.50779
CFS merit scores = 6.50309
CFS merit scores = 6.49862
CFS merit scores = 6.49413
CFS merit scores = 6.48977
CFS merit scores = 6.48549
CFS merit scores = 6.48144
CFS merit scores = 6.47721
CFS merit scores = 6.47284
CFS merit scores = 6.46832
CFS merit scores = 6.46378
CFS merit scores = 6.4593
CFS merit scores = 6.45471
CFS merit scores = 6.44989
CFS merit scores = 6.44516
CFS merit scores = 6.44042
CFS merit scores = 6.43546
CFS merit scores = 6.43063
CFS merit scores = 6.42603
CFS merit scores = 6.42146
CFS merit scores = 6.41607
CFS merit scores = 6.41094
CFS merit scores = 6.40599
CFS merit scores = 6.40132
CFS merit scores = 6.3964
CFS merit scores = 6.3906
CFS merit scores = 6.3841
CFS merit scores = 6.37721
CFS merit scores = 6.37046
CFS merit scores = 6.36393
CFS merit scores = 6.35724
CFS merit scores = 6.35077
CFS merit scores = 6.34396
CFS merit scores = 6.33708
CFS merit scores = 6.3303
CFS merit scores = 6.32347
CFS merit scores = 6.31608
CFS merit scores = 6.30897
CFS merit scores = 6.30204
CFS merit scores = 6.29525
CFS merit scores = 6.28874
CFS merit scores = 6.28203
CFS merit scores = 6.27475
CFS merit scores = 6.26765
CFS merit scores = 6.26073
CFS merit scores = 6.25404
CFS merit scores = 6.24708
CFS merit scores = 6.23939
CFS merit scores = 6.23174
CFS merit scores = 6.22431
CFS merit scores = 6.217
CFS merit scores = 6.20967
CFS merit scores = 6.20239
CFS merit scores = 6.19536
CFS merit scores = 6.18833
CFS merit scores = 6.18124
CFS merit scores = 6.1738
CFS merit scores = 6.16619
CFS merit scores = 6.15881
CFS merit scores = 6.15159
CFS merit scores = 6.14454
CFS merit scores = 6.13767
CFS merit scores = 6.13085
CFS merit scores = 6.124
CFS merit scores = 6.11695
CFS merit scores = 6.11004
CFS merit scores = 6.10315
CFS merit scores = 6.09638
CFS merit scores = 6.08982
CFS merit scores = 6.08338
CFS merit scores = 6.07639
CFS merit scores = 6.06934
CFS merit scores = 6.06182
CFS merit scores = 6.05451
CFS merit scores = 6.04669
CFS merit scores = 6.03891
CFS merit scores = 6.03082
CFS merit scores = 6.02281
CFS merit scores = 6.01498
CFS merit scores = 6.00697
CFS merit scores = 5.99908
CFS merit scores = 5.99132
CFS merit scores = 5.9835
CFS merit scores = 5.97568
CFS merit scores = 5.96762
CFS merit scores = 5.9597
CFS merit scores = 5.95186
CFS merit scores = 5.9442
CFS merit scores = 5.93664
CFS merit scores = 5.92919
CFS merit scores = 5.92187
CFS merit scores = 5.91459
CFS merit scores = 5.90713
CFS merit scores = 5.89965
CFS merit scores = 5.89219
CFS merit scores = 5.88475
CFS merit scores = 5.8774
CFS merit scores = 5.86987
CFS merit scores = 5.86213
CFS merit scores = 5.85452
CFS merit scores = 5.84688
CFS merit scores = 5.83932
CFS merit scores = 5.83177
CFS merit scores = 5.82416
CFS merit scores = 5.81649
CFS merit scores = 5.80894
CFS merit scores = 5.80158
CFS merit scores = 5.79441
CFS merit scores = 5.78701
CFS merit scores = 5.77975
CFS merit scores = 5.77259
CFS merit scores = 5.76564
CFS merit scores = 5.75868
CFS merit scores = 5.75176
CFS merit scores = 5.74486
CFS merit scores = 5.7379
CFS merit scores = 5.73103
CFS merit scores = 5.72402
CFS merit scores = 5.71697
CFS merit scores = 5.70999
CFS merit scores = 5.70308
CFS merit scores = 5.69599
CFS merit scores = 5.68879
CFS merit scores = 5.68148
CFS merit scores = 5.67424
CFS merit scores = 5.66706
CFS merit scores = 5.66004
CFS merit scores = 5.65302
CFS merit scores = 5.64608
CFS merit scores = 5.63902
CFS merit scores = 5.63213
CFS merit scores = 5.62512
CFS merit scores = 5.61828
CFS merit scores = 5.61137
CFS merit scores = 5.60448
CFS merit scores = 5.59761
CFS merit scores = 5.59079
CFS merit scores = 5.58407
CFS merit scores = 5.57742
CFS merit scores = 5.57086
CFS merit scores = 5.56445
CFS merit scores = 5.55804
CFS merit scores = 5.55145
CFS merit scores = 5.54482
CFS merit scores = 5.53832
CFS merit scores = 5.53195
CFS merit scores = 5.52556
CFS merit scores = 5.51918
CFS merit scores = 5.51294
CFS merit scores = 5.50667
CFS merit scores = 5.50028
CFS merit scores = 5.49399
CFS merit scores = 5.48778
CFS merit scores = 5.48166
CFS merit scores = 5.47556
CFS merit scores = 5.46959
CFS merit scores = 5.46358
CFS merit scores = 5.45751
CFS merit scores = 5.45138
CFS merit scores = 5.44535
CFS merit scores = 5.43927
CFS merit scores = 5.43325
CFS merit scores = 5.42724
CFS merit scores = 5.42137
CFS merit scores = 5.41542
CFS merit scores = 5.40955
CFS merit scores = 5.40376
CFS merit scores = 5.39793
CFS merit scores = 5.39216
CFS merit scores = 5.38641
CFS merit scores = 5.38065
CFS merit scores = 5.37483
CFS merit scores = 5.369
CFS merit scores = 5.36326
CFS merit scores = 5.35756
CFS merit scores = 5.35194
CFS merit scores = 5.34629
CFS merit scores = 5.34063
CFS merit scores = 5.33493
CFS merit scores = 5.32921
CFS merit scores = 5.32361
CFS merit scores = 5.31798
CFS merit scores = 5.31243
CFS merit scores = 5.30688
CFS merit scores = 5.30138
CFS merit scores = 5.29592
CFS merit scores = 5.29054
CFS merit scores = 5.28505
CFS merit scores = 5.27966
CFS merit scores = 5.27416
CFS merit scores = 5.26863
CFS merit scores = 5.26315
CFS merit scores = 5.25758
CFS merit scores = 5.25204
CFS merit scores = 5.2465
CFS merit scores = 5.24102
CFS merit scores = 5.23556
CFS merit scores = 5.22994
CFS merit scores = 5.22435
CFS merit scores = 5.21864
CFS merit scores = 5.21278
CFS merit scores = 5.20698
CFS merit scores = 5.20123
CFS merit scores = 5.1955
CFS merit scores = 5.18963
CFS merit scores = 5.1838
CFS merit scores = 5.17792
CFS merit scores = 5.17208
CFS merit scores = 5.16632
CFS merit scores = 5.16059
CFS merit scores = 5.15495
CFS merit scores = 5.14924
CFS merit scores = 5.14355
CFS merit scores = 5.1378
CFS merit scores = 5.13204
CFS merit scores = 5.12619
CFS merit scores = 5.12041
CFS merit scores = 5.11466
CFS merit scores = 5.1087
CFS merit scores = 5.10282
CFS merit scores = 5.09667
CFS merit scores = 5.09044
CFS merit scores = 5.08404
CFS merit scores = 5.07765
CFS merit scores = 5.07129
CFS merit scores = 5.06487
CFS merit scores = 5.05846
CFS merit scores = 5.05209
CFS merit scores = 5.04574
CFS merit scores = 5.03944
CFS merit scores = 5.03324
CFS merit scores = 5.02701
CFS merit scores = 5.02083
CFS merit scores = 5.01462
CFS merit scores = 5.00849
CFS merit scores = 5.0022
CFS merit scores = 4.99598
CFS merit scores = 4.98967
CFS merit scores = 4.98339
CFS merit scores = 4.97683
CFS merit scores = 4.97022
CFS merit scores = 4.96345
CFS merit scores = 4.95678
CFS merit scores = 4.94999
CFS merit scores = 4.94314
CFS merit scores = 4.93601
CFS merit scores = 4.92892
CFS merit scores = 4.92184
CFS merit scores = 4.91484
CFS merit scores = 4.90781
CFS merit scores = 4.90076
CFS merit scores = 4.89371
CFS merit scores = 4.88649
CFS merit scores = 4.87927
CFS merit scores = 4.87199
CFS merit scores = 4.8647
CFS merit scores = 4.85731
CFS merit scores = 4.84996
CFS merit scores = 4.84257
CFS merit scores = 4.83486
CFS merit scores = 4.82694
CFS merit scores = 4.81893
CFS merit scores = 4.8109
CFS merit scores = 4.80296
CFS merit scores = 4.79504
CFS merit scores = 4.78717
CFS merit scores = 4.77908
CFS merit scores = 4.77103
CFS merit scores = 4.76294
CFS merit scores = 4.75494
CFS merit scores = 4.74698
CFS merit scores = 4.73901
CFS merit scores = 4.73075
CFS merit scores = 4.72214
CFS merit scores = 4.71351
CFS merit scores = 4.70496
CFS merit scores = 4.69646
CFS merit scores = 4.68743
CFS merit scores = 4.67804
CFS merit scores = 4.66819
CFS merit scores = 4.65741
CFS merit scores = 4.64558
cnt = 1	feature = 59	correl = -0.367104	descr = Gibbs_of_Target_Sequence__Pos_20_Step_1
cnt = 2	feature = 45	correl = 0.210762	descr = Gibbs_of_Target_Sequence__Pos_1_Step_1
cnt = 3	feature = 540	correl = -0.104129	descr = N_Gram_GTCG
cnt = 4	feature = 38	correl = 0.0524513	descr = Position_Specific_Bin_Base_17_Base_G
cnt = 5	feature = 697	correl = 0.0784451	descr = N_Gram_TTGCA
cnt = 6	feature = 292	correl = 0.0516743	descr = N_Gram_CCAAT
cnt = 7	feature = 265	correl = -0.0510587	descr = N_Gram_CACCC
cnt = 8	feature = 325	correl = 0.0852149	descr = N_Gram_CCTGC
cnt = 9	feature = 422	correl = 0.0938714	descr = N_Gram_GAGTC
cnt = 10	feature = 400	correl = 0.107547	descr = N_Gram_CTTGT
cnt = 11	feature = 573	correl = 0.0807549	descr = N_Gram_TAAGC
cnt = 12	feature = 640	correl = -0.0812616	descr = N_Gram_TGAGA
cnt = 13	feature = 406	correl = 0.0501133	descr = N_Gram_GAATC
cnt = 14	feature = 214	correl = 0.0803821	descr = N_Gram_AGTTA
cnt = 15	feature = 230	correl = -0.0492117	descr = N_Gram_ATCGC
cnt = 16	feature = 687	correl = 0.0446029	descr = N_Gram_TTCGA
cnt = 17	feature = 627	correl = 0.0482838	descr = N_Gram_TCTCG
cnt = 18	feature = 457	correl = 0.0468005	descr = N_Gram_GCCGC
cnt = 19	feature = 361	correl = 0.0705217	descr = N_Gram_CGTGA
cnt = 20	feature = 370	correl = 0.0662958	descr = N_Gram_CTAGG
cnt = 21	feature = 606	correl = 0.0522095	descr = N_Gram_TCCCG
cnt = 22	feature = 518	correl = 0.0451664	descr = N_Gram_GGGGT
cnt = 23	feature = 339	correl = 0.0451664	descr = N_Gram_CGCCA
cnt = 24	feature = 502	correl = 0.0889742	descr = N_Gram_GGCGC
cnt = 25	feature = 242	correl = 0.0736308	descr = N_Gram_ATGGG
cnt = 26	feature = 656	correl = 0.0602919	descr = N_Gram_TGGAG
cnt = 27	feature = 410	correl = -0.0682571	descr = N_Gram_GACCC
cnt = 28	feature = 637	correl = 0.0512744	descr = N_Gram_TGAAA
cnt = 29	feature = 428	correl = -0.0557047	descr = N_Gram_GATCG
cnt = 30	feature = 438	correl = 0.0481836	descr = N_Gram_GCAAA
cnt = 31	feature = 334	correl = 0.0569573	descr = N_Gram_CGAGG
cnt = 32	feature = 368	correl = 0.0451664	descr = N_Gram_CTAAA
cnt = 33	feature = 653	correl = -0.0511003	descr = N_Gram_TGCTA
cnt = 34	feature = 305	correl = 0.114781	descr = N_Gram_CCCCC
cnt = 35	feature = 306	correl = 0.0451664	descr = N_Gram_CCCCG
cnt = 36	feature = 623	correl = 0.056568	descr = N_Gram_TCTAC
cnt = 37	feature = 258	correl = 0.0619243	descr = N_Gram_CAAGC
cnt = 38	feature = 298	correl = -0.062624	descr = N_Gram_CCATA
cnt = 39	feature = 321	correl = 0.0555615	descr = N_Gram_CCTAT
cnt = 40	feature = 555	correl = 0.0473666	descr = N_Gram_GTGTA
cnt = 41	feature = 226	correl = 0.0963392	descr = N_Gram_ATATA
cnt = 42	feature = 455	correl = 0.0775665	descr = N_Gram_GCCCG
cnt = 43	feature = 275	correl = 0.0468005	descr = N_Gram_CAGCG
cnt = 44	feature = 449	correl = -0.0451669	descr = N_Gram_GCATG
cnt = 45	feature = 664	correl = 0.0465532	descr = N_Gram_TGGGT
cnt = 46	feature = 672	correl = 0.0668489	descr = N_Gram_TGTGA
cnt = 47	feature = 248	correl = 0.0558985	descr = N_Gram_ATTTC
cnt = 48	feature = 464	correl = -0.07686	descr = N_Gram_GCGAC
cnt = 49	feature = 220	correl = -0.138992	descr = N_Gram_ATAAG
cnt = 50	feature = 619	correl = 0.0944683	descr = N_Gram_TCGGC
cnt = 51	feature = 542	correl = -0.0459719	descr = N_Gram_GTCGC
cnt = 52	feature = 514	correl = 0.0451664	descr = N_Gram_GGGCT
cnt = 53	feature = 210	correl = 0.0451664	descr = N_Gram_AGTCG
cnt = 54	feature = 432	correl = -0.0702334	descr = N_Gram_GATTA
cnt = 55	feature = 536	correl = -0.0557263	descr = N_Gram_GTCAA
cnt = 56	feature = 601	correl = 0.105701	descr = N_Gram_TCCAA
cnt = 57	feature = 231	correl = -0.096687	descr = N_Gram_ATCGG
cnt = 58	feature = 399	correl = 0.0845057	descr = N_Gram_CTTGG
cnt = 59	feature = 348	correl = 0.0719598	descr = N_Gram_CGGCG
cnt = 60	feature = 572	correl = -0.0484163	descr = N_Gram_TAAGA
cnt = 61	feature = 681	correl = -0.103736	descr = N_Gram_TTATA
cnt = 62	feature = 604	correl = 0.0611067	descr = N_Gram_TCCCA
cnt = 63	feature = 552	correl = 0.138627	descr = N_Gram_GTGGC
cnt = 64	feature = 322	correl = 0.0672847	descr = N_Gram_CCTCA
cnt = 65	feature = 347	correl = 0.0498619	descr = N_Gram_CGGCC
cnt = 66	feature = 563	correl = 0.0449729	descr = N_Gram_GTTGC
cnt = 67	feature = 356	correl = -0.0676688	descr = N_Gram_CGTAC
cnt = 68	feature = 222	correl = 0.054751	descr = N_Gram_ATACA
cnt = 69	feature = 531	correl = 0.0485664	descr = N_Gram_GTAAA
cnt = 70	feature = 649	correl = 0.0522095	descr = N_Gram_TGCCG
cnt = 71	feature = 314	correl = 0.0451664	descr = N_Gram_CCGCA
cnt = 72	feature = 578	correl = 0.0732181	descr = N_Gram_TACGA
cnt = 73	feature = 560	correl = -0.0788155	descr = N_Gram_GTTAC
cnt = 74	feature = 521	correl = 0.044307	descr = N_Gram_GGGTG
cnt = 75	feature = 433	correl = 0.0686922	descr = N_Gram_GATTG
cnt = 76	feature = 319	correl = -0.0539554	descr = N_Gram_CCGTC
cnt = 77	feature = 414	correl = -0.0759005	descr = N_Gram_GACGA
cnt = 78	feature = 259	correl = 0.046299	descr = N_Gram_CAAGG
cnt = 79	feature = 583	correl = -0.0443184	descr = N_Gram_TAGAT
cnt = 80	feature = 425	correl = 0.0459803	descr = N_Gram_GATAC
cnt = 81	feature = 225	correl = 0.0469528	descr = N_Gram_ATAGC
cnt = 82	feature = 441	correl = 0.0743071	descr = N_Gram_GCACT
cnt = 83	feature = 605	correl = 0.0526773	descr = N_Gram_TCCCC
cnt = 84	feature = 608	correl = -0.0590805	descr = N_Gram_TCCGC
cnt = 85	feature = 365	correl = -0.0474799	descr = N_Gram_CGTTC
cnt = 86	feature = 363	correl = 0.0789734	descr = N_Gram_CGTGG
cnt = 87	feature = 498	correl = 0.0891817	descr = N_Gram_GGCCC
cnt = 88	feature = 488	correl = 0.0508423	descr = N_Gram_GGAGC
cnt = 89	feature = 520	correl = 0.0930484	descr = N_Gram_GGGTC
cnt = 90	feature = 538	correl = -0.0469846	descr = N_Gram_GTCCA
cnt = 91	feature = 468	correl = 0.0545127	descr = N_Gram_GCGGA
cnt = 92	feature = 383	correl = -0.0769531	descr = N_Gram_CTGAT
cnt = 93	feature = 303	correl = 0.0840852	descr = N_Gram_CCCAC
cnt = 94	feature = 324	correl = 0.0885261	descr = N_Gram_CCTCG
cnt = 95	feature = 611	correl = 0.0555615	descr = N_Gram_TCCTA
cnt = 96	feature = 459	correl = -0.0562548	descr = N_Gram_GCCGT
cnt = 97	feature = 532	correl = 0.0484806	descr = N_Gram_GTAGT
cnt = 98	feature = 511	correl = 0.0518583	descr = N_Gram_GGGCA
cnt = 99	feature = 255	correl = 0.0533561	descr = N_Gram_CAAAG
cnt = 100	feature = 462	correl = 0.143168	descr = N_Gram_GCCTT
cnt = 101	feature = 337	correl = -0.0585454	descr = N_Gram_CGATC
cnt = 102	feature = 244	correl = -0.068687	descr = N_Gram_ATTAC
cnt = 103	feature = 266	correl = 0.0910627	descr = N_Gram_CACCG
cnt = 104	feature = 228	correl = -0.0524788	descr = N_Gram_ATCAT
cnt = 105	feature = 426	correl = 0.0508805	descr = N_Gram_GATAT
cnt = 106	feature = 688	correl = -0.0625765	descr = N_Gram_TTCGG
cnt = 107	feature = 209	correl = 0.0592888	descr = N_Gram_AGTCA
cnt = 108	feature = 662	correl = 0.0532989	descr = N_Gram_TGGGA
cnt = 109	feature = 380	correl = 0.0597889	descr = N_Gram_CTCTA
cnt = 110	feature = 362	correl = 0.136842	descr = N_Gram_CGTGC
cnt = 111	feature = 529	correl = 0.0553621	descr = N_Gram_GGTGC
cnt = 112	feature = 574	correl = -0.150668	descr = N_Gram_TAAGT
cnt = 113	feature = 309	correl = 0.0689214	descr = N_Gram_CCCGC
cnt = 114	feature = 669	correl = -0.0836043	descr = N_Gram_TGTCA
cnt = 115	feature = 206	correl = 0.0624674	descr = N_Gram_AGGTT
cnt = 116	feature = 279	correl = 0.04669	descr = N_Gram_CAGGG
cnt = 117	feature = 461	correl = 0.0617979	descr = N_Gram_GCCTC
cnt = 118	feature = 541	correl = -0.139915	descr = N_Gram_GTCGA
cnt = 119	feature = 417	correl = 0.0966337	descr = N_Gram_GACTA
cnt = 120	feature = 556	correl = 0.0659717	descr = N_Gram_GTGTG
cnt = 121	feature = 527	correl = 0.0773543	descr = N_Gram_GGTCA
cnt = 122	feature = 631	correl = -0.12351	descr = N_Gram_TCTTA
cnt = 123	feature = 344	correl = 0.0581021	descr = N_Gram_CGGAC
cnt = 124	feature = 310	correl = 0.0555658	descr = N_Gram_CCCGG
cnt = 125	feature = 596	correl = 0.0593951	descr = N_Gram_TCAGT
cnt = 126	feature = 499	correl = 0.0498619	descr = N_Gram_GGCCG
cnt = 127	feature = 419	correl = -0.0746479	descr = N_Gram_GAGCC
cnt = 128	feature = 647	correl = 0.0863688	descr = N_Gram_TGCAC
cnt = 129	feature = 618	correl = 0.0738182	descr = N_Gram_TCGGA
cnt = 130	feature = 364	correl = 0.0538781	descr = N_Gram_CGTGT
cnt = 131	feature = 232	correl = -0.0560929	descr = N_Gram_ATCGT
cnt = 132	feature = 241	correl = -0.049051	descr = N_Gram_ATGCT
cnt = 133	feature = 416	correl = -0.103688	descr = N_Gram_GACGT
cnt = 134	feature = 548	correl = 0.0621987	descr = N_Gram_GTGAC
cnt = 135	feature = 394	correl = 0.0495909	descr = N_Gram_CTTCC
cnt = 136	feature = 250	correl = -0.146356	descr = N_Gram_ATTTT
cnt = 137	feature = 274	correl = 0.0546265	descr = N_Gram_CAGCC
cnt = 138	feature = 278	correl = 0.0860635	descr = N_Gram_CAGGA
cnt = 139	feature = 643	correl = -0.0487993	descr = N_Gram_TGATC
cnt = 140	feature = 525	correl = -0.0686245	descr = N_Gram_GGTAA
cnt = 141	feature = 291	correl = 0.0650369	descr = N_Gram_CCAAG
cnt = 142	feature = 375	correl = -0.0945249	descr = N_Gram_CTCAT
cnt = 143	feature = 695	correl = -0.0468674	descr = N_Gram_TTGAG
cnt = 144	feature = 439	correl = 0.0904918	descr = N_Gram_GCAAC
cnt = 145	feature = 673	correl = 0.105149	descr = N_Gram_TGTGG
cnt = 146	feature = 674	correl = 0.0508267	descr = N_Gram_TGTGT
cnt = 147	feature = 543	correl = 0.0988317	descr = N_Gram_GTCGG
cnt = 148	feature = 379	correl = 0.0715229	descr = N_Gram_CTCGG
cnt = 149	feature = 402	correl = 0.110007	descr = N_Gram_CTTTG
cnt = 150	feature = 382	correl = 0.0456416	descr = N_Gram_CTGAC
cnt = 151	feature = 586	correl = -0.0682536	descr = N_Gram_TATAC
cnt = 152	feature = 270	correl = 0.0973596	descr = N_Gram_CACTC
cnt = 153	feature = 234	correl = 0.0799373	descr = N_Gram_ATCTG
cnt = 154	feature = 648	correl = 0.0642018	descr = N_Gram_TGCAG
cnt = 155	feature = 335	correl = -0.0778092	descr = N_Gram_CGAGT
cnt = 156	feature = 512	correl = 0.112904	descr = N_Gram_GGGCC
cnt = 157	feature = 503	correl = 0.0916557	descr = N_Gram_GGCGG
cnt = 158	feature = 598	correl = -0.0878329	descr = N_Gram_TCATA
cnt = 159	feature = 267	correl = 0.0875162	descr = N_Gram_CACCT
cnt = 160	feature = 254	correl = 0.0638139	descr = N_Gram_CAAAA
cnt = 161	feature = 454	correl = 0.0639664	descr = N_Gram_GCCCA
cnt = 162	feature = 453	correl = 0.0596199	descr = N_Gram_GCCAT
cnt = 163	feature = 313	correl = 0.0463148	descr = N_Gram_CCGA
cnt = 164	feature = 508	correl = 0.0966337	descr = N_Gram_GGGAC
cnt = 165	feature = 490	correl = -0.0937187	descr = N_Gram_GGATC
cnt = 166	feature = 553	correl = 0.0751006	descr = N_Gram_GTGGT
cnt = 167	feature = 273	correl = 0.101061	descr = N_Gram_CAGCA
cnt = 168	feature = 539	correl = 0.0514266	descr = N_Gram_GTCCC
cnt = 169	feature = 686	correl = 0.0805637	descr = N_Gram_TTCCA
cnt = 170	feature = 505	correl = 0.154507	descr = N_Gram_GGCTT
cnt = 171	feature = 418	correl = -0.0751036	descr = N_Gram_GACTG
cnt = 172	feature = 304	correl = 0.0702682	descr = N_Gram_CCCC
cnt = 173	feature = 343	correl = 0.0639507	descr = N_Gram_CGGAA
cnt = 174	feature = 323	correl = -0.0973432	descr = N_Gram_CCTCC
cnt = 175	feature = 83	correl = 0.083973	descr = Xue_Structure_Feature_C101
cnt = 176	feature = 652	correl = -0.148897	descr = N_Gram_TGCGT
cnt = 177	feature = 391	correl = -0.118168	descr = N_Gram_CTTAT
cnt = 178	feature = 235	correl = 0.0601557	descr = N_Gram_ATCTT
cnt = 179	feature = 404	correl = 0.104044	descr = N_Gram_GAAGA
cnt = 180	feature = 478	correl = 0.0533238	descr = N_Gram_GCTTG
cnt = 181	feature = 281	correl = 0.132618	descr = N_Gram_CAGTG
cnt = 182	feature = 576	correl = -0.0591623	descr = N_Gram_TAATC
cnt = 183	feature = 500	correl = 0.141104	descr = N_Gram_GGCCT
cnt = 184	feature = 350	correl = 0.107818	descr = N_Gram_CGGGA
cnt = 185	feature = 317	correl = -0.0760571	descr = N_Gram_CCGGT
cnt = 186	feature = 476	correl = 0.0807637	descr = N_Gram_GCTGG
cnt = 187	feature = 593	correl = 0.106025	descr = N_Gram_TCACC
cnt = 188	feature = 516	correl = 0.0676026	descr = N_Gram_GGGGC
cnt = 189	feature = 160	correl = -0.0460672	descr = N_Gram_ACCC
cnt = 190	feature = 211	correl = -0.143414	descr = N_Gram_AGTCT
cnt = 191	feature = 290	correl = 0.0681048	descr = N_Gram_CCAAA
cnt = 192	feature = 285	correl = -0.0644924	descr = N_Gram_CATCG
cnt = 193	feature = 557	correl = 0.0531905	descr = N_Gram_GTGTT
cnt = 194	feature = 407	correl = 0.0643379	descr = N_Gram_GACA
cnt = 195	feature = 223	correl = -0.109736	descr = N_Gram_ATACT
cnt = 196	feature = 340	correl = 0.0843153	descr = N_Gram_CGCCG
cnt = 197	feature = 393	correl = 0.0534301	descr = N_Gram_CTTCA
cnt = 198	feature = 446	correl = 0.0504378	descr = N_Gram_GCAGT
cnt = 199	feature = 659	correl = -0.116955	descr = N_Gram_TGGCG
cnt = 200	feature = 371	correl = 0.074817	descr = N_Gram_CTAT
cnt = 201	feature = 494	correl = 0.0538293	descr = N_Gram_GGCAG
cnt = 202	feature = 509	correl = 0.105736	descr = N_Gram_GGGAG
cnt = 203	feature = 485	correl = 0.121515	descr = N_Gram_GGACC
cnt = 204	feature = 473	correl = 0.0951915	descr = N_Gram_GCGTG
cnt = 205	feature = 595	correl = 0.0741566	descr = N_Gram_TCAGC
cnt = 206	feature = 219	correl = -0.116476	descr = N_Gram_ATAA
cnt = 207	feature = 207	correl = 0.0447335	descr = N_Gram_AGTA
cnt = 208	feature = 388	correl = 0.0587143	descr = N_Gram_CTGTG
cnt = 209	feature = 472	correl = -0.150363	descr = N_Gram_GCGTC
cnt = 210	feature = 437	correl = 0.105457	descr = N_Gram_GCAA
cnt = 211	feature = 654	correl = 0.0567346	descr = N_Gram_TGCTC
cnt = 212	feature = 445	correl = 0.0646277	descr = N_Gram_GCAGG
cnt = 213	feature = 625	correl = -0.0888653	descr = N_Gram_TCTCA
cnt = 214	feature = 501	correl = -0.0516841	descr = N_Gram_GGCGA
cnt = 215	feature = 621	correl = -0.0513047	descr = N_Gram_TCGTC
cnt = 216	feature = 386	correl = 0.0566061	descr = N_Gram_CTGGA
cnt = 217	feature = 700	correl = 0.0570655	descr = N_Gram_TTGGC
cnt = 218	feature = 24	correl = -0.0757129	descr = Position_Specific_Bin_Base_11_Base_G
cnt = 219	feature = 644	correl = -0.129911	descr = N_Gram_TGATT
cnt = 220	feature = 666	correl = 0.0617201	descr = N_Gram_TGGTC
cnt = 221	feature = 29	correl = -0.0509821	descr = Position_Specific_Bin_Base_13_Base_A
cnt = 222	feature = 440	correl = 0.079112	descr = N_Gram_GCAC
cnt = 223	feature = 13	correl = -0.106593	descr = Position_Specific_Bin_Base_5_Base_A
cnt = 224	feature = 466	correl = 0.0457616	descr = N_Gram_GCGCC
cnt = 225	feature = 23	correl = 0.0709762	descr = Position_Specific_Bin_Base_10_Base_T
cnt = 226	feature = 660	correl = 0.147824	descr = N_Gram_TGGCT
cnt = 227	feature = 327	correl = -0.0743195	descr = N_Gram_CCTTC
cnt = 228	feature = 286	correl = 0.120957	descr = N_Gram_CATCT
cnt = 229	feature = 336	correl = -0.044484	descr = N_Gram_CGAT
cnt = 230	feature = 284	correl = 0.112201	descr = N_Gram_CATCC
cnt = 231	feature = 21	correl = -0.0932362	descr = Position_Specific_Bin_Base_9_Base_T
cnt = 232	feature = 424	correl = 0.062157	descr = N_Gram_GATA
cnt = 233	feature = 36	correl = -0.0487017	descr = Position_Specific_Bin_Base_17_Base_A
cnt = 234	feature = 497	correl = 0.095666	descr = N_Gram_GGCCA
cnt = 235	feature = 10	correl = 0.0477601	descr = Position_Specific_Bin_Base_3_Base_C
cnt = 236	feature = 447	correl = 0.07826	descr = N_Gram_GCAT
cnt = 237	feature = 633	correl = -0.0553516	descr = N_Gram_TCTTG
cnt = 238	feature = 19	correl = 0.0717412	descr = Position_Specific_Bin_Base_8_Base_T
cnt = 239	feature = 483	correl = 0.0576938	descr = N_Gram_GGAAG
cnt = 240	feature = 429	correl = -0.117967	descr = N_Gram_GATCT
cnt = 241	feature = 661	correl = 0.10714	descr = N_Gram_TGGG
cnt = 242	feature = 28	correl = -0.123833	descr = Position_Specific_Bin_Base_12_Base_T
cnt = 243	feature = 308	correl = 0.0864573	descr = N_Gram_CCCG
cnt = 244	feature = 52	correl = -0.07153	descr = Gibbs_of_Target_Sequence__Pos_8_Step_1
cnt = 245	feature = 678	correl = -0.0791315	descr = N_Gram_TTAC
cnt = 246	feature = 612	correl = -0.0616462	descr = N_Gram_TCCTC
cnt = 247	feature = 641	correl = -0.0446915	descr = N_Gram_TGAGG
cnt = 248	feature = 609	correl = -0.0960283	descr = N_Gram_TCCGG
cnt = 249	feature = 18	correl = -0.0643624	descr = Position_Specific_Bin_Base_8_Base_C
cnt = 250	feature = 32	correl = 0.0841844	descr = Position_Specific_Bin_Base_14_Base_T
cnt = 251	feature = 47	correl = 0.051568	descr = Gibbs_of_Target_Sequence__Pos_3_Step_1
cnt = 252	feature = 650	correl = -0.153355	descr = N_Gram_TGCG
cnt = 253	feature = 41	correl = 0.133176	descr = Position_Specific_Bin_Base_18_Base_C
cnt = 254	feature = 545	correl = -0.0769329	descr = N_Gram_GTCTT
cnt = 255	feature = 351	correl = 0.135189	descr = N_Gram_CGGGC
cnt = 256	feature = 547	correl = 0.0581457	descr = N_Gram_GTGA
cnt = 257	feature = 397	correl = -0.088104	descr = N_Gram_CTTGA
cnt = 258	feature = 49	correl = -0.081065	descr = Gibbs_of_Target_Sequence__Pos_5_Step_1
cnt = 259	feature = 390	correl = -0.0658128	descr = N_Gram_CTTA
cnt = 260	feature = 35	correl = 0.0606741	descr = Position_Specific_Bin_Base_16_Base_G
cnt = 261	feature = 628	correl = -0.124671	descr = N_Gram_TCTCT
cnt = 262	feature = 39	correl = -0.0753907	descr = Position_Specific_Bin_Base_17_Base_T
cnt = 263	feature = 72	correl = 0.108104	descr = Fold_of_RNAi_Sequence_Pos_13
cnt = 264	feature = 645	correl = 0.0990614	descr = N_Gram_TGCA
cnt = 265	feature = 25	correl = -0.10207	descr = Position_Specific_Bin_Base_12_Base_A
cnt = 266	feature = 367	correl = 0.056404	descr = N_Gram_CTA
cnt = 267	feature = 9	correl = 0.0592036	descr = Position_Specific_Bin_Base_2_Base_T
cnt = 268	feature = 616	correl = -0.11223	descr = N_Gram_TCGAG
cnt = 269	feature = 46	correl = 0.228642	descr = Gibbs_of_Target_Sequence__Pos_2_Step_1
cnt = 270	feature = 592	correl = 0.0492018	descr = N_Gram_TCAC
cnt = 271	feature = 43	correl = -0.11235	descr = Position_Specific_Bin_Base_18_Base_T
cnt = 272	feature = 11	correl = -0.0714538	descr = Position_Specific_Bin_Base_4_Base_A
cnt = 273	feature = 475	correl = 0.0630263	descr = N_Gram_GCTG
cnt = 274	feature = 276	correl = -0.138667	descr = N_Gram_CAGCT
cnt = 275	feature = 8	correl = -0.0766174	descr = Position_Specific_Bin_Base_2_Base_G
cnt = 276	feature = 51	correl = -0.168329	descr = Gibbs_of_Target_Sequence__Pos_7_Step_1
cnt = 277	feature = 580	correl = -0.0585988	descr = N_Gram_TACTT
cnt = 278	feature = 33	correl = -0.134412	descr = Position_Specific_Bin_Base_16_Base_A
cnt = 279	feature = 30	correl = 0.0917041	descr = Position_Specific_Bin_Base_13_Base_C
cnt = 280	feature = 620	correl = -0.0638075	descr = N_Gram_TCGT
cnt = 281	feature = 603	correl = 0.0731655	descr = N_Gram_TCCC
cnt = 282	feature = 413	correl = -0.0782646	descr = N_Gram_GACG
cnt = 283	feature = 77	correl = -0.0568313	descr = Xue_Structure_Feature_A110
cnt = 284	feature = 272	correl = 0.0498107	descr = N_Gram_CAGA
cnt = 285	feature = 460	correl = 0.107	descr = N_Gram_GCCT
cnt = 286	feature = 14	correl = 0.0729509	descr = Position_Specific_Bin_Base_5_Base_C
cnt = 287	feature = 79	correl = 0.1176	descr = Xue_Structure_Feature_A101
cnt = 288	feature = 17	correl = 0.114787	descr = Position_Specific_Bin_Base_6_Base_C
cnt = 289	feature = 504	correl = 0.0809913	descr = N_Gram_GGCT
cnt = 290	feature = 526	correl = 0.0678755	descr = N_Gram_GGTC
cnt = 291	feature = 602	correl = -0.146788	descr = N_Gram_TCCAG
cnt = 292	feature = 360	correl = 0.173598	descr = N_Gram_CGTG
cnt = 293	feature = 34	correl = 0.119192	descr = Position_Specific_Bin_Base_16_Base_C
cnt = 294	feature = 477	correl = 0.0685135	descr = N_Gram_GCTT
cnt = 295	feature = 76	correl = 0.0725677	descr = Xue_Structure_Feature_A111
cnt = 296	feature = 237	correl = -0.0601963	descr = N_Gram_ATGA
cnt = 297	feature = 247	correl = -0.10551	descr = N_Gram_ATTT
cnt = 298	feature = 342	correl = 0.0758056	descr = N_Gram_CGGA
cnt = 299	feature = 301	correl = 0.0920494	descr = N_Gram_CCCA
cnt = 300	feature = 53	correl = 0.055737	descr = Gibbs_of_Target_Sequence__Pos_12_Step_1
cnt = 301	feature = 233	correl = -0.0544241	descr = N_Gram_ATCTC
cnt = 302	feature = 345	correl = 0.120737	descr = N_Gram_CGGC
cnt = 303	feature = 551	correl = 0.116207	descr = N_Gram_GTGG
cnt = 304	feature = 683	correl = 0.0818895	descr = N_Gram_TTCA
cnt = 305	feature = 615	correl = -0.0990083	descr = N_Gram_TCGA
cnt = 306	feature = 12	correl = 0.0575257	descr = Position_Specific_Bin_Base_4_Base_C
cnt = 307	feature = 264	correl = 0.101161	descr = N_Gram_CACC
cnt = 308	feature = 69	correl = 0.0960731	descr = Fold_of_RNAi_Sequence_Pos_9
cnt = 309	feature = 16	correl = -0.132473	descr = Position_Specific_Bin_Base_6_Base_A
cnt = 310	feature = 528	correl = 0.0477671	descr = N_Gram_GGTG
cnt = 311	feature = 706	correl = -0.0577922	descr = N_Gram_TTTG
cnt = 312	feature = 613	correl = -0.102608	descr = N_Gram_TCCTT
cnt = 313	feature = 484	correl = 0.0964236	descr = N_Gram_GGAC
cnt = 314	feature = 105	correl = 0.12693	descr = Fold_of_Target_NoEndbrace_noends_Pos_17
cnt = 315	feature = 632	correl = -0.112485	descr = N_Gram_TCTTC
cnt = 316	feature = 481	correl = 0.0533468	descr = N_Gram_GGAA
cnt = 317	feature = 554	correl = 0.103168	descr = N_Gram_GTGT
cnt = 318	feature = 54	correl = -0.105255	descr = Gibbs_of_Target_Sequence__Pos_13_Step_1
cnt = 319	feature = 467	correl = 0.0832831	descr = N_Gram_GCGG
cnt = 320	feature = 40	correl = -0.282118	descr = Position_Specific_Bin_Base_18_Base_A
cnt = 321	feature = 456	correl = 0.0470482	descr = N_Gram_GCCG
cnt = 322	feature = 65	correl = 0.160153	descr = Fold_of_RNAi_Sequence_Pos_2
cnt = 323	feature = 253	correl = 0.0539657	descr = N_Gram_CAAA
cnt = 324	feature = 136	correl = -0.098047	descr = N_Gram_AAGT
cnt = 325	feature = 280	correl = 0.108386	descr = N_Gram_CAGT
cnt = 326	feature = 451	correl = 0.060614	descr = N_Gram_GCCA
cnt = 327	feature = 68	correl = 0.0994454	descr = Fold_of_RNAi_Sequence_Pos_6
cnt = 328	feature = 42	correl = 0.303442	descr = Position_Specific_Bin_Base_18_Base_G
cnt = 329	feature = 594	correl = 0.0786009	descr = N_Gram_TCAG
cnt = 330	feature = 82	correl = 0.0473888	descr = Xue_Structure_Feature_C100
cnt = 331	feature = 690	correl = -0.201791	descr = N_Gram_TTCTC
cnt = 332	feature = 78	correl = 0.049494	descr = Xue_Structure_Feature_A100
cnt = 333	feature = 579	correl = -0.0643994	descr = N_Gram_TACT
cnt = 334	feature = 74	correl = 0.0719868	descr = Fold_of_RNAi_Sequence_Pos_15
cnt = 335	feature = 208	correl = -0.100917	descr = N_Gram_AGTC
cnt = 336	feature = 57	correl = -0.185372	descr = Gibbs_of_Target_Sequence__Pos_18_Step_1
cnt = 337	feature = 597	correl = -0.0616758	descr = N_Gram_TCAT
cnt = 338	feature = 549	correl = 0.0850199	descr = N_Gram_GTGC
cnt = 339	feature = 711	correl = -0.131475	descr = N_Gram_TTTTT
cnt = 340	feature = 510	correl = 0.133195	descr = N_Gram_GGGC
cnt = 341	feature = 693	correl = -0.0708149	descr = N_Gram_TTGA
cnt = 342	feature = 474	correl = -0.0556673	descr = N_Gram_GCTCC
cnt = 343	feature = 544	correl = -0.0836642	descr = N_Gram_GTCT
cnt = 344	feature = 442	correl = 0.0451526	descr = N_Gram_GCAG
cnt = 345	feature = 67	correl = 0.0539575	descr = Fold_of_RNAi_Sequence_Pos_4
cnt = 346	feature = 634	correl = 0.051643	descr = N_Gram_TCTTT
cnt = 347	feature = 56	correl = -0.129755	descr = Gibbs_of_Target_Sequence__Pos_17_Step_1
cnt = 348	feature = 283	correl = 0.0920225	descr = N_Gram_CATC
cnt = 349	feature = 58	correl = -0.307672	descr = Gibbs_of_Target_Sequence__Pos_19_Step_1
cnt = 350	feature = 66	correl = 0.0860864	descr = Fold_of_RNAi_Sequence_Pos_3
cnt = 351	feature = 626	correl = -0.0982027	descr = N_Gram_TCTCC
cnt = 352	feature = 357	correl = -0.111191	descr = N_Gram_CGTC
cnt = 353	feature = 568	correl = -0.105133	descr = N_Gram_TAA
cnt = 354	feature = 396	correl = -0.0464044	descr = N_Gram_CTTG
cnt = 355	feature = 73	correl = 0.0679381	descr = Fold_of_RNAi_Sequence_Pos_14
cnt = 356	feature = 338	correl = 0.0569033	descr = N_Gram_CGCC
cnt = 357	feature = 677	correl = -0.0874536	descr = N_Gram_TTA
cnt = 358	feature = 709	correl = -0.136237	descr = N_Gram_TTTTC
cnt = 359	feature = 295	correl = -0.0730294	descr = N_Gram_CCAG
cnt = 360	feature = 64	correl = 0.200631	descr = Fold_of_RNAi_Sequence_Pos_1
cnt = 361	feature = 326	correl = -0.0466408	descr = N_Gram_CCTT
cnt = 362	feature = 218	correl = -0.0512706	descr = N_Gram_ATA
cnt = 363	feature = 691	correl = -0.102603	descr = N_Gram_TTCTT
cnt = 364	feature = 328	correl = -0.0761286	descr = N_Gram_CGA
cnt = 365	feature = 667	correl = 0.0851659	descr = N_Gram_TGT
cnt = 366	feature = 577	correl = -0.0858358	descr = N_Gram_TAC
cnt = 367	feature = 704	correl = -0.0645741	descr = N_Gram_TTTCC
cnt = 368	feature = 496	correl = 0.177325	descr = N_Gram_GGCC
cnt = 369	feature = 610	correl = -0.0752757	descr = N_Gram_TCCT
cnt = 370	feature = 252	correl = 0.124289	descr = N_Gram_CAA
cnt = 371	feature = 436	correl = 0.131763	descr = N_Gram_GCA
cnt = 372	feature = 600	correl = -0.0790111	descr = N_Gram_TCCA
cnt = 373	feature = 81	correl = 0.090842	descr = Xue_Structure_Feature_C110
cnt = 374	feature = 395	correl = -0.208668	descr = N_Gram_CTTCT
cnt = 375	feature = 655	correl = 0.0828624	descr = N_Gram_TGG
cnt = 376	feature = 590	correl = 0.0486757	descr = N_Gram_TCA
cnt = 377	feature = 535	correl = -0.110001	descr = N_Gram_GTC
cnt = 378	feature = 624	correl = -0.183226	descr = N_Gram_TCTC
cnt = 379	feature = 708	correl = -0.150346	descr = N_Gram_TTTT
cnt = 380	feature = 614	correl = -0.113935	descr = N_Gram_TCG
cnt = 381	feature = 636	correl = -0.0828604	descr = N_Gram_TGA
cnt = 382	feature = 589	correl = -0.0939071	descr = N_Gram_TC
cnt = 383	feature = 217	correl = -0.118484	descr = N_Gram_AT
cnt = 384	feature = 80	correl = 0.109024	descr = Xue_Structure_Feature_C111
cnt = 385	feature = 506	correl = 0.181247	descr = N_Gram_GGG
cnt = 386	feature = 392	correl = -0.102172	descr = N_Gram_CTTC
cnt = 387	feature = 546	correl = 0.18024	descr = N_Gram_GTG
cnt = 388	feature = 251	correl = 0.115552	descr = N_Gram_CA
cnt = 389	feature = 62	correl = -0.0939728	descr = PF_RNAi_Fold_3'Free_Count
cnt = 390	feature = 692	correl = -0.0605891	descr = N_Gram_TTG
cnt = 391	feature = 689	correl = -0.200596	descr = N_Gram_TTCT
cnt = 392	feature = 341	correl = 0.0824102	descr = N_Gram_CGG
cnt = 393	feature = 435	correl = 0.044122	descr = N_Gram_GC
cnt = 394	feature = 373	correl = -0.0764467	descr = N_Gram_CTC
cnt = 395	feature = 703	correl = -0.0952573	descr = N_Gram_TTTC
cnt = 396	feature = 463	correl = -0.0518636	descr = N_Gram_GCG
cnt = 397	feature = 312	correl = 0.0888826	descr = N_Gram_CCG
cnt = 398	feature = 450	correl = 0.105854	descr = N_Gram_GCC
cnt = 399	feature = 61	correl = -0.154267	descr = PF_RNAi_Fold_5'Free_Count
cnt = 400	feature = 702	correl = -0.100038	descr = N_Gram_TTT
cnt = 401	feature = 635	correl = 0.0478612	descr = N_Gram_TG
cnt = 402	feature = 288	correl = 0.0514876	descr = N_Gram_CC
cnt = 403	feature = 630	correl = -0.0882509	descr = N_Gram_TCTT
cnt = 404	feature = 492	correl = 0.162124	descr = N_Gram_GGC
cnt = 405	feature = 376	correl = -0.0844571	descr = N_Gram_CTCC
cnt = 406	feature = 599	correl = -0.0864073	descr = N_Gram_TCC
cnt = 407	feature = 479	correl = 0.157102	descr = N_Gram_GG
cnt = 408	feature = 60	correl = -0.196859	descr = PF_RNAi_Fold_Energy
cnt = 409	feature = 86	correl = -0.102472	descr = Xue_Structure_Feature_C000
num rows = 521
num_elements = 213610
*
optimization finished, #iter = 614
nu = 0.479965
obj = -38.653915, rho = -0.596190
nSV = 353, nBSV = 156
num rows = 58
num_elements = 23780
*
optimization finished, #iter = 54
nu = 0.438467
obj = -3.991078, rho = -0.443017
nSV = 45, nBSV = 9
*
optimization finished, #iter = 614
nu = 0.479965
obj = -38.653915, rho = -0.596190
nSV = 353, nBSV = 156
CFS merit scores = 1.35103
CFS merit scores = 1.60969
CFS merit scores = 1.85685
CFS merit scores = 2.0815
CFS merit scores = 2.27854
CFS merit scores = 2.45742
CFS merit scores = 2.62403
CFS merit scores = 2.77765
CFS merit scores = 2.91836
CFS merit scores = 3.05098
CFS merit scores = 3.17725
CFS merit scores = 3.29795
CFS merit scores = 3.41357
CFS merit scores = 3.52449
CFS merit scores = 3.63168
CFS merit scores = 3.73568
CFS merit scores = 3.83664
CFS merit scores = 3.93383
CFS merit scores = 4.02823
CFS merit scores = 4.12006
CFS merit scores = 4.20969
CFS merit scores = 4.29714
CFS merit scores = 4.38267
CFS merit scores = 4.46634
CFS merit scores = 4.54829
CFS merit scores = 4.62856
CFS merit scores = 4.70725
CFS merit scores = 4.78442
CFS merit scores = 4.86017
CFS merit scores = 4.93331
CFS merit scores = 5.00495
CFS merit scores = 5.07515
CFS merit scores = 5.14393
CFS merit scores = 5.21139
CFS merit scores = 5.27746
CFS merit scores = 5.33999
CFS merit scores = 5.40115
CFS merit scores = 5.46108
CFS merit scores = 5.51979
CFS merit scores = 5.57733
CFS merit scores = 5.63378
CFS merit scores = 5.68909
CFS merit scores = 5.7427
CFS merit scores = 5.79513
CFS merit scores = 5.84602
CFS merit scores = 5.89478
CFS merit scores = 5.94286
CFS merit scores = 5.98983
CFS merit scores = 6.03425
CFS merit scores = 6.0772
CFS merit scores = 6.11938
CFS merit scores = 6.1593
CFS merit scores = 6.19837
CFS merit scores = 6.23251
CFS merit scores = 6.26554
CFS merit scores = 6.29804
CFS merit scores = 6.3267
CFS merit scores = 6.35434
CFS merit scores = 6.38078
CFS merit scores = 6.40621
CFS merit scores = 6.43035
CFS merit scores = 6.45328
CFS merit scores = 6.47433
CFS merit scores = 6.49293
CFS merit scores = 6.51101
CFS merit scores = 6.5286
CFS merit scores = 6.54471
CFS merit scores = 6.56073
CFS merit scores = 6.57565
CFS merit scores = 6.58952
CFS merit scores = 6.60301
CFS merit scores = 6.61654
CFS merit scores = 6.63055
CFS merit scores = 6.64443
CFS merit scores = 6.65795
CFS merit scores = 6.66831
CFS merit scores = 6.6766
CFS merit scores = 6.68508
CFS merit scores = 6.69291
CFS merit scores = 6.70063
CFS merit scores = 6.7083
CFS merit scores = 6.71613
CFS merit scores = 6.72426
CFS merit scores = 6.73056
CFS merit scores = 6.73654
CFS merit scores = 6.74267
CFS merit scores = 6.7476
CFS merit scores = 6.75239
CFS merit scores = 6.75717
CFS merit scores = 6.76122
CFS merit scores = 6.76463
CFS merit scores = 6.76791
CFS merit scores = 6.77071
CFS merit scores = 6.77304
CFS merit scores = 6.77477
CFS merit scores = 6.77649
CFS merit scores = 6.77807
CFS merit scores = 6.78016
CFS merit scores = 6.78273
CFS merit scores = 6.78564
CFS merit scores = 6.78805
CFS merit scores = 6.7906
CFS merit scores = 6.7931
CFS merit scores = 6.79546
CFS merit scores = 6.7971
CFS merit scores = 6.79835
CFS merit scores = 6.79974
CFS merit scores = 6.80067
CFS merit scores = 6.8005
CFS merit scores = 6.80041
CFS merit scores = 6.80048
CFS merit scores = 6.80049
CFS merit scores = 6.79984
CFS merit scores = 6.79772
CFS merit scores = 6.79494
CFS merit scores = 6.79194
CFS merit scores = 6.78905
CFS merit scores = 6.78648
CFS merit scores = 6.78418
CFS merit scores = 6.78221
CFS merit scores = 6.78033
CFS merit scores = 6.77878
CFS merit scores = 6.77637
CFS merit scores = 6.77334
CFS merit scores = 6.76994
CFS merit scores = 6.76677
CFS merit scores = 6.76402
CFS merit scores = 6.76114
CFS merit scores = 6.75791
CFS merit scores = 6.75469
CFS merit scores = 6.75128
CFS merit scores = 6.74815
CFS merit scores = 6.74381
CFS merit scores = 6.73974
CFS merit scores = 6.73531
CFS merit scores = 6.7309
CFS merit scores = 6.72565
CFS merit scores = 6.72042
CFS merit scores = 6.7149
CFS merit scores = 6.70964
CFS merit scores = 6.70465
CFS merit scores = 6.69922
CFS merit scores = 6.69414
CFS merit scores = 6.68919
CFS merit scores = 6.6842
CFS merit scores = 6.6795
CFS merit scores = 6.67421
CFS merit scores = 6.66836
CFS merit scores = 6.66245
CFS merit scores = 6.65662
CFS merit scores = 6.65099
CFS merit scores = 6.64524
CFS merit scores = 6.63951
CFS merit scores = 6.63393
CFS merit scores = 6.6286
CFS merit scores = 6.62335
CFS merit scores = 6.6183
CFS merit scores = 6.61347
CFS merit scores = 6.60852
CFS merit scores = 6.60373
CFS merit scores = 6.59897
CFS merit scores = 6.59379
CFS merit scores = 6.58887
CFS merit scores = 6.58374
CFS merit scores = 6.57802
CFS merit scores = 6.57236
CFS merit scores = 6.56584
CFS merit scores = 6.55914
CFS merit scores = 6.55245
CFS merit scores = 6.54594
CFS merit scores = 6.53959
CFS merit scores = 6.5332
CFS merit scores = 6.52689
CFS merit scores = 6.5207
CFS merit scores = 6.51389
CFS merit scores = 6.50719
CFS merit scores = 6.50072
CFS merit scores = 6.49398
CFS merit scores = 6.48718
CFS merit scores = 6.48052
CFS merit scores = 6.47297
CFS merit scores = 6.46546
CFS merit scores = 6.45819
CFS merit scores = 6.45071
CFS merit scores = 6.44332
CFS merit scores = 6.43615
CFS merit scores = 6.42856
CFS merit scores = 6.42071
CFS merit scores = 6.4128
CFS merit scores = 6.40485
CFS merit scores = 6.39689
CFS merit scores = 6.38908
CFS merit scores = 6.38097
CFS merit scores = 6.37238
CFS merit scores = 6.36386
CFS merit scores = 6.35553
CFS merit scores = 6.34668
CFS merit scores = 6.33754
CFS merit scores = 6.32842
CFS merit scores = 6.31944
CFS merit scores = 6.31056
CFS merit scores = 6.30173
CFS merit scores = 6.29313
CFS merit scores = 6.28427
CFS merit scores = 6.27556
CFS merit scores = 6.267
CFS merit scores = 6.25859
CFS merit scores = 6.25022
CFS merit scores = 6.24199
CFS merit scores = 6.23382
CFS merit scores = 6.22525
CFS merit scores = 6.21651
CFS merit scores = 6.20797
CFS merit scores = 6.19933
CFS merit scores = 6.19085
CFS merit scores = 6.18247
CFS merit scores = 6.17421
CFS merit scores = 6.16607
CFS merit scores = 6.15802
CFS merit scores = 6.15009
CFS merit scores = 6.1423
CFS merit scores = 6.13456
CFS merit scores = 6.12699
CFS merit scores = 6.11939
CFS merit scores = 6.1117
CFS merit scores = 6.10408
CFS merit scores = 6.09619
CFS merit scores = 6.08826
CFS merit scores = 6.08006
CFS merit scores = 6.07183
CFS merit scores = 6.06372
CFS merit scores = 6.05575
CFS merit scores = 6.04782
CFS merit scores = 6.03981
CFS merit scores = 6.0318
CFS merit scores = 6.0237
CFS merit scores = 6.01552
CFS merit scores = 6.00757
CFS merit scores = 5.9997
CFS merit scores = 5.99136
CFS merit scores = 5.98296
CFS merit scores = 5.97452
CFS merit scores = 5.96614
CFS merit scores = 5.95789
CFS merit scores = 5.94968
CFS merit scores = 5.94157
CFS merit scores = 5.93363
CFS merit scores = 5.92573
CFS merit scores = 5.91787
CFS merit scores = 5.91002
CFS merit scores = 5.90207
CFS merit scores = 5.89426
CFS merit scores = 5.8866
CFS merit scores = 5.87885
CFS merit scores = 5.87114
CFS merit scores = 5.86358
CFS merit scores = 5.85615
CFS merit scores = 5.84862
CFS merit scores = 5.84118
CFS merit scores = 5.83366
CFS merit scores = 5.82618
CFS merit scores = 5.81885
CFS merit scores = 5.81157
CFS merit scores = 5.80446
CFS merit scores = 5.7972
CFS merit scores = 5.78995
CFS merit scores = 5.7826
CFS merit scores = 5.77524
CFS merit scores = 5.76791
CFS merit scores = 5.76076
CFS merit scores = 5.75359
CFS merit scores = 5.74651
CFS merit scores = 5.73958
CFS merit scores = 5.73249
CFS merit scores = 5.7255
CFS merit scores = 5.71858
CFS merit scores = 5.71165
CFS merit scores = 5.70478
CFS merit scores = 5.69791
CFS merit scores = 5.69117
CFS merit scores = 5.68446
CFS merit scores = 5.67779
CFS merit scores = 5.67116
CFS merit scores = 5.6644
CFS merit scores = 5.65773
CFS merit scores = 5.65109
CFS merit scores = 5.64448
CFS merit scores = 5.63788
CFS merit scores = 5.63137
CFS merit scores = 5.62498
CFS merit scores = 5.61866
CFS merit scores = 5.61228
CFS merit scores = 5.60602
CFS merit scores = 5.59968
CFS merit scores = 5.59339
CFS merit scores = 5.5872
CFS merit scores = 5.58102
CFS merit scores = 5.57495
CFS merit scores = 5.56846
CFS merit scores = 5.56205
CFS merit scores = 5.55559
CFS merit scores = 5.54922
CFS merit scores = 5.54289
CFS merit scores = 5.53669
CFS merit scores = 5.53053
CFS merit scores = 5.52449
CFS merit scores = 5.51851
CFS merit scores = 5.51261
CFS merit scores = 5.50656
CFS merit scores = 5.50053
CFS merit scores = 5.49453
CFS merit scores = 5.48845
CFS merit scores = 5.48238
CFS merit scores = 5.4764
CFS merit scores = 5.47036
CFS merit scores = 5.46434
CFS merit scores = 5.45835
CFS merit scores = 5.45243
CFS merit scores = 5.44661
CFS merit scores = 5.44065
CFS merit scores = 5.43476
CFS merit scores = 5.42893
CFS merit scores = 5.42317
CFS merit scores = 5.41742
CFS merit scores = 5.41163
CFS merit scores = 5.40581
CFS merit scores = 5.40006
CFS merit scores = 5.39436
CFS merit scores = 5.38876
CFS merit scores = 5.38314
CFS merit scores = 5.37756
CFS merit scores = 5.37196
CFS merit scores = 5.36638
CFS merit scores = 5.36081
CFS merit scores = 5.35522
CFS merit scores = 5.34966
CFS merit scores = 5.34411
CFS merit scores = 5.33854
CFS merit scores = 5.33297
CFS merit scores = 5.32749
CFS merit scores = 5.32206
CFS merit scores = 5.31657
CFS merit scores = 5.31113
CFS merit scores = 5.30566
CFS merit scores = 5.30024
CFS merit scores = 5.29472
CFS merit scores = 5.28919
CFS merit scores = 5.28372
CFS merit scores = 5.27827
CFS merit scores = 5.27285
CFS merit scores = 5.26729
CFS merit scores = 5.26182
CFS merit scores = 5.25637
CFS merit scores = 5.251
CFS merit scores = 5.24571
CFS merit scores = 5.24039
CFS merit scores = 5.23497
CFS merit scores = 5.22961
CFS merit scores = 5.22427
CFS merit scores = 5.21898
CFS merit scores = 5.21322
CFS merit scores = 5.20736
CFS merit scores = 5.20147
CFS merit scores = 5.19556
CFS merit scores = 5.18964
CFS merit scores = 5.18373
CFS merit scores = 5.17775
CFS merit scores = 5.17184
CFS merit scores = 5.16596
CFS merit scores = 5.16009
CFS merit scores = 5.15418
CFS merit scores = 5.14834
CFS merit scores = 5.14254
CFS merit scores = 5.13658
CFS merit scores = 5.13044
CFS merit scores = 5.12431
CFS merit scores = 5.11794
CFS merit scores = 5.11155
CFS merit scores = 5.1052
CFS merit scores = 5.09877
CFS merit scores = 5.09228
CFS merit scores = 5.08546
CFS merit scores = 5.07852
CFS merit scores = 5.07159
CFS merit scores = 5.06461
CFS merit scores = 5.05751
CFS merit scores = 5.05042
CFS merit scores = 5.04334
CFS merit scores = 5.03632
CFS merit scores = 5.02938
CFS merit scores = 5.02235
CFS merit scores = 5.01495
CFS merit scores = 5.00744
CFS merit scores = 4.9999
CFS merit scores = 4.99224
CFS merit scores = 4.98466
CFS merit scores = 4.97704
CFS merit scores = 4.96949
CFS merit scores = 4.96195
CFS merit scores = 4.95423
CFS merit scores = 4.94655
CFS merit scores = 4.93878
CFS merit scores = 4.93089
CFS merit scores = 4.92286
CFS merit scores = 4.91481
CFS merit scores = 4.90682
CFS merit scores = 4.89858
CFS merit scores = 4.89037
CFS merit scores = 4.88197
CFS merit scores = 4.87362
CFS merit scores = 4.86522
CFS merit scores = 4.85678
CFS merit scores = 4.84813
CFS merit scores = 4.83956
CFS merit scores = 4.83072
CFS merit scores = 4.82188
CFS merit scores = 4.81282
CFS merit scores = 4.80282
CFS merit scores = 4.79233
CFS merit scores = 4.78088
CFS merit scores = 4.76489
cnt = 1	feature = 57	correl = -0.351026	descr = Gibbs_of_Target_Sequence__Pos_20_Step_1
cnt = 2	feature = 44	correl = 0.234174	descr = Gibbs_of_Target_Sequence__Pos_1_Step_1
cnt = 3	feature = 637	correl = -0.134409	descr = N_Gram_TCTTA
cnt = 4	feature = 436	correl = -0.125683	descr = N_Gram_GATC
cnt = 5	feature = 367	correl = -0.0478481	descr = N_Gram_CGTTG
cnt = 6	feature = 683	correl = 0.0526279	descr = N_Gram_TTAGC
cnt = 7	feature = 644	correl = 0.0457807	descr = N_Gram_TGACA
cnt = 8	feature = 331	correl = -0.113457	descr = N_Gram_CGACG
cnt = 9	feature = 475	correl = 0.0520379	descr = N_Gram_GCGGA
cnt = 10	feature = 421	correl = -0.0623634	descr = N_Gram_GACTC
cnt = 11	feature = 425	correl = -0.0479501	descr = N_Gram_GAGCC
cnt = 12	feature = 390	correl = 0.055997	descr = N_Gram_CTGGG
cnt = 13	feature = 586	correl = 0.0456959	descr = N_Gram_TAGAC
cnt = 14	feature = 222	correl = 0.0732557	descr = N_Gram_ATAGT
cnt = 15	feature = 228	correl = -0.0492157	descr = N_Gram_ATCGC
cnt = 16	feature = 576	correl = -0.0464003	descr = N_Gram_TAACG
cnt = 17	feature = 692	correl = 0.0445382	descr = N_Gram_TTCGA
cnt = 18	feature = 306	correl = 0.114671	descr = N_Gram_CCCCC
cnt = 19	feature = 624	correl = 0.0943714	descr = N_Gram_TCGGC
cnt = 20	feature = 620	correl = 0.0802942	descr = N_Gram_TCGAC
cnt = 21	feature = 364	correl = 0.0788865	descr = N_Gram_CGTGG
cnt = 22	feature = 342	correl = 0.0570669	descr = N_Gram_CGCTA
cnt = 23	feature = 680	correl = 0.0648094	descr = N_Gram_TTAAC
cnt = 24	feature = 654	correl = 0.0521399	descr = N_Gram_TGCCG
cnt = 25	feature = 540	correl = 0.0503943	descr = N_Gram_GTATA
cnt = 26	feature = 340	correl = 0.0451013	descr = N_Gram_CGCCA
cnt = 27	feature = 610	correl = 0.0521399	descr = N_Gram_TCCCG
cnt = 28	feature = 312	correl = 0.0451013	descr = N_Gram_CCGCA
cnt = 29	feature = 478	correl = 0.0451013	descr = N_Gram_GCGTA
cnt = 30	feature = 375	correl = 0.0861629	descr = N_Gram_CTATT
cnt = 31	feature = 415	correl = -0.0682636	descr = N_Gram_GACCC
cnt = 32	feature = 371	correl = 0.0837716	descr = N_Gram_CTACT
cnt = 33	feature = 688	correl = 0.073808	descr = N_Gram_TTCAA
cnt = 34	feature = 283	correl = -0.0502394	descr = N_Gram_CATAA
cnt = 35	feature = 406	correl = 0.0528345	descr = N_Gram_GAAAC
cnt = 36	feature = 368	correl = 0.0891558	descr = N_Gram_CGTTT
cnt = 37	feature = 269	correl = 0.0676009	descr = N_Gram_CACTC
cnt = 38	feature = 532	correl = 0.0929261	descr = N_Gram_GGGTC
cnt = 39	feature = 305	correl = 0.0839686	descr = N_Gram_CCCAC
cnt = 40	feature = 579	correl = 0.0740259	descr = N_Gram_TAAGC
cnt = 41	feature = 623	correl = 0.0737083	descr = N_Gram_TCGGA
cnt = 42	feature = 529	correl = 0.0517626	descr = N_Gram_GGGGG
cnt = 43	feature = 294	correl = 0.051569	descr = N_Gram_CCAAT
cnt = 44	feature = 409	correl = -0.0440801	descr = N_Gram_GAAGG
cnt = 45	feature = 301	correl = -0.0626342	descr = N_Gram_CCATA
cnt = 46	feature = 309	correl = 0.0688261	descr = N_Gram_CCCGC
cnt = 47	feature = 505	correl = -0.0572984	descr = N_Gram_GGCAC
cnt = 48	feature = 290	correl = 0.0579106	descr = N_Gram_CATTA
cnt = 49	feature = 570	correl = 0.0448816	descr = N_Gram_GTTGC
cnt = 50	feature = 633	correl = 0.0481807	descr = N_Gram_TCTCG
cnt = 51	feature = 457	correl = -0.0452095	descr = N_Gram_GCATG
cnt = 52	feature = 313	correl = 0.0706988	descr = N_Gram_CCGGC
cnt = 53	feature = 502	correl = 0.0618607	descr = N_Gram_GGATT
cnt = 54	feature = 250	correl = -0.0914438	descr = N_Gram_CAAAC
cnt = 55	feature = 241	correl = -0.0734402	descr = N_Gram_ATTAC
cnt = 56	feature = 437	correl = -0.0557194	descr = N_Gram_GATCG
cnt = 57	feature = 237	correl = -0.0454569	descr = N_Gram_ATGCA
cnt = 58	feature = 669	correl = 0.0479493	descr = N_Gram_TGGTA
cnt = 59	feature = 599	correl = 0.0488607	descr = N_Gram_TCAGA
cnt = 60	feature = 218	correl = -0.149169	descr = N_Gram_ATAAG
cnt = 61	feature = 298	correl = 0.0545469	descr = N_Gram_CCAGA
cnt = 62	feature = 229	correl = -0.0863728	descr = N_Gram_ATCGG
cnt = 63	feature = 315	correl = -0.0761222	descr = N_Gram_CCGGT
cnt = 64	feature = 220	correl = 0.0546534	descr = N_Gram_ATACA
cnt = 65	feature = 441	correl = 0.0542832	descr = N_Gram_GATGT
cnt = 66	feature = 407	correl = 0.101285	descr = N_Gram_GAAAG
cnt = 67	feature = 609	correl = 0.061005	descr = N_Gram_TCCCA
cnt = 68	feature = 703	correl = 0.0589592	descr = N_Gram_TTGCA
cnt = 69	feature = 255	correl = 0.0492396	descr = N_Gram_CAAGC
cnt = 70	feature = 509	correl = 0.0890522	descr = N_Gram_GGCCC
cnt = 71	feature = 323	correl = 0.0438555	descr = N_Gram_CCTCT
cnt = 72	feature = 160	correl = -0.0590697	descr = N_Gram_ACGAC
cnt = 73	feature = 467	correl = -0.0562543	descr = N_Gram_GCCGT
cnt = 74	feature = 590	correl = 0.07769	descr = N_Gram_TAGTC
cnt = 75	feature = 597	correl = 0.107937	descr = N_Gram_TCACC
cnt = 76	feature = 424	correl = -0.0680089	descr = N_Gram_GAGAA
cnt = 77	feature = 550	correl = -0.0459779	descr = N_Gram_GTCGC
cnt = 78	feature = 625	correl = -0.0789962	descr = N_Gram_TCGGT
cnt = 79	feature = 500	correl = 0.089506	descr = N_Gram_GGAGT
cnt = 80	feature = 435	correl = 0.0666399	descr = N_Gram_GATAT
cnt = 81	feature = 319	correl = 0.0554749	descr = N_Gram_CCTAT
cnt = 82	feature = 418	correl = 0.0887534	descr = N_Gram_GACGG
cnt = 83	feature = 450	correl = 0.072894	descr = N_Gram_GCAAT
cnt = 84	feature = 448	correl = 0.0608259	descr = N_Gram_GCAAA
cnt = 85	feature = 541	correl = -0.062694	descr = N_Gram_GTATC
cnt = 86	feature = 511	correl = 0.150496	descr = N_Gram_GGCCT
cnt = 87	feature = 656	correl = -0.158222	descr = N_Gram_TGCGT
cnt = 88	feature = 288	correl = -0.0498409	descr = N_Gram_CATGC
cnt = 89	feature = 476	correl = 0.0515987	descr = N_Gram_GCGGC
cnt = 90	feature = 318	correl = 0.0935556	descr = N_Gram_CCGTG
cnt = 91	feature = 525	correl = 0.0777578	descr = N_Gram_GGGCG
cnt = 92	feature = 558	correl = 0.0570669	descr = N_Gram_GTGCG
cnt = 93	feature = 593	correl = -0.0565826	descr = N_Gram_TATTC
cnt = 94	feature = 539	correl = 0.0549123	descr = N_Gram_GGTTG
cnt = 95	feature = 337	correl = -0.0463533	descr = N_Gram_CGATG
cnt = 96	feature = 382	correl = -0.053954	descr = N_Gram_CTCCG
cnt = 97	feature = 420	correl = 0.0861629	descr = N_Gram_GACTA
cnt = 98	feature = 219	correl = -0.0502394	descr = N_Gram_ATAAT
cnt = 99	feature = 629	correl = 0.0837716	descr = N_Gram_TCTAC
cnt = 100	feature = 708	correl = 0.0847829	descr = N_Gram_TTGTG
cnt = 101	feature = 596	correl = 0.0535565	descr = N_Gram_TCAAG
cnt = 102	feature = 589	correl = -0.0576748	descr = N_Gram_TAGCC
cnt = 103	feature = 657	correl = 0.0446703	descr = N_Gram_TGCTT
cnt = 104	feature = 209	correl = -0.0638717	descr = N_Gram_AGTCC
cnt = 105	feature = 356	correl = -0.081093	descr = N_Gram_CGTAA
cnt = 106	feature = 455	correl = 0.0532632	descr = N_Gram_GCATA
cnt = 107	feature = 460	correl = 0.0928253	descr = N_Gram_GCCAG
cnt = 108	feature = 538	correl = 0.0552756	descr = N_Gram_GGTGC
cnt = 109	feature = 366	correl = -0.0475296	descr = N_Gram_CGTTC
cnt = 110	feature = 365	correl = 0.0537714	descr = N_Gram_CGTGT
cnt = 111	feature = 510	correl = 0.0497675	descr = N_Gram_GGCCG
cnt = 112	feature = 666	correl = 0.0882601	descr = N_Gram_TGGGG
cnt = 113	feature = 278	correl = 0.0858995	descr = N_Gram_CAGGA
cnt = 114	feature = 653	correl = 0.0954466	descr = N_Gram_TGCAC
cnt = 115	feature = 251	correl = 0.0611831	descr = N_Gram_CAAAG
cnt = 116	feature = 591	correl = -0.0682976	descr = N_Gram_TATAC
cnt = 117	feature = 259	correl = 0.083405	descr = N_Gram_CACAG
cnt = 118	feature = 322	correl = 0.060428	descr = N_Gram_CCTCG
cnt = 119	feature = 440	correl = -0.0665899	descr = N_Gram_GATGC
cnt = 120	feature = 648	correl = 0.0652394	descr = N_Gram_TGATA
cnt = 121	feature = 551	correl = 0.0987171	descr = N_Gram_GTCGG
cnt = 122	feature = 659	correl = 0.088911	descr = N_Gram_TGGAG
cnt = 123	feature = 673	correl = -0.0555809	descr = N_Gram_TGTCA
cnt = 124	feature = 544	correl = 0.176534	descr = N_Gram_GTCAG
cnt = 125	feature = 336	correl = -0.0571194	descr = N_Gram_CGATC
cnt = 126	feature = 472	correl = 0.0445806	descr = N_Gram_GCGAG
cnt = 127	feature = 615	correl = 0.0554749	descr = N_Gram_TCCTA
cnt = 128	feature = 580	correl = -0.14	descr = N_Gram_TAAGT
cnt = 129	feature = 677	correl = 0.0507219	descr = N_Gram_TGTGT
cnt = 130	feature = 690	correl = 0.075369	descr = N_Gram_TTCCA
cnt = 131	feature = 463	correl = 0.0897581	descr = N_Gram_GCCCG
cnt = 132	feature = 466	correl = 0.072319	descr = N_Gram_GCCGG
cnt = 133	feature = 588	correl = 0.0880945	descr = N_Gram_TAGCA
cnt = 134	feature = 461	correl = 0.0495703	descr = N_Gram_GCCAT
cnt = 135	feature = 649	correl = -0.048882	descr = N_Gram_TGATC
cnt = 136	feature = 583	correl = 0.0670282	descr = N_Gram_TACGA
cnt = 137	feature = 416	correl = -0.0637454	descr = N_Gram_GACCT
cnt = 138	feature = 264	correl = 0.0826134	descr = N_Gram_CACCG
cnt = 139	feature = 413	correl = 0.0445559	descr = N_Gram_GACAC
cnt = 140	feature = 286	correl = -0.0640705	descr = N_Gram_CATCG
cnt = 141	feature = 482	correl = 0.0862625	descr = N_Gram_GCTAT
cnt = 142	feature = 492	correl = 0.120683	descr = N_Gram_GGAAA
cnt = 143	feature = 652	correl = 0.106629	descr = N_Gram_TGCAA
cnt = 144	feature = 667	correl = 0.0464513	descr = N_Gram_TGGGT
cnt = 145	feature = 516	correl = 0.149759	descr = N_Gram_GGCTT
cnt = 146	feature = 700	correl = -0.056017	descr = N_Gram_TTGAC
cnt = 147	feature = 605	correl = 0.0922761	descr = N_Gram_TCCAA
cnt = 148	feature = 602	correl = -0.0550172	descr = N_Gram_TCATA
cnt = 149	feature = 549	correl = -0.114755	descr = N_Gram_GTCGA
cnt = 150	feature = 556	correl = 0.0526846	descr = N_Gram_GTGAC
cnt = 151	feature = 716	correl = -0.0880269	descr = N_Gram_TTTGG
cnt = 152	feature = 456	correl = 0.113531	descr = N_Gram_GCATC
cnt = 153	feature = 310	correl = 0.0706988	descr = N_Gram_CCCGG
cnt = 154	feature = 396	correl = 0.0494568	descr = N_Gram_CTTCC
cnt = 155	feature = 274	correl = 0.0545108	descr = N_Gram_CAGCC
cnt = 156	feature = 429	correl = 0.077493	descr = N_Gram_GAGGT
cnt = 157	feature = 348	correl = 0.105692	descr = N_Gram_CGGCA
cnt = 158	feature = 561	correl = 0.138465	descr = N_Gram_GTGGC
cnt = 159	feature = 321	correl = -0.108383	descr = N_Gram_CCTCC
cnt = 160	feature = 345	correl = 0.0638375	descr = N_Gram_CGGAA
cnt = 161	feature = 386	correl = -0.0553155	descr = N_Gram_CTCTC
cnt = 162	feature = 258	correl = 0.0521977	descr = N_Gram_CAATA
cnt = 163	feature = 295	correl = 0.0595278	descr = N_Gram_CCACC
cnt = 164	feature = 214	correl = 0.0590609	descr = N_Gram_AGTTG
cnt = 165	feature = 528	correl = 0.067487	descr = N_Gram_GGGGC
cnt = 166	feature = 701	correl = -0.0469626	descr = N_Gram_TTGAG
cnt = 167	feature = 487	correl = 0.0713594	descr = N_Gram_GCTGG
cnt = 168	feature = 497	correl = 0.0986263	descr = N_Gram_GGACG
cnt = 169	feature = 443	correl = -0.0801188	descr = N_Gram_GATTA
cnt = 170	feature = 546	correl = -0.091129	descr = N_Gram_GTCCA
cnt = 171	feature = 226	correl = 0.0736043	descr = N_Gram_ATCAG
cnt = 172	feature = 378	correl = 0.0630413	descr = N_Gram_CTCAC
cnt = 173	feature = 260	correl = 0.0580054	descr = N_Gram_CACAT
cnt = 174	feature = 334	correl = -0.090811	descr = N_Gram_CGAGT
cnt = 175	feature = 514	correl = 0.0780795	descr = N_Gram_GGCGG
cnt = 176	feature = 547	correl = 0.0699929	descr = N_Gram_GTCCC
cnt = 177	feature = 612	correl = -0.0748541	descr = N_Gram_TCCGC
cnt = 178	feature = 231	correl = 0.0797974	descr = N_Gram_ATCTG
cnt = 179	feature = 711	correl = 0.0461979	descr = N_Gram_TTTCA
cnt = 180	feature = 439	correl = -0.0588102	descr = N_Gram_GATGA
cnt = 181	feature = 326	correl = -0.0885865	descr = N_Gram_CCTTC
cnt = 182	feature = 281	correl = 0.109971	descr = N_Gram_CAGTG
cnt = 183	feature = 512	correl = -0.0612784	descr = N_Gram_GGCGA
cnt = 184	feature = 627	correl = -0.0647136	descr = N_Gram_TCGTC
cnt = 185	feature = 465	correl = 0.0585049	descr = N_Gram_GCCGC
cnt = 186	feature = 535	correl = -0.0705089	descr = N_Gram_GGTAA
cnt = 187	feature = 400	correl = -0.111408	descr = N_Gram_CTTGC
cnt = 188	feature = 565	correl = 0.0694316	descr = N_Gram_GTGTG
cnt = 189	feature = 449	correl = 0.0964269	descr = N_Gram_GCAAC
cnt = 190	feature = 363	correl = 0.11555	descr = N_Gram_CGTGC
cnt = 191	feature = 631	correl = -0.0981541	descr = N_Gram_TCTCA
cnt = 192	feature = 395	correl = 0.0588783	descr = N_Gram_CTTCA
cnt = 193	feature = 572	correl = -0.0724846	descr = N_Gram_GTTGT
cnt = 194	feature = 280	correl = 0.0821779	descr = N_Gram_CAGTA
cnt = 195	feature = 351	correl = 0.0901555	descr = N_Gram_CGGGA
cnt = 196	feature = 508	correl = 0.102806	descr = N_Gram_GGCCA
cnt = 197	feature = 272	correl = 0.0591848	descr = N_Gram_CAGAG
cnt = 198	feature = 714	correl = -0.0899226	descr = N_Gram_TTTCT
cnt = 199	feature = 324	correl = -0.0472097	descr = N_Gram_CCTGG
cnt = 200	feature = 426	correl = 0.0911086	descr = N_Gram_GAGCT
cnt = 201	feature = 693	correl = -0.0626503	descr = N_Gram_TTCGG
cnt = 202	feature = 352	correl = 0.14096	descr = N_Gram_CGGGC
cnt = 203	feature = 265	correl = 0.0739212	descr = N_Gram_CACCT
cnt = 204	feature = 235	correl = -0.0633511	descr = N_Gram_ATGAT
cnt = 205	feature = 419	correl = -0.0822704	descr = N_Gram_GACGT
cnt = 206	feature = 520	correl = 0.106276	descr = N_Gram_GGGAC
cnt = 207	feature = 208	correl = 0.131286	descr = N_Gram_AGTCA
cnt = 208	feature = 600	correl = 0.0810429	descr = N_Gram_TCAGC
cnt = 209	feature = 292	correl = 0.0702164	descr = N_Gram_CCAAA
cnt = 210	feature = 402	correl = 0.0784883	descr = N_Gram_CTTGT
cnt = 211	feature = 554	correl = -0.0797203	descr = N_Gram_GTCTT
cnt = 212	feature = 661	correl = 0.122443	descr = N_Gram_TGGCC
cnt = 213	feature = 483	correl = 0.0547365	descr = N_Gram_GCTCA
cnt = 214	feature = 616	correl = -0.0700986	descr = N_Gram_TCCTC
cnt = 215	feature = 506	correl = 0.0924541	descr = N_Gram_GGCAT
cnt = 216	feature = 578	correl = -0.0513164	descr = N_Gram_TAAGA
cnt = 217	feature = 232	correl = 0.0618643	descr = N_Gram_ATCTT
cnt = 218	feature = 451	correl = 0.0757415	descr = N_Gram_GCAC
cnt = 219	feature = 719	correl = -0.0777019	descr = N_Gram_TTTTG
cnt = 220	feature = 267	correl = -0.0776467	descr = N_Gram_CACGA
cnt = 221	feature = 252	correl = 0.0496247	descr = N_Gram_CAACA
cnt = 222	feature = 341	correl = 0.0937968	descr = N_Gram_CGCCG
cnt = 223	feature = 496	correl = 0.102968	descr = N_Gram_GGACC
cnt = 224	feature = 501	correl = -0.101171	descr = N_Gram_GGATC
cnt = 225	feature = 689	correl = 0.0629505	descr = N_Gram_TTCAG
cnt = 226	feature = 422	correl = -0.0764553	descr = N_Gram_GACTG
cnt = 227	feature = 242	correl = 0.0565478	descr = N_Gram_ATTG
cnt = 228	feature = 276	correl = -0.134609	descr = N_Gram_CAGCT
cnt = 229	feature = 635	correl = 0.0459185	descr = N_Gram_TCTGG
cnt = 230	feature = 608	correl = 0.0612152	descr = N_Gram_TCCC
cnt = 231	feature = 479	correl = -0.132088	descr = N_Gram_GCGTC
cnt = 232	feature = 531	correl = 0.0502037	descr = N_Gram_GGGT
cnt = 233	feature = 433	correl = 0.0623515	descr = N_Gram_GATA
cnt = 234	feature = 494	correl = 0.0483425	descr = N_Gram_GGAAG
cnt = 235	feature = 606	correl = -0.0634811	descr = N_Gram_TCCAC
cnt = 236	feature = 36	correl = -0.0501528	descr = Position_Specific_Bin_Base_16_Base_T
cnt = 237	feature = 13	correl = -0.125111	descr = Position_Specific_Bin_Base_5_Base_A
cnt = 238	feature = 412	correl = 0.0641605	descr = N_Gram_GACA
cnt = 239	feature = 210	correl = -0.155348	descr = N_Gram_AGTCT
cnt = 240	feature = 24	correl = -0.0910926	descr = Position_Specific_Bin_Base_11_Base_G
cnt = 241	feature = 10	correl = -0.0440194	descr = Position_Specific_Bin_Base_3_Base_A
cnt = 242	feature = 527	correl = 0.0708556	descr = N_Gram_GGGGA
cnt = 243	feature = 28	correl = -0.119936	descr = Position_Specific_Bin_Base_12_Base_T
cnt = 244	feature = 254	correl = 0.0820514	descr = N_Gram_CAAG
cnt = 245	feature = 713	correl = -0.0576182	descr = N_Gram_TTTCG
cnt = 246	feature = 704	correl = -0.152896	descr = N_Gram_TTGCG
cnt = 247	feature = 674	correl = 0.0581474	descr = N_Gram_TGTCC
cnt = 248	feature = 285	correl = 0.110467	descr = N_Gram_CATCC
cnt = 249	feature = 23	correl = 0.066669	descr = Position_Specific_Bin_Base_10_Base_T
cnt = 250	feature = 468	correl = 0.0886763	descr = N_Gram_GCCT
cnt = 251	feature = 662	correl = -0.10154	descr = N_Gram_TGGCG
cnt = 252	feature = 373	correl = 0.105793	descr = N_Gram_CTAT
cnt = 253	feature = 601	correl = 0.110297	descr = N_Gram_TCAGT
cnt = 254	feature = 83	correl = 0.0629097	descr = Xue_Structure_Feature_C010
cnt = 255	feature = 11	correl = 0.0838059	descr = Position_Specific_Bin_Base_3_Base_C
cnt = 256	feature = 257	correl = 0.0680124	descr = N_Gram_CAAT
cnt = 257	feature = 29	correl = -0.0685099	descr = Position_Specific_Bin_Base_13_Base_A
cnt = 258	feature = 536	correl = 0.0616288	descr = N_Gram_GGTC
cnt = 259	feature = 335	correl = -0.0623832	descr = N_Gram_CGAT
cnt = 260	feature = 21	correl = -0.060895	descr = Position_Specific_Bin_Base_9_Base_T
cnt = 261	feature = 388	correl = 0.0463813	descr = N_Gram_CTGC
cnt = 262	feature = 681	correl = -0.071987	descr = N_Gram_TTAC
cnt = 263	feature = 38	correl = -0.0569938	descr = Position_Specific_Bin_Base_17_Base_T
cnt = 264	feature = 613	correl = -0.0961068	descr = N_Gram_TCCGG
cnt = 265	feature = 244	correl = -0.0865362	descr = N_Gram_ATTT
cnt = 266	feature = 428	correl = 0.0441429	descr = N_Gram_GAGGC
cnt = 267	feature = 392	correl = -0.0564104	descr = N_Gram_CTTA
cnt = 268	feature = 27	correl = 0.0598869	descr = Position_Specific_Bin_Base_12_Base_G
cnt = 269	feature = 18	correl = 0.0468431	descr = Position_Specific_Bin_Base_6_Base_T
cnt = 270	feature = 560	correl = 0.118268	descr = N_Gram_GTGG
cnt = 271	feature = 308	correl = 0.0968647	descr = N_Gram_CCCG
cnt = 272	feature = 20	correl = 0.0517637	descr = Position_Specific_Bin_Base_8_Base_T
cnt = 273	feature = 645	correl = -0.0455926	descr = N_Gram_TGACT
cnt = 274	feature = 626	correl = -0.0616364	descr = N_Gram_TCGT
cnt = 275	feature = 473	correl = 0.0582656	descr = N_Gram_GCGCC
cnt = 276	feature = 563	correl = 0.0777447	descr = N_Gram_GTGT
cnt = 277	feature = 515	correl = 0.0656279	descr = N_Gram_GGCT
cnt = 278	feature = 438	correl = -0.117362	descr = N_Gram_GATCT
cnt = 279	feature = 15	correl = 0.052591	descr = Position_Specific_Bin_Base_5_Base_G
cnt = 280	feature = 40	correl = 0.139588	descr = Position_Specific_Bin_Base_18_Base_C
cnt = 281	feature = 664	correl = 0.106951	descr = N_Gram_TGGG
cnt = 282	feature = 410	correl = -0.0769405	descr = N_Gram_GAAGT
cnt = 283	feature = 32	correl = 0.093727	descr = Position_Specific_Bin_Base_14_Base_T
cnt = 284	feature = 447	correl = 0.130184	descr = N_Gram_GCAA
cnt = 285	feature = 211	correl = 0.0459271	descr = N_Gram_AGTG
cnt = 286	feature = 277	correl = 0.0473476	descr = N_Gram_CAGG
cnt = 287	feature = 573	correl = -0.093036	descr = N_Gram_GTTTT
cnt = 288	feature = 640	correl = 0.0509196	descr = N_Gram_TCTTT
cnt = 289	feature = 8	correl = -0.0609869	descr = Position_Specific_Bin_Base_2_Base_G
cnt = 290	feature = 33	correl = 0.0496908	descr = Position_Specific_Bin_Base_15_Base_C
cnt = 291	feature = 136	correl = -0.043914	descr = N_Gram_AATC
cnt = 292	feature = 78	correl = 0.12636	descr = Xue_Structure_Feature_A101
cnt = 293	feature = 651	correl = 0.0991523	descr = N_Gram_TGCA
cnt = 294	feature = 45	correl = 0.25005	descr = Gibbs_of_Target_Sequence__Pos_2_Step_1
cnt = 295	feature = 360	correl = -0.130753	descr = N_Gram_CGTCG
cnt = 296	feature = 17	correl = 0.104792	descr = Position_Specific_Bin_Base_6_Base_C
cnt = 297	feature = 454	correl = 0.0790465	descr = N_Gram_GCAT
cnt = 298	feature = 67	correl = 0.105863	descr = Fold_of_RNAi_Sequence_Pos_9
cnt = 299	feature = 9	correl = 0.0649604	descr = Position_Specific_Bin_Base_2_Base_T
cnt = 300	feature = 12	correl = -0.0953787	descr = Position_Specific_Bin_Base_4_Base_A
cnt = 301	feature = 42	correl = -0.118384	descr = Position_Specific_Bin_Base_18_Base_T
cnt = 302	feature = 399	correl = -0.0827461	descr = N_Gram_CTTGA
cnt = 303	feature = 105	correl = -0.0783452	descr = Fold_of_Target_NoBeginbrace_noends_Pos_4
cnt = 304	feature = 16	correl = -0.125995	descr = Position_Specific_Bin_Base_6_Base_A
cnt = 305	feature = 22	correl = -0.0447089	descr = Position_Specific_Bin_Base_10_Base_C
cnt = 306	feature = 34	correl = -0.113325	descr = Position_Specific_Bin_Base_16_Base_A
cnt = 307	feature = 266	correl = -0.0783882	descr = N_Gram_CACG
cnt = 308	feature = 51	correl = -0.0993222	descr = Gibbs_of_Target_Sequence__Pos_13_Step_1
cnt = 309	feature = 72	correl = 0.0817908	descr = Fold_of_RNAi_Sequence_Pos_14
cnt = 310	feature = 344	correl = 0.0743308	descr = N_Gram_CGGA
cnt = 311	feature = 19	correl = -0.0551368	descr = Position_Specific_Bin_Base_8_Base_C
cnt = 312	feature = 488	correl = 0.0665123	descr = N_Gram_GCTT
cnt = 313	feature = 304	correl = 0.0695853	descr = N_Gram_CCCA
cnt = 314	feature = 442	correl = -0.0559094	descr = N_Gram_GATT
cnt = 315	feature = 261	correl = 0.0932931	descr = N_Gram_CACC
cnt = 316	feature = 35	correl = 0.132939	descr = Position_Specific_Bin_Base_16_Base_C
cnt = 317	feature = 30	correl = 0.0994615	descr = Position_Specific_Bin_Base_13_Base_C
cnt = 318	feature = 76	correl = -0.059011	descr = Xue_Structure_Feature_A110
cnt = 319	feature = 459	correl = 0.0705088	descr = N_Gram_GCCA
cnt = 320	feature = 634	correl = -0.114886	descr = N_Gram_TCTCT
cnt = 321	feature = 68	correl = 0.0532365	descr = Fold_of_RNAi_Sequence_Pos_10
cnt = 322	feature = 49	correl = -0.162427	descr = Gibbs_of_Target_Sequence__Pos_7_Step_1
cnt = 323	feature = 643	correl = -0.0717183	descr = N_Gram_TGAAG
cnt = 324	feature = 39	correl = -0.267577	descr = Position_Specific_Bin_Base_18_Base_A
cnt = 325	feature = 485	correl = 0.0887049	descr = N_Gram_GCTG
cnt = 326	feature = 619	correl = -0.0871725	descr = N_Gram_TCGA
cnt = 327	feature = 234	correl = -0.0662889	descr = N_Gram_ATGA
cnt = 328	feature = 553	correl = -0.0825531	descr = N_Gram_GTCT
cnt = 329	feature = 526	correl = 0.101548	descr = N_Gram_GGGG
cnt = 330	feature = 691	correl = -0.0486398	descr = N_Gram_TTCG
cnt = 331	feature = 47	correl = -0.0750128	descr = Gibbs_of_Target_Sequence__Pos_5_Step_1
cnt = 332	feature = 383	correl = -0.126845	descr = N_Gram_CTCCT
cnt = 333	feature = 464	correl = 0.0674106	descr = N_Gram_GCCG
cnt = 334	feature = 712	correl = -0.0786485	descr = N_Gram_TTTCC
cnt = 335	feature = 14	correl = 0.0891135	descr = Position_Specific_Bin_Base_5_Base_C
cnt = 336	feature = 577	correl = -0.0962673	descr = N_Gram_TAAG
cnt = 337	feature = 69	correl = 0.0758556	descr = Fold_of_RNAi_Sequence_Pos_11
cnt = 338	feature = 347	correl = 0.0900924	descr = N_Gram_CGGC
cnt = 339	feature = 687	correl = 0.0692985	descr = N_Gram_TTCA
cnt = 340	feature = 284	correl = 0.0778066	descr = N_Gram_CATC
cnt = 341	feature = 53	correl = -0.0549039	descr = Gibbs_of_Target_Sequence__Pos_15_Step_1
cnt = 342	feature = 655	correl = -0.142705	descr = N_Gram_TGCG
cnt = 343	feature = 397	correl = -0.224709	descr = N_Gram_CTTCT
cnt = 344	feature = 417	correl = -0.0448644	descr = N_Gram_GACG
cnt = 345	feature = 291	correl = 0.108972	descr = N_Gram_CCAA
cnt = 346	feature = 314	correl = 0.128341	descr = N_Gram_CCGGG
cnt = 347	feature = 56	correl = -0.285192	descr = Gibbs_of_Target_Sequence__Pos_19_Step_1
cnt = 348	feature = 73	correl = 0.0609044	descr = Fold_of_RNAi_Sequence_Pos_15
cnt = 349	feature = 353	correl = -0.0517811	descr = N_Gram_CGGT
cnt = 350	feature = 498	correl = 0.126762	descr = N_Gram_GGAG
cnt = 351	feature = 26	correl = 0.172887	descr = Position_Specific_Bin_Base_12_Base_C
cnt = 352	feature = 504	correl = 0.0734098	descr = N_Gram_GGCA
cnt = 353	feature = 279	correl = 0.125973	descr = N_Gram_CAGT
cnt = 354	feature = 545	correl = -0.0580049	descr = N_Gram_GTCC
cnt = 355	feature = 77	correl = 0.0658704	descr = Xue_Structure_Feature_A100
cnt = 356	feature = 695	correl = -0.204811	descr = N_Gram_TTCTC
cnt = 357	feature = 41	correl = 0.275651	descr = Position_Specific_Bin_Base_18_Base_G
cnt = 358	feature = 75	correl = 0.0653259	descr = Xue_Structure_Feature_A111
cnt = 359	feature = 702	correl = -0.0618147	descr = N_Gram_TTGC
cnt = 360	feature = 233	correl = -0.0440288	descr = N_Gram_ATG
cnt = 361	feature = 647	correl = -0.106995	descr = N_Gram_TGAT
cnt = 362	feature = 54	correl = -0.120437	descr = Gibbs_of_Target_Sequence__Pos_17_Step_1
cnt = 363	feature = 74	correl = 0.0603532	descr = Fold_of_RNAi_Sequence_Pos_16
cnt = 364	feature = 696	correl = -0.116751	descr = N_Gram_TTCTT
cnt = 365	feature = 52	correl = -0.179394	descr = Gibbs_of_Target_Sequence__Pos_14_Step_1
cnt = 366	feature = 61	correl = 0.168852	descr = Fold_of_RNAi_Sequence_Pos_0
cnt = 367	feature = 427	correl = 0.060225	descr = N_Gram_GAGG
cnt = 368	feature = 325	correl = -0.0448873	descr = N_Gram_CCTT
cnt = 369	feature = 81	correl = 0.0445739	descr = Xue_Structure_Feature_C100
cnt = 370	feature = 611	correl = -0.0705908	descr = N_Gram_TCCG
cnt = 371	feature = 207	correl = -0.094282	descr = N_Gram_AGTC
cnt = 372	feature = 598	correl = 0.137305	descr = N_Gram_TCAG
cnt = 373	feature = 65	correl = 0.05933	descr = Fold_of_RNAi_Sequence_Pos_4
cnt = 374	feature = 82	correl = 0.0497266	descr = Xue_Structure_Feature_C011
cnt = 375	feature = 477	correl = -0.0791223	descr = N_Gram_GCGT
cnt = 376	feature = 660	correl = 0.0628823	descr = N_Gram_TGGC
cnt = 377	feature = 64	correl = 0.083141	descr = Fold_of_RNAi_Sequence_Pos_3
cnt = 378	feature = 518	correl = 0.12856	descr = N_Gram_GGGA
cnt = 379	feature = 718	correl = -0.1575	descr = N_Gram_TTTTC
cnt = 380	feature = 398	correl = -0.0454792	descr = N_Gram_CTTG
cnt = 381	feature = 303	correl = 0.0448825	descr = N_Gram_CCC
cnt = 382	feature = 481	correl = 0.0646111	descr = N_Gram_GCT
cnt = 383	feature = 555	correl = 0.151964	descr = N_Gram_GTG
cnt = 384	feature = 339	correl = 0.069189	descr = N_Gram_CGCC
cnt = 385	feature = 394	correl = -0.122047	descr = N_Gram_CTTC
cnt = 386	feature = 446	correl = 0.122317	descr = N_Gram_GCA
cnt = 387	feature = 327	correl = -0.0713729	descr = N_Gram_CGA
cnt = 388	feature = 432	correl = -0.0485555	descr = N_Gram_GAT
cnt = 389	feature = 542	correl = -0.104155	descr = N_Gram_GTC
cnt = 390	feature = 80	correl = 0.080354	descr = Xue_Structure_Feature_C110
cnt = 391	feature = 225	correl = -0.0514077	descr = N_Gram_ATC
cnt = 392	feature = 630	correl = -0.199031	descr = N_Gram_TCTC
cnt = 393	feature = 86	correl = 0.108566	descr = Xue_Structure_Feature_G110
cnt = 394	feature = 595	correl = 0.0731347	descr = N_Gram_TCA
cnt = 395	feature = 248	correl = 0.135025	descr = N_Gram_CAA
cnt = 396	feature = 717	correl = -0.1552	descr = N_Gram_TTTT
cnt = 397	feature = 641	correl = -0.0947727	descr = N_Gram_TGA
cnt = 398	feature = 517	correl = 0.189105	descr = N_Gram_GGG
cnt = 399	feature = 79	correl = 0.0941971	descr = Xue_Structure_Feature_C111
cnt = 400	feature = 618	correl = -0.111821	descr = N_Gram_TCG
cnt = 401	feature = 694	correl = -0.214266	descr = N_Gram_TTCT
cnt = 402	feature = 423	correl = 0.0466108	descr = N_Gram_GAG
cnt = 403	feature = 60	correl = -0.0509974	descr = PF_RNAi_Fold_3'Free_Count
cnt = 404	feature = 574	correl = -0.0639488	descr = N_Gram_TA
cnt = 405	feature = 697	correl = -0.0625514	descr = N_Gram_TTG
cnt = 406	feature = 636	correl = -0.101141	descr = N_Gram_TCTT
cnt = 407	feature = 458	correl = 0.108922	descr = N_Gram_GCC
cnt = 408	feature = 376	correl = -0.100549	descr = N_Gram_CTC
cnt = 409	feature = 59	correl = -0.139778	descr = PF_RNAi_Fold_5'Free_Count
cnt = 410	feature = 594	correl = -0.138975	descr = N_Gram_TC
cnt = 411	feature = 247	correl = 0.104097	descr = N_Gram_CA
cnt = 412	feature = 391	correl = -0.110851	descr = N_Gram_CTT
cnt = 413	feature = 709	correl = -0.10885	descr = N_Gram_TTT
cnt = 414	feature = 603	correl = -0.136211	descr = N_Gram_TCC
cnt = 415	feature = 343	correl = 0.0747964	descr = N_Gram_CGG
cnt = 416	feature = 628	correl = -0.109722	descr = N_Gram_TCT
cnt = 417	feature = 503	correl = 0.144805	descr = N_Gram_GGC
cnt = 418	feature = 678	correl = -0.122852	descr = N_Gram_TT
cnt = 419	feature = 686	correl = -0.163935	descr = N_Gram_TTC
cnt = 420	feature = 58	correl = -0.190267	descr = PF_RNAi_Fold_Energy
cnt = 421	feature = 43	correl = -0.190862	descr = Gibbs_of_Target_Sequence_
num rows = 521
num_elements = 219862
*
optimization finished, #iter = 613
nu = 0.470493
obj = -37.528485, rho = -0.543545
nSV = 365, nBSV = 151
num rows = 58
num_elements = 24476
*
optimization finished, #iter = 53
nu = 0.454864
obj = -4.161279, rho = -0.432148
nSV = 44, nBSV = 9
*
optimization finished, #iter = 613
nu = 0.470493
obj = -37.528485, rho = -0.543545
nSV = 365, nBSV = 151
CFS merit scores = 1.27457
CFS merit scores = 1.58067
CFS merit scores = 1.83911
CFS merit scores = 2.06508
CFS merit scores = 2.27274
CFS merit scores = 2.4641
CFS merit scores = 2.6413
CFS merit scores = 2.80795
CFS merit scores = 2.96522
CFS merit scores = 3.11437
CFS merit scores = 3.25612
CFS merit scores = 3.39099
CFS merit scores = 3.51913
CFS merit scores = 3.64006
CFS merit scores = 3.75534
CFS merit scores = 3.86518
CFS merit scores = 3.97057
CFS merit scores = 4.07147
CFS merit scores = 4.16849
CFS merit scores = 4.2622
CFS merit scores = 4.35344
CFS merit scores = 4.4418
CFS merit scores = 4.52754
CFS merit scores = 4.6105
CFS merit scores = 4.69185
CFS merit scores = 4.77163
CFS merit scores = 4.84964
CFS merit scores = 4.92617
CFS merit scores = 5.00048
CFS merit scores = 5.07326
CFS merit scores = 5.14412
CFS merit scores = 5.21216
CFS merit scores = 5.27895
CFS merit scores = 5.34393
CFS merit scores = 5.40597
CFS merit scores = 5.46592
CFS merit scores = 5.52428
CFS merit scores = 5.58141
CFS merit scores = 5.63686
CFS merit scores = 5.69101
CFS merit scores = 5.74411
CFS merit scores = 5.79631
CFS merit scores = 5.84731
CFS merit scores = 5.89693
CFS merit scores = 5.94465
CFS merit scores = 5.99126
CFS merit scores = 6.03545
CFS merit scores = 6.07861
CFS merit scores = 6.1183
CFS merit scores = 6.15444
CFS merit scores = 6.18995
CFS merit scores = 6.22193
CFS merit scores = 6.25232
CFS merit scores = 6.28003
CFS merit scores = 6.30561
CFS merit scores = 6.32484
CFS merit scores = 6.3436
CFS merit scores = 6.36154
CFS merit scores = 6.37708
CFS merit scores = 6.39218
CFS merit scores = 6.406
CFS merit scores = 6.41925
CFS merit scores = 6.43073
CFS merit scores = 6.44233
CFS merit scores = 6.45366
CFS merit scores = 6.46314
CFS merit scores = 6.4732
CFS merit scores = 6.48254
CFS merit scores = 6.49011
CFS merit scores = 6.49778
CFS merit scores = 6.50547
CFS merit scores = 6.51352
CFS merit scores = 6.52108
CFS merit scores = 6.52887
CFS merit scores = 6.53512
CFS merit scores = 6.54129
CFS merit scores = 6.54699
CFS merit scores = 6.55243
CFS merit scores = 6.5581
CFS merit scores = 6.56381
CFS merit scores = 6.56847
CFS merit scores = 6.57285
CFS merit scores = 6.5772
CFS merit scores = 6.58176
CFS merit scores = 6.58513
CFS merit scores = 6.58897
CFS merit scores = 6.59324
CFS merit scores = 6.59757
CFS merit scores = 6.60173
CFS merit scores = 6.60543
CFS merit scores = 6.60827
CFS merit scores = 6.60924
CFS merit scores = 6.60981
CFS merit scores = 6.61062
CFS merit scores = 6.61184
CFS merit scores = 6.61325
CFS merit scores = 6.61498
CFS merit scores = 6.61632
CFS merit scores = 6.61744
CFS merit scores = 6.61825
CFS merit scores = 6.61802
CFS merit scores = 6.61777
CFS merit scores = 6.61762
CFS merit scores = 6.61709
CFS merit scores = 6.61664
CFS merit scores = 6.61619
CFS merit scores = 6.61545
CFS merit scores = 6.61482
CFS merit scores = 6.61409
CFS merit scores = 6.61293
CFS merit scores = 6.61195
CFS merit scores = 6.6109
CFS merit scores = 6.60972
CFS merit scores = 6.60839
CFS merit scores = 6.60726
CFS merit scores = 6.60634
CFS merit scores = 6.60563
CFS merit scores = 6.60443
CFS merit scores = 6.60333
CFS merit scores = 6.59999
CFS merit scores = 6.59628
CFS merit scores = 6.5925
CFS merit scores = 6.58831
CFS merit scores = 6.58411
CFS merit scores = 6.57972
CFS merit scores = 6.57546
CFS merit scores = 6.57143
CFS merit scores = 6.56774
CFS merit scores = 6.56348
CFS merit scores = 6.55932
CFS merit scores = 6.55477
CFS merit scores = 6.54906
CFS merit scores = 6.54357
CFS merit scores = 6.53768
CFS merit scores = 6.53211
CFS merit scores = 6.52675
CFS merit scores = 6.52151
CFS merit scores = 6.51517
CFS merit scores = 6.50921
CFS merit scores = 6.50355
CFS merit scores = 6.49814
CFS merit scores = 6.49283
CFS merit scores = 6.48761
CFS merit scores = 6.48225
CFS merit scores = 6.47716
CFS merit scores = 6.47228
CFS merit scores = 6.46642
CFS merit scores = 6.46077
CFS merit scores = 6.45508
CFS merit scores = 6.4491
CFS merit scores = 6.44318
CFS merit scores = 6.43737
CFS merit scores = 6.43158
CFS merit scores = 6.4258
CFS merit scores = 6.41997
CFS merit scores = 6.41433
CFS merit scores = 6.40868
CFS merit scores = 6.40302
CFS merit scores = 6.39607
CFS merit scores = 6.38903
CFS merit scores = 6.38205
CFS merit scores = 6.3743
CFS merit scores = 6.36664
CFS merit scores = 6.35894
CFS merit scores = 6.35138
CFS merit scores = 6.34391
CFS merit scores = 6.33672
CFS merit scores = 6.32962
CFS merit scores = 6.32269
CFS merit scores = 6.31576
CFS merit scores = 6.30882
CFS merit scores = 6.30135
CFS merit scores = 6.2941
CFS merit scores = 6.2864
CFS merit scores = 6.27829
CFS merit scores = 6.27039
CFS merit scores = 6.26256
CFS merit scores = 6.25393
CFS merit scores = 6.24523
CFS merit scores = 6.23673
CFS merit scores = 6.22827
CFS merit scores = 6.21998
CFS merit scores = 6.21184
CFS merit scores = 6.20369
CFS merit scores = 6.19554
CFS merit scores = 6.18626
CFS merit scores = 6.17678
CFS merit scores = 6.16739
CFS merit scores = 6.1578
CFS merit scores = 6.14826
CFS merit scores = 6.1388
CFS merit scores = 6.12944
CFS merit scores = 6.12021
CFS merit scores = 6.11114
CFS merit scores = 6.10218
CFS merit scores = 6.09308
CFS merit scores = 6.08412
CFS merit scores = 6.07532
CFS merit scores = 6.06578
CFS merit scores = 6.05584
CFS merit scores = 6.04604
CFS merit scores = 6.03642
CFS merit scores = 6.02691
CFS merit scores = 6.01734
CFS merit scores = 6.00786
CFS merit scores = 5.99844
CFS merit scores = 5.98912
CFS merit scores = 5.97991
CFS merit scores = 5.9707
CFS merit scores = 5.96163
CFS merit scores = 5.95276
CFS merit scores = 5.94396
CFS merit scores = 5.93492
CFS merit scores = 5.92583
CFS merit scores = 5.91677
CFS merit scores = 5.90787
CFS merit scores = 5.89918
CFS merit scores = 5.89062
CFS merit scores = 5.88193
CFS merit scores = 5.87328
CFS merit scores = 5.86484
CFS merit scores = 5.85628
CFS merit scores = 5.8478
CFS merit scores = 5.83952
CFS merit scores = 5.83136
CFS merit scores = 5.82323
CFS merit scores = 5.81513
CFS merit scores = 5.80711
CFS merit scores = 5.79922
CFS merit scores = 5.79132
CFS merit scores = 5.78352
CFS merit scores = 5.77564
CFS merit scores = 5.76789
CFS merit scores = 5.76013
CFS merit scores = 5.75239
CFS merit scores = 5.74472
CFS merit scores = 5.73722
CFS merit scores = 5.72964
CFS merit scores = 5.72217
CFS merit scores = 5.71462
CFS merit scores = 5.70715
CFS merit scores = 5.69981
CFS merit scores = 5.69257
CFS merit scores = 5.68535
CFS merit scores = 5.67827
CFS merit scores = 5.67116
CFS merit scores = 5.66407
CFS merit scores = 5.65701
CFS merit scores = 5.65001
CFS merit scores = 5.64301
CFS merit scores = 5.63604
CFS merit scores = 5.62916
CFS merit scores = 5.62235
CFS merit scores = 5.61536
CFS merit scores = 5.60846
CFS merit scores = 5.60172
CFS merit scores = 5.59482
CFS merit scores = 5.58792
CFS merit scores = 5.58099
CFS merit scores = 5.57398
CFS merit scores = 5.56697
CFS merit scores = 5.56011
CFS merit scores = 5.55318
CFS merit scores = 5.54633
CFS merit scores = 5.53961
CFS merit scores = 5.53299
CFS merit scores = 5.52649
CFS merit scores = 5.51974
CFS merit scores = 5.51315
CFS merit scores = 5.50659
CFS merit scores = 5.5001
CFS merit scores = 5.49372
CFS merit scores = 5.48737
CFS merit scores = 5.48111
CFS merit scores = 5.47449
CFS merit scores = 5.46798
CFS merit scores = 5.46163
CFS merit scores = 5.45528
CFS merit scores = 5.44889
CFS merit scores = 5.44257
CFS merit scores = 5.43626
CFS merit scores = 5.42992
CFS merit scores = 5.4237
CFS merit scores = 5.41757
CFS merit scores = 5.41146
CFS merit scores = 5.4054
CFS merit scores = 5.3994
CFS merit scores = 5.39342
CFS merit scores = 5.38751
CFS merit scores = 5.38169
CFS merit scores = 5.37596
CFS merit scores = 5.37021
CFS merit scores = 5.36445
CFS merit scores = 5.35873
CFS merit scores = 5.35301
CFS merit scores = 5.34714
CFS merit scores = 5.34124
CFS merit scores = 5.33535
CFS merit scores = 5.32944
CFS merit scores = 5.32363
CFS merit scores = 5.31792
CFS merit scores = 5.31227
CFS merit scores = 5.30666
CFS merit scores = 5.301
CFS merit scores = 5.29535
CFS merit scores = 5.2897
CFS merit scores = 5.28409
CFS merit scores = 5.27842
CFS merit scores = 5.27273
CFS merit scores = 5.26695
CFS merit scores = 5.26116
CFS merit scores = 5.25537
CFS merit scores = 5.24962
CFS merit scores = 5.24382
CFS merit scores = 5.23803
CFS merit scores = 5.23226
CFS merit scores = 5.22656
CFS merit scores = 5.22064
CFS merit scores = 5.21481
CFS merit scores = 5.209
CFS merit scores = 5.20311
CFS merit scores = 5.19723
CFS merit scores = 5.19136
CFS merit scores = 5.1855
CFS merit scores = 5.1797
CFS merit scores = 5.17398
CFS merit scores = 5.16831
CFS merit scores = 5.16264
CFS merit scores = 5.15699
CFS merit scores = 5.15136
CFS merit scores = 5.1457
CFS merit scores = 5.14009
CFS merit scores = 5.13451
CFS merit scores = 5.12862
CFS merit scores = 5.12253
CFS merit scores = 5.1164
CFS merit scores = 5.11028
CFS merit scores = 5.1042
CFS merit scores = 5.09823
CFS merit scores = 5.09215
CFS merit scores = 5.08598
CFS merit scores = 5.07983
CFS merit scores = 5.07355
CFS merit scores = 5.06733
CFS merit scores = 5.06108
CFS merit scores = 5.05487
CFS merit scores = 5.0484
CFS merit scores = 5.04196
CFS merit scores = 5.03544
CFS merit scores = 5.02897
CFS merit scores = 5.02251
CFS merit scores = 5.01611
CFS merit scores = 5.00962
CFS merit scores = 5.00327
CFS merit scores = 4.9969
CFS merit scores = 4.9901
CFS merit scores = 4.9833
CFS merit scores = 4.97641
CFS merit scores = 4.96957
CFS merit scores = 4.96268
CFS merit scores = 4.95581
CFS merit scores = 4.94889
CFS merit scores = 4.94201
CFS merit scores = 4.93524
CFS merit scores = 4.92847
CFS merit scores = 4.92127
CFS merit scores = 4.91408
CFS merit scores = 4.907
CFS merit scores = 4.89997
CFS merit scores = 4.89284
CFS merit scores = 4.88576
CFS merit scores = 4.87833
CFS merit scores = 4.87055
CFS merit scores = 4.86272
CFS merit scores = 4.85483
CFS merit scores = 4.847
CFS merit scores = 4.83913
CFS merit scores = 4.83104
CFS merit scores = 4.82288
CFS merit scores = 4.81476
CFS merit scores = 4.80671
CFS merit scores = 4.79848
CFS merit scores = 4.79021
CFS merit scores = 4.7819
CFS merit scores = 4.77358
CFS merit scores = 4.76475
CFS merit scores = 4.75591
CFS merit scores = 4.74709
CFS merit scores = 4.73795
CFS merit scores = 4.72857
CFS merit scores = 4.71919
CFS merit scores = 4.7097
CFS merit scores = 4.69986
CFS merit scores = 4.68926
CFS merit scores = 4.67299
cnt = 1	feature = 49	correl = 0.274573	descr = Gibbs_of_Target_Sequence__Pos_2_Step_1
cnt = 2	feature = 673	correl = -0.219911	descr = N_Gram_TTCT
cnt = 3	feature = 583	correl = 0.118125	descr = N_Gram_TCAGT
cnt = 4	feature = 608	correl = 0.0942856	descr = N_Gram_TCGGC
cnt = 5	feature = 290	correl = 0.0594077	descr = N_Gram_CCACC
cnt = 6	feature = 604	correl = 0.0802158	descr = N_Gram_TCGAC
cnt = 7	feature = 541	correl = 0.0570008	descr = N_Gram_GTGCG
cnt = 8	feature = 593	correl = 0.0520764	descr = N_Gram_TCCCG
cnt = 9	feature = 508	correl = 0.0450415	descr = N_Gram_GGGGT
cnt = 10	feature = 308	correl = 0.0450415	descr = N_Gram_CCGAA
cnt = 11	feature = 303	correl = 0.073181	descr = N_Gram_CCCGA
cnt = 12	feature = 505	correl = 0.0450415	descr = N_Gram_GGGCT
cnt = 13	feature = 533	correl = -0.0459897	descr = N_Gram_GTCGC
cnt = 14	feature = 640	correl = 0.0637596	descr = N_Gram_TGGAG
cnt = 15	feature = 477	correl = 0.0886556	descr = N_Gram_GGACG
cnt = 16	feature = 266	correl = 0.0557929	descr = N_Gram_CACGT
cnt = 17	feature = 626	correl = -0.0813103	descr = N_Gram_TGAGA
cnt = 18	feature = 318	correl = 0.0670616	descr = N_Gram_CCTCA
cnt = 19	feature = 400	correl = -0.0441292	descr = N_Gram_GAAGG
cnt = 20	feature = 572	correl = 0.0687236	descr = N_Gram_TAGCA
cnt = 21	feature = 323	correl = 0.0744472	descr = N_Gram_CCTTA
cnt = 22	feature = 283	correl = 0.0553759	descr = N_Gram_CATTA
cnt = 23	feature = 309	correl = 0.0450415	descr = N_Gram_CCGCA
cnt = 24	feature = 225	correl = -0.0492258	descr = N_Gram_ATCGC
cnt = 25	feature = 327	correl = -0.0492258	descr = N_Gram_CGACC
cnt = 26	feature = 301	correl = 0.0450415	descr = N_Gram_CCCCG
cnt = 27	feature = 357	correl = 0.0788089	descr = N_Gram_CGTGG
cnt = 28	feature = 574	correl = 0.0675531	descr = N_Gram_TATAT
cnt = 29	feature = 636	correl = 0.0520764	descr = N_Gram_TGCCG
cnt = 30	feature = 595	correl = 0.0502062	descr = N_Gram_TCCGA
cnt = 31	feature = 241	correl = 0.0669167	descr = N_Gram_ATTCC
cnt = 32	feature = 561	correl = 0.0489216	descr = N_Gram_TAAAG
cnt = 33	feature = 282	correl = -0.0498656	descr = N_Gram_CATGC
cnt = 34	feature = 252	correl = 0.0616903	descr = N_Gram_CAAGC
cnt = 35	feature = 521	correl = 0.0482947	descr = N_Gram_GTACC
cnt = 36	feature = 482	correl = 0.0653179	descr = N_Gram_GGATT
cnt = 37	feature = 435	correl = 0.0451046	descr = N_Gram_GCACT
cnt = 38	feature = 383	correl = 0.0559049	descr = N_Gram_CTGGG
cnt = 39	feature = 404	correl = 0.0444698	descr = N_Gram_GACAC
cnt = 40	feature = 548	correl = 0.0886556	descr = N_Gram_GTTAA
cnt = 41	feature = 406	correl = -0.0682787	descr = N_Gram_GACCC
cnt = 42	feature = 504	correl = 0.0776445	descr = N_Gram_GGGCG
cnt = 43	feature = 366	correl = 0.0627638	descr = N_Gram_CTATA
cnt = 44	feature = 363	correl = 0.0563769	descr = N_Gram_CTACT
cnt = 45	feature = 569	correl = 0.0466014	descr = N_Gram_TACGA
cnt = 46	feature = 382	correl = -0.0684932	descr = N_Gram_CTGCC
cnt = 47	feature = 473	correl = -0.0498594	descr = N_Gram_GGAAC
cnt = 48	feature = 660	correl = -0.0701986	descr = N_Gram_TGTTA
cnt = 49	feature = 402	correl = 0.0531395	descr = N_Gram_GAATC
cnt = 50	feature = 454	correl = -0.0745838	descr = N_Gram_GCGAC
cnt = 51	feature = 419	correl = -0.0557411	descr = N_Gram_GATCG
cnt = 52	feature = 408	correl = -0.0570216	descr = N_Gram_GACCT
cnt = 53	feature = 653	correl = 0.0591248	descr = N_Gram_TGTAA
cnt = 54	feature = 526	correl = -0.0512522	descr = N_Gram_GTCAA
cnt = 55	feature = 334	correl = -0.0494292	descr = N_Gram_CGATG
cnt = 56	feature = 364	correl = 0.0661461	descr = N_Gram_CTAGG
cnt = 57	feature = 351	correl = -0.0676911	descr = N_Gram_CGTAC
cnt = 58	feature = 416	correl = -0.105056	descr = N_Gram_GAGTT
cnt = 59	feature = 422	correl = -0.0452281	descr = N_Gram_GATGC
cnt = 60	feature = 226	correl = -0.095802	descr = N_Gram_ATCGG
cnt = 61	feature = 315	correl = -0.0541093	descr = N_Gram_CCGTC
cnt = 62	feature = 214	correl = -0.125779	descr = N_Gram_ATAAG
cnt = 63	feature = 448	correl = 0.0721921	descr = N_Gram_GCCGG
cnt = 64	feature = 360	correl = 0.149477	descr = N_Gram_CGTTT
cnt = 65	feature = 344	correl = 0.0607596	descr = N_Gram_CGGCG
cnt = 66	feature = 432	correl = 0.0836764	descr = N_Gram_GCAAT
cnt = 67	feature = 409	correl = 0.0886556	descr = N_Gram_GACGG
cnt = 68	feature = 542	correl = 0.0697161	descr = N_Gram_GTGCT
cnt = 69	feature = 270	correl = 0.0854053	descr = N_Gram_CAGCC
cnt = 70	feature = 509	correl = 0.0928145	descr = N_Gram_GGGTC
cnt = 71	feature = 367	correl = 0.0634333	descr = N_Gram_CTATG
cnt = 72	feature = 576	correl = -0.0599047	descr = N_Gram_TATTC
cnt = 73	feature = 624	correl = 0.0456842	descr = N_Gram_TGACA
cnt = 74	feature = 362	correl = 0.0450415	descr = N_Gram_CTAAA
cnt = 75	feature = 596	correl = -0.0802348	descr = N_Gram_TCCGC
cnt = 76	feature = 568	correl = -0.0501644	descr = N_Gram_TACCG
cnt = 77	feature = 510	correl = -0.0444272	descr = N_Gram_GGGTT
cnt = 78	feature = 544	correl = 0.13832	descr = N_Gram_GTGGC
cnt = 79	feature = 304	correl = 0.0687388	descr = N_Gram_CCCGC
cnt = 80	feature = 514	correl = 0.0551954	descr = N_Gram_GGTGC
cnt = 81	feature = 253	correl = 0.0825601	descr = N_Gram_CAAGG
cnt = 82	feature = 441	correl = -0.045258	descr = N_Gram_GCATG
cnt = 83	feature = 326	correl = 0.073181	descr = N_Gram_CGACA
cnt = 84	feature = 657	correl = 0.0689654	descr = N_Gram_TGTGA
cnt = 85	feature = 386	correl = 0.0450415	descr = N_Gram_CTTAC
cnt = 86	feature = 217	correl = -0.104536	descr = N_Gram_ATACT
cnt = 87	feature = 606	correl = -0.0492258	descr = N_Gram_TCGCA
cnt = 88	feature = 546	correl = 0.0471497	descr = N_Gram_GTGTA
cnt = 89	feature = 291	correl = -0.0447983	descr = N_Gram_CCACG
cnt = 90	feature = 246	correl = -0.139719	descr = N_Gram_ATTTT
cnt = 91	feature = 551	correl = 0.0824081	descr = N_Gram_GTTCC
cnt = 92	feature = 209	correl = 0.0886556	descr = N_Gram_AGTTA
cnt = 93	feature = 436	correl = -0.0586919	descr = N_Gram_GCAGA
cnt = 94	feature = 451	correl = 0.0704072	descr = N_Gram_GCCTC
cnt = 95	feature = 449	correl = -0.0562607	descr = N_Gram_GCCGT
cnt = 96	feature = 464	correl = 0.0544286	descr = N_Gram_GCGTG
cnt = 97	feature = 630	correl = -0.0521431	descr = N_Gram_TGATC
cnt = 98	feature = 610	correl = 0.0563769	descr = N_Gram_TCTAC
cnt = 99	feature = 223	correl = -0.0582713	descr = N_Gram_ATCAT
cnt = 100	feature = 267	correl = 0.0670594	descr = N_Gram_CACTC
cnt = 101	feature = 393	correl = 0.0844645	descr = N_Gram_CTTGG
cnt = 102	feature = 472	correl = 0.120547	descr = N_Gram_GGAAA
cnt = 103	feature = 313	correl = -0.0641534	descr = N_Gram_CCGGT
cnt = 104	feature = 425	correl = -0.0717742	descr = N_Gram_GATTA
cnt = 105	feature = 343	correl = 0.0496787	descr = N_Gram_CGGCC
cnt = 106	feature = 648	correl = 0.0463545	descr = N_Gram_TGGGT
cnt = 107	feature = 258	correl = 0.0832887	descr = N_Gram_CACAG
cnt = 108	feature = 337	correl = 0.0570008	descr = N_Gram_CGCTA
cnt = 109	feature = 528	correl = -0.0469547	descr = N_Gram_GTCCA
cnt = 110	feature = 321	correl = 0.0720865	descr = N_Gram_CCTGC
cnt = 111	feature = 634	correl = 0.0772693	descr = N_Gram_TGCAA
cnt = 112	feature = 426	correl = 0.0484501	descr = N_Gram_GATTG
cnt = 113	feature = 549	correl = -0.0797784	descr = N_Gram_GTTAC
cnt = 114	feature = 500	correl = 0.106148	descr = N_Gram_GGGAC
cnt = 115	feature = 440	correl = 0.10902	descr = N_Gram_GCATC
cnt = 116	feature = 659	correl = 0.0506229	descr = N_Gram_TGTGT
cnt = 117	feature = 423	correl = 0.0629458	descr = N_Gram_GATGT
cnt = 118	feature = 599	correl = 0.0553946	descr = N_Gram_TCCTA
cnt = 119	feature = 665	correl = -0.073479	descr = N_Gram_TTACC
cnt = 120	feature = 295	correl = 0.0699475	descr = N_Gram_CCATC
cnt = 121	feature = 580	correl = 0.0952317	descr = N_Gram_TCACC
cnt = 122	feature = 340	correl = 0.0637315	descr = N_Gram_CGGAA
cnt = 123	feature = 560	correl = -0.0492258	descr = N_Gram_TAAAA
cnt = 124	feature = 693	correl = -0.080304	descr = N_Gram_TTTGG
cnt = 125	feature = 387	correl = -0.129787	descr = N_Gram_CTTAT
cnt = 126	feature = 136	correl = 0.0466507	descr = N_Gram_AATAT
cnt = 127	feature = 527	correl = 0.176369	descr = N_Gram_GTCAG
cnt = 128	feature = 492	correl = -0.084973	descr = N_Gram_GGCGA
cnt = 129	feature = 654	correl = -0.0671181	descr = N_Gram_TGTCA
cnt = 130	feature = 529	correl = 0.0512049	descr = N_Gram_GTCCC
cnt = 131	feature = 259	correl = 0.0446846	descr = N_Gram_CACAT
cnt = 132	feature = 605	correl = -0.14911	descr = N_Gram_TCGAG
cnt = 133	feature = 459	correl = 0.059438	descr = N_Gram_GCGGG
cnt = 134	feature = 407	correl = 0.0591652	descr = N_Gram_GACCG
cnt = 135	feature = 650	correl = 0.054874	descr = N_Gram_TGGTA
cnt = 136	feature = 635	correl = 0.0746266	descr = N_Gram_TGCAC
cnt = 137	feature = 457	correl = 0.0519217	descr = N_Gram_GCGGA
cnt = 138	feature = 687	correl = 0.0846757	descr = N_Gram_TTGTG
cnt = 139	feature = 565	correl = -0.12886	descr = N_Gram_TAAGT
cnt = 140	feature = 539	correl = 0.0611525	descr = N_Gram_GTGAC
cnt = 141	feature = 503	correl = 0.124141	descr = N_Gram_GGGCC
cnt = 142	feature = 380	correl = -0.0732144	descr = N_Gram_CTGAT
cnt = 143	feature = 255	correl = 0.0520892	descr = N_Gram_CAATA
cnt = 144	feature = 460	correl = 0.054097	descr = N_Gram_GCGGT
cnt = 145	feature = 207	correl = 0.0975619	descr = N_Gram_AGTGT
cnt = 146	feature = 356	correl = 0.103422	descr = N_Gram_CGTGC
cnt = 147	feature = 375	correl = -0.0439351	descr = N_Gram_CTCCG
cnt = 148	feature = 305	correl = 0.0705893	descr = N_Gram_CCCGG
cnt = 149	feature = 210	correl = 0.0589338	descr = N_Gram_AGTTG
cnt = 150	feature = 467	correl = 0.0824739	descr = N_Gram_GCTGG
cnt = 151	feature = 284	correl = 0.0447356	descr = N_Gram_CATTC
cnt = 152	feature = 235	correl = -0.0659481	descr = N_Gram_ATGCT
cnt = 153	feature = 350	correl = -0.0562403	descr = N_Gram_CGTAA
cnt = 154	feature = 437	correl = 0.062322	descr = N_Gram_GCAGC
cnt = 155	feature = 317	correl = 0.0553946	descr = N_Gram_CCTAT
cnt = 156	feature = 501	correl = 0.120675	descr = N_Gram_GGGAG
cnt = 157	feature = 396	correl = 0.121997	descr = N_Gram_CTTTG
cnt = 158	feature = 348	correl = -0.0663341	descr = N_Gram_CGGTA
cnt = 159	feature = 250	correl = 0.0481933	descr = N_Gram_CAAAA
cnt = 160	feature = 627	correl = -0.0493541	descr = N_Gram_TGAGG
cnt = 161	feature = 485	correl = 0.052131	descr = N_Gram_GGCAG
cnt = 162	feature = 553	correl = -0.0854195	descr = N_Gram_GTTCT
cnt = 163	feature = 324	correl = -0.114938	descr = N_Gram_CCTTC
cnt = 164	feature = 228	correl = 0.0796666	descr = N_Gram_ATCTG
cnt = 165	feature = 232	correl = -0.0590718	descr = N_Gram_ATGAT
cnt = 166	feature = 686	correl = 0.0546418	descr = N_Gram_TTGGT
cnt = 167	feature = 666	correl = -0.0477451	descr = N_Gram_TTACT
cnt = 168	feature = 463	correl = -0.129118	descr = N_Gram_GCGTC
cnt = 169	feature = 644	correl = 0.131806	descr = N_Gram_TGGCT
cnt = 170	feature = 276	correl = 0.121945	descr = N_Gram_CAGTG
cnt = 171	feature = 397	correl = 0.0583244	descr = N_Gram_GAAA
cnt = 172	feature = 399	correl = 0.107687	descr = N_Gram_GAAGA
cnt = 173	feature = 288	correl = 0.0610252	descr = N_Gram_CCAAG
cnt = 174	feature = 586	correl = -0.0641178	descr = N_Gram_TCATG
cnt = 175	feature = 476	correl = 0.125541	descr = N_Gram_GGACC
cnt = 176	feature = 279	correl = -0.0640659	descr = N_Gram_CATCG
cnt = 177	feature = 479	correl = 0.106683	descr = N_Gram_GGAGC
cnt = 178	feature = 696	correl = -0.0645492	descr = N_Gram_TTTTG
cnt = 179	feature = 458	correl = 0.0660122	descr = N_Gram_GCGGC
cnt = 180	feature = 589	correl = 0.0872749	descr = N_Gram_TCCAA
cnt = 181	feature = 394	correl = 0.078366	descr = N_Gram_CTTGT
cnt = 182	feature = 600	correl = -0.0624499	descr = N_Gram_TCCTC
cnt = 183	feature = 447	correl = 0.0899065	descr = N_Gram_GCCGC
cnt = 184	feature = 481	correl = -0.106626	descr = N_Gram_GGATC
cnt = 185	feature = 392	correl = -0.114554	descr = N_Gram_CTTGC
cnt = 186	feature = 516	correl = 0.0576326	descr = N_Gram_GGTTG
cnt = 187	feature = 547	correl = 0.0693062	descr = N_Gram_GTGTG
cnt = 188	feature = 488	correl = 0.0952263	descr = N_Gram_GGCCA
cnt = 189	feature = 160	correl = -0.071104	descr = N_Gram_ACGAT
cnt = 190	feature = 77	correl = -0.0508233	descr = Fold_of_RNAi_Sequence_Pos_18
cnt = 191	feature = 395	correl = 0.0856318	descr = N_Gram_CTTTA
cnt = 192	feature = 229	correl = 0.0552828	descr = N_Gram_ATCTT
cnt = 193	feature = 206	correl = -0.145657	descr = N_Gram_AGTCT
cnt = 194	feature = 331	correl = -0.115242	descr = N_Gram_CGAGT
cnt = 195	feature = 615	correl = 0.0474567	descr = N_Gram_TCTGG
cnt = 196	feature = 414	correl = 0.0909455	descr = N_Gram_GAGCT
cnt = 197	feature = 591	correl = 0.0648661	descr = N_Gram_TCCC
cnt = 198	feature = 612	correl = -0.0777771	descr = N_Gram_TCTCA
cnt = 199	feature = 455	correl = 0.0581033	descr = N_Gram_GCGCC
cnt = 200	feature = 645	correl = 0.0920003	descr = N_Gram_TGGG
cnt = 201	feature = 496	correl = 0.154164	descr = N_Gram_GGCTT
cnt = 202	feature = 421	correl = -0.0463943	descr = N_Gram_GATGA
cnt = 203	feature = 429	correl = 0.10322	descr = N_Gram_GCAA
cnt = 204	feature = 643	correl = -0.0845715	descr = N_Gram_TGGCG
cnt = 205	feature = 281	correl = -0.0453982	descr = N_Gram_CATGA
cnt = 206	feature = 655	correl = 0.0580018	descr = N_Gram_TGTCC
cnt = 207	feature = 233	correl = -0.091874	descr = N_Gram_ATGC
cnt = 208	feature = 211	correl = -0.114928	descr = N_Gram_AGTTT
cnt = 209	feature = 280	correl = 0.109566	descr = N_Gram_CATCT
cnt = 210	feature = 590	correl = -0.145289	descr = N_Gram_TCCAG
cnt = 211	feature = 420	correl = -0.132303	descr = N_Gram_GATCT
cnt = 212	feature = 278	correl = 0.0945637	descr = N_Gram_CATCC
cnt = 213	feature = 339	correl = 0.0639703	descr = N_Gram_CGGA
cnt = 214	feature = 631	correl = -0.126073	descr = N_Gram_TGATT
cnt = 215	feature = 26	correl = -0.0619178	descr = Position_Specific_Bin_Base_11_Base_G
cnt = 216	feature = 494	correl = 0.0903571	descr = N_Gram_GGCGG
cnt = 217	feature = 44	correl = 0.100401	descr = Position_Specific_Bin_Base_18_Base_C
cnt = 218	feature = 11	correl = 0.0715807	descr = Position_Specific_Bin_Base_2_Base_T
cnt = 219	feature = 16	correl = -0.127575	descr = Position_Specific_Bin_Base_5_Base_A
cnt = 220	feature = 30	correl = -0.141854	descr = Position_Specific_Bin_Base_12_Base_T
cnt = 221	feature = 61	correl = -0.190527	descr = Gibbs_of_Target_Sequence__Pos_18_Step_1
cnt = 222	feature = 453	correl = -0.0571668	descr = N_Gram_GCGA
cnt = 223	feature = 433	correl = 0.0908644	descr = N_Gram_GCAC
cnt = 224	feature = 579	correl = 0.0447217	descr = N_Gram_TCAC
cnt = 225	feature = 12	correl = 0.0900679	descr = Position_Specific_Bin_Base_3_Base_C
cnt = 226	feature = 365	correl = 0.133221	descr = N_Gram_CTAT
cnt = 227	feature = 450	correl = 0.119503	descr = N_Gram_GCCT
cnt = 228	feature = 24	correl = -0.0554109	descr = Position_Specific_Bin_Base_9_Base_T
cnt = 229	feature = 25	correl = 0.0647345	descr = Position_Specific_Bin_Base_10_Base_T
cnt = 230	feature = 520	correl = 0.0468747	descr = N_Gram_GTAC
cnt = 231	feature = 81	correl = 0.103328	descr = Xue_Structure_Feature_A101
cnt = 232	feature = 475	correl = 0.090033	descr = N_Gram_GGAC
cnt = 233	feature = 555	correl = -0.0479684	descr = N_Gram_GTTGT
cnt = 234	feature = 39	correl = -0.0496727	descr = Position_Specific_Bin_Base_16_Base_T
cnt = 235	feature = 597	correl = -0.0866761	descr = N_Gram_TCCGG
cnt = 236	feature = 15	correl = 0.0614359	descr = Position_Specific_Bin_Base_4_Base_T
cnt = 237	feature = 23	correl = 0.05953	descr = Position_Specific_Bin_Base_9_Base_G
cnt = 238	feature = 347	correl = 0.147992	descr = N_Gram_CGGGC
cnt = 239	feature = 272	correl = -0.147982	descr = N_Gram_CAGCT
cnt = 240	feature = 265	correl = -0.0871877	descr = N_Gram_CACGA
cnt = 241	feature = 251	correl = 0.0582749	descr = N_Gram_CAAG
cnt = 242	feature = 40	correl = -0.0543457	descr = Position_Specific_Bin_Base_17_Base_A
cnt = 243	feature = 218	correl = 0.0533545	descr = N_Gram_ATAG
cnt = 244	feature = 538	correl = 0.055444	descr = N_Gram_GTGA
cnt = 245	feature = 19	correl = -0.117316	descr = Position_Specific_Bin_Base_6_Base_A
cnt = 246	feature = 35	correl = 0.0686014	descr = Position_Specific_Bin_Base_14_Base_T
cnt = 247	feature = 9	correl = 0.078318	descr = Position_Specific_Bin_Base_2_Base_C
cnt = 248	feature = 73	correl = 0.0674259	descr = Fold_of_RNAi_Sequence_Pos_11
cnt = 249	feature = 244	correl = -0.100859	descr = N_Gram_ATTT
cnt = 250	feature = 18	correl = 0.0753239	descr = Position_Specific_Bin_Base_5_Base_G
cnt = 251	feature = 29	correl = 0.0926201	descr = Position_Specific_Bin_Base_12_Base_G
cnt = 252	feature = 536	correl = -0.0659935	descr = N_Gram_GTCTT
cnt = 253	feature = 46	correl = -0.119229	descr = Position_Specific_Bin_Base_18_Base_T
cnt = 254	feature = 410	correl = -0.0673433	descr = N_Gram_GACGT
cnt = 255	feature = 619	correl = -0.0577328	descr = N_Gram_TCTTG
cnt = 256	feature = 51	correl = -0.0481894	descr = Gibbs_of_Target_Sequence__Pos_4_Step_1
cnt = 257	feature = 76	correl = 0.0592468	descr = Fold_of_RNAi_Sequence_Pos_14
cnt = 258	feature = 401	correl = -0.0637937	descr = N_Gram_GAAGT
cnt = 259	feature = 413	correl = 0.046238	descr = N_Gram_GAGC
cnt = 260	feature = 689	correl = 0.0493577	descr = N_Gram_TTTA
cnt = 261	feature = 41	correl = 0.106152	descr = Position_Specific_Bin_Base_17_Base_C
cnt = 262	feature = 563	correl = -0.0880709	descr = N_Gram_TAAG
cnt = 263	feature = 38	correl = 0.0460823	descr = Position_Specific_Bin_Base_16_Base_G
cnt = 264	feature = 57	correl = -0.100348	descr = Gibbs_of_Target_Sequence__Pos_13_Step_1
cnt = 265	feature = 468	correl = 0.0608741	descr = N_Gram_GCTT
cnt = 266	feature = 353	correl = -0.127818	descr = N_Gram_CGTCG
cnt = 267	feature = 20	correl = 0.0974169	descr = Position_Specific_Bin_Base_6_Base_C
cnt = 268	feature = 21	correl = -0.0609384	descr = Position_Specific_Bin_Base_8_Base_C
cnt = 269	feature = 391	correl = -0.0864316	descr = N_Gram_CTTGA
cnt = 270	feature = 32	correl = 0.08487	descr = Position_Specific_Bin_Base_13_Base_C
cnt = 271	feature = 633	correl = 0.0705915	descr = N_Gram_TGCA
cnt = 272	feature = 43	correl = -0.237759	descr = Position_Specific_Bin_Base_18_Base_A
cnt = 273	feature = 33	correl = -0.0934854	descr = Position_Specific_Bin_Base_14_Base_A
cnt = 274	feature = 14	correl = 0.0478372	descr = Position_Specific_Bin_Base_4_Base_C
cnt = 275	feature = 506	correl = 0.0666381	descr = N_Gram_GGGG
cnt = 276	feature = 10	correl = -0.0614154	descr = Position_Specific_Bin_Base_2_Base_G
cnt = 277	feature = 557	correl = -0.0878071	descr = N_Gram_GTTTT
cnt = 278	feature = 614	correl = -0.118725	descr = N_Gram_TCTCT
cnt = 279	feature = 623	correl = -0.0747605	descr = N_Gram_TGAAG
cnt = 280	feature = 312	correl = 0.140134	descr = N_Gram_CCGGG
cnt = 281	feature = 55	correl = -0.0602899	descr = Gibbs_of_Target_Sequence__Pos_8_Step_1
cnt = 282	feature = 656	correl = 0.0809163	descr = N_Gram_TGTG
cnt = 283	feature = 17	correl = 0.0832069	descr = Position_Specific_Bin_Base_5_Base_C
cnt = 284	feature = 625	correl = -0.0455508	descr = N_Gram_TGAG
cnt = 285	feature = 314	correl = 0.0671655	descr = N_Gram_CCGT
cnt = 286	feature = 79	correl = -0.0599699	descr = Xue_Structure_Feature_A110
cnt = 287	feature = 72	correl = 0.0485657	descr = Fold_of_RNAi_Sequence_Pos_10
cnt = 288	feature = 603	correl = -0.0951329	descr = N_Gram_TCGA
cnt = 289	feature = 42	correl = -0.0782661	descr = Position_Specific_Bin_Base_17_Base_T
cnt = 290	feature = 361	correl = 0.0904271	descr = N_Gram_CTA
cnt = 291	feature = 13	correl = -0.0659148	descr = Position_Specific_Bin_Base_4_Base_A
cnt = 292	feature = 484	correl = 0.083642	descr = N_Gram_GGCA
cnt = 293	feature = 601	correl = -0.148115	descr = N_Gram_TCCTT
cnt = 294	feature = 545	correl = 0.0783838	descr = N_Gram_GTGT
cnt = 295	feature = 34	correl = 0.0449651	descr = Position_Specific_Bin_Base_14_Base_C
cnt = 296	feature = 649	correl = 0.0585371	descr = N_Gram_TGGT
cnt = 297	feature = 667	correl = -0.0652804	descr = N_Gram_TTAT
cnt = 298	feature = 105	correl = 0.155594	descr = Fold_of_Target_NoEndbrace_noends_Pos_18
cnt = 299	feature = 8	correl = -0.072672	descr = Position_Specific_Bin_Base_2_Base_A
cnt = 300	feature = 471	correl = 0.0769589	descr = N_Gram_GGAA
cnt = 301	feature = 618	correl = -0.109664	descr = N_Gram_TCTTC
cnt = 302	feature = 637	correl = -0.136048	descr = N_Gram_TGCG
cnt = 303	feature = 56	correl = 0.0539412	descr = Gibbs_of_Target_Sequence__Pos_12_Step_1
cnt = 304	feature = 54	correl = -0.185982	descr = Gibbs_of_Target_Sequence__Pos_7_Step_1
cnt = 305	feature = 27	correl = -0.0783985	descr = Position_Specific_Bin_Base_12_Base_A
cnt = 306	feature = 274	correl = 0.133558	descr = N_Gram_CAGT
cnt = 307	feature = 264	correl = -0.0876602	descr = N_Gram_CACG
cnt = 308	feature = 36	correl = -0.122514	descr = Position_Specific_Bin_Base_16_Base_A
cnt = 309	feature = 69	correl = 0.173695	descr = Fold_of_RNAi_Sequence_Pos_2
cnt = 310	feature = 28	correl = 0.136225	descr = Position_Specific_Bin_Base_12_Base_C
cnt = 311	feature = 341	correl = 0.103406	descr = N_Gram_CGGC
cnt = 312	feature = 424	correl = -0.0648451	descr = N_Gram_GATT
cnt = 313	feature = 683	correl = 0.0553121	descr = N_Gram_TTGG
cnt = 314	feature = 59	correl = -0.0532804	descr = Gibbs_of_Target_Sequence__Pos_15_Step_1
cnt = 315	feature = 446	correl = 0.083521	descr = N_Gram_GCCG
cnt = 316	feature = 75	correl = 0.0685249	descr = Fold_of_RNAi_Sequence_Pos_13
cnt = 317	feature = 681	correl = -0.0898801	descr = N_Gram_TTGC
cnt = 318	feature = 535	correl = -0.0732795	descr = N_Gram_GTCT
cnt = 319	feature = 418	correl = -0.142983	descr = N_Gram_GATC
cnt = 320	feature = 692	correl = -0.099415	descr = N_Gram_TTTCT
cnt = 321	feature = 664	correl = -0.0814692	descr = N_Gram_TTAC
cnt = 322	feature = 466	correl = -0.0778558	descr = N_Gram_GCTCC
cnt = 323	feature = 478	correl = 0.102351	descr = N_Gram_GGAG
cnt = 324	feature = 67	correl = 0.180286	descr = Fold_of_RNAi_Sequence_Pos_0
cnt = 325	feature = 502	correl = 0.134557	descr = N_Gram_GGGC
cnt = 326	feature = 231	correl = -0.0674853	descr = N_Gram_ATGA
cnt = 327	feature = 329	correl = -0.0918492	descr = N_Gram_CGAG
cnt = 328	feature = 540	correl = 0.0577975	descr = N_Gram_GTGC
cnt = 329	feature = 677	correl = -0.0690254	descr = N_Gram_TTGA
cnt = 330	feature = 292	correl = -0.0840023	descr = N_Gram_CCAG
cnt = 331	feature = 80	correl = 0.0709011	descr = Xue_Structure_Feature_A100
cnt = 332	feature = 60	correl = -0.114628	descr = Gibbs_of_Target_Sequence__Pos_17_Step_1
cnt = 333	feature = 277	correl = 0.0729598	descr = N_Gram_CATC
cnt = 334	feature = 78	correl = 0.051281	descr = Xue_Structure_Feature_A111
cnt = 335	feature = 674	correl = -0.221627	descr = N_Gram_TTCTC
cnt = 336	feature = 620	correl = 0.0491506	descr = N_Gram_TCTTT
cnt = 337	feature = 531	correl = -0.0860112	descr = N_Gram_GTCG
cnt = 338	feature = 58	correl = -0.171832	descr = Gibbs_of_Target_Sequence__Pos_14_Step_1
cnt = 339	feature = 641	correl = 0.0696033	descr = N_Gram_TGGC
cnt = 340	feature = 74	correl = 0.103374	descr = Fold_of_RNAi_Sequence_Pos_12
cnt = 341	feature = 518	correl = 0.054862	descr = N_Gram_GTA
cnt = 342	feature = 487	correl = 0.190802	descr = N_Gram_GGCC
cnt = 343	feature = 456	correl = 0.0897644	descr = N_Gram_GCGG
cnt = 344	feature = 691	correl = -0.0692288	descr = N_Gram_TTTCC
cnt = 345	feature = 461	correl = -0.0884055	descr = N_Gram_GCGT
cnt = 346	feature = 613	correl = -0.118597	descr = N_Gram_TCTCC
cnt = 347	feature = 498	correl = 0.125941	descr = N_Gram_GGGA
cnt = 348	feature = 628	correl = -0.102393	descr = N_Gram_TGAT
cnt = 349	feature = 389	correl = -0.205187	descr = N_Gram_CTTCT
cnt = 350	feature = 559	correl = -0.0561035	descr = N_Gram_TAA
cnt = 351	feature = 602	correl = -0.0785299	descr = N_Gram_TCG
cnt = 352	feature = 83	correl = 0.0787529	descr = Xue_Structure_Feature_C110
cnt = 353	feature = 697	correl = -0.102371	descr = N_Gram_TTTTT
cnt = 354	feature = 525	correl = -0.0847882	descr = N_Gram_GTC
cnt = 355	feature = 335	correl = 0.0598446	descr = N_Gram_CGCC
cnt = 356	feature = 588	correl = -0.0675158	descr = N_Gram_TCCA
cnt = 357	feature = 428	correl = 0.104002	descr = N_Gram_GCA
cnt = 358	feature = 248	correl = 0.137021	descr = N_Gram_CAA
cnt = 359	feature = 675	correl = -0.112851	descr = N_Gram_TTCTT
cnt = 360	feature = 651	correl = 0.0794368	descr = N_Gram_TGT
cnt = 361	feature = 578	correl = 0.0484045	descr = N_Gram_TCA
cnt = 362	feature = 511	correl = 0.0715981	descr = N_Gram_GGT
cnt = 363	feature = 632	correl = -0.0511779	descr = N_Gram_TGC
cnt = 364	feature = 390	correl = -0.0512649	descr = N_Gram_CTTG
cnt = 365	feature = 598	correl = -0.110706	descr = N_Gram_TCCT
cnt = 366	feature = 662	correl = -0.0770247	descr = N_Gram_TTA
cnt = 367	feature = 325	correl = -0.0885274	descr = N_Gram_CGA
cnt = 368	feature = 611	correl = -0.19447	descr = N_Gram_TCTC
cnt = 369	feature = 82	correl = 0.108334	descr = Xue_Structure_Feature_C111
cnt = 370	feature = 222	correl = -0.0590112	descr = N_Gram_ATC
cnt = 371	feature = 695	correl = -0.144447	descr = N_Gram_TTTTC
cnt = 372	feature = 621	correl = -0.0865059	descr = N_Gram_TGA
cnt = 373	feature = 417	correl = -0.0721812	descr = N_Gram_GAT
cnt = 374	feature = 442	correl = 0.105376	descr = N_Gram_GCC
cnt = 375	feature = 497	correl = 0.178305	descr = N_Gram_GGG
cnt = 376	feature = 517	correl = 0.052238	descr = N_Gram_GT
cnt = 377	feature = 690	correl = -0.0968157	descr = N_Gram_TTTC
cnt = 378	feature = 345	correl = 0.146773	descr = N_Gram_CGGG
cnt = 379	feature = 86	correl = 0.104148	descr = Xue_Structure_Feature_G111
cnt = 380	feature = 577	correl = -0.116474	descr = N_Gram_TC
cnt = 381	feature = 558	correl = -0.0512535	descr = N_Gram_TA
cnt = 382	feature = 676	correl = -0.0521481	descr = N_Gram_TTG
cnt = 383	feature = 306	correl = 0.0920694	descr = N_Gram_CCG
cnt = 384	feature = 247	correl = 0.0907745	descr = N_Gram_CA
cnt = 385	feature = 65	correl = -0.139605	descr = PF_RNAi_Fold_5'Free_Count
cnt = 386	feature = 373	correl = -0.112319	descr = N_Gram_CTCC
cnt = 387	feature = 616	correl = -0.0945642	descr = N_Gram_TCTT
cnt = 388	feature = 285	correl = 0.0475262	descr = N_Gram_CC
cnt = 389	feature = 483	correl = 0.150884	descr = N_Gram_GGC
cnt = 390	feature = 688	correl = -0.0669687	descr = N_Gram_TTT
cnt = 391	feature = 609	correl = -0.105703	descr = N_Gram_TCT
cnt = 392	feature = 661	correl = -0.114981	descr = N_Gram_TT
cnt = 393	feature = 587	correl = -0.106002	descr = N_Gram_TCC
cnt = 394	feature = 64	correl = -0.179519	descr = PF_RNAi_Fold_Energy
cnt = 395	feature = 47	correl = -0.182021	descr = Gibbs_of_Target_Sequence_
num rows = 521
num_elements = 206316
*
optimization finished, #iter = 594
nu = 0.480992
obj = -38.979719, rho = -0.585386
nSV = 359, nBSV = 165
num rows = 58
num_elements = 22968
*
optimization finished, #iter = 57
nu = 0.441226
obj = -3.660501, rho = -0.548329
nSV = 49, nBSV = 6
*
optimization finished, #iter = 594
nu = 0.480992
obj = -38.979719, rho = -0.585386
nSV = 359, nBSV = 165
CFS merit scores = 1.335
CFS merit scores = 1.61878
CFS merit scores = 1.86606
CFS merit scores = 2.0808
CFS merit scores = 2.27631
CFS merit scores = 2.45811
CFS merit scores = 2.62813
CFS merit scores = 2.78826
CFS merit scores = 2.93717
CFS merit scores = 3.07469
CFS merit scores = 3.20316
CFS merit scores = 3.32237
CFS merit scores = 3.43646
CFS merit scores = 3.54652
CFS merit scores = 3.65286
CFS merit scores = 3.75526
CFS merit scores = 3.85489
CFS merit scores = 3.95176
CFS merit scores = 4.045
CFS merit scores = 4.13575
CFS merit scores = 4.22417
CFS merit scores = 4.31061
CFS merit scores = 4.39515
CFS merit scores = 4.4779
CFS merit scores = 4.55894
CFS merit scores = 4.63837
CFS merit scores = 4.71627
CFS merit scores = 4.79272
CFS merit scores = 4.86776
CFS merit scores = 4.94146
CFS merit scores = 5.01387
CFS merit scores = 5.08351
CFS merit scores = 5.15172
CFS merit scores = 5.21864
CFS merit scores = 5.28423
CFS merit scores = 5.34858
CFS merit scores = 5.41175
CFS merit scores = 5.47335
CFS merit scores = 5.53167
CFS merit scores = 5.58865
CFS merit scores = 5.64449
CFS merit scores = 5.69926
CFS merit scores = 5.75303
CFS merit scores = 5.80606
CFS merit scores = 5.85745
CFS merit scores = 5.90745
CFS merit scores = 5.95529
CFS merit scores = 6.00209
CFS merit scores = 6.04541
CFS merit scores = 6.08578
CFS merit scores = 6.12417
CFS merit scores = 6.15941
CFS merit scores = 6.1921
CFS merit scores = 6.22387
CFS merit scores = 6.2539
CFS merit scores = 6.28288
CFS merit scores = 6.31069
CFS merit scores = 6.33694
CFS merit scores = 6.36194
CFS merit scores = 6.38489
CFS merit scores = 6.40674
CFS merit scores = 6.42829
CFS merit scores = 6.44826
CFS merit scores = 6.46835
CFS merit scores = 6.48735
CFS merit scores = 6.50593
CFS merit scores = 6.52352
CFS merit scores = 6.53938
CFS merit scores = 6.55484
CFS merit scores = 6.56842
CFS merit scores = 6.58195
CFS merit scores = 6.59476
CFS merit scores = 6.60736
CFS merit scores = 6.61987
CFS merit scores = 6.63234
CFS merit scores = 6.64463
CFS merit scores = 6.65672
CFS merit scores = 6.66732
CFS merit scores = 6.67696
CFS merit scores = 6.68672
CFS merit scores = 6.69643
CFS merit scores = 6.70608
CFS merit scores = 6.7149
CFS merit scores = 6.72226
CFS merit scores = 6.72745
CFS merit scores = 6.73174
CFS merit scores = 6.73591
CFS merit scores = 6.73982
CFS merit scores = 6.74372
CFS merit scores = 6.74783
CFS merit scores = 6.75229
CFS merit scores = 6.75634
CFS merit scores = 6.76023
CFS merit scores = 6.76429
CFS merit scores = 6.7684
CFS merit scores = 6.77104
CFS merit scores = 6.7737
CFS merit scores = 6.77583
CFS merit scores = 6.77812
CFS merit scores = 6.77927
CFS merit scores = 6.77924
CFS merit scores = 6.77943
CFS merit scores = 6.77963
CFS merit scores = 6.77933
CFS merit scores = 6.77915
CFS merit scores = 6.77894
CFS merit scores = 6.77854
CFS merit scores = 6.77821
CFS merit scores = 6.77748
CFS merit scores = 6.7765
CFS merit scores = 6.77506
CFS merit scores = 6.7729
CFS merit scores = 6.77088
CFS merit scores = 6.76884
CFS merit scores = 6.76657
CFS merit scores = 6.76402
CFS merit scores = 6.76128
CFS merit scores = 6.75793
CFS merit scores = 6.75356
CFS merit scores = 6.74937
CFS merit scores = 6.745
CFS merit scores = 6.74093
CFS merit scores = 6.73694
CFS merit scores = 6.7331
CFS merit scores = 6.72898
CFS merit scores = 6.72496
CFS merit scores = 6.72091
CFS merit scores = 6.71655
CFS merit scores = 6.71231
CFS merit scores = 6.70814
CFS merit scores = 6.70369
CFS merit scores = 6.69926
CFS merit scores = 6.69465
CFS merit scores = 6.68981
CFS merit scores = 6.68526
CFS merit scores = 6.68053
CFS merit scores = 6.67595
CFS merit scores = 6.6715
CFS merit scores = 6.66703
CFS merit scores = 6.66291
CFS merit scores = 6.65886
CFS merit scores = 6.65451
CFS merit scores = 6.65027
CFS merit scores = 6.64623
CFS merit scores = 6.64216
CFS merit scores = 6.63669
CFS merit scores = 6.63096
CFS merit scores = 6.62531
CFS merit scores = 6.61976
CFS merit scores = 6.6139
CFS merit scores = 6.60827
CFS merit scores = 6.6025
CFS merit scores = 6.59662
CFS merit scores = 6.59037
CFS merit scores = 6.58428
CFS merit scores = 6.57835
CFS merit scores = 6.57246
CFS merit scores = 6.5663
CFS merit scores = 6.56022
CFS merit scores = 6.55377
CFS merit scores = 6.54711
CFS merit scores = 6.5399
CFS merit scores = 6.53254
CFS merit scores = 6.52525
CFS merit scores = 6.51807
CFS merit scores = 6.51113
CFS merit scores = 6.50432
CFS merit scores = 6.49769
CFS merit scores = 6.4911
CFS merit scores = 6.48444
CFS merit scores = 6.47806
CFS merit scores = 6.47144
CFS merit scores = 6.46454
CFS merit scores = 6.45783
CFS merit scores = 6.45091
CFS merit scores = 6.44316
CFS merit scores = 6.43562
CFS merit scores = 6.42788
CFS merit scores = 6.42017
CFS merit scores = 6.41275
CFS merit scores = 6.40524
CFS merit scores = 6.39774
CFS merit scores = 6.3902
CFS merit scores = 6.38267
CFS merit scores = 6.37511
CFS merit scores = 6.36752
CFS merit scores = 6.36006
CFS merit scores = 6.35271
CFS merit scores = 6.34534
CFS merit scores = 6.33799
CFS merit scores = 6.33045
CFS merit scores = 6.3227
CFS merit scores = 6.31447
CFS merit scores = 6.3062
CFS merit scores = 6.29772
CFS merit scores = 6.2893
CFS merit scores = 6.28106
CFS merit scores = 6.2725
CFS merit scores = 6.26413
CFS merit scores = 6.25569
CFS merit scores = 6.24722
CFS merit scores = 6.23893
CFS merit scores = 6.23062
CFS merit scores = 6.2225
CFS merit scores = 6.21443
CFS merit scores = 6.20632
CFS merit scores = 6.19749
CFS merit scores = 6.18832
CFS merit scores = 6.17903
CFS merit scores = 6.16977
CFS merit scores = 6.16055
CFS merit scores = 6.15136
CFS merit scores = 6.14214
CFS merit scores = 6.13304
CFS merit scores = 6.12408
CFS merit scores = 6.11527
CFS merit scores = 6.10632
CFS merit scores = 6.09734
CFS merit scores = 6.08842
CFS merit scores = 6.07911
CFS merit scores = 6.07006
CFS merit scores = 6.06088
CFS merit scores = 6.05189
CFS merit scores = 6.04278
CFS merit scores = 6.03387
CFS merit scores = 6.02509
CFS merit scores = 6.01655
CFS merit scores = 6.00793
CFS merit scores = 5.99915
CFS merit scores = 5.99058
CFS merit scores = 5.98213
CFS merit scores = 5.97365
CFS merit scores = 5.96522
CFS merit scores = 5.9568
CFS merit scores = 5.9485
CFS merit scores = 5.94031
CFS merit scores = 5.93212
CFS merit scores = 5.92409
CFS merit scores = 5.91599
CFS merit scores = 5.90813
CFS merit scores = 5.9003
CFS merit scores = 5.89226
CFS merit scores = 5.88413
CFS merit scores = 5.876
CFS merit scores = 5.86789
CFS merit scores = 5.85988
CFS merit scores = 5.85188
CFS merit scores = 5.84387
CFS merit scores = 5.83576
CFS merit scores = 5.82778
CFS merit scores = 5.81994
CFS merit scores = 5.81203
CFS merit scores = 5.80407
CFS merit scores = 5.79619
CFS merit scores = 5.78847
CFS merit scores = 5.78077
CFS merit scores = 5.77315
CFS merit scores = 5.76565
CFS merit scores = 5.75829
CFS merit scores = 5.75087
CFS merit scores = 5.74342
CFS merit scores = 5.73598
CFS merit scores = 5.72862
CFS merit scores = 5.72129
CFS merit scores = 5.71393
CFS merit scores = 5.70661
CFS merit scores = 5.69932
CFS merit scores = 5.69206
CFS merit scores = 5.68489
CFS merit scores = 5.67777
CFS merit scores = 5.67076
CFS merit scores = 5.66381
CFS merit scores = 5.65685
CFS merit scores = 5.64998
CFS merit scores = 5.64317
CFS merit scores = 5.63644
CFS merit scores = 5.62928
CFS merit scores = 5.62214
CFS merit scores = 5.61504
CFS merit scores = 5.60811
CFS merit scores = 5.60118
CFS merit scores = 5.59428
CFS merit scores = 5.58748
CFS merit scores = 5.58081
CFS merit scores = 5.57419
CFS merit scores = 5.56762
CFS merit scores = 5.56116
CFS merit scores = 5.55465
CFS merit scores = 5.5482
CFS merit scores = 5.54179
CFS merit scores = 5.53546
CFS merit scores = 5.52925
CFS merit scores = 5.52303
CFS merit scores = 5.51677
CFS merit scores = 5.51043
CFS merit scores = 5.50421
CFS merit scores = 5.49803
CFS merit scores = 5.49178
CFS merit scores = 5.48557
CFS merit scores = 5.4795
CFS merit scores = 5.47346
CFS merit scores = 5.46738
CFS merit scores = 5.46128
CFS merit scores = 5.45526
CFS merit scores = 5.4491
CFS merit scores = 5.44295
CFS merit scores = 5.43685
CFS merit scores = 5.4306
CFS merit scores = 5.42438
CFS merit scores = 5.41828
CFS merit scores = 5.41225
CFS merit scores = 5.40627
CFS merit scores = 5.40026
CFS merit scores = 5.39434
CFS merit scores = 5.38839
CFS merit scores = 5.38219
CFS merit scores = 5.37599
CFS merit scores = 5.36983
CFS merit scores = 5.36354
CFS merit scores = 5.35734
CFS merit scores = 5.35116
CFS merit scores = 5.34498
CFS merit scores = 5.33889
CFS merit scores = 5.33285
CFS merit scores = 5.32688
CFS merit scores = 5.32072
CFS merit scores = 5.31458
CFS merit scores = 5.30849
CFS merit scores = 5.30241
CFS merit scores = 5.29629
CFS merit scores = 5.29026
CFS merit scores = 5.28432
CFS merit scores = 5.27828
CFS merit scores = 5.27208
CFS merit scores = 5.26595
CFS merit scores = 5.25972
CFS merit scores = 5.25348
CFS merit scores = 5.24736
CFS merit scores = 5.24124
CFS merit scores = 5.23512
CFS merit scores = 5.22903
CFS merit scores = 5.22282
CFS merit scores = 5.21658
CFS merit scores = 5.21018
CFS merit scores = 5.20384
CFS merit scores = 5.19735
CFS merit scores = 5.19085
CFS merit scores = 5.18439
CFS merit scores = 5.17786
CFS merit scores = 5.17142
CFS merit scores = 5.16501
CFS merit scores = 5.15855
CFS merit scores = 5.15202
CFS merit scores = 5.14543
CFS merit scores = 5.13881
CFS merit scores = 5.13226
CFS merit scores = 5.12565
CFS merit scores = 5.11895
CFS merit scores = 5.11218
CFS merit scores = 5.10518
CFS merit scores = 5.09823
CFS merit scores = 5.09128
CFS merit scores = 5.08415
CFS merit scores = 5.0771
CFS merit scores = 5.06982
CFS merit scores = 5.06261
CFS merit scores = 5.05521
CFS merit scores = 5.04789
CFS merit scores = 5.04064
CFS merit scores = 5.03327
CFS merit scores = 5.02566
CFS merit scores = 5.01816
CFS merit scores = 5.01065
CFS merit scores = 5.00317
CFS merit scores = 4.9957
CFS merit scores = 4.98818
CFS merit scores = 4.98066
CFS merit scores = 4.97324
CFS merit scores = 4.96545
CFS merit scores = 4.95758
CFS merit scores = 4.94968
CFS merit scores = 4.94129
CFS merit scores = 4.93263
CFS merit scores = 4.92395
CFS merit scores = 4.91539
CFS merit scores = 4.90664
CFS merit scores = 4.89773
CFS merit scores = 4.88867
CFS merit scores = 4.8792
CFS merit scores = 4.86971
CFS merit scores = 4.8603
CFS merit scores = 4.851
CFS merit scores = 4.8415
CFS merit scores = 4.83192
CFS merit scores = 4.82216
CFS merit scores = 4.81239
CFS merit scores = 4.80273
CFS merit scores = 4.79198
CFS merit scores = 4.78006
CFS merit scores = 4.76805
CFS merit scores = 4.75437
CFS merit scores = 4.73789
cnt = 1	feature = 59	correl = -0.335001	descr = Gibbs_of_Target_Sequence__Pos_20_Step_1
cnt = 2	feature = 46	correl = 0.246326	descr = Gibbs_of_Target_Sequence__Pos_1_Step_1
cnt = 3	feature = 613	correl = -0.186395	descr = N_Gram_TCTC
cnt = 4	feature = 627	correl = -0.0813317	descr = N_Gram_TGAGA
cnt = 5	feature = 683	correl = 0.0586818	descr = N_Gram_TTGCA
cnt = 6	feature = 457	correl = 0.0603023	descr = N_Gram_GCGTG
cnt = 7	feature = 558	correl = 0.0488287	descr = N_Gram_TAAAG
cnt = 8	feature = 546	correl = 0.0477341	descr = N_Gram_GTGTG
cnt = 9	feature = 247	correl = 0.0439697	descr = N_Gram_CACAC
cnt = 10	feature = 605	correl = -0.0604343	descr = N_Gram_TCGCT
cnt = 11	feature = 626	correl = 0.0455699	descr = N_Gram_TGACA
cnt = 12	feature = 387	correl = 0.101005	descr = N_Gram_GAAAG
cnt = 13	feature = 429	correl = 0.0570881	descr = N_Gram_GCAAT
cnt = 14	feature = 350	correl = -0.0565534	descr = N_Gram_CGTTC
cnt = 15	feature = 389	correl = -0.0557573	descr = N_Gram_GAAGG
cnt = 16	feature = 220	correl = -0.0492301	descr = N_Gram_ATCGC
cnt = 17	feature = 315	correl = -0.0492301	descr = N_Gram_CGACC
cnt = 18	feature = 673	correl = 0.0444058	descr = N_Gram_TTCGA
cnt = 19	feature = 288	correl = 0.11445	descr = N_Gram_CCCCC
cnt = 20	feature = 333	correl = 0.0941762	descr = N_Gram_CGGCA
cnt = 21	feature = 601	correl = 0.0801168	descr = N_Gram_TCGAC
cnt = 22	feature = 347	correl = 0.0702752	descr = N_Gram_CGTGA
cnt = 23	feature = 545	correl = 0.0660573	descr = N_Gram_GTGTC
cnt = 24	feature = 314	correl = 0.0730871	descr = N_Gram_CGACA
cnt = 25	feature = 326	correl = 0.0569187	descr = N_Gram_CGCTA
cnt = 26	feature = 664	correl = 0.0646514	descr = N_Gram_TTAAC
cnt = 27	feature = 637	correl = 0.0519979	descr = N_Gram_TGCCG
cnt = 28	feature = 518	correl = 0.0502545	descr = N_Gram_GTATA
cnt = 29	feature = 324	correl = 0.0449682	descr = N_Gram_CGCCA
cnt = 30	feature = 593	correl = 0.0519979	descr = N_Gram_TCCCG
cnt = 31	feature = 455	correl = 0.0449682	descr = N_Gram_GCGTA
cnt = 32	feature = 399	correl = 0.0885336	descr = N_Gram_GACGG
cnt = 33	feature = 541	correl = 0.10346	descr = N_Gram_GTGGC
cnt = 34	feature = 396	correl = -0.0682858	descr = N_Gram_GACCC
cnt = 35	feature = 606	correl = 0.0815678	descr = N_Gram_TCGGA
cnt = 36	feature = 624	correl = 0.051018	descr = N_Gram_TGAAA
cnt = 37	feature = 386	correl = 0.0526599	descr = N_Gram_GAAAC
cnt = 38	feature = 661	correl = -0.0504621	descr = N_Gram_TGTTC
cnt = 39	feature = 508	correl = -0.0539773	descr = N_Gram_GGGTT
cnt = 40	feature = 286	correl = 0.0837304	descr = N_Gram_CCCAC
cnt = 41	feature = 331	correl = 0.0675379	descr = N_Gram_CGGAT
cnt = 42	feature = 506	correl = 0.0515649	descr = N_Gram_GGGGG
cnt = 43	feature = 334	correl = 0.0495723	descr = N_Gram_CGGCC
cnt = 44	feature = 270	correl = -0.0492301	descr = N_Gram_CATGC
cnt = 45	feature = 276	correl = 0.051351	descr = N_Gram_CCAAT
cnt = 46	feature = 547	correl = 0.0885336	descr = N_Gram_GTTAA
cnt = 47	feature = 292	correl = 0.0686314	descr = N_Gram_CCCGC
cnt = 48	feature = 612	correl = 0.0562657	descr = N_Gram_TCTAC
cnt = 49	feature = 392	correl = 0.075687	descr = N_Gram_GAATC
cnt = 50	feature = 272	correl = -0.0595348	descr = N_Gram_CATGT
cnt = 51	feature = 322	correl = 0.0783266	descr = N_Gram_CGCAA
cnt = 52	feature = 548	correl = -0.0789846	descr = N_Gram_GTTAC
cnt = 53	feature = 375	correl = -0.12982	descr = N_Gram_CTTAT
cnt = 54	feature = 641	correl = 0.0649505	descr = N_Gram_TGGAC
cnt = 55	feature = 251	correl = 0.0619849	descr = N_Gram_CACCA
cnt = 56	feature = 218	correl = -0.0564014	descr = N_Gram_ATCAT
cnt = 57	feature = 510	correl = -0.0998537	descr = N_Gram_GGTAA
cnt = 58	feature = 655	correl = -0.0721152	descr = N_Gram_TGTCA
cnt = 59	feature = 341	correl = -0.0704385	descr = N_Gram_CGTAA
cnt = 60	feature = 321	correl = -0.0495078	descr = N_Gram_CGATG
cnt = 61	feature = 551	correl = 0.0446926	descr = N_Gram_GTTGC
cnt = 62	feature = 594	correl = 0.0467614	descr = N_Gram_TCCGA
cnt = 63	feature = 650	correl = 0.0462397	descr = N_Gram_TGGGT
cnt = 64	feature = 160	correl = -0.0676986	descr = N_Gram_ACGCA
cnt = 65	feature = 391	correl = -0.0494498	descr = N_Gram_GAATA
cnt = 66	feature = 394	correl = 0.0443673	descr = N_Gram_GACAC
cnt = 67	feature = 512	correl = 0.0645362	descr = N_Gram_GGTCA
cnt = 68	feature = 591	correl = 0.0607957	descr = N_Gram_TCCCA
cnt = 69	feature = 301	correl = -0.0541916	descr = N_Gram_CCGTC
cnt = 70	feature = 344	correl = -0.0455014	descr = N_Gram_CGTCC
cnt = 71	feature = 367	correl = 0.0617716	descr = N_Gram_CTCGG
cnt = 72	feature = 244	correl = 0.0824092	descr = N_Gram_CAAGG
cnt = 73	feature = 335	correl = 0.0605801	descr = N_Gram_CGGCG
cnt = 74	feature = 516	correl = 0.0482489	descr = N_Gram_GTAAA
cnt = 75	feature = 419	correl = 0.0628004	descr = N_Gram_GATGT
cnt = 76	feature = 500	correl = 0.104338	descr = N_Gram_GGGCC
cnt = 77	feature = 479	correl = 0.0651709	descr = N_Gram_GGATT
cnt = 78	feature = 255	correl = 0.055695	descr = N_Gram_CACGT
cnt = 79	feature = 304	correl = 0.0669317	descr = N_Gram_CCTCA
cnt = 80	feature = 353	correl = 0.0449682	descr = N_Gram_CTAAA
cnt = 81	feature = 528	correl = -0.0459964	descr = N_Gram_GTCGC
cnt = 82	feature = 540	correl = 0.0440189	descr = N_Gram_GTGGA
cnt = 83	feature = 572	correl = -0.0628149	descr = N_Gram_TAGAT
cnt = 84	feature = 690	correl = 0.0451248	descr = N_Gram_TTTCA
cnt = 85	feature = 492	correl = 0.132497	descr = N_Gram_GGCTT
cnt = 86	feature = 666	correl = -0.0735061	descr = N_Gram_TTACC
cnt = 87	feature = 424	correl = -0.102162	descr = N_Gram_GATTT
cnt = 88	feature = 231	correl = 0.04675	descr = N_Gram_ATTCT
cnt = 89	feature = 580	correl = 0.0443521	descr = N_Gram_TCAAA
cnt = 90	feature = 536	correl = 0.0573867	descr = N_Gram_GTGCA
cnt = 91	feature = 649	correl = 0.0880164	descr = N_Gram_TGGGG
cnt = 92	feature = 538	correl = 0.0840186	descr = N_Gram_GTGCT
cnt = 93	feature = 351	correl = 0.113046	descr = N_Gram_CGTTT
cnt = 94	feature = 652	correl = 0.0492583	descr = N_Gram_TGGTA
cnt = 95	feature = 357	correl = 0.0646514	descr = N_Gram_CTATA
cnt = 96	feature = 303	correl = 0.0542474	descr = N_Gram_CCTAT
cnt = 97	feature = 477	correl = 0.0892608	descr = N_Gram_GGAGT
cnt = 98	feature = 549	correl = 0.0792911	descr = N_Gram_GTTCC
cnt = 99	feature = 211	correl = 0.0544521	descr = N_Gram_ATACA
cnt = 100	feature = 382	correl = 0.0573149	descr = N_Gram_CTTGG
cnt = 101	feature = 290	correl = 0.0460393	descr = N_Gram_CCCCT
cnt = 102	feature = 342	correl = -0.0676986	descr = N_Gram_CGTAC
cnt = 103	feature = 395	correl = 0.0835581	descr = N_Gram_GACAG
cnt = 104	feature = 317	correl = 0.0852619	descr = N_Gram_CGAGG
cnt = 105	feature = 248	correl = 0.0831468	descr = N_Gram_CACAG
cnt = 106	feature = 628	correl = 0.0501996	descr = N_Gram_TGAGT
cnt = 107	feature = 432	correl = -0.0624977	descr = N_Gram_GCAGA
cnt = 108	feature = 544	correl = 0.0470247	descr = N_Gram_GTGTA
cnt = 109	feature = 278	correl = -0.0570146	descr = N_Gram_CCACG
cnt = 110	feature = 674	correl = -0.0732794	descr = N_Gram_TTCGG
cnt = 111	feature = 412	correl = 0.0664029	descr = N_Gram_GATAT
cnt = 112	feature = 446	correl = 0.135114	descr = N_Gram_GCCTT
cnt = 113	feature = 610	correl = 0.0589902	descr = N_Gram_TCGTT
cnt = 114	feature = 421	correl = -0.0692106	descr = N_Gram_GATTA
cnt = 115	feature = 648	correl = 0.0529725	descr = N_Gram_TGGGA
cnt = 116	feature = 442	correl = 0.0582599	descr = N_Gram_GCCGC
cnt = 117	feature = 602	correl = -0.112239	descr = N_Gram_TCGAG
cnt = 118	feature = 687	correl = -0.0611295	descr = N_Gram_TTGTA
cnt = 119	feature = 485	correl = 0.0887869	descr = N_Gram_GGCCC
cnt = 120	feature = 619	correl = -0.136862	descr = N_Gram_TCTTA
cnt = 121	feature = 573	correl = 0.0878122	descr = N_Gram_TAGCA
cnt = 122	feature = 501	correl = 0.0775068	descr = N_Gram_GGGCG
cnt = 123	feature = 226	correl = -0.050257	descr = N_Gram_ATGCT
cnt = 124	feature = 448	correl = 0.0443714	descr = N_Gram_GCGAG
cnt = 125	feature = 660	correl = -0.0516097	descr = N_Gram_TGTTA
cnt = 126	feature = 630	correl = 0.0538479	descr = N_Gram_TGATA
cnt = 127	feature = 268	correl = -0.0775616	descr = N_Gram_CATCG
cnt = 128	feature = 258	correl = 0.111347	descr = N_Gram_CAGCG
cnt = 129	feature = 636	correl = 0.0443758	descr = N_Gram_TGCAG
cnt = 130	feature = 654	correl = 0.0589823	descr = N_Gram_TGTAA
cnt = 131	feature = 529	correl = 0.0984847	descr = N_Gram_GTCGG
cnt = 132	feature = 464	correl = 0.0802708	descr = N_Gram_GCTGG
cnt = 133	feature = 438	correl = 0.0486014	descr = N_Gram_GCCAG
cnt = 134	feature = 277	correl = 0.058304	descr = N_Gram_CCACC
cnt = 135	feature = 522	correl = 0.176159	descr = N_Gram_GTCAG
cnt = 136	feature = 422	correl = 0.0574943	descr = N_Gram_GATTC
cnt = 137	feature = 233	correl = 0.0914607	descr = N_Gram_ATTGT
cnt = 138	feature = 305	correl = -0.066356	descr = N_Gram_CCTCC
cnt = 139	feature = 659	correl = 0.0943639	descr = N_Gram_TGTGG
cnt = 140	feature = 634	correl = 0.107316	descr = N_Gram_TGCAA
cnt = 141	feature = 563	correl = -0.140999	descr = N_Gram_TAAGT
cnt = 142	feature = 459	correl = 0.0860458	descr = N_Gram_GCTAT
cnt = 143	feature = 264	correl = 0.0563955	descr = N_Gram_CAGTT
cnt = 144	feature = 222	correl = 0.0596296	descr = N_Gram_ATCTG
cnt = 145	feature = 447	correl = -0.0770329	descr = N_Gram_GCGAC
cnt = 146	feature = 453	correl = 0.0592659	descr = N_Gram_GCGGG
cnt = 147	feature = 436	correl = 0.120019	descr = N_Gram_GCATC
cnt = 148	feature = 236	correl = -0.151901	descr = N_Gram_ATTTT
cnt = 149	feature = 574	correl = -0.0523682	descr = N_Gram_TAGCC
cnt = 150	feature = 608	correl = -0.0587729	descr = N_Gram_TCGGT
cnt = 151	feature = 525	correl = 0.0510769	descr = N_Gram_GTCCC
cnt = 152	feature = 329	correl = 0.0665538	descr = N_Gram_CGGAA
cnt = 153	feature = 404	correl = -0.0480222	descr = N_Gram_GAGCC
cnt = 154	feature = 360	correl = 0.0787784	descr = N_Gram_CTCAA
cnt = 155	feature = 505	correl = 0.0672489	descr = N_Gram_GGGGC
cnt = 156	feature = 588	correl = 0.0839366	descr = N_Gram_TCCAA
cnt = 157	feature = 365	correl = 0.0441969	descr = N_Gram_CTCCC
cnt = 158	feature = 214	correl = 0.0465649	descr = N_Gram_ATAGC
cnt = 159	feature = 681	correl = -0.0471707	descr = N_Gram_TTGAG
cnt = 160	feature = 362	correl = -0.0635266	descr = N_Gram_CTCAT
cnt = 161	feature = 361	correl = 0.0546877	descr = N_Gram_CTCAC
cnt = 162	feature = 228	correl = 0.0440098	descr = N_Gram_ATGTG
cnt = 163	feature = 229	correl = -0.057465	descr = N_Gram_ATTAC
cnt = 164	feature = 451	correl = 0.0787735	descr = N_Gram_GCGGA
cnt = 165	feature = 487	correl = 0.133509	descr = N_Gram_GGCCT
cnt = 166	feature = 433	correl = 0.0467627	descr = N_Gram_GCAGC
cnt = 167	feature = 206	correl = 0.0449845	descr = N_Gram_AGTTG
cnt = 168	feature = 345	correl = -0.113766	descr = N_Gram_CGTCG
cnt = 169	feature = 306	correl = 0.0601988	descr = N_Gram_CCTCG
cnt = 170	feature = 440	correl = 0.0894919	descr = N_Gram_GCCCG
cnt = 171	feature = 680	correl = -0.0661787	descr = N_Gram_TTGAC
cnt = 172	feature = 635	correl = 0.0951233	descr = N_Gram_TGCAC
cnt = 173	feature = 241	correl = 0.0619327	descr = N_Gram_CAAAG
cnt = 174	feature = 561	correl = -0.0781489	descr = N_Gram_TAAGA
cnt = 175	feature = 466	correl = 0.0483151	descr = N_Gram_GCTTT
cnt = 176	feature = 428	correl = 0.102243	descr = N_Gram_GCAAC
cnt = 177	feature = 417	correl = -0.0670206	descr = N_Gram_GATGA
cnt = 178	feature = 368	correl = -0.0609544	descr = N_Gram_CTCTC
cnt = 179	feature = 542	correl = 0.0777524	descr = N_Gram_GTGGT
cnt = 180	feature = 496	correl = 0.105989	descr = N_Gram_GGGAC
cnt = 181	feature = 672	correl = 0.0995633	descr = N_Gram_TTCCA
cnt = 182	feature = 388	correl = 0.107194	descr = N_Gram_GAAGA
cnt = 183	feature = 348	correl = 0.125823	descr = N_Gram_CGTGC
cnt = 184	feature = 316	correl = -0.0971012	descr = N_Gram_CGACG
cnt = 185	feature = 337	correl = 0.107255	descr = N_Gram_CGGGA
cnt = 186	feature = 476	correl = 0.0768074	descr = N_Gram_GGAGC
cnt = 187	feature = 207	correl = -0.0726713	descr = N_Gram_AGTTT
cnt = 188	feature = 235	correl = -0.0597821	descr = N_Gram_ATTTG
cnt = 189	feature = 646	correl = 0.128554	descr = N_Gram_TGGCT
cnt = 190	feature = 325	correl = 0.0934479	descr = N_Gram_CGCCG
cnt = 191	feature = 340	correl = 0.0567705	descr = N_Gram_CGGTT
cnt = 192	feature = 576	correl = -0.0485679	descr = N_Gram_TATC
cnt = 193	feature = 583	correl = 0.0570043	descr = N_Gram_TCAGC
cnt = 194	feature = 478	correl = -0.0842352	descr = N_Gram_GGATC
cnt = 195	feature = 309	correl = -0.0859899	descr = N_Gram_CCTTC
cnt = 196	feature = 482	correl = 0.0821174	descr = N_Gram_GGCAT
cnt = 197	feature = 484	correl = 0.0769144	descr = N_Gram_GGCCA
cnt = 198	feature = 439	correl = 0.0506046	descr = N_Gram_GCCAT
cnt = 199	feature = 356	correl = 0.087417	descr = N_Gram_CTAT
cnt = 200	feature = 397	correl = 0.0525953	descr = N_Gram_GACCG
cnt = 201	feature = 653	correl = 0.0514986	descr = N_Gram_TGGTC
cnt = 202	feature = 463	correl = 0.065488	descr = N_Gram_GCTGC
cnt = 203	feature = 252	correl = 0.0534775	descr = N_Gram_CACCT
cnt = 204	feature = 318	correl = -0.0778583	descr = N_Gram_CGAGT
cnt = 205	feature = 407	correl = 0.0645523	descr = N_Gram_GAGGT
cnt = 206	feature = 504	correl = 0.0613934	descr = N_Gram_GGGGA
cnt = 207	feature = 617	correl = 0.0583563	descr = N_Gram_TCTGG
cnt = 208	feature = 614	correl = -0.0562052	descr = N_Gram_TCTCA
cnt = 209	feature = 517	correl = -0.050279	descr = N_Gram_GTAAG
cnt = 210	feature = 267	correl = 0.10584	descr = N_Gram_CATCC
cnt = 211	feature = 697	correl = -0.0663268	descr = N_Gram_TTTTG
cnt = 212	feature = 257	correl = 0.0821472	descr = N_Gram_CAGCA
cnt = 213	feature = 225	correl = -0.0755016	descr = N_Gram_ATGC
cnt = 214	feature = 603	correl = -0.0488526	descr = N_Gram_TCGC
cnt = 215	feature = 565	correl = -0.0510509	descr = N_Gram_TAATC
cnt = 216	feature = 609	correl = -0.0517309	descr = N_Gram_TCGTC
cnt = 217	feature = 656	correl = 0.0462656	descr = N_Gram_TGTCC
cnt = 218	feature = 209	correl = -0.102279	descr = N_Gram_ATAA
cnt = 219	feature = 274	correl = 0.053807	descr = N_Gram_CCAAA
cnt = 220	feature = 16	correl = -0.163482	descr = Position_Specific_Bin_Base_5_Base_A
cnt = 221	feature = 644	correl = 0.114355	descr = N_Gram_TGGCC
cnt = 222	feature = 254	correl = -0.0749098	descr = N_Gram_CACGA
cnt = 223	feature = 527	correl = -0.103909	descr = N_Gram_GTCGA
cnt = 224	feature = 81	correl = 0.0527181	descr = Xue_Structure_Feature_C101
cnt = 225	feature = 497	correl = 0.11304	descr = N_Gram_GGGAG
cnt = 226	feature = 23	correl = 0.0501959	descr = Position_Specific_Bin_Base_9_Base_G
cnt = 227	feature = 383	correl = 0.0711122	descr = N_Gram_CTTTA
cnt = 228	feature = 553	correl = -0.0707453	descr = N_Gram_GTTGT
cnt = 229	feature = 37	correl = -0.0583953	descr = Position_Specific_Bin_Base_17_Base_A
cnt = 230	feature = 632	correl = -0.135808	descr = N_Gram_TGATT
cnt = 231	feature = 259	correl = -0.136766	descr = N_Gram_CAGCT
cnt = 232	feature = 488	correl = -0.0519246	descr = N_Gram_GGCGA
cnt = 233	feature = 13	correl = 0.0861806	descr = Position_Specific_Bin_Base_3_Base_C
cnt = 234	feature = 449	correl = 0.044227	descr = N_Gram_GCGCC
cnt = 235	feature = 393	correl = 0.0637904	descr = N_Gram_GACA
cnt = 236	feature = 371	correl = 0.0512498	descr = N_Gram_CTGGA
cnt = 237	feature = 15	correl = 0.0443883	descr = Position_Specific_Bin_Base_4_Base_T
cnt = 238	feature = 283	correl = 0.0648749	descr = N_Gram_CCATC
cnt = 239	feature = 410	correl = 0.0791311	descr = N_Gram_GATA
cnt = 240	feature = 29	correl = 0.0954761	descr = Position_Specific_Bin_Base_12_Base_G
cnt = 241	feature = 285	correl = 0.0575112	descr = N_Gram_CCCA
cnt = 242	feature = 595	correl = -0.0851382	descr = N_Gram_TCCGG
cnt = 243	feature = 390	correl = -0.075542	descr = N_Gram_GAAGT
cnt = 244	feature = 620	correl = -0.134689	descr = N_Gram_TCTTC
cnt = 245	feature = 219	correl = -0.0845956	descr = N_Gram_ATCG
cnt = 246	feature = 39	correl = 0.0760799	descr = Position_Specific_Bin_Base_17_Base_G
cnt = 247	feature = 232	correl = 0.0564979	descr = N_Gram_ATTG
cnt = 248	feature = 34	correl = 0.123904	descr = Position_Specific_Bin_Base_14_Base_T
cnt = 249	feature = 400	correl = -0.0804408	descr = N_Gram_GACGT
cnt = 250	feature = 686	correl = 0.0504726	descr = N_Gram_TTGGC
cnt = 251	feature = 409	correl = -0.0567896	descr = N_Gram_GAGTT
cnt = 252	feature = 52	correl = -0.177172	descr = Gibbs_of_Target_Sequence__Pos_7_Step_1
cnt = 253	feature = 473	correl = 0.120945	descr = N_Gram_GGACC
cnt = 254	feature = 291	correl = 0.0965253	descr = N_Gram_CCCG
cnt = 255	feature = 426	correl = 0.125602	descr = N_Gram_GCAA
cnt = 256	feature = 30	correl = -0.125699	descr = Position_Specific_Bin_Base_12_Base_T
cnt = 257	feature = 647	correl = 0.106561	descr = N_Gram_TGGG
cnt = 258	feature = 42	correl = 0.108294	descr = Position_Specific_Bin_Base_18_Base_C
cnt = 259	feature = 319	correl = -0.0501978	descr = N_Gram_CGAT
cnt = 260	feature = 12	correl = -0.0962854	descr = Position_Specific_Bin_Base_3_Base_A
cnt = 261	feature = 24	correl = -0.0518313	descr = Position_Specific_Bin_Base_9_Base_T
cnt = 262	feature = 511	correl = 0.0456596	descr = N_Gram_GGTC
cnt = 263	feature = 21	correl = -0.0500264	descr = Position_Specific_Bin_Base_8_Base_C
cnt = 264	feature = 531	correl = -0.0770362	descr = N_Gram_GTCTT
cnt = 265	feature = 10	correl = -0.0815042	descr = Position_Specific_Bin_Base_2_Base_G
cnt = 266	feature = 339	correl = -0.0996711	descr = N_Gram_CGGTA
cnt = 267	feature = 625	correl = -0.0658539	descr = N_Gram_TGAAG
cnt = 268	feature = 38	correl = 0.0721528	descr = Position_Specific_Bin_Base_17_Base_C
cnt = 269	feature = 645	correl = -0.0787881	descr = N_Gram_TGGCG
cnt = 270	feature = 435	correl = 0.0777539	descr = N_Gram_GCAT
cnt = 271	feature = 19	correl = -0.0959675	descr = Position_Specific_Bin_Base_6_Base_A
cnt = 272	feature = 27	correl = -0.100832	descr = Position_Specific_Bin_Base_12_Base_A
cnt = 273	feature = 11	correl = 0.0887967	descr = Position_Specific_Bin_Base_2_Base_T
cnt = 274	feature = 413	correl = -0.118259	descr = N_Gram_GATC
cnt = 275	feature = 32	correl = 0.114941	descr = Position_Specific_Bin_Base_13_Base_C
cnt = 276	feature = 33	correl = -0.117847	descr = Position_Specific_Bin_Base_14_Base_A
cnt = 277	feature = 590	correl = 0.077493	descr = N_Gram_TCCC
cnt = 278	feature = 36	correl = 0.134421	descr = Position_Specific_Bin_Base_16_Base_C
cnt = 279	feature = 47	correl = 0.257958	descr = Gibbs_of_Target_Sequence__Pos_2_Step_1
cnt = 280	feature = 105	correl = -0.0662083	descr = Fold_of_Target_NoBeginbrace_noends_Pos_7
cnt = 281	feature = 75	correl = 0.0689268	descr = Fold_of_RNAi_Sequence_Pos_15
cnt = 282	feature = 589	correl = -0.129991	descr = N_Gram_TCCAG
cnt = 283	feature = 44	correl = -0.0879745	descr = Position_Specific_Bin_Base_18_Base_T
cnt = 284	feature = 82	correl = 0.0855275	descr = Xue_Structure_Feature_C010
cnt = 285	feature = 465	correl = 0.0661162	descr = N_Gram_GCTT
cnt = 286	feature = 14	correl = -0.0644476	descr = Position_Specific_Bin_Base_4_Base_A
cnt = 287	feature = 69	correl = 0.0808422	descr = Fold_of_RNAi_Sequence_Pos_9
cnt = 288	feature = 40	correl = -0.0779228	descr = Position_Specific_Bin_Base_17_Base_T
cnt = 289	feature = 514	correl = 0.0453198	descr = N_Gram_GGTT
cnt = 290	feature = 9	correl = 0.0635599	descr = Position_Specific_Bin_Base_2_Base_C
cnt = 291	feature = 657	correl = 0.0615904	descr = N_Gram_TGTG
cnt = 292	feature = 633	correl = 0.114278	descr = N_Gram_TGCA
cnt = 293	feature = 18	correl = 0.0744944	descr = Position_Specific_Bin_Base_5_Base_G
cnt = 294	feature = 250	correl = 0.072337	descr = N_Gram_CACC
cnt = 295	feature = 692	correl = -0.0498802	descr = N_Gram_TTTCG
cnt = 296	feature = 380	correl = -0.0819458	descr = N_Gram_CTTGA
cnt = 297	feature = 54	correl = -0.0974245	descr = Gibbs_of_Target_Sequence__Pos_13_Step_1
cnt = 298	feature = 693	correl = -0.115847	descr = N_Gram_TTTCT
cnt = 299	feature = 261	correl = 0.147988	descr = N_Gram_CAGT
cnt = 300	feature = 78	correl = 0.130657	descr = Xue_Structure_Feature_A101
cnt = 301	feature = 667	correl = -0.0665497	descr = N_Gram_TTAT
cnt = 302	feature = 8	correl = -0.0555671	descr = Position_Specific_Bin_Base_2_Base_A
cnt = 303	feature = 539	correl = 0.108871	descr = N_Gram_GTGG
cnt = 304	feature = 441	correl = 0.0670364	descr = N_Gram_GCCG
cnt = 305	feature = 503	correl = 0.0659145	descr = N_Gram_GGGG
cnt = 306	feature = 454	correl = -0.0755293	descr = N_Gram_GCGT
cnt = 307	feature = 280	correl = -0.112404	descr = N_Gram_CCAGC
cnt = 308	feature = 56	correl = -0.102628	descr = Gibbs_of_Target_Sequence__Pos_17_Step_1
cnt = 309	feature = 223	correl = -0.0511087	descr = N_Gram_ATGA
cnt = 310	feature = 17	correl = 0.104264	descr = Position_Specific_Bin_Base_5_Base_C
cnt = 311	feature = 20	correl = 0.110323	descr = Position_Specific_Bin_Base_6_Base_C
cnt = 312	feature = 136	correl = -0.0906064	descr = N_Gram_AATC
cnt = 313	feature = 481	correl = 0.0475912	descr = N_Gram_GGCA
cnt = 314	feature = 300	correl = 0.0601673	descr = N_Gram_CCGT
cnt = 315	feature = 70	correl = 0.073527	descr = Fold_of_RNAi_Sequence_Pos_10
cnt = 316	feature = 35	correl = -0.112333	descr = Position_Specific_Bin_Base_16_Base_A
cnt = 317	feature = 76	correl = 0.062412	descr = Xue_Structure_Feature_A111
cnt = 318	feature = 616	correl = -0.123394	descr = N_Gram_TCTCT
cnt = 319	feature = 41	correl = -0.276199	descr = Position_Specific_Bin_Base_18_Base_A
cnt = 320	feature = 313	correl = -0.0449112	descr = N_Gram_CGAC
cnt = 321	feature = 234	correl = -0.107219	descr = N_Gram_ATTT
cnt = 322	feature = 77	correl = 0.0838065	descr = Xue_Structure_Feature_A100
cnt = 323	feature = 472	correl = 0.119878	descr = N_Gram_GGAC
cnt = 324	feature = 598	correl = -0.129877	descr = N_Gram_TCCTT
cnt = 325	feature = 49	correl = -0.0443689	descr = Gibbs_of_Target_Sequence__Pos_4_Step_1
cnt = 326	feature = 560	correl = -0.114559	descr = N_Gram_TAAG
cnt = 327	feature = 68	correl = 0.0675637	descr = Fold_of_RNAi_Sequence_Pos_6
cnt = 328	feature = 281	correl = 0.055597	descr = N_Gram_CCAT
cnt = 329	feature = 416	correl = -0.0440887	descr = N_Gram_GATG
cnt = 330	feature = 65	correl = 0.17487	descr = Fold_of_RNAi_Sequence_Pos_2
cnt = 331	feature = 569	correl = -0.0659975	descr = N_Gram_TACT
cnt = 332	feature = 651	correl = 0.072549	descr = N_Gram_TGGT
cnt = 333	feature = 498	correl = 0.131823	descr = N_Gram_GGGC
cnt = 334	feature = 461	correl = -0.0794271	descr = N_Gram_GCTCC
cnt = 335	feature = 475	correl = 0.10991	descr = N_Gram_GGAG
cnt = 336	feature = 629	correl = -0.10678	descr = N_Gram_TGAT
cnt = 337	feature = 72	correl = 0.122247	descr = Fold_of_RNAi_Sequence_Pos_12
cnt = 338	feature = 526	correl = -0.0732084	descr = N_Gram_GTCG
cnt = 339	feature = 51	correl = -0.129197	descr = Gibbs_of_Target_Sequence__Pos_6_Step_1
cnt = 340	feature = 691	correl = -0.0655038	descr = N_Gram_TTTCC
cnt = 341	feature = 28	correl = 0.139325	descr = Position_Specific_Bin_Base_12_Base_C
cnt = 342	feature = 58	correl = -0.300939	descr = Gibbs_of_Target_Sequence__Pos_19_Step_1
cnt = 343	feature = 420	correl = -0.0524281	descr = N_Gram_GATT
cnt = 344	feature = 450	correl = 0.0880005	descr = N_Gram_GCGG
cnt = 345	feature = 364	correl = -0.105719	descr = N_Gram_CTCCA
cnt = 346	feature = 57	correl = -0.175519	descr = Gibbs_of_Target_Sequence__Pos_18_Step_1
cnt = 347	feature = 43	correl = 0.284592	descr = Position_Specific_Bin_Base_18_Base_G
cnt = 348	feature = 66	correl = 0.0894178	descr = Fold_of_RNAi_Sequence_Pos_3
cnt = 349	feature = 343	correl = -0.0872262	descr = N_Gram_CGTC
cnt = 350	feature = 535	correl = 0.0729268	descr = N_Gram_GTGC
cnt = 351	feature = 679	correl = -0.0585037	descr = N_Gram_TTGA
cnt = 352	feature = 677	correl = -0.139967	descr = N_Gram_TTCTT
cnt = 353	feature = 483	correl = 0.161213	descr = N_Gram_GGCC
cnt = 354	feature = 86	correl = 0.0801244	descr = Xue_Structure_Feature_G100
cnt = 355	feature = 279	correl = -0.0828461	descr = N_Gram_CCAG
cnt = 356	feature = 64	correl = 0.199608	descr = Fold_of_RNAi_Sequence_Pos_1
cnt = 357	feature = 323	correl = 0.0672541	descr = N_Gram_CGCC
cnt = 358	feature = 615	correl = -0.11716	descr = N_Gram_TCTCC
cnt = 359	feature = 67	correl = 0.0769865	descr = Fold_of_RNAi_Sequence_Pos_4
cnt = 360	feature = 494	correl = 0.133216	descr = N_Gram_GGGA
cnt = 361	feature = 596	correl = -0.0890113	descr = N_Gram_TCCT
cnt = 362	feature = 265	correl = 0.0729038	descr = N_Gram_CAT
cnt = 363	feature = 73	correl = 0.0923377	descr = Fold_of_RNAi_Sequence_Pos_13
cnt = 364	feature = 376	correl = -0.126568	descr = N_Gram_CTTC
cnt = 365	feature = 643	correl = 0.0451574	descr = N_Gram_TGGC
cnt = 366	feature = 557	correl = -0.0817198	descr = N_Gram_TAA
cnt = 367	feature = 579	correl = 0.0699961	descr = N_Gram_TCA
cnt = 368	feature = 312	correl = -0.0596474	descr = N_Gram_CGA
cnt = 369	feature = 460	correl = -0.055655	descr = N_Gram_GCTC
cnt = 370	feature = 284	correl = 0.0495362	descr = N_Gram_CCC
cnt = 371	feature = 80	correl = 0.115545	descr = Xue_Structure_Feature_C110
cnt = 372	feature = 308	correl = -0.0990473	descr = N_Gram_CCTT
cnt = 373	feature = 695	correl = -0.15477	descr = N_Gram_TTTT
cnt = 374	feature = 425	correl = 0.128276	descr = N_Gram_GCA
cnt = 375	feature = 532	correl = 0.152702	descr = N_Gram_GTG
cnt = 376	feature = 336	correl = 0.147416	descr = N_Gram_CGGG
cnt = 377	feature = 623	correl = -0.0742621	descr = N_Gram_TGA
cnt = 378	feature = 217	correl = -0.0656194	descr = N_Gram_ATC
cnt = 379	feature = 599	correl = -0.109256	descr = N_Gram_TCG
cnt = 380	feature = 79	correl = 0.0735233	descr = Xue_Structure_Feature_C111
cnt = 381	feature = 509	correl = 0.0678959	descr = N_Gram_GGT
cnt = 382	feature = 578	correl = -0.114723	descr = N_Gram_TC
cnt = 383	feature = 62	correl = -0.0600936	descr = PF_RNAi_Fold_3'Free_Count
cnt = 384	feature = 468	correl = 0.141089	descr = N_Gram_GGA
cnt = 385	feature = 678	correl = -0.0702299	descr = N_Gram_TTG
cnt = 386	feature = 640	correl = 0.0942792	descr = N_Gram_TGG
cnt = 387	feature = 618	correl = -0.116817	descr = N_Gram_TCTT
cnt = 388	feature = 237	correl = 0.108921	descr = N_Gram_CA
cnt = 389	feature = 61	correl = -0.150091	descr = PF_RNAi_Fold_5'Free_Count
cnt = 390	feature = 437	correl = 0.0671955	descr = N_Gram_GCC
cnt = 391	feature = 373	correl = -0.125257	descr = N_Gram_CTT
cnt = 392	feature = 363	correl = -0.0971868	descr = N_Gram_CTCC
cnt = 393	feature = 689	correl = -0.125157	descr = N_Gram_TTTC
cnt = 394	feature = 327	correl = 0.0908169	descr = N_Gram_CGG
cnt = 395	feature = 688	correl = -0.0953816	descr = N_Gram_TTT
cnt = 396	feature = 586	correl = -0.100889	descr = N_Gram_TCC
cnt = 397	feature = 611	correl = -0.105133	descr = N_Gram_TCT
cnt = 398	feature = 662	correl = -0.130387	descr = N_Gram_TT
cnt = 399	feature = 60	correl = -0.186888	descr = PF_RNAi_Fold_Energy
cnt = 400	feature = 467	correl = 0.168089	descr = N_Gram_GG
cnt = 401	feature = 83	correl = -0.0941193	descr = Xue_Structure_Feature_C000
cnt = 402	feature = 45	correl = -0.190273	descr = Gibbs_of_Target_Sequence_
num rows = 521
num_elements = 209963
*
optimization finished, #iter = 618
nu = 0.469674
obj = -38.059388, rho = -0.562928
nSV = 350, nBSV = 156
num rows = 58
num_elements = 23374
*
optimization finished, #iter = 55
nu = 0.502627
obj = -4.167621, rho = -0.404119
nSV = 50, nBSV = 13
*
optimization finished, #iter = 618
nu = 0.469674
obj = -38.059388, rho = -0.562928
nSV = 350, nBSV = 156
CFS merit scores = 1.32688
CFS merit scores = 1.60508
CFS merit scores = 1.85332
CFS merit scores = 2.07761
CFS merit scores = 2.27844
CFS merit scores = 2.45272
CFS merit scores = 2.61371
CFS merit scores = 2.75896
CFS merit scores = 2.89476
CFS merit scores = 3.02431
CFS merit scores = 3.14867
CFS merit scores = 3.26848
cnt = 1	feature = 64	correl = -0.326885	descr = Gibbs_of_Target_Sequence__Pos_20_Step_1
cnt = 2	feature = 49	correl = 0.221931	descr = Gibbs_of_Target_Sequence__Pos_1_Step_1
cnt = 3	feature = 610	correl = -0.134548	descr = N_Gram_TCTTA
cnt = 4	feature = 417	correl = -0.116362	descr = N_Gram_GATC
cnt = 5	feature = 579	correl = 0.083755	descr = N_Gram_TCCAA
cnt = 6	feature = 391	correl = 0.102901	descr = N_Gram_CTTTG
cnt = 7	feature = 616	correl = 0.0454675	descr = N_Gram_TGACA
cnt = 8	feature = 560	correl = 0.0454134	descr = N_Gram_TAGAC
cnt = 9	feature = 636	correl = 0.0878965	descr = N_Gram_TGGGG
cnt = 10	feature = 365	correl = 0.0625688	descr = N_Gram_CTATA
cnt = 11	feature = 596	correl = -0.0492347	descr = N_Gram_TCGCA
cnt = 12	feature = 361	correl = 0.0449028	descr = N_Gram_CTAAA
num rows = 521
num_elements = 6773
*
optimization finished, #iter = 224
nu = 0.809039
obj = -87.722569, rho = -0.559639
nSV = 423, nBSV = 420
num rows = 58
num_elements = 754
*
optimization finished, #iter = 25
nu = 0.852673
obj = -9.532063, rho = -0.413372
nSV = 50, nBSV = 48
*
optimization finished, #iter = 224
nu = 0.809039
obj = -87.722569, rho = -0.559639
nSV = 423, nBSV = 420
CFS merit scores = 1.25579
CFS merit scores = 1.56633
CFS merit scores = 1.8222
CFS merit scores = 2.04796
CFS merit scores = 2.25132
CFS merit scores = 2.43701
CFS merit scores = 2.6099
CFS merit scores = 2.77153
CFS merit scores = 2.92374
CFS merit scores = 3.06833
CFS merit scores = 3.2061
CFS merit scores = 3.33792
CFS merit scores = 3.46422
CFS merit scores = 3.58576
CFS merit scores = 3.70307
CFS merit scores = 3.81649
CFS merit scores = 3.92635
CFS merit scores = 4.03289
CFS merit scores = 4.1364
CFS merit scores = 4.23461
CFS merit scores = 4.32949
CFS merit scores = 4.42145
CFS merit scores = 4.51075
CFS merit scores = 4.59771
CFS merit scores = 4.68252
CFS merit scores = 4.76525
CFS merit scores = 4.84603
CFS merit scores = 4.92433
CFS merit scores = 5.00075
CFS merit scores = 5.07581
CFS merit scores = 5.14762
CFS merit scores = 5.218
CFS merit scores = 5.28696
CFS merit scores = 5.35452
CFS merit scores = 5.4208
CFS merit scores = 5.48213
CFS merit scores = 5.54183
CFS merit scores = 5.59905
CFS merit scores = 5.65519
CFS merit scores = 5.71027
CFS merit scores = 5.76388
CFS merit scores = 5.81536
CFS merit scores = 5.86512
CFS merit scores = 5.91179
CFS merit scores = 5.95742
CFS merit scores = 6.00202
CFS merit scores = 6.0397
CFS merit scores = 6.07489
CFS merit scores = 6.10786
CFS merit scores = 6.13956
CFS merit scores = 6.17017
CFS merit scores = 6.19935
CFS merit scores = 6.22711
CFS merit scores = 6.25398
CFS merit scores = 6.27972
CFS merit scores = 6.30409
CFS merit scores = 6.32522
CFS merit scores = 6.3445
CFS merit scores = 6.36252
CFS merit scores = 6.37906
CFS merit scores = 6.39489
CFS merit scores = 6.40859
CFS merit scores = 6.42155
CFS merit scores = 6.43475
CFS merit scores = 6.44776
CFS merit scores = 6.4604
CFS merit scores = 6.47349
CFS merit scores = 6.48628
CFS merit scores = 6.49781
CFS merit scores = 6.50915
CFS merit scores = 6.51835
CFS merit scores = 6.52728
CFS merit scores = 6.5348
CFS merit scores = 6.54245
CFS merit scores = 6.55003
CFS merit scores = 6.55647
CFS merit scores = 6.56279
CFS merit scores = 6.5672
CFS merit scores = 6.57102
CFS merit scores = 6.57493
CFS merit scores = 6.57829
CFS merit scores = 6.58101
CFS merit scores = 6.58412
CFS merit scores = 6.58767
CFS merit scores = 6.59055
CFS merit scores = 6.59388
CFS merit scores = 6.597
CFS merit scores = 6.6002
CFS merit scores = 6.60372
CFS merit scores = 6.60721
CFS merit scores = 6.60893
CFS merit scores = 6.61028
CFS merit scores = 6.6111
CFS merit scores = 6.61036
CFS merit scores = 6.60898
CFS merit scores = 6.60663
CFS merit scores = 6.60484
CFS merit scores = 6.6022
CFS merit scores = 6.59997
CFS merit scores = 6.59796
CFS merit scores = 6.59618
CFS merit scores = 6.59446
CFS merit scores = 6.59142
CFS merit scores = 6.58804
CFS merit scores = 6.58469
CFS merit scores = 6.58128
CFS merit scores = 6.57796
CFS merit scores = 6.57473
CFS merit scores = 6.57183
CFS merit scores = 6.56872
CFS merit scores = 6.56593
CFS merit scores = 6.5632
CFS merit scores = 6.56046
CFS merit scores = 6.55714
CFS merit scores = 6.55385
CFS merit scores = 6.55023
CFS merit scores = 6.54584
CFS merit scores = 6.54164
CFS merit scores = 6.53717
CFS merit scores = 6.53281
CFS merit scores = 6.52862
CFS merit scores = 6.52454
CFS merit scores = 6.52073
CFS merit scores = 6.51651
CFS merit scores = 6.51214
CFS merit scores = 6.50787
CFS merit scores = 6.5031
CFS merit scores = 6.49869
CFS merit scores = 6.49444
CFS merit scores = 6.48922
CFS merit scores = 6.4837
CFS merit scores = 6.4784
CFS merit scores = 6.47274
CFS merit scores = 6.46714
CFS merit scores = 6.46127
CFS merit scores = 6.45576
CFS merit scores = 6.45033
CFS merit scores = 6.44473
CFS merit scores = 6.43954
CFS merit scores = 6.43468
CFS merit scores = 6.42999
CFS merit scores = 6.42556
CFS merit scores = 6.42078
CFS merit scores = 6.41571
CFS merit scores = 6.4107
CFS merit scores = 6.40529
CFS merit scores = 6.39981
CFS merit scores = 6.39402
CFS merit scores = 6.38803
CFS merit scores = 6.38216
CFS merit scores = 6.37639
CFS merit scores = 6.37082
CFS merit scores = 6.36515
CFS merit scores = 6.35965
CFS merit scores = 6.35434
CFS merit scores = 6.34893
CFS merit scores = 6.34292
CFS merit scores = 6.33691
CFS merit scores = 6.33091
CFS merit scores = 6.32492
CFS merit scores = 6.31911
CFS merit scores = 6.3134
CFS merit scores = 6.30752
CFS merit scores = 6.30154
CFS merit scores = 6.29516
CFS merit scores = 6.28861
CFS merit scores = 6.28171
CFS merit scores = 6.27502
CFS merit scores = 6.26831
CFS merit scores = 6.26143
CFS merit scores = 6.2546
CFS merit scores = 6.24783
CFS merit scores = 6.24123
CFS merit scores = 6.23466
CFS merit scores = 6.22728
CFS merit scores = 6.22009
CFS merit scores = 6.21264
CFS merit scores = 6.20472
CFS merit scores = 6.19665
CFS merit scores = 6.18865
CFS merit scores = 6.1807
CFS merit scores = 6.17301
CFS merit scores = 6.16539
CFS merit scores = 6.158
CFS merit scores = 6.15063
CFS merit scores = 6.14313
CFS merit scores = 6.13572
CFS merit scores = 6.12794
CFS merit scores = 6.12031
CFS merit scores = 6.1125
CFS merit scores = 6.10469
CFS merit scores = 6.09597
CFS merit scores = 6.08736
CFS merit scores = 6.07875
CFS merit scores = 6.07035
CFS merit scores = 6.06187
CFS merit scores = 6.05333
CFS merit scores = 6.04471
CFS merit scores = 6.03621
CFS merit scores = 6.0279
CFS merit scores = 6.01935
CFS merit scores = 6.01084
CFS merit scores = 6.00199
CFS merit scores = 5.9933
CFS merit scores = 5.98485
CFS merit scores = 5.97629
CFS merit scores = 5.96781
CFS merit scores = 5.95946
CFS merit scores = 5.95105
CFS merit scores = 5.94287
CFS merit scores = 5.9345
CFS merit scores = 5.92594
CFS merit scores = 5.91751
CFS merit scores = 5.9091
CFS merit scores = 5.9005
CFS merit scores = 5.89196
CFS merit scores = 5.88366
CFS merit scores = 5.87527
CFS merit scores = 5.86687
CFS merit scores = 5.85863
CFS merit scores = 5.85027
CFS merit scores = 5.84212
CFS merit scores = 5.83419
CFS merit scores = 5.82636
CFS merit scores = 5.81868
CFS merit scores = 5.81077
CFS merit scores = 5.80303
CFS merit scores = 5.79535
CFS merit scores = 5.7876
CFS merit scores = 5.77991
CFS merit scores = 5.77233
CFS merit scores = 5.76483
CFS merit scores = 5.75742
CFS merit scores = 5.75005
CFS merit scores = 5.74281
CFS merit scores = 5.73568
CFS merit scores = 5.72847
CFS merit scores = 5.7213
CFS merit scores = 5.71422
CFS merit scores = 5.70714
CFS merit scores = 5.70024
CFS merit scores = 5.69313
CFS merit scores = 5.68613
CFS merit scores = 5.67925
CFS merit scores = 5.67238
CFS merit scores = 5.66558
CFS merit scores = 5.65888
CFS merit scores = 5.65235
CFS merit scores = 5.64559
CFS merit scores = 5.63897
CFS merit scores = 5.6324
CFS merit scores = 5.62598
CFS merit scores = 5.61958
CFS merit scores = 5.61319
CFS merit scores = 5.60671
CFS merit scores = 5.60016
CFS merit scores = 5.59377
CFS merit scores = 5.58733
CFS merit scores = 5.58092
CFS merit scores = 5.57464
CFS merit scores = 5.5684
CFS merit scores = 5.56229
CFS merit scores = 5.55622
CFS merit scores = 5.5502
CFS merit scores = 5.54432
CFS merit scores = 5.53843
CFS merit scores = 5.53246
CFS merit scores = 5.52651
CFS merit scores = 5.52059
CFS merit scores = 5.51475
CFS merit scores = 5.50901
CFS merit scores = 5.50316
CFS merit scores = 5.49726
CFS merit scores = 5.49132
CFS merit scores = 5.48539
CFS merit scores = 5.47924
CFS merit scores = 5.47321
CFS merit scores = 5.46717
CFS merit scores = 5.46116
CFS merit scores = 5.45511
CFS merit scores = 5.44908
CFS merit scores = 5.44304
CFS merit scores = 5.43708
CFS merit scores = 5.43119
CFS merit scores = 5.42526
CFS merit scores = 5.41935
CFS merit scores = 5.41344
CFS merit scores = 5.40766
CFS merit scores = 5.40192
CFS merit scores = 5.39591
CFS merit scores = 5.39001
CFS merit scores = 5.38423
CFS merit scores = 5.37844
CFS merit scores = 5.37266
CFS merit scores = 5.36682
CFS merit scores = 5.36108
CFS merit scores = 5.35525
CFS merit scores = 5.34942
CFS merit scores = 5.34341
CFS merit scores = 5.33749
CFS merit scores = 5.33151
CFS merit scores = 5.3256
CFS merit scores = 5.31963
CFS merit scores = 5.31364
CFS merit scores = 5.30774
CFS merit scores = 5.30196
CFS merit scores = 5.29613
CFS merit scores = 5.29034
CFS merit scores = 5.28459
CFS merit scores = 5.27884
CFS merit scores = 5.27316
CFS merit scores = 5.26752
CFS merit scores = 5.26178
CFS merit scores = 5.25611
CFS merit scores = 5.25056
CFS merit scores = 5.24508
CFS merit scores = 5.23968
CFS merit scores = 5.23419
CFS merit scores = 5.2287
CFS merit scores = 5.22303
CFS merit scores = 5.21739
CFS merit scores = 5.21182
CFS merit scores = 5.20628
CFS merit scores = 5.20078
CFS merit scores = 5.19508
CFS merit scores = 5.18923
CFS merit scores = 5.18333
CFS merit scores = 5.17753
CFS merit scores = 5.17172
CFS merit scores = 5.16582
CFS merit scores = 5.15992
CFS merit scores = 5.15407
CFS merit scores = 5.14823
CFS merit scores = 5.14228
CFS merit scores = 5.13625
CFS merit scores = 5.13034
CFS merit scores = 5.12444
CFS merit scores = 5.11842
CFS merit scores = 5.11233
CFS merit scores = 5.10634
CFS merit scores = 5.10033
CFS merit scores = 5.09405
CFS merit scores = 5.08778
CFS merit scores = 5.08159
CFS merit scores = 5.07538
CFS merit scores = 5.06931
CFS merit scores = 5.0631
CFS merit scores = 5.05695
CFS merit scores = 5.05083
CFS merit scores = 5.04481
CFS merit scores = 5.03848
CFS merit scores = 5.03212
CFS merit scores = 5.02566
CFS merit scores = 5.0192
CFS merit scores = 5.01267
CFS merit scores = 5.00596
CFS merit scores = 4.99928
CFS merit scores = 4.9927
CFS merit scores = 4.98614
CFS merit scores = 4.97962
CFS merit scores = 4.9728
CFS merit scores = 4.96587
CFS merit scores = 4.95869
CFS merit scores = 4.95112
CFS merit scores = 4.94347
CFS merit scores = 4.93591
CFS merit scores = 4.92803
CFS merit scores = 4.92023
CFS merit scores = 4.91249
CFS merit scores = 4.90475
CFS merit scores = 4.89715
CFS merit scores = 4.88897
CFS merit scores = 4.88065
CFS merit scores = 4.87232
CFS merit scores = 4.86413
CFS merit scores = 4.85578
CFS merit scores = 4.84756
CFS merit scores = 4.83938
CFS merit scores = 4.83086
CFS merit scores = 4.82224
CFS merit scores = 4.81338
CFS merit scores = 4.80434
CFS merit scores = 4.79527
CFS merit scores = 4.78596
CFS merit scores = 4.77659
CFS merit scores = 4.76727
CFS merit scores = 4.75763
CFS merit scores = 4.74801
CFS merit scores = 4.73837
CFS merit scores = 4.72857
CFS merit scores = 4.71552
CFS merit scores = 4.69767
cnt = 1	feature = 43	correl = -0.255793	descr = Position_Specific_Bin_Base_18_Base_A
cnt = 2	feature = 678	correl = -0.225281	descr = N_Gram_TTCTC
cnt = 3	feature = 448	correl = 0.0766245	descr = N_Gram_GCCT
cnt = 4	feature = 473	correl = 0.114234	descr = N_Gram_GGAAA
cnt = 5	feature = 514	correl = 0.0924545	descr = N_Gram_GGGTC
cnt = 6	feature = 313	correl = 0.108045	descr = N_Gram_CCTCA
cnt = 7	feature = 244	correl = 0.0730959	descr = N_Gram_ATGGG
cnt = 8	feature = 611	correl = 0.0940019	descr = N_Gram_TCGGC
cnt = 9	feature = 664	correl = 0.0799585	descr = N_Gram_TTAAG
cnt = 10	feature = 353	correl = 0.0785541	descr = N_Gram_CGTGG
cnt = 11	feature = 397	correl = 0.0729367	descr = N_Gram_GACAG
cnt = 12	feature = 351	correl = 0.070128	descr = N_Gram_CGTGA
cnt = 13	feature = 447	correl = -0.056263	descr = N_Gram_GCCGT
cnt = 14	feature = 637	correl = 0.0518716	descr = N_Gram_TGCCG
cnt = 15	feature = 598	correl = 0.0518716	descr = N_Gram_TCCCG
cnt = 16	feature = 524	correl = 0.0501302	descr = N_Gram_GTATA
cnt = 17	feature = 322	correl = -0.0492413	descr = N_Gram_CGACC
cnt = 18	feature = 457	correl = 0.0448498	descr = N_Gram_GCGTA
cnt = 19	feature = 301	correl = 0.0448498	descr = N_Gram_CCCCG
cnt = 20	feature = 429	correl = 0.0724704	descr = N_Gram_GCAAT
cnt = 21	feature = 597	correl = 0.0606099	descr = N_Gram_TCCCA
cnt = 22	feature = 361	correl = 0.0857534	descr = N_Gram_CTATT
cnt = 23	feature = 576	correl = 0.0624943	descr = N_Gram_TATAA
cnt = 24	feature = 618	correl = 0.0565305	descr = N_Gram_TCTCG
cnt = 25	feature = 419	correl = -0.055789	descr = N_Gram_GATCG
cnt = 26	feature = 627	correl = 0.0508648	descr = N_Gram_TGAAA
cnt = 27	feature = 232	correl = -0.0455511	descr = N_Gram_ATCAA
cnt = 28	feature = 217	correl = -0.0439411	descr = N_Gram_AGTGA
cnt = 29	feature = 609	correl = -0.0492413	descr = N_Gram_TCGCA
cnt = 30	feature = 674	correl = 0.0442881	descr = N_Gram_TTCGA
cnt = 31	feature = 219	correl = 0.0883378	descr = N_Gram_AGTTA
cnt = 32	feature = 324	correl = 0.0883378	descr = N_Gram_CGACT
cnt = 33	feature = 578	correl = 0.0750185	descr = N_Gram_TATAT
cnt = 34	feature = 391	correl = 0.0525049	descr = N_Gram_GAAAC
cnt = 35	feature = 416	correl = 0.0455868	descr = N_Gram_GATAC
cnt = 36	feature = 432	correl = 0.0824809	descr = N_Gram_GCACT
cnt = 37	feature = 394	correl = -0.0442622	descr = N_Gram_GAAGG
cnt = 38	feature = 308	correl = 0.0550859	descr = N_Gram_CCGGC
cnt = 39	feature = 225	correl = 0.0542735	descr = N_Gram_ATACA
cnt = 40	feature = 555	correl = 0.0445252	descr = N_Gram_GTTGC
cnt = 41	feature = 267	correl = -0.0447454	descr = N_Gram_CACCC
cnt = 42	feature = 688	correl = -0.0474312	descr = N_Gram_TTGGA
cnt = 43	feature = 208	correl = -0.0498252	descr = N_Gram_AGGGC
cnt = 44	feature = 207	correl = -0.0651342	descr = N_Gram_AGGCT
cnt = 45	feature = 610	correl = 0.0648799	descr = N_Gram_TCGGA
cnt = 46	feature = 396	correl = 0.0527757	descr = N_Gram_GAATC
cnt = 47	feature = 380	correl = 0.0570962	descr = N_Gram_CTTCC
cnt = 48	feature = 247	correl = -0.0547916	descr = N_Gram_ATTAC
cnt = 49	feature = 345	correl = -0.0705616	descr = N_Gram_CGTAA
cnt = 50	feature = 657	correl = 0.0685304	descr = N_Gram_TGTGA
cnt = 51	feature = 310	correl = -0.0620699	descr = N_Gram_CCGGT
cnt = 52	feature = 246	correl = 0.0631997	descr = N_Gram_ATGTT
cnt = 53	feature = 551	correl = -0.0790862	descr = N_Gram_GTTAC
cnt = 54	feature = 620	correl = -0.0502427	descr = N_Gram_TCTGC
cnt = 55	feature = 389	correl = 0.0577329	descr = N_Gram_CTTTG
cnt = 56	feature = 527	correl = -0.0514624	descr = N_Gram_GTCAA
cnt = 57	feature = 467	correl = 0.0799764	descr = N_Gram_GCTGG
cnt = 58	feature = 82	correl = -0.0574263	descr = Xue_Structure_Feature_A010
cnt = 59	feature = 339	correl = 0.0591247	descr = N_Gram_CGGCG
cnt = 60	feature = 510	correl = 0.0877997	descr = N_Gram_GGGGC
cnt = 61	feature = 424	correl = -0.0691849	descr = N_Gram_GATTT
cnt = 62	feature = 653	correl = 0.0587498	descr = N_Gram_TGTAA
cnt = 63	feature = 512	correl = 0.0448498	descr = N_Gram_GGGGT
cnt = 64	feature = 667	correl = -0.0851363	descr = N_Gram_TTATA
cnt = 65	feature = 348	correl = -0.0456528	descr = N_Gram_CGTCC
cnt = 66	feature = 461	correl = 0.0858528	descr = N_Gram_GCTAT
cnt = 67	feature = 160	correl = 0.0448498	descr = N_Gram_ACAGC
cnt = 68	feature = 236	correl = -0.097297	descr = N_Gram_ATCGG
cnt = 69	feature = 406	correl = 0.0576854	descr = N_Gram_GAGAT
cnt = 70	feature = 421	correl = -0.0584037	descr = N_Gram_GATGC
cnt = 71	feature = 316	correl = 0.0588881	descr = N_Gram_CCTGC
cnt = 72	feature = 290	correl = 0.0476934	descr = N_Gram_CCAAT
cnt = 73	feature = 574	correl = 0.0802415	descr = N_Gram_TAGCA
cnt = 74	feature = 452	correl = 0.0737702	descr = N_Gram_GCGAG
cnt = 75	feature = 320	correl = 0.0446263	descr = N_Gram_CGAAG
cnt = 76	feature = 600	correl = -0.0649711	descr = N_Gram_TCCGC
cnt = 77	feature = 520	correl = 0.0549401	descr = N_Gram_GGTGC
cnt = 78	feature = 545	correl = 0.112764	descr = N_Gram_GTGGC
cnt = 79	feature = 649	correl = 0.0460523	descr = N_Gram_TGGGT
cnt = 80	feature = 224	correl = -0.14922	descr = N_Gram_ATAAG
cnt = 81	feature = 613	correl = 0.0558992	descr = N_Gram_TCGTT
cnt = 82	feature = 666	correl = -0.0735572	descr = N_Gram_TTACC
cnt = 83	feature = 552	correl = 0.0847243	descr = N_Gram_GTTCC
cnt = 84	feature = 321	correl = 0.0729367	descr = N_Gram_CGACA
cnt = 85	feature = 235	correl = -0.0492413	descr = N_Gram_ATCGC
cnt = 86	feature = 261	correl = 0.0821646	descr = N_Gram_CAAGG
cnt = 87	feature = 417	correl = 0.075923	descr = N_Gram_GATAT
cnt = 88	feature = 303	correl = 0.0684582	descr = N_Gram_CCCGC
cnt = 89	feature = 482	correl = 0.0890426	descr = N_Gram_GGAGT
cnt = 90	feature = 494	correl = 0.0748259	descr = N_Gram_GGCGC
cnt = 91	feature = 629	correl = -0.0813739	descr = N_Gram_TGAGA
cnt = 92	feature = 400	correl = -0.064095	descr = N_Gram_GACCT
cnt = 93	feature = 257	correl = -0.0669001	descr = N_Gram_CAAAT
cnt = 94	feature = 291	correl = -0.0450395	descr = N_Gram_CCACG
cnt = 95	feature = 579	correl = 0.0624687	descr = N_Gram_TATGT
cnt = 96	feature = 563	correl = 0.0605012	descr = N_Gram_TAAAT
cnt = 97	feature = 511	correl = 0.0756844	descr = N_Gram_GGGGG
cnt = 98	feature = 211	correl = 0.0755699	descr = N_Gram_AGGTT
cnt = 99	feature = 484	correl = 0.0649314	descr = N_Gram_GGATT
cnt = 100	feature = 312	correl = 0.0784148	descr = N_Gram_CCGTG
cnt = 101	feature = 481	correl = 0.106159	descr = N_Gram_GGAGC
cnt = 102	feature = 433	correl = -0.0707097	descr = N_Gram_GCAGA
cnt = 103	feature = 295	correl = 0.0455395	descr = N_Gram_CCATC
cnt = 104	feature = 315	correl = 0.0599956	descr = N_Gram_CCTCG
cnt = 105	feature = 483	correl = -0.0892388	descr = N_Gram_GGATC
cnt = 106	feature = 636	correl = 0.0931096	descr = N_Gram_TGCAC
cnt = 107	feature = 209	correl = 0.10018	descr = N_Gram_AGGGG
cnt = 108	feature = 392	correl = 0.100755	descr = N_Gram_GAAAG
cnt = 109	feature = 580	correl = -0.0568288	descr = N_Gram_TATTC
cnt = 110	feature = 336	correl = 0.057566	descr = N_Gram_CGGAC
cnt = 111	feature = 645	correl = 0.146803	descr = N_Gram_TGGCT
cnt = 112	feature = 686	correl = -0.141277	descr = N_Gram_TTGCG
cnt = 113	feature = 683	correl = -0.0663177	descr = N_Gram_TTGAC
cnt = 114	feature = 228	correl = 0.0463331	descr = N_Gram_ATAGC
cnt = 115	feature = 577	correl = -0.0591493	descr = N_Gram_TATAC
cnt = 116	feature = 631	correl = -0.0444781	descr = N_Gram_TGATC
cnt = 117	feature = 690	correl = -0.0539225	descr = N_Gram_TTGTA
cnt = 118	feature = 691	correl = 0.0843309	descr = N_Gram_TTGTG
cnt = 119	feature = 360	correl = 0.0624943	descr = N_Gram_CTATA
cnt = 120	feature = 573	correl = -0.0629578	descr = N_Gram_TAGAT
cnt = 121	feature = 363	correl = 0.0649461	descr = N_Gram_CTCAA
cnt = 122	feature = 325	correl = 0.102203	descr = N_Gram_CGAGG
cnt = 123	feature = 218	correl = 0.102945	descr = N_Gram_AGTGT
cnt = 124	feature = 423	correl = -0.0595979	descr = N_Gram_GATTA
cnt = 125	feature = 456	correl = 0.0575207	descr = N_Gram_GCGGG
cnt = 126	feature = 298	correl = 0.0721959	descr = N_Gram_CCCAA
cnt = 127	feature = 446	correl = 0.0580428	descr = N_Gram_GCCGC
cnt = 128	feature = 535	correl = 0.0982776	descr = N_Gram_GTCGG
cnt = 129	feature = 654	correl = -0.0614479	descr = N_Gram_TGTCA
cnt = 130	feature = 641	correl = 0.0884103	descr = N_Gram_TGGAG
cnt = 131	feature = 449	correl = 0.0605773	descr = N_Gram_GCCTC
cnt = 132	feature = 540	correl = 0.047812	descr = N_Gram_GTGAC
cnt = 133	feature = 326	correl = -0.0912834	descr = N_Gram_CGAGT
cnt = 134	feature = 304	correl = 0.0702418	descr = N_Gram_CCCGG
cnt = 135	feature = 220	correl = 0.0496638	descr = N_Gram_AGTTG
cnt = 136	feature = 525	correl = -0.0627469	descr = N_Gram_GTATC
cnt = 137	feature = 278	correl = 0.0832083	descr = N_Gram_CAGGA
cnt = 138	feature = 648	correl = 0.0877997	descr = N_Gram_TGGGG
cnt = 139	feature = 407	correl = -0.0480842	descr = N_Gram_GAGCC
cnt = 140	feature = 659	correl = 0.0503127	descr = N_Gram_TGTGT
cnt = 141	feature = 528	correl = 0.175823	descr = N_Gram_GTCAG
cnt = 142	feature = 655	correl = 0.0470969	descr = N_Gram_TGTCT
cnt = 143	feature = 651	correl = 0.0544855	descr = N_Gram_TGGTA
cnt = 144	feature = 314	correl = -0.0881514	descr = N_Gram_CCTCC
cnt = 145	feature = 451	correl = -0.0771366	descr = N_Gram_GCGAC
cnt = 146	feature = 505	correl = 0.10175	descr = N_Gram_GGGCC
cnt = 147	feature = 500	correl = 0.0518907	descr = N_Gram_GGGAA
cnt = 148	feature = 593	correl = 0.0584476	descr = N_Gram_TCCAA
cnt = 149	feature = 623	correl = -0.12972	descr = N_Gram_TCTTA
cnt = 150	feature = 371	correl = -0.0737816	descr = N_Gram_CTGAT
cnt = 151	feature = 531	correl = 0.050868	descr = N_Gram_GTCCC
cnt = 152	feature = 589	correl = -0.0584076	descr = N_Gram_TCATA
cnt = 153	feature = 264	correl = 0.0779496	descr = N_Gram_CACAT
cnt = 154	feature = 478	correl = 0.0981411	descr = N_Gram_GGACG
cnt = 155	feature = 272	correl = 0.0966225	descr = N_Gram_CACTC
cnt = 156	feature = 695	correl = -0.045038	descr = N_Gram_TTTCG
cnt = 157	feature = 647	correl = 0.0511865	descr = N_Gram_TGGGA
cnt = 158	feature = 274	correl = 0.0834702	descr = N_Gram_CAGCA
cnt = 159	feature = 441	correl = 0.0978444	descr = N_Gram_GCCAG
cnt = 160	feature = 399	correl = 0.0523441	descr = N_Gram_GACCG
cnt = 161	feature = 285	correl = -0.0664047	descr = N_Gram_CATCG
cnt = 162	feature = 331	correl = 0.0590235	descr = N_Gram_CGCCG
cnt = 163	feature = 286	correl = 0.0786939	descr = N_Gram_CATCT
cnt = 164	feature = 660	correl = -0.0517423	descr = N_Gram_TGTTA
cnt = 165	feature = 459	correl = 0.0945911	descr = N_Gram_GCGTG
cnt = 166	feature = 440	correl = -0.0510814	descr = N_Gram_GCCAA
cnt = 167	feature = 428	correl = 0.0956937	descr = N_Gram_GCAAC
cnt = 168	feature = 546	correl = 0.0774851	descr = N_Gram_GTGGT
cnt = 169	feature = 450	correl = 0.132646	descr = N_Gram_GCCTT
cnt = 170	feature = 364	correl = 0.0682814	descr = N_Gram_CTCAC
cnt = 171	feature = 258	correl = 0.0465688	descr = N_Gram_CAACA
cnt = 172	feature = 454	correl = 0.0515601	descr = N_Gram_GCGGA
cnt = 173	feature = 504	correl = 0.0756844	descr = N_Gram_GGGCA
cnt = 174	feature = 497	correl = 0.153635	descr = N_Gram_GGCTT
cnt = 175	feature = 608	correl = -0.100801	descr = N_Gram_TCGAG
cnt = 176	feature = 701	correl = -0.0691456	descr = N_Gram_TTTTG
cnt = 177	feature = 553	correl = -0.07825	descr = N_Gram_GTTCT
cnt = 178	feature = 586	correl = 0.0809286	descr = N_Gram_TCAGC
cnt = 179	feature = 466	correl = 0.0652103	descr = N_Gram_GCTGC
cnt = 180	feature = 375	correl = 0.0453749	descr = N_Gram_CTGTG
cnt = 181	feature = 281	correl = 0.129518	descr = N_Gram_CAGTG
cnt = 182	feature = 643	correl = 0.102589	descr = N_Gram_TGGCC
cnt = 183	feature = 226	correl = -0.0793273	descr = N_Gram_ATACT
cnt = 184	feature = 280	correl = 0.0815473	descr = N_Gram_CAGTA
cnt = 185	feature = 216	correl = -0.151815	descr = N_Gram_AGTCT
cnt = 186	feature = 517	correl = -0.0707976	descr = N_Gram_GGTAA
cnt = 187	feature = 487	correl = 0.0854986	descr = N_Gram_GGCAT
cnt = 188	feature = 612	correl = -0.0487143	descr = N_Gram_TCGTC
cnt = 189	feature = 411	correl = 0.0619766	descr = N_Gram_GAGGT
cnt = 190	feature = 455	correl = 0.064167	descr = N_Gram_GCGGC
cnt = 191	feature = 306	correl = 0.0440284	descr = N_Gram_CCGA
cnt = 192	feature = 561	correl = 0.0622858	descr = N_Gram_TAAA
cnt = 193	feature = 318	correl = -0.0790128	descr = N_Gram_CCTTC
cnt = 194	feature = 477	correl = 0.104332	descr = N_Gram_GGACC
cnt = 195	feature = 404	correl = -0.0768158	descr = N_Gram_GACTG
cnt = 196	feature = 463	correl = 0.0504524	descr = N_Gram_GCTCA
cnt = 197	feature = 594	correl = -0.0477594	descr = N_Gram_TCCAC
cnt = 198	feature = 521	correl = 0.0622921	descr = N_Gram_GGTTG
cnt = 199	feature = 370	correl = -0.0576006	descr = N_Gram_CTCTC
cnt = 200	feature = 603	correl = -0.0561181	descr = N_Gram_TCCTC
cnt = 201	feature = 492	correl = 0.132646	descr = N_Gram_GGCCT
cnt = 202	feature = 628	correl = -0.0711086	descr = N_Gram_TGAAG
cnt = 203	feature = 413	correl = -0.0559163	descr = N_Gram_GAGTT
cnt = 204	feature = 596	correl = 0.0638738	descr = N_Gram_TCCC
cnt = 205	feature = 501	correl = 0.105734	descr = N_Gram_GGGAC
cnt = 206	feature = 390	correl = 0.0849416	descr = N_Gram_GAAA
cnt = 207	feature = 632	correl = -0.117916	descr = N_Gram_TGATT
cnt = 208	feature = 14	correl = -0.1502	descr = Position_Specific_Bin_Base_5_Base_A
cnt = 209	feature = 26	correl = -0.0802373	descr = Position_Specific_Bin_Base_11_Base_G
cnt = 210	feature = 435	correl = 0.0498434	descr = N_Gram_GCAGT
cnt = 211	feature = 327	correl = -0.0450845	descr = N_Gram_CGAT
cnt = 212	feature = 248	correl = 0.0458093	descr = N_Gram_ATTG
cnt = 213	feature = 373	correl = 0.0498909	descr = N_Gram_CTGGA
cnt = 214	feature = 475	correl = 0.053315	descr = N_Gram_GGAAG
cnt = 215	feature = 30	correl = -0.102017	descr = Position_Specific_Bin_Base_12_Base_T
cnt = 216	feature = 537	correl = -0.0945485	descr = N_Gram_GTCTT
cnt = 217	feature = 25	correl = 0.0474742	descr = Position_Specific_Bin_Base_10_Base_T
cnt = 218	feature = 341	correl = 0.107999	descr = N_Gram_CGGGA
cnt = 219	feature = 365	correl = -0.0923204	descr = N_Gram_CTCAT
cnt = 220	feature = 36	correl = 0.059702	descr = Position_Specific_Bin_Base_15_Base_T
cnt = 221	feature = 10	correl = 0.0723508	descr = Position_Specific_Bin_Base_3_Base_C
cnt = 222	feature = 39	correl = -0.0748419	descr = Position_Specific_Bin_Base_17_Base_A
cnt = 223	feature = 387	correl = 0.0766834	descr = N_Gram_CTTTA
cnt = 224	feature = 557	correl = -0.0534548	descr = N_Gram_GTTGT
cnt = 225	feature = 601	correl = -0.0849159	descr = N_Gram_TCCGG
cnt = 226	feature = 276	correl = -0.139525	descr = N_Gram_CAGCT
cnt = 227	feature = 436	correl = 0.0724619	descr = N_Gram_GCAT
cnt = 228	feature = 644	correl = -0.0798216	descr = N_Gram_TGGCG
cnt = 229	feature = 19	correl = 0.0475382	descr = Position_Specific_Bin_Base_7_Base_T
cnt = 230	feature = 420	correl = -0.109978	descr = N_Gram_GATCT
cnt = 231	feature = 426	correl = 0.124267	descr = N_Gram_GCAA
cnt = 232	feature = 21	correl = 0.0640325	descr = Position_Specific_Bin_Base_8_Base_T
cnt = 233	feature = 342	correl = 0.128717	descr = N_Gram_CGGGC
cnt = 234	feature = 259	correl = 0.0687412	descr = N_Gram_CAAG
cnt = 235	feature = 23	correl = -0.0806504	descr = Position_Specific_Bin_Base_9_Base_T
cnt = 236	feature = 40	correl = 0.0877517	descr = Position_Specific_Bin_Base_17_Base_C
cnt = 237	feature = 357	correl = 0.0501379	descr = N_Gram_CTA
cnt = 238	feature = 35	correl = -0.047612	descr = Position_Specific_Bin_Base_15_Base_G
cnt = 239	feature = 13	correl = 0.0510965	descr = Position_Specific_Bin_Base_4_Base_T
cnt = 240	feature = 468	correl = 0.0850152	descr = N_Gram_GCTT
cnt = 241	feature = 350	correl = 0.132061	descr = N_Gram_CGTG
cnt = 242	feature = 689	correl = 0.076648	descr = N_Gram_TTGGC
cnt = 243	feature = 136	correl = 0.0516237	descr = N_Gram_AACAT
cnt = 244	feature = 518	correl = 0.0626126	descr = N_Gram_GGTC
cnt = 245	feature = 558	correl = -0.0853291	descr = N_Gram_GTTTT
cnt = 246	feature = 41	correl = 0.0491441	descr = Position_Specific_Bin_Base_17_Base_G
cnt = 247	feature = 33	correl = -0.113363	descr = Position_Specific_Bin_Base_14_Base_A
cnt = 248	feature = 624	correl = -0.135977	descr = N_Gram_TCTTC
cnt = 249	feature = 265	correl = 0.0621859	descr = N_Gram_CACC
cnt = 250	feature = 44	correl = 0.109365	descr = Position_Specific_Bin_Base_18_Base_C
cnt = 251	feature = 32	correl = 0.130268	descr = Position_Specific_Bin_Base_13_Base_C
cnt = 252	feature = 616	correl = -0.0997089	descr = N_Gram_TCTCA
cnt = 253	feature = 251	correl = -0.0832456	descr = N_Gram_ATTT
cnt = 254	feature = 270	correl = -0.0648383	descr = N_Gram_CACGA
cnt = 255	feature = 284	correl = 0.111156	descr = N_Gram_CATCC
cnt = 256	feature = 11	correl = -0.054391	descr = Position_Specific_Bin_Base_4_Base_A
cnt = 257	feature = 9	correl = -0.0546386	descr = Position_Specific_Bin_Base_2_Base_G
cnt = 258	feature = 77	correl = 0.0676704	descr = Fold_of_RNAi_Sequence_Pos_15
cnt = 259	feature = 46	correl = -0.0950701	descr = Position_Specific_Bin_Base_18_Base_T
cnt = 260	feature = 72	correl = 0.102086	descr = Fold_of_RNAi_Sequence_Pos_9
cnt = 261	feature = 590	correl = -0.0600296	descr = N_Gram_TCATC
cnt = 262	feature = 206	correl = 0.102113	descr = N_Gram_AGGCG
cnt = 263	feature = 29	correl = 0.0813304	descr = Position_Specific_Bin_Base_12_Base_G
cnt = 264	feature = 383	correl = -0.104132	descr = N_Gram_CTTGA
cnt = 265	feature = 20	correl = -0.0713928	descr = Position_Specific_Bin_Base_8_Base_C
cnt = 266	feature = 54	correl = -0.0557335	descr = Gibbs_of_Target_Sequence__Pos_8_Step_1
cnt = 267	feature = 539	correl = 0.0467646	descr = N_Gram_GTGA
cnt = 268	feature = 606	correl = -0.0612843	descr = N_Gram_TCGA
cnt = 269	feature = 334	correl = 0.0663428	descr = N_Gram_CGGA
cnt = 270	feature = 16	correl = 0.0644919	descr = Position_Specific_Bin_Base_5_Base_G
cnt = 271	feature = 529	correl = -0.0531036	descr = N_Gram_GTCC
cnt = 272	feature = 24	correl = -0.0453259	descr = Position_Specific_Bin_Base_10_Base_G
cnt = 273	feature = 237	correl = -0.064906	descr = N_Gram_ATCTC
cnt = 274	feature = 442	correl = 0.0479286	descr = N_Gram_GCCC
cnt = 275	feature = 646	correl = 0.105942	descr = N_Gram_TGGG
cnt = 276	feature = 105	correl = 0.0534014	descr = Fold_of_Target_NoEndbrace_noends_Pos_15
cnt = 277	feature = 27	correl = -0.111	descr = Position_Specific_Bin_Base_12_Base_A
cnt = 278	feature = 59	correl = -0.0526008	descr = Gibbs_of_Target_Sequence__Pos_15_Step_1
cnt = 279	feature = 547	correl = 0.0680015	descr = N_Gram_GTGT
cnt = 280	feature = 673	correl = -0.0480288	descr = N_Gram_TTCCG
cnt = 281	feature = 69	correl = 0.144874	descr = Fold_of_RNAi_Sequence_Pos_2
cnt = 282	feature = 583	correl = 0.047168	descr = N_Gram_TCAC
cnt = 283	feature = 51	correl = -0.0491855	descr = Gibbs_of_Target_Sequence__Pos_4_Step_1
cnt = 284	feature = 17	correl = -0.1439	descr = Position_Specific_Bin_Base_6_Base_A
cnt = 285	feature = 395	correl = -0.0541473	descr = N_Gram_GAAGT
cnt = 286	feature = 684	correl = -0.0717365	descr = N_Gram_TTGC
cnt = 287	feature = 572	correl = -0.0660272	descr = N_Gram_TACTT
cnt = 288	feature = 496	correl = 0.0791347	descr = N_Gram_GGCT
cnt = 289	feature = 71	correl = 0.0570467	descr = Fold_of_RNAi_Sequence_Pos_6
cnt = 290	feature = 604	correl = -0.108303	descr = N_Gram_TCCTT
cnt = 291	feature = 81	correl = 0.112098	descr = Xue_Structure_Feature_A101
cnt = 292	feature = 8	correl = 0.0882388	descr = Position_Specific_Bin_Base_2_Base_C
cnt = 293	feature = 38	correl = 0.154993	descr = Position_Specific_Bin_Base_16_Base_C
cnt = 294	feature = 277	correl = 0.0606058	descr = N_Gram_CAGG
cnt = 295	feature = 18	correl = 0.128532	descr = Position_Specific_Bin_Base_6_Base_C
cnt = 296	feature = 656	correl = 0.0753726	descr = N_Gram_TGTG
cnt = 297	feature = 12	correl = 0.0472081	descr = Position_Specific_Bin_Base_4_Base_C
cnt = 298	feature = 532	correl = -0.0573544	descr = N_Gram_GTCG
cnt = 299	feature = 595	correl = -0.138992	descr = N_Gram_TCCAG
cnt = 300	feature = 509	correl = 0.0541443	descr = N_Gram_GGGGA
cnt = 301	feature = 388	correl = -0.0526176	descr = N_Gram_CTTTC
cnt = 302	feature = 630	correl = -0.11707	descr = N_Gram_TGAT
cnt = 303	feature = 687	correl = 0.053639	descr = N_Gram_TTGG
cnt = 304	feature = 57	correl = -0.0881619	descr = Gibbs_of_Target_Sequence__Pos_13_Step_1
cnt = 305	feature = 52	correl = -0.119077	descr = Gibbs_of_Target_Sequence__Pos_6_Step_1
cnt = 306	feature = 279	correl = 0.123132	descr = N_Gram_CAGT
cnt = 307	feature = 472	correl = 0.0772817	descr = N_Gram_GGAA
cnt = 308	feature = 73	correl = 0.0525042	descr = Fold_of_RNAi_Sequence_Pos_11
cnt = 309	feature = 418	correl = -0.118412	descr = N_Gram_GATC
cnt = 310	feature = 541	correl = 0.0443085	descr = N_Gram_GTGC
cnt = 311	feature = 565	correl = -0.099727	descr = N_Gram_TAAG
cnt = 312	feature = 50	correl = 0.0717407	descr = Gibbs_of_Target_Sequence__Pos_3_Step_1
cnt = 313	feature = 347	correl = -0.105003	descr = N_Gram_CGTC
cnt = 314	feature = 15	correl = 0.117325	descr = Position_Specific_Bin_Base_5_Base_C
cnt = 315	feature = 288	correl = 0.075325	descr = N_Gram_CCAA
cnt = 316	feature = 79	correl = -0.0717641	descr = Xue_Structure_Feature_A110
cnt = 317	feature = 544	correl = 0.0999848	descr = N_Gram_GTGG
cnt = 318	feature = 476	correl = 0.0898354	descr = N_Gram_GGAC
cnt = 319	feature = 619	correl = -0.117051	descr = N_Gram_TCTCT
cnt = 320	feature = 67	correl = 0.157007	descr = Fold_of_RNAi_Sequence_Pos_0
cnt = 321	feature = 60	correl = -0.111311	descr = Gibbs_of_Target_Sequence__Pos_17_Step_1
cnt = 322	feature = 80	correl = 0.0530725	descr = Xue_Structure_Feature_A100
cnt = 323	feature = 554	correl = 0.0481514	descr = N_Gram_GTTG
cnt = 324	feature = 309	correl = 0.109583	descr = N_Gram_CCGGG
cnt = 325	feature = 234	correl = -0.0759074	descr = N_Gram_ATCG
cnt = 326	feature = 697	correl = -0.0585	descr = N_Gram_TTTG
cnt = 327	feature = 61	correl = -0.19477	descr = Gibbs_of_Target_Sequence__Pos_18_Step_1
cnt = 328	feature = 56	correl = 0.0660343	descr = Gibbs_of_Target_Sequence__Pos_12_Step_1
cnt = 329	feature = 367	correl = -0.114791	descr = N_Gram_CTCCA
cnt = 330	feature = 479	correl = 0.136895	descr = N_Gram_GGAG
cnt = 331	feature = 214	correl = -0.0842201	descr = N_Gram_AGTC
cnt = 332	feature = 74	correl = 0.0886433	descr = Fold_of_RNAi_Sequence_Pos_12
cnt = 333	feature = 28	correl = 0.140363	descr = Position_Specific_Bin_Base_12_Base_C
cnt = 334	feature = 488	correl = 0.152432	descr = N_Gram_GGCC
cnt = 335	feature = 86	correl = 0.0468023	descr = Xue_Structure_Feature_C011
cnt = 336	feature = 681	correl = -0.0861382	descr = N_Gram_TTGA
cnt = 337	feature = 700	correl = -0.127815	descr = N_Gram_TTTTC
cnt = 338	feature = 76	correl = 0.0654704	descr = Fold_of_RNAi_Sequence_Pos_14
cnt = 339	feature = 536	correl = -0.081874	descr = N_Gram_GTCT
cnt = 340	feature = 58	correl = -0.201419	descr = Gibbs_of_Target_Sequence__Pos_14_Step_1
cnt = 341	feature = 453	correl = 0.0883347	descr = N_Gram_GCGG
cnt = 342	feature = 70	correl = 0.0647924	descr = Fold_of_RNAi_Sequence_Pos_3
cnt = 343	feature = 382	correl = -0.0452868	descr = N_Gram_CTTG
cnt = 344	feature = 409	correl = 0.0726094	descr = N_Gram_GAGG
cnt = 345	feature = 283	correl = 0.0655313	descr = N_Gram_CATC
cnt = 346	feature = 702	correl = -0.104708	descr = N_Gram_TTTTT
cnt = 347	feature = 292	correl = -0.083028	descr = N_Gram_CCAG
cnt = 348	feature = 633	correl = -0.0476861	descr = N_Gram_TGC
cnt = 349	feature = 503	correl = 0.139264	descr = N_Gram_GGGC
cnt = 350	feature = 78	correl = 0.0461948	descr = Fold_of_RNAi_Sequence_Pos_16
cnt = 351	feature = 329	correl = 0.0670619	descr = N_Gram_CGCC
cnt = 352	feature = 68	correl = 0.179941	descr = Fold_of_RNAi_Sequence_Pos_1
cnt = 353	feature = 662	correl = -0.0606262	descr = N_Gram_TTA
cnt = 354	feature = 75	correl = 0.0831918	descr = Fold_of_RNAi_Sequence_Pos_13
cnt = 355	feature = 617	correl = -0.125115	descr = N_Gram_TCTCC
cnt = 356	feature = 560	correl = -0.0452318	descr = N_Gram_TAA
cnt = 357	feature = 460	correl = 0.0474591	descr = N_Gram_GCT
cnt = 358	feature = 425	correl = 0.12695	descr = N_Gram_GCA
cnt = 359	feature = 599	correl = -0.0542676	descr = N_Gram_TCCG
cnt = 360	feature = 602	correl = -0.0962677	descr = N_Gram_TCCT
cnt = 361	feature = 255	correl = 0.113959	descr = N_Gram_CAA
cnt = 362	feature = 508	correl = 0.0940687	descr = N_Gram_GGGG
cnt = 363	feature = 626	correl = -0.0926296	descr = N_Gram_TGA
cnt = 364	feature = 516	correl = 0.0732941	descr = N_Gram_GGT
cnt = 365	feature = 605	correl = -0.0786267	descr = N_Gram_TCG
cnt = 366	feature = 231	correl = -0.076158	descr = N_Gram_ATC
cnt = 367	feature = 538	correl = 0.121846	descr = N_Gram_GTG
cnt = 368	feature = 549	correl = 0.0489116	descr = N_Gram_GTT
cnt = 369	feature = 356	correl = -0.0701932	descr = N_Gram_CT
cnt = 370	feature = 405	correl = 0.0644775	descr = N_Gram_GAG
cnt = 371	feature = 640	correl = 0.089568	descr = N_Gram_TGG
cnt = 372	feature = 677	correl = -0.234287	descr = N_Gram_TTCT
cnt = 373	feature = 439	correl = 0.0730426	descr = N_Gram_GCC
cnt = 374	feature = 693	correl = -0.124369	descr = N_Gram_TTTC
cnt = 375	feature = 222	correl = -0.0966907	descr = N_Gram_AT
cnt = 376	feature = 615	correl = -0.203329	descr = N_Gram_TCTC
cnt = 377	feature = 83	correl = 0.0826214	descr = Xue_Structure_Feature_C111
cnt = 378	feature = 254	correl = 0.0741285	descr = N_Gram_CA
cnt = 379	feature = 340	correl = 0.129862	descr = N_Gram_CGGG
cnt = 380	feature = 376	correl = -0.116003	descr = N_Gram_CTT
cnt = 381	feature = 305	correl = 0.0663525	descr = N_Gram_CCG
cnt = 382	feature = 66	correl = -0.0658058	descr = PF_RNAi_Fold_3'Free_Count
cnt = 383	feature = 362	correl = -0.111963	descr = N_Gram_CTC
cnt = 384	feature = 692	correl = -0.105765	descr = N_Gram_TTT
cnt = 385	feature = 65	correl = -0.116819	descr = PF_RNAi_Fold_5'Free_Count
cnt = 386	feature = 498	correl = 0.183921	descr = N_Gram_GGG
cnt = 387	feature = 485	correl = 0.149835	descr = N_Gram_GGC
cnt = 388	feature = 591	correl = -0.133903	descr = N_Gram_TCC
cnt = 389	feature = 614	correl = -0.137463	descr = N_Gram_TCT
cnt = 390	feature = 661	correl = -0.126288	descr = N_Gram_TT
cnt = 391	feature = 64	correl = -0.171683	descr = PF_RNAi_Fold_Energy
cnt = 392	feature = 47	correl = -0.17902	descr = Gibbs_of_Target_Sequence_
num rows = 521
num_elements = 204753
*
optimization finished, #iter = 619
nu = 0.502292
obj = -39.001726, rho = -0.632218
nSV = 366, nBSV = 167
num rows = 58
num_elements = 22794
*
optimization finished, #iter = 51
nu = 0.423625
obj = -3.809338, rho = -0.469321
nSV = 39, nBSV = 9
*
optimization finished, #iter = 619
nu = 0.502292
obj = -39.001726, rho = -0.632218
nSV = 366, nBSV = 167
CFS merit scores = 1.31574
CFS merit scores = 1.60933
CFS merit scores = 1.85584
CFS merit scores = 2.07978
CFS merit scores = 2.28685
CFS merit scores = 2.47714
CFS merit scores = 2.65019
CFS merit scores = 2.81021
CFS merit scores = 2.95855
CFS merit scores = 3.09555
CFS merit scores = 3.22415
CFS merit scores = 3.34628
CFS merit scores = 3.46276
CFS merit scores = 3.57365
CFS merit scores = 3.68009
CFS merit scores = 3.78341
CFS merit scores = 3.88382
CFS merit scores = 3.9816
CFS merit scores = 4.0758
CFS merit scores = 4.16745
CFS merit scores = 4.25689
CFS merit scores = 4.34425
CFS merit scores = 4.42961
CFS merit scores = 4.51314
CFS merit scores = 4.59497
CFS merit scores = 4.6752
CFS merit scores = 4.75389
CFS merit scores = 4.83108
CFS merit scores = 4.90676
CFS merit scores = 4.98109
CFS merit scores = 5.05412
CFS merit scores = 5.12488
CFS merit scores = 5.19397
CFS merit scores = 5.25994
CFS merit scores = 5.32443
CFS merit scores = 5.38526
CFS merit scores = 5.44419
CFS merit scores = 5.50166
CFS merit scores = 5.5572
CFS merit scores = 5.61155
CFS merit scores = 5.66343
CFS merit scores = 5.71389
CFS merit scores = 5.76157
CFS merit scores = 5.80763
CFS merit scores = 5.85072
CFS merit scores = 5.89198
CFS merit scores = 5.93202
CFS merit scores = 5.96714
CFS merit scores = 6.00006
CFS merit scores = 6.03264
CFS merit scores = 6.06508
CFS merit scores = 6.09524
CFS merit scores = 6.12377
CFS merit scores = 6.15181
CFS merit scores = 6.17835
CFS merit scores = 6.20227
CFS merit scores = 6.22551
CFS merit scores = 6.24712
CFS merit scores = 6.26794
CFS merit scores = 6.28744
CFS merit scores = 6.30668
CFS merit scores = 6.3257
CFS merit scores = 6.34473
CFS merit scores = 6.36213
CFS merit scores = 6.37922
CFS merit scores = 6.39563
CFS merit scores = 6.41089
CFS merit scores = 6.42532
CFS merit scores = 6.43806
CFS merit scores = 6.44811
CFS merit scores = 6.45818
CFS merit scores = 6.46746
CFS merit scores = 6.47709
CFS merit scores = 6.48579
CFS merit scores = 6.4939
CFS merit scores = 6.50127
CFS merit scores = 6.50811
CFS merit scores = 6.51505
CFS merit scores = 6.52091
CFS merit scores = 6.52693
CFS merit scores = 6.53242
CFS merit scores = 6.53778
CFS merit scores = 6.54295
CFS merit scores = 6.54814
CFS merit scores = 6.55281
CFS merit scores = 6.55697
CFS merit scores = 6.56137
CFS merit scores = 6.56562
CFS merit scores = 6.56899
CFS merit scores = 6.57046
CFS merit scores = 6.57203
CFS merit scores = 6.57407
CFS merit scores = 6.57624
CFS merit scores = 6.57861
CFS merit scores = 6.58105
CFS merit scores = 6.58339
CFS merit scores = 6.58562
CFS merit scores = 6.58801
CFS merit scores = 6.59019
CFS merit scores = 6.59241
CFS merit scores = 6.59275
CFS merit scores = 6.59244
CFS merit scores = 6.59249
CFS merit scores = 6.59271
CFS merit scores = 6.59239
CFS merit scores = 6.59135
CFS merit scores = 6.59009
CFS merit scores = 6.5888
CFS merit scores = 6.5873
CFS merit scores = 6.58537
CFS merit scores = 6.58336
CFS merit scores = 6.58146
CFS merit scores = 6.57966
CFS merit scores = 6.5776
CFS merit scores = 6.57494
CFS merit scores = 6.5721
CFS merit scores = 6.56897
CFS merit scores = 6.56577
CFS merit scores = 6.5625
CFS merit scores = 6.55943
CFS merit scores = 6.55448
CFS merit scores = 6.54999
CFS merit scores = 6.54569
CFS merit scores = 6.54169
CFS merit scores = 6.53787
CFS merit scores = 6.53389
CFS merit scores = 6.53001
CFS merit scores = 6.52643
CFS merit scores = 6.52321
CFS merit scores = 6.52018
CFS merit scores = 6.51733
CFS merit scores = 6.5145
CFS merit scores = 6.51106
CFS merit scores = 6.50633
CFS merit scores = 6.50174
CFS merit scores = 6.4968
CFS merit scores = 6.49184
CFS merit scores = 6.48654
CFS merit scores = 6.48137
CFS merit scores = 6.47626
CFS merit scores = 6.47103
CFS merit scores = 6.46578
CFS merit scores = 6.46062
CFS merit scores = 6.45551
CFS merit scores = 6.45064
CFS merit scores = 6.4455
CFS merit scores = 6.44021
CFS merit scores = 6.4349
CFS merit scores = 6.42966
CFS merit scores = 6.42456
CFS merit scores = 6.4192
CFS merit scores = 6.41401
CFS merit scores = 6.40784
CFS merit scores = 6.40188
CFS merit scores = 6.39581
CFS merit scores = 6.38987
CFS merit scores = 6.38399
CFS merit scores = 6.3781
CFS merit scores = 6.3724
CFS merit scores = 6.36659
CFS merit scores = 6.36049
CFS merit scores = 6.35456
CFS merit scores = 6.34895
CFS merit scores = 6.34347
CFS merit scores = 6.33809
CFS merit scores = 6.33205
CFS merit scores = 6.32605
CFS merit scores = 6.31995
CFS merit scores = 6.31377
CFS merit scores = 6.30694
CFS merit scores = 6.30005
CFS merit scores = 6.29329
CFS merit scores = 6.28667
CFS merit scores = 6.27992
CFS merit scores = 6.27276
CFS merit scores = 6.2658
CFS merit scores = 6.25873
CFS merit scores = 6.25186
CFS merit scores = 6.24511
CFS merit scores = 6.23841
CFS merit scores = 6.23181
CFS merit scores = 6.2253
CFS merit scores = 6.21782
CFS merit scores = 6.21053
CFS merit scores = 6.20328
CFS merit scores = 6.19595
CFS merit scores = 6.18874
CFS merit scores = 6.18175
CFS merit scores = 6.17426
CFS merit scores = 6.16675
CFS merit scores = 6.15884
CFS merit scores = 6.15059
CFS merit scores = 6.14239
CFS merit scores = 6.13408
CFS merit scores = 6.12569
CFS merit scores = 6.11739
CFS merit scores = 6.10896
CFS merit scores = 6.10056
CFS merit scores = 6.09196
CFS merit scores = 6.08309
CFS merit scores = 6.0741
CFS merit scores = 6.06521
CFS merit scores = 6.0563
CFS merit scores = 6.04717
CFS merit scores = 6.03824
CFS merit scores = 6.0293
CFS merit scores = 6.02054
CFS merit scores = 6.01192
CFS merit scores = 6.00321
CFS merit scores = 5.99473
CFS merit scores = 5.98616
CFS merit scores = 5.97768
CFS merit scores = 5.96928
CFS merit scores = 5.96102
CFS merit scores = 5.95279
CFS merit scores = 5.94476
CFS merit scores = 5.93681
CFS merit scores = 5.92854
CFS merit scores = 5.92029
CFS merit scores = 5.91213
CFS merit scores = 5.9039
CFS merit scores = 5.89566
CFS merit scores = 5.88715
CFS merit scores = 5.87879
CFS merit scores = 5.87057
CFS merit scores = 5.86219
CFS merit scores = 5.85371
CFS merit scores = 5.84535
CFS merit scores = 5.83697
CFS merit scores = 5.82873
CFS merit scores = 5.82074
CFS merit scores = 5.81287
CFS merit scores = 5.80513
CFS merit scores = 5.79716
CFS merit scores = 5.78923
CFS merit scores = 5.78131
CFS merit scores = 5.77357
CFS merit scores = 5.76571
CFS merit scores = 5.75788
CFS merit scores = 5.75022
CFS merit scores = 5.74262
CFS merit scores = 5.73523
CFS merit scores = 5.72783
CFS merit scores = 5.72041
CFS merit scores = 5.71286
CFS merit scores = 5.70552
CFS merit scores = 5.69805
CFS merit scores = 5.69058
CFS merit scores = 5.68331
CFS merit scores = 5.67599
CFS merit scores = 5.66873
CFS merit scores = 5.6615
CFS merit scores = 5.65438
CFS merit scores = 5.64736
CFS merit scores = 5.64032
CFS merit scores = 5.63334
CFS merit scores = 5.62616
CFS merit scores = 5.61913
CFS merit scores = 5.61213
CFS merit scores = 5.60528
CFS merit scores = 5.59853
CFS merit scores = 5.59195
CFS merit scores = 5.58534
CFS merit scores = 5.57878
CFS merit scores = 5.57221
CFS merit scores = 5.56554
CFS merit scores = 5.55895
CFS merit scores = 5.55242
CFS merit scores = 5.54603
CFS merit scores = 5.53959
CFS merit scores = 5.53317
CFS merit scores = 5.52679
CFS merit scores = 5.52037
CFS merit scores = 5.51404
CFS merit scores = 5.50783
CFS merit scores = 5.50163
CFS merit scores = 5.49557
CFS merit scores = 5.48955
CFS merit scores = 5.48357
CFS merit scores = 5.47757
CFS merit scores = 5.47149
CFS merit scores = 5.46554
CFS merit scores = 5.45948
CFS merit scores = 5.45354
CFS merit scores = 5.44766
CFS merit scores = 5.44165
CFS merit scores = 5.43581
CFS merit scores = 5.43002
CFS merit scores = 5.42412
CFS merit scores = 5.41824
CFS merit scores = 5.41245
CFS merit scores = 5.40652
CFS merit scores = 5.40071
CFS merit scores = 5.39491
CFS merit scores = 5.3892
CFS merit scores = 5.38349
CFS merit scores = 5.37775
CFS merit scores = 5.37183
CFS merit scores = 5.36602
CFS merit scores = 5.36033
CFS merit scores = 5.35468
CFS merit scores = 5.34879
CFS merit scores = 5.34298
CFS merit scores = 5.33711
CFS merit scores = 5.33124
CFS merit scores = 5.32537
CFS merit scores = 5.3195
CFS merit scores = 5.31358
CFS merit scores = 5.30778
CFS merit scores = 5.30177
CFS merit scores = 5.29572
CFS merit scores = 5.28952
CFS merit scores = 5.28336
CFS merit scores = 5.27726
CFS merit scores = 5.27115
CFS merit scores = 5.26512
CFS merit scores = 5.25917
CFS merit scores = 5.25324
CFS merit scores = 5.24731
CFS merit scores = 5.24141
CFS merit scores = 5.23561
CFS merit scores = 5.2297
CFS merit scores = 5.2238
CFS merit scores = 5.2179
CFS merit scores = 5.21203
CFS merit scores = 5.20601
CFS merit scores = 5.19999
CFS merit scores = 5.19407
CFS merit scores = 5.18793
CFS merit scores = 5.18181
CFS merit scores = 5.17556
CFS merit scores = 5.16939
CFS merit scores = 5.16327
CFS merit scores = 5.15712
CFS merit scores = 5.15068
CFS merit scores = 5.14431
CFS merit scores = 5.13788
CFS merit scores = 5.13153
CFS merit scores = 5.12524
CFS merit scores = 5.11872
CFS merit scores = 5.1123
CFS merit scores = 5.10588
CFS merit scores = 5.09933
CFS merit scores = 5.09282
CFS merit scores = 5.08592
CFS merit scores = 5.07904
CFS merit scores = 5.07213
CFS merit scores = 5.06504
CFS merit scores = 5.05794
CFS merit scores = 5.05081
CFS merit scores = 5.04371
CFS merit scores = 5.03658
CFS merit scores = 5.02949
CFS merit scores = 5.02222
CFS merit scores = 5.01488
CFS merit scores = 5.00743
CFS merit scores = 4.99999
CFS merit scores = 4.99257
CFS merit scores = 4.98508
CFS merit scores = 4.97764
CFS merit scores = 4.97022
CFS merit scores = 4.96283
CFS merit scores = 4.95514
CFS merit scores = 4.94732
CFS merit scores = 4.93937
CFS merit scores = 4.9314
CFS merit scores = 4.92337
CFS merit scores = 4.91473
CFS merit scores = 4.90618
CFS merit scores = 4.8974
CFS merit scores = 4.8886
CFS merit scores = 4.87933
CFS merit scores = 4.86982
CFS merit scores = 4.86027
CFS merit scores = 4.85068
CFS merit scores = 4.84098
CFS merit scores = 4.83128
CFS merit scores = 4.82156
CFS merit scores = 4.81188
CFS merit scores = 4.80211
CFS merit scores = 4.79214
CFS merit scores = 4.78207
CFS merit scores = 4.77064
CFS merit scores = 4.75835
CFS merit scores = 4.74123
cnt = 1	feature = 64	correl = -0.315741	descr = Gibbs_of_Target_Sequence__Pos_20_Step_1
cnt = 2	feature = 49	correl = 0.257535	descr = Gibbs_of_Target_Sequence__Pos_1_Step_1
cnt = 3	feature = 629	correl = -0.125313	descr = N_Gram_TGCG
cnt = 4	feature = 368	correl = 0.086439	descr = N_Gram_CTGGG
cnt = 5	feature = 565	correl = 0.0749823	descr = N_Gram_TATAT
cnt = 6	feature = 551	correl = 0.0486964	descr = N_Gram_TAAAG
cnt = 7	feature = 616	correl = 0.0454579	descr = N_Gram_TGACA
cnt = 8	feature = 485	correl = 0.100021	descr = N_Gram_GGCGC
cnt = 9	feature = 264	correl = 0.0966289	descr = N_Gram_CACTC
cnt = 10	feature = 363	correl = 0.0483946	descr = N_Gram_CTCTA
cnt = 11	feature = 425	correl = 0.0724663	descr = N_Gram_GCAAT
cnt = 12	feature = 258	correl = -0.0445068	descr = N_Gram_CACCC
cnt = 13	feature = 560	correl = 0.0453896	descr = N_Gram_TAGAC
cnt = 14	feature = 281	correl = 0.063157	descr = N_Gram_CCAAG
cnt = 15	feature = 661	correl = 0.0442807	descr = N_Gram_TTCGA
cnt = 16	feature = 442	correl = -0.0560626	descr = N_Gram_GCCGT
cnt = 17	feature = 597	correl = -0.0490554	descr = N_Gram_TCGCA
cnt = 18	feature = 288	correl = -0.0489713	descr = N_Gram_CCATA
cnt = 19	feature = 659	correl = 0.0733953	descr = N_Gram_TTCAA
cnt = 20	feature = 595	correl = 0.0798773	descr = N_Gram_TCGAC
cnt = 21	feature = 315	correl = 0.0728701	descr = N_Gram_CGACA
cnt = 22	feature = 652	correl = 0.0644614	descr = N_Gram_TTAAC
cnt = 23	feature = 583	correl = 0.0518485	descr = N_Gram_TCCCG
cnt = 24	feature = 523	correl = -0.0458321	descr = N_Gram_GTCGC
cnt = 25	feature = 453	correl = 0.0448412	descr = N_Gram_GCGTA
cnt = 26	feature = 497	correl = 0.0448412	descr = N_Gram_GGGCT
cnt = 27	feature = 501	correl = 0.0448412	descr = N_Gram_GGGGT
cnt = 28	feature = 344	correl = 0.0700672	descr = N_Gram_CGTGA
cnt = 29	feature = 628	correl = 0.0518485	descr = N_Gram_TGCCG
cnt = 30	feature = 511	correl = 0.0501107	descr = N_Gram_GTATA
cnt = 31	feature = 322	correl = 0.0448412	descr = N_Gram_CGCCA
cnt = 32	feature = 614	correl = 0.0508786	descr = N_Gram_TGAAA
cnt = 33	feature = 383	correl = 0.0525153	descr = N_Gram_GAAAC
cnt = 34	feature = 677	correl = 0.0843023	descr = N_Gram_TTGTG
cnt = 35	feature = 237	correl = 0.0730906	descr = N_Gram_ATGGG
cnt = 36	feature = 555	correl = 0.0801525	descr = N_Gram_TAAGC
cnt = 37	feature = 605	correl = 0.0478472	descr = N_Gram_TCTCG
cnt = 38	feature = 409	correl = 0.0724133	descr = N_Gram_GAGTC
cnt = 39	feature = 219	correl = 0.0543071	descr = N_Gram_ATACA
cnt = 40	feature = 674	correl = -0.0724834	descr = N_Gram_TTGGA
cnt = 41	feature = 244	correl = 0.0648243	descr = N_Gram_ATTTC
cnt = 42	feature = 423	correl = 0.060452	descr = N_Gram_GCAAA
cnt = 43	feature = 255	correl = 0.0829143	descr = N_Gram_CACAG
cnt = 44	feature = 391	correl = 0.0528731	descr = N_Gram_GAATC
cnt = 45	feature = 541	correl = -0.0786822	descr = N_Gram_GTTAC
cnt = 46	feature = 428	correl = -0.107537	descr = N_Gram_GCAGA
cnt = 47	feature = 207	correl = 0.117095	descr = N_Gram_AGTAA
cnt = 48	feature = 543	correl = -0.0483937	descr = N_Gram_GTTCG
cnt = 49	feature = 561	correl = -0.0559348	descr = N_Gram_TAGAT
cnt = 50	feature = 324	correl = 0.0567535	descr = N_Gram_CGCTA
cnt = 51	feature = 546	correl = 0.0445789	descr = N_Gram_GTTGC
cnt = 52	feature = 418	correl = -0.0715682	descr = N_Gram_GATTA
cnt = 53	feature = 608	correl = -0.125755	descr = N_Gram_TCTTA
cnt = 54	feature = 331	correl = 0.049443	descr = N_Gram_CGGCC
cnt = 55	feature = 599	correl = -0.0478457	descr = N_Gram_TCGGG
cnt = 56	feature = 417	correl = 0.0742177	descr = N_Gram_GATGT
cnt = 57	feature = 654	correl = -0.0527772	descr = N_Gram_TTACC
cnt = 58	feature = 540	correl = 0.0882741	descr = N_Gram_GTTAA
cnt = 59	feature = 397	correl = -0.0636668	descr = N_Gram_GACCT
cnt = 60	feature = 310	correl = 0.0549051	descr = N_Gram_CCTGC
cnt = 61	feature = 590	correl = 0.0551439	descr = N_Gram_TCCTA
cnt = 62	feature = 399	correl = 0.0882741	descr = N_Gram_GACGG
cnt = 63	feature = 632	correl = 0.0883958	descr = N_Gram_TGGAG
cnt = 64	feature = 341	correl = -0.0453035	descr = N_Gram_CGTCC
cnt = 65	feature = 640	correl = 0.0682103	descr = N_Gram_TGGGT
cnt = 66	feature = 429	correl = 0.0466578	descr = N_Gram_GCAGC
cnt = 67	feature = 643	correl = -0.0517893	descr = N_Gram_TGTCA
cnt = 68	feature = 388	correl = -0.0440018	descr = N_Gram_GAAGG
cnt = 69	feature = 447	correl = -0.0767367	descr = N_Gram_GCGAC
cnt = 70	feature = 292	correl = 0.0834916	descr = N_Gram_CCCAC
cnt = 71	feature = 586	correl = -0.0858415	descr = N_Gram_TCCGC
cnt = 72	feature = 351	correl = 0.0448412	descr = N_Gram_CTAAA
cnt = 73	feature = 563	correl = -0.0521398	descr = N_Gram_TAGCC
cnt = 74	feature = 481	correl = 0.0980838	descr = N_Gram_GGCCC
cnt = 75	feature = 252	correl = 0.0899699	descr = N_Gram_CAAGG
cnt = 76	feature = 483	correl = 0.134565	descr = N_Gram_GGCCT
cnt = 77	feature = 660	correl = 0.062669	descr = N_Gram_TTCCA
cnt = 78	feature = 362	correl = 0.0709676	descr = N_Gram_CTCGG
cnt = 79	feature = 339	correl = -0.0674576	descr = N_Gram_CGTAC
cnt = 80	feature = 451	correl = 0.0500977	descr = N_Gram_GCGGC
cnt = 81	feature = 500	correl = 0.0514292	descr = N_Gram_GGGGG
cnt = 82	feature = 420	correl = -0.0652644	descr = N_Gram_GATTT
cnt = 83	feature = 218	correl = -0.14867	descr = N_Gram_ATAAG
cnt = 84	feature = 627	correl = -0.0458337	descr = N_Gram_TGCCC
cnt = 85	feature = 318	correl = 0.0850226	descr = N_Gram_CGAGG
cnt = 86	feature = 456	correl = -0.0540667	descr = N_Gram_GCGTT
cnt = 87	feature = 228	correl = -0.0490554	descr = N_Gram_ATCGC
cnt = 88	feature = 620	correl = -0.0488518	descr = N_Gram_TGATC
cnt = 89	feature = 648	correl = 0.0503771	descr = N_Gram_TGTGT
cnt = 90	feature = 226	correl = -0.0570998	descr = N_Gram_ATCAT
cnt = 91	feature = 510	correl = 0.0481283	descr = N_Gram_GTAAA
cnt = 92	feature = 222	correl = 0.0711138	descr = N_Gram_ATAGT
cnt = 93	feature = 467	correl = 0.120026	descr = N_Gram_GGAAA
cnt = 94	feature = 303	correl = -0.087861	descr = N_Gram_CCGGT
cnt = 95	feature = 538	correl = 0.046912	descr = N_Gram_GTGTA
cnt = 96	feature = 381	correl = 0.0985498	descr = N_Gram_CTTTG
cnt = 97	feature = 598	correl = 0.073277	descr = N_Gram_TCGGA
cnt = 98	feature = 477	correl = 0.0516967	descr = N_Gram_GGCAA
cnt = 99	feature = 508	correl = 0.0549455	descr = N_Gram_GGTGC
cnt = 100	feature = 532	correl = 0.0567535	descr = N_Gram_GTGCG
cnt = 101	feature = 646	correl = 0.0780913	descr = N_Gram_TGTGA
cnt = 102	feature = 503	correl = 0.0924091	descr = N_Gram_GGGTC
cnt = 103	feature = 274	correl = 0.0869394	descr = N_Gram_CAGTG
cnt = 104	feature = 257	correl = 0.0630802	descr = N_Gram_CACCA
cnt = 105	feature = 301	correl = 0.0702649	descr = N_Gram_CCGGC
cnt = 106	feature = 588	correl = 0.0507833	descr = N_Gram_TCCGT
cnt = 107	feature = 365	correl = 0.0452315	descr = N_Gram_CTGAG
cnt = 108	feature = 306	correl = 0.0551439	descr = N_Gram_CCTAT
cnt = 109	feature = 448	correl = 0.0442632	descr = N_Gram_GCGAG
cnt = 110	feature = 270	correl = 0.0669812	descr = N_Gram_CAGGA
cnt = 111	feature = 348	correl = -0.04745	descr = N_Gram_CGTTC
cnt = 112	feature = 619	correl = 0.0663225	descr = N_Gram_TGATA
cnt = 113	feature = 394	correl = 0.0833145	descr = N_Gram_GACAG
cnt = 114	feature = 254	correl = 0.0518321	descr = N_Gram_CAATA
cnt = 115	feature = 220	correl = -0.0503377	descr = N_Gram_ATACT
cnt = 116	feature = 495	correl = 0.146013	descr = N_Gram_GGGCC
cnt = 117	feature = 416	correl = -0.0529468	descr = N_Gram_GATGC
cnt = 118	feature = 357	correl = 0.0919936	descr = N_Gram_CTCAA
cnt = 119	feature = 241	correl = -0.0679949	descr = N_Gram_ATTAC
cnt = 120	feature = 419	correl = 0.0481975	descr = N_Gram_GATTG
cnt = 121	feature = 494	correl = 0.0514292	descr = N_Gram_GGGCA
cnt = 122	feature = 283	correl = 0.0591166	descr = N_Gram_CCACC
cnt = 123	feature = 246	correl = -0.118227	descr = N_Gram_ATTTT
cnt = 124	feature = 512	correl = -0.062498	descr = N_Gram_GTATC
cnt = 125	feature = 686	correl = -0.0446259	descr = N_Gram_TTTGC
cnt = 126	feature = 249	correl = 0.0532443	descr = N_Gram_CAAAA
cnt = 127	feature = 267	correl = 0.0541348	descr = N_Gram_CAGCC
cnt = 128	feature = 265	correl = 0.0467233	descr = N_Gram_CACTT
cnt = 129	feature = 455	correl = 0.0945412	descr = N_Gram_GCGTG
cnt = 130	feature = 413	correl = 0.0662241	descr = N_Gram_GATAT
cnt = 131	feature = 317	correl = -0.0967405	descr = N_Gram_CGACG
cnt = 132	feature = 509	correl = 0.0445121	descr = N_Gram_GGTTG
cnt = 133	feature = 647	correl = 0.105252	descr = N_Gram_TGTGG
cnt = 134	feature = 492	correl = 0.0846977	descr = N_Gram_GGGAG
cnt = 135	feature = 136	correl = -0.124323	descr = N_Gram_AATAA
cnt = 136	feature = 297	correl = 0.0761955	descr = N_Gram_CCCGG
cnt = 137	feature = 518	correl = -0.0641985	descr = N_Gram_GTCCA
cnt = 138	feature = 457	correl = 0.0857943	descr = N_Gram_GCTAT
cnt = 139	feature = 624	correl = 0.106035	descr = N_Gram_TGCAA
cnt = 140	feature = 289	correl = 0.056537	descr = N_Gram_CCATC
cnt = 141	feature = 393	correl = 0.0442546	descr = N_Gram_GACAC
cnt = 142	feature = 637	correl = 0.146765	descr = N_Gram_TGGCT
cnt = 143	feature = 656	correl = -0.0929285	descr = N_Gram_TTATA
cnt = 144	feature = 327	correl = 0.0634342	descr = N_Gram_CGGAA
cnt = 145	feature = 342	correl = -0.111636	descr = N_Gram_CGTCG
cnt = 146	feature = 435	correl = 0.114818	descr = N_Gram_GCCAG
cnt = 147	feature = 529	correl = 0.0608454	descr = N_Gram_GTGAC
cnt = 148	feature = 544	correl = -0.0652554	descr = N_Gram_GTTCT
cnt = 149	feature = 478	correl = 0.0893482	descr = N_Gram_GGCAT
cnt = 150	feature = 396	correl = 0.0524747	descr = N_Gram_GACCG
cnt = 151	feature = 536	correl = 0.0451637	descr = N_Gram_GTGGT
cnt = 152	feature = 308	correl = -0.100045	descr = N_Gram_CCTCC
cnt = 153	feature = 687	correl = -0.0673101	descr = N_Gram_TTTGG
cnt = 154	feature = 386	correl = 0.116463	descr = N_Gram_GAAGA
cnt = 155	feature = 437	correl = 0.0442898	descr = N_Gram_GCCCA
cnt = 156	feature = 209	correl = 0.0994517	descr = N_Gram_AGTCA
cnt = 157	feature = 440	correl = 0.0581111	descr = N_Gram_GCCGC
cnt = 158	feature = 472	correl = 0.0890801	descr = N_Gram_GGAGC
cnt = 159	feature = 649	correl = -0.0513953	descr = N_Gram_TGTTA
cnt = 160	feature = 579	correl = 0.0837258	descr = N_Gram_TCCAA
cnt = 161	feature = 505	correl = -0.0703818	descr = N_Gram_GGTAA
cnt = 162	feature = 438	correl = 0.0980838	descr = N_Gram_GCCCG
cnt = 163	feature = 309	correl = 0.0600399	descr = N_Gram_CCTCG
cnt = 164	feature = 266	correl = 0.0624651	descr = N_Gram_CAGCA
cnt = 165	feature = 390	correl = -0.0650887	descr = N_Gram_GAATA
cnt = 166	feature = 278	correl = -0.0659681	descr = N_Gram_CATCG
cnt = 167	feature = 681	correl = 0.0592949	descr = N_Gram_TTTCA
cnt = 168	feature = 441	correl = 0.0718506	descr = N_Gram_GCCGG
cnt = 169	feature = 473	correl = -0.117252	descr = N_Gram_GGATC
cnt = 170	feature = 662	correl = -0.0625584	descr = N_Gram_TTCGG
cnt = 171	feature = 488	correl = 0.153505	descr = N_Gram_GGCTT
cnt = 172	feature = 285	correl = 0.0485221	descr = N_Gram_CCAGA
cnt = 173	feature = 214	correl = 0.055236	descr = N_Gram_AGTTG
cnt = 174	feature = 496	correl = 0.0772924	descr = N_Gram_GGGCG
cnt = 175	feature = 319	correl = -0.0905931	descr = N_Gram_CGAGT
cnt = 176	feature = 574	correl = 0.0967779	descr = N_Gram_TCAGT
cnt = 177	feature = 461	correl = 0.0653288	descr = N_Gram_GCTGC
cnt = 178	feature = 644	correl = 0.0728676	descr = N_Gram_TGTCC
cnt = 179	feature = 364	correl = -0.0637952	descr = N_Gram_CTCTC
cnt = 180	feature = 499	correl = 0.0670674	descr = N_Gram_GGGGC
cnt = 181	feature = 305	correl = 0.10468	descr = N_Gram_CCGTG
cnt = 182	feature = 635	correl = 0.106923	descr = N_Gram_TGGCC
cnt = 183	feature = 539	correl = 0.0689761	descr = N_Gram_GTGTG
cnt = 184	feature = 633	correl = -0.0446265	descr = N_Gram_TGGAT
cnt = 185	feature = 436	correl = 0.0505059	descr = N_Gram_GCCAT
cnt = 186	feature = 312	correl = -0.077094	descr = N_Gram_CCTTC
cnt = 187	feature = 404	correl = 0.0845905	descr = N_Gram_GAGCT
cnt = 188	feature = 400	correl = -0.0801276	descr = N_Gram_GACGT
cnt = 189	feature = 233	correl = -0.056193	descr = N_Gram_ATGAT
cnt = 190	feature = 277	correl = 0.0996108	descr = N_Gram_CATCC
cnt = 191	feature = 630	correl = -0.141106	descr = N_Gram_TGCGT
cnt = 192	feature = 387	correl = -0.0550667	descr = N_Gram_GAAGC
cnt = 193	feature = 382	correl = 0.0743496	descr = N_Gram_GAAA
cnt = 194	feature = 402	correl = -0.0771727	descr = N_Gram_GACTG
cnt = 195	feature = 520	correl = -0.0449245	descr = N_Gram_GTCCT
cnt = 196	feature = 603	correl = -0.0652255	descr = N_Gram_TCTCA
cnt = 197	feature = 407	correl = 0.0644015	descr = N_Gram_GAGGT
cnt = 198	feature = 259	correl = 0.0846636	descr = N_Gram_CACCT
cnt = 199	feature = 14	correl = -0.0472451	descr = Position_Specific_Bin_Base_3_Base_T
cnt = 200	feature = 547	correl = 0.0884316	descr = N_Gram_GTTGG
cnt = 201	feature = 345	correl = 0.125472	descr = N_Gram_CGTGC
cnt = 202	feature = 27	correl = -0.0960088	descr = Position_Specific_Bin_Base_11_Base_G
cnt = 203	feature = 231	correl = 0.0543425	descr = N_Gram_ATCTT
cnt = 204	feature = 21	correl = 0.0475506	descr = Position_Specific_Bin_Base_7_Base_T
cnt = 205	feature = 591	correl = -0.0644229	descr = N_Gram_TCCTC
cnt = 206	feature = 522	correl = -0.106336	descr = N_Gram_GTCGA
cnt = 207	feature = 690	correl = -0.0776218	descr = N_Gram_TTTTG
cnt = 208	feature = 353	correl = 0.105131	descr = N_Gram_CTAT
cnt = 209	feature = 81	correl = 0.0532574	descr = Xue_Structure_Feature_C101
cnt = 210	feature = 683	correl = -0.0445568	descr = N_Gram_TTTCG
cnt = 211	feature = 484	correl = -0.051706	descr = N_Gram_GGCGA
cnt = 212	feature = 580	correl = -0.147061	descr = N_Gram_TCCAG
cnt = 213	feature = 221	correl = 0.0583105	descr = N_Gram_ATAG
cnt = 214	feature = 502	correl = 0.063971	descr = N_Gram_GGGT
cnt = 215	feature = 426	correl = 0.0777377	descr = N_Gram_GCAC
cnt = 216	feature = 606	correl = -0.102151	descr = N_Gram_TCTCT
cnt = 217	feature = 250	correl = 0.075082	descr = N_Gram_CAAG
cnt = 218	feature = 16	correl = -0.129915	descr = Position_Specific_Bin_Base_5_Base_A
cnt = 219	feature = 600	correl = -0.0514837	descr = N_Gram_TCGTC
cnt = 220	feature = 223	correl = 0.0465659	descr = N_Gram_ATAT
cnt = 221	feature = 430	correl = 0.0755094	descr = N_Gram_GCAT
cnt = 222	feature = 40	correl = -0.102619	descr = Position_Specific_Bin_Base_17_Base_A
cnt = 223	feature = 160	correl = 0.0538196	descr = N_Gram_ACCG
cnt = 224	feature = 10	correl = -0.0610749	descr = Position_Specific_Bin_Base_2_Base_G
cnt = 225	feature = 60	correl = -0.0455979	descr = Gibbs_of_Target_Sequence__Pos_15_Step_1
cnt = 226	feature = 610	correl = -0.0558676	descr = N_Gram_TCTTG
cnt = 227	feature = 56	correl = 0.0539918	descr = Gibbs_of_Target_Sequence__Pos_9_Step_1
cnt = 228	feature = 326	correl = 0.0636365	descr = N_Gram_CGGA
cnt = 229	feature = 389	correl = -0.0661732	descr = N_Gram_GAAGT
cnt = 230	feature = 279	correl = 0.100809	descr = N_Gram_CATCT
cnt = 231	feature = 15	correl = 0.0457689	descr = Position_Specific_Bin_Base_4_Base_T
cnt = 232	feature = 335	correl = -0.0868439	descr = N_Gram_CGGTA
cnt = 233	feature = 24	correl = 0.0724008	descr = Position_Specific_Bin_Base_9_Base_G
cnt = 234	feature = 19	correl = -0.108709	descr = Position_Specific_Bin_Base_6_Base_A
cnt = 235	feature = 323	correl = 0.0931988	descr = N_Gram_CGCCG
cnt = 236	feature = 47	correl = -0.0849472	descr = Position_Specific_Bin_Base_18_Base_T
cnt = 237	feature = 33	correl = -0.104083	descr = Position_Specific_Bin_Base_14_Base_A
cnt = 238	feature = 295	correl = 0.0996153	descr = N_Gram_CCCG
cnt = 239	feature = 410	correl = -0.0686786	descr = N_Gram_GAGTT
cnt = 240	feature = 28	correl = -0.0890399	descr = Position_Specific_Bin_Base_12_Base_A
cnt = 241	feature = 43	correl = -0.0456094	descr = Position_Specific_Bin_Base_17_Base_T
cnt = 242	feature = 411	correl = 0.0670801	descr = N_Gram_GATA
cnt = 243	feature = 13	correl = 0.0978987	descr = Position_Specific_Bin_Base_3_Base_C
cnt = 244	feature = 406	correl = 0.0582571	descr = N_Gram_GAGGC
cnt = 245	feature = 367	correl = 0.105927	descr = N_Gram_CTGCA
cnt = 246	feature = 463	correl = 0.0718363	descr = N_Gram_GCTT
cnt = 247	feature = 291	correl = 0.063444	descr = N_Gram_CCCA
cnt = 248	feature = 609	correl = -0.119215	descr = N_Gram_TCTTC
cnt = 249	feature = 392	correl = 0.0679545	descr = N_Gram_GACA
cnt = 250	feature = 576	correl = -0.0476776	descr = N_Gram_TCATC
cnt = 251	feature = 655	correl = -0.0481747	descr = N_Gram_TTAT
cnt = 252	feature = 57	correl = 0.0798759	descr = Gibbs_of_Target_Sequence__Pos_12_Step_1
cnt = 253	feature = 422	correl = 0.136158	descr = N_Gram_GCAA
cnt = 254	feature = 653	correl = -0.0705834	descr = N_Gram_TTAC
cnt = 255	feature = 454	correl = -0.11341	descr = N_Gram_GCGTC
cnt = 256	feature = 8	correl = -0.0617368	descr = Position_Specific_Bin_Base_2_Base_A
cnt = 257	feature = 626	correl = -0.0451951	descr = N_Gram_TGCC
cnt = 258	feature = 45	correl = 0.0890416	descr = Position_Specific_Bin_Base_18_Base_C
cnt = 259	feature = 528	correl = 0.0725138	descr = N_Gram_GTGA
cnt = 260	feature = 23	correl = 0.0640235	descr = Position_Specific_Bin_Base_8_Base_T
cnt = 261	feature = 337	correl = -0.063269	descr = N_Gram_CGTA
cnt = 262	feature = 217	correl = -0.104164	descr = N_Gram_ATAA
cnt = 263	feature = 334	correl = 0.147338	descr = N_Gram_CGGGC
cnt = 264	feature = 18	correl = 0.0670435	descr = Position_Specific_Bin_Base_5_Base_G
cnt = 265	feature = 39	correl = 0.127552	descr = Position_Specific_Bin_Base_16_Base_C
cnt = 266	feature = 450	correl = 0.0583028	descr = N_Gram_GCGG
cnt = 267	feature = 41	correl = 0.104833	descr = Position_Specific_Bin_Base_17_Base_C
cnt = 268	feature = 105	correl = -0.0586989	descr = Fold_of_Target_NoBeginbrace_noends_Pos_4
cnt = 269	feature = 514	correl = 0.0495725	descr = N_Gram_GTCA
cnt = 270	feature = 459	correl = -0.0553687	descr = N_Gram_GCTCC
cnt = 271	feature = 350	correl = 0.0807625	descr = N_Gram_CTA
cnt = 272	feature = 487	correl = 0.086719	descr = N_Gram_GGCT
cnt = 273	feature = 11	correl = 0.0839022	descr = Position_Specific_Bin_Base_2_Base_T
cnt = 274	feature = 468	correl = 0.107474	descr = N_Gram_GGAC
cnt = 275	feature = 587	correl = -0.0992508	descr = N_Gram_TCCGG
cnt = 276	feature = 466	correl = 0.0605593	descr = N_Gram_GGAA
cnt = 277	feature = 20	correl = 0.080755	descr = Position_Specific_Bin_Base_6_Base_C
cnt = 278	feature = 636	correl = -0.0921819	descr = N_Gram_TGGCG
cnt = 279	feature = 71	correl = 0.0549624	descr = Fold_of_RNAi_Sequence_Pos_6
cnt = 280	feature = 30	correl = 0.0971044	descr = Position_Specific_Bin_Base_12_Base_G
cnt = 281	feature = 376	correl = -0.0897454	descr = N_Gram_CTTGA
cnt = 282	feature = 460	correl = 0.0707826	descr = N_Gram_GCTG
cnt = 283	feature = 52	correl = -0.0621262	descr = Gibbs_of_Target_Sequence__Pos_4_Step_1
cnt = 284	feature = 596	correl = -0.114908	descr = N_Gram_TCGAG
cnt = 285	feature = 69	correl = 0.119763	descr = Fold_of_RNAi_Sequence_Pos_2
cnt = 286	feature = 35	correl = 0.091511	descr = Position_Specific_Bin_Base_14_Base_T
cnt = 287	feature = 17	correl = 0.0802261	descr = Position_Specific_Bin_Base_5_Base_C
cnt = 288	feature = 572	correl = 0.0879668	descr = N_Gram_TCAG
cnt = 289	feature = 82	correl = 0.0593089	descr = Xue_Structure_Feature_C010
cnt = 290	feature = 526	correl = -0.0775986	descr = N_Gram_GTCTT
cnt = 291	feature = 314	correl = -0.0447017	descr = N_Gram_CGAC
cnt = 292	feature = 32	correl = 0.0921578	descr = Position_Specific_Bin_Base_13_Base_C
cnt = 293	feature = 280	correl = 0.0688441	descr = N_Gram_CCAA
cnt = 294	feature = 623	correl = 0.0894808	descr = N_Gram_TGCA
cnt = 295	feature = 645	correl = 0.0936193	descr = N_Gram_TGTG
cnt = 296	feature = 449	correl = 0.0576379	descr = N_Gram_GCGCC
cnt = 297	feature = 232	correl = -0.0556832	descr = N_Gram_ATGA
cnt = 298	feature = 54	correl = -0.0999396	descr = Gibbs_of_Target_Sequence__Pos_6_Step_1
cnt = 299	feature = 272	correl = 0.0954197	descr = N_Gram_CAGT
cnt = 300	feature = 61	correl = -0.100253	descr = Gibbs_of_Target_Sequence__Pos_17_Step_1
cnt = 301	feature = 12	correl = -0.0609064	descr = Position_Specific_Bin_Base_3_Base_A
cnt = 302	feature = 78	correl = 0.098503	descr = Xue_Structure_Feature_A101
cnt = 303	feature = 58	correl = -0.0816743	descr = Gibbs_of_Target_Sequence__Pos_13_Step_1
cnt = 304	feature = 9	correl = 0.0526558	descr = Position_Specific_Bin_Base_2_Base_C
cnt = 305	feature = 691	correl = -0.0834092	descr = N_Gram_TTTTT
cnt = 306	feature = 72	correl = 0.066735	descr = Fold_of_RNAi_Sequence_Pos_9
cnt = 307	feature = 615	correl = -0.0786589	descr = N_Gram_TGAAG
cnt = 308	feature = 77	correl = -0.0642143	descr = Xue_Structure_Feature_A110
cnt = 309	feature = 304	correl = 0.0630603	descr = N_Gram_CCGT
cnt = 310	feature = 38	correl = -0.109084	descr = Position_Specific_Bin_Base_16_Base_A
cnt = 311	feature = 618	correl = -0.0910242	descr = N_Gram_TGAT
cnt = 312	feature = 553	correl = -0.110225	descr = N_Gram_TAAG
cnt = 313	feature = 46	correl = 0.279209	descr = Position_Specific_Bin_Base_18_Base_G
cnt = 314	feature = 433	correl = 0.0450806	descr = N_Gram_GCCA
cnt = 315	feature = 498	correl = 0.0675716	descr = N_Gram_GGGG
cnt = 316	feature = 360	correl = -0.0934474	descr = N_Gram_CTCCA
cnt = 317	feature = 73	correl = 0.0909172	descr = Fold_of_RNAi_Sequence_Pos_12
cnt = 318	feature = 521	correl = -0.0959763	descr = N_Gram_GTCG
cnt = 319	feature = 517	correl = -0.0473389	descr = N_Gram_GTCC
cnt = 320	feature = 343	correl = 0.164484	descr = N_Gram_CGTG
cnt = 321	feature = 545	correl = 0.0551173	descr = N_Gram_GTTG
cnt = 322	feature = 29	correl = 0.131466	descr = Position_Specific_Bin_Base_12_Base_C
cnt = 323	feature = 673	correl = 0.0469127	descr = N_Gram_TTGG
cnt = 324	feature = 51	correl = 0.0948038	descr = Gibbs_of_Target_Sequence__Pos_3_Step_1
cnt = 325	feature = 525	correl = -0.0762125	descr = N_Gram_GTCT
cnt = 326	feature = 664	correl = -0.205475	descr = N_Gram_TTCTC
cnt = 327	feature = 76	correl = 0.043969	descr = Fold_of_RNAi_Sequence_Pos_16
cnt = 328	feature = 548	correl = -0.0969336	descr = N_Gram_GTTTT
cnt = 329	feature = 62	correl = -0.175768	descr = Gibbs_of_Target_Sequence__Pos_18_Step_1
cnt = 330	feature = 439	correl = 0.0668847	descr = N_Gram_GCCG
cnt = 331	feature = 67	correl = 0.115054	descr = Fold_of_RNAi_Sequence_Pos_0
cnt = 332	feature = 361	correl = -0.109807	descr = N_Gram_CTCCT
cnt = 333	feature = 594	correl = -0.066013	descr = N_Gram_TCGA
cnt = 334	feature = 558	correl = -0.0685235	descr = N_Gram_TAC
cnt = 335	feature = 531	correl = 0.0511179	descr = N_Gram_GTGC
cnt = 336	feature = 667	correl = -0.0763679	descr = N_Gram_TTGA
cnt = 337	feature = 276	correl = 0.0716209	descr = N_Gram_CATC
cnt = 338	feature = 458	correl = -0.0500816	descr = N_Gram_GCTC
cnt = 339	feature = 86	correl = 0.0685732	descr = Xue_Structure_Feature_G100
cnt = 340	feature = 208	correl = -0.0916173	descr = N_Gram_AGTC
cnt = 341	feature = 68	correl = 0.147956	descr = Fold_of_RNAi_Sequence_Pos_1
cnt = 342	feature = 689	correl = -0.123877	descr = N_Gram_TTTTC
cnt = 343	feature = 59	correl = -0.173148	descr = Gibbs_of_Target_Sequence__Pos_14_Step_1
cnt = 344	feature = 479	correl = 0.168278	descr = N_Gram_GGCC
cnt = 345	feature = 421	correl = 0.0993473	descr = N_Gram_GCA
cnt = 346	feature = 340	correl = -0.0797355	descr = N_Gram_CGTC
cnt = 347	feature = 290	correl = 0.0472243	descr = N_Gram_CCC
cnt = 348	feature = 248	correl = 0.128825	descr = N_Gram_CAA
cnt = 349	feature = 375	correl = -0.0467989	descr = N_Gram_CTTG
cnt = 350	feature = 373	correl = -0.122145	descr = N_Gram_CTTC
cnt = 351	feature = 651	correl = -0.0632509	descr = N_Gram_TTA
cnt = 352	feature = 80	correl = 0.0753008	descr = Xue_Structure_Feature_C110
cnt = 353	feature = 584	correl = -0.052776	descr = N_Gram_TCCG
cnt = 354	feature = 641	correl = 0.0825464	descr = N_Gram_TGT
cnt = 355	feature = 578	correl = -0.0816624	descr = N_Gram_TCCA
cnt = 356	feature = 631	correl = 0.0658107	descr = N_Gram_TGG
cnt = 357	feature = 225	correl = -0.0683281	descr = N_Gram_ATC
cnt = 358	feature = 589	correl = -0.081015	descr = N_Gram_TCCT
cnt = 359	feature = 313	correl = -0.0525714	descr = N_Gram_CGA
cnt = 360	feature = 321	correl = 0.0681088	descr = N_Gram_CGCC
cnt = 361	feature = 602	correl = -0.168925	descr = N_Gram_TCTC
cnt = 362	feature = 527	correl = 0.13684	descr = N_Gram_GTG
cnt = 363	feature = 504	correl = 0.0569926	descr = N_Gram_GGT
cnt = 364	feature = 612	correl = -0.0810715	descr = N_Gram_TGA
cnt = 365	feature = 332	correl = 0.125133	descr = N_Gram_CGGG
cnt = 366	feature = 688	correl = -0.123213	descr = N_Gram_TTTT
cnt = 367	feature = 79	correl = 0.0562995	descr = Xue_Structure_Feature_C111
cnt = 368	feature = 66	correl = -0.0827188	descr = PF_RNAi_Fold_5'Free_Count
cnt = 369	feature = 593	correl = -0.0976397	descr = N_Gram_TCG
cnt = 370	feature = 680	correl = -0.091051	descr = N_Gram_TTTC
cnt = 371	feature = 601	correl = -0.0915187	descr = N_Gram_TCT
cnt = 372	feature = 247	correl = 0.100019	descr = N_Gram_CA
cnt = 373	feature = 356	correl = -0.0849171	descr = N_Gram_CTC
cnt = 374	feature = 678	correl = -0.0944046	descr = N_Gram_TTT
cnt = 375	feature = 298	correl = 0.070825	descr = N_Gram_CCG
cnt = 376	feature = 549	correl = -0.0767554	descr = N_Gram_TA
cnt = 377	feature = 666	correl = -0.0718793	descr = N_Gram_TTG
cnt = 378	feature = 446	correl = -0.0613498	descr = N_Gram_GCG
cnt = 379	feature = 657	correl = -0.136732	descr = N_Gram_TTC
cnt = 380	feature = 464	correl = 0.147063	descr = N_Gram_GG
cnt = 381	feature = 325	correl = 0.05753	descr = N_Gram_CGG
cnt = 382	feature = 475	correl = 0.149938	descr = N_Gram_GGC
cnt = 383	feature = 65	correl = -0.146326	descr = PF_RNAi_Fold_Energy
cnt = 384	feature = 83	correl = -0.0764503	descr = Xue_Structure_Feature_C000
cnt = 385	feature = 48	correl = -0.154169	descr = Gibbs_of_Target_Sequence_
num rows = 522
num_elements = 201492
*
optimization finished, #iter = 597
nu = 0.497057
obj = -40.239017, rho = -0.678889
nSV = 361, nBSV = 168
num rows = 57
num_elements = 22002
*
optimization finished, #iter = 61
nu = 0.412600
obj = -3.067556, rho = -0.507112
nSV = 43, nBSV = 8
*
optimization finished, #iter = 597
nu = 0.497057
obj = -40.239017, rho = -0.678889
nSV = 361, nBSV = 168
TEST = 12 AVE CORR = 0.566398
