# Supplementary material for: Improving model predictions for RNA interference activities that use support vector machine regression by combining and filtering features
Source: BMC Bioinformatics. 2007 Jun 6;8:182. doi: 10.1186/1471-2105-8-182 (PMC1906837; doi:10.1186/1471-2105-8-182)
Supplement: Additional file 6 — tr_579_cfsfilters. The features found to be useful by Correlation based Feature in training and testing the 579 dataset by cross validation, at t-test values from 0 to 90. [file 1471-2105-8-182-S6.gz › tr_579_file_13]

13
ave count = 362.2

CFS merit scores = 1.3532
CFS merit scores = 1.60749
CFS merit scores = 1.84983
CFS merit scores = 2.0718
CFS merit scores = 2.27556
CFS merit scores = 2.46427
CFS merit scores = 2.6405
CFS merit scores = 2.79665
CFS merit scores = 2.94048
CFS merit scores = 3.07647
CFS merit scores = 3.20518
CFS merit scores = 3.32715
CFS merit scores = 3.44386
CFS merit scores = 3.555
CFS merit scores = 3.66219
CFS merit scores = 3.76629
CFS merit scores = 3.8672
CFS merit scores = 3.96539
CFS merit scores = 4.06105
CFS merit scores = 4.15426
CFS merit scores = 4.24522
CFS merit scores = 4.33409
CFS merit scores = 4.41983
CFS merit scores = 4.50374
CFS merit scores = 4.58572
CFS merit scores = 4.66604
CFS merit scores = 4.74482
CFS merit scores = 4.82213
CFS merit scores = 4.89803
CFS merit scores = 4.97259
CFS merit scores = 5.04578
CFS merit scores = 5.11754
CFS merit scores = 5.18809
CFS merit scores = 5.25647
CFS merit scores = 5.32352
CFS merit scores = 5.38892
CFS merit scores = 5.45316
CFS merit scores = 5.51621
CFS merit scores = 5.57818
CFS merit scores = 5.63908
CFS merit scores = 5.69692
CFS merit scores = 5.75365
CFS merit scores = 5.80849
CFS merit scores = 5.8605
CFS merit scores = 5.91125
CFS merit scores = 5.96062
CFS merit scores = 6.0091
CFS merit scores = 6.05661
CFS merit scores = 6.10333
CFS merit scores = 6.1479
CFS merit scores = 6.19166
CFS merit scores = 6.23208
CFS merit scores = 6.26846
CFS merit scores = 6.30361
CFS merit scores = 6.33697
CFS merit scores = 6.36655
CFS merit scores = 6.39383
CFS merit scores = 6.41991
CFS merit scores = 6.44566
CFS merit scores = 6.46913
CFS merit scores = 6.48974
CFS merit scores = 6.50844
CFS merit scores = 6.52466
CFS merit scores = 6.54074
CFS merit scores = 6.55641
CFS merit scores = 6.57149
CFS merit scores = 6.58605
CFS merit scores = 6.59834
CFS merit scores = 6.61058
CFS merit scores = 6.62072
CFS merit scores = 6.63081
CFS merit scores = 6.63962
CFS merit scores = 6.64755
CFS merit scores = 6.65452
CFS merit scores = 6.66181
CFS merit scores = 6.6693
CFS merit scores = 6.67529
CFS merit scores = 6.68129
CFS merit scores = 6.68635
CFS merit scores = 6.69197
CFS merit scores = 6.69685
CFS merit scores = 6.70086
CFS merit scores = 6.70437
CFS merit scores = 6.70652
CFS merit scores = 6.70696
CFS merit scores = 6.70812
CFS merit scores = 6.70964
CFS merit scores = 6.71125
CFS merit scores = 6.71256
CFS merit scores = 6.7141
CFS merit scores = 6.7158
CFS merit scores = 6.71611
CFS merit scores = 6.7166
CFS merit scores = 6.71743
CFS merit scores = 6.71863
CFS merit scores = 6.71881
CFS merit scores = 6.71833
CFS merit scores = 6.71801
CFS merit scores = 6.71769
CFS merit scores = 6.71771
CFS merit scores = 6.71648
CFS merit scores = 6.71527
CFS merit scores = 6.7131
CFS merit scores = 6.71087
CFS merit scores = 6.7083
CFS merit scores = 6.70597
CFS merit scores = 6.70378
CFS merit scores = 6.7013
CFS merit scores = 6.69824
CFS merit scores = 6.6953
CFS merit scores = 6.6923
CFS merit scores = 6.68808
CFS merit scores = 6.6839
CFS merit scores = 6.67964
CFS merit scores = 6.67569
CFS merit scores = 6.67178
CFS merit scores = 6.66773
CFS merit scores = 6.66405
CFS merit scores = 6.66033
CFS merit scores = 6.6569
CFS merit scores = 6.65331
CFS merit scores = 6.64967
CFS merit scores = 6.64639
CFS merit scores = 6.6434
CFS merit scores = 6.63917
CFS merit scores = 6.63479
CFS merit scores = 6.63035
CFS merit scores = 6.62598
CFS merit scores = 6.62188
CFS merit scores = 6.61752
CFS merit scores = 6.61264
CFS merit scores = 6.60582
CFS merit scores = 6.59889
CFS merit scores = 6.59225
CFS merit scores = 6.58563
CFS merit scores = 6.57934
CFS merit scores = 6.57232
CFS merit scores = 6.56497
CFS merit scores = 6.55791
CFS merit scores = 6.551
CFS merit scores = 6.54411
CFS merit scores = 6.53745
CFS merit scores = 6.53096
CFS merit scores = 6.52477
CFS merit scores = 6.51853
CFS merit scores = 6.51213
CFS merit scores = 6.50604
CFS merit scores = 6.50011
CFS merit scores = 6.49401
CFS merit scores = 6.48756
CFS merit scores = 6.48128
CFS merit scores = 6.47513
CFS merit scores = 6.46869
CFS merit scores = 6.46228
CFS merit scores = 6.45578
CFS merit scores = 6.44943
CFS merit scores = 6.4432
CFS merit scores = 6.43697
CFS merit scores = 6.43053
CFS merit scores = 6.42431
CFS merit scores = 6.41826
CFS merit scores = 6.41168
CFS merit scores = 6.40533
CFS merit scores = 6.39908
CFS merit scores = 6.39293
CFS merit scores = 6.38697
CFS merit scores = 6.3804
CFS merit scores = 6.37394
CFS merit scores = 6.36747
CFS merit scores = 6.36104
CFS merit scores = 6.35453
CFS merit scores = 6.348
CFS merit scores = 6.34128
CFS merit scores = 6.33461
CFS merit scores = 6.3282
CFS merit scores = 6.32193
CFS merit scores = 6.31513
CFS merit scores = 6.30804
CFS merit scores = 6.30106
CFS merit scores = 6.294
CFS merit scores = 6.28698
CFS merit scores = 6.27978
CFS merit scores = 6.27193
CFS merit scores = 6.26425
CFS merit scores = 6.25641
CFS merit scores = 6.24877
CFS merit scores = 6.24101
CFS merit scores = 6.23332
CFS merit scores = 6.22579
CFS merit scores = 6.21843
CFS merit scores = 6.21117
CFS merit scores = 6.20367
CFS merit scores = 6.19633
CFS merit scores = 6.18895
CFS merit scores = 6.18129
CFS merit scores = 6.17317
CFS merit scores = 6.16483
CFS merit scores = 6.15652
CFS merit scores = 6.14835
CFS merit scores = 6.14002
CFS merit scores = 6.13189
CFS merit scores = 6.12386
CFS merit scores = 6.11568
CFS merit scores = 6.10704
CFS merit scores = 6.09822
CFS merit scores = 6.08949
CFS merit scores = 6.08084
CFS merit scores = 6.072
CFS merit scores = 6.0628
CFS merit scores = 6.05359
CFS merit scores = 6.04433
CFS merit scores = 6.03475
CFS merit scores = 6.025
CFS merit scores = 6.01521
CFS merit scores = 6.00548
CFS merit scores = 5.99588
CFS merit scores = 5.98656
CFS merit scores = 5.97742
CFS merit scores = 5.96822
CFS merit scores = 5.95898
CFS merit scores = 5.94976
CFS merit scores = 5.94062
CFS merit scores = 5.93154
CFS merit scores = 5.92257
CFS merit scores = 5.91367
CFS merit scores = 5.90493
CFS merit scores = 5.89642
CFS merit scores = 5.88797
CFS merit scores = 5.87947
CFS merit scores = 5.8707
CFS merit scores = 5.86204
CFS merit scores = 5.85321
CFS merit scores = 5.84458
CFS merit scores = 5.83594
CFS merit scores = 5.82754
CFS merit scores = 5.81914
CFS merit scores = 5.8108
CFS merit scores = 5.80258
CFS merit scores = 5.79457
CFS merit scores = 5.78671
CFS merit scores = 5.77889
CFS merit scores = 5.77105
CFS merit scores = 5.76327
CFS merit scores = 5.75558
CFS merit scores = 5.74779
CFS merit scores = 5.73998
CFS merit scores = 5.73224
CFS merit scores = 5.72457
CFS merit scores = 5.71695
CFS merit scores = 5.70931
CFS merit scores = 5.70177
CFS merit scores = 5.69423
CFS merit scores = 5.68676
CFS merit scores = 5.6794
CFS merit scores = 5.67211
CFS merit scores = 5.66489
CFS merit scores = 5.65774
CFS merit scores = 5.65047
CFS merit scores = 5.64335
CFS merit scores = 5.63623
CFS merit scores = 5.62924
CFS merit scores = 5.62226
CFS merit scores = 5.61531
CFS merit scores = 5.60841
CFS merit scores = 5.6016
CFS merit scores = 5.59475
CFS merit scores = 5.58794
CFS merit scores = 5.58123
CFS merit scores = 5.5746
CFS merit scores = 5.56794
CFS merit scores = 5.56131
CFS merit scores = 5.55484
CFS merit scores = 5.54849
CFS merit scores = 5.54223
CFS merit scores = 5.53592
CFS merit scores = 5.52958
CFS merit scores = 5.52332
CFS merit scores = 5.5171
CFS merit scores = 5.51091
CFS merit scores = 5.5046
CFS merit scores = 5.49828
CFS merit scores = 5.49209
CFS merit scores = 5.48584
CFS merit scores = 5.47956
CFS merit scores = 5.47341
CFS merit scores = 5.46732
CFS merit scores = 5.46122
CFS merit scores = 5.45521
CFS merit scores = 5.44926
CFS merit scores = 5.44322
CFS merit scores = 5.43705
CFS merit scores = 5.43092
CFS merit scores = 5.42492
CFS merit scores = 5.41891
CFS merit scores = 5.4129
CFS merit scores = 5.40696
CFS merit scores = 5.40105
CFS merit scores = 5.39512
CFS merit scores = 5.38921
CFS merit scores = 5.38332
CFS merit scores = 5.37736
CFS merit scores = 5.37151
CFS merit scores = 5.36559
CFS merit scores = 5.3597
CFS merit scores = 5.35378
CFS merit scores = 5.34796
CFS merit scores = 5.34225
CFS merit scores = 5.33655
CFS merit scores = 5.33083
CFS merit scores = 5.32524
CFS merit scores = 5.31968
CFS merit scores = 5.31403
CFS merit scores = 5.30852
CFS merit scores = 5.30281
CFS merit scores = 5.29716
CFS merit scores = 5.29152
CFS merit scores = 5.28585
CFS merit scores = 5.28025
CFS merit scores = 5.27458
CFS merit scores = 5.26888
CFS merit scores = 5.26312
CFS merit scores = 5.25744
CFS merit scores = 5.2518
CFS merit scores = 5.24617
CFS merit scores = 5.2406
CFS merit scores = 5.23495
CFS merit scores = 5.22909
CFS merit scores = 5.22323
CFS merit scores = 5.21734
CFS merit scores = 5.21145
CFS merit scores = 5.20563
CFS merit scores = 5.19981
CFS merit scores = 5.19382
CFS merit scores = 5.18785
CFS merit scores = 5.18193
CFS merit scores = 5.17612
CFS merit scores = 5.17037
CFS merit scores = 5.16459
CFS merit scores = 5.15881
CFS merit scores = 5.15303
CFS merit scores = 5.1472
CFS merit scores = 5.14133
CFS merit scores = 5.13543
CFS merit scores = 5.12957
CFS merit scores = 5.12364
CFS merit scores = 5.11757
CFS merit scores = 5.11161
CFS merit scores = 5.1057
CFS merit scores = 5.09986
CFS merit scores = 5.09397
CFS merit scores = 5.08796
CFS merit scores = 5.08201
CFS merit scores = 5.07584
CFS merit scores = 5.0697
CFS merit scores = 5.06354
CFS merit scores = 5.05746
CFS merit scores = 5.05123
CFS merit scores = 5.04496
CFS merit scores = 5.0388
CFS merit scores = 5.03257
CFS merit scores = 5.02627
CFS merit scores = 5.02003
CFS merit scores = 5.01355
CFS merit scores = 5.00702
CFS merit scores = 5.00049
CFS merit scores = 4.99385
CFS merit scores = 4.98728
CFS merit scores = 4.98053
CFS merit scores = 4.97365
CFS merit scores = 4.9666
CFS merit scores = 4.95962
CFS merit scores = 4.95265
CFS merit scores = 4.94563
CFS merit scores = 4.93859
CFS merit scores = 4.93157
CFS merit scores = 4.92411
CFS merit scores = 4.91679
CFS merit scores = 4.90942
CFS merit scores = 4.90201
CFS merit scores = 4.89464
CFS merit scores = 4.88711
CFS merit scores = 4.87954
CFS merit scores = 4.87186
CFS merit scores = 4.86403
CFS merit scores = 4.8559
CFS merit scores = 4.84782
CFS merit scores = 4.83966
CFS merit scores = 4.83141
CFS merit scores = 4.82317
CFS merit scores = 4.81486
CFS merit scores = 4.80654
CFS merit scores = 4.79824
CFS merit scores = 4.79001
CFS merit scores = 4.78169
CFS merit scores = 4.77336
CFS merit scores = 4.7643
CFS merit scores = 4.75509
CFS merit scores = 4.74576
CFS merit scores = 4.73655
CFS merit scores = 4.72731
CFS merit scores = 4.716
CFS merit scores = 4.7035
CFS merit scores = 4.69048
CFS merit scores = 4.67479
cnt = 1	feature = 56	correl = -0.353201	descr = Gibbs_of_Target_Sequence__Pos_20_Step_1
cnt = 2	feature = 44	correl = 0.250012	descr = Gibbs_of_Target_Sequence__Pos_1_Step_1
cnt = 3	feature = 595	correl = -0.171466	descr = N_Gram_TCCAG
cnt = 4	feature = 417	correl = 0.116505	descr = N_Gram_GAGTC
cnt = 5	feature = 409	correl = 0.0891595	descr = N_Gram_GACTA
cnt = 6	feature = 653	correl = 0.0764455	descr = N_Gram_TGGGG
cnt = 7	feature = 579	correl = 0.0757763	descr = N_Gram_TATAT
cnt = 8	feature = 266	correl = 0.0977781	descr = N_Gram_CACTC
cnt = 9	feature = 436	correl = 0.073306	descr = N_Gram_GCAAT
cnt = 10	feature = 251	correl = 0.0622593	descr = N_Gram_CAAGC
cnt = 11	feature = 259	correl = -0.0444717	descr = N_Gram_CACCC
cnt = 12	feature = 526	correl = -0.0571564	descr = N_Gram_GGTTA
cnt = 13	feature = 237	correl = 0.0443948	descr = N_Gram_ATGTG
cnt = 14	feature = 284	correl = 0.0519672	descr = N_Gram_CCAAT
cnt = 15	feature = 555	correl = 0.0453462	descr = N_Gram_GTTAA
cnt = 16	feature = 680	correl = 0.0447817	descr = N_Gram_TTCGA
cnt = 17	feature = 395	correl = -0.0590736	descr = N_Gram_GAAAT
cnt = 18	feature = 392	correl = -0.0576625	descr = N_Gram_GAAAA
cnt = 19	feature = 413	correl = -0.0562514	descr = N_Gram_GAGAG
cnt = 20	feature = 321	correl = -0.049196	descr = N_Gram_CGACC
cnt = 21	feature = 568	correl = -0.0463739	descr = N_Gram_TAACG
cnt = 22	feature = 407	correl = 0.0453462	descr = N_Gram_GACGG
cnt = 23	feature = 351	correl = 0.079212	descr = N_Gram_CGTGG
cnt = 24	feature = 516	correl = 0.0780126	descr = N_Gram_GGGTA
cnt = 25	feature = 598	correl = 0.0524015	descr = N_Gram_TCCCG
cnt = 26	feature = 538	correl = -0.0459506	descr = N_Gram_GTCGC
cnt = 27	feature = 304	correl = 0.0453462	descr = N_Gram_CCGCA
cnt = 28	feature = 466	correl = 0.0453462	descr = N_Gram_GCGTA
cnt = 29	feature = 514	correl = 0.0453462	descr = N_Gram_GGGGT
cnt = 30	feature = 510	correl = 0.0453462	descr = N_Gram_GGGCT
cnt = 31	feature = 612	correl = 0.0947339	descr = N_Gram_TCGGC
cnt = 32	feature = 545	correl = 0.0573403	descr = N_Gram_GTGCG
cnt = 33	feature = 531	correl = 0.0506518	descr = N_Gram_GTATA
cnt = 34	feature = 360	correl = 0.0631922	descr = N_Gram_CTATA
cnt = 35	feature = 628	correl = 0.0515069	descr = N_Gram_TGAAA
cnt = 36	feature = 295	correl = 0.0711821	descr = N_Gram_CCCAC
cnt = 37	feature = 424	correl = -0.0556583	descr = N_Gram_GATCG
cnt = 38	feature = 264	correl = 0.056201	descr = N_Gram_CACGT
cnt = 39	feature = 393	correl = 0.0531548	descr = N_Gram_GAAAC
cnt = 40	feature = 421	correl = 0.0462035	descr = N_Gram_GATAC
cnt = 41	feature = 611	correl = 0.0741223	descr = N_Gram_TCGGA
cnt = 42	feature = 494	correl = 0.0729795	descr = N_Gram_GGCCC
cnt = 43	feature = 397	correl = -0.0439102	descr = N_Gram_GAAGG
cnt = 44	feature = 394	correl = 0.101802	descr = N_Gram_GAAAG
cnt = 45	feature = 600	correl = 0.0473609	descr = N_Gram_TCCGA
cnt = 46	feature = 357	correl = 0.0568421	descr = N_Gram_CTACT
cnt = 47	feature = 339	correl = 0.0641909	descr = N_Gram_CGGCC
cnt = 48	feature = 255	correl = 0.0542035	descr = N_Gram_CACAG
cnt = 49	feature = 401	correl = 0.0449003	descr = N_Gram_GACAC
cnt = 50	feature = 561	correl = 0.0452268	descr = N_Gram_GTTGC
cnt = 51	feature = 659	correl = 0.0577553	descr = N_Gram_TGTAA
cnt = 52	feature = 620	correl = 0.0485708	descr = N_Gram_TCTCG
cnt = 53	feature = 597	correl = 0.0568471	descr = N_Gram_TCCCC
cnt = 54	feature = 316	correl = 0.0606705	descr = N_Gram_CCTCT
cnt = 55	feature = 556	correl = -0.0725224	descr = N_Gram_GTTAC
cnt = 56	feature = 309	correl = -0.0732728	descr = N_Gram_CCGGT
cnt = 57	feature = 440	correl = -0.0721949	descr = N_Gram_GCAGA
cnt = 58	feature = 258	correl = 0.0833795	descr = N_Gram_CACCA
cnt = 59	feature = 280	correl = -0.0497657	descr = N_Gram_CATGC
cnt = 60	feature = 458	correl = 0.138322	descr = N_Gram_GCCTT
cnt = 61	feature = 340	correl = 0.0702472	descr = N_Gram_CGGCG
cnt = 62	feature = 584	correl = 0.0472183	descr = N_Gram_TCAAA
cnt = 63	feature = 646	correl = 0.0893984	descr = N_Gram_TGGAG
cnt = 64	feature = 546	correl = 0.0580781	descr = N_Gram_GTGCT
cnt = 65	feature = 241	correl = 0.0446791	descr = N_Gram_ATTGG
cnt = 66	feature = 426	correl = -0.0500458	descr = N_Gram_GATGC
cnt = 67	feature = 434	correl = 0.0612091	descr = N_Gram_GCAAA
cnt = 68	feature = 226	correl = -0.0567228	descr = N_Gram_ATCAT
cnt = 69	feature = 288	correl = -0.0590093	descr = N_Gram_CCAGT
cnt = 70	feature = 688	correl = -0.0591405	descr = N_Gram_TTGAG
cnt = 71	feature = 313	correl = 0.0676048	descr = N_Gram_CCTCA
cnt = 72	feature = 353	correl = -0.0473352	descr = N_Gram_CGTTC
cnt = 73	feature = 459	correl = -0.0485576	descr = N_Gram_GCGAC
cnt = 74	feature = 356	correl = 0.0453462	descr = N_Gram_CTAAA
cnt = 75	feature = 361	correl = 0.0806231	descr = N_Gram_CTATT
cnt = 76	feature = 429	correl = -0.0605618	descr = N_Gram_GATTA
cnt = 77	feature = 479	correl = 0.139855	descr = N_Gram_GGAAA
cnt = 78	feature = 431	correl = -0.0897428	descr = N_Gram_GATTT
cnt = 79	feature = 578	correl = 0.0449751	descr = N_Gram_TATAG
cnt = 80	feature = 218	correl = 0.0550219	descr = N_Gram_ATACA
cnt = 81	feature = 636	correl = -0.0472414	descr = N_Gram_TGATC
cnt = 82	feature = 504	correl = 0.0641909	descr = N_Gram_GGGAC
cnt = 83	feature = 222	correl = 0.0718812	descr = N_Gram_ATAGT
cnt = 84	feature = 442	correl = 0.099163	descr = N_Gram_GCAGT
cnt = 85	feature = 673	correl = -0.0574251	descr = N_Gram_TTATT
cnt = 86	feature = 455	correl = -0.0562514	descr = N_Gram_GCCGT
cnt = 87	feature = 517	correl = 0.093386	descr = N_Gram_GGGTC
cnt = 88	feature = 370	correl = 0.0718503	descr = N_Gram_CTCGG
cnt = 89	feature = 601	correl = -0.0977886	descr = N_Gram_TCCGC
cnt = 90	feature = 312	correl = 0.0558015	descr = N_Gram_CCTAT
cnt = 91	feature = 219	correl = -0.0501446	descr = N_Gram_ATACT
cnt = 92	feature = 327	correl = -0.0446597	descr = N_Gram_CGATC
cnt = 93	feature = 422	correl = 0.0670741	descr = N_Gram_GATAT
cnt = 94	feature = 664	correl = 0.131051	descr = N_Gram_TGTGG
cnt = 95	feature = 252	correl = 0.0974183	descr = N_Gram_CAAGG
cnt = 96	feature = 416	correl = 0.0589398	descr = N_Gram_GAGGT
cnt = 97	feature = 217	correl = -0.149135	descr = N_Gram_ATAAG
cnt = 98	feature = 464	correl = 0.0447246	descr = N_Gram_GCGGT
cnt = 99	feature = 616	correl = 0.0568421	descr = N_Gram_TCTAC
cnt = 100	feature = 317	correl = 0.0652478	descr = N_Gram_CCTGC
cnt = 101	feature = 687	correl = -0.051154	descr = N_Gram_TTGAA
cnt = 102	feature = 468	correl = 0.118123	descr = N_Gram_GCGTG
cnt = 103	feature = 681	correl = -0.0558762	descr = N_Gram_TTCGG
cnt = 104	feature = 348	correl = -0.130565	descr = N_Gram_CGTCG
cnt = 105	feature = 448	correl = 0.0704377	descr = N_Gram_GCCAG
cnt = 106	feature = 633	correl = 0.0801463	descr = N_Gram_TGAGT
cnt = 107	feature = 450	correl = 0.0515042	descr = N_Gram_GCCCA
cnt = 108	feature = 382	correl = 0.0499655	descr = N_Gram_CTTCC
cnt = 109	feature = 228	correl = -0.0524821	descr = N_Gram_ATCCT
cnt = 110	feature = 652	correl = 0.0503692	descr = N_Gram_TGGGA
cnt = 111	feature = 278	correl = -0.0611866	descr = N_Gram_CATCG
cnt = 112	feature = 703	correl = -0.0503227	descr = N_Gram_TTTTG
cnt = 113	feature = 331	correl = 0.101505	descr = N_Gram_CGCCG
cnt = 114	feature = 558	correl = -0.0482855	descr = N_Gram_GTTCG
cnt = 115	feature = 624	correl = -0.117639	descr = N_Gram_TCTTA
cnt = 116	feature = 260	correl = 0.0591739	descr = N_Gram_CACCG
cnt = 117	feature = 574	correl = 0.0729653	descr = N_Gram_TACGA
cnt = 118	feature = 654	correl = 0.0767751	descr = N_Gram_TGGGT
cnt = 119	feature = 690	correl = 0.0594649	descr = N_Gram_TTGCA
cnt = 120	feature = 512	correl = 0.0679232	descr = N_Gram_GGGGC
cnt = 121	feature = 342	correl = 0.0869933	descr = N_Gram_CGGGA
cnt = 122	feature = 484	correl = 0.0641909	descr = N_Gram_GGACG
cnt = 123	feature = 271	correl = 0.0629797	descr = N_Gram_CAGGA
cnt = 124	feature = 315	correl = 0.0608474	descr = N_Gram_CCTCG
cnt = 125	feature = 635	correl = 0.0545243	descr = N_Gram_TGATA
cnt = 126	feature = 322	correl = -0.0717699	descr = N_Gram_CGACG
cnt = 127	feature = 386	correl = 0.0910274	descr = N_Gram_CTTGG
cnt = 128	feature = 224	correl = 0.0864478	descr = N_Gram_ATATA
cnt = 129	feature = 640	correl = 0.107159	descr = N_Gram_TGCAA
cnt = 130	feature = 387	correl = 0.0654821	descr = N_Gram_CTTGT
cnt = 131	feature = 244	correl = -0.0769311	descr = N_Gram_ATTTG
cnt = 132	feature = 249	correl = 0.0635672	descr = N_Gram_CAAAG
cnt = 133	feature = 350	correl = 0.106189	descr = N_Gram_CGTGC
cnt = 134	feature = 267	correl = -0.0638971	descr = N_Gram_CAGAA
cnt = 135	feature = 656	correl = 0.0554953	descr = N_Gram_TGGTA
cnt = 136	feature = 483	correl = 0.110261	descr = N_Gram_GGACC
cnt = 137	feature = 314	correl = -0.129731	descr = N_Gram_CCTCC
cnt = 138	feature = 376	correl = 0.0563687	descr = N_Gram_CTGGG
cnt = 139	feature = 373	correl = 0.0486288	descr = N_Gram_CTGAG
cnt = 140	feature = 136	correl = -0.0552547	descr = N_Gram_AATCA
cnt = 141	feature = 508	correl = 0.107561	descr = N_Gram_GGGCC
cnt = 142	feature = 451	correl = 0.0737958	descr = N_Gram_GCCCG
cnt = 143	feature = 438	correl = 0.04926	descr = N_Gram_GCACC
cnt = 144	feature = 296	correl = 0.0463607	descr = N_Gram_CCCC
cnt = 145	feature = 325	correl = -0.0905903	descr = N_Gram_CGAGT
cnt = 146	feature = 576	correl = -0.0623623	descr = N_Gram_TAGAT
cnt = 147	feature = 457	correl = 0.0805039	descr = N_Gram_GCCTC
cnt = 148	feature = 439	correl = 0.119	descr = N_Gram_GCACT
cnt = 149	feature = 548	correl = 0.139071	descr = N_Gram_GTGGC
cnt = 150	feature = 380	correl = -0.112116	descr = N_Gram_CTTAT
cnt = 151	feature = 365	correl = -0.0792641	descr = N_Gram_CTCAT
cnt = 152	feature = 499	correl = 0.0703178	descr = N_Gram_GGCGG
cnt = 153	feature = 363	correl = 0.056201	descr = N_Gram_CTCAA
cnt = 154	feature = 518	correl = -0.0529673	descr = N_Gram_GGGTT
cnt = 155	feature = 285	correl = 0.0600075	descr = N_Gram_CCACC
cnt = 156	feature = 283	correl = 0.0668142	descr = N_Gram_CCAAG
cnt = 157	feature = 336	correl = 0.0741223	descr = N_Gram_CGGAA
cnt = 158	feature = 410	correl = -0.0570613	descr = N_Gram_GACTG
cnt = 159	feature = 345	correl = 0.0607439	descr = N_Gram_CGGTT
cnt = 160	feature = 206	correl = 0.125725	descr = N_Gram_AGTCA
cnt = 161	feature = 661	correl = 0.0466068	descr = N_Gram_TGTCC
cnt = 162	feature = 441	correl = 0.0475023	descr = N_Gram_GCAGC
cnt = 163	feature = 572	correl = -0.151264	descr = N_Gram_TAAGT
cnt = 164	feature = 614	correl = -0.0485637	descr = N_Gram_TCGTC
cnt = 165	feature = 520	correl = -0.0673475	descr = N_Gram_GGTAA
cnt = 166	feature = 660	correl = -0.0544036	descr = N_Gram_TGTCA
cnt = 167	feature = 691	correl = -0.158357	descr = N_Gram_TTGCG
cnt = 168	feature = 678	correl = 0.0773368	descr = N_Gram_TTCCA
cnt = 169	feature = 700	correl = -0.0751545	descr = N_Gram_TTTGG
cnt = 170	feature = 677	correl = 0.0567785	descr = N_Gram_TTCAG
cnt = 171	feature = 324	correl = 0.086002	descr = N_Gram_CGAGG
cnt = 172	feature = 453	correl = 0.0589525	descr = N_Gram_GCCGC
cnt = 173	feature = 435	correl = 0.0934799	descr = N_Gram_GCAAC
cnt = 174	feature = 501	correl = 0.125627	descr = N_Gram_GGCTT
cnt = 175	feature = 400	correl = 0.0497277	descr = N_Gram_GACA
cnt = 176	feature = 657	correl = 0.0694491	descr = N_Gram_TGGTC
cnt = 177	feature = 648	correl = 0.112615	descr = N_Gram_TGGCC
cnt = 178	feature = 589	correl = 0.0816511	descr = N_Gram_TCAGC
cnt = 179	feature = 364	correl = 0.0713122	descr = N_Gram_CTCAC
cnt = 180	feature = 463	correl = 0.0601642	descr = N_Gram_GCGGG
cnt = 181	feature = 449	correl = 0.0579547	descr = N_Gram_GCCAT
cnt = 182	feature = 488	correl = -0.105065	descr = N_Gram_GGATC
cnt = 183	feature = 231	correl = 0.0803255	descr = N_Gram_ATCTG
cnt = 184	feature = 232	correl = 0.051437	descr = N_Gram_ATCTT
cnt = 185	feature = 411	correl = -0.0481458	descr = N_Gram_GAGA
cnt = 186	feature = 505	correl = 0.10458	descr = N_Gram_GGGAG
cnt = 187	feature = 396	correl = 0.108301	descr = N_Gram_GAAGA
cnt = 188	feature = 301	correl = 0.0711427	descr = N_Gram_CCCGG
cnt = 189	feature = 399	correl = -0.0466347	descr = N_Gram_GAATA
cnt = 190	feature = 344	correl = -0.0792051	descr = N_Gram_CGGTA
cnt = 191	feature = 235	correl = -0.0655336	descr = N_Gram_ATGCT
cnt = 192	feature = 388	correl = 0.0457856	descr = N_Gram_CTTTA
cnt = 193	feature = 274	correl = 0.133118	descr = N_Gram_CAGTG
cnt = 194	feature = 637	correl = -0.115257	descr = N_Gram_TGATT
cnt = 195	feature = 527	correl = 0.0914936	descr = N_Gram_GGTTG
cnt = 196	feature = 377	correl = 0.0594056	descr = N_Gram_CTGTG
cnt = 197	feature = 343	correl = 0.137662	descr = N_Gram_CGGGC
cnt = 198	feature = 318	correl = -0.0584729	descr = N_Gram_CCTTC
cnt = 199	feature = 160	correl = -0.0481433	descr = N_Gram_ACGAT
cnt = 200	feature = 644	correl = -0.158141	descr = N_Gram_TGCGT
cnt = 201	feature = 473	correl = 0.0663734	descr = N_Gram_GCTGC
cnt = 202	feature = 277	correl = 0.101152	descr = N_Gram_CATCC
cnt = 203	feature = 618	correl = -0.0701702	descr = N_Gram_TCTCA
cnt = 204	feature = 602	correl = -0.0855062	descr = N_Gram_TCCGG
cnt = 205	feature = 443	correl = 0.0755741	descr = N_Gram_GCAT
cnt = 206	feature = 649	correl = -0.0590997	descr = N_Gram_TGGCG
cnt = 207	feature = 390	correl = 0.104142	descr = N_Gram_CTTTG
cnt = 208	feature = 563	correl = -0.0489243	descr = N_Gram_GTTGT
cnt = 209	feature = 587	correl = 0.0993655	descr = N_Gram_TCACC
cnt = 210	feature = 223	correl = 0.0476593	descr = N_Gram_ATAT
cnt = 211	feature = 335	correl = 0.0450802	descr = N_Gram_CGGA
cnt = 212	feature = 303	correl = 0.0467344	descr = N_Gram_CCGA
cnt = 213	feature = 10	correl = 0.0634696	descr = Position_Specific_Bin_Base_3_Base_C
cnt = 214	feature = 695	correl = 0.0458209	descr = N_Gram_TTGTT
cnt = 215	feature = 263	correl = -0.0642739	descr = N_Gram_CACGA
cnt = 216	feature = 596	correl = 0.0667987	descr = N_Gram_TCCC
cnt = 217	feature = 29	correl = -0.0510556	descr = Position_Specific_Bin_Base_13_Base_A
cnt = 218	feature = 36	correl = -0.0603416	descr = Position_Specific_Bin_Base_17_Base_A
cnt = 219	feature = 418	correl = -0.0845491	descr = N_Gram_GAGTT
cnt = 220	feature = 220	correl = 0.0645018	descr = N_Gram_ATAG
cnt = 221	feature = 18	correl = 0.0645701	descr = Position_Specific_Bin_Base_7_Base_T
cnt = 222	feature = 580	correl = -0.0484539	descr = N_Gram_TATT
cnt = 223	feature = 207	correl = -0.154201	descr = N_Gram_AGTCT
cnt = 224	feature = 605	correl = -0.0873015	descr = N_Gram_TCCTC
cnt = 225	feature = 425	correl = -0.106802	descr = N_Gram_GATCT
cnt = 226	feature = 391	correl = 0.0793839	descr = N_Gram_GAAA
cnt = 227	feature = 28	correl = -0.132365	descr = Position_Specific_Bin_Base_12_Base_T
cnt = 228	feature = 460	correl = 0.0719566	descr = N_Gram_GCGCC
cnt = 229	feature = 69	correl = 0.0955724	descr = Fold_of_RNAi_Sequence_Pos_13
cnt = 230	feature = 13	correl = 0.0708226	descr = Position_Specific_Bin_Base_5_Base_G
cnt = 231	feature = 250	correl = 0.0699619	descr = N_Gram_CAAG
cnt = 232	feature = 19	correl = -0.0654154	descr = Position_Specific_Bin_Base_8_Base_C
cnt = 233	feature = 467	correl = -0.131884	descr = N_Gram_GCGTC
cnt = 234	feature = 234	correl = -0.0954343	descr = N_Gram_ATGC
cnt = 235	feature = 24	correl = -0.0572736	descr = Position_Specific_Bin_Base_11_Base_G
cnt = 236	feature = 291	correl = 0.0676408	descr = N_Gram_CCATC
cnt = 237	feature = 398	correl = -0.0506871	descr = N_Gram_GAAGT
cnt = 238	feature = 651	correl = 0.116684	descr = N_Gram_TGGG
cnt = 239	feature = 8	correl = 0.0776161	descr = Position_Specific_Bin_Base_2_Base_T
cnt = 240	feature = 23	correl = 0.0642312	descr = Position_Specific_Bin_Base_10_Base_T
cnt = 241	feature = 375	correl = 0.106193	descr = N_Gram_CTGCA
cnt = 242	feature = 21	correl = 0.0640465	descr = Position_Specific_Bin_Base_9_Base_G
cnt = 243	feature = 379	correl = -0.0653101	descr = N_Gram_CTTA
cnt = 244	feature = 14	correl = -0.107903	descr = Position_Specific_Bin_Base_6_Base_A
cnt = 245	feature = 11	correl = -0.142041	descr = Position_Specific_Bin_Base_5_Base_A
cnt = 246	feature = 632	correl = -0.0665266	descr = N_Gram_TGAGG
cnt = 247	feature = 265	correl = 0.0541497	descr = N_Gram_CACT
cnt = 248	feature = 67	correl = 0.0596054	descr = Fold_of_RNAi_Sequence_Pos_11
cnt = 249	feature = 433	correl = 0.120836	descr = N_Gram_GCAA
cnt = 250	feature = 20	correl = 0.0782312	descr = Position_Specific_Bin_Base_8_Base_T
cnt = 251	feature = 32	correl = 0.107781	descr = Position_Specific_Bin_Base_14_Base_T
cnt = 252	feature = 481	correl = 0.0444349	descr = N_Gram_GGAAG
cnt = 253	feature = 16	correl = 0.0476967	descr = Position_Specific_Bin_Base_6_Base_T
cnt = 254	feature = 40	correl = 0.123392	descr = Position_Specific_Bin_Base_18_Base_C
cnt = 255	feature = 551	correl = 0.0913925	descr = N_Gram_GTGT
cnt = 256	feature = 355	correl = 0.0757138	descr = N_Gram_CTA
cnt = 257	feature = 38	correl = -0.0717014	descr = Position_Specific_Bin_Base_17_Base_T
cnt = 258	feature = 17	correl = -0.0526982	descr = Position_Specific_Bin_Base_7_Base_A
cnt = 259	feature = 208	correl = 0.0521898	descr = N_Gram_AGTG
cnt = 260	feature = 22	correl = -0.0808149	descr = Position_Specific_Bin_Base_9_Base_T
cnt = 261	feature = 541	correl = -0.0968349	descr = N_Gram_GTCTT
cnt = 262	feature = 437	correl = 0.122173	descr = N_Gram_GCAC
cnt = 263	feature = 626	correl = -0.0621569	descr = N_Gram_TCTTG
cnt = 264	feature = 456	correl = 0.0968796	descr = N_Gram_GCCT
cnt = 265	feature = 105	correl = -0.0587574	descr = Fold_of_Target_NoBeginbrace_noends_Pos_8
cnt = 266	feature = 80	correl = 0.0622439	descr = Xue_Structure_Feature_C010
cnt = 267	feature = 475	correl = 0.0538052	descr = N_Gram_GCTT
cnt = 268	feature = 35	correl = 0.1196	descr = Position_Specific_Bin_Base_16_Base_C
cnt = 269	feature = 30	correl = 0.107969	descr = Position_Specific_Bin_Base_13_Base_C
cnt = 270	feature = 521	correl = 0.0675364	descr = N_Gram_GGTC
cnt = 271	feature = 47	correl = -0.0733237	descr = Gibbs_of_Target_Sequence__Pos_5_Step_1
cnt = 272	feature = 610	correl = -0.116423	descr = N_Gram_TCGAG
cnt = 273	feature = 279	correl = 0.110125	descr = N_Gram_CATCT
cnt = 274	feature = 31	correl = -0.104449	descr = Position_Specific_Bin_Base_14_Base_A
cnt = 275	feature = 25	correl = -0.0710841	descr = Position_Specific_Bin_Base_12_Base_A
cnt = 276	feature = 326	correl = -0.0442609	descr = N_Gram_CGAT
cnt = 277	feature = 15	correl = 0.118233	descr = Position_Specific_Bin_Base_6_Base_C
cnt = 278	feature = 693	correl = 0.0649774	descr = N_Gram_TTGGC
cnt = 279	feature = 281	correl = 0.0727402	descr = N_Gram_CCAA
cnt = 280	feature = 511	correl = 0.0688865	descr = N_Gram_GGGG
cnt = 281	feature = 420	correl = 0.0663401	descr = N_Gram_GATA
cnt = 282	feature = 27	correl = 0.0717415	descr = Position_Specific_Bin_Base_12_Base_G
cnt = 283	feature = 71	correl = 0.0619605	descr = Fold_of_RNAi_Sequence_Pos_15
cnt = 284	feature = 214	correl = -0.101767	descr = N_Gram_AGTTT
cnt = 285	feature = 586	correl = 0.0587503	descr = N_Gram_TCAC
cnt = 286	feature = 606	correl = -0.108429	descr = N_Gram_TCCTT
cnt = 287	feature = 308	correl = 0.121247	descr = N_Gram_CCGGG
cnt = 288	feature = 547	correl = 0.153445	descr = N_Gram_GTGG
cnt = 289	feature = 337	correl = 0.112002	descr = N_Gram_CGGC
cnt = 290	feature = 428	correl = -0.0547407	descr = N_Gram_GATT
cnt = 291	feature = 34	correl = -0.120144	descr = Position_Specific_Bin_Base_16_Base_A
cnt = 292	feature = 270	correl = -0.138749	descr = N_Gram_CAGCT
cnt = 293	feature = 500	correl = 0.0539491	descr = N_Gram_GGCT
cnt = 294	feature = 76	correl = 0.122089	descr = Xue_Structure_Feature_A101
cnt = 295	feature = 655	correl = 0.0840314	descr = N_Gram_TGGT
cnt = 296	feature = 248	correl = 0.048969	descr = N_Gram_CAAA
cnt = 297	feature = 48	correl = -0.120615	descr = Gibbs_of_Target_Sequence__Pos_6_Step_1
cnt = 298	feature = 33	correl = 0.0550113	descr = Position_Specific_Bin_Base_15_Base_C
cnt = 299	feature = 233	correl = -0.0542312	descr = N_Gram_ATGA
cnt = 300	feature = 506	correl = 0.132731	descr = N_Gram_GGGC
cnt = 301	feature = 525	correl = 0.0601741	descr = N_Gram_GGTT
cnt = 302	feature = 68	correl = 0.10223	descr = Fold_of_RNAi_Sequence_Pos_12
cnt = 303	feature = 625	correl = -0.132252	descr = N_Gram_TCTTC
cnt = 304	feature = 51	correl = -0.0948196	descr = Gibbs_of_Target_Sequence__Pos_13_Step_1
cnt = 305	feature = 66	correl = 0.114137	descr = Fold_of_RNAi_Sequence_Pos_9
cnt = 306	feature = 529	correl = 0.0524988	descr = N_Gram_GTAA
cnt = 307	feature = 472	correl = 0.0703417	descr = N_Gram_GCTG
cnt = 308	feature = 662	correl = 0.10002	descr = N_Gram_TGTG
cnt = 309	feature = 643	correl = -0.147022	descr = N_Gram_TGCG
cnt = 310	feature = 49	correl = -0.177723	descr = Gibbs_of_Target_Sequence__Pos_7_Step_1
cnt = 311	feature = 423	correl = -0.126839	descr = N_Gram_GATC
cnt = 312	feature = 39	correl = -0.272883	descr = Position_Specific_Bin_Base_18_Base_A
cnt = 313	feature = 588	correl = 0.0799298	descr = N_Gram_TCAG
cnt = 314	feature = 447	correl = 0.0480186	descr = N_Gram_GCCA
cnt = 315	feature = 389	correl = -0.0535046	descr = N_Gram_CTTTC
cnt = 316	feature = 46	correl = 0.0708243	descr = Gibbs_of_Target_Sequence__Pos_3_Step_1
cnt = 317	feature = 478	correl = 0.0756026	descr = N_Gram_GGAA
cnt = 318	feature = 686	correl = -0.0544068	descr = N_Gram_TTGA
cnt = 319	feature = 70	correl = 0.0676775	descr = Fold_of_RNAi_Sequence_Pos_14
cnt = 320	feature = 591	correl = -0.0490921	descr = N_Gram_TCAT
cnt = 321	feature = 560	correl = 0.0646237	descr = N_Gram_GTTG
cnt = 322	feature = 272	correl = 0.131904	descr = N_Gram_CAGT
cnt = 323	feature = 12	correl = 0.10338	descr = Position_Specific_Bin_Base_5_Base_C
cnt = 324	feature = 608	correl = -0.0801673	descr = N_Gram_TCGA
cnt = 325	feature = 53	correl = -0.106536	descr = Gibbs_of_Target_Sequence__Pos_17_Step_1
cnt = 326	feature = 60	correl = 0.160396	descr = Fold_of_RNAi_Sequence_Pos_0
cnt = 327	feature = 683	correl = -0.212999	descr = N_Gram_TTCTC
cnt = 328	feature = 65	correl = 0.0680768	descr = Fold_of_RNAi_Sequence_Pos_6
cnt = 329	feature = 54	correl = -0.179414	descr = Gibbs_of_Target_Sequence__Pos_18_Step_1
cnt = 330	feature = 540	correl = -0.0907469	descr = N_Gram_GTCT
cnt = 331	feature = 41	correl = 0.293721	descr = Position_Specific_Bin_Base_18_Base_G
cnt = 332	feature = 74	correl = -0.0611569	descr = Xue_Structure_Feature_A110
cnt = 333	feature = 689	correl = -0.0849937	descr = N_Gram_TTGC
cnt = 334	feature = 630	correl = -0.049198	descr = N_Gram_TGAG
cnt = 335	feature = 289	correl = 0.0637071	descr = N_Gram_CCAT
cnt = 336	feature = 75	correl = 0.0667554	descr = Xue_Structure_Feature_A100
cnt = 337	feature = 573	correl = -0.0508894	descr = N_Gram_TAC
cnt = 338	feature = 323	correl = -0.0609627	descr = N_Gram_CGAG
cnt = 339	feature = 492	correl = 0.161677	descr = N_Gram_GGCC
cnt = 340	feature = 73	correl = 0.0712512	descr = Xue_Structure_Feature_A111
cnt = 341	feature = 257	correl = 0.0983194	descr = N_Gram_CACC
cnt = 342	feature = 544	correl = 0.0453464	descr = N_Gram_GTGC
cnt = 343	feature = 72	correl = 0.0668907	descr = Fold_of_RNAi_Sequence_Pos_16
cnt = 344	feature = 461	correl = 0.0705884	descr = N_Gram_GCGG
cnt = 345	feature = 536	correl = -0.0829008	descr = N_Gram_GTCG
cnt = 346	feature = 647	correl = 0.0705965	descr = N_Gram_TGGC
cnt = 347	feature = 704	correl = -0.094943	descr = N_Gram_TTTTT
cnt = 348	feature = 276	correl = 0.0801075	descr = N_Gram_CATC
cnt = 349	feature = 62	correl = 0.147955	descr = Fold_of_RNAi_Sequence_Pos_2
cnt = 350	feature = 528	correl = 0.0584056	descr = N_Gram_GTA
cnt = 351	feature = 599	correl = -0.0681458	descr = N_Gram_TCCG
cnt = 352	feature = 55	correl = -0.307746	descr = Gibbs_of_Target_Sequence__Pos_19_Step_1
cnt = 353	feature = 383	correl = -0.203289	descr = N_Gram_CTTCT
cnt = 354	feature = 347	correl = -0.103353	descr = N_Gram_CGTC
cnt = 355	feature = 211	correl = -0.0483691	descr = N_Gram_AGTT
cnt = 356	feature = 79	correl = 0.0584143	descr = Xue_Structure_Feature_C011
cnt = 357	feature = 594	correl = -0.113573	descr = N_Gram_TCCA
cnt = 358	feature = 497	correl = 0.0564006	descr = N_Gram_GGCG
cnt = 359	feature = 64	correl = 0.0485876	descr = Fold_of_RNAi_Sequence_Pos_4
cnt = 360	feature = 292	correl = 0.0527339	descr = N_Gram_CCC
cnt = 361	feature = 432	correl = 0.146631	descr = N_Gram_GCA
cnt = 362	feature = 603	correl = -0.100749	descr = N_Gram_TCCT
cnt = 363	feature = 247	correl = 0.130837	descr = N_Gram_CAA
cnt = 364	feature = 667	correl = -0.0910352	descr = N_Gram_TTA
cnt = 365	feature = 61	correl = 0.185591	descr = Fold_of_RNAi_Sequence_Pos_1
cnt = 366	feature = 306	correl = 0.0474194	descr = N_Gram_CCGG
cnt = 367	feature = 619	correl = -0.115604	descr = N_Gram_TCTCC
cnt = 368	feature = 465	correl = -0.0799468	descr = N_Gram_GCGT
cnt = 369	feature = 254	correl = 0.0645214	descr = N_Gram_CAC
cnt = 370	feature = 627	correl = -0.0770555	descr = N_Gram_TGA
cnt = 371	feature = 583	correl = 0.0621796	descr = N_Gram_TCA
cnt = 372	feature = 645	correl = 0.109526	descr = N_Gram_TGG
cnt = 373	feature = 419	correl = -0.0479912	descr = N_Gram_GAT
cnt = 374	feature = 702	correl = -0.133017	descr = N_Gram_TTTTC
cnt = 375	feature = 78	correl = 0.090984	descr = Xue_Structure_Feature_C110
cnt = 376	feature = 341	correl = 0.109567	descr = N_Gram_CGGG
cnt = 377	feature = 225	correl = -0.0561611	descr = N_Gram_ATC
cnt = 378	feature = 319	correl = -0.0498404	descr = N_Gram_CGA
cnt = 379	feature = 86	correl = 0.0742608	descr = Xue_Structure_Feature_G011
cnt = 380	feature = 638	correl = -0.0590736	descr = N_Gram_TGC
cnt = 381	feature = 477	correl = 0.116477	descr = N_Gram_GGA
cnt = 382	feature = 701	correl = -0.12353	descr = N_Gram_TTTT
cnt = 383	feature = 77	correl = 0.0861776	descr = Xue_Structure_Feature_C111
cnt = 384	feature = 83	correl = 0.128216	descr = Xue_Structure_Feature_G110
cnt = 385	feature = 362	correl = -0.125068	descr = N_Gram_CTC
cnt = 386	feature = 378	correl = -0.0990588	descr = N_Gram_CTT
cnt = 387	feature = 446	correl = 0.0867499	descr = N_Gram_GCC
cnt = 388	feature = 565	correl = -0.062562	descr = N_Gram_TA
cnt = 389	feature = 82	correl = 0.111591	descr = Xue_Structure_Feature_G111
cnt = 390	feature = 615	correl = -0.124099	descr = N_Gram_TCT
cnt = 391	feature = 697	correl = -0.12556	descr = N_Gram_TTTC
cnt = 392	feature = 502	correl = 0.16882	descr = N_Gram_GGG
cnt = 393	feature = 246	correl = 0.106236	descr = N_Gram_CA
cnt = 394	feature = 366	correl = -0.149367	descr = N_Gram_CTCC
cnt = 395	feature = 623	correl = -0.126918	descr = N_Gram_TCTT
cnt = 396	feature = 59	correl = -0.0780818	descr = PF_RNAi_Fold_3'Free_Count
cnt = 397	feature = 666	correl = -0.129919	descr = N_Gram_TT
cnt = 398	feature = 58	correl = -0.141089	descr = PF_RNAi_Fold_5'Free_Count
cnt = 399	feature = 334	correl = 0.0832065	descr = N_Gram_CGG
cnt = 400	feature = 674	correl = -0.157725	descr = N_Gram_TTC
cnt = 401	feature = 476	correl = 0.178395	descr = N_Gram_GG
cnt = 402	feature = 57	correl = -0.188459	descr = PF_RNAi_Fold_Energy
cnt = 403	feature = 81	correl = -0.111912	descr = Xue_Structure_Feature_C000
cnt = 404	feature = 43	correl = -0.180997	descr = Gibbs_of_Target_Sequence_
num rows = 521
num_elements = 211005
*
optimization finished, #iter = 666
nu = 0.481339
obj = -36.485890, rho = -0.477417
nSV = 370, nBSV = 153
num rows = 58
num_elements = 23490
*
optimization finished, #iter = 64
nu = 0.524306
obj = -4.517381, rho = -0.523809
nSV = 52, nBSV = 12
*
optimization finished, #iter = 666
nu = 0.481339
obj = -36.485890, rho = -0.477417
nSV = 370, nBSV = 153
CFS merit scores = 1.34741
CFS merit scores = 1.61956
CFS merit scores = 1.8565
CFS merit scores = 2.07869
CFS merit scores = 2.27431
CFS merit scores = 2.45536
CFS merit scores = 2.62274
CFS merit scores = 2.77718
CFS merit scores = 2.91835
CFS merit scores = 3.05104
CFS merit scores = 3.1775
CFS merit scores = 3.29866
CFS merit scores = 3.41363
CFS merit scores = 3.52472
CFS merit scores = 3.63239
CFS merit scores = 3.73529
CFS merit scores = 3.83448
CFS merit scores = 3.931
CFS merit scores = 4.02473
CFS merit scores = 4.11617
CFS merit scores = 4.20539
CFS merit scores = 4.29253
CFS merit scores = 4.37772
CFS merit scores = 4.46112
CFS merit scores = 4.54201
CFS merit scores = 4.62083
CFS merit scores = 4.69779
CFS merit scores = 4.773
CFS merit scores = 4.84467
CFS merit scores = 4.91304
CFS merit scores = 4.97935
CFS merit scores = 5.04323
CFS merit scores = 5.10596
CFS merit scores = 5.16712
CFS merit scores = 5.22622
CFS merit scores = 5.283
CFS merit scores = 5.33852
CFS merit scores = 5.39214
CFS merit scores = 5.4442
CFS merit scores = 5.49199
CFS merit scores = 5.53884
CFS merit scores = 5.58379
CFS merit scores = 5.62661
CFS merit scores = 5.667
CFS merit scores = 5.70339
CFS merit scores = 5.73821
CFS merit scores = 5.77203
CFS merit scores = 5.8052
CFS merit scores = 5.83784
CFS merit scores = 5.86865
CFS merit scores = 5.89622
CFS merit scores = 5.92297
CFS merit scores = 5.94763
CFS merit scores = 5.9695
CFS merit scores = 5.98992
CFS merit scores = 6.00877
CFS merit scores = 6.02756
CFS merit scores = 6.04439
CFS merit scores = 6.06082
CFS merit scores = 6.07702
CFS merit scores = 6.09177
CFS merit scores = 6.1063
CFS merit scores = 6.12055
CFS merit scores = 6.13402
CFS merit scores = 6.14703
CFS merit scores = 6.15978
CFS merit scores = 6.17159
CFS merit scores = 6.1826
CFS merit scores = 6.19401
CFS merit scores = 6.20508
CFS merit scores = 6.21586
CFS merit scores = 6.22503
CFS merit scores = 6.23431
CFS merit scores = 6.24403
CFS merit scores = 6.25344
CFS merit scores = 6.26151
CFS merit scores = 6.26936
CFS merit scores = 6.27598
CFS merit scores = 6.28174
CFS merit scores = 6.28798
CFS merit scores = 6.29351
CFS merit scores = 6.29903
CFS merit scores = 6.30451
CFS merit scores = 6.31031
CFS merit scores = 6.31568
CFS merit scores = 6.32136
CFS merit scores = 6.32677
CFS merit scores = 6.33143
CFS merit scores = 6.33587
CFS merit scores = 6.33993
CFS merit scores = 6.34407
CFS merit scores = 6.34716
CFS merit scores = 6.35002
CFS merit scores = 6.35269
CFS merit scores = 6.35558
CFS merit scores = 6.35855
CFS merit scores = 6.36094
CFS merit scores = 6.36183
CFS merit scores = 6.36247
CFS merit scores = 6.36241
CFS merit scores = 6.36157
CFS merit scores = 6.36072
CFS merit scores = 6.35959
CFS merit scores = 6.35884
CFS merit scores = 6.35743
CFS merit scores = 6.35621
CFS merit scores = 6.35424
CFS merit scores = 6.3502
CFS merit scores = 6.34617
CFS merit scores = 6.34253
CFS merit scores = 6.33867
CFS merit scores = 6.33487
CFS merit scores = 6.33052
CFS merit scores = 6.32611
CFS merit scores = 6.32216
CFS merit scores = 6.31835
CFS merit scores = 6.3138
CFS merit scores = 6.30942
CFS merit scores = 6.30462
CFS merit scores = 6.29978
CFS merit scores = 6.29496
CFS merit scores = 6.29031
CFS merit scores = 6.28547
CFS merit scores = 6.28087
CFS merit scores = 6.27642
CFS merit scores = 6.27193
CFS merit scores = 6.26717
CFS merit scores = 6.2627
CFS merit scores = 6.25852
CFS merit scores = 6.2539
CFS merit scores = 6.24927
CFS merit scores = 6.24442
CFS merit scores = 6.23954
CFS merit scores = 6.23472
CFS merit scores = 6.22906
CFS merit scores = 6.22348
CFS merit scores = 6.21805
CFS merit scores = 6.21263
CFS merit scores = 6.20718
CFS merit scores = 6.20189
CFS merit scores = 6.19663
CFS merit scores = 6.19155
CFS merit scores = 6.18654
CFS merit scores = 6.18035
CFS merit scores = 6.17407
CFS merit scores = 6.168
CFS merit scores = 6.16224
CFS merit scores = 6.15575
CFS merit scores = 6.14921
CFS merit scores = 6.14237
CFS merit scores = 6.13587
CFS merit scores = 6.12968
CFS merit scores = 6.12368
CFS merit scores = 6.11774
CFS merit scores = 6.11189
CFS merit scores = 6.10599
CFS merit scores = 6.10012
CFS merit scores = 6.09425
CFS merit scores = 6.08753
CFS merit scores = 6.08087
CFS merit scores = 6.07386
CFS merit scores = 6.0669
CFS merit scores = 6.06001
CFS merit scores = 6.0533
CFS merit scores = 6.04655
CFS merit scores = 6.03932
CFS merit scores = 6.03234
CFS merit scores = 6.02554
CFS merit scores = 6.01849
CFS merit scores = 6.01161
CFS merit scores = 6.00401
CFS merit scores = 5.99669
CFS merit scores = 5.98919
CFS merit scores = 5.98193
CFS merit scores = 5.9746
CFS merit scores = 5.96697
CFS merit scores = 5.95949
CFS merit scores = 5.95174
CFS merit scores = 5.94409
CFS merit scores = 5.93666
CFS merit scores = 5.92915
CFS merit scores = 5.92161
CFS merit scores = 5.91423
CFS merit scores = 5.90636
CFS merit scores = 5.89862
CFS merit scores = 5.89112
CFS merit scores = 5.88342
CFS merit scores = 5.87571
CFS merit scores = 5.86822
CFS merit scores = 5.86066
CFS merit scores = 5.85314
CFS merit scores = 5.84581
CFS merit scores = 5.83848
CFS merit scores = 5.83134
CFS merit scores = 5.82413
CFS merit scores = 5.81677
CFS merit scores = 5.80953
CFS merit scores = 5.80205
CFS merit scores = 5.79458
CFS merit scores = 5.78704
CFS merit scores = 5.77972
CFS merit scores = 5.77237
CFS merit scores = 5.76494
CFS merit scores = 5.7577
CFS merit scores = 5.75076
CFS merit scores = 5.7438
CFS merit scores = 5.73651
CFS merit scores = 5.72936
CFS merit scores = 5.72215
CFS merit scores = 5.71491
CFS merit scores = 5.70778
CFS merit scores = 5.7008
CFS merit scores = 5.69387
CFS merit scores = 5.68705
CFS merit scores = 5.68035
CFS merit scores = 5.67362
CFS merit scores = 5.66691
CFS merit scores = 5.66033
CFS merit scores = 5.65359
CFS merit scores = 5.64664
CFS merit scores = 5.63985
CFS merit scores = 5.63317
CFS merit scores = 5.6264
CFS merit scores = 5.6197
CFS merit scores = 5.61303
CFS merit scores = 5.60621
CFS merit scores = 5.59933
CFS merit scores = 5.59261
CFS merit scores = 5.58595
CFS merit scores = 5.57936
CFS merit scores = 5.57284
CFS merit scores = 5.5663
CFS merit scores = 5.55998
CFS merit scores = 5.55368
CFS merit scores = 5.5474
CFS merit scores = 5.5412
CFS merit scores = 5.53497
CFS merit scores = 5.52876
CFS merit scores = 5.52263
CFS merit scores = 5.51659
CFS merit scores = 5.5106
CFS merit scores = 5.50459
CFS merit scores = 5.49872
CFS merit scores = 5.49286
CFS merit scores = 5.48694
CFS merit scores = 5.48103
CFS merit scores = 5.47508
CFS merit scores = 5.46911
CFS merit scores = 5.46302
CFS merit scores = 5.45697
CFS merit scores = 5.45098
CFS merit scores = 5.44504
CFS merit scores = 5.43909
CFS merit scores = 5.43313
CFS merit scores = 5.42726
CFS merit scores = 5.42132
CFS merit scores = 5.41545
CFS merit scores = 5.40956
CFS merit scores = 5.40367
CFS merit scores = 5.39776
CFS merit scores = 5.39199
CFS merit scores = 5.38623
CFS merit scores = 5.38059
CFS merit scores = 5.375
CFS merit scores = 5.36947
CFS merit scores = 5.36402
CFS merit scores = 5.35847
CFS merit scores = 5.35296
CFS merit scores = 5.34752
CFS merit scores = 5.34221
CFS merit scores = 5.337
CFS merit scores = 5.33177
CFS merit scores = 5.32644
CFS merit scores = 5.32117
CFS merit scores = 5.31602
CFS merit scores = 5.31095
CFS merit scores = 5.30571
CFS merit scores = 5.30045
CFS merit scores = 5.2949
CFS merit scores = 5.28939
CFS merit scores = 5.28389
CFS merit scores = 5.27844
CFS merit scores = 5.273
CFS merit scores = 5.26761
CFS merit scores = 5.26232
CFS merit scores = 5.25689
CFS merit scores = 5.25145
CFS merit scores = 5.24613
CFS merit scores = 5.2409
CFS merit scores = 5.23571
CFS merit scores = 5.23059
CFS merit scores = 5.22534
CFS merit scores = 5.21987
CFS merit scores = 5.21446
CFS merit scores = 5.20901
CFS merit scores = 5.20367
CFS merit scores = 5.19835
CFS merit scores = 5.1931
CFS merit scores = 5.18791
CFS merit scores = 5.18257
CFS merit scores = 5.1773
CFS merit scores = 5.17199
CFS merit scores = 5.16666
CFS merit scores = 5.16128
CFS merit scores = 5.1558
CFS merit scores = 5.15036
CFS merit scores = 5.14496
CFS merit scores = 5.1396
CFS merit scores = 5.13422
CFS merit scores = 5.12872
CFS merit scores = 5.12328
CFS merit scores = 5.11791
CFS merit scores = 5.11247
CFS merit scores = 5.107
CFS merit scores = 5.10154
CFS merit scores = 5.09618
CFS merit scores = 5.09087
CFS merit scores = 5.08536
CFS merit scores = 5.07986
CFS merit scores = 5.07432
CFS merit scores = 5.06863
CFS merit scores = 5.06296
CFS merit scores = 5.05736
CFS merit scores = 5.0517
CFS merit scores = 5.04605
CFS merit scores = 5.04043
CFS merit scores = 5.03487
CFS merit scores = 5.02903
CFS merit scores = 5.02252
CFS merit scores = 5.01584
CFS merit scores = 5.00925
CFS merit scores = 5.00262
CFS merit scores = 4.99593
CFS merit scores = 4.98927
CFS merit scores = 4.98262
CFS merit scores = 4.97599
CFS merit scores = 4.96918
CFS merit scores = 4.9624
CFS merit scores = 4.95546
CFS merit scores = 4.94854
CFS merit scores = 4.94167
CFS merit scores = 4.93473
CFS merit scores = 4.92758
CFS merit scores = 4.9205
CFS merit scores = 4.91321
CFS merit scores = 4.90597
CFS merit scores = 4.89885
CFS merit scores = 4.89138
CFS merit scores = 4.88403
CFS merit scores = 4.87675
CFS merit scores = 4.86953
CFS merit scores = 4.86235
CFS merit scores = 4.85502
CFS merit scores = 4.84775
CFS merit scores = 4.84051
CFS merit scores = 4.83329
CFS merit scores = 4.82613
CFS merit scores = 4.81889
CFS merit scores = 4.81154
CFS merit scores = 4.80407
CFS merit scores = 4.79662
CFS merit scores = 4.78922
CFS merit scores = 4.7814
CFS merit scores = 4.77336
CFS merit scores = 4.76518
CFS merit scores = 4.75689
CFS merit scores = 4.74837
CFS merit scores = 4.73984
CFS merit scores = 4.731
CFS merit scores = 4.72218
CFS merit scores = 4.71294
CFS merit scores = 4.70368
CFS merit scores = 4.69406
CFS merit scores = 4.68412
CFS merit scores = 4.6735
CFS merit scores = 4.6627
CFS merit scores = 4.65036
CFS merit scores = 4.63388
cnt = 1	feature = 60	correl = -0.347415	descr = Gibbs_of_Target_Sequence__Pos_20_Step_1
cnt = 2	feature = 46	correl = 0.242108	descr = Gibbs_of_Target_Sequence__Pos_1_Step_1
cnt = 3	feature = 389	correl = -0.115623	descr = N_Gram_CTTC
cnt = 4	feature = 295	correl = 0.0772602	descr = N_Gram_CCAAG
cnt = 5	feature = 574	correl = 0.0461414	descr = N_Gram_TAGGT
cnt = 6	feature = 572	correl = 0.0884882	descr = N_Gram_TAGCA
cnt = 7	feature = 629	correl = -0.0812066	descr = N_Gram_TGAGA
cnt = 8	feature = 442	correl = 0.0833266	descr = N_Gram_GCACT
cnt = 9	feature = 422	correl = 0.0940975	descr = N_Gram_GAGTC
cnt = 10	feature = 558	correl = 0.0492354	descr = N_Gram_TAAAG
cnt = 11	feature = 664	correl = -0.0571912	descr = N_Gram_TTAAG
cnt = 12	feature = 291	correl = -0.0497754	descr = N_Gram_CATGC
cnt = 13	feature = 593	correl = 0.0452869	descr = N_Gram_TCCCA
cnt = 14	feature = 233	correl = -0.0491937	descr = N_Gram_ATCGC
cnt = 15	feature = 329	correl = -0.0491937	descr = N_Gram_CGACC
cnt = 16	feature = 497	correl = 0.0744338	descr = N_Gram_GGCGC
cnt = 17	feature = 360	correl = 0.0791307	descr = N_Gram_CGTGG
cnt = 18	feature = 607	correl = 0.0946425	descr = N_Gram_TCGGC
cnt = 19	feature = 368	correl = 0.0664393	descr = N_Gram_CTAGG
cnt = 20	feature = 508	correl = 0.0452869	descr = N_Gram_GGGGT
cnt = 21	feature = 538	correl = 0.0572733	descr = N_Gram_GTGCG
cnt = 22	feature = 521	correl = 0.0505891	descr = N_Gram_GTATA
cnt = 23	feature = 305	correl = 0.0452869	descr = N_Gram_CCCCG
cnt = 24	feature = 336	correl = 0.0452869	descr = N_Gram_CGCCA
cnt = 25	feature = 370	correl = 0.0631089	descr = N_Gram_CTATA
cnt = 26	feature = 410	correl = -0.0682301	descr = N_Gram_GACCC
cnt = 27	feature = 428	correl = -0.0556641	descr = N_Gram_GATCG
cnt = 28	feature = 272	correl = 0.0561223	descr = N_Gram_CACGT
cnt = 29	feature = 647	correl = 0.0885995	descr = N_Gram_TGGGG
cnt = 30	feature = 402	correl = 0.101676	descr = N_Gram_GAAAG
cnt = 31	feature = 595	correl = 0.0472704	descr = N_Gram_TCCGA
cnt = 32	feature = 208	correl = -0.0496756	descr = N_Gram_AGGGC
cnt = 33	feature = 228	correl = 0.0717923	descr = N_Gram_ATAGT
cnt = 34	feature = 241	correl = -0.0558209	descr = N_Gram_ATGCC
cnt = 35	feature = 407	correl = 0.0448195	descr = N_Gram_GACAC
cnt = 36	feature = 367	correl = 0.0567535	descr = N_Gram_CTACT
cnt = 37	feature = 648	correl = 0.0467472	descr = N_Gram_TGGGT
cnt = 38	feature = 264	correl = 0.0520607	descr = N_Gram_CAATC
cnt = 39	feature = 207	correl = -0.0649075	descr = N_Gram_AGGCT
cnt = 40	feature = 278	correl = 0.0540659	descr = N_Gram_CAGCG
cnt = 41	feature = 286	correl = -0.0599505	descr = N_Gram_CATAT
cnt = 42	feature = 548	correl = -0.0786977	descr = N_Gram_GTTAC
cnt = 43	feature = 362	correl = -0.0473711	descr = N_Gram_CGTTC
cnt = 44	feature = 536	correl = 0.0616995	descr = N_Gram_GTGAC
cnt = 45	feature = 315	correl = -0.0643144	descr = N_Gram_CCGGT
cnt = 46	feature = 653	correl = 0.0596118	descr = N_Gram_TGTAA
cnt = 47	feature = 267	correl = 0.0639483	descr = N_Gram_CACCA
cnt = 48	feature = 503	correl = 0.0968628	descr = N_Gram_GGGAC
cnt = 49	feature = 426	correl = 0.0669709	descr = N_Gram_GATAT
cnt = 50	feature = 433	correl = -0.061247	descr = N_Gram_GATTA
cnt = 51	feature = 344	correl = 0.0500401	descr = N_Gram_CGGCC
cnt = 52	feature = 234	correl = -0.0963875	descr = N_Gram_ATCGG
cnt = 53	feature = 363	correl = 0.113754	descr = N_Gram_CGTTT
cnt = 54	feature = 345	correl = 0.0583208	descr = N_Gram_CGGCG
cnt = 55	feature = 382	correl = -0.0922983	descr = N_Gram_CTGAT
cnt = 56	feature = 539	correl = 0.0978169	descr = N_Gram_GTGCT
cnt = 57	feature = 455	correl = -0.0562445	descr = N_Gram_GCCGT
cnt = 58	feature = 673	correl = 0.0447228	descr = N_Gram_TTCGA
cnt = 59	feature = 640	correl = 0.0892806	descr = N_Gram_TGGAG
cnt = 60	feature = 686	correl = 0.0516604	descr = N_Gram_TTGGT
cnt = 61	feature = 317	correl = -0.0617818	descr = N_Gram_CCGTC
cnt = 62	feature = 459	correl = -0.0767401	descr = N_Gram_GCGAC
cnt = 63	feature = 251	correl = 0.106191	descr = N_Gram_ATTGT
cnt = 64	feature = 395	correl = 0.109561	descr = N_Gram_CTTGG
cnt = 65	feature = 257	correl = -0.0473555	descr = N_Gram_CAAAC
cnt = 66	feature = 223	correl = -0.137881	descr = N_Gram_ATAAG
cnt = 67	feature = 576	correl = -0.0505998	descr = N_Gram_TATAC
cnt = 68	feature = 594	correl = 0.0523377	descr = N_Gram_TCCCG
cnt = 69	feature = 280	correl = 0.0863731	descr = N_Gram_CAGGA
cnt = 70	feature = 217	correl = 0.105676	descr = N_Gram_AGTGT
cnt = 71	feature = 687	correl = 0.0851163	descr = N_Gram_TTGTG
cnt = 72	feature = 527	correl = 0.0452869	descr = N_Gram_GTCCG
cnt = 73	feature = 343	correl = 0.106027	descr = N_Gram_CGGCA
cnt = 74	feature = 425	correl = 0.0461314	descr = N_Gram_GATAC
cnt = 75	feature = 596	correl = -0.0653456	descr = N_Gram_TCCGC
cnt = 76	feature = 666	correl = -0.0733575	descr = N_Gram_TTACC
cnt = 77	feature = 674	correl = -0.0486819	descr = N_Gram_TTCGG
cnt = 78	feature = 276	correl = 0.0729478	descr = N_Gram_CAGCA
cnt = 79	feature = 218	correl = 0.0890594	descr = N_Gram_AGTTA
cnt = 80	feature = 304	correl = 0.0843006	descr = N_Gram_CCCAC
cnt = 81	feature = 606	correl = -0.0491937	descr = N_Gram_TCGCA
cnt = 82	feature = 248	correl = -0.048657	descr = N_Gram_ATTAA
cnt = 83	feature = 460	correl = 0.0745119	descr = N_Gram_GCGAG
cnt = 84	feature = 371	correl = 0.0548529	descr = N_Gram_CTATG
cnt = 85	feature = 599	correl = 0.055723	descr = N_Gram_TCCTA
cnt = 86	feature = 510	correl = 0.0932736	descr = N_Gram_GGGTC
cnt = 87	feature = 520	correl = 0.0712806	descr = N_Gram_GTAGT
cnt = 88	feature = 550	correl = -0.0483207	descr = N_Gram_GTTCG
cnt = 89	feature = 309	correl = -0.0630652	descr = N_Gram_CCCTT
cnt = 90	feature = 578	correl = -0.0563951	descr = N_Gram_TATTC
cnt = 91	feature = 518	correl = 0.0732883	descr = N_Gram_GTAAA
cnt = 92	feature = 324	correl = 0.0544044	descr = N_Gram_CCTGC
cnt = 93	feature = 468	correl = -0.131911	descr = N_Gram_GCGTC
cnt = 94	feature = 457	correl = 0.153005	descr = N_Gram_GCCTT
cnt = 95	feature = 613	correl = 0.0567535	descr = N_Gram_TCTAC
cnt = 96	feature = 635	correl = 0.107029	descr = N_Gram_TGCAA
cnt = 97	feature = 231	correl = -0.0522752	descr = N_Gram_ATCAT
cnt = 98	feature = 209	correl = 0.0785959	descr = N_Gram_AGGGG
cnt = 99	feature = 331	correl = 0.0858864	descr = N_Gram_CGAGG
cnt = 100	feature = 303	correl = 0.0570896	descr = N_Gram_CCCAA
cnt = 101	feature = 487	correl = 0.0898475	descr = N_Gram_GGAGT
cnt = 102	feature = 323	correl = 0.0602049	descr = N_Gram_CCTGA
cnt = 103	feature = 657	correl = 0.06953	descr = N_Gram_TGTGA
cnt = 104	feature = 353	correl = -0.0676412	descr = N_Gram_CGTAC
cnt = 105	feature = 500	correl = 0.154835	descr = N_Gram_GGCTT
cnt = 106	feature = 361	correl = 0.05408	descr = N_Gram_CGTGT
cnt = 107	feature = 514	correl = 0.0652534	descr = N_Gram_GGTCA
cnt = 108	feature = 549	correl = 0.0609492	descr = N_Gram_GTTCC
cnt = 109	feature = 608	correl = -0.0666005	descr = N_Gram_TCGGG
cnt = 110	feature = 265	correl = 0.083765	descr = N_Gram_CACAG
cnt = 111	feature = 388	correl = -0.128542	descr = N_Gram_CTTAT
cnt = 112	feature = 322	correl = 0.0441725	descr = N_Gram_CCTCT
cnt = 113	feature = 421	correl = 0.0517891	descr = N_Gram_GAGGT
cnt = 114	feature = 660	correl = -0.0512407	descr = N_Gram_TGTTA
cnt = 115	feature = 547	correl = 0.0890594	descr = N_Gram_GTTAA
cnt = 116	feature = 285	correl = -0.0502499	descr = N_Gram_CATAC
cnt = 117	feature = 214	correl = 0.115696	descr = N_Gram_AGTCA
cnt = 118	feature = 541	correl = 0.138921	descr = N_Gram_GTGGC
cnt = 119	feature = 463	correl = 0.0523923	descr = N_Gram_GCGGA
cnt = 120	feature = 414	correl = 0.0968628	descr = N_Gram_GACTA
cnt = 121	feature = 394	correl = -0.121553	descr = N_Gram_CTTGC
cnt = 122	feature = 144	correl = 0.0641471	descr = N_Gram_AATCT
cnt = 123	feature = 561	correl = -0.0569719	descr = N_Gram_TAAGA
cnt = 124	feature = 446	correl = 0.101936	descr = N_Gram_GCATC
cnt = 125	feature = 449	correl = 0.0932506	descr = N_Gram_GCCAG
cnt = 126	feature = 417	correl = -0.047847	descr = N_Gram_GAGCC
cnt = 127	feature = 553	correl = 0.108164	descr = N_Gram_GTTGG
cnt = 128	feature = 308	correl = 0.0710368	descr = N_Gram_CCCGG
cnt = 129	feature = 319	correl = 0.055723	descr = N_Gram_CCTAT
cnt = 130	feature = 313	correl = 0.0710368	descr = N_Gram_CCGGC
cnt = 131	feature = 632	correl = 0.0544221	descr = N_Gram_TGATA
cnt = 132	feature = 301	correl = 0.0612116	descr = N_Gram_CCATC
cnt = 133	feature = 544	correl = 0.0475785	descr = N_Gram_GTGTA
cnt = 134	feature = 630	correl = 0.0440217	descr = N_Gram_TGAGT
cnt = 135	feature = 418	correl = 0.0916091	descr = N_Gram_GAGCT
cnt = 136	feature = 277	correl = 0.0548463	descr = N_Gram_CAGCC
cnt = 137	feature = 220	correl = -0.0833931	descr = N_Gram_AGTTT
cnt = 138	feature = 464	correl = 0.0638865	descr = N_Gram_GCGGC
cnt = 139	feature = 429	correl = -0.100494	descr = N_Gram_GATCT
cnt = 140	feature = 525	correl = -0.0727329	descr = N_Gram_GTCCA
cnt = 141	feature = 439	correl = 0.09697	descr = N_Gram_GCAAC
cnt = 142	feature = 413	correl = -0.072178	descr = N_Gram_GACGT
cnt = 143	feature = 292	correl = 0.0512516	descr = N_Gram_CATGG
cnt = 144	feature = 697	correl = -0.0963129	descr = N_Gram_TTTTG
cnt = 145	feature = 219	correl = 0.059449	descr = N_Gram_AGTTG
cnt = 146	feature = 435	correl = -0.0897884	descr = N_Gram_GATTT
cnt = 147	feature = 341	correl = 0.0989836	descr = N_Gram_CGGAC
cnt = 148	feature = 654	correl = -0.054691	descr = N_Gram_TGTCA
cnt = 149	feature = 591	correl = 0.0848322	descr = N_Gram_TCCAA
cnt = 150	feature = 283	correl = 0.132953	descr = N_Gram_CAGTG
cnt = 151	feature = 334	correl = -0.0498811	descr = N_Gram_CGCAG
cnt = 152	feature = 477	correl = 0.0440459	descr = N_Gram_GCTTG
cnt = 153	feature = 650	correl = 0.0718409	descr = N_Gram_TGGTA
cnt = 154	feature = 400	correl = 0.0754458	descr = N_Gram_GAAA
cnt = 155	feature = 454	correl = 0.0972248	descr = N_Gram_GCCGG
cnt = 156	feature = 636	correl = 0.0849031	descr = N_Gram_TGCAC
cnt = 157	feature = 551	correl = -0.0579619	descr = N_Gram_GTTCT
cnt = 158	feature = 600	correl = -0.0690991	descr = N_Gram_TCCTC
cnt = 159	feature = 542	correl = 0.0784749	descr = N_Gram_GTGGT
cnt = 160	feature = 350	correl = -0.0656894	descr = N_Gram_CGGTA
cnt = 161	feature = 496	correl = 0.151082	descr = N_Gram_GGCCT
cnt = 162	feature = 475	correl = 0.0810675	descr = N_Gram_GCTGG
cnt = 163	feature = 526	correl = 0.0516429	descr = N_Gram_GTCCC
cnt = 164	feature = 515	correl = 0.0634671	descr = N_Gram_GGTTG
cnt = 165	feature = 390	correl = 0.0489038	descr = N_Gram_CTTCA
cnt = 166	feature = 235	correl = 0.0802	descr = N_Gram_ATCTG
cnt = 167	feature = 484	correl = 0.0989836	descr = N_Gram_GGACG
cnt = 168	feature = 529	correl = -0.114562	descr = N_Gram_GTCGA
cnt = 169	feature = 279	correl = -0.158118	descr = N_Gram_CAGCT
cnt = 170	feature = 545	correl = 0.0698162	descr = N_Gram_GTGTG
cnt = 171	feature = 504	correl = 0.101752	descr = N_Gram_GGGAG
cnt = 172	feature = 225	correl = -0.0730058	descr = N_Gram_ATACT
cnt = 173	feature = 610	correl = -0.0621414	descr = N_Gram_TCGTC
cnt = 174	feature = 380	correl = 0.0809231	descr = N_Gram_CTCTA
cnt = 175	feature = 488	correl = -0.0918325	descr = N_Gram_GGATC
cnt = 176	feature = 651	correl = 0.052209	descr = N_Gram_TGGTC
cnt = 177	feature = 644	correl = 0.117453	descr = N_Gram_TGGCT
cnt = 178	feature = 270	correl = -0.0619909	descr = N_Gram_CACG
cnt = 179	feature = 450	correl = 0.0608555	descr = N_Gram_GCCAT
cnt = 180	feature = 584	correl = 0.0834493	descr = N_Gram_TCAGC
cnt = 181	feature = 250	correl = 0.0497647	descr = N_Gram_ATTG
cnt = 182	feature = 375	correl = -0.11012	descr = N_Gram_CTCAT
cnt = 183	feature = 348	correl = 0.128962	descr = N_Gram_CGGGC
cnt = 184	feature = 492	correl = 0.083074	descr = N_Gram_GGCAT
cnt = 185	feature = 512	correl = -0.058393	descr = N_Gram_GGTAA
cnt = 186	feature = 406	correl = 0.0949745	descr = N_Gram_GACA
cnt = 187	feature = 222	correl = -0.084211	descr = N_Gram_ATAA
cnt = 188	feature = 509	correl = 0.0499342	descr = N_Gram_GGGT
cnt = 189	feature = 483	correl = 0.113009	descr = N_Gram_GGACC
cnt = 190	feature = 387	correl = -0.0670185	descr = N_Gram_CTTA
cnt = 191	feature = 306	correl = 0.0973384	descr = N_Gram_CCCG
cnt = 192	feature = 397	correl = 0.0914291	descr = N_Gram_CTTTA
cnt = 193	feature = 247	correl = -0.0675563	descr = N_Gram_ATTA
cnt = 194	feature = 351	correl = -0.0566691	descr = N_Gram_CGTA
cnt = 195	feature = 396	correl = 0.0788654	descr = N_Gram_CTTGT
cnt = 196	feature = 498	correl = 0.0891482	descr = N_Gram_GGCGG
cnt = 197	feature = 494	correl = 0.107641	descr = N_Gram_GGCCA
cnt = 198	feature = 13	correl = -0.117329	descr = Position_Specific_Bin_Base_5_Base_A
cnt = 199	feature = 290	correl = 0.116459	descr = N_Gram_CATCT
cnt = 200	feature = 337	correl = 0.101752	descr = N_Gram_CGCCG
cnt = 201	feature = 451	correl = 0.0642394	descr = N_Gram_GCCCA
cnt = 202	feature = 637	correl = -0.142289	descr = N_Gram_TGCG
cnt = 203	feature = 24	correl = -0.0876332	descr = Position_Specific_Bin_Base_11_Base_G
cnt = 204	feature = 19	correl = 0.0669134	descr = Position_Specific_Bin_Base_7_Base_T
cnt = 205	feature = 29	correl = -0.0800233	descr = Position_Specific_Bin_Base_13_Base_A
cnt = 206	feature = 31	correl = -0.0881516	descr = Position_Specific_Bin_Base_14_Base_A
cnt = 207	feature = 9	correl = 0.0776875	descr = Position_Specific_Bin_Base_2_Base_T
cnt = 208	feature = 39	correl = 0.100543	descr = Position_Specific_Bin_Base_17_Base_C
cnt = 209	feature = 327	correl = -0.0443489	descr = N_Gram_CGAC
cnt = 210	feature = 10	correl = 0.0854775	descr = Position_Specific_Bin_Base_3_Base_C
cnt = 211	feature = 633	correl = -0.14881	descr = N_Gram_TGATT
cnt = 212	feature = 437	correl = 0.130899	descr = N_Gram_GCAA
cnt = 213	feature = 211	correl = 0.0866538	descr = N_Gram_AGTA
cnt = 214	feature = 244	correl = 0.0505259	descr = N_Gram_ATGT
cnt = 215	feature = 423	correl = -0.057654	descr = N_Gram_GAGTT
cnt = 216	feature = 383	correl = 0.0959676	descr = N_Gram_CTGCA
cnt = 217	feature = 615	correl = -0.0845169	descr = N_Gram_TCTCA
cnt = 218	feature = 288	correl = 0.10369	descr = N_Gram_CATCC
cnt = 219	feature = 28	correl = -0.130606	descr = Position_Specific_Bin_Base_12_Base_T
cnt = 220	feature = 266	correl = 0.0719619	descr = N_Gram_CACC
cnt = 221	feature = 18	correl = 0.118854	descr = Position_Specific_Bin_Base_6_Base_C
cnt = 222	feature = 298	correl = -0.134265	descr = N_Gram_CCAGC
cnt = 223	feature = 38	correl = -0.0595136	descr = Position_Specific_Bin_Base_17_Base_A
cnt = 224	feature = 8	correl = -0.0951943	descr = Position_Specific_Bin_Base_2_Base_G
cnt = 225	feature = 71	correl = 0.0489133	descr = Fold_of_RNAi_Sequence_Pos_10
cnt = 226	feature = 555	correl = -0.0745096	descr = N_Gram_GTTTT
cnt = 227	feature = 393	correl = -0.0936785	descr = N_Gram_CTTGA
cnt = 228	feature = 20	correl = 0.0655349	descr = Position_Specific_Bin_Base_8_Base_T
cnt = 229	feature = 35	correl = 0.0640574	descr = Position_Specific_Bin_Base_15_Base_T
cnt = 230	feature = 21	correl = -0.0775498	descr = Position_Specific_Bin_Base_9_Base_T
cnt = 231	feature = 619	correl = -0.0520495	descr = N_Gram_TCTGA
cnt = 232	feature = 645	correl = 0.120543	descr = N_Gram_TGGG
cnt = 233	feature = 23	correl = 0.0854367	descr = Position_Specific_Bin_Base_10_Base_T
cnt = 234	feature = 33	correl = 0.105292	descr = Position_Specific_Bin_Base_14_Base_T
cnt = 235	feature = 609	correl = -0.0513179	descr = N_Gram_TCGT
cnt = 236	feature = 655	correl = 0.0744355	descr = N_Gram_TGTCC
cnt = 237	feature = 206	correl = 0.130544	descr = N_Gram_AGGCG
cnt = 238	feature = 259	correl = 0.0701711	descr = N_Gram_CAAG
cnt = 239	feature = 597	correl = -0.0802551	descr = N_Gram_TCCGG
cnt = 240	feature = 627	correl = -0.0479981	descr = N_Gram_TGAAG
cnt = 241	feature = 325	correl = -0.0744679	descr = N_Gram_CCTTC
cnt = 242	feature = 81	correl = 0.11074	descr = Xue_Structure_Feature_A101
cnt = 243	feature = 12	correl = 0.0653704	descr = Position_Specific_Bin_Base_4_Base_C
cnt = 244	feature = 274	correl = 0.0512262	descr = N_Gram_CAGA
cnt = 245	feature = 643	correl = -0.0920186	descr = N_Gram_TGGCG
cnt = 246	feature = 340	correl = 0.0733859	descr = N_Gram_CGGA
cnt = 247	feature = 623	correl = -0.0522128	descr = N_Gram_TCTTG
cnt = 248	feature = 441	correl = 0.0927742	descr = N_Gram_GCAC
cnt = 249	feature = 226	correl = 0.0602607	descr = N_Gram_ATAG
cnt = 250	feature = 476	correl = 0.0689069	descr = N_Gram_GCTT
cnt = 251	feature = 689	correl = 0.0479403	descr = N_Gram_TTTA
cnt = 252	feature = 30	correl = 0.130178	descr = Position_Specific_Bin_Base_13_Base_C
cnt = 253	feature = 17	correl = -0.0974862	descr = Position_Specific_Bin_Base_6_Base_A
cnt = 254	feature = 79	correl = -0.0483646	descr = Xue_Structure_Feature_A110
cnt = 255	feature = 52	correl = 0.0508568	descr = Gibbs_of_Target_Sequence__Pos_9_Step_1
cnt = 256	feature = 25	correl = -0.0810827	descr = Position_Specific_Bin_Base_12_Base_A
cnt = 257	feature = 420	correl = 0.0635363	descr = N_Gram_GAGGC
cnt = 258	feature = 105	correl = 0.126577	descr = Fold_of_Target_NoEndbrace_noends_Pos_17
cnt = 259	feature = 49	correl = -0.0653716	descr = Gibbs_of_Target_Sequence__Pos_5_Step_1
cnt = 260	feature = 34	correl = -0.0508569	descr = Position_Specific_Bin_Base_15_Base_A
cnt = 261	feature = 232	correl = -0.0768526	descr = N_Gram_ATCG
cnt = 262	feature = 14	correl = 0.109627	descr = Position_Specific_Bin_Base_5_Base_C
cnt = 263	feature = 634	correl = 0.0924902	descr = N_Gram_TGCA
cnt = 264	feature = 47	correl = 0.261498	descr = Gibbs_of_Target_Sequence__Pos_2_Step_1
cnt = 265	feature = 36	correl = -0.148573	descr = Position_Specific_Bin_Base_16_Base_A
cnt = 266	feature = 560	correl = -0.126069	descr = N_Gram_TAAG
cnt = 267	feature = 54	correl = -0.0759403	descr = Gibbs_of_Target_Sequence__Pos_13_Step_1
cnt = 268	feature = 356	correl = -0.130588	descr = N_Gram_CGTCG
cnt = 269	feature = 357	correl = 0.169655	descr = N_Gram_CGTG
cnt = 270	feature = 72	correl = 0.0538517	descr = Fold_of_RNAi_Sequence_Pos_11
cnt = 271	feature = 32	correl = -0.0442977	descr = Position_Specific_Bin_Base_14_Base_G
cnt = 272	feature = 618	correl = -0.127889	descr = N_Gram_TCTCT
cnt = 273	feature = 76	correl = 0.0789703	descr = Fold_of_RNAi_Sequence_Pos_15
cnt = 274	feature = 51	correl = -0.17313	descr = Gibbs_of_Target_Sequence__Pos_7_Step_1
cnt = 275	feature = 424	correl = 0.0661687	descr = N_Gram_GATA
cnt = 276	feature = 505	correl = 0.11473	descr = N_Gram_GGGC
cnt = 277	feature = 11	correl = -0.0653915	descr = Position_Specific_Bin_Base_4_Base_A
cnt = 278	feature = 656	correl = 0.0960825	descr = N_Gram_TGTG
cnt = 279	feature = 499	correl = 0.0612823	descr = N_Gram_GGCT
cnt = 280	feature = 472	correl = -0.0965741	descr = N_Gram_GCTCC
cnt = 281	feature = 693	correl = -0.0468226	descr = N_Gram_TTTG
cnt = 282	feature = 314	correl = 0.117496	descr = N_Gram_CCGGG
cnt = 283	feature = 365	correl = 0.0795051	descr = N_Gram_CTA
cnt = 284	feature = 605	correl = -0.123104	descr = N_Gram_TCGAG
cnt = 285	feature = 43	correl = 0.279493	descr = Position_Specific_Bin_Base_18_Base_G
cnt = 286	feature = 540	correl = 0.118949	descr = N_Gram_GTGG
cnt = 287	feature = 66	correl = 0.163259	descr = Fold_of_RNAi_Sequence_Pos_2
cnt = 288	feature = 15	correl = 0.0543962	descr = Position_Specific_Bin_Base_5_Base_G
cnt = 289	feature = 473	correl = 0.0858602	descr = N_Gram_GCTG
cnt = 290	feature = 456	correl = 0.0994547	descr = N_Gram_GCCT
cnt = 291	feature = 448	correl = 0.0551662	descr = N_Gram_GCCA
cnt = 292	feature = 583	correl = 0.122361	descr = N_Gram_TCAG
cnt = 293	feature = 683	correl = 0.0583121	descr = N_Gram_TTGG
cnt = 294	feature = 411	correl = -0.0543416	descr = N_Gram_GACG
cnt = 295	feature = 56	correl = -0.0449353	descr = Gibbs_of_Target_Sequence__Pos_15_Step_1
cnt = 296	feature = 461	correl = 0.0512026	descr = N_Gram_GCGCC
cnt = 297	feature = 667	correl = -0.0576304	descr = N_Gram_TTAT
cnt = 298	feature = 69	correl = 0.0759704	descr = Fold_of_RNAi_Sequence_Pos_6
cnt = 299	feature = 252	correl = -0.0893484	descr = N_Gram_ATTT
cnt = 300	feature = 485	correl = 0.109338	descr = N_Gram_GGAG
cnt = 301	feature = 281	correl = 0.132917	descr = N_Gram_CAGT
cnt = 302	feature = 59	correl = -0.292329	descr = Gibbs_of_Target_Sequence__Pos_19_Step_1
cnt = 303	feature = 691	correl = -0.078504	descr = N_Gram_TTTCC
cnt = 304	feature = 601	correl = -0.108175	descr = N_Gram_TCCTT
cnt = 305	feature = 432	correl = -0.0644062	descr = N_Gram_GATT
cnt = 306	feature = 649	correl = 0.0821641	descr = N_Gram_TGGT
cnt = 307	feature = 603	correl = -0.0867741	descr = N_Gram_TCGA
cnt = 308	feature = 678	correl = -0.0502219	descr = N_Gram_TTGA
cnt = 309	feature = 58	correl = -0.179314	descr = Gibbs_of_Target_Sequence__Pos_18_Step_1
cnt = 310	feature = 73	correl = 0.0863489	descr = Fold_of_RNAi_Sequence_Pos_12
cnt = 311	feature = 299	correl = 0.0485756	descr = N_Gram_CCAT
cnt = 312	feature = 517	correl = 0.0554209	descr = N_Gram_GTAA
cnt = 313	feature = 26	correl = 0.118928	descr = Position_Specific_Bin_Base_12_Base_C
cnt = 314	feature = 586	correl = -0.0682701	descr = N_Gram_TCAT
cnt = 315	feature = 80	correl = 0.0690623	descr = Xue_Structure_Feature_A100
cnt = 316	feature = 680	correl = -0.0881419	descr = N_Gram_TTGC
cnt = 317	feature = 342	correl = 0.099732	descr = N_Gram_CGGC
cnt = 318	feature = 616	correl = -0.109802	descr = N_Gram_TCTCC
cnt = 319	feature = 64	correl = 0.15833	descr = Fold_of_RNAi_Sequence_Pos_0
cnt = 320	feature = 57	correl = -0.11194	descr = Gibbs_of_Target_Sequence__Pos_17_Step_1
cnt = 321	feature = 419	correl = 0.0685691	descr = N_Gram_GAGG
cnt = 322	feature = 692	correl = -0.114352	descr = N_Gram_TTTCT
cnt = 323	feature = 41	correl = -0.255427	descr = Position_Specific_Bin_Base_18_Base_A
cnt = 324	feature = 565	correl = -0.0711144	descr = N_Gram_TAC
cnt = 325	feature = 77	correl = 0.0661739	descr = Fold_of_RNAi_Sequence_Pos_16
cnt = 326	feature = 528	correl = -0.102257	descr = N_Gram_GTCG
cnt = 327	feature = 502	correl = 0.0949211	descr = N_Gram_GGGA
cnt = 328	feature = 391	correl = -0.212296	descr = N_Gram_CTTCT
cnt = 329	feature = 335	correl = 0.0650561	descr = N_Gram_CGCC
cnt = 330	feature = 65	correl = 0.187737	descr = Fold_of_RNAi_Sequence_Pos_1
cnt = 331	feature = 297	correl = -0.0958582	descr = N_Gram_CCAG
cnt = 332	feature = 641	correl = 0.0679978	descr = N_Gram_TGGC
cnt = 333	feature = 523	correl = -0.0860411	descr = N_Gram_GTC
cnt = 334	feature = 625	correl = -0.0643192	descr = N_Gram_TGA
cnt = 335	feature = 68	correl = 0.0616863	descr = Fold_of_RNAi_Sequence_Pos_4
cnt = 336	feature = 326	correl = -0.0476907	descr = N_Gram_CGA
cnt = 337	feature = 466	correl = -0.0787335	descr = N_Gram_GCGT
cnt = 338	feature = 557	correl = -0.0638355	descr = N_Gram_TAA
cnt = 339	feature = 284	correl = 0.0548268	descr = N_Gram_CAT
cnt = 340	feature = 67	correl = 0.0897767	descr = Fold_of_RNAi_Sequence_Pos_3
cnt = 341	feature = 590	correl = -0.0921947	descr = N_Gram_TCCA
cnt = 342	feature = 255	correl = 0.140447	descr = N_Gram_CAA
cnt = 343	feature = 614	correl = -0.186339	descr = N_Gram_TCTC
cnt = 344	feature = 436	correl = 0.118347	descr = N_Gram_GCA
cnt = 345	feature = 677	correl = -0.120385	descr = N_Gram_TTCTT
cnt = 346	feature = 598	correl = -0.0828948	descr = N_Gram_TCCT
cnt = 347	feature = 652	correl = 0.0875173	descr = N_Gram_TGT
cnt = 348	feature = 662	correl = -0.0926193	descr = N_Gram_TTA
cnt = 349	feature = 511	correl = 0.0883702	descr = N_Gram_GGT
cnt = 350	feature = 479	correl = 0.136826	descr = N_Gram_GGA
cnt = 351	feature = 312	correl = 0.0571317	descr = N_Gram_CCGG
cnt = 352	feature = 580	correl = 0.0574006	descr = N_Gram_TCA
cnt = 353	feature = 546	correl = 0.052667	descr = N_Gram_GTT
cnt = 354	feature = 602	correl = -0.110016	descr = N_Gram_TCG
cnt = 355	feature = 364	correl = -0.0500366	descr = N_Gram_CT
cnt = 356	feature = 310	correl = 0.0717731	descr = N_Gram_CCG
cnt = 357	feature = 501	correl = 0.15026	descr = N_Gram_GGG
cnt = 358	feature = 82	correl = 0.10386	descr = Xue_Structure_Feature_C111
cnt = 359	feature = 416	correl = 0.0620889	descr = N_Gram_GAG
cnt = 360	feature = 695	correl = -0.156484	descr = N_Gram_TTTT
cnt = 361	feature = 579	correl = -0.116747	descr = N_Gram_TC
cnt = 362	feature = 83	correl = 0.0933448	descr = Xue_Structure_Feature_C110
cnt = 363	feature = 620	correl = -0.115902	descr = N_Gram_TCTT
cnt = 364	feature = 373	correl = -0.106501	descr = N_Gram_CTC
cnt = 365	feature = 447	correl = 0.0919573	descr = N_Gram_GCC
cnt = 366	feature = 690	correl = -0.125022	descr = N_Gram_TTTC
cnt = 367	feature = 624	correl = 0.060323	descr = N_Gram_TG
cnt = 368	feature = 376	correl = -0.118952	descr = N_Gram_CTCC
cnt = 369	feature = 386	correl = -0.114192	descr = N_Gram_CTT
cnt = 370	feature = 399	correl = 0.0518076	descr = N_Gram_GA
cnt = 371	feature = 688	correl = -0.0933832	descr = N_Gram_TTT
cnt = 372	feature = 611	correl = -0.104478	descr = N_Gram_TCT
cnt = 373	feature = 589	correl = -0.11792	descr = N_Gram_TCC
cnt = 374	feature = 669	correl = -0.171725	descr = N_Gram_TTC
cnt = 375	feature = 478	correl = 0.183511	descr = N_Gram_GG
cnt = 376	feature = 61	correl = -0.192875	descr = PF_RNAi_Fold_Energy
cnt = 377	feature = 86	correl = -0.154338	descr = Xue_Structure_Feature_C000
cnt = 378	feature = 45	correl = -0.1612	descr = Gibbs_of_Target_Sequence_
num rows = 521
num_elements = 197459
*
optimization finished, #iter = 621
nu = 0.495750
obj = -37.994481, rho = -0.630945
nSV = 371, nBSV = 174
num rows = 58
num_elements = 21982
*
optimization finished, #iter = 51
nu = 0.467599
obj = -4.592535, rho = -0.400121
nSV = 48, nBSV = 13
*
optimization finished, #iter = 621
nu = 0.495750
obj = -37.994481, rho = -0.630945
nSV = 371, nBSV = 174
CFS merit scores = 1.31031
CFS merit scores = 1.58705
CFS merit scores = 1.8344
CFS merit scores = 2.06157
CFS merit scores = 2.26498
CFS merit scores = 2.45308
CFS merit scores = 2.62868
CFS merit scores = 2.79374
CFS merit scores = 2.94984
CFS merit scores = 3.09764
CFS merit scores = 3.23716
CFS merit scores = 3.37002
CFS merit scores = 3.49728
CFS merit scores = 3.61934
CFS merit scores = 3.73513
CFS merit scores = 3.84482
CFS merit scores = 3.95091
CFS merit scores = 4.05319
CFS merit scores = 4.15205
CFS merit scores = 4.24784
CFS merit scores = 4.34109
CFS merit scores = 4.43034
CFS merit scores = 4.51651
CFS merit scores = 4.60074
CFS merit scores = 4.68239
CFS merit scores = 4.76164
CFS merit scores = 4.83926
CFS merit scores = 4.91504
CFS merit scores = 4.98926
CFS merit scores = 5.06193
CFS merit scores = 5.13293
CFS merit scores = 5.20225
CFS merit scores = 5.26989
CFS merit scores = 5.33544
CFS merit scores = 5.39936
CFS merit scores = 5.46098
CFS merit scores = 5.51994
CFS merit scores = 5.57675
CFS merit scores = 5.63199
CFS merit scores = 5.68531
CFS merit scores = 5.73721
CFS merit scores = 5.78736
CFS merit scores = 5.8366
CFS merit scores = 5.88431
CFS merit scores = 5.93124
CFS merit scores = 5.97587
CFS merit scores = 6.01878
CFS merit scores = 6.05789
CFS merit scores = 6.09432
CFS merit scores = 6.12824
CFS merit scores = 6.15989
CFS merit scores = 6.18982
CFS merit scores = 6.21927
CFS merit scores = 6.24624
CFS merit scores = 6.26995
CFS merit scores = 6.29203
CFS merit scores = 6.31323
CFS merit scores = 6.33352
CFS merit scores = 6.35349
CFS merit scores = 6.37335
CFS merit scores = 6.39287
CFS merit scores = 6.41178
CFS merit scores = 6.43007
CFS merit scores = 6.44761
CFS merit scores = 6.46476
CFS merit scores = 6.48141
CFS merit scores = 6.49615
CFS merit scores = 6.5099
CFS merit scores = 6.52132
CFS merit scores = 6.53169
CFS merit scores = 6.53936
CFS merit scores = 6.54721
CFS merit scores = 6.55469
CFS merit scores = 6.56206
CFS merit scores = 6.56905
CFS merit scores = 6.57574
CFS merit scores = 6.58175
CFS merit scores = 6.58636
CFS merit scores = 6.59061
CFS merit scores = 6.59484
CFS merit scores = 6.59939
CFS merit scores = 6.60403
CFS merit scores = 6.60643
CFS merit scores = 6.60786
CFS merit scores = 6.60992
CFS merit scores = 6.61208
CFS merit scores = 6.61322
CFS merit scores = 6.6126
CFS merit scores = 6.61228
CFS merit scores = 6.61246
CFS merit scores = 6.61272
CFS merit scores = 6.61293
CFS merit scores = 6.61361
CFS merit scores = 6.61313
CFS merit scores = 6.61297
CFS merit scores = 6.61296
CFS merit scores = 6.61322
CFS merit scores = 6.61346
CFS merit scores = 6.61343
CFS merit scores = 6.61354
CFS merit scores = 6.61388
CFS merit scores = 6.61375
CFS merit scores = 6.61366
CFS merit scores = 6.61348
CFS merit scores = 6.6111
CFS merit scores = 6.60869
CFS merit scores = 6.60619
CFS merit scores = 6.60266
CFS merit scores = 6.59946
CFS merit scores = 6.59641
CFS merit scores = 6.59292
CFS merit scores = 6.58935
CFS merit scores = 6.58576
CFS merit scores = 6.58182
CFS merit scores = 6.5778
CFS merit scores = 6.57396
CFS merit scores = 6.56856
CFS merit scores = 6.56339
CFS merit scores = 6.55794
CFS merit scores = 6.55285
CFS merit scores = 6.54776
CFS merit scores = 6.54264
CFS merit scores = 6.53782
CFS merit scores = 6.53332
CFS merit scores = 6.52907
CFS merit scores = 6.52497
CFS merit scores = 6.52104
CFS merit scores = 6.51572
CFS merit scores = 6.51048
CFS merit scores = 6.50542
CFS merit scores = 6.50026
CFS merit scores = 6.49435
CFS merit scores = 6.48815
CFS merit scores = 6.48224
CFS merit scores = 6.4764
CFS merit scores = 6.47087
CFS merit scores = 6.46539
CFS merit scores = 6.4599
CFS merit scores = 6.45458
CFS merit scores = 6.44885
CFS merit scores = 6.44318
CFS merit scores = 6.43722
CFS merit scores = 6.43125
CFS merit scores = 6.42539
CFS merit scores = 6.41898
CFS merit scores = 6.4126
CFS merit scores = 6.40619
CFS merit scores = 6.39915
CFS merit scores = 6.39172
CFS merit scores = 6.38424
CFS merit scores = 6.37689
CFS merit scores = 6.36992
CFS merit scores = 6.36327
CFS merit scores = 6.35665
CFS merit scores = 6.3501
CFS merit scores = 6.34248
CFS merit scores = 6.33492
CFS merit scores = 6.32709
CFS merit scores = 6.31941
CFS merit scores = 6.31188
CFS merit scores = 6.30466
CFS merit scores = 6.29752
CFS merit scores = 6.2905
CFS merit scores = 6.28319
CFS merit scores = 6.27597
CFS merit scores = 6.26861
CFS merit scores = 6.26146
CFS merit scores = 6.25446
CFS merit scores = 6.24745
CFS merit scores = 6.24052
CFS merit scores = 6.23377
CFS merit scores = 6.22674
CFS merit scores = 6.21968
CFS merit scores = 6.21268
CFS merit scores = 6.20563
CFS merit scores = 6.19821
CFS merit scores = 6.19081
CFS merit scores = 6.18337
CFS merit scores = 6.17602
CFS merit scores = 6.16826
CFS merit scores = 6.16058
CFS merit scores = 6.15288
CFS merit scores = 6.14528
CFS merit scores = 6.13783
CFS merit scores = 6.13035
CFS merit scores = 6.12248
CFS merit scores = 6.11475
CFS merit scores = 6.10713
CFS merit scores = 6.09938
CFS merit scores = 6.09167
CFS merit scores = 6.08416
CFS merit scores = 6.07654
CFS merit scores = 6.06897
CFS merit scores = 6.06133
CFS merit scores = 6.05383
CFS merit scores = 6.04643
CFS merit scores = 6.03889
CFS merit scores = 6.03137
CFS merit scores = 6.02394
CFS merit scores = 6.01658
CFS merit scores = 6.0094
CFS merit scores = 6.00202
CFS merit scores = 5.99452
CFS merit scores = 5.98711
CFS merit scores = 5.9796
CFS merit scores = 5.97184
CFS merit scores = 5.96413
CFS merit scores = 5.95634
CFS merit scores = 5.94854
CFS merit scores = 5.94059
CFS merit scores = 5.93243
CFS merit scores = 5.92439
CFS merit scores = 5.91636
CFS merit scores = 5.90836
CFS merit scores = 5.90027
CFS merit scores = 5.89237
CFS merit scores = 5.88434
CFS merit scores = 5.87639
CFS merit scores = 5.86856
CFS merit scores = 5.86078
CFS merit scores = 5.85304
CFS merit scores = 5.84536
CFS merit scores = 5.83783
CFS merit scores = 5.83016
CFS merit scores = 5.82259
CFS merit scores = 5.81506
CFS merit scores = 5.8075
CFS merit scores = 5.80012
CFS merit scores = 5.79284
CFS merit scores = 5.78551
CFS merit scores = 5.77822
CFS merit scores = 5.77099
CFS merit scores = 5.76365
CFS merit scores = 5.75651
CFS merit scores = 5.74935
CFS merit scores = 5.74224
CFS merit scores = 5.73526
CFS merit scores = 5.72836
CFS merit scores = 5.72156
CFS merit scores = 5.71489
CFS merit scores = 5.7082
CFS merit scores = 5.70162
CFS merit scores = 5.69496
CFS merit scores = 5.68838
CFS merit scores = 5.68179
CFS merit scores = 5.6753
CFS merit scores = 5.66882
CFS merit scores = 5.66241
CFS merit scores = 5.65611
CFS merit scores = 5.64982
CFS merit scores = 5.64348
CFS merit scores = 5.6373
CFS merit scores = 5.63103
CFS merit scores = 5.62488
CFS merit scores = 5.61881
CFS merit scores = 5.61257
CFS merit scores = 5.60619
CFS merit scores = 5.59993
CFS merit scores = 5.59359
CFS merit scores = 5.58741
CFS merit scores = 5.58133
CFS merit scores = 5.57516
CFS merit scores = 5.56895
CFS merit scores = 5.56288
CFS merit scores = 5.55677
CFS merit scores = 5.55077
CFS merit scores = 5.54484
CFS merit scores = 5.53901
CFS merit scores = 5.53308
CFS merit scores = 5.52712
CFS merit scores = 5.52108
CFS merit scores = 5.51512
CFS merit scores = 5.50922
CFS merit scores = 5.50348
CFS merit scores = 5.49757
CFS merit scores = 5.49176
CFS merit scores = 5.48595
CFS merit scores = 5.48023
CFS merit scores = 5.4745
CFS merit scores = 5.46878
CFS merit scores = 5.46308
CFS merit scores = 5.45731
CFS merit scores = 5.45146
CFS merit scores = 5.44562
CFS merit scores = 5.43975
CFS merit scores = 5.43394
CFS merit scores = 5.42822
CFS merit scores = 5.42248
CFS merit scores = 5.41684
CFS merit scores = 5.41117
CFS merit scores = 5.40559
CFS merit scores = 5.39999
CFS merit scores = 5.39433
CFS merit scores = 5.38874
CFS merit scores = 5.38311
CFS merit scores = 5.37758
CFS merit scores = 5.37175
CFS merit scores = 5.36598
CFS merit scores = 5.36025
CFS merit scores = 5.35462
CFS merit scores = 5.34903
CFS merit scores = 5.34346
CFS merit scores = 5.33787
CFS merit scores = 5.33223
CFS merit scores = 5.32653
CFS merit scores = 5.32081
CFS merit scores = 5.31513
CFS merit scores = 5.30957
CFS merit scores = 5.30392
CFS merit scores = 5.2983
CFS merit scores = 5.29274
CFS merit scores = 5.28722
CFS merit scores = 5.28149
CFS merit scores = 5.27571
CFS merit scores = 5.27001
CFS merit scores = 5.26439
CFS merit scores = 5.25882
CFS merit scores = 5.25327
CFS merit scores = 5.24784
CFS merit scores = 5.24223
CFS merit scores = 5.23658
CFS merit scores = 5.231
CFS merit scores = 5.22542
CFS merit scores = 5.21976
CFS merit scores = 5.21405
CFS merit scores = 5.20824
CFS merit scores = 5.20239
CFS merit scores = 5.19653
CFS merit scores = 5.19066
CFS merit scores = 5.18478
CFS merit scores = 5.17898
CFS merit scores = 5.17321
CFS merit scores = 5.16744
CFS merit scores = 5.1617
CFS merit scores = 5.15603
CFS merit scores = 5.1504
CFS merit scores = 5.14483
CFS merit scores = 5.13933
CFS merit scores = 5.13374
CFS merit scores = 5.12812
CFS merit scores = 5.12245
CFS merit scores = 5.1168
CFS merit scores = 5.1111
CFS merit scores = 5.10541
CFS merit scores = 5.09964
CFS merit scores = 5.09388
CFS merit scores = 5.08803
CFS merit scores = 5.08218
CFS merit scores = 5.07642
CFS merit scores = 5.07047
CFS merit scores = 5.06445
CFS merit scores = 5.05833
CFS merit scores = 5.05225
CFS merit scores = 5.04585
CFS merit scores = 5.03946
CFS merit scores = 5.03307
CFS merit scores = 5.02669
CFS merit scores = 5.02042
CFS merit scores = 5.01381
CFS merit scores = 5.00691
CFS merit scores = 5.00012
CFS merit scores = 4.99329
CFS merit scores = 4.9864
CFS merit scores = 4.97924
CFS merit scores = 4.97209
CFS merit scores = 4.96503
CFS merit scores = 4.95781
CFS merit scores = 4.95057
CFS merit scores = 4.94338
CFS merit scores = 4.93608
CFS merit scores = 4.92857
CFS merit scores = 4.9207
CFS merit scores = 4.91295
CFS merit scores = 4.90517
CFS merit scores = 4.8972
CFS merit scores = 4.88928
CFS merit scores = 4.88105
CFS merit scores = 4.87281
CFS merit scores = 4.86412
CFS merit scores = 4.85544
CFS merit scores = 4.84653
CFS merit scores = 4.83747
CFS merit scores = 4.82844
CFS merit scores = 4.8193
CFS merit scores = 4.81001
CFS merit scores = 4.79995
CFS merit scores = 4.78964
CFS merit scores = 4.77934
CFS merit scores = 4.76868
CFS merit scores = 4.75601
CFS merit scores = 4.7371
cnt = 1	feature = 62	correl = -0.31031	descr = Gibbs_of_Target_Sequence__Pos_19_Step_1
cnt = 2	feature = 618	correl = -0.209582	descr = N_Gram_TCTC
cnt = 3	feature = 554	correl = 0.0827932	descr = N_Gram_GTTCC
cnt = 4	feature = 228	correl = -0.0860007	descr = N_Gram_ATACT
cnt = 5	feature = 357	correl = 0.0705788	descr = N_Gram_CGTGA
cnt = 6	feature = 545	correl = 0.0571925	descr = N_Gram_GTGCG
cnt = 7	feature = 339	correl = -0.0491935	descr = N_Gram_CGCTG
cnt = 8	feature = 406	correl = 0.0452153	descr = N_Gram_GACAG
cnt = 9	feature = 335	correl = 0.0452153	descr = N_Gram_CGCCA
cnt = 10	feature = 613	correl = 0.0945333	descr = N_Gram_TCGGC
cnt = 11	feature = 529	correl = 0.0505135	descr = N_Gram_GTATA
cnt = 12	feature = 609	correl = 0.0804424	descr = N_Gram_TCGAC
cnt = 13	feature = 399	correl = 0.0684652	descr = N_Gram_GAAAC
cnt = 14	feature = 365	correl = 0.0452153	descr = N_Gram_CTAAA
cnt = 15	feature = 527	correl = 0.0486508	descr = N_Gram_GTAAA
cnt = 16	feature = 671	correl = 0.073979	descr = N_Gram_TTCAA
cnt = 17	feature = 640	correl = 0.0522607	descr = N_Gram_TGCCG
cnt = 18	feature = 631	correl = -0.0611613	descr = N_Gram_TGAGA
cnt = 19	feature = 407	correl = -0.0682308	descr = N_Gram_GACCC
cnt = 20	feature = 563	correl = -0.0463753	descr = N_Gram_TAACG
cnt = 21	feature = 244	correl = -0.0454018	descr = N_Gram_ATGCA
cnt = 22	feature = 448	correl = -0.0451129	descr = N_Gram_GCATG
cnt = 23	feature = 611	correl = -0.0491935	descr = N_Gram_TCGCA
cnt = 24	feature = 628	correl = 0.0513395	descr = N_Gram_TGAAA
cnt = 25	feature = 400	correl = 0.101525	descr = N_Gram_GAAAG
cnt = 26	feature = 426	correl = -0.0556744	descr = N_Gram_GATCG
cnt = 27	feature = 305	correl = 0.114852	descr = N_Gram_CCCCC
cnt = 28	feature = 306	correl = 0.0452153	descr = N_Gram_CCCCG
cnt = 29	feature = 220	correl = 0.088939	descr = N_Gram_AGTTA
cnt = 30	feature = 231	correl = 0.0716851	descr = N_Gram_ATAGT
cnt = 31	feature = 651	correl = 0.0762429	descr = N_Gram_TGGGG
cnt = 32	feature = 688	correl = 0.0849871	descr = N_Gram_TTGTG
cnt = 33	feature = 572	correl = 0.045862	descr = N_Gram_TAGAC
cnt = 34	feature = 599	correl = 0.061186	descr = N_Gram_TCCCA
cnt = 35	feature = 420	correl = 0.0939614	descr = N_Gram_GAGTC
cnt = 36	feature = 579	correl = 0.0755747	descr = N_Gram_TATAT
cnt = 37	feature = 600	correl = 0.0471599	descr = N_Gram_TCCGA
cnt = 38	feature = 286	correl = -0.0522777	descr = N_Gram_CATAT
cnt = 39	feature = 612	correl = 0.0739016	descr = N_Gram_TCGGA
cnt = 40	feature = 521	correl = -0.0442555	descr = N_Gram_GGGTT
cnt = 41	feature = 557	correl = 0.0450469	descr = N_Gram_GTTGC
cnt = 42	feature = 312	correl = 0.0709082	descr = N_Gram_CCGGC
cnt = 43	feature = 455	correl = 0.061349	descr = N_Gram_GCCCG
cnt = 44	feature = 520	correl = 0.0570243	descr = N_Gram_GGGTC
cnt = 45	feature = 322	correl = 0.0440555	descr = N_Gram_CCTCT
cnt = 46	feature = 463	correl = 0.0447646	descr = N_Gram_GCGAG
cnt = 47	feature = 553	correl = -0.0519099	descr = N_Gram_GTTAC
cnt = 48	feature = 324	correl = 0.0669036	descr = N_Gram_CCTGC
cnt = 49	feature = 251	correl = -0.0752	descr = N_Gram_ATTAC
cnt = 50	feature = 687	correl = -0.0537445	descr = N_Gram_TTGGA
cnt = 51	feature = 317	correl = -0.0486993	descr = N_Gram_CCGTC
cnt = 52	feature = 674	correl = 0.0446517	descr = N_Gram_TTCGA
cnt = 53	feature = 353	correl = -0.0701527	descr = N_Gram_CGTAA
cnt = 54	feature = 461	correl = 0.152783	descr = N_Gram_GCCTT
cnt = 55	feature = 468	correl = 0.0659829	descr = N_Gram_GCGGG
cnt = 56	feature = 604	correl = 0.0556281	descr = N_Gram_TCCTA
cnt = 57	feature = 362	correl = 0.113593	descr = N_Gram_CGTTT
cnt = 58	feature = 404	correl = 0.0534807	descr = N_Gram_GAATC
cnt = 59	feature = 291	correl = -0.0497901	descr = N_Gram_CATGC
cnt = 60	feature = 226	correl = -0.136112	descr = N_Gram_ATAAG
cnt = 61	feature = 666	correl = -0.0561891	descr = N_Gram_TTACC
cnt = 62	feature = 614	correl = -0.0741793	descr = N_Gram_TCGGG
cnt = 63	feature = 267	correl = 0.0597923	descr = N_Gram_CACAT
cnt = 64	feature = 304	correl = 0.084172	descr = N_Gram_CCCAC
cnt = 65	feature = 437	correl = 0.0610067	descr = N_Gram_GCAAA
cnt = 66	feature = 493	correl = 0.0656774	descr = N_Gram_GGATT
cnt = 67	feature = 351	correl = -0.0731294	descr = N_Gram_CGGTA
cnt = 68	feature = 209	correl = -0.0562116	descr = N_Gram_AGGCT
cnt = 69	feature = 555	correl = -0.0483674	descr = N_Gram_GTTCG
cnt = 70	feature = 397	correl = 0.0822662	descr = N_Gram_CTTTG
cnt = 71	feature = 573	correl = -0.050698	descr = N_Gram_TAGAT
cnt = 72	feature = 265	correl = 0.0524058	descr = N_Gram_CAATA
cnt = 73	feature = 525	correl = -0.0538694	descr = N_Gram_GGTGT
cnt = 74	feature = 160	correl = 0.0629792	descr = N_Gram_ACAGG
cnt = 75	feature = 518	correl = 0.0519346	descr = N_Gram_GGGGG
cnt = 76	feature = 423	correl = 0.0460437	descr = N_Gram_GATAC
cnt = 77	feature = 323	correl = 0.0600602	descr = N_Gram_CCTGA
cnt = 78	feature = 392	correl = -0.132209	descr = N_Gram_CTTGC
cnt = 79	feature = 546	correl = 0.0847198	descr = N_Gram_GTGCT
cnt = 80	feature = 410	correl = 0.088939	descr = N_Gram_GACGG
cnt = 81	feature = 548	correl = 0.13874	descr = N_Gram_GTGGC
cnt = 82	feature = 664	correl = -0.0542518	descr = N_Gram_TTAAT
cnt = 83	feature = 456	correl = -0.0466652	descr = N_Gram_GCCCT
cnt = 84	feature = 402	correl = -0.0439824	descr = N_Gram_GAAGG
cnt = 85	feature = 237	correl = -0.0491935	descr = N_Gram_ATCGC
cnt = 86	feature = 483	correl = 0.120941	descr = N_Gram_GGAAA
cnt = 87	feature = 451	correl = -0.0448584	descr = N_Gram_GCCAA
cnt = 88	feature = 645	correl = 0.0891381	descr = N_Gram_TGGAG
cnt = 89	feature = 441	correl = 0.0831887	descr = N_Gram_GCACT
cnt = 90	feature = 634	correl = 0.0542973	descr = N_Gram_TGATA
cnt = 91	feature = 389	correl = 0.0497046	descr = N_Gram_CTTCC
cnt = 92	feature = 345	correl = 0.105894	descr = N_Gram_CGGCA
cnt = 93	feature = 211	correl = 0.0784616	descr = N_Gram_AGGGG
cnt = 94	feature = 632	correl = 0.0438967	descr = N_Gram_TGAGT
cnt = 95	feature = 232	correl = 0.0862097	descr = N_Gram_ATATA
cnt = 96	feature = 295	correl = 0.0625274	descr = N_Gram_CCACC
cnt = 97	feature = 347	correl = 0.067119	descr = N_Gram_CGGCG
cnt = 98	feature = 504	correl = 0.061944	descr = N_Gram_GGCTC
cnt = 99	feature = 276	correl = 0.0547211	descr = N_Gram_CAGCC
cnt = 100	feature = 681	correl = -0.0595496	descr = N_Gram_TTGAA
cnt = 101	feature = 501	correl = 0.100886	descr = N_Gram_GGCGC
cnt = 102	feature = 387	correl = -0.111145	descr = N_Gram_CTTAT
cnt = 103	feature = 630	correl = 0.0459658	descr = N_Gram_TGACA
cnt = 104	feature = 309	correl = 0.0515678	descr = N_Gram_CCCGG
cnt = 105	feature = 635	correl = -0.048706	descr = N_Gram_TGATC
cnt = 106	feature = 207	correl = 0.0453326	descr = N_Gram_AGGCC
cnt = 107	feature = 484	correl = -0.0496958	descr = N_Gram_GGAAC
cnt = 108	feature = 225	correl = -0.0440871	descr = N_Gram_ATAAC
cnt = 109	feature = 419	correl = 0.0464714	descr = N_Gram_GAGGT
cnt = 110	feature = 447	correl = 0.0947159	descr = N_Gram_GCATC
cnt = 111	feature = 308	correl = 0.0689923	descr = N_Gram_CCCGC
cnt = 112	feature = 558	correl = 0.0490356	descr = N_Gram_GTTGG
cnt = 113	feature = 321	correl = -0.0938671	descr = N_Gram_CCTCC
cnt = 114	feature = 361	correl = -0.0474185	descr = N_Gram_CGTTC
cnt = 115	feature = 360	correl = 0.0539643	descr = N_Gram_CGTGT
cnt = 116	feature = 528	correl = 0.048611	descr = N_Gram_GTAGT
cnt = 117	feature = 660	correl = 0.0509119	descr = N_Gram_TGTGT
cnt = 118	feature = 219	correl = 0.105505	descr = N_Gram_AGTGT
cnt = 119	feature = 277	correl = 0.0780894	descr = N_Gram_CAGCG
cnt = 120	feature = 538	correl = 0.0989123	descr = N_Gram_GTCGG
cnt = 121	feature = 409	correl = -0.063562	descr = N_Gram_GACCT
cnt = 122	feature = 526	correl = 0.057652	descr = N_Gram_GGTTG
cnt = 123	feature = 247	correl = 0.0737142	descr = N_Gram_ATGGG
cnt = 124	feature = 610	correl = -0.0908316	descr = N_Gram_TCGAG
cnt = 125	feature = 281	correl = 0.0813157	descr = N_Gram_CAGGC
cnt = 126	feature = 432	correl = -0.0740815	descr = N_Gram_GATTA
cnt = 127	feature = 238	correl = -0.104324	descr = N_Gram_ATCGG
cnt = 128	feature = 442	correl = -0.0643899	descr = N_Gram_GCAGA
cnt = 129	feature = 274	correl = -0.0455864	descr = N_Gram_CACTG
cnt = 130	feature = 595	correl = 0.0846375	descr = N_Gram_TCCAA
cnt = 131	feature = 575	correl = -0.0519719	descr = N_Gram_TAGCC
cnt = 132	feature = 280	correl = 0.086195	descr = N_Gram_CAGGA
cnt = 133	feature = 514	correl = 0.0779741	descr = N_Gram_GGGCG
cnt = 134	feature = 319	correl = 0.0585777	descr = N_Gram_CCTA
cnt = 135	feature = 214	correl = 0.125266	descr = N_Gram_AGTAA
cnt = 136	feature = 505	correl = 0.132381	descr = N_Gram_GGCTT
cnt = 137	feature = 327	correl = -0.0457862	descr = N_Gram_CGAC
cnt = 138	feature = 578	correl = -0.0500121	descr = N_Gram_TATAC
cnt = 139	feature = 433	correl = 0.0488055	descr = N_Gram_GATTG
cnt = 140	feature = 655	correl = -0.066847	descr = N_Gram_TGTCA
cnt = 141	feature = 509	correl = 0.10652	descr = N_Gram_GGGAC
cnt = 142	feature = 601	correl = -0.0746333	descr = N_Gram_TCCGC
cnt = 143	feature = 342	correl = 0.0640402	descr = N_Gram_CGGAA
cnt = 144	feature = 499	correl = 0.150855	descr = N_Gram_GGCCT
cnt = 145	feature = 429	correl = -0.0578841	descr = N_Gram_GATGC
cnt = 146	feature = 615	correl = -0.0510315	descr = N_Gram_TCGTC
cnt = 147	feature = 654	correl = 0.052057	descr = N_Gram_TGGTC
cnt = 148	feature = 206	correl = 0.0852223	descr = N_Gram_AGGCA
cnt = 149	feature = 656	correl = 0.0523178	descr = N_Gram_TGTCC
cnt = 150	feature = 453	correl = 0.0512733	descr = N_Gram_GCCAT
cnt = 151	feature = 653	correl = 0.055239	descr = N_Gram_TGGTA
cnt = 152	feature = 473	correl = 0.0952818	descr = N_Gram_GCGTG
cnt = 153	feature = 460	correl = 0.0641225	descr = N_Gram_GCCTC
cnt = 154	feature = 574	correl = 0.0883375	descr = N_Gram_TAGCA
cnt = 155	feature = 284	correl = 0.132752	descr = N_Gram_CAGTG
cnt = 156	feature = 235	correl = -0.0513973	descr = N_Gram_ATCCT
cnt = 157	feature = 318	correl = 0.102805	descr = N_Gram_CCGTG
cnt = 158	feature = 536	correl = -0.0826746	descr = N_Gram_GTCGA
cnt = 159	feature = 458	correl = 0.0725619	descr = N_Gram_GCCGG
cnt = 160	feature = 343	correl = 0.0581897	descr = N_Gram_CGGAC
cnt = 161	feature = 522	correl = -0.0564729	descr = N_Gram_GGTAA
cnt = 162	feature = 255	correl = -0.0809794	descr = N_Gram_ATTTG
cnt = 163	feature = 413	correl = -0.0683846	descr = N_Gram_GACTG
cnt = 164	feature = 303	correl = 0.0538727	descr = N_Gram_CCCAA
cnt = 165	feature = 492	correl = -0.0766675	descr = N_Gram_GGATC
cnt = 166	feature = 467	correl = 0.0713413	descr = N_Gram_GCGGC
cnt = 167	feature = 352	correl = 0.058078	descr = N_Gram_CGGTT
cnt = 168	feature = 512	correl = 0.0519346	descr = N_Gram_GGGCA
cnt = 169	feature = 659	correl = 0.106172	descr = N_Gram_TGTGG
cnt = 170	feature = 394	correl = 0.078722	descr = N_Gram_CTTGT
cnt = 171	feature = 416	correl = 0.0978394	descr = N_Gram_GAGCT
cnt = 172	feature = 272	correl = -0.0670345	descr = N_Gram_CACGA
cnt = 173	feature = 368	correl = 0.106119	descr = N_Gram_CTAT
cnt = 174	feature = 510	correl = 0.104254	descr = N_Gram_GGGAG
cnt = 175	feature = 283	correl = 0.0738002	descr = N_Gram_CAGTA
cnt = 176	feature = 488	correl = 0.0988439	descr = N_Gram_GGACG
cnt = 177	feature = 686	correl = -0.136441	descr = N_Gram_TTGCG
cnt = 178	feature = 380	correl = -0.0503763	descr = N_Gram_CTCTT
cnt = 179	feature = 278	correl = -0.129662	descr = N_Gram_CAGCT
cnt = 180	feature = 395	correl = 0.0732961	descr = N_Gram_CTTTA
cnt = 181	feature = 270	correl = 0.0746547	descr = N_Gram_CACCT
cnt = 182	feature = 479	correl = 0.0808935	descr = N_Gram_GCTGG
cnt = 183	feature = 551	correl = 0.0559484	descr = N_Gram_GTGTG
cnt = 184	feature = 475	correl = 0.0781606	descr = N_Gram_GCTCA
cnt = 185	feature = 565	correl = -0.0511209	descr = N_Gram_TAAGA
cnt = 186	feature = 242	correl = -0.0560284	descr = N_Gram_ATGAT
cnt = 187	feature = 592	correl = -0.0487767	descr = N_Gram_TCATG
cnt = 188	feature = 290	correl = 0.0909964	descr = N_Gram_CATCT
cnt = 189	feature = 540	correl = -0.0954529	descr = N_Gram_GTCTT
cnt = 190	feature = 466	correl = 0.052261	descr = N_Gram_GCGGA
cnt = 191	feature = 644	correl = -0.0507403	descr = N_Gram_TGGAA
cnt = 192	feature = 646	correl = 0.087776	descr = N_Gram_TGGCC
cnt = 193	feature = 445	correl = 0.0505385	descr = N_Gram_GCAGT
cnt = 194	feature = 626	correl = -0.0587221	descr = N_Gram_TCTTG
cnt = 195	feature = 264	correl = 0.0446953	descr = N_Gram_CAAT
cnt = 196	feature = 337	correl = 0.0521346	descr = N_Gram_CGCGG
cnt = 197	feature = 222	correl = -0.0890047	descr = N_Gram_AGTTT
cnt = 198	feature = 440	correl = 0.0607242	descr = N_Gram_GCAC
cnt = 199	feature = 596	correl = -0.0518106	descr = N_Gram_TCCAC
cnt = 200	feature = 454	correl = 0.0640847	descr = N_Gram_GCCCA
cnt = 201	feature = 478	correl = 0.0840173	descr = N_Gram_GCTGC
cnt = 202	feature = 647	correl = -0.0854219	descr = N_Gram_TGGCG
cnt = 203	feature = 605	correl = -0.0844334	descr = N_Gram_TCCTC
cnt = 204	feature = 325	correl = -0.0742046	descr = N_Gram_CCTTC
cnt = 205	feature = 490	correl = 0.115215	descr = N_Gram_GGAGC
cnt = 206	feature = 217	correl = -0.145963	descr = N_Gram_AGTCT
cnt = 207	feature = 556	correl = -0.0707019	descr = N_Gram_GTTCT
cnt = 208	feature = 636	correl = -0.110124	descr = N_Gram_TGATT
cnt = 209	feature = 336	correl = 0.083616	descr = N_Gram_CGCCG
cnt = 210	feature = 136	correl = -0.0662508	descr = N_Gram_AAGAC
cnt = 211	feature = 487	correl = 0.121658	descr = N_Gram_GGACC
cnt = 212	feature = 485	correl = 0.05273	descr = N_Gram_GGAAG
cnt = 213	feature = 428	correl = -0.0460328	descr = N_Gram_GATGA
cnt = 214	feature = 15	correl = -0.130346	descr = Position_Specific_Bin_Base_5_Base_A
cnt = 215	feature = 40	correl = -0.0449371	descr = Position_Specific_Bin_Base_16_Base_T
cnt = 216	feature = 648	correl = 0.128811	descr = N_Gram_TGGCT
cnt = 217	feature = 373	correl = -0.0894282	descr = N_Gram_CTCAT
cnt = 218	feature = 496	correl = 0.0643245	descr = N_Gram_GGCAT
cnt = 219	feature = 598	correl = 0.0540967	descr = N_Gram_TCCC
cnt = 220	feature = 576	correl = 0.0535774	descr = N_Gram_TAGT
cnt = 221	feature = 35	correl = 0.113988	descr = Position_Specific_Bin_Base_14_Base_T
cnt = 222	feature = 234	correl = -0.0457992	descr = N_Gram_ATCCA
cnt = 223	feature = 587	correl = 0.0813337	descr = N_Gram_TCAGC
cnt = 224	feature = 25	correl = 0.0520239	descr = Position_Specific_Bin_Base_10_Base_T
cnt = 225	feature = 422	correl = 0.0518303	descr = N_Gram_GATA
cnt = 226	feature = 436	correl = 0.13063	descr = N_Gram_GCAA
cnt = 227	feature = 588	correl = 0.11026	descr = N_Gram_TCAGT
cnt = 228	feature = 649	correl = 0.0761694	descr = N_Gram_TGGG
cnt = 229	feature = 30	correl = -0.132447	descr = Position_Specific_Bin_Base_12_Base_T
cnt = 230	feature = 386	correl = -0.0510798	descr = N_Gram_CTTA
cnt = 231	feature = 695	correl = -0.0878469	descr = N_Gram_TTTGG
cnt = 232	feature = 301	correl = 0.0672829	descr = N_Gram_CCATC
cnt = 233	feature = 248	correl = 0.0582133	descr = N_Gram_ATGT
cnt = 234	feature = 18	correl = -0.123245	descr = Position_Specific_Bin_Base_6_Base_A
cnt = 235	feature = 20	correl = -0.0468062	descr = Position_Specific_Bin_Base_7_Base_A
cnt = 236	feature = 13	correl = -0.0653391	descr = Position_Specific_Bin_Base_4_Base_A
cnt = 237	feature = 383	correl = 0.100553	descr = N_Gram_CTGCA
cnt = 238	feature = 502	correl = 0.0971136	descr = N_Gram_GGCGG
cnt = 239	feature = 73	correl = 0.0860118	descr = Fold_of_RNAi_Sequence_Pos_9
cnt = 240	feature = 43	correl = 0.050122	descr = Position_Specific_Bin_Base_17_Base_G
cnt = 241	feature = 472	correl = -0.113988	descr = N_Gram_GCGTC
cnt = 242	feature = 252	correl = 0.0521577	descr = N_Gram_ATTG
cnt = 243	feature = 250	correl = -0.0592952	descr = N_Gram_ATTA
cnt = 244	feature = 33	correl = -0.0668403	descr = Position_Specific_Bin_Base_13_Base_G
cnt = 245	feature = 29	correl = 0.106737	descr = Position_Specific_Bin_Base_12_Base_G
cnt = 246	feature = 689	correl = 0.0517958	descr = N_Gram_TTGTT
cnt = 247	feature = 602	correl = -0.0850017	descr = N_Gram_TCCGG
cnt = 248	feature = 597	correl = -0.132919	descr = N_Gram_TCCAG
cnt = 249	feature = 36	correl = -0.0639954	descr = Position_Specific_Bin_Base_15_Base_A
cnt = 250	feature = 208	correl = 0.102984	descr = N_Gram_AGGCG
cnt = 251	feature = 41	correl = -0.0628028	descr = Position_Specific_Bin_Base_17_Base_A
cnt = 252	feature = 24	correl = -0.0597786	descr = Position_Specific_Bin_Base_9_Base_T
cnt = 253	feature = 288	correl = 0.109511	descr = N_Gram_CATCC
cnt = 254	feature = 11	correl = -0.0540301	descr = Position_Specific_Bin_Base_3_Base_A
cnt = 255	feature = 498	correl = 0.0886749	descr = N_Gram_GGCCA
cnt = 256	feature = 580	correl = -0.0487824	descr = N_Gram_TATC
cnt = 257	feature = 591	correl = -0.0598799	descr = N_Gram_TCATC
cnt = 258	feature = 313	correl = 0.109626	descr = N_Gram_CCGGG
cnt = 259	feature = 46	correl = 0.143566	descr = Position_Specific_Bin_Base_18_Base_C
cnt = 260	feature = 331	correl = -0.0703197	descr = N_Gram_CGAT
cnt = 261	feature = 34	correl = -0.10072	descr = Position_Specific_Bin_Base_14_Base_A
cnt = 262	feature = 9	correl = -0.0733006	descr = Position_Specific_Bin_Base_2_Base_G
cnt = 263	feature = 403	correl = -0.0573214	descr = N_Gram_GAAGT
cnt = 264	feature = 641	correl = -0.125891	descr = N_Gram_TGCG
cnt = 265	feature = 23	correl = 0.0587341	descr = Position_Specific_Bin_Base_9_Base_G
cnt = 266	feature = 364	correl = 0.0868264	descr = N_Gram_CTA
cnt = 267	feature = 105	correl = 0.0875298	descr = Fold_of_Target_NoEndbrace_noends_Pos_13
cnt = 268	feature = 391	correl = -0.0741187	descr = N_Gram_CTTGA
cnt = 269	feature = 12	correl = 0.0808468	descr = Position_Specific_Bin_Base_3_Base_C
cnt = 270	feature = 39	correl = 0.115459	descr = Position_Specific_Bin_Base_16_Base_C
cnt = 271	feature = 51	correl = 0.253534	descr = Gibbs_of_Target_Sequence__Pos_2_Step_1
cnt = 272	feature = 14	correl = 0.0556579	descr = Position_Specific_Bin_Base_4_Base_C
cnt = 273	feature = 19	correl = 0.108097	descr = Position_Specific_Bin_Base_6_Base_C
cnt = 274	feature = 10	correl = 0.10045	descr = Position_Specific_Bin_Base_2_Base_T
cnt = 275	feature = 21	correl = -0.060694	descr = Position_Specific_Bin_Base_8_Base_C
cnt = 276	feature = 350	correl = 0.141297	descr = N_Gram_CGGGC
cnt = 277	feature = 619	correl = -0.0873073	descr = N_Gram_TCTCA
cnt = 278	feature = 76	correl = 0.0770998	descr = Fold_of_RNAi_Sequence_Pos_13
cnt = 279	feature = 608	correl = -0.0700894	descr = N_Gram_TCGA
cnt = 280	feature = 44	correl = -0.064086	descr = Position_Specific_Bin_Base_17_Base_T
cnt = 281	feature = 279	correl = 0.0654951	descr = N_Gram_CAGG
cnt = 282	feature = 356	correl = 0.164586	descr = N_Gram_CGTG
cnt = 283	feature = 693	correl = -0.108691	descr = N_Gram_TTTCT
cnt = 284	feature = 57	correl = 0.0634252	descr = Gibbs_of_Target_Sequence__Pos_12_Step_1
cnt = 285	feature = 425	correl = -0.112593	descr = N_Gram_GATC
cnt = 286	feature = 37	correl = 0.0663004	descr = Position_Specific_Bin_Base_15_Base_C
cnt = 287	feature = 81	correl = -0.051644	descr = Xue_Structure_Feature_A110
cnt = 288	feature = 665	correl = -0.0522481	descr = N_Gram_TTAC
cnt = 289	feature = 17	correl = 0.0580049	descr = Position_Specific_Bin_Base_5_Base_G
cnt = 290	feature = 83	correl = 0.118788	descr = Xue_Structure_Feature_A101
cnt = 291	feature = 446	correl = 0.0635627	descr = N_Gram_GCAT
cnt = 292	feature = 457	correl = 0.0762421	descr = N_Gram_GCCG
cnt = 293	feature = 315	correl = 0.0657175	descr = N_Gram_CCGT
cnt = 294	feature = 547	correl = 0.127011	descr = N_Gram_GTGG
cnt = 295	feature = 8	correl = 0.0529705	descr = Position_Specific_Bin_Base_2_Base_C
cnt = 296	feature = 375	correl = -0.07533	descr = N_Gram_CTCCA
cnt = 297	feature = 80	correl = 0.0584292	descr = Xue_Structure_Feature_A111
cnt = 298	feature = 684	correl = -0.0899241	descr = N_Gram_TTGC
cnt = 299	feature = 45	correl = -0.284736	descr = Position_Specific_Bin_Base_18_Base_A
cnt = 300	feature = 32	correl = 0.102317	descr = Position_Specific_Bin_Base_13_Base_C
cnt = 301	feature = 382	correl = 0.044969	descr = N_Gram_CTGC
cnt = 302	feature = 16	correl = 0.0993132	descr = Position_Specific_Bin_Base_5_Base_C
cnt = 303	feature = 657	correl = 0.083961	descr = N_Gram_TGTG
cnt = 304	feature = 254	correl = -0.109859	descr = N_Gram_ATTT
cnt = 305	feature = 56	correl = -0.0750306	descr = Gibbs_of_Target_Sequence__Pos_8_Step_1
cnt = 306	feature = 58	correl = -0.0968753	descr = Gibbs_of_Target_Sequence__Pos_13_Step_1
cnt = 307	feature = 218	correl = 0.0737685	descr = N_Gram_AGTG
cnt = 308	feature = 241	correl = -0.0466478	descr = N_Gram_ATGA
cnt = 309	feature = 47	correl = 0.288327	descr = Position_Specific_Bin_Base_18_Base_G
cnt = 310	feature = 52	correl = 0.0982062	descr = Gibbs_of_Target_Sequence__Pos_3_Step_1
cnt = 311	feature = 69	correl = 0.146947	descr = Fold_of_RNAi_Sequence_Pos_2
cnt = 312	feature = 652	correl = 0.0663349	descr = N_Gram_TGGT
cnt = 313	feature = 396	correl = -0.0500829	descr = N_Gram_CTTTC
cnt = 314	feature = 341	correl = 0.0746589	descr = N_Gram_CGGA
cnt = 315	feature = 78	correl = 0.0829885	descr = Fold_of_RNAi_Sequence_Pos_15
cnt = 316	feature = 586	correl = 0.0953052	descr = N_Gram_TCAG
cnt = 317	feature = 667	correl = -0.0752888	descr = N_Gram_TTAT
cnt = 318	feature = 503	correl = 0.073335	descr = N_Gram_GGCT
cnt = 319	feature = 539	correl = -0.0982941	descr = N_Gram_GTCT
cnt = 320	feature = 459	correl = 0.118146	descr = N_Gram_GCCT
cnt = 321	feature = 292	correl = 0.0888545	descr = N_Gram_CCAA
cnt = 322	feature = 28	correl = 0.138389	descr = Position_Specific_Bin_Base_12_Base_C
cnt = 323	feature = 61	correl = -0.168732	descr = Gibbs_of_Target_Sequence__Pos_18_Step_1
cnt = 324	feature = 477	correl = 0.0727939	descr = N_Gram_GCTG
cnt = 325	feature = 82	correl = 0.0474604	descr = Xue_Structure_Feature_A100
cnt = 326	feature = 390	correl = -0.212268	descr = N_Gram_CTTCT
cnt = 327	feature = 535	correl = -0.0610609	descr = N_Gram_GTCG
cnt = 328	feature = 680	correl = -0.0599609	descr = N_Gram_TTGA
cnt = 329	feature = 259	correl = 0.06279	descr = N_Gram_CAAA
cnt = 330	feature = 606	correl = -0.101141	descr = N_Gram_TCCTT
cnt = 331	feature = 464	correl = 0.0752635	descr = N_Gram_GCGCC
cnt = 332	feature = 516	correl = 0.0685009	descr = N_Gram_GGGG
cnt = 333	feature = 489	correl = 0.113647	descr = N_Gram_GGAG
cnt = 334	feature = 59	correl = -0.173913	descr = Gibbs_of_Target_Sequence__Pos_14_Step_1
cnt = 335	feature = 450	correl = 0.0535219	descr = N_Gram_GCCA
cnt = 336	feature = 344	correl = 0.106053	descr = N_Gram_CGGC
cnt = 337	feature = 67	correl = 0.162657	descr = Fold_of_RNAi_Sequence_Pos_0
cnt = 338	feature = 589	correl = -0.0730144	descr = N_Gram_TCAT
cnt = 339	feature = 54	correl = -0.1222	descr = Gibbs_of_Target_Sequence__Pos_6_Step_1
cnt = 340	feature = 482	correl = 0.0639172	descr = N_Gram_GGAA
cnt = 341	feature = 75	correl = 0.102241	descr = Fold_of_RNAi_Sequence_Pos_12
cnt = 342	feature = 633	correl = -0.0871538	descr = N_Gram_TGAT
cnt = 343	feature = 60	correl = -0.121528	descr = Gibbs_of_Target_Sequence__Pos_17_Step_1
cnt = 344	feature = 79	correl = 0.061986	descr = Fold_of_RNAi_Sequence_Pos_16
cnt = 345	feature = 620	correl = -0.122641	descr = N_Gram_TCTCC
cnt = 346	feature = 417	correl = 0.0651856	descr = N_Gram_GAGG
cnt = 347	feature = 544	correl = 0.0800045	descr = N_Gram_GTGC
cnt = 348	feature = 511	correl = 0.139701	descr = N_Gram_GGGC
cnt = 349	feature = 531	correl = -0.0897736	descr = N_Gram_GTC
cnt = 350	feature = 72	correl = 0.0791198	descr = Fold_of_RNAi_Sequence_Pos_6
cnt = 351	feature = 326	correl = -0.0579785	descr = N_Gram_CGA
cnt = 352	feature = 68	correl = 0.17055	descr = Fold_of_RNAi_Sequence_Pos_1
cnt = 353	feature = 678	correl = -0.103121	descr = N_Gram_TTCTT
cnt = 354	feature = 465	correl = 0.0984236	descr = N_Gram_GCGG
cnt = 355	feature = 376	correl = -0.147698	descr = N_Gram_CTCCT
cnt = 356	feature = 561	correl = -0.0830576	descr = N_Gram_TAA
cnt = 357	feature = 696	correl = -0.118776	descr = N_Gram_TTTT
cnt = 358	feature = 77	correl = 0.0682217	descr = Fold_of_RNAi_Sequence_Pos_14
cnt = 359	feature = 497	correl = 0.157508	descr = N_Gram_GGCC
cnt = 360	feature = 643	correl = 0.0465268	descr = N_Gram_TGG
cnt = 361	feature = 285	correl = 0.0577619	descr = N_Gram_CAT
cnt = 362	feature = 421	correl = -0.0460159	descr = N_Gram_GAT
cnt = 363	feature = 594	correl = -0.0794771	descr = N_Gram_TCCA
cnt = 364	feature = 334	correl = 0.0730302	descr = N_Gram_CGCC
cnt = 365	feature = 258	correl = 0.14948	descr = N_Gram_CAA
cnt = 366	feature = 233	correl = -0.0861165	descr = N_Gram_ATC
cnt = 367	feature = 500	correl = 0.0468315	descr = N_Gram_GGCG
cnt = 368	feature = 627	correl = -0.0643904	descr = N_Gram_TGA
cnt = 369	feature = 583	correl = 0.0451932	descr = N_Gram_TCA
cnt = 370	feature = 662	correl = -0.0824298	descr = N_Gram_TTA
cnt = 371	feature = 603	correl = -0.103201	descr = N_Gram_TCCT
cnt = 372	feature = 363	correl = -0.0513034	descr = N_Gram_CT
cnt = 373	feature = 86	correl = 0.0884466	descr = Xue_Structure_Feature_C110
cnt = 374	feature = 541	correl = 0.161508	descr = N_Gram_GTG
cnt = 375	feature = 679	correl = -0.0647196	descr = N_Gram_TTG
cnt = 376	feature = 623	correl = -0.101491	descr = N_Gram_TCTT
cnt = 377	feature = 481	correl = 0.134543	descr = N_Gram_GGA
cnt = 378	feature = 257	correl = 0.101748	descr = N_Gram_CA
cnt = 379	feature = 348	correl = 0.115007	descr = N_Gram_CGGG
cnt = 380	feature = 66	correl = -0.077225	descr = PF_RNAi_Fold_3'Free_Count
cnt = 381	feature = 669	correl = -0.147762	descr = N_Gram_TTC
cnt = 382	feature = 449	correl = 0.102442	descr = N_Gram_GCC
cnt = 383	feature = 616	correl = -0.118008	descr = N_Gram_TCT
cnt = 384	feature = 560	correl = -0.0675481	descr = N_Gram_TA
cnt = 385	feature = 65	correl = -0.136184	descr = PF_RNAi_Fold_5'Free_Count
cnt = 386	feature = 223	correl = -0.12134	descr = N_Gram_AT
cnt = 387	feature = 661	correl = -0.122374	descr = N_Gram_TT
cnt = 388	feature = 494	correl = 0.139004	descr = N_Gram_GGC
cnt = 389	feature = 340	correl = 0.0768058	descr = N_Gram_CGG
cnt = 390	feature = 64	correl = -0.186881	descr = PF_RNAi_Fold_Energy
cnt = 391	feature = 49	correl = -0.188305	descr = Gibbs_of_Target_Sequence_
num rows = 521
num_elements = 204232
*
optimization finished, #iter = 627
nu = 0.482715
obj = -38.397795, rho = -0.667415
nSV = 351, nBSV = 156
num rows = 58
num_elements = 22736
*
optimization finished, #iter = 45
nu = 0.495234
obj = -4.890951, rho = -0.492216
nSV = 46, nBSV = 12
*
optimization finished, #iter = 627
nu = 0.482715
obj = -38.397795, rho = -0.667415
nSV = 351, nBSV = 156
CFS merit scores = 1.3671
CFS merit scores = 1.6172
CFS merit scores = 1.85508
CFS merit scores = 2.07656
CFS merit scores = 2.28008
CFS merit scores = 2.45946
CFS merit scores = 2.62556
CFS merit scores = 2.78025
CFS merit scores = 2.92363
CFS merit scores = 3.05624
CFS merit scores = 3.18123
CFS merit scores = 3.29951
CFS merit scores = 3.41246
CFS merit scores = 3.52087
CFS merit scores = 3.62552
CFS merit scores = 3.72721
CFS merit scores = 3.82537
CFS merit scores = 3.91981
CFS merit scores = 4.01085
CFS merit scores = 4.09974
CFS merit scores = 4.18652
CFS merit scores = 4.27137
CFS merit scores = 4.35441
CFS merit scores = 4.43474
CFS merit scores = 4.51287
CFS merit scores = 4.58884
CFS merit scores = 4.66269
CFS merit scores = 4.73495
CFS merit scores = 4.80574
CFS merit scores = 4.875
CFS merit scores = 4.94265
CFS merit scores = 5.00754
CFS merit scores = 5.07043
CFS merit scores = 5.13195
CFS merit scores = 5.19238
CFS merit scores = 5.25156
CFS merit scores = 5.3089
CFS merit scores = 5.3647
CFS merit scores = 5.41901
CFS merit scores = 5.4711
CFS merit scores = 5.52236
CFS merit scores = 5.5715
CFS merit scores = 5.61965
CFS merit scores = 5.66592
CFS merit scores = 5.71
CFS merit scores = 5.75287
CFS merit scores = 5.79289
CFS merit scores = 5.83127
CFS merit scores = 5.86734
CFS merit scores = 5.90331
CFS merit scores = 5.93926
CFS merit scores = 5.97517
CFS merit scores = 6.00881
CFS merit scores = 6.03988
CFS merit scores = 6.06908
CFS merit scores = 6.09642
CFS merit scores = 6.12279
CFS merit scores = 6.14797
CFS merit scores = 6.17181
CFS merit scores = 6.19416
CFS merit scores = 6.21597
CFS merit scores = 6.23702
CFS merit scores = 6.25781
CFS merit scores = 6.2785
CFS merit scores = 6.29898
CFS merit scores = 6.31876
CFS merit scores = 6.33757
CFS merit scores = 6.35642
CFS merit scores = 6.37534
CFS merit scores = 6.39455
CFS merit scores = 6.41018
CFS merit scores = 6.42471
CFS merit scores = 6.43572
CFS merit scores = 6.44458
CFS merit scores = 6.45305
CFS merit scores = 6.46129
CFS merit scores = 6.46968
CFS merit scores = 6.47782
CFS merit scores = 6.48544
CFS merit scores = 6.49306
CFS merit scores = 6.49958
CFS merit scores = 6.5064
CFS merit scores = 6.51176
CFS merit scores = 6.51668
CFS merit scores = 6.51981
CFS merit scores = 6.52338
CFS merit scores = 6.52619
CFS merit scores = 6.52929
CFS merit scores = 6.53145
CFS merit scores = 6.53351
CFS merit scores = 6.53481
CFS merit scores = 6.53601
CFS merit scores = 6.53752
CFS merit scores = 6.53954
CFS merit scores = 6.54156
CFS merit scores = 6.54317
CFS merit scores = 6.54431
CFS merit scores = 6.5457
CFS merit scores = 6.54724
CFS merit scores = 6.54702
CFS merit scores = 6.54674
CFS merit scores = 6.54598
CFS merit scores = 6.54481
CFS merit scores = 6.54381
CFS merit scores = 6.54273
CFS merit scores = 6.54186
CFS merit scores = 6.54083
CFS merit scores = 6.53956
CFS merit scores = 6.53758
CFS merit scores = 6.53567
CFS merit scores = 6.53397
CFS merit scores = 6.532
CFS merit scores = 6.52997
CFS merit scores = 6.52779
CFS merit scores = 6.52471
CFS merit scores = 6.52164
CFS merit scores = 6.51884
CFS merit scores = 6.51615
CFS merit scores = 6.5135
CFS merit scores = 6.51071
CFS merit scores = 6.5082
CFS merit scores = 6.50404
CFS merit scores = 6.49985
CFS merit scores = 6.49536
CFS merit scores = 6.49085
CFS merit scores = 6.48659
CFS merit scores = 6.48207
CFS merit scores = 6.47737
CFS merit scores = 6.47259
CFS merit scores = 6.46779
CFS merit scores = 6.46318
CFS merit scores = 6.45843
CFS merit scores = 6.45391
CFS merit scores = 6.44941
CFS merit scores = 6.44513
CFS merit scores = 6.44077
CFS merit scores = 6.43628
CFS merit scores = 6.43193
CFS merit scores = 6.42739
CFS merit scores = 6.42262
CFS merit scores = 6.41791
CFS merit scores = 6.41259
CFS merit scores = 6.40749
CFS merit scores = 6.40236
CFS merit scores = 6.39758
CFS merit scores = 6.39285
CFS merit scores = 6.38773
CFS merit scores = 6.38274
CFS merit scores = 6.37789
CFS merit scores = 6.37298
CFS merit scores = 6.36699
CFS merit scores = 6.36041
CFS merit scores = 6.35406
CFS merit scores = 6.34789
CFS merit scores = 6.34121
CFS merit scores = 6.33447
CFS merit scores = 6.32789
CFS merit scores = 6.3215
CFS merit scores = 6.31522
CFS merit scores = 6.30841
CFS merit scores = 6.30154
CFS merit scores = 6.29489
CFS merit scores = 6.28775
CFS merit scores = 6.28054
CFS merit scores = 6.27366
CFS merit scores = 6.2667
CFS merit scores = 6.25988
CFS merit scores = 6.25245
CFS merit scores = 6.24527
CFS merit scores = 6.23825
CFS merit scores = 6.23142
CFS merit scores = 6.22443
CFS merit scores = 6.2171
CFS merit scores = 6.20988
CFS merit scores = 6.20267
CFS merit scores = 6.19541
CFS merit scores = 6.18775
CFS merit scores = 6.18029
CFS merit scores = 6.17289
CFS merit scores = 6.16568
CFS merit scores = 6.15866
CFS merit scores = 6.15148
CFS merit scores = 6.14418
CFS merit scores = 6.1367
CFS merit scores = 6.12939
CFS merit scores = 6.12221
CFS merit scores = 6.11519
CFS merit scores = 6.10812
CFS merit scores = 6.10096
CFS merit scores = 6.09388
CFS merit scores = 6.08691
CFS merit scores = 6.07998
CFS merit scores = 6.07316
CFS merit scores = 6.0665
CFS merit scores = 6.05921
CFS merit scores = 6.05196
CFS merit scores = 6.04456
CFS merit scores = 6.03694
CFS merit scores = 6.02934
CFS merit scores = 6.02184
CFS merit scores = 6.01421
CFS merit scores = 6.00663
CFS merit scores = 5.99873
CFS merit scores = 5.99086
CFS merit scores = 5.98281
CFS merit scores = 5.97481
CFS merit scores = 5.9668
CFS merit scores = 5.95891
CFS merit scores = 5.95121
CFS merit scores = 5.94337
CFS merit scores = 5.93569
CFS merit scores = 5.92804
CFS merit scores = 5.92043
CFS merit scores = 5.91299
CFS merit scores = 5.90557
CFS merit scores = 5.8982
CFS merit scores = 5.89083
CFS merit scores = 5.88359
CFS merit scores = 5.87615
CFS merit scores = 5.8688
CFS merit scores = 5.86156
CFS merit scores = 5.85439
CFS merit scores = 5.84687
CFS merit scores = 5.83914
CFS merit scores = 5.83157
CFS merit scores = 5.82412
CFS merit scores = 5.81665
CFS merit scores = 5.80931
CFS merit scores = 5.80197
CFS merit scores = 5.79471
CFS merit scores = 5.78733
CFS merit scores = 5.77996
CFS merit scores = 5.77266
CFS merit scores = 5.76548
CFS merit scores = 5.75833
CFS merit scores = 5.75131
CFS merit scores = 5.74436
CFS merit scores = 5.73742
CFS merit scores = 5.73046
CFS merit scores = 5.72359
CFS merit scores = 5.71677
CFS merit scores = 5.70957
CFS merit scores = 5.70247
CFS merit scores = 5.69542
CFS merit scores = 5.68834
CFS merit scores = 5.68112
CFS merit scores = 5.67399
CFS merit scores = 5.66686
CFS merit scores = 5.65955
CFS merit scores = 5.65232
CFS merit scores = 5.64512
CFS merit scores = 5.6379
CFS merit scores = 5.63077
CFS merit scores = 5.62378
CFS merit scores = 5.61678
CFS merit scores = 5.60995
CFS merit scores = 5.60304
CFS merit scores = 5.59618
CFS merit scores = 5.58919
CFS merit scores = 5.58217
CFS merit scores = 5.57523
CFS merit scores = 5.56835
CFS merit scores = 5.56165
CFS merit scores = 5.55489
CFS merit scores = 5.54821
CFS merit scores = 5.54149
CFS merit scores = 5.53483
CFS merit scores = 5.52831
CFS merit scores = 5.52182
CFS merit scores = 5.51542
CFS merit scores = 5.50912
CFS merit scores = 5.50285
CFS merit scores = 5.49654
CFS merit scores = 5.49033
CFS merit scores = 5.48424
CFS merit scores = 5.47791
CFS merit scores = 5.47153
CFS merit scores = 5.4653
CFS merit scores = 5.4591
CFS merit scores = 5.45296
CFS merit scores = 5.44686
CFS merit scores = 5.44084
CFS merit scores = 5.43464
CFS merit scores = 5.42856
CFS merit scores = 5.42249
CFS merit scores = 5.41647
CFS merit scores = 5.41052
CFS merit scores = 5.40463
CFS merit scores = 5.39878
CFS merit scores = 5.39294
CFS merit scores = 5.38713
CFS merit scores = 5.38146
CFS merit scores = 5.37573
CFS merit scores = 5.37013
CFS merit scores = 5.36442
CFS merit scores = 5.35878
CFS merit scores = 5.35305
CFS merit scores = 5.34735
CFS merit scores = 5.34169
CFS merit scores = 5.33609
CFS merit scores = 5.33059
CFS merit scores = 5.32499
CFS merit scores = 5.31942
CFS merit scores = 5.3137
CFS merit scores = 5.30802
CFS merit scores = 5.30247
CFS merit scores = 5.2969
CFS merit scores = 5.2914
CFS merit scores = 5.2859
CFS merit scores = 5.28041
CFS merit scores = 5.27489
CFS merit scores = 5.26936
CFS merit scores = 5.2638
CFS merit scores = 5.25823
CFS merit scores = 5.25276
CFS merit scores = 5.24724
CFS merit scores = 5.24173
CFS merit scores = 5.2361
CFS merit scores = 5.2305
CFS merit scores = 5.22495
CFS merit scores = 5.21941
CFS merit scores = 5.21373
CFS merit scores = 5.20806
CFS merit scores = 5.20236
CFS merit scores = 5.19654
CFS merit scores = 5.19071
CFS merit scores = 5.18494
CFS merit scores = 5.17929
CFS merit scores = 5.17345
CFS merit scores = 5.16758
CFS merit scores = 5.16179
CFS merit scores = 5.15604
CFS merit scores = 5.15031
CFS merit scores = 5.14456
CFS merit scores = 5.1388
CFS merit scores = 5.13306
CFS merit scores = 5.1272
CFS merit scores = 5.12144
CFS merit scores = 5.11558
CFS merit scores = 5.10969
CFS merit scores = 5.10384
CFS merit scores = 5.09794
CFS merit scores = 5.0919
CFS merit scores = 5.08572
CFS merit scores = 5.07946
CFS merit scores = 5.07323
CFS merit scores = 5.06693
CFS merit scores = 5.06051
CFS merit scores = 5.0541
CFS merit scores = 5.04776
CFS merit scores = 5.04143
CFS merit scores = 5.03513
CFS merit scores = 5.02885
CFS merit scores = 5.02257
CFS merit scores = 5.01636
CFS merit scores = 5.01017
CFS merit scores = 5.00397
CFS merit scores = 4.99784
CFS merit scores = 4.9917
CFS merit scores = 4.98557
CFS merit scores = 4.97911
CFS merit scores = 4.97227
CFS merit scores = 4.96526
CFS merit scores = 4.95838
CFS merit scores = 4.95129
CFS merit scores = 4.94422
CFS merit scores = 4.93703
CFS merit scores = 4.92981
CFS merit scores = 4.92267
CFS merit scores = 4.91557
CFS merit scores = 4.90849
CFS merit scores = 4.90142
CFS merit scores = 4.89433
CFS merit scores = 4.88716
CFS merit scores = 4.87978
CFS merit scores = 4.8724
CFS merit scores = 4.86485
CFS merit scores = 4.85731
CFS merit scores = 4.8497
CFS merit scores = 4.84217
CFS merit scores = 4.83444
CFS merit scores = 4.82638
CFS merit scores = 4.81814
CFS merit scores = 4.80996
CFS merit scores = 4.80185
CFS merit scores = 4.79359
CFS merit scores = 4.78543
CFS merit scores = 4.77726
CFS merit scores = 4.76911
CFS merit scores = 4.76101
CFS merit scores = 4.75296
CFS merit scores = 4.74484
CFS merit scores = 4.73641
CFS merit scores = 4.72759
CFS merit scores = 4.71874
CFS merit scores = 4.70996
CFS merit scores = 4.70121
CFS merit scores = 4.69197
CFS merit scores = 4.6823
CFS merit scores = 4.67231
CFS merit scores = 4.66164
CFS merit scores = 4.64966
cnt = 1	feature = 59	correl = -0.367104	descr = Gibbs_of_Target_Sequence__Pos_20_Step_1
cnt = 2	feature = 45	correl = 0.210762	descr = Gibbs_of_Target_Sequence__Pos_1_Step_1
cnt = 3	feature = 540	correl = -0.104129	descr = N_Gram_GTCG
cnt = 4	feature = 38	correl = 0.0524513	descr = Position_Specific_Bin_Base_17_Base_G
cnt = 5	feature = 697	correl = 0.0784451	descr = N_Gram_TTGCA
cnt = 6	feature = 292	correl = 0.0516743	descr = N_Gram_CCAAT
cnt = 7	feature = 265	correl = -0.0510587	descr = N_Gram_CACCC
cnt = 8	feature = 325	correl = 0.0852149	descr = N_Gram_CCTGC
cnt = 9	feature = 422	correl = 0.0938714	descr = N_Gram_GAGTC
cnt = 10	feature = 400	correl = 0.107547	descr = N_Gram_CTTGT
cnt = 11	feature = 573	correl = 0.0807549	descr = N_Gram_TAAGC
cnt = 12	feature = 640	correl = -0.0812616	descr = N_Gram_TGAGA
cnt = 13	feature = 406	correl = 0.0501133	descr = N_Gram_GAATC
cnt = 14	feature = 214	correl = 0.0803821	descr = N_Gram_AGTTA
cnt = 15	feature = 230	correl = -0.0492117	descr = N_Gram_ATCGC
cnt = 16	feature = 687	correl = 0.0446029	descr = N_Gram_TTCGA
cnt = 17	feature = 627	correl = 0.0482838	descr = N_Gram_TCTCG
cnt = 18	feature = 457	correl = 0.0468005	descr = N_Gram_GCCGC
cnt = 19	feature = 361	correl = 0.0705217	descr = N_Gram_CGTGA
cnt = 20	feature = 370	correl = 0.0662958	descr = N_Gram_CTAGG
cnt = 21	feature = 606	correl = 0.0522095	descr = N_Gram_TCCCG
cnt = 22	feature = 518	correl = 0.0451664	descr = N_Gram_GGGGT
cnt = 23	feature = 339	correl = 0.0451664	descr = N_Gram_CGCCA
cnt = 24	feature = 502	correl = 0.0889742	descr = N_Gram_GGCGC
cnt = 25	feature = 242	correl = 0.0736308	descr = N_Gram_ATGGG
cnt = 26	feature = 656	correl = 0.0602919	descr = N_Gram_TGGAG
cnt = 27	feature = 410	correl = -0.0682571	descr = N_Gram_GACCC
cnt = 28	feature = 637	correl = 0.0512744	descr = N_Gram_TGAAA
cnt = 29	feature = 428	correl = -0.0557047	descr = N_Gram_GATCG
cnt = 30	feature = 438	correl = 0.0481836	descr = N_Gram_GCAAA
cnt = 31	feature = 334	correl = 0.0569573	descr = N_Gram_CGAGG
cnt = 32	feature = 368	correl = 0.0451664	descr = N_Gram_CTAAA
cnt = 33	feature = 653	correl = -0.0511003	descr = N_Gram_TGCTA
cnt = 34	feature = 305	correl = 0.114781	descr = N_Gram_CCCCC
cnt = 35	feature = 306	correl = 0.0451664	descr = N_Gram_CCCCG
cnt = 36	feature = 623	correl = 0.056568	descr = N_Gram_TCTAC
cnt = 37	feature = 258	correl = 0.0619243	descr = N_Gram_CAAGC
cnt = 38	feature = 321	correl = 0.0555615	descr = N_Gram_CCTAT
cnt = 39	feature = 555	correl = 0.0473666	descr = N_Gram_GTGTA
cnt = 40	feature = 455	correl = 0.0775665	descr = N_Gram_GCCCG
cnt = 41	feature = 226	correl = 0.0963392	descr = N_Gram_ATATA
cnt = 42	feature = 275	correl = 0.0468005	descr = N_Gram_CAGCG
cnt = 43	feature = 449	correl = -0.0451669	descr = N_Gram_GCATG
cnt = 44	feature = 664	correl = 0.0465532	descr = N_Gram_TGGGT
cnt = 45	feature = 672	correl = 0.0668489	descr = N_Gram_TGTGA
cnt = 46	feature = 248	correl = 0.0558985	descr = N_Gram_ATTTC
cnt = 47	feature = 464	correl = -0.07686	descr = N_Gram_GCGAC
cnt = 48	feature = 220	correl = -0.138992	descr = N_Gram_ATAAG
cnt = 49	feature = 619	correl = 0.0944683	descr = N_Gram_TCGGC
cnt = 50	feature = 542	correl = -0.0459719	descr = N_Gram_GTCGC
cnt = 51	feature = 210	correl = 0.0451664	descr = N_Gram_AGTCG
cnt = 52	feature = 514	correl = 0.0451664	descr = N_Gram_GGGCT
cnt = 53	feature = 432	correl = -0.0702334	descr = N_Gram_GATTA
cnt = 54	feature = 536	correl = -0.0557263	descr = N_Gram_GTCAA
cnt = 55	feature = 601	correl = 0.105701	descr = N_Gram_TCCAA
cnt = 56	feature = 231	correl = -0.096687	descr = N_Gram_ATCGG
cnt = 57	feature = 399	correl = 0.0845057	descr = N_Gram_CTTGG
cnt = 58	feature = 348	correl = 0.0719598	descr = N_Gram_CGGCG
cnt = 59	feature = 572	correl = -0.0484163	descr = N_Gram_TAAGA
cnt = 60	feature = 681	correl = -0.103736	descr = N_Gram_TTATA
cnt = 61	feature = 604	correl = 0.0611067	descr = N_Gram_TCCCA
cnt = 62	feature = 552	correl = 0.138627	descr = N_Gram_GTGGC
cnt = 63	feature = 322	correl = 0.0672847	descr = N_Gram_CCTCA
cnt = 64	feature = 347	correl = 0.0498619	descr = N_Gram_CGGCC
cnt = 65	feature = 563	correl = 0.0449729	descr = N_Gram_GTTGC
cnt = 66	feature = 356	correl = -0.0676688	descr = N_Gram_CGTAC
cnt = 67	feature = 531	correl = 0.0485664	descr = N_Gram_GTAAA
cnt = 68	feature = 222	correl = 0.054751	descr = N_Gram_ATACA
cnt = 69	feature = 314	correl = 0.0451664	descr = N_Gram_CCGCA
cnt = 70	feature = 649	correl = 0.0522095	descr = N_Gram_TGCCG
cnt = 71	feature = 578	correl = 0.0732181	descr = N_Gram_TACGA
cnt = 72	feature = 560	correl = -0.0788155	descr = N_Gram_GTTAC
cnt = 73	feature = 521	correl = 0.044307	descr = N_Gram_GGGTG
cnt = 74	feature = 433	correl = 0.0686922	descr = N_Gram_GATTG
cnt = 75	feature = 319	correl = -0.0539554	descr = N_Gram_CCGTC
cnt = 76	feature = 414	correl = -0.0759005	descr = N_Gram_GACGA
cnt = 77	feature = 259	correl = 0.046299	descr = N_Gram_CAAGG
cnt = 78	feature = 583	correl = -0.0443184	descr = N_Gram_TAGAT
cnt = 79	feature = 425	correl = 0.0459803	descr = N_Gram_GATAC
cnt = 80	feature = 225	correl = 0.0469528	descr = N_Gram_ATAGC
cnt = 81	feature = 441	correl = 0.0743071	descr = N_Gram_GCACT
cnt = 82	feature = 605	correl = 0.0526773	descr = N_Gram_TCCCC
cnt = 83	feature = 608	correl = -0.0590805	descr = N_Gram_TCCGC
cnt = 84	feature = 365	correl = -0.0474799	descr = N_Gram_CGTTC
cnt = 85	feature = 363	correl = 0.0789734	descr = N_Gram_CGTGG
cnt = 86	feature = 498	correl = 0.0891817	descr = N_Gram_GGCCC
cnt = 87	feature = 488	correl = 0.0508423	descr = N_Gram_GGAGC
cnt = 88	feature = 520	correl = 0.0930484	descr = N_Gram_GGGTC
cnt = 89	feature = 538	correl = -0.0469846	descr = N_Gram_GTCCA
cnt = 90	feature = 468	correl = 0.0545127	descr = N_Gram_GCGGA
cnt = 91	feature = 383	correl = -0.0769531	descr = N_Gram_CTGAT
cnt = 92	feature = 303	correl = 0.0840852	descr = N_Gram_CCCAC
cnt = 93	feature = 324	correl = 0.0885261	descr = N_Gram_CCTCG
cnt = 94	feature = 611	correl = 0.0555615	descr = N_Gram_TCCTA
cnt = 95	feature = 459	correl = -0.0562548	descr = N_Gram_GCCGT
cnt = 96	feature = 532	correl = 0.0484806	descr = N_Gram_GTAGT
cnt = 97	feature = 255	correl = 0.0533561	descr = N_Gram_CAAAG
cnt = 98	feature = 511	correl = 0.0518583	descr = N_Gram_GGGCA
cnt = 99	feature = 462	correl = 0.143168	descr = N_Gram_GCCTT
cnt = 100	feature = 337	correl = -0.0585454	descr = N_Gram_CGATC
cnt = 101	feature = 244	correl = -0.068687	descr = N_Gram_ATTAC
cnt = 102	feature = 266	correl = 0.0910627	descr = N_Gram_CACCG
cnt = 103	feature = 228	correl = -0.0524788	descr = N_Gram_ATCAT
cnt = 104	feature = 426	correl = 0.0508805	descr = N_Gram_GATAT
cnt = 105	feature = 688	correl = -0.0625765	descr = N_Gram_TTCGG
cnt = 106	feature = 209	correl = 0.0592888	descr = N_Gram_AGTCA
cnt = 107	feature = 662	correl = 0.0532989	descr = N_Gram_TGGGA
cnt = 108	feature = 223	correl = -0.109736	descr = N_Gram_ATACT
cnt = 109	feature = 380	correl = 0.0597889	descr = N_Gram_CTCTA
cnt = 110	feature = 362	correl = 0.136842	descr = N_Gram_CGTGC
cnt = 111	feature = 529	correl = 0.0553621	descr = N_Gram_GGTGC
cnt = 112	feature = 574	correl = -0.150668	descr = N_Gram_TAAGT
cnt = 113	feature = 309	correl = 0.0689214	descr = N_Gram_CCCGC
cnt = 114	feature = 206	correl = 0.0624674	descr = N_Gram_AGGTT
cnt = 115	feature = 279	correl = 0.04669	descr = N_Gram_CAGGG
cnt = 116	feature = 541	correl = -0.139915	descr = N_Gram_GTCGA
cnt = 117	feature = 461	correl = 0.0617979	descr = N_Gram_GCCTC
cnt = 118	feature = 274	correl = 0.0546265	descr = N_Gram_CAGCC
cnt = 119	feature = 417	correl = 0.0966337	descr = N_Gram_GACTA
cnt = 120	feature = 556	correl = 0.0659717	descr = N_Gram_GTGTG
cnt = 121	feature = 527	correl = 0.0773543	descr = N_Gram_GGTCA
cnt = 122	feature = 344	correl = 0.0581021	descr = N_Gram_CGGAC
cnt = 123	feature = 695	correl = -0.0468674	descr = N_Gram_TTGAG
cnt = 124	feature = 596	correl = 0.0593951	descr = N_Gram_TCAGT
cnt = 125	feature = 499	correl = 0.0498619	descr = N_Gram_GGCCG
cnt = 126	feature = 419	correl = -0.0746479	descr = N_Gram_GAGCC
cnt = 127	feature = 241	correl = -0.049051	descr = N_Gram_ATGCT
cnt = 128	feature = 618	correl = 0.0738182	descr = N_Gram_TCGGA
cnt = 129	feature = 232	correl = -0.0560929	descr = N_Gram_ATCGT
cnt = 130	feature = 416	correl = -0.103688	descr = N_Gram_GACGT
cnt = 131	feature = 548	correl = 0.0621987	descr = N_Gram_GTGAC
cnt = 132	feature = 394	correl = 0.0495909	descr = N_Gram_CTTCC
cnt = 133	feature = 647	correl = 0.0863688	descr = N_Gram_TGCAC
cnt = 134	feature = 250	correl = -0.146356	descr = N_Gram_ATTTT
cnt = 135	feature = 364	correl = 0.0538781	descr = N_Gram_CGTGT
cnt = 136	feature = 669	correl = -0.0836043	descr = N_Gram_TGTCA
cnt = 137	feature = 278	correl = 0.0860635	descr = N_Gram_CAGGA
cnt = 138	feature = 643	correl = -0.0487993	descr = N_Gram_TGATC
cnt = 139	feature = 525	correl = -0.0686245	descr = N_Gram_GGTAA
cnt = 140	feature = 291	correl = 0.0650369	descr = N_Gram_CCAAG
cnt = 141	feature = 631	correl = -0.12351	descr = N_Gram_TCTTA
cnt = 142	feature = 402	correl = 0.110007	descr = N_Gram_CTTTG
cnt = 143	feature = 674	correl = 0.0508267	descr = N_Gram_TGTGT
cnt = 144	feature = 270	correl = 0.0973596	descr = N_Gram_CACTC
cnt = 145	feature = 543	correl = 0.0988317	descr = N_Gram_GTCGG
cnt = 146	feature = 439	correl = 0.0904918	descr = N_Gram_GCAAC
cnt = 147	feature = 375	correl = -0.0945249	descr = N_Gram_CTCAT
cnt = 148	feature = 379	correl = 0.0715229	descr = N_Gram_CTCGG
cnt = 149	feature = 382	correl = 0.0456416	descr = N_Gram_CTGAC
cnt = 150	feature = 539	correl = 0.0514266	descr = N_Gram_GTCCC
cnt = 151	feature = 234	correl = 0.0799373	descr = N_Gram_ATCTG
cnt = 152	feature = 553	correl = 0.0751006	descr = N_Gram_GTGGT
cnt = 153	feature = 648	correl = 0.0642018	descr = N_Gram_TGCAG
cnt = 154	feature = 254	correl = 0.0638139	descr = N_Gram_CAAAA
cnt = 155	feature = 512	correl = 0.112904	descr = N_Gram_GGGCC
cnt = 156	feature = 454	correl = 0.0639664	descr = N_Gram_GCCCA
cnt = 157	feature = 267	correl = 0.0875162	descr = N_Gram_CACCT
cnt = 158	feature = 350	correl = 0.107818	descr = N_Gram_CGGGA
cnt = 159	feature = 335	correl = -0.0778092	descr = N_Gram_CGAGT
cnt = 160	feature = 453	correl = 0.0596199	descr = N_Gram_GCCAT
cnt = 161	feature = 313	correl = 0.0463148	descr = N_Gram_CCGA
cnt = 162	feature = 586	correl = -0.0682536	descr = N_Gram_TATAC
cnt = 163	feature = 490	correl = -0.0937187	descr = N_Gram_GGATC
cnt = 164	feature = 508	correl = 0.0966337	descr = N_Gram_GGGAC
cnt = 165	feature = 273	correl = 0.101061	descr = N_Gram_CAGCA
cnt = 166	feature = 598	correl = -0.0878329	descr = N_Gram_TCATA
cnt = 167	feature = 686	correl = 0.0805637	descr = N_Gram_TTCCA
cnt = 168	feature = 505	correl = 0.154507	descr = N_Gram_GGCTT
cnt = 169	feature = 418	correl = -0.0751036	descr = N_Gram_GACTG
cnt = 170	feature = 304	correl = 0.0702682	descr = N_Gram_CCCC
cnt = 171	feature = 343	correl = 0.0639507	descr = N_Gram_CGGAA
cnt = 172	feature = 323	correl = -0.0973432	descr = N_Gram_CCTCC
cnt = 173	feature = 281	correl = 0.132618	descr = N_Gram_CAGTG
cnt = 174	feature = 235	correl = 0.0601557	descr = N_Gram_ATCTT
cnt = 175	feature = 160	correl = -0.0460672	descr = N_Gram_ACCC
cnt = 176	feature = 652	correl = -0.148897	descr = N_Gram_TGCGT
cnt = 177	feature = 478	correl = 0.0533238	descr = N_Gram_GCTTG
cnt = 178	feature = 576	correl = -0.0591623	descr = N_Gram_TAATC
cnt = 179	feature = 404	correl = 0.104044	descr = N_Gram_GAAGA
cnt = 180	feature = 317	correl = -0.0760571	descr = N_Gram_CCGGT
cnt = 181	feature = 503	correl = 0.0916557	descr = N_Gram_GGCGG
cnt = 182	feature = 83	correl = 0.083973	descr = Xue_Structure_Feature_C101
cnt = 183	feature = 500	correl = 0.141104	descr = N_Gram_GGCCT
cnt = 184	feature = 476	correl = 0.0807637	descr = N_Gram_GCTGG
cnt = 185	feature = 593	correl = 0.106025	descr = N_Gram_TCACC
cnt = 186	feature = 516	correl = 0.0676026	descr = N_Gram_GGGGC
cnt = 187	feature = 211	correl = -0.143414	descr = N_Gram_AGTCT
cnt = 188	feature = 290	correl = 0.0681048	descr = N_Gram_CCAAA
cnt = 189	feature = 391	correl = -0.118168	descr = N_Gram_CTTAT
cnt = 190	feature = 285	correl = -0.0644924	descr = N_Gram_CATCG
cnt = 191	feature = 557	correl = 0.0531905	descr = N_Gram_GTGTT
cnt = 192	feature = 407	correl = 0.0643379	descr = N_Gram_GACA
cnt = 193	feature = 393	correl = 0.0534301	descr = N_Gram_CTTCA
cnt = 194	feature = 340	correl = 0.0843153	descr = N_Gram_CGCCG
cnt = 195	feature = 446	correl = 0.0504378	descr = N_Gram_GCAGT
cnt = 196	feature = 659	correl = -0.116955	descr = N_Gram_TGGCG
cnt = 197	feature = 388	correl = 0.0587143	descr = N_Gram_CTGTG
cnt = 198	feature = 494	correl = 0.0538293	descr = N_Gram_GGCAG
cnt = 199	feature = 371	correl = 0.074817	descr = N_Gram_CTAT
cnt = 200	feature = 595	correl = 0.0741566	descr = N_Gram_TCAGC
cnt = 201	feature = 509	correl = 0.105736	descr = N_Gram_GGGAG
cnt = 202	feature = 485	correl = 0.121515	descr = N_Gram_GGACC
cnt = 203	feature = 473	correl = 0.0951915	descr = N_Gram_GCGTG
cnt = 204	feature = 219	correl = -0.116476	descr = N_Gram_ATAA
cnt = 205	feature = 207	correl = 0.0447335	descr = N_Gram_AGTA
cnt = 206	feature = 472	correl = -0.150363	descr = N_Gram_GCGTC
cnt = 207	feature = 437	correl = 0.105457	descr = N_Gram_GCAA
cnt = 208	feature = 24	correl = -0.0757129	descr = Position_Specific_Bin_Base_11_Base_G
cnt = 209	feature = 386	correl = 0.0566061	descr = N_Gram_CTGGA
cnt = 210	feature = 654	correl = 0.0567346	descr = N_Gram_TGCTC
cnt = 211	feature = 666	correl = 0.0617201	descr = N_Gram_TGGTC
cnt = 212	feature = 700	correl = 0.0570655	descr = N_Gram_TTGGC
cnt = 213	feature = 445	correl = 0.0646277	descr = N_Gram_GCAGG
cnt = 214	feature = 501	correl = -0.0516841	descr = N_Gram_GGCGA
cnt = 215	feature = 625	correl = -0.0888653	descr = N_Gram_TCTCA
cnt = 216	feature = 644	correl = -0.129911	descr = N_Gram_TGATT
cnt = 217	feature = 308	correl = 0.0864573	descr = N_Gram_CCCG
cnt = 218	feature = 621	correl = -0.0513047	descr = N_Gram_TCGTC
cnt = 219	feature = 29	correl = -0.0509821	descr = Position_Specific_Bin_Base_13_Base_A
cnt = 220	feature = 13	correl = -0.106593	descr = Position_Specific_Bin_Base_5_Base_A
cnt = 221	feature = 466	correl = 0.0457616	descr = N_Gram_GCGCC
cnt = 222	feature = 440	correl = 0.079112	descr = N_Gram_GCAC
cnt = 223	feature = 23	correl = 0.0709762	descr = Position_Specific_Bin_Base_10_Base_T
cnt = 224	feature = 286	correl = 0.120957	descr = N_Gram_CATCT
cnt = 225	feature = 660	correl = 0.147824	descr = N_Gram_TGGCT
cnt = 226	feature = 327	correl = -0.0743195	descr = N_Gram_CCTTC
cnt = 227	feature = 21	correl = -0.0932362	descr = Position_Specific_Bin_Base_9_Base_T
cnt = 228	feature = 429	correl = -0.117967	descr = N_Gram_GATCT
cnt = 229	feature = 284	correl = 0.112201	descr = N_Gram_CATCC
cnt = 230	feature = 424	correl = 0.062157	descr = N_Gram_GATA
cnt = 231	feature = 497	correl = 0.095666	descr = N_Gram_GGCCA
cnt = 232	feature = 36	correl = -0.0487017	descr = Position_Specific_Bin_Base_17_Base_A
cnt = 233	feature = 10	correl = 0.0477601	descr = Position_Specific_Bin_Base_3_Base_C
cnt = 234	feature = 19	correl = 0.0717412	descr = Position_Specific_Bin_Base_8_Base_T
cnt = 235	feature = 447	correl = 0.07826	descr = N_Gram_GCAT
cnt = 236	feature = 633	correl = -0.0553516	descr = N_Gram_TCTTG
cnt = 237	feature = 483	correl = 0.0576938	descr = N_Gram_GGAAG
cnt = 238	feature = 28	correl = -0.123833	descr = Position_Specific_Bin_Base_12_Base_T
cnt = 239	feature = 661	correl = 0.10714	descr = N_Gram_TGGG
cnt = 240	feature = 52	correl = -0.07153	descr = Gibbs_of_Target_Sequence__Pos_8_Step_1
cnt = 241	feature = 336	correl = -0.044484	descr = N_Gram_CGAT
cnt = 242	feature = 641	correl = -0.0446915	descr = N_Gram_TGAGG
cnt = 243	feature = 18	correl = -0.0643624	descr = Position_Specific_Bin_Base_8_Base_C
cnt = 244	feature = 616	correl = -0.11223	descr = N_Gram_TCGAG
cnt = 245	feature = 612	correl = -0.0616462	descr = N_Gram_TCCTC
cnt = 246	feature = 397	correl = -0.088104	descr = N_Gram_CTTGA
cnt = 247	feature = 47	correl = 0.051568	descr = Gibbs_of_Target_Sequence__Pos_3_Step_1
cnt = 248	feature = 32	correl = 0.0841844	descr = Position_Specific_Bin_Base_14_Base_T
cnt = 249	feature = 41	correl = 0.133176	descr = Position_Specific_Bin_Base_18_Base_C
cnt = 250	feature = 545	correl = -0.0769329	descr = N_Gram_GTCTT
cnt = 251	feature = 351	correl = 0.135189	descr = N_Gram_CGGGC
cnt = 252	feature = 547	correl = 0.0581457	descr = N_Gram_GTGA
cnt = 253	feature = 49	correl = -0.081065	descr = Gibbs_of_Target_Sequence__Pos_5_Step_1
cnt = 254	feature = 609	correl = -0.0960283	descr = N_Gram_TCCGG
cnt = 255	feature = 35	correl = 0.0606741	descr = Position_Specific_Bin_Base_16_Base_G
cnt = 256	feature = 390	correl = -0.0658128	descr = N_Gram_CTTA
cnt = 257	feature = 39	correl = -0.0753907	descr = Position_Specific_Bin_Base_17_Base_T
cnt = 258	feature = 9	correl = 0.0592036	descr = Position_Specific_Bin_Base_2_Base_T
cnt = 259	feature = 72	correl = 0.108104	descr = Fold_of_RNAi_Sequence_Pos_13
cnt = 260	feature = 628	correl = -0.124671	descr = N_Gram_TCTCT
cnt = 261	feature = 645	correl = 0.0990614	descr = N_Gram_TGCA
cnt = 262	feature = 25	correl = -0.10207	descr = Position_Specific_Bin_Base_12_Base_A
cnt = 263	feature = 367	correl = 0.056404	descr = N_Gram_CTA
cnt = 264	feature = 46	correl = 0.228642	descr = Gibbs_of_Target_Sequence__Pos_2_Step_1
cnt = 265	feature = 650	correl = -0.153355	descr = N_Gram_TGCG
cnt = 266	feature = 592	correl = 0.0492018	descr = N_Gram_TCAC
cnt = 267	feature = 11	correl = -0.0714538	descr = Position_Specific_Bin_Base_4_Base_A
cnt = 268	feature = 580	correl = -0.0585988	descr = N_Gram_TACTT
cnt = 269	feature = 475	correl = 0.0630263	descr = N_Gram_GCTG
cnt = 270	feature = 51	correl = -0.168329	descr = Gibbs_of_Target_Sequence__Pos_7_Step_1
cnt = 271	feature = 43	correl = -0.11235	descr = Position_Specific_Bin_Base_18_Base_T
cnt = 272	feature = 8	correl = -0.0766174	descr = Position_Specific_Bin_Base_2_Base_G
cnt = 273	feature = 603	correl = 0.0731655	descr = N_Gram_TCCC
cnt = 274	feature = 276	correl = -0.138667	descr = N_Gram_CAGCT
cnt = 275	feature = 33	correl = -0.134412	descr = Position_Specific_Bin_Base_16_Base_A
cnt = 276	feature = 76	correl = 0.0725677	descr = Xue_Structure_Feature_A111
cnt = 277	feature = 620	correl = -0.0638075	descr = N_Gram_TCGT
cnt = 278	feature = 30	correl = 0.0917041	descr = Position_Specific_Bin_Base_13_Base_C
cnt = 279	feature = 413	correl = -0.0782646	descr = N_Gram_GACG
cnt = 280	feature = 460	correl = 0.107	descr = N_Gram_GCCT
cnt = 281	feature = 77	correl = -0.0568313	descr = Xue_Structure_Feature_A110
cnt = 282	feature = 272	correl = 0.0498107	descr = N_Gram_CAGA
cnt = 283	feature = 14	correl = 0.0729509	descr = Position_Specific_Bin_Base_5_Base_C
cnt = 284	feature = 526	correl = 0.0678755	descr = N_Gram_GGTC
cnt = 285	feature = 17	correl = 0.114787	descr = Position_Specific_Bin_Base_6_Base_C
cnt = 286	feature = 602	correl = -0.146788	descr = N_Gram_TCCAG
cnt = 287	feature = 504	correl = 0.0809913	descr = N_Gram_GGCT
cnt = 288	feature = 34	correl = 0.119192	descr = Position_Specific_Bin_Base_16_Base_C
cnt = 289	feature = 79	correl = 0.1176	descr = Xue_Structure_Feature_A101
cnt = 290	feature = 551	correl = 0.116207	descr = N_Gram_GTGG
cnt = 291	feature = 360	correl = 0.173598	descr = N_Gram_CGTG
cnt = 292	feature = 477	correl = 0.0685135	descr = N_Gram_GCTT
cnt = 293	feature = 237	correl = -0.0601963	descr = N_Gram_ATGA
cnt = 294	feature = 247	correl = -0.10551	descr = N_Gram_ATTT
cnt = 295	feature = 301	correl = 0.0920494	descr = N_Gram_CCCA
cnt = 296	feature = 53	correl = 0.055737	descr = Gibbs_of_Target_Sequence__Pos_12_Step_1
cnt = 297	feature = 342	correl = 0.0758056	descr = N_Gram_CGGA
cnt = 298	feature = 683	correl = 0.0818895	descr = N_Gram_TTCA
cnt = 299	feature = 345	correl = 0.120737	descr = N_Gram_CGGC
cnt = 300	feature = 233	correl = -0.0544241	descr = N_Gram_ATCTC
cnt = 301	feature = 615	correl = -0.0990083	descr = N_Gram_TCGA
cnt = 302	feature = 69	correl = 0.0960731	descr = Fold_of_RNAi_Sequence_Pos_9
cnt = 303	feature = 12	correl = 0.0575257	descr = Position_Specific_Bin_Base_4_Base_C
cnt = 304	feature = 706	correl = -0.0577922	descr = N_Gram_TTTG
cnt = 305	feature = 264	correl = 0.101161	descr = N_Gram_CACC
cnt = 306	feature = 554	correl = 0.103168	descr = N_Gram_GTGT
cnt = 307	feature = 613	correl = -0.102608	descr = N_Gram_TCCTT
cnt = 308	feature = 16	correl = -0.132473	descr = Position_Specific_Bin_Base_6_Base_A
cnt = 309	feature = 105	correl = 0.12693	descr = Fold_of_Target_NoEndbrace_noends_Pos_17
cnt = 310	feature = 481	correl = 0.0533468	descr = N_Gram_GGAA
cnt = 311	feature = 632	correl = -0.112485	descr = N_Gram_TCTTC
cnt = 312	feature = 54	correl = -0.105255	descr = Gibbs_of_Target_Sequence__Pos_13_Step_1
cnt = 313	feature = 484	correl = 0.0964236	descr = N_Gram_GGAC
cnt = 314	feature = 528	correl = 0.0477671	descr = N_Gram_GGTG
cnt = 315	feature = 467	correl = 0.0832831	descr = N_Gram_GCGG
cnt = 316	feature = 65	correl = 0.160153	descr = Fold_of_RNAi_Sequence_Pos_2
cnt = 317	feature = 40	correl = -0.282118	descr = Position_Specific_Bin_Base_18_Base_A
cnt = 318	feature = 253	correl = 0.0539657	descr = N_Gram_CAAA
cnt = 319	feature = 456	correl = 0.0470482	descr = N_Gram_GCCG
cnt = 320	feature = 136	correl = -0.098047	descr = N_Gram_AAGT
cnt = 321	feature = 594	correl = 0.0786009	descr = N_Gram_TCAG
cnt = 322	feature = 451	correl = 0.060614	descr = N_Gram_GCCA
cnt = 323	feature = 68	correl = 0.0994454	descr = Fold_of_RNAi_Sequence_Pos_6
cnt = 324	feature = 42	correl = 0.303442	descr = Position_Specific_Bin_Base_18_Base_G
cnt = 325	feature = 82	correl = 0.0473888	descr = Xue_Structure_Feature_C100
cnt = 326	feature = 280	correl = 0.108386	descr = N_Gram_CAGT
cnt = 327	feature = 690	correl = -0.201791	descr = N_Gram_TTCTC
cnt = 328	feature = 579	correl = -0.0643994	descr = N_Gram_TACT
cnt = 329	feature = 74	correl = 0.0719868	descr = Fold_of_RNAi_Sequence_Pos_15
cnt = 330	feature = 597	correl = -0.0616758	descr = N_Gram_TCAT
cnt = 331	feature = 549	correl = 0.0850199	descr = N_Gram_GTGC
cnt = 332	feature = 57	correl = -0.185372	descr = Gibbs_of_Target_Sequence__Pos_18_Step_1
cnt = 333	feature = 544	correl = -0.0836642	descr = N_Gram_GTCT
cnt = 334	feature = 78	correl = 0.049494	descr = Xue_Structure_Feature_A100
cnt = 335	feature = 693	correl = -0.0708149	descr = N_Gram_TTGA
cnt = 336	feature = 711	correl = -0.131475	descr = N_Gram_TTTTT
cnt = 337	feature = 510	correl = 0.133195	descr = N_Gram_GGGC
cnt = 338	feature = 66	correl = 0.0860864	descr = Fold_of_RNAi_Sequence_Pos_3
cnt = 339	feature = 208	correl = -0.100917	descr = N_Gram_AGTC
cnt = 340	feature = 474	correl = -0.0556673	descr = N_Gram_GCTCC
cnt = 341	feature = 442	correl = 0.0451526	descr = N_Gram_GCAG
cnt = 342	feature = 634	correl = 0.051643	descr = N_Gram_TCTTT
cnt = 343	feature = 56	correl = -0.129755	descr = Gibbs_of_Target_Sequence__Pos_17_Step_1
cnt = 344	feature = 283	correl = 0.0920225	descr = N_Gram_CATC
cnt = 345	feature = 58	correl = -0.307672	descr = Gibbs_of_Target_Sequence__Pos_19_Step_1
cnt = 346	feature = 67	correl = 0.0539575	descr = Fold_of_RNAi_Sequence_Pos_4
cnt = 347	feature = 677	correl = -0.0874536	descr = N_Gram_TTA
cnt = 348	feature = 626	correl = -0.0982027	descr = N_Gram_TCTCC
cnt = 349	feature = 357	correl = -0.111191	descr = N_Gram_CGTC
cnt = 350	feature = 396	correl = -0.0464044	descr = N_Gram_CTTG
cnt = 351	feature = 568	correl = -0.105133	descr = N_Gram_TAA
cnt = 352	feature = 73	correl = 0.0679381	descr = Fold_of_RNAi_Sequence_Pos_14
cnt = 353	feature = 338	correl = 0.0569033	descr = N_Gram_CGCC
cnt = 354	feature = 577	correl = -0.0858358	descr = N_Gram_TAC
cnt = 355	feature = 64	correl = 0.200631	descr = Fold_of_RNAi_Sequence_Pos_1
cnt = 356	feature = 295	correl = -0.0730294	descr = N_Gram_CCAG
cnt = 357	feature = 691	correl = -0.102603	descr = N_Gram_TTCTT
cnt = 358	feature = 218	correl = -0.0512706	descr = N_Gram_ATA
cnt = 359	feature = 667	correl = 0.0851659	descr = N_Gram_TGT
cnt = 360	feature = 326	correl = -0.0466408	descr = N_Gram_CCTT
cnt = 361	feature = 704	correl = -0.0645741	descr = N_Gram_TTTCC
cnt = 362	feature = 496	correl = 0.177325	descr = N_Gram_GGCC
cnt = 363	feature = 252	correl = 0.124289	descr = N_Gram_CAA
cnt = 364	feature = 610	correl = -0.0752757	descr = N_Gram_TCCT
cnt = 365	feature = 600	correl = -0.0790111	descr = N_Gram_TCCA
cnt = 366	feature = 436	correl = 0.131763	descr = N_Gram_GCA
cnt = 367	feature = 81	correl = 0.090842	descr = Xue_Structure_Feature_C110
cnt = 368	feature = 708	correl = -0.150346	descr = N_Gram_TTTT
cnt = 369	feature = 655	correl = 0.0828624	descr = N_Gram_TGG
cnt = 370	feature = 395	correl = -0.208668	descr = N_Gram_CTTCT
cnt = 371	feature = 590	correl = 0.0486757	descr = N_Gram_TCA
cnt = 372	feature = 535	correl = -0.110001	descr = N_Gram_GTC
cnt = 373	feature = 624	correl = -0.183226	descr = N_Gram_TCTC
cnt = 374	feature = 614	correl = -0.113935	descr = N_Gram_TCG
cnt = 375	feature = 589	correl = -0.0939071	descr = N_Gram_TC
cnt = 376	feature = 636	correl = -0.0828604	descr = N_Gram_TGA
cnt = 377	feature = 217	correl = -0.118484	descr = N_Gram_AT
cnt = 378	feature = 506	correl = 0.181247	descr = N_Gram_GGG
cnt = 379	feature = 80	correl = 0.109024	descr = Xue_Structure_Feature_C111
cnt = 380	feature = 392	correl = -0.102172	descr = N_Gram_CTTC
cnt = 381	feature = 546	correl = 0.18024	descr = N_Gram_GTG
cnt = 382	feature = 251	correl = 0.115552	descr = N_Gram_CA
cnt = 383	feature = 692	correl = -0.0605891	descr = N_Gram_TTG
cnt = 384	feature = 689	correl = -0.200596	descr = N_Gram_TTCT
cnt = 385	feature = 341	correl = 0.0824102	descr = N_Gram_CGG
cnt = 386	feature = 435	correl = 0.044122	descr = N_Gram_GC
cnt = 387	feature = 703	correl = -0.0952573	descr = N_Gram_TTTC
cnt = 388	feature = 373	correl = -0.0764467	descr = N_Gram_CTC
cnt = 389	feature = 61	correl = -0.154267	descr = PF_RNAi_Fold_5'Free_Count
cnt = 390	feature = 463	correl = -0.0518636	descr = N_Gram_GCG
cnt = 391	feature = 312	correl = 0.0888826	descr = N_Gram_CCG
cnt = 392	feature = 450	correl = 0.105854	descr = N_Gram_GCC
cnt = 393	feature = 702	correl = -0.100038	descr = N_Gram_TTT
cnt = 394	feature = 635	correl = 0.0478612	descr = N_Gram_TG
cnt = 395	feature = 630	correl = -0.0882509	descr = N_Gram_TCTT
cnt = 396	feature = 288	correl = 0.0514876	descr = N_Gram_CC
cnt = 397	feature = 492	correl = 0.162124	descr = N_Gram_GGC
cnt = 398	feature = 376	correl = -0.0844571	descr = N_Gram_CTCC
cnt = 399	feature = 599	correl = -0.0864073	descr = N_Gram_TCC
cnt = 400	feature = 479	correl = 0.157102	descr = N_Gram_GG
cnt = 401	feature = 60	correl = -0.196859	descr = PF_RNAi_Fold_Energy
cnt = 402	feature = 86	correl = -0.102472	descr = Xue_Structure_Feature_C000
num rows = 521
num_elements = 209963
*
optimization finished, #iter = 615
nu = 0.482433
obj = -38.865817, rho = -0.610299
nSV = 354, nBSV = 157
num rows = 58
num_elements = 23374
*
optimization finished, #iter = 58
nu = 0.441421
obj = -4.013587, rho = -0.451239
nSV = 46, nBSV = 9
*
optimization finished, #iter = 615
nu = 0.482433
obj = -38.865817, rho = -0.610299
nSV = 354, nBSV = 157
CFS merit scores = 1.35103
CFS merit scores = 1.60969
CFS merit scores = 1.85685
CFS merit scores = 2.0815
CFS merit scores = 2.27854
CFS merit scores = 2.45742
CFS merit scores = 2.62403
CFS merit scores = 2.77765
CFS merit scores = 2.91836
CFS merit scores = 3.05098
CFS merit scores = 3.17725
CFS merit scores = 3.29795
CFS merit scores = 3.41357
CFS merit scores = 3.52449
CFS merit scores = 3.63168
CFS merit scores = 3.73568
CFS merit scores = 3.83664
CFS merit scores = 3.93383
CFS merit scores = 4.02823
CFS merit scores = 4.12006
CFS merit scores = 4.20969
CFS merit scores = 4.29714
CFS merit scores = 4.38267
CFS merit scores = 4.46634
CFS merit scores = 4.54829
CFS merit scores = 4.62856
CFS merit scores = 4.70725
CFS merit scores = 4.78442
CFS merit scores = 4.86017
CFS merit scores = 4.93331
CFS merit scores = 5.00495
CFS merit scores = 5.07515
CFS merit scores = 5.14393
CFS merit scores = 5.21139
CFS merit scores = 5.27746
CFS merit scores = 5.33999
CFS merit scores = 5.40115
CFS merit scores = 5.46105
CFS merit scores = 5.51972
CFS merit scores = 5.57726
CFS merit scores = 5.63364
CFS merit scores = 5.68834
CFS merit scores = 5.74183
CFS merit scores = 5.79353
CFS merit scores = 5.84316
CFS merit scores = 5.89198
CFS merit scores = 5.93977
CFS merit scores = 5.98622
CFS merit scores = 6.03056
CFS merit scores = 6.07341
CFS merit scores = 6.11549
CFS merit scores = 6.15531
CFS merit scores = 6.19428
CFS merit scores = 6.22827
CFS merit scores = 6.26117
CFS merit scores = 6.29366
CFS merit scores = 6.32231
CFS merit scores = 6.34986
CFS merit scores = 6.3762
CFS merit scores = 6.40153
CFS merit scores = 6.42569
CFS merit scores = 6.44875
CFS merit scores = 6.46992
CFS merit scores = 6.48889
CFS merit scores = 6.50757
CFS merit scores = 6.52514
CFS merit scores = 6.54125
CFS merit scores = 6.55724
CFS merit scores = 6.57215
CFS merit scores = 6.58601
CFS merit scores = 6.5995
CFS merit scores = 6.61306
CFS merit scores = 6.6271
CFS merit scores = 6.64102
CFS merit scores = 6.65141
CFS merit scores = 6.65964
CFS merit scores = 6.66804
CFS merit scores = 6.67573
CFS merit scores = 6.68338
CFS merit scores = 6.69086
CFS merit scores = 6.69852
CFS merit scores = 6.70656
CFS merit scores = 6.71275
CFS merit scores = 6.71905
CFS merit scores = 6.72523
CFS merit scores = 6.73151
CFS merit scores = 6.73657
CFS merit scores = 6.74155
CFS merit scores = 6.74681
CFS merit scores = 6.75156
CFS merit scores = 6.75511
CFS merit scores = 6.75899
CFS merit scores = 6.76293
CFS merit scores = 6.76611
CFS merit scores = 6.7687
CFS merit scores = 6.77084
CFS merit scores = 6.77268
CFS merit scores = 6.77503
CFS merit scores = 6.77785
CFS merit scores = 6.78036
CFS merit scores = 6.78292
CFS merit scores = 6.78538
CFS merit scores = 6.78715
CFS merit scores = 6.78863
CFS merit scores = 6.78965
CFS merit scores = 6.78993
CFS merit scores = 6.78928
CFS merit scores = 6.78839
CFS merit scores = 6.78748
CFS merit scores = 6.78631
CFS merit scores = 6.78474
CFS merit scores = 6.78215
CFS merit scores = 6.7798
CFS merit scores = 6.77696
CFS merit scores = 6.77386
CFS merit scores = 6.77085
CFS merit scores = 6.76818
CFS merit scores = 6.76583
CFS merit scores = 6.7634
CFS merit scores = 6.76139
CFS merit scores = 6.75869
CFS merit scores = 6.75496
CFS merit scores = 6.7512
CFS merit scores = 6.74768
CFS merit scores = 6.74451
CFS merit scores = 6.74173
CFS merit scores = 6.73898
CFS merit scores = 6.73643
CFS merit scores = 6.73274
CFS merit scores = 6.72939
CFS merit scores = 6.72581
CFS merit scores = 6.72214
CFS merit scores = 6.71806
CFS merit scores = 6.71432
CFS merit scores = 6.7107
CFS merit scores = 6.70661
CFS merit scores = 6.70243
CFS merit scores = 6.69748
CFS merit scores = 6.69255
CFS merit scores = 6.68768
CFS merit scores = 6.68313
CFS merit scores = 6.6788
CFS merit scores = 6.67394
CFS merit scores = 6.66889
CFS merit scores = 6.66406
CFS merit scores = 6.65937
CFS merit scores = 6.65406
CFS merit scores = 6.64828
CFS merit scores = 6.64259
CFS merit scores = 6.63687
CFS merit scores = 6.63145
CFS merit scores = 6.62617
CFS merit scores = 6.6209
CFS merit scores = 6.6157
CFS merit scores = 6.61015
CFS merit scores = 6.60491
CFS merit scores = 6.59962
CFS merit scores = 6.59439
CFS merit scores = 6.58859
CFS merit scores = 6.58306
CFS merit scores = 6.57739
CFS merit scores = 6.57199
CFS merit scores = 6.56672
CFS merit scores = 6.561
CFS merit scores = 6.55539
CFS merit scores = 6.5489
CFS merit scores = 6.54196
CFS merit scores = 6.53521
CFS merit scores = 6.52872
CFS merit scores = 6.52237
CFS merit scores = 6.51579
CFS merit scores = 6.50856
CFS merit scores = 6.50116
CFS merit scores = 6.49361
CFS merit scores = 6.48616
CFS merit scores = 6.47828
CFS merit scores = 6.47059
CFS merit scores = 6.46298
CFS merit scores = 6.4555
CFS merit scores = 6.44817
CFS merit scores = 6.44034
CFS merit scores = 6.43198
CFS merit scores = 6.42339
CFS merit scores = 6.41465
CFS merit scores = 6.40615
CFS merit scores = 6.39772
CFS merit scores = 6.38939
CFS merit scores = 6.38117
CFS merit scores = 6.37255
CFS merit scores = 6.36413
CFS merit scores = 6.35536
CFS merit scores = 6.34664
CFS merit scores = 6.3382
CFS merit scores = 6.32987
CFS merit scores = 6.32082
CFS merit scores = 6.3116
CFS merit scores = 6.30236
CFS merit scores = 6.29324
CFS merit scores = 6.28417
CFS merit scores = 6.27535
CFS merit scores = 6.26654
CFS merit scores = 6.25771
CFS merit scores = 6.249
CFS merit scores = 6.24031
CFS merit scores = 6.23172
CFS merit scores = 6.22294
CFS merit scores = 6.21415
CFS merit scores = 6.20534
CFS merit scores = 6.19636
CFS merit scores = 6.18757
CFS merit scores = 6.17892
CFS merit scores = 6.1702
CFS merit scores = 6.16165
CFS merit scores = 6.15323
CFS merit scores = 6.14492
CFS merit scores = 6.13671
CFS merit scores = 6.12856
CFS merit scores = 6.12041
CFS merit scores = 6.11243
CFS merit scores = 6.10455
CFS merit scores = 6.09677
CFS merit scores = 6.08908
CFS merit scores = 6.08139
CFS merit scores = 6.07352
CFS merit scores = 6.06561
CFS merit scores = 6.05753
CFS merit scores = 6.04953
CFS merit scores = 6.04151
CFS merit scores = 6.03339
CFS merit scores = 6.02507
CFS merit scores = 6.01678
CFS merit scores = 6.00844
CFS merit scores = 6.00003
CFS merit scores = 5.99181
CFS merit scores = 5.98363
CFS merit scores = 5.97555
CFS merit scores = 5.96751
CFS merit scores = 5.95917
CFS merit scores = 5.951
CFS merit scores = 5.94292
CFS merit scores = 5.93479
CFS merit scores = 5.92656
CFS merit scores = 5.91847
CFS merit scores = 5.91056
CFS merit scores = 5.90271
CFS merit scores = 5.89497
CFS merit scores = 5.88708
CFS merit scores = 5.87923
CFS merit scores = 5.87142
CFS merit scores = 5.86369
CFS merit scores = 5.85602
CFS merit scores = 5.84839
CFS merit scores = 5.84074
CFS merit scores = 5.83315
CFS merit scores = 5.82562
CFS merit scores = 5.8181
CFS merit scores = 5.81054
CFS merit scores = 5.80311
CFS merit scores = 5.79582
CFS merit scores = 5.78866
CFS merit scores = 5.78149
CFS merit scores = 5.77427
CFS merit scores = 5.7672
CFS merit scores = 5.75992
CFS merit scores = 5.75272
CFS merit scores = 5.74555
CFS merit scores = 5.73856
CFS merit scores = 5.73146
CFS merit scores = 5.72438
CFS merit scores = 5.71721
CFS merit scores = 5.71011
CFS merit scores = 5.70305
CFS merit scores = 5.69611
CFS merit scores = 5.68922
CFS merit scores = 5.68234
CFS merit scores = 5.67554
CFS merit scores = 5.66865
CFS merit scores = 5.66162
CFS merit scores = 5.65469
CFS merit scores = 5.64775
CFS merit scores = 5.6409
CFS merit scores = 5.63416
CFS merit scores = 5.6275
CFS merit scores = 5.62091
CFS merit scores = 5.61423
CFS merit scores = 5.60762
CFS merit scores = 5.601
CFS merit scores = 5.59447
CFS merit scores = 5.58805
CFS merit scores = 5.58164
CFS merit scores = 5.57524
CFS merit scores = 5.56892
CFS merit scores = 5.56221
CFS merit scores = 5.55558
CFS merit scores = 5.54902
CFS merit scores = 5.54258
CFS merit scores = 5.53613
CFS merit scores = 5.52981
CFS merit scores = 5.52356
CFS merit scores = 5.51732
CFS merit scores = 5.51113
CFS merit scores = 5.50491
CFS merit scores = 5.49873
CFS merit scores = 5.49259
CFS merit scores = 5.48645
CFS merit scores = 5.48021
CFS merit scores = 5.47407
CFS merit scores = 5.46795
CFS merit scores = 5.46182
CFS merit scores = 5.45566
CFS merit scores = 5.44961
CFS merit scores = 5.44351
CFS merit scores = 5.43742
CFS merit scores = 5.43134
CFS merit scores = 5.42528
CFS merit scores = 5.41934
CFS merit scores = 5.41346
CFS merit scores = 5.40763
CFS merit scores = 5.40184
CFS merit scores = 5.39601
CFS merit scores = 5.39025
CFS merit scores = 5.38455
CFS merit scores = 5.3788
CFS merit scores = 5.37302
CFS merit scores = 5.36726
CFS merit scores = 5.36152
CFS merit scores = 5.3557
CFS merit scores = 5.34988
CFS merit scores = 5.34404
CFS merit scores = 5.33827
CFS merit scores = 5.33249
CFS merit scores = 5.32676
CFS merit scores = 5.32109
CFS merit scores = 5.31538
CFS merit scores = 5.3096
CFS merit scores = 5.30388
CFS merit scores = 5.29822
CFS merit scores = 5.29253
CFS merit scores = 5.28689
CFS merit scores = 5.28126
CFS merit scores = 5.27562
CFS merit scores = 5.26999
CFS merit scores = 5.2644
CFS merit scores = 5.25885
CFS merit scores = 5.25334
CFS merit scores = 5.24785
CFS merit scores = 5.24246
CFS merit scores = 5.23703
CFS merit scores = 5.23153
CFS merit scores = 5.22603
CFS merit scores = 5.22059
CFS merit scores = 5.21517
CFS merit scores = 5.20963
CFS merit scores = 5.20375
CFS merit scores = 5.19758
CFS merit scores = 5.19138
CFS merit scores = 5.18518
CFS merit scores = 5.17906
CFS merit scores = 5.17298
CFS merit scores = 5.16688
CFS merit scores = 5.16081
CFS merit scores = 5.15459
CFS merit scores = 5.14841
CFS merit scores = 5.14225
CFS merit scores = 5.136
CFS merit scores = 5.12967
CFS merit scores = 5.12301
CFS merit scores = 5.11644
CFS merit scores = 5.10986
CFS merit scores = 5.10334
CFS merit scores = 5.09679
CFS merit scores = 5.08975
CFS merit scores = 5.08253
CFS merit scores = 5.07536
CFS merit scores = 5.06826
CFS merit scores = 5.06114
CFS merit scores = 5.05398
CFS merit scores = 5.04671
CFS merit scores = 5.03931
CFS merit scores = 5.03193
CFS merit scores = 5.02452
CFS merit scores = 5.01684
CFS merit scores = 5.00908
CFS merit scores = 5.00117
CFS merit scores = 4.9933
CFS merit scores = 4.98534
CFS merit scores = 4.97749
CFS merit scores = 4.96965
CFS merit scores = 4.96172
CFS merit scores = 4.95357
CFS merit scores = 4.94538
CFS merit scores = 4.93709
CFS merit scores = 4.9288
CFS merit scores = 4.92054
CFS merit scores = 4.91238
CFS merit scores = 4.90376
CFS merit scores = 4.89519
CFS merit scores = 4.88667
CFS merit scores = 4.8781
CFS merit scores = 4.86958
CFS merit scores = 4.8609
CFS merit scores = 4.85197
CFS merit scores = 4.84316
CFS merit scores = 4.834
CFS merit scores = 4.82481
CFS merit scores = 4.8152
CFS merit scores = 4.80462
CFS merit scores = 4.79279
CFS merit scores = 4.77655
cnt = 1	feature = 57	correl = -0.351026	descr = Gibbs_of_Target_Sequence__Pos_20_Step_1
cnt = 2	feature = 44	correl = 0.234174	descr = Gibbs_of_Target_Sequence__Pos_1_Step_1
cnt = 3	feature = 637	correl = -0.134409	descr = N_Gram_TCTTA
cnt = 4	feature = 436	correl = -0.125683	descr = N_Gram_GATC
cnt = 5	feature = 367	correl = -0.0478481	descr = N_Gram_CGTTG
cnt = 6	feature = 683	correl = 0.0526279	descr = N_Gram_TTAGC
cnt = 7	feature = 644	correl = 0.0457807	descr = N_Gram_TGACA
cnt = 8	feature = 331	correl = -0.113457	descr = N_Gram_CGACG
cnt = 9	feature = 475	correl = 0.0520379	descr = N_Gram_GCGGA
cnt = 10	feature = 421	correl = -0.0623634	descr = N_Gram_GACTC
cnt = 11	feature = 425	correl = -0.0479501	descr = N_Gram_GAGCC
cnt = 12	feature = 390	correl = 0.055997	descr = N_Gram_CTGGG
cnt = 13	feature = 586	correl = 0.0456959	descr = N_Gram_TAGAC
cnt = 14	feature = 222	correl = 0.0732557	descr = N_Gram_ATAGT
cnt = 15	feature = 228	correl = -0.0492157	descr = N_Gram_ATCGC
cnt = 16	feature = 576	correl = -0.0464003	descr = N_Gram_TAACG
cnt = 17	feature = 692	correl = 0.0445382	descr = N_Gram_TTCGA
cnt = 18	feature = 306	correl = 0.114671	descr = N_Gram_CCCCC
cnt = 19	feature = 624	correl = 0.0943714	descr = N_Gram_TCGGC
cnt = 20	feature = 620	correl = 0.0802942	descr = N_Gram_TCGAC
cnt = 21	feature = 364	correl = 0.0788865	descr = N_Gram_CGTGG
cnt = 22	feature = 342	correl = 0.0570669	descr = N_Gram_CGCTA
cnt = 23	feature = 680	correl = 0.0648094	descr = N_Gram_TTAAC
cnt = 24	feature = 654	correl = 0.0521399	descr = N_Gram_TGCCG
cnt = 25	feature = 540	correl = 0.0503943	descr = N_Gram_GTATA
cnt = 26	feature = 340	correl = 0.0451013	descr = N_Gram_CGCCA
cnt = 27	feature = 610	correl = 0.0521399	descr = N_Gram_TCCCG
cnt = 28	feature = 312	correl = 0.0451013	descr = N_Gram_CCGCA
cnt = 29	feature = 478	correl = 0.0451013	descr = N_Gram_GCGTA
cnt = 30	feature = 375	correl = 0.0861629	descr = N_Gram_CTATT
cnt = 31	feature = 415	correl = -0.0682636	descr = N_Gram_GACCC
cnt = 32	feature = 371	correl = 0.0837716	descr = N_Gram_CTACT
cnt = 33	feature = 688	correl = 0.073808	descr = N_Gram_TTCAA
cnt = 34	feature = 283	correl = -0.0502394	descr = N_Gram_CATAA
cnt = 35	feature = 406	correl = 0.0528345	descr = N_Gram_GAAAC
cnt = 36	feature = 368	correl = 0.0891558	descr = N_Gram_CGTTT
cnt = 37	feature = 269	correl = 0.0676009	descr = N_Gram_CACTC
cnt = 38	feature = 305	correl = 0.0839686	descr = N_Gram_CCCAC
cnt = 39	feature = 579	correl = 0.0740259	descr = N_Gram_TAAGC
cnt = 40	feature = 623	correl = 0.0737083	descr = N_Gram_TCGGA
cnt = 41	feature = 529	correl = 0.0517626	descr = N_Gram_GGGGG
cnt = 42	feature = 294	correl = 0.051569	descr = N_Gram_CCAAT
cnt = 43	feature = 409	correl = -0.0440801	descr = N_Gram_GAAGG
cnt = 44	feature = 301	correl = -0.0626342	descr = N_Gram_CCATA
cnt = 45	feature = 505	correl = -0.0572984	descr = N_Gram_GGCAC
cnt = 46	feature = 309	correl = 0.0688261	descr = N_Gram_CCCGC
cnt = 47	feature = 290	correl = 0.0579106	descr = N_Gram_CATTA
cnt = 48	feature = 441	correl = 0.0542832	descr = N_Gram_GATGT
cnt = 49	feature = 570	correl = 0.0448816	descr = N_Gram_GTTGC
cnt = 50	feature = 633	correl = 0.0481807	descr = N_Gram_TCTCG
cnt = 51	feature = 457	correl = -0.0452095	descr = N_Gram_GCATG
cnt = 52	feature = 313	correl = 0.0706988	descr = N_Gram_CCGGC
cnt = 53	feature = 502	correl = 0.0618607	descr = N_Gram_GGATT
cnt = 54	feature = 250	correl = -0.0914438	descr = N_Gram_CAAAC
cnt = 55	feature = 241	correl = -0.0734402	descr = N_Gram_ATTAC
cnt = 56	feature = 437	correl = -0.0557194	descr = N_Gram_GATCG
cnt = 57	feature = 237	correl = -0.0454569	descr = N_Gram_ATGCA
cnt = 58	feature = 669	correl = 0.0479493	descr = N_Gram_TGGTA
cnt = 59	feature = 599	correl = 0.0488607	descr = N_Gram_TCAGA
cnt = 60	feature = 218	correl = -0.149169	descr = N_Gram_ATAAG
cnt = 61	feature = 460	correl = 0.0928253	descr = N_Gram_GCCAG
cnt = 62	feature = 229	correl = -0.0863728	descr = N_Gram_ATCGG
cnt = 63	feature = 315	correl = -0.0761222	descr = N_Gram_CCGGT
cnt = 64	feature = 597	correl = 0.107937	descr = N_Gram_TCACC
cnt = 65	feature = 220	correl = 0.0546534	descr = N_Gram_ATACA
cnt = 66	feature = 407	correl = 0.101285	descr = N_Gram_GAAAG
cnt = 67	feature = 609	correl = 0.061005	descr = N_Gram_TCCCA
cnt = 68	feature = 703	correl = 0.0589592	descr = N_Gram_TTGCA
cnt = 69	feature = 255	correl = 0.0492396	descr = N_Gram_CAAGC
cnt = 70	feature = 509	correl = 0.0890522	descr = N_Gram_GGCCC
cnt = 71	feature = 323	correl = 0.0438555	descr = N_Gram_CCTCT
cnt = 72	feature = 160	correl = -0.0590697	descr = N_Gram_ACGAC
cnt = 73	feature = 467	correl = -0.0562543	descr = N_Gram_GCCGT
cnt = 74	feature = 590	correl = 0.07769	descr = N_Gram_TAGTC
cnt = 75	feature = 424	correl = -0.0680089	descr = N_Gram_GAGAA
cnt = 76	feature = 625	correl = -0.0789962	descr = N_Gram_TCGGT
cnt = 77	feature = 550	correl = -0.0459779	descr = N_Gram_GTCGC
cnt = 78	feature = 500	correl = 0.089506	descr = N_Gram_GGAGT
cnt = 79	feature = 435	correl = 0.0666399	descr = N_Gram_GATAT
cnt = 80	feature = 319	correl = 0.0554749	descr = N_Gram_CCTAT
cnt = 81	feature = 418	correl = 0.0887534	descr = N_Gram_GACGG
cnt = 82	feature = 450	correl = 0.072894	descr = N_Gram_GCAAT
cnt = 83	feature = 448	correl = 0.0608259	descr = N_Gram_GCAAA
cnt = 84	feature = 657	correl = 0.0446703	descr = N_Gram_TGCTT
cnt = 85	feature = 541	correl = -0.062694	descr = N_Gram_GTATC
cnt = 86	feature = 511	correl = 0.150496	descr = N_Gram_GGCCT
cnt = 87	feature = 656	correl = -0.158222	descr = N_Gram_TGCGT
cnt = 88	feature = 288	correl = -0.0498409	descr = N_Gram_CATGC
cnt = 89	feature = 298	correl = 0.0545469	descr = N_Gram_CCAGA
cnt = 90	feature = 476	correl = 0.0515987	descr = N_Gram_GCGGC
cnt = 91	feature = 525	correl = 0.0777578	descr = N_Gram_GGGCG
cnt = 92	feature = 365	correl = 0.0537714	descr = N_Gram_CGTGT
cnt = 93	feature = 558	correl = 0.0570669	descr = N_Gram_GTGCG
cnt = 94	feature = 593	correl = -0.0565826	descr = N_Gram_TATTC
cnt = 95	feature = 539	correl = 0.0549123	descr = N_Gram_GGTTG
cnt = 96	feature = 337	correl = -0.0463533	descr = N_Gram_CGATG
cnt = 97	feature = 420	correl = 0.0861629	descr = N_Gram_GACTA
cnt = 98	feature = 629	correl = 0.0837716	descr = N_Gram_TCTAC
cnt = 99	feature = 219	correl = -0.0502394	descr = N_Gram_ATAAT
cnt = 100	feature = 589	correl = -0.0576748	descr = N_Gram_TAGCC
cnt = 101	feature = 596	correl = 0.0535565	descr = N_Gram_TCAAG
cnt = 102	feature = 209	correl = -0.0638717	descr = N_Gram_AGTCC
cnt = 103	feature = 612	correl = -0.0748541	descr = N_Gram_TCCGC
cnt = 104	feature = 356	correl = -0.081093	descr = N_Gram_CGTAA
cnt = 105	feature = 455	correl = 0.0532632	descr = N_Gram_GCATA
cnt = 106	feature = 538	correl = 0.0552756	descr = N_Gram_GGTGC
cnt = 107	feature = 366	correl = -0.0475296	descr = N_Gram_CGTTC
cnt = 108	feature = 510	correl = 0.0497675	descr = N_Gram_GGCCG
cnt = 109	feature = 666	correl = 0.0882601	descr = N_Gram_TGGGG
cnt = 110	feature = 278	correl = 0.0858995	descr = N_Gram_CAGGA
cnt = 111	feature = 605	correl = 0.0922761	descr = N_Gram_TCCAA
cnt = 112	feature = 653	correl = 0.0954466	descr = N_Gram_TGCAC
cnt = 113	feature = 516	correl = 0.149759	descr = N_Gram_GGCTT
cnt = 114	feature = 251	correl = 0.0611831	descr = N_Gram_CAAAG
cnt = 115	feature = 591	correl = -0.0682976	descr = N_Gram_TATAC
cnt = 116	feature = 259	correl = 0.083405	descr = N_Gram_CACAG
cnt = 117	feature = 322	correl = 0.060428	descr = N_Gram_CCTCG
cnt = 118	feature = 440	correl = -0.0665899	descr = N_Gram_GATGC
cnt = 119	feature = 551	correl = 0.0987171	descr = N_Gram_GTCGG
cnt = 120	feature = 659	correl = 0.088911	descr = N_Gram_TGGAG
cnt = 121	feature = 673	correl = -0.0555809	descr = N_Gram_TGTCA
cnt = 122	feature = 492	correl = 0.120683	descr = N_Gram_GGAAA
cnt = 123	feature = 336	correl = -0.0571194	descr = N_Gram_CGATC
cnt = 124	feature = 648	correl = 0.0652394	descr = N_Gram_TGATA
cnt = 125	feature = 472	correl = 0.0445806	descr = N_Gram_GCGAG
cnt = 126	feature = 615	correl = 0.0554749	descr = N_Gram_TCCTA
cnt = 127	feature = 677	correl = 0.0507219	descr = N_Gram_TGTGT
cnt = 128	feature = 580	correl = -0.14	descr = N_Gram_TAAGT
cnt = 129	feature = 466	correl = 0.072319	descr = N_Gram_GCCGG
cnt = 130	feature = 463	correl = 0.0897581	descr = N_Gram_GCCCG
cnt = 131	feature = 286	correl = -0.0640705	descr = N_Gram_CATCG
cnt = 132	feature = 690	correl = 0.075369	descr = N_Gram_TTCCA
cnt = 133	feature = 667	correl = 0.0464513	descr = N_Gram_TGGGT
cnt = 134	feature = 588	correl = 0.0880945	descr = N_Gram_TAGCA
cnt = 135	feature = 461	correl = 0.0495703	descr = N_Gram_GCCAT
cnt = 136	feature = 583	correl = 0.0670282	descr = N_Gram_TACGA
cnt = 137	feature = 416	correl = -0.0637454	descr = N_Gram_GACCT
cnt = 138	feature = 264	correl = 0.0826134	descr = N_Gram_CACCG
cnt = 139	feature = 318	correl = 0.0935556	descr = N_Gram_CCGTG
cnt = 140	feature = 413	correl = 0.0445559	descr = N_Gram_GACAC
cnt = 141	feature = 649	correl = -0.048882	descr = N_Gram_TGATC
cnt = 142	feature = 482	correl = 0.0862625	descr = N_Gram_GCTAT
cnt = 143	feature = 652	correl = 0.106629	descr = N_Gram_TGCAA
cnt = 144	feature = 547	correl = 0.0699929	descr = N_Gram_GTCCC
cnt = 145	feature = 700	correl = -0.056017	descr = N_Gram_TTGAC
cnt = 146	feature = 561	correl = 0.138465	descr = N_Gram_GTGGC
cnt = 147	feature = 386	correl = -0.0553155	descr = N_Gram_CTCTC
cnt = 148	feature = 321	correl = -0.108383	descr = N_Gram_CCTCC
cnt = 149	feature = 602	correl = -0.0550172	descr = N_Gram_TCATA
cnt = 150	feature = 556	correl = 0.0526846	descr = N_Gram_GTGAC
cnt = 151	feature = 544	correl = 0.176534	descr = N_Gram_GTCAG
cnt = 152	feature = 549	correl = -0.114755	descr = N_Gram_GTCGA
cnt = 153	feature = 716	correl = -0.0880269	descr = N_Gram_TTTGG
cnt = 154	feature = 456	correl = 0.113531	descr = N_Gram_GCATC
cnt = 155	feature = 429	correl = 0.077493	descr = N_Gram_GAGGT
cnt = 156	feature = 348	correl = 0.105692	descr = N_Gram_CGGCA
cnt = 157	feature = 396	correl = 0.0494568	descr = N_Gram_CTTCC
cnt = 158	feature = 345	correl = 0.0638375	descr = N_Gram_CGGAA
cnt = 159	feature = 295	correl = 0.0595278	descr = N_Gram_CCACC
cnt = 160	feature = 258	correl = 0.0521977	descr = N_Gram_CAATA
cnt = 161	feature = 214	correl = 0.0590609	descr = N_Gram_AGTTG
cnt = 162	feature = 497	correl = 0.0986263	descr = N_Gram_GGACG
cnt = 163	feature = 274	correl = 0.0545108	descr = N_Gram_CAGCC
cnt = 164	feature = 528	correl = 0.067487	descr = N_Gram_GGGGC
cnt = 165	feature = 701	correl = -0.0469626	descr = N_Gram_TTGAG
cnt = 166	feature = 487	correl = 0.0713594	descr = N_Gram_GCTGG
cnt = 167	feature = 546	correl = -0.091129	descr = N_Gram_GTCCA
cnt = 168	feature = 565	correl = 0.0694316	descr = N_Gram_GTGTG
cnt = 169	feature = 443	correl = -0.0801188	descr = N_Gram_GATTA
cnt = 170	feature = 226	correl = 0.0736043	descr = N_Gram_ATCAG
cnt = 171	feature = 400	correl = -0.111408	descr = N_Gram_CTTGC
cnt = 172	feature = 514	correl = 0.0780795	descr = N_Gram_GGCGG
cnt = 173	feature = 382	correl = -0.053954	descr = N_Gram_CTCCG
cnt = 174	feature = 231	correl = 0.0797974	descr = N_Gram_ATCTG
cnt = 175	feature = 439	correl = -0.0588102	descr = N_Gram_GATGA
cnt = 176	feature = 535	correl = -0.0705089	descr = N_Gram_GGTAA
cnt = 177	feature = 326	correl = -0.0885865	descr = N_Gram_CCTTC
cnt = 178	feature = 512	correl = -0.0612784	descr = N_Gram_GGCGA
cnt = 179	feature = 711	correl = 0.0461979	descr = N_Gram_TTTCA
cnt = 180	feature = 465	correl = 0.0585049	descr = N_Gram_GCCGC
cnt = 181	feature = 627	correl = -0.0647136	descr = N_Gram_TCGTC
cnt = 182	feature = 281	correl = 0.109971	descr = N_Gram_CAGTG
cnt = 183	feature = 449	correl = 0.0964269	descr = N_Gram_GCAAC
cnt = 184	feature = 572	correl = -0.0724846	descr = N_Gram_GTTGT
cnt = 185	feature = 631	correl = -0.0981541	descr = N_Gram_TCTCA
cnt = 186	feature = 395	correl = 0.0588783	descr = N_Gram_CTTCA
cnt = 187	feature = 334	correl = -0.090811	descr = N_Gram_CGAGT
cnt = 188	feature = 363	correl = 0.11555	descr = N_Gram_CGTGC
cnt = 189	feature = 351	correl = 0.0901555	descr = N_Gram_CGGGA
cnt = 190	feature = 508	correl = 0.102806	descr = N_Gram_GGCCA
cnt = 191	feature = 483	correl = 0.0547365	descr = N_Gram_GCTCA
cnt = 192	feature = 280	correl = 0.0821779	descr = N_Gram_CAGTA
cnt = 193	feature = 402	correl = 0.0784883	descr = N_Gram_CTTGT
cnt = 194	feature = 324	correl = -0.0472097	descr = N_Gram_CCTGG
cnt = 195	feature = 272	correl = 0.0591848	descr = N_Gram_CAGAG
cnt = 196	feature = 714	correl = -0.0899226	descr = N_Gram_TTTCT
cnt = 197	feature = 520	correl = 0.106276	descr = N_Gram_GGGAC
cnt = 198	feature = 693	correl = -0.0626503	descr = N_Gram_TTCGG
cnt = 199	feature = 426	correl = 0.0911086	descr = N_Gram_GAGCT
cnt = 200	feature = 352	correl = 0.14096	descr = N_Gram_CGGGC
cnt = 201	feature = 265	correl = 0.0739212	descr = N_Gram_CACCT
cnt = 202	feature = 235	correl = -0.0633511	descr = N_Gram_ATGAT
cnt = 203	feature = 419	correl = -0.0822704	descr = N_Gram_GACGT
cnt = 204	feature = 208	correl = 0.131286	descr = N_Gram_AGTCA
cnt = 205	feature = 292	correl = 0.0702164	descr = N_Gram_CCAAA
cnt = 206	feature = 600	correl = 0.0810429	descr = N_Gram_TCAGC
cnt = 207	feature = 451	correl = 0.0757415	descr = N_Gram_GCAC
cnt = 208	feature = 554	correl = -0.0797203	descr = N_Gram_GTCTT
cnt = 209	feature = 531	correl = 0.0502037	descr = N_Gram_GGGT
cnt = 210	feature = 661	correl = 0.122443	descr = N_Gram_TGGCC
cnt = 211	feature = 616	correl = -0.0700986	descr = N_Gram_TCCTC
cnt = 212	feature = 506	correl = 0.0924541	descr = N_Gram_GGCAT
cnt = 213	feature = 267	correl = -0.0776467	descr = N_Gram_CACGA
cnt = 214	feature = 578	correl = -0.0513164	descr = N_Gram_TAAGA
cnt = 215	feature = 232	correl = 0.0618643	descr = N_Gram_ATCTT
cnt = 216	feature = 719	correl = -0.0777019	descr = N_Gram_TTTTG
cnt = 217	feature = 252	correl = 0.0496247	descr = N_Gram_CAACA
cnt = 218	feature = 341	correl = 0.0937968	descr = N_Gram_CGCCG
cnt = 219	feature = 496	correl = 0.102968	descr = N_Gram_GGACC
cnt = 220	feature = 501	correl = -0.101171	descr = N_Gram_GGATC
cnt = 221	feature = 608	correl = 0.0612152	descr = N_Gram_TCCC
cnt = 222	feature = 422	correl = -0.0764553	descr = N_Gram_GACTG
cnt = 223	feature = 689	correl = 0.0629505	descr = N_Gram_TTCAG
cnt = 224	feature = 242	correl = 0.0565478	descr = N_Gram_ATTG
cnt = 225	feature = 276	correl = -0.134609	descr = N_Gram_CAGCT
cnt = 226	feature = 494	correl = 0.0483425	descr = N_Gram_GGAAG
cnt = 227	feature = 635	correl = 0.0459185	descr = N_Gram_TCTGG
cnt = 228	feature = 433	correl = 0.0623515	descr = N_Gram_GATA
cnt = 229	feature = 479	correl = -0.132088	descr = N_Gram_GCGTC
cnt = 230	feature = 606	correl = -0.0634811	descr = N_Gram_TCCAC
cnt = 231	feature = 308	correl = 0.0968647	descr = N_Gram_CCCG
cnt = 232	feature = 36	correl = -0.0501528	descr = Position_Specific_Bin_Base_16_Base_T
cnt = 233	feature = 13	correl = -0.125111	descr = Position_Specific_Bin_Base_5_Base_A
cnt = 234	feature = 210	correl = -0.155348	descr = N_Gram_AGTCT
cnt = 235	feature = 24	correl = -0.0910926	descr = Position_Specific_Bin_Base_11_Base_G
cnt = 236	feature = 412	correl = 0.0641605	descr = N_Gram_GACA
cnt = 237	feature = 527	correl = 0.0708556	descr = N_Gram_GGGGA
cnt = 238	feature = 285	correl = 0.110467	descr = N_Gram_CATCC
cnt = 239	feature = 536	correl = 0.0616288	descr = N_Gram_GGTC
cnt = 240	feature = 10	correl = -0.0440194	descr = Position_Specific_Bin_Base_3_Base_A
cnt = 241	feature = 28	correl = -0.119936	descr = Position_Specific_Bin_Base_12_Base_T
cnt = 242	feature = 23	correl = 0.066669	descr = Position_Specific_Bin_Base_10_Base_T
cnt = 243	feature = 713	correl = -0.0576182	descr = N_Gram_TTTCG
cnt = 244	feature = 674	correl = 0.0581474	descr = N_Gram_TGTCC
cnt = 245	feature = 704	correl = -0.152896	descr = N_Gram_TTGCG
cnt = 246	feature = 468	correl = 0.0886763	descr = N_Gram_GCCT
cnt = 247	feature = 254	correl = 0.0820514	descr = N_Gram_CAAG
cnt = 248	feature = 373	correl = 0.105793	descr = N_Gram_CTAT
cnt = 249	feature = 29	correl = -0.0685099	descr = Position_Specific_Bin_Base_13_Base_A
cnt = 250	feature = 601	correl = 0.110297	descr = N_Gram_TCAGT
cnt = 251	feature = 662	correl = -0.10154	descr = N_Gram_TGGCG
cnt = 252	feature = 11	correl = 0.0838059	descr = Position_Specific_Bin_Base_3_Base_C
cnt = 253	feature = 257	correl = 0.0680124	descr = N_Gram_CAAT
cnt = 254	feature = 83	correl = 0.0629097	descr = Xue_Structure_Feature_C010
cnt = 255	feature = 335	correl = -0.0623832	descr = N_Gram_CGAT
cnt = 256	feature = 21	correl = -0.060895	descr = Position_Specific_Bin_Base_9_Base_T
cnt = 257	feature = 38	correl = -0.0569938	descr = Position_Specific_Bin_Base_17_Base_T
cnt = 258	feature = 681	correl = -0.071987	descr = N_Gram_TTAC
cnt = 259	feature = 388	correl = 0.0463813	descr = N_Gram_CTGC
cnt = 260	feature = 428	correl = 0.0441429	descr = N_Gram_GAGGC
cnt = 261	feature = 613	correl = -0.0961068	descr = N_Gram_TCCGG
cnt = 262	feature = 560	correl = 0.118268	descr = N_Gram_GTGG
cnt = 263	feature = 244	correl = -0.0865362	descr = N_Gram_ATTT
cnt = 264	feature = 18	correl = 0.0468431	descr = Position_Specific_Bin_Base_6_Base_T
cnt = 265	feature = 563	correl = 0.0777447	descr = N_Gram_GTGT
cnt = 266	feature = 20	correl = 0.0517637	descr = Position_Specific_Bin_Base_8_Base_T
cnt = 267	feature = 392	correl = -0.0564104	descr = N_Gram_CTTA
cnt = 268	feature = 473	correl = 0.0582656	descr = N_Gram_GCGCC
cnt = 269	feature = 645	correl = -0.0455926	descr = N_Gram_TGACT
cnt = 270	feature = 515	correl = 0.0656279	descr = N_Gram_GGCT
cnt = 271	feature = 626	correl = -0.0616364	descr = N_Gram_TCGT
cnt = 272	feature = 664	correl = 0.106951	descr = N_Gram_TGGG
cnt = 273	feature = 40	correl = 0.139588	descr = Position_Specific_Bin_Base_18_Base_C
cnt = 274	feature = 438	correl = -0.117362	descr = N_Gram_GATCT
cnt = 275	feature = 15	correl = 0.052591	descr = Position_Specific_Bin_Base_5_Base_G
cnt = 276	feature = 410	correl = -0.0769405	descr = N_Gram_GAAGT
cnt = 277	feature = 32	correl = 0.093727	descr = Position_Specific_Bin_Base_14_Base_T
cnt = 278	feature = 447	correl = 0.130184	descr = N_Gram_GCAA
cnt = 279	feature = 8	correl = -0.0609869	descr = Position_Specific_Bin_Base_2_Base_G
cnt = 280	feature = 277	correl = 0.0473476	descr = N_Gram_CAGG
cnt = 281	feature = 211	correl = 0.0459271	descr = N_Gram_AGTG
cnt = 282	feature = 78	correl = 0.12636	descr = Xue_Structure_Feature_A101
cnt = 283	feature = 573	correl = -0.093036	descr = N_Gram_GTTTT
cnt = 284	feature = 136	correl = -0.043914	descr = N_Gram_AATC
cnt = 285	feature = 17	correl = 0.104792	descr = Position_Specific_Bin_Base_6_Base_C
cnt = 286	feature = 67	correl = 0.105863	descr = Fold_of_RNAi_Sequence_Pos_9
cnt = 287	feature = 640	correl = 0.0509196	descr = N_Gram_TCTTT
cnt = 288	feature = 454	correl = 0.0790465	descr = N_Gram_GCAT
cnt = 289	feature = 33	correl = 0.0496908	descr = Position_Specific_Bin_Base_15_Base_C
cnt = 290	feature = 45	correl = 0.25005	descr = Gibbs_of_Target_Sequence__Pos_2_Step_1
cnt = 291	feature = 51	correl = -0.0993222	descr = Gibbs_of_Target_Sequence__Pos_13_Step_1
cnt = 292	feature = 360	correl = -0.130753	descr = N_Gram_CGTCG
cnt = 293	feature = 34	correl = -0.113325	descr = Position_Specific_Bin_Base_16_Base_A
cnt = 294	feature = 261	correl = 0.0932931	descr = N_Gram_CACC
cnt = 295	feature = 105	correl = -0.0783452	descr = Fold_of_Target_NoBeginbrace_noends_Pos_4
cnt = 296	feature = 9	correl = 0.0649604	descr = Position_Specific_Bin_Base_2_Base_T
cnt = 297	feature = 22	correl = -0.0447089	descr = Position_Specific_Bin_Base_10_Base_C
cnt = 298	feature = 266	correl = -0.0783882	descr = N_Gram_CACG
cnt = 299	feature = 72	correl = 0.0817908	descr = Fold_of_RNAi_Sequence_Pos_14
cnt = 300	feature = 16	correl = -0.125995	descr = Position_Specific_Bin_Base_6_Base_A
cnt = 301	feature = 42	correl = -0.118384	descr = Position_Specific_Bin_Base_18_Base_T
cnt = 302	feature = 399	correl = -0.0827461	descr = N_Gram_CTTGA
cnt = 303	feature = 488	correl = 0.0665123	descr = N_Gram_GCTT
cnt = 304	feature = 12	correl = -0.0953787	descr = Position_Specific_Bin_Base_4_Base_A
cnt = 305	feature = 19	correl = -0.0551368	descr = Position_Specific_Bin_Base_8_Base_C
cnt = 306	feature = 30	correl = 0.0994615	descr = Position_Specific_Bin_Base_13_Base_C
cnt = 307	feature = 442	correl = -0.0559094	descr = N_Gram_GATT
cnt = 308	feature = 344	correl = 0.0743308	descr = N_Gram_CGGA
cnt = 309	feature = 35	correl = 0.132939	descr = Position_Specific_Bin_Base_16_Base_C
cnt = 310	feature = 304	correl = 0.0695853	descr = N_Gram_CCCA
cnt = 311	feature = 69	correl = 0.0758556	descr = Fold_of_RNAi_Sequence_Pos_11
cnt = 312	feature = 459	correl = 0.0705088	descr = N_Gram_GCCA
cnt = 313	feature = 76	correl = -0.059011	descr = Xue_Structure_Feature_A110
cnt = 314	feature = 634	correl = -0.114886	descr = N_Gram_TCTCT
cnt = 315	feature = 49	correl = -0.162427	descr = Gibbs_of_Target_Sequence__Pos_7_Step_1
cnt = 316	feature = 643	correl = -0.0717183	descr = N_Gram_TGAAG
cnt = 317	feature = 314	correl = 0.128341	descr = N_Gram_CCGGG
cnt = 318	feature = 619	correl = -0.0871725	descr = N_Gram_TCGA
cnt = 319	feature = 553	correl = -0.0825531	descr = N_Gram_GTCT
cnt = 320	feature = 485	correl = 0.0887049	descr = N_Gram_GCTG
cnt = 321	feature = 526	correl = 0.101548	descr = N_Gram_GGGG
cnt = 322	feature = 39	correl = -0.267577	descr = Position_Specific_Bin_Base_18_Base_A
cnt = 323	feature = 234	correl = -0.0662889	descr = N_Gram_ATGA
cnt = 324	feature = 383	correl = -0.126845	descr = N_Gram_CTCCT
cnt = 325	feature = 691	correl = -0.0486398	descr = N_Gram_TTCG
cnt = 326	feature = 347	correl = 0.0900924	descr = N_Gram_CGGC
cnt = 327	feature = 47	correl = -0.0750128	descr = Gibbs_of_Target_Sequence__Pos_5_Step_1
cnt = 328	feature = 712	correl = -0.0786485	descr = N_Gram_TTTCC
cnt = 329	feature = 577	correl = -0.0962673	descr = N_Gram_TAAG
cnt = 330	feature = 14	correl = 0.0891135	descr = Position_Specific_Bin_Base_5_Base_C
cnt = 331	feature = 26	correl = 0.172887	descr = Position_Specific_Bin_Base_12_Base_C
cnt = 332	feature = 68	correl = 0.0532365	descr = Fold_of_RNAi_Sequence_Pos_10
cnt = 333	feature = 284	correl = 0.0778066	descr = N_Gram_CATC
cnt = 334	feature = 687	correl = 0.0692985	descr = N_Gram_TTCA
cnt = 335	feature = 655	correl = -0.142705	descr = N_Gram_TGCG
cnt = 336	feature = 417	correl = -0.0448644	descr = N_Gram_GACG
cnt = 337	feature = 464	correl = 0.0674106	descr = N_Gram_GCCG
cnt = 338	feature = 397	correl = -0.224709	descr = N_Gram_CTTCT
cnt = 339	feature = 291	correl = 0.108972	descr = N_Gram_CCAA
cnt = 340	feature = 56	correl = -0.285192	descr = Gibbs_of_Target_Sequence__Pos_19_Step_1
cnt = 341	feature = 73	correl = 0.0609044	descr = Fold_of_RNAi_Sequence_Pos_15
cnt = 342	feature = 504	correl = 0.0734098	descr = N_Gram_GGCA
cnt = 343	feature = 498	correl = 0.126762	descr = N_Gram_GGAG
cnt = 344	feature = 353	correl = -0.0517811	descr = N_Gram_CGGT
cnt = 345	feature = 545	correl = -0.0580049	descr = N_Gram_GTCC
cnt = 346	feature = 52	correl = -0.179394	descr = Gibbs_of_Target_Sequence__Pos_14_Step_1
cnt = 347	feature = 77	correl = 0.0658704	descr = Xue_Structure_Feature_A100
cnt = 348	feature = 279	correl = 0.125973	descr = N_Gram_CAGT
cnt = 349	feature = 41	correl = 0.275651	descr = Position_Specific_Bin_Base_18_Base_G
cnt = 350	feature = 702	correl = -0.0618147	descr = N_Gram_TTGC
cnt = 351	feature = 75	correl = 0.0653259	descr = Xue_Structure_Feature_A111
cnt = 352	feature = 695	correl = -0.204811	descr = N_Gram_TTCTC
cnt = 353	feature = 233	correl = -0.0440288	descr = N_Gram_ATG
cnt = 354	feature = 65	correl = 0.05933	descr = Fold_of_RNAi_Sequence_Pos_4
cnt = 355	feature = 54	correl = -0.120437	descr = Gibbs_of_Target_Sequence__Pos_17_Step_1
cnt = 356	feature = 427	correl = 0.060225	descr = N_Gram_GAGG
cnt = 357	feature = 61	correl = 0.168852	descr = Fold_of_RNAi_Sequence_Pos_0
cnt = 358	feature = 74	correl = 0.0603532	descr = Fold_of_RNAi_Sequence_Pos_16
cnt = 359	feature = 325	correl = -0.0448873	descr = N_Gram_CCTT
cnt = 360	feature = 81	correl = 0.0445739	descr = Xue_Structure_Feature_C100
cnt = 361	feature = 611	correl = -0.0705908	descr = N_Gram_TCCG
cnt = 362	feature = 207	correl = -0.094282	descr = N_Gram_AGTC
cnt = 363	feature = 598	correl = 0.137305	descr = N_Gram_TCAG
cnt = 364	feature = 82	correl = 0.0497266	descr = Xue_Structure_Feature_C011
cnt = 365	feature = 477	correl = -0.0791223	descr = N_Gram_GCGT
cnt = 366	feature = 398	correl = -0.0454792	descr = N_Gram_CTTG
cnt = 367	feature = 64	correl = 0.083141	descr = Fold_of_RNAi_Sequence_Pos_3
cnt = 368	feature = 518	correl = 0.12856	descr = N_Gram_GGGA
cnt = 369	feature = 660	correl = 0.0628823	descr = N_Gram_TGGC
cnt = 370	feature = 718	correl = -0.1575	descr = N_Gram_TTTTC
cnt = 371	feature = 303	correl = 0.0448825	descr = N_Gram_CCC
cnt = 372	feature = 481	correl = 0.0646111	descr = N_Gram_GCT
cnt = 373	feature = 555	correl = 0.151964	descr = N_Gram_GTG
cnt = 374	feature = 446	correl = 0.122317	descr = N_Gram_GCA
cnt = 375	feature = 339	correl = 0.069189	descr = N_Gram_CGCC
cnt = 376	feature = 394	correl = -0.122047	descr = N_Gram_CTTC
cnt = 377	feature = 432	correl = -0.0485555	descr = N_Gram_GAT
cnt = 378	feature = 80	correl = 0.080354	descr = Xue_Structure_Feature_C110
cnt = 379	feature = 542	correl = -0.104155	descr = N_Gram_GTC
cnt = 380	feature = 327	correl = -0.0713729	descr = N_Gram_CGA
cnt = 381	feature = 225	correl = -0.0514077	descr = N_Gram_ATC
cnt = 382	feature = 86	correl = 0.108566	descr = Xue_Structure_Feature_G110
cnt = 383	feature = 630	correl = -0.199031	descr = N_Gram_TCTC
cnt = 384	feature = 641	correl = -0.0947727	descr = N_Gram_TGA
cnt = 385	feature = 717	correl = -0.1552	descr = N_Gram_TTTT
cnt = 386	feature = 517	correl = 0.189105	descr = N_Gram_GGG
cnt = 387	feature = 248	correl = 0.135025	descr = N_Gram_CAA
cnt = 388	feature = 79	correl = 0.0941971	descr = Xue_Structure_Feature_C111
cnt = 389	feature = 694	correl = -0.214266	descr = N_Gram_TTCT
cnt = 390	feature = 618	correl = -0.111821	descr = N_Gram_TCG
cnt = 391	feature = 423	correl = 0.0466108	descr = N_Gram_GAG
cnt = 392	feature = 60	correl = -0.0509974	descr = PF_RNAi_Fold_3'Free_Count
cnt = 393	feature = 636	correl = -0.101141	descr = N_Gram_TCTT
cnt = 394	feature = 697	correl = -0.0625514	descr = N_Gram_TTG
cnt = 395	feature = 574	correl = -0.0639488	descr = N_Gram_TA
cnt = 396	feature = 458	correl = 0.108922	descr = N_Gram_GCC
cnt = 397	feature = 376	correl = -0.100549	descr = N_Gram_CTC
cnt = 398	feature = 247	correl = 0.104097	descr = N_Gram_CA
cnt = 399	feature = 59	correl = -0.139778	descr = PF_RNAi_Fold_5'Free_Count
cnt = 400	feature = 594	correl = -0.138975	descr = N_Gram_TC
cnt = 401	feature = 391	correl = -0.110851	descr = N_Gram_CTT
cnt = 402	feature = 709	correl = -0.10885	descr = N_Gram_TTT
cnt = 403	feature = 603	correl = -0.136211	descr = N_Gram_TCC
cnt = 404	feature = 343	correl = 0.0747964	descr = N_Gram_CGG
cnt = 405	feature = 628	correl = -0.109722	descr = N_Gram_TCT
cnt = 406	feature = 503	correl = 0.144805	descr = N_Gram_GGC
cnt = 407	feature = 686	correl = -0.163935	descr = N_Gram_TTC
cnt = 408	feature = 58	correl = -0.190267	descr = PF_RNAi_Fold_Energy
cnt = 409	feature = 43	correl = -0.190862	descr = Gibbs_of_Target_Sequence_
num rows = 521
num_elements = 213610
*
optimization finished, #iter = 584
nu = 0.470696
obj = -37.993572, rho = -0.568431
nSV = 361, nBSV = 158
num rows = 58
num_elements = 23780
*
optimization finished, #iter = 48
nu = 0.459435
obj = -4.212164, rho = -0.441468
nSV = 44, nBSV = 9
*
optimization finished, #iter = 584
nu = 0.470696
obj = -37.993572, rho = -0.568431
nSV = 361, nBSV = 158
CFS merit scores = 1.27457
CFS merit scores = 1.57507
CFS merit scores = 1.83675
CFS merit scores = 2.06919
CFS merit scores = 2.27388
CFS merit scores = 2.4594
CFS merit scores = 2.63305
CFS merit scores = 2.79619
CFS merit scores = 2.94503
CFS merit scores = 3.08422
CFS merit scores = 3.21626
CFS merit scores = 3.33977
CFS merit scores = 3.45725
CFS merit scores = 3.56927
CFS merit scores = 3.67533
CFS merit scores = 3.77758
CFS merit scores = 3.87644
CFS merit scores = 3.97271
CFS merit scores = 4.06498
CFS merit scores = 4.15364
CFS merit scores = 4.2396
CFS merit scores = 4.32239
CFS merit scores = 4.40321
CFS merit scores = 4.48167
CFS merit scores = 4.5575
CFS merit scores = 4.63121
CFS merit scores = 4.70345
CFS merit scores = 4.77443
CFS merit scores = 4.84273
CFS merit scores = 4.90966
CFS merit scores = 4.97517
CFS merit scores = 5.03945
CFS merit scores = 5.10275
CFS merit scores = 5.16486
CFS merit scores = 5.22558
CFS merit scores = 5.28473
CFS merit scores = 5.34203
CFS merit scores = 5.39825
CFS merit scores = 5.45259
CFS merit scores = 5.50531
CFS merit scores = 5.55686
CFS merit scores = 5.60707
CFS merit scores = 5.65634
CFS merit scores = 5.703
CFS merit scores = 5.7485
CFS merit scores = 5.79304
CFS merit scores = 5.8334
CFS merit scores = 5.8723
CFS merit scores = 5.90976
CFS merit scores = 5.94568
CFS merit scores = 5.98048
CFS merit scores = 6.01377
CFS merit scores = 6.0447
CFS merit scores = 6.07498
CFS merit scores = 6.10211
CFS merit scores = 6.1279
CFS merit scores = 6.15286
CFS merit scores = 6.17479
CFS merit scores = 6.19575
CFS merit scores = 6.21648
CFS merit scores = 6.23642
CFS merit scores = 6.25508
CFS merit scores = 6.2724
CFS merit scores = 6.2895
CFS merit scores = 6.30395
CFS merit scores = 6.31824
CFS merit scores = 6.33182
CFS merit scores = 6.34529
CFS merit scores = 6.35488
CFS merit scores = 6.36365
CFS merit scores = 6.37265
CFS merit scores = 6.38108
CFS merit scores = 6.38911
CFS merit scores = 6.39727
CFS merit scores = 6.40369
CFS merit scores = 6.4097
CFS merit scores = 6.41551
CFS merit scores = 6.42168
CFS merit scores = 6.42753
CFS merit scores = 6.43254
CFS merit scores = 6.43808
CFS merit scores = 6.44421
CFS merit scores = 6.44963
CFS merit scores = 6.45526
CFS merit scores = 6.46045
CFS merit scores = 6.4659
CFS merit scores = 6.47079
CFS merit scores = 6.47567
CFS merit scores = 6.4809
CFS merit scores = 6.48588
CFS merit scores = 6.49064
CFS merit scores = 6.49507
CFS merit scores = 6.49947
CFS merit scores = 6.50338
CFS merit scores = 6.50749
CFS merit scores = 6.51145
CFS merit scores = 6.51513
CFS merit scores = 6.51799
CFS merit scores = 6.52072
CFS merit scores = 6.52343
CFS merit scores = 6.52638
CFS merit scores = 6.52894
CFS merit scores = 6.53149
CFS merit scores = 6.5339
CFS merit scores = 6.53613
CFS merit scores = 6.53832
CFS merit scores = 6.53964
CFS merit scores = 6.54105
CFS merit scores = 6.54241
CFS merit scores = 6.54377
CFS merit scores = 6.54278
CFS merit scores = 6.54149
CFS merit scores = 6.54032
CFS merit scores = 6.5389
CFS merit scores = 6.53755
CFS merit scores = 6.53655
CFS merit scores = 6.53494
CFS merit scores = 6.53349
CFS merit scores = 6.5322
CFS merit scores = 6.53062
CFS merit scores = 6.52844
CFS merit scores = 6.52538
CFS merit scores = 6.52226
CFS merit scores = 6.51931
CFS merit scores = 6.516
CFS merit scores = 6.51266
CFS merit scores = 6.50962
CFS merit scores = 6.50664
CFS merit scores = 6.50361
CFS merit scores = 6.50009
CFS merit scores = 6.49638
CFS merit scores = 6.49281
CFS merit scores = 6.48847
CFS merit scores = 6.4838
CFS merit scores = 6.47851
CFS merit scores = 6.4735
CFS merit scores = 6.46849
CFS merit scores = 6.46241
CFS merit scores = 6.45655
CFS merit scores = 6.45078
CFS merit scores = 6.44522
CFS merit scores = 6.43966
CFS merit scores = 6.43392
CFS merit scores = 6.42829
CFS merit scores = 6.42292
CFS merit scores = 6.41758
CFS merit scores = 6.41197
CFS merit scores = 6.40667
CFS merit scores = 6.40139
CFS merit scores = 6.39601
CFS merit scores = 6.3906
CFS merit scores = 6.38523
CFS merit scores = 6.37984
CFS merit scores = 6.37438
CFS merit scores = 6.36894
CFS merit scores = 6.36348
CFS merit scores = 6.3576
CFS merit scores = 6.35188
CFS merit scores = 6.34578
CFS merit scores = 6.33948
CFS merit scores = 6.33321
CFS merit scores = 6.32674
CFS merit scores = 6.32023
CFS merit scores = 6.31301
CFS merit scores = 6.30603
CFS merit scores = 6.29896
CFS merit scores = 6.29172
CFS merit scores = 6.28476
CFS merit scores = 6.27783
CFS merit scores = 6.27101
CFS merit scores = 6.2638
CFS merit scores = 6.25552
CFS merit scores = 6.2471
CFS merit scores = 6.23879
CFS merit scores = 6.23031
CFS merit scores = 6.22176
CFS merit scores = 6.21311
CFS merit scores = 6.2046
CFS merit scores = 6.19624
CFS merit scores = 6.18782
CFS merit scores = 6.17916
CFS merit scores = 6.17056
CFS merit scores = 6.16194
CFS merit scores = 6.15262
CFS merit scores = 6.14348
CFS merit scores = 6.13443
CFS merit scores = 6.12519
CFS merit scores = 6.11606
CFS merit scores = 6.1067
CFS merit scores = 6.09749
CFS merit scores = 6.08805
CFS merit scores = 6.07879
CFS merit scores = 6.06971
CFS merit scores = 6.06032
CFS merit scores = 6.05107
CFS merit scores = 6.0421
CFS merit scores = 6.03309
CFS merit scores = 6.02363
CFS merit scores = 6.01436
CFS merit scores = 6.00515
CFS merit scores = 5.99594
CFS merit scores = 5.9868
CFS merit scores = 5.97771
CFS merit scores = 5.96842
CFS merit scores = 5.95925
CFS merit scores = 5.95023
CFS merit scores = 5.9415
CFS merit scores = 5.93269
CFS merit scores = 5.924
CFS merit scores = 5.91528
CFS merit scores = 5.90641
CFS merit scores = 5.89765
CFS merit scores = 5.88888
CFS merit scores = 5.88018
CFS merit scores = 5.87119
CFS merit scores = 5.86235
CFS merit scores = 5.85347
CFS merit scores = 5.84468
CFS merit scores = 5.83609
CFS merit scores = 5.82759
CFS merit scores = 5.81916
CFS merit scores = 5.81083
CFS merit scores = 5.80252
CFS merit scores = 5.79423
CFS merit scores = 5.78621
CFS merit scores = 5.77826
CFS merit scores = 5.77056
CFS merit scores = 5.76283
CFS merit scores = 5.75489
CFS merit scores = 5.74711
CFS merit scores = 5.73953
CFS merit scores = 5.73186
CFS merit scores = 5.72429
CFS merit scores = 5.71679
CFS merit scores = 5.70926
CFS merit scores = 5.7018
CFS merit scores = 5.69445
CFS merit scores = 5.68724
CFS merit scores = 5.68005
CFS merit scores = 5.67295
CFS merit scores = 5.66593
CFS merit scores = 5.65898
CFS merit scores = 5.65212
CFS merit scores = 5.64512
CFS merit scores = 5.63801
CFS merit scores = 5.63087
CFS merit scores = 5.62376
CFS merit scores = 5.61673
CFS merit scores = 5.60981
CFS merit scores = 5.60286
CFS merit scores = 5.59602
CFS merit scores = 5.58912
CFS merit scores = 5.58229
CFS merit scores = 5.57538
CFS merit scores = 5.56851
CFS merit scores = 5.56168
CFS merit scores = 5.55489
CFS merit scores = 5.54793
CFS merit scores = 5.54096
CFS merit scores = 5.53414
CFS merit scores = 5.52751
CFS merit scores = 5.52079
CFS merit scores = 5.51412
CFS merit scores = 5.50764
CFS merit scores = 5.50111
CFS merit scores = 5.49466
CFS merit scores = 5.48815
CFS merit scores = 5.48172
CFS merit scores = 5.47533
CFS merit scores = 5.46892
CFS merit scores = 5.46233
CFS merit scores = 5.45578
CFS merit scores = 5.44939
CFS merit scores = 5.44293
CFS merit scores = 5.43657
CFS merit scores = 5.43014
CFS merit scores = 5.4238
CFS merit scores = 5.41752
CFS merit scores = 5.4113
CFS merit scores = 5.40514
CFS merit scores = 5.39898
CFS merit scores = 5.39296
CFS merit scores = 5.38707
CFS merit scores = 5.38114
CFS merit scores = 5.37516
CFS merit scores = 5.36925
CFS merit scores = 5.36332
CFS merit scores = 5.35745
CFS merit scores = 5.35141
CFS merit scores = 5.34537
CFS merit scores = 5.33941
CFS merit scores = 5.33358
CFS merit scores = 5.32777
CFS merit scores = 5.3217
CFS merit scores = 5.31565
CFS merit scores = 5.30969
CFS merit scores = 5.30383
CFS merit scores = 5.29808
CFS merit scores = 5.29229
CFS merit scores = 5.2864
CFS merit scores = 5.28064
CFS merit scores = 5.27491
CFS merit scores = 5.26908
CFS merit scores = 5.26322
CFS merit scores = 5.25725
CFS merit scores = 5.25112
CFS merit scores = 5.24501
CFS merit scores = 5.23898
CFS merit scores = 5.23288
CFS merit scores = 5.22688
CFS merit scores = 5.22089
CFS merit scores = 5.21488
CFS merit scores = 5.209
CFS merit scores = 5.203
CFS merit scores = 5.19697
CFS merit scores = 5.19091
CFS merit scores = 5.18495
CFS merit scores = 5.17905
CFS merit scores = 5.17305
CFS merit scores = 5.16714
CFS merit scores = 5.16136
CFS merit scores = 5.15553
CFS merit scores = 5.14958
CFS merit scores = 5.14372
CFS merit scores = 5.13789
CFS merit scores = 5.13212
CFS merit scores = 5.12608
CFS merit scores = 5.11983
CFS merit scores = 5.1135
CFS merit scores = 5.10732
CFS merit scores = 5.10101
CFS merit scores = 5.09463
CFS merit scores = 5.08822
CFS merit scores = 5.0818
CFS merit scores = 5.07529
CFS merit scores = 5.06876
CFS merit scores = 5.06226
CFS merit scores = 5.05585
CFS merit scores = 5.04936
CFS merit scores = 5.04294
CFS merit scores = 5.03649
CFS merit scores = 5.02973
CFS merit scores = 5.02297
CFS merit scores = 5.01631
CFS merit scores = 5.0097
CFS merit scores = 5.00298
CFS merit scores = 4.99598
CFS merit scores = 4.989
CFS merit scores = 4.98196
CFS merit scores = 4.97499
CFS merit scores = 4.968
CFS merit scores = 4.96103
CFS merit scores = 4.95378
CFS merit scores = 4.9466
CFS merit scores = 4.93949
CFS merit scores = 4.93245
CFS merit scores = 4.92518
CFS merit scores = 4.91776
CFS merit scores = 4.91035
CFS merit scores = 4.903
CFS merit scores = 4.8956
CFS merit scores = 4.88812
CFS merit scores = 4.88074
CFS merit scores = 4.87307
CFS merit scores = 4.86491
CFS merit scores = 4.85678
CFS merit scores = 4.84858
CFS merit scores = 4.84046
CFS merit scores = 4.83221
CFS merit scores = 4.82381
CFS merit scores = 4.81537
CFS merit scores = 4.80704
CFS merit scores = 4.79848
CFS merit scores = 4.7899
CFS merit scores = 4.78121
CFS merit scores = 4.77217
CFS merit scores = 4.76311
CFS merit scores = 4.7538
CFS merit scores = 4.74434
CFS merit scores = 4.73489
CFS merit scores = 4.7254
CFS merit scores = 4.71566
CFS merit scores = 4.70545
CFS merit scores = 4.69453
CFS merit scores = 4.6778
cnt = 1	feature = 49	correl = 0.274573	descr = Gibbs_of_Target_Sequence__Pos_2_Step_1
cnt = 2	feature = 54	correl = -0.185982	descr = Gibbs_of_Target_Sequence__Pos_7_Step_1
cnt = 3	feature = 44	correl = 0.100401	descr = Position_Specific_Bin_Base_18_Base_C
cnt = 4	feature = 637	correl = -0.136048	descr = N_Gram_TGCG
cnt = 5	feature = 401	correl = -0.0637937	descr = N_Gram_GAAGT
cnt = 6	feature = 593	correl = 0.0520764	descr = N_Gram_TCCCG
cnt = 7	feature = 303	correl = 0.073181	descr = N_Gram_CCCGA
cnt = 8	feature = 308	correl = 0.0450415	descr = N_Gram_CCGAA
cnt = 9	feature = 640	correl = 0.0637596	descr = N_Gram_TGGAG
cnt = 10	feature = 509	correl = 0.0928145	descr = N_Gram_GGGTC
cnt = 11	feature = 505	correl = 0.0450415	descr = N_Gram_GGGCT
cnt = 12	feature = 241	correl = 0.0669167	descr = N_Gram_ATTCC
cnt = 13	feature = 624	correl = 0.0456842	descr = N_Gram_TGACA
cnt = 14	feature = 266	correl = 0.0557929	descr = N_Gram_CACGT
cnt = 15	feature = 595	correl = 0.0502062	descr = N_Gram_TCCGA
cnt = 16	feature = 477	correl = 0.0886556	descr = N_Gram_GGACG
cnt = 17	feature = 604	correl = 0.0802158	descr = N_Gram_TCGAC
cnt = 18	feature = 301	correl = 0.0450415	descr = N_Gram_CCCCG
cnt = 19	feature = 561	correl = 0.0489216	descr = N_Gram_TAAAG
cnt = 20	feature = 283	correl = 0.0553759	descr = N_Gram_CATTA
cnt = 21	feature = 327	correl = -0.0492258	descr = N_Gram_CGACC
cnt = 22	feature = 449	correl = -0.0562607	descr = N_Gram_GCCGT
cnt = 23	feature = 576	correl = -0.0599047	descr = N_Gram_TATTC
cnt = 24	feature = 383	correl = 0.0559049	descr = N_Gram_CTGGG
cnt = 25	feature = 323	correl = 0.0744472	descr = N_Gram_CCTTA
cnt = 26	feature = 419	correl = -0.0557411	descr = N_Gram_GATCG
cnt = 27	feature = 364	correl = 0.0661461	descr = N_Gram_CTAGG
cnt = 28	feature = 225	correl = -0.0492258	descr = N_Gram_ATCGC
cnt = 29	feature = 209	correl = 0.0886556	descr = N_Gram_AGTTA
cnt = 30	feature = 608	correl = 0.0942856	descr = N_Gram_TCGGC
cnt = 31	feature = 636	correl = 0.0520764	descr = N_Gram_TGCCG
cnt = 32	feature = 574	correl = 0.0675531	descr = N_Gram_TATAT
cnt = 33	feature = 357	correl = 0.0788089	descr = N_Gram_CGTGG
cnt = 34	feature = 282	correl = -0.0498656	descr = N_Gram_CATGC
cnt = 35	feature = 360	correl = 0.149477	descr = N_Gram_CGTTT
cnt = 36	feature = 533	correl = -0.0459897	descr = N_Gram_GTCGC
cnt = 37	feature = 406	correl = -0.0682787	descr = N_Gram_GACCC
cnt = 38	feature = 572	correl = 0.0687236	descr = N_Gram_TAGCA
cnt = 39	feature = 451	correl = 0.0704072	descr = N_Gram_GCCTC
cnt = 40	feature = 309	correl = 0.0450415	descr = N_Gram_CCGCA
cnt = 41	feature = 363	correl = 0.0563769	descr = N_Gram_CTACT
cnt = 42	feature = 252	correl = 0.0616903	descr = N_Gram_CAAGC
cnt = 43	feature = 366	correl = 0.0627638	descr = N_Gram_CTATA
cnt = 44	feature = 473	correl = -0.0498594	descr = N_Gram_GGAAC
cnt = 45	feature = 660	correl = -0.0701986	descr = N_Gram_TGTTA
cnt = 46	feature = 343	correl = 0.0496787	descr = N_Gram_CGGCC
cnt = 47	feature = 492	correl = -0.084973	descr = N_Gram_GGCGA
cnt = 48	feature = 382	correl = -0.0684932	descr = N_Gram_CTGCC
cnt = 49	feature = 541	correl = 0.0570008	descr = N_Gram_GTGCG
cnt = 50	feature = 334	correl = -0.0494292	descr = N_Gram_CGATG
cnt = 51	feature = 408	correl = -0.0570216	descr = N_Gram_GACCT
cnt = 52	feature = 426	correl = 0.0484501	descr = N_Gram_GATTG
cnt = 53	feature = 542	correl = 0.0697161	descr = N_Gram_GTGCT
cnt = 54	feature = 521	correl = 0.0482947	descr = N_Gram_GTACC
cnt = 55	feature = 214	correl = -0.125779	descr = N_Gram_ATAAG
cnt = 56	feature = 653	correl = 0.0591248	descr = N_Gram_TGTAA
cnt = 57	feature = 526	correl = -0.0512522	descr = N_Gram_GTCAA
cnt = 58	feature = 318	correl = 0.0670616	descr = N_Gram_CCTCA
cnt = 59	feature = 404	correl = 0.0444698	descr = N_Gram_GACAC
cnt = 60	feature = 422	correl = -0.0452281	descr = N_Gram_GATGC
cnt = 61	feature = 402	correl = 0.0531395	descr = N_Gram_GAATC
cnt = 62	feature = 315	correl = -0.0541093	descr = N_Gram_CCGTC
cnt = 63	feature = 226	correl = -0.095802	descr = N_Gram_ATCGG
cnt = 64	feature = 510	correl = -0.0444272	descr = N_Gram_GGGTT
cnt = 65	feature = 508	correl = 0.0450415	descr = N_Gram_GGGGT
cnt = 66	feature = 634	correl = 0.0772693	descr = N_Gram_TGCAA
cnt = 67	feature = 253	correl = 0.0825601	descr = N_Gram_CAAGG
cnt = 68	feature = 267	correl = 0.0670594	descr = N_Gram_CACTC
cnt = 69	feature = 626	correl = -0.0813103	descr = N_Gram_TGAGA
cnt = 70	feature = 258	correl = 0.0832887	descr = N_Gram_CACAG
cnt = 71	feature = 362	correl = 0.0450415	descr = N_Gram_CTAAA
cnt = 72	feature = 393	correl = 0.0844645	descr = N_Gram_CTTGG
cnt = 73	feature = 569	correl = 0.0466014	descr = N_Gram_TACGA
cnt = 74	feature = 217	correl = -0.104536	descr = N_Gram_ATACT
cnt = 75	feature = 657	correl = 0.0689654	descr = N_Gram_TGTGA
cnt = 76	feature = 313	correl = -0.0641534	descr = N_Gram_CCGGT
cnt = 77	feature = 464	correl = 0.0544286	descr = N_Gram_GCGTG
cnt = 78	feature = 344	correl = 0.0607596	descr = N_Gram_CGGCG
cnt = 79	feature = 400	correl = -0.0441292	descr = N_Gram_GAAGG
cnt = 80	feature = 514	correl = 0.0551954	descr = N_Gram_GGTGC
cnt = 81	feature = 326	correl = 0.073181	descr = N_Gram_CGACA
cnt = 82	feature = 409	correl = 0.0886556	descr = N_Gram_GACGG
cnt = 83	feature = 551	correl = 0.0824081	descr = N_Gram_GTTCC
cnt = 84	feature = 527	correl = 0.176369	descr = N_Gram_GTCAG
cnt = 85	feature = 546	correl = 0.0471497	descr = N_Gram_GTGTA
cnt = 86	feature = 482	correl = 0.0653179	descr = N_Gram_GGATT
cnt = 87	feature = 290	correl = 0.0594077	descr = N_Gram_CCACC
cnt = 88	feature = 560	correl = -0.0492258	descr = N_Gram_TAAAA
cnt = 89	feature = 270	correl = 0.0854053	descr = N_Gram_CAGCC
cnt = 90	feature = 291	correl = -0.0447983	descr = N_Gram_CCACG
cnt = 91	feature = 596	correl = -0.0802348	descr = N_Gram_TCCGC
cnt = 92	feature = 386	correl = 0.0450415	descr = N_Gram_CTTAC
cnt = 93	feature = 504	correl = 0.0776445	descr = N_Gram_GGGCG
cnt = 94	feature = 436	correl = -0.0586919	descr = N_Gram_GCAGA
cnt = 95	feature = 548	correl = 0.0886556	descr = N_Gram_GTTAA
cnt = 96	feature = 367	correl = 0.0634333	descr = N_Gram_CTATG
cnt = 97	feature = 351	correl = -0.0676911	descr = N_Gram_CGTAC
cnt = 98	feature = 441	correl = -0.045258	descr = N_Gram_GCATG
cnt = 99	feature = 304	correl = 0.0687388	descr = N_Gram_CCCGC
cnt = 100	feature = 423	correl = 0.0629458	descr = N_Gram_GATGT
cnt = 101	feature = 610	correl = 0.0563769	descr = N_Gram_TCTAC
cnt = 102	feature = 665	correl = -0.073479	descr = N_Gram_TTACC
cnt = 103	feature = 630	correl = -0.0521431	descr = N_Gram_TGATC
cnt = 104	feature = 321	correl = 0.0720865	descr = N_Gram_CCTGC
cnt = 105	feature = 246	correl = -0.139719	descr = N_Gram_ATTTT
cnt = 106	feature = 432	correl = 0.0836764	descr = N_Gram_GCAAT
cnt = 107	feature = 425	correl = -0.0717742	descr = N_Gram_GATTA
cnt = 108	feature = 659	correl = 0.0506229	descr = N_Gram_TGTGT
cnt = 109	feature = 528	correl = -0.0469547	descr = N_Gram_GTCCA
cnt = 110	feature = 648	correl = 0.0463545	descr = N_Gram_TGGGT
cnt = 111	feature = 500	correl = 0.106148	descr = N_Gram_GGGAC
cnt = 112	feature = 295	correl = 0.0699475	descr = N_Gram_CCATC
cnt = 113	feature = 549	correl = -0.0797784	descr = N_Gram_GTTAC
cnt = 114	feature = 207	correl = 0.0975619	descr = N_Gram_AGTGT
cnt = 115	feature = 440	correl = 0.10902	descr = N_Gram_GCATC
cnt = 116	feature = 599	correl = 0.0553946	descr = N_Gram_TCCTA
cnt = 117	feature = 472	correl = 0.120547	descr = N_Gram_GGAAA
cnt = 118	feature = 448	correl = 0.0721921	descr = N_Gram_GCCGG
cnt = 119	feature = 337	correl = 0.0570008	descr = N_Gram_CGCTA
cnt = 120	feature = 223	correl = -0.0582713	descr = N_Gram_ATCAT
cnt = 121	feature = 580	correl = 0.0952317	descr = N_Gram_TCACC
cnt = 122	feature = 605	correl = -0.14911	descr = N_Gram_TCGAG
cnt = 123	feature = 387	correl = -0.129787	descr = N_Gram_CTTAT
cnt = 124	feature = 350	correl = -0.0562403	descr = N_Gram_CGTAA
cnt = 125	feature = 606	correl = -0.0492258	descr = N_Gram_TCGCA
cnt = 126	feature = 340	correl = 0.0637315	descr = N_Gram_CGGAA
cnt = 127	feature = 539	correl = 0.0611525	descr = N_Gram_GTGAC
cnt = 128	feature = 407	correl = 0.0591652	descr = N_Gram_GACCG
cnt = 129	feature = 529	correl = 0.0512049	descr = N_Gram_GTCCC
cnt = 130	feature = 255	correl = 0.0520892	descr = N_Gram_CAATA
cnt = 131	feature = 693	correl = -0.080304	descr = N_Gram_TTTGG
cnt = 132	feature = 259	correl = 0.0446846	descr = N_Gram_CACAT
cnt = 133	feature = 544	correl = 0.13832	descr = N_Gram_GTGGC
cnt = 134	feature = 565	correl = -0.12886	descr = N_Gram_TAAGT
cnt = 135	feature = 654	correl = -0.0671181	descr = N_Gram_TGTCA
cnt = 136	feature = 635	correl = 0.0746266	descr = N_Gram_TGCAC
cnt = 137	feature = 650	correl = 0.054874	descr = N_Gram_TGGTA
cnt = 138	feature = 457	correl = 0.0519217	descr = N_Gram_GCGGA
cnt = 139	feature = 459	correl = 0.059438	descr = N_Gram_GCGGG
cnt = 140	feature = 503	correl = 0.124141	descr = N_Gram_GGGCC
cnt = 141	feature = 380	correl = -0.0732144	descr = N_Gram_CTGAT
cnt = 142	feature = 460	correl = 0.054097	descr = N_Gram_GCGGT
cnt = 143	feature = 348	correl = -0.0663341	descr = N_Gram_CGGTA
cnt = 144	feature = 687	correl = 0.0846757	descr = N_Gram_TTGTG
cnt = 145	feature = 276	correl = 0.121945	descr = N_Gram_CAGTG
cnt = 146	feature = 356	correl = 0.103422	descr = N_Gram_CGTGC
cnt = 147	feature = 305	correl = 0.0705893	descr = N_Gram_CCCGG
cnt = 148	feature = 136	correl = 0.0466507	descr = N_Gram_AATAT
cnt = 149	feature = 437	correl = 0.062322	descr = N_Gram_GCAGC
cnt = 150	feature = 467	correl = 0.0824739	descr = N_Gram_GCTGG
cnt = 151	feature = 284	correl = 0.0447356	descr = N_Gram_CATTC
cnt = 152	feature = 454	correl = -0.0745838	descr = N_Gram_GCGAC
cnt = 153	feature = 235	correl = -0.0659481	descr = N_Gram_ATGCT
cnt = 154	feature = 317	correl = 0.0553946	descr = N_Gram_CCTAT
cnt = 155	feature = 686	correl = 0.0546418	descr = N_Gram_TTGGT
cnt = 156	feature = 375	correl = -0.0439351	descr = N_Gram_CTCCG
cnt = 157	feature = 644	correl = 0.131806	descr = N_Gram_TGGCT
cnt = 158	feature = 324	correl = -0.114938	descr = N_Gram_CCTTC
cnt = 159	feature = 553	correl = -0.0854195	descr = N_Gram_GTTCT
cnt = 160	feature = 501	correl = 0.120675	descr = N_Gram_GGGAG
cnt = 161	feature = 250	correl = 0.0481933	descr = N_Gram_CAAAA
cnt = 162	feature = 396	correl = 0.121997	descr = N_Gram_CTTTG
cnt = 163	feature = 627	correl = -0.0493541	descr = N_Gram_TGAGG
cnt = 164	feature = 397	correl = 0.0583244	descr = N_Gram_GAAA
cnt = 165	feature = 228	correl = 0.0796666	descr = N_Gram_ATCTG
cnt = 166	feature = 485	correl = 0.052131	descr = N_Gram_GGCAG
cnt = 167	feature = 288	correl = 0.0610252	descr = N_Gram_CCAAG
cnt = 168	feature = 666	correl = -0.0477451	descr = N_Gram_TTACT
cnt = 169	feature = 232	correl = -0.0590718	descr = N_Gram_ATGAT
cnt = 170	feature = 463	correl = -0.129118	descr = N_Gram_GCGTC
cnt = 171	feature = 399	correl = 0.107687	descr = N_Gram_GAAGA
cnt = 172	feature = 481	correl = -0.106626	descr = N_Gram_GGATC
cnt = 173	feature = 476	correl = 0.125541	descr = N_Gram_GGACC
cnt = 174	feature = 479	correl = 0.106683	descr = N_Gram_GGAGC
cnt = 175	feature = 447	correl = 0.0899065	descr = N_Gram_GCCGC
cnt = 176	feature = 279	correl = -0.0640659	descr = N_Gram_CATCG
cnt = 177	feature = 600	correl = -0.0624499	descr = N_Gram_TCCTC
cnt = 178	feature = 589	correl = 0.0872749	descr = N_Gram_TCCAA
cnt = 179	feature = 416	correl = -0.105056	descr = N_Gram_GAGTT
cnt = 180	feature = 394	correl = 0.078366	descr = N_Gram_CTTGT
cnt = 181	feature = 583	correl = 0.118125	descr = N_Gram_TCAGT
cnt = 182	feature = 458	correl = 0.0660122	descr = N_Gram_GCGGC
cnt = 183	feature = 395	correl = 0.0856318	descr = N_Gram_CTTTA
cnt = 184	feature = 516	correl = 0.0576326	descr = N_Gram_GGTTG
cnt = 185	feature = 547	correl = 0.0693062	descr = N_Gram_GTGTG
cnt = 186	feature = 160	correl = -0.071104	descr = N_Gram_ACGAT
cnt = 187	feature = 612	correl = -0.0777771	descr = N_Gram_TCTCA
cnt = 188	feature = 488	correl = 0.0952263	descr = N_Gram_GGCCA
cnt = 189	feature = 77	correl = -0.0508233	descr = Fold_of_RNAi_Sequence_Pos_18
cnt = 190	feature = 229	correl = 0.0552828	descr = N_Gram_ATCTT
cnt = 191	feature = 615	correl = 0.0474567	descr = N_Gram_TCTGG
cnt = 192	feature = 591	correl = 0.0648661	descr = N_Gram_TCCC
cnt = 193	feature = 331	correl = -0.115242	descr = N_Gram_CGAGT
cnt = 194	feature = 429	correl = 0.10322	descr = N_Gram_GCAA
cnt = 195	feature = 281	correl = -0.0453982	descr = N_Gram_CATGA
cnt = 196	feature = 590	correl = -0.145289	descr = N_Gram_TCCAG
cnt = 197	feature = 455	correl = 0.0581033	descr = N_Gram_GCGCC
cnt = 198	feature = 421	correl = -0.0463943	descr = N_Gram_GATGA
cnt = 199	feature = 496	correl = 0.154164	descr = N_Gram_GGCTT
cnt = 200	feature = 645	correl = 0.0920003	descr = N_Gram_TGGG
cnt = 201	feature = 643	correl = -0.0845715	descr = N_Gram_TGGCG
cnt = 202	feature = 206	correl = -0.145657	descr = N_Gram_AGTCT
cnt = 203	feature = 655	correl = 0.0580018	descr = N_Gram_TGTCC
cnt = 204	feature = 433	correl = 0.0908644	descr = N_Gram_GCAC
cnt = 205	feature = 392	correl = -0.114554	descr = N_Gram_CTTGC
cnt = 206	feature = 233	correl = -0.091874	descr = N_Gram_ATGC
cnt = 207	feature = 51	correl = -0.0481894	descr = Gibbs_of_Target_Sequence__Pos_4_Step_1
cnt = 208	feature = 280	correl = 0.109566	descr = N_Gram_CATCT
cnt = 209	feature = 278	correl = 0.0945637	descr = N_Gram_CATCC
cnt = 210	feature = 420	correl = -0.132303	descr = N_Gram_GATCT
cnt = 211	feature = 26	correl = -0.0619178	descr = Position_Specific_Bin_Base_11_Base_G
cnt = 212	feature = 339	correl = 0.0639703	descr = N_Gram_CGGA
cnt = 213	feature = 555	correl = -0.0479684	descr = N_Gram_GTTGT
cnt = 214	feature = 579	correl = 0.0447217	descr = N_Gram_TCAC
cnt = 215	feature = 24	correl = -0.0554109	descr = Position_Specific_Bin_Base_9_Base_T
cnt = 216	feature = 211	correl = -0.114928	descr = N_Gram_AGTTT
cnt = 217	feature = 631	correl = -0.126073	descr = N_Gram_TGATT
cnt = 218	feature = 42	correl = -0.0782661	descr = Position_Specific_Bin_Base_17_Base_T
cnt = 219	feature = 453	correl = -0.0571668	descr = N_Gram_GCGA
cnt = 220	feature = 347	correl = 0.147992	descr = N_Gram_CGGGC
cnt = 221	feature = 35	correl = 0.0686014	descr = Position_Specific_Bin_Base_14_Base_T
cnt = 222	feature = 25	correl = 0.0647345	descr = Position_Specific_Bin_Base_10_Base_T
cnt = 223	feature = 12	correl = 0.0900679	descr = Position_Specific_Bin_Base_3_Base_C
cnt = 224	feature = 11	correl = 0.0715807	descr = Position_Specific_Bin_Base_2_Base_T
cnt = 225	feature = 30	correl = -0.141854	descr = Position_Specific_Bin_Base_12_Base_T
cnt = 226	feature = 39	correl = -0.0496727	descr = Position_Specific_Bin_Base_16_Base_T
cnt = 227	feature = 15	correl = 0.0614359	descr = Position_Specific_Bin_Base_4_Base_T
cnt = 228	feature = 365	correl = 0.133221	descr = N_Gram_CTAT
cnt = 229	feature = 494	correl = 0.0903571	descr = N_Gram_GGCGG
cnt = 230	feature = 81	correl = 0.103328	descr = Xue_Structure_Feature_A101
cnt = 231	feature = 272	correl = -0.147982	descr = N_Gram_CAGCT
cnt = 232	feature = 16	correl = -0.127575	descr = Position_Specific_Bin_Base_5_Base_A
cnt = 233	feature = 475	correl = 0.090033	descr = N_Gram_GGAC
cnt = 234	feature = 520	correl = 0.0468747	descr = N_Gram_GTAC
cnt = 235	feature = 450	correl = 0.119503	descr = N_Gram_GCCT
cnt = 236	feature = 413	correl = 0.046238	descr = N_Gram_GAGC
cnt = 237	feature = 23	correl = 0.05953	descr = Position_Specific_Bin_Base_9_Base_G
cnt = 238	feature = 251	correl = 0.0582749	descr = N_Gram_CAAG
cnt = 239	feature = 597	correl = -0.0866761	descr = N_Gram_TCCGG
cnt = 240	feature = 40	correl = -0.0543457	descr = Position_Specific_Bin_Base_17_Base_A
cnt = 241	feature = 265	correl = -0.0871877	descr = N_Gram_CACGA
cnt = 242	feature = 218	correl = 0.0533545	descr = N_Gram_ATAG
cnt = 243	feature = 73	correl = 0.0674259	descr = Fold_of_RNAi_Sequence_Pos_11
cnt = 244	feature = 536	correl = -0.0659935	descr = N_Gram_GTCTT
cnt = 245	feature = 538	correl = 0.055444	descr = N_Gram_GTGA
cnt = 246	feature = 244	correl = -0.100859	descr = N_Gram_ATTT
cnt = 247	feature = 9	correl = 0.078318	descr = Position_Specific_Bin_Base_2_Base_C
cnt = 248	feature = 29	correl = 0.0926201	descr = Position_Specific_Bin_Base_12_Base_G
cnt = 249	feature = 76	correl = 0.0592468	descr = Fold_of_RNAi_Sequence_Pos_14
cnt = 250	feature = 46	correl = -0.119229	descr = Position_Specific_Bin_Base_18_Base_T
cnt = 251	feature = 19	correl = -0.117316	descr = Position_Specific_Bin_Base_6_Base_A
cnt = 252	feature = 619	correl = -0.0577328	descr = N_Gram_TCTTG
cnt = 253	feature = 410	correl = -0.0673433	descr = N_Gram_GACGT
cnt = 254	feature = 38	correl = 0.0460823	descr = Position_Specific_Bin_Base_16_Base_G
cnt = 255	feature = 41	correl = 0.106152	descr = Position_Specific_Bin_Base_17_Base_C
cnt = 256	feature = 557	correl = -0.0878071	descr = N_Gram_GTTTT
cnt = 257	feature = 633	correl = 0.0705915	descr = N_Gram_TGCA
cnt = 258	feature = 57	correl = -0.100348	descr = Gibbs_of_Target_Sequence__Pos_13_Step_1
cnt = 259	feature = 563	correl = -0.0880709	descr = N_Gram_TAAG
cnt = 260	feature = 468	correl = 0.0608741	descr = N_Gram_GCTT
cnt = 261	feature = 689	correl = 0.0493577	descr = N_Gram_TTTA
cnt = 262	feature = 18	correl = 0.0753239	descr = Position_Specific_Bin_Base_5_Base_G
cnt = 263	feature = 43	correl = -0.237759	descr = Position_Specific_Bin_Base_18_Base_A
cnt = 264	feature = 601	correl = -0.148115	descr = N_Gram_TCCTT
cnt = 265	feature = 33	correl = -0.0934854	descr = Position_Specific_Bin_Base_14_Base_A
cnt = 266	feature = 21	correl = -0.0609384	descr = Position_Specific_Bin_Base_8_Base_C
cnt = 267	feature = 13	correl = -0.0659148	descr = Position_Specific_Bin_Base_4_Base_A
cnt = 268	feature = 32	correl = 0.08487	descr = Position_Specific_Bin_Base_13_Base_C
cnt = 269	feature = 391	correl = -0.0864316	descr = N_Gram_CTTGA
cnt = 270	feature = 10	correl = -0.0614154	descr = Position_Specific_Bin_Base_2_Base_G
cnt = 271	feature = 614	correl = -0.118725	descr = N_Gram_TCTCT
cnt = 272	feature = 20	correl = 0.0974169	descr = Position_Specific_Bin_Base_6_Base_C
cnt = 273	feature = 603	correl = -0.0951329	descr = N_Gram_TCGA
cnt = 274	feature = 312	correl = 0.140134	descr = N_Gram_CCGGG
cnt = 275	feature = 623	correl = -0.0747605	descr = N_Gram_TGAAG
cnt = 276	feature = 625	correl = -0.0455508	descr = N_Gram_TGAG
cnt = 277	feature = 314	correl = 0.0671655	descr = N_Gram_CCGT
cnt = 278	feature = 79	correl = -0.0599699	descr = Xue_Structure_Feature_A110
cnt = 279	feature = 484	correl = 0.083642	descr = N_Gram_GGCA
cnt = 280	feature = 545	correl = 0.0783838	descr = N_Gram_GTGT
cnt = 281	feature = 361	correl = 0.0904271	descr = N_Gram_CTA
cnt = 282	feature = 72	correl = 0.0485657	descr = Fold_of_RNAi_Sequence_Pos_10
cnt = 283	feature = 55	correl = -0.0602899	descr = Gibbs_of_Target_Sequence__Pos_8_Step_1
cnt = 284	feature = 649	correl = 0.0585371	descr = N_Gram_TGGT
cnt = 285	feature = 17	correl = 0.0832069	descr = Position_Specific_Bin_Base_5_Base_C
cnt = 286	feature = 14	correl = 0.0478372	descr = Position_Specific_Bin_Base_4_Base_C
cnt = 287	feature = 34	correl = 0.0449651	descr = Position_Specific_Bin_Base_14_Base_C
cnt = 288	feature = 656	correl = 0.0809163	descr = N_Gram_TGTG
cnt = 289	feature = 618	correl = -0.109664	descr = N_Gram_TCTTC
cnt = 290	feature = 471	correl = 0.0769589	descr = N_Gram_GGAA
cnt = 291	feature = 8	correl = -0.072672	descr = Position_Specific_Bin_Base_2_Base_A
cnt = 292	feature = 692	correl = -0.099415	descr = N_Gram_TTTCT
cnt = 293	feature = 105	correl = 0.155594	descr = Fold_of_Target_NoEndbrace_noends_Pos_18
cnt = 294	feature = 667	correl = -0.0652804	descr = N_Gram_TTAT
cnt = 295	feature = 353	correl = -0.127818	descr = N_Gram_CGTCG
cnt = 296	feature = 56	correl = 0.0539412	descr = Gibbs_of_Target_Sequence__Pos_12_Step_1
cnt = 297	feature = 28	correl = 0.136225	descr = Position_Specific_Bin_Base_12_Base_C
cnt = 298	feature = 36	correl = -0.122514	descr = Position_Specific_Bin_Base_16_Base_A
cnt = 299	feature = 274	correl = 0.133558	descr = N_Gram_CAGT
cnt = 300	feature = 264	correl = -0.0876602	descr = N_Gram_CACG
cnt = 301	feature = 69	correl = 0.173695	descr = Fold_of_RNAi_Sequence_Pos_2
cnt = 302	feature = 683	correl = 0.0553121	descr = N_Gram_TTGG
cnt = 303	feature = 27	correl = -0.0783985	descr = Position_Specific_Bin_Base_12_Base_A
cnt = 304	feature = 59	correl = -0.0532804	descr = Gibbs_of_Target_Sequence__Pos_15_Step_1
cnt = 305	feature = 446	correl = 0.083521	descr = N_Gram_GCCG
cnt = 306	feature = 341	correl = 0.103406	descr = N_Gram_CGGC
cnt = 307	feature = 75	correl = 0.0685249	descr = Fold_of_RNAi_Sequence_Pos_13
cnt = 308	feature = 681	correl = -0.0898801	descr = N_Gram_TTGC
cnt = 309	feature = 418	correl = -0.142983	descr = N_Gram_GATC
cnt = 310	feature = 664	correl = -0.0814692	descr = N_Gram_TTAC
cnt = 311	feature = 478	correl = 0.102351	descr = N_Gram_GGAG
cnt = 312	feature = 466	correl = -0.0778558	descr = N_Gram_GCTCC
cnt = 313	feature = 60	correl = -0.114628	descr = Gibbs_of_Target_Sequence__Pos_17_Step_1
cnt = 314	feature = 231	correl = -0.0674853	descr = N_Gram_ATGA
cnt = 315	feature = 535	correl = -0.0732795	descr = N_Gram_GTCT
cnt = 316	feature = 424	correl = -0.0648451	descr = N_Gram_GATT
cnt = 317	feature = 67	correl = 0.180286	descr = Fold_of_RNAi_Sequence_Pos_0
cnt = 318	feature = 502	correl = 0.134557	descr = N_Gram_GGGC
cnt = 319	feature = 329	correl = -0.0918492	descr = N_Gram_CGAG
cnt = 320	feature = 292	correl = -0.0840023	descr = N_Gram_CCAG
cnt = 321	feature = 80	correl = 0.0709011	descr = Xue_Structure_Feature_A100
cnt = 322	feature = 540	correl = 0.0577975	descr = N_Gram_GTGC
cnt = 323	feature = 674	correl = -0.221627	descr = N_Gram_TTCTC
cnt = 324	feature = 677	correl = -0.0690254	descr = N_Gram_TTGA
cnt = 325	feature = 61	correl = -0.190527	descr = Gibbs_of_Target_Sequence__Pos_18_Step_1
cnt = 326	feature = 277	correl = 0.0729598	descr = N_Gram_CATC
cnt = 327	feature = 78	correl = 0.051281	descr = Xue_Structure_Feature_A111
cnt = 328	feature = 58	correl = -0.171832	descr = Gibbs_of_Target_Sequence__Pos_14_Step_1
cnt = 329	feature = 531	correl = -0.0860112	descr = N_Gram_GTCG
cnt = 330	feature = 641	correl = 0.0696033	descr = N_Gram_TGGC
cnt = 331	feature = 620	correl = 0.0491506	descr = N_Gram_TCTTT
cnt = 332	feature = 74	correl = 0.103374	descr = Fold_of_RNAi_Sequence_Pos_12
cnt = 333	feature = 518	correl = 0.054862	descr = N_Gram_GTA
cnt = 334	feature = 487	correl = 0.190802	descr = N_Gram_GGCC
cnt = 335	feature = 389	correl = -0.205187	descr = N_Gram_CTTCT
cnt = 336	feature = 691	correl = -0.0692288	descr = N_Gram_TTTCC
cnt = 337	feature = 498	correl = 0.125941	descr = N_Gram_GGGA
cnt = 338	feature = 461	correl = -0.0884055	descr = N_Gram_GCGT
cnt = 339	feature = 456	correl = 0.0897644	descr = N_Gram_GCGG
cnt = 340	feature = 613	correl = -0.118597	descr = N_Gram_TCTCC
cnt = 341	feature = 697	correl = -0.102371	descr = N_Gram_TTTTT
cnt = 342	feature = 335	correl = 0.0598446	descr = N_Gram_CGCC
cnt = 343	feature = 525	correl = -0.0847882	descr = N_Gram_GTC
cnt = 344	feature = 559	correl = -0.0561035	descr = N_Gram_TAA
cnt = 345	feature = 83	correl = 0.0787529	descr = Xue_Structure_Feature_C110
cnt = 346	feature = 602	correl = -0.0785299	descr = N_Gram_TCG
cnt = 347	feature = 675	correl = -0.112851	descr = N_Gram_TTCTT
cnt = 348	feature = 428	correl = 0.104002	descr = N_Gram_GCA
cnt = 349	feature = 248	correl = 0.137021	descr = N_Gram_CAA
cnt = 350	feature = 578	correl = 0.0484045	descr = N_Gram_TCA
cnt = 351	feature = 588	correl = -0.0675158	descr = N_Gram_TCCA
cnt = 352	feature = 651	correl = 0.0794368	descr = N_Gram_TGT
cnt = 353	feature = 511	correl = 0.0715981	descr = N_Gram_GGT
cnt = 354	feature = 390	correl = -0.0512649	descr = N_Gram_CTTG
cnt = 355	feature = 632	correl = -0.0511779	descr = N_Gram_TGC
cnt = 356	feature = 598	correl = -0.110706	descr = N_Gram_TCCT
cnt = 357	feature = 611	correl = -0.19447	descr = N_Gram_TCTC
cnt = 358	feature = 82	correl = 0.108334	descr = Xue_Structure_Feature_C111
cnt = 359	feature = 325	correl = -0.0885274	descr = N_Gram_CGA
cnt = 360	feature = 662	correl = -0.0770247	descr = N_Gram_TTA
cnt = 361	feature = 222	correl = -0.0590112	descr = N_Gram_ATC
cnt = 362	feature = 695	correl = -0.144447	descr = N_Gram_TTTTC
cnt = 363	feature = 621	correl = -0.0865059	descr = N_Gram_TGA
cnt = 364	feature = 417	correl = -0.0721812	descr = N_Gram_GAT
cnt = 365	feature = 497	correl = 0.178305	descr = N_Gram_GGG
cnt = 366	feature = 442	correl = 0.105376	descr = N_Gram_GCC
cnt = 367	feature = 690	correl = -0.0968157	descr = N_Gram_TTTC
cnt = 368	feature = 517	correl = 0.052238	descr = N_Gram_GT
cnt = 369	feature = 345	correl = 0.146773	descr = N_Gram_CGGG
cnt = 370	feature = 86	correl = 0.104148	descr = Xue_Structure_Feature_G111
cnt = 371	feature = 558	correl = -0.0512535	descr = N_Gram_TA
cnt = 372	feature = 676	correl = -0.0521481	descr = N_Gram_TTG
cnt = 373	feature = 306	correl = 0.0920694	descr = N_Gram_CCG
cnt = 374	feature = 247	correl = 0.0907745	descr = N_Gram_CA
cnt = 375	feature = 65	correl = -0.139605	descr = PF_RNAi_Fold_5'Free_Count
cnt = 376	feature = 616	correl = -0.0945642	descr = N_Gram_TCTT
cnt = 377	feature = 373	correl = -0.112319	descr = N_Gram_CTCC
cnt = 378	feature = 285	correl = 0.0475262	descr = N_Gram_CC
cnt = 379	feature = 609	correl = -0.105703	descr = N_Gram_TCT
cnt = 380	feature = 483	correl = 0.150884	descr = N_Gram_GGC
cnt = 381	feature = 661	correl = -0.114981	descr = N_Gram_TT
cnt = 382	feature = 688	correl = -0.0669687	descr = N_Gram_TTT
cnt = 383	feature = 587	correl = -0.106002	descr = N_Gram_TCC
cnt = 384	feature = 64	correl = -0.179519	descr = PF_RNAi_Fold_Energy
cnt = 385	feature = 47	correl = -0.182021	descr = Gibbs_of_Target_Sequence_
num rows = 521
num_elements = 201106
*
optimization finished, #iter = 575
nu = 0.486391
obj = -39.389230, rho = -0.554111
nSV = 357, nBSV = 171
num rows = 58
num_elements = 22388
*
optimization finished, #iter = 57
nu = 0.445436
obj = -3.705360, rho = -0.530905
nSV = 49, nBSV = 8
*
optimization finished, #iter = 575
nu = 0.486391
obj = -39.389230, rho = -0.554111
nSV = 357, nBSV = 171
CFS merit scores = 1.335
CFS merit scores = 1.61878
CFS merit scores = 1.86606
CFS merit scores = 2.0808
CFS merit scores = 2.27631
CFS merit scores = 2.45811
CFS merit scores = 2.62813
CFS merit scores = 2.78826
CFS merit scores = 2.93717
CFS merit scores = 3.07469
CFS merit scores = 3.20316
CFS merit scores = 3.32237
CFS merit scores = 3.43646
CFS merit scores = 3.54652
CFS merit scores = 3.65286
CFS merit scores = 3.75526
CFS merit scores = 3.85489
CFS merit scores = 3.95078
CFS merit scores = 4.04379
CFS merit scores = 4.13434
CFS merit scores = 4.22256
CFS merit scores = 4.30881
CFS merit scores = 4.39318
CFS merit scores = 4.47577
CFS merit scores = 4.55665
CFS merit scores = 4.63593
CFS merit scores = 4.71369
CFS merit scores = 4.79
CFS merit scores = 4.86491
CFS merit scores = 4.93849
CFS merit scores = 5.01077
CFS merit scores = 5.08022
CFS merit scores = 5.14826
CFS merit scores = 5.215
CFS merit scores = 5.28042
CFS merit scores = 5.34461
CFS merit scores = 5.40762
CFS merit scores = 5.46701
CFS merit scores = 5.52496
CFS merit scores = 5.58174
CFS merit scores = 5.6374
CFS merit scores = 5.69187
CFS merit scores = 5.74516
CFS merit scores = 5.79669
CFS merit scores = 5.84595
CFS merit scores = 5.89429
CFS merit scores = 5.93928
CFS merit scores = 5.9817
CFS merit scores = 6.02284
CFS merit scores = 6.06197
CFS merit scores = 6.09794
CFS merit scores = 6.13138
CFS merit scores = 6.16376
CFS merit scores = 6.19443
CFS merit scores = 6.22409
CFS merit scores = 6.25253
CFS merit scores = 6.27939
CFS merit scores = 6.30499
CFS merit scores = 6.3285
CFS merit scores = 6.35078
CFS merit scores = 6.37277
CFS merit scores = 6.39307
CFS merit scores = 6.41284
CFS merit scores = 6.43172
CFS merit scores = 6.44998
CFS merit scores = 6.46612
CFS merit scores = 6.48223
CFS merit scores = 6.49643
CFS merit scores = 6.51019
CFS merit scores = 6.52365
CFS merit scores = 6.53667
CFS merit scores = 6.54949
CFS merit scores = 6.56239
CFS merit scores = 6.57494
CFS merit scores = 6.58541
CFS merit scores = 6.59521
CFS merit scores = 6.60466
CFS merit scores = 6.6141
CFS merit scores = 6.62397
CFS merit scores = 6.63354
CFS merit scores = 6.6421
CFS merit scores = 6.65005
CFS merit scores = 6.65556
CFS merit scores = 6.66048
CFS merit scores = 6.66551
CFS merit scores = 6.67073
CFS merit scores = 6.67542
CFS merit scores = 6.68008
CFS merit scores = 6.68484
CFS merit scores = 6.68946
CFS merit scores = 6.69364
CFS merit scores = 6.69808
CFS merit scores = 6.70229
CFS merit scores = 6.70511
CFS merit scores = 6.70835
CFS merit scores = 6.71161
CFS merit scores = 6.71507
CFS merit scores = 6.71829
CFS merit scores = 6.72156
CFS merit scores = 6.72507
CFS merit scores = 6.72719
CFS merit scores = 6.72914
CFS merit scores = 6.73064
CFS merit scores = 6.73219
CFS merit scores = 6.73288
CFS merit scores = 6.73366
CFS merit scores = 6.73359
CFS merit scores = 6.73313
CFS merit scores = 6.73163
CFS merit scores = 6.73045
CFS merit scores = 6.72863
CFS merit scores = 6.72687
CFS merit scores = 6.72506
CFS merit scores = 6.72304
CFS merit scores = 6.72038
CFS merit scores = 6.71738
CFS merit scores = 6.71409
CFS merit scores = 6.70991
CFS merit scores = 6.70529
CFS merit scores = 6.70101
CFS merit scores = 6.69668
CFS merit scores = 6.69223
CFS merit scores = 6.68803
CFS merit scores = 6.68399
CFS merit scores = 6.68011
CFS merit scores = 6.67632
CFS merit scores = 6.67231
CFS merit scores = 6.66846
CFS merit scores = 6.66491
CFS merit scores = 6.6615
CFS merit scores = 6.65722
CFS merit scores = 6.65232
CFS merit scores = 6.64771
CFS merit scores = 6.64343
CFS merit scores = 6.63899
CFS merit scores = 6.6347
CFS merit scores = 6.63055
CFS merit scores = 6.62637
CFS merit scores = 6.62252
CFS merit scores = 6.61875
CFS merit scores = 6.61466
CFS merit scores = 6.61069
CFS merit scores = 6.60662
CFS merit scores = 6.60125
CFS merit scores = 6.59611
CFS merit scores = 6.59074
CFS merit scores = 6.58569
CFS merit scores = 6.58071
CFS merit scores = 6.5752
CFS merit scores = 6.56912
CFS merit scores = 6.56264
CFS merit scores = 6.55626
CFS merit scores = 6.54987
CFS merit scores = 6.54367
CFS merit scores = 6.53665
CFS merit scores = 6.5298
CFS merit scores = 6.52277
CFS merit scores = 6.51605
CFS merit scores = 6.5095
CFS merit scores = 6.50287
CFS merit scores = 6.49599
CFS merit scores = 6.48854
CFS merit scores = 6.48132
CFS merit scores = 6.47423
CFS merit scores = 6.46728
CFS merit scores = 6.46042
CFS merit scores = 6.45361
CFS merit scores = 6.44682
CFS merit scores = 6.43973
CFS merit scores = 6.43271
CFS merit scores = 6.42567
CFS merit scores = 6.41865
CFS merit scores = 6.41134
CFS merit scores = 6.40416
CFS merit scores = 6.39669
CFS merit scores = 6.38882
CFS merit scores = 6.38114
CFS merit scores = 6.37329
CFS merit scores = 6.36539
CFS merit scores = 6.35767
CFS merit scores = 6.34989
CFS merit scores = 6.34219
CFS merit scores = 6.33466
CFS merit scores = 6.32717
CFS merit scores = 6.31919
CFS merit scores = 6.31053
CFS merit scores = 6.30206
CFS merit scores = 6.2932
CFS merit scores = 6.28452
CFS merit scores = 6.27585
CFS merit scores = 6.26706
CFS merit scores = 6.25844
CFS merit scores = 6.24981
CFS merit scores = 6.24143
CFS merit scores = 6.23326
CFS merit scores = 6.22498
CFS merit scores = 6.21681
CFS merit scores = 6.20863
CFS merit scores = 6.19981
CFS merit scores = 6.19123
CFS merit scores = 6.18274
CFS merit scores = 6.17393
CFS merit scores = 6.16475
CFS merit scores = 6.15539
CFS merit scores = 6.1459
CFS merit scores = 6.1366
CFS merit scores = 6.12746
CFS merit scores = 6.11805
CFS merit scores = 6.1086
CFS merit scores = 6.09922
CFS merit scores = 6.08965
CFS merit scores = 6.08022
CFS merit scores = 6.07097
CFS merit scores = 6.06173
CFS merit scores = 6.05244
CFS merit scores = 6.04343
CFS merit scores = 6.0346
CFS merit scores = 6.02554
CFS merit scores = 6.01666
CFS merit scores = 6.00795
CFS merit scores = 5.99883
CFS merit scores = 5.98988
CFS merit scores = 5.98109
CFS merit scores = 5.97245
CFS merit scores = 5.96362
CFS merit scores = 5.95485
CFS merit scores = 5.94608
CFS merit scores = 5.93747
CFS merit scores = 5.92899
CFS merit scores = 5.92054
CFS merit scores = 5.91221
CFS merit scores = 5.90396
CFS merit scores = 5.89582
CFS merit scores = 5.88784
CFS merit scores = 5.87983
CFS merit scores = 5.87185
CFS merit scores = 5.86396
CFS merit scores = 5.85584
CFS merit scores = 5.84783
CFS merit scores = 5.83988
CFS merit scores = 5.83201
CFS merit scores = 5.82395
CFS merit scores = 5.81594
CFS merit scores = 5.80795
CFS merit scores = 5.79999
CFS merit scores = 5.79219
CFS merit scores = 5.78444
CFS merit scores = 5.77672
CFS merit scores = 5.76907
CFS merit scores = 5.7615
CFS merit scores = 5.75389
CFS merit scores = 5.74641
CFS merit scores = 5.73889
CFS merit scores = 5.73148
CFS merit scores = 5.72403
CFS merit scores = 5.71652
CFS merit scores = 5.70893
CFS merit scores = 5.70134
CFS merit scores = 5.69355
CFS merit scores = 5.68586
CFS merit scores = 5.67829
CFS merit scores = 5.67091
CFS merit scores = 5.66353
CFS merit scores = 5.65624
CFS merit scores = 5.64902
CFS merit scores = 5.6419
CFS merit scores = 5.63469
CFS merit scores = 5.62763
CFS merit scores = 5.62033
CFS merit scores = 5.61311
CFS merit scores = 5.60596
CFS merit scores = 5.59886
CFS merit scores = 5.59178
CFS merit scores = 5.58474
CFS merit scores = 5.57781
CFS merit scores = 5.571
CFS merit scores = 5.56416
CFS merit scores = 5.55743
CFS merit scores = 5.55069
CFS merit scores = 5.54402
CFS merit scores = 5.53748
CFS merit scores = 5.53096
CFS merit scores = 5.5246
CFS merit scores = 5.51808
CFS merit scores = 5.51168
CFS merit scores = 5.50529
CFS merit scores = 5.49895
CFS merit scores = 5.49273
CFS merit scores = 5.48633
CFS merit scores = 5.47992
CFS merit scores = 5.47353
CFS merit scores = 5.46714
CFS merit scores = 5.46088
CFS merit scores = 5.45452
CFS merit scores = 5.44821
CFS merit scores = 5.44191
CFS merit scores = 5.43568
CFS merit scores = 5.4295
CFS merit scores = 5.42316
CFS merit scores = 5.41694
CFS merit scores = 5.41073
CFS merit scores = 5.40448
CFS merit scores = 5.39819
CFS merit scores = 5.39195
CFS merit scores = 5.38576
CFS merit scores = 5.37967
CFS merit scores = 5.37353
CFS merit scores = 5.36749
CFS merit scores = 5.36123
CFS merit scores = 5.35482
CFS merit scores = 5.34847
CFS merit scores = 5.3422
CFS merit scores = 5.3359
CFS merit scores = 5.32971
CFS merit scores = 5.32362
CFS merit scores = 5.31747
CFS merit scores = 5.31135
CFS merit scores = 5.30523
CFS merit scores = 5.29922
CFS merit scores = 5.29307
CFS merit scores = 5.28697
CFS merit scores = 5.28089
CFS merit scores = 5.27479
CFS merit scores = 5.26838
CFS merit scores = 5.26205
CFS merit scores = 5.25562
CFS merit scores = 5.24913
CFS merit scores = 5.24268
CFS merit scores = 5.23627
CFS merit scores = 5.22978
CFS merit scores = 5.22337
CFS merit scores = 5.21699
CFS merit scores = 5.2107
CFS merit scores = 5.20401
CFS merit scores = 5.19739
CFS merit scores = 5.1908
CFS merit scores = 5.18422
CFS merit scores = 5.17762
CFS merit scores = 5.17096
CFS merit scores = 5.16433
CFS merit scores = 5.15769
CFS merit scores = 5.15081
CFS merit scores = 5.144
CFS merit scores = 5.13716
CFS merit scores = 5.13038
CFS merit scores = 5.12365
CFS merit scores = 5.11676
CFS merit scores = 5.10978
CFS merit scores = 5.10274
CFS merit scores = 5.0955
CFS merit scores = 5.08834
CFS merit scores = 5.08108
CFS merit scores = 5.0739
CFS merit scores = 5.06676
CFS merit scores = 5.05972
CFS merit scores = 5.05234
CFS merit scores = 5.04492
CFS merit scores = 5.03738
CFS merit scores = 5.02988
CFS merit scores = 5.0222
CFS merit scores = 5.01445
CFS merit scores = 5.00675
CFS merit scores = 4.99899
CFS merit scores = 4.99135
CFS merit scores = 4.98366
CFS merit scores = 4.97597
CFS merit scores = 4.96818
CFS merit scores = 4.96013
CFS merit scores = 4.95215
CFS merit scores = 4.9443
CFS merit scores = 4.93586
CFS merit scores = 4.92714
CFS merit scores = 4.91839
CFS merit scores = 4.9093
CFS merit scores = 4.89988
CFS merit scores = 4.8905
CFS merit scores = 4.88085
CFS merit scores = 4.87114
CFS merit scores = 4.86129
CFS merit scores = 4.85155
CFS merit scores = 4.84149
CFS merit scores = 4.83134
CFS merit scores = 4.8211
CFS merit scores = 4.81101
CFS merit scores = 4.80092
CFS merit scores = 4.79017
CFS merit scores = 4.7779
CFS merit scores = 4.7653
CFS merit scores = 4.75127
CFS merit scores = 4.73431
cnt = 1	feature = 59	correl = -0.335001	descr = Gibbs_of_Target_Sequence__Pos_20_Step_1
cnt = 2	feature = 46	correl = 0.246326	descr = Gibbs_of_Target_Sequence__Pos_1_Step_1
cnt = 3	feature = 613	correl = -0.186395	descr = N_Gram_TCTC
cnt = 4	feature = 627	correl = -0.0813317	descr = N_Gram_TGAGA
cnt = 5	feature = 683	correl = 0.0586818	descr = N_Gram_TTGCA
cnt = 6	feature = 457	correl = 0.0603023	descr = N_Gram_GCGTG
cnt = 7	feature = 558	correl = 0.0488287	descr = N_Gram_TAAAG
cnt = 8	feature = 546	correl = 0.0477341	descr = N_Gram_GTGTG
cnt = 9	feature = 247	correl = 0.0439697	descr = N_Gram_CACAC
cnt = 10	feature = 605	correl = -0.0604343	descr = N_Gram_TCGCT
cnt = 11	feature = 626	correl = 0.0455699	descr = N_Gram_TGACA
cnt = 12	feature = 387	correl = 0.101005	descr = N_Gram_GAAAG
cnt = 13	feature = 429	correl = 0.0570881	descr = N_Gram_GCAAT
cnt = 14	feature = 350	correl = -0.0565534	descr = N_Gram_CGTTC
cnt = 15	feature = 389	correl = -0.0557573	descr = N_Gram_GAAGG
cnt = 16	feature = 220	correl = -0.0492301	descr = N_Gram_ATCGC
cnt = 17	feature = 315	correl = -0.0492301	descr = N_Gram_CGACC
cnt = 18	feature = 661	correl = -0.0504621	descr = N_Gram_TGTTC
cnt = 19	feature = 288	correl = 0.11445	descr = N_Gram_CCCCC
cnt = 20	feature = 333	correl = 0.0941762	descr = N_Gram_CGGCA
cnt = 21	feature = 601	correl = 0.0801168	descr = N_Gram_TCGAC
cnt = 22	feature = 347	correl = 0.0702752	descr = N_Gram_CGTGA
cnt = 23	feature = 545	correl = 0.0660573	descr = N_Gram_GTGTC
cnt = 24	feature = 314	correl = 0.0730871	descr = N_Gram_CGACA
cnt = 25	feature = 326	correl = 0.0569187	descr = N_Gram_CGCTA
cnt = 26	feature = 357	correl = 0.0646514	descr = N_Gram_CTATA
cnt = 27	feature = 637	correl = 0.0519979	descr = N_Gram_TGCCG
cnt = 28	feature = 518	correl = 0.0502545	descr = N_Gram_GTATA
cnt = 29	feature = 324	correl = 0.0449682	descr = N_Gram_CGCCA
cnt = 30	feature = 593	correl = 0.0519979	descr = N_Gram_TCCCG
cnt = 31	feature = 455	correl = 0.0449682	descr = N_Gram_GCGTA
cnt = 32	feature = 399	correl = 0.0885336	descr = N_Gram_GACGG
cnt = 33	feature = 541	correl = 0.10346	descr = N_Gram_GTGGC
cnt = 34	feature = 396	correl = -0.0682858	descr = N_Gram_GACCC
cnt = 35	feature = 606	correl = 0.0815678	descr = N_Gram_TCGGA
cnt = 36	feature = 624	correl = 0.051018	descr = N_Gram_TGAAA
cnt = 37	feature = 386	correl = 0.0526599	descr = N_Gram_GAAAC
cnt = 38	feature = 508	correl = -0.0539773	descr = N_Gram_GGGTT
cnt = 39	feature = 286	correl = 0.0837304	descr = N_Gram_CCCAC
cnt = 40	feature = 331	correl = 0.0675379	descr = N_Gram_CGGAT
cnt = 41	feature = 334	correl = 0.0495723	descr = N_Gram_CGGCC
cnt = 42	feature = 270	correl = -0.0492301	descr = N_Gram_CATGC
cnt = 43	feature = 276	correl = 0.051351	descr = N_Gram_CCAAT
cnt = 44	feature = 547	correl = 0.0885336	descr = N_Gram_GTTAA
cnt = 45	feature = 292	correl = 0.0686314	descr = N_Gram_CCCGC
cnt = 46	feature = 612	correl = 0.0562657	descr = N_Gram_TCTAC
cnt = 47	feature = 392	correl = 0.075687	descr = N_Gram_GAATC
cnt = 48	feature = 505	correl = 0.0672489	descr = N_Gram_GGGGC
cnt = 49	feature = 272	correl = -0.0595348	descr = N_Gram_CATGT
cnt = 50	feature = 322	correl = 0.0783266	descr = N_Gram_CGCAA
cnt = 51	feature = 548	correl = -0.0789846	descr = N_Gram_GTTAC
cnt = 52	feature = 375	correl = -0.12982	descr = N_Gram_CTTAT
cnt = 53	feature = 641	correl = 0.0649505	descr = N_Gram_TGGAC
cnt = 54	feature = 251	correl = 0.0619849	descr = N_Gram_CACCA
cnt = 55	feature = 218	correl = -0.0564014	descr = N_Gram_ATCAT
cnt = 56	feature = 510	correl = -0.0998537	descr = N_Gram_GGTAA
cnt = 57	feature = 655	correl = -0.0721152	descr = N_Gram_TGTCA
cnt = 58	feature = 341	correl = -0.0704385	descr = N_Gram_CGTAA
cnt = 59	feature = 321	correl = -0.0495078	descr = N_Gram_CGATG
cnt = 60	feature = 551	correl = 0.0446926	descr = N_Gram_GTTGC
cnt = 61	feature = 594	correl = 0.0467614	descr = N_Gram_TCCGA
cnt = 62	feature = 160	correl = -0.0676986	descr = N_Gram_ACGCA
cnt = 63	feature = 391	correl = -0.0494498	descr = N_Gram_GAATA
cnt = 64	feature = 394	correl = 0.0443673	descr = N_Gram_GACAC
cnt = 65	feature = 512	correl = 0.0645362	descr = N_Gram_GGTCA
cnt = 66	feature = 301	correl = -0.0541916	descr = N_Gram_CCGTC
cnt = 67	feature = 591	correl = 0.0607957	descr = N_Gram_TCCCA
cnt = 68	feature = 344	correl = -0.0455014	descr = N_Gram_CGTCC
cnt = 69	feature = 367	correl = 0.0617716	descr = N_Gram_CTCGG
cnt = 70	feature = 335	correl = 0.0605801	descr = N_Gram_CGGCG
cnt = 71	feature = 244	correl = 0.0824092	descr = N_Gram_CAAGG
cnt = 72	feature = 516	correl = 0.0482489	descr = N_Gram_GTAAA
cnt = 73	feature = 419	correl = 0.0628004	descr = N_Gram_GATGT
cnt = 74	feature = 479	correl = 0.0651709	descr = N_Gram_GGATT
cnt = 75	feature = 255	correl = 0.055695	descr = N_Gram_CACGT
cnt = 76	feature = 304	correl = 0.0669317	descr = N_Gram_CCTCA
cnt = 77	feature = 353	correl = 0.0449682	descr = N_Gram_CTAAA
cnt = 78	feature = 528	correl = -0.0459964	descr = N_Gram_GTCGC
cnt = 79	feature = 540	correl = 0.0440189	descr = N_Gram_GTGGA
cnt = 80	feature = 572	correl = -0.0628149	descr = N_Gram_TAGAT
cnt = 81	feature = 446	correl = 0.135114	descr = N_Gram_GCCTT
cnt = 82	feature = 690	correl = 0.0451248	descr = N_Gram_TTTCA
cnt = 83	feature = 492	correl = 0.132497	descr = N_Gram_GGCTT
cnt = 84	feature = 602	correl = -0.112239	descr = N_Gram_TCGAG
cnt = 85	feature = 649	correl = 0.0880164	descr = N_Gram_TGGGG
cnt = 86	feature = 666	correl = -0.0735061	descr = N_Gram_TTACC
cnt = 87	feature = 231	correl = 0.04675	descr = N_Gram_ATTCT
cnt = 88	feature = 580	correl = 0.0443521	descr = N_Gram_TCAAA
cnt = 89	feature = 536	correl = 0.0573867	descr = N_Gram_GTGCA
cnt = 90	feature = 538	correl = 0.0840186	descr = N_Gram_GTGCT
cnt = 91	feature = 351	correl = 0.113046	descr = N_Gram_CGTTT
cnt = 92	feature = 652	correl = 0.0492583	descr = N_Gram_TGGTA
cnt = 93	feature = 664	correl = 0.0646514	descr = N_Gram_TTAAC
cnt = 94	feature = 628	correl = 0.0501996	descr = N_Gram_TGAGT
cnt = 95	feature = 303	correl = 0.0542474	descr = N_Gram_CCTAT
cnt = 96	feature = 477	correl = 0.0892608	descr = N_Gram_GGAGT
cnt = 97	feature = 573	correl = 0.0878122	descr = N_Gram_TAGCA
cnt = 98	feature = 442	correl = 0.0582599	descr = N_Gram_GCCGC
cnt = 99	feature = 549	correl = 0.0792911	descr = N_Gram_GTTCC
cnt = 100	feature = 211	correl = 0.0544521	descr = N_Gram_ATACA
cnt = 101	feature = 485	correl = 0.0887869	descr = N_Gram_GGCCC
cnt = 102	feature = 424	correl = -0.102162	descr = N_Gram_GATTT
cnt = 103	feature = 342	correl = -0.0676986	descr = N_Gram_CGTAC
cnt = 104	feature = 290	correl = 0.0460393	descr = N_Gram_CCCCT
cnt = 105	feature = 317	correl = 0.0852619	descr = N_Gram_CGAGG
cnt = 106	feature = 248	correl = 0.0831468	descr = N_Gram_CACAG
cnt = 107	feature = 544	correl = 0.0470247	descr = N_Gram_GTGTA
cnt = 108	feature = 278	correl = -0.0570146	descr = N_Gram_CCACG
cnt = 109	feature = 608	correl = -0.0587729	descr = N_Gram_TCGGT
cnt = 110	feature = 412	correl = 0.0664029	descr = N_Gram_GATAT
cnt = 111	feature = 432	correl = -0.0624977	descr = N_Gram_GCAGA
cnt = 112	feature = 610	correl = 0.0589902	descr = N_Gram_TCGTT
cnt = 113	feature = 421	correl = -0.0692106	descr = N_Gram_GATTA
cnt = 114	feature = 648	correl = 0.0529725	descr = N_Gram_TGGGA
cnt = 115	feature = 395	correl = 0.0835581	descr = N_Gram_GACAG
cnt = 116	feature = 687	correl = -0.0611295	descr = N_Gram_TTGTA
cnt = 117	feature = 382	correl = 0.0573149	descr = N_Gram_CTTGG
cnt = 118	feature = 619	correl = -0.136862	descr = N_Gram_TCTTA
cnt = 119	feature = 501	correl = 0.0775068	descr = N_Gram_GGGCG
cnt = 120	feature = 226	correl = -0.050257	descr = N_Gram_ATGCT
cnt = 121	feature = 448	correl = 0.0443714	descr = N_Gram_GCGAG
cnt = 122	feature = 660	correl = -0.0516097	descr = N_Gram_TGTTA
cnt = 123	feature = 438	correl = 0.0486014	descr = N_Gram_GCCAG
cnt = 124	feature = 630	correl = 0.0538479	descr = N_Gram_TGATA
cnt = 125	feature = 268	correl = -0.0775616	descr = N_Gram_CATCG
cnt = 126	feature = 222	correl = 0.0596296	descr = N_Gram_ATCTG
cnt = 127	feature = 258	correl = 0.111347	descr = N_Gram_CAGCG
cnt = 128	feature = 636	correl = 0.0443758	descr = N_Gram_TGCAG
cnt = 129	feature = 529	correl = 0.0984847	descr = N_Gram_GTCGG
cnt = 130	feature = 654	correl = 0.0589823	descr = N_Gram_TGTAA
cnt = 131	feature = 436	correl = 0.120019	descr = N_Gram_GCATC
cnt = 132	feature = 277	correl = 0.058304	descr = N_Gram_CCACC
cnt = 133	feature = 522	correl = 0.176159	descr = N_Gram_GTCAG
cnt = 134	feature = 500	correl = 0.104338	descr = N_Gram_GGGCC
cnt = 135	feature = 422	correl = 0.0574943	descr = N_Gram_GATTC
cnt = 136	feature = 233	correl = 0.0914607	descr = N_Gram_ATTGT
cnt = 137	feature = 305	correl = -0.066356	descr = N_Gram_CCTCC
cnt = 138	feature = 659	correl = 0.0943639	descr = N_Gram_TGTGG
cnt = 139	feature = 634	correl = 0.107316	descr = N_Gram_TGCAA
cnt = 140	feature = 563	correl = -0.140999	descr = N_Gram_TAAGT
cnt = 141	feature = 459	correl = 0.0860458	descr = N_Gram_GCTAT
cnt = 142	feature = 264	correl = 0.0563955	descr = N_Gram_CAGTT
cnt = 143	feature = 447	correl = -0.0770329	descr = N_Gram_GCGAC
cnt = 144	feature = 329	correl = 0.0665538	descr = N_Gram_CGGAA
cnt = 145	feature = 453	correl = 0.0592659	descr = N_Gram_GCGGG
cnt = 146	feature = 404	correl = -0.0480222	descr = N_Gram_GAGCC
cnt = 147	feature = 214	correl = 0.0465649	descr = N_Gram_ATAGC
cnt = 148	feature = 236	correl = -0.151901	descr = N_Gram_ATTTT
cnt = 149	feature = 525	correl = 0.0510769	descr = N_Gram_GTCCC
cnt = 150	feature = 681	correl = -0.0471707	descr = N_Gram_TTGAG
cnt = 151	feature = 360	correl = 0.0787784	descr = N_Gram_CTCAA
cnt = 152	feature = 588	correl = 0.0839366	descr = N_Gram_TCCAA
cnt = 153	feature = 574	correl = -0.0523682	descr = N_Gram_TAGCC
cnt = 154	feature = 365	correl = 0.0441969	descr = N_Gram_CTCCC
cnt = 155	feature = 674	correl = -0.0732794	descr = N_Gram_TTCGG
cnt = 156	feature = 362	correl = -0.0635266	descr = N_Gram_CTCAT
cnt = 157	feature = 464	correl = 0.0802708	descr = N_Gram_GCTGG
cnt = 158	feature = 496	correl = 0.105989	descr = N_Gram_GGGAC
cnt = 159	feature = 361	correl = 0.0546877	descr = N_Gram_CTCAC
cnt = 160	feature = 318	correl = -0.0778583	descr = N_Gram_CGAGT
cnt = 161	feature = 228	correl = 0.0440098	descr = N_Gram_ATGTG
cnt = 162	feature = 487	correl = 0.133509	descr = N_Gram_GGCCT
cnt = 163	feature = 433	correl = 0.0467627	descr = N_Gram_GCAGC
cnt = 164	feature = 206	correl = 0.0449845	descr = N_Gram_AGTTG
cnt = 165	feature = 635	correl = 0.0951233	descr = N_Gram_TGCAC
cnt = 166	feature = 306	correl = 0.0601988	descr = N_Gram_CCTCG
cnt = 167	feature = 680	correl = -0.0661787	descr = N_Gram_TTGAC
cnt = 168	feature = 428	correl = 0.102243	descr = N_Gram_GCAAC
cnt = 169	feature = 451	correl = 0.0787735	descr = N_Gram_GCGGA
cnt = 170	feature = 241	correl = 0.0619327	descr = N_Gram_CAAAG
cnt = 171	feature = 417	correl = -0.0670206	descr = N_Gram_GATGA
cnt = 172	feature = 466	correl = 0.0483151	descr = N_Gram_GCTTT
cnt = 173	feature = 440	correl = 0.0894919	descr = N_Gram_GCCCG
cnt = 174	feature = 368	correl = -0.0609544	descr = N_Gram_CTCTC
cnt = 175	feature = 561	correl = -0.0781489	descr = N_Gram_TAAGA
cnt = 176	feature = 542	correl = 0.0777524	descr = N_Gram_GTGGT
cnt = 177	feature = 583	correl = 0.0570043	descr = N_Gram_TCAGC
cnt = 178	feature = 388	correl = 0.107194	descr = N_Gram_GAAGA
cnt = 179	feature = 348	correl = 0.125823	descr = N_Gram_CGTGC
cnt = 180	feature = 340	correl = 0.0567705	descr = N_Gram_CGGTT
cnt = 181	feature = 235	correl = -0.0597821	descr = N_Gram_ATTTG
cnt = 182	feature = 345	correl = -0.113766	descr = N_Gram_CGTCG
cnt = 183	feature = 337	correl = 0.107255	descr = N_Gram_CGGGA
cnt = 184	feature = 576	correl = -0.0485679	descr = N_Gram_TATC
cnt = 185	feature = 325	correl = 0.0934479	descr = N_Gram_CGCCG
cnt = 186	feature = 482	correl = 0.0821174	descr = N_Gram_GGCAT
cnt = 187	feature = 476	correl = 0.0768074	descr = N_Gram_GGAGC
cnt = 188	feature = 478	correl = -0.0842352	descr = N_Gram_GGATC
cnt = 189	feature = 397	correl = 0.0525953	descr = N_Gram_GACCG
cnt = 190	feature = 309	correl = -0.0859899	descr = N_Gram_CCTTC
cnt = 191	feature = 207	correl = -0.0726713	descr = N_Gram_AGTTT
cnt = 192	feature = 484	correl = 0.0769144	descr = N_Gram_GGCCA
cnt = 193	feature = 463	correl = 0.065488	descr = N_Gram_GCTGC
cnt = 194	feature = 356	correl = 0.087417	descr = N_Gram_CTAT
cnt = 195	feature = 252	correl = 0.0534775	descr = N_Gram_CACCT
cnt = 196	feature = 439	correl = 0.0506046	descr = N_Gram_GCCAT
cnt = 197	feature = 617	correl = 0.0583563	descr = N_Gram_TCTGG
cnt = 198	feature = 504	correl = 0.0613934	descr = N_Gram_GGGGA
cnt = 199	feature = 400	correl = -0.0804408	descr = N_Gram_GACGT
cnt = 200	feature = 407	correl = 0.0645523	descr = N_Gram_GAGGT
cnt = 201	feature = 653	correl = 0.0514986	descr = N_Gram_TGGTC
cnt = 202	feature = 697	correl = -0.0663268	descr = N_Gram_TTTTG
cnt = 203	feature = 257	correl = 0.0821472	descr = N_Gram_CAGCA
cnt = 204	feature = 614	correl = -0.0562052	descr = N_Gram_TCTCA
cnt = 205	feature = 267	correl = 0.10584	descr = N_Gram_CATCC
cnt = 206	feature = 517	correl = -0.050279	descr = N_Gram_GTAAG
cnt = 207	feature = 254	correl = -0.0749098	descr = N_Gram_CACGA
cnt = 208	feature = 609	correl = -0.0517309	descr = N_Gram_TCGTC
cnt = 209	feature = 225	correl = -0.0755016	descr = N_Gram_ATGC
cnt = 210	feature = 603	correl = -0.0488526	descr = N_Gram_TCGC
cnt = 211	feature = 632	correl = -0.135808	descr = N_Gram_TGATT
cnt = 212	feature = 656	correl = 0.0462656	descr = N_Gram_TGTCC
cnt = 213	feature = 274	correl = 0.053807	descr = N_Gram_CCAAA
cnt = 214	feature = 209	correl = -0.102279	descr = N_Gram_ATAA
cnt = 215	feature = 16	correl = -0.163482	descr = Position_Specific_Bin_Base_5_Base_A
cnt = 216	feature = 686	correl = 0.0504726	descr = N_Gram_TTGGC
cnt = 217	feature = 409	correl = -0.0567896	descr = N_Gram_GAGTT
cnt = 218	feature = 565	correl = -0.0510509	descr = N_Gram_TAATC
cnt = 219	feature = 647	correl = 0.106561	descr = N_Gram_TGGG
cnt = 220	feature = 81	correl = 0.0527181	descr = Xue_Structure_Feature_C101
cnt = 221	feature = 37	correl = -0.0583953	descr = Position_Specific_Bin_Base_17_Base_A
cnt = 222	feature = 23	correl = 0.0501959	descr = Position_Specific_Bin_Base_9_Base_G
cnt = 223	feature = 553	correl = -0.0707453	descr = N_Gram_GTTGT
cnt = 224	feature = 383	correl = 0.0711122	descr = N_Gram_CTTTA
cnt = 225	feature = 259	correl = -0.136766	descr = N_Gram_CAGCT
cnt = 226	feature = 488	correl = -0.0519246	descr = N_Gram_GGCGA
cnt = 227	feature = 283	correl = 0.0648749	descr = N_Gram_CCATC
cnt = 228	feature = 15	correl = 0.0443883	descr = Position_Specific_Bin_Base_4_Base_T
cnt = 229	feature = 13	correl = 0.0861806	descr = Position_Specific_Bin_Base_3_Base_C
cnt = 230	feature = 371	correl = 0.0512498	descr = N_Gram_CTGGA
cnt = 231	feature = 285	correl = 0.0575112	descr = N_Gram_CCCA
cnt = 232	feature = 410	correl = 0.0791311	descr = N_Gram_GATA
cnt = 233	feature = 449	correl = 0.044227	descr = N_Gram_GCGCC
cnt = 234	feature = 497	correl = 0.11304	descr = N_Gram_GGGAG
cnt = 235	feature = 644	correl = 0.114355	descr = N_Gram_TGGCC
cnt = 236	feature = 527	correl = -0.103909	descr = N_Gram_GTCGA
cnt = 237	feature = 29	correl = 0.0954761	descr = Position_Specific_Bin_Base_12_Base_G
cnt = 238	feature = 620	correl = -0.134689	descr = N_Gram_TCTTC
cnt = 239	feature = 390	correl = -0.075542	descr = N_Gram_GAAGT
cnt = 240	feature = 34	correl = 0.123904	descr = Position_Specific_Bin_Base_14_Base_T
cnt = 241	feature = 39	correl = 0.0760799	descr = Position_Specific_Bin_Base_17_Base_G
cnt = 242	feature = 219	correl = -0.0845956	descr = N_Gram_ATCG
cnt = 243	feature = 319	correl = -0.0501978	descr = N_Gram_CGAT
cnt = 244	feature = 19	correl = -0.0959675	descr = Position_Specific_Bin_Base_6_Base_A
cnt = 245	feature = 595	correl = -0.0851382	descr = N_Gram_TCCGG
cnt = 246	feature = 473	correl = 0.120945	descr = N_Gram_GGACC
cnt = 247	feature = 426	correl = 0.125602	descr = N_Gram_GCAA
cnt = 248	feature = 42	correl = 0.108294	descr = Position_Specific_Bin_Base_18_Base_C
cnt = 249	feature = 291	correl = 0.0965253	descr = N_Gram_CCCG
cnt = 250	feature = 24	correl = -0.0518313	descr = Position_Specific_Bin_Base_9_Base_T
cnt = 251	feature = 232	correl = 0.0564979	descr = N_Gram_ATTG
cnt = 252	feature = 30	correl = -0.125699	descr = Position_Specific_Bin_Base_12_Base_T
cnt = 253	feature = 645	correl = -0.0787881	descr = N_Gram_TGGCG
cnt = 254	feature = 10	correl = -0.0815042	descr = Position_Specific_Bin_Base_2_Base_G
cnt = 255	feature = 21	correl = -0.0500264	descr = Position_Specific_Bin_Base_8_Base_C
cnt = 256	feature = 511	correl = 0.0456596	descr = N_Gram_GGTC
cnt = 257	feature = 52	correl = -0.177172	descr = Gibbs_of_Target_Sequence__Pos_7_Step_1
cnt = 258	feature = 625	correl = -0.0658539	descr = N_Gram_TGAAG
cnt = 259	feature = 531	correl = -0.0770362	descr = N_Gram_GTCTT
cnt = 260	feature = 32	correl = 0.114941	descr = Position_Specific_Bin_Base_13_Base_C
cnt = 261	feature = 12	correl = -0.0962854	descr = Position_Specific_Bin_Base_3_Base_A
cnt = 262	feature = 339	correl = -0.0996711	descr = N_Gram_CGGTA
cnt = 263	feature = 435	correl = 0.0777539	descr = N_Gram_GCAT
cnt = 264	feature = 38	correl = 0.0721528	descr = Position_Specific_Bin_Base_17_Base_C
cnt = 265	feature = 11	correl = 0.0887967	descr = Position_Specific_Bin_Base_2_Base_T
cnt = 266	feature = 413	correl = -0.118259	descr = N_Gram_GATC
cnt = 267	feature = 33	correl = -0.117847	descr = Position_Specific_Bin_Base_14_Base_A
cnt = 268	feature = 27	correl = -0.100832	descr = Position_Specific_Bin_Base_12_Base_A
cnt = 269	feature = 465	correl = 0.0661162	descr = N_Gram_GCTT
cnt = 270	feature = 590	correl = 0.077493	descr = N_Gram_TCCC
cnt = 271	feature = 105	correl = -0.0662083	descr = Fold_of_Target_NoBeginbrace_noends_Pos_7
cnt = 272	feature = 589	correl = -0.129991	descr = N_Gram_TCCAG
cnt = 273	feature = 18	correl = 0.0744944	descr = Position_Specific_Bin_Base_5_Base_G
cnt = 274	feature = 36	correl = 0.134421	descr = Position_Specific_Bin_Base_16_Base_C
cnt = 275	feature = 47	correl = 0.257958	descr = Gibbs_of_Target_Sequence__Pos_2_Step_1
cnt = 276	feature = 44	correl = -0.0879745	descr = Position_Specific_Bin_Base_18_Base_T
cnt = 277	feature = 514	correl = 0.0453198	descr = N_Gram_GGTT
cnt = 278	feature = 9	correl = 0.0635599	descr = Position_Specific_Bin_Base_2_Base_C
cnt = 279	feature = 40	correl = -0.0779228	descr = Position_Specific_Bin_Base_17_Base_T
cnt = 280	feature = 14	correl = -0.0644476	descr = Position_Specific_Bin_Base_4_Base_A
cnt = 281	feature = 82	correl = 0.0855275	descr = Xue_Structure_Feature_C010
cnt = 282	feature = 380	correl = -0.0819458	descr = N_Gram_CTTGA
cnt = 283	feature = 69	correl = 0.0808422	descr = Fold_of_RNAi_Sequence_Pos_9
cnt = 284	feature = 250	correl = 0.072337	descr = N_Gram_CACC
cnt = 285	feature = 68	correl = 0.0675637	descr = Fold_of_RNAi_Sequence_Pos_6
cnt = 286	feature = 503	correl = 0.0659145	descr = N_Gram_GGGG
cnt = 287	feature = 657	correl = 0.0615904	descr = N_Gram_TGTG
cnt = 288	feature = 633	correl = 0.114278	descr = N_Gram_TGCA
cnt = 289	feature = 692	correl = -0.0498802	descr = N_Gram_TTTCG
cnt = 290	feature = 693	correl = -0.115847	descr = N_Gram_TTTCT
cnt = 291	feature = 261	correl = 0.147988	descr = N_Gram_CAGT
cnt = 292	feature = 78	correl = 0.130657	descr = Xue_Structure_Feature_A101
cnt = 293	feature = 667	correl = -0.0665497	descr = N_Gram_TTAT
cnt = 294	feature = 54	correl = -0.0974245	descr = Gibbs_of_Target_Sequence__Pos_13_Step_1
cnt = 295	feature = 8	correl = -0.0555671	descr = Position_Specific_Bin_Base_2_Base_A
cnt = 296	feature = 539	correl = 0.108871	descr = N_Gram_GTGG
cnt = 297	feature = 280	correl = -0.112404	descr = N_Gram_CCAGC
cnt = 298	feature = 56	correl = -0.102628	descr = Gibbs_of_Target_Sequence__Pos_17_Step_1
cnt = 299	feature = 136	correl = -0.0906064	descr = N_Gram_AATC
cnt = 300	feature = 481	correl = 0.0475912	descr = N_Gram_GGCA
cnt = 301	feature = 441	correl = 0.0670364	descr = N_Gram_GCCG
cnt = 302	feature = 454	correl = -0.0755293	descr = N_Gram_GCGT
cnt = 303	feature = 223	correl = -0.0511087	descr = N_Gram_ATGA
cnt = 304	feature = 20	correl = 0.110323	descr = Position_Specific_Bin_Base_6_Base_C
cnt = 305	feature = 17	correl = 0.104264	descr = Position_Specific_Bin_Base_5_Base_C
cnt = 306	feature = 313	correl = -0.0449112	descr = N_Gram_CGAC
cnt = 307	feature = 65	correl = 0.17487	descr = Fold_of_RNAi_Sequence_Pos_2
cnt = 308	feature = 300	correl = 0.0601673	descr = N_Gram_CCGT
cnt = 309	feature = 35	correl = -0.112333	descr = Position_Specific_Bin_Base_16_Base_A
cnt = 310	feature = 472	correl = 0.119878	descr = N_Gram_GGAC
cnt = 311	feature = 616	correl = -0.123394	descr = N_Gram_TCTCT
cnt = 312	feature = 76	correl = 0.062412	descr = Xue_Structure_Feature_A111
cnt = 313	feature = 41	correl = -0.276199	descr = Position_Specific_Bin_Base_18_Base_A
cnt = 314	feature = 77	correl = 0.0838065	descr = Xue_Structure_Feature_A100
cnt = 315	feature = 49	correl = -0.0443689	descr = Gibbs_of_Target_Sequence__Pos_4_Step_1
cnt = 316	feature = 598	correl = -0.129877	descr = N_Gram_TCCTT
cnt = 317	feature = 234	correl = -0.107219	descr = N_Gram_ATTT
cnt = 318	feature = 281	correl = 0.055597	descr = N_Gram_CCAT
cnt = 319	feature = 70	correl = 0.073527	descr = Fold_of_RNAi_Sequence_Pos_10
cnt = 320	feature = 416	correl = -0.0440887	descr = N_Gram_GATG
cnt = 321	feature = 560	correl = -0.114559	descr = N_Gram_TAAG
cnt = 322	feature = 498	correl = 0.131823	descr = N_Gram_GGGC
cnt = 323	feature = 651	correl = 0.072549	descr = N_Gram_TGGT
cnt = 324	feature = 420	correl = -0.0524281	descr = N_Gram_GATT
cnt = 325	feature = 461	correl = -0.0794271	descr = N_Gram_GCTCC
cnt = 326	feature = 475	correl = 0.10991	descr = N_Gram_GGAG
cnt = 327	feature = 67	correl = 0.0769865	descr = Fold_of_RNAi_Sequence_Pos_4
cnt = 328	feature = 51	correl = -0.129197	descr = Gibbs_of_Target_Sequence__Pos_6_Step_1
cnt = 329	feature = 526	correl = -0.0732084	descr = N_Gram_GTCG
cnt = 330	feature = 28	correl = 0.139325	descr = Position_Specific_Bin_Base_12_Base_C
cnt = 331	feature = 691	correl = -0.0655038	descr = N_Gram_TTTCC
cnt = 332	feature = 58	correl = -0.300939	descr = Gibbs_of_Target_Sequence__Pos_19_Step_1
cnt = 333	feature = 629	correl = -0.10678	descr = N_Gram_TGAT
cnt = 334	feature = 72	correl = 0.122247	descr = Fold_of_RNAi_Sequence_Pos_12
cnt = 335	feature = 364	correl = -0.105719	descr = N_Gram_CTCCA
cnt = 336	feature = 450	correl = 0.0880005	descr = N_Gram_GCGG
cnt = 337	feature = 679	correl = -0.0585037	descr = N_Gram_TTGA
cnt = 338	feature = 43	correl = 0.284592	descr = Position_Specific_Bin_Base_18_Base_G
cnt = 339	feature = 57	correl = -0.175519	descr = Gibbs_of_Target_Sequence__Pos_18_Step_1
cnt = 340	feature = 535	correl = 0.0729268	descr = N_Gram_GTGC
cnt = 341	feature = 343	correl = -0.0872262	descr = N_Gram_CGTC
cnt = 342	feature = 677	correl = -0.139967	descr = N_Gram_TTCTT
cnt = 343	feature = 64	correl = 0.199608	descr = Fold_of_RNAi_Sequence_Pos_1
cnt = 344	feature = 279	correl = -0.0828461	descr = N_Gram_CCAG
cnt = 345	feature = 483	correl = 0.161213	descr = N_Gram_GGCC
cnt = 346	feature = 86	correl = 0.0801244	descr = Xue_Structure_Feature_G100
cnt = 347	feature = 323	correl = 0.0672541	descr = N_Gram_CGCC
cnt = 348	feature = 615	correl = -0.11716	descr = N_Gram_TCTCC
cnt = 349	feature = 73	correl = 0.0923377	descr = Fold_of_RNAi_Sequence_Pos_13
cnt = 350	feature = 596	correl = -0.0890113	descr = N_Gram_TCCT
cnt = 351	feature = 265	correl = 0.0729038	descr = N_Gram_CAT
cnt = 352	feature = 494	correl = 0.133216	descr = N_Gram_GGGA
cnt = 353	feature = 376	correl = -0.126568	descr = N_Gram_CTTC
cnt = 354	feature = 66	correl = 0.0894178	descr = Fold_of_RNAi_Sequence_Pos_3
cnt = 355	feature = 643	correl = 0.0451574	descr = N_Gram_TGGC
cnt = 356	feature = 557	correl = -0.0817198	descr = N_Gram_TAA
cnt = 357	feature = 312	correl = -0.0596474	descr = N_Gram_CGA
cnt = 358	feature = 579	correl = 0.0699961	descr = N_Gram_TCA
cnt = 359	feature = 460	correl = -0.055655	descr = N_Gram_GCTC
cnt = 360	feature = 284	correl = 0.0495362	descr = N_Gram_CCC
cnt = 361	feature = 80	correl = 0.115545	descr = Xue_Structure_Feature_C110
cnt = 362	feature = 308	correl = -0.0990473	descr = N_Gram_CCTT
cnt = 363	feature = 425	correl = 0.128276	descr = N_Gram_GCA
cnt = 364	feature = 695	correl = -0.15477	descr = N_Gram_TTTT
cnt = 365	feature = 623	correl = -0.0742621	descr = N_Gram_TGA
cnt = 366	feature = 217	correl = -0.0656194	descr = N_Gram_ATC
cnt = 367	feature = 336	correl = 0.147416	descr = N_Gram_CGGG
cnt = 368	feature = 509	correl = 0.0678959	descr = N_Gram_GGT
cnt = 369	feature = 79	correl = 0.0735233	descr = Xue_Structure_Feature_C111
cnt = 370	feature = 599	correl = -0.109256	descr = N_Gram_TCG
cnt = 371	feature = 62	correl = -0.0600936	descr = PF_RNAi_Fold_3'Free_Count
cnt = 372	feature = 578	correl = -0.114723	descr = N_Gram_TC
cnt = 373	feature = 640	correl = 0.0942792	descr = N_Gram_TGG
cnt = 374	feature = 468	correl = 0.141089	descr = N_Gram_GGA
cnt = 375	feature = 618	correl = -0.116817	descr = N_Gram_TCTT
cnt = 376	feature = 237	correl = 0.108921	descr = N_Gram_CA
cnt = 377	feature = 61	correl = -0.150091	descr = PF_RNAi_Fold_5'Free_Count
cnt = 378	feature = 373	correl = -0.125257	descr = N_Gram_CTT
cnt = 379	feature = 437	correl = 0.0671955	descr = N_Gram_GCC
cnt = 380	feature = 363	correl = -0.0971868	descr = N_Gram_CTCC
cnt = 381	feature = 689	correl = -0.125157	descr = N_Gram_TTTC
cnt = 382	feature = 327	correl = 0.0908169	descr = N_Gram_CGG
cnt = 383	feature = 688	correl = -0.0953816	descr = N_Gram_TTT
cnt = 384	feature = 586	correl = -0.100889	descr = N_Gram_TCC
cnt = 385	feature = 611	correl = -0.105133	descr = N_Gram_TCT
cnt = 386	feature = 662	correl = -0.130387	descr = N_Gram_TT
cnt = 387	feature = 60	correl = -0.186888	descr = PF_RNAi_Fold_Energy
cnt = 388	feature = 467	correl = 0.168089	descr = N_Gram_GG
cnt = 389	feature = 83	correl = -0.0941193	descr = Xue_Structure_Feature_C000
cnt = 390	feature = 45	correl = -0.190273	descr = Gibbs_of_Target_Sequence_
num rows = 521
num_elements = 203711
*
optimization finished, #iter = 603
nu = 0.474459
obj = -38.586489, rho = -0.594331
nSV = 354, nBSV = 157
num rows = 58
num_elements = 22678
*
optimization finished, #iter = 51
nu = 0.506299
obj = -4.190773, rho = -0.401341
nSV = 50, nBSV = 12
*
optimization finished, #iter = 603
nu = 0.474459
obj = -38.586489, rho = -0.594331
nSV = 354, nBSV = 157
CFS merit scores = 1.32688
CFS merit scores = 1.60508
CFS merit scores = 1.85332
CFS merit scores = 2.07761
CFS merit scores = 2.27844
CFS merit scores = 2.45272
CFS merit scores = 2.61371
CFS merit scores = 2.75896
CFS merit scores = 2.89476
CFS merit scores = 3.02431
CFS merit scores = 3.14867
CFS merit scores = 3.26848
CFS merit scores = 3.38319
CFS merit scores = 3.49375
CFS merit scores = 3.60077
CFS merit scores = 3.70457
CFS merit scores = 3.80529
CFS merit scores = 3.90307
CFS merit scores = 3.99831
CFS merit scores = 4.09117
CFS merit scores = 4.18139
CFS merit scores = 4.26946
CFS merit scores = 4.35545
CFS merit scores = 4.43958
CFS merit scores = 4.51978
CFS merit scores = 4.59443
CFS merit scores = 4.66654
CFS merit scores = 4.73601
CFS merit scores = 4.80216
CFS merit scores = 4.86647
CFS merit scores = 4.92794
CFS merit scores = 4.9863
CFS merit scores = 5.0423
CFS merit scores = 5.09621
CFS merit scores = 5.14818
CFS merit scores = 5.19675
CFS merit scores = 5.24347
CFS merit scores = 5.2865
CFS merit scores = 5.32534
CFS merit scores = 5.36266
CFS merit scores = 5.39866
CFS merit scores = 5.4328
CFS merit scores = 5.46315
CFS merit scores = 5.49192
CFS merit scores = 5.51962
CFS merit scores = 5.54672
CFS merit scores = 5.57259
CFS merit scores = 5.59598
CFS merit scores = 5.6181
CFS merit scores = 5.6392
CFS merit scores = 5.6603
CFS merit scores = 5.68147
CFS merit scores = 5.701
CFS merit scores = 5.72005
CFS merit scores = 5.73943
CFS merit scores = 5.75858
CFS merit scores = 5.77606
CFS merit scores = 5.78944
CFS merit scores = 5.80188
CFS merit scores = 5.81231
CFS merit scores = 5.82237
CFS merit scores = 5.83111
CFS merit scores = 5.83887
CFS merit scores = 5.84663
CFS merit scores = 5.85395
CFS merit scores = 5.8601
CFS merit scores = 5.86565
CFS merit scores = 5.86832
CFS merit scores = 5.86885
CFS merit scores = 5.86924
CFS merit scores = 5.87014
CFS merit scores = 5.87055
CFS merit scores = 5.87116
CFS merit scores = 5.87239
CFS merit scores = 5.87402
CFS merit scores = 5.87452
CFS merit scores = 5.87547
CFS merit scores = 5.87609
CFS merit scores = 5.87557
CFS merit scores = 5.87162
CFS merit scores = 5.86723
CFS merit scores = 5.86261
CFS merit scores = 5.85827
CFS merit scores = 5.85417
CFS merit scores = 5.84994
CFS merit scores = 5.84589
CFS merit scores = 5.83929
CFS merit scores = 5.83304
CFS merit scores = 5.82677
CFS merit scores = 5.82057
CFS merit scores = 5.81439
CFS merit scores = 5.80885
CFS merit scores = 5.80334
CFS merit scores = 5.79722
CFS merit scores = 5.79127
CFS merit scores = 5.78415
CFS merit scores = 5.77738
CFS merit scores = 5.77024
CFS merit scores = 5.76258
CFS merit scores = 5.75483
CFS merit scores = 5.74711
CFS merit scores = 5.7398
CFS merit scores = 5.73156
CFS merit scores = 5.72358
CFS merit scores = 5.71469
CFS merit scores = 5.70583
CFS merit scores = 5.69538
CFS merit scores = 5.68463
CFS merit scores = 5.67407
CFS merit scores = 5.66378
CFS merit scores = 5.65245
CFS merit scores = 5.63991
CFS merit scores = 5.62795
CFS merit scores = 5.61676
CFS merit scores = 5.6056
CFS merit scores = 5.59445
CFS merit scores = 5.58365
CFS merit scores = 5.57309
CFS merit scores = 5.56222
CFS merit scores = 5.55082
CFS merit scores = 5.53979
CFS merit scores = 5.52922
CFS merit scores = 5.51851
CFS merit scores = 5.50817
CFS merit scores = 5.49805
CFS merit scores = 5.48832
CFS merit scores = 5.47893
CFS merit scores = 5.46974
CFS merit scores = 5.46034
CFS merit scores = 5.45078
CFS merit scores = 5.44146
CFS merit scores = 5.4325
CFS merit scores = 5.42338
CFS merit scores = 5.4142
CFS merit scores = 5.40537
CFS merit scores = 5.3957
CFS merit scores = 5.38598
CFS merit scores = 5.37631
CFS merit scores = 5.36685
CFS merit scores = 5.35707
CFS merit scores = 5.34757
CFS merit scores = 5.33857
CFS merit scores = 5.32957
CFS merit scores = 5.32044
CFS merit scores = 5.31135
CFS merit scores = 5.30255
CFS merit scores = 5.29406
CFS merit scores = 5.28534
CFS merit scores = 5.27686
CFS merit scores = 5.26841
CFS merit scores = 5.26016
CFS merit scores = 5.25203
CFS merit scores = 5.24406
CFS merit scores = 5.23612
CFS merit scores = 5.22795
CFS merit scores = 5.22007
CFS merit scores = 5.21216
CFS merit scores = 5.20399
CFS merit scores = 5.1959
CFS merit scores = 5.18803
CFS merit scores = 5.18052
CFS merit scores = 5.17293
CFS merit scores = 5.1651
CFS merit scores = 5.15748
CFS merit scores = 5.14958
CFS merit scores = 5.14183
CFS merit scores = 5.13399
CFS merit scores = 5.12593
CFS merit scores = 5.11792
CFS merit scores = 5.1102
CFS merit scores = 5.10242
CFS merit scores = 5.09447
CFS merit scores = 5.08671
CFS merit scores = 5.07926
CFS merit scores = 5.0717
CFS merit scores = 5.06338
CFS merit scores = 5.05525
CFS merit scores = 5.04721
CFS merit scores = 5.03934
CFS merit scores = 5.03155
CFS merit scores = 5.02372
CFS merit scores = 5.01586
CFS merit scores = 5.00801
CFS merit scores = 5.00026
CFS merit scores = 4.99254
CFS merit scores = 4.98456
CFS merit scores = 4.97675
CFS merit scores = 4.96902
CFS merit scores = 4.96115
CFS merit scores = 4.95352
CFS merit scores = 4.94596
CFS merit scores = 4.93847
CFS merit scores = 4.93096
CFS merit scores = 4.92334
CFS merit scores = 4.91552
CFS merit scores = 4.90775
CFS merit scores = 4.90023
CFS merit scores = 4.89243
CFS merit scores = 4.88438
CFS merit scores = 4.87619
CFS merit scores = 4.86775
CFS merit scores = 4.85935
CFS merit scores = 4.85101
CFS merit scores = 4.84251
CFS merit scores = 4.83422
CFS merit scores = 4.82591
CFS merit scores = 4.81738
CFS merit scores = 4.8086
CFS merit scores = 4.79996
CFS merit scores = 4.79127
CFS merit scores = 4.78256
CFS merit scores = 4.77365
CFS merit scores = 4.76471
CFS merit scores = 4.75598
CFS merit scores = 4.74727
CFS merit scores = 4.73878
CFS merit scores = 4.72965
CFS merit scores = 4.72034
CFS merit scores = 4.71125
CFS merit scores = 4.70214
CFS merit scores = 4.69318
CFS merit scores = 4.68333
CFS merit scores = 4.67196
CFS merit scores = 4.65983
CFS merit scores = 4.64747
CFS merit scores = 4.63533
CFS merit scores = 4.62304
CFS merit scores = 4.61084
CFS merit scores = 4.59865
CFS merit scores = 4.58646
CFS merit scores = 4.57379
CFS merit scores = 4.56075
CFS merit scores = 4.54776
CFS merit scores = 4.53304
CFS merit scores = 4.51834
CFS merit scores = 4.49949
cnt = 1	feature = 64	correl = -0.326885	descr = Gibbs_of_Target_Sequence__Pos_20_Step_1
cnt = 2	feature = 49	correl = 0.221931	descr = Gibbs_of_Target_Sequence__Pos_1_Step_1
cnt = 3	feature = 610	correl = -0.134548	descr = N_Gram_TCTTA
cnt = 4	feature = 417	correl = -0.116362	descr = N_Gram_GATC
cnt = 5	feature = 579	correl = 0.083755	descr = N_Gram_TCCAA
cnt = 6	feature = 391	correl = 0.102901	descr = N_Gram_CTTTG
cnt = 7	feature = 616	correl = 0.0454675	descr = N_Gram_TGACA
cnt = 8	feature = 560	correl = 0.0454134	descr = N_Gram_TAGAC
cnt = 9	feature = 636	correl = 0.0878965	descr = N_Gram_TGGGG
cnt = 10	feature = 365	correl = 0.0625688	descr = N_Gram_CTATA
cnt = 11	feature = 596	correl = -0.0492347	descr = N_Gram_TCGCA
cnt = 12	feature = 361	correl = 0.0449028	descr = N_Gram_CTAAA
cnt = 13	feature = 341	correl = 0.105331	descr = N_Gram_CGGCA
cnt = 14	feature = 324	correl = 0.0730035	descr = N_Gram_CGACA
cnt = 15	feature = 225	correl = 0.0680859	descr = N_Gram_ATACG
cnt = 16	feature = 305	correl = 0.0659783	descr = N_Gram_CCCTC
cnt = 17	feature = 301	correl = 0.11434	descr = N_Gram_CCCCC
cnt = 18	feature = 308	correl = 0.0449028	descr = N_Gram_CCGCA
cnt = 19	feature = 505	correl = 0.0449028	descr = N_Gram_GGGGT
cnt = 20	feature = 456	correl = 0.0449028	descr = N_Gram_GCGTA
cnt = 21	feature = 353	correl = 0.0701934	descr = N_Gram_CGTGA
cnt = 22	feature = 363	correl = 0.0659783	descr = N_Gram_CTAGG
cnt = 23	feature = 303	correl = 0.051928	descr = N_Gram_CCCGC
cnt = 24	feature = 400	correl = -0.0519043	descr = N_Gram_GACCC
cnt = 25	feature = 597	correl = 0.0733724	descr = N_Gram_TCGGA
cnt = 26	feature = 450	correl = 0.0442697	descr = N_Gram_GCGAG
cnt = 27	feature = 428	correl = 0.0725596	descr = N_Gram_GCAAT
cnt = 28	feature = 348	correl = -0.0677065	descr = N_Gram_CGTAC
cnt = 29	feature = 518	correl = 0.175972	descr = N_Gram_GTCAG
cnt = 30	feature = 224	correl = 0.0486563	descr = N_Gram_ATACC
cnt = 31	feature = 514	correl = 0.0481448	descr = N_Gram_GTAAA
cnt = 32	feature = 276	correl = 0.0774551	descr = N_Gram_CAGCG
cnt = 33	feature = 654	correl = -0.069999	descr = N_Gram_TTACC
cnt = 34	feature = 278	correl = 0.108389	descr = N_Gram_CAGGA
cnt = 35	feature = 435	correl = -0.052931	descr = N_Gram_GCATG
cnt = 36	feature = 350	correl = -0.0455821	descr = N_Gram_CGTCC
cnt = 37	feature = 222	correl = -0.138499	descr = N_Gram_ATAAG
cnt = 38	feature = 648	correl = -0.0516801	descr = N_Gram_TGTTA
cnt = 39	feature = 419	correl = -0.0614563	descr = N_Gram_GATGC
cnt = 40	feature = 511	correl = 0.05437	descr = N_Gram_GGTCA
cnt = 41	feature = 357	correl = -0.0476921	descr = N_Gram_CGTTC
cnt = 42	feature = 501	correl = 0.0449028	descr = N_Gram_GGGCT
cnt = 43	feature = 342	correl = 0.0439621	descr = N_Gram_CGGCG
cnt = 44	feature = 313	correl = -0.0542667	descr = N_Gram_CCGTC
cnt = 45	feature = 265	correl = 0.0630905	descr = N_Gram_CACCA
cnt = 46	feature = 228	correl = 0.0703074	descr = N_Gram_ATAGC
cnt = 47	feature = 247	correl = 0.0487334	descr = N_Gram_ATTGT
cnt = 48	feature = 623	correl = 0.1062	descr = N_Gram_TGCAA
cnt = 49	feature = 426	correl = 0.0605145	descr = N_Gram_GCAAA
cnt = 50	feature = 309	correl = 0.0551665	descr = N_Gram_CCGGC
cnt = 51	feature = 509	correl = -0.0481791	descr = N_Gram_GGTAA
cnt = 52	feature = 477	correl = 0.08914	descr = N_Gram_GGAGT
cnt = 53	feature = 645	correl = 0.068652	descr = N_Gram_TGTGA
cnt = 54	feature = 459	correl = 0.0859388	descr = N_Gram_GCTAT
cnt = 55	feature = 291	correl = 0.0512448	descr = N_Gram_CCAAT
cnt = 56	feature = 217	correl = 0.088425	descr = N_Gram_AGTTA
cnt = 57	feature = 586	correl = -0.0668872	descr = N_Gram_TCCGC
cnt = 58	feature = 432	correl = 0.0466356	descr = N_Gram_GCAGC
cnt = 59	feature = 250	correl = -0.146524	descr = N_Gram_ATTTT
cnt = 60	feature = 304	correl = 0.0608559	descr = N_Gram_CCCGG
cnt = 61	feature = 599	correl = -0.0481308	descr = N_Gram_TCGGG
cnt = 62	feature = 440	correl = 0.0586325	descr = N_Gram_GCCCA
cnt = 63	feature = 244	correl = 0.0731855	descr = N_Gram_ATGGG
cnt = 64	feature = 292	correl = -0.0449685	descr = N_Gram_CCACG
cnt = 65	feature = 226	correl = -0.0863652	descr = N_Gram_ATACT
cnt = 66	feature = 231	correl = 0.0856451	descr = N_Gram_ATATA
cnt = 67	feature = 471	correl = -0.0499629	descr = N_Gram_GGAAC
cnt = 68	feature = 466	correl = 0.0553326	descr = N_Gram_GCTTT
cnt = 69	feature = 439	correl = 0.050434	descr = N_Gram_GCCAT
cnt = 70	feature = 207	correl = 0.0444811	descr = N_Gram_AGGTA
cnt = 71	feature = 211	correl = 0.117276	descr = N_Gram_AGTAA
cnt = 72	feature = 255	correl = 0.0617708	descr = N_Gram_CAAAG
cnt = 73	feature = 373	correl = 0.07444	descr = N_Gram_CTCTA
cnt = 74	feature = 399	correl = 0.0834526	descr = N_Gram_GACAG
cnt = 75	feature = 315	correl = 0.0552097	descr = N_Gram_CCTAT
cnt = 76	feature = 598	correl = 0.0940791	descr = N_Gram_TCGGC
cnt = 77	feature = 219	correl = -0.117772	descr = N_Gram_AGTTT
cnt = 78	feature = 463	correl = 0.0564639	descr = N_Gram_GCTGC
cnt = 79	feature = 641	correl = 0.0588547	descr = N_Gram_TGTAA
cnt = 80	feature = 339	correl = 0.0576562	descr = N_Gram_CGGAC
cnt = 81	feature = 457	correl = -0.126066	descr = N_Gram_GCGTC
cnt = 82	feature = 620	correl = 0.0537314	descr = N_Gram_TGATA
cnt = 83	feature = 447	correl = 0.0634888	descr = N_Gram_GCCTC
cnt = 84	feature = 280	correl = 0.0816807	descr = N_Gram_CAGTA
cnt = 85	feature = 434	correl = 0.119832	descr = N_Gram_GCATC
cnt = 86	feature = 633	correl = 0.18328	descr = N_Gram_TGGCT
cnt = 87	feature = 267	correl = 0.0581254	descr = N_Gram_CACCG
cnt = 88	feature = 656	correl = -0.103894	descr = N_Gram_TTATA
cnt = 89	feature = 503	correl = 0.0671325	descr = N_Gram_GGGGC
cnt = 90	feature = 406	correl = 0.0897376	descr = N_Gram_GAGCT
cnt = 91	feature = 416	correl = 0.066287	descr = N_Gram_GATAT
cnt = 92	feature = 643	correl = 0.0576772	descr = N_Gram_TGTCC
cnt = 93	feature = 605	correl = -0.0985684	descr = N_Gram_TCTCA
cnt = 94	feature = 544	correl = -0.0539523	descr = N_Gram_GTTGT
cnt = 95	feature = 338	correl = 0.06349	descr = N_Gram_CGGAA
cnt = 96	feature = 410	correl = 0.0952591	descr = N_Gram_GAGGT
cnt = 97	feature = 429	correl = 0.0931425	descr = N_Gram_GCAC
cnt = 98	feature = 376	correl = -0.0826535	descr = N_Gram_CTGAT
cnt = 99	feature = 473	correl = 0.110093	descr = N_Gram_GGACC
cnt = 100	feature = 214	correl = -0.156571	descr = N_Gram_AGTCT
cnt = 101	feature = 395	correl = 0.108549	descr = N_Gram_GAAGA
cnt = 102	feature = 390	correl = 0.0445422	descr = N_Gram_CTTTA
cnt = 103	feature = 270	correl = -0.0687143	descr = N_Gram_CACGA
cnt = 104	feature = 442	correl = 0.0567106	descr = N_Gram_GCCG
cnt = 105	feature = 546	correl = -0.0994484	descr = N_Gram_GTTTT
cnt = 106	feature = 540	correl = -0.0559926	descr = N_Gram_GTTCT
cnt = 107	feature = 386	correl = -0.0727916	descr = N_Gram_CTTGA
cnt = 108	feature = 483	correl = 0.0990071	descr = N_Gram_GGCCA
cnt = 109	feature = 600	correl = -0.04412	descr = N_Gram_TCGTC
cnt = 110	feature = 572	correl = 0.0805479	descr = N_Gram_TCAGC
cnt = 111	feature = 218	correl = 0.0686179	descr = N_Gram_AGTTG
cnt = 112	feature = 441	correl = 0.0893612	descr = N_Gram_GCCCG
cnt = 113	feature = 478	correl = -0.0915395	descr = N_Gram_GGATC
cnt = 114	feature = 272	correl = 0.0482376	descr = N_Gram_CACT
cnt = 115	feature = 563	correl = -0.068445	descr = N_Gram_TATAC
cnt = 116	feature = 21	correl = 0.0555526	descr = Position_Specific_Bin_Base_8_Base_T
cnt = 117	feature = 15	correl = -0.128209	descr = Position_Specific_Bin_Base_5_Base_A
cnt = 118	feature = 496	correl = 0.112864	descr = N_Gram_GGGAG
cnt = 119	feature = 259	correl = 0.0503811	descr = N_Gram_CAAT
cnt = 120	feature = 73	correl = 0.0906147	descr = Fold_of_RNAi_Sequence_Pos_9
cnt = 121	feature = 86	correl = 0.0848042	descr = Xue_Structure_Feature_C101
cnt = 122	feature = 19	correl = 0.101294	descr = Position_Specific_Bin_Base_6_Base_C
cnt = 123	feature = 356	correl = 0.0522584	descr = N_Gram_CGTT
cnt = 124	feature = 364	correl = 0.0839321	descr = N_Gram_CTAT
cnt = 125	feature = 274	correl = 0.0819906	descr = N_Gram_CAGCA
cnt = 126	feature = 10	correl = -0.0802303	descr = Position_Specific_Bin_Base_2_Base_G
cnt = 127	feature = 615	correl = -0.083539	descr = N_Gram_TGAAG
cnt = 128	feature = 32	correl = -0.0542111	descr = Position_Specific_Bin_Base_13_Base_A
cnt = 129	feature = 510	correl = 0.0488594	descr = N_Gram_GGTC
cnt = 130	feature = 56	correl = 0.0659425	descr = Gibbs_of_Target_Sequence__Pos_12_Step_1
cnt = 131	feature = 351	correl = -0.130915	descr = N_Gram_CGTCG
cnt = 132	feature = 62	correl = -0.159462	descr = Gibbs_of_Target_Sequence__Pos_18_Step_1
cnt = 133	feature = 20	correl = 0.0533471	descr = Position_Specific_Bin_Base_7_Base_T
cnt = 134	feature = 618	correl = -0.0631294	descr = N_Gram_TGAGG
cnt = 135	feature = 425	correl = 0.123823	descr = N_Gram_GCAA
cnt = 136	feature = 28	correl = -0.110489	descr = Position_Specific_Bin_Base_12_Base_A
cnt = 137	feature = 14	correl = -0.068026	descr = Position_Specific_Bin_Base_4_Base_A
cnt = 138	feature = 661	correl = -0.0440948	descr = N_Gram_TTCCG
cnt = 139	feature = 13	correl = 0.0677173	descr = Position_Specific_Bin_Base_3_Base_C
cnt = 140	feature = 380	correl = -0.073657	descr = N_Gram_CTTA
cnt = 141	feature = 634	correl = 0.0867524	descr = N_Gram_TGGG
cnt = 142	feature = 18	correl = -0.129631	descr = Position_Specific_Bin_Base_6_Base_A
cnt = 143	feature = 47	correl = -0.0873533	descr = Position_Specific_Bin_Base_18_Base_T
cnt = 144	feature = 11	correl = 0.0601134	descr = Position_Specific_Bin_Base_2_Base_T
cnt = 145	feature = 451	correl = 0.0469407	descr = N_Gram_GCGCC
cnt = 146	feature = 653	correl = -0.0886453	descr = N_Gram_TTAC
cnt = 147	feature = 43	correl = -0.0494981	descr = Position_Specific_Bin_Base_17_Base_T
cnt = 148	feature = 580	correl = -0.145437	descr = N_Gram_TCCAG
cnt = 149	feature = 16	correl = 0.0797628	descr = Position_Specific_Bin_Base_5_Base_C
cnt = 150	feature = 30	correl = 0.0891074	descr = Position_Specific_Bin_Base_12_Base_G
cnt = 151	feature = 59	correl = -0.0485392	descr = Gibbs_of_Target_Sequence__Pos_15_Step_1
cnt = 152	feature = 528	correl = 0.0508358	descr = N_Gram_GTGC
cnt = 153	feature = 233	correl = -0.0687586	descr = N_Gram_ATCG
cnt = 154	feature = 83	correl = 0.114443	descr = Xue_Structure_Feature_A101
cnt = 155	feature = 81	correl = -0.0515979	descr = Xue_Structure_Feature_A110
cnt = 156	feature = 551	correl = -0.0932872	descr = N_Gram_TAAG
cnt = 157	feature = 9	correl = 0.0890235	descr = Position_Specific_Bin_Base_2_Base_C
cnt = 158	feature = 674	correl = 0.0508852	descr = N_Gram_TTGG
cnt = 159	feature = 17	correl = 0.0762718	descr = Position_Specific_Bin_Base_5_Base_G
cnt = 160	feature = 24	correl = -0.0611174	descr = Position_Specific_Bin_Base_10_Base_C
cnt = 161	feature = 72	correl = 0.0811179	descr = Fold_of_RNAi_Sequence_Pos_6
cnt = 162	feature = 671	correl = -0.0710507	descr = N_Gram_TTGC
cnt = 163	feature = 105	correl = 0.100374	descr = Fold_of_Target_NoEndbrace_noends_Pos_13
cnt = 164	feature = 295	correl = 0.0485752	descr = N_Gram_CCAT
cnt = 165	feature = 12	correl = -0.0639653	descr = Position_Specific_Bin_Base_3_Base_A
cnt = 166	feature = 472	correl = 0.0967814	descr = N_Gram_GGAC
cnt = 167	feature = 418	correl = -0.108157	descr = N_Gram_GATCT
cnt = 168	feature = 446	correl = 0.0854186	descr = N_Gram_GCCT
cnt = 169	feature = 279	correl = 0.123594	descr = N_Gram_CAGT
cnt = 170	feature = 33	correl = 0.103368	descr = Position_Specific_Bin_Base_13_Base_C
cnt = 171	feature = 57	correl = -0.0824215	descr = Gibbs_of_Target_Sequence__Pos_13_Step_1
cnt = 172	feature = 337	correl = 0.073928	descr = N_Gram_CGGA
cnt = 173	feature = 39	correl = -0.121999	descr = Position_Specific_Bin_Base_16_Base_A
cnt = 174	feature = 288	correl = 0.107003	descr = N_Gram_CCAA
cnt = 175	feature = 360	correl = 0.0782158	descr = N_Gram_CTA
cnt = 176	feature = 541	correl = 0.0595992	descr = N_Gram_GTTG
cnt = 177	feature = 455	correl = -0.0640527	descr = N_Gram_GCGT
cnt = 178	feature = 469	correl = 0.0675097	descr = N_Gram_GGAA
cnt = 179	feature = 608	correl = -0.107497	descr = N_Gram_TCTCT
cnt = 180	feature = 69	correl = 0.185622	descr = Fold_of_RNAi_Sequence_Pos_1
cnt = 181	feature = 60	correl = -0.0529565	descr = Gibbs_of_Target_Sequence__Pos_16_Step_1
cnt = 182	feature = 606	correl = -0.117488	descr = N_Gram_TCTCC
cnt = 183	feature = 574	correl = -0.0589184	descr = N_Gram_TCAT
cnt = 184	feature = 8	correl = -0.0529968	descr = Position_Specific_Bin_Base_2_Base_A
cnt = 185	feature = 55	correl = -0.184427	descr = Gibbs_of_Target_Sequence__Pos_7_Step_1
cnt = 186	feature = 619	correl = -0.0848186	descr = N_Gram_TGAT
cnt = 187	feature = 497	correl = 0.145706	descr = N_Gram_GGGC
cnt = 188	feature = 655	correl = -0.0685409	descr = N_Gram_TTAT
cnt = 189	feature = 53	correl = -0.0773315	descr = Gibbs_of_Target_Sequence__Pos_5_Step_1
cnt = 190	feature = 525	correl = 0.136758	descr = N_Gram_GTG
cnt = 191	feature = 82	correl = 0.0494186	descr = Xue_Structure_Feature_A100
cnt = 192	feature = 46	correl = 0.255627	descr = Position_Specific_Bin_Base_18_Base_G
cnt = 193	feature = 681	correl = -0.0796211	descr = N_Gram_TTTCC
cnt = 194	feature = 277	correl = -0.147886	descr = N_Gram_CAGCT
cnt = 195	feature = 80	correl = 0.0454459	descr = Xue_Structure_Feature_A111
cnt = 196	feature = 322	correl = -0.0534108	descr = N_Gram_CGA
cnt = 197	feature = 283	correl = 0.0675992	descr = N_Gram_CATC
cnt = 198	feature = 61	correl = -0.122222	descr = Gibbs_of_Target_Sequence__Pos_17_Step_1
cnt = 199	feature = 79	correl = 0.0444128	descr = Fold_of_RNAi_Sequence_Pos_16
cnt = 200	feature = 29	correl = 0.144214	descr = Position_Specific_Bin_Base_12_Base_C
cnt = 201	feature = 461	correl = -0.0732129	descr = N_Gram_GCTCC
cnt = 202	feature = 54	correl = -0.123644	descr = Gibbs_of_Target_Sequence__Pos_6_Step_1
cnt = 203	feature = 51	correl = 0.0922182	descr = Gibbs_of_Target_Sequence__Pos_3_Step_1
cnt = 204	feature = 68	correl = 0.182332	descr = Fold_of_RNAi_Sequence_Pos_0
cnt = 205	feature = 545	correl = -0.0447023	descr = N_Gram_GTTT
cnt = 206	feature = 584	correl = -0.0458674	descr = N_Gram_TCCG
cnt = 207	feature = 548	correl = -0.0479147	descr = N_Gram_TAA
cnt = 208	feature = 424	correl = 0.113212	descr = N_Gram_GCA
cnt = 209	feature = 688	correl = -0.133379	descr = N_Gram_TTTTT
cnt = 210	feature = 209	correl = -0.0480691	descr = N_Gram_AGT
cnt = 211	feature = 77	correl = 0.086522	descr = Fold_of_RNAi_Sequence_Pos_14
cnt = 212	feature = 508	correl = 0.0585569	descr = N_Gram_GGT
cnt = 213	feature = 494	correl = 0.11958	descr = N_Gram_GGGA
cnt = 214	feature = 252	correl = 0.146156	descr = N_Gram_CAA
cnt = 215	feature = 578	correl = -0.0886595	descr = N_Gram_TCCA
cnt = 216	feature = 58	correl = -0.177903	descr = Gibbs_of_Target_Sequence__Pos_14_Step_1
cnt = 217	feature = 460	correl = -0.0542849	descr = N_Gram_GCTC
cnt = 218	feature = 76	correl = 0.106346	descr = Fold_of_RNAi_Sequence_Pos_13
cnt = 219	feature = 413	correl = -0.0443778	descr = N_Gram_GAT
cnt = 220	feature = 502	correl = 0.0762655	descr = N_Gram_GGGG
cnt = 221	feature = 666	correl = -0.132351	descr = N_Gram_TTCTT
cnt = 222	feature = 232	correl = -0.0568023	descr = N_Gram_ATC
cnt = 223	feature = 343	correl = 0.135	descr = N_Gram_CGGG
cnt = 224	feature = 306	correl = 0.0645485	descr = N_Gram_CCG
cnt = 225	feature = 251	correl = 0.0863007	descr = N_Gram_CA
cnt = 226	feature = 479	correl = 0.151889	descr = N_Gram_GGC
cnt = 227	feature = 336	correl = 0.0616629	descr = N_Gram_CGG
cnt = 228	feature = 547	correl = -0.0749633	descr = N_Gram_TA
cnt = 229	feature = 601	correl = -0.116722	descr = N_Gram_TCT
cnt = 230	feature = 436	correl = 0.103198	descr = N_Gram_GCC
cnt = 231	feature = 657	correl = -0.161449	descr = N_Gram_TTC
cnt = 232	feature = 67	correl = -0.0705325	descr = PF_RNAi_Fold_3'Free_Count
cnt = 233	feature = 664	correl = -0.217539	descr = N_Gram_TTCT
cnt = 234	feature = 649	correl = -0.111481	descr = N_Gram_TT
cnt = 235	feature = 467	correl = 0.142624	descr = N_Gram_GG
cnt = 236	feature = 65	correl = -0.192743	descr = PF_RNAi_Fold_Energy
num rows = 521
num_elements = 123477
*
optimization finished, #iter = 534
nu = 0.534422
obj = -44.368269, rho = -0.678423
nSV = 357, nBSV = 217
num rows = 58
num_elements = 13746
*
optimization finished, #iter = 57
nu = 0.509465
obj = -4.445760, rho = -0.460528
nSV = 47, nBSV = 13
*
optimization finished, #iter = 534
nu = 0.534422
obj = -44.368269, rho = -0.678423
nSV = 357, nBSV = 217
CFS merit scores = 1.25579
CFS merit scores = 1.56633
CFS merit scores = 1.8222
CFS merit scores = 2.04796
CFS merit scores = 2.25132
CFS merit scores = 2.43701
CFS merit scores = 2.6099
CFS merit scores = 2.77153
CFS merit scores = 2.92374
CFS merit scores = 3.06833
CFS merit scores = 3.2061
CFS merit scores = 3.33792
CFS merit scores = 3.46422
CFS merit scores = 3.58576
CFS merit scores = 3.70307
CFS merit scores = 3.81649
CFS merit scores = 3.92635
CFS merit scores = 4.03289
CFS merit scores = 4.1364
CFS merit scores = 4.23461
CFS merit scores = 4.32949
CFS merit scores = 4.42145
CFS merit scores = 4.51075
CFS merit scores = 4.59771
CFS merit scores = 4.68252
CFS merit scores = 4.76525
CFS merit scores = 4.84603
CFS merit scores = 4.92433
CFS merit scores = 5.00075
CFS merit scores = 5.07581
CFS merit scores = 5.14762
CFS merit scores = 5.218
CFS merit scores = 5.28696
CFS merit scores = 5.35452
CFS merit scores = 5.4208
CFS merit scores = 5.48213
CFS merit scores = 5.54183
CFS merit scores = 5.59905
CFS merit scores = 5.65519
CFS merit scores = 5.71027
CFS merit scores = 5.76388
CFS merit scores = 5.81536
CFS merit scores = 5.86512
CFS merit scores = 5.91179
CFS merit scores = 5.95742
CFS merit scores = 6.00202
CFS merit scores = 6.0397
CFS merit scores = 6.07489
CFS merit scores = 6.10786
CFS merit scores = 6.13956
CFS merit scores = 6.16934
CFS merit scores = 6.19808
CFS merit scores = 6.22589
CFS merit scores = 6.25252
CFS merit scores = 6.27772
CFS merit scores = 6.29968
CFS merit scores = 6.31913
CFS merit scores = 6.33788
CFS merit scores = 6.35455
CFS merit scores = 6.37109
CFS merit scores = 6.38636
CFS merit scores = 6.40013
CFS merit scores = 6.41324
CFS merit scores = 6.4265
CFS merit scores = 6.43954
CFS merit scores = 6.4523
CFS merit scores = 6.46553
CFS merit scores = 6.47837
CFS merit scores = 6.48998
CFS merit scores = 6.50133
CFS merit scores = 6.51035
CFS merit scores = 6.51942
CFS merit scores = 6.52707
CFS merit scores = 6.53436
CFS merit scores = 6.54073
CFS merit scores = 6.54664
CFS merit scores = 6.55069
CFS merit scores = 6.55419
CFS merit scores = 6.55791
CFS merit scores = 6.56101
CFS merit scores = 6.56345
CFS merit scores = 6.56633
CFS merit scores = 6.56953
CFS merit scores = 6.57207
CFS merit scores = 6.57522
CFS merit scores = 6.57819
CFS merit scores = 6.58161
CFS merit scores = 6.58512
CFS merit scores = 6.58891
CFS merit scores = 6.59267
CFS merit scores = 6.59466
CFS merit scores = 6.59572
CFS merit scores = 6.59517
CFS merit scores = 6.59379
CFS merit scores = 6.59149
CFS merit scores = 6.58955
CFS merit scores = 6.58695
CFS merit scores = 6.58472
CFS merit scores = 6.58289
CFS merit scores = 6.58098
CFS merit scores = 6.57929
CFS merit scores = 6.57638
CFS merit scores = 6.57375
CFS merit scores = 6.57079
CFS merit scores = 6.5679
CFS merit scores = 6.56493
CFS merit scores = 6.56193
CFS merit scores = 6.55918
CFS merit scores = 6.55589
CFS merit scores = 6.55294
CFS merit scores = 6.54995
CFS merit scores = 6.54629
CFS merit scores = 6.54234
CFS merit scores = 6.53835
CFS merit scores = 6.53401
CFS merit scores = 6.52931
CFS merit scores = 6.52482
CFS merit scores = 6.52038
CFS merit scores = 6.51625
CFS merit scores = 6.51129
CFS merit scores = 6.50675
CFS merit scores = 6.50174
CFS merit scores = 6.49673
CFS merit scores = 6.49142
CFS merit scores = 6.48621
CFS merit scores = 6.4813
CFS merit scores = 6.47671
CFS merit scores = 6.47214
CFS merit scores = 6.46731
CFS merit scores = 6.4623
CFS merit scores = 6.45712
CFS merit scores = 6.45213
CFS merit scores = 6.44744
CFS merit scores = 6.44165
CFS merit scores = 6.43609
CFS merit scores = 6.4309
CFS merit scores = 6.42569
CFS merit scores = 6.42038
CFS merit scores = 6.41547
CFS merit scores = 6.41086
CFS merit scores = 6.40614
CFS merit scores = 6.40081
CFS merit scores = 6.39582
CFS merit scores = 6.39087
CFS merit scores = 6.38551
CFS merit scores = 6.38013
CFS merit scores = 6.37471
CFS merit scores = 6.36869
CFS merit scores = 6.36285
CFS merit scores = 6.35706
CFS merit scores = 6.35116
CFS merit scores = 6.34545
CFS merit scores = 6.33983
CFS merit scores = 6.3332
CFS merit scores = 6.32671
CFS merit scores = 6.32021
CFS merit scores = 6.31397
CFS merit scores = 6.3078
CFS merit scores = 6.30169
CFS merit scores = 6.29564
CFS merit scores = 6.28931
CFS merit scores = 6.28263
CFS merit scores = 6.27604
CFS merit scores = 6.26945
CFS merit scores = 6.2625
CFS merit scores = 6.2557
CFS merit scores = 6.24888
CFS merit scores = 6.24202
CFS merit scores = 6.23531
CFS merit scores = 6.22844
CFS merit scores = 6.22166
CFS merit scores = 6.21518
CFS merit scores = 6.20877
CFS merit scores = 6.20155
CFS merit scores = 6.19409
CFS merit scores = 6.18684
CFS merit scores = 6.17926
CFS merit scores = 6.17179
CFS merit scores = 6.16416
CFS merit scores = 6.15659
CFS merit scores = 6.14903
CFS merit scores = 6.14153
CFS merit scores = 6.13418
CFS merit scores = 6.12703
CFS merit scores = 6.11952
CFS merit scores = 6.11168
CFS merit scores = 6.1037
CFS merit scores = 6.0958
CFS merit scores = 6.08693
CFS merit scores = 6.07818
CFS merit scores = 6.06921
CFS merit scores = 6.06048
CFS merit scores = 6.05169
CFS merit scores = 6.04296
CFS merit scores = 6.03442
CFS merit scores = 6.02593
CFS merit scores = 6.0176
CFS merit scores = 6.00877
CFS merit scores = 6.00005
CFS merit scores = 5.99111
CFS merit scores = 5.98214
CFS merit scores = 5.97331
CFS merit scores = 5.96474
CFS merit scores = 5.95605
CFS merit scores = 5.94757
CFS merit scores = 5.93917
CFS merit scores = 5.93086
CFS merit scores = 5.9224
CFS merit scores = 5.91399
CFS merit scores = 5.90566
CFS merit scores = 5.8974
CFS merit scores = 5.88917
CFS merit scores = 5.88061
CFS merit scores = 5.8722
CFS merit scores = 5.86361
CFS merit scores = 5.85512
CFS merit scores = 5.84669
CFS merit scores = 5.83846
CFS merit scores = 5.83015
CFS merit scores = 5.82198
CFS merit scores = 5.81397
CFS merit scores = 5.80595
CFS merit scores = 5.79813
CFS merit scores = 5.79024
CFS merit scores = 5.78238
CFS merit scores = 5.77455
CFS merit scores = 5.76689
CFS merit scores = 5.75928
CFS merit scores = 5.75163
CFS merit scores = 5.74416
CFS merit scores = 5.73667
CFS merit scores = 5.72922
CFS merit scores = 5.72184
CFS merit scores = 5.71461
CFS merit scores = 5.70739
CFS merit scores = 5.70034
CFS merit scores = 5.69337
CFS merit scores = 5.68656
CFS merit scores = 5.6796
CFS merit scores = 5.67277
CFS merit scores = 5.6659
CFS merit scores = 5.65902
CFS merit scores = 5.65224
CFS merit scores = 5.64552
CFS merit scores = 5.63883
CFS merit scores = 5.63208
CFS merit scores = 5.62532
CFS merit scores = 5.61863
CFS merit scores = 5.61197
CFS merit scores = 5.60535
CFS merit scores = 5.59876
CFS merit scores = 5.59229
CFS merit scores = 5.58573
CFS merit scores = 5.57922
CFS merit scores = 5.5726
CFS merit scores = 5.56614
CFS merit scores = 5.55979
CFS merit scores = 5.55355
CFS merit scores = 5.54747
CFS merit scores = 5.54124
CFS merit scores = 5.53507
CFS merit scores = 5.52899
CFS merit scores = 5.52293
CFS merit scores = 5.51692
CFS merit scores = 5.51103
CFS merit scores = 5.50506
CFS merit scores = 5.49901
CFS merit scores = 5.49279
CFS merit scores = 5.48662
CFS merit scores = 5.48054
CFS merit scores = 5.47443
CFS merit scores = 5.46817
CFS merit scores = 5.46201
CFS merit scores = 5.45581
CFS merit scores = 5.44961
CFS merit scores = 5.44356
CFS merit scores = 5.43759
CFS merit scores = 5.43163
CFS merit scores = 5.42572
CFS merit scores = 5.41986
CFS merit scores = 5.41393
CFS merit scores = 5.40798
CFS merit scores = 5.40209
CFS merit scores = 5.39619
CFS merit scores = 5.39038
CFS merit scores = 5.38442
CFS merit scores = 5.37855
CFS merit scores = 5.37259
CFS merit scores = 5.36666
CFS merit scores = 5.36069
CFS merit scores = 5.3548
CFS merit scores = 5.34873
CFS merit scores = 5.34274
CFS merit scores = 5.33665
CFS merit scores = 5.33061
CFS merit scores = 5.32452
CFS merit scores = 5.31848
CFS merit scores = 5.31246
CFS merit scores = 5.30647
CFS merit scores = 5.30061
CFS merit scores = 5.29478
CFS merit scores = 5.28895
CFS merit scores = 5.28303
CFS merit scores = 5.27717
CFS merit scores = 5.27128
CFS merit scores = 5.26546
CFS merit scores = 5.25964
CFS merit scores = 5.2538
CFS merit scores = 5.24806
CFS merit scores = 5.24225
CFS merit scores = 5.23638
CFS merit scores = 5.23054
CFS merit scores = 5.22471
CFS merit scores = 5.21892
CFS merit scores = 5.21306
CFS merit scores = 5.20722
CFS merit scores = 5.2014
CFS merit scores = 5.19566
CFS merit scores = 5.18996
CFS merit scores = 5.18391
CFS merit scores = 5.17792
CFS merit scores = 5.17191
CFS merit scores = 5.1659
CFS merit scores = 5.15987
CFS merit scores = 5.15387
CFS merit scores = 5.1479
CFS merit scores = 5.14185
CFS merit scores = 5.1357
CFS merit scores = 5.12951
CFS merit scores = 5.12323
CFS merit scores = 5.11694
CFS merit scores = 5.11072
CFS merit scores = 5.10454
CFS merit scores = 5.09842
CFS merit scores = 5.0921
CFS merit scores = 5.08573
CFS merit scores = 5.07933
CFS merit scores = 5.07298
CFS merit scores = 5.06669
CFS merit scores = 5.06027
CFS merit scores = 5.05382
CFS merit scores = 5.04724
CFS merit scores = 5.04062
CFS merit scores = 5.03397
CFS merit scores = 5.02731
CFS merit scores = 5.0206
CFS merit scores = 5.01377
CFS merit scores = 5.007
CFS merit scores = 5.00024
CFS merit scores = 4.9935
CFS merit scores = 4.98639
CFS merit scores = 4.97897
CFS merit scores = 4.9715
CFS merit scores = 4.96389
CFS merit scores = 4.95626
CFS merit scores = 4.94824
CFS merit scores = 4.94003
CFS merit scores = 4.93188
CFS merit scores = 4.92379
CFS merit scores = 4.91563
CFS merit scores = 4.90755
CFS merit scores = 4.89915
CFS merit scores = 4.89073
CFS merit scores = 4.88238
CFS merit scores = 4.87384
CFS merit scores = 4.86535
CFS merit scores = 4.85672
CFS merit scores = 4.84813
CFS merit scores = 4.83915
CFS merit scores = 4.83016
CFS merit scores = 4.82108
CFS merit scores = 4.81194
CFS merit scores = 4.80265
CFS merit scores = 4.79304
CFS merit scores = 4.78327
CFS merit scores = 4.77341
CFS merit scores = 4.76357
CFS merit scores = 4.75371
CFS merit scores = 4.74339
CFS merit scores = 4.72986
CFS merit scores = 4.71143
cnt = 1	feature = 43	correl = -0.255793	descr = Position_Specific_Bin_Base_18_Base_A
cnt = 2	feature = 678	correl = -0.225281	descr = N_Gram_TTCTC
cnt = 3	feature = 448	correl = 0.0766245	descr = N_Gram_GCCT
cnt = 4	feature = 473	correl = 0.114234	descr = N_Gram_GGAAA
cnt = 5	feature = 514	correl = 0.0924545	descr = N_Gram_GGGTC
cnt = 6	feature = 313	correl = 0.108045	descr = N_Gram_CCTCA
cnt = 7	feature = 244	correl = 0.0730959	descr = N_Gram_ATGGG
cnt = 8	feature = 611	correl = 0.0940019	descr = N_Gram_TCGGC
cnt = 9	feature = 664	correl = 0.0799585	descr = N_Gram_TTAAG
cnt = 10	feature = 353	correl = 0.0785541	descr = N_Gram_CGTGG
cnt = 11	feature = 397	correl = 0.0729367	descr = N_Gram_GACAG
cnt = 12	feature = 351	correl = 0.070128	descr = N_Gram_CGTGA
cnt = 13	feature = 447	correl = -0.056263	descr = N_Gram_GCCGT
cnt = 14	feature = 637	correl = 0.0518716	descr = N_Gram_TGCCG
cnt = 15	feature = 598	correl = 0.0518716	descr = N_Gram_TCCCG
cnt = 16	feature = 524	correl = 0.0501302	descr = N_Gram_GTATA
cnt = 17	feature = 322	correl = -0.0492413	descr = N_Gram_CGACC
cnt = 18	feature = 457	correl = 0.0448498	descr = N_Gram_GCGTA
cnt = 19	feature = 301	correl = 0.0448498	descr = N_Gram_CCCCG
cnt = 20	feature = 429	correl = 0.0724704	descr = N_Gram_GCAAT
cnt = 21	feature = 597	correl = 0.0606099	descr = N_Gram_TCCCA
cnt = 22	feature = 361	correl = 0.0857534	descr = N_Gram_CTATT
cnt = 23	feature = 576	correl = 0.0624943	descr = N_Gram_TATAA
cnt = 24	feature = 618	correl = 0.0565305	descr = N_Gram_TCTCG
cnt = 25	feature = 419	correl = -0.055789	descr = N_Gram_GATCG
cnt = 26	feature = 627	correl = 0.0508648	descr = N_Gram_TGAAA
cnt = 27	feature = 232	correl = -0.0455511	descr = N_Gram_ATCAA
cnt = 28	feature = 217	correl = -0.0439411	descr = N_Gram_AGTGA
cnt = 29	feature = 609	correl = -0.0492413	descr = N_Gram_TCGCA
cnt = 30	feature = 674	correl = 0.0442881	descr = N_Gram_TTCGA
cnt = 31	feature = 219	correl = 0.0883378	descr = N_Gram_AGTTA
cnt = 32	feature = 324	correl = 0.0883378	descr = N_Gram_CGACT
cnt = 33	feature = 578	correl = 0.0750185	descr = N_Gram_TATAT
cnt = 34	feature = 391	correl = 0.0525049	descr = N_Gram_GAAAC
cnt = 35	feature = 416	correl = 0.0455868	descr = N_Gram_GATAC
cnt = 36	feature = 432	correl = 0.0824809	descr = N_Gram_GCACT
cnt = 37	feature = 394	correl = -0.0442622	descr = N_Gram_GAAGG
cnt = 38	feature = 308	correl = 0.0550859	descr = N_Gram_CCGGC
cnt = 39	feature = 225	correl = 0.0542735	descr = N_Gram_ATACA
cnt = 40	feature = 555	correl = 0.0445252	descr = N_Gram_GTTGC
cnt = 41	feature = 267	correl = -0.0447454	descr = N_Gram_CACCC
cnt = 42	feature = 688	correl = -0.0474312	descr = N_Gram_TTGGA
cnt = 43	feature = 208	correl = -0.0498252	descr = N_Gram_AGGGC
cnt = 44	feature = 207	correl = -0.0651342	descr = N_Gram_AGGCT
cnt = 45	feature = 610	correl = 0.0648799	descr = N_Gram_TCGGA
cnt = 46	feature = 396	correl = 0.0527757	descr = N_Gram_GAATC
cnt = 47	feature = 380	correl = 0.0570962	descr = N_Gram_CTTCC
cnt = 48	feature = 247	correl = -0.0547916	descr = N_Gram_ATTAC
cnt = 49	feature = 345	correl = -0.0705616	descr = N_Gram_CGTAA
cnt = 50	feature = 657	correl = 0.0685304	descr = N_Gram_TGTGA
cnt = 51	feature = 246	correl = 0.0631997	descr = N_Gram_ATGTT
cnt = 52	feature = 551	correl = -0.0790862	descr = N_Gram_GTTAC
cnt = 53	feature = 620	correl = -0.0502427	descr = N_Gram_TCTGC
cnt = 54	feature = 389	correl = 0.0577329	descr = N_Gram_CTTTG
cnt = 55	feature = 527	correl = -0.0514624	descr = N_Gram_GTCAA
cnt = 56	feature = 467	correl = 0.0799764	descr = N_Gram_GCTGG
cnt = 57	feature = 82	correl = -0.0574263	descr = Xue_Structure_Feature_A010
cnt = 58	feature = 339	correl = 0.0591247	descr = N_Gram_CGGCG
cnt = 59	feature = 510	correl = 0.0877997	descr = N_Gram_GGGGC
cnt = 60	feature = 424	correl = -0.0691849	descr = N_Gram_GATTT
cnt = 61	feature = 400	correl = -0.064095	descr = N_Gram_GACCT
cnt = 62	feature = 653	correl = 0.0587498	descr = N_Gram_TGTAA
cnt = 63	feature = 512	correl = 0.0448498	descr = N_Gram_GGGGT
cnt = 64	feature = 667	correl = -0.0851363	descr = N_Gram_TTATA
cnt = 65	feature = 348	correl = -0.0456528	descr = N_Gram_CGTCC
cnt = 66	feature = 461	correl = 0.0858528	descr = N_Gram_GCTAT
cnt = 67	feature = 160	correl = 0.0448498	descr = N_Gram_ACAGC
cnt = 68	feature = 236	correl = -0.097297	descr = N_Gram_ATCGG
cnt = 69	feature = 406	correl = 0.0576854	descr = N_Gram_GAGAT
cnt = 70	feature = 421	correl = -0.0584037	descr = N_Gram_GATGC
cnt = 71	feature = 636	correl = 0.0931096	descr = N_Gram_TGCAC
cnt = 72	feature = 290	correl = 0.0476934	descr = N_Gram_CCAAT
cnt = 73	feature = 574	correl = 0.0802415	descr = N_Gram_TAGCA
cnt = 74	feature = 320	correl = 0.0446263	descr = N_Gram_CGAAG
cnt = 75	feature = 600	correl = -0.0649711	descr = N_Gram_TCCGC
cnt = 76	feature = 520	correl = 0.0549401	descr = N_Gram_GGTGC
cnt = 77	feature = 545	correl = 0.112764	descr = N_Gram_GTGGC
cnt = 78	feature = 649	correl = 0.0460523	descr = N_Gram_TGGGT
cnt = 79	feature = 224	correl = -0.14922	descr = N_Gram_ATAAG
cnt = 80	feature = 613	correl = 0.0558992	descr = N_Gram_TCGTT
cnt = 81	feature = 666	correl = -0.0735572	descr = N_Gram_TTACC
cnt = 82	feature = 552	correl = 0.0847243	descr = N_Gram_GTTCC
cnt = 83	feature = 321	correl = 0.0729367	descr = N_Gram_CGACA
cnt = 84	feature = 235	correl = -0.0492413	descr = N_Gram_ATCGC
cnt = 85	feature = 261	correl = 0.0821646	descr = N_Gram_CAAGG
cnt = 86	feature = 452	correl = 0.0737702	descr = N_Gram_GCGAG
cnt = 87	feature = 417	correl = 0.075923	descr = N_Gram_GATAT
cnt = 88	feature = 303	correl = 0.0684582	descr = N_Gram_CCCGC
cnt = 89	feature = 482	correl = 0.0890426	descr = N_Gram_GGAGT
cnt = 90	feature = 494	correl = 0.0748259	descr = N_Gram_GGCGC
cnt = 91	feature = 629	correl = -0.0813739	descr = N_Gram_TGAGA
cnt = 92	feature = 257	correl = -0.0669001	descr = N_Gram_CAAAT
cnt = 93	feature = 291	correl = -0.0450395	descr = N_Gram_CCACG
cnt = 94	feature = 579	correl = 0.0624687	descr = N_Gram_TATGT
cnt = 95	feature = 563	correl = 0.0605012	descr = N_Gram_TAAAT
cnt = 96	feature = 511	correl = 0.0756844	descr = N_Gram_GGGGG
cnt = 97	feature = 312	correl = 0.0784148	descr = N_Gram_CCGTG
cnt = 98	feature = 211	correl = 0.0755699	descr = N_Gram_AGGTT
cnt = 99	feature = 484	correl = 0.0649314	descr = N_Gram_GGATT
cnt = 100	feature = 433	correl = -0.0707097	descr = N_Gram_GCAGA
cnt = 101	feature = 589	correl = -0.0584076	descr = N_Gram_TCATA
cnt = 102	feature = 295	correl = 0.0455395	descr = N_Gram_CCATC
cnt = 103	feature = 218	correl = 0.102945	descr = N_Gram_AGTGT
cnt = 104	feature = 315	correl = 0.0599956	descr = N_Gram_CCTCG
cnt = 105	feature = 483	correl = -0.0892388	descr = N_Gram_GGATC
cnt = 106	feature = 326	correl = -0.0912834	descr = N_Gram_CGAGT
cnt = 107	feature = 209	correl = 0.10018	descr = N_Gram_AGGGG
cnt = 108	feature = 481	correl = 0.106159	descr = N_Gram_GGAGC
cnt = 109	feature = 645	correl = 0.146803	descr = N_Gram_TGGCT
cnt = 110	feature = 336	correl = 0.057566	descr = N_Gram_CGGAC
cnt = 111	feature = 683	correl = -0.0663177	descr = N_Gram_TTGAC
cnt = 112	feature = 363	correl = 0.0649461	descr = N_Gram_CTCAA
cnt = 113	feature = 651	correl = 0.0544855	descr = N_Gram_TGGTA
cnt = 114	feature = 631	correl = -0.0444781	descr = N_Gram_TGATC
cnt = 115	feature = 228	correl = 0.0463331	descr = N_Gram_ATAGC
cnt = 116	feature = 691	correl = 0.0843309	descr = N_Gram_TTGTG
cnt = 117	feature = 690	correl = -0.0539225	descr = N_Gram_TTGTA
cnt = 118	feature = 573	correl = -0.0629578	descr = N_Gram_TAGAT
cnt = 119	feature = 304	correl = 0.0702418	descr = N_Gram_CCCGG
cnt = 120	feature = 580	correl = -0.0568288	descr = N_Gram_TATTC
cnt = 121	feature = 528	correl = 0.175823	descr = N_Gram_GTCAG
cnt = 122	feature = 456	correl = 0.0575207	descr = N_Gram_GCGGG
cnt = 123	feature = 298	correl = 0.0721959	descr = N_Gram_CCCAA
cnt = 124	feature = 623	correl = -0.12972	descr = N_Gram_TCTTA
cnt = 125	feature = 446	correl = 0.0580428	descr = N_Gram_GCCGC
cnt = 126	feature = 535	correl = 0.0982776	descr = N_Gram_GTCGG
cnt = 127	feature = 423	correl = -0.0595979	descr = N_Gram_GATTA
cnt = 128	feature = 360	correl = 0.0624943	descr = N_Gram_CTATA
cnt = 129	feature = 272	correl = 0.0966225	descr = N_Gram_CACTC
cnt = 130	feature = 686	correl = -0.141277	descr = N_Gram_TTGCG
cnt = 131	feature = 449	correl = 0.0605773	descr = N_Gram_GCCTC
cnt = 132	feature = 540	correl = 0.047812	descr = N_Gram_GTGAC
cnt = 133	feature = 220	correl = 0.0496638	descr = N_Gram_AGTTG
cnt = 134	feature = 655	correl = 0.0470969	descr = N_Gram_TGTCT
cnt = 135	feature = 641	correl = 0.0884103	descr = N_Gram_TGGAG
cnt = 136	feature = 525	correl = -0.0627469	descr = N_Gram_GTATC
cnt = 137	feature = 278	correl = 0.0832083	descr = N_Gram_CAGGA
cnt = 138	feature = 648	correl = 0.0877997	descr = N_Gram_TGGGG
cnt = 139	feature = 407	correl = -0.0480842	descr = N_Gram_GAGCC
cnt = 140	feature = 659	correl = 0.0503127	descr = N_Gram_TGTGT
cnt = 141	feature = 314	correl = -0.0881514	descr = N_Gram_CCTCC
cnt = 142	feature = 392	correl = 0.100755	descr = N_Gram_GAAAG
cnt = 143	feature = 478	correl = 0.0981411	descr = N_Gram_GGACG
cnt = 144	feature = 451	correl = -0.0771366	descr = N_Gram_GCGAC
cnt = 145	feature = 505	correl = 0.10175	descr = N_Gram_GGGCC
cnt = 146	feature = 500	correl = 0.0518907	descr = N_Gram_GGGAA
cnt = 147	feature = 695	correl = -0.045038	descr = N_Gram_TTTCG
cnt = 148	feature = 654	correl = -0.0614479	descr = N_Gram_TGTCA
cnt = 149	feature = 371	correl = -0.0737816	descr = N_Gram_CTGAT
cnt = 150	feature = 531	correl = 0.050868	descr = N_Gram_GTCCC
cnt = 151	feature = 264	correl = 0.0779496	descr = N_Gram_CACAT
cnt = 152	feature = 593	correl = 0.0584476	descr = N_Gram_TCCAA
cnt = 153	feature = 325	correl = 0.102203	descr = N_Gram_CGAGG
cnt = 154	feature = 647	correl = 0.0511865	descr = N_Gram_TGGGA
cnt = 155	feature = 274	correl = 0.0834702	descr = N_Gram_CAGCA
cnt = 156	feature = 441	correl = 0.0978444	descr = N_Gram_GCCAG
cnt = 157	feature = 285	correl = -0.0664047	descr = N_Gram_CATCG
cnt = 158	feature = 399	correl = 0.0523441	descr = N_Gram_GACCG
cnt = 159	feature = 331	correl = 0.0590235	descr = N_Gram_CGCCG
cnt = 160	feature = 286	correl = 0.0786939	descr = N_Gram_CATCT
cnt = 161	feature = 660	correl = -0.0517423	descr = N_Gram_TGTTA
cnt = 162	feature = 517	correl = -0.0707976	descr = N_Gram_GGTAA
cnt = 163	feature = 459	correl = 0.0945911	descr = N_Gram_GCGTG
cnt = 164	feature = 440	correl = -0.0510814	descr = N_Gram_GCCAA
cnt = 165	feature = 428	correl = 0.0956937	descr = N_Gram_GCAAC
cnt = 166	feature = 546	correl = 0.0774851	descr = N_Gram_GTGGT
cnt = 167	feature = 492	correl = 0.132646	descr = N_Gram_GGCCT
cnt = 168	feature = 226	correl = -0.0793273	descr = N_Gram_ATACT
cnt = 169	feature = 364	correl = 0.0682814	descr = N_Gram_CTCAC
cnt = 170	feature = 454	correl = 0.0515601	descr = N_Gram_GCGGA
cnt = 171	feature = 258	correl = 0.0465688	descr = N_Gram_CAACA
cnt = 172	feature = 504	correl = 0.0756844	descr = N_Gram_GGGCA
cnt = 173	feature = 497	correl = 0.153635	descr = N_Gram_GGCTT
cnt = 174	feature = 701	correl = -0.0691456	descr = N_Gram_TTTTG
cnt = 175	feature = 553	correl = -0.07825	descr = N_Gram_GTTCT
cnt = 176	feature = 608	correl = -0.100801	descr = N_Gram_TCGAG
cnt = 177	feature = 281	correl = 0.129518	descr = N_Gram_CAGTG
cnt = 178	feature = 586	correl = 0.0809286	descr = N_Gram_TCAGC
cnt = 179	feature = 466	correl = 0.0652103	descr = N_Gram_GCTGC
cnt = 180	feature = 375	correl = 0.0453749	descr = N_Gram_CTGTG
cnt = 181	feature = 643	correl = 0.102589	descr = N_Gram_TGGCC
cnt = 182	feature = 280	correl = 0.0815473	descr = N_Gram_CAGTA
cnt = 183	feature = 216	correl = -0.151815	descr = N_Gram_AGTCT
cnt = 184	feature = 318	correl = -0.0790128	descr = N_Gram_CCTTC
cnt = 185	feature = 487	correl = 0.0854986	descr = N_Gram_GGCAT
cnt = 186	feature = 612	correl = -0.0487143	descr = N_Gram_TCGTC
cnt = 187	feature = 306	correl = 0.0440284	descr = N_Gram_CCGA
cnt = 188	feature = 455	correl = 0.064167	descr = N_Gram_GCGGC
cnt = 189	feature = 601	correl = -0.0849159	descr = N_Gram_TCCGG
cnt = 190	feature = 561	correl = 0.0622858	descr = N_Gram_TAAA
cnt = 191	feature = 521	correl = 0.0622921	descr = N_Gram_GGTTG
cnt = 192	feature = 477	correl = 0.104332	descr = N_Gram_GGACC
cnt = 193	feature = 463	correl = 0.0504524	descr = N_Gram_GCTCA
cnt = 194	feature = 370	correl = -0.0576006	descr = N_Gram_CTCTC
cnt = 195	feature = 603	correl = -0.0561181	descr = N_Gram_TCCTC
cnt = 196	feature = 404	correl = -0.0768158	descr = N_Gram_GACTG
cnt = 197	feature = 594	correl = -0.0477594	descr = N_Gram_TCCAC
cnt = 198	feature = 628	correl = -0.0711086	descr = N_Gram_TGAAG
cnt = 199	feature = 450	correl = 0.132646	descr = N_Gram_GCCTT
cnt = 200	feature = 390	correl = 0.0849416	descr = N_Gram_GAAA
cnt = 201	feature = 413	correl = -0.0559163	descr = N_Gram_GAGTT
cnt = 202	feature = 501	correl = 0.105734	descr = N_Gram_GGGAC
cnt = 203	feature = 596	correl = 0.0638738	descr = N_Gram_TCCC
cnt = 204	feature = 632	correl = -0.117916	descr = N_Gram_TGATT
cnt = 205	feature = 14	correl = -0.1502	descr = Position_Specific_Bin_Base_5_Base_A
cnt = 206	feature = 435	correl = 0.0498434	descr = N_Gram_GCAGT
cnt = 207	feature = 26	correl = -0.0802373	descr = Position_Specific_Bin_Base_11_Base_G
cnt = 208	feature = 276	correl = -0.139525	descr = N_Gram_CAGCT
cnt = 209	feature = 327	correl = -0.0450845	descr = N_Gram_CGAT
cnt = 210	feature = 248	correl = 0.0458093	descr = N_Gram_ATTG
cnt = 211	feature = 373	correl = 0.0498909	descr = N_Gram_CTGGA
cnt = 212	feature = 341	correl = 0.107999	descr = N_Gram_CGGGA
cnt = 213	feature = 30	correl = -0.102017	descr = Position_Specific_Bin_Base_12_Base_T
cnt = 214	feature = 365	correl = -0.0923204	descr = N_Gram_CTCAT
cnt = 215	feature = 25	correl = 0.0474742	descr = Position_Specific_Bin_Base_10_Base_T
cnt = 216	feature = 36	correl = 0.059702	descr = Position_Specific_Bin_Base_15_Base_T
cnt = 217	feature = 10	correl = 0.0723508	descr = Position_Specific_Bin_Base_3_Base_C
cnt = 218	feature = 39	correl = -0.0748419	descr = Position_Specific_Bin_Base_17_Base_A
cnt = 219	feature = 475	correl = 0.053315	descr = N_Gram_GGAAG
cnt = 220	feature = 387	correl = 0.0766834	descr = N_Gram_CTTTA
cnt = 221	feature = 557	correl = -0.0534548	descr = N_Gram_GTTGT
cnt = 222	feature = 537	correl = -0.0945485	descr = N_Gram_GTCTT
cnt = 223	feature = 518	correl = 0.0626126	descr = N_Gram_GGTC
cnt = 224	feature = 436	correl = 0.0724619	descr = N_Gram_GCAT
cnt = 225	feature = 644	correl = -0.0798216	descr = N_Gram_TGGCG
cnt = 226	feature = 136	correl = 0.0516237	descr = N_Gram_AACAT
cnt = 227	feature = 420	correl = -0.109978	descr = N_Gram_GATCT
cnt = 228	feature = 21	correl = 0.0640325	descr = Position_Specific_Bin_Base_8_Base_T
cnt = 229	feature = 19	correl = 0.0475382	descr = Position_Specific_Bin_Base_7_Base_T
cnt = 230	feature = 426	correl = 0.124267	descr = N_Gram_GCAA
cnt = 231	feature = 13	correl = 0.0510965	descr = Position_Specific_Bin_Base_4_Base_T
cnt = 232	feature = 41	correl = 0.0491441	descr = Position_Specific_Bin_Base_17_Base_G
cnt = 233	feature = 357	correl = 0.0501379	descr = N_Gram_CTA
cnt = 234	feature = 23	correl = -0.0806504	descr = Position_Specific_Bin_Base_9_Base_T
cnt = 235	feature = 35	correl = -0.047612	descr = Position_Specific_Bin_Base_15_Base_G
cnt = 236	feature = 259	correl = 0.0687412	descr = N_Gram_CAAG
cnt = 237	feature = 558	correl = -0.0853291	descr = N_Gram_GTTTT
cnt = 238	feature = 468	correl = 0.0850152	descr = N_Gram_GCTT
cnt = 239	feature = 350	correl = 0.132061	descr = N_Gram_CGTG
cnt = 240	feature = 342	correl = 0.128717	descr = N_Gram_CGGGC
cnt = 241	feature = 33	correl = -0.113363	descr = Position_Specific_Bin_Base_14_Base_A
cnt = 242	feature = 624	correl = -0.135977	descr = N_Gram_TCTTC
cnt = 243	feature = 29	correl = 0.0813304	descr = Position_Specific_Bin_Base_12_Base_G
cnt = 244	feature = 689	correl = 0.076648	descr = N_Gram_TTGGC
cnt = 245	feature = 32	correl = 0.130268	descr = Position_Specific_Bin_Base_13_Base_C
cnt = 246	feature = 590	correl = -0.0600296	descr = N_Gram_TCATC
cnt = 247	feature = 46	correl = -0.0950701	descr = Position_Specific_Bin_Base_18_Base_T
cnt = 248	feature = 72	correl = 0.102086	descr = Fold_of_RNAi_Sequence_Pos_9
cnt = 249	feature = 265	correl = 0.0621859	descr = N_Gram_CACC
cnt = 250	feature = 270	correl = -0.0648383	descr = N_Gram_CACGA
cnt = 251	feature = 11	correl = -0.054391	descr = Position_Specific_Bin_Base_4_Base_A
cnt = 252	feature = 40	correl = 0.0877517	descr = Position_Specific_Bin_Base_17_Base_C
cnt = 253	feature = 529	correl = -0.0531036	descr = N_Gram_GTCC
cnt = 254	feature = 9	correl = -0.0546386	descr = Position_Specific_Bin_Base_2_Base_G
cnt = 255	feature = 77	correl = 0.0676704	descr = Fold_of_RNAi_Sequence_Pos_15
cnt = 256	feature = 616	correl = -0.0997089	descr = N_Gram_TCTCA
cnt = 257	feature = 206	correl = 0.102113	descr = N_Gram_AGGCG
cnt = 258	feature = 54	correl = -0.0557335	descr = Gibbs_of_Target_Sequence__Pos_8_Step_1
cnt = 259	feature = 284	correl = 0.111156	descr = N_Gram_CATCC
cnt = 260	feature = 539	correl = 0.0467646	descr = N_Gram_GTGA
cnt = 261	feature = 606	correl = -0.0612843	descr = N_Gram_TCGA
cnt = 262	feature = 24	correl = -0.0453259	descr = Position_Specific_Bin_Base_10_Base_G
cnt = 263	feature = 44	correl = 0.109365	descr = Position_Specific_Bin_Base_18_Base_C
cnt = 264	feature = 383	correl = -0.104132	descr = N_Gram_CTTGA
cnt = 265	feature = 16	correl = 0.0644919	descr = Position_Specific_Bin_Base_5_Base_G
cnt = 266	feature = 334	correl = 0.0663428	descr = N_Gram_CGGA
cnt = 267	feature = 673	correl = -0.0480288	descr = N_Gram_TTCCG
cnt = 268	feature = 237	correl = -0.064906	descr = N_Gram_ATCTC
cnt = 269	feature = 59	correl = -0.0526008	descr = Gibbs_of_Target_Sequence__Pos_15_Step_1
cnt = 270	feature = 442	correl = 0.0479286	descr = N_Gram_GCCC
cnt = 271	feature = 646	correl = 0.105942	descr = N_Gram_TGGG
cnt = 272	feature = 105	correl = 0.0534014	descr = Fold_of_Target_NoEndbrace_noends_Pos_15
cnt = 273	feature = 27	correl = -0.111	descr = Position_Specific_Bin_Base_12_Base_A
cnt = 274	feature = 547	correl = 0.0680015	descr = N_Gram_GTGT
cnt = 275	feature = 684	correl = -0.0717365	descr = N_Gram_TTGC
cnt = 276	feature = 51	correl = -0.0491855	descr = Gibbs_of_Target_Sequence__Pos_4_Step_1
cnt = 277	feature = 69	correl = 0.144874	descr = Fold_of_RNAi_Sequence_Pos_2
cnt = 278	feature = 277	correl = 0.0606058	descr = N_Gram_CAGG
cnt = 279	feature = 583	correl = 0.047168	descr = N_Gram_TCAC
cnt = 280	feature = 18	correl = 0.128532	descr = Position_Specific_Bin_Base_6_Base_C
cnt = 281	feature = 604	correl = -0.108303	descr = N_Gram_TCCTT
cnt = 282	feature = 395	correl = -0.0541473	descr = N_Gram_GAAGT
cnt = 283	feature = 81	correl = 0.112098	descr = Xue_Structure_Feature_A101
cnt = 284	feature = 496	correl = 0.0791347	descr = N_Gram_GGCT
cnt = 285	feature = 572	correl = -0.0660272	descr = N_Gram_TACTT
cnt = 286	feature = 17	correl = -0.1439	descr = Position_Specific_Bin_Base_6_Base_A
cnt = 287	feature = 38	correl = 0.154993	descr = Position_Specific_Bin_Base_16_Base_C
cnt = 288	feature = 71	correl = 0.0570467	descr = Fold_of_RNAi_Sequence_Pos_6
cnt = 289	feature = 8	correl = 0.0882388	descr = Position_Specific_Bin_Base_2_Base_C
cnt = 290	feature = 12	correl = 0.0472081	descr = Position_Specific_Bin_Base_4_Base_C
cnt = 291	feature = 656	correl = 0.0753726	descr = N_Gram_TGTG
cnt = 292	feature = 532	correl = -0.0573544	descr = N_Gram_GTCG
cnt = 293	feature = 595	correl = -0.138992	descr = N_Gram_TCCAG
cnt = 294	feature = 630	correl = -0.11707	descr = N_Gram_TGAT
cnt = 295	feature = 388	correl = -0.0526176	descr = N_Gram_CTTTC
cnt = 296	feature = 509	correl = 0.0541443	descr = N_Gram_GGGGA
cnt = 297	feature = 565	correl = -0.099727	descr = N_Gram_TAAG
cnt = 298	feature = 52	correl = -0.119077	descr = Gibbs_of_Target_Sequence__Pos_6_Step_1
cnt = 299	feature = 73	correl = 0.0525042	descr = Fold_of_RNAi_Sequence_Pos_11
cnt = 300	feature = 57	correl = -0.0881619	descr = Gibbs_of_Target_Sequence__Pos_13_Step_1
cnt = 301	feature = 541	correl = 0.0443085	descr = N_Gram_GTGC
cnt = 302	feature = 687	correl = 0.053639	descr = N_Gram_TTGG
cnt = 303	feature = 50	correl = 0.0717407	descr = Gibbs_of_Target_Sequence__Pos_3_Step_1
cnt = 304	feature = 619	correl = -0.117051	descr = N_Gram_TCTCT
cnt = 305	feature = 279	correl = 0.123132	descr = N_Gram_CAGT
cnt = 306	feature = 472	correl = 0.0772817	descr = N_Gram_GGAA
cnt = 307	feature = 288	correl = 0.075325	descr = N_Gram_CCAA
cnt = 308	feature = 79	correl = -0.0717641	descr = Xue_Structure_Feature_A110
cnt = 309	feature = 15	correl = 0.117325	descr = Position_Specific_Bin_Base_5_Base_C
cnt = 310	feature = 544	correl = 0.0999848	descr = N_Gram_GTGG
cnt = 311	feature = 476	correl = 0.0898354	descr = N_Gram_GGAC
cnt = 312	feature = 418	correl = -0.118412	descr = N_Gram_GATC
cnt = 313	feature = 67	correl = 0.157007	descr = Fold_of_RNAi_Sequence_Pos_0
cnt = 314	feature = 60	correl = -0.111311	descr = Gibbs_of_Target_Sequence__Pos_17_Step_1
cnt = 315	feature = 80	correl = 0.0530725	descr = Xue_Structure_Feature_A100
cnt = 316	feature = 554	correl = 0.0481514	descr = N_Gram_GTTG
cnt = 317	feature = 697	correl = -0.0585	descr = N_Gram_TTTG
cnt = 318	feature = 234	correl = -0.0759074	descr = N_Gram_ATCG
cnt = 319	feature = 309	correl = 0.109583	descr = N_Gram_CCGGG
cnt = 320	feature = 61	correl = -0.19477	descr = Gibbs_of_Target_Sequence__Pos_18_Step_1
cnt = 321	feature = 56	correl = 0.0660343	descr = Gibbs_of_Target_Sequence__Pos_12_Step_1
cnt = 322	feature = 367	correl = -0.114791	descr = N_Gram_CTCCA
cnt = 323	feature = 700	correl = -0.127815	descr = N_Gram_TTTTC
cnt = 324	feature = 479	correl = 0.136895	descr = N_Gram_GGAG
cnt = 325	feature = 74	correl = 0.0886433	descr = Fold_of_RNAi_Sequence_Pos_12
cnt = 326	feature = 214	correl = -0.0842201	descr = N_Gram_AGTC
cnt = 327	feature = 28	correl = 0.140363	descr = Position_Specific_Bin_Base_12_Base_C
cnt = 328	feature = 86	correl = 0.0468023	descr = Xue_Structure_Feature_C011
cnt = 329	feature = 681	correl = -0.0861382	descr = N_Gram_TTGA
cnt = 330	feature = 536	correl = -0.081874	descr = N_Gram_GTCT
cnt = 331	feature = 409	correl = 0.0726094	descr = N_Gram_GAGG
cnt = 332	feature = 58	correl = -0.201419	descr = Gibbs_of_Target_Sequence__Pos_14_Step_1
cnt = 333	feature = 453	correl = 0.0883347	descr = N_Gram_GCGG
cnt = 334	feature = 70	correl = 0.0647924	descr = Fold_of_RNAi_Sequence_Pos_3
cnt = 335	feature = 702	correl = -0.104708	descr = N_Gram_TTTTT
cnt = 336	feature = 76	correl = 0.0654704	descr = Fold_of_RNAi_Sequence_Pos_14
cnt = 337	feature = 633	correl = -0.0476861	descr = N_Gram_TGC
cnt = 338	feature = 382	correl = -0.0452868	descr = N_Gram_CTTG
cnt = 339	feature = 283	correl = 0.0655313	descr = N_Gram_CATC
cnt = 340	feature = 503	correl = 0.139264	descr = N_Gram_GGGC
cnt = 341	feature = 78	correl = 0.0461948	descr = Fold_of_RNAi_Sequence_Pos_16
cnt = 342	feature = 329	correl = 0.0670619	descr = N_Gram_CGCC
cnt = 343	feature = 68	correl = 0.179941	descr = Fold_of_RNAi_Sequence_Pos_1
cnt = 344	feature = 662	correl = -0.0606262	descr = N_Gram_TTA
cnt = 345	feature = 602	correl = -0.0962677	descr = N_Gram_TCCT
cnt = 346	feature = 599	correl = -0.0542676	descr = N_Gram_TCCG
cnt = 347	feature = 617	correl = -0.125115	descr = N_Gram_TCTCC
cnt = 348	feature = 425	correl = 0.12695	descr = N_Gram_GCA
cnt = 349	feature = 460	correl = 0.0474591	descr = N_Gram_GCT
cnt = 350	feature = 560	correl = -0.0452318	descr = N_Gram_TAA
cnt = 351	feature = 255	correl = 0.113959	descr = N_Gram_CAA
cnt = 352	feature = 508	correl = 0.0940687	descr = N_Gram_GGGG
cnt = 353	feature = 626	correl = -0.0926296	descr = N_Gram_TGA
cnt = 354	feature = 516	correl = 0.0732941	descr = N_Gram_GGT
cnt = 355	feature = 605	correl = -0.0786267	descr = N_Gram_TCG
cnt = 356	feature = 231	correl = -0.076158	descr = N_Gram_ATC
cnt = 357	feature = 405	correl = 0.0644775	descr = N_Gram_GAG
cnt = 358	feature = 640	correl = 0.089568	descr = N_Gram_TGG
cnt = 359	feature = 356	correl = -0.0701932	descr = N_Gram_CT
cnt = 360	feature = 549	correl = 0.0489116	descr = N_Gram_GTT
cnt = 361	feature = 538	correl = 0.121846	descr = N_Gram_GTG
cnt = 362	feature = 693	correl = -0.124369	descr = N_Gram_TTTC
cnt = 363	feature = 677	correl = -0.234287	descr = N_Gram_TTCT
cnt = 364	feature = 439	correl = 0.0730426	descr = N_Gram_GCC
cnt = 365	feature = 83	correl = 0.0826214	descr = Xue_Structure_Feature_C111
cnt = 366	feature = 222	correl = -0.0966907	descr = N_Gram_AT
cnt = 367	feature = 615	correl = -0.203329	descr = N_Gram_TCTC
cnt = 368	feature = 254	correl = 0.0741285	descr = N_Gram_CA
cnt = 369	feature = 376	correl = -0.116003	descr = N_Gram_CTT
cnt = 370	feature = 340	correl = 0.129862	descr = N_Gram_CGGG
cnt = 371	feature = 305	correl = 0.0663525	descr = N_Gram_CCG
cnt = 372	feature = 66	correl = -0.0658058	descr = PF_RNAi_Fold_3'Free_Count
cnt = 373	feature = 692	correl = -0.105765	descr = N_Gram_TTT
cnt = 374	feature = 65	correl = -0.116819	descr = PF_RNAi_Fold_5'Free_Count
cnt = 375	feature = 591	correl = -0.133903	descr = N_Gram_TCC
cnt = 376	feature = 498	correl = 0.183921	descr = N_Gram_GGG
cnt = 377	feature = 485	correl = 0.149835	descr = N_Gram_GGC
cnt = 378	feature = 614	correl = -0.137463	descr = N_Gram_TCT
cnt = 379	feature = 661	correl = -0.126288	descr = N_Gram_TT
cnt = 380	feature = 64	correl = -0.171683	descr = PF_RNAi_Fold_Energy
cnt = 381	feature = 47	correl = -0.17902	descr = Gibbs_of_Target_Sequence_
num rows = 521
num_elements = 199022
*
optimization finished, #iter = 638
nu = 0.508395
obj = -39.458805, rho = -0.647175
nSV = 372, nBSV = 171
num rows = 58
num_elements = 22156
*
optimization finished, #iter = 42
nu = 0.431298
obj = -3.864268, rho = -0.465354
nSV = 39, nBSV = 9
*
optimization finished, #iter = 638
nu = 0.508395
obj = -39.458805, rho = -0.647175
nSV = 372, nBSV = 171
CFS merit scores = 1.31574
CFS merit scores = 1.60933
CFS merit scores = 1.85584
CFS merit scores = 2.07978
CFS merit scores = 2.28685
CFS merit scores = 2.47294
CFS merit scores = 2.64449
CFS merit scores = 2.8029
CFS merit scores = 2.94833
CFS merit scores = 3.08386
CFS merit scores = 3.21212
CFS merit scores = 3.33412
CFS merit scores = 3.45035
CFS merit scores = 3.56085
CFS merit scores = 3.66796
CFS merit scores = 3.77187
CFS merit scores = 3.87291
CFS merit scores = 3.9712
CFS merit scores = 4.06599
CFS merit scores = 4.15812
CFS merit scores = 4.24801
CFS merit scores = 4.33578
CFS merit scores = 4.42152
CFS merit scores = 4.5054
CFS merit scores = 4.58756
CFS merit scores = 4.6681
CFS merit scores = 4.74708
CFS merit scores = 4.82455
CFS merit scores = 4.90049
CFS merit scores = 4.97507
CFS merit scores = 5.04834
CFS merit scores = 5.11936
CFS merit scores = 5.18872
CFS merit scores = 5.25497
CFS merit scores = 5.31974
CFS merit scores = 5.38088
CFS merit scores = 5.43999
CFS merit scores = 5.4976
CFS merit scores = 5.5533
CFS merit scores = 5.60779
CFS merit scores = 5.65984
CFS merit scores = 5.71044
CFS merit scores = 5.75846
CFS merit scores = 5.80536
CFS merit scores = 5.85052
CFS merit scores = 5.89266
CFS merit scores = 5.93309
CFS merit scores = 5.96835
CFS merit scores = 6.00144
CFS merit scores = 6.03407
CFS merit scores = 6.06659
CFS merit scores = 6.09695
CFS merit scores = 6.12634
CFS merit scores = 6.15479
CFS merit scores = 6.18238
CFS merit scores = 6.20857
CFS merit scores = 6.23393
CFS merit scores = 6.25723
CFS merit scores = 6.27893
CFS merit scores = 6.29944
CFS merit scores = 6.31864
CFS merit scores = 6.33761
CFS merit scores = 6.35537
CFS merit scores = 6.3723
CFS merit scores = 6.38902
CFS merit scores = 6.40579
CFS merit scores = 6.42144
CFS merit scores = 6.43605
CFS merit scores = 6.44913
CFS merit scores = 6.45969
CFS merit scores = 6.46986
CFS merit scores = 6.47947
CFS merit scores = 6.4885
CFS merit scores = 6.49695
CFS merit scores = 6.50381
CFS merit scores = 6.51061
CFS merit scores = 6.51713
CFS merit scores = 6.52278
CFS merit scores = 6.52842
CFS merit scores = 6.53343
CFS merit scores = 6.53867
CFS merit scores = 6.54367
CFS merit scores = 6.54836
CFS merit scores = 6.55268
CFS merit scores = 6.55637
CFS merit scores = 6.56021
CFS merit scores = 6.5641
CFS merit scores = 6.56716
CFS merit scores = 6.56921
CFS merit scores = 6.57069
CFS merit scores = 6.57199
CFS merit scores = 6.57319
CFS merit scores = 6.57392
CFS merit scores = 6.57474
CFS merit scores = 6.57592
CFS merit scores = 6.57681
CFS merit scores = 6.57735
CFS merit scores = 6.57682
CFS merit scores = 6.57636
CFS merit scores = 6.57516
CFS merit scores = 6.57327
CFS merit scores = 6.57121
CFS merit scores = 6.5689
CFS merit scores = 6.56632
CFS merit scores = 6.56405
CFS merit scores = 6.56228
CFS merit scores = 6.55974
CFS merit scores = 6.55631
CFS merit scores = 6.55267
CFS merit scores = 6.54894
CFS merit scores = 6.5456
CFS merit scores = 6.54226
CFS merit scores = 6.53839
CFS merit scores = 6.53458
CFS merit scores = 6.53053
CFS merit scores = 6.52651
CFS merit scores = 6.52271
CFS merit scores = 6.51797
CFS merit scores = 6.51351
CFS merit scores = 6.50906
CFS merit scores = 6.50477
CFS merit scores = 6.50057
CFS merit scores = 6.49679
CFS merit scores = 6.49304
CFS merit scores = 6.48937
CFS merit scores = 6.48599
CFS merit scores = 6.48261
CFS merit scores = 6.47952
CFS merit scores = 6.47592
CFS merit scores = 6.47128
CFS merit scores = 6.46658
CFS merit scores = 6.46221
CFS merit scores = 6.45787
CFS merit scores = 6.45299
CFS merit scores = 6.4484
CFS merit scores = 6.44284
CFS merit scores = 6.43752
CFS merit scores = 6.43205
CFS merit scores = 6.42687
CFS merit scores = 6.42197
CFS merit scores = 6.41677
CFS merit scores = 6.41168
CFS merit scores = 6.40635
CFS merit scores = 6.40108
CFS merit scores = 6.39562
CFS merit scores = 6.39004
CFS merit scores = 6.38475
CFS merit scores = 6.37924
CFS merit scores = 6.37399
CFS merit scores = 6.36895
CFS merit scores = 6.36394
CFS merit scores = 6.35911
CFS merit scores = 6.35419
CFS merit scores = 6.34839
CFS merit scores = 6.34266
CFS merit scores = 6.33687
CFS merit scores = 6.33092
CFS merit scores = 6.32514
CFS merit scores = 6.31855
CFS merit scores = 6.31167
CFS merit scores = 6.30477
CFS merit scores = 6.29784
CFS merit scores = 6.29098
CFS merit scores = 6.28434
CFS merit scores = 6.27756
CFS merit scores = 6.27096
CFS merit scores = 6.26393
CFS merit scores = 6.25677
CFS merit scores = 6.24971
CFS merit scores = 6.24233
CFS merit scores = 6.23506
CFS merit scores = 6.22774
CFS merit scores = 6.22023
CFS merit scores = 6.21288
CFS merit scores = 6.20573
CFS merit scores = 6.19878
CFS merit scores = 6.19169
CFS merit scores = 6.18455
CFS merit scores = 6.17734
CFS merit scores = 6.16976
CFS merit scores = 6.16168
CFS merit scores = 6.15363
CFS merit scores = 6.14545
CFS merit scores = 6.13606
CFS merit scores = 6.12677
CFS merit scores = 6.11767
CFS merit scores = 6.10862
CFS merit scores = 6.09978
CFS merit scores = 6.09112
CFS merit scores = 6.08264
CFS merit scores = 6.07409
CFS merit scores = 6.06557
CFS merit scores = 6.05708
CFS merit scores = 6.04864
CFS merit scores = 6.04018
CFS merit scores = 6.03158
CFS merit scores = 6.02283
CFS merit scores = 6.01432
CFS merit scores = 6.00603
CFS merit scores = 5.99758
CFS merit scores = 5.98895
CFS merit scores = 5.98032
CFS merit scores = 5.97145
CFS merit scores = 5.96257
CFS merit scores = 5.95356
CFS merit scores = 5.94457
CFS merit scores = 5.9358
CFS merit scores = 5.92717
CFS merit scores = 5.91857
CFS merit scores = 5.91017
CFS merit scores = 5.90188
CFS merit scores = 5.8937
CFS merit scores = 5.88518
CFS merit scores = 5.87671
CFS merit scores = 5.86818
CFS merit scores = 5.85972
CFS merit scores = 5.8514
CFS merit scores = 5.84301
CFS merit scores = 5.8347
CFS merit scores = 5.8265
CFS merit scores = 5.81824
CFS merit scores = 5.81018
CFS merit scores = 5.80213
CFS merit scores = 5.7941
CFS merit scores = 5.78627
CFS merit scores = 5.77861
CFS merit scores = 5.77092
CFS merit scores = 5.76304
CFS merit scores = 5.75534
CFS merit scores = 5.74769
CFS merit scores = 5.74023
CFS merit scores = 5.73267
CFS merit scores = 5.72526
CFS merit scores = 5.71786
CFS merit scores = 5.71045
CFS merit scores = 5.70301
CFS merit scores = 5.69578
CFS merit scores = 5.68865
CFS merit scores = 5.6812
CFS merit scores = 5.67367
CFS merit scores = 5.66612
CFS merit scores = 5.65866
CFS merit scores = 5.65116
CFS merit scores = 5.64374
CFS merit scores = 5.63634
CFS merit scores = 5.62903
CFS merit scores = 5.62166
CFS merit scores = 5.61446
CFS merit scores = 5.60704
CFS merit scores = 5.59972
CFS merit scores = 5.59247
CFS merit scores = 5.58534
CFS merit scores = 5.57832
CFS merit scores = 5.57129
CFS merit scores = 5.56441
CFS merit scores = 5.55763
CFS merit scores = 5.55075
CFS merit scores = 5.54395
CFS merit scores = 5.53717
CFS merit scores = 5.5304
CFS merit scores = 5.52365
CFS merit scores = 5.51697
CFS merit scores = 5.51042
CFS merit scores = 5.50397
CFS merit scores = 5.49765
CFS merit scores = 5.49115
CFS merit scores = 5.48472
CFS merit scores = 5.47838
CFS merit scores = 5.47202
CFS merit scores = 5.46578
CFS merit scores = 5.45968
CFS merit scores = 5.45344
CFS merit scores = 5.44705
CFS merit scores = 5.44076
CFS merit scores = 5.43449
CFS merit scores = 5.42819
CFS merit scores = 5.42191
CFS merit scores = 5.41569
CFS merit scores = 5.40942
CFS merit scores = 5.40321
CFS merit scores = 5.39704
CFS merit scores = 5.39079
CFS merit scores = 5.38458
CFS merit scores = 5.37836
CFS merit scores = 5.37217
CFS merit scores = 5.36607
CFS merit scores = 5.36008
CFS merit scores = 5.35406
CFS merit scores = 5.34813
CFS merit scores = 5.34218
CFS merit scores = 5.33633
CFS merit scores = 5.33027
CFS merit scores = 5.32429
CFS merit scores = 5.31822
CFS merit scores = 5.31205
CFS merit scores = 5.30583
CFS merit scores = 5.29954
CFS merit scores = 5.29328
CFS merit scores = 5.28702
CFS merit scores = 5.28068
CFS merit scores = 5.27435
CFS merit scores = 5.26815
CFS merit scores = 5.26179
CFS merit scores = 5.25544
CFS merit scores = 5.2491
CFS merit scores = 5.24289
CFS merit scores = 5.23675
CFS merit scores = 5.23049
CFS merit scores = 5.22419
CFS merit scores = 5.21798
CFS merit scores = 5.21175
CFS merit scores = 5.20541
CFS merit scores = 5.19902
CFS merit scores = 5.19259
CFS merit scores = 5.18616
CFS merit scores = 5.17953
CFS merit scores = 5.17282
CFS merit scores = 5.16623
CFS merit scores = 5.15947
CFS merit scores = 5.15267
CFS merit scores = 5.1458
CFS merit scores = 5.13901
CFS merit scores = 5.13237
CFS merit scores = 5.12571
CFS merit scores = 5.11915
CFS merit scores = 5.11252
CFS merit scores = 5.10555
CFS merit scores = 5.09861
CFS merit scores = 5.09127
CFS merit scores = 5.08392
CFS merit scores = 5.07665
CFS merit scores = 5.0692
CFS merit scores = 5.06186
CFS merit scores = 5.0546
CFS merit scores = 5.0472
CFS merit scores = 5.03951
CFS merit scores = 5.03193
CFS merit scores = 5.02422
CFS merit scores = 5.01656
CFS merit scores = 5.00863
CFS merit scores = 5.00068
CFS merit scores = 4.99285
CFS merit scores = 4.9851
CFS merit scores = 4.97726
CFS merit scores = 4.96913
CFS merit scores = 4.96117
CFS merit scores = 4.95306
CFS merit scores = 4.94506
CFS merit scores = 4.93674
CFS merit scores = 4.92851
CFS merit scores = 4.92033
CFS merit scores = 4.91148
CFS merit scores = 4.90266
CFS merit scores = 4.89362
CFS merit scores = 4.88421
CFS merit scores = 4.87461
CFS merit scores = 4.86466
CFS merit scores = 4.8547
CFS merit scores = 4.84448
CFS merit scores = 4.83444
CFS merit scores = 4.82425
CFS merit scores = 4.81414
CFS merit scores = 4.80407
CFS merit scores = 4.79363
CFS merit scores = 4.78315
CFS merit scores = 4.77134
CFS merit scores = 4.75802
cnt = 1	feature = 64	correl = -0.315741	descr = Gibbs_of_Target_Sequence__Pos_20_Step_1
cnt = 2	feature = 49	correl = 0.257535	descr = Gibbs_of_Target_Sequence__Pos_1_Step_1
cnt = 3	feature = 629	correl = -0.125313	descr = N_Gram_TGCG
cnt = 4	feature = 368	correl = 0.086439	descr = N_Gram_CTGGG
cnt = 5	feature = 565	correl = 0.0749823	descr = N_Gram_TATAT
cnt = 6	feature = 485	correl = 0.100021	descr = N_Gram_GGCGC
cnt = 7	feature = 616	correl = 0.0454579	descr = N_Gram_TGACA
cnt = 8	feature = 264	correl = 0.0966289	descr = N_Gram_CACTC
cnt = 9	feature = 363	correl = 0.0483946	descr = N_Gram_CTCTA
cnt = 10	feature = 425	correl = 0.0724663	descr = N_Gram_GCAAT
cnt = 11	feature = 258	correl = -0.0445068	descr = N_Gram_CACCC
cnt = 12	feature = 560	correl = 0.0453896	descr = N_Gram_TAGAC
cnt = 13	feature = 281	correl = 0.063157	descr = N_Gram_CCAAG
cnt = 14	feature = 661	correl = 0.0442807	descr = N_Gram_TTCGA
cnt = 15	feature = 442	correl = -0.0560626	descr = N_Gram_GCCGT
cnt = 16	feature = 597	correl = -0.0490554	descr = N_Gram_TCGCA
cnt = 17	feature = 288	correl = -0.0489713	descr = N_Gram_CCATA
cnt = 18	feature = 351	correl = 0.0448412	descr = N_Gram_CTAAA
cnt = 19	feature = 659	correl = 0.0733953	descr = N_Gram_TTCAA
cnt = 20	feature = 595	correl = 0.0798773	descr = N_Gram_TCGAC
cnt = 21	feature = 315	correl = 0.0728701	descr = N_Gram_CGACA
cnt = 22	feature = 652	correl = 0.0644614	descr = N_Gram_TTAAC
cnt = 23	feature = 583	correl = 0.0518485	descr = N_Gram_TCCCG
cnt = 24	feature = 523	correl = -0.0458321	descr = N_Gram_GTCGC
cnt = 25	feature = 501	correl = 0.0448412	descr = N_Gram_GGGGT
cnt = 26	feature = 497	correl = 0.0448412	descr = N_Gram_GGGCT
cnt = 27	feature = 453	correl = 0.0448412	descr = N_Gram_GCGTA
cnt = 28	feature = 344	correl = 0.0700672	descr = N_Gram_CGTGA
cnt = 29	feature = 628	correl = 0.0518485	descr = N_Gram_TGCCG
cnt = 30	feature = 511	correl = 0.0501107	descr = N_Gram_GTATA
cnt = 31	feature = 322	correl = 0.0448412	descr = N_Gram_CGCCA
cnt = 32	feature = 614	correl = 0.0508786	descr = N_Gram_TGAAA
cnt = 33	feature = 383	correl = 0.0525153	descr = N_Gram_GAAAC
cnt = 34	feature = 677	correl = 0.0843023	descr = N_Gram_TTGTG
cnt = 35	feature = 237	correl = 0.0730906	descr = N_Gram_ATGGG
cnt = 36	feature = 417	correl = 0.0742177	descr = N_Gram_GATGT
cnt = 37	feature = 605	correl = 0.0478472	descr = N_Gram_TCTCG
cnt = 38	feature = 409	correl = 0.0724133	descr = N_Gram_GAGTC
cnt = 39	feature = 219	correl = 0.0543071	descr = N_Gram_ATACA
cnt = 40	feature = 674	correl = -0.0724834	descr = N_Gram_TTGGA
cnt = 41	feature = 244	correl = 0.0648243	descr = N_Gram_ATTTC
cnt = 42	feature = 423	correl = 0.060452	descr = N_Gram_GCAAA
cnt = 43	feature = 510	correl = 0.0481283	descr = N_Gram_GTAAA
cnt = 44	feature = 255	correl = 0.0829143	descr = N_Gram_CACAG
cnt = 45	feature = 391	correl = 0.0528731	descr = N_Gram_GAATC
cnt = 46	feature = 541	correl = -0.0786822	descr = N_Gram_GTTAC
cnt = 47	feature = 428	correl = -0.107537	descr = N_Gram_GCAGA
cnt = 48	feature = 543	correl = -0.0483937	descr = N_Gram_GTTCG
cnt = 49	feature = 561	correl = -0.0559348	descr = N_Gram_TAGAT
cnt = 50	feature = 324	correl = 0.0567535	descr = N_Gram_CGCTA
cnt = 51	feature = 546	correl = 0.0445789	descr = N_Gram_GTTGC
cnt = 52	feature = 418	correl = -0.0715682	descr = N_Gram_GATTA
cnt = 53	feature = 467	correl = 0.120026	descr = N_Gram_GGAAA
cnt = 54	feature = 331	correl = 0.049443	descr = N_Gram_CGGCC
cnt = 55	feature = 608	correl = -0.125755	descr = N_Gram_TCTTA
cnt = 56	feature = 599	correl = -0.0478457	descr = N_Gram_TCGGG
cnt = 57	feature = 555	correl = 0.0801525	descr = N_Gram_TAAGC
cnt = 58	feature = 654	correl = -0.0527772	descr = N_Gram_TTACC
cnt = 59	feature = 540	correl = 0.0882741	descr = N_Gram_GTTAA
cnt = 60	feature = 397	correl = -0.0636668	descr = N_Gram_GACCT
cnt = 61	feature = 590	correl = 0.0551439	descr = N_Gram_TCCTA
cnt = 62	feature = 399	correl = 0.0882741	descr = N_Gram_GACGG
cnt = 63	feature = 341	correl = -0.0453035	descr = N_Gram_CGTCC
cnt = 64	feature = 640	correl = 0.0682103	descr = N_Gram_TGGGT
cnt = 65	feature = 222	correl = 0.0711138	descr = N_Gram_ATAGT
cnt = 66	feature = 429	correl = 0.0466578	descr = N_Gram_GCAGC
cnt = 67	feature = 643	correl = -0.0517893	descr = N_Gram_TGTCA
cnt = 68	feature = 388	correl = -0.0440018	descr = N_Gram_GAAGG
cnt = 69	feature = 447	correl = -0.0767367	descr = N_Gram_GCGAC
cnt = 70	feature = 586	correl = -0.0858415	descr = N_Gram_TCCGC
cnt = 71	feature = 292	correl = 0.0834916	descr = N_Gram_CCCAC
cnt = 72	feature = 563	correl = -0.0521398	descr = N_Gram_TAGCC
cnt = 73	feature = 257	correl = 0.0630802	descr = N_Gram_CACCA
cnt = 74	feature = 481	correl = 0.0980838	descr = N_Gram_GGCCC
cnt = 75	feature = 483	correl = 0.134565	descr = N_Gram_GGCCT
cnt = 76	feature = 252	correl = 0.0899699	descr = N_Gram_CAAGG
cnt = 77	feature = 362	correl = 0.0709676	descr = N_Gram_CTCGG
cnt = 78	feature = 451	correl = 0.0500977	descr = N_Gram_GCGGC
cnt = 79	feature = 339	correl = -0.0674576	descr = N_Gram_CGTAC
cnt = 80	feature = 494	correl = 0.0514292	descr = N_Gram_GGGCA
cnt = 81	feature = 420	correl = -0.0652644	descr = N_Gram_GATTT
cnt = 82	feature = 218	correl = -0.14867	descr = N_Gram_ATAAG
cnt = 83	feature = 627	correl = -0.0458337	descr = N_Gram_TGCCC
cnt = 84	feature = 318	correl = 0.0850226	descr = N_Gram_CGAGG
cnt = 85	feature = 456	correl = -0.0540667	descr = N_Gram_GCGTT
cnt = 86	feature = 228	correl = -0.0490554	descr = N_Gram_ATCGC
cnt = 87	feature = 620	correl = -0.0488518	descr = N_Gram_TGATC
cnt = 88	feature = 648	correl = 0.0503771	descr = N_Gram_TGTGT
cnt = 89	feature = 357	correl = 0.0919936	descr = N_Gram_CTCAA
cnt = 90	feature = 226	correl = -0.0570998	descr = N_Gram_ATCAT
cnt = 91	feature = 303	correl = -0.087861	descr = N_Gram_CCGGT
cnt = 92	feature = 538	correl = 0.046912	descr = N_Gram_GTGTA
cnt = 93	feature = 632	correl = 0.0883958	descr = N_Gram_TGGAG
cnt = 94	feature = 274	correl = 0.0869394	descr = N_Gram_CAGTG
cnt = 95	feature = 477	correl = 0.0516967	descr = N_Gram_GGCAA
cnt = 96	feature = 508	correl = 0.0549455	descr = N_Gram_GGTGC
cnt = 97	feature = 660	correl = 0.062669	descr = N_Gram_TTCCA
cnt = 98	feature = 619	correl = 0.0663225	descr = N_Gram_TGATA
cnt = 99	feature = 345	correl = 0.125472	descr = N_Gram_CGTGC
cnt = 100	feature = 503	correl = 0.0924091	descr = N_Gram_GGGTC
cnt = 101	feature = 301	correl = 0.0702649	descr = N_Gram_CCGGC
cnt = 102	feature = 646	correl = 0.0780913	descr = N_Gram_TGTGA
cnt = 103	feature = 365	correl = 0.0452315	descr = N_Gram_CTGAG
cnt = 104	feature = 265	correl = 0.0467233	descr = N_Gram_CACTT
cnt = 105	feature = 327	correl = 0.0634342	descr = N_Gram_CGGAA
cnt = 106	feature = 306	correl = 0.0551439	descr = N_Gram_CCTAT
cnt = 107	feature = 270	correl = 0.0669812	descr = N_Gram_CAGGA
cnt = 108	feature = 207	correl = 0.117095	descr = N_Gram_AGTAA
cnt = 109	feature = 254	correl = 0.0518321	descr = N_Gram_CAATA
cnt = 110	feature = 656	correl = -0.0929285	descr = N_Gram_TTATA
cnt = 111	feature = 448	correl = 0.0442632	descr = N_Gram_GCGAG
cnt = 112	feature = 686	correl = -0.0446259	descr = N_Gram_TTTGC
cnt = 113	feature = 285	correl = 0.0485221	descr = N_Gram_CCAGA
cnt = 114	feature = 416	correl = -0.0529468	descr = N_Gram_GATGC
cnt = 115	feature = 289	correl = 0.056537	descr = N_Gram_CCATC
cnt = 116	feature = 241	correl = -0.0679949	descr = N_Gram_ATTAC
cnt = 117	feature = 419	correl = 0.0481975	descr = N_Gram_GATTG
cnt = 118	feature = 509	correl = 0.0445121	descr = N_Gram_GGTTG
cnt = 119	feature = 457	correl = 0.0857943	descr = N_Gram_GCTAT
cnt = 120	feature = 394	correl = 0.0833145	descr = N_Gram_GACAG
cnt = 121	feature = 500	correl = 0.0514292	descr = N_Gram_GGGGG
cnt = 122	feature = 512	correl = -0.062498	descr = N_Gram_GTATC
cnt = 123	feature = 246	correl = -0.118227	descr = N_Gram_ATTTT
cnt = 124	feature = 647	correl = 0.105252	descr = N_Gram_TGTGG
cnt = 125	feature = 348	correl = -0.04745	descr = N_Gram_CGTTC
cnt = 126	feature = 488	correl = 0.153505	descr = N_Gram_GGCTT
cnt = 127	feature = 317	correl = -0.0967405	descr = N_Gram_CGACG
cnt = 128	feature = 413	correl = 0.0662241	descr = N_Gram_GATAT
cnt = 129	feature = 437	correl = 0.0442898	descr = N_Gram_GCCCA
cnt = 130	feature = 518	correl = -0.0641985	descr = N_Gram_GTCCA
cnt = 131	feature = 390	correl = -0.0650887	descr = N_Gram_GAATA
cnt = 132	feature = 309	correl = 0.0600399	descr = N_Gram_CCTCG
cnt = 133	feature = 492	correl = 0.0846977	descr = N_Gram_GGGAG
cnt = 134	feature = 249	correl = 0.0532443	descr = N_Gram_CAAAA
cnt = 135	feature = 297	correl = 0.0761955	descr = N_Gram_CCCGG
cnt = 136	feature = 624	correl = 0.106035	descr = N_Gram_TGCAA
cnt = 137	feature = 687	correl = -0.0673101	descr = N_Gram_TTTGG
cnt = 138	feature = 455	correl = 0.0945412	descr = N_Gram_GCGTG
cnt = 139	feature = 393	correl = 0.0442546	descr = N_Gram_GACAC
cnt = 140	feature = 220	correl = -0.0503377	descr = N_Gram_ATACT
cnt = 141	feature = 342	correl = -0.111636	descr = N_Gram_CGTCG
cnt = 142	feature = 278	correl = -0.0659681	descr = N_Gram_CATCG
cnt = 143	feature = 440	correl = 0.0581111	descr = N_Gram_GCCGC
cnt = 144	feature = 435	correl = 0.114818	descr = N_Gram_GCCAG
cnt = 145	feature = 308	correl = -0.100045	descr = N_Gram_CCTCC
cnt = 146	feature = 386	correl = 0.116463	descr = N_Gram_GAAGA
cnt = 147	feature = 396	correl = 0.0524747	descr = N_Gram_GACCG
cnt = 148	feature = 536	correl = 0.0451637	descr = N_Gram_GTGGT
cnt = 149	feature = 529	correl = 0.0608454	descr = N_Gram_GTGAC
cnt = 150	feature = 662	correl = -0.0625584	descr = N_Gram_TTCGG
cnt = 151	feature = 404	correl = 0.0845905	descr = N_Gram_GAGCT
cnt = 152	feature = 478	correl = 0.0893482	descr = N_Gram_GGCAT
cnt = 153	feature = 441	correl = 0.0718506	descr = N_Gram_GCCGG
cnt = 154	feature = 209	correl = 0.0994517	descr = N_Gram_AGTCA
cnt = 155	feature = 267	correl = 0.0541348	descr = N_Gram_CAGCC
cnt = 156	feature = 649	correl = -0.0513953	descr = N_Gram_TGTTA
cnt = 157	feature = 283	correl = 0.0591166	descr = N_Gram_CCACC
cnt = 158	feature = 544	correl = -0.0652554	descr = N_Gram_GTTCT
cnt = 159	feature = 364	correl = -0.0637952	descr = N_Gram_CTCTC
cnt = 160	feature = 681	correl = 0.0592949	descr = N_Gram_TTTCA
cnt = 161	feature = 579	correl = 0.0837258	descr = N_Gram_TCCAA
cnt = 162	feature = 136	correl = -0.124323	descr = N_Gram_AATAA
cnt = 163	feature = 505	correl = -0.0703818	descr = N_Gram_GGTAA
cnt = 164	feature = 496	correl = 0.0772924	descr = N_Gram_GGGCG
cnt = 165	feature = 266	correl = 0.0624651	descr = N_Gram_CAGCA
cnt = 166	feature = 635	correl = 0.106923	descr = N_Gram_TGGCC
cnt = 167	feature = 637	correl = 0.146765	descr = N_Gram_TGGCT
cnt = 168	feature = 633	correl = -0.0446265	descr = N_Gram_TGGAT
cnt = 169	feature = 214	correl = 0.055236	descr = N_Gram_AGTTG
cnt = 170	feature = 499	correl = 0.0670674	descr = N_Gram_GGGGC
cnt = 171	feature = 436	correl = 0.0505059	descr = N_Gram_GCCAT
cnt = 172	feature = 574	correl = 0.0967779	descr = N_Gram_TCAGT
cnt = 173	feature = 644	correl = 0.0728676	descr = N_Gram_TGTCC
cnt = 174	feature = 596	correl = -0.114908	descr = N_Gram_TCGAG
cnt = 175	feature = 472	correl = 0.0890801	descr = N_Gram_GGAGC
cnt = 176	feature = 588	correl = 0.0507833	descr = N_Gram_TCCGT
cnt = 177	feature = 400	correl = -0.0801276	descr = N_Gram_GACGT
cnt = 178	feature = 312	correl = -0.077094	descr = N_Gram_CCTTC
cnt = 179	feature = 461	correl = 0.0653288	descr = N_Gram_GCTGC
cnt = 180	feature = 539	correl = 0.0689761	descr = N_Gram_GTGTG
cnt = 181	feature = 473	correl = -0.117252	descr = N_Gram_GGATC
cnt = 182	feature = 277	correl = 0.0996108	descr = N_Gram_CATCC
cnt = 183	feature = 233	correl = -0.056193	descr = N_Gram_ATGAT
cnt = 184	feature = 603	correl = -0.0652255	descr = N_Gram_TCTCA
cnt = 185	feature = 382	correl = 0.0743496	descr = N_Gram_GAAA
cnt = 186	feature = 402	correl = -0.0771727	descr = N_Gram_GACTG
cnt = 187	feature = 407	correl = 0.0644015	descr = N_Gram_GAGGT
cnt = 188	feature = 520	correl = -0.0449245	descr = N_Gram_GTCCT
cnt = 189	feature = 630	correl = -0.141106	descr = N_Gram_TGCGT
cnt = 190	feature = 305	correl = 0.10468	descr = N_Gram_CCGTG
cnt = 191	feature = 387	correl = -0.0550667	descr = N_Gram_GAAGC
cnt = 192	feature = 231	correl = 0.0543425	descr = N_Gram_ATCTT
cnt = 193	feature = 547	correl = 0.0884316	descr = N_Gram_GTTGG
cnt = 194	feature = 81	correl = 0.0532574	descr = Xue_Structure_Feature_C101
cnt = 195	feature = 14	correl = -0.0472451	descr = Position_Specific_Bin_Base_3_Base_T
cnt = 196	feature = 259	correl = 0.0846636	descr = N_Gram_CACCT
cnt = 197	feature = 426	correl = 0.0777377	descr = N_Gram_GCAC
cnt = 198	feature = 27	correl = -0.0960088	descr = Position_Specific_Bin_Base_11_Base_G
cnt = 199	feature = 353	correl = 0.105131	descr = N_Gram_CTAT
cnt = 200	feature = 683	correl = -0.0445568	descr = N_Gram_TTTCG
cnt = 201	feature = 21	correl = 0.0475506	descr = Position_Specific_Bin_Base_7_Base_T
cnt = 202	feature = 591	correl = -0.0644229	descr = N_Gram_TCCTC
cnt = 203	feature = 606	correl = -0.102151	descr = N_Gram_TCTCT
cnt = 204	feature = 690	correl = -0.0776218	descr = N_Gram_TTTTG
cnt = 205	feature = 16	correl = -0.129915	descr = Position_Specific_Bin_Base_5_Base_A
cnt = 206	feature = 326	correl = 0.0636365	descr = N_Gram_CGGA
cnt = 207	feature = 484	correl = -0.051706	descr = N_Gram_GGCGA
cnt = 208	feature = 580	correl = -0.147061	descr = N_Gram_TCCAG
cnt = 209	feature = 250	correl = 0.075082	descr = N_Gram_CAAG
cnt = 210	feature = 502	correl = 0.063971	descr = N_Gram_GGGT
cnt = 211	feature = 454	correl = -0.11341	descr = N_Gram_GCGTC
cnt = 212	feature = 221	correl = 0.0583105	descr = N_Gram_ATAG
cnt = 213	feature = 430	correl = 0.0755094	descr = N_Gram_GCAT
cnt = 214	feature = 600	correl = -0.0514837	descr = N_Gram_TCGTC
cnt = 215	feature = 323	correl = 0.0931988	descr = N_Gram_CGCCG
cnt = 216	feature = 60	correl = -0.0455979	descr = Gibbs_of_Target_Sequence__Pos_15_Step_1
cnt = 217	feature = 40	correl = -0.102619	descr = Position_Specific_Bin_Base_17_Base_A
cnt = 218	feature = 279	correl = 0.100809	descr = N_Gram_CATCT
cnt = 219	feature = 295	correl = 0.0996153	descr = N_Gram_CCCG
cnt = 220	feature = 56	correl = 0.0539918	descr = Gibbs_of_Target_Sequence__Pos_9_Step_1
cnt = 221	feature = 160	correl = 0.0538196	descr = N_Gram_ACCG
cnt = 222	feature = 10	correl = -0.0610749	descr = Position_Specific_Bin_Base_2_Base_G
cnt = 223	feature = 367	correl = 0.105927	descr = N_Gram_CTGCA
cnt = 224	feature = 410	correl = -0.0686786	descr = N_Gram_GAGTT
cnt = 225	feature = 24	correl = 0.0724008	descr = Position_Specific_Bin_Base_9_Base_G
cnt = 226	feature = 15	correl = 0.0457689	descr = Position_Specific_Bin_Base_4_Base_T
cnt = 227	feature = 389	correl = -0.0661732	descr = N_Gram_GAAGT
cnt = 228	feature = 33	correl = -0.104083	descr = Position_Specific_Bin_Base_14_Base_A
cnt = 229	feature = 411	correl = 0.0670801	descr = N_Gram_GATA
cnt = 230	feature = 19	correl = -0.108709	descr = Position_Specific_Bin_Base_6_Base_A
cnt = 231	feature = 28	correl = -0.0890399	descr = Position_Specific_Bin_Base_12_Base_A
cnt = 232	feature = 406	correl = 0.0582571	descr = N_Gram_GAGGC
cnt = 233	feature = 335	correl = -0.0868439	descr = N_Gram_CGGTA
cnt = 234	feature = 47	correl = -0.0849472	descr = Position_Specific_Bin_Base_18_Base_T
cnt = 235	feature = 610	correl = -0.0558676	descr = N_Gram_TCTTG
cnt = 236	feature = 13	correl = 0.0978987	descr = Position_Specific_Bin_Base_3_Base_C
cnt = 237	feature = 334	correl = 0.147338	descr = N_Gram_CGGGC
cnt = 238	feature = 43	correl = -0.0456094	descr = Position_Specific_Bin_Base_17_Base_T
cnt = 239	feature = 463	correl = 0.0718363	descr = N_Gram_GCTT
cnt = 240	feature = 609	correl = -0.119215	descr = N_Gram_TCTTC
cnt = 241	feature = 655	correl = -0.0481747	descr = N_Gram_TTAT
cnt = 242	feature = 392	correl = 0.0679545	descr = N_Gram_GACA
cnt = 243	feature = 57	correl = 0.0798759	descr = Gibbs_of_Target_Sequence__Pos_12_Step_1
cnt = 244	feature = 291	correl = 0.063444	descr = N_Gram_CCCA
cnt = 245	feature = 422	correl = 0.136158	descr = N_Gram_GCAA
cnt = 246	feature = 653	correl = -0.0705834	descr = N_Gram_TTAC
cnt = 247	feature = 576	correl = -0.0476776	descr = N_Gram_TCATC
cnt = 248	feature = 8	correl = -0.0617368	descr = Position_Specific_Bin_Base_2_Base_A
cnt = 249	feature = 23	correl = 0.0640235	descr = Position_Specific_Bin_Base_8_Base_T
cnt = 250	feature = 337	correl = -0.063269	descr = N_Gram_CGTA
cnt = 251	feature = 528	correl = 0.0725138	descr = N_Gram_GTGA
cnt = 252	feature = 626	correl = -0.0451951	descr = N_Gram_TGCC
cnt = 253	feature = 39	correl = 0.127552	descr = Position_Specific_Bin_Base_16_Base_C
cnt = 254	feature = 350	correl = 0.0807625	descr = N_Gram_CTA
cnt = 255	feature = 217	correl = -0.104164	descr = N_Gram_ATAA
cnt = 256	feature = 522	correl = -0.106336	descr = N_Gram_GTCGA
cnt = 257	feature = 18	correl = 0.0670435	descr = Position_Specific_Bin_Base_5_Base_G
cnt = 258	feature = 41	correl = 0.104833	descr = Position_Specific_Bin_Base_17_Base_C
cnt = 259	feature = 487	correl = 0.086719	descr = N_Gram_GGCT
cnt = 260	feature = 459	correl = -0.0553687	descr = N_Gram_GCTCC
cnt = 261	feature = 105	correl = -0.0586989	descr = Fold_of_Target_NoBeginbrace_noends_Pos_4
cnt = 262	feature = 514	correl = 0.0495725	descr = N_Gram_GTCA
cnt = 263	feature = 466	correl = 0.0605593	descr = N_Gram_GGAA
cnt = 264	feature = 11	correl = 0.0839022	descr = Position_Specific_Bin_Base_2_Base_T
cnt = 265	feature = 20	correl = 0.080755	descr = Position_Specific_Bin_Base_6_Base_C
cnt = 266	feature = 71	correl = 0.0549624	descr = Fold_of_RNAi_Sequence_Pos_6
cnt = 267	feature = 636	correl = -0.0921819	descr = N_Gram_TGGCG
cnt = 268	feature = 623	correl = 0.0894808	descr = N_Gram_TGCA
cnt = 269	feature = 30	correl = 0.0971044	descr = Position_Specific_Bin_Base_12_Base_G
cnt = 270	feature = 82	correl = 0.0593089	descr = Xue_Structure_Feature_C010
cnt = 271	feature = 468	correl = 0.107474	descr = N_Gram_GGAC
cnt = 272	feature = 450	correl = 0.0583028	descr = N_Gram_GCGG
cnt = 273	feature = 69	correl = 0.119763	descr = Fold_of_RNAi_Sequence_Pos_2
cnt = 274	feature = 376	correl = -0.0897454	descr = N_Gram_CTTGA
cnt = 275	feature = 17	correl = 0.0802261	descr = Position_Specific_Bin_Base_5_Base_C
cnt = 276	feature = 449	correl = 0.0576379	descr = N_Gram_GCGCC
cnt = 277	feature = 460	correl = 0.0707826	descr = N_Gram_GCTG
cnt = 278	feature = 12	correl = -0.0609064	descr = Position_Specific_Bin_Base_3_Base_A
cnt = 279	feature = 572	correl = 0.0879668	descr = N_Gram_TCAG
cnt = 280	feature = 32	correl = 0.0921578	descr = Position_Specific_Bin_Base_13_Base_C
cnt = 281	feature = 526	correl = -0.0775986	descr = N_Gram_GTCTT
cnt = 282	feature = 314	correl = -0.0447017	descr = N_Gram_CGAC
cnt = 283	feature = 232	correl = -0.0556832	descr = N_Gram_ATGA
cnt = 284	feature = 52	correl = -0.0621262	descr = Gibbs_of_Target_Sequence__Pos_4_Step_1
cnt = 285	feature = 645	correl = 0.0936193	descr = N_Gram_TGTG
cnt = 286	feature = 61	correl = -0.100253	descr = Gibbs_of_Target_Sequence__Pos_17_Step_1
cnt = 287	feature = 280	correl = 0.0688441	descr = N_Gram_CCAA
cnt = 288	feature = 272	correl = 0.0954197	descr = N_Gram_CAGT
cnt = 289	feature = 78	correl = 0.098503	descr = Xue_Structure_Feature_A101
cnt = 290	feature = 72	correl = 0.066735	descr = Fold_of_RNAi_Sequence_Pos_9
cnt = 291	feature = 54	correl = -0.0999396	descr = Gibbs_of_Target_Sequence__Pos_6_Step_1
cnt = 292	feature = 9	correl = 0.0526558	descr = Position_Specific_Bin_Base_2_Base_C
cnt = 293	feature = 58	correl = -0.0816743	descr = Gibbs_of_Target_Sequence__Pos_13_Step_1
cnt = 294	feature = 548	correl = -0.0969336	descr = N_Gram_GTTTT
cnt = 295	feature = 77	correl = -0.0642143	descr = Xue_Structure_Feature_A110
cnt = 296	feature = 615	correl = -0.0786589	descr = N_Gram_TGAAG
cnt = 297	feature = 304	correl = 0.0630603	descr = N_Gram_CCGT
cnt = 298	feature = 46	correl = 0.279209	descr = Position_Specific_Bin_Base_18_Base_G
cnt = 299	feature = 38	correl = -0.109084	descr = Position_Specific_Bin_Base_16_Base_A
cnt = 300	feature = 553	correl = -0.110225	descr = N_Gram_TAAG
cnt = 301	feature = 521	correl = -0.0959763	descr = N_Gram_GTCG
cnt = 302	feature = 618	correl = -0.0910242	descr = N_Gram_TGAT
cnt = 303	feature = 73	correl = 0.0909172	descr = Fold_of_RNAi_Sequence_Pos_12
cnt = 304	feature = 691	correl = -0.0834092	descr = N_Gram_TTTTT
cnt = 305	feature = 29	correl = 0.131466	descr = Position_Specific_Bin_Base_12_Base_C
cnt = 306	feature = 343	correl = 0.164484	descr = N_Gram_CGTG
cnt = 307	feature = 517	correl = -0.0473389	descr = N_Gram_GTCC
cnt = 308	feature = 76	correl = 0.043969	descr = Fold_of_RNAi_Sequence_Pos_16
cnt = 309	feature = 525	correl = -0.0762125	descr = N_Gram_GTCT
cnt = 310	feature = 545	correl = 0.0551173	descr = N_Gram_GTTG
cnt = 311	feature = 51	correl = 0.0948038	descr = Gibbs_of_Target_Sequence__Pos_3_Step_1
cnt = 312	feature = 664	correl = -0.205475	descr = N_Gram_TTCTC
cnt = 313	feature = 67	correl = 0.115054	descr = Fold_of_RNAi_Sequence_Pos_0
cnt = 314	feature = 594	correl = -0.066013	descr = N_Gram_TCGA
cnt = 315	feature = 439	correl = 0.0668847	descr = N_Gram_GCCG
cnt = 316	feature = 360	correl = -0.0934474	descr = N_Gram_CTCCA
cnt = 317	feature = 361	correl = -0.109807	descr = N_Gram_CTCCT
cnt = 318	feature = 479	correl = 0.168278	descr = N_Gram_GGCC
cnt = 319	feature = 558	correl = -0.0685235	descr = N_Gram_TAC
cnt = 320	feature = 531	correl = 0.0511179	descr = N_Gram_GTGC
cnt = 321	feature = 276	correl = 0.0716209	descr = N_Gram_CATC
cnt = 322	feature = 689	correl = -0.123877	descr = N_Gram_TTTTC
cnt = 323	feature = 86	correl = 0.0685732	descr = Xue_Structure_Feature_G100
cnt = 324	feature = 667	correl = -0.0763679	descr = N_Gram_TTGA
cnt = 325	feature = 68	correl = 0.147956	descr = Fold_of_RNAi_Sequence_Pos_1
cnt = 326	feature = 458	correl = -0.0500816	descr = N_Gram_GCTC
cnt = 327	feature = 208	correl = -0.0916173	descr = N_Gram_AGTC
cnt = 328	feature = 59	correl = -0.173148	descr = Gibbs_of_Target_Sequence__Pos_14_Step_1
cnt = 329	feature = 421	correl = 0.0993473	descr = N_Gram_GCA
cnt = 330	feature = 290	correl = 0.0472243	descr = N_Gram_CCC
cnt = 331	feature = 340	correl = -0.0797355	descr = N_Gram_CGTC
cnt = 332	feature = 584	correl = -0.052776	descr = N_Gram_TCCG
cnt = 333	feature = 248	correl = 0.128825	descr = N_Gram_CAA
cnt = 334	feature = 80	correl = 0.0753008	descr = Xue_Structure_Feature_C110
cnt = 335	feature = 375	correl = -0.0467989	descr = N_Gram_CTTG
cnt = 336	feature = 651	correl = -0.0632509	descr = N_Gram_TTA
cnt = 337	feature = 373	correl = -0.122145	descr = N_Gram_CTTC
cnt = 338	feature = 641	correl = 0.0825464	descr = N_Gram_TGT
cnt = 339	feature = 631	correl = 0.0658107	descr = N_Gram_TGG
cnt = 340	feature = 225	correl = -0.0683281	descr = N_Gram_ATC
cnt = 341	feature = 589	correl = -0.081015	descr = N_Gram_TCCT
cnt = 342	feature = 578	correl = -0.0816624	descr = N_Gram_TCCA
cnt = 343	feature = 313	correl = -0.0525714	descr = N_Gram_CGA
cnt = 344	feature = 321	correl = 0.0681088	descr = N_Gram_CGCC
cnt = 345	feature = 602	correl = -0.168925	descr = N_Gram_TCTC
cnt = 346	feature = 504	correl = 0.0569926	descr = N_Gram_GGT
cnt = 347	feature = 527	correl = 0.13684	descr = N_Gram_GTG
cnt = 348	feature = 332	correl = 0.125133	descr = N_Gram_CGGG
cnt = 349	feature = 688	correl = -0.123213	descr = N_Gram_TTTT
cnt = 350	feature = 79	correl = 0.0562995	descr = Xue_Structure_Feature_C111
cnt = 351	feature = 612	correl = -0.0810715	descr = N_Gram_TGA
cnt = 352	feature = 593	correl = -0.0976397	descr = N_Gram_TCG
cnt = 353	feature = 66	correl = -0.0827188	descr = PF_RNAi_Fold_5'Free_Count
cnt = 354	feature = 680	correl = -0.091051	descr = N_Gram_TTTC
cnt = 355	feature = 247	correl = 0.100019	descr = N_Gram_CA
cnt = 356	feature = 601	correl = -0.0915187	descr = N_Gram_TCT
cnt = 357	feature = 298	correl = 0.070825	descr = N_Gram_CCG
cnt = 358	feature = 356	correl = -0.0849171	descr = N_Gram_CTC
cnt = 359	feature = 666	correl = -0.0718793	descr = N_Gram_TTG
cnt = 360	feature = 549	correl = -0.0767554	descr = N_Gram_TA
cnt = 361	feature = 475	correl = 0.149938	descr = N_Gram_GGC
cnt = 362	feature = 325	correl = 0.05753	descr = N_Gram_CGG
cnt = 363	feature = 657	correl = -0.136732	descr = N_Gram_TTC
cnt = 364	feature = 464	correl = 0.147063	descr = N_Gram_GG
cnt = 365	feature = 446	correl = -0.0613498	descr = N_Gram_GCG
cnt = 366	feature = 65	correl = -0.146326	descr = PF_RNAi_Fold_Energy
cnt = 367	feature = 83	correl = -0.0764503	descr = Xue_Structure_Feature_C000
num rows = 522
num_elements = 192096
*
optimization finished, #iter = 609
nu = 0.508499
obj = -41.115672, rho = -0.715056
nSV = 364, nBSV = 177
num rows = 57
num_elements = 20976
*
optimization finished, #iter = 60
nu = 0.422558
obj = -3.216007, rho = -0.504858
nSV = 44, nBSV = 8
*
optimization finished, #iter = 609
nu = 0.508499
obj = -41.115672, rho = -0.715056
nSV = 364, nBSV = 177
TEST = 13 AVE CORR = 0.613545
