# Supplementary material for: Improving model predictions for RNA interference activities that use support vector machine regression by combining and filtering features
Source: BMC Bioinformatics. 2007 Jun 6;8:182. doi: 10.1186/1471-2105-8-182 (PMC1906837; doi:10.1186/1471-2105-8-182)
Supplement: Additional file 6 — tr_579_cfsfilters. The features found to be useful by Correlation based Feature in training and testing the 579 dataset by cross validation, at t-test values from 0 to 90. [file 1471-2105-8-182-S6.gz › tr_579_file_14]

14
ave count = 374.3

CFS merit scores = 1.3532
CFS merit scores = 1.60749
CFS merit scores = 1.84983
CFS merit scores = 2.0718
CFS merit scores = 2.27556
CFS merit scores = 2.46427
CFS merit scores = 2.6405
CFS merit scores = 2.79665
CFS merit scores = 2.94048
CFS merit scores = 3.07647
CFS merit scores = 3.20518
CFS merit scores = 3.32715
CFS merit scores = 3.44386
CFS merit scores = 3.555
CFS merit scores = 3.66219
CFS merit scores = 3.76629
CFS merit scores = 3.8672
CFS merit scores = 3.96539
CFS merit scores = 4.06105
CFS merit scores = 4.15426
CFS merit scores = 4.24522
CFS merit scores = 4.33409
CFS merit scores = 4.41983
CFS merit scores = 4.50374
CFS merit scores = 4.58572
CFS merit scores = 4.66604
CFS merit scores = 4.74482
CFS merit scores = 4.82213
CFS merit scores = 4.89803
CFS merit scores = 4.97259
CFS merit scores = 5.04578
CFS merit scores = 5.11754
CFS merit scores = 5.18809
CFS merit scores = 5.25647
CFS merit scores = 5.32352
CFS merit scores = 5.38892
CFS merit scores = 5.45316
CFS merit scores = 5.5162
CFS merit scores = 5.57814
CFS merit scores = 5.63705
CFS merit scores = 5.69481
CFS merit scores = 5.7507
CFS merit scores = 5.8037
CFS merit scores = 5.8554
CFS merit scores = 5.90561
CFS merit scores = 5.95481
CFS merit scores = 6.00302
CFS merit scores = 6.04913
CFS merit scores = 6.09436
CFS merit scores = 6.1362
CFS merit scores = 6.17422
CFS merit scores = 6.2106
CFS merit scores = 6.24532
CFS merit scores = 6.27646
CFS merit scores = 6.30515
CFS merit scores = 6.33291
CFS merit scores = 6.35946
CFS merit scores = 6.38561
CFS merit scores = 6.40951
CFS merit scores = 6.43078
CFS merit scores = 6.451
CFS merit scores = 6.47007
CFS merit scores = 6.48842
CFS merit scores = 6.50499
CFS merit scores = 6.52109
CFS merit scores = 6.53684
CFS merit scores = 6.55186
CFS merit scores = 6.56676
CFS merit scores = 6.5795
CFS merit scores = 6.59145
CFS merit scores = 6.60183
CFS merit scores = 6.61244
CFS merit scores = 6.62254
CFS merit scores = 6.63214
CFS merit scores = 6.64012
CFS merit scores = 6.64837
CFS merit scores = 6.65606
CFS merit scores = 6.66273
CFS merit scores = 6.66885
CFS merit scores = 6.67468
CFS merit scores = 6.67953
CFS merit scores = 6.68372
CFS merit scores = 6.68742
CFS merit scores = 6.68802
CFS merit scores = 6.6887
CFS merit scores = 6.68991
CFS merit scores = 6.69152
CFS merit scores = 6.69319
CFS merit scores = 6.69446
CFS merit scores = 6.69607
CFS merit scores = 6.69736
CFS merit scores = 6.69755
CFS merit scores = 6.69794
CFS merit scores = 6.69874
CFS merit scores = 6.69765
CFS merit scores = 6.69619
CFS merit scores = 6.69494
CFS merit scores = 6.69325
CFS merit scores = 6.69083
CFS merit scores = 6.689
CFS merit scores = 6.68674
CFS merit scores = 6.68421
CFS merit scores = 6.68161
CFS merit scores = 6.67925
CFS merit scores = 6.67688
CFS merit scores = 6.67483
CFS merit scores = 6.67275
CFS merit scores = 6.67035
CFS merit scores = 6.66804
CFS merit scores = 6.66462
CFS merit scores = 6.65999
CFS merit scores = 6.65552
CFS merit scores = 6.65146
CFS merit scores = 6.64764
CFS merit scores = 6.64399
CFS merit scores = 6.64015
CFS merit scores = 6.63649
CFS merit scores = 6.63161
CFS merit scores = 6.62718
CFS merit scores = 6.6228
CFS merit scores = 6.61867
CFS merit scores = 6.6139
CFS merit scores = 6.60824
CFS merit scores = 6.60293
CFS merit scores = 6.59778
CFS merit scores = 6.59257
CFS merit scores = 6.58758
CFS merit scores = 6.58282
CFS merit scores = 6.57785
CFS merit scores = 6.57224
CFS merit scores = 6.56588
CFS merit scores = 6.55918
CFS merit scores = 6.55279
CFS merit scores = 6.54638
CFS merit scores = 6.54029
CFS merit scores = 6.53427
CFS merit scores = 6.52787
CFS merit scores = 6.52154
CFS merit scores = 6.514
CFS merit scores = 6.5068
CFS merit scores = 6.49977
CFS merit scores = 6.49295
CFS merit scores = 6.48606
CFS merit scores = 6.47941
CFS merit scores = 6.47275
CFS merit scores = 6.46606
CFS merit scores = 6.45931
CFS merit scores = 6.45295
CFS merit scores = 6.44669
CFS merit scores = 6.44056
CFS merit scores = 6.43416
CFS merit scores = 6.42796
CFS merit scores = 6.42123
CFS merit scores = 6.41441
CFS merit scores = 6.40728
CFS merit scores = 6.4004
CFS merit scores = 6.39347
CFS merit scores = 6.38647
CFS merit scores = 6.3793
CFS merit scores = 6.37214
CFS merit scores = 6.36507
CFS merit scores = 6.35802
CFS merit scores = 6.35117
CFS merit scores = 6.34441
CFS merit scores = 6.33778
CFS merit scores = 6.33117
CFS merit scores = 6.32415
CFS merit scores = 6.31733
CFS merit scores = 6.31032
CFS merit scores = 6.30314
CFS merit scores = 6.29619
CFS merit scores = 6.28923
CFS merit scores = 6.28193
CFS merit scores = 6.27476
CFS merit scores = 6.2674
CFS merit scores = 6.2601
CFS merit scores = 6.25233
CFS merit scores = 6.24453
CFS merit scores = 6.23684
CFS merit scores = 6.22929
CFS merit scores = 6.22167
CFS merit scores = 6.21382
CFS merit scores = 6.20598
CFS merit scores = 6.19794
CFS merit scores = 6.19016
CFS merit scores = 6.18217
CFS merit scores = 6.17413
CFS merit scores = 6.16623
CFS merit scores = 6.15846
CFS merit scores = 6.15046
CFS merit scores = 6.14167
CFS merit scores = 6.13312
CFS merit scores = 6.12471
CFS merit scores = 6.11632
CFS merit scores = 6.10793
CFS merit scores = 6.09955
CFS merit scores = 6.09101
CFS merit scores = 6.08215
CFS merit scores = 6.0728
CFS merit scores = 6.0635
CFS merit scores = 6.05427
CFS merit scores = 6.04508
CFS merit scores = 6.03597
CFS merit scores = 6.02625
CFS merit scores = 6.01675
CFS merit scores = 6.00713
CFS merit scores = 5.99773
CFS merit scores = 5.9883
CFS merit scores = 5.9786
CFS merit scores = 5.96895
CFS merit scores = 5.95927
CFS merit scores = 5.94968
CFS merit scores = 5.9402
CFS merit scores = 5.93071
CFS merit scores = 5.92129
CFS merit scores = 5.91211
CFS merit scores = 5.90295
CFS merit scores = 5.89402
CFS merit scores = 5.88514
CFS merit scores = 5.87617
CFS merit scores = 5.86709
CFS merit scores = 5.85778
CFS merit scores = 5.84862
CFS merit scores = 5.83967
CFS merit scores = 5.83092
CFS merit scores = 5.82232
CFS merit scores = 5.81392
CFS merit scores = 5.80532
CFS merit scores = 5.79673
CFS merit scores = 5.78814
CFS merit scores = 5.77952
CFS merit scores = 5.77104
CFS merit scores = 5.76252
CFS merit scores = 5.75408
CFS merit scores = 5.7456
CFS merit scores = 5.73722
CFS merit scores = 5.72899
CFS merit scores = 5.72093
CFS merit scores = 5.71294
CFS merit scores = 5.70509
CFS merit scores = 5.69725
CFS merit scores = 5.6894
CFS merit scores = 5.68168
CFS merit scores = 5.67398
CFS merit scores = 5.66642
CFS merit scores = 5.65898
CFS merit scores = 5.65156
CFS merit scores = 5.64427
CFS merit scores = 5.63698
CFS merit scores = 5.62956
CFS merit scores = 5.62222
CFS merit scores = 5.61495
CFS merit scores = 5.60778
CFS merit scores = 5.6007
CFS merit scores = 5.59371
CFS merit scores = 5.58674
CFS merit scores = 5.57986
CFS merit scores = 5.57306
CFS merit scores = 5.56637
CFS merit scores = 5.55959
CFS merit scores = 5.55278
CFS merit scores = 5.54613
CFS merit scores = 5.53957
CFS merit scores = 5.53291
CFS merit scores = 5.52631
CFS merit scores = 5.51974
CFS merit scores = 5.51314
CFS merit scores = 5.50649
CFS merit scores = 5.49985
CFS merit scores = 5.49331
CFS merit scores = 5.48654
CFS merit scores = 5.47987
CFS merit scores = 5.47326
CFS merit scores = 5.46676
CFS merit scores = 5.46045
CFS merit scores = 5.45417
CFS merit scores = 5.4478
CFS merit scores = 5.4415
CFS merit scores = 5.4352
CFS merit scores = 5.42897
CFS merit scores = 5.42278
CFS merit scores = 5.41662
CFS merit scores = 5.41047
CFS merit scores = 5.40425
CFS merit scores = 5.39809
CFS merit scores = 5.39206
CFS merit scores = 5.38609
CFS merit scores = 5.38017
CFS merit scores = 5.37419
CFS merit scores = 5.36835
CFS merit scores = 5.36238
CFS merit scores = 5.35653
CFS merit scores = 5.35053
CFS merit scores = 5.34444
CFS merit scores = 5.33843
CFS merit scores = 5.33249
CFS merit scores = 5.32666
CFS merit scores = 5.32094
CFS merit scores = 5.31522
CFS merit scores = 5.30951
CFS merit scores = 5.30384
CFS merit scores = 5.29824
CFS merit scores = 5.2927
CFS merit scores = 5.28719
CFS merit scores = 5.28162
CFS merit scores = 5.27611
CFS merit scores = 5.27052
CFS merit scores = 5.26473
CFS merit scores = 5.25897
CFS merit scores = 5.25319
CFS merit scores = 5.24729
CFS merit scores = 5.24142
CFS merit scores = 5.23557
CFS merit scores = 5.22983
CFS merit scores = 5.22408
CFS merit scores = 5.21839
CFS merit scores = 5.21244
CFS merit scores = 5.20651
CFS merit scores = 5.2005
CFS merit scores = 5.19441
CFS merit scores = 5.18839
CFS merit scores = 5.18248
CFS merit scores = 5.17654
CFS merit scores = 5.17059
CFS merit scores = 5.16475
CFS merit scores = 5.15882
CFS merit scores = 5.15274
CFS merit scores = 5.14678
CFS merit scores = 5.14086
CFS merit scores = 5.1349
CFS merit scores = 5.12897
CFS merit scores = 5.12306
CFS merit scores = 5.11713
CFS merit scores = 5.11111
CFS merit scores = 5.10501
CFS merit scores = 5.09894
CFS merit scores = 5.09297
CFS merit scores = 5.08712
CFS merit scores = 5.08099
CFS merit scores = 5.07488
CFS merit scores = 5.06871
CFS merit scores = 5.06243
CFS merit scores = 5.05623
CFS merit scores = 5.04992
CFS merit scores = 5.04373
CFS merit scores = 5.03744
CFS merit scores = 5.031
CFS merit scores = 5.02461
CFS merit scores = 5.01827
CFS merit scores = 5.01186
CFS merit scores = 5.0053
CFS merit scores = 4.99879
CFS merit scores = 4.99227
CFS merit scores = 4.98553
CFS merit scores = 4.97885
CFS merit scores = 4.97223
CFS merit scores = 4.96522
CFS merit scores = 4.95826
CFS merit scores = 4.95138
CFS merit scores = 4.94439
CFS merit scores = 4.93742
CFS merit scores = 4.93043
CFS merit scores = 4.92341
CFS merit scores = 4.91599
CFS merit scores = 4.90841
CFS merit scores = 4.90072
CFS merit scores = 4.89303
CFS merit scores = 4.88531
CFS merit scores = 4.87748
CFS merit scores = 4.86977
CFS merit scores = 4.86175
CFS merit scores = 4.85358
CFS merit scores = 4.8452
CFS merit scores = 4.83689
CFS merit scores = 4.82852
CFS merit scores = 4.82013
CFS merit scores = 4.81154
CFS merit scores = 4.80302
CFS merit scores = 4.79451
CFS merit scores = 4.78606
CFS merit scores = 4.77753
CFS merit scores = 4.76893
CFS merit scores = 4.75924
CFS merit scores = 4.7497
CFS merit scores = 4.74024
CFS merit scores = 4.73055
CFS merit scores = 4.72073
CFS merit scores = 4.70897
CFS merit scores = 4.69566
CFS merit scores = 4.68212
CFS merit scores = 4.66578
cnt = 1	feature = 56	correl = -0.353201	descr = Gibbs_of_Target_Sequence__Pos_20_Step_1
cnt = 2	feature = 44	correl = 0.250012	descr = Gibbs_of_Target_Sequence__Pos_1_Step_1
cnt = 3	feature = 595	correl = -0.171466	descr = N_Gram_TCCAG
cnt = 4	feature = 417	correl = 0.116505	descr = N_Gram_GAGTC
cnt = 5	feature = 409	correl = 0.0891595	descr = N_Gram_GACTA
cnt = 6	feature = 653	correl = 0.0764455	descr = N_Gram_TGGGG
cnt = 7	feature = 579	correl = 0.0757763	descr = N_Gram_TATAT
cnt = 8	feature = 266	correl = 0.0977781	descr = N_Gram_CACTC
cnt = 9	feature = 436	correl = 0.073306	descr = N_Gram_GCAAT
cnt = 10	feature = 251	correl = 0.0622593	descr = N_Gram_CAAGC
cnt = 11	feature = 259	correl = -0.0444717	descr = N_Gram_CACCC
cnt = 12	feature = 526	correl = -0.0571564	descr = N_Gram_GGTTA
cnt = 13	feature = 237	correl = 0.0443948	descr = N_Gram_ATGTG
cnt = 14	feature = 284	correl = 0.0519672	descr = N_Gram_CCAAT
cnt = 15	feature = 555	correl = 0.0453462	descr = N_Gram_GTTAA
cnt = 16	feature = 680	correl = 0.0447817	descr = N_Gram_TTCGA
cnt = 17	feature = 395	correl = -0.0590736	descr = N_Gram_GAAAT
cnt = 18	feature = 392	correl = -0.0576625	descr = N_Gram_GAAAA
cnt = 19	feature = 413	correl = -0.0562514	descr = N_Gram_GAGAG
cnt = 20	feature = 321	correl = -0.049196	descr = N_Gram_CGACC
cnt = 21	feature = 568	correl = -0.0463739	descr = N_Gram_TAACG
cnt = 22	feature = 407	correl = 0.0453462	descr = N_Gram_GACGG
cnt = 23	feature = 351	correl = 0.079212	descr = N_Gram_CGTGG
cnt = 24	feature = 516	correl = 0.0780126	descr = N_Gram_GGGTA
cnt = 25	feature = 598	correl = 0.0524015	descr = N_Gram_TCCCG
cnt = 26	feature = 538	correl = -0.0459506	descr = N_Gram_GTCGC
cnt = 27	feature = 304	correl = 0.0453462	descr = N_Gram_CCGCA
cnt = 28	feature = 466	correl = 0.0453462	descr = N_Gram_GCGTA
cnt = 29	feature = 514	correl = 0.0453462	descr = N_Gram_GGGGT
cnt = 30	feature = 510	correl = 0.0453462	descr = N_Gram_GGGCT
cnt = 31	feature = 612	correl = 0.0947339	descr = N_Gram_TCGGC
cnt = 32	feature = 545	correl = 0.0573403	descr = N_Gram_GTGCG
cnt = 33	feature = 531	correl = 0.0506518	descr = N_Gram_GTATA
cnt = 34	feature = 360	correl = 0.0631922	descr = N_Gram_CTATA
cnt = 35	feature = 628	correl = 0.0515069	descr = N_Gram_TGAAA
cnt = 36	feature = 295	correl = 0.0711821	descr = N_Gram_CCCAC
cnt = 37	feature = 424	correl = -0.0556583	descr = N_Gram_GATCG
cnt = 38	feature = 393	correl = 0.0531548	descr = N_Gram_GAAAC
cnt = 39	feature = 421	correl = 0.0462035	descr = N_Gram_GATAC
cnt = 40	feature = 336	correl = 0.0741223	descr = N_Gram_CGGAA
cnt = 41	feature = 494	correl = 0.0729795	descr = N_Gram_GGCCC
cnt = 42	feature = 397	correl = -0.0439102	descr = N_Gram_GAAGG
cnt = 43	feature = 394	correl = 0.101802	descr = N_Gram_GAAAG
cnt = 44	feature = 600	correl = 0.0473609	descr = N_Gram_TCCGA
cnt = 45	feature = 616	correl = 0.0568421	descr = N_Gram_TCTAC
cnt = 46	feature = 339	correl = 0.0641909	descr = N_Gram_CGGCC
cnt = 47	feature = 255	correl = 0.0542035	descr = N_Gram_CACAG
cnt = 48	feature = 659	correl = 0.0577553	descr = N_Gram_TGTAA
cnt = 49	feature = 561	correl = 0.0452268	descr = N_Gram_GTTGC
cnt = 50	feature = 620	correl = 0.0485708	descr = N_Gram_TCTCG
cnt = 51	feature = 597	correl = 0.0568471	descr = N_Gram_TCCCC
cnt = 52	feature = 316	correl = 0.0606705	descr = N_Gram_CCTCT
cnt = 53	feature = 459	correl = -0.0485576	descr = N_Gram_GCGAC
cnt = 54	feature = 309	correl = -0.0732728	descr = N_Gram_CCGGT
cnt = 55	feature = 688	correl = -0.0591405	descr = N_Gram_TTGAG
cnt = 56	feature = 440	correl = -0.0721949	descr = N_Gram_GCAGA
cnt = 57	feature = 258	correl = 0.0833795	descr = N_Gram_CACCA
cnt = 58	feature = 280	correl = -0.0497657	descr = N_Gram_CATGC
cnt = 59	feature = 458	correl = 0.138322	descr = N_Gram_GCCTT
cnt = 60	feature = 464	correl = 0.0447246	descr = N_Gram_GCGGT
cnt = 61	feature = 340	correl = 0.0702472	descr = N_Gram_CGGCG
cnt = 62	feature = 218	correl = 0.0550219	descr = N_Gram_ATACA
cnt = 63	feature = 584	correl = 0.0472183	descr = N_Gram_TCAAA
cnt = 64	feature = 646	correl = 0.0893984	descr = N_Gram_TGGAG
cnt = 65	feature = 241	correl = 0.0446791	descr = N_Gram_ATTGG
cnt = 66	feature = 546	correl = 0.0580781	descr = N_Gram_GTGCT
cnt = 67	feature = 434	correl = 0.0612091	descr = N_Gram_GCAAA
cnt = 68	feature = 426	correl = -0.0500458	descr = N_Gram_GATGC
cnt = 69	feature = 288	correl = -0.0590093	descr = N_Gram_CCAGT
cnt = 70	feature = 226	correl = -0.0567228	descr = N_Gram_ATCAT
cnt = 71	feature = 313	correl = 0.0676048	descr = N_Gram_CCTCA
cnt = 72	feature = 312	correl = 0.0558015	descr = N_Gram_CCTAT
cnt = 73	feature = 690	correl = 0.0594649	descr = N_Gram_TTGCA
cnt = 74	feature = 353	correl = -0.0473352	descr = N_Gram_CGTTC
cnt = 75	feature = 356	correl = 0.0453462	descr = N_Gram_CTAAA
cnt = 76	feature = 361	correl = 0.0806231	descr = N_Gram_CTATT
cnt = 77	feature = 429	correl = -0.0605618	descr = N_Gram_GATTA
cnt = 78	feature = 479	correl = 0.139855	descr = N_Gram_GGAAA
cnt = 79	feature = 431	correl = -0.0897428	descr = N_Gram_GATTT
cnt = 80	feature = 578	correl = 0.0449751	descr = N_Gram_TATAG
cnt = 81	feature = 636	correl = -0.0472414	descr = N_Gram_TGATC
cnt = 82	feature = 504	correl = 0.0641909	descr = N_Gram_GGGAC
cnt = 83	feature = 222	correl = 0.0718812	descr = N_Gram_ATAGT
cnt = 84	feature = 317	correl = 0.0652478	descr = N_Gram_CCTGC
cnt = 85	feature = 455	correl = -0.0562514	descr = N_Gram_GCCGT
cnt = 86	feature = 673	correl = -0.0574251	descr = N_Gram_TTATT
cnt = 87	feature = 517	correl = 0.093386	descr = N_Gram_GGGTC
cnt = 88	feature = 370	correl = 0.0718503	descr = N_Gram_CTCGG
cnt = 89	feature = 652	correl = 0.0503692	descr = N_Gram_TGGGA
cnt = 90	feature = 219	correl = -0.0501446	descr = N_Gram_ATACT
cnt = 91	feature = 601	correl = -0.0977886	descr = N_Gram_TCCGC
cnt = 92	feature = 327	correl = -0.0446597	descr = N_Gram_CGATC
cnt = 93	feature = 664	correl = 0.131051	descr = N_Gram_TGTGG
cnt = 94	feature = 252	correl = 0.0974183	descr = N_Gram_CAAGG
cnt = 95	feature = 217	correl = -0.149135	descr = N_Gram_ATAAG
cnt = 96	feature = 357	correl = 0.0568421	descr = N_Gram_CTACT
cnt = 97	feature = 271	correl = 0.0629797	descr = N_Gram_CAGGA
cnt = 98	feature = 278	correl = -0.0611866	descr = N_Gram_CATCG
cnt = 99	feature = 422	correl = 0.0670741	descr = N_Gram_GATAT
cnt = 100	feature = 468	correl = 0.118123	descr = N_Gram_GCGTG
cnt = 101	feature = 703	correl = -0.0503227	descr = N_Gram_TTTTG
cnt = 102	feature = 681	correl = -0.0558762	descr = N_Gram_TTCGG
cnt = 103	feature = 348	correl = -0.130565	descr = N_Gram_CGTCG
cnt = 104	feature = 453	correl = 0.0589525	descr = N_Gram_GCCGC
cnt = 105	feature = 448	correl = 0.0704377	descr = N_Gram_GCCAG
cnt = 106	feature = 633	correl = 0.0801463	descr = N_Gram_TGAGT
cnt = 107	feature = 450	correl = 0.0515042	descr = N_Gram_GCCCA
cnt = 108	feature = 382	correl = 0.0499655	descr = N_Gram_CTTCC
cnt = 109	feature = 687	correl = -0.051154	descr = N_Gram_TTGAA
cnt = 110	feature = 654	correl = 0.0767751	descr = N_Gram_TGGGT
cnt = 111	feature = 624	correl = -0.117639	descr = N_Gram_TCTTA
cnt = 112	feature = 442	correl = 0.099163	descr = N_Gram_GCAGT
cnt = 113	feature = 558	correl = -0.0482855	descr = N_Gram_GTTCG
cnt = 114	feature = 260	correl = 0.0591739	descr = N_Gram_CACCG
cnt = 115	feature = 410	correl = -0.0570613	descr = N_Gram_GACTG
cnt = 116	feature = 574	correl = 0.0729653	descr = N_Gram_TACGA
cnt = 117	feature = 342	correl = 0.0869933	descr = N_Gram_CGGGA
cnt = 118	feature = 315	correl = 0.0608474	descr = N_Gram_CCTCG
cnt = 119	feature = 484	correl = 0.0641909	descr = N_Gram_GGACG
cnt = 120	feature = 228	correl = -0.0524821	descr = N_Gram_ATCCT
cnt = 121	feature = 640	correl = 0.107159	descr = N_Gram_TGCAA
cnt = 122	feature = 635	correl = 0.0545243	descr = N_Gram_TGATA
cnt = 123	feature = 512	correl = 0.0679232	descr = N_Gram_GGGGC
cnt = 124	feature = 224	correl = 0.0864478	descr = N_Gram_ATATA
cnt = 125	feature = 386	correl = 0.0910274	descr = N_Gram_CTTGG
cnt = 126	feature = 244	correl = -0.0769311	descr = N_Gram_ATTTG
cnt = 127	feature = 387	correl = 0.0654821	descr = N_Gram_CTTGT
cnt = 128	feature = 331	correl = 0.101505	descr = N_Gram_CGCCG
cnt = 129	feature = 400	correl = 0.0497277	descr = N_Gram_GACA
cnt = 130	feature = 345	correl = 0.0607439	descr = N_Gram_CGGTT
cnt = 131	feature = 322	correl = -0.0717699	descr = N_Gram_CGACG
cnt = 132	feature = 350	correl = 0.106189	descr = N_Gram_CGTGC
cnt = 133	feature = 136	correl = -0.0552547	descr = N_Gram_AATCA
cnt = 134	feature = 656	correl = 0.0554953	descr = N_Gram_TGGTA
cnt = 135	feature = 483	correl = 0.110261	descr = N_Gram_GGACC
cnt = 136	feature = 363	correl = 0.056201	descr = N_Gram_CTCAA
cnt = 137	feature = 518	correl = -0.0529673	descr = N_Gram_GGGTT
cnt = 138	feature = 314	correl = -0.129731	descr = N_Gram_CCTCC
cnt = 139	feature = 438	correl = 0.04926	descr = N_Gram_GCACC
cnt = 140	feature = 661	correl = 0.0466068	descr = N_Gram_TGTCC
cnt = 141	feature = 325	correl = -0.0905903	descr = N_Gram_CGAGT
cnt = 142	feature = 572	correl = -0.151264	descr = N_Gram_TAAGT
cnt = 143	feature = 576	correl = -0.0623623	descr = N_Gram_TAGAT
cnt = 144	feature = 457	correl = 0.0805039	descr = N_Gram_GCCTC
cnt = 145	feature = 416	correl = 0.0589398	descr = N_Gram_GAGGT
cnt = 146	feature = 548	correl = 0.139071	descr = N_Gram_GTGGC
cnt = 147	feature = 439	correl = 0.119	descr = N_Gram_GCACT
cnt = 148	feature = 376	correl = 0.0563687	descr = N_Gram_CTGGG
cnt = 149	feature = 380	correl = -0.112116	descr = N_Gram_CTTAT
cnt = 150	feature = 499	correl = 0.0703178	descr = N_Gram_GGCGG
cnt = 151	feature = 451	correl = 0.0737958	descr = N_Gram_GCCCG
cnt = 152	feature = 365	correl = -0.0792641	descr = N_Gram_CTCAT
cnt = 153	feature = 283	correl = 0.0668142	descr = N_Gram_CCAAG
cnt = 154	feature = 373	correl = 0.0486288	descr = N_Gram_CTGAG
cnt = 155	feature = 285	correl = 0.0600075	descr = N_Gram_CCACC
cnt = 156	feature = 508	correl = 0.107561	descr = N_Gram_GGGCC
cnt = 157	feature = 660	correl = -0.0544036	descr = N_Gram_TGTCA
cnt = 158	feature = 614	correl = -0.0485637	descr = N_Gram_TCGTC
cnt = 159	feature = 520	correl = -0.0673475	descr = N_Gram_GGTAA
cnt = 160	feature = 449	correl = 0.0579547	descr = N_Gram_GCCAT
cnt = 161	feature = 267	correl = -0.0638971	descr = N_Gram_CAGAA
cnt = 162	feature = 589	correl = 0.0816511	descr = N_Gram_TCAGC
cnt = 163	feature = 700	correl = -0.0751545	descr = N_Gram_TTTGG
cnt = 164	feature = 691	correl = -0.158357	descr = N_Gram_TTGCG
cnt = 165	feature = 249	correl = 0.0635672	descr = N_Gram_CAAAG
cnt = 166	feature = 527	correl = 0.0914936	descr = N_Gram_GGTTG
cnt = 167	feature = 324	correl = 0.086002	descr = N_Gram_CGAGG
cnt = 168	feature = 441	correl = 0.0475023	descr = N_Gram_GCAGC
cnt = 169	feature = 231	correl = 0.0803255	descr = N_Gram_ATCTG
cnt = 170	feature = 505	correl = 0.10458	descr = N_Gram_GGGAG
cnt = 171	feature = 463	correl = 0.0601642	descr = N_Gram_GCGGG
cnt = 172	feature = 677	correl = 0.0567785	descr = N_Gram_TTCAG
cnt = 173	feature = 232	correl = 0.051437	descr = N_Gram_ATCTT
cnt = 174	feature = 364	correl = 0.0713122	descr = N_Gram_CTCAC
cnt = 175	feature = 388	correl = 0.0457856	descr = N_Gram_CTTTA
cnt = 176	feature = 435	correl = 0.0934799	descr = N_Gram_GCAAC
cnt = 177	feature = 396	correl = 0.108301	descr = N_Gram_GAAGA
cnt = 178	feature = 501	correl = 0.125627	descr = N_Gram_GGCTT
cnt = 179	feature = 488	correl = -0.105065	descr = N_Gram_GGATC
cnt = 180	feature = 657	correl = 0.0694491	descr = N_Gram_TGGTC
cnt = 181	feature = 648	correl = 0.112615	descr = N_Gram_TGGCC
cnt = 182	feature = 411	correl = -0.0481458	descr = N_Gram_GAGA
cnt = 183	feature = 235	correl = -0.0655336	descr = N_Gram_ATGCT
cnt = 184	feature = 274	correl = 0.133118	descr = N_Gram_CAGTG
cnt = 185	feature = 301	correl = 0.0711427	descr = N_Gram_CCCGG
cnt = 186	feature = 399	correl = -0.0466347	descr = N_Gram_GAATA
cnt = 187	feature = 377	correl = 0.0594056	descr = N_Gram_CTGTG
cnt = 188	feature = 602	correl = -0.0855062	descr = N_Gram_TCCGG
cnt = 189	feature = 263	correl = -0.0642739	descr = N_Gram_CACGA
cnt = 190	feature = 343	correl = 0.137662	descr = N_Gram_CGGGC
cnt = 191	feature = 335	correl = 0.0450802	descr = N_Gram_CGGA
cnt = 192	feature = 644	correl = -0.158141	descr = N_Gram_TGCGT
cnt = 193	feature = 318	correl = -0.0584729	descr = N_Gram_CCTTC
cnt = 194	feature = 695	correl = 0.0458209	descr = N_Gram_TTGTT
cnt = 195	feature = 473	correl = 0.0663734	descr = N_Gram_GCTGC
cnt = 196	feature = 277	correl = 0.101152	descr = N_Gram_CATCC
cnt = 197	feature = 618	correl = -0.0701702	descr = N_Gram_TCTCA
cnt = 198	feature = 649	correl = -0.0590997	descr = N_Gram_TGGCG
cnt = 199	feature = 443	correl = 0.0755741	descr = N_Gram_GCAT
cnt = 200	feature = 596	correl = 0.0667987	descr = N_Gram_TCCC
cnt = 201	feature = 390	correl = 0.104142	descr = N_Gram_CTTTG
cnt = 202	feature = 563	correl = -0.0489243	descr = N_Gram_GTTGT
cnt = 203	feature = 580	correl = -0.0484539	descr = N_Gram_TATT
cnt = 204	feature = 587	correl = 0.0993655	descr = N_Gram_TCACC
cnt = 205	feature = 303	correl = 0.0467344	descr = N_Gram_CCGA
cnt = 206	feature = 160	correl = -0.0481433	descr = N_Gram_ACGAT
cnt = 207	feature = 418	correl = -0.0845491	descr = N_Gram_GAGTT
cnt = 208	feature = 36	correl = -0.0603416	descr = Position_Specific_Bin_Base_17_Base_A
cnt = 209	feature = 391	correl = 0.0793839	descr = N_Gram_GAAA
cnt = 210	feature = 223	correl = 0.0476593	descr = N_Gram_ATAT
cnt = 211	feature = 10	correl = 0.0634696	descr = Position_Specific_Bin_Base_3_Base_C
cnt = 212	feature = 291	correl = 0.0676408	descr = N_Gram_CCATC
cnt = 213	feature = 29	correl = -0.0510556	descr = Position_Specific_Bin_Base_13_Base_A
cnt = 214	feature = 207	correl = -0.154201	descr = N_Gram_AGTCT
cnt = 215	feature = 220	correl = 0.0645018	descr = N_Gram_ATAG
cnt = 216	feature = 425	correl = -0.106802	descr = N_Gram_GATCT
cnt = 217	feature = 28	correl = -0.132365	descr = Position_Specific_Bin_Base_12_Base_T
cnt = 218	feature = 18	correl = 0.0645701	descr = Position_Specific_Bin_Base_7_Base_T
cnt = 219	feature = 460	correl = 0.0719566	descr = N_Gram_GCGCC
cnt = 220	feature = 69	correl = 0.0955724	descr = Fold_of_RNAi_Sequence_Pos_13
cnt = 221	feature = 13	correl = 0.0708226	descr = Position_Specific_Bin_Base_5_Base_G
cnt = 222	feature = 250	correl = 0.0699619	descr = N_Gram_CAAG
cnt = 223	feature = 234	correl = -0.0954343	descr = N_Gram_ATGC
cnt = 224	feature = 24	correl = -0.0572736	descr = Position_Specific_Bin_Base_11_Base_G
cnt = 225	feature = 467	correl = -0.131884	descr = N_Gram_GCGTC
cnt = 226	feature = 437	correl = 0.122173	descr = N_Gram_GCAC
cnt = 227	feature = 19	correl = -0.0654154	descr = Position_Specific_Bin_Base_8_Base_C
cnt = 228	feature = 398	correl = -0.0506871	descr = N_Gram_GAAGT
cnt = 229	feature = 23	correl = 0.0642312	descr = Position_Specific_Bin_Base_10_Base_T
cnt = 230	feature = 651	correl = 0.116684	descr = N_Gram_TGGG
cnt = 231	feature = 16	correl = 0.0476967	descr = Position_Specific_Bin_Base_6_Base_T
cnt = 232	feature = 21	correl = 0.0640465	descr = Position_Specific_Bin_Base_9_Base_G
cnt = 233	feature = 265	correl = 0.0541497	descr = N_Gram_CACT
cnt = 234	feature = 379	correl = -0.0653101	descr = N_Gram_CTTA
cnt = 235	feature = 632	correl = -0.0665266	descr = N_Gram_TGAGG
cnt = 236	feature = 433	correl = 0.120836	descr = N_Gram_GCAA
cnt = 237	feature = 11	correl = -0.142041	descr = Position_Specific_Bin_Base_5_Base_A
cnt = 238	feature = 32	correl = 0.107781	descr = Position_Specific_Bin_Base_14_Base_T
cnt = 239	feature = 605	correl = -0.0873015	descr = N_Gram_TCCTC
cnt = 240	feature = 8	correl = 0.0776161	descr = Position_Specific_Bin_Base_2_Base_T
cnt = 241	feature = 481	correl = 0.0444349	descr = N_Gram_GGAAG
cnt = 242	feature = 40	correl = 0.123392	descr = Position_Specific_Bin_Base_18_Base_C
cnt = 243	feature = 20	correl = 0.0782312	descr = Position_Specific_Bin_Base_8_Base_T
cnt = 244	feature = 35	correl = 0.1196	descr = Position_Specific_Bin_Base_16_Base_C
cnt = 245	feature = 208	correl = 0.0521898	descr = N_Gram_AGTG
cnt = 246	feature = 38	correl = -0.0717014	descr = Position_Specific_Bin_Base_17_Base_T
cnt = 247	feature = 355	correl = 0.0757138	descr = N_Gram_CTA
cnt = 248	feature = 67	correl = 0.0596054	descr = Fold_of_RNAi_Sequence_Pos_11
cnt = 249	feature = 428	correl = -0.0547407	descr = N_Gram_GATT
cnt = 250	feature = 17	correl = -0.0526982	descr = Position_Specific_Bin_Base_7_Base_A
cnt = 251	feature = 279	correl = 0.110125	descr = N_Gram_CATCT
cnt = 252	feature = 105	correl = -0.0587574	descr = Fold_of_Target_NoBeginbrace_noends_Pos_8
cnt = 253	feature = 80	correl = 0.0622439	descr = Xue_Structure_Feature_C010
cnt = 254	feature = 610	correl = -0.116423	descr = N_Gram_TCGAG
cnt = 255	feature = 375	correl = 0.106193	descr = N_Gram_CTGCA
cnt = 256	feature = 456	correl = 0.0968796	descr = N_Gram_GCCT
cnt = 257	feature = 541	correl = -0.0968349	descr = N_Gram_GTCTT
cnt = 258	feature = 475	correl = 0.0538052	descr = N_Gram_GCTT
cnt = 259	feature = 551	correl = 0.0913925	descr = N_Gram_GTGT
cnt = 260	feature = 30	correl = 0.107969	descr = Position_Specific_Bin_Base_13_Base_C
cnt = 261	feature = 47	correl = -0.0733237	descr = Gibbs_of_Target_Sequence__Pos_5_Step_1
cnt = 262	feature = 31	correl = -0.104449	descr = Position_Specific_Bin_Base_14_Base_A
cnt = 263	feature = 15	correl = 0.118233	descr = Position_Specific_Bin_Base_6_Base_C
cnt = 264	feature = 521	correl = 0.0675364	descr = N_Gram_GGTC
cnt = 265	feature = 25	correl = -0.0710841	descr = Position_Specific_Bin_Base_12_Base_A
cnt = 266	feature = 693	correl = 0.0649774	descr = N_Gram_TTGGC
cnt = 267	feature = 326	correl = -0.0442609	descr = N_Gram_CGAT
cnt = 268	feature = 248	correl = 0.048969	descr = N_Gram_CAAA
cnt = 269	feature = 626	correl = -0.0621569	descr = N_Gram_TCTTG
cnt = 270	feature = 420	correl = 0.0663401	descr = N_Gram_GATA
cnt = 271	feature = 606	correl = -0.108429	descr = N_Gram_TCCTT
cnt = 272	feature = 71	correl = 0.0619605	descr = Fold_of_RNAi_Sequence_Pos_15
cnt = 273	feature = 14	correl = -0.107903	descr = Position_Specific_Bin_Base_6_Base_A
cnt = 274	feature = 214	correl = -0.101767	descr = N_Gram_AGTTT
cnt = 275	feature = 586	correl = 0.0587503	descr = N_Gram_TCAC
cnt = 276	feature = 506	correl = 0.132731	descr = N_Gram_GGGC
cnt = 277	feature = 27	correl = 0.0717415	descr = Position_Specific_Bin_Base_12_Base_G
cnt = 278	feature = 281	correl = 0.0727402	descr = N_Gram_CCAA
cnt = 279	feature = 655	correl = 0.0840314	descr = N_Gram_TGGT
cnt = 280	feature = 76	correl = 0.122089	descr = Xue_Structure_Feature_A101
cnt = 281	feature = 337	correl = 0.112002	descr = N_Gram_CGGC
cnt = 282	feature = 34	correl = -0.120144	descr = Position_Specific_Bin_Base_16_Base_A
cnt = 283	feature = 625	correl = -0.132252	descr = N_Gram_TCTTC
cnt = 284	feature = 66	correl = 0.114137	descr = Fold_of_RNAi_Sequence_Pos_9
cnt = 285	feature = 500	correl = 0.0539491	descr = N_Gram_GGCT
cnt = 286	feature = 547	correl = 0.153445	descr = N_Gram_GTGG
cnt = 287	feature = 525	correl = 0.0601741	descr = N_Gram_GGTT
cnt = 288	feature = 48	correl = -0.120615	descr = Gibbs_of_Target_Sequence__Pos_6_Step_1
cnt = 289	feature = 511	correl = 0.0688865	descr = N_Gram_GGGG
cnt = 290	feature = 233	correl = -0.0542312	descr = N_Gram_ATGA
cnt = 291	feature = 529	correl = 0.0524988	descr = N_Gram_GTAA
cnt = 292	feature = 68	correl = 0.10223	descr = Fold_of_RNAi_Sequence_Pos_12
cnt = 293	feature = 51	correl = -0.0948196	descr = Gibbs_of_Target_Sequence__Pos_13_Step_1
cnt = 294	feature = 270	correl = -0.138749	descr = N_Gram_CAGCT
cnt = 295	feature = 33	correl = 0.0550113	descr = Position_Specific_Bin_Base_15_Base_C
cnt = 296	feature = 686	correl = -0.0544068	descr = N_Gram_TTGA
cnt = 297	feature = 472	correl = 0.0703417	descr = N_Gram_GCTG
cnt = 298	feature = 662	correl = 0.10002	descr = N_Gram_TGTG
cnt = 299	feature = 308	correl = 0.121247	descr = N_Gram_CCGGG
cnt = 300	feature = 389	correl = -0.0535046	descr = N_Gram_CTTTC
cnt = 301	feature = 39	correl = -0.272883	descr = Position_Specific_Bin_Base_18_Base_A
cnt = 302	feature = 588	correl = 0.0799298	descr = N_Gram_TCAG
cnt = 303	feature = 423	correl = -0.126839	descr = N_Gram_GATC
cnt = 304	feature = 643	correl = -0.147022	descr = N_Gram_TGCG
cnt = 305	feature = 49	correl = -0.177723	descr = Gibbs_of_Target_Sequence__Pos_7_Step_1
cnt = 306	feature = 478	correl = 0.0756026	descr = N_Gram_GGAA
cnt = 307	feature = 447	correl = 0.0480186	descr = N_Gram_GCCA
cnt = 308	feature = 560	correl = 0.0646237	descr = N_Gram_GTTG
cnt = 309	feature = 46	correl = 0.0708243	descr = Gibbs_of_Target_Sequence__Pos_3_Step_1
cnt = 310	feature = 272	correl = 0.131904	descr = N_Gram_CAGT
cnt = 311	feature = 12	correl = 0.10338	descr = Position_Specific_Bin_Base_5_Base_C
cnt = 312	feature = 53	correl = -0.106536	descr = Gibbs_of_Target_Sequence__Pos_17_Step_1
cnt = 313	feature = 591	correl = -0.0490921	descr = N_Gram_TCAT
cnt = 314	feature = 65	correl = 0.0680768	descr = Fold_of_RNAi_Sequence_Pos_6
cnt = 315	feature = 60	correl = 0.160396	descr = Fold_of_RNAi_Sequence_Pos_0
cnt = 316	feature = 608	correl = -0.0801673	descr = N_Gram_TCGA
cnt = 317	feature = 74	correl = -0.0611569	descr = Xue_Structure_Feature_A110
cnt = 318	feature = 54	correl = -0.179414	descr = Gibbs_of_Target_Sequence__Pos_18_Step_1
cnt = 319	feature = 540	correl = -0.0907469	descr = N_Gram_GTCT
cnt = 320	feature = 41	correl = 0.293721	descr = Position_Specific_Bin_Base_18_Base_G
cnt = 321	feature = 289	correl = 0.0637071	descr = N_Gram_CCAT
cnt = 322	feature = 573	correl = -0.0508894	descr = N_Gram_TAC
cnt = 323	feature = 689	correl = -0.0849937	descr = N_Gram_TTGC
cnt = 324	feature = 75	correl = 0.0667554	descr = Xue_Structure_Feature_A100
cnt = 325	feature = 683	correl = -0.212999	descr = N_Gram_TTCTC
cnt = 326	feature = 72	correl = 0.0668907	descr = Fold_of_RNAi_Sequence_Pos_16
cnt = 327	feature = 630	correl = -0.049198	descr = N_Gram_TGAG
cnt = 328	feature = 323	correl = -0.0609627	descr = N_Gram_CGAG
cnt = 329	feature = 492	correl = 0.161677	descr = N_Gram_GGCC
cnt = 330	feature = 73	correl = 0.0712512	descr = Xue_Structure_Feature_A111
cnt = 331	feature = 461	correl = 0.0705884	descr = N_Gram_GCGG
cnt = 332	feature = 544	correl = 0.0453464	descr = N_Gram_GTGC
cnt = 333	feature = 257	correl = 0.0983194	descr = N_Gram_CACC
cnt = 334	feature = 704	correl = -0.094943	descr = N_Gram_TTTTT
cnt = 335	feature = 276	correl = 0.0801075	descr = N_Gram_CATC
cnt = 336	feature = 536	correl = -0.0829008	descr = N_Gram_GTCG
cnt = 337	feature = 62	correl = 0.147955	descr = Fold_of_RNAi_Sequence_Pos_2
cnt = 338	feature = 647	correl = 0.0705965	descr = N_Gram_TGGC
cnt = 339	feature = 599	correl = -0.0681458	descr = N_Gram_TCCG
cnt = 340	feature = 55	correl = -0.307746	descr = Gibbs_of_Target_Sequence__Pos_19_Step_1
cnt = 341	feature = 594	correl = -0.113573	descr = N_Gram_TCCA
cnt = 342	feature = 70	correl = 0.0676775	descr = Fold_of_RNAi_Sequence_Pos_14
cnt = 343	feature = 347	correl = -0.103353	descr = N_Gram_CGTC
cnt = 344	feature = 79	correl = 0.0584143	descr = Xue_Structure_Feature_C011
cnt = 345	feature = 211	correl = -0.0483691	descr = N_Gram_AGTT
cnt = 346	feature = 292	correl = 0.0527339	descr = N_Gram_CCC
cnt = 347	feature = 383	correl = -0.203289	descr = N_Gram_CTTCT
cnt = 348	feature = 497	correl = 0.0564006	descr = N_Gram_GGCG
cnt = 349	feature = 432	correl = 0.146631	descr = N_Gram_GCA
cnt = 350	feature = 603	correl = -0.100749	descr = N_Gram_TCCT
cnt = 351	feature = 667	correl = -0.0910352	descr = N_Gram_TTA
cnt = 352	feature = 64	correl = 0.0485876	descr = Fold_of_RNAi_Sequence_Pos_4
cnt = 353	feature = 247	correl = 0.130837	descr = N_Gram_CAA
cnt = 354	feature = 306	correl = 0.0474194	descr = N_Gram_CCGG
cnt = 355	feature = 619	correl = -0.115604	descr = N_Gram_TCTCC
cnt = 356	feature = 61	correl = 0.185591	descr = Fold_of_RNAi_Sequence_Pos_1
cnt = 357	feature = 254	correl = 0.0645214	descr = N_Gram_CAC
cnt = 358	feature = 627	correl = -0.0770555	descr = N_Gram_TGA
cnt = 359	feature = 465	correl = -0.0799468	descr = N_Gram_GCGT
cnt = 360	feature = 583	correl = 0.0621796	descr = N_Gram_TCA
cnt = 361	feature = 419	correl = -0.0479912	descr = N_Gram_GAT
cnt = 362	feature = 702	correl = -0.133017	descr = N_Gram_TTTTC
cnt = 363	feature = 645	correl = 0.109526	descr = N_Gram_TGG
cnt = 364	feature = 78	correl = 0.090984	descr = Xue_Structure_Feature_C110
cnt = 365	feature = 225	correl = -0.0561611	descr = N_Gram_ATC
cnt = 366	feature = 341	correl = 0.109567	descr = N_Gram_CGGG
cnt = 367	feature = 638	correl = -0.0590736	descr = N_Gram_TGC
cnt = 368	feature = 477	correl = 0.116477	descr = N_Gram_GGA
cnt = 369	feature = 86	correl = 0.0742608	descr = Xue_Structure_Feature_G011
cnt = 370	feature = 701	correl = -0.12353	descr = N_Gram_TTTT
cnt = 371	feature = 83	correl = 0.128216	descr = Xue_Structure_Feature_G110
cnt = 372	feature = 77	correl = 0.0861776	descr = Xue_Structure_Feature_C111
cnt = 373	feature = 615	correl = -0.124099	descr = N_Gram_TCT
cnt = 374	feature = 565	correl = -0.062562	descr = N_Gram_TA
cnt = 375	feature = 446	correl = 0.0867499	descr = N_Gram_GCC
cnt = 376	feature = 378	correl = -0.0990588	descr = N_Gram_CTT
cnt = 377	feature = 697	correl = -0.12556	descr = N_Gram_TTTC
cnt = 378	feature = 366	correl = -0.149367	descr = N_Gram_CTCC
cnt = 379	feature = 246	correl = 0.106236	descr = N_Gram_CA
cnt = 380	feature = 82	correl = 0.111591	descr = Xue_Structure_Feature_G111
cnt = 381	feature = 502	correl = 0.16882	descr = N_Gram_GGG
cnt = 382	feature = 623	correl = -0.126918	descr = N_Gram_TCTT
cnt = 383	feature = 666	correl = -0.129919	descr = N_Gram_TT
cnt = 384	feature = 59	correl = -0.0780818	descr = PF_RNAi_Fold_3'Free_Count
cnt = 385	feature = 334	correl = 0.0832065	descr = N_Gram_CGG
cnt = 386	feature = 674	correl = -0.157725	descr = N_Gram_TTC
cnt = 387	feature = 58	correl = -0.141089	descr = PF_RNAi_Fold_5'Free_Count
cnt = 388	feature = 476	correl = 0.178395	descr = N_Gram_GG
cnt = 389	feature = 57	correl = -0.188459	descr = PF_RNAi_Fold_Energy
cnt = 390	feature = 81	correl = -0.111912	descr = Xue_Structure_Feature_C000
cnt = 391	feature = 43	correl = -0.180997	descr = Gibbs_of_Target_Sequence_
num rows = 521
num_elements = 204232
*
optimization finished, #iter = 669
nu = 0.488254
obj = -36.943408, rho = -0.498905
nSV = 375, nBSV = 159
num rows = 58
num_elements = 22736
*
optimization finished, #iter = 61
nu = 0.530520
obj = -4.544499, rho = -0.541988
nSV = 51, nBSV = 13
*
optimization finished, #iter = 669
nu = 0.488254
obj = -36.943408, rho = -0.498905
nSV = 375, nBSV = 159
CFS merit scores = 1.34741
CFS merit scores = 1.61956
CFS merit scores = 1.8565
CFS merit scores = 2.07869
CFS merit scores = 2.27431
CFS merit scores = 2.45536
CFS merit scores = 2.62274
CFS merit scores = 2.77718
CFS merit scores = 2.91835
CFS merit scores = 3.05104
CFS merit scores = 3.1775
CFS merit scores = 3.29866
CFS merit scores = 3.41363
CFS merit scores = 3.52472
CFS merit scores = 3.63239
CFS merit scores = 3.73529
CFS merit scores = 3.83448
CFS merit scores = 3.931
CFS merit scores = 4.02473
CFS merit scores = 4.11617
CFS merit scores = 4.20539
CFS merit scores = 4.29253
CFS merit scores = 4.37772
CFS merit scores = 4.46112
CFS merit scores = 4.54201
CFS merit scores = 4.62083
CFS merit scores = 4.69779
CFS merit scores = 4.773
CFS merit scores = 4.84467
CFS merit scores = 4.91304
CFS merit scores = 4.97935
CFS merit scores = 5.04316
CFS merit scores = 5.10556
CFS merit scores = 5.16572
CFS merit scores = 5.22352
CFS merit scores = 5.28009
CFS merit scores = 5.33454
CFS merit scores = 5.38444
CFS merit scores = 5.43292
CFS merit scores = 5.48043
CFS merit scores = 5.52413
CFS merit scores = 5.56369
CFS merit scores = 5.60214
CFS merit scores = 5.63865
CFS merit scores = 5.67387
CFS merit scores = 5.70809
CFS merit scores = 5.74189
CFS merit scores = 5.77104
CFS merit scores = 5.79747
CFS merit scores = 5.82319
CFS merit scores = 5.84774
CFS merit scores = 5.87116
CFS merit scores = 5.89319
CFS merit scores = 5.91405
CFS merit scores = 5.93393
CFS merit scores = 5.9536
CFS merit scores = 5.97339
CFS merit scores = 5.99137
CFS merit scores = 6.00868
CFS merit scores = 6.02555
CFS merit scores = 6.04098
CFS merit scores = 6.05616
CFS merit scores = 6.07118
CFS merit scores = 6.08612
CFS merit scores = 6.09986
CFS merit scores = 6.11332
CFS merit scores = 6.12589
CFS merit scores = 6.13783
CFS merit scores = 6.15
CFS merit scores = 6.16152
CFS merit scores = 6.1714
CFS merit scores = 6.18146
CFS merit scores = 6.19146
CFS merit scores = 6.19982
CFS merit scores = 6.20736
CFS merit scores = 6.21428
CFS merit scores = 6.22026
CFS merit scores = 6.2253
CFS merit scores = 6.2308
CFS merit scores = 6.23685
CFS merit scores = 6.2422
CFS merit scores = 6.24745
CFS merit scores = 6.25277
CFS merit scores = 6.25844
CFS merit scores = 6.26419
CFS merit scores = 6.27003
CFS merit scores = 6.27469
CFS merit scores = 6.27946
CFS merit scores = 6.28363
CFS merit scores = 6.28617
CFS merit scores = 6.28851
CFS merit scores = 6.2911
CFS merit scores = 6.29385
CFS merit scores = 6.29569
CFS merit scores = 6.29786
CFS merit scores = 6.2999
CFS merit scores = 6.30151
CFS merit scores = 6.30186
CFS merit scores = 6.30115
CFS merit scores = 6.29954
CFS merit scores = 6.29757
CFS merit scores = 6.29576
CFS merit scores = 6.29347
CFS merit scores = 6.29099
CFS merit scores = 6.28679
CFS merit scores = 6.28274
CFS merit scores = 6.27895
CFS merit scores = 6.2751
CFS merit scores = 6.27173
CFS merit scores = 6.26876
CFS merit scores = 6.26507
CFS merit scores = 6.2616
CFS merit scores = 6.25804
CFS merit scores = 6.25489
CFS merit scores = 6.2519
CFS merit scores = 6.24815
CFS merit scores = 6.24453
CFS merit scores = 6.24049
CFS merit scores = 6.23657
CFS merit scores = 6.23198
CFS merit scores = 6.22723
CFS merit scores = 6.22253
CFS merit scores = 6.21775
CFS merit scores = 6.21267
CFS merit scores = 6.20781
CFS merit scores = 6.20238
CFS merit scores = 6.19725
CFS merit scores = 6.19233
CFS merit scores = 6.1874
CFS merit scores = 6.18235
CFS merit scores = 6.1776
CFS merit scores = 6.17218
CFS merit scores = 6.16676
CFS merit scores = 6.16126
CFS merit scores = 6.1558
CFS merit scores = 6.15022
CFS merit scores = 6.14453
CFS merit scores = 6.13895
CFS merit scores = 6.13332
CFS merit scores = 6.12785
CFS merit scores = 6.12193
CFS merit scores = 6.11577
CFS merit scores = 6.10959
CFS merit scores = 6.10346
CFS merit scores = 6.0972
CFS merit scores = 6.09045
CFS merit scores = 6.08393
CFS merit scores = 6.0776
CFS merit scores = 6.07139
CFS merit scores = 6.06553
CFS merit scores = 6.05997
CFS merit scores = 6.05377
CFS merit scores = 6.04772
CFS merit scores = 6.0407
CFS merit scores = 6.03378
CFS merit scores = 6.02636
CFS merit scores = 6.01907
CFS merit scores = 6.01178
CFS merit scores = 6.00469
CFS merit scores = 5.99776
CFS merit scores = 5.98989
CFS merit scores = 5.98229
CFS merit scores = 5.97487
CFS merit scores = 5.96761
CFS merit scores = 5.96036
CFS merit scores = 5.9531
CFS merit scores = 5.94567
CFS merit scores = 5.93837
CFS merit scores = 5.9311
CFS merit scores = 5.92385
CFS merit scores = 5.9163
CFS merit scores = 5.90868
CFS merit scores = 5.90115
CFS merit scores = 5.89379
CFS merit scores = 5.88635
CFS merit scores = 5.87901
CFS merit scores = 5.87138
CFS merit scores = 5.86387
CFS merit scores = 5.85646
CFS merit scores = 5.84886
CFS merit scores = 5.84109
CFS merit scores = 5.83343
CFS merit scores = 5.82586
CFS merit scores = 5.81847
CFS merit scores = 5.81113
CFS merit scores = 5.80376
CFS merit scores = 5.79631
CFS merit scores = 5.78904
CFS merit scores = 5.78139
CFS merit scores = 5.77368
CFS merit scores = 5.76618
CFS merit scores = 5.75857
CFS merit scores = 5.75102
CFS merit scores = 5.74362
CFS merit scores = 5.7363
CFS merit scores = 5.72931
CFS merit scores = 5.72213
CFS merit scores = 5.71493
CFS merit scores = 5.70792
CFS merit scores = 5.7011
CFS merit scores = 5.69421
CFS merit scores = 5.68718
CFS merit scores = 5.68014
CFS merit scores = 5.67333
CFS merit scores = 5.66659
CFS merit scores = 5.65978
CFS merit scores = 5.65308
CFS merit scores = 5.64645
CFS merit scores = 5.6397
CFS merit scores = 5.63295
CFS merit scores = 5.62604
CFS merit scores = 5.61922
CFS merit scores = 5.61256
CFS merit scores = 5.60589
CFS merit scores = 5.5994
CFS merit scores = 5.59286
CFS merit scores = 5.58646
CFS merit scores = 5.5799
CFS merit scores = 5.57308
CFS merit scores = 5.5664
CFS merit scores = 5.55983
CFS merit scores = 5.55335
CFS merit scores = 5.54669
CFS merit scores = 5.54013
CFS merit scores = 5.53379
CFS merit scores = 5.52748
CFS merit scores = 5.52115
CFS merit scores = 5.51492
CFS merit scores = 5.50871
CFS merit scores = 5.50255
CFS merit scores = 5.49649
CFS merit scores = 5.49049
CFS merit scores = 5.48449
CFS merit scores = 5.47849
CFS merit scores = 5.47247
CFS merit scores = 5.46617
CFS merit scores = 5.45995
CFS merit scores = 5.45383
CFS merit scores = 5.44767
CFS merit scores = 5.44157
CFS merit scores = 5.43556
CFS merit scores = 5.42941
CFS merit scores = 5.42326
CFS merit scores = 5.4173
CFS merit scores = 5.41143
CFS merit scores = 5.40555
CFS merit scores = 5.39967
CFS merit scores = 5.3938
CFS merit scores = 5.38804
CFS merit scores = 5.38221
CFS merit scores = 5.3763
CFS merit scores = 5.37042
CFS merit scores = 5.3647
CFS merit scores = 5.35889
CFS merit scores = 5.35308
CFS merit scores = 5.34729
CFS merit scores = 5.34167
CFS merit scores = 5.33611
CFS merit scores = 5.33052
CFS merit scores = 5.32502
CFS merit scores = 5.31951
CFS merit scores = 5.31412
CFS merit scores = 5.30879
CFS merit scores = 5.30349
CFS merit scores = 5.29831
CFS merit scores = 5.29303
CFS merit scores = 5.28784
CFS merit scores = 5.28248
CFS merit scores = 5.27715
CFS merit scores = 5.27185
CFS merit scores = 5.26654
CFS merit scores = 5.26121
CFS merit scores = 5.2558
CFS merit scores = 5.25044
CFS merit scores = 5.24494
CFS merit scores = 5.23946
CFS merit scores = 5.23401
CFS merit scores = 5.22859
CFS merit scores = 5.22317
CFS merit scores = 5.21782
CFS merit scores = 5.21261
CFS merit scores = 5.20716
CFS merit scores = 5.20174
CFS merit scores = 5.19624
CFS merit scores = 5.19081
CFS merit scores = 5.18541
CFS merit scores = 5.18
CFS merit scores = 5.17455
CFS merit scores = 5.16912
CFS merit scores = 5.16378
CFS merit scores = 5.15831
CFS merit scores = 5.15285
CFS merit scores = 5.14747
CFS merit scores = 5.14214
CFS merit scores = 5.13683
CFS merit scores = 5.13153
CFS merit scores = 5.12622
CFS merit scores = 5.12088
CFS merit scores = 5.11544
CFS merit scores = 5.11006
CFS merit scores = 5.10465
CFS merit scores = 5.09931
CFS merit scores = 5.09399
CFS merit scores = 5.08868
CFS merit scores = 5.08326
CFS merit scores = 5.07772
CFS merit scores = 5.07218
CFS merit scores = 5.06658
CFS merit scores = 5.06098
CFS merit scores = 5.05543
CFS merit scores = 5.04981
CFS merit scores = 5.04418
CFS merit scores = 5.03849
CFS merit scores = 5.03282
CFS merit scores = 5.02723
CFS merit scores = 5.02156
CFS merit scores = 5.0158
CFS merit scores = 5.00997
CFS merit scores = 5.00351
CFS merit scores = 4.99696
CFS merit scores = 4.99045
CFS merit scores = 4.98372
CFS merit scores = 4.97706
CFS merit scores = 4.97036
CFS merit scores = 4.96361
CFS merit scores = 4.95686
CFS merit scores = 4.94995
CFS merit scores = 4.94319
CFS merit scores = 4.93622
CFS merit scores = 4.929
CFS merit scores = 4.92188
CFS merit scores = 4.91484
CFS merit scores = 4.90758
CFS merit scores = 4.90036
CFS merit scores = 4.89319
CFS merit scores = 4.88574
CFS merit scores = 4.8783
CFS merit scores = 4.8709
CFS merit scores = 4.86352
CFS merit scores = 4.8561
CFS merit scores = 4.8487
CFS merit scores = 4.84144
CFS merit scores = 4.83417
CFS merit scores = 4.82701
CFS merit scores = 4.81969
CFS merit scores = 4.8125
CFS merit scores = 4.80524
CFS merit scores = 4.79776
CFS merit scores = 4.79018
CFS merit scores = 4.78272
CFS merit scores = 4.77517
CFS merit scores = 4.76761
CFS merit scores = 4.75968
CFS merit scores = 4.75159
CFS merit scores = 4.74331
CFS merit scores = 4.73511
CFS merit scores = 4.72658
CFS merit scores = 4.71789
CFS merit scores = 4.709
CFS merit scores = 4.70007
CFS merit scores = 4.69064
CFS merit scores = 4.68119
CFS merit scores = 4.67124
CFS merit scores = 4.66123
CFS merit scores = 4.65039
CFS merit scores = 4.63919
CFS merit scores = 4.62648
CFS merit scores = 4.6097
cnt = 1	feature = 60	correl = -0.347415	descr = Gibbs_of_Target_Sequence__Pos_20_Step_1
cnt = 2	feature = 46	correl = 0.242108	descr = Gibbs_of_Target_Sequence__Pos_1_Step_1
cnt = 3	feature = 389	correl = -0.115623	descr = N_Gram_CTTC
cnt = 4	feature = 295	correl = 0.0772602	descr = N_Gram_CCAAG
cnt = 5	feature = 574	correl = 0.0461414	descr = N_Gram_TAGGT
cnt = 6	feature = 572	correl = 0.0884882	descr = N_Gram_TAGCA
cnt = 7	feature = 629	correl = -0.0812066	descr = N_Gram_TGAGA
cnt = 8	feature = 442	correl = 0.0833266	descr = N_Gram_GCACT
cnt = 9	feature = 422	correl = 0.0940975	descr = N_Gram_GAGTC
cnt = 10	feature = 558	correl = 0.0492354	descr = N_Gram_TAAAG
cnt = 11	feature = 664	correl = -0.0571912	descr = N_Gram_TTAAG
cnt = 12	feature = 291	correl = -0.0497754	descr = N_Gram_CATGC
cnt = 13	feature = 593	correl = 0.0452869	descr = N_Gram_TCCCA
cnt = 14	feature = 233	correl = -0.0491937	descr = N_Gram_ATCGC
cnt = 15	feature = 329	correl = -0.0491937	descr = N_Gram_CGACC
cnt = 16	feature = 497	correl = 0.0744338	descr = N_Gram_GGCGC
cnt = 17	feature = 360	correl = 0.0791307	descr = N_Gram_CGTGG
cnt = 18	feature = 607	correl = 0.0946425	descr = N_Gram_TCGGC
cnt = 19	feature = 368	correl = 0.0664393	descr = N_Gram_CTAGG
cnt = 20	feature = 508	correl = 0.0452869	descr = N_Gram_GGGGT
cnt = 21	feature = 538	correl = 0.0572733	descr = N_Gram_GTGCG
cnt = 22	feature = 521	correl = 0.0505891	descr = N_Gram_GTATA
cnt = 23	feature = 305	correl = 0.0452869	descr = N_Gram_CCCCG
cnt = 24	feature = 336	correl = 0.0452869	descr = N_Gram_CGCCA
cnt = 25	feature = 370	correl = 0.0631089	descr = N_Gram_CTATA
cnt = 26	feature = 410	correl = -0.0682301	descr = N_Gram_GACCC
cnt = 27	feature = 428	correl = -0.0556641	descr = N_Gram_GATCG
cnt = 28	feature = 272	correl = 0.0561223	descr = N_Gram_CACGT
cnt = 29	feature = 647	correl = 0.0885995	descr = N_Gram_TGGGG
cnt = 30	feature = 402	correl = 0.101676	descr = N_Gram_GAAAG
cnt = 31	feature = 595	correl = 0.0472704	descr = N_Gram_TCCGA
cnt = 32	feature = 228	correl = 0.0717923	descr = N_Gram_ATAGT
cnt = 33	feature = 241	correl = -0.0558209	descr = N_Gram_ATGCC
cnt = 34	feature = 407	correl = 0.0448195	descr = N_Gram_GACAC
cnt = 35	feature = 367	correl = 0.0567535	descr = N_Gram_CTACT
cnt = 36	feature = 648	correl = 0.0467472	descr = N_Gram_TGGGT
cnt = 37	feature = 207	correl = -0.0649075	descr = N_Gram_AGGCT
cnt = 38	feature = 548	correl = -0.0786977	descr = N_Gram_GTTAC
cnt = 39	feature = 278	correl = 0.0540659	descr = N_Gram_CAGCG
cnt = 40	feature = 286	correl = -0.0599505	descr = N_Gram_CATAT
cnt = 41	feature = 536	correl = 0.0616995	descr = N_Gram_GTGAC
cnt = 42	feature = 315	correl = -0.0643144	descr = N_Gram_CCGGT
cnt = 43	feature = 550	correl = -0.0483207	descr = N_Gram_GTTCG
cnt = 44	feature = 653	correl = 0.0596118	descr = N_Gram_TGTAA
cnt = 45	feature = 433	correl = -0.061247	descr = N_Gram_GATTA
cnt = 46	feature = 503	correl = 0.0968628	descr = N_Gram_GGGAC
cnt = 47	feature = 426	correl = 0.0669709	descr = N_Gram_GATAT
cnt = 48	feature = 234	correl = -0.0963875	descr = N_Gram_ATCGG
cnt = 49	feature = 257	correl = -0.0473555	descr = N_Gram_CAAAC
cnt = 50	feature = 363	correl = 0.113754	descr = N_Gram_CGTTT
cnt = 51	feature = 313	correl = 0.0710368	descr = N_Gram_CCGGC
cnt = 52	feature = 345	correl = 0.0583208	descr = N_Gram_CGGCG
cnt = 53	feature = 382	correl = -0.0922983	descr = N_Gram_CTGAT
cnt = 54	feature = 324	correl = 0.0544044	descr = N_Gram_CCTGC
cnt = 55	feature = 144	correl = 0.0641471	descr = N_Gram_AATCT
cnt = 56	feature = 455	correl = -0.0562445	descr = N_Gram_GCCGT
cnt = 57	feature = 539	correl = 0.0978169	descr = N_Gram_GTGCT
cnt = 58	feature = 673	correl = 0.0447228	descr = N_Gram_TTCGA
cnt = 59	feature = 640	correl = 0.0892806	descr = N_Gram_TGGAG
cnt = 60	feature = 686	correl = 0.0516604	descr = N_Gram_TTGGT
cnt = 61	feature = 317	correl = -0.0617818	descr = N_Gram_CCGTC
cnt = 62	feature = 459	correl = -0.0767401	descr = N_Gram_GCGAC
cnt = 63	feature = 276	correl = 0.0729478	descr = N_Gram_CAGCA
cnt = 64	feature = 251	correl = 0.106191	descr = N_Gram_ATTGT
cnt = 65	feature = 395	correl = 0.109561	descr = N_Gram_CTTGG
cnt = 66	feature = 223	correl = -0.137881	descr = N_Gram_ATAAG
cnt = 67	feature = 576	correl = -0.0505998	descr = N_Gram_TATAC
cnt = 68	feature = 594	correl = 0.0523377	descr = N_Gram_TCCCG
cnt = 69	feature = 218	correl = 0.0890594	descr = N_Gram_AGTTA
cnt = 70	feature = 687	correl = 0.0851163	descr = N_Gram_TTGTG
cnt = 71	feature = 596	correl = -0.0653456	descr = N_Gram_TCCGC
cnt = 72	feature = 527	correl = 0.0452869	descr = N_Gram_GTCCG
cnt = 73	feature = 425	correl = 0.0461314	descr = N_Gram_GATAC
cnt = 74	feature = 666	correl = -0.0733575	descr = N_Gram_TTACC
cnt = 75	feature = 520	correl = 0.0712806	descr = N_Gram_GTAGT
cnt = 76	feature = 331	correl = 0.0858864	descr = N_Gram_CGAGG
cnt = 77	feature = 304	correl = 0.0843006	descr = N_Gram_CCCAC
cnt = 78	feature = 248	correl = -0.048657	descr = N_Gram_ATTAA
cnt = 79	feature = 606	correl = -0.0491937	descr = N_Gram_TCGCA
cnt = 80	feature = 371	correl = 0.0548529	descr = N_Gram_CTATG
cnt = 81	feature = 468	correl = -0.131911	descr = N_Gram_GCGTC
cnt = 82	feature = 217	correl = 0.105676	descr = N_Gram_AGTGT
cnt = 83	feature = 319	correl = 0.055723	descr = N_Gram_CCTAT
cnt = 84	feature = 510	correl = 0.0932736	descr = N_Gram_GGGTC
cnt = 85	feature = 674	correl = -0.0486819	descr = N_Gram_TTCGG
cnt = 86	feature = 487	correl = 0.0898475	descr = N_Gram_GGAGT
cnt = 87	feature = 457	correl = 0.153005	descr = N_Gram_GCCTT
cnt = 88	feature = 309	correl = -0.0630652	descr = N_Gram_CCCTT
cnt = 89	feature = 518	correl = 0.0732883	descr = N_Gram_GTAAA
cnt = 90	feature = 267	correl = 0.0639483	descr = N_Gram_CACCA
cnt = 91	feature = 613	correl = 0.0567535	descr = N_Gram_TCTAC
cnt = 92	feature = 635	correl = 0.107029	descr = N_Gram_TGCAA
cnt = 93	feature = 231	correl = -0.0522752	descr = N_Gram_ATCAT
cnt = 94	feature = 460	correl = 0.0745119	descr = N_Gram_GCGAG
cnt = 95	feature = 578	correl = -0.0563951	descr = N_Gram_TATTC
cnt = 96	feature = 303	correl = 0.0570896	descr = N_Gram_CCCAA
cnt = 97	feature = 209	correl = 0.0785959	descr = N_Gram_AGGGG
cnt = 98	feature = 323	correl = 0.0602049	descr = N_Gram_CCTGA
cnt = 99	feature = 280	correl = 0.0863731	descr = N_Gram_CAGGA
cnt = 100	feature = 353	correl = -0.0676412	descr = N_Gram_CGTAC
cnt = 101	feature = 500	correl = 0.154835	descr = N_Gram_GGCTT
cnt = 102	feature = 361	correl = 0.05408	descr = N_Gram_CGTGT
cnt = 103	feature = 514	correl = 0.0652534	descr = N_Gram_GGTCA
cnt = 104	feature = 657	correl = 0.06953	descr = N_Gram_TGTGA
cnt = 105	feature = 549	correl = 0.0609492	descr = N_Gram_GTTCC
cnt = 106	feature = 608	correl = -0.0666005	descr = N_Gram_TCGGG
cnt = 107	feature = 265	correl = 0.083765	descr = N_Gram_CACAG
cnt = 108	feature = 388	correl = -0.128542	descr = N_Gram_CTTAT
cnt = 109	feature = 343	correl = 0.106027	descr = N_Gram_CGGCA
cnt = 110	feature = 322	correl = 0.0441725	descr = N_Gram_CCTCT
cnt = 111	feature = 449	correl = 0.0932506	descr = N_Gram_GCCAG
cnt = 112	feature = 421	correl = 0.0517891	descr = N_Gram_GAGGT
cnt = 113	feature = 660	correl = -0.0512407	descr = N_Gram_TGTTA
cnt = 114	feature = 547	correl = 0.0890594	descr = N_Gram_GTTAA
cnt = 115	feature = 285	correl = -0.0502499	descr = N_Gram_CATAC
cnt = 116	feature = 214	correl = 0.115696	descr = N_Gram_AGTCA
cnt = 117	feature = 541	correl = 0.138921	descr = N_Gram_GTGGC
cnt = 118	feature = 463	correl = 0.0523923	descr = N_Gram_GCGGA
cnt = 119	feature = 220	correl = -0.0833931	descr = N_Gram_AGTTT
cnt = 120	feature = 435	correl = -0.0897884	descr = N_Gram_GATTT
cnt = 121	feature = 446	correl = 0.101936	descr = N_Gram_GCATC
cnt = 122	feature = 553	correl = 0.108164	descr = N_Gram_GTTGG
cnt = 123	feature = 417	correl = -0.047847	descr = N_Gram_GAGCC
cnt = 124	feature = 308	correl = 0.0710368	descr = N_Gram_CCCGG
cnt = 125	feature = 599	correl = 0.055723	descr = N_Gram_TCCTA
cnt = 126	feature = 454	correl = 0.0972248	descr = N_Gram_GCCGG
cnt = 127	feature = 632	correl = 0.0544221	descr = N_Gram_TGATA
cnt = 128	feature = 525	correl = -0.0727329	descr = N_Gram_GTCCA
cnt = 129	feature = 301	correl = 0.0612116	descr = N_Gram_CCATC
cnt = 130	feature = 544	correl = 0.0475785	descr = N_Gram_GTGTA
cnt = 131	feature = 277	correl = 0.0548463	descr = N_Gram_CAGCC
cnt = 132	feature = 630	correl = 0.0440217	descr = N_Gram_TGAGT
cnt = 133	feature = 418	correl = 0.0916091	descr = N_Gram_GAGCT
cnt = 134	feature = 292	correl = 0.0512516	descr = N_Gram_CATGG
cnt = 135	feature = 464	correl = 0.0638865	descr = N_Gram_GCGGC
cnt = 136	feature = 413	correl = -0.072178	descr = N_Gram_GACGT
cnt = 137	feature = 350	correl = -0.0656894	descr = N_Gram_CGGTA
cnt = 138	feature = 439	correl = 0.09697	descr = N_Gram_GCAAC
cnt = 139	feature = 591	correl = 0.0848322	descr = N_Gram_TCCAA
cnt = 140	feature = 654	correl = -0.054691	descr = N_Gram_TGTCA
cnt = 141	feature = 697	correl = -0.0963129	descr = N_Gram_TTTTG
cnt = 142	feature = 429	correl = -0.100494	descr = N_Gram_GATCT
cnt = 143	feature = 341	correl = 0.0989836	descr = N_Gram_CGGAC
cnt = 144	feature = 551	correl = -0.0579619	descr = N_Gram_GTTCT
cnt = 145	feature = 394	correl = -0.121553	descr = N_Gram_CTTGC
cnt = 146	feature = 219	correl = 0.059449	descr = N_Gram_AGTTG
cnt = 147	feature = 400	correl = 0.0754458	descr = N_Gram_GAAA
cnt = 148	feature = 235	correl = 0.0802	descr = N_Gram_ATCTG
cnt = 149	feature = 334	correl = -0.0498811	descr = N_Gram_CGCAG
cnt = 150	feature = 283	correl = 0.132953	descr = N_Gram_CAGTG
cnt = 151	feature = 477	correl = 0.0440459	descr = N_Gram_GCTTG
cnt = 152	feature = 636	correl = 0.0849031	descr = N_Gram_TGCAC
cnt = 153	feature = 600	correl = -0.0690991	descr = N_Gram_TCCTC
cnt = 154	feature = 475	correl = 0.0810675	descr = N_Gram_GCTGG
cnt = 155	feature = 542	correl = 0.0784749	descr = N_Gram_GTGGT
cnt = 156	feature = 496	correl = 0.151082	descr = N_Gram_GGCCT
cnt = 157	feature = 512	correl = -0.058393	descr = N_Gram_GGTAA
cnt = 158	feature = 515	correl = 0.0634671	descr = N_Gram_GGTTG
cnt = 159	feature = 526	correl = 0.0516429	descr = N_Gram_GTCCC
cnt = 160	feature = 390	correl = 0.0489038	descr = N_Gram_CTTCA
cnt = 161	feature = 484	correl = 0.0989836	descr = N_Gram_GGACG
cnt = 162	feature = 279	correl = -0.158118	descr = N_Gram_CAGCT
cnt = 163	feature = 337	correl = 0.101752	descr = N_Gram_CGCCG
cnt = 164	feature = 529	correl = -0.114562	descr = N_Gram_GTCGA
cnt = 165	feature = 545	correl = 0.0698162	descr = N_Gram_GTGTG
cnt = 166	feature = 380	correl = 0.0809231	descr = N_Gram_CTCTA
cnt = 167	feature = 651	correl = 0.052209	descr = N_Gram_TGGTC
cnt = 168	feature = 225	correl = -0.0730058	descr = N_Gram_ATACT
cnt = 169	feature = 488	correl = -0.0918325	descr = N_Gram_GGATC
cnt = 170	feature = 610	correl = -0.0621414	descr = N_Gram_TCGTC
cnt = 171	feature = 504	correl = 0.101752	descr = N_Gram_GGGAG
cnt = 172	feature = 250	correl = 0.0497647	descr = N_Gram_ATTG
cnt = 173	feature = 644	correl = 0.117453	descr = N_Gram_TGGCT
cnt = 174	feature = 584	correl = 0.0834493	descr = N_Gram_TCAGC
cnt = 175	feature = 290	correl = 0.116459	descr = N_Gram_CATCT
cnt = 176	feature = 270	correl = -0.0619909	descr = N_Gram_CACG
cnt = 177	feature = 406	correl = 0.0949745	descr = N_Gram_GACA
cnt = 178	feature = 375	correl = -0.11012	descr = N_Gram_CTCAT
cnt = 179	feature = 509	correl = 0.0499342	descr = N_Gram_GGGT
cnt = 180	feature = 222	correl = -0.084211	descr = N_Gram_ATAA
cnt = 181	feature = 387	correl = -0.0670185	descr = N_Gram_CTTA
cnt = 182	feature = 397	correl = 0.0914291	descr = N_Gram_CTTTA
cnt = 183	feature = 494	correl = 0.107641	descr = N_Gram_GGCCA
cnt = 184	feature = 247	correl = -0.0675563	descr = N_Gram_ATTA
cnt = 185	feature = 451	correl = 0.0642394	descr = N_Gram_GCCCA
cnt = 186	feature = 483	correl = 0.113009	descr = N_Gram_GGACC
cnt = 187	feature = 351	correl = -0.0566691	descr = N_Gram_CGTA
cnt = 188	feature = 13	correl = -0.117329	descr = Position_Specific_Bin_Base_5_Base_A
cnt = 189	feature = 306	correl = 0.0973384	descr = N_Gram_CCCG
cnt = 190	feature = 450	correl = 0.0608555	descr = N_Gram_GCCAT
cnt = 191	feature = 348	correl = 0.128962	descr = N_Gram_CGGGC
cnt = 192	feature = 498	correl = 0.0891482	descr = N_Gram_GGCGG
cnt = 193	feature = 492	correl = 0.083074	descr = N_Gram_GGCAT
cnt = 194	feature = 396	correl = 0.0788654	descr = N_Gram_CTTGT
cnt = 195	feature = 19	correl = 0.0669134	descr = Position_Specific_Bin_Base_7_Base_T
cnt = 196	feature = 29	correl = -0.0800233	descr = Position_Specific_Bin_Base_13_Base_A
cnt = 197	feature = 24	correl = -0.0876332	descr = Position_Specific_Bin_Base_11_Base_G
cnt = 198	feature = 31	correl = -0.0881516	descr = Position_Specific_Bin_Base_14_Base_A
cnt = 199	feature = 423	correl = -0.057654	descr = N_Gram_GAGTT
cnt = 200	feature = 9	correl = 0.0776875	descr = Position_Specific_Bin_Base_2_Base_T
cnt = 201	feature = 39	correl = 0.100543	descr = Position_Specific_Bin_Base_17_Base_C
cnt = 202	feature = 244	correl = 0.0505259	descr = N_Gram_ATGT
cnt = 203	feature = 633	correl = -0.14881	descr = N_Gram_TGATT
cnt = 204	feature = 10	correl = 0.0854775	descr = Position_Specific_Bin_Base_3_Base_C
cnt = 205	feature = 211	correl = 0.0866538	descr = N_Gram_AGTA
cnt = 206	feature = 288	correl = 0.10369	descr = N_Gram_CATCC
cnt = 207	feature = 327	correl = -0.0443489	descr = N_Gram_CGAC
cnt = 208	feature = 615	correl = -0.0845169	descr = N_Gram_TCTCA
cnt = 209	feature = 437	correl = 0.130899	descr = N_Gram_GCAA
cnt = 210	feature = 8	correl = -0.0951943	descr = Position_Specific_Bin_Base_2_Base_G
cnt = 211	feature = 266	correl = 0.0719619	descr = N_Gram_CACC
cnt = 212	feature = 597	correl = -0.0802551	descr = N_Gram_TCCGG
cnt = 213	feature = 18	correl = 0.118854	descr = Position_Specific_Bin_Base_6_Base_C
cnt = 214	feature = 28	correl = -0.130606	descr = Position_Specific_Bin_Base_12_Base_T
cnt = 215	feature = 38	correl = -0.0595136	descr = Position_Specific_Bin_Base_17_Base_A
cnt = 216	feature = 298	correl = -0.134265	descr = N_Gram_CCAGC
cnt = 217	feature = 383	correl = 0.0959676	descr = N_Gram_CTGCA
cnt = 218	feature = 71	correl = 0.0489133	descr = Fold_of_RNAi_Sequence_Pos_10
cnt = 219	feature = 609	correl = -0.0513179	descr = N_Gram_TCGT
cnt = 220	feature = 33	correl = 0.105292	descr = Position_Specific_Bin_Base_14_Base_T
cnt = 221	feature = 21	correl = -0.0775498	descr = Position_Specific_Bin_Base_9_Base_T
cnt = 222	feature = 619	correl = -0.0520495	descr = N_Gram_TCTGA
cnt = 223	feature = 393	correl = -0.0936785	descr = N_Gram_CTTGA
cnt = 224	feature = 23	correl = 0.0854367	descr = Position_Specific_Bin_Base_10_Base_T
cnt = 225	feature = 623	correl = -0.0522128	descr = N_Gram_TCTTG
cnt = 226	feature = 655	correl = 0.0744355	descr = N_Gram_TGTCC
cnt = 227	feature = 81	correl = 0.11074	descr = Xue_Structure_Feature_A101
cnt = 228	feature = 555	correl = -0.0745096	descr = N_Gram_GTTTT
cnt = 229	feature = 12	correl = 0.0653704	descr = Position_Specific_Bin_Base_4_Base_C
cnt = 230	feature = 645	correl = 0.120543	descr = N_Gram_TGGG
cnt = 231	feature = 627	correl = -0.0479981	descr = N_Gram_TGAAG
cnt = 232	feature = 325	correl = -0.0744679	descr = N_Gram_CCTTC
cnt = 233	feature = 259	correl = 0.0701711	descr = N_Gram_CAAG
cnt = 234	feature = 274	correl = 0.0512262	descr = N_Gram_CAGA
cnt = 235	feature = 35	correl = 0.0640574	descr = Position_Specific_Bin_Base_15_Base_T
cnt = 236	feature = 206	correl = 0.130544	descr = N_Gram_AGGCG
cnt = 237	feature = 52	correl = 0.0508568	descr = Gibbs_of_Target_Sequence__Pos_9_Step_1
cnt = 238	feature = 643	correl = -0.0920186	descr = N_Gram_TGGCG
cnt = 239	feature = 340	correl = 0.0733859	descr = N_Gram_CGGA
cnt = 240	feature = 441	correl = 0.0927742	descr = N_Gram_GCAC
cnt = 241	feature = 560	correl = -0.126069	descr = N_Gram_TAAG
cnt = 242	feature = 17	correl = -0.0974862	descr = Position_Specific_Bin_Base_6_Base_A
cnt = 243	feature = 30	correl = 0.130178	descr = Position_Specific_Bin_Base_13_Base_C
cnt = 244	feature = 226	correl = 0.0602607	descr = N_Gram_ATAG
cnt = 245	feature = 476	correl = 0.0689069	descr = N_Gram_GCTT
cnt = 246	feature = 49	correl = -0.0653716	descr = Gibbs_of_Target_Sequence__Pos_5_Step_1
cnt = 247	feature = 25	correl = -0.0810827	descr = Position_Specific_Bin_Base_12_Base_A
cnt = 248	feature = 356	correl = -0.130588	descr = N_Gram_CGTCG
cnt = 249	feature = 505	correl = 0.11473	descr = N_Gram_GGGC
cnt = 250	feature = 36	correl = -0.148573	descr = Position_Specific_Bin_Base_16_Base_A
cnt = 251	feature = 79	correl = -0.0483646	descr = Xue_Structure_Feature_A110
cnt = 252	feature = 34	correl = -0.0508569	descr = Position_Specific_Bin_Base_15_Base_A
cnt = 253	feature = 51	correl = -0.17313	descr = Gibbs_of_Target_Sequence__Pos_7_Step_1
cnt = 254	feature = 105	correl = 0.126577	descr = Fold_of_Target_NoEndbrace_noends_Pos_17
cnt = 255	feature = 634	correl = 0.0924902	descr = N_Gram_TGCA
cnt = 256	feature = 47	correl = 0.261498	descr = Gibbs_of_Target_Sequence__Pos_2_Step_1
cnt = 257	feature = 420	correl = 0.0635363	descr = N_Gram_GAGGC
cnt = 258	feature = 689	correl = 0.0479403	descr = N_Gram_TTTA
cnt = 259	feature = 618	correl = -0.127889	descr = N_Gram_TCTCT
cnt = 260	feature = 232	correl = -0.0768526	descr = N_Gram_ATCG
cnt = 261	feature = 76	correl = 0.0789703	descr = Fold_of_RNAi_Sequence_Pos_15
cnt = 262	feature = 32	correl = -0.0442977	descr = Position_Specific_Bin_Base_14_Base_G
cnt = 263	feature = 54	correl = -0.0759403	descr = Gibbs_of_Target_Sequence__Pos_13_Step_1
cnt = 264	feature = 72	correl = 0.0538517	descr = Fold_of_RNAi_Sequence_Pos_11
cnt = 265	feature = 14	correl = 0.109627	descr = Position_Specific_Bin_Base_5_Base_C
cnt = 266	feature = 357	correl = 0.169655	descr = N_Gram_CGTG
cnt = 267	feature = 424	correl = 0.0661687	descr = N_Gram_GATA
cnt = 268	feature = 11	correl = -0.0653915	descr = Position_Specific_Bin_Base_4_Base_A
cnt = 269	feature = 605	correl = -0.123104	descr = N_Gram_TCGAG
cnt = 270	feature = 656	correl = 0.0960825	descr = N_Gram_TGTG
cnt = 271	feature = 43	correl = 0.279493	descr = Position_Specific_Bin_Base_18_Base_G
cnt = 272	feature = 473	correl = 0.0858602	descr = N_Gram_GCTG
cnt = 273	feature = 365	correl = 0.0795051	descr = N_Gram_CTA
cnt = 274	feature = 461	correl = 0.0512026	descr = N_Gram_GCGCC
cnt = 275	feature = 693	correl = -0.0468226	descr = N_Gram_TTTG
cnt = 276	feature = 472	correl = -0.0965741	descr = N_Gram_GCTCC
cnt = 277	feature = 448	correl = 0.0551662	descr = N_Gram_GCCA
cnt = 278	feature = 15	correl = 0.0543962	descr = Position_Specific_Bin_Base_5_Base_G
cnt = 279	feature = 66	correl = 0.163259	descr = Fold_of_RNAi_Sequence_Pos_2
cnt = 280	feature = 499	correl = 0.0612823	descr = N_Gram_GGCT
cnt = 281	feature = 456	correl = 0.0994547	descr = N_Gram_GCCT
cnt = 282	feature = 583	correl = 0.122361	descr = N_Gram_TCAG
cnt = 283	feature = 540	correl = 0.118949	descr = N_Gram_GTGG
cnt = 284	feature = 252	correl = -0.0893484	descr = N_Gram_ATTT
cnt = 285	feature = 314	correl = 0.117496	descr = N_Gram_CCGGG
cnt = 286	feature = 667	correl = -0.0576304	descr = N_Gram_TTAT
cnt = 287	feature = 69	correl = 0.0759704	descr = Fold_of_RNAi_Sequence_Pos_6
cnt = 288	feature = 411	correl = -0.0543416	descr = N_Gram_GACG
cnt = 289	feature = 683	correl = 0.0583121	descr = N_Gram_TTGG
cnt = 290	feature = 56	correl = -0.0449353	descr = Gibbs_of_Target_Sequence__Pos_15_Step_1
cnt = 291	feature = 603	correl = -0.0867741	descr = N_Gram_TCGA
cnt = 292	feature = 649	correl = 0.0821641	descr = N_Gram_TGGT
cnt = 293	feature = 59	correl = -0.292329	descr = Gibbs_of_Target_Sequence__Pos_19_Step_1
cnt = 294	feature = 485	correl = 0.109338	descr = N_Gram_GGAG
cnt = 295	feature = 691	correl = -0.078504	descr = N_Gram_TTTCC
cnt = 296	feature = 281	correl = 0.132917	descr = N_Gram_CAGT
cnt = 297	feature = 601	correl = -0.108175	descr = N_Gram_TCCTT
cnt = 298	feature = 432	correl = -0.0644062	descr = N_Gram_GATT
cnt = 299	feature = 517	correl = 0.0554209	descr = N_Gram_GTAA
cnt = 300	feature = 680	correl = -0.0881419	descr = N_Gram_TTGC
cnt = 301	feature = 73	correl = 0.0863489	descr = Fold_of_RNAi_Sequence_Pos_12
cnt = 302	feature = 58	correl = -0.179314	descr = Gibbs_of_Target_Sequence__Pos_18_Step_1
cnt = 303	feature = 342	correl = 0.099732	descr = N_Gram_CGGC
cnt = 304	feature = 299	correl = 0.0485756	descr = N_Gram_CCAT
cnt = 305	feature = 80	correl = 0.0690623	descr = Xue_Structure_Feature_A100
cnt = 306	feature = 586	correl = -0.0682701	descr = N_Gram_TCAT
cnt = 307	feature = 26	correl = 0.118928	descr = Position_Specific_Bin_Base_12_Base_C
cnt = 308	feature = 616	correl = -0.109802	descr = N_Gram_TCTCC
cnt = 309	feature = 528	correl = -0.102257	descr = N_Gram_GTCG
cnt = 310	feature = 64	correl = 0.15833	descr = Fold_of_RNAi_Sequence_Pos_0
cnt = 311	feature = 692	correl = -0.114352	descr = N_Gram_TTTCT
cnt = 312	feature = 57	correl = -0.11194	descr = Gibbs_of_Target_Sequence__Pos_17_Step_1
cnt = 313	feature = 41	correl = -0.255427	descr = Position_Specific_Bin_Base_18_Base_A
cnt = 314	feature = 77	correl = 0.0661739	descr = Fold_of_RNAi_Sequence_Pos_16
cnt = 315	feature = 565	correl = -0.0711144	descr = N_Gram_TAC
cnt = 316	feature = 419	correl = 0.0685691	descr = N_Gram_GAGG
cnt = 317	feature = 502	correl = 0.0949211	descr = N_Gram_GGGA
cnt = 318	feature = 391	correl = -0.212296	descr = N_Gram_CTTCT
cnt = 319	feature = 335	correl = 0.0650561	descr = N_Gram_CGCC
cnt = 320	feature = 466	correl = -0.0787335	descr = N_Gram_GCGT
cnt = 321	feature = 625	correl = -0.0643192	descr = N_Gram_TGA
cnt = 322	feature = 65	correl = 0.187737	descr = Fold_of_RNAi_Sequence_Pos_1
cnt = 323	feature = 297	correl = -0.0958582	descr = N_Gram_CCAG
cnt = 324	feature = 641	correl = 0.0679978	descr = N_Gram_TGGC
cnt = 325	feature = 523	correl = -0.0860411	descr = N_Gram_GTC
cnt = 326	feature = 68	correl = 0.0616863	descr = Fold_of_RNAi_Sequence_Pos_4
cnt = 327	feature = 557	correl = -0.0638355	descr = N_Gram_TAA
cnt = 328	feature = 326	correl = -0.0476907	descr = N_Gram_CGA
cnt = 329	feature = 255	correl = 0.140447	descr = N_Gram_CAA
cnt = 330	feature = 67	correl = 0.0897767	descr = Fold_of_RNAi_Sequence_Pos_3
cnt = 331	feature = 590	correl = -0.0921947	descr = N_Gram_TCCA
cnt = 332	feature = 284	correl = 0.0548268	descr = N_Gram_CAT
cnt = 333	feature = 614	correl = -0.186339	descr = N_Gram_TCTC
cnt = 334	feature = 677	correl = -0.120385	descr = N_Gram_TTCTT
cnt = 335	feature = 436	correl = 0.118347	descr = N_Gram_GCA
cnt = 336	feature = 546	correl = 0.052667	descr = N_Gram_GTT
cnt = 337	feature = 312	correl = 0.0571317	descr = N_Gram_CCGG
cnt = 338	feature = 598	correl = -0.0828948	descr = N_Gram_TCCT
cnt = 339	feature = 652	correl = 0.0875173	descr = N_Gram_TGT
cnt = 340	feature = 511	correl = 0.0883702	descr = N_Gram_GGT
cnt = 341	feature = 479	correl = 0.136826	descr = N_Gram_GGA
cnt = 342	feature = 580	correl = 0.0574006	descr = N_Gram_TCA
cnt = 343	feature = 662	correl = -0.0926193	descr = N_Gram_TTA
cnt = 344	feature = 602	correl = -0.110016	descr = N_Gram_TCG
cnt = 345	feature = 310	correl = 0.0717731	descr = N_Gram_CCG
cnt = 346	feature = 501	correl = 0.15026	descr = N_Gram_GGG
cnt = 347	feature = 364	correl = -0.0500366	descr = N_Gram_CT
cnt = 348	feature = 82	correl = 0.10386	descr = Xue_Structure_Feature_C111
cnt = 349	feature = 695	correl = -0.156484	descr = N_Gram_TTTT
cnt = 350	feature = 416	correl = 0.0620889	descr = N_Gram_GAG
cnt = 351	feature = 83	correl = 0.0933448	descr = Xue_Structure_Feature_C110
cnt = 352	feature = 579	correl = -0.116747	descr = N_Gram_TC
cnt = 353	feature = 620	correl = -0.115902	descr = N_Gram_TCTT
cnt = 354	feature = 373	correl = -0.106501	descr = N_Gram_CTC
cnt = 355	feature = 447	correl = 0.0919573	descr = N_Gram_GCC
cnt = 356	feature = 690	correl = -0.125022	descr = N_Gram_TTTC
cnt = 357	feature = 624	correl = 0.060323	descr = N_Gram_TG
cnt = 358	feature = 376	correl = -0.118952	descr = N_Gram_CTCC
cnt = 359	feature = 399	correl = 0.0518076	descr = N_Gram_GA
cnt = 360	feature = 386	correl = -0.114192	descr = N_Gram_CTT
cnt = 361	feature = 688	correl = -0.0933832	descr = N_Gram_TTT
cnt = 362	feature = 611	correl = -0.104478	descr = N_Gram_TCT
cnt = 363	feature = 589	correl = -0.11792	descr = N_Gram_TCC
cnt = 364	feature = 669	correl = -0.171725	descr = N_Gram_TTC
cnt = 365	feature = 478	correl = 0.183511	descr = N_Gram_GG
cnt = 366	feature = 61	correl = -0.192875	descr = PF_RNAi_Fold_Energy
cnt = 367	feature = 86	correl = -0.154338	descr = Xue_Structure_Feature_C000
cnt = 368	feature = 45	correl = -0.1612	descr = Gibbs_of_Target_Sequence_
num rows = 521
num_elements = 192249
*
optimization finished, #iter = 633
nu = 0.499884
obj = -38.317832, rho = -0.615120
nSV = 365, nBSV = 178
num rows = 58
num_elements = 21402
*
optimization finished, #iter = 53
nu = 0.467217
obj = -4.616642, rho = -0.402525
nSV = 47, nBSV = 13
*
optimization finished, #iter = 633
nu = 0.499884
obj = -38.317832, rho = -0.615120
nSV = 365, nBSV = 178
CFS merit scores = 1.31031
CFS merit scores = 1.58705
CFS merit scores = 1.8344
CFS merit scores = 2.06157
CFS merit scores = 2.26498
CFS merit scores = 2.45308
CFS merit scores = 2.62868
CFS merit scores = 2.79374
CFS merit scores = 2.94984
CFS merit scores = 3.09764
CFS merit scores = 3.23716
CFS merit scores = 3.37002
CFS merit scores = 3.49728
CFS merit scores = 3.61934
CFS merit scores = 3.73513
CFS merit scores = 3.84482
CFS merit scores = 3.95091
CFS merit scores = 4.05319
CFS merit scores = 4.15205
CFS merit scores = 4.24784
CFS merit scores = 4.34109
CFS merit scores = 4.43034
CFS merit scores = 4.51651
CFS merit scores = 4.60074
CFS merit scores = 4.68239
CFS merit scores = 4.76164
CFS merit scores = 4.83926
CFS merit scores = 4.91504
CFS merit scores = 4.98926
CFS merit scores = 5.06193
CFS merit scores = 5.13293
CFS merit scores = 5.20225
CFS merit scores = 5.26989
CFS merit scores = 5.33544
CFS merit scores = 5.39936
CFS merit scores = 5.46098
CFS merit scores = 5.51994
CFS merit scores = 5.57675
CFS merit scores = 5.63199
CFS merit scores = 5.68531
CFS merit scores = 5.73721
CFS merit scores = 5.78736
CFS merit scores = 5.8366
CFS merit scores = 5.88431
CFS merit scores = 5.93124
CFS merit scores = 5.97587
CFS merit scores = 6.01878
CFS merit scores = 6.05789
CFS merit scores = 6.09432
CFS merit scores = 6.12824
CFS merit scores = 6.15989
CFS merit scores = 6.18982
CFS merit scores = 6.21927
CFS merit scores = 6.24624
CFS merit scores = 6.26995
CFS merit scores = 6.29203
CFS merit scores = 6.31236
CFS merit scores = 6.33211
CFS merit scores = 6.35202
CFS merit scores = 6.37142
CFS merit scores = 6.39051
CFS merit scores = 6.40893
CFS merit scores = 6.42636
CFS merit scores = 6.44341
CFS merit scores = 6.46014
CFS merit scores = 6.47521
CFS merit scores = 6.48895
CFS merit scores = 6.50032
CFS merit scores = 6.51081
CFS merit scores = 6.51839
CFS merit scores = 6.52604
CFS merit scores = 6.53331
CFS merit scores = 6.5407
CFS merit scores = 6.54771
CFS merit scores = 6.55433
CFS merit scores = 6.56062
CFS merit scores = 6.56559
CFS merit scores = 6.57031
CFS merit scores = 6.57444
CFS merit scores = 6.57907
CFS merit scores = 6.584
CFS merit scores = 6.58789
CFS merit scores = 6.59054
CFS merit scores = 6.59226
CFS merit scores = 6.59463
CFS merit scores = 6.59342
CFS merit scores = 6.59263
CFS merit scores = 6.59225
CFS merit scores = 6.5924
CFS merit scores = 6.59205
CFS merit scores = 6.59223
CFS merit scores = 6.5922
CFS merit scores = 6.59178
CFS merit scores = 6.59157
CFS merit scores = 6.59168
CFS merit scores = 6.59202
CFS merit scores = 6.59224
CFS merit scores = 6.59225
CFS merit scores = 6.59251
CFS merit scores = 6.59293
CFS merit scores = 6.59253
CFS merit scores = 6.59197
CFS merit scores = 6.59036
CFS merit scores = 6.58807
CFS merit scores = 6.58527
CFS merit scores = 6.58262
CFS merit scores = 6.57919
CFS merit scores = 6.57605
CFS merit scores = 6.57308
CFS merit scores = 6.56957
CFS merit scores = 6.56606
CFS merit scores = 6.56193
CFS merit scores = 6.55784
CFS merit scores = 6.55395
CFS merit scores = 6.54985
CFS merit scores = 6.54449
CFS merit scores = 6.53939
CFS merit scores = 6.534
CFS merit scores = 6.52893
CFS merit scores = 6.52399
CFS merit scores = 6.51889
CFS merit scores = 6.51407
CFS merit scores = 6.50962
CFS merit scores = 6.5054
CFS merit scores = 6.50136
CFS merit scores = 6.49749
CFS merit scores = 6.49312
CFS merit scores = 6.48874
CFS merit scores = 6.48385
CFS merit scores = 6.47914
CFS merit scores = 6.47376
CFS merit scores = 6.46829
CFS merit scores = 6.46254
CFS merit scores = 6.45656
CFS merit scores = 6.45079
CFS merit scores = 6.4449
CFS merit scores = 6.43925
CFS merit scores = 6.43326
CFS merit scores = 6.42721
CFS merit scores = 6.42107
CFS merit scores = 6.41474
CFS merit scores = 6.40871
CFS merit scores = 6.40288
CFS merit scores = 6.39669
CFS merit scores = 6.39043
CFS merit scores = 6.38401
CFS merit scores = 6.37707
CFS merit scores = 6.36924
CFS merit scores = 6.36159
CFS merit scores = 6.3543
CFS merit scores = 6.34708
CFS merit scores = 6.33979
CFS merit scores = 6.3324
CFS merit scores = 6.32466
CFS merit scores = 6.31693
CFS merit scores = 6.30905
CFS merit scores = 6.30128
CFS merit scores = 6.29376
CFS merit scores = 6.28647
CFS merit scores = 6.27939
CFS merit scores = 6.27233
CFS merit scores = 6.26548
CFS merit scores = 6.25848
CFS merit scores = 6.25165
CFS merit scores = 6.24498
CFS merit scores = 6.23801
CFS merit scores = 6.23125
CFS merit scores = 6.22467
CFS merit scores = 6.21824
CFS merit scores = 6.21198
CFS merit scores = 6.20565
CFS merit scores = 6.19864
CFS merit scores = 6.19118
CFS merit scores = 6.18362
CFS merit scores = 6.17591
CFS merit scores = 6.16837
CFS merit scores = 6.16082
CFS merit scores = 6.15318
CFS merit scores = 6.14553
CFS merit scores = 6.13795
CFS merit scores = 6.13035
CFS merit scores = 6.12247
CFS merit scores = 6.11422
CFS merit scores = 6.10593
CFS merit scores = 6.09769
CFS merit scores = 6.08958
CFS merit scores = 6.08171
CFS merit scores = 6.07395
CFS merit scores = 6.06598
CFS merit scores = 6.05802
CFS merit scores = 6.05014
CFS merit scores = 6.04227
CFS merit scores = 6.03438
CFS merit scores = 6.02656
CFS merit scores = 6.01883
CFS merit scores = 6.01112
CFS merit scores = 6.00349
CFS merit scores = 5.99598
CFS merit scores = 5.9886
CFS merit scores = 5.98085
CFS merit scores = 5.97304
CFS merit scores = 5.96501
CFS merit scores = 5.95708
CFS merit scores = 5.94926
CFS merit scores = 5.94137
CFS merit scores = 5.93336
CFS merit scores = 5.92524
CFS merit scores = 5.91709
CFS merit scores = 5.90885
CFS merit scores = 5.90074
CFS merit scores = 5.8928
CFS merit scores = 5.88449
CFS merit scores = 5.87632
CFS merit scores = 5.86811
CFS merit scores = 5.86004
CFS merit scores = 5.85198
CFS merit scores = 5.84409
CFS merit scores = 5.83617
CFS merit scores = 5.82833
CFS merit scores = 5.8206
CFS merit scores = 5.81289
CFS merit scores = 5.80545
CFS merit scores = 5.79808
CFS merit scores = 5.79065
CFS merit scores = 5.78317
CFS merit scores = 5.77578
CFS merit scores = 5.76846
CFS merit scores = 5.76132
CFS merit scores = 5.75412
CFS merit scores = 5.74698
CFS merit scores = 5.73974
CFS merit scores = 5.73249
CFS merit scores = 5.72536
CFS merit scores = 5.71831
CFS merit scores = 5.7114
CFS merit scores = 5.70453
CFS merit scores = 5.69771
CFS merit scores = 5.69092
CFS merit scores = 5.68433
CFS merit scores = 5.67768
CFS merit scores = 5.67106
CFS merit scores = 5.66452
CFS merit scores = 5.65796
CFS merit scores = 5.65163
CFS merit scores = 5.64525
CFS merit scores = 5.6388
CFS merit scores = 5.63247
CFS merit scores = 5.62619
CFS merit scores = 5.62006
CFS merit scores = 5.61378
CFS merit scores = 5.60755
CFS merit scores = 5.60117
CFS merit scores = 5.59468
CFS merit scores = 5.58833
CFS merit scores = 5.58204
CFS merit scores = 5.57581
CFS merit scores = 5.56962
CFS merit scores = 5.56349
CFS merit scores = 5.55746
CFS merit scores = 5.55129
CFS merit scores = 5.5451
CFS merit scores = 5.53904
CFS merit scores = 5.53295
CFS merit scores = 5.52702
CFS merit scores = 5.52096
CFS merit scores = 5.51489
CFS merit scores = 5.5089
CFS merit scores = 5.50302
CFS merit scores = 5.49724
CFS merit scores = 5.49157
CFS merit scores = 5.48591
CFS merit scores = 5.47991
CFS merit scores = 5.47402
CFS merit scores = 5.46822
CFS merit scores = 5.46239
CFS merit scores = 5.45665
CFS merit scores = 5.4508
CFS merit scores = 5.44503
CFS merit scores = 5.43916
CFS merit scores = 5.43331
CFS merit scores = 5.42751
CFS merit scores = 5.4216
CFS merit scores = 5.41583
CFS merit scores = 5.41006
CFS merit scores = 5.40422
CFS merit scores = 5.39847
CFS merit scores = 5.39275
CFS merit scores = 5.3871
CFS merit scores = 5.38154
CFS merit scores = 5.37562
CFS merit scores = 5.36974
CFS merit scores = 5.3639
CFS merit scores = 5.35808
CFS merit scores = 5.35229
CFS merit scores = 5.34654
CFS merit scores = 5.3408
CFS merit scores = 5.33503
CFS merit scores = 5.32934
CFS merit scores = 5.32355
CFS merit scores = 5.31763
CFS merit scores = 5.31181
CFS merit scores = 5.3061
CFS merit scores = 5.3004
CFS merit scores = 5.29476
CFS merit scores = 5.28918
CFS merit scores = 5.28365
CFS merit scores = 5.27816
CFS merit scores = 5.27238
CFS merit scores = 5.26656
CFS merit scores = 5.26082
CFS merit scores = 5.25511
CFS merit scores = 5.24946
CFS merit scores = 5.24385
CFS merit scores = 5.23827
CFS merit scores = 5.23273
CFS merit scores = 5.22699
CFS merit scores = 5.22118
CFS merit scores = 5.21533
CFS merit scores = 5.2095
CFS merit scores = 5.20365
CFS merit scores = 5.19771
CFS merit scores = 5.19173
CFS merit scores = 5.18571
CFS merit scores = 5.17973
CFS merit scores = 5.17376
CFS merit scores = 5.16787
CFS merit scores = 5.16202
CFS merit scores = 5.15622
CFS merit scores = 5.15045
CFS merit scores = 5.14471
CFS merit scores = 5.13904
CFS merit scores = 5.13317
CFS merit scores = 5.12742
CFS merit scores = 5.12166
CFS merit scores = 5.11593
CFS merit scores = 5.11014
CFS merit scores = 5.10435
CFS merit scores = 5.09853
CFS merit scores = 5.09266
CFS merit scores = 5.08679
CFS merit scores = 5.08095
CFS merit scores = 5.075
CFS merit scores = 5.06914
CFS merit scores = 5.06313
CFS merit scores = 5.05689
CFS merit scores = 5.05068
CFS merit scores = 5.04413
CFS merit scores = 5.03754
CFS merit scores = 5.031
CFS merit scores = 5.02458
CFS merit scores = 5.01775
CFS merit scores = 5.01071
CFS merit scores = 5.00365
CFS merit scores = 4.99652
CFS merit scores = 4.98938
CFS merit scores = 4.9822
CFS merit scores = 4.97482
CFS merit scores = 4.96756
CFS merit scores = 4.96025
CFS merit scores = 4.95286
CFS merit scores = 4.94551
CFS merit scores = 4.93815
CFS merit scores = 4.93042
CFS merit scores = 4.92252
CFS merit scores = 4.91451
CFS merit scores = 4.90656
CFS merit scores = 4.8986
CFS merit scores = 4.89052
CFS merit scores = 4.88205
CFS merit scores = 4.87368
CFS merit scores = 4.8646
CFS merit scores = 4.85562
CFS merit scores = 4.84652
CFS merit scores = 4.83732
CFS merit scores = 4.82821
CFS merit scores = 4.81916
CFS merit scores = 4.80966
CFS merit scores = 4.79941
CFS merit scores = 4.78885
CFS merit scores = 4.77816
CFS merit scores = 4.7671
CFS merit scores = 4.75417
CFS merit scores = 4.73496
cnt = 1	feature = 62	correl = -0.31031	descr = Gibbs_of_Target_Sequence__Pos_19_Step_1
cnt = 2	feature = 618	correl = -0.209582	descr = N_Gram_TCTC
cnt = 3	feature = 554	correl = 0.0827932	descr = N_Gram_GTTCC
cnt = 4	feature = 228	correl = -0.0860007	descr = N_Gram_ATACT
cnt = 5	feature = 357	correl = 0.0705788	descr = N_Gram_CGTGA
cnt = 6	feature = 545	correl = 0.0571925	descr = N_Gram_GTGCG
cnt = 7	feature = 339	correl = -0.0491935	descr = N_Gram_CGCTG
cnt = 8	feature = 406	correl = 0.0452153	descr = N_Gram_GACAG
cnt = 9	feature = 335	correl = 0.0452153	descr = N_Gram_CGCCA
cnt = 10	feature = 613	correl = 0.0945333	descr = N_Gram_TCGGC
cnt = 11	feature = 529	correl = 0.0505135	descr = N_Gram_GTATA
cnt = 12	feature = 609	correl = 0.0804424	descr = N_Gram_TCGAC
cnt = 13	feature = 399	correl = 0.0684652	descr = N_Gram_GAAAC
cnt = 14	feature = 365	correl = 0.0452153	descr = N_Gram_CTAAA
cnt = 15	feature = 527	correl = 0.0486508	descr = N_Gram_GTAAA
cnt = 16	feature = 671	correl = 0.073979	descr = N_Gram_TTCAA
cnt = 17	feature = 640	correl = 0.0522607	descr = N_Gram_TGCCG
cnt = 18	feature = 631	correl = -0.0611613	descr = N_Gram_TGAGA
cnt = 19	feature = 407	correl = -0.0682308	descr = N_Gram_GACCC
cnt = 20	feature = 563	correl = -0.0463753	descr = N_Gram_TAACG
cnt = 21	feature = 244	correl = -0.0454018	descr = N_Gram_ATGCA
cnt = 22	feature = 448	correl = -0.0451129	descr = N_Gram_GCATG
cnt = 23	feature = 611	correl = -0.0491935	descr = N_Gram_TCGCA
cnt = 24	feature = 628	correl = 0.0513395	descr = N_Gram_TGAAA
cnt = 25	feature = 400	correl = 0.101525	descr = N_Gram_GAAAG
cnt = 26	feature = 426	correl = -0.0556744	descr = N_Gram_GATCG
cnt = 27	feature = 305	correl = 0.114852	descr = N_Gram_CCCCC
cnt = 28	feature = 306	correl = 0.0452153	descr = N_Gram_CCCCG
cnt = 29	feature = 220	correl = 0.088939	descr = N_Gram_AGTTA
cnt = 30	feature = 231	correl = 0.0716851	descr = N_Gram_ATAGT
cnt = 31	feature = 651	correl = 0.0762429	descr = N_Gram_TGGGG
cnt = 32	feature = 688	correl = 0.0849871	descr = N_Gram_TTGTG
cnt = 33	feature = 572	correl = 0.045862	descr = N_Gram_TAGAC
cnt = 34	feature = 599	correl = 0.061186	descr = N_Gram_TCCCA
cnt = 35	feature = 420	correl = 0.0939614	descr = N_Gram_GAGTC
cnt = 36	feature = 579	correl = 0.0755747	descr = N_Gram_TATAT
cnt = 37	feature = 600	correl = 0.0471599	descr = N_Gram_TCCGA
cnt = 38	feature = 286	correl = -0.0522777	descr = N_Gram_CATAT
cnt = 39	feature = 612	correl = 0.0739016	descr = N_Gram_TCGGA
cnt = 40	feature = 521	correl = -0.0442555	descr = N_Gram_GGGTT
cnt = 41	feature = 557	correl = 0.0450469	descr = N_Gram_GTTGC
cnt = 42	feature = 312	correl = 0.0709082	descr = N_Gram_CCGGC
cnt = 43	feature = 455	correl = 0.061349	descr = N_Gram_GCCCG
cnt = 44	feature = 520	correl = 0.0570243	descr = N_Gram_GGGTC
cnt = 45	feature = 322	correl = 0.0440555	descr = N_Gram_CCTCT
cnt = 46	feature = 463	correl = 0.0447646	descr = N_Gram_GCGAG
cnt = 47	feature = 553	correl = -0.0519099	descr = N_Gram_GTTAC
cnt = 48	feature = 324	correl = 0.0669036	descr = N_Gram_CCTGC
cnt = 49	feature = 251	correl = -0.0752	descr = N_Gram_ATTAC
cnt = 50	feature = 687	correl = -0.0537445	descr = N_Gram_TTGGA
cnt = 51	feature = 317	correl = -0.0486993	descr = N_Gram_CCGTC
cnt = 52	feature = 674	correl = 0.0446517	descr = N_Gram_TTCGA
cnt = 53	feature = 353	correl = -0.0701527	descr = N_Gram_CGTAA
cnt = 54	feature = 461	correl = 0.152783	descr = N_Gram_GCCTT
cnt = 55	feature = 468	correl = 0.0659829	descr = N_Gram_GCGGG
cnt = 56	feature = 604	correl = 0.0556281	descr = N_Gram_TCCTA
cnt = 57	feature = 404	correl = 0.0534807	descr = N_Gram_GAATC
cnt = 58	feature = 226	correl = -0.136112	descr = N_Gram_ATAAG
cnt = 59	feature = 291	correl = -0.0497901	descr = N_Gram_CATGC
cnt = 60	feature = 666	correl = -0.0561891	descr = N_Gram_TTACC
cnt = 61	feature = 614	correl = -0.0741793	descr = N_Gram_TCGGG
cnt = 62	feature = 267	correl = 0.0597923	descr = N_Gram_CACAT
cnt = 63	feature = 304	correl = 0.084172	descr = N_Gram_CCCAC
cnt = 64	feature = 437	correl = 0.0610067	descr = N_Gram_GCAAA
cnt = 65	feature = 493	correl = 0.0656774	descr = N_Gram_GGATT
cnt = 66	feature = 351	correl = -0.0731294	descr = N_Gram_CGGTA
cnt = 67	feature = 209	correl = -0.0562116	descr = N_Gram_AGGCT
cnt = 68	feature = 555	correl = -0.0483674	descr = N_Gram_GTTCG
cnt = 69	feature = 397	correl = 0.0822662	descr = N_Gram_CTTTG
cnt = 70	feature = 265	correl = 0.0524058	descr = N_Gram_CAATA
cnt = 71	feature = 525	correl = -0.0538694	descr = N_Gram_GGTGT
cnt = 72	feature = 483	correl = 0.120941	descr = N_Gram_GGAAA
cnt = 73	feature = 160	correl = 0.0629792	descr = N_Gram_ACAGG
cnt = 74	feature = 518	correl = 0.0519346	descr = N_Gram_GGGGG
cnt = 75	feature = 423	correl = 0.0460437	descr = N_Gram_GATAC
cnt = 76	feature = 323	correl = 0.0600602	descr = N_Gram_CCTGA
cnt = 77	feature = 392	correl = -0.132209	descr = N_Gram_CTTGC
cnt = 78	feature = 546	correl = 0.0847198	descr = N_Gram_GTGCT
cnt = 79	feature = 410	correl = 0.088939	descr = N_Gram_GACGG
cnt = 80	feature = 548	correl = 0.13874	descr = N_Gram_GTGGC
cnt = 81	feature = 664	correl = -0.0542518	descr = N_Gram_TTAAT
cnt = 82	feature = 575	correl = -0.0519719	descr = N_Gram_TAGCC
cnt = 83	feature = 456	correl = -0.0466652	descr = N_Gram_GCCCT
cnt = 84	feature = 402	correl = -0.0439824	descr = N_Gram_GAAGG
cnt = 85	feature = 237	correl = -0.0491935	descr = N_Gram_ATCGC
cnt = 86	feature = 645	correl = 0.0891381	descr = N_Gram_TGGAG
cnt = 87	feature = 389	correl = 0.0497046	descr = N_Gram_CTTCC
cnt = 88	feature = 634	correl = 0.0542973	descr = N_Gram_TGATA
cnt = 89	feature = 441	correl = 0.0831887	descr = N_Gram_GCACT
cnt = 90	feature = 211	correl = 0.0784616	descr = N_Gram_AGGGG
cnt = 91	feature = 345	correl = 0.105894	descr = N_Gram_CGGCA
cnt = 92	feature = 387	correl = -0.111145	descr = N_Gram_CTTAT
cnt = 93	feature = 632	correl = 0.0438967	descr = N_Gram_TGAGT
cnt = 94	feature = 232	correl = 0.0862097	descr = N_Gram_ATATA
cnt = 95	feature = 347	correl = 0.067119	descr = N_Gram_CGGCG
cnt = 96	feature = 295	correl = 0.0625274	descr = N_Gram_CCACC
cnt = 97	feature = 504	correl = 0.061944	descr = N_Gram_GGCTC
cnt = 98	feature = 276	correl = 0.0547211	descr = N_Gram_CAGCC
cnt = 99	feature = 681	correl = -0.0595496	descr = N_Gram_TTGAA
cnt = 100	feature = 501	correl = 0.100886	descr = N_Gram_GGCGC
cnt = 101	feature = 630	correl = 0.0459658	descr = N_Gram_TGACA
cnt = 102	feature = 309	correl = 0.0515678	descr = N_Gram_CCCGG
cnt = 103	feature = 207	correl = 0.0453326	descr = N_Gram_AGGCC
cnt = 104	feature = 635	correl = -0.048706	descr = N_Gram_TGATC
cnt = 105	feature = 484	correl = -0.0496958	descr = N_Gram_GGAAC
cnt = 106	feature = 429	correl = -0.0578841	descr = N_Gram_GATGC
cnt = 107	feature = 419	correl = 0.0464714	descr = N_Gram_GAGGT
cnt = 108	feature = 225	correl = -0.0440871	descr = N_Gram_ATAAC
cnt = 109	feature = 447	correl = 0.0947159	descr = N_Gram_GCATC
cnt = 110	feature = 308	correl = 0.0689923	descr = N_Gram_CCCGC
cnt = 111	feature = 558	correl = 0.0490356	descr = N_Gram_GTTGG
cnt = 112	feature = 361	correl = -0.0474185	descr = N_Gram_CGTTC
cnt = 113	feature = 528	correl = 0.048611	descr = N_Gram_GTAGT
cnt = 114	feature = 360	correl = 0.0539643	descr = N_Gram_CGTGT
cnt = 115	feature = 321	correl = -0.0938671	descr = N_Gram_CCTCC
cnt = 116	feature = 660	correl = 0.0509119	descr = N_Gram_TGTGT
cnt = 117	feature = 219	correl = 0.105505	descr = N_Gram_AGTGT
cnt = 118	feature = 277	correl = 0.0780894	descr = N_Gram_CAGCG
cnt = 119	feature = 538	correl = 0.0989123	descr = N_Gram_GTCGG
cnt = 120	feature = 409	correl = -0.063562	descr = N_Gram_GACCT
cnt = 121	feature = 451	correl = -0.0448584	descr = N_Gram_GCCAA
cnt = 122	feature = 247	correl = 0.0737142	descr = N_Gram_ATGGG
cnt = 123	feature = 610	correl = -0.0908316	descr = N_Gram_TCGAG
cnt = 124	feature = 281	correl = 0.0813157	descr = N_Gram_CAGGC
cnt = 125	feature = 432	correl = -0.0740815	descr = N_Gram_GATTA
cnt = 126	feature = 238	correl = -0.104324	descr = N_Gram_ATCGG
cnt = 127	feature = 526	correl = 0.057652	descr = N_Gram_GGTTG
cnt = 128	feature = 214	correl = 0.125266	descr = N_Gram_AGTAA
cnt = 129	feature = 274	correl = -0.0455864	descr = N_Gram_CACTG
cnt = 130	feature = 595	correl = 0.0846375	descr = N_Gram_TCCAA
cnt = 131	feature = 442	correl = -0.0643899	descr = N_Gram_GCAGA
cnt = 132	feature = 280	correl = 0.086195	descr = N_Gram_CAGGA
cnt = 133	feature = 514	correl = 0.0779741	descr = N_Gram_GGGCG
cnt = 134	feature = 505	correl = 0.132381	descr = N_Gram_GGCTT
cnt = 135	feature = 327	correl = -0.0457862	descr = N_Gram_CGAC
cnt = 136	feature = 578	correl = -0.0500121	descr = N_Gram_TATAC
cnt = 137	feature = 433	correl = 0.0488055	descr = N_Gram_GATTG
cnt = 138	feature = 655	correl = -0.066847	descr = N_Gram_TGTCA
cnt = 139	feature = 509	correl = 0.10652	descr = N_Gram_GGGAC
cnt = 140	feature = 601	correl = -0.0746333	descr = N_Gram_TCCGC
cnt = 141	feature = 342	correl = 0.0640402	descr = N_Gram_CGGAA
cnt = 142	feature = 653	correl = 0.055239	descr = N_Gram_TGGTA
cnt = 143	feature = 499	correl = 0.150855	descr = N_Gram_GGCCT
cnt = 144	feature = 656	correl = 0.0523178	descr = N_Gram_TGTCC
cnt = 145	feature = 615	correl = -0.0510315	descr = N_Gram_TCGTC
cnt = 146	feature = 659	correl = 0.106172	descr = N_Gram_TGTGG
cnt = 147	feature = 206	correl = 0.0852223	descr = N_Gram_AGGCA
cnt = 148	feature = 453	correl = 0.0512733	descr = N_Gram_GCCAT
cnt = 149	feature = 460	correl = 0.0641225	descr = N_Gram_GCCTC
cnt = 150	feature = 473	correl = 0.0952818	descr = N_Gram_GCGTG
cnt = 151	feature = 574	correl = 0.0883375	descr = N_Gram_TAGCA
cnt = 152	feature = 284	correl = 0.132752	descr = N_Gram_CAGTG
cnt = 153	feature = 522	correl = -0.0564729	descr = N_Gram_GGTAA
cnt = 154	feature = 235	correl = -0.0513973	descr = N_Gram_ATCCT
cnt = 155	feature = 318	correl = 0.102805	descr = N_Gram_CCGTG
cnt = 156	feature = 255	correl = -0.0809794	descr = N_Gram_ATTTG
cnt = 157	feature = 368	correl = 0.106119	descr = N_Gram_CTAT
cnt = 158	feature = 510	correl = 0.104254	descr = N_Gram_GGGAG
cnt = 159	feature = 458	correl = 0.0725619	descr = N_Gram_GCCGG
cnt = 160	feature = 536	correl = -0.0826746	descr = N_Gram_GTCGA
cnt = 161	feature = 488	correl = 0.0988439	descr = N_Gram_GGACG
cnt = 162	feature = 413	correl = -0.0683846	descr = N_Gram_GACTG
cnt = 163	feature = 283	correl = 0.0738002	descr = N_Gram_CAGTA
cnt = 164	feature = 380	correl = -0.0503763	descr = N_Gram_CTCTT
cnt = 165	feature = 303	correl = 0.0538727	descr = N_Gram_CCCAA
cnt = 166	feature = 467	correl = 0.0713413	descr = N_Gram_GCGGC
cnt = 167	feature = 352	correl = 0.058078	descr = N_Gram_CGGTT
cnt = 168	feature = 512	correl = 0.0519346	descr = N_Gram_GGGCA
cnt = 169	feature = 654	correl = 0.052057	descr = N_Gram_TGGTC
cnt = 170	feature = 492	correl = -0.0766675	descr = N_Gram_GGATC
cnt = 171	feature = 394	correl = 0.078722	descr = N_Gram_CTTGT
cnt = 172	feature = 416	correl = 0.0978394	descr = N_Gram_GAGCT
cnt = 173	feature = 272	correl = -0.0670345	descr = N_Gram_CACGA
cnt = 174	feature = 466	correl = 0.052261	descr = N_Gram_GCGGA
cnt = 175	feature = 551	correl = 0.0559484	descr = N_Gram_GTGTG
cnt = 176	feature = 278	correl = -0.129662	descr = N_Gram_CAGCT
cnt = 177	feature = 475	correl = 0.0781606	descr = N_Gram_GCTCA
cnt = 178	feature = 686	correl = -0.136441	descr = N_Gram_TTGCG
cnt = 179	feature = 395	correl = 0.0732961	descr = N_Gram_CTTTA
cnt = 180	feature = 270	correl = 0.0746547	descr = N_Gram_CACCT
cnt = 181	feature = 479	correl = 0.0808935	descr = N_Gram_GCTGG
cnt = 182	feature = 565	correl = -0.0511209	descr = N_Gram_TAAGA
cnt = 183	feature = 242	correl = -0.0560284	descr = N_Gram_ATGAT
cnt = 184	feature = 540	correl = -0.0954529	descr = N_Gram_GTCTT
cnt = 185	feature = 592	correl = -0.0487767	descr = N_Gram_TCATG
cnt = 186	feature = 290	correl = 0.0909964	descr = N_Gram_CATCT
cnt = 187	feature = 343	correl = 0.0581897	descr = N_Gram_CGGAC
cnt = 188	feature = 644	correl = -0.0507403	descr = N_Gram_TGGAA
cnt = 189	feature = 646	correl = 0.087776	descr = N_Gram_TGGCC
cnt = 190	feature = 445	correl = 0.0505385	descr = N_Gram_GCAGT
cnt = 191	feature = 626	correl = -0.0587221	descr = N_Gram_TCTTG
cnt = 192	feature = 478	correl = 0.0840173	descr = N_Gram_GCTGC
cnt = 193	feature = 222	correl = -0.0890047	descr = N_Gram_AGTTT
cnt = 194	feature = 596	correl = -0.0518106	descr = N_Gram_TCCAC
cnt = 195	feature = 337	correl = 0.0521346	descr = N_Gram_CGCGG
cnt = 196	feature = 605	correl = -0.0844334	descr = N_Gram_TCCTC
cnt = 197	feature = 454	correl = 0.0640847	descr = N_Gram_GCCCA
cnt = 198	feature = 440	correl = 0.0607242	descr = N_Gram_GCAC
cnt = 199	feature = 647	correl = -0.0854219	descr = N_Gram_TGGCG
cnt = 200	feature = 325	correl = -0.0742046	descr = N_Gram_CCTTC
cnt = 201	feature = 490	correl = 0.115215	descr = N_Gram_GGAGC
cnt = 202	feature = 217	correl = -0.145963	descr = N_Gram_AGTCT
cnt = 203	feature = 487	correl = 0.121658	descr = N_Gram_GGACC
cnt = 204	feature = 556	correl = -0.0707019	descr = N_Gram_GTTCT
cnt = 205	feature = 636	correl = -0.110124	descr = N_Gram_TGATT
cnt = 206	feature = 336	correl = 0.083616	descr = N_Gram_CGCCG
cnt = 207	feature = 136	correl = -0.0662508	descr = N_Gram_AAGAC
cnt = 208	feature = 40	correl = -0.0449371	descr = Position_Specific_Bin_Base_16_Base_T
cnt = 209	feature = 15	correl = -0.130346	descr = Position_Specific_Bin_Base_5_Base_A
cnt = 210	feature = 485	correl = 0.05273	descr = N_Gram_GGAAG
cnt = 211	feature = 428	correl = -0.0460328	descr = N_Gram_GATGA
cnt = 212	feature = 648	correl = 0.128811	descr = N_Gram_TGGCT
cnt = 213	feature = 588	correl = 0.11026	descr = N_Gram_TCAGT
cnt = 214	feature = 373	correl = -0.0894282	descr = N_Gram_CTCAT
cnt = 215	feature = 598	correl = 0.0540967	descr = N_Gram_TCCC
cnt = 216	feature = 587	correl = 0.0813337	descr = N_Gram_TCAGC
cnt = 217	feature = 35	correl = 0.113988	descr = Position_Specific_Bin_Base_14_Base_T
cnt = 218	feature = 496	correl = 0.0643245	descr = N_Gram_GGCAT
cnt = 219	feature = 234	correl = -0.0457992	descr = N_Gram_ATCCA
cnt = 220	feature = 576	correl = 0.0535774	descr = N_Gram_TAGT
cnt = 221	feature = 436	correl = 0.13063	descr = N_Gram_GCAA
cnt = 222	feature = 25	correl = 0.0520239	descr = Position_Specific_Bin_Base_10_Base_T
cnt = 223	feature = 422	correl = 0.0518303	descr = N_Gram_GATA
cnt = 224	feature = 30	correl = -0.132447	descr = Position_Specific_Bin_Base_12_Base_T
cnt = 225	feature = 649	correl = 0.0761694	descr = N_Gram_TGGG
cnt = 226	feature = 386	correl = -0.0510798	descr = N_Gram_CTTA
cnt = 227	feature = 248	correl = 0.0582133	descr = N_Gram_ATGT
cnt = 228	feature = 18	correl = -0.123245	descr = Position_Specific_Bin_Base_6_Base_A
cnt = 229	feature = 20	correl = -0.0468062	descr = Position_Specific_Bin_Base_7_Base_A
cnt = 230	feature = 301	correl = 0.0672829	descr = N_Gram_CCATC
cnt = 231	feature = 689	correl = 0.0517958	descr = N_Gram_TTGTT
cnt = 232	feature = 43	correl = 0.050122	descr = Position_Specific_Bin_Base_17_Base_G
cnt = 233	feature = 472	correl = -0.113988	descr = N_Gram_GCGTC
cnt = 234	feature = 502	correl = 0.0971136	descr = N_Gram_GGCGG
cnt = 235	feature = 383	correl = 0.100553	descr = N_Gram_CTGCA
cnt = 236	feature = 250	correl = -0.0592952	descr = N_Gram_ATTA
cnt = 237	feature = 13	correl = -0.0653391	descr = Position_Specific_Bin_Base_4_Base_A
cnt = 238	feature = 695	correl = -0.0878469	descr = N_Gram_TTTGG
cnt = 239	feature = 29	correl = 0.106737	descr = Position_Specific_Bin_Base_12_Base_G
cnt = 240	feature = 73	correl = 0.0860118	descr = Fold_of_RNAi_Sequence_Pos_9
cnt = 241	feature = 33	correl = -0.0668403	descr = Position_Specific_Bin_Base_13_Base_G
cnt = 242	feature = 252	correl = 0.0521577	descr = N_Gram_ATTG
cnt = 243	feature = 602	correl = -0.0850017	descr = N_Gram_TCCGG
cnt = 244	feature = 36	correl = -0.0639954	descr = Position_Specific_Bin_Base_15_Base_A
cnt = 245	feature = 597	correl = -0.132919	descr = N_Gram_TCCAG
cnt = 246	feature = 41	correl = -0.0628028	descr = Position_Specific_Bin_Base_17_Base_A
cnt = 247	feature = 11	correl = -0.0540301	descr = Position_Specific_Bin_Base_3_Base_A
cnt = 248	feature = 208	correl = 0.102984	descr = N_Gram_AGGCG
cnt = 249	feature = 24	correl = -0.0597786	descr = Position_Specific_Bin_Base_9_Base_T
cnt = 250	feature = 288	correl = 0.109511	descr = N_Gram_CATCC
cnt = 251	feature = 498	correl = 0.0886749	descr = N_Gram_GGCCA
cnt = 252	feature = 580	correl = -0.0487824	descr = N_Gram_TATC
cnt = 253	feature = 34	correl = -0.10072	descr = Position_Specific_Bin_Base_14_Base_A
cnt = 254	feature = 364	correl = 0.0868264	descr = N_Gram_CTA
cnt = 255	feature = 10	correl = 0.10045	descr = Position_Specific_Bin_Base_2_Base_T
cnt = 256	feature = 591	correl = -0.0598799	descr = N_Gram_TCATC
cnt = 257	feature = 313	correl = 0.109626	descr = N_Gram_CCGGG
cnt = 258	feature = 46	correl = 0.143566	descr = Position_Specific_Bin_Base_18_Base_C
cnt = 259	feature = 331	correl = -0.0703197	descr = N_Gram_CGAT
cnt = 260	feature = 391	correl = -0.0741187	descr = N_Gram_CTTGA
cnt = 261	feature = 23	correl = 0.0587341	descr = Position_Specific_Bin_Base_9_Base_G
cnt = 262	feature = 105	correl = 0.0875298	descr = Fold_of_Target_NoEndbrace_noends_Pos_13
cnt = 263	feature = 403	correl = -0.0573214	descr = N_Gram_GAAGT
cnt = 264	feature = 641	correl = -0.125891	descr = N_Gram_TGCG
cnt = 265	feature = 39	correl = 0.115459	descr = Position_Specific_Bin_Base_16_Base_C
cnt = 266	feature = 51	correl = 0.253534	descr = Gibbs_of_Target_Sequence__Pos_2_Step_1
cnt = 267	feature = 12	correl = 0.0808468	descr = Position_Specific_Bin_Base_3_Base_C
cnt = 268	feature = 315	correl = 0.0657175	descr = N_Gram_CCGT
cnt = 269	feature = 19	correl = 0.108097	descr = Position_Specific_Bin_Base_6_Base_C
cnt = 270	feature = 9	correl = -0.0733006	descr = Position_Specific_Bin_Base_2_Base_G
cnt = 271	feature = 14	correl = 0.0556579	descr = Position_Specific_Bin_Base_4_Base_C
cnt = 272	feature = 608	correl = -0.0700894	descr = N_Gram_TCGA
cnt = 273	feature = 350	correl = 0.141297	descr = N_Gram_CGGGC
cnt = 274	feature = 83	correl = 0.118788	descr = Xue_Structure_Feature_A101
cnt = 275	feature = 619	correl = -0.0873073	descr = N_Gram_TCTCA
cnt = 276	feature = 21	correl = -0.060694	descr = Position_Specific_Bin_Base_8_Base_C
cnt = 277	feature = 44	correl = -0.064086	descr = Position_Specific_Bin_Base_17_Base_T
cnt = 278	feature = 279	correl = 0.0654951	descr = N_Gram_CAGG
cnt = 279	feature = 81	correl = -0.051644	descr = Xue_Structure_Feature_A110
cnt = 280	feature = 693	correl = -0.108691	descr = N_Gram_TTTCT
cnt = 281	feature = 57	correl = 0.0634252	descr = Gibbs_of_Target_Sequence__Pos_12_Step_1
cnt = 282	feature = 547	correl = 0.127011	descr = N_Gram_GTGG
cnt = 283	feature = 425	correl = -0.112593	descr = N_Gram_GATC
cnt = 284	feature = 375	correl = -0.07533	descr = N_Gram_CTCCA
cnt = 285	feature = 16	correl = 0.0993132	descr = Position_Specific_Bin_Base_5_Base_C
cnt = 286	feature = 457	correl = 0.0762421	descr = N_Gram_GCCG
cnt = 287	feature = 665	correl = -0.0522481	descr = N_Gram_TTAC
cnt = 288	feature = 446	correl = 0.0635627	descr = N_Gram_GCAT
cnt = 289	feature = 80	correl = 0.0584292	descr = Xue_Structure_Feature_A111
cnt = 290	feature = 8	correl = 0.0529705	descr = Position_Specific_Bin_Base_2_Base_C
cnt = 291	feature = 32	correl = 0.102317	descr = Position_Specific_Bin_Base_13_Base_C
cnt = 292	feature = 254	correl = -0.109859	descr = N_Gram_ATTT
cnt = 293	feature = 45	correl = -0.284736	descr = Position_Specific_Bin_Base_18_Base_A
cnt = 294	feature = 17	correl = 0.0580049	descr = Position_Specific_Bin_Base_5_Base_G
cnt = 295	feature = 382	correl = 0.044969	descr = N_Gram_CTGC
cnt = 296	feature = 356	correl = 0.164586	descr = N_Gram_CGTG
cnt = 297	feature = 76	correl = 0.0770998	descr = Fold_of_RNAi_Sequence_Pos_13
cnt = 298	feature = 657	correl = 0.083961	descr = N_Gram_TGTG
cnt = 299	feature = 684	correl = -0.0899241	descr = N_Gram_TTGC
cnt = 300	feature = 56	correl = -0.0750306	descr = Gibbs_of_Target_Sequence__Pos_8_Step_1
cnt = 301	feature = 218	correl = 0.0737685	descr = N_Gram_AGTG
cnt = 302	feature = 28	correl = 0.138389	descr = Position_Specific_Bin_Base_12_Base_C
cnt = 303	feature = 241	correl = -0.0466478	descr = N_Gram_ATGA
cnt = 304	feature = 69	correl = 0.146947	descr = Fold_of_RNAi_Sequence_Pos_2
cnt = 305	feature = 652	correl = 0.0663349	descr = N_Gram_TGGT
cnt = 306	feature = 52	correl = 0.0982062	descr = Gibbs_of_Target_Sequence__Pos_3_Step_1
cnt = 307	feature = 47	correl = 0.288327	descr = Position_Specific_Bin_Base_18_Base_G
cnt = 308	feature = 396	correl = -0.0500829	descr = N_Gram_CTTTC
cnt = 309	feature = 586	correl = 0.0953052	descr = N_Gram_TCAG
cnt = 310	feature = 459	correl = 0.118146	descr = N_Gram_GCCT
cnt = 311	feature = 341	correl = 0.0746589	descr = N_Gram_CGGA
cnt = 312	feature = 78	correl = 0.0829885	descr = Fold_of_RNAi_Sequence_Pos_15
cnt = 313	feature = 58	correl = -0.0968753	descr = Gibbs_of_Target_Sequence__Pos_13_Step_1
cnt = 314	feature = 539	correl = -0.0982941	descr = N_Gram_GTCT
cnt = 315	feature = 503	correl = 0.073335	descr = N_Gram_GGCT
cnt = 316	feature = 292	correl = 0.0888545	descr = N_Gram_CCAA
cnt = 317	feature = 82	correl = 0.0474604	descr = Xue_Structure_Feature_A100
cnt = 318	feature = 477	correl = 0.0727939	descr = N_Gram_GCTG
cnt = 319	feature = 61	correl = -0.168732	descr = Gibbs_of_Target_Sequence__Pos_18_Step_1
cnt = 320	feature = 390	correl = -0.212268	descr = N_Gram_CTTCT
cnt = 321	feature = 535	correl = -0.0610609	descr = N_Gram_GTCG
cnt = 322	feature = 680	correl = -0.0599609	descr = N_Gram_TTGA
cnt = 323	feature = 606	correl = -0.101141	descr = N_Gram_TCCTT
cnt = 324	feature = 259	correl = 0.06279	descr = N_Gram_CAAA
cnt = 325	feature = 59	correl = -0.173913	descr = Gibbs_of_Target_Sequence__Pos_14_Step_1
cnt = 326	feature = 489	correl = 0.113647	descr = N_Gram_GGAG
cnt = 327	feature = 464	correl = 0.0752635	descr = N_Gram_GCGCC
cnt = 328	feature = 75	correl = 0.102241	descr = Fold_of_RNAi_Sequence_Pos_12
cnt = 329	feature = 589	correl = -0.0730144	descr = N_Gram_TCAT
cnt = 330	feature = 482	correl = 0.0639172	descr = N_Gram_GGAA
cnt = 331	feature = 54	correl = -0.1222	descr = Gibbs_of_Target_Sequence__Pos_6_Step_1
cnt = 332	feature = 344	correl = 0.106053	descr = N_Gram_CGGC
cnt = 333	feature = 450	correl = 0.0535219	descr = N_Gram_GCCA
cnt = 334	feature = 60	correl = -0.121528	descr = Gibbs_of_Target_Sequence__Pos_17_Step_1
cnt = 335	feature = 67	correl = 0.162657	descr = Fold_of_RNAi_Sequence_Pos_0
cnt = 336	feature = 516	correl = 0.0685009	descr = N_Gram_GGGG
cnt = 337	feature = 633	correl = -0.0871538	descr = N_Gram_TGAT
cnt = 338	feature = 79	correl = 0.061986	descr = Fold_of_RNAi_Sequence_Pos_16
cnt = 339	feature = 417	correl = 0.0651856	descr = N_Gram_GAGG
cnt = 340	feature = 620	correl = -0.122641	descr = N_Gram_TCTCC
cnt = 341	feature = 544	correl = 0.0800045	descr = N_Gram_GTGC
cnt = 342	feature = 511	correl = 0.139701	descr = N_Gram_GGGC
cnt = 343	feature = 531	correl = -0.0897736	descr = N_Gram_GTC
cnt = 344	feature = 72	correl = 0.0791198	descr = Fold_of_RNAi_Sequence_Pos_6
cnt = 345	feature = 326	correl = -0.0579785	descr = N_Gram_CGA
cnt = 346	feature = 68	correl = 0.17055	descr = Fold_of_RNAi_Sequence_Pos_1
cnt = 347	feature = 376	correl = -0.147698	descr = N_Gram_CTCCT
cnt = 348	feature = 696	correl = -0.118776	descr = N_Gram_TTTT
cnt = 349	feature = 465	correl = 0.0984236	descr = N_Gram_GCGG
cnt = 350	feature = 77	correl = 0.0682217	descr = Fold_of_RNAi_Sequence_Pos_14
cnt = 351	feature = 497	correl = 0.157508	descr = N_Gram_GGCC
cnt = 352	feature = 285	correl = 0.0577619	descr = N_Gram_CAT
cnt = 353	feature = 643	correl = 0.0465268	descr = N_Gram_TGG
cnt = 354	feature = 421	correl = -0.0460159	descr = N_Gram_GAT
cnt = 355	feature = 594	correl = -0.0794771	descr = N_Gram_TCCA
cnt = 356	feature = 258	correl = 0.14948	descr = N_Gram_CAA
cnt = 357	feature = 334	correl = 0.0730302	descr = N_Gram_CGCC
cnt = 358	feature = 233	correl = -0.0861165	descr = N_Gram_ATC
cnt = 359	feature = 662	correl = -0.0824298	descr = N_Gram_TTA
cnt = 360	feature = 583	correl = 0.0451932	descr = N_Gram_TCA
cnt = 361	feature = 627	correl = -0.0643904	descr = N_Gram_TGA
cnt = 362	feature = 500	correl = 0.0468315	descr = N_Gram_GGCG
cnt = 363	feature = 603	correl = -0.103201	descr = N_Gram_TCCT
cnt = 364	feature = 623	correl = -0.101491	descr = N_Gram_TCTT
cnt = 365	feature = 541	correl = 0.161508	descr = N_Gram_GTG
cnt = 366	feature = 86	correl = 0.0884466	descr = Xue_Structure_Feature_C110
cnt = 367	feature = 363	correl = -0.0513034	descr = N_Gram_CT
cnt = 368	feature = 679	correl = -0.0647196	descr = N_Gram_TTG
cnt = 369	feature = 257	correl = 0.101748	descr = N_Gram_CA
cnt = 370	feature = 481	correl = 0.134543	descr = N_Gram_GGA
cnt = 371	feature = 66	correl = -0.077225	descr = PF_RNAi_Fold_3'Free_Count
cnt = 372	feature = 348	correl = 0.115007	descr = N_Gram_CGGG
cnt = 373	feature = 669	correl = -0.147762	descr = N_Gram_TTC
cnt = 374	feature = 560	correl = -0.0675481	descr = N_Gram_TA
cnt = 375	feature = 616	correl = -0.118008	descr = N_Gram_TCT
cnt = 376	feature = 449	correl = 0.102442	descr = N_Gram_GCC
cnt = 377	feature = 65	correl = -0.136184	descr = PF_RNAi_Fold_5'Free_Count
cnt = 378	feature = 223	correl = -0.12134	descr = N_Gram_AT
cnt = 379	feature = 661	correl = -0.122374	descr = N_Gram_TT
cnt = 380	feature = 494	correl = 0.139004	descr = N_Gram_GGC
cnt = 381	feature = 340	correl = 0.0768058	descr = N_Gram_CGG
cnt = 382	feature = 64	correl = -0.186881	descr = PF_RNAi_Fold_Energy
cnt = 383	feature = 49	correl = -0.188305	descr = Gibbs_of_Target_Sequence_
num rows = 521
num_elements = 200064
*
optimization finished, #iter = 608
nu = 0.484268
obj = -38.595091, rho = -0.649037
nSV = 354, nBSV = 161
num rows = 58
num_elements = 22272
*
optimization finished, #iter = 46
nu = 0.495129
obj = -4.897441, rho = -0.490574
nSV = 45, nBSV = 12
*
optimization finished, #iter = 608
nu = 0.484268
obj = -38.595091, rho = -0.649037
nSV = 354, nBSV = 161
CFS merit scores = 1.3671
CFS merit scores = 1.6172
CFS merit scores = 1.85508
CFS merit scores = 2.07656
CFS merit scores = 2.28008
CFS merit scores = 2.45946
CFS merit scores = 2.62556
CFS merit scores = 2.78025
CFS merit scores = 2.92363
CFS merit scores = 3.05624
CFS merit scores = 3.18045
CFS merit scores = 3.29873
CFS merit scores = 3.41173
CFS merit scores = 3.52022
CFS merit scores = 3.62489
CFS merit scores = 3.72607
CFS merit scores = 3.82304
CFS merit scores = 3.91672
CFS merit scores = 4.00769
CFS merit scores = 4.09651
CFS merit scores = 4.18323
CFS merit scores = 4.26799
CFS merit scores = 4.34983
CFS merit scores = 4.42884
CFS merit scores = 4.50598
CFS merit scores = 4.58128
CFS merit scores = 4.65469
CFS merit scores = 4.72479
CFS merit scores = 4.79314
CFS merit scores = 4.85973
CFS merit scores = 4.92436
CFS merit scores = 4.98791
CFS merit scores = 5.05027
CFS merit scores = 5.11061
CFS merit scores = 5.16926
CFS merit scores = 5.22534
CFS merit scores = 5.28012
CFS merit scores = 5.33316
CFS merit scores = 5.38343
CFS merit scores = 5.43223
CFS merit scores = 5.47845
CFS merit scores = 5.52351
CFS merit scores = 5.56648
CFS merit scores = 5.60765
CFS merit scores = 5.64758
CFS merit scores = 5.68529
CFS merit scores = 5.72264
CFS merit scores = 5.75635
CFS merit scores = 5.78883
CFS merit scores = 5.81922
CFS merit scores = 5.84839
CFS merit scores = 5.87657
CFS merit scores = 5.90342
CFS merit scores = 5.92818
CFS merit scores = 5.9514
CFS merit scores = 5.97381
CFS merit scores = 5.99585
CFS merit scores = 6.01771
CFS merit scores = 6.03853
CFS merit scores = 6.05894
CFS merit scores = 6.07916
CFS merit scores = 6.09921
CFS merit scores = 6.11922
CFS merit scores = 6.13952
CFS merit scores = 6.15964
CFS merit scores = 6.17802
CFS merit scores = 6.19533
CFS merit scores = 6.21245
CFS merit scores = 6.22905
CFS merit scores = 6.24139
CFS merit scores = 6.25234
CFS merit scores = 6.26233
CFS merit scores = 6.27259
CFS merit scores = 6.28296
CFS merit scores = 6.29231
CFS merit scores = 6.30202
CFS merit scores = 6.31198
CFS merit scores = 6.32091
CFS merit scores = 6.33007
CFS merit scores = 6.33926
CFS merit scores = 6.34742
CFS merit scores = 6.35471
CFS merit scores = 6.3617
CFS merit scores = 6.36714
CFS merit scores = 6.37263
CFS merit scores = 6.37633
CFS merit scores = 6.37988
CFS merit scores = 6.38338
CFS merit scores = 6.38569
CFS merit scores = 6.38825
CFS merit scores = 6.39075
CFS merit scores = 6.39338
CFS merit scores = 6.39602
CFS merit scores = 6.39854
CFS merit scores = 6.40131
CFS merit scores = 6.40255
CFS merit scores = 6.40343
CFS merit scores = 6.40352
CFS merit scores = 6.40308
CFS merit scores = 6.40283
CFS merit scores = 6.4018
CFS merit scores = 6.40095
CFS merit scores = 6.3993
CFS merit scores = 6.39705
CFS merit scores = 6.39401
CFS merit scores = 6.39133
CFS merit scores = 6.38906
CFS merit scores = 6.38692
CFS merit scores = 6.384
CFS merit scores = 6.38139
CFS merit scores = 6.37876
CFS merit scores = 6.37569
CFS merit scores = 6.37291
CFS merit scores = 6.37039
CFS merit scores = 6.36777
CFS merit scores = 6.36374
CFS merit scores = 6.35835
CFS merit scores = 6.35323
CFS merit scores = 6.34849
CFS merit scores = 6.34416
CFS merit scores = 6.33964
CFS merit scores = 6.33505
CFS merit scores = 6.33056
CFS merit scores = 6.32621
CFS merit scores = 6.32198
CFS merit scores = 6.31762
CFS merit scores = 6.31286
CFS merit scores = 6.30824
CFS merit scores = 6.30323
CFS merit scores = 6.29805
CFS merit scores = 6.29302
CFS merit scores = 6.28828
CFS merit scores = 6.28387
CFS merit scores = 6.27853
CFS merit scores = 6.27306
CFS merit scores = 6.26759
CFS merit scores = 6.26222
CFS merit scores = 6.25635
CFS merit scores = 6.25075
CFS merit scores = 6.24528
CFS merit scores = 6.24016
CFS merit scores = 6.23513
CFS merit scores = 6.23038
CFS merit scores = 6.22564
CFS merit scores = 6.22044
CFS merit scores = 6.21532
CFS merit scores = 6.20926
CFS merit scores = 6.20292
CFS merit scores = 6.19667
CFS merit scores = 6.19037
CFS merit scores = 6.18399
CFS merit scores = 6.17766
CFS merit scores = 6.17144
CFS merit scores = 6.16467
CFS merit scores = 6.15785
CFS merit scores = 6.1509
CFS merit scores = 6.14369
CFS merit scores = 6.13611
CFS merit scores = 6.12849
CFS merit scores = 6.12118
CFS merit scores = 6.11404
CFS merit scores = 6.10701
CFS merit scores = 6.10006
CFS merit scores = 6.09268
CFS merit scores = 6.08556
CFS merit scores = 6.07845
CFS merit scores = 6.07159
CFS merit scores = 6.06481
CFS merit scores = 6.05824
CFS merit scores = 6.05138
CFS merit scores = 6.04459
CFS merit scores = 6.03779
CFS merit scores = 6.03098
CFS merit scores = 6.02385
CFS merit scores = 6.01684
CFS merit scores = 6.00999
CFS merit scores = 6.00297
CFS merit scores = 5.99607
CFS merit scores = 5.98927
CFS merit scores = 5.9824
CFS merit scores = 5.97576
CFS merit scores = 5.9684
CFS merit scores = 5.96111
CFS merit scores = 5.95397
CFS merit scores = 5.94653
CFS merit scores = 5.93915
CFS merit scores = 5.93183
CFS merit scores = 5.924
CFS merit scores = 5.91634
CFS merit scores = 5.90882
CFS merit scores = 5.90113
CFS merit scores = 5.89358
CFS merit scores = 5.88602
CFS merit scores = 5.87828
CFS merit scores = 5.87069
CFS merit scores = 5.86307
CFS merit scores = 5.85531
CFS merit scores = 5.84759
CFS merit scores = 5.84011
CFS merit scores = 5.8326
CFS merit scores = 5.82499
CFS merit scores = 5.81754
CFS merit scores = 5.81027
CFS merit scores = 5.80291
CFS merit scores = 5.79567
CFS merit scores = 5.78836
CFS merit scores = 5.78119
CFS merit scores = 5.77405
CFS merit scores = 5.76706
CFS merit scores = 5.75994
CFS merit scores = 5.7529
CFS merit scores = 5.74584
CFS merit scores = 5.7389
CFS merit scores = 5.73147
CFS merit scores = 5.72426
CFS merit scores = 5.71712
CFS merit scores = 5.71002
CFS merit scores = 5.70307
CFS merit scores = 5.69622
CFS merit scores = 5.6895
CFS merit scores = 5.6827
CFS merit scores = 5.67586
CFS merit scores = 5.66907
CFS merit scores = 5.66211
CFS merit scores = 5.65529
CFS merit scores = 5.64827
CFS merit scores = 5.64101
CFS merit scores = 5.63383
CFS merit scores = 5.62688
CFS merit scores = 5.61983
CFS merit scores = 5.61296
CFS merit scores = 5.60623
CFS merit scores = 5.59946
CFS merit scores = 5.59265
CFS merit scores = 5.58568
CFS merit scores = 5.57884
CFS merit scores = 5.57182
CFS merit scores = 5.56484
CFS merit scores = 5.55784
CFS merit scores = 5.55084
CFS merit scores = 5.54399
CFS merit scores = 5.53726
CFS merit scores = 5.53055
CFS merit scores = 5.5239
CFS merit scores = 5.51731
CFS merit scores = 5.51075
CFS merit scores = 5.50404
CFS merit scores = 5.4974
CFS merit scores = 5.49083
CFS merit scores = 5.48436
CFS merit scores = 5.47791
CFS merit scores = 5.47149
CFS merit scores = 5.46513
CFS merit scores = 5.4589
CFS merit scores = 5.45253
CFS merit scores = 5.44623
CFS merit scores = 5.44001
CFS merit scores = 5.43384
CFS merit scores = 5.42763
CFS merit scores = 5.42157
CFS merit scores = 5.41558
CFS merit scores = 5.4097
CFS merit scores = 5.40371
CFS merit scores = 5.39781
CFS merit scores = 5.39198
CFS merit scores = 5.38603
CFS merit scores = 5.38002
CFS merit scores = 5.3741
CFS merit scores = 5.36822
CFS merit scores = 5.36238
CFS merit scores = 5.35665
CFS merit scores = 5.35091
CFS merit scores = 5.34518
CFS merit scores = 5.3395
CFS merit scores = 5.33386
CFS merit scores = 5.32817
CFS merit scores = 5.32242
CFS merit scores = 5.31676
CFS merit scores = 5.31113
CFS merit scores = 5.30555
CFS merit scores = 5.3
CFS merit scores = 5.29447
CFS merit scores = 5.28903
CFS merit scores = 5.28361
CFS merit scores = 5.2781
CFS merit scores = 5.27266
CFS merit scores = 5.26734
CFS merit scores = 5.26191
CFS merit scores = 5.25649
CFS merit scores = 5.25098
CFS merit scores = 5.24549
CFS merit scores = 5.24009
CFS merit scores = 5.23468
CFS merit scores = 5.22915
CFS merit scores = 5.22371
CFS merit scores = 5.21821
CFS merit scores = 5.21284
CFS merit scores = 5.20737
CFS merit scores = 5.20191
CFS merit scores = 5.19639
CFS merit scores = 5.19064
CFS merit scores = 5.18488
CFS merit scores = 5.17919
CFS merit scores = 5.17355
CFS merit scores = 5.16782
CFS merit scores = 5.16204
CFS merit scores = 5.15628
CFS merit scores = 5.15045
CFS merit scores = 5.14468
CFS merit scores = 5.13897
CFS merit scores = 5.13325
CFS merit scores = 5.12757
CFS merit scores = 5.12186
CFS merit scores = 5.11599
CFS merit scores = 5.11016
CFS merit scores = 5.10436
CFS merit scores = 5.09857
CFS merit scores = 5.09281
CFS merit scores = 5.08693
CFS merit scores = 5.08115
CFS merit scores = 5.07534
CFS merit scores = 5.06952
CFS merit scores = 5.0635
CFS merit scores = 5.05738
CFS merit scores = 5.05128
CFS merit scores = 5.04524
CFS merit scores = 5.03931
CFS merit scores = 5.03335
CFS merit scores = 5.02711
CFS merit scores = 5.02082
CFS merit scores = 5.0144
CFS merit scores = 5.00802
CFS merit scores = 5.00172
CFS merit scores = 4.99527
CFS merit scores = 4.98893
CFS merit scores = 4.98244
CFS merit scores = 4.97598
CFS merit scores = 4.96964
CFS merit scores = 4.96338
CFS merit scores = 4.95713
CFS merit scores = 4.95089
CFS merit scores = 4.94458
CFS merit scores = 4.93818
CFS merit scores = 4.93172
CFS merit scores = 4.9247
CFS merit scores = 4.91766
CFS merit scores = 4.9106
CFS merit scores = 4.9035
CFS merit scores = 4.89651
CFS merit scores = 4.88944
CFS merit scores = 4.88231
CFS merit scores = 4.87521
CFS merit scores = 4.86799
CFS merit scores = 4.86092
CFS merit scores = 4.85369
CFS merit scores = 4.84638
CFS merit scores = 4.83914
CFS merit scores = 4.83156
CFS merit scores = 4.82402
CFS merit scores = 4.81647
CFS merit scores = 4.80898
CFS merit scores = 4.80132
CFS merit scores = 4.79362
CFS merit scores = 4.78597
CFS merit scores = 4.77782
CFS merit scores = 4.7696
CFS merit scores = 4.7613
CFS merit scores = 4.75294
CFS merit scores = 4.74468
CFS merit scores = 4.73648
CFS merit scores = 4.72839
CFS merit scores = 4.72009
CFS merit scores = 4.71189
CFS merit scores = 4.70337
CFS merit scores = 4.69495
CFS merit scores = 4.68622
CFS merit scores = 4.67729
CFS merit scores = 4.66842
CFS merit scores = 4.65887
CFS merit scores = 4.64911
CFS merit scores = 4.63885
CFS merit scores = 4.62783
CFS merit scores = 4.61551
cnt = 1	feature = 59	correl = -0.367104	descr = Gibbs_of_Target_Sequence__Pos_20_Step_1
cnt = 2	feature = 45	correl = 0.210762	descr = Gibbs_of_Target_Sequence__Pos_1_Step_1
cnt = 3	feature = 540	correl = -0.104129	descr = N_Gram_GTCG
cnt = 4	feature = 38	correl = 0.0524513	descr = Position_Specific_Bin_Base_17_Base_G
cnt = 5	feature = 697	correl = 0.0784451	descr = N_Gram_TTGCA
cnt = 6	feature = 292	correl = 0.0516743	descr = N_Gram_CCAAT
cnt = 7	feature = 265	correl = -0.0510587	descr = N_Gram_CACCC
cnt = 8	feature = 325	correl = 0.0852149	descr = N_Gram_CCTGC
cnt = 9	feature = 422	correl = 0.0938714	descr = N_Gram_GAGTC
cnt = 10	feature = 400	correl = 0.107547	descr = N_Gram_CTTGT
cnt = 11	feature = 640	correl = -0.0812616	descr = N_Gram_TGAGA
cnt = 12	feature = 406	correl = 0.0501133	descr = N_Gram_GAATC
cnt = 13	feature = 627	correl = 0.0482838	descr = N_Gram_TCTCG
cnt = 14	feature = 214	correl = 0.0803821	descr = N_Gram_AGTTA
cnt = 15	feature = 687	correl = 0.0446029	descr = N_Gram_TTCGA
cnt = 16	feature = 457	correl = 0.0468005	descr = N_Gram_GCCGC
cnt = 17	feature = 520	correl = 0.0930484	descr = N_Gram_GGGTC
cnt = 18	feature = 502	correl = 0.0889742	descr = N_Gram_GGCGC
cnt = 19	feature = 361	correl = 0.0705217	descr = N_Gram_CGTGA
cnt = 20	feature = 370	correl = 0.0662958	descr = N_Gram_CTAGG
cnt = 21	feature = 606	correl = 0.0522095	descr = N_Gram_TCCCG
cnt = 22	feature = 339	correl = 0.0451664	descr = N_Gram_CGCCA
cnt = 23	feature = 656	correl = 0.0602919	descr = N_Gram_TGGAG
cnt = 24	feature = 410	correl = -0.0682571	descr = N_Gram_GACCC
cnt = 25	feature = 428	correl = -0.0557047	descr = N_Gram_GATCG
cnt = 26	feature = 438	correl = 0.0481836	descr = N_Gram_GCAAA
cnt = 27	feature = 334	correl = 0.0569573	descr = N_Gram_CGAGG
cnt = 28	feature = 653	correl = -0.0511003	descr = N_Gram_TGCTA
cnt = 29	feature = 368	correl = 0.0451664	descr = N_Gram_CTAAA
cnt = 30	feature = 258	correl = 0.0619243	descr = N_Gram_CAAGC
cnt = 31	feature = 623	correl = 0.056568	descr = N_Gram_TCTAC
cnt = 32	feature = 305	correl = 0.114781	descr = N_Gram_CCCCC
cnt = 33	feature = 306	correl = 0.0451664	descr = N_Gram_CCCCG
cnt = 34	feature = 555	correl = 0.0473666	descr = N_Gram_GTGTA
cnt = 35	feature = 611	correl = 0.0555615	descr = N_Gram_TCCTA
cnt = 36	feature = 455	correl = 0.0775665	descr = N_Gram_GCCCG
cnt = 37	feature = 226	correl = 0.0963392	descr = N_Gram_ATATA
cnt = 38	feature = 449	correl = -0.0451669	descr = N_Gram_GCATG
cnt = 39	feature = 672	correl = 0.0668489	descr = N_Gram_TGTGA
cnt = 40	feature = 248	correl = 0.0558985	descr = N_Gram_ATTTC
cnt = 41	feature = 464	correl = -0.07686	descr = N_Gram_GCGAC
cnt = 42	feature = 662	correl = 0.0532989	descr = N_Gram_TGGGA
cnt = 43	feature = 220	correl = -0.138992	descr = N_Gram_ATAAG
cnt = 44	feature = 468	correl = 0.0545127	descr = N_Gram_GCGGA
cnt = 45	feature = 511	correl = 0.0518583	descr = N_Gram_GGGCA
cnt = 46	feature = 432	correl = -0.0702334	descr = N_Gram_GATTA
cnt = 47	feature = 514	correl = 0.0451664	descr = N_Gram_GGGCT
cnt = 48	feature = 536	correl = -0.0557263	descr = N_Gram_GTCAA
cnt = 49	feature = 601	correl = 0.105701	descr = N_Gram_TCCAA
cnt = 50	feature = 399	correl = 0.0845057	descr = N_Gram_CTTGG
cnt = 51	feature = 231	correl = -0.096687	descr = N_Gram_ATCGG
cnt = 52	feature = 348	correl = 0.0719598	descr = N_Gram_CGGCG
cnt = 53	feature = 572	correl = -0.0484163	descr = N_Gram_TAAGA
cnt = 54	feature = 681	correl = -0.103736	descr = N_Gram_TTATA
cnt = 55	feature = 604	correl = 0.0611067	descr = N_Gram_TCCCA
cnt = 56	feature = 322	correl = 0.0672847	descr = N_Gram_CCTCA
cnt = 57	feature = 347	correl = 0.0498619	descr = N_Gram_CGGCC
cnt = 58	feature = 563	correl = 0.0449729	descr = N_Gram_GTTGC
cnt = 59	feature = 356	correl = -0.0676688	descr = N_Gram_CGTAC
cnt = 60	feature = 531	correl = 0.0485664	descr = N_Gram_GTAAA
cnt = 61	feature = 222	correl = 0.054751	descr = N_Gram_ATACA
cnt = 62	feature = 529	correl = 0.0553621	descr = N_Gram_GGTGC
cnt = 63	feature = 363	correl = 0.0789734	descr = N_Gram_CGTGG
cnt = 64	feature = 314	correl = 0.0451664	descr = N_Gram_CCGCA
cnt = 65	feature = 664	correl = 0.0465532	descr = N_Gram_TGGGT
cnt = 66	feature = 488	correl = 0.0508423	descr = N_Gram_GGAGC
cnt = 67	feature = 578	correl = 0.0732181	descr = N_Gram_TACGA
cnt = 68	feature = 518	correl = 0.0451664	descr = N_Gram_GGGGT
cnt = 69	feature = 560	correl = -0.0788155	descr = N_Gram_GTTAC
cnt = 70	feature = 433	correl = 0.0686922	descr = N_Gram_GATTG
cnt = 71	feature = 619	correl = 0.0944683	descr = N_Gram_TCGGC
cnt = 72	feature = 414	correl = -0.0759005	descr = N_Gram_GACGA
cnt = 73	feature = 259	correl = 0.046299	descr = N_Gram_CAAGG
cnt = 74	feature = 583	correl = -0.0443184	descr = N_Gram_TAGAT
cnt = 75	feature = 225	correl = 0.0469528	descr = N_Gram_ATAGC
cnt = 76	feature = 210	correl = 0.0451664	descr = N_Gram_AGTCG
cnt = 77	feature = 425	correl = 0.0459803	descr = N_Gram_GATAC
cnt = 78	feature = 324	correl = 0.0885261	descr = N_Gram_CCTCG
cnt = 79	feature = 605	correl = 0.0526773	descr = N_Gram_TCCCC
cnt = 80	feature = 441	correl = 0.0743071	descr = N_Gram_GCACT
cnt = 81	feature = 608	correl = -0.0590805	descr = N_Gram_TCCGC
cnt = 82	feature = 365	correl = -0.0474799	descr = N_Gram_CGTTC
cnt = 83	feature = 232	correl = -0.0560929	descr = N_Gram_ATCGT
cnt = 84	feature = 498	correl = 0.0891817	descr = N_Gram_GGCCC
cnt = 85	feature = 462	correl = 0.143168	descr = N_Gram_GCCTT
cnt = 86	feature = 538	correl = -0.0469846	descr = N_Gram_GTCCA
cnt = 87	feature = 394	correl = 0.0495909	descr = N_Gram_CTTCC
cnt = 88	feature = 383	correl = -0.0769531	descr = N_Gram_CTGAT
cnt = 89	feature = 303	correl = 0.0840852	descr = N_Gram_CCCAC
cnt = 90	feature = 321	correl = 0.0555615	descr = N_Gram_CCTAT
cnt = 91	feature = 459	correl = -0.0562548	descr = N_Gram_GCCGT
cnt = 92	feature = 649	correl = 0.0522095	descr = N_Gram_TGCCG
cnt = 93	feature = 337	correl = -0.0585454	descr = N_Gram_CGATC
cnt = 94	feature = 521	correl = 0.044307	descr = N_Gram_GGGTG
cnt = 95	feature = 255	correl = 0.0533561	descr = N_Gram_CAAAG
cnt = 96	feature = 209	correl = 0.0592888	descr = N_Gram_AGTCA
cnt = 97	feature = 244	correl = -0.068687	descr = N_Gram_ATTAC
cnt = 98	feature = 228	correl = -0.0524788	descr = N_Gram_ATCAT
cnt = 99	feature = 688	correl = -0.0625765	descr = N_Gram_TTCGG
cnt = 100	feature = 426	correl = 0.0508805	descr = N_Gram_GATAT
cnt = 101	feature = 223	correl = -0.109736	descr = N_Gram_ATACT
cnt = 102	feature = 270	correl = 0.0973596	descr = N_Gram_CACTC
cnt = 103	feature = 380	correl = 0.0597889	descr = N_Gram_CTCTA
cnt = 104	feature = 574	correl = -0.150668	descr = N_Gram_TAAGT
cnt = 105	feature = 274	correl = 0.0546265	descr = N_Gram_CAGCC
cnt = 106	feature = 309	correl = 0.0689214	descr = N_Gram_CCCGC
cnt = 107	feature = 596	correl = 0.0593951	descr = N_Gram_TCAGT
cnt = 108	feature = 206	correl = 0.0624674	descr = N_Gram_AGGTT
cnt = 109	feature = 541	correl = -0.139915	descr = N_Gram_GTCGA
cnt = 110	feature = 279	correl = 0.04669	descr = N_Gram_CAGGG
cnt = 111	feature = 461	correl = 0.0617979	descr = N_Gram_GCCTC
cnt = 112	feature = 417	correl = 0.0966337	descr = N_Gram_GACTA
cnt = 113	feature = 674	correl = 0.0508267	descr = N_Gram_TGTGT
cnt = 114	feature = 527	correl = 0.0773543	descr = N_Gram_GGTCA
cnt = 115	feature = 593	correl = 0.106025	descr = N_Gram_TCACC
cnt = 116	feature = 695	correl = -0.0468674	descr = N_Gram_TTGAG
cnt = 117	feature = 499	correl = 0.0498619	descr = N_Gram_GGCCG
cnt = 118	feature = 643	correl = -0.0487993	descr = N_Gram_TGATC
cnt = 119	feature = 419	correl = -0.0746479	descr = N_Gram_GAGCC
cnt = 120	feature = 362	correl = 0.136842	descr = N_Gram_CGTGC
cnt = 121	feature = 278	correl = 0.0860635	descr = N_Gram_CAGGA
cnt = 122	feature = 618	correl = 0.0738182	descr = N_Gram_TCGGA
cnt = 123	feature = 241	correl = -0.049051	descr = N_Gram_ATGCT
cnt = 124	feature = 416	correl = -0.103688	descr = N_Gram_GACGT
cnt = 125	feature = 548	correl = 0.0621987	descr = N_Gram_GTGAC
cnt = 126	feature = 250	correl = -0.146356	descr = N_Gram_ATTTT
cnt = 127	feature = 364	correl = 0.0538781	descr = N_Gram_CGTGT
cnt = 128	feature = 291	correl = 0.0650369	descr = N_Gram_CCAAG
cnt = 129	feature = 525	correl = -0.0686245	descr = N_Gram_GGTAA
cnt = 130	feature = 669	correl = -0.0836043	descr = N_Gram_TGTCA
cnt = 131	feature = 631	correl = -0.12351	descr = N_Gram_TCTTA
cnt = 132	feature = 553	correl = 0.0751006	descr = N_Gram_GTGGT
cnt = 133	feature = 647	correl = 0.0863688	descr = N_Gram_TGCAC
cnt = 134	feature = 503	correl = 0.0916557	descr = N_Gram_GGCGG
cnt = 135	feature = 439	correl = 0.0904918	descr = N_Gram_GCAAC
cnt = 136	feature = 234	correl = 0.0799373	descr = N_Gram_ATCTG
cnt = 137	feature = 375	correl = -0.0945249	descr = N_Gram_CTCAT
cnt = 138	feature = 686	correl = 0.0805637	descr = N_Gram_TTCCA
cnt = 139	feature = 379	correl = 0.0715229	descr = N_Gram_CTCGG
cnt = 140	feature = 648	correl = 0.0642018	descr = N_Gram_TGCAG
cnt = 141	feature = 508	correl = 0.0966337	descr = N_Gram_GGGAC
cnt = 142	feature = 539	correl = 0.0514266	descr = N_Gram_GTCCC
cnt = 143	feature = 505	correl = 0.154507	descr = N_Gram_GGCTT
cnt = 144	feature = 595	correl = 0.0741566	descr = N_Gram_TCAGC
cnt = 145	feature = 453	correl = 0.0596199	descr = N_Gram_GCCAT
cnt = 146	feature = 382	correl = 0.0456416	descr = N_Gram_CTGAC
cnt = 147	feature = 313	correl = 0.0463148	descr = N_Gram_CCGA
cnt = 148	feature = 254	correl = 0.0638139	descr = N_Gram_CAAAA
cnt = 149	feature = 281	correl = 0.132618	descr = N_Gram_CAGTG
cnt = 150	feature = 235	correl = 0.0601557	descr = N_Gram_ATCTT
cnt = 151	feature = 335	correl = -0.0778092	descr = N_Gram_CGAGT
cnt = 152	feature = 512	correl = 0.112904	descr = N_Gram_GGGCC
cnt = 153	feature = 454	correl = 0.0639664	descr = N_Gram_GCCCA
cnt = 154	feature = 586	correl = -0.0682536	descr = N_Gram_TATAC
cnt = 155	feature = 323	correl = -0.0973432	descr = N_Gram_CCTCC
cnt = 156	feature = 490	correl = -0.0937187	descr = N_Gram_GGATC
cnt = 157	feature = 509	correl = 0.105736	descr = N_Gram_GGGAG
cnt = 158	feature = 404	correl = 0.104044	descr = N_Gram_GAAGA
cnt = 159	feature = 478	correl = 0.0533238	descr = N_Gram_GCTTG
cnt = 160	feature = 267	correl = 0.0875162	descr = N_Gram_CACCT
cnt = 161	feature = 418	correl = -0.0751036	descr = N_Gram_GACTG
cnt = 162	feature = 304	correl = 0.0702682	descr = N_Gram_CCCC
cnt = 163	feature = 273	correl = 0.101061	descr = N_Gram_CAGCA
cnt = 164	feature = 446	correl = 0.0504378	descr = N_Gram_GCAGT
cnt = 165	feature = 317	correl = -0.0760571	descr = N_Gram_CCGGT
cnt = 166	feature = 343	correl = 0.0639507	descr = N_Gram_CGGAA
cnt = 167	feature = 285	correl = -0.0644924	descr = N_Gram_CATCG
cnt = 168	feature = 516	correl = 0.0676026	descr = N_Gram_GGGGC
cnt = 169	feature = 576	correl = -0.0591623	descr = N_Gram_TAATC
cnt = 170	feature = 557	correl = 0.0531905	descr = N_Gram_GTGTT
cnt = 171	feature = 652	correl = -0.148897	descr = N_Gram_TGCGT
cnt = 172	feature = 407	correl = 0.0643379	descr = N_Gram_GACA
cnt = 173	feature = 83	correl = 0.083973	descr = Xue_Structure_Feature_C101
cnt = 174	feature = 350	correl = 0.107818	descr = N_Gram_CGGGA
cnt = 175	feature = 476	correl = 0.0807637	descr = N_Gram_GCTGG
cnt = 176	feature = 160	correl = -0.0460672	descr = N_Gram_ACCC
cnt = 177	feature = 393	correl = 0.0534301	descr = N_Gram_CTTCA
cnt = 178	feature = 290	correl = 0.0681048	descr = N_Gram_CCAAA
cnt = 179	feature = 211	correl = -0.143414	descr = N_Gram_AGTCT
cnt = 180	feature = 500	correl = 0.141104	descr = N_Gram_GGCCT
cnt = 181	feature = 543	correl = 0.0988317	descr = N_Gram_GTCGG
cnt = 182	feature = 391	correl = -0.118168	descr = N_Gram_CTTAT
cnt = 183	feature = 207	correl = 0.0447335	descr = N_Gram_AGTA
cnt = 184	feature = 340	correl = 0.0843153	descr = N_Gram_CGCCG
cnt = 185	feature = 659	correl = -0.116955	descr = N_Gram_TGGCG
cnt = 186	feature = 473	correl = 0.0951915	descr = N_Gram_GCGTG
cnt = 187	feature = 388	correl = 0.0587143	descr = N_Gram_CTGTG
cnt = 188	feature = 445	correl = 0.0646277	descr = N_Gram_GCAGG
cnt = 189	feature = 485	correl = 0.121515	descr = N_Gram_GGACC
cnt = 190	feature = 371	correl = 0.074817	descr = N_Gram_CTAT
cnt = 191	feature = 219	correl = -0.116476	descr = N_Gram_ATAA
cnt = 192	feature = 666	correl = 0.0617201	descr = N_Gram_TGGTC
cnt = 193	feature = 621	correl = -0.0513047	descr = N_Gram_TCGTC
cnt = 194	feature = 24	correl = -0.0757129	descr = Position_Specific_Bin_Base_11_Base_G
cnt = 195	feature = 386	correl = 0.0566061	descr = N_Gram_CTGGA
cnt = 196	feature = 625	correl = -0.0888653	descr = N_Gram_TCTCA
cnt = 197	feature = 700	correl = 0.0570655	descr = N_Gram_TTGGC
cnt = 198	feature = 29	correl = -0.0509821	descr = Position_Specific_Bin_Base_13_Base_A
cnt = 199	feature = 654	correl = 0.0567346	descr = N_Gram_TGCTC
cnt = 200	feature = 13	correl = -0.106593	descr = Position_Specific_Bin_Base_5_Base_A
cnt = 201	feature = 286	correl = 0.120957	descr = N_Gram_CATCT
cnt = 202	feature = 472	correl = -0.150363	descr = N_Gram_GCGTC
cnt = 203	feature = 437	correl = 0.105457	descr = N_Gram_GCAA
cnt = 204	feature = 494	correl = 0.0538293	descr = N_Gram_GGCAG
cnt = 205	feature = 23	correl = 0.0709762	descr = Position_Specific_Bin_Base_10_Base_T
cnt = 206	feature = 21	correl = -0.0932362	descr = Position_Specific_Bin_Base_9_Base_T
cnt = 207	feature = 501	correl = -0.0516841	descr = N_Gram_GGCGA
cnt = 208	feature = 644	correl = -0.129911	descr = N_Gram_TGATT
cnt = 209	feature = 466	correl = 0.0457616	descr = N_Gram_GCGCC
cnt = 210	feature = 661	correl = 0.10714	descr = N_Gram_TGGG
cnt = 211	feature = 440	correl = 0.079112	descr = N_Gram_GCAC
cnt = 212	feature = 424	correl = 0.062157	descr = N_Gram_GATA
cnt = 213	feature = 660	correl = 0.147824	descr = N_Gram_TGGCT
cnt = 214	feature = 327	correl = -0.0743195	descr = N_Gram_CCTTC
cnt = 215	feature = 36	correl = -0.0487017	descr = Position_Specific_Bin_Base_17_Base_A
cnt = 216	feature = 429	correl = -0.117967	descr = N_Gram_GATCT
cnt = 217	feature = 19	correl = 0.0717412	descr = Position_Specific_Bin_Base_8_Base_T
cnt = 218	feature = 497	correl = 0.095666	descr = N_Gram_GGCCA
cnt = 219	feature = 308	correl = 0.0864573	descr = N_Gram_CCCG
cnt = 220	feature = 284	correl = 0.112201	descr = N_Gram_CATCC
cnt = 221	feature = 10	correl = 0.0477601	descr = Position_Specific_Bin_Base_3_Base_C
cnt = 222	feature = 609	correl = -0.0960283	descr = N_Gram_TCCGG
cnt = 223	feature = 52	correl = -0.07153	descr = Gibbs_of_Target_Sequence__Pos_8_Step_1
cnt = 224	feature = 483	correl = 0.0576938	descr = N_Gram_GGAAG
cnt = 225	feature = 28	correl = -0.123833	descr = Position_Specific_Bin_Base_12_Base_T
cnt = 226	feature = 633	correl = -0.0553516	descr = N_Gram_TCTTG
cnt = 227	feature = 612	correl = -0.0616462	descr = N_Gram_TCCTC
cnt = 228	feature = 41	correl = 0.133176	descr = Position_Specific_Bin_Base_18_Base_C
cnt = 229	feature = 336	correl = -0.044484	descr = N_Gram_CGAT
cnt = 230	feature = 397	correl = -0.088104	descr = N_Gram_CTTGA
cnt = 231	feature = 18	correl = -0.0643624	descr = Position_Specific_Bin_Base_8_Base_C
cnt = 232	feature = 9	correl = 0.0592036	descr = Position_Specific_Bin_Base_2_Base_T
cnt = 233	feature = 32	correl = 0.0841844	descr = Position_Specific_Bin_Base_14_Base_T
cnt = 234	feature = 11	correl = -0.0714538	descr = Position_Specific_Bin_Base_4_Base_A
cnt = 235	feature = 641	correl = -0.0446915	descr = N_Gram_TGAGG
cnt = 236	feature = 351	correl = 0.135189	descr = N_Gram_CGGGC
cnt = 237	feature = 35	correl = 0.0606741	descr = Position_Specific_Bin_Base_16_Base_G
cnt = 238	feature = 545	correl = -0.0769329	descr = N_Gram_GTCTT
cnt = 239	feature = 72	correl = 0.108104	descr = Fold_of_RNAi_Sequence_Pos_13
cnt = 240	feature = 25	correl = -0.10207	descr = Position_Specific_Bin_Base_12_Base_A
cnt = 241	feature = 46	correl = 0.228642	descr = Gibbs_of_Target_Sequence__Pos_2_Step_1
cnt = 242	feature = 39	correl = -0.0753907	descr = Position_Specific_Bin_Base_17_Base_T
cnt = 243	feature = 616	correl = -0.11223	descr = N_Gram_TCGAG
cnt = 244	feature = 592	correl = 0.0492018	descr = N_Gram_TCAC
cnt = 245	feature = 547	correl = 0.0581457	descr = N_Gram_GTGA
cnt = 246	feature = 390	correl = -0.0658128	descr = N_Gram_CTTA
cnt = 247	feature = 342	correl = 0.0758056	descr = N_Gram_CGGA
cnt = 248	feature = 475	correl = 0.0630263	descr = N_Gram_GCTG
cnt = 249	feature = 8	correl = -0.0766174	descr = Position_Specific_Bin_Base_2_Base_G
cnt = 250	feature = 367	correl = 0.056404	descr = N_Gram_CTA
cnt = 251	feature = 51	correl = -0.168329	descr = Gibbs_of_Target_Sequence__Pos_7_Step_1
cnt = 252	feature = 645	correl = 0.0990614	descr = N_Gram_TGCA
cnt = 253	feature = 580	correl = -0.0585988	descr = N_Gram_TACTT
cnt = 254	feature = 33	correl = -0.134412	descr = Position_Specific_Bin_Base_16_Base_A
cnt = 255	feature = 49	correl = -0.081065	descr = Gibbs_of_Target_Sequence__Pos_5_Step_1
cnt = 256	feature = 43	correl = -0.11235	descr = Position_Specific_Bin_Base_18_Base_T
cnt = 257	feature = 628	correl = -0.124671	descr = N_Gram_TCTCT
cnt = 258	feature = 551	correl = 0.116207	descr = N_Gram_GTGG
cnt = 259	feature = 76	correl = 0.0725677	descr = Xue_Structure_Feature_A111
cnt = 260	feature = 650	correl = -0.153355	descr = N_Gram_TGCG
cnt = 261	feature = 603	correl = 0.0731655	descr = N_Gram_TCCC
cnt = 262	feature = 602	correl = -0.146788	descr = N_Gram_TCCAG
cnt = 263	feature = 620	correl = -0.0638075	descr = N_Gram_TCGT
cnt = 264	feature = 477	correl = 0.0685135	descr = N_Gram_GCTT
cnt = 265	feature = 77	correl = -0.0568313	descr = Xue_Structure_Feature_A110
cnt = 266	feature = 460	correl = 0.107	descr = N_Gram_GCCT
cnt = 267	feature = 17	correl = 0.114787	descr = Position_Specific_Bin_Base_6_Base_C
cnt = 268	feature = 706	correl = -0.0577922	descr = N_Gram_TTTG
cnt = 269	feature = 30	correl = 0.0917041	descr = Position_Specific_Bin_Base_13_Base_C
cnt = 270	feature = 413	correl = -0.0782646	descr = N_Gram_GACG
cnt = 271	feature = 272	correl = 0.0498107	descr = N_Gram_CAGA
cnt = 272	feature = 683	correl = 0.0818895	descr = N_Gram_TTCA
cnt = 273	feature = 526	correl = 0.0678755	descr = N_Gram_GGTC
cnt = 274	feature = 34	correl = 0.119192	descr = Position_Specific_Bin_Base_16_Base_C
cnt = 275	feature = 79	correl = 0.1176	descr = Xue_Structure_Feature_A101
cnt = 276	feature = 14	correl = 0.0729509	descr = Position_Specific_Bin_Base_5_Base_C
cnt = 277	feature = 504	correl = 0.0809913	descr = N_Gram_GGCT
cnt = 278	feature = 47	correl = 0.051568	descr = Gibbs_of_Target_Sequence__Pos_3_Step_1
cnt = 279	feature = 360	correl = 0.173598	descr = N_Gram_CGTG
cnt = 280	feature = 264	correl = 0.101161	descr = N_Gram_CACC
cnt = 281	feature = 237	correl = -0.0601963	descr = N_Gram_ATGA
cnt = 282	feature = 301	correl = 0.0920494	descr = N_Gram_CCCA
cnt = 283	feature = 467	correl = 0.0832831	descr = N_Gram_GCGG
cnt = 284	feature = 554	correl = 0.103168	descr = N_Gram_GTGT
cnt = 285	feature = 12	correl = 0.0575257	descr = Position_Specific_Bin_Base_4_Base_C
cnt = 286	feature = 16	correl = -0.132473	descr = Position_Specific_Bin_Base_6_Base_A
cnt = 287	feature = 54	correl = -0.105255	descr = Gibbs_of_Target_Sequence__Pos_13_Step_1
cnt = 288	feature = 69	correl = 0.0960731	descr = Fold_of_RNAi_Sequence_Pos_9
cnt = 289	feature = 276	correl = -0.138667	descr = N_Gram_CAGCT
cnt = 290	feature = 615	correl = -0.0990083	descr = N_Gram_TCGA
cnt = 291	feature = 484	correl = 0.0964236	descr = N_Gram_GGAC
cnt = 292	feature = 247	correl = -0.10551	descr = N_Gram_ATTT
cnt = 293	feature = 233	correl = -0.0544241	descr = N_Gram_ATCTC
cnt = 294	feature = 481	correl = 0.0533468	descr = N_Gram_GGAA
cnt = 295	feature = 632	correl = -0.112485	descr = N_Gram_TCTTC
cnt = 296	feature = 613	correl = -0.102608	descr = N_Gram_TCCTT
cnt = 297	feature = 105	correl = 0.12693	descr = Fold_of_Target_NoEndbrace_noends_Pos_17
cnt = 298	feature = 40	correl = -0.282118	descr = Position_Specific_Bin_Base_18_Base_A
cnt = 299	feature = 66	correl = 0.0860864	descr = Fold_of_RNAi_Sequence_Pos_3
cnt = 300	feature = 528	correl = 0.0477671	descr = N_Gram_GGTG
cnt = 301	feature = 594	correl = 0.0786009	descr = N_Gram_TCAG
cnt = 302	feature = 345	correl = 0.120737	descr = N_Gram_CGGC
cnt = 303	feature = 253	correl = 0.0539657	descr = N_Gram_CAAA
cnt = 304	feature = 136	correl = -0.098047	descr = N_Gram_AAGT
cnt = 305	feature = 82	correl = 0.0473888	descr = Xue_Structure_Feature_C100
cnt = 306	feature = 68	correl = 0.0994454	descr = Fold_of_RNAi_Sequence_Pos_6
cnt = 307	feature = 597	correl = -0.0616758	descr = N_Gram_TCAT
cnt = 308	feature = 456	correl = 0.0470482	descr = N_Gram_GCCG
cnt = 309	feature = 280	correl = 0.108386	descr = N_Gram_CAGT
cnt = 310	feature = 451	correl = 0.060614	descr = N_Gram_GCCA
cnt = 311	feature = 65	correl = 0.160153	descr = Fold_of_RNAi_Sequence_Pos_2
cnt = 312	feature = 579	correl = -0.0643994	descr = N_Gram_TACT
cnt = 313	feature = 690	correl = -0.201791	descr = N_Gram_TTCTC
cnt = 314	feature = 634	correl = 0.051643	descr = N_Gram_TCTTT
cnt = 315	feature = 57	correl = -0.185372	descr = Gibbs_of_Target_Sequence__Pos_18_Step_1
cnt = 316	feature = 693	correl = -0.0708149	descr = N_Gram_TTGA
cnt = 317	feature = 549	correl = 0.0850199	descr = N_Gram_GTGC
cnt = 318	feature = 544	correl = -0.0836642	descr = N_Gram_GTCT
cnt = 319	feature = 78	correl = 0.049494	descr = Xue_Structure_Feature_A100
cnt = 320	feature = 510	correl = 0.133195	descr = N_Gram_GGGC
cnt = 321	feature = 711	correl = -0.131475	descr = N_Gram_TTTTT
cnt = 322	feature = 74	correl = 0.0719868	descr = Fold_of_RNAi_Sequence_Pos_15
cnt = 323	feature = 442	correl = 0.0451526	descr = N_Gram_GCAG
cnt = 324	feature = 208	correl = -0.100917	descr = N_Gram_AGTC
cnt = 325	feature = 283	correl = 0.0920225	descr = N_Gram_CATC
cnt = 326	feature = 56	correl = -0.129755	descr = Gibbs_of_Target_Sequence__Pos_17_Step_1
cnt = 327	feature = 474	correl = -0.0556673	descr = N_Gram_GCTCC
cnt = 328	feature = 58	correl = -0.307672	descr = Gibbs_of_Target_Sequence__Pos_19_Step_1
cnt = 329	feature = 677	correl = -0.0874536	descr = N_Gram_TTA
cnt = 330	feature = 67	correl = 0.0539575	descr = Fold_of_RNAi_Sequence_Pos_4
cnt = 331	feature = 357	correl = -0.111191	descr = N_Gram_CGTC
cnt = 332	feature = 568	correl = -0.105133	descr = N_Gram_TAA
cnt = 333	feature = 295	correl = -0.0730294	descr = N_Gram_CCAG
cnt = 334	feature = 577	correl = -0.0858358	descr = N_Gram_TAC
cnt = 335	feature = 64	correl = 0.200631	descr = Fold_of_RNAi_Sequence_Pos_1
cnt = 336	feature = 396	correl = -0.0464044	descr = N_Gram_CTTG
cnt = 337	feature = 338	correl = 0.0569033	descr = N_Gram_CGCC
cnt = 338	feature = 73	correl = 0.0679381	descr = Fold_of_RNAi_Sequence_Pos_14
cnt = 339	feature = 218	correl = -0.0512706	descr = N_Gram_ATA
cnt = 340	feature = 667	correl = 0.0851659	descr = N_Gram_TGT
cnt = 341	feature = 626	correl = -0.0982027	descr = N_Gram_TCTCC
cnt = 342	feature = 326	correl = -0.0466408	descr = N_Gram_CCTT
cnt = 343	feature = 691	correl = -0.102603	descr = N_Gram_TTCTT
cnt = 344	feature = 704	correl = -0.0645741	descr = N_Gram_TTTCC
cnt = 345	feature = 496	correl = 0.177325	descr = N_Gram_GGCC
cnt = 346	feature = 436	correl = 0.131763	descr = N_Gram_GCA
cnt = 347	feature = 655	correl = 0.0828624	descr = N_Gram_TGG
cnt = 348	feature = 610	correl = -0.0752757	descr = N_Gram_TCCT
cnt = 349	feature = 252	correl = 0.124289	descr = N_Gram_CAA
cnt = 350	feature = 590	correl = 0.0486757	descr = N_Gram_TCA
cnt = 351	feature = 600	correl = -0.0790111	descr = N_Gram_TCCA
cnt = 352	feature = 81	correl = 0.090842	descr = Xue_Structure_Feature_C110
cnt = 353	feature = 535	correl = -0.110001	descr = N_Gram_GTC
cnt = 354	feature = 708	correl = -0.150346	descr = N_Gram_TTTT
cnt = 355	feature = 395	correl = -0.208668	descr = N_Gram_CTTCT
cnt = 356	feature = 614	correl = -0.113935	descr = N_Gram_TCG
cnt = 357	feature = 624	correl = -0.183226	descr = N_Gram_TCTC
cnt = 358	feature = 636	correl = -0.0828604	descr = N_Gram_TGA
cnt = 359	feature = 589	correl = -0.0939071	descr = N_Gram_TC
cnt = 360	feature = 217	correl = -0.118484	descr = N_Gram_AT
cnt = 361	feature = 506	correl = 0.181247	descr = N_Gram_GGG
cnt = 362	feature = 80	correl = 0.109024	descr = Xue_Structure_Feature_C111
cnt = 363	feature = 392	correl = -0.102172	descr = N_Gram_CTTC
cnt = 364	feature = 546	correl = 0.18024	descr = N_Gram_GTG
cnt = 365	feature = 251	correl = 0.115552	descr = N_Gram_CA
cnt = 366	feature = 341	correl = 0.0824102	descr = N_Gram_CGG
cnt = 367	feature = 312	correl = 0.0888826	descr = N_Gram_CCG
cnt = 368	feature = 61	correl = -0.154267	descr = PF_RNAi_Fold_5'Free_Count
cnt = 369	feature = 435	correl = 0.044122	descr = N_Gram_GC
cnt = 370	feature = 373	correl = -0.0764467	descr = N_Gram_CTC
cnt = 371	feature = 703	correl = -0.0952573	descr = N_Gram_TTTC
cnt = 372	feature = 689	correl = -0.200596	descr = N_Gram_TTCT
cnt = 373	feature = 463	correl = -0.0518636	descr = N_Gram_GCG
cnt = 374	feature = 450	correl = 0.105854	descr = N_Gram_GCC
cnt = 375	feature = 702	correl = -0.100038	descr = N_Gram_TTT
cnt = 376	feature = 635	correl = 0.0478612	descr = N_Gram_TG
cnt = 377	feature = 288	correl = 0.0514876	descr = N_Gram_CC
cnt = 378	feature = 492	correl = 0.162124	descr = N_Gram_GGC
cnt = 379	feature = 376	correl = -0.0844571	descr = N_Gram_CTCC
cnt = 380	feature = 599	correl = -0.0864073	descr = N_Gram_TCC
cnt = 381	feature = 479	correl = 0.157102	descr = N_Gram_GG
cnt = 382	feature = 60	correl = -0.196859	descr = PF_RNAi_Fold_Energy
cnt = 383	feature = 86	correl = -0.102472	descr = Xue_Structure_Feature_C000
num rows = 521
num_elements = 200064
*
optimization finished, #iter = 638
nu = 0.490143
obj = -39.396525, rho = -0.590706
nSV = 355, nBSV = 162
num rows = 58
num_elements = 22272
*
optimization finished, #iter = 61
nu = 0.446512
obj = -4.068154, rho = -0.443183
nSV = 45, nBSV = 9
*
optimization finished, #iter = 638
nu = 0.490143
obj = -39.396525, rho = -0.590706
nSV = 355, nBSV = 162
CFS merit scores = 1.35103
CFS merit scores = 1.60969
CFS merit scores = 1.84932
CFS merit scores = 2.07136
CFS merit scores = 2.27643
CFS merit scores = 2.46255
CFS merit scores = 2.63275
CFS merit scores = 2.79033
CFS merit scores = 2.93497
CFS merit scores = 3.0715
CFS merit scores = 3.20136
CFS merit scores = 3.32523
CFS merit scores = 3.44371
CFS merit scores = 3.55732
CFS merit scores = 3.66568
CFS merit scores = 3.77004
CFS merit scores = 3.87133
CFS merit scores = 3.96987
CFS merit scores = 4.06574
CFS merit scores = 4.15814
CFS merit scores = 4.24812
CFS merit scores = 4.33582
CFS merit scores = 4.42158
CFS merit scores = 4.50541
CFS merit scores = 4.58751
CFS merit scores = 4.66796
CFS merit scores = 4.74685
CFS merit scores = 4.82423
CFS merit scores = 4.90017
CFS merit scores = 4.97472
CFS merit scores = 5.04799
CFS merit scores = 5.11896
CFS merit scores = 5.18852
CFS merit scores = 5.2567
CFS merit scores = 5.3236
CFS merit scores = 5.38926
CFS merit scores = 5.45361
CFS merit scores = 5.51464
CFS merit scores = 5.57432
CFS merit scores = 5.63278
CFS merit scores = 5.69012
CFS merit scores = 5.74629
CFS merit scores = 5.79937
CFS merit scores = 5.85162
CFS merit scores = 5.90312
CFS merit scores = 5.9531
CFS merit scores = 6.00204
CFS merit scores = 6.04972
CFS merit scores = 6.09478
CFS merit scores = 6.13844
CFS merit scores = 6.17977
CFS merit scores = 6.21808
CFS merit scores = 6.25538
CFS merit scores = 6.28549
CFS merit scores = 6.31304
CFS merit scores = 6.33986
CFS merit scores = 6.36615
CFS merit scores = 6.3913
CFS merit scores = 6.41628
CFS merit scores = 6.43959
CFS merit scores = 6.46053
CFS merit scores = 6.48025
CFS merit scores = 6.49919
CFS merit scores = 6.51738
CFS merit scores = 6.53403
CFS merit scores = 6.55092
CFS merit scores = 6.56767
CFS merit scores = 6.58336
CFS merit scores = 6.59794
CFS merit scores = 6.61234
CFS merit scores = 6.62667
CFS merit scores = 6.64033
CFS merit scores = 6.65389
CFS merit scores = 6.66635
CFS merit scores = 6.67535
CFS merit scores = 6.68309
CFS merit scores = 6.68923
CFS merit scores = 6.69547
CFS merit scores = 6.70217
CFS merit scores = 6.70748
CFS merit scores = 6.71285
CFS merit scores = 6.71775
CFS merit scores = 6.72294
CFS merit scores = 6.72793
CFS merit scores = 6.73275
CFS merit scores = 6.73627
CFS merit scores = 6.73941
CFS merit scores = 6.74266
CFS merit scores = 6.74558
CFS merit scores = 6.74884
CFS merit scores = 6.75244
CFS merit scores = 6.75597
CFS merit scores = 6.75879
CFS merit scores = 6.76132
CFS merit scores = 6.76431
CFS merit scores = 6.76772
CFS merit scores = 6.77126
CFS merit scores = 6.77419
CFS merit scores = 6.77716
CFS merit scores = 6.78058
CFS merit scores = 6.78401
CFS merit scores = 6.78718
CFS merit scores = 6.78935
CFS merit scores = 6.79048
CFS merit scores = 6.79064
CFS merit scores = 6.79062
CFS merit scores = 6.79032
CFS merit scores = 6.78975
CFS merit scores = 6.78943
CFS merit scores = 6.78922
CFS merit scores = 6.78817
CFS merit scores = 6.78669
CFS merit scores = 6.78486
CFS merit scores = 6.78253
CFS merit scores = 6.78012
CFS merit scores = 6.77753
CFS merit scores = 6.77515
CFS merit scores = 6.77307
CFS merit scores = 6.77128
CFS merit scores = 6.76943
CFS merit scores = 6.76746
CFS merit scores = 6.76495
CFS merit scores = 6.76131
CFS merit scores = 6.75796
CFS merit scores = 6.75501
CFS merit scores = 6.75179
CFS merit scores = 6.74827
CFS merit scores = 6.74429
CFS merit scores = 6.74058
CFS merit scores = 6.73691
CFS merit scores = 6.73238
CFS merit scores = 6.72798
CFS merit scores = 6.72345
CFS merit scores = 6.71886
CFS merit scores = 6.71363
CFS merit scores = 6.70844
CFS merit scores = 6.70304
CFS merit scores = 6.69751
CFS merit scores = 6.69205
CFS merit scores = 6.68697
CFS merit scores = 6.68222
CFS merit scores = 6.67712
CFS merit scores = 6.67234
CFS merit scores = 6.66738
CFS merit scores = 6.66219
CFS merit scores = 6.65605
CFS merit scores = 6.64982
CFS merit scores = 6.64346
CFS merit scores = 6.63683
CFS merit scores = 6.63022
CFS merit scores = 6.62347
CFS merit scores = 6.61698
CFS merit scores = 6.61042
CFS merit scores = 6.60418
CFS merit scores = 6.5976
CFS merit scores = 6.59124
CFS merit scores = 6.58514
CFS merit scores = 6.57883
CFS merit scores = 6.57277
CFS merit scores = 6.56697
CFS merit scores = 6.56066
CFS merit scores = 6.55429
CFS merit scores = 6.54783
CFS merit scores = 6.54114
CFS merit scores = 6.53415
CFS merit scores = 6.52723
CFS merit scores = 6.52006
CFS merit scores = 6.51231
CFS merit scores = 6.50462
CFS merit scores = 6.49643
CFS merit scores = 6.48833
CFS merit scores = 6.47993
CFS merit scores = 6.47132
CFS merit scores = 6.46261
CFS merit scores = 6.45414
CFS merit scores = 6.44583
CFS merit scores = 6.43741
CFS merit scores = 6.42832
CFS merit scores = 6.41888
CFS merit scores = 6.40952
CFS merit scores = 6.40028
CFS merit scores = 6.39115
CFS merit scores = 6.38219
CFS merit scores = 6.3734
CFS merit scores = 6.36464
CFS merit scores = 6.35575
CFS merit scores = 6.34666
CFS merit scores = 6.33768
CFS merit scores = 6.32895
CFS merit scores = 6.31943
CFS merit scores = 6.31001
CFS merit scores = 6.30045
CFS merit scores = 6.29092
CFS merit scores = 6.28135
CFS merit scores = 6.27201
CFS merit scores = 6.26283
CFS merit scores = 6.25373
CFS merit scores = 6.24479
CFS merit scores = 6.2359
CFS merit scores = 6.22688
CFS merit scores = 6.21797
CFS merit scores = 6.20919
CFS merit scores = 6.20015
CFS merit scores = 6.19112
CFS merit scores = 6.18211
CFS merit scores = 6.17321
CFS merit scores = 6.1644
CFS merit scores = 6.15554
CFS merit scores = 6.14682
CFS merit scores = 6.13814
CFS merit scores = 6.12952
CFS merit scores = 6.12089
CFS merit scores = 6.11243
CFS merit scores = 6.10403
CFS merit scores = 6.09575
CFS merit scores = 6.08765
CFS merit scores = 6.07967
CFS merit scores = 6.07183
CFS merit scores = 6.064
CFS merit scores = 6.05585
CFS merit scores = 6.04777
CFS merit scores = 6.03943
CFS merit scores = 6.03112
CFS merit scores = 6.02287
CFS merit scores = 6.01457
CFS merit scores = 6.0062
CFS merit scores = 5.99785
CFS merit scores = 5.98932
CFS merit scores = 5.98099
CFS merit scores = 5.9726
CFS merit scores = 5.96443
CFS merit scores = 5.95633
CFS merit scores = 5.94836
CFS merit scores = 5.93983
CFS merit scores = 5.93138
CFS merit scores = 5.92308
CFS merit scores = 5.91484
CFS merit scores = 5.90674
CFS merit scores = 5.89872
CFS merit scores = 5.89078
CFS merit scores = 5.88295
CFS merit scores = 5.87525
CFS merit scores = 5.86761
CFS merit scores = 5.85986
CFS merit scores = 5.85197
CFS merit scores = 5.84413
CFS merit scores = 5.83643
CFS merit scores = 5.82883
CFS merit scores = 5.82133
CFS merit scores = 5.81392
CFS merit scores = 5.80634
CFS merit scores = 5.79892
CFS merit scores = 5.79145
CFS merit scores = 5.7842
CFS merit scores = 5.77696
CFS merit scores = 5.76957
CFS merit scores = 5.76233
CFS merit scores = 5.75514
CFS merit scores = 5.74802
CFS merit scores = 5.7409
CFS merit scores = 5.73361
CFS merit scores = 5.72641
CFS merit scores = 5.719
CFS merit scores = 5.71165
CFS merit scores = 5.70432
CFS merit scores = 5.69691
CFS merit scores = 5.6895
CFS merit scores = 5.6822
CFS merit scores = 5.67477
CFS merit scores = 5.66736
CFS merit scores = 5.65996
CFS merit scores = 5.65258
CFS merit scores = 5.64526
CFS merit scores = 5.63807
CFS merit scores = 5.63084
CFS merit scores = 5.62364
CFS merit scores = 5.61653
CFS merit scores = 5.60943
CFS merit scores = 5.60245
CFS merit scores = 5.59549
CFS merit scores = 5.58853
CFS merit scores = 5.58169
CFS merit scores = 5.57486
CFS merit scores = 5.56793
CFS merit scores = 5.56113
CFS merit scores = 5.55432
CFS merit scores = 5.5475
CFS merit scores = 5.54078
CFS merit scores = 5.53403
CFS merit scores = 5.52735
CFS merit scores = 5.5207
CFS merit scores = 5.51415
CFS merit scores = 5.50773
CFS merit scores = 5.50146
CFS merit scores = 5.49508
CFS merit scores = 5.48875
CFS merit scores = 5.48254
CFS merit scores = 5.47609
CFS merit scores = 5.4696
CFS merit scores = 5.46317
CFS merit scores = 5.45672
CFS merit scores = 5.45031
CFS merit scores = 5.44388
CFS merit scores = 5.43747
CFS merit scores = 5.43118
CFS merit scores = 5.4249
CFS merit scores = 5.41868
CFS merit scores = 5.41245
CFS merit scores = 5.40629
CFS merit scores = 5.40005
CFS merit scores = 5.39392
CFS merit scores = 5.38781
CFS merit scores = 5.38174
CFS merit scores = 5.37565
CFS merit scores = 5.36964
CFS merit scores = 5.36366
CFS merit scores = 5.35761
CFS merit scores = 5.35152
CFS merit scores = 5.34542
CFS merit scores = 5.33928
CFS merit scores = 5.33322
CFS merit scores = 5.32723
CFS merit scores = 5.32118
CFS merit scores = 5.31512
CFS merit scores = 5.30907
CFS merit scores = 5.30304
CFS merit scores = 5.29708
CFS merit scores = 5.29108
CFS merit scores = 5.28506
CFS merit scores = 5.27904
CFS merit scores = 5.27308
CFS merit scores = 5.26708
CFS merit scores = 5.26116
CFS merit scores = 5.25528
CFS merit scores = 5.24944
CFS merit scores = 5.2436
CFS merit scores = 5.23773
CFS merit scores = 5.23196
CFS merit scores = 5.22609
CFS merit scores = 5.2201
CFS merit scores = 5.21395
CFS merit scores = 5.20763
CFS merit scores = 5.20112
CFS merit scores = 5.19468
CFS merit scores = 5.18818
CFS merit scores = 5.18165
CFS merit scores = 5.17519
CFS merit scores = 5.16854
CFS merit scores = 5.16188
CFS merit scores = 5.15529
CFS merit scores = 5.14872
CFS merit scores = 5.14199
CFS merit scores = 5.13502
CFS merit scores = 5.12809
CFS merit scores = 5.12126
CFS merit scores = 5.11442
CFS merit scores = 5.10728
CFS merit scores = 5.10013
CFS merit scores = 5.09271
CFS merit scores = 5.0853
CFS merit scores = 5.07781
CFS merit scores = 5.07019
CFS merit scores = 5.06262
CFS merit scores = 5.05513
CFS merit scores = 5.04704
CFS merit scores = 5.03897
CFS merit scores = 5.03078
CFS merit scores = 5.02253
CFS merit scores = 5.0144
CFS merit scores = 5.00616
CFS merit scores = 4.99766
CFS merit scores = 4.98924
CFS merit scores = 4.98087
CFS merit scores = 4.97259
CFS merit scores = 4.96425
CFS merit scores = 4.95572
CFS merit scores = 4.94711
CFS merit scores = 4.93839
CFS merit scores = 4.92977
CFS merit scores = 4.92108
CFS merit scores = 4.91196
CFS merit scores = 4.90278
CFS merit scores = 4.89369
CFS merit scores = 4.88468
CFS merit scores = 4.87579
CFS merit scores = 4.86675
CFS merit scores = 4.85749
CFS merit scores = 4.84835
CFS merit scores = 4.83899
CFS merit scores = 4.82938
CFS merit scores = 4.81962
CFS merit scores = 4.80847
CFS merit scores = 4.7959
CFS merit scores = 4.77895
cnt = 1	feature = 57	correl = -0.351026	descr = Gibbs_of_Target_Sequence__Pos_20_Step_1
cnt = 2	feature = 44	correl = 0.234174	descr = Gibbs_of_Target_Sequence__Pos_1_Step_1
cnt = 3	feature = 331	correl = -0.113457	descr = N_Gram_CGACG
cnt = 4	feature = 367	correl = -0.0478481	descr = N_Gram_CGTTG
cnt = 5	feature = 683	correl = 0.0526279	descr = N_Gram_TTAGC
cnt = 6	feature = 250	correl = -0.0914438	descr = N_Gram_CAAAC
cnt = 7	feature = 556	correl = 0.0526846	descr = N_Gram_GTGAC
cnt = 8	feature = 475	correl = 0.0520379	descr = N_Gram_GCGGA
cnt = 9	feature = 450	correl = 0.072894	descr = N_Gram_GCAAT
cnt = 10	feature = 505	correl = -0.0572984	descr = N_Gram_GGCAC
cnt = 11	feature = 425	correl = -0.0479501	descr = N_Gram_GAGCC
cnt = 12	feature = 390	correl = 0.055997	descr = N_Gram_CTGGG
cnt = 13	feature = 586	correl = 0.0456959	descr = N_Gram_TAGAC
cnt = 14	feature = 288	correl = -0.0498409	descr = N_Gram_CATGC
cnt = 15	feature = 294	correl = 0.051569	descr = N_Gram_CCAAT
cnt = 16	feature = 160	correl = -0.0590697	descr = N_Gram_ACGAC
cnt = 17	feature = 228	correl = -0.0492157	descr = N_Gram_ATCGC
cnt = 18	feature = 576	correl = -0.0464003	descr = N_Gram_TAACG
cnt = 19	feature = 692	correl = 0.0445382	descr = N_Gram_TTCGA
cnt = 20	feature = 306	correl = 0.114671	descr = N_Gram_CCCCC
cnt = 21	feature = 624	correl = 0.0943714	descr = N_Gram_TCGGC
cnt = 22	feature = 620	correl = 0.0802942	descr = N_Gram_TCGAC
cnt = 23	feature = 364	correl = 0.0788865	descr = N_Gram_CGTGG
cnt = 24	feature = 342	correl = 0.0570669	descr = N_Gram_CGCTA
cnt = 25	feature = 680	correl = 0.0648094	descr = N_Gram_TTAAC
cnt = 26	feature = 654	correl = 0.0521399	descr = N_Gram_TGCCG
cnt = 27	feature = 540	correl = 0.0503943	descr = N_Gram_GTATA
cnt = 28	feature = 340	correl = 0.0451013	descr = N_Gram_CGCCA
cnt = 29	feature = 610	correl = 0.0521399	descr = N_Gram_TCCCG
cnt = 30	feature = 312	correl = 0.0451013	descr = N_Gram_CCGCA
cnt = 31	feature = 478	correl = 0.0451013	descr = N_Gram_GCGTA
cnt = 32	feature = 415	correl = -0.0682636	descr = N_Gram_GACCC
cnt = 33	feature = 371	correl = 0.0837716	descr = N_Gram_CTACT
cnt = 34	feature = 437	correl = -0.0557194	descr = N_Gram_GATCG
cnt = 35	feature = 688	correl = 0.073808	descr = N_Gram_TTCAA
cnt = 36	feature = 219	correl = -0.0502394	descr = N_Gram_ATAAT
cnt = 37	feature = 406	correl = 0.0528345	descr = N_Gram_GAAAC
cnt = 38	feature = 368	correl = 0.0891558	descr = N_Gram_CGTTT
cnt = 39	feature = 305	correl = 0.0839686	descr = N_Gram_CCCAC
cnt = 40	feature = 579	correl = 0.0740259	descr = N_Gram_TAAGC
cnt = 41	feature = 623	correl = 0.0737083	descr = N_Gram_TCGGA
cnt = 42	feature = 529	correl = 0.0517626	descr = N_Gram_GGGGG
cnt = 43	feature = 301	correl = -0.0626342	descr = N_Gram_CCATA
cnt = 44	feature = 615	correl = 0.0554749	descr = N_Gram_TCCTA
cnt = 45	feature = 237	correl = -0.0454569	descr = N_Gram_ATGCA
cnt = 46	feature = 633	correl = 0.0481807	descr = N_Gram_TCTCG
cnt = 47	feature = 509	correl = 0.0890522	descr = N_Gram_GGCCC
cnt = 48	feature = 290	correl = 0.0579106	descr = N_Gram_CATTA
cnt = 49	feature = 570	correl = 0.0448816	descr = N_Gram_GTTGC
cnt = 50	feature = 502	correl = 0.0618607	descr = N_Gram_GGATT
cnt = 51	feature = 313	correl = 0.0706988	descr = N_Gram_CCGGC
cnt = 52	feature = 424	correl = -0.0680089	descr = N_Gram_GAGAA
cnt = 53	feature = 337	correl = -0.0463533	descr = N_Gram_CGATG
cnt = 54	feature = 218	correl = -0.149169	descr = N_Gram_ATAAG
cnt = 55	feature = 315	correl = -0.0761222	descr = N_Gram_CCGGT
cnt = 56	feature = 441	correl = 0.0542832	descr = N_Gram_GATGT
cnt = 57	feature = 460	correl = 0.0928253	descr = N_Gram_GCCAG
cnt = 58	feature = 375	correl = 0.0861629	descr = N_Gram_CTATT
cnt = 59	feature = 229	correl = -0.0863728	descr = N_Gram_ATCGG
cnt = 60	feature = 653	correl = 0.0954466	descr = N_Gram_TGCAC
cnt = 61	feature = 209	correl = -0.0638717	descr = N_Gram_AGTCC
cnt = 62	feature = 597	correl = 0.107937	descr = N_Gram_TCACC
cnt = 63	feature = 220	correl = 0.0546534	descr = N_Gram_ATACA
cnt = 64	feature = 544	correl = 0.176534	descr = N_Gram_GTCAG
cnt = 65	feature = 659	correl = 0.088911	descr = N_Gram_TGGAG
cnt = 66	feature = 309	correl = 0.0688261	descr = N_Gram_CCCGC
cnt = 67	feature = 609	correl = 0.061005	descr = N_Gram_TCCCA
cnt = 68	feature = 255	correl = 0.0492396	descr = N_Gram_CAAGC
cnt = 69	feature = 435	correl = 0.0666399	descr = N_Gram_GATAT
cnt = 70	feature = 323	correl = 0.0438555	descr = N_Gram_CCTCT
cnt = 71	feature = 409	correl = -0.0440801	descr = N_Gram_GAAGG
cnt = 72	feature = 467	correl = -0.0562543	descr = N_Gram_GCCGT
cnt = 73	feature = 590	correl = 0.07769	descr = N_Gram_TAGTC
cnt = 74	feature = 400	correl = -0.111408	descr = N_Gram_CTTGC
cnt = 75	feature = 625	correl = -0.0789962	descr = N_Gram_TCGGT
cnt = 76	feature = 550	correl = -0.0459779	descr = N_Gram_GTCGC
cnt = 77	feature = 511	correl = 0.150496	descr = N_Gram_GGCCT
cnt = 78	feature = 269	correl = 0.0676009	descr = N_Gram_CACTC
cnt = 79	feature = 418	correl = 0.0887534	descr = N_Gram_GACGG
cnt = 80	feature = 591	correl = -0.0682976	descr = N_Gram_TATAC
cnt = 81	feature = 448	correl = 0.0608259	descr = N_Gram_GCAAA
cnt = 82	feature = 476	correl = 0.0515987	descr = N_Gram_GCGGC
cnt = 83	feature = 541	correl = -0.062694	descr = N_Gram_GTATC
cnt = 84	feature = 539	correl = 0.0549123	descr = N_Gram_GGTTG
cnt = 85	feature = 336	correl = -0.0571194	descr = N_Gram_CGATC
cnt = 86	feature = 612	correl = -0.0748541	descr = N_Gram_TCCGC
cnt = 87	feature = 657	correl = 0.0446703	descr = N_Gram_TGCTT
cnt = 88	feature = 669	correl = 0.0479493	descr = N_Gram_TGGTA
cnt = 89	feature = 421	correl = -0.0623634	descr = N_Gram_GACTC
cnt = 90	feature = 525	correl = 0.0777578	descr = N_Gram_GGGCG
cnt = 91	feature = 365	correl = 0.0537714	descr = N_Gram_CGTGT
cnt = 92	feature = 558	correl = 0.0570669	descr = N_Gram_GTGCG
cnt = 93	feature = 703	correl = 0.0589592	descr = N_Gram_TTGCA
cnt = 94	feature = 407	correl = 0.101285	descr = N_Gram_GAAAG
cnt = 95	feature = 222	correl = 0.0732557	descr = N_Gram_ATAGT
cnt = 96	feature = 500	correl = 0.089506	descr = N_Gram_GGAGT
cnt = 97	feature = 599	correl = 0.0488607	descr = N_Gram_TCAGA
cnt = 98	feature = 457	correl = -0.0452095	descr = N_Gram_GCATG
cnt = 99	feature = 283	correl = -0.0502394	descr = N_Gram_CATAA
cnt = 100	feature = 629	correl = 0.0837716	descr = N_Gram_TCTAC
cnt = 101	feature = 593	correl = -0.0565826	descr = N_Gram_TATTC
cnt = 102	feature = 589	correl = -0.0576748	descr = N_Gram_TAGCC
cnt = 103	feature = 605	correl = 0.0922761	descr = N_Gram_TCCAA
cnt = 104	feature = 455	correl = 0.0532632	descr = N_Gram_GCATA
cnt = 105	feature = 538	correl = 0.0552756	descr = N_Gram_GGTGC
cnt = 106	feature = 413	correl = 0.0445559	descr = N_Gram_GACAC
cnt = 107	feature = 649	correl = -0.048882	descr = N_Gram_TGATC
cnt = 108	feature = 510	correl = 0.0497675	descr = N_Gram_GGCCG
cnt = 109	feature = 596	correl = 0.0535565	descr = N_Gram_TCAAG
cnt = 110	feature = 666	correl = 0.0882601	descr = N_Gram_TGGGG
cnt = 111	feature = 356	correl = -0.081093	descr = N_Gram_CGTAA
cnt = 112	feature = 298	correl = 0.0545469	descr = N_Gram_CCAGA
cnt = 113	feature = 241	correl = -0.0734402	descr = N_Gram_ATTAC
cnt = 114	feature = 677	correl = 0.0507219	descr = N_Gram_TGTGT
cnt = 115	feature = 673	correl = -0.0555809	descr = N_Gram_TGTCA
cnt = 116	feature = 440	correl = -0.0665899	descr = N_Gram_GATGC
cnt = 117	feature = 259	correl = 0.083405	descr = N_Gram_CACAG
cnt = 118	feature = 322	correl = 0.060428	descr = N_Gram_CCTCG
cnt = 119	feature = 420	correl = 0.0861629	descr = N_Gram_GACTA
cnt = 120	feature = 551	correl = 0.0987171	descr = N_Gram_GTCGG
cnt = 121	feature = 278	correl = 0.0858995	descr = N_Gram_CAGGA
cnt = 122	feature = 583	correl = 0.0670282	descr = N_Gram_TACGA
cnt = 123	feature = 580	correl = -0.14	descr = N_Gram_TAAGT
cnt = 124	feature = 648	correl = 0.0652394	descr = N_Gram_TGATA
cnt = 125	feature = 472	correl = 0.0445806	descr = N_Gram_GCGAG
cnt = 126	feature = 386	correl = -0.0553155	descr = N_Gram_CTCTC
cnt = 127	feature = 251	correl = 0.0611831	descr = N_Gram_CAAAG
cnt = 128	feature = 466	correl = 0.072319	descr = N_Gram_GCCGG
cnt = 129	feature = 463	correl = 0.0897581	descr = N_Gram_GCCCG
cnt = 130	feature = 286	correl = -0.0640705	descr = N_Gram_CATCG
cnt = 131	feature = 461	correl = 0.0495703	descr = N_Gram_GCCAT
cnt = 132	feature = 588	correl = 0.0880945	descr = N_Gram_TAGCA
cnt = 133	feature = 516	correl = 0.149759	descr = N_Gram_GGCTT
cnt = 134	feature = 690	correl = 0.075369	descr = N_Gram_TTCCA
cnt = 135	feature = 700	correl = -0.056017	descr = N_Gram_TTGAC
cnt = 136	feature = 656	correl = -0.158222	descr = N_Gram_TGCGT
cnt = 137	feature = 318	correl = 0.0935556	descr = N_Gram_CCGTG
cnt = 138	feature = 416	correl = -0.0637454	descr = N_Gram_GACCT
cnt = 139	feature = 482	correl = 0.0862625	descr = N_Gram_GCTAT
cnt = 140	feature = 264	correl = 0.0826134	descr = N_Gram_CACCG
cnt = 141	feature = 667	correl = 0.0464513	descr = N_Gram_TGGGT
cnt = 142	feature = 492	correl = 0.120683	descr = N_Gram_GGAAA
cnt = 143	feature = 652	correl = 0.106629	descr = N_Gram_TGCAA
cnt = 144	feature = 547	correl = 0.0699929	descr = N_Gram_GTCCC
cnt = 145	feature = 326	correl = -0.0885865	descr = N_Gram_CCTTC
cnt = 146	feature = 602	correl = -0.0550172	descr = N_Gram_TCATA
cnt = 147	feature = 716	correl = -0.0880269	descr = N_Gram_TTTGG
cnt = 148	feature = 321	correl = -0.108383	descr = N_Gram_CCTCC
cnt = 149	feature = 456	correl = 0.113531	descr = N_Gram_GCATC
cnt = 150	feature = 214	correl = 0.0590609	descr = N_Gram_AGTTG
cnt = 151	feature = 429	correl = 0.077493	descr = N_Gram_GAGGT
cnt = 152	feature = 348	correl = 0.105692	descr = N_Gram_CGGCA
cnt = 153	feature = 565	correl = 0.0694316	descr = N_Gram_GTGTG
cnt = 154	feature = 345	correl = 0.0638375	descr = N_Gram_CGGAA
cnt = 155	feature = 231	correl = 0.0797974	descr = N_Gram_ATCTG
cnt = 156	feature = 295	correl = 0.0595278	descr = N_Gram_CCACC
cnt = 157	feature = 258	correl = 0.0521977	descr = N_Gram_CAATA
cnt = 158	feature = 396	correl = 0.0494568	descr = N_Gram_CTTCC
cnt = 159	feature = 497	correl = 0.0986263	descr = N_Gram_GGACG
cnt = 160	feature = 274	correl = 0.0545108	descr = N_Gram_CAGCC
cnt = 161	feature = 528	correl = 0.067487	descr = N_Gram_GGGGC
cnt = 162	feature = 701	correl = -0.0469626	descr = N_Gram_TTGAG
cnt = 163	feature = 334	correl = -0.090811	descr = N_Gram_CGAGT
cnt = 164	feature = 627	correl = -0.0647136	descr = N_Gram_TCGTC
cnt = 165	feature = 226	correl = 0.0736043	descr = N_Gram_ATCAG
cnt = 166	feature = 443	correl = -0.0801188	descr = N_Gram_GATTA
cnt = 167	feature = 487	correl = 0.0713594	descr = N_Gram_GCTGG
cnt = 168	feature = 514	correl = 0.0780795	descr = N_Gram_GGCGG
cnt = 169	feature = 382	correl = -0.053954	descr = N_Gram_CTCCG
cnt = 170	feature = 535	correl = -0.0705089	descr = N_Gram_GGTAA
cnt = 171	feature = 439	correl = -0.0588102	descr = N_Gram_GATGA
cnt = 172	feature = 689	correl = 0.0629505	descr = N_Gram_TTCAG
cnt = 173	feature = 711	correl = 0.0461979	descr = N_Gram_TTTCA
cnt = 174	feature = 465	correl = 0.0585049	descr = N_Gram_GCCGC
cnt = 175	feature = 281	correl = 0.109971	descr = N_Gram_CAGTG
cnt = 176	feature = 512	correl = -0.0612784	descr = N_Gram_GGCGA
cnt = 177	feature = 546	correl = -0.091129	descr = N_Gram_GTCCA
cnt = 178	feature = 501	correl = -0.101171	descr = N_Gram_GGATC
cnt = 179	feature = 508	correl = 0.102806	descr = N_Gram_GGCCA
cnt = 180	feature = 449	correl = 0.0964269	descr = N_Gram_GCAAC
cnt = 181	feature = 631	correl = -0.0981541	descr = N_Gram_TCTCA
cnt = 182	feature = 572	correl = -0.0724846	descr = N_Gram_GTTGT
cnt = 183	feature = 549	correl = -0.114755	descr = N_Gram_GTCGA
cnt = 184	feature = 363	correl = 0.11555	descr = N_Gram_CGTGC
cnt = 185	feature = 402	correl = 0.0784883	descr = N_Gram_CTTGT
cnt = 186	feature = 351	correl = 0.0901555	descr = N_Gram_CGGGA
cnt = 187	feature = 232	correl = 0.0618643	descr = N_Gram_ATCTT
cnt = 188	feature = 280	correl = 0.0821779	descr = N_Gram_CAGTA
cnt = 189	feature = 483	correl = 0.0547365	descr = N_Gram_GCTCA
cnt = 190	feature = 324	correl = -0.0472097	descr = N_Gram_CCTGG
cnt = 191	feature = 426	correl = 0.0911086	descr = N_Gram_GAGCT
cnt = 192	feature = 235	correl = -0.0633511	descr = N_Gram_ATGAT
cnt = 193	feature = 714	correl = -0.0899226	descr = N_Gram_TTTCT
cnt = 194	feature = 520	correl = 0.106276	descr = N_Gram_GGGAC
cnt = 195	feature = 693	correl = -0.0626503	descr = N_Gram_TTCGG
cnt = 196	feature = 276	correl = -0.134609	descr = N_Gram_CAGCT
cnt = 197	feature = 352	correl = 0.14096	descr = N_Gram_CGGGC
cnt = 198	feature = 272	correl = 0.0591848	descr = N_Gram_CAGAG
cnt = 199	feature = 265	correl = 0.0739212	descr = N_Gram_CACCT
cnt = 200	feature = 419	correl = -0.0822704	descr = N_Gram_GACGT
cnt = 201	feature = 661	correl = 0.122443	descr = N_Gram_TGGCC
cnt = 202	feature = 292	correl = 0.0702164	descr = N_Gram_CCAAA
cnt = 203	feature = 208	correl = 0.131286	descr = N_Gram_AGTCA
cnt = 204	feature = 267	correl = -0.0776467	descr = N_Gram_CACGA
cnt = 205	feature = 451	correl = 0.0757415	descr = N_Gram_GCAC
cnt = 206	feature = 531	correl = 0.0502037	descr = N_Gram_GGGT
cnt = 207	feature = 616	correl = -0.0700986	descr = N_Gram_TCCTC
cnt = 208	feature = 506	correl = 0.0924541	descr = N_Gram_GGCAT
cnt = 209	feature = 395	correl = 0.0588783	descr = N_Gram_CTTCA
cnt = 210	feature = 578	correl = -0.0513164	descr = N_Gram_TAAGA
cnt = 211	feature = 719	correl = -0.0777019	descr = N_Gram_TTTTG
cnt = 212	feature = 252	correl = 0.0496247	descr = N_Gram_CAACA
cnt = 213	feature = 412	correl = 0.0641605	descr = N_Gram_GACA
cnt = 214	feature = 600	correl = 0.0810429	descr = N_Gram_TCAGC
cnt = 215	feature = 341	correl = 0.0937968	descr = N_Gram_CGCCG
cnt = 216	feature = 496	correl = 0.102968	descr = N_Gram_GGACC
cnt = 217	feature = 554	correl = -0.0797203	descr = N_Gram_GTCTT
cnt = 218	feature = 608	correl = 0.0612152	descr = N_Gram_TCCC
cnt = 219	feature = 422	correl = -0.0764553	descr = N_Gram_GACTG
cnt = 220	feature = 242	correl = 0.0565478	descr = N_Gram_ATTG
cnt = 221	feature = 494	correl = 0.0483425	descr = N_Gram_GGAAG
cnt = 222	feature = 479	correl = -0.132088	descr = N_Gram_GCGTC
cnt = 223	feature = 635	correl = 0.0459185	descr = N_Gram_TCTGG
cnt = 224	feature = 433	correl = 0.0623515	descr = N_Gram_GATA
cnt = 225	feature = 13	correl = -0.125111	descr = Position_Specific_Bin_Base_5_Base_A
cnt = 226	feature = 606	correl = -0.0634811	descr = N_Gram_TCCAC
cnt = 227	feature = 674	correl = 0.0581474	descr = N_Gram_TGTCC
cnt = 228	feature = 373	correl = 0.105793	descr = N_Gram_CTAT
cnt = 229	feature = 36	correl = -0.0501528	descr = Position_Specific_Bin_Base_16_Base_T
cnt = 230	feature = 24	correl = -0.0910926	descr = Position_Specific_Bin_Base_11_Base_G
cnt = 231	feature = 210	correl = -0.155348	descr = N_Gram_AGTCT
cnt = 232	feature = 10	correl = -0.0440194	descr = Position_Specific_Bin_Base_3_Base_A
cnt = 233	feature = 527	correl = 0.0708556	descr = N_Gram_GGGGA
cnt = 234	feature = 536	correl = 0.0616288	descr = N_Gram_GGTC
cnt = 235	feature = 285	correl = 0.110467	descr = N_Gram_CATCC
cnt = 236	feature = 308	correl = 0.0968647	descr = N_Gram_CCCG
cnt = 237	feature = 601	correl = 0.110297	descr = N_Gram_TCAGT
cnt = 238	feature = 28	correl = -0.119936	descr = Position_Specific_Bin_Base_12_Base_T
cnt = 239	feature = 704	correl = -0.152896	descr = N_Gram_TTGCG
cnt = 240	feature = 23	correl = 0.066669	descr = Position_Specific_Bin_Base_10_Base_T
cnt = 241	feature = 438	correl = -0.117362	descr = N_Gram_GATCT
cnt = 242	feature = 468	correl = 0.0886763	descr = N_Gram_GCCT
cnt = 243	feature = 713	correl = -0.0576182	descr = N_Gram_TTTCG
cnt = 244	feature = 257	correl = 0.0680124	descr = N_Gram_CAAT
cnt = 245	feature = 662	correl = -0.10154	descr = N_Gram_TGGCG
cnt = 246	feature = 11	correl = 0.0838059	descr = Position_Specific_Bin_Base_3_Base_C
cnt = 247	feature = 560	correl = 0.118268	descr = N_Gram_GTGG
cnt = 248	feature = 254	correl = 0.0820514	descr = N_Gram_CAAG
cnt = 249	feature = 83	correl = 0.0629097	descr = Xue_Structure_Feature_C010
cnt = 250	feature = 29	correl = -0.0685099	descr = Position_Specific_Bin_Base_13_Base_A
cnt = 251	feature = 681	correl = -0.071987	descr = N_Gram_TTAC
cnt = 252	feature = 21	correl = -0.060895	descr = Position_Specific_Bin_Base_9_Base_T
cnt = 253	feature = 388	correl = 0.0463813	descr = N_Gram_CTGC
cnt = 254	feature = 428	correl = 0.0441429	descr = N_Gram_GAGGC
cnt = 255	feature = 38	correl = -0.0569938	descr = Position_Specific_Bin_Base_17_Base_T
cnt = 256	feature = 244	correl = -0.0865362	descr = N_Gram_ATTT
cnt = 257	feature = 20	correl = 0.0517637	descr = Position_Specific_Bin_Base_8_Base_T
cnt = 258	feature = 613	correl = -0.0961068	descr = N_Gram_TCCGG
cnt = 259	feature = 563	correl = 0.0777447	descr = N_Gram_GTGT
cnt = 260	feature = 18	correl = 0.0468431	descr = Position_Specific_Bin_Base_6_Base_T
cnt = 261	feature = 626	correl = -0.0616364	descr = N_Gram_TCGT
cnt = 262	feature = 335	correl = -0.0623832	descr = N_Gram_CGAT
cnt = 263	feature = 473	correl = 0.0582656	descr = N_Gram_GCGCC
cnt = 264	feature = 40	correl = 0.139588	descr = Position_Specific_Bin_Base_18_Base_C
cnt = 265	feature = 645	correl = -0.0455926	descr = N_Gram_TGACT
cnt = 266	feature = 664	correl = 0.106951	descr = N_Gram_TGGG
cnt = 267	feature = 410	correl = -0.0769405	descr = N_Gram_GAAGT
cnt = 268	feature = 32	correl = 0.093727	descr = Position_Specific_Bin_Base_14_Base_T
cnt = 269	feature = 8	correl = -0.0609869	descr = Position_Specific_Bin_Base_2_Base_G
cnt = 270	feature = 277	correl = 0.0473476	descr = N_Gram_CAGG
cnt = 271	feature = 447	correl = 0.130184	descr = N_Gram_GCAA
cnt = 272	feature = 17	correl = 0.104792	descr = Position_Specific_Bin_Base_6_Base_C
cnt = 273	feature = 634	correl = -0.114886	descr = N_Gram_TCTCT
cnt = 274	feature = 67	correl = 0.105863	descr = Fold_of_RNAi_Sequence_Pos_9
cnt = 275	feature = 45	correl = 0.25005	descr = Gibbs_of_Target_Sequence__Pos_2_Step_1
cnt = 276	feature = 360	correl = -0.130753	descr = N_Gram_CGTCG
cnt = 277	feature = 33	correl = 0.0496908	descr = Position_Specific_Bin_Base_15_Base_C
cnt = 278	feature = 454	correl = 0.0790465	descr = N_Gram_GCAT
cnt = 279	feature = 640	correl = 0.0509196	descr = N_Gram_TCTTT
cnt = 280	feature = 211	correl = 0.0459271	descr = N_Gram_AGTG
cnt = 281	feature = 136	correl = -0.043914	descr = N_Gram_AATC
cnt = 282	feature = 105	correl = -0.0783452	descr = Fold_of_Target_NoBeginbrace_noends_Pos_4
cnt = 283	feature = 51	correl = -0.0993222	descr = Gibbs_of_Target_Sequence__Pos_13_Step_1
cnt = 284	feature = 49	correl = -0.162427	descr = Gibbs_of_Target_Sequence__Pos_7_Step_1
cnt = 285	feature = 72	correl = 0.0817908	descr = Fold_of_RNAi_Sequence_Pos_14
cnt = 286	feature = 69	correl = 0.0758556	descr = Fold_of_RNAi_Sequence_Pos_11
cnt = 287	feature = 34	correl = -0.113325	descr = Position_Specific_Bin_Base_16_Base_A
cnt = 288	feature = 261	correl = 0.0932931	descr = N_Gram_CACC
cnt = 289	feature = 383	correl = -0.126845	descr = N_Gram_CTCCT
cnt = 290	feature = 42	correl = -0.118384	descr = Position_Specific_Bin_Base_18_Base_T
cnt = 291	feature = 266	correl = -0.0783882	descr = N_Gram_CACG
cnt = 292	feature = 22	correl = -0.0447089	descr = Position_Specific_Bin_Base_10_Base_C
cnt = 293	feature = 9	correl = 0.0649604	descr = Position_Specific_Bin_Base_2_Base_T
cnt = 294	feature = 12	correl = -0.0953787	descr = Position_Specific_Bin_Base_4_Base_A
cnt = 295	feature = 19	correl = -0.0551368	descr = Position_Specific_Bin_Base_8_Base_C
cnt = 296	feature = 399	correl = -0.0827461	descr = N_Gram_CTTGA
cnt = 297	feature = 488	correl = 0.0665123	descr = N_Gram_GCTT
cnt = 298	feature = 16	correl = -0.125995	descr = Position_Specific_Bin_Base_6_Base_A
cnt = 299	feature = 30	correl = 0.0994615	descr = Position_Specific_Bin_Base_13_Base_C
cnt = 300	feature = 35	correl = 0.132939	descr = Position_Specific_Bin_Base_16_Base_C
cnt = 301	feature = 234	correl = -0.0662889	descr = N_Gram_ATGA
cnt = 302	feature = 485	correl = 0.0887049	descr = N_Gram_GCTG
cnt = 303	feature = 442	correl = -0.0559094	descr = N_Gram_GATT
cnt = 304	feature = 304	correl = 0.0695853	descr = N_Gram_CCCA
cnt = 305	feature = 459	correl = 0.0705088	descr = N_Gram_GCCA
cnt = 306	feature = 397	correl = -0.224709	descr = N_Gram_CTTCT
cnt = 307	feature = 76	correl = -0.059011	descr = Xue_Structure_Feature_A110
cnt = 308	feature = 526	correl = 0.101548	descr = N_Gram_GGGG
cnt = 309	feature = 619	correl = -0.0871725	descr = N_Gram_TCGA
cnt = 310	feature = 47	correl = -0.0750128	descr = Gibbs_of_Target_Sequence__Pos_5_Step_1
cnt = 311	feature = 553	correl = -0.0825531	descr = N_Gram_GTCT
cnt = 312	feature = 314	correl = 0.128341	descr = N_Gram_CCGGG
cnt = 313	feature = 691	correl = -0.0486398	descr = N_Gram_TTCG
cnt = 314	feature = 39	correl = -0.267577	descr = Position_Specific_Bin_Base_18_Base_A
cnt = 315	feature = 643	correl = -0.0717183	descr = N_Gram_TGAAG
cnt = 316	feature = 14	correl = 0.0891135	descr = Position_Specific_Bin_Base_5_Base_C
cnt = 317	feature = 68	correl = 0.0532365	descr = Fold_of_RNAi_Sequence_Pos_10
cnt = 318	feature = 712	correl = -0.0786485	descr = N_Gram_TTTCC
cnt = 319	feature = 26	correl = 0.172887	descr = Position_Specific_Bin_Base_12_Base_C
cnt = 320	feature = 577	correl = -0.0962673	descr = N_Gram_TAAG
cnt = 321	feature = 687	correl = 0.0692985	descr = N_Gram_TTCA
cnt = 322	feature = 284	correl = 0.0778066	descr = N_Gram_CATC
cnt = 323	feature = 655	correl = -0.142705	descr = N_Gram_TGCG
cnt = 324	feature = 436	correl = -0.125683	descr = N_Gram_GATC
cnt = 325	feature = 56	correl = -0.285192	descr = Gibbs_of_Target_Sequence__Pos_19_Step_1
cnt = 326	feature = 417	correl = -0.0448644	descr = N_Gram_GACG
cnt = 327	feature = 75	correl = 0.0653259	descr = Xue_Structure_Feature_A111
cnt = 328	feature = 464	correl = 0.0674106	descr = N_Gram_GCCG
cnt = 329	feature = 77	correl = 0.0658704	descr = Xue_Structure_Feature_A100
cnt = 330	feature = 498	correl = 0.126762	descr = N_Gram_GGAG
cnt = 331	feature = 291	correl = 0.108972	descr = N_Gram_CCAA
cnt = 332	feature = 353	correl = -0.0517811	descr = N_Gram_CGGT
cnt = 333	feature = 545	correl = -0.0580049	descr = N_Gram_GTCC
cnt = 334	feature = 504	correl = 0.0734098	descr = N_Gram_GGCA
cnt = 335	feature = 41	correl = 0.275651	descr = Position_Specific_Bin_Base_18_Base_G
cnt = 336	feature = 702	correl = -0.0618147	descr = N_Gram_TTGC
cnt = 337	feature = 73	correl = 0.0609044	descr = Fold_of_RNAi_Sequence_Pos_15
cnt = 338	feature = 52	correl = -0.179394	descr = Gibbs_of_Target_Sequence__Pos_14_Step_1
cnt = 339	feature = 695	correl = -0.204811	descr = N_Gram_TTCTC
cnt = 340	feature = 233	correl = -0.0440288	descr = N_Gram_ATG
cnt = 341	feature = 65	correl = 0.05933	descr = Fold_of_RNAi_Sequence_Pos_4
cnt = 342	feature = 61	correl = 0.168852	descr = Fold_of_RNAi_Sequence_Pos_0
cnt = 343	feature = 325	correl = -0.0448873	descr = N_Gram_CCTT
cnt = 344	feature = 54	correl = -0.120437	descr = Gibbs_of_Target_Sequence__Pos_17_Step_1
cnt = 345	feature = 81	correl = 0.0445739	descr = Xue_Structure_Feature_C100
cnt = 346	feature = 74	correl = 0.0603532	descr = Fold_of_RNAi_Sequence_Pos_16
cnt = 347	feature = 598	correl = 0.137305	descr = N_Gram_TCAG
cnt = 348	feature = 611	correl = -0.0705908	descr = N_Gram_TCCG
cnt = 349	feature = 82	correl = 0.0497266	descr = Xue_Structure_Feature_C011
cnt = 350	feature = 207	correl = -0.094282	descr = N_Gram_AGTC
cnt = 351	feature = 477	correl = -0.0791223	descr = N_Gram_GCGT
cnt = 352	feature = 398	correl = -0.0454792	descr = N_Gram_CTTG
cnt = 353	feature = 660	correl = 0.0628823	descr = N_Gram_TGGC
cnt = 354	feature = 64	correl = 0.083141	descr = Fold_of_RNAi_Sequence_Pos_3
cnt = 355	feature = 518	correl = 0.12856	descr = N_Gram_GGGA
cnt = 356	feature = 718	correl = -0.1575	descr = N_Gram_TTTTC
cnt = 357	feature = 303	correl = 0.0448825	descr = N_Gram_CCC
cnt = 358	feature = 481	correl = 0.0646111	descr = N_Gram_GCT
cnt = 359	feature = 394	correl = -0.122047	descr = N_Gram_CTTC
cnt = 360	feature = 555	correl = 0.151964	descr = N_Gram_GTG
cnt = 361	feature = 80	correl = 0.080354	descr = Xue_Structure_Feature_C110
cnt = 362	feature = 339	correl = 0.069189	descr = N_Gram_CGCC
cnt = 363	feature = 432	correl = -0.0485555	descr = N_Gram_GAT
cnt = 364	feature = 446	correl = 0.122317	descr = N_Gram_GCA
cnt = 365	feature = 86	correl = 0.108566	descr = Xue_Structure_Feature_G110
cnt = 366	feature = 327	correl = -0.0713729	descr = N_Gram_CGA
cnt = 367	feature = 225	correl = -0.0514077	descr = N_Gram_ATC
cnt = 368	feature = 717	correl = -0.1552	descr = N_Gram_TTTT
cnt = 369	feature = 630	correl = -0.199031	descr = N_Gram_TCTC
cnt = 370	feature = 641	correl = -0.0947727	descr = N_Gram_TGA
cnt = 371	feature = 517	correl = 0.189105	descr = N_Gram_GGG
cnt = 372	feature = 248	correl = 0.135025	descr = N_Gram_CAA
cnt = 373	feature = 79	correl = 0.0941971	descr = Xue_Structure_Feature_C111
cnt = 374	feature = 694	correl = -0.214266	descr = N_Gram_TTCT
cnt = 375	feature = 423	correl = 0.0466108	descr = N_Gram_GAG
cnt = 376	feature = 618	correl = -0.111821	descr = N_Gram_TCG
cnt = 377	feature = 636	correl = -0.101141	descr = N_Gram_TCTT
cnt = 378	feature = 574	correl = -0.0639488	descr = N_Gram_TA
cnt = 379	feature = 697	correl = -0.0625514	descr = N_Gram_TTG
cnt = 380	feature = 60	correl = -0.0509974	descr = PF_RNAi_Fold_3'Free_Count
cnt = 381	feature = 594	correl = -0.138975	descr = N_Gram_TC
cnt = 382	feature = 458	correl = 0.108922	descr = N_Gram_GCC
cnt = 383	feature = 247	correl = 0.104097	descr = N_Gram_CA
cnt = 384	feature = 376	correl = -0.100549	descr = N_Gram_CTC
cnt = 385	feature = 59	correl = -0.139778	descr = PF_RNAi_Fold_5'Free_Count
cnt = 386	feature = 391	correl = -0.110851	descr = N_Gram_CTT
cnt = 387	feature = 603	correl = -0.136211	descr = N_Gram_TCC
cnt = 388	feature = 709	correl = -0.10885	descr = N_Gram_TTT
cnt = 389	feature = 343	correl = 0.0747964	descr = N_Gram_CGG
cnt = 390	feature = 628	correl = -0.109722	descr = N_Gram_TCT
cnt = 391	feature = 503	correl = 0.144805	descr = N_Gram_GGC
cnt = 392	feature = 686	correl = -0.163935	descr = N_Gram_TTC
cnt = 393	feature = 58	correl = -0.190267	descr = PF_RNAi_Fold_Energy
cnt = 394	feature = 43	correl = -0.190862	descr = Gibbs_of_Target_Sequence_
num rows = 521
num_elements = 205795
*
optimization finished, #iter = 557
nu = 0.475259
obj = -38.789004, rho = -0.549202
nSV = 351, nBSV = 162
num rows = 58
num_elements = 22910
*
optimization finished, #iter = 51
nu = 0.465409
obj = -4.317356, rho = -0.425458
nSV = 44, nBSV = 10
*
optimization finished, #iter = 557
nu = 0.475259
obj = -38.789004, rho = -0.549202
nSV = 351, nBSV = 162
CFS merit scores = 1.27457
CFS merit scores = 1.57507
CFS merit scores = 1.83675
CFS merit scores = 2.06509
CFS merit scores = 2.2693
CFS merit scores = 2.45943
CFS merit scores = 2.63647
CFS merit scores = 2.79874
CFS merit scores = 2.95082
CFS merit scores = 3.09139
CFS merit scores = 3.22524
CFS merit scores = 3.35212
CFS merit scores = 3.47114
CFS merit scores = 3.58493
CFS merit scores = 3.69458
CFS merit scores = 3.79917
CFS merit scores = 3.89898
CFS merit scores = 3.99505
CFS merit scores = 4.08741
CFS merit scores = 4.17607
CFS merit scores = 4.26234
CFS merit scores = 4.34598
CFS merit scores = 4.42524
CFS merit scores = 4.50292
CFS merit scores = 4.57824
CFS merit scores = 4.65217
CFS merit scores = 4.72397
CFS merit scores = 4.79395
CFS merit scores = 4.86225
CFS merit scores = 4.92908
CFS merit scores = 4.99482
CFS merit scores = 5.05936
CFS merit scores = 5.12293
CFS merit scores = 5.18438
CFS merit scores = 5.24392
CFS merit scores = 5.30224
CFS merit scores = 5.3582
CFS merit scores = 5.41244
CFS merit scores = 5.4658
CFS merit scores = 5.51786
CFS merit scores = 5.56876
CFS merit scores = 5.61771
CFS merit scores = 5.66542
CFS merit scores = 5.71208
CFS merit scores = 5.75778
CFS merit scores = 5.79917
CFS merit scores = 5.83895
CFS merit scores = 5.87628
CFS merit scores = 5.91196
CFS merit scores = 5.94591
CFS merit scores = 5.97882
CFS merit scores = 6.00941
CFS merit scores = 6.03887
CFS merit scores = 6.06663
CFS merit scores = 6.09283
CFS merit scores = 6.11529
CFS merit scores = 6.13643
CFS merit scores = 6.15773
CFS merit scores = 6.17864
CFS merit scores = 6.1986
CFS merit scores = 6.21802
CFS merit scores = 6.23696
CFS merit scores = 6.25612
CFS merit scores = 6.27455
CFS merit scores = 6.29196
CFS merit scores = 6.30716
CFS merit scores = 6.3197
CFS merit scores = 6.32895
CFS merit scores = 6.33799
CFS merit scores = 6.34646
CFS merit scores = 6.35531
CFS merit scores = 6.36427
CFS merit scores = 6.37263
CFS merit scores = 6.37804
CFS merit scores = 6.38317
CFS merit scores = 6.38869
CFS merit scores = 6.39409
CFS merit scores = 6.39846
CFS merit scores = 6.40331
CFS merit scores = 6.40809
CFS merit scores = 6.41227
CFS merit scores = 6.41582
CFS merit scores = 6.41914
CFS merit scores = 6.42253
CFS merit scores = 6.42475
CFS merit scores = 6.42707
CFS merit scores = 6.42991
CFS merit scores = 6.43262
CFS merit scores = 6.4352
CFS merit scores = 6.43779
CFS merit scores = 6.44001
CFS merit scores = 6.44223
CFS merit scores = 6.44451
CFS merit scores = 6.44724
CFS merit scores = 6.4496
CFS merit scores = 6.452
CFS merit scores = 6.45438
CFS merit scores = 6.45671
CFS merit scores = 6.45903
CFS merit scores = 6.46176
CFS merit scores = 6.46426
CFS merit scores = 6.46658
CFS merit scores = 6.4687
CFS merit scores = 6.47072
CFS merit scores = 6.47202
CFS merit scores = 6.47311
CFS merit scores = 6.47316
CFS merit scores = 6.47351
CFS merit scores = 6.47241
CFS merit scores = 6.47159
CFS merit scores = 6.47096
CFS merit scores = 6.46999
CFS merit scores = 6.46904
CFS merit scores = 6.46777
CFS merit scores = 6.46667
CFS merit scores = 6.46489
CFS merit scores = 6.46214
CFS merit scores = 6.45897
CFS merit scores = 6.45592
CFS merit scores = 6.4517
CFS merit scores = 6.44783
CFS merit scores = 6.44422
CFS merit scores = 6.44054
CFS merit scores = 6.43636
CFS merit scores = 6.43179
CFS merit scores = 6.42686
CFS merit scores = 6.42212
CFS merit scores = 6.41702
CFS merit scores = 6.41222
CFS merit scores = 6.40759
CFS merit scores = 6.40271
CFS merit scores = 6.39781
CFS merit scores = 6.393
CFS merit scores = 6.388
CFS merit scores = 6.38331
CFS merit scores = 6.37839
CFS merit scores = 6.37302
CFS merit scores = 6.36784
CFS merit scores = 6.36274
CFS merit scores = 6.35774
CFS merit scores = 6.35251
CFS merit scores = 6.34694
CFS merit scores = 6.34129
CFS merit scores = 6.33598
CFS merit scores = 6.33039
CFS merit scores = 6.32468
CFS merit scores = 6.31902
CFS merit scores = 6.31367
CFS merit scores = 6.30859
CFS merit scores = 6.30353
CFS merit scores = 6.29816
CFS merit scores = 6.29203
CFS merit scores = 6.28586
CFS merit scores = 6.27954
CFS merit scores = 6.27301
CFS merit scores = 6.26652
CFS merit scores = 6.26013
CFS merit scores = 6.25382
CFS merit scores = 6.24758
CFS merit scores = 6.24
CFS merit scores = 6.23237
CFS merit scores = 6.22501
CFS merit scores = 6.2179
CFS merit scores = 6.21013
CFS merit scores = 6.20254
CFS merit scores = 6.19415
CFS merit scores = 6.18545
CFS merit scores = 6.17697
CFS merit scores = 6.16824
CFS merit scores = 6.1596
CFS merit scores = 6.15125
CFS merit scores = 6.14302
CFS merit scores = 6.13487
CFS merit scores = 6.12582
CFS merit scores = 6.11663
CFS merit scores = 6.10752
CFS merit scores = 6.09821
CFS merit scores = 6.08853
CFS merit scores = 6.07918
CFS merit scores = 6.06967
CFS merit scores = 6.06043
CFS merit scores = 6.05134
CFS merit scores = 6.0422
CFS merit scores = 6.03327
CFS merit scores = 6.02431
CFS merit scores = 6.01493
CFS merit scores = 6.00558
CFS merit scores = 5.99612
CFS merit scores = 5.98661
CFS merit scores = 5.97728
CFS merit scores = 5.96754
CFS merit scores = 5.958
CFS merit scores = 5.94848
CFS merit scores = 5.93857
CFS merit scores = 5.92895
CFS merit scores = 5.91942
CFS merit scores = 5.91016
CFS merit scores = 5.90117
CFS merit scores = 5.89224
CFS merit scores = 5.88348
CFS merit scores = 5.87469
CFS merit scores = 5.8659
CFS merit scores = 5.85721
CFS merit scores = 5.84847
CFS merit scores = 5.83977
CFS merit scores = 5.83122
CFS merit scores = 5.82261
CFS merit scores = 5.81403
CFS merit scores = 5.8054
CFS merit scores = 5.79681
CFS merit scores = 5.78822
CFS merit scores = 5.77986
CFS merit scores = 5.77171
CFS merit scores = 5.76352
CFS merit scores = 5.75551
CFS merit scores = 5.74751
CFS merit scores = 5.73969
CFS merit scores = 5.73187
CFS merit scores = 5.72383
CFS merit scores = 5.7159
CFS merit scores = 5.70808
CFS merit scores = 5.70037
CFS merit scores = 5.69282
CFS merit scores = 5.68509
CFS merit scores = 5.67745
CFS merit scores = 5.66971
CFS merit scores = 5.66213
CFS merit scores = 5.65452
CFS merit scores = 5.64714
CFS merit scores = 5.63971
CFS merit scores = 5.63242
CFS merit scores = 5.62517
CFS merit scores = 5.6178
CFS merit scores = 5.6105
CFS merit scores = 5.60335
CFS merit scores = 5.59638
CFS merit scores = 5.58951
CFS merit scores = 5.58274
CFS merit scores = 5.57579
CFS merit scores = 5.56889
CFS merit scores = 5.56219
CFS merit scores = 5.55548
CFS merit scores = 5.54883
CFS merit scores = 5.54235
CFS merit scores = 5.53572
CFS merit scores = 5.52895
CFS merit scores = 5.52218
CFS merit scores = 5.51535
CFS merit scores = 5.50866
CFS merit scores = 5.50194
CFS merit scores = 5.49529
CFS merit scores = 5.48873
CFS merit scores = 5.48232
CFS merit scores = 5.47601
CFS merit scores = 5.46974
CFS merit scores = 5.46364
CFS merit scores = 5.45743
CFS merit scores = 5.45096
CFS merit scores = 5.44457
CFS merit scores = 5.4382
CFS merit scores = 5.43184
CFS merit scores = 5.4256
CFS merit scores = 5.41926
CFS merit scores = 5.41277
CFS merit scores = 5.40639
CFS merit scores = 5.40004
CFS merit scores = 5.39384
CFS merit scores = 5.38761
CFS merit scores = 5.38133
CFS merit scores = 5.37509
CFS merit scores = 5.3688
CFS merit scores = 5.36251
CFS merit scores = 5.35628
CFS merit scores = 5.35002
CFS merit scores = 5.34388
CFS merit scores = 5.33774
CFS merit scores = 5.33175
CFS merit scores = 5.32547
CFS merit scores = 5.31927
CFS merit scores = 5.31312
CFS merit scores = 5.30714
CFS merit scores = 5.30116
CFS merit scores = 5.29509
CFS merit scores = 5.28909
CFS merit scores = 5.28308
CFS merit scores = 5.27698
CFS merit scores = 5.27089
CFS merit scores = 5.26486
CFS merit scores = 5.25891
CFS merit scores = 5.25288
CFS merit scores = 5.24699
CFS merit scores = 5.24111
CFS merit scores = 5.23507
CFS merit scores = 5.22882
CFS merit scores = 5.2226
CFS merit scores = 5.21626
CFS merit scores = 5.20993
CFS merit scores = 5.20366
CFS merit scores = 5.19748
CFS merit scores = 5.19125
CFS merit scores = 5.18504
CFS merit scores = 5.17891
CFS merit scores = 5.17281
CFS merit scores = 5.16667
CFS merit scores = 5.16054
CFS merit scores = 5.15446
CFS merit scores = 5.14843
CFS merit scores = 5.14248
CFS merit scores = 5.13665
CFS merit scores = 5.13065
CFS merit scores = 5.12468
CFS merit scores = 5.11863
CFS merit scores = 5.11263
CFS merit scores = 5.10664
CFS merit scores = 5.10041
CFS merit scores = 5.09412
CFS merit scores = 5.08764
CFS merit scores = 5.08122
CFS merit scores = 5.07485
CFS merit scores = 5.06845
CFS merit scores = 5.06187
CFS merit scores = 5.05533
CFS merit scores = 5.04886
CFS merit scores = 5.04242
CFS merit scores = 5.03598
CFS merit scores = 5.0294
CFS merit scores = 5.02283
CFS merit scores = 5.01635
CFS merit scores = 5.00979
CFS merit scores = 5.00297
CFS merit scores = 4.99613
CFS merit scores = 4.98919
CFS merit scores = 4.98196
CFS merit scores = 4.97477
CFS merit scores = 4.9676
CFS merit scores = 4.96025
CFS merit scores = 4.9529
CFS merit scores = 4.94559
CFS merit scores = 4.93837
CFS merit scores = 4.93111
CFS merit scores = 4.92367
CFS merit scores = 4.91618
CFS merit scores = 4.90843
CFS merit scores = 4.90082
CFS merit scores = 4.89327
CFS merit scores = 4.88575
CFS merit scores = 4.87823
CFS merit scores = 4.87055
CFS merit scores = 4.8623
CFS merit scores = 4.85415
CFS merit scores = 4.8458
CFS merit scores = 4.83756
CFS merit scores = 4.82919
CFS merit scores = 4.82094
CFS merit scores = 4.8124
CFS merit scores = 4.80373
CFS merit scores = 4.79496
CFS merit scores = 4.78617
CFS merit scores = 4.77743
CFS merit scores = 4.76866
CFS merit scores = 4.75961
CFS merit scores = 4.75017
CFS merit scores = 4.7407
CFS merit scores = 4.73104
CFS merit scores = 4.7213
CFS merit scores = 4.71155
CFS merit scores = 4.70163
CFS merit scores = 4.69074
CFS merit scores = 4.67926
CFS merit scores = 4.66192
cnt = 1	feature = 49	correl = 0.274573	descr = Gibbs_of_Target_Sequence__Pos_2_Step_1
cnt = 2	feature = 54	correl = -0.185982	descr = Gibbs_of_Target_Sequence__Pos_7_Step_1
cnt = 3	feature = 44	correl = 0.100401	descr = Position_Specific_Bin_Base_18_Base_C
cnt = 4	feature = 463	correl = -0.129118	descr = N_Gram_GCGTC
cnt = 5	feature = 593	correl = 0.0520764	descr = N_Gram_TCCCG
cnt = 6	feature = 326	correl = 0.073181	descr = N_Gram_CGACA
cnt = 7	feature = 308	correl = 0.0450415	descr = N_Gram_CCGAA
cnt = 8	feature = 640	correl = 0.0637596	descr = N_Gram_TGGAG
cnt = 9	feature = 509	correl = 0.0928145	descr = N_Gram_GGGTC
cnt = 10	feature = 505	correl = 0.0450415	descr = N_Gram_GGGCT
cnt = 11	feature = 624	correl = 0.0456842	descr = N_Gram_TGACA
cnt = 12	feature = 241	correl = 0.0669167	descr = N_Gram_ATTCC
cnt = 13	feature = 266	correl = 0.0557929	descr = N_Gram_CACGT
cnt = 14	feature = 337	correl = 0.0570008	descr = N_Gram_CGCTA
cnt = 15	feature = 500	correl = 0.106148	descr = N_Gram_GGGAC
cnt = 16	feature = 595	correl = 0.0502062	descr = N_Gram_TCCGA
cnt = 17	feature = 301	correl = 0.0450415	descr = N_Gram_CCCCG
cnt = 18	feature = 283	correl = 0.0553759	descr = N_Gram_CATTA
cnt = 19	feature = 576	correl = -0.0599047	descr = N_Gram_TATTC
cnt = 20	feature = 626	correl = -0.0813103	descr = N_Gram_TGAGA
cnt = 21	feature = 327	correl = -0.0492258	descr = N_Gram_CGACC
cnt = 22	feature = 383	correl = 0.0559049	descr = N_Gram_CTGGG
cnt = 23	feature = 419	correl = -0.0557411	descr = N_Gram_GATCG
cnt = 24	feature = 323	correl = 0.0744472	descr = N_Gram_CCTTA
cnt = 25	feature = 364	correl = 0.0661461	descr = N_Gram_CTAGG
cnt = 26	feature = 225	correl = -0.0492258	descr = N_Gram_ATCGC
cnt = 27	feature = 209	correl = 0.0886556	descr = N_Gram_AGTTA
cnt = 28	feature = 360	correl = 0.149477	descr = N_Gram_CGTTT
cnt = 29	feature = 608	correl = 0.0942856	descr = N_Gram_TCGGC
cnt = 30	feature = 636	correl = 0.0520764	descr = N_Gram_TGCCG
cnt = 31	feature = 282	correl = -0.0498656	descr = N_Gram_CATGC
cnt = 32	feature = 574	correl = 0.0675531	descr = N_Gram_TATAT
cnt = 33	feature = 357	correl = 0.0788089	descr = N_Gram_CGTGG
cnt = 34	feature = 482	correl = 0.0653179	descr = N_Gram_GGATT
cnt = 35	feature = 572	correl = 0.0687236	descr = N_Gram_TAGCA
cnt = 36	feature = 406	correl = -0.0682787	descr = N_Gram_GACCC
cnt = 37	feature = 252	correl = 0.0616903	descr = N_Gram_CAAGC
cnt = 38	feature = 363	correl = 0.0563769	descr = N_Gram_CTACT
cnt = 39	feature = 386	correl = 0.0450415	descr = N_Gram_CTTAC
cnt = 40	feature = 521	correl = 0.0482947	descr = N_Gram_GTACC
cnt = 41	feature = 366	correl = 0.0627638	descr = N_Gram_CTATA
cnt = 42	feature = 473	correl = -0.0498594	descr = N_Gram_GGAAC
cnt = 43	feature = 660	correl = -0.0701986	descr = N_Gram_TGTTA
cnt = 44	feature = 504	correl = 0.0776445	descr = N_Gram_GGGCG
cnt = 45	feature = 318	correl = 0.0670616	descr = N_Gram_CCTCA
cnt = 46	feature = 492	correl = -0.084973	descr = N_Gram_GGCGA
cnt = 47	feature = 382	correl = -0.0684932	descr = N_Gram_CTGCC
cnt = 48	feature = 334	correl = -0.0494292	descr = N_Gram_CGATG
cnt = 49	feature = 653	correl = 0.0591248	descr = N_Gram_TGTAA
cnt = 50	feature = 604	correl = 0.0802158	descr = N_Gram_TCGAC
cnt = 51	feature = 226	correl = -0.095802	descr = N_Gram_ATCGG
cnt = 52	feature = 542	correl = 0.0697161	descr = N_Gram_GTGCT
cnt = 53	feature = 313	correl = -0.0641534	descr = N_Gram_CCGGT
cnt = 54	feature = 214	correl = -0.125779	descr = N_Gram_ATAAG
cnt = 55	feature = 526	correl = -0.0512522	descr = N_Gram_GTCAA
cnt = 56	feature = 422	correl = -0.0452281	descr = N_Gram_GATGC
cnt = 57	feature = 351	correl = -0.0676911	descr = N_Gram_CGTAC
cnt = 58	feature = 404	correl = 0.0444698	descr = N_Gram_GACAC
cnt = 59	feature = 402	correl = 0.0531395	descr = N_Gram_GAATC
cnt = 60	feature = 315	correl = -0.0541093	descr = N_Gram_CCGTC
cnt = 61	feature = 510	correl = -0.0444272	descr = N_Gram_GGGTT
cnt = 62	feature = 409	correl = 0.0886556	descr = N_Gram_GACGG
cnt = 63	feature = 343	correl = 0.0496787	descr = N_Gram_CGGCC
cnt = 64	feature = 393	correl = 0.0844645	descr = N_Gram_CTTGG
cnt = 65	feature = 295	correl = 0.0699475	descr = N_Gram_CCATC
cnt = 66	feature = 508	correl = 0.0450415	descr = N_Gram_GGGGT
cnt = 67	feature = 324	correl = -0.114938	descr = N_Gram_CCTTC
cnt = 68	feature = 596	correl = -0.0802348	descr = N_Gram_TCCGC
cnt = 69	feature = 527	correl = 0.176369	descr = N_Gram_GTCAG
cnt = 70	feature = 267	correl = 0.0670594	descr = N_Gram_CACTC
cnt = 71	feature = 258	correl = 0.0832887	descr = N_Gram_CACAG
cnt = 72	feature = 367	correl = 0.0634333	descr = N_Gram_CTATG
cnt = 73	feature = 291	correl = -0.0447983	descr = N_Gram_CCACG
cnt = 74	feature = 657	correl = 0.0689654	descr = N_Gram_TGTGA
cnt = 75	feature = 432	correl = 0.0836764	descr = N_Gram_GCAAT
cnt = 76	feature = 464	correl = 0.0544286	descr = N_Gram_GCGTG
cnt = 77	feature = 400	correl = -0.0441292	descr = N_Gram_GAAGG
cnt = 78	feature = 514	correl = 0.0551954	descr = N_Gram_GGTGC
cnt = 79	feature = 303	correl = 0.073181	descr = N_Gram_CCCGA
cnt = 80	feature = 441	correl = -0.045258	descr = N_Gram_GCATG
cnt = 81	feature = 546	correl = 0.0471497	descr = N_Gram_GTGTA
cnt = 82	feature = 630	correl = -0.0521431	descr = N_Gram_TGATC
cnt = 83	feature = 270	correl = 0.0854053	descr = N_Gram_CAGCC
cnt = 84	feature = 606	correl = -0.0492258	descr = N_Gram_TCGCA
cnt = 85	feature = 436	correl = -0.0586919	descr = N_Gram_GCAGA
cnt = 86	feature = 290	correl = 0.0594077	descr = N_Gram_CCACC
cnt = 87	feature = 309	correl = 0.0450415	descr = N_Gram_CCGCA
cnt = 88	feature = 253	correl = 0.0825601	descr = N_Gram_CAAGG
cnt = 89	feature = 548	correl = 0.0886556	descr = N_Gram_GTTAA
cnt = 90	feature = 459	correl = 0.059438	descr = N_Gram_GCGGG
cnt = 91	feature = 246	correl = -0.139719	descr = N_Gram_ATTTT
cnt = 92	feature = 451	correl = 0.0704072	descr = N_Gram_GCCTC
cnt = 93	feature = 449	correl = -0.0562607	descr = N_Gram_GCCGT
cnt = 94	feature = 551	correl = 0.0824081	descr = N_Gram_GTTCC
cnt = 95	feature = 223	correl = -0.0582713	descr = N_Gram_ATCAT
cnt = 96	feature = 304	correl = 0.0687388	descr = N_Gram_CCCGC
cnt = 97	feature = 610	correl = 0.0563769	descr = N_Gram_TCTAC
cnt = 98	feature = 217	correl = -0.104536	descr = N_Gram_ATACT
cnt = 99	feature = 477	correl = 0.0886556	descr = N_Gram_GGACG
cnt = 100	feature = 665	correl = -0.073479	descr = N_Gram_TTACC
cnt = 101	feature = 321	correl = 0.0720865	descr = N_Gram_CCTGC
cnt = 102	feature = 348	correl = -0.0663341	descr = N_Gram_CGGTA
cnt = 103	feature = 425	correl = -0.0717742	descr = N_Gram_GATTA
cnt = 104	feature = 423	correl = 0.0629458	descr = N_Gram_GATGT
cnt = 105	feature = 659	correl = 0.0506229	descr = N_Gram_TGTGT
cnt = 106	feature = 648	correl = 0.0463545	descr = N_Gram_TGGGT
cnt = 107	feature = 426	correl = 0.0484501	descr = N_Gram_GATTG
cnt = 108	feature = 541	correl = 0.0570008	descr = N_Gram_GTGCG
cnt = 109	feature = 472	correl = 0.120547	descr = N_Gram_GGAAA
cnt = 110	feature = 549	correl = -0.0797784	descr = N_Gram_GTTAC
cnt = 111	feature = 207	correl = 0.0975619	descr = N_Gram_AGTGT
cnt = 112	feature = 440	correl = 0.10902	descr = N_Gram_GCATC
cnt = 113	feature = 317	correl = 0.0553946	descr = N_Gram_CCTAT
cnt = 114	feature = 634	correl = 0.0772693	descr = N_Gram_TGCAA
cnt = 115	feature = 448	correl = 0.0721921	descr = N_Gram_GCCGG
cnt = 116	feature = 528	correl = -0.0469547	descr = N_Gram_GTCCA
cnt = 117	feature = 580	correl = 0.0952317	descr = N_Gram_TCACC
cnt = 118	feature = 340	correl = 0.0637315	descr = N_Gram_CGGAA
cnt = 119	feature = 350	correl = -0.0562403	descr = N_Gram_CGTAA
cnt = 120	feature = 560	correl = -0.0492258	descr = N_Gram_TAAAA
cnt = 121	feature = 407	correl = 0.0591652	descr = N_Gram_GACCG
cnt = 122	feature = 686	correl = 0.0546418	descr = N_Gram_TTGGT
cnt = 123	feature = 529	correl = 0.0512049	descr = N_Gram_GTCCC
cnt = 124	feature = 255	correl = 0.0520892	descr = N_Gram_CAATA
cnt = 125	feature = 605	correl = -0.14911	descr = N_Gram_TCGAG
cnt = 126	feature = 539	correl = 0.0611525	descr = N_Gram_GTGAC
cnt = 127	feature = 693	correl = -0.080304	descr = N_Gram_TTTGG
cnt = 128	feature = 259	correl = 0.0446846	descr = N_Gram_CACAT
cnt = 129	feature = 565	correl = -0.12886	descr = N_Gram_TAAGT
cnt = 130	feature = 687	correl = 0.0846757	descr = N_Gram_TTGTG
cnt = 131	feature = 654	correl = -0.0671181	descr = N_Gram_TGTCA
cnt = 132	feature = 635	correl = 0.0746266	descr = N_Gram_TGCAC
cnt = 133	feature = 250	correl = 0.0481933	descr = N_Gram_CAAAA
cnt = 134	feature = 276	correl = 0.121945	descr = N_Gram_CAGTG
cnt = 135	feature = 457	correl = 0.0519217	descr = N_Gram_GCGGA
cnt = 136	feature = 467	correl = 0.0824739	descr = N_Gram_GCTGG
cnt = 137	feature = 503	correl = 0.124141	descr = N_Gram_GGGCC
cnt = 138	feature = 380	correl = -0.0732144	descr = N_Gram_CTGAT
cnt = 139	feature = 460	correl = 0.054097	descr = N_Gram_GCGGT
cnt = 140	feature = 387	correl = -0.129787	descr = N_Gram_CTTAT
cnt = 141	feature = 375	correl = -0.0439351	descr = N_Gram_CTCCG
cnt = 142	feature = 599	correl = 0.0553946	descr = N_Gram_TCCTA
cnt = 143	feature = 305	correl = 0.0705893	descr = N_Gram_CCCGG
cnt = 144	feature = 136	correl = 0.0466507	descr = N_Gram_AATAT
cnt = 145	feature = 553	correl = -0.0854195	descr = N_Gram_GTTCT
cnt = 146	feature = 284	correl = 0.0447356	descr = N_Gram_CATTC
cnt = 147	feature = 437	correl = 0.062322	descr = N_Gram_GCAGC
cnt = 148	feature = 644	correl = 0.131806	descr = N_Gram_TGGCT
cnt = 149	feature = 454	correl = -0.0745838	descr = N_Gram_GCGAC
cnt = 150	feature = 235	correl = -0.0659481	descr = N_Gram_ATGCT
cnt = 151	feature = 356	correl = 0.103422	descr = N_Gram_CGTGC
cnt = 152	feature = 544	correl = 0.13832	descr = N_Gram_GTGGC
cnt = 153	feature = 399	correl = 0.107687	descr = N_Gram_GAAGA
cnt = 154	feature = 627	correl = -0.0493541	descr = N_Gram_TGAGG
cnt = 155	feature = 458	correl = 0.0660122	descr = N_Gram_GCGGC
cnt = 156	feature = 211	correl = -0.114928	descr = N_Gram_AGTTT
cnt = 157	feature = 501	correl = 0.120675	descr = N_Gram_GGGAG
cnt = 158	feature = 228	correl = 0.0796666	descr = N_Gram_ATCTG
cnt = 159	feature = 397	correl = 0.0583244	descr = N_Gram_GAAA
cnt = 160	feature = 396	correl = 0.121997	descr = N_Gram_CTTTG
cnt = 161	feature = 232	correl = -0.0590718	descr = N_Gram_ATGAT
cnt = 162	feature = 288	correl = 0.0610252	descr = N_Gram_CCAAG
cnt = 163	feature = 666	correl = -0.0477451	descr = N_Gram_TTACT
cnt = 164	feature = 485	correl = 0.052131	descr = N_Gram_GGCAG
cnt = 165	feature = 481	correl = -0.106626	descr = N_Gram_GGATC
cnt = 166	feature = 479	correl = 0.106683	descr = N_Gram_GGAGC
cnt = 167	feature = 392	correl = -0.114554	descr = N_Gram_CTTGC
cnt = 168	feature = 476	correl = 0.125541	descr = N_Gram_GGACC
cnt = 169	feature = 612	correl = -0.0777771	descr = N_Gram_TCTCA
cnt = 170	feature = 447	correl = 0.0899065	descr = N_Gram_GCCGC
cnt = 171	feature = 394	correl = 0.078366	descr = N_Gram_CTTGT
cnt = 172	feature = 589	correl = 0.0872749	descr = N_Gram_TCCAA
cnt = 173	feature = 600	correl = -0.0624499	descr = N_Gram_TCCTC
cnt = 174	feature = 488	correl = 0.0952263	descr = N_Gram_GGCCA
cnt = 175	feature = 395	correl = 0.0856318	descr = N_Gram_CTTTA
cnt = 176	feature = 160	correl = -0.071104	descr = N_Gram_ACGAT
cnt = 177	feature = 615	correl = 0.0474567	descr = N_Gram_TCTGG
cnt = 178	feature = 547	correl = 0.0693062	descr = N_Gram_GTGTG
cnt = 179	feature = 516	correl = 0.0576326	descr = N_Gram_GGTTG
cnt = 180	feature = 331	correl = -0.115242	descr = N_Gram_CGAGT
cnt = 181	feature = 229	correl = 0.0552828	descr = N_Gram_ATCTT
cnt = 182	feature = 206	correl = -0.145657	descr = N_Gram_AGTCT
cnt = 183	feature = 281	correl = -0.0453982	descr = N_Gram_CATGA
cnt = 184	feature = 77	correl = -0.0508233	descr = Fold_of_RNAi_Sequence_Pos_18
cnt = 185	feature = 494	correl = 0.0903571	descr = N_Gram_GGCGG
cnt = 186	feature = 591	correl = 0.0648661	descr = N_Gram_TCCC
cnt = 187	feature = 583	correl = 0.118125	descr = N_Gram_TCAGT
cnt = 188	feature = 429	correl = 0.10322	descr = N_Gram_GCAA
cnt = 189	feature = 455	correl = 0.0581033	descr = N_Gram_GCGCC
cnt = 190	feature = 421	correl = -0.0463943	descr = N_Gram_GATGA
cnt = 191	feature = 590	correl = -0.145289	descr = N_Gram_TCCAG
cnt = 192	feature = 51	correl = -0.0481894	descr = Gibbs_of_Target_Sequence__Pos_4_Step_1
cnt = 193	feature = 496	correl = 0.154164	descr = N_Gram_GGCTT
cnt = 194	feature = 280	correl = 0.109566	descr = N_Gram_CATCT
cnt = 195	feature = 233	correl = -0.091874	descr = N_Gram_ATGC
cnt = 196	feature = 645	correl = 0.0920003	descr = N_Gram_TGGG
cnt = 197	feature = 416	correl = -0.105056	descr = N_Gram_GAGTT
cnt = 198	feature = 655	correl = 0.0580018	descr = N_Gram_TGTCC
cnt = 199	feature = 520	correl = 0.0468747	descr = N_Gram_GTAC
cnt = 200	feature = 433	correl = 0.0908644	descr = N_Gram_GCAC
cnt = 201	feature = 339	correl = 0.0639703	descr = N_Gram_CGGA
cnt = 202	feature = 643	correl = -0.0845715	descr = N_Gram_TGGCG
cnt = 203	feature = 278	correl = 0.0945637	descr = N_Gram_CATCC
cnt = 204	feature = 420	correl = -0.132303	descr = N_Gram_GATCT
cnt = 205	feature = 26	correl = -0.0619178	descr = Position_Specific_Bin_Base_11_Base_G
cnt = 206	feature = 24	correl = -0.0554109	descr = Position_Specific_Bin_Base_9_Base_T
cnt = 207	feature = 579	correl = 0.0447217	descr = N_Gram_TCAC
cnt = 208	feature = 555	correl = -0.0479684	descr = N_Gram_GTTGT
cnt = 209	feature = 631	correl = -0.126073	descr = N_Gram_TGATT
cnt = 210	feature = 25	correl = 0.0647345	descr = Position_Specific_Bin_Base_10_Base_T
cnt = 211	feature = 40	correl = -0.0543457	descr = Position_Specific_Bin_Base_17_Base_A
cnt = 212	feature = 35	correl = 0.0686014	descr = Position_Specific_Bin_Base_14_Base_T
cnt = 213	feature = 597	correl = -0.0866761	descr = N_Gram_TCCGG
cnt = 214	feature = 11	correl = 0.0715807	descr = Position_Specific_Bin_Base_2_Base_T
cnt = 215	feature = 30	correl = -0.141854	descr = Position_Specific_Bin_Base_12_Base_T
cnt = 216	feature = 16	correl = -0.127575	descr = Position_Specific_Bin_Base_5_Base_A
cnt = 217	feature = 536	correl = -0.0659935	descr = N_Gram_GTCTT
cnt = 218	feature = 410	correl = -0.0673433	descr = N_Gram_GACGT
cnt = 219	feature = 39	correl = -0.0496727	descr = Position_Specific_Bin_Base_16_Base_T
cnt = 220	feature = 12	correl = 0.0900679	descr = Position_Specific_Bin_Base_3_Base_C
cnt = 221	feature = 450	correl = 0.119503	descr = N_Gram_GCCT
cnt = 222	feature = 81	correl = 0.103328	descr = Xue_Structure_Feature_A101
cnt = 223	feature = 475	correl = 0.090033	descr = N_Gram_GGAC
cnt = 224	feature = 365	correl = 0.133221	descr = N_Gram_CTAT
cnt = 225	feature = 76	correl = 0.0592468	descr = Fold_of_RNAi_Sequence_Pos_14
cnt = 226	feature = 413	correl = 0.046238	descr = N_Gram_GAGC
cnt = 227	feature = 23	correl = 0.05953	descr = Position_Specific_Bin_Base_9_Base_G
cnt = 228	feature = 218	correl = 0.0533545	descr = N_Gram_ATAG
cnt = 229	feature = 251	correl = 0.0582749	descr = N_Gram_CAAG
cnt = 230	feature = 619	correl = -0.0577328	descr = N_Gram_TCTTG
cnt = 231	feature = 347	correl = 0.147992	descr = N_Gram_CGGGC
cnt = 232	feature = 601	correl = -0.148115	descr = N_Gram_TCCTT
cnt = 233	feature = 9	correl = 0.078318	descr = Position_Specific_Bin_Base_2_Base_C
cnt = 234	feature = 19	correl = -0.117316	descr = Position_Specific_Bin_Base_6_Base_A
cnt = 235	feature = 15	correl = 0.0614359	descr = Position_Specific_Bin_Base_4_Base_T
cnt = 236	feature = 265	correl = -0.0871877	descr = N_Gram_CACGA
cnt = 237	feature = 538	correl = 0.055444	descr = N_Gram_GTGA
cnt = 238	feature = 73	correl = 0.0674259	descr = Fold_of_RNAi_Sequence_Pos_11
cnt = 239	feature = 244	correl = -0.100859	descr = N_Gram_ATTT
cnt = 240	feature = 453	correl = -0.0571668	descr = N_Gram_GCGA
cnt = 241	feature = 41	correl = 0.106152	descr = Position_Specific_Bin_Base_17_Base_C
cnt = 242	feature = 43	correl = -0.237759	descr = Position_Specific_Bin_Base_18_Base_A
cnt = 243	feature = 29	correl = 0.0926201	descr = Position_Specific_Bin_Base_12_Base_G
cnt = 244	feature = 38	correl = 0.0460823	descr = Position_Specific_Bin_Base_16_Base_G
cnt = 245	feature = 557	correl = -0.0878071	descr = N_Gram_GTTTT
cnt = 246	feature = 272	correl = -0.147982	descr = N_Gram_CAGCT
cnt = 247	feature = 563	correl = -0.0880709	descr = N_Gram_TAAG
cnt = 248	feature = 649	correl = 0.0585371	descr = N_Gram_TGGT
cnt = 249	feature = 57	correl = -0.100348	descr = Gibbs_of_Target_Sequence__Pos_13_Step_1
cnt = 250	feature = 633	correl = 0.0705915	descr = N_Gram_TGCA
cnt = 251	feature = 18	correl = 0.0753239	descr = Position_Specific_Bin_Base_5_Base_G
cnt = 252	feature = 46	correl = -0.119229	descr = Position_Specific_Bin_Base_18_Base_T
cnt = 253	feature = 33	correl = -0.0934854	descr = Position_Specific_Bin_Base_14_Base_A
cnt = 254	feature = 468	correl = 0.0608741	descr = N_Gram_GCTT
cnt = 255	feature = 21	correl = -0.0609384	descr = Position_Specific_Bin_Base_8_Base_C
cnt = 256	feature = 623	correl = -0.0747605	descr = N_Gram_TGAAG
cnt = 257	feature = 689	correl = 0.0493577	descr = N_Gram_TTTA
cnt = 258	feature = 14	correl = 0.0478372	descr = Position_Specific_Bin_Base_4_Base_C
cnt = 259	feature = 10	correl = -0.0614154	descr = Position_Specific_Bin_Base_2_Base_G
cnt = 260	feature = 603	correl = -0.0951329	descr = N_Gram_TCGA
cnt = 261	feature = 20	correl = 0.0974169	descr = Position_Specific_Bin_Base_6_Base_C
cnt = 262	feature = 625	correl = -0.0455508	descr = N_Gram_TGAG
cnt = 263	feature = 314	correl = 0.0671655	descr = N_Gram_CCGT
cnt = 264	feature = 32	correl = 0.08487	descr = Position_Specific_Bin_Base_13_Base_C
cnt = 265	feature = 391	correl = -0.0864316	descr = N_Gram_CTTGA
cnt = 266	feature = 72	correl = 0.0485657	descr = Fold_of_RNAi_Sequence_Pos_10
cnt = 267	feature = 13	correl = -0.0659148	descr = Position_Specific_Bin_Base_4_Base_A
cnt = 268	feature = 361	correl = 0.0904271	descr = N_Gram_CTA
cnt = 269	feature = 79	correl = -0.0599699	descr = Xue_Structure_Feature_A110
cnt = 270	feature = 614	correl = -0.118725	descr = N_Gram_TCTCT
cnt = 271	feature = 17	correl = 0.0832069	descr = Position_Specific_Bin_Base_5_Base_C
cnt = 272	feature = 545	correl = 0.0783838	descr = N_Gram_GTGT
cnt = 273	feature = 484	correl = 0.083642	descr = N_Gram_GGCA
cnt = 274	feature = 353	correl = -0.127818	descr = N_Gram_CGTCG
cnt = 275	feature = 34	correl = 0.0449651	descr = Position_Specific_Bin_Base_14_Base_C
cnt = 276	feature = 105	correl = 0.155594	descr = Fold_of_Target_NoEndbrace_noends_Pos_18
cnt = 277	feature = 341	correl = 0.103406	descr = N_Gram_CGGC
cnt = 278	feature = 312	correl = 0.140134	descr = N_Gram_CCGGG
cnt = 279	feature = 656	correl = 0.0809163	descr = N_Gram_TGTG
cnt = 280	feature = 471	correl = 0.0769589	descr = N_Gram_GGAA
cnt = 281	feature = 8	correl = -0.072672	descr = Position_Specific_Bin_Base_2_Base_A
cnt = 282	feature = 618	correl = -0.109664	descr = N_Gram_TCTTC
cnt = 283	feature = 667	correl = -0.0652804	descr = N_Gram_TTAT
cnt = 284	feature = 36	correl = -0.122514	descr = Position_Specific_Bin_Base_16_Base_A
cnt = 285	feature = 27	correl = -0.0783985	descr = Position_Specific_Bin_Base_12_Base_A
cnt = 286	feature = 683	correl = 0.0553121	descr = N_Gram_TTGG
cnt = 287	feature = 274	correl = 0.133558	descr = N_Gram_CAGT
cnt = 288	feature = 69	correl = 0.173695	descr = Fold_of_RNAi_Sequence_Pos_2
cnt = 289	feature = 681	correl = -0.0898801	descr = N_Gram_TTGC
cnt = 290	feature = 59	correl = -0.0532804	descr = Gibbs_of_Target_Sequence__Pos_15_Step_1
cnt = 291	feature = 264	correl = -0.0876602	descr = N_Gram_CACG
cnt = 292	feature = 56	correl = 0.0539412	descr = Gibbs_of_Target_Sequence__Pos_12_Step_1
cnt = 293	feature = 28	correl = 0.136225	descr = Position_Specific_Bin_Base_12_Base_C
cnt = 294	feature = 61	correl = -0.190527	descr = Gibbs_of_Target_Sequence__Pos_18_Step_1
cnt = 295	feature = 75	correl = 0.0685249	descr = Fold_of_RNAi_Sequence_Pos_13
cnt = 296	feature = 535	correl = -0.0732795	descr = N_Gram_GTCT
cnt = 297	feature = 418	correl = -0.142983	descr = N_Gram_GATC
cnt = 298	feature = 277	correl = 0.0729598	descr = N_Gram_CATC
cnt = 299	feature = 446	correl = 0.083521	descr = N_Gram_GCCG
cnt = 300	feature = 478	correl = 0.102351	descr = N_Gram_GGAG
cnt = 301	feature = 424	correl = -0.0648451	descr = N_Gram_GATT
cnt = 302	feature = 674	correl = -0.221627	descr = N_Gram_TTCTC
cnt = 303	feature = 329	correl = -0.0918492	descr = N_Gram_CGAG
cnt = 304	feature = 67	correl = 0.180286	descr = Fold_of_RNAi_Sequence_Pos_0
cnt = 305	feature = 231	correl = -0.0674853	descr = N_Gram_ATGA
cnt = 306	feature = 664	correl = -0.0814692	descr = N_Gram_TTAC
cnt = 307	feature = 502	correl = 0.134557	descr = N_Gram_GGGC
cnt = 308	feature = 80	correl = 0.0709011	descr = Xue_Structure_Feature_A100
cnt = 309	feature = 292	correl = -0.0840023	descr = N_Gram_CCAG
cnt = 310	feature = 60	correl = -0.114628	descr = Gibbs_of_Target_Sequence__Pos_17_Step_1
cnt = 311	feature = 540	correl = 0.0577975	descr = N_Gram_GTGC
cnt = 312	feature = 677	correl = -0.0690254	descr = N_Gram_TTGA
cnt = 313	feature = 466	correl = -0.0778558	descr = N_Gram_GCTCC
cnt = 314	feature = 461	correl = -0.0884055	descr = N_Gram_GCGT
cnt = 315	feature = 74	correl = 0.103374	descr = Fold_of_RNAi_Sequence_Pos_12
cnt = 316	feature = 691	correl = -0.0692288	descr = N_Gram_TTTCC
cnt = 317	feature = 58	correl = -0.171832	descr = Gibbs_of_Target_Sequence__Pos_14_Step_1
cnt = 318	feature = 531	correl = -0.0860112	descr = N_Gram_GTCG
cnt = 319	feature = 78	correl = 0.051281	descr = Xue_Structure_Feature_A111
cnt = 320	feature = 641	correl = 0.0696033	descr = N_Gram_TGGC
cnt = 321	feature = 456	correl = 0.0897644	descr = N_Gram_GCGG
cnt = 322	feature = 389	correl = -0.205187	descr = N_Gram_CTTCT
cnt = 323	feature = 620	correl = 0.0491506	descr = N_Gram_TCTTT
cnt = 324	feature = 487	correl = 0.190802	descr = N_Gram_GGCC
cnt = 325	feature = 498	correl = 0.125941	descr = N_Gram_GGGA
cnt = 326	feature = 697	correl = -0.102371	descr = N_Gram_TTTTT
cnt = 327	feature = 613	correl = -0.118597	descr = N_Gram_TCTCC
cnt = 328	feature = 559	correl = -0.0561035	descr = N_Gram_TAA
cnt = 329	feature = 602	correl = -0.0785299	descr = N_Gram_TCG
cnt = 330	feature = 525	correl = -0.0847882	descr = N_Gram_GTC
cnt = 331	feature = 83	correl = 0.0787529	descr = Xue_Structure_Feature_C110
cnt = 332	feature = 335	correl = 0.0598446	descr = N_Gram_CGCC
cnt = 333	feature = 248	correl = 0.137021	descr = N_Gram_CAA
cnt = 334	feature = 578	correl = 0.0484045	descr = N_Gram_TCA
cnt = 335	feature = 428	correl = 0.104002	descr = N_Gram_GCA
cnt = 336	feature = 651	correl = 0.0794368	descr = N_Gram_TGT
cnt = 337	feature = 390	correl = -0.0512649	descr = N_Gram_CTTG
cnt = 338	feature = 511	correl = 0.0715981	descr = N_Gram_GGT
cnt = 339	feature = 588	correl = -0.0675158	descr = N_Gram_TCCA
cnt = 340	feature = 632	correl = -0.0511779	descr = N_Gram_TGC
cnt = 341	feature = 598	correl = -0.110706	descr = N_Gram_TCCT
cnt = 342	feature = 611	correl = -0.19447	descr = N_Gram_TCTC
cnt = 343	feature = 662	correl = -0.0770247	descr = N_Gram_TTA
cnt = 344	feature = 695	correl = -0.144447	descr = N_Gram_TTTTC
cnt = 345	feature = 82	correl = 0.108334	descr = Xue_Structure_Feature_C111
cnt = 346	feature = 222	correl = -0.0590112	descr = N_Gram_ATC
cnt = 347	feature = 325	correl = -0.0885274	descr = N_Gram_CGA
cnt = 348	feature = 621	correl = -0.0865059	descr = N_Gram_TGA
cnt = 349	feature = 690	correl = -0.0968157	descr = N_Gram_TTTC
cnt = 350	feature = 417	correl = -0.0721812	descr = N_Gram_GAT
cnt = 351	feature = 517	correl = 0.052238	descr = N_Gram_GT
cnt = 352	feature = 345	correl = 0.146773	descr = N_Gram_CGGG
cnt = 353	feature = 442	correl = 0.105376	descr = N_Gram_GCC
cnt = 354	feature = 558	correl = -0.0512535	descr = N_Gram_TA
cnt = 355	feature = 497	correl = 0.178305	descr = N_Gram_GGG
cnt = 356	feature = 86	correl = 0.104148	descr = Xue_Structure_Feature_G111
cnt = 357	feature = 676	correl = -0.0521481	descr = N_Gram_TTG
cnt = 358	feature = 247	correl = 0.0907745	descr = N_Gram_CA
cnt = 359	feature = 306	correl = 0.0920694	descr = N_Gram_CCG
cnt = 360	feature = 616	correl = -0.0945642	descr = N_Gram_TCTT
cnt = 361	feature = 65	correl = -0.139605	descr = PF_RNAi_Fold_5'Free_Count
cnt = 362	feature = 609	correl = -0.105703	descr = N_Gram_TCT
cnt = 363	feature = 285	correl = 0.0475262	descr = N_Gram_CC
cnt = 364	feature = 373	correl = -0.112319	descr = N_Gram_CTCC
cnt = 365	feature = 688	correl = -0.0669687	descr = N_Gram_TTT
cnt = 366	feature = 483	correl = 0.150884	descr = N_Gram_GGC
cnt = 367	feature = 661	correl = -0.114981	descr = N_Gram_TT
cnt = 368	feature = 587	correl = -0.106002	descr = N_Gram_TCC
cnt = 369	feature = 64	correl = -0.179519	descr = PF_RNAi_Fold_Energy
cnt = 370	feature = 47	correl = -0.182021	descr = Gibbs_of_Target_Sequence_
num rows = 521
num_elements = 193291
*
optimization finished, #iter = 583
nu = 0.491969
obj = -39.843896, rho = -0.517921
nSV = 362, nBSV = 178
num rows = 58
num_elements = 21518
*
optimization finished, #iter = 65
nu = 0.453751
obj = -3.744105, rho = -0.544236
nSV = 51, nBSV = 9
*
optimization finished, #iter = 583
nu = 0.491969
obj = -39.843896, rho = -0.517921
nSV = 362, nBSV = 178
CFS merit scores = 1.335
CFS merit scores = 1.61878
CFS merit scores = 1.86606
CFS merit scores = 2.0808
CFS merit scores = 2.27631
CFS merit scores = 2.45811
CFS merit scores = 2.62813
CFS merit scores = 2.78826
CFS merit scores = 2.93717
CFS merit scores = 3.07469
CFS merit scores = 3.20316
CFS merit scores = 3.32237
CFS merit scores = 3.43646
CFS merit scores = 3.54652
CFS merit scores = 3.65286
CFS merit scores = 3.75526
CFS merit scores = 3.85489
CFS merit scores = 3.95078
CFS merit scores = 4.04379
CFS merit scores = 4.13434
CFS merit scores = 4.22256
CFS merit scores = 4.30877
CFS merit scores = 4.39312
CFS merit scores = 4.47567
CFS merit scores = 4.55653
CFS merit scores = 4.63579
CFS merit scores = 4.71351
CFS merit scores = 4.78978
CFS merit scores = 4.86463
CFS merit scores = 4.93671
CFS merit scores = 5.00725
CFS merit scores = 5.07638
CFS merit scores = 5.1441
CFS merit scores = 5.21049
CFS merit scores = 5.27561
CFS merit scores = 5.33721
CFS merit scores = 5.39715
CFS merit scores = 5.45585
CFS merit scores = 5.51336
CFS merit scores = 5.5693
CFS merit scores = 5.62441
CFS merit scores = 5.67745
CFS merit scores = 5.72814
CFS merit scores = 5.77797
CFS merit scores = 5.82453
CFS merit scores = 5.86835
CFS merit scores = 5.91098
CFS merit scores = 5.95153
CFS merit scores = 5.98896
CFS merit scores = 6.02389
CFS merit scores = 6.05739
CFS merit scores = 6.08941
CFS merit scores = 6.12024
CFS merit scores = 6.14985
CFS merit scores = 6.17789
CFS merit scores = 6.20462
CFS merit scores = 6.22915
CFS merit scores = 6.2521
CFS merit scores = 6.27484
CFS merit scores = 6.29569
CFS merit scores = 6.31643
CFS merit scores = 6.33593
CFS merit scores = 6.35507
CFS merit scores = 6.37208
CFS merit scores = 6.38876
CFS merit scores = 6.40547
CFS merit scores = 6.42007
CFS merit scores = 6.43447
CFS merit scores = 6.44826
CFS merit scores = 6.46188
CFS merit scores = 6.47533
CFS merit scores = 6.4885
CFS merit scores = 6.50043
CFS merit scores = 6.51172
CFS merit scores = 6.52236
CFS merit scores = 6.53257
CFS merit scores = 6.54279
CFS merit scores = 6.55341
CFS merit scores = 6.56381
CFS merit scores = 6.57316
CFS merit scores = 6.57972
CFS merit scores = 6.58616
CFS merit scores = 6.59215
CFS merit scores = 6.59803
CFS merit scores = 6.60412
CFS merit scores = 6.60976
CFS merit scores = 6.61532
CFS merit scores = 6.62064
CFS merit scores = 6.62525
CFS merit scores = 6.63007
CFS merit scores = 6.63444
CFS merit scores = 6.63912
CFS merit scores = 6.64243
CFS merit scores = 6.64587
CFS merit scores = 6.64886
CFS merit scores = 6.65192
CFS merit scores = 6.65382
CFS merit scores = 6.6558
CFS merit scores = 6.65695
CFS merit scores = 6.65826
CFS merit scores = 6.6587
CFS merit scores = 6.65946
CFS merit scores = 6.66031
CFS merit scores = 6.66089
CFS merit scores = 6.66125
CFS merit scores = 6.66129
CFS merit scores = 6.66017
CFS merit scores = 6.65859
CFS merit scores = 6.65684
CFS merit scores = 6.65537
CFS merit scores = 6.65343
CFS merit scores = 6.65072
CFS merit scores = 6.64828
CFS merit scores = 6.6457
cnt = 1	feature = 59	correl = -0.335001	descr = Gibbs_of_Target_Sequence__Pos_20_Step_1
cnt = 2	feature = 46	correl = 0.246326	descr = Gibbs_of_Target_Sequence__Pos_1_Step_1
cnt = 3	feature = 613	correl = -0.186395	descr = N_Gram_TCTC
cnt = 4	feature = 627	correl = -0.0813317	descr = N_Gram_TGAGA
cnt = 5	feature = 683	correl = 0.0586818	descr = N_Gram_TTGCA
cnt = 6	feature = 457	correl = 0.0603023	descr = N_Gram_GCGTG
cnt = 7	feature = 558	correl = 0.0488287	descr = N_Gram_TAAAG
cnt = 8	feature = 546	correl = 0.0477341	descr = N_Gram_GTGTG
cnt = 9	feature = 247	correl = 0.0439697	descr = N_Gram_CACAC
cnt = 10	feature = 605	correl = -0.0604343	descr = N_Gram_TCGCT
cnt = 11	feature = 626	correl = 0.0455699	descr = N_Gram_TGACA
cnt = 12	feature = 387	correl = 0.101005	descr = N_Gram_GAAAG
cnt = 13	feature = 429	correl = 0.0570881	descr = N_Gram_GCAAT
cnt = 14	feature = 350	correl = -0.0565534	descr = N_Gram_CGTTC
cnt = 15	feature = 389	correl = -0.0557573	descr = N_Gram_GAAGG
cnt = 16	feature = 220	correl = -0.0492301	descr = N_Gram_ATCGC
cnt = 17	feature = 315	correl = -0.0492301	descr = N_Gram_CGACC
cnt = 18	feature = 661	correl = -0.0504621	descr = N_Gram_TGTTC
cnt = 19	feature = 288	correl = 0.11445	descr = N_Gram_CCCCC
cnt = 20	feature = 333	correl = 0.0941762	descr = N_Gram_CGGCA
cnt = 21	feature = 601	correl = 0.0801168	descr = N_Gram_TCGAC
cnt = 22	feature = 545	correl = 0.0660573	descr = N_Gram_GTGTC
cnt = 23	feature = 314	correl = 0.0730871	descr = N_Gram_CGACA
cnt = 24	feature = 326	correl = 0.0569187	descr = N_Gram_CGCTA
cnt = 25	feature = 664	correl = 0.0646514	descr = N_Gram_TTAAC
cnt = 26	feature = 518	correl = 0.0502545	descr = N_Gram_GTATA
cnt = 27	feature = 324	correl = 0.0449682	descr = N_Gram_CGCCA
cnt = 28	feature = 593	correl = 0.0519979	descr = N_Gram_TCCCG
cnt = 29	feature = 455	correl = 0.0449682	descr = N_Gram_GCGTA
cnt = 30	feature = 399	correl = 0.0885336	descr = N_Gram_GACGG
cnt = 31	feature = 541	correl = 0.10346	descr = N_Gram_GTGGC
cnt = 32	feature = 396	correl = -0.0682858	descr = N_Gram_GACCC
cnt = 33	feature = 606	correl = 0.0815678	descr = N_Gram_TCGGA
cnt = 34	feature = 624	correl = 0.051018	descr = N_Gram_TGAAA
cnt = 35	feature = 386	correl = 0.0526599	descr = N_Gram_GAAAC
cnt = 36	feature = 508	correl = -0.0539773	descr = N_Gram_GGGTT
cnt = 37	feature = 286	correl = 0.0837304	descr = N_Gram_CCCAC
cnt = 38	feature = 331	correl = 0.0675379	descr = N_Gram_CGGAT
cnt = 39	feature = 334	correl = 0.0495723	descr = N_Gram_CGGCC
cnt = 40	feature = 276	correl = 0.051351	descr = N_Gram_CCAAT
cnt = 41	feature = 270	correl = -0.0492301	descr = N_Gram_CATGC
cnt = 42	feature = 547	correl = 0.0885336	descr = N_Gram_GTTAA
cnt = 43	feature = 292	correl = 0.0686314	descr = N_Gram_CCCGC
cnt = 44	feature = 612	correl = 0.0562657	descr = N_Gram_TCTAC
cnt = 45	feature = 392	correl = 0.075687	descr = N_Gram_GAATC
cnt = 46	feature = 505	correl = 0.0672489	descr = N_Gram_GGGGC
cnt = 47	feature = 272	correl = -0.0595348	descr = N_Gram_CATGT
cnt = 48	feature = 322	correl = 0.0783266	descr = N_Gram_CGCAA
cnt = 49	feature = 548	correl = -0.0789846	descr = N_Gram_GTTAC
cnt = 50	feature = 375	correl = -0.12982	descr = N_Gram_CTTAT
cnt = 51	feature = 641	correl = 0.0649505	descr = N_Gram_TGGAC
cnt = 52	feature = 218	correl = -0.0564014	descr = N_Gram_ATCAT
cnt = 53	feature = 251	correl = 0.0619849	descr = N_Gram_CACCA
cnt = 54	feature = 510	correl = -0.0998537	descr = N_Gram_GGTAA
cnt = 55	feature = 655	correl = -0.0721152	descr = N_Gram_TGTCA
cnt = 56	feature = 341	correl = -0.0704385	descr = N_Gram_CGTAA
cnt = 57	feature = 321	correl = -0.0495078	descr = N_Gram_CGATG
cnt = 58	feature = 551	correl = 0.0446926	descr = N_Gram_GTTGC
cnt = 59	feature = 594	correl = 0.0467614	descr = N_Gram_TCCGA
cnt = 60	feature = 160	correl = -0.0676986	descr = N_Gram_ACGCA
cnt = 61	feature = 391	correl = -0.0494498	descr = N_Gram_GAATA
cnt = 62	feature = 394	correl = 0.0443673	descr = N_Gram_GACAC
cnt = 63	feature = 512	correl = 0.0645362	descr = N_Gram_GGTCA
cnt = 64	feature = 301	correl = -0.0541916	descr = N_Gram_CCGTC
cnt = 65	feature = 591	correl = 0.0607957	descr = N_Gram_TCCCA
cnt = 66	feature = 442	correl = 0.0582599	descr = N_Gram_GCCGC
cnt = 67	feature = 335	correl = 0.0605801	descr = N_Gram_CGGCG
cnt = 68	feature = 367	correl = 0.0617716	descr = N_Gram_CTCGG
cnt = 69	feature = 244	correl = 0.0824092	descr = N_Gram_CAAGG
cnt = 70	feature = 690	correl = 0.0451248	descr = N_Gram_TTTCA
cnt = 71	feature = 516	correl = 0.0482489	descr = N_Gram_GTAAA
cnt = 72	feature = 479	correl = 0.0651709	descr = N_Gram_GGATT
cnt = 73	feature = 536	correl = 0.0573867	descr = N_Gram_GTGCA
cnt = 74	feature = 255	correl = 0.055695	descr = N_Gram_CACGT
cnt = 75	feature = 304	correl = 0.0669317	descr = N_Gram_CCTCA
cnt = 76	feature = 353	correl = 0.0449682	descr = N_Gram_CTAAA
cnt = 77	feature = 540	correl = 0.0440189	descr = N_Gram_GTGGA
cnt = 78	feature = 528	correl = -0.0459964	descr = N_Gram_GTCGC
cnt = 79	feature = 572	correl = -0.0628149	descr = N_Gram_TAGAT
cnt = 80	feature = 446	correl = 0.135114	descr = N_Gram_GCCTT
cnt = 81	feature = 628	correl = 0.0501996	descr = N_Gram_TGAGT
cnt = 82	feature = 492	correl = 0.132497	descr = N_Gram_GGCTT
cnt = 83	feature = 602	correl = -0.112239	descr = N_Gram_TCGAG
cnt = 84	feature = 649	correl = 0.0880164	descr = N_Gram_TGGGG
cnt = 85	feature = 666	correl = -0.0735061	descr = N_Gram_TTACC
cnt = 86	feature = 231	correl = 0.04675	descr = N_Gram_ATTCT
cnt = 87	feature = 580	correl = 0.0443521	descr = N_Gram_TCAAA
cnt = 88	feature = 538	correl = 0.0840186	descr = N_Gram_GTGCT
cnt = 89	feature = 652	correl = 0.0492583	descr = N_Gram_TGGTA
cnt = 90	feature = 351	correl = 0.113046	descr = N_Gram_CGTTT
cnt = 91	feature = 357	correl = 0.0646514	descr = N_Gram_CTATA
cnt = 92	feature = 608	correl = -0.0587729	descr = N_Gram_TCGGT
cnt = 93	feature = 303	correl = 0.0542474	descr = N_Gram_CCTAT
cnt = 94	feature = 477	correl = 0.0892608	descr = N_Gram_GGAGT
cnt = 95	feature = 549	correl = 0.0792911	descr = N_Gram_GTTCC
cnt = 96	feature = 211	correl = 0.0544521	descr = N_Gram_ATACA
cnt = 97	feature = 424	correl = -0.102162	descr = N_Gram_GATTT
cnt = 98	feature = 485	correl = 0.0887869	descr = N_Gram_GGCCC
cnt = 99	feature = 290	correl = 0.0460393	descr = N_Gram_CCCCT
cnt = 100	feature = 342	correl = -0.0676986	descr = N_Gram_CGTAC
cnt = 101	feature = 438	correl = 0.0486014	descr = N_Gram_GCCAG
cnt = 102	feature = 317	correl = 0.0852619	descr = N_Gram_CGAGG
cnt = 103	feature = 248	correl = 0.0831468	descr = N_Gram_CACAG
cnt = 104	feature = 419	correl = 0.0628004	descr = N_Gram_GATGT
cnt = 105	feature = 544	correl = 0.0470247	descr = N_Gram_GTGTA
cnt = 106	feature = 278	correl = -0.0570146	descr = N_Gram_CCACG
cnt = 107	feature = 412	correl = 0.0664029	descr = N_Gram_GATAT
cnt = 108	feature = 432	correl = -0.0624977	descr = N_Gram_GCAGA
cnt = 109	feature = 610	correl = 0.0589902	descr = N_Gram_TCGTT
cnt = 110	feature = 421	correl = -0.0692106	descr = N_Gram_GATTA
cnt = 111	feature = 648	correl = 0.0529725	descr = N_Gram_TGGGA
cnt = 112	feature = 395	correl = 0.0835581	descr = N_Gram_GACAG
cnt = 113	feature = 687	correl = -0.0611295	descr = N_Gram_TTGTA
cnt = 114	feature = 329	correl = 0.0665538	descr = N_Gram_CGGAA
num rows = 521
num_elements = 59915
*
optimization finished, #iter = 289
nu = 0.760051
obj = -77.113933, rho = -0.691707
nSV = 415, nBSV = 375
num rows = 58
num_elements = 6670
*
optimization finished, #iter = 27
nu = 0.778451
obj = -8.850771, rho = -0.423668
nSV = 48, nBSV = 42
*
optimization finished, #iter = 289
nu = 0.760051
obj = -77.113933, rho = -0.691707
nSV = 415, nBSV = 375
CFS merit scores = 1.32688
CFS merit scores = 1.60508
CFS merit scores = 1.85332
CFS merit scores = 2.07761
CFS merit scores = 2.27223
CFS merit scores = 2.44713
CFS merit scores = 2.60135
CFS merit scores = 2.74717
CFS merit scores = 2.88506
CFS merit scores = 3.01645
CFS merit scores = 3.14219
CFS merit scores = 3.26321
CFS merit scores = 3.37885
CFS merit scores = 3.49053
CFS merit scores = 3.59857
CFS merit scores = 3.70303
CFS merit scores = 3.80451
CFS merit scores = 3.9028
CFS merit scores = 3.99829
CFS merit scores = 4.09137
CFS merit scores = 4.17948
CFS merit scores = 4.26329
CFS merit scores = 4.3435
CFS merit scores = 4.42096
CFS merit scores = 4.49579
CFS merit scores = 4.56775
CFS merit scores = 4.63723
CFS merit scores = 4.70508
CFS merit scores = 4.77014
CFS merit scores = 4.83334
CFS merit scores = 4.89339
CFS merit scores = 4.95092
CFS merit scores = 5.00546
CFS merit scores = 5.05727
CFS merit scores = 5.10687
CFS merit scores = 5.15268
CFS merit scores = 5.19429
CFS merit scores = 5.23376
CFS merit scores = 5.27155
CFS merit scores = 5.30684
CFS merit scores = 5.33849
CFS merit scores = 5.36878
CFS merit scores = 5.39804
CFS merit scores = 5.42471
CFS merit scores = 5.44988
CFS merit scores = 5.47195
CFS merit scores = 5.49408
CFS merit scores = 5.51619
CFS merit scores = 5.53743
CFS merit scores = 5.55807
CFS merit scores = 5.57829
CFS merit scores = 5.59861
CFS merit scores = 5.61838
CFS merit scores = 5.63827
CFS merit scores = 5.6535
CFS merit scores = 5.66854
CFS merit scores = 5.68079
CFS merit scores = 5.69211
CFS merit scores = 5.70188
CFS merit scores = 5.7103
CFS merit scores = 5.71919
CFS merit scores = 5.7278
CFS merit scores = 5.73259
CFS merit scores = 5.73815
CFS merit scores = 5.7422
CFS merit scores = 5.74414
CFS merit scores = 5.74522
CFS merit scores = 5.74694
CFS merit scores = 5.74855
CFS merit scores = 5.74992
CFS merit scores = 5.75155
CFS merit scores = 5.7534
CFS merit scores = 5.75414
CFS merit scores = 5.75509
CFS merit scores = 5.75248
CFS merit scores = 5.74714
CFS merit scores = 5.74212
CFS merit scores = 5.73767
CFS merit scores = 5.73403
CFS merit scores = 5.73009
CFS merit scores = 5.72655
CFS merit scores = 5.72303
CFS merit scores = 5.71943
CFS merit scores = 5.71356
CFS merit scores = 5.70816
CFS merit scores = 5.70325
CFS merit scores = 5.69875
CFS merit scores = 5.69321
CFS merit scores = 5.68732
CFS merit scores = 5.68066
CFS merit scores = 5.67301
CFS merit scores = 5.66498
CFS merit scores = 5.65611
CFS merit scores = 5.64645
CFS merit scores = 5.63615
CFS merit scores = 5.62591
CFS merit scores = 5.61563
CFS merit scores = 5.60297
CFS merit scores = 5.59069
CFS merit scores = 5.57875
CFS merit scores = 5.56686
CFS merit scores = 5.55517
CFS merit scores = 5.5441
CFS merit scores = 5.53246
CFS merit scores = 5.5216
CFS merit scores = 5.51052
CFS merit scores = 5.49873
CFS merit scores = 5.48689
CFS merit scores = 5.47521
CFS merit scores = 5.46408
CFS merit scores = 5.4531
CFS merit scores = 5.44236
CFS merit scores = 5.43155
CFS merit scores = 5.42068
CFS merit scores = 5.41044
CFS merit scores = 5.40025
CFS merit scores = 5.39032
CFS merit scores = 5.38092
CFS merit scores = 5.37155
CFS merit scores = 5.36249
CFS merit scores = 5.35394
CFS merit scores = 5.34545
CFS merit scores = 5.33715
CFS merit scores = 5.32931
CFS merit scores = 5.32065
CFS merit scores = 5.31179
CFS merit scores = 5.30327
CFS merit scores = 5.29485
CFS merit scores = 5.286
CFS merit scores = 5.27711
CFS merit scores = 5.26859
CFS merit scores = 5.25982
CFS merit scores = 5.25078
CFS merit scores = 5.242
CFS merit scores = 5.23359
CFS merit scores = 5.22496
CFS merit scores = 5.2162
CFS merit scores = 5.20769
CFS merit scores = 5.1992
CFS merit scores = 5.19083
CFS merit scores = 5.18218
CFS merit scores = 5.17363
CFS merit scores = 5.16506
CFS merit scores = 5.15692
CFS merit scores = 5.14891
CFS merit scores = 5.14113
CFS merit scores = 5.13347
CFS merit scores = 5.1259
CFS merit scores = 5.11852
CFS merit scores = 5.11116
CFS merit scores = 5.10374
CFS merit scores = 5.09644
CFS merit scores = 5.08906
CFS merit scores = 5.08175
CFS merit scores = 5.07448
CFS merit scores = 5.06707
CFS merit scores = 5.05981
CFS merit scores = 5.05212
CFS merit scores = 5.04422
CFS merit scores = 5.03649
CFS merit scores = 5.02856
CFS merit scores = 5.02065
CFS merit scores = 5.01257
CFS merit scores = 5.00418
CFS merit scores = 4.99602
CFS merit scores = 4.98799
CFS merit scores = 4.97999
CFS merit scores = 4.97173
CFS merit scores = 4.96359
CFS merit scores = 4.95547
CFS merit scores = 4.94732
CFS merit scores = 4.93883
CFS merit scores = 4.93026
CFS merit scores = 4.92179
CFS merit scores = 4.91332
CFS merit scores = 4.90485
CFS merit scores = 4.89655
CFS merit scores = 4.88816
CFS merit scores = 4.87913
CFS merit scores = 4.87001
CFS merit scores = 4.86113
CFS merit scores = 4.85213
CFS merit scores = 4.84236
CFS merit scores = 4.83291
CFS merit scores = 4.82337
CFS merit scores = 4.81387
CFS merit scores = 4.8043
CFS merit scores = 4.79486
CFS merit scores = 4.7854
CFS merit scores = 4.77607
CFS merit scores = 4.76685
CFS merit scores = 4.75772
CFS merit scores = 4.74842
CFS merit scores = 4.73903
CFS merit scores = 4.72973
CFS merit scores = 4.72013
CFS merit scores = 4.71033
CFS merit scores = 4.70053
CFS merit scores = 4.69099
CFS merit scores = 4.68047
CFS merit scores = 4.66899
CFS merit scores = 4.65741
CFS merit scores = 4.64542
CFS merit scores = 4.63237
CFS merit scores = 4.61937
CFS merit scores = 4.60618
CFS merit scores = 4.59295
CFS merit scores = 4.57936
CFS merit scores = 4.56486
CFS merit scores = 4.54994
CFS merit scores = 4.534
CFS merit scores = 4.51342
cnt = 1	feature = 64	correl = -0.326885	descr = Gibbs_of_Target_Sequence__Pos_20_Step_1
cnt = 2	feature = 49	correl = 0.221931	descr = Gibbs_of_Target_Sequence__Pos_1_Step_1
cnt = 3	feature = 610	correl = -0.134548	descr = N_Gram_TCTTA
cnt = 4	feature = 417	correl = -0.116362	descr = N_Gram_GATC
cnt = 5	feature = 391	correl = 0.102901	descr = N_Gram_CTTTG
cnt = 6	feature = 616	correl = 0.0454675	descr = N_Gram_TGACA
cnt = 7	feature = 636	correl = 0.0878965	descr = N_Gram_TGGGG
cnt = 8	feature = 231	correl = 0.0856451	descr = N_Gram_ATATA
cnt = 9	feature = 365	correl = 0.0625688	descr = N_Gram_CTATA
cnt = 10	feature = 341	correl = 0.105331	descr = N_Gram_CGGCA
cnt = 11	feature = 596	correl = -0.0492347	descr = N_Gram_TCGCA
cnt = 12	feature = 361	correl = 0.0449028	descr = N_Gram_CTAAA
cnt = 13	feature = 324	correl = 0.0730035	descr = N_Gram_CGACA
cnt = 14	feature = 301	correl = 0.11434	descr = N_Gram_CCCCC
cnt = 15	feature = 305	correl = 0.0659783	descr = N_Gram_CCCTC
cnt = 16	feature = 505	correl = 0.0449028	descr = N_Gram_GGGGT
cnt = 17	feature = 308	correl = 0.0449028	descr = N_Gram_CCGCA
cnt = 18	feature = 353	correl = 0.0701934	descr = N_Gram_CGTGA
cnt = 19	feature = 303	correl = 0.051928	descr = N_Gram_CCCGC
cnt = 20	feature = 400	correl = -0.0519043	descr = N_Gram_GACCC
cnt = 21	feature = 338	correl = 0.06349	descr = N_Gram_CGGAA
cnt = 22	feature = 450	correl = 0.0442697	descr = N_Gram_GCGAG
cnt = 23	feature = 428	correl = 0.0725596	descr = N_Gram_GCAAT
cnt = 24	feature = 217	correl = 0.088425	descr = N_Gram_AGTTA
cnt = 25	feature = 348	correl = -0.0677065	descr = N_Gram_CGTAC
cnt = 26	feature = 518	correl = 0.175972	descr = N_Gram_GTCAG
cnt = 27	feature = 304	correl = 0.0608559	descr = N_Gram_CCCGG
cnt = 28	feature = 224	correl = 0.0486563	descr = N_Gram_ATACC
cnt = 29	feature = 247	correl = 0.0487334	descr = N_Gram_ATTGT
cnt = 30	feature = 514	correl = 0.0481448	descr = N_Gram_GTAAA
cnt = 31	feature = 276	correl = 0.0774551	descr = N_Gram_CAGCG
cnt = 32	feature = 654	correl = -0.069999	descr = N_Gram_TTACC
cnt = 33	feature = 435	correl = -0.052931	descr = N_Gram_GCATG
cnt = 34	feature = 350	correl = -0.0455821	descr = N_Gram_CGTCC
cnt = 35	feature = 222	correl = -0.138499	descr = N_Gram_ATAAG
cnt = 36	feature = 648	correl = -0.0516801	descr = N_Gram_TGTTA
cnt = 37	feature = 419	correl = -0.0614563	descr = N_Gram_GATGC
cnt = 38	feature = 342	correl = 0.0439621	descr = N_Gram_CGGCG
cnt = 39	feature = 357	correl = -0.0476921	descr = N_Gram_CGTTC
cnt = 40	feature = 501	correl = 0.0449028	descr = N_Gram_GGGCT
cnt = 41	feature = 313	correl = -0.0542667	descr = N_Gram_CCGTC
cnt = 42	feature = 265	correl = 0.0630905	descr = N_Gram_CACCA
cnt = 43	feature = 228	correl = 0.0703074	descr = N_Gram_ATAGC
cnt = 44	feature = 426	correl = 0.0605145	descr = N_Gram_GCAAA
cnt = 45	feature = 623	correl = 0.1062	descr = N_Gram_TGCAA
cnt = 46	feature = 309	correl = 0.0551665	descr = N_Gram_CCGGC
cnt = 47	feature = 477	correl = 0.08914	descr = N_Gram_GGAGT
cnt = 48	feature = 645	correl = 0.068652	descr = N_Gram_TGTGA
cnt = 49	feature = 586	correl = -0.0668872	descr = N_Gram_TCCGC
cnt = 50	feature = 278	correl = 0.108389	descr = N_Gram_CAGGA
cnt = 51	feature = 291	correl = 0.0512448	descr = N_Gram_CCAAT
cnt = 52	feature = 459	correl = 0.0859388	descr = N_Gram_GCTAT
cnt = 53	feature = 225	correl = 0.0680859	descr = N_Gram_ATACG
cnt = 54	feature = 511	correl = 0.05437	descr = N_Gram_GGTCA
cnt = 55	feature = 432	correl = 0.0466356	descr = N_Gram_GCAGC
cnt = 56	feature = 373	correl = 0.07444	descr = N_Gram_CTCTA
cnt = 57	feature = 546	correl = -0.0994484	descr = N_Gram_GTTTT
cnt = 58	feature = 599	correl = -0.0481308	descr = N_Gram_TCGGG
cnt = 59	feature = 440	correl = 0.0586325	descr = N_Gram_GCCCA
cnt = 60	feature = 292	correl = -0.0449685	descr = N_Gram_CCACG
cnt = 61	feature = 244	correl = 0.0731855	descr = N_Gram_ATGGG
cnt = 62	feature = 226	correl = -0.0863652	descr = N_Gram_ATACT
cnt = 63	feature = 315	correl = 0.0552097	descr = N_Gram_CCTAT
cnt = 64	feature = 471	correl = -0.0499629	descr = N_Gram_GGAAC
cnt = 65	feature = 466	correl = 0.0553326	descr = N_Gram_GCTTT
cnt = 66	feature = 439	correl = 0.050434	descr = N_Gram_GCCAT
cnt = 67	feature = 207	correl = 0.0444811	descr = N_Gram_AGGTA
cnt = 68	feature = 211	correl = 0.117276	descr = N_Gram_AGTAA
cnt = 69	feature = 255	correl = 0.0617708	descr = N_Gram_CAAAG
cnt = 70	feature = 351	correl = -0.130915	descr = N_Gram_CGTCG
cnt = 71	feature = 399	correl = 0.0834526	descr = N_Gram_GACAG
cnt = 72	feature = 473	correl = 0.110093	descr = N_Gram_GGACC
cnt = 73	feature = 598	correl = 0.0940791	descr = N_Gram_TCGGC
cnt = 74	feature = 463	correl = 0.0564639	descr = N_Gram_GCTGC
cnt = 75	feature = 376	correl = -0.0826535	descr = N_Gram_CTGAT
cnt = 76	feature = 605	correl = -0.0985684	descr = N_Gram_TCTCA
cnt = 77	feature = 447	correl = 0.0634888	descr = N_Gram_GCCTC
cnt = 78	feature = 416	correl = 0.066287	descr = N_Gram_GATAT
cnt = 79	feature = 641	correl = 0.0588547	descr = N_Gram_TGTAA
cnt = 80	feature = 280	correl = 0.0816807	descr = N_Gram_CAGTA
cnt = 81	feature = 643	correl = 0.0576772	descr = N_Gram_TGTCC
cnt = 82	feature = 434	correl = 0.119832	descr = N_Gram_GCATC
cnt = 83	feature = 386	correl = -0.0727916	descr = N_Gram_CTTGA
cnt = 84	feature = 633	correl = 0.18328	descr = N_Gram_TGGCT
cnt = 85	feature = 620	correl = 0.0537314	descr = N_Gram_TGATA
cnt = 86	feature = 267	correl = 0.0581254	descr = N_Gram_CACCG
cnt = 87	feature = 656	correl = -0.103894	descr = N_Gram_TTATA
cnt = 88	feature = 406	correl = 0.0897376	descr = N_Gram_GAGCT
cnt = 89	feature = 219	correl = -0.117772	descr = N_Gram_AGTTT
cnt = 90	feature = 503	correl = 0.0671325	descr = N_Gram_GGGGC
cnt = 91	feature = 429	correl = 0.0931425	descr = N_Gram_GCAC
cnt = 92	feature = 390	correl = 0.0445422	descr = N_Gram_CTTTA
cnt = 93	feature = 214	correl = -0.156571	descr = N_Gram_AGTCT
cnt = 94	feature = 442	correl = 0.0567106	descr = N_Gram_GCCG
cnt = 95	feature = 544	correl = -0.0539523	descr = N_Gram_GTTGT
cnt = 96	feature = 441	correl = 0.0893612	descr = N_Gram_GCCCG
cnt = 97	feature = 540	correl = -0.0559926	descr = N_Gram_GTTCT
cnt = 98	feature = 600	correl = -0.04412	descr = N_Gram_TCGTC
cnt = 99	feature = 483	correl = 0.0990071	descr = N_Gram_GGCCA
cnt = 100	feature = 272	correl = 0.0482376	descr = N_Gram_CACT
cnt = 101	feature = 496	correl = 0.112864	descr = N_Gram_GGGAG
cnt = 102	feature = 572	correl = 0.0805479	descr = N_Gram_TCAGC
cnt = 103	feature = 218	correl = 0.0686179	descr = N_Gram_AGTTG
cnt = 104	feature = 478	correl = -0.0915395	descr = N_Gram_GGATC
cnt = 105	feature = 21	correl = 0.0555526	descr = Position_Specific_Bin_Base_8_Base_T
cnt = 106	feature = 15	correl = -0.128209	descr = Position_Specific_Bin_Base_5_Base_A
cnt = 107	feature = 457	correl = -0.126066	descr = N_Gram_GCGTC
cnt = 108	feature = 43	correl = -0.0494981	descr = Position_Specific_Bin_Base_17_Base_T
cnt = 109	feature = 563	correl = -0.068445	descr = N_Gram_TATAC
cnt = 110	feature = 337	correl = 0.073928	descr = N_Gram_CGGA
cnt = 111	feature = 364	correl = 0.0839321	descr = N_Gram_CTAT
cnt = 112	feature = 56	correl = 0.0659425	descr = Gibbs_of_Target_Sequence__Pos_12_Step_1
cnt = 113	feature = 19	correl = 0.101294	descr = Position_Specific_Bin_Base_6_Base_C
cnt = 114	feature = 32	correl = -0.0542111	descr = Position_Specific_Bin_Base_13_Base_A
cnt = 115	feature = 20	correl = 0.0533471	descr = Position_Specific_Bin_Base_7_Base_T
cnt = 116	feature = 618	correl = -0.0631294	descr = N_Gram_TGAGG
cnt = 117	feature = 11	correl = 0.0601134	descr = Position_Specific_Bin_Base_2_Base_T
cnt = 118	feature = 86	correl = 0.0848042	descr = Xue_Structure_Feature_C101
cnt = 119	feature = 661	correl = -0.0440948	descr = N_Gram_TTCCG
cnt = 120	feature = 73	correl = 0.0906147	descr = Fold_of_RNAi_Sequence_Pos_9
cnt = 121	feature = 510	correl = 0.0488594	descr = N_Gram_GGTC
cnt = 122	feature = 425	correl = 0.123823	descr = N_Gram_GCAA
cnt = 123	feature = 274	correl = 0.0819906	descr = N_Gram_CAGCA
cnt = 124	feature = 356	correl = 0.0522584	descr = N_Gram_CGTT
cnt = 125	feature = 259	correl = 0.0503811	descr = N_Gram_CAAT
cnt = 126	feature = 615	correl = -0.083539	descr = N_Gram_TGAAG
cnt = 127	feature = 30	correl = 0.0891074	descr = Position_Specific_Bin_Base_12_Base_G
cnt = 128	feature = 14	correl = -0.068026	descr = Position_Specific_Bin_Base_4_Base_A
cnt = 129	feature = 10	correl = -0.0802303	descr = Position_Specific_Bin_Base_2_Base_G
cnt = 130	feature = 13	correl = 0.0677173	descr = Position_Specific_Bin_Base_3_Base_C
cnt = 131	feature = 16	correl = 0.0797628	descr = Position_Specific_Bin_Base_5_Base_C
cnt = 132	feature = 551	correl = -0.0932872	descr = N_Gram_TAAG
cnt = 133	feature = 634	correl = 0.0867524	descr = N_Gram_TGGG
cnt = 134	feature = 83	correl = 0.114443	descr = Xue_Structure_Feature_A101
cnt = 135	feature = 18	correl = -0.129631	descr = Position_Specific_Bin_Base_6_Base_A
cnt = 136	feature = 39	correl = -0.121999	descr = Position_Specific_Bin_Base_16_Base_A
cnt = 137	feature = 28	correl = -0.110489	descr = Position_Specific_Bin_Base_12_Base_A
cnt = 138	feature = 47	correl = -0.0873533	descr = Position_Specific_Bin_Base_18_Base_T
cnt = 139	feature = 380	correl = -0.073657	descr = N_Gram_CTTA
cnt = 140	feature = 59	correl = -0.0485392	descr = Gibbs_of_Target_Sequence__Pos_15_Step_1
cnt = 141	feature = 24	correl = -0.0611174	descr = Position_Specific_Bin_Base_10_Base_C
cnt = 142	feature = 580	correl = -0.145437	descr = N_Gram_TCCAG
cnt = 143	feature = 72	correl = 0.0811179	descr = Fold_of_RNAi_Sequence_Pos_6
cnt = 144	feature = 233	correl = -0.0687586	descr = N_Gram_ATCG
cnt = 145	feature = 451	correl = 0.0469407	descr = N_Gram_GCGCC
cnt = 146	feature = 472	correl = 0.0967814	descr = N_Gram_GGAC
cnt = 147	feature = 671	correl = -0.0710507	descr = N_Gram_TTGC
cnt = 148	feature = 674	correl = 0.0508852	descr = N_Gram_TTGG
cnt = 149	feature = 9	correl = 0.0890235	descr = Position_Specific_Bin_Base_2_Base_C
cnt = 150	feature = 288	correl = 0.107003	descr = N_Gram_CCAA
cnt = 151	feature = 17	correl = 0.0762718	descr = Position_Specific_Bin_Base_5_Base_G
cnt = 152	feature = 418	correl = -0.108157	descr = N_Gram_GATCT
cnt = 153	feature = 295	correl = 0.0485752	descr = N_Gram_CCAT
cnt = 154	feature = 81	correl = -0.0515979	descr = Xue_Structure_Feature_A110
cnt = 155	feature = 105	correl = 0.100374	descr = Fold_of_Target_NoEndbrace_noends_Pos_13
cnt = 156	feature = 33	correl = 0.103368	descr = Position_Specific_Bin_Base_13_Base_C
cnt = 157	feature = 12	correl = -0.0639653	descr = Position_Specific_Bin_Base_3_Base_A
cnt = 158	feature = 446	correl = 0.0854186	descr = N_Gram_GCCT
cnt = 159	feature = 525	correl = 0.136758	descr = N_Gram_GTG
cnt = 160	feature = 62	correl = -0.159462	descr = Gibbs_of_Target_Sequence__Pos_18_Step_1
cnt = 161	feature = 57	correl = -0.0824215	descr = Gibbs_of_Target_Sequence__Pos_13_Step_1
cnt = 162	feature = 455	correl = -0.0640527	descr = N_Gram_GCGT
cnt = 163	feature = 619	correl = -0.0848186	descr = N_Gram_TGAT
cnt = 164	feature = 82	correl = 0.0494186	descr = Xue_Structure_Feature_A100
cnt = 165	feature = 608	correl = -0.107497	descr = N_Gram_TCTCT
cnt = 166	feature = 541	correl = 0.0595992	descr = N_Gram_GTTG
cnt = 167	feature = 80	correl = 0.0454459	descr = Xue_Structure_Feature_A111
cnt = 168	feature = 461	correl = -0.0732129	descr = N_Gram_GCTCC
cnt = 169	feature = 60	correl = -0.0529565	descr = Gibbs_of_Target_Sequence__Pos_16_Step_1
cnt = 170	feature = 46	correl = 0.255627	descr = Position_Specific_Bin_Base_18_Base_G
cnt = 171	feature = 681	correl = -0.0796211	descr = N_Gram_TTTCC
cnt = 172	feature = 574	correl = -0.0589184	descr = N_Gram_TCAT
cnt = 173	feature = 8	correl = -0.0529968	descr = Position_Specific_Bin_Base_2_Base_A
cnt = 174	feature = 53	correl = -0.0773315	descr = Gibbs_of_Target_Sequence__Pos_5_Step_1
cnt = 175	feature = 497	correl = 0.145706	descr = N_Gram_GGGC
cnt = 176	feature = 69	correl = 0.185622	descr = Fold_of_RNAi_Sequence_Pos_1
cnt = 177	feature = 606	correl = -0.117488	descr = N_Gram_TCTCC
cnt = 178	feature = 655	correl = -0.0685409	descr = N_Gram_TTAT
cnt = 179	feature = 283	correl = 0.0675992	descr = N_Gram_CATC
cnt = 180	feature = 61	correl = -0.122222	descr = Gibbs_of_Target_Sequence__Pos_17_Step_1
cnt = 181	feature = 54	correl = -0.123644	descr = Gibbs_of_Target_Sequence__Pos_6_Step_1
cnt = 182	feature = 29	correl = 0.144214	descr = Position_Specific_Bin_Base_12_Base_C
cnt = 183	feature = 545	correl = -0.0447023	descr = N_Gram_GTTT
cnt = 184	feature = 79	correl = 0.0444128	descr = Fold_of_RNAi_Sequence_Pos_16
cnt = 185	feature = 68	correl = 0.182332	descr = Fold_of_RNAi_Sequence_Pos_0
cnt = 186	feature = 688	correl = -0.133379	descr = N_Gram_TTTTT
cnt = 187	feature = 548	correl = -0.0479147	descr = N_Gram_TAA
cnt = 188	feature = 51	correl = 0.0922182	descr = Gibbs_of_Target_Sequence__Pos_3_Step_1
cnt = 189	feature = 578	correl = -0.0886595	descr = N_Gram_TCCA
cnt = 190	feature = 508	correl = 0.0585569	descr = N_Gram_GGT
cnt = 191	feature = 209	correl = -0.0480691	descr = N_Gram_AGT
cnt = 192	feature = 494	correl = 0.11958	descr = N_Gram_GGGA
cnt = 193	feature = 424	correl = 0.113212	descr = N_Gram_GCA
cnt = 194	feature = 252	correl = 0.146156	descr = N_Gram_CAA
cnt = 195	feature = 76	correl = 0.106346	descr = Fold_of_RNAi_Sequence_Pos_13
cnt = 196	feature = 460	correl = -0.0542849	descr = N_Gram_GCTC
cnt = 197	feature = 58	correl = -0.177903	descr = Gibbs_of_Target_Sequence__Pos_14_Step_1
cnt = 198	feature = 666	correl = -0.132351	descr = N_Gram_TTCTT
cnt = 199	feature = 413	correl = -0.0443778	descr = N_Gram_GAT
cnt = 200	feature = 77	correl = 0.086522	descr = Fold_of_RNAi_Sequence_Pos_14
cnt = 201	feature = 232	correl = -0.0568023	descr = N_Gram_ATC
cnt = 202	feature = 343	correl = 0.135	descr = N_Gram_CGGG
cnt = 203	feature = 306	correl = 0.0645485	descr = N_Gram_CCG
cnt = 204	feature = 336	correl = 0.0616629	descr = N_Gram_CGG
cnt = 205	feature = 251	correl = 0.0863007	descr = N_Gram_CA
cnt = 206	feature = 547	correl = -0.0749633	descr = N_Gram_TA
cnt = 207	feature = 664	correl = -0.217539	descr = N_Gram_TTCT
cnt = 208	feature = 479	correl = 0.151889	descr = N_Gram_GGC
cnt = 209	feature = 601	correl = -0.116722	descr = N_Gram_TCT
cnt = 210	feature = 67	correl = -0.0705325	descr = PF_RNAi_Fold_3'Free_Count
cnt = 211	feature = 649	correl = -0.111481	descr = N_Gram_TT
cnt = 212	feature = 65	correl = -0.192743	descr = PF_RNAi_Fold_Energy
num rows = 521
num_elements = 110973
*
optimization finished, #iter = 522
nu = 0.542280
obj = -45.043442, rho = -0.695445
nSV = 352, nBSV = 223
num rows = 58
num_elements = 12354
*
optimization finished, #iter = 53
nu = 0.519370
obj = -4.522755, rho = -0.470752
nSV = 46, nBSV = 13
*
optimization finished, #iter = 522
nu = 0.542280
obj = -45.043442, rho = -0.695445
nSV = 352, nBSV = 223
CFS merit scores = 1.25579
CFS merit scores = 1.56633
CFS merit scores = 1.8222
CFS merit scores = 2.04796
CFS merit scores = 2.25132
CFS merit scores = 2.43701
CFS merit scores = 2.6099
CFS merit scores = 2.77153
CFS merit scores = 2.92374
CFS merit scores = 3.06833
CFS merit scores = 3.2061
CFS merit scores = 3.33792
CFS merit scores = 3.46422
CFS merit scores = 3.58576
CFS merit scores = 3.70303
CFS merit scores = 3.81637
CFS merit scores = 3.92618
CFS merit scores = 4.03067
CFS merit scores = 4.13134
CFS merit scores = 4.22849
CFS merit scores = 4.32267
CFS merit scores = 4.41406
CFS merit scores = 4.50298
CFS merit scores = 4.58962
CFS merit scores = 4.67409
CFS merit scores = 4.75651
CFS merit scores = 4.83605
CFS merit scores = 4.91409
CFS merit scores = 4.98893
CFS merit scores = 5.06221
CFS merit scores = 5.13393
CFS merit scores = 5.20413
CFS merit scores = 5.27298
CFS merit scores = 5.3405
CFS merit scores = 5.40306
CFS merit scores = 5.46393
CFS merit scores = 5.52222
CFS merit scores = 5.5794
CFS merit scores = 5.63548
CFS merit scores = 5.69006
CFS merit scores = 5.7425
CFS merit scores = 5.79309
CFS merit scores = 5.84069
CFS merit scores = 5.88709
CFS merit scores = 5.93256
CFS merit scores = 5.97106
CFS merit scores = 6.00704
CFS merit scores = 6.0408
CFS merit scores = 6.07324
CFS merit scores = 6.10365
CFS merit scores = 6.13309
CFS merit scores = 6.16157
CFS merit scores = 6.18887
CFS merit scores = 6.21471
CFS merit scores = 6.23729
CFS merit scores = 6.25724
CFS merit scores = 6.27658
CFS merit scores = 6.29429
CFS merit scores = 6.31091
CFS merit scores = 6.32511
CFS merit scores = 6.33841
CFS merit scores = 6.35188
CFS merit scores = 6.3655
CFS merit scores = 6.37833
CFS merit scores = 6.39154
CFS merit scores = 6.40493
CFS merit scores = 6.41692
CFS merit scores = 6.42888
CFS merit scores = 6.4394
CFS merit scores = 6.44873
CFS merit scores = 6.4582
CFS merit scores = 6.46809
CFS merit scores = 6.4765
CFS merit scores = 6.48448
CFS merit scores = 6.49118
CFS merit scores = 6.49543
CFS merit scores = 6.49911
CFS merit scores = 6.50296
CFS merit scores = 6.50624
CFS merit scores = 6.50888
CFS merit scores = 6.51195
CFS merit scores = 6.51544
CFS merit scores = 6.51826
CFS merit scores = 6.52161
CFS merit scores = 6.52475
CFS merit scores = 6.52799
CFS merit scores = 6.53114
CFS merit scores = 6.53247
CFS merit scores = 6.53339
CFS merit scores = 6.53436
CFS merit scores = 6.53393
CFS merit scores = 6.53394
CFS merit scores = 6.53392
CFS merit scores = 6.5333
CFS merit scores = 6.53033
CFS merit scores = 6.52785
CFS merit scores = 6.52548
CFS merit scores = 6.52331
CFS merit scores = 6.52026
CFS merit scores = 6.51752
CFS merit scores = 6.51496
CFS merit scores = 6.51204
CFS merit scores = 6.5094
CFS merit scores = 6.50656
CFS merit scores = 6.5038
CFS merit scores = 6.50134
CFS merit scores = 6.49868
CFS merit scores = 6.49565
CFS merit scores = 6.49235
CFS merit scores = 6.48904
CFS merit scores = 6.48532
CFS merit scores = 6.48164
CFS merit scores = 6.47837
CFS merit scores = 6.47423
CFS merit scores = 6.47011
CFS merit scores = 6.46596
CFS merit scores = 6.46198
CFS merit scores = 6.45725
CFS merit scores = 6.45252
CFS merit scores = 6.44793
CFS merit scores = 6.44305
CFS merit scores = 6.43832
CFS merit scores = 6.43357
CFS merit scores = 6.42903
CFS merit scores = 6.42456
CFS merit scores = 6.42044
CFS merit scores = 6.41636
CFS merit scores = 6.41241
CFS merit scores = 6.40838
CFS merit scores = 6.40404
CFS merit scores = 6.39941
CFS merit scores = 6.39439
CFS merit scores = 6.38896
CFS merit scores = 6.3838
CFS merit scores = 6.37839
CFS merit scores = 6.37332
CFS merit scores = 6.36853
CFS merit scores = 6.36406
CFS merit scores = 6.35967
CFS merit scores = 6.35449
CFS merit scores = 6.34943
CFS merit scores = 6.34379
CFS merit scores = 6.33827
CFS merit scores = 6.3328
CFS merit scores = 6.32726
CFS merit scores = 6.32136
CFS merit scores = 6.3157
CFS merit scores = 6.31006
CFS merit scores = 6.30429
CFS merit scores = 6.29791
CFS merit scores = 6.29157
CFS merit scores = 6.28473
CFS merit scores = 6.27807
CFS merit scores = 6.27169
CFS merit scores = 6.26512
CFS merit scores = 6.25839
CFS merit scores = 6.25165
CFS merit scores = 6.2452
CFS merit scores = 6.23843
CFS merit scores = 6.23158
CFS merit scores = 6.22486
CFS merit scores = 6.21787
CFS merit scores = 6.21101
CFS merit scores = 6.20372
CFS merit scores = 6.19643
CFS merit scores = 6.18943
CFS merit scores = 6.18236
CFS merit scores = 6.17527
CFS merit scores = 6.16803
CFS merit scores = 6.1609
CFS merit scores = 6.15372
CFS merit scores = 6.14682
CFS merit scores = 6.14012
CFS merit scores = 6.13343
CFS merit scores = 6.12662
CFS merit scores = 6.11945
CFS merit scores = 6.11209
CFS merit scores = 6.10479
CFS merit scores = 6.09745
CFS merit scores = 6.09005
CFS merit scores = 6.08276
CFS merit scores = 6.07535
CFS merit scores = 6.06806
CFS merit scores = 6.06004
CFS merit scores = 6.05213
CFS merit scores = 6.04324
CFS merit scores = 6.03405
CFS merit scores = 6.02475
CFS merit scores = 6.01565
CFS merit scores = 6.00675
CFS merit scores = 5.99804
CFS merit scores = 5.98949
CFS merit scores = 5.98107
CFS merit scores = 5.97283
CFS merit scores = 5.9641
CFS merit scores = 5.95545
CFS merit scores = 5.94701
CFS merit scores = 5.93877
CFS merit scores = 5.92991
CFS merit scores = 5.92117
CFS merit scores = 5.91276
CFS merit scores = 5.90434
CFS merit scores = 5.89593
CFS merit scores = 5.88757
CFS merit scores = 5.87913
CFS merit scores = 5.87076
CFS merit scores = 5.86245
CFS merit scores = 5.85423
CFS merit scores = 5.8455
CFS merit scores = 5.83703
CFS merit scores = 5.82879
CFS merit scores = 5.82052
CFS merit scores = 5.81241
CFS merit scores = 5.80419
CFS merit scores = 5.79572
CFS merit scores = 5.78737
CFS merit scores = 5.7792
CFS merit scores = 5.77118
CFS merit scores = 5.76306
CFS merit scores = 5.755
CFS merit scores = 5.74712
CFS merit scores = 5.73933
CFS merit scores = 5.73164
CFS merit scores = 5.72408
CFS merit scores = 5.71657
CFS merit scores = 5.70924
CFS merit scores = 5.7018
CFS merit scores = 5.69445
CFS merit scores = 5.68707
CFS merit scores = 5.67969
CFS merit scores = 5.67243
CFS merit scores = 5.66536
CFS merit scores = 5.65843
CFS merit scores = 5.65165
CFS merit scores = 5.64467
CFS merit scores = 5.63788
CFS merit scores = 5.63109
CFS merit scores = 5.6242
CFS merit scores = 5.61728
CFS merit scores = 5.61039
CFS merit scores = 5.60362
CFS merit scores = 5.59697
CFS merit scores = 5.59039
CFS merit scores = 5.58396
CFS merit scores = 5.57742
CFS merit scores = 5.57087
CFS merit scores = 5.56429
CFS merit scores = 5.55771
CFS merit scores = 5.55114
CFS merit scores = 5.54454
CFS merit scores = 5.53799
CFS merit scores = 5.53151
CFS merit scores = 5.52505
CFS merit scores = 5.51871
CFS merit scores = 5.51243
CFS merit scores = 5.50617
CFS merit scores = 5.49996
CFS merit scores = 5.49384
CFS merit scores = 5.48755
CFS merit scores = 5.48116
CFS merit scores = 5.47478
CFS merit scores = 5.46848
CFS merit scores = 5.4622
CFS merit scores = 5.45598
CFS merit scores = 5.44968
CFS merit scores = 5.4435
CFS merit scores = 5.43743
CFS merit scores = 5.43125
CFS merit scores = 5.42507
CFS merit scores = 5.41901
CFS merit scores = 5.41281
CFS merit scores = 5.40659
CFS merit scores = 5.40047
CFS merit scores = 5.39438
CFS merit scores = 5.38835
CFS merit scores = 5.38232
CFS merit scores = 5.3763
CFS merit scores = 5.37037
CFS merit scores = 5.36449
CFS merit scores = 5.35866
CFS merit scores = 5.35272
CFS merit scores = 5.34667
CFS merit scores = 5.34056
CFS merit scores = 5.33455
CFS merit scores = 5.32844
CFS merit scores = 5.32234
CFS merit scores = 5.31628
CFS merit scores = 5.31013
CFS merit scores = 5.30405
CFS merit scores = 5.29798
CFS merit scores = 5.29192
CFS merit scores = 5.28587
CFS merit scores = 5.27989
CFS merit scores = 5.27395
CFS merit scores = 5.26806
CFS merit scores = 5.26195
CFS merit scores = 5.25595
CFS merit scores = 5.24997
CFS merit scores = 5.244
CFS merit scores = 5.23814
CFS merit scores = 5.23222
CFS merit scores = 5.22626
CFS merit scores = 5.22037
CFS merit scores = 5.21446
CFS merit scores = 5.20862
CFS merit scores = 5.20273
CFS merit scores = 5.19695
CFS merit scores = 5.19098
CFS merit scores = 5.18513
CFS merit scores = 5.17935
CFS merit scores = 5.17311
CFS merit scores = 5.16689
CFS merit scores = 5.16074
CFS merit scores = 5.15455
CFS merit scores = 5.14836
CFS merit scores = 5.14218
CFS merit scores = 5.13596
CFS merit scores = 5.12973
CFS merit scores = 5.12331
CFS merit scores = 5.1169
CFS merit scores = 5.1105
CFS merit scores = 5.10418
CFS merit scores = 5.09783
CFS merit scores = 5.09131
CFS merit scores = 5.08483
CFS merit scores = 5.07845
CFS merit scores = 5.07216
CFS merit scores = 5.0659
CFS merit scores = 5.05958
CFS merit scores = 5.05309
CFS merit scores = 5.04651
CFS merit scores = 5.03995
CFS merit scores = 5.03326
CFS merit scores = 5.0264
CFS merit scores = 5.01954
CFS merit scores = 5.01262
CFS merit scores = 5.00573
CFS merit scores = 4.9988
CFS merit scores = 4.99195
CFS merit scores = 4.98496
CFS merit scores = 4.97755
CFS merit scores = 4.96981
CFS merit scores = 4.96193
CFS merit scores = 4.95405
CFS merit scores = 4.94609
CFS merit scores = 4.93794
CFS merit scores = 4.92963
CFS merit scores = 4.92145
CFS merit scores = 4.9133
CFS merit scores = 4.90504
CFS merit scores = 4.89635
CFS merit scores = 4.88765
CFS merit scores = 4.87891
CFS merit scores = 4.8702
CFS merit scores = 4.86138
CFS merit scores = 4.85254
CFS merit scores = 4.84364
CFS merit scores = 4.83435
CFS merit scores = 4.82491
CFS merit scores = 4.81558
CFS merit scores = 4.80627
CFS merit scores = 4.7967
CFS merit scores = 4.78655
CFS merit scores = 4.77622
CFS merit scores = 4.7659
CFS merit scores = 4.75559
CFS merit scores = 4.74522
CFS merit scores = 4.73138
CFS merit scores = 4.71248
cnt = 1	feature = 43	correl = -0.255793	descr = Position_Specific_Bin_Base_18_Base_A
cnt = 2	feature = 678	correl = -0.225281	descr = N_Gram_TTCTC
cnt = 3	feature = 448	correl = 0.0766245	descr = N_Gram_GCCT
cnt = 4	feature = 473	correl = 0.114234	descr = N_Gram_GGAAA
cnt = 5	feature = 514	correl = 0.0924545	descr = N_Gram_GGGTC
cnt = 6	feature = 313	correl = 0.108045	descr = N_Gram_CCTCA
cnt = 7	feature = 244	correl = 0.0730959	descr = N_Gram_ATGGG
cnt = 8	feature = 611	correl = 0.0940019	descr = N_Gram_TCGGC
cnt = 9	feature = 664	correl = 0.0799585	descr = N_Gram_TTAAG
cnt = 10	feature = 353	correl = 0.0785541	descr = N_Gram_CGTGG
cnt = 11	feature = 397	correl = 0.0729367	descr = N_Gram_GACAG
cnt = 12	feature = 351	correl = 0.070128	descr = N_Gram_CGTGA
cnt = 13	feature = 447	correl = -0.056263	descr = N_Gram_GCCGT
cnt = 14	feature = 598	correl = 0.0518716	descr = N_Gram_TCCCG
cnt = 15	feature = 322	correl = -0.0492413	descr = N_Gram_CGACC
cnt = 16	feature = 301	correl = 0.0448498	descr = N_Gram_CCCCG
cnt = 17	feature = 457	correl = 0.0448498	descr = N_Gram_GCGTA
cnt = 18	feature = 429	correl = 0.0724704	descr = N_Gram_GCAAT
cnt = 19	feature = 597	correl = 0.0606099	descr = N_Gram_TCCCA
cnt = 20	feature = 361	correl = 0.0857534	descr = N_Gram_CTATT
cnt = 21	feature = 217	correl = -0.0439411	descr = N_Gram_AGTGA
cnt = 22	feature = 576	correl = 0.0624943	descr = N_Gram_TATAA
cnt = 23	feature = 618	correl = 0.0565305	descr = N_Gram_TCTCG
cnt = 24	feature = 419	correl = -0.055789	descr = N_Gram_GATCG
cnt = 25	feature = 627	correl = 0.0508648	descr = N_Gram_TGAAA
cnt = 26	feature = 232	correl = -0.0455511	descr = N_Gram_ATCAA
cnt = 27	feature = 609	correl = -0.0492413	descr = N_Gram_TCGCA
cnt = 28	feature = 674	correl = 0.0442881	descr = N_Gram_TTCGA
cnt = 29	feature = 324	correl = 0.0883378	descr = N_Gram_CGACT
cnt = 30	feature = 219	correl = 0.0883378	descr = N_Gram_AGTTA
cnt = 31	feature = 578	correl = 0.0750185	descr = N_Gram_TATAT
cnt = 32	feature = 520	correl = 0.0549401	descr = N_Gram_GGTGC
cnt = 33	feature = 391	correl = 0.0525049	descr = N_Gram_GAAAC
cnt = 34	feature = 416	correl = 0.0455868	descr = N_Gram_GATAC
cnt = 35	feature = 432	correl = 0.0824809	descr = N_Gram_GCACT
cnt = 36	feature = 394	correl = -0.0442622	descr = N_Gram_GAAGG
cnt = 37	feature = 308	correl = 0.0550859	descr = N_Gram_CCGGC
cnt = 38	feature = 225	correl = 0.0542735	descr = N_Gram_ATACA
cnt = 39	feature = 555	correl = 0.0445252	descr = N_Gram_GTTGC
cnt = 40	feature = 267	correl = -0.0447454	descr = N_Gram_CACCC
cnt = 41	feature = 688	correl = -0.0474312	descr = N_Gram_TTGGA
cnt = 42	feature = 208	correl = -0.0498252	descr = N_Gram_AGGGC
cnt = 43	feature = 207	correl = -0.0651342	descr = N_Gram_AGGCT
cnt = 44	feature = 610	correl = 0.0648799	descr = N_Gram_TCGGA
cnt = 45	feature = 396	correl = 0.0527757	descr = N_Gram_GAATC
cnt = 46	feature = 380	correl = 0.0570962	descr = N_Gram_CTTCC
cnt = 47	feature = 247	correl = -0.0547916	descr = N_Gram_ATTAC
cnt = 48	feature = 345	correl = -0.0705616	descr = N_Gram_CGTAA
cnt = 49	feature = 657	correl = 0.0685304	descr = N_Gram_TGTGA
cnt = 50	feature = 246	correl = 0.0631997	descr = N_Gram_ATGTT
cnt = 51	feature = 551	correl = -0.0790862	descr = N_Gram_GTTAC
cnt = 52	feature = 620	correl = -0.0502427	descr = N_Gram_TCTGC
cnt = 53	feature = 389	correl = 0.0577329	descr = N_Gram_CTTTG
cnt = 54	feature = 527	correl = -0.0514624	descr = N_Gram_GTCAA
cnt = 55	feature = 467	correl = 0.0799764	descr = N_Gram_GCTGG
cnt = 56	feature = 82	correl = -0.0574263	descr = Xue_Structure_Feature_A010
cnt = 57	feature = 339	correl = 0.0591247	descr = N_Gram_CGGCG
cnt = 58	feature = 477	correl = 0.104332	descr = N_Gram_GGACC
cnt = 59	feature = 424	correl = -0.0691849	descr = N_Gram_GATTT
cnt = 60	feature = 653	correl = 0.0587498	descr = N_Gram_TGTAA
cnt = 61	feature = 348	correl = -0.0456528	descr = N_Gram_CGTCC
cnt = 62	feature = 512	correl = 0.0448498	descr = N_Gram_GGGGT
cnt = 63	feature = 667	correl = -0.0851363	descr = N_Gram_TTATA
cnt = 64	feature = 461	correl = 0.0858528	descr = N_Gram_GCTAT
cnt = 65	feature = 160	correl = 0.0448498	descr = N_Gram_ACAGC
cnt = 66	feature = 236	correl = -0.097297	descr = N_Gram_ATCGG
cnt = 67	feature = 421	correl = -0.0584037	descr = N_Gram_GATGC
cnt = 68	feature = 406	correl = 0.0576854	descr = N_Gram_GAGAT
cnt = 69	feature = 400	correl = -0.064095	descr = N_Gram_GACCT
cnt = 70	feature = 636	correl = 0.0931096	descr = N_Gram_TGCAC
cnt = 71	feature = 510	correl = 0.0877997	descr = N_Gram_GGGGC
cnt = 72	feature = 290	correl = 0.0476934	descr = N_Gram_CCAAT
cnt = 73	feature = 574	correl = 0.0802415	descr = N_Gram_TAGCA
cnt = 74	feature = 320	correl = 0.0446263	descr = N_Gram_CGAAG
cnt = 75	feature = 600	correl = -0.0649711	descr = N_Gram_TCCGC
cnt = 76	feature = 545	correl = 0.112764	descr = N_Gram_GTGGC
cnt = 77	feature = 649	correl = 0.0460523	descr = N_Gram_TGGGT
cnt = 78	feature = 224	correl = -0.14922	descr = N_Gram_ATAAG
cnt = 79	feature = 613	correl = 0.0558992	descr = N_Gram_TCGTT
cnt = 80	feature = 666	correl = -0.0735572	descr = N_Gram_TTACC
cnt = 81	feature = 552	correl = 0.0847243	descr = N_Gram_GTTCC
cnt = 82	feature = 321	correl = 0.0729367	descr = N_Gram_CGACA
cnt = 83	feature = 235	correl = -0.0492413	descr = N_Gram_ATCGC
cnt = 84	feature = 261	correl = 0.0821646	descr = N_Gram_CAAGG
cnt = 85	feature = 417	correl = 0.075923	descr = N_Gram_GATAT
cnt = 86	feature = 303	correl = 0.0684582	descr = N_Gram_CCCGC
cnt = 87	feature = 494	correl = 0.0748259	descr = N_Gram_GGCGC
cnt = 88	feature = 629	correl = -0.0813739	descr = N_Gram_TGAGA
cnt = 89	feature = 641	correl = 0.0884103	descr = N_Gram_TGGAG
cnt = 90	feature = 257	correl = -0.0669001	descr = N_Gram_CAAAT
cnt = 91	feature = 452	correl = 0.0737702	descr = N_Gram_GCGAG
cnt = 92	feature = 312	correl = 0.0784148	descr = N_Gram_CCGTG
cnt = 93	feature = 291	correl = -0.0450395	descr = N_Gram_CCACG
cnt = 94	feature = 579	correl = 0.0624687	descr = N_Gram_TATGT
cnt = 95	feature = 211	correl = 0.0755699	descr = N_Gram_AGGTT
cnt = 96	feature = 484	correl = 0.0649314	descr = N_Gram_GGATT
cnt = 97	feature = 589	correl = -0.0584076	descr = N_Gram_TCATA
cnt = 98	feature = 446	correl = 0.0580428	descr = N_Gram_GCCGC
cnt = 99	feature = 535	correl = 0.0982776	descr = N_Gram_GTCGG
cnt = 100	feature = 295	correl = 0.0455395	descr = N_Gram_CCATC
cnt = 101	feature = 218	correl = 0.102945	descr = N_Gram_AGTGT
cnt = 102	feature = 315	correl = 0.0599956	descr = N_Gram_CCTCG
cnt = 103	feature = 483	correl = -0.0892388	descr = N_Gram_GGATC
cnt = 104	feature = 326	correl = -0.0912834	descr = N_Gram_CGAGT
cnt = 105	feature = 563	correl = 0.0605012	descr = N_Gram_TAAAT
cnt = 106	feature = 209	correl = 0.10018	descr = N_Gram_AGGGG
cnt = 107	feature = 433	correl = -0.0707097	descr = N_Gram_GCAGA
cnt = 108	feature = 683	correl = -0.0663177	descr = N_Gram_TTGAC
cnt = 109	feature = 691	correl = 0.0843309	descr = N_Gram_TTGTG
cnt = 110	feature = 363	correl = 0.0649461	descr = N_Gram_CTCAA
cnt = 111	feature = 456	correl = 0.0575207	descr = N_Gram_GCGGG
cnt = 112	feature = 648	correl = 0.0877997	descr = N_Gram_TGGGG
cnt = 113	feature = 631	correl = -0.0444781	descr = N_Gram_TGATC
cnt = 114	feature = 651	correl = 0.0544855	descr = N_Gram_TGGTA
cnt = 115	feature = 690	correl = -0.0539225	descr = N_Gram_TTGTA
cnt = 116	feature = 573	correl = -0.0629578	descr = N_Gram_TAGAT
cnt = 117	feature = 304	correl = 0.0702418	descr = N_Gram_CCCGG
cnt = 118	feature = 580	correl = -0.0568288	descr = N_Gram_TATTC
cnt = 119	feature = 645	correl = 0.146803	descr = N_Gram_TGGCT
cnt = 120	feature = 278	correl = 0.0832083	descr = N_Gram_CAGGA
cnt = 121	feature = 298	correl = 0.0721959	descr = N_Gram_CCCAA
cnt = 122	feature = 392	correl = 0.100755	descr = N_Gram_GAAAG
cnt = 123	feature = 623	correl = -0.12972	descr = N_Gram_TCTTA
cnt = 124	feature = 449	correl = 0.0605773	descr = N_Gram_GCCTC
cnt = 125	feature = 423	correl = -0.0595979	descr = N_Gram_GATTA
cnt = 126	feature = 336	correl = 0.057566	descr = N_Gram_CGGAC
cnt = 127	feature = 360	correl = 0.0624943	descr = N_Gram_CTATA
cnt = 128	feature = 540	correl = 0.047812	descr = N_Gram_GTGAC
cnt = 129	feature = 272	correl = 0.0966225	descr = N_Gram_CACTC
cnt = 130	feature = 686	correl = -0.141277	descr = N_Gram_TTGCG
cnt = 131	feature = 220	correl = 0.0496638	descr = N_Gram_AGTTG
cnt = 132	feature = 264	correl = 0.0779496	descr = N_Gram_CACAT
cnt = 133	feature = 331	correl = 0.0590235	descr = N_Gram_CGCCG
cnt = 134	feature = 525	correl = -0.0627469	descr = N_Gram_GTATC
cnt = 135	feature = 504	correl = 0.0756844	descr = N_Gram_GGGCA
cnt = 136	feature = 325	correl = 0.102203	descr = N_Gram_CGAGG
cnt = 137	feature = 407	correl = -0.0480842	descr = N_Gram_GAGCC
cnt = 138	feature = 659	correl = 0.0503127	descr = N_Gram_TGTGT
cnt = 139	feature = 314	correl = -0.0881514	descr = N_Gram_CCTCC
cnt = 140	feature = 647	correl = 0.0511865	descr = N_Gram_TGGGA
cnt = 141	feature = 451	correl = -0.0771366	descr = N_Gram_GCGAC
cnt = 142	feature = 655	correl = 0.0470969	descr = N_Gram_TGTCT
cnt = 143	feature = 500	correl = 0.0518907	descr = N_Gram_GGGAA
cnt = 144	feature = 695	correl = -0.045038	descr = N_Gram_TTTCG
cnt = 145	feature = 450	correl = 0.132646	descr = N_Gram_GCCTT
cnt = 146	feature = 654	correl = -0.0614479	descr = N_Gram_TGTCA
cnt = 147	feature = 228	correl = 0.0463331	descr = N_Gram_ATAGC
cnt = 148	feature = 531	correl = 0.050868	descr = N_Gram_GTCCC
cnt = 149	feature = 593	correl = 0.0584476	descr = N_Gram_TCCAA
cnt = 150	feature = 586	correl = 0.0809286	descr = N_Gram_TCAGC
cnt = 151	feature = 371	correl = -0.0737816	descr = N_Gram_CTGAT
cnt = 152	feature = 441	correl = 0.0978444	descr = N_Gram_GCCAG
cnt = 153	feature = 478	correl = 0.0981411	descr = N_Gram_GGACG
cnt = 154	feature = 285	correl = -0.0664047	descr = N_Gram_CATCG
cnt = 155	feature = 286	correl = 0.0786939	descr = N_Gram_CATCT
cnt = 156	feature = 497	correl = 0.153635	descr = N_Gram_GGCTT
cnt = 157	feature = 546	correl = 0.0774851	descr = N_Gram_GTGGT
cnt = 158	feature = 660	correl = -0.0517423	descr = N_Gram_TGTTA
cnt = 159	feature = 517	correl = -0.0707976	descr = N_Gram_GGTAA
cnt = 160	feature = 481	correl = 0.106159	descr = N_Gram_GGAGC
cnt = 161	feature = 440	correl = -0.0510814	descr = N_Gram_GCCAA
cnt = 162	feature = 364	correl = 0.0682814	descr = N_Gram_CTCAC
cnt = 163	feature = 428	correl = 0.0956937	descr = N_Gram_GCAAC
cnt = 164	feature = 226	correl = -0.0793273	descr = N_Gram_ATACT
cnt = 165	feature = 399	correl = 0.0523441	descr = N_Gram_GACCG
cnt = 166	feature = 459	correl = 0.0945911	descr = N_Gram_GCGTG
cnt = 167	feature = 258	correl = 0.0465688	descr = N_Gram_CAACA
cnt = 168	feature = 281	correl = 0.129518	descr = N_Gram_CAGTG
cnt = 169	feature = 553	correl = -0.07825	descr = N_Gram_GTTCT
cnt = 170	feature = 454	correl = 0.0515601	descr = N_Gram_GCGGA
cnt = 171	feature = 505	correl = 0.10175	descr = N_Gram_GGGCC
cnt = 172	feature = 274	correl = 0.0834702	descr = N_Gram_CAGCA
cnt = 173	feature = 280	correl = 0.0815473	descr = N_Gram_CAGTA
cnt = 174	feature = 701	correl = -0.0691456	descr = N_Gram_TTTTG
cnt = 175	feature = 608	correl = -0.100801	descr = N_Gram_TCGAG
cnt = 176	feature = 318	correl = -0.0790128	descr = N_Gram_CCTTC
cnt = 177	feature = 487	correl = 0.0854986	descr = N_Gram_GGCAT
cnt = 178	feature = 466	correl = 0.0652103	descr = N_Gram_GCTGC
cnt = 179	feature = 375	correl = 0.0453749	descr = N_Gram_CTGTG
cnt = 180	feature = 216	correl = -0.151815	descr = N_Gram_AGTCT
cnt = 181	feature = 643	correl = 0.102589	descr = N_Gram_TGGCC
cnt = 182	feature = 511	correl = 0.0756844	descr = N_Gram_GGGGG
cnt = 183	feature = 612	correl = -0.0487143	descr = N_Gram_TCGTC
cnt = 184	feature = 306	correl = 0.0440284	descr = N_Gram_CCGA
cnt = 185	feature = 455	correl = 0.064167	descr = N_Gram_GCGGC
cnt = 186	feature = 601	correl = -0.0849159	descr = N_Gram_TCCGG
cnt = 187	feature = 404	correl = -0.0768158	descr = N_Gram_GACTG
cnt = 188	feature = 594	correl = -0.0477594	descr = N_Gram_TCCAC
cnt = 189	feature = 463	correl = 0.0504524	descr = N_Gram_GCTCA
cnt = 190	feature = 390	correl = 0.0849416	descr = N_Gram_GAAA
cnt = 191	feature = 341	correl = 0.107999	descr = N_Gram_CGGGA
cnt = 192	feature = 370	correl = -0.0576006	descr = N_Gram_CTCTC
cnt = 193	feature = 603	correl = -0.0561181	descr = N_Gram_TCCTC
cnt = 194	feature = 521	correl = 0.0622921	descr = N_Gram_GGTTG
cnt = 195	feature = 628	correl = -0.0711086	descr = N_Gram_TGAAG
cnt = 196	feature = 413	correl = -0.0559163	descr = N_Gram_GAGTT
cnt = 197	feature = 492	correl = 0.132646	descr = N_Gram_GGCCT
cnt = 198	feature = 435	correl = 0.0498434	descr = N_Gram_GCAGT
cnt = 199	feature = 373	correl = 0.0498909	descr = N_Gram_CTGGA
cnt = 200	feature = 596	correl = 0.0638738	descr = N_Gram_TCCC
cnt = 201	feature = 14	correl = -0.1502	descr = Position_Specific_Bin_Base_5_Base_A
cnt = 202	feature = 632	correl = -0.117916	descr = N_Gram_TGATT
cnt = 203	feature = 26	correl = -0.0802373	descr = Position_Specific_Bin_Base_11_Base_G
cnt = 204	feature = 501	correl = 0.105734	descr = N_Gram_GGGAC
cnt = 205	feature = 276	correl = -0.139525	descr = N_Gram_CAGCT
cnt = 206	feature = 327	correl = -0.0450845	descr = N_Gram_CGAT
cnt = 207	feature = 248	correl = 0.0458093	descr = N_Gram_ATTG
cnt = 208	feature = 36	correl = 0.059702	descr = Position_Specific_Bin_Base_15_Base_T
cnt = 209	feature = 365	correl = -0.0923204	descr = N_Gram_CTCAT
cnt = 210	feature = 10	correl = 0.0723508	descr = Position_Specific_Bin_Base_3_Base_C
cnt = 211	feature = 39	correl = -0.0748419	descr = Position_Specific_Bin_Base_17_Base_A
cnt = 212	feature = 30	correl = -0.102017	descr = Position_Specific_Bin_Base_12_Base_T
cnt = 213	feature = 25	correl = 0.0474742	descr = Position_Specific_Bin_Base_10_Base_T
cnt = 214	feature = 518	correl = 0.0626126	descr = N_Gram_GGTC
cnt = 215	feature = 475	correl = 0.053315	descr = N_Gram_GGAAG
cnt = 216	feature = 387	correl = 0.0766834	descr = N_Gram_CTTTA
cnt = 217	feature = 537	correl = -0.0945485	descr = N_Gram_GTCTT
cnt = 218	feature = 557	correl = -0.0534548	descr = N_Gram_GTTGT
cnt = 219	feature = 436	correl = 0.0724619	descr = N_Gram_GCAT
cnt = 220	feature = 21	correl = 0.0640325	descr = Position_Specific_Bin_Base_8_Base_T
cnt = 221	feature = 420	correl = -0.109978	descr = N_Gram_GATCT
cnt = 222	feature = 644	correl = -0.0798216	descr = N_Gram_TGGCG
cnt = 223	feature = 136	correl = 0.0516237	descr = N_Gram_AACAT
cnt = 224	feature = 23	correl = -0.0806504	descr = Position_Specific_Bin_Base_9_Base_T
cnt = 225	feature = 32	correl = 0.130268	descr = Position_Specific_Bin_Base_13_Base_C
cnt = 226	feature = 259	correl = 0.0687412	descr = N_Gram_CAAG
cnt = 227	feature = 40	correl = 0.0877517	descr = Position_Specific_Bin_Base_17_Base_C
cnt = 228	feature = 426	correl = 0.124267	descr = N_Gram_GCAA
cnt = 229	feature = 558	correl = -0.0853291	descr = N_Gram_GTTTT
cnt = 230	feature = 357	correl = 0.0501379	descr = N_Gram_CTA
cnt = 231	feature = 350	correl = 0.132061	descr = N_Gram_CGTG
cnt = 232	feature = 35	correl = -0.047612	descr = Position_Specific_Bin_Base_15_Base_G
cnt = 233	feature = 468	correl = 0.0850152	descr = N_Gram_GCTT
cnt = 234	feature = 11	correl = -0.054391	descr = Position_Specific_Bin_Base_4_Base_A
cnt = 235	feature = 29	correl = 0.0813304	descr = Position_Specific_Bin_Base_12_Base_G
cnt = 236	feature = 33	correl = -0.113363	descr = Position_Specific_Bin_Base_14_Base_A
cnt = 237	feature = 41	correl = 0.0491441	descr = Position_Specific_Bin_Base_17_Base_G
cnt = 238	feature = 689	correl = 0.076648	descr = N_Gram_TTGGC
cnt = 239	feature = 54	correl = -0.0557335	descr = Gibbs_of_Target_Sequence__Pos_8_Step_1
cnt = 240	feature = 9	correl = -0.0546386	descr = Position_Specific_Bin_Base_2_Base_G
cnt = 241	feature = 342	correl = 0.128717	descr = N_Gram_CGGGC
cnt = 242	feature = 590	correl = -0.0600296	descr = N_Gram_TCATC
cnt = 243	feature = 46	correl = -0.0950701	descr = Position_Specific_Bin_Base_18_Base_T
cnt = 244	feature = 13	correl = 0.0510965	descr = Position_Specific_Bin_Base_4_Base_T
cnt = 245	feature = 624	correl = -0.135977	descr = N_Gram_TCTTC
cnt = 246	feature = 72	correl = 0.102086	descr = Fold_of_RNAi_Sequence_Pos_9
cnt = 247	feature = 265	correl = 0.0621859	descr = N_Gram_CACC
cnt = 248	feature = 383	correl = -0.104132	descr = N_Gram_CTTGA
cnt = 249	feature = 44	correl = 0.109365	descr = Position_Specific_Bin_Base_18_Base_C
cnt = 250	feature = 270	correl = -0.0648383	descr = N_Gram_CACGA
cnt = 251	feature = 16	correl = 0.0644919	descr = Position_Specific_Bin_Base_5_Base_G
cnt = 252	feature = 529	correl = -0.0531036	descr = N_Gram_GTCC
cnt = 253	feature = 616	correl = -0.0997089	descr = N_Gram_TCTCA
cnt = 254	feature = 539	correl = 0.0467646	descr = N_Gram_GTGA
cnt = 255	feature = 71	correl = 0.0570467	descr = Fold_of_RNAi_Sequence_Pos_6
cnt = 256	feature = 206	correl = 0.102113	descr = N_Gram_AGGCG
cnt = 257	feature = 606	correl = -0.0612843	descr = N_Gram_TCGA
cnt = 258	feature = 24	correl = -0.0453259	descr = Position_Specific_Bin_Base_10_Base_G
cnt = 259	feature = 673	correl = -0.0480288	descr = N_Gram_TTCCG
cnt = 260	feature = 334	correl = 0.0663428	descr = N_Gram_CGGA
cnt = 261	feature = 442	correl = 0.0479286	descr = N_Gram_GCCC
cnt = 262	feature = 646	correl = 0.105942	descr = N_Gram_TGGG
cnt = 263	feature = 59	correl = -0.0526008	descr = Gibbs_of_Target_Sequence__Pos_15_Step_1
cnt = 264	feature = 237	correl = -0.064906	descr = N_Gram_ATCTC
cnt = 265	feature = 547	correl = 0.0680015	descr = N_Gram_GTGT
cnt = 266	feature = 51	correl = -0.0491855	descr = Gibbs_of_Target_Sequence__Pos_4_Step_1
cnt = 267	feature = 69	correl = 0.144874	descr = Fold_of_RNAi_Sequence_Pos_2
cnt = 268	feature = 684	correl = -0.0717365	descr = N_Gram_TTGC
cnt = 269	feature = 27	correl = -0.111	descr = Position_Specific_Bin_Base_12_Base_A
cnt = 270	feature = 105	correl = 0.0534014	descr = Fold_of_Target_NoEndbrace_noends_Pos_15
cnt = 271	feature = 496	correl = 0.0791347	descr = N_Gram_GGCT
cnt = 272	feature = 583	correl = 0.047168	descr = N_Gram_TCAC
cnt = 273	feature = 17	correl = -0.1439	descr = Position_Specific_Bin_Base_6_Base_A
cnt = 274	feature = 77	correl = 0.0676704	descr = Fold_of_RNAi_Sequence_Pos_15
cnt = 275	feature = 604	correl = -0.108303	descr = N_Gram_TCCTT
cnt = 276	feature = 395	correl = -0.0541473	descr = N_Gram_GAAGT
cnt = 277	feature = 38	correl = 0.154993	descr = Position_Specific_Bin_Base_16_Base_C
cnt = 278	feature = 277	correl = 0.0606058	descr = N_Gram_CAGG
cnt = 279	feature = 81	correl = 0.112098	descr = Xue_Structure_Feature_A101
cnt = 280	feature = 572	correl = -0.0660272	descr = N_Gram_TACTT
cnt = 281	feature = 8	correl = 0.0882388	descr = Position_Specific_Bin_Base_2_Base_C
cnt = 282	feature = 12	correl = 0.0472081	descr = Position_Specific_Bin_Base_4_Base_C
cnt = 283	feature = 18	correl = 0.128532	descr = Position_Specific_Bin_Base_6_Base_C
cnt = 284	feature = 541	correl = 0.0443085	descr = N_Gram_GTGC
cnt = 285	feature = 73	correl = 0.0525042	descr = Fold_of_RNAi_Sequence_Pos_11
cnt = 286	feature = 532	correl = -0.0573544	descr = N_Gram_GTCG
cnt = 287	feature = 565	correl = -0.099727	descr = N_Gram_TAAG
cnt = 288	feature = 15	correl = 0.117325	descr = Position_Specific_Bin_Base_5_Base_C
cnt = 289	feature = 656	correl = 0.0753726	descr = N_Gram_TGTG
cnt = 290	feature = 630	correl = -0.11707	descr = N_Gram_TGAT
cnt = 291	feature = 595	correl = -0.138992	descr = N_Gram_TCCAG
cnt = 292	feature = 50	correl = 0.0717407	descr = Gibbs_of_Target_Sequence__Pos_3_Step_1
cnt = 293	feature = 57	correl = -0.0881619	descr = Gibbs_of_Target_Sequence__Pos_13_Step_1
cnt = 294	feature = 388	correl = -0.0526176	descr = N_Gram_CTTTC
cnt = 295	feature = 472	correl = 0.0772817	descr = N_Gram_GGAA
cnt = 296	feature = 619	correl = -0.117051	descr = N_Gram_TCTCT
cnt = 297	feature = 288	correl = 0.075325	descr = N_Gram_CCAA
cnt = 298	feature = 476	correl = 0.0898354	descr = N_Gram_GGAC
cnt = 299	feature = 544	correl = 0.0999848	descr = N_Gram_GTGG
cnt = 300	feature = 79	correl = -0.0717641	descr = Xue_Structure_Feature_A110
cnt = 301	feature = 52	correl = -0.119077	descr = Gibbs_of_Target_Sequence__Pos_6_Step_1
cnt = 302	feature = 67	correl = 0.157007	descr = Fold_of_RNAi_Sequence_Pos_0
cnt = 303	feature = 60	correl = -0.111311	descr = Gibbs_of_Target_Sequence__Pos_17_Step_1
cnt = 304	feature = 697	correl = -0.0585	descr = N_Gram_TTTG
cnt = 305	feature = 234	correl = -0.0759074	descr = N_Gram_ATCG
cnt = 306	feature = 479	correl = 0.136895	descr = N_Gram_GGAG
cnt = 307	feature = 418	correl = -0.118412	descr = N_Gram_GATC
cnt = 308	feature = 80	correl = 0.0530725	descr = Xue_Structure_Feature_A100
cnt = 309	feature = 309	correl = 0.109583	descr = N_Gram_CCGGG
cnt = 310	feature = 554	correl = 0.0481514	descr = N_Gram_GTTG
cnt = 311	feature = 61	correl = -0.19477	descr = Gibbs_of_Target_Sequence__Pos_18_Step_1
cnt = 312	feature = 509	correl = 0.0541443	descr = N_Gram_GGGGA
cnt = 313	feature = 214	correl = -0.0842201	descr = N_Gram_AGTC
cnt = 314	feature = 56	correl = 0.0660343	descr = Gibbs_of_Target_Sequence__Pos_12_Step_1
cnt = 315	feature = 700	correl = -0.127815	descr = N_Gram_TTTTC
cnt = 316	feature = 367	correl = -0.114791	descr = N_Gram_CTCCA
cnt = 317	feature = 28	correl = 0.140363	descr = Position_Specific_Bin_Base_12_Base_C
cnt = 318	feature = 70	correl = 0.0647924	descr = Fold_of_RNAi_Sequence_Pos_3
cnt = 319	feature = 86	correl = 0.0468023	descr = Xue_Structure_Feature_C011
cnt = 320	feature = 681	correl = -0.0861382	descr = N_Gram_TTGA
cnt = 321	feature = 409	correl = 0.0726094	descr = N_Gram_GAGG
cnt = 322	feature = 58	correl = -0.201419	descr = Gibbs_of_Target_Sequence__Pos_14_Step_1
cnt = 323	feature = 536	correl = -0.081874	descr = N_Gram_GTCT
cnt = 324	feature = 633	correl = -0.0476861	descr = N_Gram_TGC
cnt = 325	feature = 453	correl = 0.0883347	descr = N_Gram_GCGG
cnt = 326	feature = 283	correl = 0.0655313	descr = N_Gram_CATC
cnt = 327	feature = 702	correl = -0.104708	descr = N_Gram_TTTTT
cnt = 328	feature = 76	correl = 0.0654704	descr = Fold_of_RNAi_Sequence_Pos_14
cnt = 329	feature = 382	correl = -0.0452868	descr = N_Gram_CTTG
cnt = 330	feature = 68	correl = 0.179941	descr = Fold_of_RNAi_Sequence_Pos_1
cnt = 331	feature = 329	correl = 0.0670619	descr = N_Gram_CGCC
cnt = 332	feature = 78	correl = 0.0461948	descr = Fold_of_RNAi_Sequence_Pos_16
cnt = 333	feature = 503	correl = 0.139264	descr = N_Gram_GGGC
cnt = 334	feature = 662	correl = -0.0606262	descr = N_Gram_TTA
cnt = 335	feature = 602	correl = -0.0962677	descr = N_Gram_TCCT
cnt = 336	feature = 599	correl = -0.0542676	descr = N_Gram_TCCG
cnt = 337	feature = 560	correl = -0.0452318	descr = N_Gram_TAA
cnt = 338	feature = 617	correl = -0.125115	descr = N_Gram_TCTCC
cnt = 339	feature = 425	correl = 0.12695	descr = N_Gram_GCA
cnt = 340	feature = 460	correl = 0.0474591	descr = N_Gram_GCT
cnt = 341	feature = 255	correl = 0.113959	descr = N_Gram_CAA
cnt = 342	feature = 508	correl = 0.0940687	descr = N_Gram_GGGG
cnt = 343	feature = 516	correl = 0.0732941	descr = N_Gram_GGT
cnt = 344	feature = 626	correl = -0.0926296	descr = N_Gram_TGA
cnt = 345	feature = 605	correl = -0.0786267	descr = N_Gram_TCG
cnt = 346	feature = 231	correl = -0.076158	descr = N_Gram_ATC
cnt = 347	feature = 640	correl = 0.089568	descr = N_Gram_TGG
cnt = 348	feature = 356	correl = -0.0701932	descr = N_Gram_CT
cnt = 349	feature = 405	correl = 0.0644775	descr = N_Gram_GAG
cnt = 350	feature = 538	correl = 0.121846	descr = N_Gram_GTG
cnt = 351	feature = 693	correl = -0.124369	descr = N_Gram_TTTC
cnt = 352	feature = 83	correl = 0.0826214	descr = Xue_Structure_Feature_C111
cnt = 353	feature = 677	correl = -0.234287	descr = N_Gram_TTCT
cnt = 354	feature = 439	correl = 0.0730426	descr = N_Gram_GCC
cnt = 355	feature = 222	correl = -0.0966907	descr = N_Gram_AT
cnt = 356	feature = 254	correl = 0.0741285	descr = N_Gram_CA
cnt = 357	feature = 615	correl = -0.203329	descr = N_Gram_TCTC
cnt = 358	feature = 376	correl = -0.116003	descr = N_Gram_CTT
cnt = 359	feature = 65	correl = -0.116819	descr = PF_RNAi_Fold_5'Free_Count
cnt = 360	feature = 340	correl = 0.129862	descr = N_Gram_CGGG
cnt = 361	feature = 305	correl = 0.0663525	descr = N_Gram_CCG
cnt = 362	feature = 66	correl = -0.0658058	descr = PF_RNAi_Fold_3'Free_Count
cnt = 363	feature = 591	correl = -0.133903	descr = N_Gram_TCC
cnt = 364	feature = 485	correl = 0.149835	descr = N_Gram_GGC
cnt = 365	feature = 498	correl = 0.183921	descr = N_Gram_GGG
cnt = 366	feature = 661	correl = -0.126288	descr = N_Gram_TT
cnt = 367	feature = 614	correl = -0.137463	descr = N_Gram_TCT
cnt = 368	feature = 64	correl = -0.171683	descr = PF_RNAi_Fold_Energy
cnt = 369	feature = 47	correl = -0.17902	descr = Gibbs_of_Target_Sequence_
num rows = 521
num_elements = 192770
*
optimization finished, #iter = 638
nu = 0.514476
obj = -39.910489, rho = -0.629328
nSV = 365, nBSV = 182
num rows = 58
num_elements = 21460
*
optimization finished, #iter = 53
nu = 0.446568
obj = -4.022861, rho = -0.452049
nSV = 40, nBSV = 11
*
optimization finished, #iter = 638
nu = 0.514476
obj = -39.910489, rho = -0.629328
nSV = 365, nBSV = 182
CFS merit scores = 1.31574
CFS merit scores = 1.60933
CFS merit scores = 1.85584
CFS merit scores = 2.07978
CFS merit scores = 2.28685
CFS merit scores = 2.47294
CFS merit scores = 2.64449
CFS merit scores = 2.8029
CFS merit scores = 2.94833
CFS merit scores = 3.08386
CFS merit scores = 3.21212
CFS merit scores = 3.33412
CFS merit scores = 3.45035
CFS merit scores = 3.56085
CFS merit scores = 3.66796
CFS merit scores = 3.77187
CFS merit scores = 3.87291
CFS merit scores = 3.9712
CFS merit scores = 4.06599
CFS merit scores = 4.15812
CFS merit scores = 4.24801
CFS merit scores = 4.33578
CFS merit scores = 4.42152
CFS merit scores = 4.5054
CFS merit scores = 4.58756
CFS merit scores = 4.6681
CFS merit scores = 4.74708
CFS merit scores = 4.82455
CFS merit scores = 4.90049
CFS merit scores = 4.97507
CFS merit scores = 5.04834
CFS merit scores = 5.11936
CFS merit scores = 5.18872
CFS merit scores = 5.25497
CFS merit scores = 5.31974
CFS merit scores = 5.38088
CFS merit scores = 5.43999
CFS merit scores = 5.4976
CFS merit scores = 5.5533
CFS merit scores = 5.60779
CFS merit scores = 5.65984
CFS merit scores = 5.70874
CFS merit scores = 5.75649
CFS merit scores = 5.80262
CFS merit scores = 5.84577
CFS merit scores = 5.8871
CFS merit scores = 5.92303
CFS merit scores = 5.95691
CFS merit scores = 5.98983
CFS merit scores = 6.02273
CFS merit scores = 6.05396
CFS merit scores = 6.08382
CFS merit scores = 6.1127
CFS merit scores = 6.14103
CFS merit scores = 6.16789
CFS merit scores = 6.19364
CFS merit scores = 6.21716
CFS merit scores = 6.23905
CFS merit scores = 6.26024
CFS merit scores = 6.2796
CFS merit scores = 6.29874
CFS merit scores = 6.31702
CFS merit scores = 6.33417
CFS merit scores = 6.35119
CFS merit scores = 6.36824
CFS merit scores = 6.38432
CFS merit scores = 6.39918
CFS merit scores = 6.41266
CFS merit scores = 6.42381
CFS merit scores = 6.43412
CFS merit scores = 6.44419
CFS merit scores = 6.45355
CFS merit scores = 6.46213
CFS merit scores = 6.46926
CFS merit scores = 6.47622
CFS merit scores = 6.4821
CFS merit scores = 6.48795
CFS merit scores = 6.49372
CFS merit scores = 6.49901
CFS merit scores = 6.50453
CFS merit scores = 6.51029
CFS merit scores = 6.51585
CFS merit scores = 6.5213
CFS merit scores = 6.52704
CFS merit scores = 6.53227
CFS merit scores = 6.53696
CFS merit scores = 6.54183
CFS merit scores = 6.54636
CFS merit scores = 6.55024
CFS merit scores = 6.55295
CFS merit scores = 6.55502
CFS merit scores = 6.55698
CFS merit scores = 6.55805
CFS merit scores = 6.5592
CFS merit scores = 6.56024
CFS merit scores = 6.56141
CFS merit scores = 6.56218
CFS merit scores = 6.56189
CFS merit scores = 6.56165
CFS merit scores = 6.5607
CFS merit scores = 6.55905
CFS merit scores = 6.55721
CFS merit scores = 6.55511
CFS merit scores = 6.55251
CFS merit scores = 6.5494
CFS merit scores = 6.5453
CFS merit scores = 6.541
CFS merit scores = 6.53674
CFS merit scores = 6.53269
CFS merit scores = 6.52907
CFS merit scores = 6.52589
CFS merit scores = 6.52198
CFS merit scores = 6.51814
CFS merit scores = 6.5141
CFS merit scores = 6.51005
CFS merit scores = 6.5062
CFS merit scores = 6.50145
CFS merit scores = 6.49686
CFS merit scores = 6.49228
CFS merit scores = 6.48789
CFS merit scores = 6.48368
CFS merit scores = 6.47979
CFS merit scores = 6.47602
CFS merit scores = 6.47231
CFS merit scores = 6.46888
CFS merit scores = 6.4655
CFS merit scores = 6.46237
CFS merit scores = 6.45875
CFS merit scores = 6.45511
CFS merit scores = 6.45144
CFS merit scores = 6.44711
CFS merit scores = 6.44281
CFS merit scores = 6.43832
CFS merit scores = 6.43234
CFS merit scores = 6.42596
CFS merit scores = 6.41999
CFS merit scores = 6.41433
CFS merit scores = 6.40873
CFS merit scores = 6.40318
CFS merit scores = 6.39755
CFS merit scores = 6.39149
CFS merit scores = 6.38551
CFS merit scores = 6.37952
CFS merit scores = 6.37355
CFS merit scores = 6.36789
CFS merit scores = 6.36201
CFS merit scores = 6.35626
CFS merit scores = 6.35026
CFS merit scores = 6.3444
CFS merit scores = 6.33856
CFS merit scores = 6.33273
CFS merit scores = 6.32693
CFS merit scores = 6.32116
CFS merit scores = 6.31547
CFS merit scores = 6.30971
CFS merit scores = 6.3037
CFS merit scores = 6.29705
CFS merit scores = 6.29038
CFS merit scores = 6.28363
CFS merit scores = 6.27686
CFS merit scores = 6.27005
CFS merit scores = 6.26344
CFS merit scores = 6.2566
CFS merit scores = 6.24984
CFS merit scores = 6.24311
CFS merit scores = 6.23537
CFS merit scores = 6.22755
CFS merit scores = 6.21996
CFS merit scores = 6.21253
CFS merit scores = 6.20461
CFS merit scores = 6.19682
CFS merit scores = 6.18931
CFS merit scores = 6.18162
CFS merit scores = 6.17395
CFS merit scores = 6.16617
CFS merit scores = 6.15799
CFS merit scores = 6.14942
CFS merit scores = 6.14046
CFS merit scores = 6.13053
CFS merit scores = 6.12071
CFS merit scores = 6.111
CFS merit scores = 6.10137
CFS merit scores = 6.09193
CFS merit scores = 6.08265
CFS merit scores = 6.0735
CFS merit scores = 6.06456
CFS merit scores = 6.05576
CFS merit scores = 6.04718
CFS merit scores = 6.03873
CFS merit scores = 6.03034
CFS merit scores = 6.02199
CFS merit scores = 6.01335
CFS merit scores = 6.00464
CFS merit scores = 5.99605
CFS merit scores = 5.98763
CFS merit scores = 5.97921
CFS merit scores = 5.97092
CFS merit scores = 5.96256
CFS merit scores = 5.95396
CFS merit scores = 5.94538
CFS merit scores = 5.93672
CFS merit scores = 5.9282
CFS merit scores = 5.91924
CFS merit scores = 5.9104
CFS merit scores = 5.90167
CFS merit scores = 5.89315
CFS merit scores = 5.8847
CFS merit scores = 5.87623
CFS merit scores = 5.86756
CFS merit scores = 5.85896
CFS merit scores = 5.85056
CFS merit scores = 5.84214
CFS merit scores = 5.83383
CFS merit scores = 5.8257
CFS merit scores = 5.81763
CFS merit scores = 5.80972
CFS merit scores = 5.8017
CFS merit scores = 5.7934
CFS merit scores = 5.78519
CFS merit scores = 5.77692
CFS merit scores = 5.76877
CFS merit scores = 5.76065
CFS merit scores = 5.75263
CFS merit scores = 5.74461
CFS merit scores = 5.73663
CFS merit scores = 5.7287
CFS merit scores = 5.72087
CFS merit scores = 5.71311
CFS merit scores = 5.70515
CFS merit scores = 5.69734
CFS merit scores = 5.68961
CFS merit scores = 5.68199
CFS merit scores = 5.67436
CFS merit scores = 5.6668
CFS merit scores = 5.65912
CFS merit scores = 5.65157
CFS merit scores = 5.64405
CFS merit scores = 5.63645
CFS merit scores = 5.62894
CFS merit scores = 5.6216
CFS merit scores = 5.61431
CFS merit scores = 5.60701
CFS merit scores = 5.59975
CFS merit scores = 5.59233
CFS merit scores = 5.58489
CFS merit scores = 5.57753
CFS merit scores = 5.57029
CFS merit scores = 5.5631
CFS merit scores = 5.55596
CFS merit scores = 5.54889
CFS merit scores = 5.54179
CFS merit scores = 5.53489
CFS merit scores = 5.52799
CFS merit scores = 5.52101
CFS merit scores = 5.51407
CFS merit scores = 5.50729
CFS merit scores = 5.5007
CFS merit scores = 5.49412
CFS merit scores = 5.48771
CFS merit scores = 5.48125
CFS merit scores = 5.47464
CFS merit scores = 5.46813
CFS merit scores = 5.4616
CFS merit scores = 5.45503
CFS merit scores = 5.44851
CFS merit scores = 5.44208
CFS merit scores = 5.43565
CFS merit scores = 5.42926
CFS merit scores = 5.42291
CFS merit scores = 5.41655
CFS merit scores = 5.41032
CFS merit scores = 5.4039
CFS merit scores = 5.39759
CFS merit scores = 5.39136
CFS merit scores = 5.38506
CFS merit scores = 5.37878
CFS merit scores = 5.37234
CFS merit scores = 5.36606
CFS merit scores = 5.35979
CFS merit scores = 5.35359
CFS merit scores = 5.34745
CFS merit scores = 5.34135
CFS merit scores = 5.33528
CFS merit scores = 5.32932
CFS merit scores = 5.32309
CFS merit scores = 5.31693
CFS merit scores = 5.31062
CFS merit scores = 5.3043
CFS merit scores = 5.29798
CFS merit scores = 5.29153
CFS merit scores = 5.28512
CFS merit scores = 5.27878
CFS merit scores = 5.27217
CFS merit scores = 5.26557
CFS merit scores = 5.25904
CFS merit scores = 5.25262
CFS merit scores = 5.24629
CFS merit scores = 5.23981
CFS merit scores = 5.23345
CFS merit scores = 5.22699
CFS merit scores = 5.22056
CFS merit scores = 5.21417
CFS merit scores = 5.20775
CFS merit scores = 5.20128
CFS merit scores = 5.19481
CFS merit scores = 5.18834
CFS merit scores = 5.18171
CFS merit scores = 5.17513
CFS merit scores = 5.16848
CFS merit scores = 5.16177
CFS merit scores = 5.15486
CFS merit scores = 5.14809
CFS merit scores = 5.14129
CFS merit scores = 5.13448
CFS merit scores = 5.12772
CFS merit scores = 5.12095
CFS merit scores = 5.11425
CFS merit scores = 5.10759
CFS merit scores = 5.10092
CFS merit scores = 5.09378
CFS merit scores = 5.08655
CFS merit scores = 5.07925
CFS merit scores = 5.07162
CFS merit scores = 5.06401
CFS merit scores = 5.05644
CFS merit scores = 5.04891
CFS merit scores = 5.04123
CFS merit scores = 5.03336
CFS merit scores = 5.02553
CFS merit scores = 5.01768
CFS merit scores = 5.00991
CFS merit scores = 5.00213
CFS merit scores = 4.99392
CFS merit scores = 4.98573
CFS merit scores = 4.97767
CFS merit scores = 4.96964
CFS merit scores = 4.96149
CFS merit scores = 4.95325
CFS merit scores = 4.94491
CFS merit scores = 4.9363
CFS merit scores = 4.92774
CFS merit scores = 4.91915
CFS merit scores = 4.91014
CFS merit scores = 4.90099
CFS merit scores = 4.89152
CFS merit scores = 4.88181
CFS merit scores = 4.87214
CFS merit scores = 4.86196
CFS merit scores = 4.85139
CFS merit scores = 4.84093
CFS merit scores = 4.83065
CFS merit scores = 4.82012
CFS merit scores = 4.8094
CFS merit scores = 4.79856
CFS merit scores = 4.78751
CFS merit scores = 4.77535
CFS merit scores = 4.76168
cnt = 1	feature = 64	correl = -0.315741	descr = Gibbs_of_Target_Sequence__Pos_20_Step_1
cnt = 2	feature = 49	correl = 0.257535	descr = Gibbs_of_Target_Sequence__Pos_1_Step_1
cnt = 3	feature = 629	correl = -0.125313	descr = N_Gram_TGCG
cnt = 4	feature = 368	correl = 0.086439	descr = N_Gram_CTGGG
cnt = 5	feature = 565	correl = 0.0749823	descr = N_Gram_TATAT
cnt = 6	feature = 485	correl = 0.100021	descr = N_Gram_GGCGC
cnt = 7	feature = 616	correl = 0.0454579	descr = N_Gram_TGACA
cnt = 8	feature = 264	correl = 0.0966289	descr = N_Gram_CACTC
cnt = 9	feature = 363	correl = 0.0483946	descr = N_Gram_CTCTA
cnt = 10	feature = 425	correl = 0.0724663	descr = N_Gram_GCAAT
cnt = 11	feature = 258	correl = -0.0445068	descr = N_Gram_CACCC
cnt = 12	feature = 560	correl = 0.0453896	descr = N_Gram_TAGAC
cnt = 13	feature = 281	correl = 0.063157	descr = N_Gram_CCAAG
cnt = 14	feature = 661	correl = 0.0442807	descr = N_Gram_TTCGA
cnt = 15	feature = 442	correl = -0.0560626	descr = N_Gram_GCCGT
cnt = 16	feature = 597	correl = -0.0490554	descr = N_Gram_TCGCA
cnt = 17	feature = 288	correl = -0.0489713	descr = N_Gram_CCATA
cnt = 18	feature = 351	correl = 0.0448412	descr = N_Gram_CTAAA
cnt = 19	feature = 659	correl = 0.0733953	descr = N_Gram_TTCAA
cnt = 20	feature = 595	correl = 0.0798773	descr = N_Gram_TCGAC
cnt = 21	feature = 315	correl = 0.0728701	descr = N_Gram_CGACA
cnt = 22	feature = 652	correl = 0.0644614	descr = N_Gram_TTAAC
cnt = 23	feature = 583	correl = 0.0518485	descr = N_Gram_TCCCG
cnt = 24	feature = 523	correl = -0.0458321	descr = N_Gram_GTCGC
cnt = 25	feature = 501	correl = 0.0448412	descr = N_Gram_GGGGT
cnt = 26	feature = 497	correl = 0.0448412	descr = N_Gram_GGGCT
cnt = 27	feature = 453	correl = 0.0448412	descr = N_Gram_GCGTA
cnt = 28	feature = 344	correl = 0.0700672	descr = N_Gram_CGTGA
cnt = 29	feature = 628	correl = 0.0518485	descr = N_Gram_TGCCG
cnt = 30	feature = 511	correl = 0.0501107	descr = N_Gram_GTATA
cnt = 31	feature = 322	correl = 0.0448412	descr = N_Gram_CGCCA
cnt = 32	feature = 614	correl = 0.0508786	descr = N_Gram_TGAAA
cnt = 33	feature = 383	correl = 0.0525153	descr = N_Gram_GAAAC
cnt = 34	feature = 677	correl = 0.0843023	descr = N_Gram_TTGTG
cnt = 35	feature = 237	correl = 0.0730906	descr = N_Gram_ATGGG
cnt = 36	feature = 417	correl = 0.0742177	descr = N_Gram_GATGT
cnt = 37	feature = 605	correl = 0.0478472	descr = N_Gram_TCTCG
cnt = 38	feature = 409	correl = 0.0724133	descr = N_Gram_GAGTC
cnt = 39	feature = 219	correl = 0.0543071	descr = N_Gram_ATACA
cnt = 40	feature = 674	correl = -0.0724834	descr = N_Gram_TTGGA
cnt = 41	feature = 244	correl = 0.0648243	descr = N_Gram_ATTTC
cnt = 42	feature = 510	correl = 0.0481283	descr = N_Gram_GTAAA
cnt = 43	feature = 255	correl = 0.0829143	descr = N_Gram_CACAG
cnt = 44	feature = 391	correl = 0.0528731	descr = N_Gram_GAATC
cnt = 45	feature = 541	correl = -0.0786822	descr = N_Gram_GTTAC
cnt = 46	feature = 428	correl = -0.107537	descr = N_Gram_GCAGA
cnt = 47	feature = 543	correl = -0.0483937	descr = N_Gram_GTTCG
cnt = 48	feature = 561	correl = -0.0559348	descr = N_Gram_TAGAT
cnt = 49	feature = 546	correl = 0.0445789	descr = N_Gram_GTTGC
cnt = 50	feature = 324	correl = 0.0567535	descr = N_Gram_CGCTA
cnt = 51	feature = 418	correl = -0.0715682	descr = N_Gram_GATTA
cnt = 52	feature = 467	correl = 0.120026	descr = N_Gram_GGAAA
cnt = 53	feature = 608	correl = -0.125755	descr = N_Gram_TCTTA
cnt = 54	feature = 331	correl = 0.049443	descr = N_Gram_CGGCC
cnt = 55	feature = 599	correl = -0.0478457	descr = N_Gram_TCGGG
cnt = 56	feature = 555	correl = 0.0801525	descr = N_Gram_TAAGC
cnt = 57	feature = 654	correl = -0.0527772	descr = N_Gram_TTACC
cnt = 58	feature = 540	correl = 0.0882741	descr = N_Gram_GTTAA
cnt = 59	feature = 397	correl = -0.0636668	descr = N_Gram_GACCT
cnt = 60	feature = 306	correl = 0.0551439	descr = N_Gram_CCTAT
cnt = 61	feature = 399	correl = 0.0882741	descr = N_Gram_GACGG
cnt = 62	feature = 341	correl = -0.0453035	descr = N_Gram_CGTCC
cnt = 63	feature = 640	correl = 0.0682103	descr = N_Gram_TGGGT
cnt = 64	feature = 429	correl = 0.0466578	descr = N_Gram_GCAGC
cnt = 65	feature = 222	correl = 0.0711138	descr = N_Gram_ATAGT
cnt = 66	feature = 643	correl = -0.0517893	descr = N_Gram_TGTCA
cnt = 67	feature = 388	correl = -0.0440018	descr = N_Gram_GAAGG
cnt = 68	feature = 447	correl = -0.0767367	descr = N_Gram_GCGAC
cnt = 69	feature = 586	correl = -0.0858415	descr = N_Gram_TCCGC
cnt = 70	feature = 292	correl = 0.0834916	descr = N_Gram_CCCAC
cnt = 71	feature = 563	correl = -0.0521398	descr = N_Gram_TAGCC
cnt = 72	feature = 257	correl = 0.0630802	descr = N_Gram_CACCA
cnt = 73	feature = 481	correl = 0.0980838	descr = N_Gram_GGCCC
cnt = 74	feature = 483	correl = 0.134565	descr = N_Gram_GGCCT
cnt = 75	feature = 252	correl = 0.0899699	descr = N_Gram_CAAGG
cnt = 76	feature = 451	correl = 0.0500977	descr = N_Gram_GCGGC
cnt = 77	feature = 477	correl = 0.0516967	descr = N_Gram_GGCAA
cnt = 78	feature = 339	correl = -0.0674576	descr = N_Gram_CGTAC
cnt = 79	feature = 420	correl = -0.0652644	descr = N_Gram_GATTT
cnt = 80	feature = 494	correl = 0.0514292	descr = N_Gram_GGGCA
cnt = 81	feature = 538	correl = 0.046912	descr = N_Gram_GTGTA
cnt = 82	feature = 218	correl = -0.14867	descr = N_Gram_ATAAG
cnt = 83	feature = 327	correl = 0.0634342	descr = N_Gram_CGGAA
cnt = 84	feature = 627	correl = -0.0458337	descr = N_Gram_TGCCC
cnt = 85	feature = 318	correl = 0.0850226	descr = N_Gram_CGAGG
cnt = 86	feature = 456	correl = -0.0540667	descr = N_Gram_GCGTT
cnt = 87	feature = 228	correl = -0.0490554	descr = N_Gram_ATCGC
cnt = 88	feature = 620	correl = -0.0488518	descr = N_Gram_TGATC
cnt = 89	feature = 648	correl = 0.0503771	descr = N_Gram_TGTGT
cnt = 90	feature = 357	correl = 0.0919936	descr = N_Gram_CTCAA
cnt = 91	feature = 226	correl = -0.0570998	descr = N_Gram_ATCAT
cnt = 92	feature = 303	correl = -0.087861	descr = N_Gram_CCGGT
cnt = 93	feature = 632	correl = 0.0883958	descr = N_Gram_TGGAG
cnt = 94	feature = 274	correl = 0.0869394	descr = N_Gram_CAGTG
cnt = 95	feature = 265	correl = 0.0467233	descr = N_Gram_CACTT
cnt = 96	feature = 508	correl = 0.0549455	descr = N_Gram_GGTGC
cnt = 97	feature = 660	correl = 0.062669	descr = N_Gram_TTCCA
cnt = 98	feature = 619	correl = 0.0663225	descr = N_Gram_TGATA
cnt = 99	feature = 345	correl = 0.125472	descr = N_Gram_CGTGC
cnt = 100	feature = 503	correl = 0.0924091	descr = N_Gram_GGGTC
cnt = 101	feature = 301	correl = 0.0702649	descr = N_Gram_CCGGC
cnt = 102	feature = 646	correl = 0.0780913	descr = N_Gram_TGTGA
cnt = 103	feature = 365	correl = 0.0452315	descr = N_Gram_CTGAG
cnt = 104	feature = 590	correl = 0.0551439	descr = N_Gram_TCCTA
cnt = 105	feature = 270	correl = 0.0669812	descr = N_Gram_CAGGA
cnt = 106	feature = 207	correl = 0.117095	descr = N_Gram_AGTAA
cnt = 107	feature = 254	correl = 0.0518321	descr = N_Gram_CAATA
cnt = 108	feature = 686	correl = -0.0446259	descr = N_Gram_TTTGC
cnt = 109	feature = 656	correl = -0.0929285	descr = N_Gram_TTATA
cnt = 110	feature = 448	correl = 0.0442632	descr = N_Gram_GCGAG
cnt = 111	feature = 309	correl = 0.0600399	descr = N_Gram_CCTCG
cnt = 112	feature = 285	correl = 0.0485221	descr = N_Gram_CCAGA
cnt = 113	feature = 416	correl = -0.0529468	descr = N_Gram_GATGC
cnt = 114	feature = 289	correl = 0.056537	descr = N_Gram_CCATC
cnt = 115	feature = 241	correl = -0.0679949	descr = N_Gram_ATTAC
cnt = 116	feature = 419	correl = 0.0481975	descr = N_Gram_GATTG
cnt = 117	feature = 509	correl = 0.0445121	descr = N_Gram_GGTTG
cnt = 118	feature = 457	correl = 0.0857943	descr = N_Gram_GCTAT
cnt = 119	feature = 394	correl = 0.0833145	descr = N_Gram_GACAG
cnt = 120	feature = 500	correl = 0.0514292	descr = N_Gram_GGGGG
cnt = 121	feature = 246	correl = -0.118227	descr = N_Gram_ATTTT
cnt = 122	feature = 512	correl = -0.062498	descr = N_Gram_GTATC
cnt = 123	feature = 647	correl = 0.105252	descr = N_Gram_TGTGG
cnt = 124	feature = 348	correl = -0.04745	descr = N_Gram_CGTTC
cnt = 125	feature = 488	correl = 0.153505	descr = N_Gram_GGCTT
cnt = 126	feature = 317	correl = -0.0967405	descr = N_Gram_CGACG
cnt = 127	feature = 413	correl = 0.0662241	descr = N_Gram_GATAT
cnt = 128	feature = 437	correl = 0.0442898	descr = N_Gram_GCCCA
cnt = 129	feature = 249	correl = 0.0532443	descr = N_Gram_CAAAA
cnt = 130	feature = 440	correl = 0.0581111	descr = N_Gram_GCCGC
cnt = 131	feature = 518	correl = -0.0641985	descr = N_Gram_GTCCA
cnt = 132	feature = 390	correl = -0.0650887	descr = N_Gram_GAATA
cnt = 133	feature = 496	correl = 0.0772924	descr = N_Gram_GGGCG
cnt = 134	feature = 687	correl = -0.0673101	descr = N_Gram_TTTGG
cnt = 135	feature = 220	correl = -0.0503377	descr = N_Gram_ATACT
cnt = 136	feature = 455	correl = 0.0945412	descr = N_Gram_GCGTG
cnt = 137	feature = 393	correl = 0.0442546	descr = N_Gram_GACAC
cnt = 138	feature = 544	correl = -0.0652554	descr = N_Gram_GTTCT
cnt = 139	feature = 662	correl = -0.0625584	descr = N_Gram_TTCGG
cnt = 140	feature = 342	correl = -0.111636	descr = N_Gram_CGTCG
cnt = 141	feature = 435	correl = 0.114818	descr = N_Gram_GCCAG
cnt = 142	feature = 308	correl = -0.100045	descr = N_Gram_CCTCC
cnt = 143	feature = 472	correl = 0.0890801	descr = N_Gram_GGAGC
cnt = 144	feature = 396	correl = 0.0524747	descr = N_Gram_GACCG
cnt = 145	feature = 386	correl = 0.116463	descr = N_Gram_GAAGA
cnt = 146	feature = 536	correl = 0.0451637	descr = N_Gram_GTGGT
cnt = 147	feature = 478	correl = 0.0893482	descr = N_Gram_GGCAT
cnt = 148	feature = 492	correl = 0.0846977	descr = N_Gram_GGGAG
cnt = 149	feature = 624	correl = 0.106035	descr = N_Gram_TGCAA
cnt = 150	feature = 529	correl = 0.0608454	descr = N_Gram_GTGAC
cnt = 151	feature = 283	correl = 0.0591166	descr = N_Gram_CCACC
cnt = 152	feature = 278	correl = -0.0659681	descr = N_Gram_CATCG
cnt = 153	feature = 209	correl = 0.0994517	descr = N_Gram_AGTCA
cnt = 154	feature = 267	correl = 0.0541348	descr = N_Gram_CAGCC
cnt = 155	feature = 649	correl = -0.0513953	descr = N_Gram_TGTTA
cnt = 156	feature = 364	correl = -0.0637952	descr = N_Gram_CTCTC
cnt = 157	feature = 505	correl = -0.0703818	descr = N_Gram_GGTAA
cnt = 158	feature = 441	correl = 0.0718506	descr = N_Gram_GCCGG
cnt = 159	feature = 681	correl = 0.0592949	descr = N_Gram_TTTCA
cnt = 160	feature = 579	correl = 0.0837258	descr = N_Gram_TCCAA
cnt = 161	feature = 136	correl = -0.124323	descr = N_Gram_AATAA
cnt = 162	feature = 635	correl = 0.106923	descr = N_Gram_TGGCC
cnt = 163	feature = 633	correl = -0.0446265	descr = N_Gram_TGGAT
cnt = 164	feature = 266	correl = 0.0624651	descr = N_Gram_CAGCA
cnt = 165	feature = 644	correl = 0.0728676	descr = N_Gram_TGTCC
cnt = 166	feature = 574	correl = 0.0967779	descr = N_Gram_TCAGT
cnt = 167	feature = 461	correl = 0.0653288	descr = N_Gram_GCTGC
cnt = 168	feature = 499	correl = 0.0670674	descr = N_Gram_GGGGC
cnt = 169	feature = 436	correl = 0.0505059	descr = N_Gram_GCCAT
cnt = 170	feature = 588	correl = 0.0507833	descr = N_Gram_TCCGT
cnt = 171	feature = 214	correl = 0.055236	descr = N_Gram_AGTTG
cnt = 172	feature = 596	correl = -0.114908	descr = N_Gram_TCGAG
cnt = 173	feature = 400	correl = -0.0801276	descr = N_Gram_GACGT
cnt = 174	feature = 312	correl = -0.077094	descr = N_Gram_CCTTC
cnt = 175	feature = 539	correl = 0.0689761	descr = N_Gram_GTGTG
cnt = 176	feature = 277	correl = 0.0996108	descr = N_Gram_CATCC
cnt = 177	feature = 473	correl = -0.117252	descr = N_Gram_GGATC
cnt = 178	feature = 233	correl = -0.056193	descr = N_Gram_ATGAT
cnt = 179	feature = 382	correl = 0.0743496	descr = N_Gram_GAAA
cnt = 180	feature = 603	correl = -0.0652255	descr = N_Gram_TCTCA
cnt = 181	feature = 520	correl = -0.0449245	descr = N_Gram_GTCCT
cnt = 182	feature = 402	correl = -0.0771727	descr = N_Gram_GACTG
cnt = 183	feature = 547	correl = 0.0884316	descr = N_Gram_GTTGG
cnt = 184	feature = 407	correl = 0.0644015	descr = N_Gram_GAGGT
cnt = 185	feature = 630	correl = -0.141106	descr = N_Gram_TGCGT
cnt = 186	feature = 305	correl = 0.10468	descr = N_Gram_CCGTG
cnt = 187	feature = 81	correl = 0.0532574	descr = Xue_Structure_Feature_C101
cnt = 188	feature = 387	correl = -0.0550667	descr = N_Gram_GAAGC
cnt = 189	feature = 27	correl = -0.0960088	descr = Position_Specific_Bin_Base_11_Base_G
cnt = 190	feature = 426	correl = 0.0777377	descr = N_Gram_GCAC
cnt = 191	feature = 259	correl = 0.0846636	descr = N_Gram_CACCT
cnt = 192	feature = 14	correl = -0.0472451	descr = Position_Specific_Bin_Base_3_Base_T
cnt = 193	feature = 231	correl = 0.0543425	descr = N_Gram_ATCTT
cnt = 194	feature = 683	correl = -0.0445568	descr = N_Gram_TTTCG
cnt = 195	feature = 21	correl = 0.0475506	descr = Position_Specific_Bin_Base_7_Base_T
cnt = 196	feature = 295	correl = 0.0996153	descr = N_Gram_CCCG
cnt = 197	feature = 353	correl = 0.105131	descr = N_Gram_CTAT
cnt = 198	feature = 690	correl = -0.0776218	descr = N_Gram_TTTTG
cnt = 199	feature = 591	correl = -0.0644229	descr = N_Gram_TCCTC
cnt = 200	feature = 326	correl = 0.0636365	descr = N_Gram_CGGA
cnt = 201	feature = 606	correl = -0.102151	descr = N_Gram_TCTCT
cnt = 202	feature = 502	correl = 0.063971	descr = N_Gram_GGGT
cnt = 203	feature = 580	correl = -0.147061	descr = N_Gram_TCCAG
cnt = 204	feature = 484	correl = -0.051706	descr = N_Gram_GGCGA
cnt = 205	feature = 522	correl = -0.106336	descr = N_Gram_GTCGA
cnt = 206	feature = 16	correl = -0.129915	descr = Position_Specific_Bin_Base_5_Base_A
cnt = 207	feature = 250	correl = 0.075082	descr = N_Gram_CAAG
cnt = 208	feature = 367	correl = 0.105927	descr = N_Gram_CTGCA
cnt = 209	feature = 600	correl = -0.0514837	descr = N_Gram_TCGTC
cnt = 210	feature = 43	correl = -0.0456094	descr = Position_Specific_Bin_Base_17_Base_T
cnt = 211	feature = 334	correl = 0.147338	descr = N_Gram_CGGGC
cnt = 212	feature = 411	correl = 0.0670801	descr = N_Gram_GATA
cnt = 213	feature = 24	correl = 0.0724008	descr = Position_Specific_Bin_Base_9_Base_G
cnt = 214	feature = 10	correl = -0.0610749	descr = Position_Specific_Bin_Base_2_Base_G
cnt = 215	feature = 430	correl = 0.0755094	descr = N_Gram_GCAT
cnt = 216	feature = 160	correl = 0.0538196	descr = N_Gram_ACCG
cnt = 217	feature = 15	correl = 0.0457689	descr = Position_Specific_Bin_Base_4_Base_T
cnt = 218	feature = 33	correl = -0.104083	descr = Position_Specific_Bin_Base_14_Base_A
cnt = 219	feature = 487	correl = 0.086719	descr = N_Gram_GGCT
cnt = 220	feature = 19	correl = -0.108709	descr = Position_Specific_Bin_Base_6_Base_A
cnt = 221	feature = 335	correl = -0.0868439	descr = N_Gram_CGGTA
cnt = 222	feature = 13	correl = 0.0978987	descr = Position_Specific_Bin_Base_3_Base_C
cnt = 223	feature = 40	correl = -0.102619	descr = Position_Specific_Bin_Base_17_Base_A
cnt = 224	feature = 389	correl = -0.0661732	descr = N_Gram_GAAGT
cnt = 225	feature = 56	correl = 0.0539918	descr = Gibbs_of_Target_Sequence__Pos_9_Step_1
cnt = 226	feature = 406	correl = 0.0582571	descr = N_Gram_GAGGC
cnt = 227	feature = 28	correl = -0.0890399	descr = Position_Specific_Bin_Base_12_Base_A
cnt = 228	feature = 610	correl = -0.0558676	descr = N_Gram_TCTTG
cnt = 229	feature = 47	correl = -0.0849472	descr = Position_Specific_Bin_Base_18_Base_T
cnt = 230	feature = 422	correl = 0.136158	descr = N_Gram_GCAA
cnt = 231	feature = 323	correl = 0.0931988	descr = N_Gram_CGCCG
cnt = 232	feature = 60	correl = -0.0455979	descr = Gibbs_of_Target_Sequence__Pos_15_Step_1
cnt = 233	feature = 410	correl = -0.0686786	descr = N_Gram_GAGTT
cnt = 234	feature = 463	correl = 0.0718363	descr = N_Gram_GCTT
cnt = 235	feature = 57	correl = 0.0798759	descr = Gibbs_of_Target_Sequence__Pos_12_Step_1
cnt = 236	feature = 609	correl = -0.119215	descr = N_Gram_TCTTC
cnt = 237	feature = 655	correl = -0.0481747	descr = N_Gram_TTAT
cnt = 238	feature = 392	correl = 0.0679545	descr = N_Gram_GACA
cnt = 239	feature = 39	correl = 0.127552	descr = Position_Specific_Bin_Base_16_Base_C
cnt = 240	feature = 291	correl = 0.063444	descr = N_Gram_CCCA
cnt = 241	feature = 653	correl = -0.0705834	descr = N_Gram_TTAC
cnt = 242	feature = 576	correl = -0.0476776	descr = N_Gram_TCATC
cnt = 243	feature = 626	correl = -0.0451951	descr = N_Gram_TGCC
cnt = 244	feature = 8	correl = -0.0617368	descr = Position_Specific_Bin_Base_2_Base_A
cnt = 245	feature = 528	correl = 0.0725138	descr = N_Gram_GTGA
cnt = 246	feature = 337	correl = -0.063269	descr = N_Gram_CGTA
cnt = 247	feature = 23	correl = 0.0640235	descr = Position_Specific_Bin_Base_8_Base_T
cnt = 248	feature = 350	correl = 0.0807625	descr = N_Gram_CTA
cnt = 249	feature = 18	correl = 0.0670435	descr = Position_Specific_Bin_Base_5_Base_G
cnt = 250	feature = 454	correl = -0.11341	descr = N_Gram_GCGTC
cnt = 251	feature = 217	correl = -0.104164	descr = N_Gram_ATAA
cnt = 252	feature = 459	correl = -0.0553687	descr = N_Gram_GCTCC
cnt = 253	feature = 623	correl = 0.0894808	descr = N_Gram_TGCA
cnt = 254	feature = 466	correl = 0.0605593	descr = N_Gram_GGAA
cnt = 255	feature = 11	correl = 0.0839022	descr = Position_Specific_Bin_Base_2_Base_T
cnt = 256	feature = 468	correl = 0.107474	descr = N_Gram_GGAC
cnt = 257	feature = 41	correl = 0.104833	descr = Position_Specific_Bin_Base_17_Base_C
cnt = 258	feature = 105	correl = -0.0586989	descr = Fold_of_Target_NoBeginbrace_noends_Pos_4
cnt = 259	feature = 514	correl = 0.0495725	descr = N_Gram_GTCA
cnt = 260	feature = 71	correl = 0.0549624	descr = Fold_of_RNAi_Sequence_Pos_6
cnt = 261	feature = 450	correl = 0.0583028	descr = N_Gram_GCGG
cnt = 262	feature = 30	correl = 0.0971044	descr = Position_Specific_Bin_Base_12_Base_G
cnt = 263	feature = 82	correl = 0.0593089	descr = Xue_Structure_Feature_C010
cnt = 264	feature = 449	correl = 0.0576379	descr = N_Gram_GCGCC
cnt = 265	feature = 376	correl = -0.0897454	descr = N_Gram_CTTGA
cnt = 266	feature = 69	correl = 0.119763	descr = Fold_of_RNAi_Sequence_Pos_2
cnt = 267	feature = 20	correl = 0.080755	descr = Position_Specific_Bin_Base_6_Base_C
cnt = 268	feature = 17	correl = 0.0802261	descr = Position_Specific_Bin_Base_5_Base_C
cnt = 269	feature = 314	correl = -0.0447017	descr = N_Gram_CGAC
cnt = 270	feature = 52	correl = -0.0621262	descr = Gibbs_of_Target_Sequence__Pos_4_Step_1
cnt = 271	feature = 460	correl = 0.0707826	descr = N_Gram_GCTG
cnt = 272	feature = 572	correl = 0.0879668	descr = N_Gram_TCAG
cnt = 273	feature = 645	correl = 0.0936193	descr = N_Gram_TGTG
cnt = 274	feature = 72	correl = 0.066735	descr = Fold_of_RNAi_Sequence_Pos_9
cnt = 275	feature = 232	correl = -0.0556832	descr = N_Gram_ATGA
cnt = 276	feature = 78	correl = 0.098503	descr = Xue_Structure_Feature_A101
cnt = 277	feature = 526	correl = -0.0775986	descr = N_Gram_GTCTT
cnt = 278	feature = 32	correl = 0.0921578	descr = Position_Specific_Bin_Base_13_Base_C
cnt = 279	feature = 61	correl = -0.100253	descr = Gibbs_of_Target_Sequence__Pos_17_Step_1
cnt = 280	feature = 280	correl = 0.0688441	descr = N_Gram_CCAA
cnt = 281	feature = 636	correl = -0.0921819	descr = N_Gram_TGGCG
cnt = 282	feature = 54	correl = -0.0999396	descr = Gibbs_of_Target_Sequence__Pos_6_Step_1
cnt = 283	feature = 12	correl = -0.0609064	descr = Position_Specific_Bin_Base_3_Base_A
cnt = 284	feature = 272	correl = 0.0954197	descr = N_Gram_CAGT
cnt = 285	feature = 58	correl = -0.0816743	descr = Gibbs_of_Target_Sequence__Pos_13_Step_1
cnt = 286	feature = 9	correl = 0.0526558	descr = Position_Specific_Bin_Base_2_Base_C
cnt = 287	feature = 46	correl = 0.279209	descr = Position_Specific_Bin_Base_18_Base_G
cnt = 288	feature = 548	correl = -0.0969336	descr = N_Gram_GTTTT
cnt = 289	feature = 77	correl = -0.0642143	descr = Xue_Structure_Feature_A110
cnt = 290	feature = 615	correl = -0.0786589	descr = N_Gram_TGAAG
cnt = 291	feature = 304	correl = 0.0630603	descr = N_Gram_CCGT
cnt = 292	feature = 38	correl = -0.109084	descr = Position_Specific_Bin_Base_16_Base_A
cnt = 293	feature = 553	correl = -0.110225	descr = N_Gram_TAAG
cnt = 294	feature = 517	correl = -0.0473389	descr = N_Gram_GTCC
cnt = 295	feature = 521	correl = -0.0959763	descr = N_Gram_GTCG
cnt = 296	feature = 73	correl = 0.0909172	descr = Fold_of_RNAi_Sequence_Pos_12
cnt = 297	feature = 618	correl = -0.0910242	descr = N_Gram_TGAT
cnt = 298	feature = 29	correl = 0.131466	descr = Position_Specific_Bin_Base_12_Base_C
cnt = 299	feature = 343	correl = 0.164484	descr = N_Gram_CGTG
cnt = 300	feature = 691	correl = -0.0834092	descr = N_Gram_TTTTT
cnt = 301	feature = 545	correl = 0.0551173	descr = N_Gram_GTTG
cnt = 302	feature = 76	correl = 0.043969	descr = Fold_of_RNAi_Sequence_Pos_16
cnt = 303	feature = 525	correl = -0.0762125	descr = N_Gram_GTCT
cnt = 304	feature = 67	correl = 0.115054	descr = Fold_of_RNAi_Sequence_Pos_0
cnt = 305	feature = 51	correl = 0.0948038	descr = Gibbs_of_Target_Sequence__Pos_3_Step_1
cnt = 306	feature = 664	correl = -0.205475	descr = N_Gram_TTCTC
cnt = 307	feature = 594	correl = -0.066013	descr = N_Gram_TCGA
cnt = 308	feature = 439	correl = 0.0668847	descr = N_Gram_GCCG
cnt = 309	feature = 458	correl = -0.0500816	descr = N_Gram_GCTC
cnt = 310	feature = 276	correl = 0.0716209	descr = N_Gram_CATC
cnt = 311	feature = 361	correl = -0.109807	descr = N_Gram_CTCCT
cnt = 312	feature = 479	correl = 0.168278	descr = N_Gram_GGCC
cnt = 313	feature = 558	correl = -0.0685235	descr = N_Gram_TAC
cnt = 314	feature = 86	correl = 0.0685732	descr = Xue_Structure_Feature_G100
cnt = 315	feature = 531	correl = 0.0511179	descr = N_Gram_GTGC
cnt = 316	feature = 68	correl = 0.147956	descr = Fold_of_RNAi_Sequence_Pos_1
cnt = 317	feature = 667	correl = -0.0763679	descr = N_Gram_TTGA
cnt = 318	feature = 689	correl = -0.123877	descr = N_Gram_TTTTC
cnt = 319	feature = 360	correl = -0.0934474	descr = N_Gram_CTCCA
cnt = 320	feature = 59	correl = -0.173148	descr = Gibbs_of_Target_Sequence__Pos_14_Step_1
cnt = 321	feature = 290	correl = 0.0472243	descr = N_Gram_CCC
cnt = 322	feature = 421	correl = 0.0993473	descr = N_Gram_GCA
cnt = 323	feature = 340	correl = -0.0797355	descr = N_Gram_CGTC
cnt = 324	feature = 248	correl = 0.128825	descr = N_Gram_CAA
cnt = 325	feature = 80	correl = 0.0753008	descr = Xue_Structure_Feature_C110
cnt = 326	feature = 584	correl = -0.052776	descr = N_Gram_TCCG
cnt = 327	feature = 375	correl = -0.0467989	descr = N_Gram_CTTG
cnt = 328	feature = 651	correl = -0.0632509	descr = N_Gram_TTA
cnt = 329	feature = 373	correl = -0.122145	descr = N_Gram_CTTC
cnt = 330	feature = 641	correl = 0.0825464	descr = N_Gram_TGT
cnt = 331	feature = 631	correl = 0.0658107	descr = N_Gram_TGG
cnt = 332	feature = 225	correl = -0.0683281	descr = N_Gram_ATC
cnt = 333	feature = 321	correl = 0.0681088	descr = N_Gram_CGCC
cnt = 334	feature = 313	correl = -0.0525714	descr = N_Gram_CGA
cnt = 335	feature = 578	correl = -0.0816624	descr = N_Gram_TCCA
cnt = 336	feature = 602	correl = -0.168925	descr = N_Gram_TCTC
cnt = 337	feature = 504	correl = 0.0569926	descr = N_Gram_GGT
cnt = 338	feature = 332	correl = 0.125133	descr = N_Gram_CGGG
cnt = 339	feature = 527	correl = 0.13684	descr = N_Gram_GTG
cnt = 340	feature = 688	correl = -0.123213	descr = N_Gram_TTTT
cnt = 341	feature = 79	correl = 0.0562995	descr = Xue_Structure_Feature_C111
cnt = 342	feature = 612	correl = -0.0810715	descr = N_Gram_TGA
cnt = 343	feature = 593	correl = -0.0976397	descr = N_Gram_TCG
cnt = 344	feature = 66	correl = -0.0827188	descr = PF_RNAi_Fold_5'Free_Count
cnt = 345	feature = 680	correl = -0.091051	descr = N_Gram_TTTC
cnt = 346	feature = 601	correl = -0.0915187	descr = N_Gram_TCT
cnt = 347	feature = 247	correl = 0.100019	descr = N_Gram_CA
cnt = 348	feature = 356	correl = -0.0849171	descr = N_Gram_CTC
cnt = 349	feature = 666	correl = -0.0718793	descr = N_Gram_TTG
cnt = 350	feature = 549	correl = -0.0767554	descr = N_Gram_TA
cnt = 351	feature = 325	correl = 0.05753	descr = N_Gram_CGG
cnt = 352	feature = 475	correl = 0.149938	descr = N_Gram_GGC
cnt = 353	feature = 657	correl = -0.136732	descr = N_Gram_TTC
cnt = 354	feature = 464	correl = 0.147063	descr = N_Gram_GG
cnt = 355	feature = 446	correl = -0.0613498	descr = N_Gram_GCG
cnt = 356	feature = 65	correl = -0.146326	descr = PF_RNAi_Fold_Energy
cnt = 357	feature = 83	correl = -0.0764503	descr = Xue_Structure_Feature_C000
num rows = 522
num_elements = 186876
*
optimization finished, #iter = 589
nu = 0.511436
obj = -41.388688, rho = -0.692811
nSV = 361, nBSV = 177
num rows = 57
num_elements = 20406
*
optimization finished, #iter = 57
nu = 0.423934
obj = -3.263220, rho = -0.513653
nSV = 43, nBSV = 8
*
optimization finished, #iter = 589
nu = 0.511436
obj = -41.388688, rho = -0.692811
nSV = 361, nBSV = 177
TEST = 14 AVE CORR = 0.586769
