# Supplementary material for: Improving model predictions for RNA interference activities that use support vector machine regression by combining and filtering features
Source: BMC Bioinformatics. 2007 Jun 6;8:182. doi: 10.1186/1471-2105-8-182 (PMC1906837; doi:10.1186/1471-2105-8-182)
Supplement: Additional file 6 — tr_579_cfsfilters. The features found to be useful by Correlation based Feature in training and testing the 579 dataset by cross validation, at t-test values from 0 to 90. [file 1471-2105-8-182-S6.gz › tr_579_file_15]

15
ave count = 334.1

CFS merit scores = 1.3532
CFS merit scores = 1.60749
CFS merit scores = 1.84983
CFS merit scores = 2.0718
CFS merit scores = 2.27556
CFS merit scores = 2.46427
CFS merit scores = 2.6405
CFS merit scores = 2.79447
CFS merit scores = 2.93881
CFS merit scores = 3.07483
CFS merit scores = 3.20388
CFS merit scores = 3.32617
CFS merit scores = 3.44358
CFS merit scores = 3.55571
CFS merit scores = 3.66335
CFS merit scores = 3.76785
CFS merit scores = 3.86913
CFS merit scores = 3.96767
CFS merit scores = 4.06364
CFS merit scores = 4.15715
CFS merit scores = 4.24839
CFS merit scores = 4.33752
CFS merit scores = 4.4235
CFS merit scores = 4.50763
CFS merit scores = 4.58984
CFS merit scores = 4.67036
CFS merit scores = 4.74934
CFS merit scores = 4.82683
CFS merit scores = 4.90292
CFS merit scores = 4.97765
CFS merit scores = 5.05101
CFS merit scores = 5.12293
CFS merit scores = 5.19364
CFS merit scores = 5.26227
CFS merit scores = 5.32956
CFS merit scores = 5.39519
CFS merit scores = 5.45965
CFS merit scores = 5.52291
CFS merit scores = 5.58506
CFS merit scores = 5.64423
CFS merit scores = 5.70224
CFS merit scores = 5.75881
CFS merit scores = 5.81385
CFS merit scores = 5.86605
CFS merit scores = 5.91698
CFS merit scores = 5.96648
CFS merit scores = 6.01467
CFS merit scores = 6.06082
CFS merit scores = 6.10606
CFS merit scores = 6.14794
CFS merit scores = 6.18605
CFS merit scores = 6.22243
CFS merit scores = 6.2572
CFS merit scores = 6.28843
CFS merit scores = 6.31718
CFS merit scores = 6.34499
CFS merit scores = 6.37156
CFS merit scores = 6.39597
CFS merit scores = 6.41735
CFS merit scores = 6.43766
CFS merit scores = 6.45641
CFS merit scores = 6.4748
CFS merit scores = 6.49111
CFS merit scores = 6.50697
CFS merit scores = 6.52228
CFS merit scores = 6.5348
CFS merit scores = 6.54685
CFS merit scores = 6.55777
CFS merit scores = 6.56767
CFS merit scores = 6.57761
CFS merit scores = 6.58757
CFS merit scores = 6.59687
CFS merit scores = 6.60405
CFS merit scores = 6.61155
CFS merit scores = 6.61947
CFS merit scores = 6.6272
CFS merit scores = 6.63376
CFS merit scores = 6.63994
CFS merit scores = 6.64563
CFS merit scores = 6.65049
CFS merit scores = 6.65456
CFS merit scores = 6.65851
CFS merit scores = 6.66268
CFS merit scores = 6.66562
CFS merit scores = 6.66677
CFS merit scores = 6.6684
CFS merit scores = 6.67042
CFS merit scores = 6.67247
CFS merit scores = 6.67413
CFS merit scores = 6.67606
CFS merit scores = 6.67765
CFS merit scores = 6.67881
CFS merit scores = 6.67956
CFS merit scores = 6.68066
CFS merit scores = 6.67984
CFS merit scores = 6.67868
CFS merit scores = 6.67768
CFS merit scores = 6.67617
CFS merit scores = 6.67403
CFS merit scores = 6.67155
CFS merit scores = 6.66876
CFS merit scores = 6.66593
CFS merit scores = 6.66284
CFS merit scores = 6.66004
CFS merit scores = 6.65754
CFS merit scores = 6.65537
CFS merit scores = 6.65291
CFS merit scores = 6.65056
CFS merit scores = 6.64732
CFS merit scores = 6.64238
CFS merit scores = 6.63768
CFS merit scores = 6.63324
CFS merit scores = 6.62902
CFS merit scores = 6.62449
CFS merit scores = 6.62028
CFS merit scores = 6.6164
CFS merit scores = 6.61255
CFS merit scores = 6.60897
CFS merit scores = 6.60571
CFS merit scores = 6.60208
CFS merit scores = 6.5983
CFS merit scores = 6.59387
CFS merit scores = 6.58879
CFS merit scores = 6.58391
CFS merit scores = 6.57924
CFS merit scores = 6.5736
CFS merit scores = 6.56749
CFS merit scores = 6.561
CFS merit scores = 6.55466
CFS merit scores = 6.54809
CFS merit scores = 6.54099
CFS merit scores = 6.53422
CFS merit scores = 6.52711
CFS merit scores = 6.51956
CFS merit scores = 6.5123
CFS merit scores = 6.50524
CFS merit scores = 6.49838
CFS merit scores = 6.4915
CFS merit scores = 6.48503
CFS merit scores = 6.47866
CFS merit scores = 6.47213
CFS merit scores = 6.46546
CFS merit scores = 6.45842
CFS merit scores = 6.45168
CFS merit scores = 6.4445
CFS merit scores = 6.43756
CFS merit scores = 6.43051
CFS merit scores = 6.42303
CFS merit scores = 6.41585
CFS merit scores = 6.40883
CFS merit scores = 6.40192
CFS merit scores = 6.39491
CFS merit scores = 6.38798
CFS merit scores = 6.38101
CFS merit scores = 6.37365
CFS merit scores = 6.36636
CFS merit scores = 6.3592
CFS merit scores = 6.35226
CFS merit scores = 6.34536
CFS merit scores = 6.33846
CFS merit scores = 6.33172
CFS merit scores = 6.3249
CFS merit scores = 6.31788
CFS merit scores = 6.31064
CFS merit scores = 6.30281
CFS merit scores = 6.29502
CFS merit scores = 6.2874
CFS merit scores = 6.27944
CFS merit scores = 6.27111
CFS merit scores = 6.26268
CFS merit scores = 6.25435
CFS merit scores = 6.24635
CFS merit scores = 6.23842
CFS merit scores = 6.23031
CFS merit scores = 6.22189
CFS merit scores = 6.21368
CFS merit scores = 6.20532
CFS merit scores = 6.19709
CFS merit scores = 6.18907
CFS merit scores = 6.18044
CFS merit scores = 6.1721
CFS merit scores = 6.16381
CFS merit scores = 6.15563
CFS merit scores = 6.14744
CFS merit scores = 6.13939
CFS merit scores = 6.13068
CFS merit scores = 6.12186
CFS merit scores = 6.11319
CFS merit scores = 6.10468
CFS merit scores = 6.09629
CFS merit scores = 6.08808
CFS merit scores = 6.07933
CFS merit scores = 6.07053
CFS merit scores = 6.06044
CFS merit scores = 6.05052
CFS merit scores = 6.04072
CFS merit scores = 6.03107
CFS merit scores = 6.02147
CFS merit scores = 6.01149
CFS merit scores = 6.00172
CFS merit scores = 5.99204
CFS merit scores = 5.98228
CFS merit scores = 5.97267
CFS merit scores = 5.96311
CFS merit scores = 5.95363
CFS merit scores = 5.94392
CFS merit scores = 5.93437
CFS merit scores = 5.925
CFS merit scores = 5.91536
CFS merit scores = 5.90577
CFS merit scores = 5.896
CFS merit scores = 5.88656
CFS merit scores = 5.87697
CFS merit scores = 5.86769
CFS merit scores = 5.85865
CFS merit scores = 5.84941
CFS merit scores = 5.84034
CFS merit scores = 5.8315
CFS merit scores = 5.82273
CFS merit scores = 5.81408
CFS merit scores = 5.80546
CFS merit scores = 5.7968
CFS merit scores = 5.78801
CFS merit scores = 5.77932
CFS merit scores = 5.77073
CFS merit scores = 5.76234
CFS merit scores = 5.75401
CFS merit scores = 5.74578
CFS merit scores = 5.73735
CFS merit scores = 5.72902
CFS merit scores = 5.72065
CFS merit scores = 5.71235
CFS merit scores = 5.70418
CFS merit scores = 5.69614
CFS merit scores = 5.6881
CFS merit scores = 5.68008
CFS merit scores = 5.67212
CFS merit scores = 5.66434
CFS merit scores = 5.65654
CFS merit scores = 5.64874
CFS merit scores = 5.64104
CFS merit scores = 5.63344
CFS merit scores = 5.62594
CFS merit scores = 5.61856
CFS merit scores = 5.61109
CFS merit scores = 5.60378
CFS merit scores = 5.59652
CFS merit scores = 5.58941
CFS merit scores = 5.58213
CFS merit scores = 5.57489
CFS merit scores = 5.56779
CFS merit scores = 5.56089
CFS merit scores = 5.55405
CFS merit scores = 5.54711
CFS merit scores = 5.54022
CFS merit scores = 5.53345
CFS merit scores = 5.52639
CFS merit scores = 5.51945
CFS merit scores = 5.51254
CFS merit scores = 5.50561
CFS merit scores = 5.49874
CFS merit scores = 5.49201
CFS merit scores = 5.485
CFS merit scores = 5.47812
CFS merit scores = 5.47138
CFS merit scores = 5.46463
CFS merit scores = 5.45791
CFS merit scores = 5.4512
CFS merit scores = 5.44444
CFS merit scores = 5.43781
CFS merit scores = 5.43122
CFS merit scores = 5.42469
CFS merit scores = 5.41816
CFS merit scores = 5.4116
CFS merit scores = 5.40507
CFS merit scores = 5.39858
CFS merit scores = 5.39208
CFS merit scores = 5.3857
CFS merit scores = 5.3794
CFS merit scores = 5.37312
CFS merit scores = 5.36696
CFS merit scores = 5.36083
CFS merit scores = 5.35469
CFS merit scores = 5.34856
CFS merit scores = 5.34231
CFS merit scores = 5.33607
CFS merit scores = 5.32987
CFS merit scores = 5.32373
CFS merit scores = 5.31763
CFS merit scores = 5.3116
CFS merit scores = 5.3056
CFS merit scores = 5.29962
CFS merit scores = 5.2937
CFS merit scores = 5.28778
CFS merit scores = 5.28194
CFS merit scores = 5.2762
CFS merit scores = 5.27034
CFS merit scores = 5.2643
CFS merit scores = 5.25827
CFS merit scores = 5.25216
CFS merit scores = 5.24604
CFS merit scores = 5.24006
CFS merit scores = 5.23389
CFS merit scores = 5.22776
CFS merit scores = 5.22151
CFS merit scores = 5.21533
CFS merit scores = 5.20924
CFS merit scores = 5.20301
CFS merit scores = 5.19665
CFS merit scores = 5.19033
CFS merit scores = 5.18408
CFS merit scores = 5.17786
CFS merit scores = 5.17164
CFS merit scores = 5.16541
CFS merit scores = 5.15916
CFS merit scores = 5.15286
CFS merit scores = 5.1465
CFS merit scores = 5.14019
CFS merit scores = 5.13398
CFS merit scores = 5.12775
CFS merit scores = 5.12142
CFS merit scores = 5.11516
CFS merit scores = 5.10903
CFS merit scores = 5.10281
CFS merit scores = 5.09649
CFS merit scores = 5.09015
CFS merit scores = 5.08384
CFS merit scores = 5.07742
CFS merit scores = 5.07106
CFS merit scores = 5.06454
CFS merit scores = 5.05793
CFS merit scores = 5.05126
CFS merit scores = 5.04456
CFS merit scores = 5.03794
CFS merit scores = 5.03146
CFS merit scores = 5.02498
CFS merit scores = 5.01822
CFS merit scores = 5.01141
CFS merit scores = 5.00459
CFS merit scores = 4.99772
CFS merit scores = 4.99078
CFS merit scores = 4.98393
CFS merit scores = 4.97709
CFS merit scores = 4.97002
CFS merit scores = 4.96302
CFS merit scores = 4.95586
CFS merit scores = 4.94852
CFS merit scores = 4.94128
CFS merit scores = 4.93416
CFS merit scores = 4.92682
CFS merit scores = 4.91951
CFS merit scores = 4.91206
CFS merit scores = 4.90411
CFS merit scores = 4.89616
CFS merit scores = 4.88807
CFS merit scores = 4.87998
CFS merit scores = 4.87182
CFS merit scores = 4.8637
CFS merit scores = 4.85541
CFS merit scores = 4.84677
CFS merit scores = 4.83817
CFS merit scores = 4.82956
CFS merit scores = 4.821
CFS merit scores = 4.81241
CFS merit scores = 4.80346
CFS merit scores = 4.79464
CFS merit scores = 4.78576
CFS merit scores = 4.77696
CFS merit scores = 4.7677
CFS merit scores = 4.75781
CFS merit scores = 4.74793
CFS merit scores = 4.738
CFS merit scores = 4.72769
CFS merit scores = 4.71723
CFS merit scores = 4.70507
CFS merit scores = 4.69133
CFS merit scores = 4.67694
CFS merit scores = 4.66045
cnt = 1	feature = 56	correl = -0.353201	descr = Gibbs_of_Target_Sequence__Pos_20_Step_1
cnt = 2	feature = 44	correl = 0.250012	descr = Gibbs_of_Target_Sequence__Pos_1_Step_1
cnt = 3	feature = 595	correl = -0.171466	descr = N_Gram_TCCAG
cnt = 4	feature = 417	correl = 0.116505	descr = N_Gram_GAGTC
cnt = 5	feature = 409	correl = 0.0891595	descr = N_Gram_GACTA
cnt = 6	feature = 653	correl = 0.0764455	descr = N_Gram_TGGGG
cnt = 7	feature = 579	correl = 0.0757763	descr = N_Gram_TATAT
cnt = 8	feature = 251	correl = 0.0622593	descr = N_Gram_CAAGC
cnt = 9	feature = 436	correl = 0.073306	descr = N_Gram_GCAAT
cnt = 10	feature = 259	correl = -0.0444717	descr = N_Gram_CACCC
cnt = 11	feature = 237	correl = 0.0443948	descr = N_Gram_ATGTG
cnt = 12	feature = 526	correl = -0.0571564	descr = N_Gram_GGTTA
cnt = 13	feature = 280	correl = -0.0497657	descr = N_Gram_CATGC
cnt = 14	feature = 284	correl = 0.0519672	descr = N_Gram_CCAAT
cnt = 15	feature = 555	correl = 0.0453462	descr = N_Gram_GTTAA
cnt = 16	feature = 680	correl = 0.0447817	descr = N_Gram_TTCGA
cnt = 17	feature = 395	correl = -0.0590736	descr = N_Gram_GAAAT
cnt = 18	feature = 392	correl = -0.0576625	descr = N_Gram_GAAAA
cnt = 19	feature = 413	correl = -0.0562514	descr = N_Gram_GAGAG
cnt = 20	feature = 321	correl = -0.049196	descr = N_Gram_CGACC
cnt = 21	feature = 568	correl = -0.0463739	descr = N_Gram_TAACG
cnt = 22	feature = 407	correl = 0.0453462	descr = N_Gram_GACGG
cnt = 23	feature = 351	correl = 0.079212	descr = N_Gram_CGTGG
cnt = 24	feature = 516	correl = 0.0780126	descr = N_Gram_GGGTA
cnt = 25	feature = 598	correl = 0.0524015	descr = N_Gram_TCCCG
cnt = 26	feature = 538	correl = -0.0459506	descr = N_Gram_GTCGC
cnt = 27	feature = 304	correl = 0.0453462	descr = N_Gram_CCGCA
cnt = 28	feature = 514	correl = 0.0453462	descr = N_Gram_GGGGT
cnt = 29	feature = 466	correl = 0.0453462	descr = N_Gram_GCGTA
cnt = 30	feature = 510	correl = 0.0453462	descr = N_Gram_GGGCT
cnt = 31	feature = 612	correl = 0.0947339	descr = N_Gram_TCGGC
cnt = 32	feature = 545	correl = 0.0573403	descr = N_Gram_GTGCG
cnt = 33	feature = 531	correl = 0.0506518	descr = N_Gram_GTATA
cnt = 34	feature = 360	correl = 0.0631922	descr = N_Gram_CTATA
cnt = 35	feature = 628	correl = 0.0515069	descr = N_Gram_TGAAA
cnt = 36	feature = 295	correl = 0.0711821	descr = N_Gram_CCCAC
cnt = 37	feature = 424	correl = -0.0556583	descr = N_Gram_GATCG
cnt = 38	feature = 393	correl = 0.0531548	descr = N_Gram_GAAAC
cnt = 39	feature = 421	correl = 0.0462035	descr = N_Gram_GATAC
cnt = 40	feature = 336	correl = 0.0741223	descr = N_Gram_CGGAA
cnt = 41	feature = 494	correl = 0.0729795	descr = N_Gram_GGCCC
cnt = 42	feature = 439	correl = 0.119	descr = N_Gram_GCACT
cnt = 43	feature = 397	correl = -0.0439102	descr = N_Gram_GAAGG
cnt = 44	feature = 394	correl = 0.101802	descr = N_Gram_GAAAG
cnt = 45	feature = 600	correl = 0.0473609	descr = N_Gram_TCCGA
cnt = 46	feature = 357	correl = 0.0568421	descr = N_Gram_CTACT
cnt = 47	feature = 255	correl = 0.0542035	descr = N_Gram_CACAG
cnt = 48	feature = 659	correl = 0.0577553	descr = N_Gram_TGTAA
cnt = 49	feature = 561	correl = 0.0452268	descr = N_Gram_GTTGC
cnt = 50	feature = 620	correl = 0.0485708	descr = N_Gram_TCTCG
cnt = 51	feature = 597	correl = 0.0568471	descr = N_Gram_TCCCC
cnt = 52	feature = 316	correl = 0.0606705	descr = N_Gram_CCTCT
cnt = 53	feature = 459	correl = -0.0485576	descr = N_Gram_GCGAC
cnt = 54	feature = 309	correl = -0.0732728	descr = N_Gram_CCGGT
cnt = 55	feature = 688	correl = -0.0591405	descr = N_Gram_TTGAG
cnt = 56	feature = 440	correl = -0.0721949	descr = N_Gram_GCAGA
cnt = 57	feature = 258	correl = 0.0833795	descr = N_Gram_CACCA
cnt = 58	feature = 331	correl = 0.101505	descr = N_Gram_CGCCG
cnt = 59	feature = 464	correl = 0.0447246	descr = N_Gram_GCGGT
cnt = 60	feature = 340	correl = 0.0702472	descr = N_Gram_CGGCG
cnt = 61	feature = 218	correl = 0.0550219	descr = N_Gram_ATACA
cnt = 62	feature = 584	correl = 0.0472183	descr = N_Gram_TCAAA
cnt = 63	feature = 646	correl = 0.0893984	descr = N_Gram_TGGAG
cnt = 64	feature = 241	correl = 0.0446791	descr = N_Gram_ATTGG
cnt = 65	feature = 426	correl = -0.0500458	descr = N_Gram_GATGC
cnt = 66	feature = 226	correl = -0.0567228	descr = N_Gram_ATCAT
cnt = 67	feature = 288	correl = -0.0590093	descr = N_Gram_CCAGT
cnt = 68	feature = 546	correl = 0.0580781	descr = N_Gram_GTGCT
cnt = 69	feature = 313	correl = 0.0676048	descr = N_Gram_CCTCA
cnt = 70	feature = 312	correl = 0.0558015	descr = N_Gram_CCTAT
cnt = 71	feature = 690	correl = 0.0594649	descr = N_Gram_TTGCA
cnt = 72	feature = 353	correl = -0.0473352	descr = N_Gram_CGTTC
cnt = 73	feature = 356	correl = 0.0453462	descr = N_Gram_CTAAA
cnt = 74	feature = 361	correl = 0.0806231	descr = N_Gram_CTATT
cnt = 75	feature = 458	correl = 0.138322	descr = N_Gram_GCCTT
cnt = 76	feature = 429	correl = -0.0605618	descr = N_Gram_GATTA
cnt = 77	feature = 479	correl = 0.139855	descr = N_Gram_GGAAA
cnt = 78	feature = 431	correl = -0.0897428	descr = N_Gram_GATTT
cnt = 79	feature = 578	correl = 0.0449751	descr = N_Gram_TATAG
cnt = 80	feature = 636	correl = -0.0472414	descr = N_Gram_TGATC
cnt = 81	feature = 504	correl = 0.0641909	descr = N_Gram_GGGAC
cnt = 82	feature = 434	correl = 0.0612091	descr = N_Gram_GCAAA
cnt = 83	feature = 222	correl = 0.0718812	descr = N_Gram_ATAGT
cnt = 84	feature = 664	correl = 0.131051	descr = N_Gram_TGTGG
cnt = 85	feature = 455	correl = -0.0562514	descr = N_Gram_GCCGT
cnt = 86	feature = 673	correl = -0.0574251	descr = N_Gram_TTATT
cnt = 87	feature = 517	correl = 0.093386	descr = N_Gram_GGGTC
cnt = 88	feature = 370	correl = 0.0718503	descr = N_Gram_CTCGG
cnt = 89	feature = 652	correl = 0.0503692	descr = N_Gram_TGGGA
cnt = 90	feature = 219	correl = -0.0501446	descr = N_Gram_ATACT
cnt = 91	feature = 601	correl = -0.0977886	descr = N_Gram_TCCGC
cnt = 92	feature = 317	correl = 0.0652478	descr = N_Gram_CCTGC
cnt = 93	feature = 327	correl = -0.0446597	descr = N_Gram_CGATC
cnt = 94	feature = 252	correl = 0.0974183	descr = N_Gram_CAAGG
cnt = 95	feature = 217	correl = -0.149135	descr = N_Gram_ATAAG
cnt = 96	feature = 616	correl = 0.0568421	descr = N_Gram_TCTAC
cnt = 97	feature = 271	correl = 0.0629797	descr = N_Gram_CAGGA
cnt = 98	feature = 278	correl = -0.0611866	descr = N_Gram_CATCG
cnt = 99	feature = 422	correl = 0.0670741	descr = N_Gram_GATAT
cnt = 100	feature = 703	correl = -0.0503227	descr = N_Gram_TTTTG
cnt = 101	feature = 681	correl = -0.0558762	descr = N_Gram_TTCGG
cnt = 102	feature = 348	correl = -0.130565	descr = N_Gram_CGTCG
cnt = 103	feature = 448	correl = 0.0704377	descr = N_Gram_GCCAG
cnt = 104	feature = 633	correl = 0.0801463	descr = N_Gram_TGAGT
cnt = 105	feature = 468	correl = 0.118123	descr = N_Gram_GCGTG
cnt = 106	feature = 450	correl = 0.0515042	descr = N_Gram_GCCCA
cnt = 107	feature = 382	correl = 0.0499655	descr = N_Gram_CTTCC
cnt = 108	feature = 687	correl = -0.051154	descr = N_Gram_TTGAA
cnt = 109	feature = 228	correl = -0.0524821	descr = N_Gram_ATCCT
cnt = 110	feature = 624	correl = -0.117639	descr = N_Gram_TCTTA
cnt = 111	feature = 342	correl = 0.0869933	descr = N_Gram_CGGGA
cnt = 112	feature = 558	correl = -0.0482855	descr = N_Gram_GTTCG
cnt = 113	feature = 260	correl = 0.0591739	descr = N_Gram_CACCG
cnt = 114	feature = 574	correl = 0.0729653	descr = N_Gram_TACGA
cnt = 115	feature = 654	correl = 0.0767751	descr = N_Gram_TGGGT
cnt = 116	feature = 285	correl = 0.0600075	descr = N_Gram_CCACC
cnt = 117	feature = 512	correl = 0.0679232	descr = N_Gram_GGGGC
cnt = 118	feature = 442	correl = 0.099163	descr = N_Gram_GCAGT
cnt = 119	feature = 322	correl = -0.0717699	descr = N_Gram_CGACG
cnt = 120	feature = 484	correl = 0.0641909	descr = N_Gram_GGACG
cnt = 121	feature = 640	correl = 0.107159	descr = N_Gram_TGCAA
cnt = 122	feature = 635	correl = 0.0545243	descr = N_Gram_TGATA
cnt = 123	feature = 400	correl = 0.0497277	descr = N_Gram_GACA
cnt = 124	feature = 136	correl = -0.0552547	descr = N_Gram_AATCA
cnt = 125	feature = 224	correl = 0.0864478	descr = N_Gram_ATATA
cnt = 126	feature = 386	correl = 0.0910274	descr = N_Gram_CTTGG
cnt = 127	feature = 345	correl = 0.0607439	descr = N_Gram_CGGTT
cnt = 128	feature = 267	correl = -0.0638971	descr = N_Gram_CAGAA
cnt = 129	feature = 244	correl = -0.0769311	descr = N_Gram_ATTTG
cnt = 130	feature = 548	correl = 0.139071	descr = N_Gram_GTGGC
cnt = 131	feature = 457	correl = 0.0805039	descr = N_Gram_GCCTC
cnt = 132	feature = 656	correl = 0.0554953	descr = N_Gram_TGGTA
cnt = 133	feature = 350	correl = 0.106189	descr = N_Gram_CGTGC
cnt = 134	feature = 373	correl = 0.0486288	descr = N_Gram_CTGAG
cnt = 135	feature = 363	correl = 0.056201	descr = N_Gram_CTCAA
cnt = 136	feature = 376	correl = 0.0563687	descr = N_Gram_CTGGG
cnt = 137	feature = 483	correl = 0.110261	descr = N_Gram_GGACC
cnt = 138	feature = 387	correl = 0.0654821	descr = N_Gram_CTTGT
cnt = 139	feature = 508	correl = 0.107561	descr = N_Gram_GGGCC
cnt = 140	feature = 314	correl = -0.129731	descr = N_Gram_CCTCC
cnt = 141	feature = 325	correl = -0.0905903	descr = N_Gram_CGAGT
cnt = 142	feature = 576	correl = -0.0623623	descr = N_Gram_TAGAT
cnt = 143	feature = 451	correl = 0.0737958	descr = N_Gram_GCCCG
cnt = 144	feature = 365	correl = -0.0792641	descr = N_Gram_CTCAT
cnt = 145	feature = 499	correl = 0.0703178	descr = N_Gram_GGCGG
cnt = 146	feature = 380	correl = -0.112116	descr = N_Gram_CTTAT
cnt = 147	feature = 315	correl = 0.0608474	descr = N_Gram_CCTCG
cnt = 148	feature = 518	correl = -0.0529673	descr = N_Gram_GGGTT
cnt = 149	feature = 661	correl = 0.0466068	descr = N_Gram_TGTCC
cnt = 150	feature = 249	correl = 0.0635672	descr = N_Gram_CAAAG
cnt = 151	feature = 283	correl = 0.0668142	descr = N_Gram_CCAAG
cnt = 152	feature = 441	correl = 0.0475023	descr = N_Gram_GCAGC
cnt = 153	feature = 416	correl = 0.0589398	descr = N_Gram_GAGGT
cnt = 154	feature = 660	correl = -0.0544036	descr = N_Gram_TGTCA
cnt = 155	feature = 614	correl = -0.0485637	descr = N_Gram_TCGTC
cnt = 156	feature = 449	correl = 0.0579547	descr = N_Gram_GCCAT
cnt = 157	feature = 677	correl = 0.0567785	descr = N_Gram_TTCAG
cnt = 158	feature = 572	correl = -0.151264	descr = N_Gram_TAAGT
cnt = 159	feature = 520	correl = -0.0673475	descr = N_Gram_GGTAA
cnt = 160	feature = 691	correl = -0.158357	descr = N_Gram_TTGCG
cnt = 161	feature = 324	correl = 0.086002	descr = N_Gram_CGAGG
cnt = 162	feature = 700	correl = -0.0751545	descr = N_Gram_TTTGG
cnt = 163	feature = 527	correl = 0.0914936	descr = N_Gram_GGTTG
cnt = 164	feature = 505	correl = 0.10458	descr = N_Gram_GGGAG
cnt = 165	feature = 231	correl = 0.0803255	descr = N_Gram_ATCTG
cnt = 166	feature = 364	correl = 0.0713122	descr = N_Gram_CTCAC
cnt = 167	feature = 343	correl = 0.137662	descr = N_Gram_CGGGC
cnt = 168	feature = 232	correl = 0.051437	descr = N_Gram_ATCTT
cnt = 169	feature = 274	correl = 0.133118	descr = N_Gram_CAGTG
cnt = 170	feature = 648	correl = 0.112615	descr = N_Gram_TGGCC
cnt = 171	feature = 453	correl = 0.0589525	descr = N_Gram_GCCGC
cnt = 172	feature = 435	correl = 0.0934799	descr = N_Gram_GCAAC
cnt = 173	feature = 488	correl = -0.105065	descr = N_Gram_GGATC
cnt = 174	feature = 501	correl = 0.125627	descr = N_Gram_GGCTT
cnt = 175	feature = 396	correl = 0.108301	descr = N_Gram_GAAGA
cnt = 176	feature = 235	correl = -0.0655336	descr = N_Gram_ATGCT
cnt = 177	feature = 411	correl = -0.0481458	descr = N_Gram_GAGA
cnt = 178	feature = 463	correl = 0.0601642	descr = N_Gram_GCGGG
cnt = 179	feature = 657	correl = 0.0694491	descr = N_Gram_TGGTC
cnt = 180	feature = 388	correl = 0.0457856	descr = N_Gram_CTTTA
cnt = 181	feature = 301	correl = 0.0711427	descr = N_Gram_CCCGG
cnt = 182	feature = 377	correl = 0.0594056	descr = N_Gram_CTGTG
cnt = 183	feature = 399	correl = -0.0466347	descr = N_Gram_GAATA
cnt = 184	feature = 263	correl = -0.0642739	descr = N_Gram_CACGA
cnt = 185	feature = 602	correl = -0.0855062	descr = N_Gram_TCCGG
cnt = 186	feature = 649	correl = -0.0590997	descr = N_Gram_TGGCG
cnt = 187	feature = 644	correl = -0.158141	descr = N_Gram_TGCGT
cnt = 188	feature = 277	correl = 0.101152	descr = N_Gram_CATCC
cnt = 189	feature = 695	correl = 0.0458209	descr = N_Gram_TTGTT
cnt = 190	feature = 473	correl = 0.0663734	descr = N_Gram_GCTGC
cnt = 191	feature = 318	correl = -0.0584729	descr = N_Gram_CCTTC
cnt = 192	feature = 335	correl = 0.0450802	descr = N_Gram_CGGA
cnt = 193	feature = 618	correl = -0.0701702	descr = N_Gram_TCTCA
cnt = 194	feature = 223	correl = 0.0476593	descr = N_Gram_ATAT
cnt = 195	feature = 596	correl = 0.0667987	descr = N_Gram_TCCC
cnt = 196	feature = 390	correl = 0.104142	descr = N_Gram_CTTTG
cnt = 197	feature = 563	correl = -0.0489243	descr = N_Gram_GTTGT
cnt = 198	feature = 437	correl = 0.122173	descr = N_Gram_GCAC
cnt = 199	feature = 587	correl = 0.0993655	descr = N_Gram_TCACC
cnt = 200	feature = 303	correl = 0.0467344	descr = N_Gram_CCGA
cnt = 201	feature = 36	correl = -0.0603416	descr = Position_Specific_Bin_Base_17_Base_A
cnt = 202	feature = 160	correl = -0.0481433	descr = N_Gram_ACGAT
cnt = 203	feature = 418	correl = -0.0845491	descr = N_Gram_GAGTT
cnt = 204	feature = 460	correl = 0.0719566	descr = N_Gram_GCGCC
cnt = 205	feature = 29	correl = -0.0510556	descr = Position_Specific_Bin_Base_13_Base_A
cnt = 206	feature = 291	correl = 0.0676408	descr = N_Gram_CCATC
cnt = 207	feature = 580	correl = -0.0484539	descr = N_Gram_TATT
cnt = 208	feature = 10	correl = 0.0634696	descr = Position_Specific_Bin_Base_3_Base_C
cnt = 209	feature = 391	correl = 0.0793839	descr = N_Gram_GAAA
cnt = 210	feature = 207	correl = -0.154201	descr = N_Gram_AGTCT
cnt = 211	feature = 425	correl = -0.106802	descr = N_Gram_GATCT
cnt = 212	feature = 220	correl = 0.0645018	descr = N_Gram_ATAG
cnt = 213	feature = 69	correl = 0.0955724	descr = Fold_of_RNAi_Sequence_Pos_13
cnt = 214	feature = 18	correl = 0.0645701	descr = Position_Specific_Bin_Base_7_Base_T
cnt = 215	feature = 28	correl = -0.132365	descr = Position_Specific_Bin_Base_12_Base_T
cnt = 216	feature = 13	correl = 0.0708226	descr = Position_Specific_Bin_Base_5_Base_G
cnt = 217	feature = 265	correl = 0.0541497	descr = N_Gram_CACT
cnt = 218	feature = 250	correl = 0.0699619	descr = N_Gram_CAAG
cnt = 219	feature = 234	correl = -0.0954343	descr = N_Gram_ATGC
cnt = 220	feature = 19	correl = -0.0654154	descr = Position_Specific_Bin_Base_8_Base_C
cnt = 221	feature = 467	correl = -0.131884	descr = N_Gram_GCGTC
cnt = 222	feature = 24	correl = -0.0572736	descr = Position_Specific_Bin_Base_11_Base_G
cnt = 223	feature = 398	correl = -0.0506871	descr = N_Gram_GAAGT
cnt = 224	feature = 375	correl = 0.106193	descr = N_Gram_CTGCA
cnt = 225	feature = 23	correl = 0.0642312	descr = Position_Specific_Bin_Base_10_Base_T
cnt = 226	feature = 21	correl = 0.0640465	descr = Position_Specific_Bin_Base_9_Base_G
cnt = 227	feature = 651	correl = 0.116684	descr = N_Gram_TGGG
cnt = 228	feature = 16	correl = 0.0476967	descr = Position_Specific_Bin_Base_6_Base_T
cnt = 229	feature = 456	correl = 0.0968796	descr = N_Gram_GCCT
cnt = 230	feature = 605	correl = -0.0873015	descr = N_Gram_TCCTC
cnt = 231	feature = 379	correl = -0.0653101	descr = N_Gram_CTTA
cnt = 232	feature = 11	correl = -0.142041	descr = Position_Specific_Bin_Base_5_Base_A
cnt = 233	feature = 632	correl = -0.0665266	descr = N_Gram_TGAGG
cnt = 234	feature = 32	correl = 0.107781	descr = Position_Specific_Bin_Base_14_Base_T
cnt = 235	feature = 8	correl = 0.0776161	descr = Position_Specific_Bin_Base_2_Base_T
cnt = 236	feature = 40	correl = 0.123392	descr = Position_Specific_Bin_Base_18_Base_C
cnt = 237	feature = 20	correl = 0.0782312	descr = Position_Specific_Bin_Base_8_Base_T
cnt = 238	feature = 481	correl = 0.0444349	descr = N_Gram_GGAAG
cnt = 239	feature = 551	correl = 0.0913925	descr = N_Gram_GTGT
cnt = 240	feature = 38	correl = -0.0717014	descr = Position_Specific_Bin_Base_17_Base_T
cnt = 241	feature = 428	correl = -0.0547407	descr = N_Gram_GATT
cnt = 242	feature = 279	correl = 0.110125	descr = N_Gram_CATCT
cnt = 243	feature = 17	correl = -0.0526982	descr = Position_Specific_Bin_Base_7_Base_A
cnt = 244	feature = 355	correl = 0.0757138	descr = N_Gram_CTA
cnt = 245	feature = 67	correl = 0.0596054	descr = Fold_of_RNAi_Sequence_Pos_11
cnt = 246	feature = 80	correl = 0.0622439	descr = Xue_Structure_Feature_C010
cnt = 247	feature = 105	correl = -0.0587574	descr = Fold_of_Target_NoBeginbrace_noends_Pos_8
cnt = 248	feature = 475	correl = 0.0538052	descr = N_Gram_GCTT
cnt = 249	feature = 541	correl = -0.0968349	descr = N_Gram_GTCTT
cnt = 250	feature = 208	correl = 0.0521898	descr = N_Gram_AGTG
cnt = 251	feature = 35	correl = 0.1196	descr = Position_Specific_Bin_Base_16_Base_C
cnt = 252	feature = 610	correl = -0.116423	descr = N_Gram_TCGAG
cnt = 253	feature = 30	correl = 0.107969	descr = Position_Specific_Bin_Base_13_Base_C
cnt = 254	feature = 14	correl = -0.107903	descr = Position_Specific_Bin_Base_6_Base_A
cnt = 255	feature = 31	correl = -0.104449	descr = Position_Specific_Bin_Base_14_Base_A
cnt = 256	feature = 47	correl = -0.0733237	descr = Gibbs_of_Target_Sequence__Pos_5_Step_1
cnt = 257	feature = 521	correl = 0.0675364	descr = N_Gram_GGTC
cnt = 258	feature = 27	correl = 0.0717415	descr = Position_Specific_Bin_Base_12_Base_G
cnt = 259	feature = 693	correl = 0.0649774	descr = N_Gram_TTGGC
cnt = 260	feature = 281	correl = 0.0727402	descr = N_Gram_CCAA
cnt = 261	feature = 15	correl = 0.118233	descr = Position_Specific_Bin_Base_6_Base_C
cnt = 262	feature = 326	correl = -0.0442609	descr = N_Gram_CGAT
cnt = 263	feature = 626	correl = -0.0621569	descr = N_Gram_TCTTG
cnt = 264	feature = 71	correl = 0.0619605	descr = Fold_of_RNAi_Sequence_Pos_15
cnt = 265	feature = 337	correl = 0.112002	descr = N_Gram_CGGC
cnt = 266	feature = 214	correl = -0.101767	descr = N_Gram_AGTTT
cnt = 267	feature = 586	correl = 0.0587503	descr = N_Gram_TCAC
cnt = 268	feature = 25	correl = -0.0710841	descr = Position_Specific_Bin_Base_12_Base_A
cnt = 269	feature = 606	correl = -0.108429	descr = N_Gram_TCCTT
cnt = 270	feature = 511	correl = 0.0688865	descr = N_Gram_GGGG
cnt = 271	feature = 655	correl = 0.0840314	descr = N_Gram_TGGT
cnt = 272	feature = 34	correl = -0.120144	descr = Position_Specific_Bin_Base_16_Base_A
cnt = 273	feature = 308	correl = 0.121247	descr = N_Gram_CCGGG
cnt = 274	feature = 248	correl = 0.048969	descr = N_Gram_CAAA
cnt = 275	feature = 76	correl = 0.122089	descr = Xue_Structure_Feature_A101
cnt = 276	feature = 625	correl = -0.132252	descr = N_Gram_TCTTC
cnt = 277	feature = 547	correl = 0.153445	descr = N_Gram_GTGG
cnt = 278	feature = 500	correl = 0.0539491	descr = N_Gram_GGCT
cnt = 279	feature = 588	correl = 0.0799298	descr = N_Gram_TCAG
cnt = 280	feature = 66	correl = 0.114137	descr = Fold_of_RNAi_Sequence_Pos_9
cnt = 281	feature = 68	correl = 0.10223	descr = Fold_of_RNAi_Sequence_Pos_12
cnt = 282	feature = 525	correl = 0.0601741	descr = N_Gram_GGTT
cnt = 283	feature = 233	correl = -0.0542312	descr = N_Gram_ATGA
cnt = 284	feature = 529	correl = 0.0524988	descr = N_Gram_GTAA
cnt = 285	feature = 472	correl = 0.0703417	descr = N_Gram_GCTG
cnt = 286	feature = 51	correl = -0.0948196	descr = Gibbs_of_Target_Sequence__Pos_13_Step_1
cnt = 287	feature = 33	correl = 0.0550113	descr = Position_Specific_Bin_Base_15_Base_C
cnt = 288	feature = 270	correl = -0.138749	descr = N_Gram_CAGCT
cnt = 289	feature = 39	correl = -0.272883	descr = Position_Specific_Bin_Base_18_Base_A
cnt = 290	feature = 662	correl = 0.10002	descr = N_Gram_TGTG
cnt = 291	feature = 389	correl = -0.0535046	descr = N_Gram_CTTTC
cnt = 292	feature = 686	correl = -0.0544068	descr = N_Gram_TTGA
cnt = 293	feature = 423	correl = -0.126839	descr = N_Gram_GATC
cnt = 294	feature = 447	correl = 0.0480186	descr = N_Gram_GCCA
cnt = 295	feature = 12	correl = 0.10338	descr = Position_Specific_Bin_Base_5_Base_C
cnt = 296	feature = 643	correl = -0.147022	descr = N_Gram_TGCG
cnt = 297	feature = 46	correl = 0.0708243	descr = Gibbs_of_Target_Sequence__Pos_3_Step_1
cnt = 298	feature = 478	correl = 0.0756026	descr = N_Gram_GGAA
cnt = 299	feature = 560	correl = 0.0646237	descr = N_Gram_GTTG
cnt = 300	feature = 74	correl = -0.0611569	descr = Xue_Structure_Feature_A110
cnt = 301	feature = 53	correl = -0.106536	descr = Gibbs_of_Target_Sequence__Pos_17_Step_1
cnt = 302	feature = 272	correl = 0.131904	descr = N_Gram_CAGT
cnt = 303	feature = 591	correl = -0.0490921	descr = N_Gram_TCAT
cnt = 304	feature = 65	correl = 0.0680768	descr = Fold_of_RNAi_Sequence_Pos_6
cnt = 305	feature = 608	correl = -0.0801673	descr = N_Gram_TCGA
cnt = 306	feature = 54	correl = -0.179414	descr = Gibbs_of_Target_Sequence__Pos_18_Step_1
cnt = 307	feature = 289	correl = 0.0637071	descr = N_Gram_CCAT
cnt = 308	feature = 60	correl = 0.160396	descr = Fold_of_RNAi_Sequence_Pos_0
cnt = 309	feature = 573	correl = -0.0508894	descr = N_Gram_TAC
cnt = 310	feature = 75	correl = 0.0667554	descr = Xue_Structure_Feature_A100
cnt = 311	feature = 41	correl = 0.293721	descr = Position_Specific_Bin_Base_18_Base_G
cnt = 312	feature = 492	correl = 0.161677	descr = N_Gram_GGCC
cnt = 313	feature = 689	correl = -0.0849937	descr = N_Gram_TTGC
cnt = 314	feature = 683	correl = -0.212999	descr = N_Gram_TTCTC
cnt = 315	feature = 72	correl = 0.0668907	descr = Fold_of_RNAi_Sequence_Pos_16
cnt = 316	feature = 540	correl = -0.0907469	descr = N_Gram_GTCT
cnt = 317	feature = 461	correl = 0.0705884	descr = N_Gram_GCGG
cnt = 318	feature = 630	correl = -0.049198	descr = N_Gram_TGAG
cnt = 319	feature = 323	correl = -0.0609627	descr = N_Gram_CGAG
cnt = 320	feature = 544	correl = 0.0453464	descr = N_Gram_GTGC
cnt = 321	feature = 647	correl = 0.0705965	descr = N_Gram_TGGC
cnt = 322	feature = 704	correl = -0.094943	descr = N_Gram_TTTTT
cnt = 323	feature = 73	correl = 0.0712512	descr = Xue_Structure_Feature_A111
cnt = 324	feature = 276	correl = 0.0801075	descr = N_Gram_CATC
cnt = 325	feature = 432	correl = 0.146631	descr = N_Gram_GCA
cnt = 326	feature = 536	correl = -0.0829008	descr = N_Gram_GTCG
cnt = 327	feature = 55	correl = -0.307746	descr = Gibbs_of_Target_Sequence__Pos_19_Step_1
cnt = 328	feature = 62	correl = 0.147955	descr = Fold_of_RNAi_Sequence_Pos_2
cnt = 329	feature = 599	correl = -0.0681458	descr = N_Gram_TCCG
cnt = 330	feature = 594	correl = -0.113573	descr = N_Gram_TCCA
cnt = 331	feature = 79	correl = 0.0584143	descr = Xue_Structure_Feature_C011
cnt = 332	feature = 211	correl = -0.0483691	descr = N_Gram_AGTT
cnt = 333	feature = 347	correl = -0.103353	descr = N_Gram_CGTC
cnt = 334	feature = 70	correl = 0.0676775	descr = Fold_of_RNAi_Sequence_Pos_14
cnt = 335	feature = 292	correl = 0.0527339	descr = N_Gram_CCC
cnt = 336	feature = 497	correl = 0.0564006	descr = N_Gram_GGCG
cnt = 337	feature = 603	correl = -0.100749	descr = N_Gram_TCCT
cnt = 338	feature = 383	correl = -0.203289	descr = N_Gram_CTTCT
cnt = 339	feature = 667	correl = -0.0910352	descr = N_Gram_TTA
cnt = 340	feature = 247	correl = 0.130837	descr = N_Gram_CAA
cnt = 341	feature = 254	correl = 0.0645214	descr = N_Gram_CAC
cnt = 342	feature = 64	correl = 0.0485876	descr = Fold_of_RNAi_Sequence_Pos_4
cnt = 343	feature = 306	correl = 0.0474194	descr = N_Gram_CCGG
cnt = 344	feature = 619	correl = -0.115604	descr = N_Gram_TCTCC
cnt = 345	feature = 61	correl = 0.185591	descr = Fold_of_RNAi_Sequence_Pos_1
cnt = 346	feature = 419	correl = -0.0479912	descr = N_Gram_GAT
cnt = 347	feature = 627	correl = -0.0770555	descr = N_Gram_TGA
cnt = 348	feature = 465	correl = -0.0799468	descr = N_Gram_GCGT
cnt = 349	feature = 583	correl = 0.0621796	descr = N_Gram_TCA
cnt = 350	feature = 645	correl = 0.109526	descr = N_Gram_TGG
cnt = 351	feature = 702	correl = -0.133017	descr = N_Gram_TTTTC
cnt = 352	feature = 78	correl = 0.090984	descr = Xue_Structure_Feature_C110
cnt = 353	feature = 225	correl = -0.0561611	descr = N_Gram_ATC
cnt = 354	feature = 341	correl = 0.109567	descr = N_Gram_CGGG
cnt = 355	feature = 638	correl = -0.0590736	descr = N_Gram_TGC
cnt = 356	feature = 86	correl = 0.0742608	descr = Xue_Structure_Feature_G011
cnt = 357	feature = 701	correl = -0.12353	descr = N_Gram_TTTT
cnt = 358	feature = 477	correl = 0.116477	descr = N_Gram_GGA
cnt = 359	feature = 77	correl = 0.0861776	descr = Xue_Structure_Feature_C111
cnt = 360	feature = 565	correl = -0.062562	descr = N_Gram_TA
cnt = 361	feature = 83	correl = 0.128216	descr = Xue_Structure_Feature_G110
cnt = 362	feature = 378	correl = -0.0990588	descr = N_Gram_CTT
cnt = 363	feature = 446	correl = 0.0867499	descr = N_Gram_GCC
cnt = 364	feature = 615	correl = -0.124099	descr = N_Gram_TCT
cnt = 365	feature = 82	correl = 0.111591	descr = Xue_Structure_Feature_G111
cnt = 366	feature = 246	correl = 0.106236	descr = N_Gram_CA
cnt = 367	feature = 366	correl = -0.149367	descr = N_Gram_CTCC
cnt = 368	feature = 697	correl = -0.12556	descr = N_Gram_TTTC
cnt = 369	feature = 623	correl = -0.126918	descr = N_Gram_TCTT
cnt = 370	feature = 334	correl = 0.0832065	descr = N_Gram_CGG
cnt = 371	feature = 666	correl = -0.129919	descr = N_Gram_TT
cnt = 372	feature = 59	correl = -0.0780818	descr = PF_RNAi_Fold_3'Free_Count
cnt = 373	feature = 674	correl = -0.157725	descr = N_Gram_TTC
cnt = 374	feature = 58	correl = -0.141089	descr = PF_RNAi_Fold_5'Free_Count
cnt = 375	feature = 476	correl = 0.178395	descr = N_Gram_GG
cnt = 376	feature = 57	correl = -0.188459	descr = PF_RNAi_Fold_Energy
cnt = 377	feature = 81	correl = -0.111912	descr = Xue_Structure_Feature_C000
cnt = 378	feature = 43	correl = -0.180997	descr = Gibbs_of_Target_Sequence_
num rows = 521
num_elements = 197459
*
optimization finished, #iter = 650
nu = 0.495726
obj = -37.443685, rho = -0.504726
nSV = 376, nBSV = 163
num rows = 58
num_elements = 21982
*
optimization finished, #iter = 60
nu = 0.532476
obj = -4.655729, rho = -0.536729
nSV = 51, nBSV = 13
*
optimization finished, #iter = 650
nu = 0.495726
obj = -37.443685, rho = -0.504726
nSV = 376, nBSV = 163
CFS merit scores = 1.34741
CFS merit scores = 1.58079
CFS merit scores = 1.83129
CFS merit scores = 2.06097
CFS merit scores = 2.25615
CFS merit scores = 2.43341
CFS merit scores = 2.60002
CFS merit scores = 2.7565
CFS merit scores = 2.9037
CFS merit scores = 3.04361
CFS merit scores = 3.17699
CFS merit scores = 3.30405
CFS merit scores = 3.4263
CFS merit scores = 3.54293
CFS merit scores = 3.65397
CFS merit scores = 3.76044
CFS merit scores = 3.86198
CFS merit scores = 3.9595
CFS merit scores = 4.05357
CFS merit scores = 4.14477
CFS merit scores = 4.23286
CFS merit scores = 4.31844
CFS merit scores = 4.40153
CFS merit scores = 4.48164
CFS merit scores = 4.55893
CFS merit scores = 4.63468
CFS merit scores = 4.70844
CFS merit scores = 4.78015
CFS merit scores = 4.84939
CFS merit scores = 4.91444
CFS merit scores = 4.97684
CFS merit scores = 5.03781
CFS merit scores = 5.09679
CFS merit scores = 5.1542
CFS merit scores = 5.20957
CFS merit scores = 5.26287
CFS merit scores = 5.31442
CFS merit scores = 5.36446
CFS merit scores = 5.4129
CFS merit scores = 5.45947
CFS merit scores = 5.50474
CFS merit scores = 5.54646
CFS merit scores = 5.58421
CFS merit scores = 5.62099
CFS merit scores = 5.65485
CFS merit scores = 5.6876
CFS merit scores = 5.71706
CFS merit scores = 5.74452
CFS merit scores = 5.77127
CFS merit scores = 5.79672
CFS merit scores = 5.81918
CFS merit scores = 5.83988
CFS merit scores = 5.86028
CFS merit scores = 5.88015
CFS merit scores = 5.90014
CFS merit scores = 5.91916
CFS merit scores = 5.93751
CFS merit scores = 5.95536
CFS merit scores = 5.97313
CFS merit scores = 5.98913
CFS merit scores = 6.00278
CFS merit scores = 6.01587
CFS merit scores = 6.02864
CFS merit scores = 6.03998
CFS merit scores = 6.0501
CFS merit scores = 6.05993
CFS merit scores = 6.06863
CFS merit scores = 6.07745
CFS merit scores = 6.08648
CFS merit scores = 6.09596
CFS merit scores = 6.10583
CFS merit scores = 6.11468
CFS merit scores = 6.12376
CFS merit scores = 6.13255
CFS merit scores = 6.13992
CFS merit scores = 6.145
CFS merit scores = 6.15066
CFS merit scores = 6.15691
CFS merit scores = 6.16322
CFS merit scores = 6.16949
CFS merit scores = 6.17568
CFS merit scores = 6.18191
CFS merit scores = 6.18679
CFS merit scores = 6.19124
CFS merit scores = 6.19488
CFS merit scores = 6.1983
CFS merit scores = 6.20119
CFS merit scores = 6.2041
CFS merit scores = 6.20643
CFS merit scores = 6.20894
CFS merit scores = 6.21094
CFS merit scores = 6.21235
CFS merit scores = 6.21322
CFS merit scores = 6.21381
CFS merit scores = 6.21362
CFS merit scores = 6.21298
CFS merit scores = 6.21274
CFS merit scores = 6.21248
CFS merit scores = 6.21221
CFS merit scores = 6.21216
CFS merit scores = 6.21131
CFS merit scores = 6.2103
CFS merit scores = 6.2073
CFS merit scores = 6.20381
CFS merit scores = 6.20079
CFS merit scores = 6.19791
CFS merit scores = 6.19508
CFS merit scores = 6.19216
CFS merit scores = 6.18965
CFS merit scores = 6.18726
CFS merit scores = 6.185
CFS merit scores = 6.18176
CFS merit scores = 6.17884
CFS merit scores = 6.17617
CFS merit scores = 6.17304
CFS merit scores = 6.16937
CFS merit scores = 6.16505
CFS merit scores = 6.16078
CFS merit scores = 6.15692
CFS merit scores = 6.15319
CFS merit scores = 6.14913
CFS merit scores = 6.14533
CFS merit scores = 6.14154
CFS merit scores = 6.13739
CFS merit scores = 6.1324
CFS merit scores = 6.12781
CFS merit scores = 6.12266
CFS merit scores = 6.11787
CFS merit scores = 6.11192
CFS merit scores = 6.10613
CFS merit scores = 6.10024
CFS merit scores = 6.09399
CFS merit scores = 6.08756
CFS merit scores = 6.0813
CFS merit scores = 6.07504
CFS merit scores = 6.06869
CFS merit scores = 6.06254
CFS merit scores = 6.0566
CFS merit scores = 6.05063
CFS merit scores = 6.04424
CFS merit scores = 6.03809
CFS merit scores = 6.03226
CFS merit scores = 6.02612
CFS merit scores = 6.01955
CFS merit scores = 6.01332
CFS merit scores = 6.00731
CFS merit scores = 6.00107
CFS merit scores = 5.99444
CFS merit scores = 5.98771
CFS merit scores = 5.98134
CFS merit scores = 5.97397
CFS merit scores = 5.96664
CFS merit scores = 5.9591
CFS merit scores = 5.95055
CFS merit scores = 5.94229
CFS merit scores = 5.93412
CFS merit scores = 5.92623
CFS merit scores = 5.91824
CFS merit scores = 5.91057
CFS merit scores = 5.90301
CFS merit scores = 5.89561
CFS merit scores = 5.88796
CFS merit scores = 5.88052
CFS merit scores = 5.87304
CFS merit scores = 5.86577
CFS merit scores = 5.85854
CFS merit scores = 5.85136
CFS merit scores = 5.8439
CFS merit scores = 5.8366
CFS merit scores = 5.82944
CFS merit scores = 5.82177
CFS merit scores = 5.81419
CFS merit scores = 5.80674
CFS merit scores = 5.7993
CFS merit scores = 5.79189
CFS merit scores = 5.78397
CFS merit scores = 5.77609
CFS merit scores = 5.76832
CFS merit scores = 5.76075
CFS merit scores = 5.75321
CFS merit scores = 5.74538
CFS merit scores = 5.73764
CFS merit scores = 5.73019
CFS merit scores = 5.72287
CFS merit scores = 5.71527
CFS merit scores = 5.70744
CFS merit scores = 5.69985
CFS merit scores = 5.69234
CFS merit scores = 5.6848
CFS merit scores = 5.6774
CFS merit scores = 5.67016
CFS merit scores = 5.66312
CFS merit scores = 5.65617
CFS merit scores = 5.64905
CFS merit scores = 5.6419
CFS merit scores = 5.63502
CFS merit scores = 5.62816
CFS merit scores = 5.62128
CFS merit scores = 5.61437
CFS merit scores = 5.6073
CFS merit scores = 5.6005
CFS merit scores = 5.59369
CFS merit scores = 5.587
CFS merit scores = 5.58058
CFS merit scores = 5.57382
CFS merit scores = 5.56697
CFS merit scores = 5.5601
CFS merit scores = 5.55317
CFS merit scores = 5.54636
CFS merit scores = 5.5397
CFS merit scores = 5.53323
CFS merit scores = 5.52677
CFS merit scores = 5.52005
CFS merit scores = 5.51336
CFS merit scores = 5.50661
CFS merit scores = 5.49992
CFS merit scores = 5.49333
CFS merit scores = 5.48672
CFS merit scores = 5.48021
CFS merit scores = 5.47362
CFS merit scores = 5.46715
CFS merit scores = 5.46081
CFS merit scores = 5.45446
CFS merit scores = 5.44824
CFS merit scores = 5.44214
CFS merit scores = 5.43603
CFS merit scores = 5.42997
CFS merit scores = 5.42381
CFS merit scores = 5.4176
CFS merit scores = 5.41144
CFS merit scores = 5.40531
CFS merit scores = 5.39912
CFS merit scores = 5.39302
CFS merit scores = 5.38692
CFS merit scores = 5.38098
CFS merit scores = 5.37501
CFS merit scores = 5.36911
CFS merit scores = 5.36333
CFS merit scores = 5.35757
CFS merit scores = 5.35168
CFS merit scores = 5.34597
CFS merit scores = 5.34006
CFS merit scores = 5.33416
CFS merit scores = 5.32828
CFS merit scores = 5.32247
CFS merit scores = 5.31669
CFS merit scores = 5.31095
CFS merit scores = 5.30525
CFS merit scores = 5.29967
CFS merit scores = 5.29383
CFS merit scores = 5.28809
CFS merit scores = 5.28234
CFS merit scores = 5.27659
CFS merit scores = 5.27098
CFS merit scores = 5.26542
CFS merit scores = 5.25995
CFS merit scores = 5.2544
CFS merit scores = 5.24891
CFS merit scores = 5.24347
CFS merit scores = 5.23809
CFS merit scores = 5.23266
CFS merit scores = 5.22727
CFS merit scores = 5.22191
CFS merit scores = 5.21648
CFS merit scores = 5.21116
CFS merit scores = 5.20585
CFS merit scores = 5.20046
CFS merit scores = 5.19494
CFS merit scores = 5.18946
CFS merit scores = 5.18405
CFS merit scores = 5.17873
CFS merit scores = 5.17335
CFS merit scores = 5.16801
CFS merit scores = 5.1627
CFS merit scores = 5.15734
CFS merit scores = 5.15202
CFS merit scores = 5.14669
CFS merit scores = 5.14117
CFS merit scores = 5.1357
CFS merit scores = 5.13025
CFS merit scores = 5.12486
CFS merit scores = 5.11945
CFS merit scores = 5.11409
CFS merit scores = 5.10879
CFS merit scores = 5.10339
CFS merit scores = 5.09794
CFS merit scores = 5.0925
CFS merit scores = 5.08701
CFS merit scores = 5.0816
CFS merit scores = 5.07605
CFS merit scores = 5.07056
CFS merit scores = 5.06513
CFS merit scores = 5.05966
CFS merit scores = 5.05406
CFS merit scores = 5.04828
CFS merit scores = 5.04249
CFS merit scores = 5.03657
CFS merit scores = 5.03067
CFS merit scores = 5.02483
CFS merit scores = 5.01899
CFS merit scores = 5.01318
CFS merit scores = 5.00726
CFS merit scores = 5.00126
CFS merit scores = 4.99465
CFS merit scores = 4.98792
CFS merit scores = 4.98093
CFS merit scores = 4.97378
CFS merit scores = 4.96647
CFS merit scores = 4.95916
CFS merit scores = 4.95199
CFS merit scores = 4.94477
CFS merit scores = 4.93741
CFS merit scores = 4.93008
CFS merit scores = 4.92223
CFS merit scores = 4.91448
CFS merit scores = 4.90683
CFS merit scores = 4.89922
CFS merit scores = 4.89159
CFS merit scores = 4.88401
CFS merit scores = 4.87644
CFS merit scores = 4.86873
CFS merit scores = 4.86108
CFS merit scores = 4.85345
CFS merit scores = 4.84591
CFS merit scores = 4.83841
CFS merit scores = 4.83095
CFS merit scores = 4.82335
CFS merit scores = 4.81579
CFS merit scores = 4.80795
CFS merit scores = 4.8001
CFS merit scores = 4.79226
CFS merit scores = 4.78428
CFS merit scores = 4.7763
CFS merit scores = 4.76834
CFS merit scores = 4.76048
CFS merit scores = 4.75239
CFS merit scores = 4.74383
CFS merit scores = 4.73516
CFS merit scores = 4.7266
CFS merit scores = 4.71774
CFS merit scores = 4.70881
CFS merit scores = 4.69954
CFS merit scores = 4.69034
CFS merit scores = 4.68073
CFS merit scores = 4.67098
CFS merit scores = 4.66078
CFS merit scores = 4.6502
CFS merit scores = 4.63876
CFS merit scores = 4.62671
CFS merit scores = 4.61353
CFS merit scores = 4.59598
cnt = 1	feature = 60	correl = -0.347415	descr = Gibbs_of_Target_Sequence__Pos_20_Step_1
cnt = 2	feature = 58	correl = -0.179314	descr = Gibbs_of_Target_Sequence__Pos_18_Step_1
cnt = 3	feature = 389	correl = -0.115623	descr = N_Gram_CTTC
cnt = 4	feature = 292	correl = 0.0512516	descr = N_Gram_CATGG
cnt = 5	feature = 402	correl = 0.101676	descr = N_Gram_GAAAG
cnt = 6	feature = 455	correl = -0.0562445	descr = N_Gram_GCCGT
cnt = 7	feature = 593	correl = 0.0452869	descr = N_Gram_TCCCA
cnt = 8	feature = 422	correl = 0.0940975	descr = N_Gram_GAGTC
cnt = 9	feature = 329	correl = -0.0491937	descr = N_Gram_CGACC
cnt = 10	feature = 607	correl = 0.0946425	descr = N_Gram_TCGGC
cnt = 11	feature = 360	correl = 0.0791307	descr = N_Gram_CGTGG
cnt = 12	feature = 336	correl = 0.0452869	descr = N_Gram_CGCCA
cnt = 13	feature = 594	correl = 0.0523377	descr = N_Gram_TCCCG
cnt = 14	feature = 368	correl = 0.0664393	descr = N_Gram_CTAGG
cnt = 15	feature = 613	correl = 0.0567535	descr = N_Gram_TCTAC
cnt = 16	feature = 428	correl = -0.0556641	descr = N_Gram_GATCG
cnt = 17	feature = 241	correl = -0.0558209	descr = N_Gram_ATGCC
cnt = 18	feature = 233	correl = -0.0491937	descr = N_Gram_ATCGC
cnt = 19	feature = 558	correl = 0.0492354	descr = N_Gram_TAAAG
cnt = 20	feature = 319	correl = 0.055723	descr = N_Gram_CCTAT
cnt = 21	feature = 521	correl = 0.0505891	descr = N_Gram_GTATA
cnt = 22	feature = 572	correl = 0.0884882	descr = N_Gram_TAGCA
cnt = 23	feature = 538	correl = 0.0572733	descr = N_Gram_GTGCG
cnt = 24	feature = 218	correl = 0.0890594	descr = N_Gram_AGTTA
cnt = 25	feature = 291	correl = -0.0497754	descr = N_Gram_CATGC
cnt = 26	feature = 305	correl = 0.0452869	descr = N_Gram_CCCCG
cnt = 27	feature = 640	correl = 0.0892806	descr = N_Gram_TGGAG
cnt = 28	feature = 508	correl = 0.0452869	descr = N_Gram_GGGGT
cnt = 29	feature = 595	correl = 0.0472704	descr = N_Gram_TCCGA
cnt = 30	feature = 272	correl = 0.0561223	descr = N_Gram_CACGT
cnt = 31	feature = 664	correl = -0.0571912	descr = N_Gram_TTAAG
cnt = 32	feature = 278	correl = 0.0540659	descr = N_Gram_CAGCG
cnt = 33	feature = 648	correl = 0.0467472	descr = N_Gram_TGGGT
cnt = 34	feature = 442	correl = 0.0833266	descr = N_Gram_GCACT
cnt = 35	feature = 286	correl = -0.0599505	descr = N_Gram_CATAT
cnt = 36	feature = 454	correl = 0.0972248	descr = N_Gram_GCCGG
cnt = 37	feature = 503	correl = 0.0968628	descr = N_Gram_GGGAC
cnt = 38	feature = 309	correl = -0.0630652	descr = N_Gram_CCCTT
cnt = 39	feature = 459	correl = -0.0767401	descr = N_Gram_GCGAC
cnt = 40	feature = 207	correl = -0.0649075	descr = N_Gram_AGGCT
cnt = 41	feature = 657	correl = 0.06953	descr = N_Gram_TGTGA
cnt = 42	feature = 653	correl = 0.0596118	descr = N_Gram_TGTAA
cnt = 43	feature = 303	correl = 0.0570896	descr = N_Gram_CCCAA
cnt = 44	feature = 234	correl = -0.0963875	descr = N_Gram_ATCGG
cnt = 45	feature = 315	correl = -0.0643144	descr = N_Gram_CCGGT
cnt = 46	feature = 550	correl = -0.0483207	descr = N_Gram_GTTCG
cnt = 47	feature = 363	correl = 0.113754	descr = N_Gram_CGTTT
cnt = 48	feature = 576	correl = -0.0505998	descr = N_Gram_TATAC
cnt = 49	feature = 345	correl = 0.0583208	descr = N_Gram_CGGCG
cnt = 50	feature = 660	correl = -0.0512407	descr = N_Gram_TGTTA
cnt = 51	feature = 324	correl = 0.0544044	descr = N_Gram_CCTGC
cnt = 52	feature = 635	correl = 0.107029	descr = N_Gram_TGCAA
cnt = 53	feature = 251	correl = 0.106191	descr = N_Gram_ATTGT
cnt = 54	feature = 673	correl = 0.0447228	descr = N_Gram_TTCGA
cnt = 55	feature = 317	correl = -0.0617818	descr = N_Gram_CCGTC
cnt = 56	feature = 686	correl = 0.0516604	descr = N_Gram_TTGGT
cnt = 57	feature = 539	correl = 0.0978169	descr = N_Gram_GTGCT
cnt = 58	feature = 276	correl = 0.0729478	descr = N_Gram_CAGCA
cnt = 59	feature = 407	correl = 0.0448195	descr = N_Gram_GACAC
cnt = 60	feature = 223	correl = -0.137881	descr = N_Gram_ATAAG
cnt = 61	feature = 144	correl = 0.0641471	descr = N_Gram_AATCT
cnt = 62	feature = 231	correl = -0.0522752	descr = N_Gram_ATCAT
cnt = 63	feature = 629	correl = -0.0812066	descr = N_Gram_TGAGA
cnt = 64	feature = 395	correl = 0.109561	descr = N_Gram_CTTGG
cnt = 65	feature = 248	correl = -0.048657	descr = N_Gram_ATTAA
cnt = 66	feature = 435	correl = -0.0897884	descr = N_Gram_GATTT
cnt = 67	feature = 574	correl = 0.0461414	descr = N_Gram_TAGGT
cnt = 68	feature = 304	correl = 0.0843006	descr = N_Gram_CCCAC
cnt = 69	feature = 666	correl = -0.0733575	descr = N_Gram_TTACC
cnt = 70	feature = 425	correl = 0.0461314	descr = N_Gram_GATAC
cnt = 71	feature = 527	correl = 0.0452869	descr = N_Gram_GTCCG
cnt = 72	feature = 647	correl = 0.0885995	descr = N_Gram_TGGGG
cnt = 73	feature = 426	correl = 0.0669709	descr = N_Gram_GATAT
cnt = 74	feature = 323	correl = 0.0602049	descr = N_Gram_CCTGA
cnt = 75	feature = 674	correl = -0.0486819	descr = N_Gram_TTCGG
cnt = 76	feature = 541	correl = 0.138921	descr = N_Gram_GTGGC
cnt = 77	feature = 606	correl = -0.0491937	descr = N_Gram_TCGCA
cnt = 78	feature = 228	correl = 0.0717923	descr = N_Gram_ATAGT
cnt = 79	feature = 331	correl = 0.0858864	descr = N_Gram_CGAGG
cnt = 80	feature = 371	correl = 0.0548529	descr = N_Gram_CTATG
cnt = 81	feature = 536	correl = 0.0616995	descr = N_Gram_GTGAC
cnt = 82	feature = 487	correl = 0.0898475	descr = N_Gram_GGAGT
cnt = 83	feature = 209	correl = 0.0785959	descr = N_Gram_AGGGG
cnt = 84	feature = 518	correl = 0.0732883	descr = N_Gram_GTAAA
cnt = 85	feature = 367	correl = 0.0567535	descr = N_Gram_CTACT
cnt = 86	feature = 596	correl = -0.0653456	descr = N_Gram_TCCGC
cnt = 87	feature = 520	correl = 0.0712806	descr = N_Gram_GTAGT
cnt = 88	feature = 497	correl = 0.0744338	descr = N_Gram_GGCGC
cnt = 89	feature = 578	correl = -0.0563951	descr = N_Gram_TATTC
cnt = 90	feature = 267	correl = 0.0639483	descr = N_Gram_CACCA
cnt = 91	feature = 468	correl = -0.131911	descr = N_Gram_GCGTC
cnt = 92	feature = 460	correl = 0.0745119	descr = N_Gram_GCGAG
cnt = 93	feature = 687	correl = 0.0851163	descr = N_Gram_TTGTG
cnt = 94	feature = 510	correl = 0.0932736	descr = N_Gram_GGGTC
cnt = 95	feature = 547	correl = 0.0890594	descr = N_Gram_GTTAA
cnt = 96	feature = 525	correl = -0.0727329	descr = N_Gram_GTCCA
cnt = 97	feature = 599	correl = 0.055723	descr = N_Gram_TCCTA
cnt = 98	feature = 353	correl = -0.0676412	descr = N_Gram_CGTAC
cnt = 99	feature = 343	correl = 0.106027	descr = N_Gram_CGGCA
cnt = 100	feature = 544	correl = 0.0475785	descr = N_Gram_GTGTA
cnt = 101	feature = 514	correl = 0.0652534	descr = N_Gram_GGTCA
cnt = 102	feature = 457	correl = 0.153005	descr = N_Gram_GCCTT
cnt = 103	feature = 322	correl = 0.0441725	descr = N_Gram_CCTCT
cnt = 104	feature = 214	correl = 0.115696	descr = N_Gram_AGTCA
cnt = 105	feature = 265	correl = 0.083765	descr = N_Gram_CACAG
cnt = 106	feature = 421	correl = 0.0517891	descr = N_Gram_GAGGT
cnt = 107	feature = 388	correl = -0.128542	descr = N_Gram_CTTAT
cnt = 108	feature = 217	correl = 0.105676	descr = N_Gram_AGTGT
cnt = 109	feature = 500	correl = 0.154835	descr = N_Gram_GGCTT
cnt = 110	feature = 382	correl = -0.0922983	descr = N_Gram_CTGAT
cnt = 111	feature = 608	correl = -0.0666005	descr = N_Gram_TCGGG
cnt = 112	feature = 446	correl = 0.101936	descr = N_Gram_GCATC
cnt = 113	feature = 449	correl = 0.0932506	descr = N_Gram_GCCAG
cnt = 114	feature = 285	correl = -0.0502499	descr = N_Gram_CATAC
cnt = 115	feature = 463	correl = 0.0523923	descr = N_Gram_GCGGA
cnt = 116	feature = 220	correl = -0.0833931	descr = N_Gram_AGTTT
cnt = 117	feature = 280	correl = 0.0863731	descr = N_Gram_CAGGA
cnt = 118	feature = 632	correl = 0.0544221	descr = N_Gram_TGATA
cnt = 119	feature = 313	correl = 0.0710368	descr = N_Gram_CCGGC
cnt = 120	feature = 697	correl = -0.0963129	descr = N_Gram_TTTTG
cnt = 121	feature = 515	correl = 0.0634671	descr = N_Gram_GGTTG
cnt = 122	feature = 417	correl = -0.047847	descr = N_Gram_GAGCC
cnt = 123	feature = 512	correl = -0.058393	descr = N_Gram_GGTAA
cnt = 124	feature = 301	correl = 0.0612116	descr = N_Gram_CCATC
cnt = 125	feature = 630	correl = 0.0440217	descr = N_Gram_TGAGT
cnt = 126	feature = 308	correl = 0.0710368	descr = N_Gram_CCCGG
cnt = 127	feature = 219	correl = 0.059449	descr = N_Gram_AGTTG
cnt = 128	feature = 277	correl = 0.0548463	descr = N_Gram_CAGCC
cnt = 129	feature = 413	correl = -0.072178	descr = N_Gram_GACGT
cnt = 130	feature = 418	correl = 0.0916091	descr = N_Gram_GAGCT
cnt = 131	feature = 464	correl = 0.0638865	descr = N_Gram_GCGGC
cnt = 132	feature = 591	correl = 0.0848322	descr = N_Gram_TCCAA
cnt = 133	feature = 600	correl = -0.0690991	descr = N_Gram_TCCTC
cnt = 134	feature = 361	correl = 0.05408	descr = N_Gram_CGTGT
cnt = 135	feature = 429	correl = -0.100494	descr = N_Gram_GATCT
cnt = 136	feature = 654	correl = -0.054691	descr = N_Gram_TGTCA
cnt = 137	feature = 553	correl = 0.108164	descr = N_Gram_GTTGG
cnt = 138	feature = 475	correl = 0.0810675	descr = N_Gram_GCTGG
cnt = 139	feature = 551	correl = -0.0579619	descr = N_Gram_GTTCT
cnt = 140	feature = 400	correl = 0.0754458	descr = N_Gram_GAAA
cnt = 141	feature = 341	correl = 0.0989836	descr = N_Gram_CGGAC
cnt = 142	feature = 394	correl = -0.121553	descr = N_Gram_CTTGC
cnt = 143	feature = 283	correl = 0.132953	descr = N_Gram_CAGTG
cnt = 144	feature = 334	correl = -0.0498811	descr = N_Gram_CGCAG
cnt = 145	feature = 477	correl = 0.0440459	descr = N_Gram_GCTTG
cnt = 146	feature = 439	correl = 0.09697	descr = N_Gram_GCAAC
cnt = 147	feature = 235	correl = 0.0802	descr = N_Gram_ATCTG
cnt = 148	feature = 636	correl = 0.0849031	descr = N_Gram_TGCAC
cnt = 149	feature = 610	correl = -0.0621414	descr = N_Gram_TCGTC
cnt = 150	feature = 247	correl = -0.0675563	descr = N_Gram_ATTA
cnt = 151	feature = 390	correl = 0.0489038	descr = N_Gram_CTTCA
cnt = 152	feature = 651	correl = 0.052209	descr = N_Gram_TGGTC
cnt = 153	feature = 496	correl = 0.151082	descr = N_Gram_GGCCT
cnt = 154	feature = 529	correl = -0.114562	descr = N_Gram_GTCGA
cnt = 155	feature = 526	correl = 0.0516429	descr = N_Gram_GTCCC
cnt = 156	feature = 545	correl = 0.0698162	descr = N_Gram_GTGTG
cnt = 157	feature = 295	correl = 0.0772602	descr = N_Gram_CCAAG
cnt = 158	feature = 484	correl = 0.0989836	descr = N_Gram_GGACG
cnt = 159	feature = 337	correl = 0.101752	descr = N_Gram_CGCCG
cnt = 160	feature = 222	correl = -0.084211	descr = N_Gram_ATAA
cnt = 161	feature = 387	correl = -0.0670185	descr = N_Gram_CTTA
cnt = 162	feature = 380	correl = 0.0809231	descr = N_Gram_CTCTA
cnt = 163	feature = 350	correl = -0.0656894	descr = N_Gram_CGGTA
cnt = 164	feature = 488	correl = -0.0918325	descr = N_Gram_GGATC
cnt = 165	feature = 644	correl = 0.117453	descr = N_Gram_TGGCT
cnt = 166	feature = 250	correl = 0.0497647	descr = N_Gram_ATTG
cnt = 167	feature = 270	correl = -0.0619909	descr = N_Gram_CACG
cnt = 168	feature = 504	correl = 0.101752	descr = N_Gram_GGGAG
cnt = 169	feature = 225	correl = -0.0730058	descr = N_Gram_ATACT
cnt = 170	feature = 290	correl = 0.116459	descr = N_Gram_CATCT
cnt = 171	feature = 397	correl = 0.0914291	descr = N_Gram_CTTTA
cnt = 172	feature = 406	correl = 0.0949745	descr = N_Gram_GACA
cnt = 173	feature = 375	correl = -0.11012	descr = N_Gram_CTCAT
cnt = 174	feature = 509	correl = 0.0499342	descr = N_Gram_GGGT
cnt = 175	feature = 451	correl = 0.0642394	descr = N_Gram_GCCCA
cnt = 176	feature = 298	correl = -0.134265	descr = N_Gram_CCAGC
cnt = 177	feature = 29	correl = -0.0800233	descr = Position_Specific_Bin_Base_13_Base_A
cnt = 178	feature = 483	correl = 0.113009	descr = N_Gram_GGACC
cnt = 179	feature = 327	correl = -0.0443489	descr = N_Gram_CGAC
cnt = 180	feature = 450	correl = 0.0608555	descr = N_Gram_GCCAT
cnt = 181	feature = 13	correl = -0.117329	descr = Position_Specific_Bin_Base_5_Base_A
cnt = 182	feature = 494	correl = 0.107641	descr = N_Gram_GGCCA
cnt = 183	feature = 19	correl = 0.0669134	descr = Position_Specific_Bin_Base_7_Base_T
cnt = 184	feature = 633	correl = -0.14881	descr = N_Gram_TGATT
cnt = 185	feature = 24	correl = -0.0876332	descr = Position_Specific_Bin_Base_11_Base_G
cnt = 186	feature = 498	correl = 0.0891482	descr = N_Gram_GGCGG
cnt = 187	feature = 9	correl = 0.0776875	descr = Position_Specific_Bin_Base_2_Base_T
cnt = 188	feature = 492	correl = 0.083074	descr = N_Gram_GGCAT
cnt = 189	feature = 351	correl = -0.0566691	descr = N_Gram_CGTA
cnt = 190	feature = 423	correl = -0.057654	descr = N_Gram_GAGTT
cnt = 191	feature = 10	correl = 0.0854775	descr = Position_Specific_Bin_Base_3_Base_C
cnt = 192	feature = 396	correl = 0.0788654	descr = N_Gram_CTTGT
cnt = 193	feature = 348	correl = 0.128962	descr = N_Gram_CGGGC
cnt = 194	feature = 306	correl = 0.0973384	descr = N_Gram_CCCG
cnt = 195	feature = 244	correl = 0.0505259	descr = N_Gram_ATGT
cnt = 196	feature = 393	correl = -0.0936785	descr = N_Gram_CTTGA
cnt = 197	feature = 211	correl = 0.0866538	descr = N_Gram_AGTA
cnt = 198	feature = 18	correl = 0.118854	descr = Position_Specific_Bin_Base_6_Base_C
cnt = 199	feature = 28	correl = -0.130606	descr = Position_Specific_Bin_Base_12_Base_T
cnt = 200	feature = 33	correl = 0.105292	descr = Position_Specific_Bin_Base_14_Base_T
cnt = 201	feature = 437	correl = 0.130899	descr = N_Gram_GCAA
cnt = 202	feature = 38	correl = -0.0595136	descr = Position_Specific_Bin_Base_17_Base_A
cnt = 203	feature = 615	correl = -0.0845169	descr = N_Gram_TCTCA
cnt = 204	feature = 8	correl = -0.0951943	descr = Position_Specific_Bin_Base_2_Base_G
cnt = 205	feature = 288	correl = 0.10369	descr = N_Gram_CATCC
cnt = 206	feature = 597	correl = -0.0802551	descr = N_Gram_TCCGG
cnt = 207	feature = 383	correl = 0.0959676	descr = N_Gram_CTGCA
cnt = 208	feature = 325	correl = -0.0744679	descr = N_Gram_CCTTC
cnt = 209	feature = 23	correl = 0.0854367	descr = Position_Specific_Bin_Base_10_Base_T
cnt = 210	feature = 609	correl = -0.0513179	descr = N_Gram_TCGT
cnt = 211	feature = 21	correl = -0.0775498	descr = Position_Specific_Bin_Base_9_Base_T
cnt = 212	feature = 71	correl = 0.0489133	descr = Fold_of_RNAi_Sequence_Pos_10
cnt = 213	feature = 81	correl = 0.11074	descr = Xue_Structure_Feature_A101
cnt = 214	feature = 12	correl = 0.0653704	descr = Position_Specific_Bin_Base_4_Base_C
cnt = 215	feature = 619	correl = -0.0520495	descr = N_Gram_TCTGA
cnt = 216	feature = 627	correl = -0.0479981	descr = N_Gram_TGAAG
cnt = 217	feature = 645	correl = 0.120543	descr = N_Gram_TGGG
cnt = 218	feature = 274	correl = 0.0512262	descr = N_Gram_CAGA
cnt = 219	feature = 356	correl = -0.130588	descr = N_Gram_CGTCG
cnt = 220	feature = 655	correl = 0.0744355	descr = N_Gram_TGTCC
cnt = 221	feature = 259	correl = 0.0701711	descr = N_Gram_CAAG
cnt = 222	feature = 39	correl = 0.100543	descr = Position_Specific_Bin_Base_17_Base_C
cnt = 223	feature = 17	correl = -0.0974862	descr = Position_Specific_Bin_Base_6_Base_A
cnt = 224	feature = 35	correl = 0.0640574	descr = Position_Specific_Bin_Base_15_Base_T
cnt = 225	feature = 47	correl = 0.261498	descr = Gibbs_of_Target_Sequence__Pos_2_Step_1
cnt = 226	feature = 30	correl = 0.130178	descr = Position_Specific_Bin_Base_13_Base_C
cnt = 227	feature = 643	correl = -0.0920186	descr = N_Gram_TGGCG
cnt = 228	feature = 441	correl = 0.0927742	descr = N_Gram_GCAC
cnt = 229	feature = 340	correl = 0.0733859	descr = N_Gram_CGGA
cnt = 230	feature = 689	correl = 0.0479403	descr = N_Gram_TTTA
cnt = 231	feature = 693	correl = -0.0468226	descr = N_Gram_TTTG
cnt = 232	feature = 560	correl = -0.126069	descr = N_Gram_TAAG
cnt = 233	feature = 623	correl = -0.0522128	descr = N_Gram_TCTTG
cnt = 234	feature = 52	correl = 0.0508568	descr = Gibbs_of_Target_Sequence__Pos_9_Step_1
cnt = 235	feature = 420	correl = 0.0635363	descr = N_Gram_GAGGC
cnt = 236	feature = 476	correl = 0.0689069	descr = N_Gram_GCTT
cnt = 237	feature = 25	correl = -0.0810827	descr = Position_Specific_Bin_Base_12_Base_A
cnt = 238	feature = 32	correl = -0.0442977	descr = Position_Specific_Bin_Base_14_Base_G
cnt = 239	feature = 226	correl = 0.0602607	descr = N_Gram_ATAG
cnt = 240	feature = 105	correl = 0.126577	descr = Fold_of_Target_NoEndbrace_noends_Pos_17
cnt = 241	feature = 76	correl = 0.0789703	descr = Fold_of_RNAi_Sequence_Pos_15
cnt = 242	feature = 15	correl = 0.0543962	descr = Position_Specific_Bin_Base_5_Base_G
cnt = 243	feature = 472	correl = -0.0965741	descr = N_Gram_GCTCC
cnt = 244	feature = 505	correl = 0.11473	descr = N_Gram_GGGC
cnt = 245	feature = 555	correl = -0.0745096	descr = N_Gram_GTTTT
cnt = 246	feature = 618	correl = -0.127889	descr = N_Gram_TCTCT
cnt = 247	feature = 634	correl = 0.0924902	descr = N_Gram_TGCA
cnt = 248	feature = 34	correl = -0.0508569	descr = Position_Specific_Bin_Base_15_Base_A
cnt = 249	feature = 79	correl = -0.0483646	descr = Xue_Structure_Feature_A110
cnt = 250	feature = 49	correl = -0.0653716	descr = Gibbs_of_Target_Sequence__Pos_5_Step_1
cnt = 251	feature = 232	correl = -0.0768526	descr = N_Gram_ATCG
cnt = 252	feature = 357	correl = 0.169655	descr = N_Gram_CGTG
cnt = 253	feature = 72	correl = 0.0538517	descr = Fold_of_RNAi_Sequence_Pos_11
cnt = 254	feature = 14	correl = 0.109627	descr = Position_Specific_Bin_Base_5_Base_C
cnt = 255	feature = 656	correl = 0.0960825	descr = N_Gram_TGTG
cnt = 256	feature = 54	correl = -0.0759403	descr = Gibbs_of_Target_Sequence__Pos_13_Step_1
cnt = 257	feature = 365	correl = 0.0795051	descr = N_Gram_CTA
cnt = 258	feature = 43	correl = 0.279493	descr = Position_Specific_Bin_Base_18_Base_G
cnt = 259	feature = 424	correl = 0.0661687	descr = N_Gram_GATA
cnt = 260	feature = 605	correl = -0.123104	descr = N_Gram_TCGAG
cnt = 261	feature = 11	correl = -0.0653915	descr = Position_Specific_Bin_Base_4_Base_A
cnt = 262	feature = 51	correl = -0.17313	descr = Gibbs_of_Target_Sequence__Pos_7_Step_1
cnt = 263	feature = 36	correl = -0.148573	descr = Position_Specific_Bin_Base_16_Base_A
cnt = 264	feature = 540	correl = 0.118949	descr = N_Gram_GTGG
cnt = 265	feature = 473	correl = 0.0858602	descr = N_Gram_GCTG
cnt = 266	feature = 583	correl = 0.122361	descr = N_Gram_TCAG
cnt = 267	feature = 456	correl = 0.0994547	descr = N_Gram_GCCT
cnt = 268	feature = 499	correl = 0.0612823	descr = N_Gram_GGCT
cnt = 269	feature = 432	correl = -0.0644062	descr = N_Gram_GATT
cnt = 270	feature = 448	correl = 0.0551662	descr = N_Gram_GCCA
cnt = 271	feature = 206	correl = 0.130544	descr = N_Gram_AGGCG
cnt = 272	feature = 461	correl = 0.0512026	descr = N_Gram_GCGCC
cnt = 273	feature = 649	correl = 0.0821641	descr = N_Gram_TGGT
cnt = 274	feature = 601	correl = -0.108175	descr = N_Gram_TCCTT
cnt = 275	feature = 56	correl = -0.0449353	descr = Gibbs_of_Target_Sequence__Pos_15_Step_1
cnt = 276	feature = 66	correl = 0.163259	descr = Fold_of_RNAi_Sequence_Pos_2
cnt = 277	feature = 683	correl = 0.0583121	descr = N_Gram_TTGG
cnt = 278	feature = 69	correl = 0.0759704	descr = Fold_of_RNAi_Sequence_Pos_6
cnt = 279	feature = 411	correl = -0.0543416	descr = N_Gram_GACG
cnt = 280	feature = 314	correl = 0.117496	descr = N_Gram_CCGGG
cnt = 281	feature = 667	correl = -0.0576304	descr = N_Gram_TTAT
cnt = 282	feature = 252	correl = -0.0893484	descr = N_Gram_ATTT
cnt = 283	feature = 485	correl = 0.109338	descr = N_Gram_GGAG
cnt = 284	feature = 603	correl = -0.0867741	descr = N_Gram_TCGA
cnt = 285	feature = 281	correl = 0.132917	descr = N_Gram_CAGT
cnt = 286	feature = 517	correl = 0.0554209	descr = N_Gram_GTAA
cnt = 287	feature = 691	correl = -0.078504	descr = N_Gram_TTTCC
cnt = 288	feature = 299	correl = 0.0485756	descr = N_Gram_CCAT
cnt = 289	feature = 73	correl = 0.0863489	descr = Fold_of_RNAi_Sequence_Pos_12
cnt = 290	feature = 342	correl = 0.099732	descr = N_Gram_CGGC
cnt = 291	feature = 80	correl = 0.0690623	descr = Xue_Structure_Feature_A100
cnt = 292	feature = 680	correl = -0.0881419	descr = N_Gram_TTGC
cnt = 293	feature = 59	correl = -0.292329	descr = Gibbs_of_Target_Sequence__Pos_19_Step_1
cnt = 294	feature = 616	correl = -0.109802	descr = N_Gram_TCTCC
cnt = 295	feature = 26	correl = 0.118928	descr = Position_Specific_Bin_Base_12_Base_C
cnt = 296	feature = 586	correl = -0.0682701	descr = N_Gram_TCAT
cnt = 297	feature = 565	correl = -0.0711144	descr = N_Gram_TAC
cnt = 298	feature = 64	correl = 0.15833	descr = Fold_of_RNAi_Sequence_Pos_0
cnt = 299	feature = 692	correl = -0.114352	descr = N_Gram_TTTCT
cnt = 300	feature = 77	correl = 0.0661739	descr = Fold_of_RNAi_Sequence_Pos_16
cnt = 301	feature = 391	correl = -0.212296	descr = N_Gram_CTTCT
cnt = 302	feature = 57	correl = -0.11194	descr = Gibbs_of_Target_Sequence__Pos_17_Step_1
cnt = 303	feature = 419	correl = 0.0685691	descr = N_Gram_GAGG
cnt = 304	feature = 466	correl = -0.0787335	descr = N_Gram_GCGT
cnt = 305	feature = 625	correl = -0.0643192	descr = N_Gram_TGA
cnt = 306	feature = 335	correl = 0.0650561	descr = N_Gram_CGCC
cnt = 307	feature = 68	correl = 0.0616863	descr = Fold_of_RNAi_Sequence_Pos_4
cnt = 308	feature = 590	correl = -0.0921947	descr = N_Gram_TCCA
cnt = 309	feature = 641	correl = 0.0679978	descr = N_Gram_TGGC
cnt = 310	feature = 65	correl = 0.187737	descr = Fold_of_RNAi_Sequence_Pos_1
cnt = 311	feature = 326	correl = -0.0476907	descr = N_Gram_CGA
cnt = 312	feature = 557	correl = -0.0638355	descr = N_Gram_TAA
cnt = 313	feature = 255	correl = 0.140447	descr = N_Gram_CAA
cnt = 314	feature = 284	correl = 0.0548268	descr = N_Gram_CAT
cnt = 315	feature = 67	correl = 0.0897767	descr = Fold_of_RNAi_Sequence_Pos_3
cnt = 316	feature = 614	correl = -0.186339	descr = N_Gram_TCTC
cnt = 317	feature = 677	correl = -0.120385	descr = N_Gram_TTCTT
cnt = 318	feature = 436	correl = 0.118347	descr = N_Gram_GCA
cnt = 319	feature = 602	correl = -0.110016	descr = N_Gram_TCG
cnt = 320	feature = 546	correl = 0.052667	descr = N_Gram_GTT
cnt = 321	feature = 598	correl = -0.0828948	descr = N_Gram_TCCT
cnt = 322	feature = 501	correl = 0.15026	descr = N_Gram_GGG
cnt = 323	feature = 652	correl = 0.0875173	descr = N_Gram_TGT
cnt = 324	feature = 662	correl = -0.0926193	descr = N_Gram_TTA
cnt = 325	feature = 511	correl = 0.0883702	descr = N_Gram_GGT
cnt = 326	feature = 580	correl = 0.0574006	descr = N_Gram_TCA
cnt = 327	feature = 479	correl = 0.136826	descr = N_Gram_GGA
cnt = 328	feature = 312	correl = 0.0571317	descr = N_Gram_CCGG
cnt = 329	feature = 364	correl = -0.0500366	descr = N_Gram_CT
cnt = 330	feature = 310	correl = 0.0717731	descr = N_Gram_CCG
cnt = 331	feature = 695	correl = -0.156484	descr = N_Gram_TTTT
cnt = 332	feature = 579	correl = -0.116747	descr = N_Gram_TC
cnt = 333	feature = 83	correl = 0.0933448	descr = Xue_Structure_Feature_C110
cnt = 334	feature = 82	correl = 0.10386	descr = Xue_Structure_Feature_C111
cnt = 335	feature = 416	correl = 0.0620889	descr = N_Gram_GAG
cnt = 336	feature = 620	correl = -0.115902	descr = N_Gram_TCTT
cnt = 337	feature = 373	correl = -0.106501	descr = N_Gram_CTC
cnt = 338	feature = 447	correl = 0.0919573	descr = N_Gram_GCC
cnt = 339	feature = 690	correl = -0.125022	descr = N_Gram_TTTC
cnt = 340	feature = 624	correl = 0.060323	descr = N_Gram_TG
cnt = 341	feature = 376	correl = -0.118952	descr = N_Gram_CTCC
cnt = 342	feature = 399	correl = 0.0518076	descr = N_Gram_GA
cnt = 343	feature = 386	correl = -0.114192	descr = N_Gram_CTT
cnt = 344	feature = 688	correl = -0.0933832	descr = N_Gram_TTT
cnt = 345	feature = 611	correl = -0.104478	descr = N_Gram_TCT
cnt = 346	feature = 589	correl = -0.11792	descr = N_Gram_TCC
cnt = 347	feature = 669	correl = -0.171725	descr = N_Gram_TTC
cnt = 348	feature = 478	correl = 0.183511	descr = N_Gram_GG
cnt = 349	feature = 61	correl = -0.192875	descr = PF_RNAi_Fold_Energy
cnt = 350	feature = 86	correl = -0.154338	descr = Xue_Structure_Feature_C000
cnt = 351	feature = 45	correl = -0.1612	descr = Gibbs_of_Target_Sequence_
num rows = 521
num_elements = 183392
*
optimization finished, #iter = 634
nu = 0.509871
obj = -39.005787, rho = -0.615389
nSV = 365, nBSV = 180
num rows = 58
num_elements = 20416
*
optimization finished, #iter = 55
nu = 0.470155
obj = -4.731615, rho = -0.417518
nSV = 48, nBSV = 13
*
optimization finished, #iter = 634
nu = 0.509871
obj = -39.005787, rho = -0.615389
nSV = 365, nBSV = 180
CFS merit scores = 1.31031
CFS merit scores = 1.58705
CFS merit scores = 1.8344
CFS merit scores = 2.06157
CFS merit scores = 2.26498
CFS merit scores = 2.45308
CFS merit scores = 2.62868
CFS merit scores = 2.79374
CFS merit scores = 2.94984
CFS merit scores = 3.09764
CFS merit scores = 3.23716
CFS merit scores = 3.37002
CFS merit scores = 3.49728
CFS merit scores = 3.61934
CFS merit scores = 3.73513
CFS merit scores = 3.84482
CFS merit scores = 3.95091
CFS merit scores = 4.05319
CFS merit scores = 4.15205
CFS merit scores = 4.24784
CFS merit scores = 4.34109
CFS merit scores = 4.43034
CFS merit scores = 4.51651
CFS merit scores = 4.60074
CFS merit scores = 4.68239
CFS merit scores = 4.76164
CFS merit scores = 4.83926
CFS merit scores = 4.91504
CFS merit scores = 4.98926
CFS merit scores = 5.06193
CFS merit scores = 5.13276
CFS merit scores = 5.20182
CFS merit scores = 5.26873
CFS merit scores = 5.33394
CFS merit scores = 5.39757
CFS merit scores = 5.45913
CFS merit scores = 5.51798
CFS merit scores = 5.57468
CFS merit scores = 5.62985
CFS merit scores = 5.68306
CFS merit scores = 5.73489
CFS merit scores = 5.78497
CFS merit scores = 5.83414
CFS merit scores = 5.88181
CFS merit scores = 5.92865
CFS merit scores = 5.97321
CFS merit scores = 6.01605
CFS merit scores = 6.05505
CFS merit scores = 6.09139
CFS merit scores = 6.12525
CFS merit scores = 6.15681
CFS merit scores = 6.18677
CFS merit scores = 6.21613
CFS merit scores = 6.24303
CFS merit scores = 6.26667
CFS merit scores = 6.28876
CFS merit scores = 6.30906
CFS merit scores = 6.3288
CFS merit scores = 6.3487
CFS merit scores = 6.36811
CFS merit scores = 6.38686
CFS merit scores = 6.40465
CFS merit scores = 6.42237
CFS merit scores = 6.43967
CFS merit scores = 6.45585
CFS merit scores = 6.4712
CFS merit scores = 6.48514
CFS merit scores = 6.4967
CFS merit scores = 6.50741
CFS merit scores = 6.51517
CFS merit scores = 6.52303
CFS merit scores = 6.53046
CFS merit scores = 6.53799
CFS merit scores = 6.54544
CFS merit scores = 6.55194
CFS merit scores = 6.55794
CFS merit scores = 6.5626
CFS merit scores = 6.56696
CFS merit scores = 6.57084
CFS merit scores = 6.57277
CFS merit scores = 6.57426
CFS merit scores = 6.57507
CFS merit scores = 6.57633
CFS merit scores = 6.57421
CFS merit scores = 6.57262
CFS merit scores = 6.57153
CFS merit scores = 6.57079
CFS merit scores = 6.5702
CFS merit scores = 6.56967
CFS merit scores = 6.56965
CFS merit scores = 6.56879
CFS merit scores = 6.56821
CFS merit scores = 6.56786
CFS merit scores = 6.5678
CFS merit scores = 6.56751
CFS merit scores = 6.5672
CFS merit scores = 6.5673
CFS merit scores = 6.56723
CFS merit scores = 6.56652
CFS merit scores = 6.56492
CFS merit scores = 6.56327
CFS merit scores = 6.56131
CFS merit scores = 6.55824
CFS merit scores = 6.55549
CFS merit scores = 6.55296
CFS merit scores = 6.54999
CFS merit scores = 6.54707
CFS merit scores = 6.54312
CFS merit scores = 6.5394
CFS merit scores = 6.53604
CFS merit scores = 6.53197
CFS merit scores = 6.52783
CFS merit scores = 6.52397
CFS merit scores = 6.51882
CFS merit scores = 6.5137
CFS merit scores = 6.50898
CFS merit scores = 6.50452
CFS merit scores = 6.49977
CFS merit scores = 6.49498
CFS merit scores = 6.49003
CFS merit scores = 6.48528
CFS merit scores = 6.48037
CFS merit scores = 6.47571
CFS merit scores = 6.47098
CFS merit scores = 6.46604
CFS merit scores = 6.46142
CFS merit scores = 6.45643
CFS merit scores = 6.45063
CFS merit scores = 6.44481
CFS merit scores = 6.43802
CFS merit scores = 6.43144
CFS merit scores = 6.42467
CFS merit scores = 6.41792
CFS merit scores = 6.41143
CFS merit scores = 6.40527
CFS merit scores = 6.39941
CFS merit scores = 6.39321
CFS merit scores = 6.3871
CFS merit scores = 6.38006
CFS merit scores = 6.37313
CFS merit scores = 6.3659
CFS merit scores = 6.35885
CFS merit scores = 6.35183
CFS merit scores = 6.34459
CFS merit scores = 6.33752
CFS merit scores = 6.32947
CFS merit scores = 6.32122
CFS merit scores = 6.31309
CFS merit scores = 6.30509
CFS merit scores = 6.29702
CFS merit scores = 6.28905
CFS merit scores = 6.28149
CFS merit scores = 6.27386
CFS merit scores = 6.26631
CFS merit scores = 6.25882
CFS merit scores = 6.25145
CFS merit scores = 6.24417
CFS merit scores = 6.2371
CFS merit scores = 6.23019
CFS merit scores = 6.2235
CFS merit scores = 6.21664
CFS merit scores = 6.20966
CFS merit scores = 6.20295
CFS merit scores = 6.19625
CFS merit scores = 6.18968
CFS merit scores = 6.18284
CFS merit scores = 6.17563
CFS merit scores = 6.16765
CFS merit scores = 6.15992
CFS merit scores = 6.15211
CFS merit scores = 6.14447
CFS merit scores = 6.13668
CFS merit scores = 6.12887
CFS merit scores = 6.12119
CFS merit scores = 6.11342
CFS merit scores = 6.10545
CFS merit scores = 6.09746
CFS merit scores = 6.08918
CFS merit scores = 6.08071
CFS merit scores = 6.07219
CFS merit scores = 6.06373
CFS merit scores = 6.05551
CFS merit scores = 6.0473
CFS merit scores = 6.03891
CFS merit scores = 6.03049
CFS merit scores = 6.0218
CFS merit scores = 6.01325
CFS merit scores = 6.00485
CFS merit scores = 5.99662
CFS merit scores = 5.98834
CFS merit scores = 5.98021
CFS merit scores = 5.97216
CFS merit scores = 5.96426
CFS merit scores = 5.95654
CFS merit scores = 5.94872
CFS merit scores = 5.94033
CFS merit scores = 5.93204
CFS merit scores = 5.92393
CFS merit scores = 5.91604
CFS merit scores = 5.90808
CFS merit scores = 5.90019
CFS merit scores = 5.89239
CFS merit scores = 5.88469
CFS merit scores = 5.8769
CFS merit scores = 5.86888
CFS merit scores = 5.8607
CFS merit scores = 5.85267
CFS merit scores = 5.84439
CFS merit scores = 5.83614
CFS merit scores = 5.82803
CFS merit scores = 5.82007
CFS merit scores = 5.81225
CFS merit scores = 5.80446
CFS merit scores = 5.79682
CFS merit scores = 5.78925
CFS merit scores = 5.78169
CFS merit scores = 5.77434
CFS merit scores = 5.767
CFS merit scores = 5.75977
CFS merit scores = 5.75257
CFS merit scores = 5.74548
CFS merit scores = 5.73848
CFS merit scores = 5.73156
CFS merit scores = 5.7248
CFS merit scores = 5.71793
CFS merit scores = 5.71086
CFS merit scores = 5.70392
CFS merit scores = 5.69702
CFS merit scores = 5.6901
CFS merit scores = 5.68312
CFS merit scores = 5.67619
CFS merit scores = 5.66942
CFS merit scores = 5.66279
CFS merit scores = 5.65605
CFS merit scores = 5.64934
CFS merit scores = 5.6427
CFS merit scores = 5.63615
CFS merit scores = 5.62981
CFS merit scores = 5.6234
CFS merit scores = 5.61696
CFS merit scores = 5.61069
CFS merit scores = 5.60453
CFS merit scores = 5.59836
CFS merit scores = 5.59192
CFS merit scores = 5.58544
CFS merit scores = 5.57898
CFS merit scores = 5.57249
CFS merit scores = 5.56615
CFS merit scores = 5.55987
CFS merit scores = 5.55365
CFS merit scores = 5.54738
CFS merit scores = 5.54119
CFS merit scores = 5.53506
CFS merit scores = 5.52903
CFS merit scores = 5.52299
CFS merit scores = 5.51701
CFS merit scores = 5.51085
CFS merit scores = 5.50478
CFS merit scores = 5.49878
CFS merit scores = 5.49278
CFS merit scores = 5.48684
CFS merit scores = 5.48102
CFS merit scores = 5.4753
CFS merit scores = 5.46953
CFS merit scores = 5.46384
CFS merit scores = 5.45794
CFS merit scores = 5.45193
CFS merit scores = 5.44589
CFS merit scores = 5.43986
CFS merit scores = 5.43391
CFS merit scores = 5.42795
CFS merit scores = 5.42187
CFS merit scores = 5.41589
CFS merit scores = 5.40995
CFS merit scores = 5.40402
CFS merit scores = 5.39815
CFS merit scores = 5.39239
CFS merit scores = 5.38658
CFS merit scores = 5.38077
CFS merit scores = 5.37496
CFS merit scores = 5.36923
CFS merit scores = 5.36345
CFS merit scores = 5.35751
CFS merit scores = 5.35156
CFS merit scores = 5.34563
CFS merit scores = 5.33965
CFS merit scores = 5.33359
CFS merit scores = 5.32753
CFS merit scores = 5.32143
CFS merit scores = 5.31548
CFS merit scores = 5.30955
CFS merit scores = 5.30361
CFS merit scores = 5.29778
CFS merit scores = 5.29202
CFS merit scores = 5.28632
CFS merit scores = 5.28069
CFS merit scores = 5.27511
CFS merit scores = 5.2696
CFS merit scores = 5.26415
CFS merit scores = 5.25881
CFS merit scores = 5.25335
CFS merit scores = 5.24774
CFS merit scores = 5.24211
CFS merit scores = 5.23638
CFS merit scores = 5.23053
CFS merit scores = 5.22466
CFS merit scores = 5.21881
CFS merit scores = 5.21278
CFS merit scores = 5.2068
CFS merit scores = 5.20066
CFS merit scores = 5.19458
CFS merit scores = 5.18838
CFS merit scores = 5.18228
CFS merit scores = 5.17618
CFS merit scores = 5.17014
CFS merit scores = 5.16414
CFS merit scores = 5.15816
CFS merit scores = 5.15221
CFS merit scores = 5.14626
CFS merit scores = 5.14045
CFS merit scores = 5.13454
CFS merit scores = 5.12867
CFS merit scores = 5.12283
CFS merit scores = 5.117
CFS merit scores = 5.11107
CFS merit scores = 5.1051
CFS merit scores = 5.09913
CFS merit scores = 5.09324
CFS merit scores = 5.08736
CFS merit scores = 5.0815
CFS merit scores = 5.07564
CFS merit scores = 5.06959
CFS merit scores = 5.06357
CFS merit scores = 5.05754
CFS merit scores = 5.05145
CFS merit scores = 5.04505
CFS merit scores = 5.03879
CFS merit scores = 5.03196
CFS merit scores = 5.02513
CFS merit scores = 5.01836
CFS merit scores = 5.01159
CFS merit scores = 5.00426
CFS merit scores = 4.99702
CFS merit scores = 4.98981
CFS merit scores = 4.98235
CFS merit scores = 4.97492
CFS merit scores = 4.9674
CFS merit scores = 4.96002
CFS merit scores = 4.95255
CFS merit scores = 4.94511
CFS merit scores = 4.93744
CFS merit scores = 4.92987
CFS merit scores = 4.92189
CFS merit scores = 4.91374
CFS merit scores = 4.90556
CFS merit scores = 4.8973
CFS merit scores = 4.8891
CFS merit scores = 4.88093
CFS merit scores = 4.87275
CFS merit scores = 4.86423
CFS merit scores = 4.85559
CFS merit scores = 4.84619
CFS merit scores = 4.83669
CFS merit scores = 4.82735
CFS merit scores = 4.81799
CFS merit scores = 4.80859
CFS merit scores = 4.79872
CFS merit scores = 4.78824
CFS merit scores = 4.77744
CFS merit scores = 4.76672
CFS merit scores = 4.75594
CFS merit scores = 4.74265
CFS merit scores = 4.72303
cnt = 1	feature = 62	correl = -0.31031	descr = Gibbs_of_Target_Sequence__Pos_19_Step_1
cnt = 2	feature = 618	correl = -0.209582	descr = N_Gram_TCTC
cnt = 3	feature = 554	correl = 0.0827932	descr = N_Gram_GTTCC
cnt = 4	feature = 228	correl = -0.0860007	descr = N_Gram_ATACT
cnt = 5	feature = 357	correl = 0.0705788	descr = N_Gram_CGTGA
cnt = 6	feature = 545	correl = 0.0571925	descr = N_Gram_GTGCG
cnt = 7	feature = 339	correl = -0.0491935	descr = N_Gram_CGCTG
cnt = 8	feature = 406	correl = 0.0452153	descr = N_Gram_GACAG
cnt = 9	feature = 335	correl = 0.0452153	descr = N_Gram_CGCCA
cnt = 10	feature = 613	correl = 0.0945333	descr = N_Gram_TCGGC
cnt = 11	feature = 529	correl = 0.0505135	descr = N_Gram_GTATA
cnt = 12	feature = 609	correl = 0.0804424	descr = N_Gram_TCGAC
cnt = 13	feature = 399	correl = 0.0684652	descr = N_Gram_GAAAC
cnt = 14	feature = 365	correl = 0.0452153	descr = N_Gram_CTAAA
cnt = 15	feature = 527	correl = 0.0486508	descr = N_Gram_GTAAA
cnt = 16	feature = 671	correl = 0.073979	descr = N_Gram_TTCAA
cnt = 17	feature = 640	correl = 0.0522607	descr = N_Gram_TGCCG
cnt = 18	feature = 631	correl = -0.0611613	descr = N_Gram_TGAGA
cnt = 19	feature = 407	correl = -0.0682308	descr = N_Gram_GACCC
cnt = 20	feature = 563	correl = -0.0463753	descr = N_Gram_TAACG
cnt = 21	feature = 244	correl = -0.0454018	descr = N_Gram_ATGCA
cnt = 22	feature = 448	correl = -0.0451129	descr = N_Gram_GCATG
cnt = 23	feature = 611	correl = -0.0491935	descr = N_Gram_TCGCA
cnt = 24	feature = 628	correl = 0.0513395	descr = N_Gram_TGAAA
cnt = 25	feature = 400	correl = 0.101525	descr = N_Gram_GAAAG
cnt = 26	feature = 426	correl = -0.0556744	descr = N_Gram_GATCG
cnt = 27	feature = 305	correl = 0.114852	descr = N_Gram_CCCCC
cnt = 28	feature = 306	correl = 0.0452153	descr = N_Gram_CCCCG
cnt = 29	feature = 220	correl = 0.088939	descr = N_Gram_AGTTA
cnt = 30	feature = 231	correl = 0.0716851	descr = N_Gram_ATAGT
cnt = 31	feature = 688	correl = 0.0849871	descr = N_Gram_TTGTG
cnt = 32	feature = 572	correl = 0.045862	descr = N_Gram_TAGAC
cnt = 33	feature = 599	correl = 0.061186	descr = N_Gram_TCCCA
cnt = 34	feature = 420	correl = 0.0939614	descr = N_Gram_GAGTC
cnt = 35	feature = 512	correl = 0.0519346	descr = N_Gram_GGGCA
cnt = 36	feature = 579	correl = 0.0755747	descr = N_Gram_TATAT
cnt = 37	feature = 600	correl = 0.0471599	descr = N_Gram_TCCGA
cnt = 38	feature = 286	correl = -0.0522777	descr = N_Gram_CATAT
cnt = 39	feature = 612	correl = 0.0739016	descr = N_Gram_TCGGA
cnt = 40	feature = 521	correl = -0.0442555	descr = N_Gram_GGGTT
cnt = 41	feature = 557	correl = 0.0450469	descr = N_Gram_GTTGC
cnt = 42	feature = 455	correl = 0.061349	descr = N_Gram_GCCCG
cnt = 43	feature = 312	correl = 0.0709082	descr = N_Gram_CCGGC
cnt = 44	feature = 520	correl = 0.0570243	descr = N_Gram_GGGTC
cnt = 45	feature = 322	correl = 0.0440555	descr = N_Gram_CCTCT
cnt = 46	feature = 463	correl = 0.0447646	descr = N_Gram_GCGAG
cnt = 47	feature = 553	correl = -0.0519099	descr = N_Gram_GTTAC
cnt = 48	feature = 324	correl = 0.0669036	descr = N_Gram_CCTGC
cnt = 49	feature = 251	correl = -0.0752	descr = N_Gram_ATTAC
cnt = 50	feature = 687	correl = -0.0537445	descr = N_Gram_TTGGA
cnt = 51	feature = 317	correl = -0.0486993	descr = N_Gram_CCGTC
cnt = 52	feature = 674	correl = 0.0446517	descr = N_Gram_TTCGA
cnt = 53	feature = 353	correl = -0.0701527	descr = N_Gram_CGTAA
cnt = 54	feature = 461	correl = 0.152783	descr = N_Gram_GCCTT
cnt = 55	feature = 468	correl = 0.0659829	descr = N_Gram_GCGGG
cnt = 56	feature = 604	correl = 0.0556281	descr = N_Gram_TCCTA
cnt = 57	feature = 404	correl = 0.0534807	descr = N_Gram_GAATC
cnt = 58	feature = 291	correl = -0.0497901	descr = N_Gram_CATGC
cnt = 59	feature = 226	correl = -0.136112	descr = N_Gram_ATAAG
cnt = 60	feature = 666	correl = -0.0561891	descr = N_Gram_TTACC
cnt = 61	feature = 267	correl = 0.0597923	descr = N_Gram_CACAT
cnt = 62	feature = 247	correl = 0.0737142	descr = N_Gram_ATGGG
cnt = 63	feature = 304	correl = 0.084172	descr = N_Gram_CCCAC
cnt = 64	feature = 437	correl = 0.0610067	descr = N_Gram_GCAAA
cnt = 65	feature = 238	correl = -0.104324	descr = N_Gram_ATCGG
cnt = 66	feature = 351	correl = -0.0731294	descr = N_Gram_CGGTA
cnt = 67	feature = 209	correl = -0.0562116	descr = N_Gram_AGGCT
cnt = 68	feature = 555	correl = -0.0483674	descr = N_Gram_GTTCG
cnt = 69	feature = 397	correl = 0.0822662	descr = N_Gram_CTTTG
cnt = 70	feature = 265	correl = 0.0524058	descr = N_Gram_CAATA
cnt = 71	feature = 525	correl = -0.0538694	descr = N_Gram_GGTGT
cnt = 72	feature = 483	correl = 0.120941	descr = N_Gram_GGAAA
cnt = 73	feature = 160	correl = 0.0629792	descr = N_Gram_ACAGG
cnt = 74	feature = 575	correl = -0.0519719	descr = N_Gram_TAGCC
cnt = 75	feature = 423	correl = 0.0460437	descr = N_Gram_GATAC
cnt = 76	feature = 323	correl = 0.0600602	descr = N_Gram_CCTGA
cnt = 77	feature = 392	correl = -0.132209	descr = N_Gram_CTTGC
cnt = 78	feature = 546	correl = 0.0847198	descr = N_Gram_GTGCT
cnt = 79	feature = 548	correl = 0.13874	descr = N_Gram_GTGGC
cnt = 80	feature = 456	correl = -0.0466652	descr = N_Gram_GCCCT
cnt = 81	feature = 389	correl = 0.0497046	descr = N_Gram_CTTCC
cnt = 82	feature = 402	correl = -0.0439824	descr = N_Gram_GAAGG
cnt = 83	feature = 237	correl = -0.0491935	descr = N_Gram_ATCGC
cnt = 84	feature = 645	correl = 0.0891381	descr = N_Gram_TGGAG
cnt = 85	feature = 634	correl = 0.0542973	descr = N_Gram_TGATA
cnt = 86	feature = 441	correl = 0.0831887	descr = N_Gram_GCACT
cnt = 87	feature = 635	correl = -0.048706	descr = N_Gram_TGATC
cnt = 88	feature = 509	correl = 0.10652	descr = N_Gram_GGGAC
cnt = 89	feature = 211	correl = 0.0784616	descr = N_Gram_AGGGG
cnt = 90	feature = 345	correl = 0.105894	descr = N_Gram_CGGCA
cnt = 91	feature = 632	correl = 0.0438967	descr = N_Gram_TGAGT
cnt = 92	feature = 347	correl = 0.067119	descr = N_Gram_CGGCG
cnt = 93	feature = 232	correl = 0.0862097	descr = N_Gram_ATATA
cnt = 94	feature = 295	correl = 0.0625274	descr = N_Gram_CCACC
cnt = 95	feature = 504	correl = 0.061944	descr = N_Gram_GGCTC
cnt = 96	feature = 514	correl = 0.0779741	descr = N_Gram_GGGCG
cnt = 97	feature = 276	correl = 0.0547211	descr = N_Gram_CAGCC
cnt = 98	feature = 387	correl = -0.111145	descr = N_Gram_CTTAT
cnt = 99	feature = 630	correl = 0.0459658	descr = N_Gram_TGACA
cnt = 100	feature = 225	correl = -0.0440871	descr = N_Gram_ATAAC
cnt = 101	feature = 207	correl = 0.0453326	descr = N_Gram_AGGCC
cnt = 102	feature = 681	correl = -0.0595496	descr = N_Gram_TTGAA
cnt = 103	feature = 429	correl = -0.0578841	descr = N_Gram_GATGC
cnt = 104	feature = 484	correl = -0.0496958	descr = N_Gram_GGAAC
cnt = 105	feature = 447	correl = 0.0947159	descr = N_Gram_GCATC
cnt = 106	feature = 361	correl = -0.0474185	descr = N_Gram_CGTTC
cnt = 107	feature = 419	correl = 0.0464714	descr = N_Gram_GAGGT
cnt = 108	feature = 308	correl = 0.0689923	descr = N_Gram_CCCGC
cnt = 109	feature = 558	correl = 0.0490356	descr = N_Gram_GTTGG
cnt = 110	feature = 309	correl = 0.0515678	descr = N_Gram_CCCGG
cnt = 111	feature = 528	correl = 0.048611	descr = N_Gram_GTAGT
cnt = 112	feature = 360	correl = 0.0539643	descr = N_Gram_CGTGT
cnt = 113	feature = 321	correl = -0.0938671	descr = N_Gram_CCTCC
cnt = 114	feature = 281	correl = 0.0813157	descr = N_Gram_CAGGC
cnt = 115	feature = 660	correl = 0.0509119	descr = N_Gram_TGTGT
cnt = 116	feature = 432	correl = -0.0740815	descr = N_Gram_GATTA
cnt = 117	feature = 219	correl = 0.105505	descr = N_Gram_AGTGT
cnt = 118	feature = 277	correl = 0.0780894	descr = N_Gram_CAGCG
cnt = 119	feature = 409	correl = -0.063562	descr = N_Gram_GACCT
cnt = 120	feature = 451	correl = -0.0448584	descr = N_Gram_GCCAA
cnt = 121	feature = 610	correl = -0.0908316	descr = N_Gram_TCGAG
cnt = 122	feature = 501	correl = 0.100886	descr = N_Gram_GGCGC
cnt = 123	feature = 538	correl = 0.0989123	descr = N_Gram_GTCGG
cnt = 124	feature = 526	correl = 0.057652	descr = N_Gram_GGTTG
cnt = 125	feature = 595	correl = 0.0846375	descr = N_Gram_TCCAA
cnt = 126	feature = 214	correl = 0.125266	descr = N_Gram_AGTAA
cnt = 127	feature = 274	correl = -0.0455864	descr = N_Gram_CACTG
cnt = 128	feature = 442	correl = -0.0643899	descr = N_Gram_GCAGA
cnt = 129	feature = 280	correl = 0.086195	descr = N_Gram_CAGGA
cnt = 130	feature = 327	correl = -0.0457862	descr = N_Gram_CGAC
cnt = 131	feature = 505	correl = 0.132381	descr = N_Gram_GGCTT
cnt = 132	feature = 578	correl = -0.0500121	descr = N_Gram_TATAC
cnt = 133	feature = 460	correl = 0.0641225	descr = N_Gram_GCCTC
cnt = 134	feature = 655	correl = -0.066847	descr = N_Gram_TGTCA
cnt = 135	feature = 343	correl = 0.0581897	descr = N_Gram_CGGAC
cnt = 136	feature = 653	correl = 0.055239	descr = N_Gram_TGGTA
cnt = 137	feature = 601	correl = -0.0746333	descr = N_Gram_TCCGC
cnt = 138	feature = 614	correl = -0.0741793	descr = N_Gram_TCGGG
cnt = 139	feature = 615	correl = -0.0510315	descr = N_Gram_TCGTC
cnt = 140	feature = 656	correl = 0.0523178	descr = N_Gram_TGTCC
cnt = 141	feature = 654	correl = 0.052057	descr = N_Gram_TGGTC
cnt = 142	feature = 395	correl = 0.0732961	descr = N_Gram_CTTTA
cnt = 143	feature = 574	correl = 0.0883375	descr = N_Gram_TAGCA
cnt = 144	feature = 206	correl = 0.0852223	descr = N_Gram_AGGCA
cnt = 145	feature = 551	correl = 0.0559484	descr = N_Gram_GTGTG
cnt = 146	feature = 522	correl = -0.0564729	descr = N_Gram_GGTAA
cnt = 147	feature = 342	correl = 0.0640402	descr = N_Gram_CGGAA
cnt = 148	feature = 453	correl = 0.0512733	descr = N_Gram_GCCAT
cnt = 149	feature = 458	correl = 0.0725619	descr = N_Gram_GCCGG
cnt = 150	feature = 255	correl = -0.0809794	descr = N_Gram_ATTTG
cnt = 151	feature = 518	correl = 0.0519346	descr = N_Gram_GGGGG
cnt = 152	feature = 510	correl = 0.104254	descr = N_Gram_GGGAG
cnt = 153	feature = 318	correl = 0.102805	descr = N_Gram_CCGTG
cnt = 154	feature = 473	correl = 0.0952818	descr = N_Gram_GCGTG
cnt = 155	feature = 536	correl = -0.0826746	descr = N_Gram_GTCGA
cnt = 156	feature = 235	correl = -0.0513973	descr = N_Gram_ATCCT
cnt = 157	feature = 368	correl = 0.106119	descr = N_Gram_CTAT
cnt = 158	feature = 303	correl = 0.0538727	descr = N_Gram_CCCAA
cnt = 159	feature = 284	correl = 0.132752	descr = N_Gram_CAGTG
cnt = 160	feature = 413	correl = -0.0683846	descr = N_Gram_GACTG
cnt = 161	feature = 283	correl = 0.0738002	descr = N_Gram_CAGTA
cnt = 162	feature = 646	correl = 0.087776	descr = N_Gram_TGGCC
cnt = 163	feature = 466	correl = 0.052261	descr = N_Gram_GCGGA
cnt = 164	feature = 380	correl = -0.0503763	descr = N_Gram_CTCTT
cnt = 165	feature = 467	correl = 0.0713413	descr = N_Gram_GCGGC
cnt = 166	feature = 492	correl = -0.0766675	descr = N_Gram_GGATC
cnt = 167	feature = 352	correl = 0.058078	descr = N_Gram_CGGTT
cnt = 168	feature = 272	correl = -0.0670345	descr = N_Gram_CACGA
cnt = 169	feature = 394	correl = 0.078722	descr = N_Gram_CTTGT
cnt = 170	feature = 416	correl = 0.0978394	descr = N_Gram_GAGCT
cnt = 171	feature = 659	correl = 0.106172	descr = N_Gram_TGTGG
cnt = 172	feature = 242	correl = -0.0560284	descr = N_Gram_ATGAT
cnt = 173	feature = 278	correl = -0.129662	descr = N_Gram_CAGCT
cnt = 174	feature = 475	correl = 0.0781606	descr = N_Gram_GCTCA
cnt = 175	feature = 626	correl = -0.0587221	descr = N_Gram_TCTTG
cnt = 176	feature = 270	correl = 0.0746547	descr = N_Gram_CACCT
cnt = 177	feature = 565	correl = -0.0511209	descr = N_Gram_TAAGA
cnt = 178	feature = 479	correl = 0.0808935	descr = N_Gram_GCTGG
cnt = 179	feature = 592	correl = -0.0487767	descr = N_Gram_TCATG
cnt = 180	feature = 222	correl = -0.0890047	descr = N_Gram_AGTTT
cnt = 181	feature = 252	correl = 0.0521577	descr = N_Gram_ATTG
cnt = 182	feature = 290	correl = 0.0909964	descr = N_Gram_CATCT
cnt = 183	feature = 644	correl = -0.0507403	descr = N_Gram_TGGAA
cnt = 184	feature = 217	correl = -0.145963	descr = N_Gram_AGTCT
cnt = 185	feature = 636	correl = -0.110124	descr = N_Gram_TGATT
cnt = 186	feature = 445	correl = 0.0505385	descr = N_Gram_GCAGT
cnt = 187	feature = 478	correl = 0.0840173	descr = N_Gram_GCTGC
cnt = 188	feature = 647	correl = -0.0854219	descr = N_Gram_TGGCG
cnt = 189	feature = 487	correl = 0.121658	descr = N_Gram_GGACC
cnt = 190	feature = 337	correl = 0.0521346	descr = N_Gram_CGCGG
cnt = 191	feature = 605	correl = -0.0844334	descr = N_Gram_TCCTC
cnt = 192	feature = 596	correl = -0.0518106	descr = N_Gram_TCCAC
cnt = 193	feature = 587	correl = 0.0813337	descr = N_Gram_TCAGC
cnt = 194	feature = 440	correl = 0.0607242	descr = N_Gram_GCAC
cnt = 195	feature = 325	correl = -0.0742046	descr = N_Gram_CCTTC
cnt = 196	feature = 454	correl = 0.0640847	descr = N_Gram_GCCCA
cnt = 197	feature = 556	correl = -0.0707019	descr = N_Gram_GTTCT
cnt = 198	feature = 336	correl = 0.083616	descr = N_Gram_CGCCG
cnt = 199	feature = 649	correl = 0.0761694	descr = N_Gram_TGGG
cnt = 200	feature = 490	correl = 0.115215	descr = N_Gram_GGAGC
cnt = 201	feature = 540	correl = -0.0954529	descr = N_Gram_GTCTT
cnt = 202	feature = 686	correl = -0.136441	descr = N_Gram_TTGCG
cnt = 203	feature = 40	correl = -0.0449371	descr = Position_Specific_Bin_Base_16_Base_T
cnt = 204	feature = 15	correl = -0.130346	descr = Position_Specific_Bin_Base_5_Base_A
cnt = 205	feature = 428	correl = -0.0460328	descr = N_Gram_GATGA
cnt = 206	feature = 485	correl = 0.05273	descr = N_Gram_GGAAG
cnt = 207	feature = 136	correl = -0.0662508	descr = N_Gram_AAGAC
cnt = 208	feature = 695	correl = -0.0878469	descr = N_Gram_TTTGG
cnt = 209	feature = 301	correl = 0.0672829	descr = N_Gram_CCATC
cnt = 210	feature = 588	correl = 0.11026	descr = N_Gram_TCAGT
cnt = 211	feature = 422	correl = 0.0518303	descr = N_Gram_GATA
cnt = 212	feature = 386	correl = -0.0510798	descr = N_Gram_CTTA
cnt = 213	feature = 30	correl = -0.132447	descr = Position_Specific_Bin_Base_12_Base_T
cnt = 214	feature = 502	correl = 0.0971136	descr = N_Gram_GGCGG
cnt = 215	feature = 373	correl = -0.0894282	descr = N_Gram_CTCAT
cnt = 216	feature = 496	correl = 0.0643245	descr = N_Gram_GGCAT
cnt = 217	feature = 25	correl = 0.0520239	descr = Position_Specific_Bin_Base_10_Base_T
cnt = 218	feature = 35	correl = 0.113988	descr = Position_Specific_Bin_Base_14_Base_T
cnt = 219	feature = 436	correl = 0.13063	descr = N_Gram_GCAA
cnt = 220	feature = 234	correl = -0.0457992	descr = N_Gram_ATCCA
cnt = 221	feature = 208	correl = 0.102984	descr = N_Gram_AGGCG
cnt = 222	feature = 689	correl = 0.0517958	descr = N_Gram_TTGTT
cnt = 223	feature = 248	correl = 0.0582133	descr = N_Gram_ATGT
cnt = 224	feature = 576	correl = 0.0535774	descr = N_Gram_TAGT
cnt = 225	feature = 18	correl = -0.123245	descr = Position_Specific_Bin_Base_6_Base_A
cnt = 226	feature = 20	correl = -0.0468062	descr = Position_Specific_Bin_Base_7_Base_A
cnt = 227	feature = 24	correl = -0.0597786	descr = Position_Specific_Bin_Base_9_Base_T
cnt = 228	feature = 33	correl = -0.0668403	descr = Position_Specific_Bin_Base_13_Base_G
cnt = 229	feature = 43	correl = 0.050122	descr = Position_Specific_Bin_Base_17_Base_G
cnt = 230	feature = 313	correl = 0.109626	descr = N_Gram_CCGGG
cnt = 231	feature = 472	correl = -0.113988	descr = N_Gram_GCGTC
cnt = 232	feature = 598	correl = 0.0540967	descr = N_Gram_TCCC
cnt = 233	feature = 13	correl = -0.0653391	descr = Position_Specific_Bin_Base_4_Base_A
cnt = 234	feature = 11	correl = -0.0540301	descr = Position_Specific_Bin_Base_3_Base_A
cnt = 235	feature = 648	correl = 0.128811	descr = N_Gram_TGGCT
cnt = 236	feature = 29	correl = 0.106737	descr = Position_Specific_Bin_Base_12_Base_G
cnt = 237	feature = 602	correl = -0.0850017	descr = N_Gram_TCCGG
cnt = 238	feature = 36	correl = -0.0639954	descr = Position_Specific_Bin_Base_15_Base_A
cnt = 239	feature = 250	correl = -0.0592952	descr = N_Gram_ATTA
cnt = 240	feature = 41	correl = -0.0628028	descr = Position_Specific_Bin_Base_17_Base_A
cnt = 241	feature = 383	correl = 0.100553	descr = N_Gram_CTGCA
cnt = 242	feature = 597	correl = -0.132919	descr = N_Gram_TCCAG
cnt = 243	feature = 288	correl = 0.109511	descr = N_Gram_CATCC
cnt = 244	feature = 73	correl = 0.0860118	descr = Fold_of_RNAi_Sequence_Pos_9
cnt = 245	feature = 34	correl = -0.10072	descr = Position_Specific_Bin_Base_14_Base_A
cnt = 246	feature = 498	correl = 0.0886749	descr = N_Gram_GGCCA
cnt = 247	feature = 46	correl = 0.143566	descr = Position_Specific_Bin_Base_18_Base_C
cnt = 248	feature = 580	correl = -0.0487824	descr = N_Gram_TATC
cnt = 249	feature = 10	correl = 0.10045	descr = Position_Specific_Bin_Base_2_Base_T
cnt = 250	feature = 364	correl = 0.0868264	descr = N_Gram_CTA
cnt = 251	feature = 105	correl = 0.0875298	descr = Fold_of_Target_NoEndbrace_noends_Pos_13
cnt = 252	feature = 391	correl = -0.0741187	descr = N_Gram_CTTGA
cnt = 253	feature = 591	correl = -0.0598799	descr = N_Gram_TCATC
cnt = 254	feature = 23	correl = 0.0587341	descr = Position_Specific_Bin_Base_9_Base_G
cnt = 255	feature = 51	correl = 0.253534	descr = Gibbs_of_Target_Sequence__Pos_2_Step_1
cnt = 256	feature = 39	correl = 0.115459	descr = Position_Specific_Bin_Base_16_Base_C
cnt = 257	feature = 403	correl = -0.0573214	descr = N_Gram_GAAGT
cnt = 258	feature = 350	correl = 0.141297	descr = N_Gram_CGGGC
cnt = 259	feature = 331	correl = -0.0703197	descr = N_Gram_CGAT
cnt = 260	feature = 641	correl = -0.125891	descr = N_Gram_TGCG
cnt = 261	feature = 14	correl = 0.0556579	descr = Position_Specific_Bin_Base_4_Base_C
cnt = 262	feature = 12	correl = 0.0808468	descr = Position_Specific_Bin_Base_3_Base_C
cnt = 263	feature = 9	correl = -0.0733006	descr = Position_Specific_Bin_Base_2_Base_G
cnt = 264	feature = 19	correl = 0.108097	descr = Position_Specific_Bin_Base_6_Base_C
cnt = 265	feature = 315	correl = 0.0657175	descr = N_Gram_CCGT
cnt = 266	feature = 83	correl = 0.118788	descr = Xue_Structure_Feature_A101
cnt = 267	feature = 608	correl = -0.0700894	descr = N_Gram_TCGA
cnt = 268	feature = 21	correl = -0.060694	descr = Position_Specific_Bin_Base_8_Base_C
cnt = 269	feature = 80	correl = 0.0584292	descr = Xue_Structure_Feature_A111
cnt = 270	feature = 619	correl = -0.0873073	descr = N_Gram_TCTCA
cnt = 271	feature = 44	correl = -0.064086	descr = Position_Specific_Bin_Base_17_Base_T
cnt = 272	feature = 57	correl = 0.0634252	descr = Gibbs_of_Target_Sequence__Pos_12_Step_1
cnt = 273	feature = 693	correl = -0.108691	descr = N_Gram_TTTCT
cnt = 274	feature = 81	correl = -0.051644	descr = Xue_Structure_Feature_A110
cnt = 275	feature = 665	correl = -0.0522481	descr = N_Gram_TTAC
cnt = 276	feature = 425	correl = -0.112593	descr = N_Gram_GATC
cnt = 277	feature = 16	correl = 0.0993132	descr = Position_Specific_Bin_Base_5_Base_C
cnt = 278	feature = 547	correl = 0.127011	descr = N_Gram_GTGG
cnt = 279	feature = 446	correl = 0.0635627	descr = N_Gram_GCAT
cnt = 280	feature = 375	correl = -0.07533	descr = N_Gram_CTCCA
cnt = 281	feature = 457	correl = 0.0762421	descr = N_Gram_GCCG
cnt = 282	feature = 8	correl = 0.0529705	descr = Position_Specific_Bin_Base_2_Base_C
cnt = 283	feature = 47	correl = 0.288327	descr = Position_Specific_Bin_Base_18_Base_G
cnt = 284	feature = 17	correl = 0.0580049	descr = Position_Specific_Bin_Base_5_Base_G
cnt = 285	feature = 32	correl = 0.102317	descr = Position_Specific_Bin_Base_13_Base_C
cnt = 286	feature = 382	correl = 0.044969	descr = N_Gram_CTGC
cnt = 287	feature = 254	correl = -0.109859	descr = N_Gram_ATTT
cnt = 288	feature = 69	correl = 0.146947	descr = Fold_of_RNAi_Sequence_Pos_2
cnt = 289	feature = 28	correl = 0.138389	descr = Position_Specific_Bin_Base_12_Base_C
cnt = 290	feature = 356	correl = 0.164586	descr = N_Gram_CGTG
cnt = 291	feature = 56	correl = -0.0750306	descr = Gibbs_of_Target_Sequence__Pos_8_Step_1
cnt = 292	feature = 657	correl = 0.083961	descr = N_Gram_TGTG
cnt = 293	feature = 45	correl = -0.284736	descr = Position_Specific_Bin_Base_18_Base_A
cnt = 294	feature = 586	correl = 0.0953052	descr = N_Gram_TCAG
cnt = 295	feature = 341	correl = 0.0746589	descr = N_Gram_CGGA
cnt = 296	feature = 684	correl = -0.0899241	descr = N_Gram_TTGC
cnt = 297	feature = 241	correl = -0.0466478	descr = N_Gram_ATGA
cnt = 298	feature = 459	correl = 0.118146	descr = N_Gram_GCCT
cnt = 299	feature = 52	correl = 0.0982062	descr = Gibbs_of_Target_Sequence__Pos_3_Step_1
cnt = 300	feature = 652	correl = 0.0663349	descr = N_Gram_TGGT
cnt = 301	feature = 218	correl = 0.0737685	descr = N_Gram_AGTG
cnt = 302	feature = 76	correl = 0.0770998	descr = Fold_of_RNAi_Sequence_Pos_13
cnt = 303	feature = 396	correl = -0.0500829	descr = N_Gram_CTTTC
cnt = 304	feature = 58	correl = -0.0968753	descr = Gibbs_of_Target_Sequence__Pos_13_Step_1
cnt = 305	feature = 539	correl = -0.0982941	descr = N_Gram_GTCT
cnt = 306	feature = 477	correl = 0.0727939	descr = N_Gram_GCTG
cnt = 307	feature = 78	correl = 0.0829885	descr = Fold_of_RNAi_Sequence_Pos_15
cnt = 308	feature = 61	correl = -0.168732	descr = Gibbs_of_Target_Sequence__Pos_18_Step_1
cnt = 309	feature = 259	correl = 0.06279	descr = N_Gram_CAAA
cnt = 310	feature = 82	correl = 0.0474604	descr = Xue_Structure_Feature_A100
cnt = 311	feature = 503	correl = 0.073335	descr = N_Gram_GGCT
cnt = 312	feature = 606	correl = -0.101141	descr = N_Gram_TCCTT
cnt = 313	feature = 516	correl = 0.0685009	descr = N_Gram_GGGG
cnt = 314	feature = 680	correl = -0.0599609	descr = N_Gram_TTGA
cnt = 315	feature = 535	correl = -0.0610609	descr = N_Gram_GTCG
cnt = 316	feature = 292	correl = 0.0888545	descr = N_Gram_CCAA
cnt = 317	feature = 489	correl = 0.113647	descr = N_Gram_GGAG
cnt = 318	feature = 67	correl = 0.162657	descr = Fold_of_RNAi_Sequence_Pos_0
cnt = 319	feature = 54	correl = -0.1222	descr = Gibbs_of_Target_Sequence__Pos_6_Step_1
cnt = 320	feature = 59	correl = -0.173913	descr = Gibbs_of_Target_Sequence__Pos_14_Step_1
cnt = 321	feature = 60	correl = -0.121528	descr = Gibbs_of_Target_Sequence__Pos_17_Step_1
cnt = 322	feature = 390	correl = -0.212268	descr = N_Gram_CTTCT
cnt = 323	feature = 464	correl = 0.0752635	descr = N_Gram_GCGCC
cnt = 324	feature = 589	correl = -0.0730144	descr = N_Gram_TCAT
cnt = 325	feature = 450	correl = 0.0535219	descr = N_Gram_GCCA
cnt = 326	feature = 344	correl = 0.106053	descr = N_Gram_CGGC
cnt = 327	feature = 75	correl = 0.102241	descr = Fold_of_RNAi_Sequence_Pos_12
cnt = 328	feature = 633	correl = -0.0871538	descr = N_Gram_TGAT
cnt = 329	feature = 417	correl = 0.0651856	descr = N_Gram_GAGG
cnt = 330	feature = 511	correl = 0.139701	descr = N_Gram_GGGC
cnt = 331	feature = 79	correl = 0.061986	descr = Fold_of_RNAi_Sequence_Pos_16
cnt = 332	feature = 620	correl = -0.122641	descr = N_Gram_TCTCC
cnt = 333	feature = 544	correl = 0.0800045	descr = N_Gram_GTGC
cnt = 334	feature = 531	correl = -0.0897736	descr = N_Gram_GTC
cnt = 335	feature = 72	correl = 0.0791198	descr = Fold_of_RNAi_Sequence_Pos_6
cnt = 336	feature = 68	correl = 0.17055	descr = Fold_of_RNAi_Sequence_Pos_1
cnt = 337	feature = 326	correl = -0.0579785	descr = N_Gram_CGA
cnt = 338	feature = 376	correl = -0.147698	descr = N_Gram_CTCCT
cnt = 339	feature = 497	correl = 0.157508	descr = N_Gram_GGCC
cnt = 340	feature = 696	correl = -0.118776	descr = N_Gram_TTTT
cnt = 341	feature = 77	correl = 0.0682217	descr = Fold_of_RNAi_Sequence_Pos_14
cnt = 342	feature = 285	correl = 0.0577619	descr = N_Gram_CAT
cnt = 343	feature = 421	correl = -0.0460159	descr = N_Gram_GAT
cnt = 344	feature = 643	correl = 0.0465268	descr = N_Gram_TGG
cnt = 345	feature = 594	correl = -0.0794771	descr = N_Gram_TCCA
cnt = 346	feature = 258	correl = 0.14948	descr = N_Gram_CAA
cnt = 347	feature = 500	correl = 0.0468315	descr = N_Gram_GGCG
cnt = 348	feature = 662	correl = -0.0824298	descr = N_Gram_TTA
cnt = 349	feature = 334	correl = 0.0730302	descr = N_Gram_CGCC
cnt = 350	feature = 233	correl = -0.0861165	descr = N_Gram_ATC
cnt = 351	feature = 583	correl = 0.0451932	descr = N_Gram_TCA
cnt = 352	feature = 627	correl = -0.0643904	descr = N_Gram_TGA
cnt = 353	feature = 603	correl = -0.103201	descr = N_Gram_TCCT
cnt = 354	feature = 363	correl = -0.0513034	descr = N_Gram_CT
cnt = 355	feature = 86	correl = 0.0884466	descr = Xue_Structure_Feature_C110
cnt = 356	feature = 541	correl = 0.161508	descr = N_Gram_GTG
cnt = 357	feature = 623	correl = -0.101491	descr = N_Gram_TCTT
cnt = 358	feature = 481	correl = 0.134543	descr = N_Gram_GGA
cnt = 359	feature = 679	correl = -0.0647196	descr = N_Gram_TTG
cnt = 360	feature = 257	correl = 0.101748	descr = N_Gram_CA
cnt = 361	feature = 348	correl = 0.115007	descr = N_Gram_CGGG
cnt = 362	feature = 66	correl = -0.077225	descr = PF_RNAi_Fold_3'Free_Count
cnt = 363	feature = 616	correl = -0.118008	descr = N_Gram_TCT
cnt = 364	feature = 449	correl = 0.102442	descr = N_Gram_GCC
cnt = 365	feature = 560	correl = -0.0675481	descr = N_Gram_TA
cnt = 366	feature = 669	correl = -0.147762	descr = N_Gram_TTC
cnt = 367	feature = 65	correl = -0.136184	descr = PF_RNAi_Fold_5'Free_Count
cnt = 368	feature = 223	correl = -0.12134	descr = N_Gram_AT
cnt = 369	feature = 661	correl = -0.122374	descr = N_Gram_TT
cnt = 370	feature = 494	correl = 0.139004	descr = N_Gram_GGC
cnt = 371	feature = 340	correl = 0.0768058	descr = N_Gram_CGG
cnt = 372	feature = 64	correl = -0.186881	descr = PF_RNAi_Fold_Energy
cnt = 373	feature = 49	correl = -0.188305	descr = Gibbs_of_Target_Sequence_
num rows = 521
num_elements = 194854
*
optimization finished, #iter = 621
nu = 0.486304
obj = -38.836867, rho = -0.645171
nSV = 355, nBSV = 165
num rows = 58
num_elements = 21692
*
optimization finished, #iter = 47
nu = 0.499126
obj = -4.941957, rho = -0.487004
nSV = 45, nBSV = 13
*
optimization finished, #iter = 621
nu = 0.486304
obj = -38.836867, rho = -0.645171
nSV = 355, nBSV = 165
CFS merit scores = 1.3671
CFS merit scores = 1.6172
CFS merit scores = 1.85508
CFS merit scores = 2.07656
CFS merit scores = 2.28008
CFS merit scores = 2.45946
CFS merit scores = 2.62556
CFS merit scores = 2.78025
CFS merit scores = 2.92363
CFS merit scores = 3.05624
CFS merit scores = 3.18045
CFS merit scores = 3.29873
CFS merit scores = 3.41173
CFS merit scores = 3.52022
CFS merit scores = 3.62489
CFS merit scores = 3.72607
CFS merit scores = 3.82304
CFS merit scores = 3.91652
CFS merit scores = 4.00771
CFS merit scores = 4.09667
CFS merit scores = 4.18296
CFS merit scores = 4.26673
CFS merit scores = 4.3474
CFS merit scores = 4.42604
CFS merit scores = 4.50293
CFS merit scores = 4.57785
CFS merit scores = 4.64952
CFS merit scores = 4.71908
CFS merit scores = 4.78716
CFS merit scores = 4.85306
CFS merit scores = 4.91767
CFS merit scores = 4.98105
CFS merit scores = 5.04264
CFS merit scores = 5.10228
CFS merit scores = 5.15938
CFS merit scores = 5.21506
CFS merit scores = 5.26908
CFS merit scores = 5.32036
CFS merit scores = 5.37012
CFS merit scores = 5.41733
CFS merit scores = 5.46318
CFS merit scores = 5.50702
CFS merit scores = 5.54893
CFS merit scores = 5.5895
CFS merit scores = 5.62803
CFS merit scores = 5.66584
CFS merit scores = 5.70018
CFS merit scores = 5.73338
CFS merit scores = 5.76449
CFS merit scores = 5.79427
CFS merit scores = 5.82311
CFS merit scores = 5.85062
CFS merit scores = 5.87594
CFS merit scores = 5.89955
CFS merit scores = 5.92237
CFS merit scores = 5.94444
CFS merit scores = 5.96537
CFS merit scores = 5.98615
CFS merit scores = 6.00701
CFS merit scores = 6.02763
CFS merit scores = 6.04804
CFS merit scores = 6.06837
CFS merit scores = 6.089
CFS merit scores = 6.10955
CFS merit scores = 6.12838
CFS merit scores = 6.1461
CFS merit scores = 6.16351
CFS merit scores = 6.18058
CFS merit scores = 6.19241
CFS merit scores = 6.20362
CFS merit scores = 6.21399
CFS merit scores = 6.22453
CFS merit scores = 6.23526
CFS merit scores = 6.24498
CFS merit scores = 6.25494
CFS merit scores = 6.26423
CFS merit scores = 6.27321
CFS merit scores = 6.28217
CFS merit scores = 6.28935
CFS merit scores = 6.29658
CFS merit scores = 6.30346
CFS merit scores = 6.30895
CFS merit scores = 6.31439
CFS merit scores = 6.31783
CFS merit scores = 6.31914
CFS merit scores = 6.32079
CFS merit scores = 6.3229
CFS merit scores = 6.32485
CFS merit scores = 6.32711
CFS merit scores = 6.32975
CFS merit scores = 6.33239
CFS merit scores = 6.33504
CFS merit scores = 6.33613
CFS merit scores = 6.33708
CFS merit scores = 6.33744
CFS merit scores = 6.33657
CFS merit scores = 6.33546
CFS merit scores = 6.33432
CFS merit scores = 6.33245
CFS merit scores = 6.33004
CFS merit scores = 6.32698
CFS merit scores = 6.32402
CFS merit scores = 6.32143
CFS merit scores = 6.3191
CFS merit scores = 6.31713
CFS merit scores = 6.31553
CFS merit scores = 6.31357
CFS merit scores = 6.31175
CFS merit scores = 6.31013
CFS merit scores = 6.30846
CFS merit scores = 6.3063
CFS merit scores = 6.30408
CFS merit scores = 6.30151
CFS merit scores = 6.29711
CFS merit scores = 6.29214
CFS merit scores = 6.28733
CFS merit scores = 6.28286
CFS merit scores = 6.27868
CFS merit scores = 6.27449
CFS merit scores = 6.27004
CFS merit scores = 6.26569
CFS merit scores = 6.26149
CFS merit scores = 6.25742
CFS merit scores = 6.25337
CFS merit scores = 6.24889
CFS merit scores = 6.24456
CFS merit scores = 6.23943
CFS merit scores = 6.23448
CFS merit scores = 6.22908
CFS merit scores = 6.2236
CFS merit scores = 6.21832
CFS merit scores = 6.21297
CFS merit scores = 6.20785
CFS merit scores = 6.20273
CFS merit scores = 6.19773
CFS merit scores = 6.19223
CFS merit scores = 6.18666
CFS merit scores = 6.1814
CFS merit scores = 6.17637
CFS merit scores = 6.17158
CFS merit scores = 6.16588
CFS merit scores = 6.16045
CFS merit scores = 6.15518
CFS merit scores = 6.15021
CFS merit scores = 6.14456
CFS merit scores = 6.13828
CFS merit scores = 6.1322
CFS merit scores = 6.12592
CFS merit scores = 6.11882
CFS merit scores = 6.1119
CFS merit scores = 6.10527
CFS merit scores = 6.09892
CFS merit scores = 6.09253
CFS merit scores = 6.08637
CFS merit scores = 6.07998
CFS merit scores = 6.07301
CFS merit scores = 6.06589
CFS merit scores = 6.05906
CFS merit scores = 6.05205
CFS merit scores = 6.0451
CFS merit scores = 6.03834
CFS merit scores = 6.03176
CFS merit scores = 6.02516
CFS merit scores = 6.01856
CFS merit scores = 6.01203
CFS merit scores = 6.00559
CFS merit scores = 5.99886
CFS merit scores = 5.99238
CFS merit scores = 5.98597
CFS merit scores = 5.97952
CFS merit scores = 5.97239
CFS merit scores = 5.96528
CFS merit scores = 5.95823
CFS merit scores = 5.95128
CFS merit scores = 5.94439
CFS merit scores = 5.93675
CFS merit scores = 5.92931
CFS merit scores = 5.92205
CFS merit scores = 5.91478
CFS merit scores = 5.90762
CFS merit scores = 5.90007
CFS merit scores = 5.89244
CFS merit scores = 5.88452
CFS merit scores = 5.87683
CFS merit scores = 5.86925
CFS merit scores = 5.86187
CFS merit scores = 5.85436
CFS merit scores = 5.84683
CFS merit scores = 5.83939
CFS merit scores = 5.83208
CFS merit scores = 5.82477
CFS merit scores = 5.81723
CFS merit scores = 5.8099
CFS merit scores = 5.80248
CFS merit scores = 5.79502
CFS merit scores = 5.78767
CFS merit scores = 5.78047
CFS merit scores = 5.77329
CFS merit scores = 5.76633
CFS merit scores = 5.75935
CFS merit scores = 5.75253
CFS merit scores = 5.74568
CFS merit scores = 5.73877
CFS merit scores = 5.73184
CFS merit scores = 5.72489
CFS merit scores = 5.71812
CFS merit scores = 5.71143
CFS merit scores = 5.70488
CFS merit scores = 5.69817
CFS merit scores = 5.69103
CFS merit scores = 5.68404
CFS merit scores = 5.67714
CFS merit scores = 5.67017
CFS merit scores = 5.66338
CFS merit scores = 5.6566
CFS merit scores = 5.64974
CFS merit scores = 5.64299
CFS merit scores = 5.63622
CFS merit scores = 5.62933
CFS merit scores = 5.62263
CFS merit scores = 5.61611
CFS merit scores = 5.609
CFS merit scores = 5.60199
CFS merit scores = 5.59504
CFS merit scores = 5.58811
CFS merit scores = 5.58113
CFS merit scores = 5.57429
CFS merit scores = 5.5676
CFS merit scores = 5.56079
CFS merit scores = 5.55393
CFS merit scores = 5.54714
CFS merit scores = 5.54024
CFS merit scores = 5.53356
CFS merit scores = 5.52677
CFS merit scores = 5.51994
CFS merit scores = 5.51319
CFS merit scores = 5.50658
CFS merit scores = 5.49978
CFS merit scores = 5.49293
CFS merit scores = 5.48611
CFS merit scores = 5.4794
CFS merit scores = 5.47273
CFS merit scores = 5.46599
CFS merit scores = 5.45943
CFS merit scores = 5.45302
CFS merit scores = 5.44665
CFS merit scores = 5.4402
CFS merit scores = 5.43385
CFS merit scores = 5.42747
CFS merit scores = 5.42118
CFS merit scores = 5.41483
CFS merit scores = 5.4086
CFS merit scores = 5.40246
CFS merit scores = 5.39626
CFS merit scores = 5.39017
CFS merit scores = 5.38422
CFS merit scores = 5.37812
CFS merit scores = 5.37221
CFS merit scores = 5.36628
CFS merit scores = 5.3605
CFS merit scores = 5.35463
CFS merit scores = 5.34892
CFS merit scores = 5.34335
CFS merit scores = 5.33766
CFS merit scores = 5.33195
CFS merit scores = 5.32626
CFS merit scores = 5.32061
CFS merit scores = 5.31498
CFS merit scores = 5.30933
CFS merit scores = 5.30379
CFS merit scores = 5.2983
CFS merit scores = 5.29275
CFS merit scores = 5.28712
CFS merit scores = 5.28129
CFS merit scores = 5.27548
CFS merit scores = 5.26977
CFS merit scores = 5.26411
CFS merit scores = 5.25845
CFS merit scores = 5.25281
CFS merit scores = 5.2473
CFS merit scores = 5.24183
CFS merit scores = 5.23631
CFS merit scores = 5.23091
CFS merit scores = 5.22543
CFS merit scores = 5.21995
CFS merit scores = 5.21435
CFS merit scores = 5.20872
CFS merit scores = 5.20305
CFS merit scores = 5.1974
CFS merit scores = 5.19177
CFS merit scores = 5.18584
CFS merit scores = 5.18001
CFS merit scores = 5.1741
CFS merit scores = 5.16816
CFS merit scores = 5.16219
CFS merit scores = 5.15628
CFS merit scores = 5.15033
CFS merit scores = 5.14435
CFS merit scores = 5.13845
CFS merit scores = 5.13253
CFS merit scores = 5.12667
CFS merit scores = 5.12071
CFS merit scores = 5.11481
CFS merit scores = 5.10893
CFS merit scores = 5.10306
CFS merit scores = 5.09715
CFS merit scores = 5.0911
CFS merit scores = 5.08504
CFS merit scores = 5.0791
CFS merit scores = 5.07321
CFS merit scores = 5.06741
CFS merit scores = 5.06125
CFS merit scores = 5.05508
CFS merit scores = 5.04881
CFS merit scores = 5.04254
CFS merit scores = 5.0363
CFS merit scores = 5.03008
CFS merit scores = 5.02375
CFS merit scores = 5.0172
CFS merit scores = 5.0107
CFS merit scores = 5.00426
CFS merit scores = 4.99778
CFS merit scores = 4.99123
CFS merit scores = 4.98476
CFS merit scores = 4.97825
CFS merit scores = 4.97174
CFS merit scores = 4.9652
CFS merit scores = 4.95856
CFS merit scores = 4.95201
CFS merit scores = 4.94558
CFS merit scores = 4.93914
CFS merit scores = 4.93248
CFS merit scores = 4.92571
CFS merit scores = 4.91874
CFS merit scores = 4.91153
CFS merit scores = 4.90439
CFS merit scores = 4.89704
CFS merit scores = 4.8898
CFS merit scores = 4.88264
CFS merit scores = 4.87534
CFS merit scores = 4.86804
CFS merit scores = 4.86076
CFS merit scores = 4.85343
CFS merit scores = 4.84602
CFS merit scores = 4.83848
CFS merit scores = 4.83104
CFS merit scores = 4.82333
CFS merit scores = 4.81547
CFS merit scores = 4.80766
CFS merit scores = 4.79991
CFS merit scores = 4.79206
CFS merit scores = 4.7843
CFS merit scores = 4.77645
CFS merit scores = 4.76831
CFS merit scores = 4.75991
CFS merit scores = 4.75139
CFS merit scores = 4.74298
CFS merit scores = 4.73453
CFS merit scores = 4.72603
CFS merit scores = 4.71761
CFS merit scores = 4.70927
CFS merit scores = 4.70086
CFS merit scores = 4.69215
CFS merit scores = 4.6835
CFS merit scores = 4.67472
CFS merit scores = 4.66563
CFS merit scores = 4.65644
CFS merit scores = 4.64662
CFS merit scores = 4.63656
CFS merit scores = 4.62605
CFS merit scores = 4.61469
CFS merit scores = 4.60204
cnt = 1	feature = 59	correl = -0.367104	descr = Gibbs_of_Target_Sequence__Pos_20_Step_1
cnt = 2	feature = 45	correl = 0.210762	descr = Gibbs_of_Target_Sequence__Pos_1_Step_1
cnt = 3	feature = 540	correl = -0.104129	descr = N_Gram_GTCG
cnt = 4	feature = 38	correl = 0.0524513	descr = Position_Specific_Bin_Base_17_Base_G
cnt = 5	feature = 697	correl = 0.0784451	descr = N_Gram_TTGCA
cnt = 6	feature = 292	correl = 0.0516743	descr = N_Gram_CCAAT
cnt = 7	feature = 265	correl = -0.0510587	descr = N_Gram_CACCC
cnt = 8	feature = 325	correl = 0.0852149	descr = N_Gram_CCTGC
cnt = 9	feature = 422	correl = 0.0938714	descr = N_Gram_GAGTC
cnt = 10	feature = 400	correl = 0.107547	descr = N_Gram_CTTGT
cnt = 11	feature = 640	correl = -0.0812616	descr = N_Gram_TGAGA
cnt = 12	feature = 406	correl = 0.0501133	descr = N_Gram_GAATC
cnt = 13	feature = 627	correl = 0.0482838	descr = N_Gram_TCTCG
cnt = 14	feature = 214	correl = 0.0803821	descr = N_Gram_AGTTA
cnt = 15	feature = 687	correl = 0.0446029	descr = N_Gram_TTCGA
cnt = 16	feature = 457	correl = 0.0468005	descr = N_Gram_GCCGC
cnt = 17	feature = 520	correl = 0.0930484	descr = N_Gram_GGGTC
cnt = 18	feature = 361	correl = 0.0705217	descr = N_Gram_CGTGA
cnt = 19	feature = 370	correl = 0.0662958	descr = N_Gram_CTAGG
cnt = 20	feature = 606	correl = 0.0522095	descr = N_Gram_TCCCG
cnt = 21	feature = 656	correl = 0.0602919	descr = N_Gram_TGGAG
cnt = 22	feature = 347	correl = 0.0498619	descr = N_Gram_CGGCC
cnt = 23	feature = 428	correl = -0.0557047	descr = N_Gram_GATCG
cnt = 24	feature = 438	correl = 0.0481836	descr = N_Gram_GCAAA
cnt = 25	feature = 425	correl = 0.0459803	descr = N_Gram_GATAC
cnt = 26	feature = 334	correl = 0.0569573	descr = N_Gram_CGAGG
cnt = 27	feature = 653	correl = -0.0511003	descr = N_Gram_TGCTA
cnt = 28	feature = 368	correl = 0.0451664	descr = N_Gram_CTAAA
cnt = 29	feature = 258	correl = 0.0619243	descr = N_Gram_CAAGC
cnt = 30	feature = 623	correl = 0.056568	descr = N_Gram_TCTAC
cnt = 31	feature = 305	correl = 0.114781	descr = N_Gram_CCCCC
cnt = 32	feature = 306	correl = 0.0451664	descr = N_Gram_CCCCG
cnt = 33	feature = 555	correl = 0.0473666	descr = N_Gram_GTGTA
cnt = 34	feature = 321	correl = 0.0555615	descr = N_Gram_CCTAT
cnt = 35	feature = 455	correl = 0.0775665	descr = N_Gram_GCCCG
cnt = 36	feature = 226	correl = 0.0963392	descr = N_Gram_ATATA
cnt = 37	feature = 449	correl = -0.0451669	descr = N_Gram_GCATG
cnt = 38	feature = 672	correl = 0.0668489	descr = N_Gram_TGTGA
cnt = 39	feature = 248	correl = 0.0558985	descr = N_Gram_ATTTC
cnt = 40	feature = 464	correl = -0.07686	descr = N_Gram_GCGAC
cnt = 41	feature = 662	correl = 0.0532989	descr = N_Gram_TGGGA
cnt = 42	feature = 220	correl = -0.138992	descr = N_Gram_ATAAG
cnt = 43	feature = 468	correl = 0.0545127	descr = N_Gram_GCGGA
cnt = 44	feature = 511	correl = 0.0518583	descr = N_Gram_GGGCA
cnt = 45	feature = 432	correl = -0.0702334	descr = N_Gram_GATTA
cnt = 46	feature = 514	correl = 0.0451664	descr = N_Gram_GGGCT
cnt = 47	feature = 536	correl = -0.0557263	descr = N_Gram_GTCAA
cnt = 48	feature = 601	correl = 0.105701	descr = N_Gram_TCCAA
cnt = 49	feature = 399	correl = 0.0845057	descr = N_Gram_CTTGG
cnt = 50	feature = 231	correl = -0.096687	descr = N_Gram_ATCGG
cnt = 51	feature = 348	correl = 0.0719598	descr = N_Gram_CGGCG
cnt = 52	feature = 572	correl = -0.0484163	descr = N_Gram_TAAGA
cnt = 53	feature = 681	correl = -0.103736	descr = N_Gram_TTATA
cnt = 54	feature = 604	correl = 0.0611067	descr = N_Gram_TCCCA
cnt = 55	feature = 322	correl = 0.0672847	descr = N_Gram_CCTCA
cnt = 56	feature = 563	correl = 0.0449729	descr = N_Gram_GTTGC
cnt = 57	feature = 356	correl = -0.0676688	descr = N_Gram_CGTAC
cnt = 58	feature = 324	correl = 0.0885261	descr = N_Gram_CCTCG
cnt = 59	feature = 531	correl = 0.0485664	descr = N_Gram_GTAAA
cnt = 60	feature = 222	correl = 0.054751	descr = N_Gram_ATACA
cnt = 61	feature = 529	correl = 0.0553621	descr = N_Gram_GGTGC
cnt = 62	feature = 363	correl = 0.0789734	descr = N_Gram_CGTGG
cnt = 63	feature = 314	correl = 0.0451664	descr = N_Gram_CCGCA
cnt = 64	feature = 664	correl = 0.0465532	descr = N_Gram_TGGGT
cnt = 65	feature = 488	correl = 0.0508423	descr = N_Gram_GGAGC
cnt = 66	feature = 578	correl = 0.0732181	descr = N_Gram_TACGA
cnt = 67	feature = 518	correl = 0.0451664	descr = N_Gram_GGGGT
cnt = 68	feature = 560	correl = -0.0788155	descr = N_Gram_GTTAC
cnt = 69	feature = 462	correl = 0.143168	descr = N_Gram_GCCTT
cnt = 70	feature = 619	correl = 0.0944683	descr = N_Gram_TCGGC
cnt = 71	feature = 583	correl = -0.0443184	descr = N_Gram_TAGAT
cnt = 72	feature = 414	correl = -0.0759005	descr = N_Gram_GACGA
cnt = 73	feature = 259	correl = 0.046299	descr = N_Gram_CAAGG
cnt = 74	feature = 225	correl = 0.0469528	descr = N_Gram_ATAGC
cnt = 75	feature = 210	correl = 0.0451664	descr = N_Gram_AGTCG
cnt = 76	feature = 394	correl = 0.0495909	descr = N_Gram_CTTCC
cnt = 77	feature = 605	correl = 0.0526773	descr = N_Gram_TCCCC
cnt = 78	feature = 441	correl = 0.0743071	descr = N_Gram_GCACT
cnt = 79	feature = 232	correl = -0.0560929	descr = N_Gram_ATCGT
cnt = 80	feature = 365	correl = -0.0474799	descr = N_Gram_CGTTC
cnt = 81	feature = 383	correl = -0.0769531	descr = N_Gram_CTGAT
cnt = 82	feature = 608	correl = -0.0590805	descr = N_Gram_TCCGC
cnt = 83	feature = 498	correl = 0.0891817	descr = N_Gram_GGCCC
cnt = 84	feature = 538	correl = -0.0469846	descr = N_Gram_GTCCA
cnt = 85	feature = 303	correl = 0.0840852	descr = N_Gram_CCCAC
cnt = 86	feature = 618	correl = 0.0738182	descr = N_Gram_TCGGA
cnt = 87	feature = 611	correl = 0.0555615	descr = N_Gram_TCCTA
cnt = 88	feature = 459	correl = -0.0562548	descr = N_Gram_GCCGT
cnt = 89	feature = 337	correl = -0.0585454	descr = N_Gram_CGATC
cnt = 90	feature = 649	correl = 0.0522095	descr = N_Gram_TGCCG
cnt = 91	feature = 255	correl = 0.0533561	descr = N_Gram_CAAAG
cnt = 92	feature = 521	correl = 0.044307	descr = N_Gram_GGGTG
cnt = 93	feature = 209	correl = 0.0592888	descr = N_Gram_AGTCA
cnt = 94	feature = 244	correl = -0.068687	descr = N_Gram_ATTAC
cnt = 95	feature = 228	correl = -0.0524788	descr = N_Gram_ATCAT
cnt = 96	feature = 426	correl = 0.0508805	descr = N_Gram_GATAT
cnt = 97	feature = 223	correl = -0.109736	descr = N_Gram_ATACT
cnt = 98	feature = 270	correl = 0.0973596	descr = N_Gram_CACTC
cnt = 99	feature = 380	correl = 0.0597889	descr = N_Gram_CTCTA
cnt = 100	feature = 574	correl = -0.150668	descr = N_Gram_TAAGT
cnt = 101	feature = 596	correl = 0.0593951	descr = N_Gram_TCAGT
cnt = 102	feature = 527	correl = 0.0773543	descr = N_Gram_GGTCA
cnt = 103	feature = 274	correl = 0.0546265	descr = N_Gram_CAGCC
cnt = 104	feature = 309	correl = 0.0689214	descr = N_Gram_CCCGC
cnt = 105	feature = 674	correl = 0.0508267	descr = N_Gram_TGTGT
cnt = 106	feature = 206	correl = 0.0624674	descr = N_Gram_AGGTT
cnt = 107	feature = 499	correl = 0.0498619	descr = N_Gram_GGCCG
cnt = 108	feature = 541	correl = -0.139915	descr = N_Gram_GTCGA
cnt = 109	feature = 279	correl = 0.04669	descr = N_Gram_CAGGG
cnt = 110	feature = 461	correl = 0.0617979	descr = N_Gram_GCCTC
cnt = 111	feature = 417	correl = 0.0966337	descr = N_Gram_GACTA
cnt = 112	feature = 593	correl = 0.106025	descr = N_Gram_TCACC
cnt = 113	feature = 643	correl = -0.0487993	descr = N_Gram_TGATC
cnt = 114	feature = 695	correl = -0.0468674	descr = N_Gram_TTGAG
cnt = 115	feature = 250	correl = -0.146356	descr = N_Gram_ATTTT
cnt = 116	feature = 362	correl = 0.136842	descr = N_Gram_CGTGC
cnt = 117	feature = 419	correl = -0.0746479	descr = N_Gram_GAGCC
cnt = 118	feature = 688	correl = -0.0625765	descr = N_Gram_TTCGG
cnt = 119	feature = 278	correl = 0.0860635	descr = N_Gram_CAGGA
cnt = 120	feature = 453	correl = 0.0596199	descr = N_Gram_GCCAT
cnt = 121	feature = 241	correl = -0.049051	descr = N_Gram_ATGCT
cnt = 122	feature = 416	correl = -0.103688	descr = N_Gram_GACGT
cnt = 123	feature = 548	correl = 0.0621987	descr = N_Gram_GTGAC
cnt = 124	feature = 379	correl = 0.0715229	descr = N_Gram_CTCGG
cnt = 125	feature = 364	correl = 0.0538781	descr = N_Gram_CGTGT
cnt = 126	feature = 291	correl = 0.0650369	descr = N_Gram_CCAAG
cnt = 127	feature = 669	correl = -0.0836043	descr = N_Gram_TGTCA
cnt = 128	feature = 631	correl = -0.12351	descr = N_Gram_TCTTA
cnt = 129	feature = 446	correl = 0.0504378	descr = N_Gram_GCAGT
cnt = 130	feature = 503	correl = 0.0916557	descr = N_Gram_GGCGG
cnt = 131	feature = 647	correl = 0.0863688	descr = N_Gram_TGCAC
cnt = 132	feature = 439	correl = 0.0904918	descr = N_Gram_GCAAC
cnt = 133	feature = 525	correl = -0.0686245	descr = N_Gram_GGTAA
cnt = 134	feature = 234	correl = 0.0799373	descr = N_Gram_ATCTG
cnt = 135	feature = 375	correl = -0.0945249	descr = N_Gram_CTCAT
cnt = 136	feature = 686	correl = 0.0805637	descr = N_Gram_TTCCA
cnt = 137	feature = 508	correl = 0.0966337	descr = N_Gram_GGGAC
cnt = 138	feature = 500	correl = 0.141104	descr = N_Gram_GGCCT
cnt = 139	feature = 454	correl = 0.0639664	descr = N_Gram_GCCCA
cnt = 140	feature = 505	correl = 0.154507	descr = N_Gram_GGCTT
cnt = 141	feature = 382	correl = 0.0456416	descr = N_Gram_CTGAC
cnt = 142	feature = 160	correl = -0.0460672	descr = N_Gram_ACCC
cnt = 143	feature = 553	correl = 0.0751006	descr = N_Gram_GTGGT
cnt = 144	feature = 539	correl = 0.0514266	descr = N_Gram_GTCCC
cnt = 145	feature = 313	correl = 0.0463148	descr = N_Gram_CCGA
cnt = 146	feature = 254	correl = 0.0638139	descr = N_Gram_CAAAA
cnt = 147	feature = 235	correl = 0.0601557	descr = N_Gram_ATCTT
cnt = 148	feature = 335	correl = -0.0778092	descr = N_Gram_CGAGT
cnt = 149	feature = 648	correl = 0.0642018	descr = N_Gram_TGCAG
cnt = 150	feature = 404	correl = 0.104044	descr = N_Gram_GAAGA
cnt = 151	feature = 516	correl = 0.0676026	descr = N_Gram_GGGGC
cnt = 152	feature = 586	correl = -0.0682536	descr = N_Gram_TATAC
cnt = 153	feature = 323	correl = -0.0973432	descr = N_Gram_CCTCC
cnt = 154	feature = 340	correl = 0.0843153	descr = N_Gram_CGCCG
cnt = 155	feature = 281	correl = 0.132618	descr = N_Gram_CAGTG
cnt = 156	feature = 343	correl = 0.0639507	descr = N_Gram_CGGAA
cnt = 157	feature = 478	correl = 0.0533238	descr = N_Gram_GCTTG
cnt = 158	feature = 418	correl = -0.0751036	descr = N_Gram_GACTG
cnt = 159	feature = 595	correl = 0.0741566	descr = N_Gram_TCAGC
cnt = 160	feature = 509	correl = 0.105736	descr = N_Gram_GGGAG
cnt = 161	feature = 267	correl = 0.0875162	descr = N_Gram_CACCT
cnt = 162	feature = 304	correl = 0.0702682	descr = N_Gram_CCCC
cnt = 163	feature = 317	correl = -0.0760571	descr = N_Gram_CCGGT
cnt = 164	feature = 285	correl = -0.0644924	descr = N_Gram_CATCG
cnt = 165	feature = 83	correl = 0.083973	descr = Xue_Structure_Feature_C101
cnt = 166	feature = 576	correl = -0.0591623	descr = N_Gram_TAATC
cnt = 167	feature = 512	correl = 0.112904	descr = N_Gram_GGGCC
cnt = 168	feature = 557	correl = 0.0531905	descr = N_Gram_GTGTT
cnt = 169	feature = 652	correl = -0.148897	descr = N_Gram_TGCGT
cnt = 170	feature = 407	correl = 0.0643379	descr = N_Gram_GACA
cnt = 171	feature = 476	correl = 0.0807637	descr = N_Gram_GCTGG
cnt = 172	feature = 393	correl = 0.0534301	descr = N_Gram_CTTCA
cnt = 173	feature = 290	correl = 0.0681048	descr = N_Gram_CCAAA
cnt = 174	feature = 350	correl = 0.107818	descr = N_Gram_CGGGA
cnt = 175	feature = 211	correl = -0.143414	descr = N_Gram_AGTCT
cnt = 176	feature = 386	correl = 0.0566061	descr = N_Gram_CTGGA
cnt = 177	feature = 273	correl = 0.101061	descr = N_Gram_CAGCA
cnt = 178	feature = 666	correl = 0.0617201	descr = N_Gram_TGGTC
cnt = 179	feature = 391	correl = -0.118168	descr = N_Gram_CTTAT
cnt = 180	feature = 207	correl = 0.0447335	descr = N_Gram_AGTA
cnt = 181	feature = 659	correl = -0.116955	descr = N_Gram_TGGCG
cnt = 182	feature = 473	correl = 0.0951915	descr = N_Gram_GCGTG
cnt = 183	feature = 494	correl = 0.0538293	descr = N_Gram_GGCAG
cnt = 184	feature = 24	correl = -0.0757129	descr = Position_Specific_Bin_Base_11_Base_G
cnt = 185	feature = 371	correl = 0.074817	descr = N_Gram_CTAT
cnt = 186	feature = 485	correl = 0.121515	descr = N_Gram_GGACC
cnt = 187	feature = 388	correl = 0.0587143	descr = N_Gram_CTGTG
cnt = 188	feature = 219	correl = -0.116476	descr = N_Gram_ATAA
cnt = 189	feature = 466	correl = 0.0457616	descr = N_Gram_GCGCC
cnt = 190	feature = 700	correl = 0.0570655	descr = N_Gram_TTGGC
cnt = 191	feature = 644	correl = -0.129911	descr = N_Gram_TGATT
cnt = 192	feature = 621	correl = -0.0513047	descr = N_Gram_TCGTC
cnt = 193	feature = 29	correl = -0.0509821	descr = Position_Specific_Bin_Base_13_Base_A
cnt = 194	feature = 23	correl = 0.0709762	descr = Position_Specific_Bin_Base_10_Base_T
cnt = 195	feature = 654	correl = 0.0567346	descr = N_Gram_TGCTC
cnt = 196	feature = 445	correl = 0.0646277	descr = N_Gram_GCAGG
cnt = 197	feature = 13	correl = -0.106593	descr = Position_Specific_Bin_Base_5_Base_A
cnt = 198	feature = 286	correl = 0.120957	descr = N_Gram_CATCT
cnt = 199	feature = 625	correl = -0.0888653	descr = N_Gram_TCTCA
cnt = 200	feature = 661	correl = 0.10714	descr = N_Gram_TGGG
cnt = 201	feature = 21	correl = -0.0932362	descr = Position_Specific_Bin_Base_9_Base_T
cnt = 202	feature = 437	correl = 0.105457	descr = N_Gram_GCAA
cnt = 203	feature = 424	correl = 0.062157	descr = N_Gram_GATA
cnt = 204	feature = 429	correl = -0.117967	descr = N_Gram_GATCT
cnt = 205	feature = 501	correl = -0.0516841	descr = N_Gram_GGCGA
cnt = 206	feature = 660	correl = 0.147824	descr = N_Gram_TGGCT
cnt = 207	feature = 284	correl = 0.112201	descr = N_Gram_CATCC
cnt = 208	feature = 472	correl = -0.150363	descr = N_Gram_GCGTC
cnt = 209	feature = 440	correl = 0.079112	descr = N_Gram_GCAC
cnt = 210	feature = 36	correl = -0.0487017	descr = Position_Specific_Bin_Base_17_Base_A
cnt = 211	feature = 19	correl = 0.0717412	descr = Position_Specific_Bin_Base_8_Base_T
cnt = 212	feature = 10	correl = 0.0477601	descr = Position_Specific_Bin_Base_3_Base_C
cnt = 213	feature = 609	correl = -0.0960283	descr = N_Gram_TCCGG
cnt = 214	feature = 52	correl = -0.07153	descr = Gibbs_of_Target_Sequence__Pos_8_Step_1
cnt = 215	feature = 327	correl = -0.0743195	descr = N_Gram_CCTTC
cnt = 216	feature = 497	correl = 0.095666	descr = N_Gram_GGCCA
cnt = 217	feature = 308	correl = 0.0864573	descr = N_Gram_CCCG
cnt = 218	feature = 351	correl = 0.135189	descr = N_Gram_CGGGC
cnt = 219	feature = 483	correl = 0.0576938	descr = N_Gram_GGAAG
cnt = 220	feature = 641	correl = -0.0446915	descr = N_Gram_TGAGG
cnt = 221	feature = 28	correl = -0.123833	descr = Position_Specific_Bin_Base_12_Base_T
cnt = 222	feature = 41	correl = 0.133176	descr = Position_Specific_Bin_Base_18_Base_C
cnt = 223	feature = 9	correl = 0.0592036	descr = Position_Specific_Bin_Base_2_Base_T
cnt = 224	feature = 18	correl = -0.0643624	descr = Position_Specific_Bin_Base_8_Base_C
cnt = 225	feature = 72	correl = 0.108104	descr = Fold_of_RNAi_Sequence_Pos_13
cnt = 226	feature = 336	correl = -0.044484	descr = N_Gram_CGAT
cnt = 227	feature = 32	correl = 0.0841844	descr = Position_Specific_Bin_Base_14_Base_T
cnt = 228	feature = 633	correl = -0.0553516	descr = N_Gram_TCTTG
cnt = 229	feature = 612	correl = -0.0616462	descr = N_Gram_TCCTC
cnt = 230	feature = 397	correl = -0.088104	descr = N_Gram_CTTGA
cnt = 231	feature = 11	correl = -0.0714538	descr = Position_Specific_Bin_Base_4_Base_A
cnt = 232	feature = 342	correl = 0.0758056	descr = N_Gram_CGGA
cnt = 233	feature = 35	correl = 0.0606741	descr = Position_Specific_Bin_Base_16_Base_G
cnt = 234	feature = 46	correl = 0.228642	descr = Gibbs_of_Target_Sequence__Pos_2_Step_1
cnt = 235	feature = 25	correl = -0.10207	descr = Position_Specific_Bin_Base_12_Base_A
cnt = 236	feature = 39	correl = -0.0753907	descr = Position_Specific_Bin_Base_17_Base_T
cnt = 237	feature = 545	correl = -0.0769329	descr = N_Gram_GTCTT
cnt = 238	feature = 706	correl = -0.0577922	descr = N_Gram_TTTG
cnt = 239	feature = 616	correl = -0.11223	descr = N_Gram_TCGAG
cnt = 240	feature = 592	correl = 0.0492018	descr = N_Gram_TCAC
cnt = 241	feature = 547	correl = 0.0581457	descr = N_Gram_GTGA
cnt = 242	feature = 390	correl = -0.0658128	descr = N_Gram_CTTA
cnt = 243	feature = 17	correl = 0.114787	descr = Position_Specific_Bin_Base_6_Base_C
cnt = 244	feature = 367	correl = 0.056404	descr = N_Gram_CTA
cnt = 245	feature = 8	correl = -0.0766174	descr = Position_Specific_Bin_Base_2_Base_G
cnt = 246	feature = 628	correl = -0.124671	descr = N_Gram_TCTCT
cnt = 247	feature = 76	correl = 0.0725677	descr = Xue_Structure_Feature_A111
cnt = 248	feature = 475	correl = 0.0630263	descr = N_Gram_GCTG
cnt = 249	feature = 580	correl = -0.0585988	descr = N_Gram_TACTT
cnt = 250	feature = 33	correl = -0.134412	descr = Position_Specific_Bin_Base_16_Base_A
cnt = 251	feature = 645	correl = 0.0990614	descr = N_Gram_TGCA
cnt = 252	feature = 49	correl = -0.081065	descr = Gibbs_of_Target_Sequence__Pos_5_Step_1
cnt = 253	feature = 43	correl = -0.11235	descr = Position_Specific_Bin_Base_18_Base_T
cnt = 254	feature = 237	correl = -0.0601963	descr = N_Gram_ATGA
cnt = 255	feature = 551	correl = 0.116207	descr = N_Gram_GTGG
cnt = 256	feature = 460	correl = 0.107	descr = N_Gram_GCCT
cnt = 257	feature = 602	correl = -0.146788	descr = N_Gram_TCCAG
cnt = 258	feature = 603	correl = 0.0731655	descr = N_Gram_TCCC
cnt = 259	feature = 413	correl = -0.0782646	descr = N_Gram_GACG
cnt = 260	feature = 77	correl = -0.0568313	descr = Xue_Structure_Feature_A110
cnt = 261	feature = 620	correl = -0.0638075	descr = N_Gram_TCGT
cnt = 262	feature = 477	correl = 0.0685135	descr = N_Gram_GCTT
cnt = 263	feature = 51	correl = -0.168329	descr = Gibbs_of_Target_Sequence__Pos_7_Step_1
cnt = 264	feature = 272	correl = 0.0498107	descr = N_Gram_CAGA
cnt = 265	feature = 30	correl = 0.0917041	descr = Position_Specific_Bin_Base_13_Base_C
cnt = 266	feature = 34	correl = 0.119192	descr = Position_Specific_Bin_Base_16_Base_C
cnt = 267	feature = 526	correl = 0.0678755	descr = N_Gram_GGTC
cnt = 268	feature = 683	correl = 0.0818895	descr = N_Gram_TTCA
cnt = 269	feature = 79	correl = 0.1176	descr = Xue_Structure_Feature_A101
cnt = 270	feature = 14	correl = 0.0729509	descr = Position_Specific_Bin_Base_5_Base_C
cnt = 271	feature = 484	correl = 0.0964236	descr = N_Gram_GGAC
cnt = 272	feature = 504	correl = 0.0809913	descr = N_Gram_GGCT
cnt = 273	feature = 47	correl = 0.051568	descr = Gibbs_of_Target_Sequence__Pos_3_Step_1
cnt = 274	feature = 301	correl = 0.0920494	descr = N_Gram_CCCA
cnt = 275	feature = 69	correl = 0.0960731	descr = Fold_of_RNAi_Sequence_Pos_9
cnt = 276	feature = 12	correl = 0.0575257	descr = Position_Specific_Bin_Base_4_Base_C
cnt = 277	feature = 360	correl = 0.173598	descr = N_Gram_CGTG
cnt = 278	feature = 467	correl = 0.0832831	descr = N_Gram_GCGG
cnt = 279	feature = 247	correl = -0.10551	descr = N_Gram_ATTT
cnt = 280	feature = 233	correl = -0.0544241	descr = N_Gram_ATCTC
cnt = 281	feature = 615	correl = -0.0990083	descr = N_Gram_TCGA
cnt = 282	feature = 54	correl = -0.105255	descr = Gibbs_of_Target_Sequence__Pos_13_Step_1
cnt = 283	feature = 16	correl = -0.132473	descr = Position_Specific_Bin_Base_6_Base_A
cnt = 284	feature = 632	correl = -0.112485	descr = N_Gram_TCTTC
cnt = 285	feature = 613	correl = -0.102608	descr = N_Gram_TCCTT
cnt = 286	feature = 105	correl = 0.12693	descr = Fold_of_Target_NoEndbrace_noends_Pos_17
cnt = 287	feature = 481	correl = 0.0533468	descr = N_Gram_GGAA
cnt = 288	feature = 40	correl = -0.282118	descr = Position_Specific_Bin_Base_18_Base_A
cnt = 289	feature = 528	correl = 0.0477671	descr = N_Gram_GGTG
cnt = 290	feature = 65	correl = 0.160153	descr = Fold_of_RNAi_Sequence_Pos_2
cnt = 291	feature = 276	correl = -0.138667	descr = N_Gram_CAGCT
cnt = 292	feature = 345	correl = 0.120737	descr = N_Gram_CGGC
cnt = 293	feature = 280	correl = 0.108386	descr = N_Gram_CAGT
cnt = 294	feature = 253	correl = 0.0539657	descr = N_Gram_CAAA
cnt = 295	feature = 136	correl = -0.098047	descr = N_Gram_AAGT
cnt = 296	feature = 456	correl = 0.0470482	descr = N_Gram_GCCG
cnt = 297	feature = 82	correl = 0.0473888	descr = Xue_Structure_Feature_C100
cnt = 298	feature = 597	correl = -0.0616758	descr = N_Gram_TCAT
cnt = 299	feature = 594	correl = 0.0786009	descr = N_Gram_TCAG
cnt = 300	feature = 68	correl = 0.0994454	descr = Fold_of_RNAi_Sequence_Pos_6
cnt = 301	feature = 451	correl = 0.060614	descr = N_Gram_GCCA
cnt = 302	feature = 66	correl = 0.0860864	descr = Fold_of_RNAi_Sequence_Pos_3
cnt = 303	feature = 579	correl = -0.0643994	descr = N_Gram_TACT
cnt = 304	feature = 510	correl = 0.133195	descr = N_Gram_GGGC
cnt = 305	feature = 690	correl = -0.201791	descr = N_Gram_TTCTC
cnt = 306	feature = 78	correl = 0.049494	descr = Xue_Structure_Feature_A100
cnt = 307	feature = 711	correl = -0.131475	descr = N_Gram_TTTTT
cnt = 308	feature = 549	correl = 0.0850199	descr = N_Gram_GTGC
cnt = 309	feature = 544	correl = -0.0836642	descr = N_Gram_GTCT
cnt = 310	feature = 57	correl = -0.185372	descr = Gibbs_of_Target_Sequence__Pos_18_Step_1
cnt = 311	feature = 693	correl = -0.0708149	descr = N_Gram_TTGA
cnt = 312	feature = 74	correl = 0.0719868	descr = Fold_of_RNAi_Sequence_Pos_15
cnt = 313	feature = 634	correl = 0.051643	descr = N_Gram_TCTTT
cnt = 314	feature = 208	correl = -0.100917	descr = N_Gram_AGTC
cnt = 315	feature = 283	correl = 0.0920225	descr = N_Gram_CATC
cnt = 316	feature = 56	correl = -0.129755	descr = Gibbs_of_Target_Sequence__Pos_17_Step_1
cnt = 317	feature = 474	correl = -0.0556673	descr = N_Gram_GCTCC
cnt = 318	feature = 58	correl = -0.307672	descr = Gibbs_of_Target_Sequence__Pos_19_Step_1
cnt = 319	feature = 677	correl = -0.0874536	descr = N_Gram_TTA
cnt = 320	feature = 67	correl = 0.0539575	descr = Fold_of_RNAi_Sequence_Pos_4
cnt = 321	feature = 357	correl = -0.111191	descr = N_Gram_CGTC
cnt = 322	feature = 338	correl = 0.0569033	descr = N_Gram_CGCC
cnt = 323	feature = 667	correl = 0.0851659	descr = N_Gram_TGT
cnt = 324	feature = 568	correl = -0.105133	descr = N_Gram_TAA
cnt = 325	feature = 577	correl = -0.0858358	descr = N_Gram_TAC
cnt = 326	feature = 64	correl = 0.200631	descr = Fold_of_RNAi_Sequence_Pos_1
cnt = 327	feature = 396	correl = -0.0464044	descr = N_Gram_CTTG
cnt = 328	feature = 73	correl = 0.0679381	descr = Fold_of_RNAi_Sequence_Pos_14
cnt = 329	feature = 218	correl = -0.0512706	descr = N_Gram_ATA
cnt = 330	feature = 626	correl = -0.0982027	descr = N_Gram_TCTCC
cnt = 331	feature = 326	correl = -0.0466408	descr = N_Gram_CCTT
cnt = 332	feature = 691	correl = -0.102603	descr = N_Gram_TTCTT
cnt = 333	feature = 704	correl = -0.0645741	descr = N_Gram_TTTCC
cnt = 334	feature = 436	correl = 0.131763	descr = N_Gram_GCA
cnt = 335	feature = 496	correl = 0.177325	descr = N_Gram_GGCC
cnt = 336	feature = 655	correl = 0.0828624	descr = N_Gram_TGG
cnt = 337	feature = 600	correl = -0.0790111	descr = N_Gram_TCCA
cnt = 338	feature = 252	correl = 0.124289	descr = N_Gram_CAA
cnt = 339	feature = 610	correl = -0.0752757	descr = N_Gram_TCCT
cnt = 340	feature = 81	correl = 0.090842	descr = Xue_Structure_Feature_C110
cnt = 341	feature = 590	correl = 0.0486757	descr = N_Gram_TCA
cnt = 342	feature = 708	correl = -0.150346	descr = N_Gram_TTTT
cnt = 343	feature = 535	correl = -0.110001	descr = N_Gram_GTC
cnt = 344	feature = 395	correl = -0.208668	descr = N_Gram_CTTCT
cnt = 345	feature = 614	correl = -0.113935	descr = N_Gram_TCG
cnt = 346	feature = 624	correl = -0.183226	descr = N_Gram_TCTC
cnt = 347	feature = 636	correl = -0.0828604	descr = N_Gram_TGA
cnt = 348	feature = 506	correl = 0.181247	descr = N_Gram_GGG
cnt = 349	feature = 589	correl = -0.0939071	descr = N_Gram_TC
cnt = 350	feature = 217	correl = -0.118484	descr = N_Gram_AT
cnt = 351	feature = 80	correl = 0.109024	descr = Xue_Structure_Feature_C111
cnt = 352	feature = 546	correl = 0.18024	descr = N_Gram_GTG
cnt = 353	feature = 392	correl = -0.102172	descr = N_Gram_CTTC
cnt = 354	feature = 251	correl = 0.115552	descr = N_Gram_CA
cnt = 355	feature = 341	correl = 0.0824102	descr = N_Gram_CGG
cnt = 356	feature = 435	correl = 0.044122	descr = N_Gram_GC
cnt = 357	feature = 312	correl = 0.0888826	descr = N_Gram_CCG
cnt = 358	feature = 703	correl = -0.0952573	descr = N_Gram_TTTC
cnt = 359	feature = 373	correl = -0.0764467	descr = N_Gram_CTC
cnt = 360	feature = 61	correl = -0.154267	descr = PF_RNAi_Fold_5'Free_Count
cnt = 361	feature = 463	correl = -0.0518636	descr = N_Gram_GCG
cnt = 362	feature = 689	correl = -0.200596	descr = N_Gram_TTCT
cnt = 363	feature = 702	correl = -0.100038	descr = N_Gram_TTT
cnt = 364	feature = 450	correl = 0.105854	descr = N_Gram_GCC
cnt = 365	feature = 635	correl = 0.0478612	descr = N_Gram_TG
cnt = 366	feature = 288	correl = 0.0514876	descr = N_Gram_CC
cnt = 367	feature = 492	correl = 0.162124	descr = N_Gram_GGC
cnt = 368	feature = 376	correl = -0.0844571	descr = N_Gram_CTCC
cnt = 369	feature = 599	correl = -0.0864073	descr = N_Gram_TCC
cnt = 370	feature = 479	correl = 0.157102	descr = N_Gram_GG
cnt = 371	feature = 60	correl = -0.196859	descr = PF_RNAi_Fold_Energy
cnt = 372	feature = 86	correl = -0.102472	descr = Xue_Structure_Feature_C000
num rows = 521
num_elements = 194333
*
optimization finished, #iter = 618
nu = 0.492627
obj = -39.696739, rho = -0.561051
nSV = 356, nBSV = 164
num rows = 58
num_elements = 21634
*
optimization finished, #iter = 52
nu = 0.448032
obj = -4.107041, rho = -0.431479
nSV = 45, nBSV = 9
*
optimization finished, #iter = 618
nu = 0.492627
obj = -39.696739, rho = -0.561051
nSV = 356, nBSV = 164
CFS merit scores = 1.35103
CFS merit scores = 1.60969
CFS merit scores = 1.84932
CFS merit scores = 2.07136
CFS merit scores = 2.27643
CFS merit scores = 2.46255
CFS merit scores = 2.63275
CFS merit scores = 2.79033
CFS merit scores = 2.93497
CFS merit scores = 3.0715
CFS merit scores = 3.20136
CFS merit scores = 3.32523
CFS merit scores = 3.44371
CFS merit scores = 3.55732
CFS merit scores = 3.66568
CFS merit scores = 3.77004
CFS merit scores = 3.87133
CFS merit scores = 3.96987
CFS merit scores = 4.06574
CFS merit scores = 4.15814
CFS merit scores = 4.24812
CFS merit scores = 4.33582
CFS merit scores = 4.42158
CFS merit scores = 4.50541
CFS merit scores = 4.58751
CFS merit scores = 4.66796
CFS merit scores = 4.74685
CFS merit scores = 4.82423
CFS merit scores = 4.90017
CFS merit scores = 4.97472
CFS merit scores = 5.04799
CFS merit scores = 5.11896
CFS merit scores = 5.18852
CFS merit scores = 5.2567
CFS merit scores = 5.3236
CFS merit scores = 5.38926
CFS merit scores = 5.45361
CFS merit scores = 5.51464
CFS merit scores = 5.57432
CFS merit scores = 5.63278
CFS merit scores = 5.69012
CFS merit scores = 5.74629
CFS merit scores = 5.79937
CFS merit scores = 5.85162
CFS merit scores = 5.90312
CFS merit scores = 5.9531
CFS merit scores = 6.00204
CFS merit scores = 6.04972
CFS merit scores = 6.09478
CFS merit scores = 6.13697
CFS merit scores = 6.17625
CFS merit scores = 6.21449
CFS merit scores = 6.24553
CFS merit scores = 6.27541
CFS merit scores = 6.30323
CFS merit scores = 6.33028
CFS merit scores = 6.35679
CFS merit scores = 6.38204
CFS merit scores = 6.40657
CFS merit scores = 6.42943
CFS merit scores = 6.44981
CFS merit scores = 6.46915
CFS merit scores = 6.48793
CFS merit scores = 6.50592
CFS merit scores = 6.52248
CFS merit scores = 6.53923
CFS merit scores = 6.55587
CFS merit scores = 6.5714
CFS merit scores = 6.5853
CFS merit scores = 6.5986
CFS merit scores = 6.61207
CFS merit scores = 6.62553
CFS merit scores = 6.63926
CFS merit scores = 6.65152
CFS merit scores = 6.66173
CFS merit scores = 6.67047
CFS merit scores = 6.67886
CFS merit scores = 6.68517
CFS merit scores = 6.69196
CFS merit scores = 6.69863
CFS merit scores = 6.70394
CFS merit scores = 6.7088
CFS merit scores = 6.71376
CFS merit scores = 6.71845
CFS merit scores = 6.72276
CFS merit scores = 6.72608
CFS merit scores = 6.72918
CFS merit scores = 6.7324
CFS merit scores = 6.73538
CFS merit scores = 6.73867
CFS merit scores = 6.74229
CFS merit scores = 6.74593
CFS merit scores = 6.74837
CFS merit scores = 6.75106
CFS merit scores = 6.75423
CFS merit scores = 6.7578
CFS merit scores = 6.76146
CFS merit scores = 6.76497
CFS merit scores = 6.76821
CFS merit scores = 6.77159
CFS merit scores = 6.77483
CFS merit scores = 6.7767
CFS merit scores = 6.77754
CFS merit scores = 6.77738
CFS merit scores = 6.77707
CFS merit scores = 6.77589
CFS merit scores = 6.7751
CFS merit scores = 6.77434
CFS merit scores = 6.77293
CFS merit scores = 6.77183
CFS merit scores = 6.77036
CFS merit scores = 6.7685
CFS merit scores = 6.76643
CFS merit scores = 6.76448
CFS merit scores = 6.76248
CFS merit scores = 6.76028
CFS merit scores = 6.75825
CFS merit scores = 6.75652
CFS merit scores = 6.75504
CFS merit scores = 6.75351
CFS merit scores = 6.75187
CFS merit scores = 6.74915
CFS merit scores = 6.74585
CFS merit scores = 6.7428
CFS merit scores = 6.73967
CFS merit scores = 6.73614
CFS merit scores = 6.73209
CFS merit scores = 6.72829
CFS merit scores = 6.72465
CFS merit scores = 6.72085
CFS merit scores = 6.71654
CFS merit scores = 6.71237
CFS merit scores = 6.70806
CFS merit scores = 6.70281
CFS merit scores = 6.69764
CFS merit scores = 6.69223
CFS merit scores = 6.68672
CFS merit scores = 6.68112
CFS merit scores = 6.67595
CFS merit scores = 6.67043
CFS merit scores = 6.66526
CFS merit scores = 6.65991
CFS merit scores = 6.65383
CFS merit scores = 6.64776
CFS merit scores = 6.64172
CFS merit scores = 6.63566
CFS merit scores = 6.62958
CFS merit scores = 6.62282
CFS merit scores = 6.61602
CFS merit scores = 6.60901
CFS merit scores = 6.60222
CFS merit scores = 6.59569
CFS merit scores = 6.58889
CFS merit scores = 6.58222
CFS merit scores = 6.57585
CFS merit scores = 6.56914
CFS merit scores = 6.56281
CFS merit scores = 6.55617
CFS merit scores = 6.54959
CFS merit scores = 6.543
CFS merit scores = 6.5363
CFS merit scores = 6.52944
CFS merit scores = 6.52205
CFS merit scores = 6.51436
CFS merit scores = 6.50693
CFS merit scores = 6.4993
CFS merit scores = 6.49154
CFS merit scores = 6.4832
CFS merit scores = 6.47448
CFS merit scores = 6.46548
CFS merit scores = 6.4564
CFS merit scores = 6.44741
CFS merit scores = 6.43865
CFS merit scores = 6.42987
CFS merit scores = 6.42054
CFS merit scores = 6.41081
CFS merit scores = 6.40114
CFS merit scores = 6.39162
CFS merit scores = 6.38219
CFS merit scores = 6.37302
CFS merit scores = 6.36417
CFS merit scores = 6.35535
CFS merit scores = 6.3466
CFS merit scores = 6.33741
CFS merit scores = 6.32841
CFS merit scores = 6.31927
CFS merit scores = 6.30984
CFS merit scores = 6.30024
CFS merit scores = 6.29085
CFS merit scores = 6.28148
CFS merit scores = 6.27206
CFS merit scores = 6.26235
CFS merit scores = 6.25294
CFS merit scores = 6.24344
CFS merit scores = 6.23412
CFS merit scores = 6.22487
CFS merit scores = 6.21546
CFS merit scores = 6.20632
CFS merit scores = 6.1973
CFS merit scores = 6.18846
CFS merit scores = 6.17953
CFS merit scores = 6.17066
CFS merit scores = 6.16166
CFS merit scores = 6.15285
CFS merit scores = 6.14421
CFS merit scores = 6.13572
CFS merit scores = 6.12705
CFS merit scores = 6.1183
CFS merit scores = 6.10964
CFS merit scores = 6.1011
CFS merit scores = 6.09259
CFS merit scores = 6.08414
CFS merit scores = 6.07578
CFS merit scores = 6.06759
CFS merit scores = 6.05956
CFS merit scores = 6.05151
CFS merit scores = 6.04361
CFS merit scores = 6.03512
CFS merit scores = 6.02666
CFS merit scores = 6.01809
CFS merit scores = 6.00952
CFS merit scores = 6.00069
CFS merit scores = 5.99178
CFS merit scores = 5.98298
CFS merit scores = 5.97419
CFS merit scores = 5.96562
CFS merit scores = 5.95709
CFS merit scores = 5.94854
CFS merit scores = 5.93981
CFS merit scores = 5.93126
CFS merit scores = 5.92269
CFS merit scores = 5.91413
CFS merit scores = 5.90567
CFS merit scores = 5.8974
CFS merit scores = 5.8892
CFS merit scores = 5.88101
CFS merit scores = 5.87297
CFS merit scores = 5.86504
CFS merit scores = 5.85717
CFS merit scores = 5.84889
CFS merit scores = 5.84073
CFS merit scores = 5.83275
CFS merit scores = 5.82492
CFS merit scores = 5.81727
CFS merit scores = 5.80961
CFS merit scores = 5.80185
CFS merit scores = 5.79417
CFS merit scores = 5.78669
CFS merit scores = 5.77904
CFS merit scores = 5.77155
CFS merit scores = 5.764
CFS merit scores = 5.75638
CFS merit scores = 5.74887
CFS merit scores = 5.74121
CFS merit scores = 5.73349
CFS merit scores = 5.72573
CFS merit scores = 5.71804
CFS merit scores = 5.71044
CFS merit scores = 5.70266
CFS merit scores = 5.69492
CFS merit scores = 5.6872
CFS merit scores = 5.67948
CFS merit scores = 5.6717
CFS merit scores = 5.66409
CFS merit scores = 5.65646
CFS merit scores = 5.64886
CFS merit scores = 5.64146
CFS merit scores = 5.6341
CFS merit scores = 5.6266
CFS merit scores = 5.61928
CFS merit scores = 5.61189
CFS merit scores = 5.60461
CFS merit scores = 5.59742
CFS merit scores = 5.59033
CFS merit scores = 5.58318
CFS merit scores = 5.57611
CFS merit scores = 5.56907
CFS merit scores = 5.56218
CFS merit scores = 5.5552
CFS merit scores = 5.54833
CFS merit scores = 5.54149
CFS merit scores = 5.53474
CFS merit scores = 5.52777
CFS merit scores = 5.52087
CFS merit scores = 5.51379
CFS merit scores = 5.50685
CFS merit scores = 5.50001
CFS merit scores = 5.49326
CFS merit scores = 5.48659
CFS merit scores = 5.47983
CFS merit scores = 5.47299
CFS merit scores = 5.46626
CFS merit scores = 5.45944
CFS merit scores = 5.45271
CFS merit scores = 5.44583
CFS merit scores = 5.43903
CFS merit scores = 5.43238
CFS merit scores = 5.42567
CFS merit scores = 5.41901
CFS merit scores = 5.41244
CFS merit scores = 5.40593
CFS merit scores = 5.3995
CFS merit scores = 5.39309
CFS merit scores = 5.38675
CFS merit scores = 5.38049
CFS merit scores = 5.37411
CFS merit scores = 5.36767
CFS merit scores = 5.36127
CFS merit scores = 5.35486
CFS merit scores = 5.34842
CFS merit scores = 5.34198
CFS merit scores = 5.33554
CFS merit scores = 5.32918
CFS merit scores = 5.32282
CFS merit scores = 5.31644
CFS merit scores = 5.31009
CFS merit scores = 5.30372
CFS merit scores = 5.2974
CFS merit scores = 5.29113
CFS merit scores = 5.28498
CFS merit scores = 5.2786
CFS merit scores = 5.27233
CFS merit scores = 5.26615
CFS merit scores = 5.26004
CFS merit scores = 5.25397
CFS merit scores = 5.24786
CFS merit scores = 5.24179
CFS merit scores = 5.2357
CFS merit scores = 5.2297
CFS merit scores = 5.22328
CFS merit scores = 5.21685
CFS merit scores = 5.21022
CFS merit scores = 5.20345
CFS merit scores = 5.19663
CFS merit scores = 5.18964
CFS merit scores = 5.18273
CFS merit scores = 5.17583
CFS merit scores = 5.16904
CFS merit scores = 5.16225
CFS merit scores = 5.15545
CFS merit scores = 5.14848
CFS merit scores = 5.14125
CFS merit scores = 5.1341
CFS merit scores = 5.12703
CFS merit scores = 5.1201
CFS merit scores = 5.11283
CFS merit scores = 5.1053
CFS merit scores = 5.09762
CFS merit scores = 5.08981
CFS merit scores = 5.08207
CFS merit scores = 5.07434
CFS merit scores = 5.06666
CFS merit scores = 5.05885
CFS merit scores = 5.05052
CFS merit scores = 5.04192
CFS merit scores = 5.0334
CFS merit scores = 5.02497
CFS merit scores = 5.01653
CFS merit scores = 5.00812
CFS merit scores = 4.99949
CFS merit scores = 4.99081
CFS merit scores = 4.98219
CFS merit scores = 4.97349
CFS merit scores = 4.96488
CFS merit scores = 4.9559
CFS merit scores = 4.94696
CFS merit scores = 4.93802
CFS merit scores = 4.92913
CFS merit scores = 4.92035
CFS merit scores = 4.91094
CFS merit scores = 4.90145
CFS merit scores = 4.892
CFS merit scores = 4.8826
CFS merit scores = 4.87319
CFS merit scores = 4.86367
CFS merit scores = 4.85402
CFS merit scores = 4.8441
CFS merit scores = 4.83404
CFS merit scores = 4.82383
CFS merit scores = 4.81217
CFS merit scores = 4.79908
CFS merit scores = 4.78145
cnt = 1	feature = 57	correl = -0.351026	descr = Gibbs_of_Target_Sequence__Pos_20_Step_1
cnt = 2	feature = 44	correl = 0.234174	descr = Gibbs_of_Target_Sequence__Pos_1_Step_1
cnt = 3	feature = 331	correl = -0.113457	descr = N_Gram_CGACG
cnt = 4	feature = 367	correl = -0.0478481	descr = N_Gram_CGTTG
cnt = 5	feature = 683	correl = 0.0526279	descr = N_Gram_TTAGC
cnt = 6	feature = 250	correl = -0.0914438	descr = N_Gram_CAAAC
cnt = 7	feature = 556	correl = 0.0526846	descr = N_Gram_GTGAC
cnt = 8	feature = 475	correl = 0.0520379	descr = N_Gram_GCGGA
cnt = 9	feature = 450	correl = 0.072894	descr = N_Gram_GCAAT
cnt = 10	feature = 505	correl = -0.0572984	descr = N_Gram_GGCAC
cnt = 11	feature = 425	correl = -0.0479501	descr = N_Gram_GAGCC
cnt = 12	feature = 390	correl = 0.055997	descr = N_Gram_CTGGG
cnt = 13	feature = 586	correl = 0.0456959	descr = N_Gram_TAGAC
cnt = 14	feature = 288	correl = -0.0498409	descr = N_Gram_CATGC
cnt = 15	feature = 294	correl = 0.051569	descr = N_Gram_CCAAT
cnt = 16	feature = 160	correl = -0.0590697	descr = N_Gram_ACGAC
cnt = 17	feature = 228	correl = -0.0492157	descr = N_Gram_ATCGC
cnt = 18	feature = 576	correl = -0.0464003	descr = N_Gram_TAACG
cnt = 19	feature = 692	correl = 0.0445382	descr = N_Gram_TTCGA
cnt = 20	feature = 306	correl = 0.114671	descr = N_Gram_CCCCC
cnt = 21	feature = 624	correl = 0.0943714	descr = N_Gram_TCGGC
cnt = 22	feature = 620	correl = 0.0802942	descr = N_Gram_TCGAC
cnt = 23	feature = 364	correl = 0.0788865	descr = N_Gram_CGTGG
cnt = 24	feature = 342	correl = 0.0570669	descr = N_Gram_CGCTA
cnt = 25	feature = 680	correl = 0.0648094	descr = N_Gram_TTAAC
cnt = 26	feature = 654	correl = 0.0521399	descr = N_Gram_TGCCG
cnt = 27	feature = 540	correl = 0.0503943	descr = N_Gram_GTATA
cnt = 28	feature = 340	correl = 0.0451013	descr = N_Gram_CGCCA
cnt = 29	feature = 610	correl = 0.0521399	descr = N_Gram_TCCCG
cnt = 30	feature = 312	correl = 0.0451013	descr = N_Gram_CCGCA
cnt = 31	feature = 478	correl = 0.0451013	descr = N_Gram_GCGTA
cnt = 32	feature = 415	correl = -0.0682636	descr = N_Gram_GACCC
cnt = 33	feature = 371	correl = 0.0837716	descr = N_Gram_CTACT
cnt = 34	feature = 437	correl = -0.0557194	descr = N_Gram_GATCG
cnt = 35	feature = 688	correl = 0.073808	descr = N_Gram_TTCAA
cnt = 36	feature = 219	correl = -0.0502394	descr = N_Gram_ATAAT
cnt = 37	feature = 406	correl = 0.0528345	descr = N_Gram_GAAAC
cnt = 38	feature = 368	correl = 0.0891558	descr = N_Gram_CGTTT
cnt = 39	feature = 305	correl = 0.0839686	descr = N_Gram_CCCAC
cnt = 40	feature = 579	correl = 0.0740259	descr = N_Gram_TAAGC
cnt = 41	feature = 623	correl = 0.0737083	descr = N_Gram_TCGGA
cnt = 42	feature = 529	correl = 0.0517626	descr = N_Gram_GGGGG
cnt = 43	feature = 301	correl = -0.0626342	descr = N_Gram_CCATA
cnt = 44	feature = 615	correl = 0.0554749	descr = N_Gram_TCCTA
cnt = 45	feature = 237	correl = -0.0454569	descr = N_Gram_ATGCA
cnt = 46	feature = 633	correl = 0.0481807	descr = N_Gram_TCTCG
cnt = 47	feature = 509	correl = 0.0890522	descr = N_Gram_GGCCC
cnt = 48	feature = 290	correl = 0.0579106	descr = N_Gram_CATTA
cnt = 49	feature = 570	correl = 0.0448816	descr = N_Gram_GTTGC
cnt = 50	feature = 313	correl = 0.0706988	descr = N_Gram_CCGGC
cnt = 51	feature = 424	correl = -0.0680089	descr = N_Gram_GAGAA
cnt = 52	feature = 337	correl = -0.0463533	descr = N_Gram_CGATG
cnt = 53	feature = 218	correl = -0.149169	descr = N_Gram_ATAAG
cnt = 54	feature = 323	correl = 0.0438555	descr = N_Gram_CCTCT
cnt = 55	feature = 605	correl = 0.0922761	descr = N_Gram_TCCAA
cnt = 56	feature = 441	correl = 0.0542832	descr = N_Gram_GATGT
cnt = 57	feature = 460	correl = 0.0928253	descr = N_Gram_GCCAG
cnt = 58	feature = 229	correl = -0.0863728	descr = N_Gram_ATCGG
cnt = 59	feature = 315	correl = -0.0761222	descr = N_Gram_CCGGT
cnt = 60	feature = 653	correl = 0.0954466	descr = N_Gram_TGCAC
cnt = 61	feature = 209	correl = -0.0638717	descr = N_Gram_AGTCC
cnt = 62	feature = 597	correl = 0.107937	descr = N_Gram_TCACC
cnt = 63	feature = 220	correl = 0.0546534	descr = N_Gram_ATACA
cnt = 64	feature = 544	correl = 0.176534	descr = N_Gram_GTCAG
cnt = 65	feature = 309	correl = 0.0688261	descr = N_Gram_CCCGC
cnt = 66	feature = 659	correl = 0.088911	descr = N_Gram_TGGAG
cnt = 67	feature = 609	correl = 0.061005	descr = N_Gram_TCCCA
cnt = 68	feature = 255	correl = 0.0492396	descr = N_Gram_CAAGC
cnt = 69	feature = 409	correl = -0.0440801	descr = N_Gram_GAAGG
cnt = 70	feature = 375	correl = 0.0861629	descr = N_Gram_CTATT
cnt = 71	feature = 467	correl = -0.0562543	descr = N_Gram_GCCGT
cnt = 72	feature = 591	correl = -0.0682976	descr = N_Gram_TATAC
cnt = 73	feature = 590	correl = 0.07769	descr = N_Gram_TAGTC
cnt = 74	feature = 400	correl = -0.111408	descr = N_Gram_CTTGC
cnt = 75	feature = 703	correl = 0.0589592	descr = N_Gram_TTGCA
cnt = 76	feature = 625	correl = -0.0789962	descr = N_Gram_TCGGT
cnt = 77	feature = 550	correl = -0.0459779	descr = N_Gram_GTCGC
cnt = 78	feature = 269	correl = 0.0676009	descr = N_Gram_CACTC
cnt = 79	feature = 418	correl = 0.0887534	descr = N_Gram_GACGG
cnt = 80	feature = 511	correl = 0.150496	descr = N_Gram_GGCCT
cnt = 81	feature = 448	correl = 0.0608259	descr = N_Gram_GCAAA
cnt = 82	feature = 541	correl = -0.062694	descr = N_Gram_GTATC
cnt = 83	feature = 476	correl = 0.0515987	descr = N_Gram_GCGGC
cnt = 84	feature = 336	correl = -0.0571194	descr = N_Gram_CGATC
cnt = 85	feature = 589	correl = -0.0576748	descr = N_Gram_TAGCC
cnt = 86	feature = 612	correl = -0.0748541	descr = N_Gram_TCCGC
cnt = 87	feature = 657	correl = 0.0446703	descr = N_Gram_TGCTT
cnt = 88	feature = 669	correl = 0.0479493	descr = N_Gram_TGGTA
cnt = 89	feature = 421	correl = -0.0623634	descr = N_Gram_GACTC
cnt = 90	feature = 525	correl = 0.0777578	descr = N_Gram_GGGCG
cnt = 91	feature = 365	correl = 0.0537714	descr = N_Gram_CGTGT
cnt = 92	feature = 558	correl = 0.0570669	descr = N_Gram_GTGCG
cnt = 93	feature = 648	correl = 0.0652394	descr = N_Gram_TGATA
cnt = 94	feature = 407	correl = 0.101285	descr = N_Gram_GAAAG
cnt = 95	feature = 222	correl = 0.0732557	descr = N_Gram_ATAGT
cnt = 96	feature = 500	correl = 0.089506	descr = N_Gram_GGAGT
cnt = 97	feature = 599	correl = 0.0488607	descr = N_Gram_TCAGA
cnt = 98	feature = 539	correl = 0.0549123	descr = N_Gram_GGTTG
cnt = 99	feature = 457	correl = -0.0452095	descr = N_Gram_GCATG
cnt = 100	feature = 283	correl = -0.0502394	descr = N_Gram_CATAA
cnt = 101	feature = 593	correl = -0.0565826	descr = N_Gram_TATTC
cnt = 102	feature = 649	correl = -0.048882	descr = N_Gram_TGATC
cnt = 103	feature = 455	correl = 0.0532632	descr = N_Gram_GCATA
cnt = 104	feature = 538	correl = 0.0552756	descr = N_Gram_GGTGC
cnt = 105	feature = 413	correl = 0.0445559	descr = N_Gram_GACAC
cnt = 106	feature = 510	correl = 0.0497675	descr = N_Gram_GGCCG
cnt = 107	feature = 596	correl = 0.0535565	descr = N_Gram_TCAAG
cnt = 108	feature = 666	correl = 0.0882601	descr = N_Gram_TGGGG
cnt = 109	feature = 356	correl = -0.081093	descr = N_Gram_CGTAA
cnt = 110	feature = 583	correl = 0.0670282	descr = N_Gram_TACGA
cnt = 111	feature = 298	correl = 0.0545469	descr = N_Gram_CCAGA
cnt = 112	feature = 241	correl = -0.0734402	descr = N_Gram_ATTAC
cnt = 113	feature = 629	correl = 0.0837716	descr = N_Gram_TCTAC
cnt = 114	feature = 677	correl = 0.0507219	descr = N_Gram_TGTGT
cnt = 115	feature = 673	correl = -0.0555809	descr = N_Gram_TGTCA
cnt = 116	feature = 440	correl = -0.0665899	descr = N_Gram_GATGC
cnt = 117	feature = 259	correl = 0.083405	descr = N_Gram_CACAG
cnt = 118	feature = 322	correl = 0.060428	descr = N_Gram_CCTCG
cnt = 119	feature = 420	correl = 0.0861629	descr = N_Gram_GACTA
cnt = 120	feature = 551	correl = 0.0987171	descr = N_Gram_GTCGG
cnt = 121	feature = 278	correl = 0.0858995	descr = N_Gram_CAGGA
cnt = 122	feature = 435	correl = 0.0666399	descr = N_Gram_GATAT
cnt = 123	feature = 580	correl = -0.14	descr = N_Gram_TAAGT
cnt = 124	feature = 472	correl = 0.0445806	descr = N_Gram_GCGAG
cnt = 125	feature = 386	correl = -0.0553155	descr = N_Gram_CTCTC
cnt = 126	feature = 251	correl = 0.0611831	descr = N_Gram_CAAAG
cnt = 127	feature = 466	correl = 0.072319	descr = N_Gram_GCCGG
cnt = 128	feature = 463	correl = 0.0897581	descr = N_Gram_GCCCG
cnt = 129	feature = 286	correl = -0.0640705	descr = N_Gram_CATCG
cnt = 130	feature = 396	correl = 0.0494568	descr = N_Gram_CTTCC
cnt = 131	feature = 461	correl = 0.0495703	descr = N_Gram_GCCAT
cnt = 132	feature = 588	correl = 0.0880945	descr = N_Gram_TAGCA
cnt = 133	feature = 516	correl = 0.149759	descr = N_Gram_GGCTT
cnt = 134	feature = 700	correl = -0.056017	descr = N_Gram_TTGAC
cnt = 135	feature = 656	correl = -0.158222	descr = N_Gram_TGCGT
cnt = 136	feature = 318	correl = 0.0935556	descr = N_Gram_CCGTG
cnt = 137	feature = 416	correl = -0.0637454	descr = N_Gram_GACCT
cnt = 138	feature = 482	correl = 0.0862625	descr = N_Gram_GCTAT
cnt = 139	feature = 667	correl = 0.0464513	descr = N_Gram_TGGGT
cnt = 140	feature = 492	correl = 0.120683	descr = N_Gram_GGAAA
cnt = 141	feature = 652	correl = 0.106629	descr = N_Gram_TGCAA
cnt = 142	feature = 547	correl = 0.0699929	descr = N_Gram_GTCCC
cnt = 143	feature = 348	correl = 0.105692	descr = N_Gram_CGGCA
cnt = 144	feature = 602	correl = -0.0550172	descr = N_Gram_TCATA
cnt = 145	feature = 456	correl = 0.113531	descr = N_Gram_GCATC
cnt = 146	feature = 321	correl = -0.108383	descr = N_Gram_CCTCC
cnt = 147	feature = 326	correl = -0.0885865	descr = N_Gram_CCTTC
cnt = 148	feature = 214	correl = 0.0590609	descr = N_Gram_AGTTG
cnt = 149	feature = 429	correl = 0.077493	descr = N_Gram_GAGGT
cnt = 150	feature = 295	correl = 0.0595278	descr = N_Gram_CCACC
cnt = 151	feature = 565	correl = 0.0694316	descr = N_Gram_GTGTG
cnt = 152	feature = 345	correl = 0.0638375	descr = N_Gram_CGGAA
cnt = 153	feature = 231	correl = 0.0797974	descr = N_Gram_ATCTG
cnt = 154	feature = 258	correl = 0.0521977	descr = N_Gram_CAATA
cnt = 155	feature = 690	correl = 0.075369	descr = N_Gram_TTCCA
cnt = 156	feature = 497	correl = 0.0986263	descr = N_Gram_GGACG
cnt = 157	feature = 274	correl = 0.0545108	descr = N_Gram_CAGCC
cnt = 158	feature = 439	correl = -0.0588102	descr = N_Gram_GATGA
cnt = 159	feature = 226	correl = 0.0736043	descr = N_Gram_ATCAG
cnt = 160	feature = 701	correl = -0.0469626	descr = N_Gram_TTGAG
cnt = 161	feature = 334	correl = -0.090811	descr = N_Gram_CGAGT
cnt = 162	feature = 627	correl = -0.0647136	descr = N_Gram_TCGTC
cnt = 163	feature = 443	correl = -0.0801188	descr = N_Gram_GATTA
cnt = 164	feature = 487	correl = 0.0713594	descr = N_Gram_GCTGG
cnt = 165	feature = 528	correl = 0.067487	descr = N_Gram_GGGGC
cnt = 166	feature = 514	correl = 0.0780795	descr = N_Gram_GGCGG
cnt = 167	feature = 382	correl = -0.053954	descr = N_Gram_CTCCG
cnt = 168	feature = 535	correl = -0.0705089	descr = N_Gram_GGTAA
cnt = 169	feature = 689	correl = 0.0629505	descr = N_Gram_TTCAG
cnt = 170	feature = 711	correl = 0.0461979	descr = N_Gram_TTTCA
cnt = 171	feature = 483	correl = 0.0547365	descr = N_Gram_GCTCA
cnt = 172	feature = 281	correl = 0.109971	descr = N_Gram_CAGTG
cnt = 173	feature = 512	correl = -0.0612784	descr = N_Gram_GGCGA
cnt = 174	feature = 546	correl = -0.091129	descr = N_Gram_GTCCA
cnt = 175	feature = 501	correl = -0.101171	descr = N_Gram_GGATC
cnt = 176	feature = 508	correl = 0.102806	descr = N_Gram_GGCCA
cnt = 177	feature = 631	correl = -0.0981541	descr = N_Gram_TCTCA
cnt = 178	feature = 449	correl = 0.0964269	descr = N_Gram_GCAAC
cnt = 179	feature = 572	correl = -0.0724846	descr = N_Gram_GTTGT
cnt = 180	feature = 402	correl = 0.0784883	descr = N_Gram_CTTGT
cnt = 181	feature = 351	correl = 0.0901555	descr = N_Gram_CGGGA
cnt = 182	feature = 363	correl = 0.11555	descr = N_Gram_CGTGC
cnt = 183	feature = 549	correl = -0.114755	descr = N_Gram_GTCGA
cnt = 184	feature = 719	correl = -0.0777019	descr = N_Gram_TTTTG
cnt = 185	feature = 232	correl = 0.0618643	descr = N_Gram_ATCTT
cnt = 186	feature = 280	correl = 0.0821779	descr = N_Gram_CAGTA
cnt = 187	feature = 235	correl = -0.0633511	descr = N_Gram_ATGAT
cnt = 188	feature = 324	correl = -0.0472097	descr = N_Gram_CCTGG
cnt = 189	feature = 352	correl = 0.14096	descr = N_Gram_CGGGC
cnt = 190	feature = 426	correl = 0.0911086	descr = N_Gram_GAGCT
cnt = 191	feature = 276	correl = -0.134609	descr = N_Gram_CAGCT
cnt = 192	feature = 520	correl = 0.106276	descr = N_Gram_GGGAC
cnt = 193	feature = 693	correl = -0.0626503	descr = N_Gram_TTCGG
cnt = 194	feature = 272	correl = 0.0591848	descr = N_Gram_CAGAG
cnt = 195	feature = 265	correl = 0.0739212	descr = N_Gram_CACCT
cnt = 196	feature = 714	correl = -0.0899226	descr = N_Gram_TTTCT
cnt = 197	feature = 252	correl = 0.0496247	descr = N_Gram_CAACA
cnt = 198	feature = 419	correl = -0.0822704	descr = N_Gram_GACGT
cnt = 199	feature = 661	correl = 0.122443	descr = N_Gram_TGGCC
cnt = 200	feature = 451	correl = 0.0757415	descr = N_Gram_GCAC
cnt = 201	feature = 242	correl = 0.0565478	descr = N_Gram_ATTG
cnt = 202	feature = 531	correl = 0.0502037	descr = N_Gram_GGGT
cnt = 203	feature = 267	correl = -0.0776467	descr = N_Gram_CACGA
cnt = 204	feature = 208	correl = 0.131286	descr = N_Gram_AGTCA
cnt = 205	feature = 616	correl = -0.0700986	descr = N_Gram_TCCTC
cnt = 206	feature = 341	correl = 0.0937968	descr = N_Gram_CGCCG
cnt = 207	feature = 395	correl = 0.0588783	descr = N_Gram_CTTCA
cnt = 208	feature = 578	correl = -0.0513164	descr = N_Gram_TAAGA
cnt = 209	feature = 292	correl = 0.0702164	descr = N_Gram_CCAAA
cnt = 210	feature = 506	correl = 0.0924541	descr = N_Gram_GGCAT
cnt = 211	feature = 412	correl = 0.0641605	descr = N_Gram_GACA
cnt = 212	feature = 600	correl = 0.0810429	descr = N_Gram_TCAGC
cnt = 213	feature = 608	correl = 0.0612152	descr = N_Gram_TCCC
cnt = 214	feature = 496	correl = 0.102968	descr = N_Gram_GGACC
cnt = 215	feature = 494	correl = 0.0483425	descr = N_Gram_GGAAG
cnt = 216	feature = 554	correl = -0.0797203	descr = N_Gram_GTCTT
cnt = 217	feature = 422	correl = -0.0764553	descr = N_Gram_GACTG
cnt = 218	feature = 635	correl = 0.0459185	descr = N_Gram_TCTGG
cnt = 219	feature = 479	correl = -0.132088	descr = N_Gram_GCGTC
cnt = 220	feature = 13	correl = -0.125111	descr = Position_Specific_Bin_Base_5_Base_A
cnt = 221	feature = 606	correl = -0.0634811	descr = N_Gram_TCCAC
cnt = 222	feature = 674	correl = 0.0581474	descr = N_Gram_TGTCC
cnt = 223	feature = 24	correl = -0.0910926	descr = Position_Specific_Bin_Base_11_Base_G
cnt = 224	feature = 210	correl = -0.155348	descr = N_Gram_AGTCT
cnt = 225	feature = 373	correl = 0.105793	descr = N_Gram_CTAT
cnt = 226	feature = 527	correl = 0.0708556	descr = N_Gram_GGGGA
cnt = 227	feature = 36	correl = -0.0501528	descr = Position_Specific_Bin_Base_16_Base_T
cnt = 228	feature = 10	correl = -0.0440194	descr = Position_Specific_Bin_Base_3_Base_A
cnt = 229	feature = 285	correl = 0.110467	descr = N_Gram_CATCC
cnt = 230	feature = 536	correl = 0.0616288	descr = N_Gram_GGTC
cnt = 231	feature = 23	correl = 0.066669	descr = Position_Specific_Bin_Base_10_Base_T
cnt = 232	feature = 468	correl = 0.0886763	descr = N_Gram_GCCT
cnt = 233	feature = 308	correl = 0.0968647	descr = N_Gram_CCCG
cnt = 234	feature = 28	correl = -0.119936	descr = Position_Specific_Bin_Base_12_Base_T
cnt = 235	feature = 438	correl = -0.117362	descr = N_Gram_GATCT
cnt = 236	feature = 704	correl = -0.152896	descr = N_Gram_TTGCG
cnt = 237	feature = 601	correl = 0.110297	descr = N_Gram_TCAGT
cnt = 238	feature = 662	correl = -0.10154	descr = N_Gram_TGGCG
cnt = 239	feature = 713	correl = -0.0576182	descr = N_Gram_TTTCG
cnt = 240	feature = 254	correl = 0.0820514	descr = N_Gram_CAAG
cnt = 241	feature = 560	correl = 0.118268	descr = N_Gram_GTGG
cnt = 242	feature = 21	correl = -0.060895	descr = Position_Specific_Bin_Base_9_Base_T
cnt = 243	feature = 83	correl = 0.0629097	descr = Xue_Structure_Feature_C010
cnt = 244	feature = 681	correl = -0.071987	descr = N_Gram_TTAC
cnt = 245	feature = 11	correl = 0.0838059	descr = Position_Specific_Bin_Base_3_Base_C
cnt = 246	feature = 388	correl = 0.0463813	descr = N_Gram_CTGC
cnt = 247	feature = 29	correl = -0.0685099	descr = Position_Specific_Bin_Base_13_Base_A
cnt = 248	feature = 428	correl = 0.0441429	descr = N_Gram_GAGGC
cnt = 249	feature = 38	correl = -0.0569938	descr = Position_Specific_Bin_Base_17_Base_T
cnt = 250	feature = 244	correl = -0.0865362	descr = N_Gram_ATTT
cnt = 251	feature = 613	correl = -0.0961068	descr = N_Gram_TCCGG
cnt = 252	feature = 563	correl = 0.0777447	descr = N_Gram_GTGT
cnt = 253	feature = 18	correl = 0.0468431	descr = Position_Specific_Bin_Base_6_Base_T
cnt = 254	feature = 335	correl = -0.0623832	descr = N_Gram_CGAT
cnt = 255	feature = 626	correl = -0.0616364	descr = N_Gram_TCGT
cnt = 256	feature = 473	correl = 0.0582656	descr = N_Gram_GCGCC
cnt = 257	feature = 664	correl = 0.106951	descr = N_Gram_TGGG
cnt = 258	feature = 40	correl = 0.139588	descr = Position_Specific_Bin_Base_18_Base_C
cnt = 259	feature = 8	correl = -0.0609869	descr = Position_Specific_Bin_Base_2_Base_G
cnt = 260	feature = 645	correl = -0.0455926	descr = N_Gram_TGACT
cnt = 261	feature = 32	correl = 0.093727	descr = Position_Specific_Bin_Base_14_Base_T
cnt = 262	feature = 17	correl = 0.104792	descr = Position_Specific_Bin_Base_6_Base_C
cnt = 263	feature = 277	correl = 0.0473476	descr = N_Gram_CAGG
cnt = 264	feature = 447	correl = 0.130184	descr = N_Gram_GCAA
cnt = 265	feature = 136	correl = -0.043914	descr = N_Gram_AATC
cnt = 266	feature = 67	correl = 0.105863	descr = Fold_of_RNAi_Sequence_Pos_9
cnt = 267	feature = 640	correl = 0.0509196	descr = N_Gram_TCTTT
cnt = 268	feature = 33	correl = 0.0496908	descr = Position_Specific_Bin_Base_15_Base_C
cnt = 269	feature = 360	correl = -0.130753	descr = N_Gram_CGTCG
cnt = 270	feature = 45	correl = 0.25005	descr = Gibbs_of_Target_Sequence__Pos_2_Step_1
cnt = 271	feature = 261	correl = 0.0932931	descr = N_Gram_CACC
cnt = 272	feature = 51	correl = -0.0993222	descr = Gibbs_of_Target_Sequence__Pos_13_Step_1
cnt = 273	feature = 454	correl = 0.0790465	descr = N_Gram_GCAT
cnt = 274	feature = 211	correl = 0.0459271	descr = N_Gram_AGTG
cnt = 275	feature = 19	correl = -0.0551368	descr = Position_Specific_Bin_Base_8_Base_C
cnt = 276	feature = 105	correl = -0.0783452	descr = Fold_of_Target_NoBeginbrace_noends_Pos_4
cnt = 277	feature = 9	correl = 0.0649604	descr = Position_Specific_Bin_Base_2_Base_T
cnt = 278	feature = 72	correl = 0.0817908	descr = Fold_of_RNAi_Sequence_Pos_14
cnt = 279	feature = 442	correl = -0.0559094	descr = N_Gram_GATT
cnt = 280	feature = 16	correl = -0.125995	descr = Position_Specific_Bin_Base_6_Base_A
cnt = 281	feature = 42	correl = -0.118384	descr = Position_Specific_Bin_Base_18_Base_T
cnt = 282	feature = 34	correl = -0.113325	descr = Position_Specific_Bin_Base_16_Base_A
cnt = 283	feature = 634	correl = -0.114886	descr = N_Gram_TCTCT
cnt = 284	feature = 383	correl = -0.126845	descr = N_Gram_CTCCT
cnt = 285	feature = 69	correl = 0.0758556	descr = Fold_of_RNAi_Sequence_Pos_11
cnt = 286	feature = 49	correl = -0.162427	descr = Gibbs_of_Target_Sequence__Pos_7_Step_1
cnt = 287	feature = 643	correl = -0.0717183	descr = N_Gram_TGAAG
cnt = 288	feature = 12	correl = -0.0953787	descr = Position_Specific_Bin_Base_4_Base_A
cnt = 289	feature = 266	correl = -0.0783882	descr = N_Gram_CACG
cnt = 290	feature = 399	correl = -0.0827461	descr = N_Gram_CTTGA
cnt = 291	feature = 30	correl = 0.0994615	descr = Position_Specific_Bin_Base_13_Base_C
cnt = 292	feature = 35	correl = 0.132939	descr = Position_Specific_Bin_Base_16_Base_C
cnt = 293	feature = 234	correl = -0.0662889	descr = N_Gram_ATGA
cnt = 294	feature = 485	correl = 0.0887049	descr = N_Gram_GCTG
cnt = 295	feature = 397	correl = -0.224709	descr = N_Gram_CTTCT
cnt = 296	feature = 47	correl = -0.0750128	descr = Gibbs_of_Target_Sequence__Pos_5_Step_1
cnt = 297	feature = 304	correl = 0.0695853	descr = N_Gram_CCCA
cnt = 298	feature = 459	correl = 0.0705088	descr = N_Gram_GCCA
cnt = 299	feature = 464	correl = 0.0674106	descr = N_Gram_GCCG
cnt = 300	feature = 526	correl = 0.101548	descr = N_Gram_GGGG
cnt = 301	feature = 39	correl = -0.267577	descr = Position_Specific_Bin_Base_18_Base_A
cnt = 302	feature = 553	correl = -0.0825531	descr = N_Gram_GTCT
cnt = 303	feature = 76	correl = -0.059011	descr = Xue_Structure_Feature_A110
cnt = 304	feature = 68	correl = 0.0532365	descr = Fold_of_RNAi_Sequence_Pos_10
cnt = 305	feature = 619	correl = -0.0871725	descr = N_Gram_TCGA
cnt = 306	feature = 14	correl = 0.0891135	descr = Position_Specific_Bin_Base_5_Base_C
cnt = 307	feature = 691	correl = -0.0486398	descr = N_Gram_TTCG
cnt = 308	feature = 687	correl = 0.0692985	descr = N_Gram_TTCA
cnt = 309	feature = 712	correl = -0.0786485	descr = N_Gram_TTTCC
cnt = 310	feature = 77	correl = 0.0658704	descr = Xue_Structure_Feature_A100
cnt = 311	feature = 26	correl = 0.172887	descr = Position_Specific_Bin_Base_12_Base_C
cnt = 312	feature = 314	correl = 0.128341	descr = N_Gram_CCGGG
cnt = 313	feature = 577	correl = -0.0962673	descr = N_Gram_TAAG
cnt = 314	feature = 284	correl = 0.0778066	descr = N_Gram_CATC
cnt = 315	feature = 655	correl = -0.142705	descr = N_Gram_TGCG
cnt = 316	feature = 436	correl = -0.125683	descr = N_Gram_GATC
cnt = 317	feature = 56	correl = -0.285192	descr = Gibbs_of_Target_Sequence__Pos_19_Step_1
cnt = 318	feature = 291	correl = 0.108972	descr = N_Gram_CCAA
cnt = 319	feature = 417	correl = -0.0448644	descr = N_Gram_GACG
cnt = 320	feature = 75	correl = 0.0653259	descr = Xue_Structure_Feature_A111
cnt = 321	feature = 504	correl = 0.0734098	descr = N_Gram_GGCA
cnt = 322	feature = 545	correl = -0.0580049	descr = N_Gram_GTCC
cnt = 323	feature = 353	correl = -0.0517811	descr = N_Gram_CGGT
cnt = 324	feature = 52	correl = -0.179394	descr = Gibbs_of_Target_Sequence__Pos_14_Step_1
cnt = 325	feature = 498	correl = 0.126762	descr = N_Gram_GGAG
cnt = 326	feature = 702	correl = -0.0618147	descr = N_Gram_TTGC
cnt = 327	feature = 41	correl = 0.275651	descr = Position_Specific_Bin_Base_18_Base_G
cnt = 328	feature = 695	correl = -0.204811	descr = N_Gram_TTCTC
cnt = 329	feature = 73	correl = 0.0609044	descr = Fold_of_RNAi_Sequence_Pos_15
cnt = 330	feature = 233	correl = -0.0440288	descr = N_Gram_ATG
cnt = 331	feature = 65	correl = 0.05933	descr = Fold_of_RNAi_Sequence_Pos_4
cnt = 332	feature = 61	correl = 0.168852	descr = Fold_of_RNAi_Sequence_Pos_0
cnt = 333	feature = 325	correl = -0.0448873	descr = N_Gram_CCTT
cnt = 334	feature = 54	correl = -0.120437	descr = Gibbs_of_Target_Sequence__Pos_17_Step_1
cnt = 335	feature = 598	correl = 0.137305	descr = N_Gram_TCAG
cnt = 336	feature = 660	correl = 0.0628823	descr = N_Gram_TGGC
cnt = 337	feature = 82	correl = 0.0497266	descr = Xue_Structure_Feature_C011
cnt = 338	feature = 207	correl = -0.094282	descr = N_Gram_AGTC
cnt = 339	feature = 81	correl = 0.0445739	descr = Xue_Structure_Feature_C100
cnt = 340	feature = 611	correl = -0.0705908	descr = N_Gram_TCCG
cnt = 341	feature = 477	correl = -0.0791223	descr = N_Gram_GCGT
cnt = 342	feature = 518	correl = 0.12856	descr = N_Gram_GGGA
cnt = 343	feature = 398	correl = -0.0454792	descr = N_Gram_CTTG
cnt = 344	feature = 481	correl = 0.0646111	descr = N_Gram_GCT
cnt = 345	feature = 64	correl = 0.083141	descr = Fold_of_RNAi_Sequence_Pos_3
cnt = 346	feature = 718	correl = -0.1575	descr = N_Gram_TTTTC
cnt = 347	feature = 303	correl = 0.0448825	descr = N_Gram_CCC
cnt = 348	feature = 394	correl = -0.122047	descr = N_Gram_CTTC
cnt = 349	feature = 555	correl = 0.151964	descr = N_Gram_GTG
cnt = 350	feature = 339	correl = 0.069189	descr = N_Gram_CGCC
cnt = 351	feature = 80	correl = 0.080354	descr = Xue_Structure_Feature_C110
cnt = 352	feature = 432	correl = -0.0485555	descr = N_Gram_GAT
cnt = 353	feature = 446	correl = 0.122317	descr = N_Gram_GCA
cnt = 354	feature = 86	correl = 0.108566	descr = Xue_Structure_Feature_G110
cnt = 355	feature = 717	correl = -0.1552	descr = N_Gram_TTTT
cnt = 356	feature = 630	correl = -0.199031	descr = N_Gram_TCTC
cnt = 357	feature = 327	correl = -0.0713729	descr = N_Gram_CGA
cnt = 358	feature = 225	correl = -0.0514077	descr = N_Gram_ATC
cnt = 359	feature = 248	correl = 0.135025	descr = N_Gram_CAA
cnt = 360	feature = 641	correl = -0.0947727	descr = N_Gram_TGA
cnt = 361	feature = 79	correl = 0.0941971	descr = Xue_Structure_Feature_C111
cnt = 362	feature = 517	correl = 0.189105	descr = N_Gram_GGG
cnt = 363	feature = 694	correl = -0.214266	descr = N_Gram_TTCT
cnt = 364	feature = 423	correl = 0.0466108	descr = N_Gram_GAG
cnt = 365	feature = 60	correl = -0.0509974	descr = PF_RNAi_Fold_3'Free_Count
cnt = 366	feature = 618	correl = -0.111821	descr = N_Gram_TCG
cnt = 367	feature = 636	correl = -0.101141	descr = N_Gram_TCTT
cnt = 368	feature = 697	correl = -0.0625514	descr = N_Gram_TTG
cnt = 369	feature = 574	correl = -0.0639488	descr = N_Gram_TA
cnt = 370	feature = 376	correl = -0.100549	descr = N_Gram_CTC
cnt = 371	feature = 391	correl = -0.110851	descr = N_Gram_CTT
cnt = 372	feature = 59	correl = -0.139778	descr = PF_RNAi_Fold_5'Free_Count
cnt = 373	feature = 458	correl = 0.108922	descr = N_Gram_GCC
cnt = 374	feature = 594	correl = -0.138975	descr = N_Gram_TC
cnt = 375	feature = 709	correl = -0.10885	descr = N_Gram_TTT
cnt = 376	feature = 603	correl = -0.136211	descr = N_Gram_TCC
cnt = 377	feature = 343	correl = 0.0747964	descr = N_Gram_CGG
cnt = 378	feature = 628	correl = -0.109722	descr = N_Gram_TCT
cnt = 379	feature = 503	correl = 0.144805	descr = N_Gram_GGC
cnt = 380	feature = 686	correl = -0.163935	descr = N_Gram_TTC
cnt = 381	feature = 58	correl = -0.190267	descr = PF_RNAi_Fold_Energy
cnt = 382	feature = 43	correl = -0.190862	descr = Gibbs_of_Target_Sequence_
num rows = 521
num_elements = 199543
*
optimization finished, #iter = 578
nu = 0.482106
obj = -39.487104, rho = -0.536328
nSV = 356, nBSV = 164
num rows = 58
num_elements = 22214
*
optimization finished, #iter = 58
nu = 0.469480
obj = -4.359355, rho = -0.414475
nSV = 45, nBSV = 10
*
optimization finished, #iter = 578
nu = 0.482106
obj = -39.487104, rho = -0.536328
nSV = 356, nBSV = 164
CFS merit scores = 1.27457
CFS merit scores = 1.57507
CFS merit scores = 1.83675
CFS merit scores = 2.06509
CFS merit scores = 2.2693
CFS merit scores = 2.45943
CFS merit scores = 2.63647
CFS merit scores = 2.79874
CFS merit scores = 2.95082
CFS merit scores = 3.09139
CFS merit scores = 3.22524
CFS merit scores = 3.35212
CFS merit scores = 3.47074
CFS merit scores = 3.58423
CFS merit scores = 3.69248
CFS merit scores = 3.79538
CFS merit scores = 3.89472
CFS merit scores = 3.99024
CFS merit scores = 4.08183
CFS merit scores = 4.17034
CFS merit scores = 4.25643
CFS merit scores = 4.33794
CFS merit scores = 4.41711
CFS merit scores = 4.49464
CFS merit scores = 4.5699
CFS merit scores = 4.64378
CFS merit scores = 4.71541
CFS merit scores = 4.78515
CFS merit scores = 4.85341
CFS merit scores = 4.92021
CFS merit scores = 4.98573
CFS merit scores = 5.05024
CFS merit scores = 5.11223
CFS merit scores = 5.17269
CFS merit scores = 5.2312
CFS merit scores = 5.28754
CFS merit scores = 5.3425
CFS merit scores = 5.39669
CFS merit scores = 5.44929
CFS merit scores = 5.50033
CFS merit scores = 5.55004
CFS merit scores = 5.59851
CFS merit scores = 5.64595
CFS merit scores = 5.69243
CFS merit scores = 5.73557
CFS merit scores = 5.77684
CFS merit scores = 5.81657
CFS merit scores = 5.85317
CFS merit scores = 5.88767
CFS merit scores = 5.92148
CFS merit scores = 5.95306
CFS merit scores = 5.98338
CFS merit scores = 6.01189
CFS merit scores = 6.03889
CFS merit scores = 6.06075
CFS merit scores = 6.0825
CFS merit scores = 6.10449
CFS merit scores = 6.12586
CFS merit scores = 6.14619
CFS merit scores = 6.1661
CFS merit scores = 6.18548
CFS merit scores = 6.20511
CFS merit scores = 6.22347
CFS merit scores = 6.23885
CFS merit scores = 6.25319
CFS merit scores = 6.26544
CFS merit scores = 6.27683
CFS merit scores = 6.28662
CFS merit scores = 6.29632
CFS merit scores = 6.30551
CFS merit scores = 6.3148
CFS merit scores = 6.32358
CFS merit scores = 6.33219
CFS merit scores = 6.33821
CFS merit scores = 6.34412
CFS merit scores = 6.35038
CFS merit scores = 6.35642
CFS merit scores = 6.36151
CFS merit scores = 6.36709
CFS merit scores = 6.37143
CFS merit scores = 6.37517
CFS merit scores = 6.37803
CFS merit scores = 6.38004
CFS merit scores = 6.38214
CFS merit scores = 6.38453
CFS merit scores = 6.38704
CFS merit scores = 6.38929
CFS merit scores = 6.39187
CFS merit scores = 6.39374
CFS merit scores = 6.39567
CFS merit scores = 6.39765
CFS merit scores = 6.39919
CFS merit scores = 6.40102
CFS merit scores = 6.40295
CFS merit scores = 6.40469
CFS merit scores = 6.40668
CFS merit scores = 6.40897
CFS merit scores = 6.4111
CFS merit scores = 6.41264
CFS merit scores = 6.41374
CFS merit scores = 6.41517
CFS merit scores = 6.4166
CFS merit scores = 6.41814
CFS merit scores = 6.41948
CFS merit scores = 6.42112
CFS merit scores = 6.42152
CFS merit scores = 6.42065
CFS merit scores = 6.41977
CFS merit scores = 6.41887
CFS merit scores = 6.41699
CFS merit scores = 6.41513
CFS merit scores = 6.41312
CFS merit scores = 6.41058
CFS merit scores = 6.40811
CFS merit scores = 6.40584
CFS merit scores = 6.40347
CFS merit scores = 6.40077
CFS merit scores = 6.39811
CFS merit scores = 6.39536
CFS merit scores = 6.39211
CFS merit scores = 6.38898
CFS merit scores = 6.38584
CFS merit scores = 6.38165
CFS merit scores = 6.3777
CFS merit scores = 6.37406
CFS merit scores = 6.36934
CFS merit scores = 6.36496
CFS merit scores = 6.36054
CFS merit scores = 6.35633
CFS merit scores = 6.35169
CFS merit scores = 6.34723
CFS merit scores = 6.34282
CFS merit scores = 6.33837
CFS merit scores = 6.33419
CFS merit scores = 6.32974
CFS merit scores = 6.32474
CFS merit scores = 6.31982
CFS merit scores = 6.315
CFS merit scores = 6.31004
CFS merit scores = 6.30502
CFS merit scores = 6.29955
CFS merit scores = 6.29429
CFS merit scores = 6.28885
CFS merit scores = 6.28318
CFS merit scores = 6.27768
CFS merit scores = 6.2723
CFS merit scores = 6.26643
CFS merit scores = 6.26082
CFS merit scores = 6.25458
CFS merit scores = 6.24784
CFS merit scores = 6.24096
CFS merit scores = 6.23394
CFS merit scores = 6.22689
CFS merit scores = 6.21959
CFS merit scores = 6.21236
CFS merit scores = 6.20507
CFS merit scores = 6.19788
CFS merit scores = 6.19017
CFS merit scores = 6.18181
CFS merit scores = 6.17349
CFS merit scores = 6.16437
CFS merit scores = 6.15516
CFS merit scores = 6.14595
CFS merit scores = 6.13687
CFS merit scores = 6.12745
CFS merit scores = 6.11838
CFS merit scores = 6.1091
CFS merit scores = 6.0998
CFS merit scores = 6.09015
CFS merit scores = 6.08064
CFS merit scores = 6.07111
CFS merit scores = 6.06117
CFS merit scores = 6.05137
CFS merit scores = 6.04142
CFS merit scores = 6.03165
CFS merit scores = 6.02184
CFS merit scores = 6.01209
CFS merit scores = 6.00232
CFS merit scores = 5.9927
CFS merit scores = 5.98312
CFS merit scores = 5.97365
CFS merit scores = 5.96437
CFS merit scores = 5.9548
CFS merit scores = 5.94531
CFS merit scores = 5.93585
CFS merit scores = 5.92639
CFS merit scores = 5.91714
CFS merit scores = 5.9076
CFS merit scores = 5.89814
CFS merit scores = 5.88898
CFS merit scores = 5.87997
CFS merit scores = 5.87059
CFS merit scores = 5.86135
CFS merit scores = 5.8523
CFS merit scores = 5.84332
CFS merit scores = 5.83459
CFS merit scores = 5.82581
CFS merit scores = 5.81722
CFS merit scores = 5.80875
CFS merit scores = 5.80016
CFS merit scores = 5.79175
CFS merit scores = 5.78312
CFS merit scores = 5.77448
CFS merit scores = 5.76587
CFS merit scores = 5.75742
CFS merit scores = 5.74904
CFS merit scores = 5.74068
CFS merit scores = 5.73234
CFS merit scores = 5.72421
CFS merit scores = 5.7159
CFS merit scores = 5.70778
CFS merit scores = 5.69974
CFS merit scores = 5.69192
CFS merit scores = 5.68406
CFS merit scores = 5.6763
CFS merit scores = 5.66864
CFS merit scores = 5.66099
CFS merit scores = 5.65354
CFS merit scores = 5.64616
CFS merit scores = 5.63866
CFS merit scores = 5.63139
CFS merit scores = 5.62369
CFS merit scores = 5.61609
CFS merit scores = 5.60854
CFS merit scores = 5.60117
CFS merit scores = 5.59391
CFS merit scores = 5.58672
CFS merit scores = 5.57955
CFS merit scores = 5.57253
CFS merit scores = 5.56558
CFS merit scores = 5.55866
CFS merit scores = 5.55189
CFS merit scores = 5.54517
CFS merit scores = 5.5381
CFS merit scores = 5.53067
CFS merit scores = 5.52333
CFS merit scores = 5.51588
CFS merit scores = 5.50859
CFS merit scores = 5.50139
CFS merit scores = 5.49434
CFS merit scores = 5.48724
CFS merit scores = 5.48033
CFS merit scores = 5.47352
CFS merit scores = 5.4669
CFS merit scores = 5.46029
CFS merit scores = 5.45371
CFS merit scores = 5.4471
CFS merit scores = 5.44065
CFS merit scores = 5.43418
CFS merit scores = 5.42758
CFS merit scores = 5.42101
CFS merit scores = 5.41441
CFS merit scores = 5.40795
CFS merit scores = 5.40136
CFS merit scores = 5.39465
CFS merit scores = 5.38795
CFS merit scores = 5.38137
CFS merit scores = 5.37481
CFS merit scores = 5.36817
CFS merit scores = 5.36152
CFS merit scores = 5.35503
CFS merit scores = 5.3486
CFS merit scores = 5.34229
CFS merit scores = 5.33606
CFS merit scores = 5.3297
CFS merit scores = 5.32339
CFS merit scores = 5.31717
CFS merit scores = 5.31083
CFS merit scores = 5.30461
CFS merit scores = 5.29828
CFS merit scores = 5.29209
CFS merit scores = 5.28588
CFS merit scores = 5.27965
CFS merit scores = 5.27356
CFS merit scores = 5.26714
CFS merit scores = 5.26089
CFS merit scores = 5.25467
CFS merit scores = 5.24843
CFS merit scores = 5.2422
CFS merit scores = 5.236
CFS merit scores = 5.2297
CFS merit scores = 5.2234
CFS merit scores = 5.21691
CFS merit scores = 5.21054
CFS merit scores = 5.20401
CFS merit scores = 5.19762
CFS merit scores = 5.19126
CFS merit scores = 5.18487
CFS merit scores = 5.1786
CFS merit scores = 5.1722
CFS merit scores = 5.16573
CFS merit scores = 5.15929
CFS merit scores = 5.15282
CFS merit scores = 5.14635
CFS merit scores = 5.13997
CFS merit scores = 5.13366
CFS merit scores = 5.12734
CFS merit scores = 5.12078
CFS merit scores = 5.11427
CFS merit scores = 5.10782
CFS merit scores = 5.10133
CFS merit scores = 5.09484
CFS merit scores = 5.08822
CFS merit scores = 5.0815
CFS merit scores = 5.07484
CFS merit scores = 5.06825
CFS merit scores = 5.06164
CFS merit scores = 5.05499
CFS merit scores = 5.04825
CFS merit scores = 5.0416
CFS merit scores = 5.03479
CFS merit scores = 5.02794
CFS merit scores = 5.02105
CFS merit scores = 5.01428
CFS merit scores = 5.00736
CFS merit scores = 5.00041
CFS merit scores = 4.99327
CFS merit scores = 4.98604
CFS merit scores = 4.97889
CFS merit scores = 4.97173
CFS merit scores = 4.96418
CFS merit scores = 4.95664
CFS merit scores = 4.94897
CFS merit scores = 4.94125
CFS merit scores = 4.93364
CFS merit scores = 4.92608
CFS merit scores = 4.91844
CFS merit scores = 4.9106
CFS merit scores = 4.90265
CFS merit scores = 4.89481
CFS merit scores = 4.8869
CFS merit scores = 4.87916
CFS merit scores = 4.87135
CFS merit scores = 4.86363
CFS merit scores = 4.85562
CFS merit scores = 4.84739
CFS merit scores = 4.83904
CFS merit scores = 4.83081
CFS merit scores = 4.82239
CFS merit scores = 4.814
CFS merit scores = 4.80566
CFS merit scores = 4.7971
CFS merit scores = 4.78795
CFS merit scores = 4.77888
CFS merit scores = 4.76993
CFS merit scores = 4.76076
CFS merit scores = 4.75172
CFS merit scores = 4.74213
CFS merit scores = 4.73244
CFS merit scores = 4.72263
CFS merit scores = 4.71272
CFS merit scores = 4.70269
CFS merit scores = 4.69267
CFS merit scores = 4.68245
CFS merit scores = 4.6712
CFS merit scores = 4.65934
CFS merit scores = 4.64161
cnt = 1	feature = 49	correl = 0.274573	descr = Gibbs_of_Target_Sequence__Pos_2_Step_1
cnt = 2	feature = 54	correl = -0.185982	descr = Gibbs_of_Target_Sequence__Pos_7_Step_1
cnt = 3	feature = 44	correl = 0.100401	descr = Position_Specific_Bin_Base_18_Base_C
cnt = 4	feature = 463	correl = -0.129118	descr = N_Gram_GCGTC
cnt = 5	feature = 593	correl = 0.0520764	descr = N_Gram_TCCCG
cnt = 6	feature = 326	correl = 0.073181	descr = N_Gram_CGACA
cnt = 7	feature = 308	correl = 0.0450415	descr = N_Gram_CCGAA
cnt = 8	feature = 640	correl = 0.0637596	descr = N_Gram_TGGAG
cnt = 9	feature = 509	correl = 0.0928145	descr = N_Gram_GGGTC
cnt = 10	feature = 505	correl = 0.0450415	descr = N_Gram_GGGCT
cnt = 11	feature = 624	correl = 0.0456842	descr = N_Gram_TGACA
cnt = 12	feature = 241	correl = 0.0669167	descr = N_Gram_ATTCC
cnt = 13	feature = 500	correl = 0.106148	descr = N_Gram_GGGAC
cnt = 14	feature = 337	correl = 0.0570008	descr = N_Gram_CGCTA
cnt = 15	feature = 595	correl = 0.0502062	descr = N_Gram_TCCGA
cnt = 16	feature = 301	correl = 0.0450415	descr = N_Gram_CCCCG
cnt = 17	feature = 283	correl = 0.0553759	descr = N_Gram_CATTA
cnt = 18	feature = 576	correl = -0.0599047	descr = N_Gram_TATTC
cnt = 19	feature = 626	correl = -0.0813103	descr = N_Gram_TGAGA
cnt = 20	feature = 327	correl = -0.0492258	descr = N_Gram_CGACC
cnt = 21	feature = 383	correl = 0.0559049	descr = N_Gram_CTGGG
cnt = 22	feature = 482	correl = 0.0653179	descr = N_Gram_GGATT
cnt = 23	feature = 323	correl = 0.0744472	descr = N_Gram_CCTTA
cnt = 24	feature = 419	correl = -0.0557411	descr = N_Gram_GATCG
cnt = 25	feature = 364	correl = 0.0661461	descr = N_Gram_CTAGG
cnt = 26	feature = 606	correl = -0.0492258	descr = N_Gram_TCGCA
cnt = 27	feature = 548	correl = 0.0886556	descr = N_Gram_GTTAA
cnt = 28	feature = 360	correl = 0.149477	descr = N_Gram_CGTTT
cnt = 29	feature = 608	correl = 0.0942856	descr = N_Gram_TCGGC
cnt = 30	feature = 636	correl = 0.0520764	descr = N_Gram_TGCCG
cnt = 31	feature = 574	correl = 0.0675531	descr = N_Gram_TATAT
cnt = 32	feature = 357	correl = 0.0788089	descr = N_Gram_CGTGG
cnt = 33	feature = 572	correl = 0.0687236	descr = N_Gram_TAGCA
cnt = 34	feature = 406	correl = -0.0682787	descr = N_Gram_GACCC
cnt = 35	feature = 252	correl = 0.0616903	descr = N_Gram_CAAGC
cnt = 36	feature = 363	correl = 0.0563769	descr = N_Gram_CTACT
cnt = 37	feature = 309	correl = 0.0450415	descr = N_Gram_CCGCA
cnt = 38	feature = 521	correl = 0.0482947	descr = N_Gram_GTACC
cnt = 39	feature = 366	correl = 0.0627638	descr = N_Gram_CTATA
cnt = 40	feature = 473	correl = -0.0498594	descr = N_Gram_GGAAC
cnt = 41	feature = 660	correl = -0.0701986	descr = N_Gram_TGTTA
cnt = 42	feature = 504	correl = 0.0776445	descr = N_Gram_GGGCG
cnt = 43	feature = 318	correl = 0.0670616	descr = N_Gram_CCTCA
cnt = 44	feature = 441	correl = -0.045258	descr = N_Gram_GCATG
cnt = 45	feature = 267	correl = 0.0670594	descr = N_Gram_CACTC
cnt = 46	feature = 492	correl = -0.084973	descr = N_Gram_GGCGA
cnt = 47	feature = 382	correl = -0.0684932	descr = N_Gram_CTGCC
cnt = 48	feature = 653	correl = 0.0591248	descr = N_Gram_TGTAA
cnt = 49	feature = 604	correl = 0.0802158	descr = N_Gram_TCGAC
cnt = 50	feature = 226	correl = -0.095802	descr = N_Gram_ATCGG
cnt = 51	feature = 542	correl = 0.0697161	descr = N_Gram_GTGCT
cnt = 52	feature = 313	correl = -0.0641534	descr = N_Gram_CCGGT
cnt = 53	feature = 214	correl = -0.125779	descr = N_Gram_ATAAG
cnt = 54	feature = 526	correl = -0.0512522	descr = N_Gram_GTCAA
cnt = 55	feature = 402	correl = 0.0531395	descr = N_Gram_GAATC
cnt = 56	feature = 351	correl = -0.0676911	descr = N_Gram_CGTAC
cnt = 57	feature = 404	correl = 0.0444698	descr = N_Gram_GACAC
cnt = 58	feature = 315	correl = -0.0541093	descr = N_Gram_CCGTC
cnt = 59	feature = 510	correl = -0.0444272	descr = N_Gram_GGGTT
cnt = 60	feature = 393	correl = 0.0844645	descr = N_Gram_CTTGG
cnt = 61	feature = 343	correl = 0.0496787	descr = N_Gram_CGGCC
cnt = 62	feature = 409	correl = 0.0886556	descr = N_Gram_GACGG
cnt = 63	feature = 334	correl = -0.0494292	descr = N_Gram_CGATG
cnt = 64	feature = 508	correl = 0.0450415	descr = N_Gram_GGGGT
cnt = 65	feature = 324	correl = -0.114938	descr = N_Gram_CCTTC
cnt = 66	feature = 295	correl = 0.0699475	descr = N_Gram_CCATC
cnt = 67	feature = 422	correl = -0.0452281	descr = N_Gram_GATGC
cnt = 68	feature = 527	correl = 0.176369	descr = N_Gram_GTCAG
cnt = 69	feature = 596	correl = -0.0802348	descr = N_Gram_TCCGC
cnt = 70	feature = 258	correl = 0.0832887	descr = N_Gram_CACAG
cnt = 71	feature = 367	correl = 0.0634333	descr = N_Gram_CTATG
cnt = 72	feature = 291	correl = -0.0447983	descr = N_Gram_CCACG
cnt = 73	feature = 635	correl = 0.0746266	descr = N_Gram_TGCAC
cnt = 74	feature = 657	correl = 0.0689654	descr = N_Gram_TGTGA
cnt = 75	feature = 432	correl = 0.0836764	descr = N_Gram_GCAAT
cnt = 76	feature = 464	correl = 0.0544286	descr = N_Gram_GCGTG
cnt = 77	feature = 400	correl = -0.0441292	descr = N_Gram_GAAGG
cnt = 78	feature = 514	correl = 0.0551954	descr = N_Gram_GGTGC
cnt = 79	feature = 303	correl = 0.073181	descr = N_Gram_CCCGA
cnt = 80	feature = 546	correl = 0.0471497	descr = N_Gram_GTGTA
cnt = 81	feature = 630	correl = -0.0521431	descr = N_Gram_TGATC
cnt = 82	feature = 560	correl = -0.0492258	descr = N_Gram_TAAAA
cnt = 83	feature = 436	correl = -0.0586919	descr = N_Gram_GCAGA
cnt = 84	feature = 290	correl = 0.0594077	descr = N_Gram_CCACC
cnt = 85	feature = 386	correl = 0.0450415	descr = N_Gram_CTTAC
cnt = 86	feature = 253	correl = 0.0825601	descr = N_Gram_CAAGG
cnt = 87	feature = 209	correl = 0.0886556	descr = N_Gram_AGTTA
cnt = 88	feature = 459	correl = 0.059438	descr = N_Gram_GCGGG
cnt = 89	feature = 451	correl = 0.0704072	descr = N_Gram_GCCTC
cnt = 90	feature = 223	correl = -0.0582713	descr = N_Gram_ATCAT
cnt = 91	feature = 449	correl = -0.0562607	descr = N_Gram_GCCGT
cnt = 92	feature = 217	correl = -0.104536	descr = N_Gram_ATACT
cnt = 93	feature = 304	correl = 0.0687388	descr = N_Gram_CCCGC
cnt = 94	feature = 610	correl = 0.0563769	descr = N_Gram_TCTAC
cnt = 95	feature = 665	correl = -0.073479	descr = N_Gram_TTACC
cnt = 96	feature = 348	correl = -0.0663341	descr = N_Gram_CGGTA
cnt = 97	feature = 477	correl = 0.0886556	descr = N_Gram_GGACG
cnt = 98	feature = 425	correl = -0.0717742	descr = N_Gram_GATTA
cnt = 99	feature = 423	correl = 0.0629458	descr = N_Gram_GATGT
cnt = 100	feature = 599	correl = 0.0553946	descr = N_Gram_TCCTA
cnt = 101	feature = 460	correl = 0.054097	descr = N_Gram_GCGGT
cnt = 102	feature = 426	correl = 0.0484501	descr = N_Gram_GATTG
cnt = 103	feature = 659	correl = 0.0506229	descr = N_Gram_TGTGT
cnt = 104	feature = 207	correl = 0.0975619	descr = N_Gram_AGTGT
cnt = 105	feature = 648	correl = 0.0463545	descr = N_Gram_TGGGT
cnt = 106	feature = 541	correl = 0.0570008	descr = N_Gram_GTGCG
cnt = 107	feature = 472	correl = 0.120547	descr = N_Gram_GGAAA
cnt = 108	feature = 255	correl = 0.0520892	descr = N_Gram_CAATA
cnt = 109	feature = 440	correl = 0.10902	descr = N_Gram_GCATC
cnt = 110	feature = 448	correl = 0.0721921	descr = N_Gram_GCCGG
cnt = 111	feature = 380	correl = -0.0732144	descr = N_Gram_CTGAT
cnt = 112	feature = 528	correl = -0.0469547	descr = N_Gram_GTCCA
cnt = 113	feature = 529	correl = 0.0512049	descr = N_Gram_GTCCC
cnt = 114	feature = 605	correl = -0.14911	descr = N_Gram_TCGAG
cnt = 115	feature = 454	correl = -0.0745838	descr = N_Gram_GCGAC
cnt = 116	feature = 580	correl = 0.0952317	descr = N_Gram_TCACC
cnt = 117	feature = 340	correl = 0.0637315	descr = N_Gram_CGGAA
cnt = 118	feature = 321	correl = 0.0720865	descr = N_Gram_CCTGC
cnt = 119	feature = 539	correl = 0.0611525	descr = N_Gram_GTGAC
cnt = 120	feature = 225	correl = -0.0492258	descr = N_Gram_ATCGC
cnt = 121	feature = 407	correl = 0.0591652	descr = N_Gram_GACCG
cnt = 122	feature = 693	correl = -0.080304	descr = N_Gram_TTTGG
cnt = 123	feature = 654	correl = -0.0671181	descr = N_Gram_TGTCA
cnt = 124	feature = 634	correl = 0.0772693	descr = N_Gram_TGCAA
cnt = 125	feature = 259	correl = 0.0446846	descr = N_Gram_CACAT
cnt = 126	feature = 457	correl = 0.0519217	descr = N_Gram_GCGGA
cnt = 127	feature = 666	correl = -0.0477451	descr = N_Gram_TTACT
cnt = 128	feature = 565	correl = -0.12886	descr = N_Gram_TAAGT
cnt = 129	feature = 687	correl = 0.0846757	descr = N_Gram_TTGTG
cnt = 130	feature = 437	correl = 0.062322	descr = N_Gram_GCAGC
cnt = 131	feature = 686	correl = 0.0546418	descr = N_Gram_TTGGT
cnt = 132	feature = 250	correl = 0.0481933	descr = N_Gram_CAAAA
cnt = 133	feature = 317	correl = 0.0553946	descr = N_Gram_CCTAT
cnt = 134	feature = 276	correl = 0.121945	descr = N_Gram_CAGTG
cnt = 135	feature = 467	correl = 0.0824739	descr = N_Gram_GCTGG
cnt = 136	feature = 136	correl = 0.0466507	descr = N_Gram_AATAT
cnt = 137	feature = 387	correl = -0.129787	descr = N_Gram_CTTAT
cnt = 138	feature = 235	correl = -0.0659481	descr = N_Gram_ATGCT
cnt = 139	feature = 284	correl = 0.0447356	descr = N_Gram_CATTC
cnt = 140	feature = 481	correl = -0.106626	descr = N_Gram_GGATC
cnt = 141	feature = 503	correl = 0.124141	descr = N_Gram_GGGCC
cnt = 142	feature = 305	correl = 0.0705893	descr = N_Gram_CCCGG
cnt = 143	feature = 553	correl = -0.0854195	descr = N_Gram_GTTCT
cnt = 144	feature = 350	correl = -0.0562403	descr = N_Gram_CGTAA
cnt = 145	feature = 375	correl = -0.0439351	descr = N_Gram_CTCCG
cnt = 146	feature = 644	correl = 0.131806	descr = N_Gram_TGGCT
cnt = 147	feature = 356	correl = 0.103422	descr = N_Gram_CGTGC
cnt = 148	feature = 501	correl = 0.120675	descr = N_Gram_GGGAG
cnt = 149	feature = 396	correl = 0.121997	descr = N_Gram_CTTTG
cnt = 150	feature = 211	correl = -0.114928	descr = N_Gram_AGTTT
cnt = 151	feature = 458	correl = 0.0660122	descr = N_Gram_GCGGC
cnt = 152	feature = 544	correl = 0.13832	descr = N_Gram_GTGGC
cnt = 153	feature = 228	correl = 0.0796666	descr = N_Gram_ATCTG
cnt = 154	feature = 232	correl = -0.0590718	descr = N_Gram_ATGAT
cnt = 155	feature = 549	correl = -0.0797784	descr = N_Gram_GTTAC
cnt = 156	feature = 392	correl = -0.114554	descr = N_Gram_CTTGC
cnt = 157	feature = 399	correl = 0.107687	descr = N_Gram_GAAGA
cnt = 158	feature = 288	correl = 0.0610252	descr = N_Gram_CCAAG
cnt = 159	feature = 485	correl = 0.052131	descr = N_Gram_GGCAG
cnt = 160	feature = 627	correl = -0.0493541	descr = N_Gram_TGAGG
cnt = 161	feature = 394	correl = 0.078366	descr = N_Gram_CTTGT
cnt = 162	feature = 600	correl = -0.0624499	descr = N_Gram_TCCTC
cnt = 163	feature = 476	correl = 0.125541	descr = N_Gram_GGACC
cnt = 164	feature = 612	correl = -0.0777771	descr = N_Gram_TCTCA
cnt = 165	feature = 447	correl = 0.0899065	descr = N_Gram_GCCGC
cnt = 166	feature = 589	correl = 0.0872749	descr = N_Gram_TCCAA
cnt = 167	feature = 615	correl = 0.0474567	descr = N_Gram_TCTGG
cnt = 168	feature = 280	correl = 0.109566	descr = N_Gram_CATCT
cnt = 169	feature = 488	correl = 0.0952263	descr = N_Gram_GGCCA
cnt = 170	feature = 395	correl = 0.0856318	descr = N_Gram_CTTTA
cnt = 171	feature = 160	correl = -0.071104	descr = N_Gram_ACGAT
cnt = 172	feature = 416	correl = -0.105056	descr = N_Gram_GAGTT
cnt = 173	feature = 51	correl = -0.0481894	descr = Gibbs_of_Target_Sequence__Pos_4_Step_1
cnt = 174	feature = 547	correl = 0.0693062	descr = N_Gram_GTGTG
cnt = 175	feature = 516	correl = 0.0576326	descr = N_Gram_GGTTG
cnt = 176	feature = 77	correl = -0.0508233	descr = Fold_of_RNAi_Sequence_Pos_18
cnt = 177	feature = 206	correl = -0.145657	descr = N_Gram_AGTCT
cnt = 178	feature = 229	correl = 0.0552828	descr = N_Gram_ATCTT
cnt = 179	feature = 583	correl = 0.118125	descr = N_Gram_TCAGT
cnt = 180	feature = 281	correl = -0.0453982	descr = N_Gram_CATGA
cnt = 181	feature = 494	correl = 0.0903571	descr = N_Gram_GGCGG
cnt = 182	feature = 429	correl = 0.10322	descr = N_Gram_GCAA
cnt = 183	feature = 233	correl = -0.091874	descr = N_Gram_ATGC
cnt = 184	feature = 590	correl = -0.145289	descr = N_Gram_TCCAG
cnt = 185	feature = 421	correl = -0.0463943	descr = N_Gram_GATGA
cnt = 186	feature = 631	correl = -0.126073	descr = N_Gram_TGATT
cnt = 187	feature = 655	correl = 0.0580018	descr = N_Gram_TGTCC
cnt = 188	feature = 455	correl = 0.0581033	descr = N_Gram_GCGCC
cnt = 189	feature = 331	correl = -0.115242	descr = N_Gram_CGAGT
cnt = 190	feature = 11	correl = 0.0715807	descr = Position_Specific_Bin_Base_2_Base_T
cnt = 191	feature = 496	correl = 0.154164	descr = N_Gram_GGCTT
cnt = 192	feature = 591	correl = 0.0648661	descr = N_Gram_TCCC
cnt = 193	feature = 413	correl = 0.046238	descr = N_Gram_GAGC
cnt = 194	feature = 339	correl = 0.0639703	descr = N_Gram_CGGA
cnt = 195	feature = 420	correl = -0.132303	descr = N_Gram_GATCT
cnt = 196	feature = 24	correl = -0.0554109	descr = Position_Specific_Bin_Base_9_Base_T
cnt = 197	feature = 520	correl = 0.0468747	descr = N_Gram_GTAC
cnt = 198	feature = 645	correl = 0.0920003	descr = N_Gram_TGGG
cnt = 199	feature = 26	correl = -0.0619178	descr = Position_Specific_Bin_Base_11_Base_G
cnt = 200	feature = 643	correl = -0.0845715	descr = N_Gram_TGGCG
cnt = 201	feature = 278	correl = 0.0945637	descr = N_Gram_CATCC
cnt = 202	feature = 61	correl = -0.190527	descr = Gibbs_of_Target_Sequence__Pos_18_Step_1
cnt = 203	feature = 555	correl = -0.0479684	descr = N_Gram_GTTGT
cnt = 204	feature = 30	correl = -0.141854	descr = Position_Specific_Bin_Base_12_Base_T
cnt = 205	feature = 25	correl = 0.0647345	descr = Position_Specific_Bin_Base_10_Base_T
cnt = 206	feature = 35	correl = 0.0686014	descr = Position_Specific_Bin_Base_14_Base_T
cnt = 207	feature = 218	correl = 0.0533545	descr = N_Gram_ATAG
cnt = 208	feature = 15	correl = 0.0614359	descr = Position_Specific_Bin_Base_4_Base_T
cnt = 209	feature = 12	correl = 0.0900679	descr = Position_Specific_Bin_Base_3_Base_C
cnt = 210	feature = 244	correl = -0.100859	descr = N_Gram_ATTT
cnt = 211	feature = 365	correl = 0.133221	descr = N_Gram_CTAT
cnt = 212	feature = 597	correl = -0.0866761	descr = N_Gram_TCCGG
cnt = 213	feature = 40	correl = -0.0543457	descr = Position_Specific_Bin_Base_17_Base_A
cnt = 214	feature = 536	correl = -0.0659935	descr = N_Gram_GTCTT
cnt = 215	feature = 579	correl = 0.0447217	descr = N_Gram_TCAC
cnt = 216	feature = 453	correl = -0.0571668	descr = N_Gram_GCGA
cnt = 217	feature = 23	correl = 0.05953	descr = Position_Specific_Bin_Base_9_Base_G
cnt = 218	feature = 16	correl = -0.127575	descr = Position_Specific_Bin_Base_5_Base_A
cnt = 219	feature = 81	correl = 0.103328	descr = Xue_Structure_Feature_A101
cnt = 220	feature = 39	correl = -0.0496727	descr = Position_Specific_Bin_Base_16_Base_T
cnt = 221	feature = 450	correl = 0.119503	descr = N_Gram_GCCT
cnt = 222	feature = 619	correl = -0.0577328	descr = N_Gram_TCTTG
cnt = 223	feature = 475	correl = 0.090033	descr = N_Gram_GGAC
cnt = 224	feature = 633	correl = 0.0705915	descr = N_Gram_TGCA
cnt = 225	feature = 601	correl = -0.148115	descr = N_Gram_TCCTT
cnt = 226	feature = 19	correl = -0.117316	descr = Position_Specific_Bin_Base_6_Base_A
cnt = 227	feature = 251	correl = 0.0582749	descr = N_Gram_CAAG
cnt = 228	feature = 9	correl = 0.078318	descr = Position_Specific_Bin_Base_2_Base_C
cnt = 229	feature = 538	correl = 0.055444	descr = N_Gram_GTGA
cnt = 230	feature = 265	correl = -0.0871877	descr = N_Gram_CACGA
cnt = 231	feature = 43	correl = -0.237759	descr = Position_Specific_Bin_Base_18_Base_A
cnt = 232	feature = 76	correl = 0.0592468	descr = Fold_of_RNAi_Sequence_Pos_14
cnt = 233	feature = 29	correl = 0.0926201	descr = Position_Specific_Bin_Base_12_Base_G
cnt = 234	feature = 73	correl = 0.0674259	descr = Fold_of_RNAi_Sequence_Pos_11
cnt = 235	feature = 557	correl = -0.0878071	descr = N_Gram_GTTTT
cnt = 236	feature = 57	correl = -0.100348	descr = Gibbs_of_Target_Sequence__Pos_13_Step_1
cnt = 237	feature = 563	correl = -0.0880709	descr = N_Gram_TAAG
cnt = 238	feature = 649	correl = 0.0585371	descr = N_Gram_TGGT
cnt = 239	feature = 468	correl = 0.0608741	descr = N_Gram_GCTT
cnt = 240	feature = 689	correl = 0.0493577	descr = N_Gram_TTTA
cnt = 241	feature = 18	correl = 0.0753239	descr = Position_Specific_Bin_Base_5_Base_G
cnt = 242	feature = 41	correl = 0.106152	descr = Position_Specific_Bin_Base_17_Base_C
cnt = 243	feature = 46	correl = -0.119229	descr = Position_Specific_Bin_Base_18_Base_T
cnt = 244	feature = 603	correl = -0.0951329	descr = N_Gram_TCGA
cnt = 245	feature = 38	correl = 0.0460823	descr = Position_Specific_Bin_Base_16_Base_G
cnt = 246	feature = 272	correl = -0.147982	descr = N_Gram_CAGCT
cnt = 247	feature = 623	correl = -0.0747605	descr = N_Gram_TGAAG
cnt = 248	feature = 21	correl = -0.0609384	descr = Position_Specific_Bin_Base_8_Base_C
cnt = 249	feature = 33	correl = -0.0934854	descr = Position_Specific_Bin_Base_14_Base_A
cnt = 250	feature = 13	correl = -0.0659148	descr = Position_Specific_Bin_Base_4_Base_A
cnt = 251	feature = 10	correl = -0.0614154	descr = Position_Specific_Bin_Base_2_Base_G
cnt = 252	feature = 391	correl = -0.0864316	descr = N_Gram_CTTGA
cnt = 253	feature = 32	correl = 0.08487	descr = Position_Specific_Bin_Base_13_Base_C
cnt = 254	feature = 312	correl = 0.140134	descr = N_Gram_CCGGG
cnt = 255	feature = 614	correl = -0.118725	descr = N_Gram_TCTCT
cnt = 256	feature = 314	correl = 0.0671655	descr = N_Gram_CCGT
cnt = 257	feature = 484	correl = 0.083642	descr = N_Gram_GGCA
cnt = 258	feature = 79	correl = -0.0599699	descr = Xue_Structure_Feature_A110
cnt = 259	feature = 361	correl = 0.0904271	descr = N_Gram_CTA
cnt = 260	feature = 72	correl = 0.0485657	descr = Fold_of_RNAi_Sequence_Pos_10
cnt = 261	feature = 353	correl = -0.127818	descr = N_Gram_CGTCG
cnt = 262	feature = 625	correl = -0.0455508	descr = N_Gram_TGAG
cnt = 263	feature = 17	correl = 0.0832069	descr = Position_Specific_Bin_Base_5_Base_C
cnt = 264	feature = 14	correl = 0.0478372	descr = Position_Specific_Bin_Base_4_Base_C
cnt = 265	feature = 545	correl = 0.0783838	descr = N_Gram_GTGT
cnt = 266	feature = 105	correl = 0.155594	descr = Fold_of_Target_NoEndbrace_noends_Pos_18
cnt = 267	feature = 8	correl = -0.072672	descr = Position_Specific_Bin_Base_2_Base_A
cnt = 268	feature = 34	correl = 0.0449651	descr = Position_Specific_Bin_Base_14_Base_C
cnt = 269	feature = 341	correl = 0.103406	descr = N_Gram_CGGC
cnt = 270	feature = 618	correl = -0.109664	descr = N_Gram_TCTTC
cnt = 271	feature = 471	correl = 0.0769589	descr = N_Gram_GGAA
cnt = 272	feature = 656	correl = 0.0809163	descr = N_Gram_TGTG
cnt = 273	feature = 27	correl = -0.0783985	descr = Position_Specific_Bin_Base_12_Base_A
cnt = 274	feature = 667	correl = -0.0652804	descr = N_Gram_TTAT
cnt = 275	feature = 274	correl = 0.133558	descr = N_Gram_CAGT
cnt = 276	feature = 681	correl = -0.0898801	descr = N_Gram_TTGC
cnt = 277	feature = 478	correl = 0.102351	descr = N_Gram_GGAG
cnt = 278	feature = 683	correl = 0.0553121	descr = N_Gram_TTGG
cnt = 279	feature = 56	correl = 0.0539412	descr = Gibbs_of_Target_Sequence__Pos_12_Step_1
cnt = 280	feature = 69	correl = 0.173695	descr = Fold_of_RNAi_Sequence_Pos_2
cnt = 281	feature = 59	correl = -0.0532804	descr = Gibbs_of_Target_Sequence__Pos_15_Step_1
cnt = 282	feature = 36	correl = -0.122514	descr = Position_Specific_Bin_Base_16_Base_A
cnt = 283	feature = 28	correl = 0.136225	descr = Position_Specific_Bin_Base_12_Base_C
cnt = 284	feature = 424	correl = -0.0648451	descr = N_Gram_GATT
cnt = 285	feature = 75	correl = 0.0685249	descr = Fold_of_RNAi_Sequence_Pos_13
cnt = 286	feature = 446	correl = 0.083521	descr = N_Gram_GCCG
cnt = 287	feature = 418	correl = -0.142983	descr = N_Gram_GATC
cnt = 288	feature = 535	correl = -0.0732795	descr = N_Gram_GTCT
cnt = 289	feature = 277	correl = 0.0729598	descr = N_Gram_CATC
cnt = 290	feature = 292	correl = -0.0840023	descr = N_Gram_CCAG
cnt = 291	feature = 664	correl = -0.0814692	descr = N_Gram_TTAC
cnt = 292	feature = 329	correl = -0.0918492	descr = N_Gram_CGAG
cnt = 293	feature = 60	correl = -0.114628	descr = Gibbs_of_Target_Sequence__Pos_17_Step_1
cnt = 294	feature = 67	correl = 0.180286	descr = Fold_of_RNAi_Sequence_Pos_0
cnt = 295	feature = 674	correl = -0.221627	descr = N_Gram_TTCTC
cnt = 296	feature = 80	correl = 0.0709011	descr = Xue_Structure_Feature_A100
cnt = 297	feature = 231	correl = -0.0674853	descr = N_Gram_ATGA
cnt = 298	feature = 531	correl = -0.0860112	descr = N_Gram_GTCG
cnt = 299	feature = 677	correl = -0.0690254	descr = N_Gram_TTGA
cnt = 300	feature = 540	correl = 0.0577975	descr = N_Gram_GTGC
cnt = 301	feature = 74	correl = 0.103374	descr = Fold_of_RNAi_Sequence_Pos_12
cnt = 302	feature = 466	correl = -0.0778558	descr = N_Gram_GCTCC
cnt = 303	feature = 620	correl = 0.0491506	descr = N_Gram_TCTTT
cnt = 304	feature = 487	correl = 0.190802	descr = N_Gram_GGCC
cnt = 305	feature = 461	correl = -0.0884055	descr = N_Gram_GCGT
cnt = 306	feature = 58	correl = -0.171832	descr = Gibbs_of_Target_Sequence__Pos_14_Step_1
cnt = 307	feature = 78	correl = 0.051281	descr = Xue_Structure_Feature_A111
cnt = 308	feature = 456	correl = 0.0897644	descr = N_Gram_GCGG
cnt = 309	feature = 641	correl = 0.0696033	descr = N_Gram_TGGC
cnt = 310	feature = 697	correl = -0.102371	descr = N_Gram_TTTTT
cnt = 311	feature = 389	correl = -0.205187	descr = N_Gram_CTTCT
cnt = 312	feature = 498	correl = 0.125941	descr = N_Gram_GGGA
cnt = 313	feature = 559	correl = -0.0561035	descr = N_Gram_TAA
cnt = 314	feature = 691	correl = -0.0692288	descr = N_Gram_TTTCC
cnt = 315	feature = 613	correl = -0.118597	descr = N_Gram_TCTCC
cnt = 316	feature = 602	correl = -0.0785299	descr = N_Gram_TCG
cnt = 317	feature = 335	correl = 0.0598446	descr = N_Gram_CGCC
cnt = 318	feature = 83	correl = 0.0787529	descr = Xue_Structure_Feature_C110
cnt = 319	feature = 525	correl = -0.0847882	descr = N_Gram_GTC
cnt = 320	feature = 428	correl = 0.104002	descr = N_Gram_GCA
cnt = 321	feature = 578	correl = 0.0484045	descr = N_Gram_TCA
cnt = 322	feature = 248	correl = 0.137021	descr = N_Gram_CAA
cnt = 323	feature = 588	correl = -0.0675158	descr = N_Gram_TCCA
cnt = 324	feature = 651	correl = 0.0794368	descr = N_Gram_TGT
cnt = 325	feature = 511	correl = 0.0715981	descr = N_Gram_GGT
cnt = 326	feature = 390	correl = -0.0512649	descr = N_Gram_CTTG
cnt = 327	feature = 632	correl = -0.0511779	descr = N_Gram_TGC
cnt = 328	feature = 598	correl = -0.110706	descr = N_Gram_TCCT
cnt = 329	feature = 611	correl = -0.19447	descr = N_Gram_TCTC
cnt = 330	feature = 325	correl = -0.0885274	descr = N_Gram_CGA
cnt = 331	feature = 695	correl = -0.144447	descr = N_Gram_TTTTC
cnt = 332	feature = 82	correl = 0.108334	descr = Xue_Structure_Feature_C111
cnt = 333	feature = 222	correl = -0.0590112	descr = N_Gram_ATC
cnt = 334	feature = 662	correl = -0.0770247	descr = N_Gram_TTA
cnt = 335	feature = 621	correl = -0.0865059	descr = N_Gram_TGA
cnt = 336	feature = 345	correl = 0.146773	descr = N_Gram_CGGG
cnt = 337	feature = 690	correl = -0.0968157	descr = N_Gram_TTTC
cnt = 338	feature = 417	correl = -0.0721812	descr = N_Gram_GAT
cnt = 339	feature = 517	correl = 0.052238	descr = N_Gram_GT
cnt = 340	feature = 442	correl = 0.105376	descr = N_Gram_GCC
cnt = 341	feature = 497	correl = 0.178305	descr = N_Gram_GGG
cnt = 342	feature = 558	correl = -0.0512535	descr = N_Gram_TA
cnt = 343	feature = 306	correl = 0.0920694	descr = N_Gram_CCG
cnt = 344	feature = 86	correl = 0.104148	descr = Xue_Structure_Feature_G111
cnt = 345	feature = 247	correl = 0.0907745	descr = N_Gram_CA
cnt = 346	feature = 676	correl = -0.0521481	descr = N_Gram_TTG
cnt = 347	feature = 616	correl = -0.0945642	descr = N_Gram_TCTT
cnt = 348	feature = 65	correl = -0.139605	descr = PF_RNAi_Fold_5'Free_Count
cnt = 349	feature = 609	correl = -0.105703	descr = N_Gram_TCT
cnt = 350	feature = 285	correl = 0.0475262	descr = N_Gram_CC
cnt = 351	feature = 483	correl = 0.150884	descr = N_Gram_GGC
cnt = 352	feature = 373	correl = -0.112319	descr = N_Gram_CTCC
cnt = 353	feature = 688	correl = -0.0669687	descr = N_Gram_TTT
cnt = 354	feature = 661	correl = -0.114981	descr = N_Gram_TT
cnt = 355	feature = 587	correl = -0.106002	descr = N_Gram_TCC
cnt = 356	feature = 64	correl = -0.179519	descr = PF_RNAi_Fold_Energy
cnt = 357	feature = 47	correl = -0.182021	descr = Gibbs_of_Target_Sequence_
num rows = 521
num_elements = 186518
*
optimization finished, #iter = 554
nu = 0.493103
obj = -40.287105, rho = -0.465801
nSV = 358, nBSV = 178
num rows = 58
num_elements = 20764
*
optimization finished, #iter = 53
nu = 0.453679
obj = -3.786145, rho = -0.539432
nSV = 50, nBSV = 9
*
optimization finished, #iter = 554
nu = 0.493103
obj = -40.287105, rho = -0.465801
nSV = 358, nBSV = 178
CFS merit scores = 1.335
CFS merit scores = 1.61878
CFS merit scores = 1.86606
CFS merit scores = 2.0808
CFS merit scores = 2.27631
CFS merit scores = 2.45811
CFS merit scores = 2.62813
CFS merit scores = 2.78826
CFS merit scores = 2.93717
CFS merit scores = 3.07469
CFS merit scores = 3.20316
CFS merit scores = 3.32237
CFS merit scores = 3.43646
CFS merit scores = 3.54652
CFS merit scores = 3.65286
CFS merit scores = 3.75526
CFS merit scores = 3.85489
CFS merit scores = 3.95078
CFS merit scores = 4.04379
CFS merit scores = 4.13434
CFS merit scores = 4.22256
CFS merit scores = 4.30877
CFS merit scores = 4.39312
CFS merit scores = 4.47567
CFS merit scores = 4.55653
CFS merit scores = 4.63579
CFS merit scores = 4.71351
CFS merit scores = 4.78978
CFS merit scores = 4.86463
CFS merit scores = 4.93671
CFS merit scores = 5.00725
CFS merit scores = 5.07638
CFS merit scores = 5.1441
CFS merit scores = 5.21049
CFS merit scores = 5.27561
CFS merit scores = 5.33721
CFS merit scores = 5.39715
CFS merit scores = 5.45585
CFS merit scores = 5.51336
CFS merit scores = 5.5693
CFS merit scores = 5.62441
CFS merit scores = 5.67745
CFS merit scores = 5.72814
CFS merit scores = 5.77797
CFS merit scores = 5.82453
CFS merit scores = 5.86835
CFS merit scores = 5.91098
CFS merit scores = 5.95153
CFS merit scores = 5.98896
CFS merit scores = 6.02389
CFS merit scores = 6.05739
CFS merit scores = 6.08941
CFS merit scores = 6.12024
CFS merit scores = 6.14985
CFS merit scores = 6.17789
CFS merit scores = 6.20462
CFS merit scores = 6.22915
CFS merit scores = 6.2521
CFS merit scores = 6.27484
CFS merit scores = 6.29569
CFS merit scores = 6.31643
CFS merit scores = 6.33593
CFS merit scores = 6.35507
CFS merit scores = 6.37208
CFS merit scores = 6.38876
CFS merit scores = 6.40547
CFS merit scores = 6.42007
CFS merit scores = 6.43447
CFS merit scores = 6.44826
CFS merit scores = 6.46188
CFS merit scores = 6.47533
CFS merit scores = 6.4885
CFS merit scores = 6.50043
CFS merit scores = 6.51172
CFS merit scores = 6.52236
CFS merit scores = 6.53257
CFS merit scores = 6.54279
CFS merit scores = 6.55289
CFS merit scores = 6.56189
CFS merit scores = 6.56802
CFS merit scores = 6.57405
CFS merit scores = 6.57973
CFS merit scores = 6.5852
CFS merit scores = 6.59093
CFS merit scores = 6.59629
CFS merit scores = 6.60156
CFS merit scores = 6.60667
CFS merit scores = 6.61099
CFS merit scores = 6.61552
CFS merit scores = 6.61958
CFS merit scores = 6.62402
CFS merit scores = 6.62699
CFS merit scores = 6.63016
CFS merit scores = 6.63292
CFS merit scores = 6.63573
CFS merit scores = 6.63748
CFS merit scores = 6.63923
CFS merit scores = 6.64022
CFS merit scores = 6.64129
CFS merit scores = 6.64152
CFS merit scores = 6.64209
CFS merit scores = 6.64277
CFS merit scores = 6.6432
CFS merit scores = 6.64341
CFS merit scores = 6.64333
CFS merit scores = 6.64205
CFS merit scores = 6.64034
CFS merit scores = 6.63842
CFS merit scores = 6.63686
CFS merit scores = 6.63479
CFS merit scores = 6.63194
CFS merit scores = 6.62944
CFS merit scores = 6.62673
CFS merit scores = 6.62408
CFS merit scores = 6.62053
CFS merit scores = 6.6165
CFS merit scores = 6.61209
CFS merit scores = 6.60788
CFS merit scores = 6.60379
CFS merit scores = 6.59988
CFS merit scores = 6.59606
CFS merit scores = 6.59224
CFS merit scores = 6.58856
CFS merit scores = 6.58493
CFS merit scores = 6.58159
CFS merit scores = 6.57834
CFS merit scores = 6.57349
CFS merit scores = 6.5687
CFS merit scores = 6.56415
CFS merit scores = 6.55988
CFS merit scores = 6.55597
CFS merit scores = 6.5519
CFS merit scores = 6.54803
CFS merit scores = 6.54398
CFS merit scores = 6.54019
CFS merit scores = 6.53629
CFS merit scores = 6.53229
CFS merit scores = 6.52852
CFS merit scores = 6.52467
CFS merit scores = 6.52099
CFS merit scores = 6.51582
CFS merit scores = 6.51058
CFS merit scores = 6.50553
CFS merit scores = 6.50013
CFS merit scores = 6.4941
CFS merit scores = 6.48775
CFS merit scores = 6.48141
CFS merit scores = 6.47524
CFS merit scores = 6.46904
CFS merit scores = 6.46299
CFS merit scores = 6.45646
CFS merit scores = 6.44932
CFS merit scores = 6.44241
CFS merit scores = 6.43572
CFS merit scores = 6.42893
CFS merit scores = 6.42188
CFS merit scores = 6.41436
CFS merit scores = 6.40666
CFS merit scores = 6.39895
CFS merit scores = 6.39155
CFS merit scores = 6.38439
CFS merit scores = 6.37696
CFS merit scores = 6.36924
CFS merit scores = 6.36153
CFS merit scores = 6.35402
CFS merit scores = 6.34659
CFS merit scores = 6.33907
CFS merit scores = 6.33158
CFS merit scores = 6.32362
CFS merit scores = 6.31571
CFS merit scores = 6.30758
CFS merit scores = 6.2996
CFS merit scores = 6.29145
CFS merit scores = 6.28345
CFS merit scores = 6.27559
CFS merit scores = 6.2677
CFS merit scores = 6.25894
CFS merit scores = 6.24997
CFS merit scores = 6.24099
CFS merit scores = 6.23181
CFS merit scores = 6.22266
CFS merit scores = 6.21366
CFS merit scores = 6.20482
CFS merit scores = 6.19623
CFS merit scores = 6.18771
CFS merit scores = 6.17903
CFS merit scores = 6.17046
CFS merit scores = 6.16198
CFS merit scores = 6.15374
CFS merit scores = 6.14557
CFS merit scores = 6.13731
CFS merit scores = 6.12865
CFS merit scores = 6.1198
CFS merit scores = 6.11063
CFS merit scores = 6.10093
CFS merit scores = 6.09129
CFS merit scores = 6.08185
CFS merit scores = 6.07246
CFS merit scores = 6.06253
CFS merit scores = 6.05259
CFS merit scores = 6.04282
CFS merit scores = 6.03323
CFS merit scores = 6.02366
CFS merit scores = 6.01414
CFS merit scores = 6.00476
CFS merit scores = 5.99565
CFS merit scores = 5.98643
CFS merit scores = 5.97727
CFS merit scores = 5.96821
CFS merit scores = 5.95925
CFS merit scores = 5.95029
CFS merit scores = 5.94135
CFS merit scores = 5.93258
CFS merit scores = 5.92357
CFS merit scores = 5.91466
CFS merit scores = 5.90585
CFS merit scores = 5.89693
CFS merit scores = 5.88785
CFS merit scores = 5.87886
CFS merit scores = 5.87005
CFS merit scores = 5.86101
CFS merit scores = 5.85213
CFS merit scores = 5.8434
CFS merit scores = 5.83462
CFS merit scores = 5.82599
CFS merit scores = 5.81725
CFS merit scores = 5.80866
CFS merit scores = 5.80018
CFS merit scores = 5.79173
CFS merit scores = 5.78348
CFS merit scores = 5.77519
CFS merit scores = 5.76701
CFS merit scores = 5.75881
CFS merit scores = 5.75059
CFS merit scores = 5.74231
CFS merit scores = 5.734
CFS merit scores = 5.72586
CFS merit scores = 5.71791
CFS merit scores = 5.71001
CFS merit scores = 5.70221
CFS merit scores = 5.69442
CFS merit scores = 5.68664
CFS merit scores = 5.67895
CFS merit scores = 5.67139
CFS merit scores = 5.66394
CFS merit scores = 5.65646
CFS merit scores = 5.64886
CFS merit scores = 5.6412
CFS merit scores = 5.63344
CFS merit scores = 5.62583
CFS merit scores = 5.61802
CFS merit scores = 5.61028
CFS merit scores = 5.60253
CFS merit scores = 5.59487
CFS merit scores = 5.58732
CFS merit scores = 5.57982
CFS merit scores = 5.57239
CFS merit scores = 5.56502
CFS merit scores = 5.55771
CFS merit scores = 5.55044
CFS merit scores = 5.54332
CFS merit scores = 5.53619
CFS merit scores = 5.52901
CFS merit scores = 5.52187
CFS merit scores = 5.51489
CFS merit scores = 5.50797
CFS merit scores = 5.50118
CFS merit scores = 5.49439
CFS merit scores = 5.48765
CFS merit scores = 5.48092
CFS merit scores = 5.47414
CFS merit scores = 5.46722
CFS merit scores = 5.46032
CFS merit scores = 5.45355
CFS merit scores = 5.44665
CFS merit scores = 5.43972
CFS merit scores = 5.43272
CFS merit scores = 5.42583
CFS merit scores = 5.41888
CFS merit scores = 5.41212
CFS merit scores = 5.40523
CFS merit scores = 5.39846
CFS merit scores = 5.39182
CFS merit scores = 5.38504
CFS merit scores = 5.37839
CFS merit scores = 5.37173
CFS merit scores = 5.36521
CFS merit scores = 5.35876
CFS merit scores = 5.35242
CFS merit scores = 5.34581
CFS merit scores = 5.33916
CFS merit scores = 5.33243
CFS merit scores = 5.32565
CFS merit scores = 5.31879
CFS merit scores = 5.31205
CFS merit scores = 5.30538
CFS merit scores = 5.29873
CFS merit scores = 5.29214
CFS merit scores = 5.28558
CFS merit scores = 5.27901
CFS merit scores = 5.27244
CFS merit scores = 5.2657
CFS merit scores = 5.25881
CFS merit scores = 5.2517
CFS merit scores = 5.24467
CFS merit scores = 5.23771
CFS merit scores = 5.23081
CFS merit scores = 5.22383
CFS merit scores = 5.21698
CFS merit scores = 5.21005
CFS merit scores = 5.20313
CFS merit scores = 5.19608
CFS merit scores = 5.18917
CFS merit scores = 5.18195
CFS merit scores = 5.17474
CFS merit scores = 5.16749
CFS merit scores = 5.16029
CFS merit scores = 5.15319
CFS merit scores = 5.14616
CFS merit scores = 5.13922
CFS merit scores = 5.13196
CFS merit scores = 5.12475
CFS merit scores = 5.11724
CFS merit scores = 5.1098
CFS merit scores = 5.10239
CFS merit scores = 5.09497
CFS merit scores = 5.08756
CFS merit scores = 5.08007
CFS merit scores = 5.07236
CFS merit scores = 5.06469
CFS merit scores = 5.05703
CFS merit scores = 5.04945
CFS merit scores = 5.04182
CFS merit scores = 5.03431
CFS merit scores = 5.02671
CFS merit scores = 5.01921
CFS merit scores = 5.0114
CFS merit scores = 5.00335
CFS merit scores = 4.99512
CFS merit scores = 4.98686
CFS merit scores = 4.97874
CFS merit scores = 4.97069
CFS merit scores = 4.96266
CFS merit scores = 4.95474
CFS merit scores = 4.94682
CFS merit scores = 4.93869
CFS merit scores = 4.93047
CFS merit scores = 4.92221
CFS merit scores = 4.91298
CFS merit scores = 4.90363
CFS merit scores = 4.89399
CFS merit scores = 4.88422
CFS merit scores = 4.87433
CFS merit scores = 4.86434
CFS merit scores = 4.85411
CFS merit scores = 4.84378
CFS merit scores = 4.8335
CFS merit scores = 4.82324
CFS merit scores = 4.81284
CFS merit scores = 4.8022
CFS merit scores = 4.79141
CFS merit scores = 4.78073
CFS merit scores = 4.76923
CFS merit scores = 4.75626
CFS merit scores = 4.74284
CFS merit scores = 4.72828
CFS merit scores = 4.71039
cnt = 1	feature = 59	correl = -0.335001	descr = Gibbs_of_Target_Sequence__Pos_20_Step_1
cnt = 2	feature = 46	correl = 0.246326	descr = Gibbs_of_Target_Sequence__Pos_1_Step_1
cnt = 3	feature = 613	correl = -0.186395	descr = N_Gram_TCTC
cnt = 4	feature = 627	correl = -0.0813317	descr = N_Gram_TGAGA
cnt = 5	feature = 683	correl = 0.0586818	descr = N_Gram_TTGCA
cnt = 6	feature = 457	correl = 0.0603023	descr = N_Gram_GCGTG
cnt = 7	feature = 558	correl = 0.0488287	descr = N_Gram_TAAAG
cnt = 8	feature = 546	correl = 0.0477341	descr = N_Gram_GTGTG
cnt = 9	feature = 247	correl = 0.0439697	descr = N_Gram_CACAC
cnt = 10	feature = 605	correl = -0.0604343	descr = N_Gram_TCGCT
cnt = 11	feature = 626	correl = 0.0455699	descr = N_Gram_TGACA
cnt = 12	feature = 387	correl = 0.101005	descr = N_Gram_GAAAG
cnt = 13	feature = 429	correl = 0.0570881	descr = N_Gram_GCAAT
cnt = 14	feature = 350	correl = -0.0565534	descr = N_Gram_CGTTC
cnt = 15	feature = 389	correl = -0.0557573	descr = N_Gram_GAAGG
cnt = 16	feature = 220	correl = -0.0492301	descr = N_Gram_ATCGC
cnt = 17	feature = 315	correl = -0.0492301	descr = N_Gram_CGACC
cnt = 18	feature = 661	correl = -0.0504621	descr = N_Gram_TGTTC
cnt = 19	feature = 288	correl = 0.11445	descr = N_Gram_CCCCC
cnt = 20	feature = 333	correl = 0.0941762	descr = N_Gram_CGGCA
cnt = 21	feature = 601	correl = 0.0801168	descr = N_Gram_TCGAC
cnt = 22	feature = 545	correl = 0.0660573	descr = N_Gram_GTGTC
cnt = 23	feature = 314	correl = 0.0730871	descr = N_Gram_CGACA
cnt = 24	feature = 326	correl = 0.0569187	descr = N_Gram_CGCTA
cnt = 25	feature = 664	correl = 0.0646514	descr = N_Gram_TTAAC
cnt = 26	feature = 518	correl = 0.0502545	descr = N_Gram_GTATA
cnt = 27	feature = 324	correl = 0.0449682	descr = N_Gram_CGCCA
cnt = 28	feature = 593	correl = 0.0519979	descr = N_Gram_TCCCG
cnt = 29	feature = 455	correl = 0.0449682	descr = N_Gram_GCGTA
cnt = 30	feature = 399	correl = 0.0885336	descr = N_Gram_GACGG
cnt = 31	feature = 541	correl = 0.10346	descr = N_Gram_GTGGC
cnt = 32	feature = 396	correl = -0.0682858	descr = N_Gram_GACCC
cnt = 33	feature = 606	correl = 0.0815678	descr = N_Gram_TCGGA
cnt = 34	feature = 624	correl = 0.051018	descr = N_Gram_TGAAA
cnt = 35	feature = 386	correl = 0.0526599	descr = N_Gram_GAAAC
cnt = 36	feature = 508	correl = -0.0539773	descr = N_Gram_GGGTT
cnt = 37	feature = 286	correl = 0.0837304	descr = N_Gram_CCCAC
cnt = 38	feature = 331	correl = 0.0675379	descr = N_Gram_CGGAT
cnt = 39	feature = 334	correl = 0.0495723	descr = N_Gram_CGGCC
cnt = 40	feature = 276	correl = 0.051351	descr = N_Gram_CCAAT
cnt = 41	feature = 270	correl = -0.0492301	descr = N_Gram_CATGC
cnt = 42	feature = 547	correl = 0.0885336	descr = N_Gram_GTTAA
cnt = 43	feature = 292	correl = 0.0686314	descr = N_Gram_CCCGC
cnt = 44	feature = 612	correl = 0.0562657	descr = N_Gram_TCTAC
cnt = 45	feature = 392	correl = 0.075687	descr = N_Gram_GAATC
cnt = 46	feature = 505	correl = 0.0672489	descr = N_Gram_GGGGC
cnt = 47	feature = 272	correl = -0.0595348	descr = N_Gram_CATGT
cnt = 48	feature = 322	correl = 0.0783266	descr = N_Gram_CGCAA
cnt = 49	feature = 548	correl = -0.0789846	descr = N_Gram_GTTAC
cnt = 50	feature = 375	correl = -0.12982	descr = N_Gram_CTTAT
cnt = 51	feature = 641	correl = 0.0649505	descr = N_Gram_TGGAC
cnt = 52	feature = 218	correl = -0.0564014	descr = N_Gram_ATCAT
cnt = 53	feature = 251	correl = 0.0619849	descr = N_Gram_CACCA
cnt = 54	feature = 510	correl = -0.0998537	descr = N_Gram_GGTAA
cnt = 55	feature = 655	correl = -0.0721152	descr = N_Gram_TGTCA
cnt = 56	feature = 341	correl = -0.0704385	descr = N_Gram_CGTAA
cnt = 57	feature = 321	correl = -0.0495078	descr = N_Gram_CGATG
cnt = 58	feature = 551	correl = 0.0446926	descr = N_Gram_GTTGC
cnt = 59	feature = 594	correl = 0.0467614	descr = N_Gram_TCCGA
cnt = 60	feature = 160	correl = -0.0676986	descr = N_Gram_ACGCA
cnt = 61	feature = 391	correl = -0.0494498	descr = N_Gram_GAATA
cnt = 62	feature = 394	correl = 0.0443673	descr = N_Gram_GACAC
cnt = 63	feature = 512	correl = 0.0645362	descr = N_Gram_GGTCA
cnt = 64	feature = 301	correl = -0.0541916	descr = N_Gram_CCGTC
cnt = 65	feature = 591	correl = 0.0607957	descr = N_Gram_TCCCA
cnt = 66	feature = 442	correl = 0.0582599	descr = N_Gram_GCCGC
cnt = 67	feature = 335	correl = 0.0605801	descr = N_Gram_CGGCG
cnt = 68	feature = 367	correl = 0.0617716	descr = N_Gram_CTCGG
cnt = 69	feature = 244	correl = 0.0824092	descr = N_Gram_CAAGG
cnt = 70	feature = 690	correl = 0.0451248	descr = N_Gram_TTTCA
cnt = 71	feature = 516	correl = 0.0482489	descr = N_Gram_GTAAA
cnt = 72	feature = 479	correl = 0.0651709	descr = N_Gram_GGATT
cnt = 73	feature = 536	correl = 0.0573867	descr = N_Gram_GTGCA
cnt = 74	feature = 255	correl = 0.055695	descr = N_Gram_CACGT
cnt = 75	feature = 304	correl = 0.0669317	descr = N_Gram_CCTCA
cnt = 76	feature = 353	correl = 0.0449682	descr = N_Gram_CTAAA
cnt = 77	feature = 540	correl = 0.0440189	descr = N_Gram_GTGGA
cnt = 78	feature = 572	correl = -0.0628149	descr = N_Gram_TAGAT
cnt = 79	feature = 446	correl = 0.135114	descr = N_Gram_GCCTT
cnt = 80	feature = 628	correl = 0.0501996	descr = N_Gram_TGAGT
cnt = 81	feature = 492	correl = 0.132497	descr = N_Gram_GGCTT
cnt = 82	feature = 602	correl = -0.112239	descr = N_Gram_TCGAG
cnt = 83	feature = 649	correl = 0.0880164	descr = N_Gram_TGGGG
cnt = 84	feature = 666	correl = -0.0735061	descr = N_Gram_TTACC
cnt = 85	feature = 231	correl = 0.04675	descr = N_Gram_ATTCT
cnt = 86	feature = 580	correl = 0.0443521	descr = N_Gram_TCAAA
cnt = 87	feature = 538	correl = 0.0840186	descr = N_Gram_GTGCT
cnt = 88	feature = 652	correl = 0.0492583	descr = N_Gram_TGGTA
cnt = 89	feature = 351	correl = 0.113046	descr = N_Gram_CGTTT
cnt = 90	feature = 608	correl = -0.0587729	descr = N_Gram_TCGGT
cnt = 91	feature = 357	correl = 0.0646514	descr = N_Gram_CTATA
cnt = 92	feature = 303	correl = 0.0542474	descr = N_Gram_CCTAT
cnt = 93	feature = 477	correl = 0.0892608	descr = N_Gram_GGAGT
cnt = 94	feature = 549	correl = 0.0792911	descr = N_Gram_GTTCC
cnt = 95	feature = 211	correl = 0.0544521	descr = N_Gram_ATACA
cnt = 96	feature = 424	correl = -0.102162	descr = N_Gram_GATTT
cnt = 97	feature = 485	correl = 0.0887869	descr = N_Gram_GGCCC
cnt = 98	feature = 290	correl = 0.0460393	descr = N_Gram_CCCCT
cnt = 99	feature = 342	correl = -0.0676986	descr = N_Gram_CGTAC
cnt = 100	feature = 438	correl = 0.0486014	descr = N_Gram_GCCAG
cnt = 101	feature = 317	correl = 0.0852619	descr = N_Gram_CGAGG
cnt = 102	feature = 248	correl = 0.0831468	descr = N_Gram_CACAG
cnt = 103	feature = 419	correl = 0.0628004	descr = N_Gram_GATGT
cnt = 104	feature = 544	correl = 0.0470247	descr = N_Gram_GTGTA
cnt = 105	feature = 278	correl = -0.0570146	descr = N_Gram_CCACG
cnt = 106	feature = 412	correl = 0.0664029	descr = N_Gram_GATAT
cnt = 107	feature = 432	correl = -0.0624977	descr = N_Gram_GCAGA
cnt = 108	feature = 610	correl = 0.0589902	descr = N_Gram_TCGTT
cnt = 109	feature = 421	correl = -0.0692106	descr = N_Gram_GATTA
cnt = 110	feature = 648	correl = 0.0529725	descr = N_Gram_TGGGA
cnt = 111	feature = 687	correl = -0.0611295	descr = N_Gram_TTGTA
cnt = 112	feature = 395	correl = 0.0835581	descr = N_Gram_GACAG
cnt = 113	feature = 329	correl = 0.0665538	descr = N_Gram_CGGAA
cnt = 114	feature = 382	correl = 0.0573149	descr = N_Gram_CTTGG
cnt = 115	feature = 619	correl = -0.136862	descr = N_Gram_TCTTA
cnt = 116	feature = 226	correl = -0.050257	descr = N_Gram_ATGCT
cnt = 117	feature = 448	correl = 0.0443714	descr = N_Gram_GCGAG
cnt = 118	feature = 268	correl = -0.0775616	descr = N_Gram_CATCG
cnt = 119	feature = 660	correl = -0.0516097	descr = N_Gram_TGTTA
cnt = 120	feature = 436	correl = 0.120019	descr = N_Gram_GCATC
cnt = 121	feature = 630	correl = 0.0538479	descr = N_Gram_TGATA
cnt = 122	feature = 222	correl = 0.0596296	descr = N_Gram_ATCTG
cnt = 123	feature = 634	correl = 0.107316	descr = N_Gram_TGCAA
cnt = 124	feature = 258	correl = 0.111347	descr = N_Gram_CAGCG
cnt = 125	feature = 636	correl = 0.0443758	descr = N_Gram_TGCAG
cnt = 126	feature = 529	correl = 0.0984847	descr = N_Gram_GTCGG
cnt = 127	feature = 214	correl = 0.0465649	descr = N_Gram_ATAGC
cnt = 128	feature = 305	correl = -0.066356	descr = N_Gram_CCTCC
cnt = 129	feature = 277	correl = 0.058304	descr = N_Gram_CCACC
cnt = 130	feature = 500	correl = 0.104338	descr = N_Gram_GGGCC
cnt = 131	feature = 522	correl = 0.176159	descr = N_Gram_GTCAG
cnt = 132	feature = 422	correl = 0.0574943	descr = N_Gram_GATTC
cnt = 133	feature = 233	correl = 0.0914607	descr = N_Gram_ATTGT
cnt = 134	feature = 659	correl = 0.0943639	descr = N_Gram_TGTGG
cnt = 135	feature = 563	correl = -0.140999	descr = N_Gram_TAAGT
cnt = 136	feature = 654	correl = 0.0589823	descr = N_Gram_TGTAA
cnt = 137	feature = 453	correl = 0.0592659	descr = N_Gram_GCGGG
cnt = 138	feature = 459	correl = 0.0860458	descr = N_Gram_GCTAT
cnt = 139	feature = 447	correl = -0.0770329	descr = N_Gram_GCGAC
cnt = 140	feature = 525	correl = 0.0510769	descr = N_Gram_GTCCC
cnt = 141	feature = 674	correl = -0.0732794	descr = N_Gram_TTCGG
cnt = 142	feature = 236	correl = -0.151901	descr = N_Gram_ATTTT
cnt = 143	feature = 404	correl = -0.0480222	descr = N_Gram_GAGCC
cnt = 144	feature = 501	correl = 0.0775068	descr = N_Gram_GGGCG
cnt = 145	feature = 681	correl = -0.0471707	descr = N_Gram_TTGAG
cnt = 146	feature = 207	correl = -0.0726713	descr = N_Gram_AGTTT
cnt = 147	feature = 360	correl = 0.0787784	descr = N_Gram_CTCAA
cnt = 148	feature = 588	correl = 0.0839366	descr = N_Gram_TCCAA
cnt = 149	feature = 574	correl = -0.0523682	descr = N_Gram_TAGCC
cnt = 150	feature = 365	correl = 0.0441969	descr = N_Gram_CTCCC
cnt = 151	feature = 362	correl = -0.0635266	descr = N_Gram_CTCAT
cnt = 152	feature = 361	correl = 0.0546877	descr = N_Gram_CTCAC
cnt = 153	feature = 464	correl = 0.0802708	descr = N_Gram_GCTGG
cnt = 154	feature = 496	correl = 0.105989	descr = N_Gram_GGGAC
cnt = 155	feature = 428	correl = 0.102243	descr = N_Gram_GCAAC
cnt = 156	feature = 228	correl = 0.0440098	descr = N_Gram_ATGTG
cnt = 157	feature = 325	correl = 0.0934479	descr = N_Gram_CGCCG
cnt = 158	feature = 635	correl = 0.0951233	descr = N_Gram_TGCAC
cnt = 159	feature = 680	correl = -0.0661787	descr = N_Gram_TTGAC
cnt = 160	feature = 306	correl = 0.0601988	descr = N_Gram_CCTCG
cnt = 161	feature = 241	correl = 0.0619327	descr = N_Gram_CAAAG
cnt = 162	feature = 583	correl = 0.0570043	descr = N_Gram_TCAGC
cnt = 163	feature = 417	correl = -0.0670206	descr = N_Gram_GATGA
cnt = 164	feature = 466	correl = 0.0483151	descr = N_Gram_GCTTT
cnt = 165	feature = 318	correl = -0.0778583	descr = N_Gram_CGAGT
cnt = 166	feature = 337	correl = 0.107255	descr = N_Gram_CGGGA
cnt = 167	feature = 368	correl = -0.0609544	descr = N_Gram_CTCTC
cnt = 168	feature = 440	correl = 0.0894919	descr = N_Gram_GCCCG
cnt = 169	feature = 451	correl = 0.0787735	descr = N_Gram_GCGGA
cnt = 170	feature = 487	correl = 0.133509	descr = N_Gram_GGCCT
cnt = 171	feature = 576	correl = -0.0485679	descr = N_Gram_TATC
cnt = 172	feature = 653	correl = 0.0514986	descr = N_Gram_TGGTC
cnt = 173	feature = 348	correl = 0.125823	descr = N_Gram_CGTGC
cnt = 174	feature = 235	correl = -0.0597821	descr = N_Gram_ATTTG
cnt = 175	feature = 340	correl = 0.0567705	descr = N_Gram_CGGTT
cnt = 176	feature = 388	correl = 0.107194	descr = N_Gram_GAAGA
cnt = 177	feature = 484	correl = 0.0769144	descr = N_Gram_GGCCA
cnt = 178	feature = 476	correl = 0.0768074	descr = N_Gram_GGAGC
cnt = 179	feature = 482	correl = 0.0821174	descr = N_Gram_GGCAT
cnt = 180	feature = 609	correl = -0.0517309	descr = N_Gram_TCGTC
cnt = 181	feature = 478	correl = -0.0842352	descr = N_Gram_GGATC
cnt = 182	feature = 463	correl = 0.065488	descr = N_Gram_GCTGC
cnt = 183	feature = 517	correl = -0.050279	descr = N_Gram_GTAAG
cnt = 184	feature = 397	correl = 0.0525953	descr = N_Gram_GACCG
cnt = 185	feature = 309	correl = -0.0859899	descr = N_Gram_CCTTC
cnt = 186	feature = 407	correl = 0.0645523	descr = N_Gram_GAGGT
cnt = 187	feature = 345	correl = -0.113766	descr = N_Gram_CGTCG
cnt = 188	feature = 356	correl = 0.087417	descr = N_Gram_CTAT
cnt = 189	feature = 252	correl = 0.0534775	descr = N_Gram_CACCT
cnt = 190	feature = 439	correl = 0.0506046	descr = N_Gram_GCCAT
cnt = 191	feature = 504	correl = 0.0613934	descr = N_Gram_GGGGA
cnt = 192	feature = 617	correl = 0.0583563	descr = N_Gram_TCTGG
cnt = 193	feature = 400	correl = -0.0804408	descr = N_Gram_GACGT
cnt = 194	feature = 697	correl = -0.0663268	descr = N_Gram_TTTTG
cnt = 195	feature = 614	correl = -0.0562052	descr = N_Gram_TCTCA
cnt = 196	feature = 603	correl = -0.0488526	descr = N_Gram_TCGC
cnt = 197	feature = 267	correl = 0.10584	descr = N_Gram_CATCC
cnt = 198	feature = 254	correl = -0.0749098	descr = N_Gram_CACGA
cnt = 199	feature = 225	correl = -0.0755016	descr = N_Gram_ATGC
cnt = 200	feature = 81	correl = 0.0527181	descr = Xue_Structure_Feature_C101
cnt = 201	feature = 656	correl = 0.0462656	descr = N_Gram_TGTCC
cnt = 202	feature = 497	correl = 0.11304	descr = N_Gram_GGGAG
cnt = 203	feature = 274	correl = 0.053807	descr = N_Gram_CCAAA
cnt = 204	feature = 409	correl = -0.0567896	descr = N_Gram_GAGTT
cnt = 205	feature = 16	correl = -0.163482	descr = Position_Specific_Bin_Base_5_Base_A
cnt = 206	feature = 632	correl = -0.135808	descr = N_Gram_TGATT
cnt = 207	feature = 23	correl = 0.0501959	descr = Position_Specific_Bin_Base_9_Base_G
cnt = 208	feature = 259	correl = -0.136766	descr = N_Gram_CAGCT
cnt = 209	feature = 553	correl = -0.0707453	descr = N_Gram_GTTGT
cnt = 210	feature = 209	correl = -0.102279	descr = N_Gram_ATAA
cnt = 211	feature = 686	correl = 0.0504726	descr = N_Gram_TTGGC
cnt = 212	feature = 488	correl = -0.0519246	descr = N_Gram_GGCGA
cnt = 213	feature = 15	correl = 0.0443883	descr = Position_Specific_Bin_Base_4_Base_T
cnt = 214	feature = 39	correl = 0.0760799	descr = Position_Specific_Bin_Base_17_Base_G
cnt = 215	feature = 383	correl = 0.0711122	descr = N_Gram_CTTTA
cnt = 216	feature = 13	correl = 0.0861806	descr = Position_Specific_Bin_Base_3_Base_C
cnt = 217	feature = 595	correl = -0.0851382	descr = N_Gram_TCCGG
cnt = 218	feature = 625	correl = -0.0658539	descr = N_Gram_TGAAG
cnt = 219	feature = 283	correl = 0.0648749	descr = N_Gram_CCATC
cnt = 220	feature = 647	correl = 0.106561	descr = N_Gram_TGGG
cnt = 221	feature = 371	correl = 0.0512498	descr = N_Gram_CTGGA
cnt = 222	feature = 644	correl = 0.114355	descr = N_Gram_TGGCC
cnt = 223	feature = 285	correl = 0.0575112	descr = N_Gram_CCCA
cnt = 224	feature = 34	correl = 0.123904	descr = Position_Specific_Bin_Base_14_Base_T
cnt = 225	feature = 449	correl = 0.044227	descr = N_Gram_GCGCC
cnt = 226	feature = 30	correl = -0.125699	descr = Position_Specific_Bin_Base_12_Base_T
cnt = 227	feature = 620	correl = -0.134689	descr = N_Gram_TCTTC
cnt = 228	feature = 426	correl = 0.125602	descr = N_Gram_GCAA
cnt = 229	feature = 527	correl = -0.103909	descr = N_Gram_GTCGA
cnt = 230	feature = 19	correl = -0.0959675	descr = Position_Specific_Bin_Base_6_Base_A
cnt = 231	feature = 511	correl = 0.0456596	descr = N_Gram_GGTC
cnt = 232	feature = 219	correl = -0.0845956	descr = N_Gram_ATCG
cnt = 233	feature = 42	correl = 0.108294	descr = Position_Specific_Bin_Base_18_Base_C
cnt = 234	feature = 29	correl = 0.0954761	descr = Position_Specific_Bin_Base_12_Base_G
cnt = 235	feature = 291	correl = 0.0965253	descr = N_Gram_CCCG
cnt = 236	feature = 473	correl = 0.120945	descr = N_Gram_GGACC
cnt = 237	feature = 11	correl = 0.0887967	descr = Position_Specific_Bin_Base_2_Base_T
cnt = 238	feature = 645	correl = -0.0787881	descr = N_Gram_TGGCG
cnt = 239	feature = 38	correl = 0.0721528	descr = Position_Specific_Bin_Base_17_Base_C
cnt = 240	feature = 24	correl = -0.0518313	descr = Position_Specific_Bin_Base_9_Base_T
cnt = 241	feature = 18	correl = 0.0744944	descr = Position_Specific_Bin_Base_5_Base_G
cnt = 242	feature = 32	correl = 0.114941	descr = Position_Specific_Bin_Base_13_Base_C
cnt = 243	feature = 413	correl = -0.118259	descr = N_Gram_GATC
cnt = 244	feature = 232	correl = 0.0564979	descr = N_Gram_ATTG
cnt = 245	feature = 21	correl = -0.0500264	descr = Position_Specific_Bin_Base_8_Base_C
cnt = 246	feature = 390	correl = -0.075542	descr = N_Gram_GAAGT
cnt = 247	feature = 435	correl = 0.0777539	descr = N_Gram_GCAT
cnt = 248	feature = 10	correl = -0.0815042	descr = Position_Specific_Bin_Base_2_Base_G
cnt = 249	feature = 261	correl = 0.147988	descr = N_Gram_CAGT
cnt = 250	feature = 78	correl = 0.130657	descr = Xue_Structure_Feature_A101
cnt = 251	feature = 12	correl = -0.0962854	descr = Position_Specific_Bin_Base_3_Base_A
cnt = 252	feature = 589	correl = -0.129991	descr = N_Gram_TCCAG
cnt = 253	feature = 52	correl = -0.177172	descr = Gibbs_of_Target_Sequence__Pos_7_Step_1
cnt = 254	feature = 40	correl = -0.0779228	descr = Position_Specific_Bin_Base_17_Base_T
cnt = 255	feature = 105	correl = -0.0662083	descr = Fold_of_Target_NoBeginbrace_noends_Pos_7
cnt = 256	feature = 539	correl = 0.108871	descr = N_Gram_GTGG
cnt = 257	feature = 27	correl = -0.100832	descr = Position_Specific_Bin_Base_12_Base_A
cnt = 258	feature = 9	correl = 0.0635599	descr = Position_Specific_Bin_Base_2_Base_C
cnt = 259	feature = 47	correl = 0.257958	descr = Gibbs_of_Target_Sequence__Pos_2_Step_1
cnt = 260	feature = 33	correl = -0.117847	descr = Position_Specific_Bin_Base_14_Base_A
cnt = 261	feature = 69	correl = 0.0808422	descr = Fold_of_RNAi_Sequence_Pos_9
cnt = 262	feature = 590	correl = 0.077493	descr = N_Gram_TCCC
cnt = 263	feature = 136	correl = -0.0906064	descr = N_Gram_AATC
cnt = 264	feature = 14	correl = -0.0644476	descr = Position_Specific_Bin_Base_4_Base_A
cnt = 265	feature = 36	correl = 0.134421	descr = Position_Specific_Bin_Base_16_Base_C
cnt = 266	feature = 380	correl = -0.0819458	descr = N_Gram_CTTGA
cnt = 267	feature = 44	correl = -0.0879745	descr = Position_Specific_Bin_Base_18_Base_T
cnt = 268	feature = 531	correl = -0.0770362	descr = N_Gram_GTCTT
cnt = 269	feature = 82	correl = 0.0855275	descr = Xue_Structure_Feature_C010
cnt = 270	feature = 514	correl = 0.0453198	descr = N_Gram_GGTT
cnt = 271	feature = 633	correl = 0.114278	descr = N_Gram_TGCA
cnt = 272	feature = 657	correl = 0.0615904	descr = N_Gram_TGTG
cnt = 273	feature = 503	correl = 0.0659145	descr = N_Gram_GGGG
cnt = 274	feature = 68	correl = 0.0675637	descr = Fold_of_RNAi_Sequence_Pos_6
cnt = 275	feature = 693	correl = -0.115847	descr = N_Gram_TTTCT
cnt = 276	feature = 441	correl = 0.0670364	descr = N_Gram_GCCG
cnt = 277	feature = 667	correl = -0.0665497	descr = N_Gram_TTAT
cnt = 278	feature = 8	correl = -0.0555671	descr = Position_Specific_Bin_Base_2_Base_A
cnt = 279	feature = 313	correl = -0.0449112	descr = N_Gram_CGAC
cnt = 280	feature = 560	correl = -0.114559	descr = N_Gram_TAAG
cnt = 281	feature = 280	correl = -0.112404	descr = N_Gram_CCAGC
cnt = 282	feature = 65	correl = 0.17487	descr = Fold_of_RNAi_Sequence_Pos_2
cnt = 283	feature = 481	correl = 0.0475912	descr = N_Gram_GGCA
cnt = 284	feature = 54	correl = -0.0974245	descr = Gibbs_of_Target_Sequence__Pos_13_Step_1
cnt = 285	feature = 454	correl = -0.0755293	descr = N_Gram_GCGT
cnt = 286	feature = 20	correl = 0.110323	descr = Position_Specific_Bin_Base_6_Base_C
cnt = 287	feature = 35	correl = -0.112333	descr = Position_Specific_Bin_Base_16_Base_A
cnt = 288	feature = 17	correl = 0.104264	descr = Position_Specific_Bin_Base_5_Base_C
cnt = 289	feature = 300	correl = 0.0601673	descr = N_Gram_CCGT
cnt = 290	feature = 77	correl = 0.0838065	descr = Xue_Structure_Feature_A100
cnt = 291	feature = 56	correl = -0.102628	descr = Gibbs_of_Target_Sequence__Pos_17_Step_1
cnt = 292	feature = 616	correl = -0.123394	descr = N_Gram_TCTCT
cnt = 293	feature = 76	correl = 0.062412	descr = Xue_Structure_Feature_A111
cnt = 294	feature = 416	correl = -0.0440887	descr = N_Gram_GATG
cnt = 295	feature = 651	correl = 0.072549	descr = N_Gram_TGGT
cnt = 296	feature = 41	correl = -0.276199	descr = Position_Specific_Bin_Base_18_Base_A
cnt = 297	feature = 234	correl = -0.107219	descr = N_Gram_ATTT
cnt = 298	feature = 472	correl = 0.119878	descr = N_Gram_GGAC
cnt = 299	feature = 49	correl = -0.0443689	descr = Gibbs_of_Target_Sequence__Pos_4_Step_1
cnt = 300	feature = 598	correl = -0.129877	descr = N_Gram_TCCTT
cnt = 301	feature = 281	correl = 0.055597	descr = N_Gram_CCAT
cnt = 302	feature = 498	correl = 0.131823	descr = N_Gram_GGGC
cnt = 303	feature = 629	correl = -0.10678	descr = N_Gram_TGAT
cnt = 304	feature = 64	correl = 0.199608	descr = Fold_of_RNAi_Sequence_Pos_1
cnt = 305	feature = 526	correl = -0.0732084	descr = N_Gram_GTCG
cnt = 306	feature = 461	correl = -0.0794271	descr = N_Gram_GCTCC
cnt = 307	feature = 475	correl = 0.10991	descr = N_Gram_GGAG
cnt = 308	feature = 691	correl = -0.0655038	descr = N_Gram_TTTCC
cnt = 309	feature = 51	correl = -0.129197	descr = Gibbs_of_Target_Sequence__Pos_6_Step_1
cnt = 310	feature = 58	correl = -0.300939	descr = Gibbs_of_Target_Sequence__Pos_19_Step_1
cnt = 311	feature = 420	correl = -0.0524281	descr = N_Gram_GATT
cnt = 312	feature = 72	correl = 0.122247	descr = Fold_of_RNAi_Sequence_Pos_12
cnt = 313	feature = 28	correl = 0.139325	descr = Position_Specific_Bin_Base_12_Base_C
cnt = 314	feature = 679	correl = -0.0585037	descr = N_Gram_TTGA
cnt = 315	feature = 450	correl = 0.0880005	descr = N_Gram_GCGG
cnt = 316	feature = 364	correl = -0.105719	descr = N_Gram_CTCCA
cnt = 317	feature = 343	correl = -0.0872262	descr = N_Gram_CGTC
cnt = 318	feature = 57	correl = -0.175519	descr = Gibbs_of_Target_Sequence__Pos_18_Step_1
cnt = 319	feature = 535	correl = 0.0729268	descr = N_Gram_GTGC
cnt = 320	feature = 43	correl = 0.284592	descr = Position_Specific_Bin_Base_18_Base_G
cnt = 321	feature = 67	correl = 0.0769865	descr = Fold_of_RNAi_Sequence_Pos_4
cnt = 322	feature = 376	correl = -0.126568	descr = N_Gram_CTTC
cnt = 323	feature = 483	correl = 0.161213	descr = N_Gram_GGCC
cnt = 324	feature = 86	correl = 0.0801244	descr = Xue_Structure_Feature_G100
cnt = 325	feature = 677	correl = -0.139967	descr = N_Gram_TTCTT
cnt = 326	feature = 615	correl = -0.11716	descr = N_Gram_TCTCC
cnt = 327	feature = 323	correl = 0.0672541	descr = N_Gram_CGCC
cnt = 328	feature = 66	correl = 0.0894178	descr = Fold_of_RNAi_Sequence_Pos_3
cnt = 329	feature = 596	correl = -0.0890113	descr = N_Gram_TCCT
cnt = 330	feature = 557	correl = -0.0817198	descr = N_Gram_TAA
cnt = 331	feature = 579	correl = 0.0699961	descr = N_Gram_TCA
cnt = 332	feature = 643	correl = 0.0451574	descr = N_Gram_TGGC
cnt = 333	feature = 494	correl = 0.133216	descr = N_Gram_GGGA
cnt = 334	feature = 312	correl = -0.0596474	descr = N_Gram_CGA
cnt = 335	feature = 265	correl = 0.0729038	descr = N_Gram_CAT
cnt = 336	feature = 73	correl = 0.0923377	descr = Fold_of_RNAi_Sequence_Pos_13
cnt = 337	feature = 460	correl = -0.055655	descr = N_Gram_GCTC
cnt = 338	feature = 425	correl = 0.128276	descr = N_Gram_GCA
cnt = 339	feature = 623	correl = -0.0742621	descr = N_Gram_TGA
cnt = 340	feature = 308	correl = -0.0990473	descr = N_Gram_CCTT
cnt = 341	feature = 80	correl = 0.115545	descr = Xue_Structure_Feature_C110
cnt = 342	feature = 599	correl = -0.109256	descr = N_Gram_TCG
cnt = 343	feature = 217	correl = -0.0656194	descr = N_Gram_ATC
cnt = 344	feature = 284	correl = 0.0495362	descr = N_Gram_CCC
cnt = 345	feature = 695	correl = -0.15477	descr = N_Gram_TTTT
cnt = 346	feature = 509	correl = 0.0678959	descr = N_Gram_GGT
cnt = 347	feature = 336	correl = 0.147416	descr = N_Gram_CGGG
cnt = 348	feature = 79	correl = 0.0735233	descr = Xue_Structure_Feature_C111
cnt = 349	feature = 640	correl = 0.0942792	descr = N_Gram_TGG
cnt = 350	feature = 578	correl = -0.114723	descr = N_Gram_TC
cnt = 351	feature = 468	correl = 0.141089	descr = N_Gram_GGA
cnt = 352	feature = 237	correl = 0.108921	descr = N_Gram_CA
cnt = 353	feature = 618	correl = -0.116817	descr = N_Gram_TCTT
cnt = 354	feature = 61	correl = -0.150091	descr = PF_RNAi_Fold_5'Free_Count
cnt = 355	feature = 373	correl = -0.125257	descr = N_Gram_CTT
cnt = 356	feature = 363	correl = -0.0971868	descr = N_Gram_CTCC
cnt = 357	feature = 437	correl = 0.0671955	descr = N_Gram_GCC
cnt = 358	feature = 689	correl = -0.125157	descr = N_Gram_TTTC
cnt = 359	feature = 327	correl = 0.0908169	descr = N_Gram_CGG
cnt = 360	feature = 688	correl = -0.0953816	descr = N_Gram_TTT
cnt = 361	feature = 586	correl = -0.100889	descr = N_Gram_TCC
cnt = 362	feature = 611	correl = -0.105133	descr = N_Gram_TCT
cnt = 363	feature = 662	correl = -0.130387	descr = N_Gram_TT
cnt = 364	feature = 60	correl = -0.186888	descr = PF_RNAi_Fold_Energy
cnt = 365	feature = 467	correl = 0.168089	descr = N_Gram_GG
cnt = 366	feature = 83	correl = -0.0941193	descr = Xue_Structure_Feature_C000
cnt = 367	feature = 45	correl = -0.190273	descr = Gibbs_of_Target_Sequence_
num rows = 521
num_elements = 191728
*
optimization finished, #iter = 561
nu = 0.483376
obj = -39.361311, rho = -0.616998
nSV = 347, nBSV = 165
num rows = 58
num_elements = 21344
*
optimization finished, #iter = 55
nu = 0.519416
obj = -4.309651, rho = -0.384398
nSV = 48, nBSV = 13
*
optimization finished, #iter = 561
nu = 0.483376
obj = -39.361311, rho = -0.616998
nSV = 347, nBSV = 165
CFS merit scores = 1.32688
CFS merit scores = 1.60508
CFS merit scores = 1.85332
CFS merit scores = 2.07761
CFS merit scores = 2.27223
CFS merit scores = 2.44713
CFS merit scores = 2.60135
CFS merit scores = 2.74717
CFS merit scores = 2.88506
CFS merit scores = 3.01645
CFS merit scores = 3.14219
CFS merit scores = 3.26321
CFS merit scores = 3.37885
CFS merit scores = 3.49053
CFS merit scores = 3.59857
CFS merit scores = 3.70303
CFS merit scores = 3.80451
CFS merit scores = 3.9028
CFS merit scores = 3.99829
CFS merit scores = 4.09137
CFS merit scores = 4.17948
CFS merit scores = 4.26329
CFS merit scores = 4.3435
CFS merit scores = 4.42096
CFS merit scores = 4.49579
CFS merit scores = 4.56775
CFS merit scores = 4.63723
CFS merit scores = 4.70508
CFS merit scores = 4.77014
CFS merit scores = 4.83334
CFS merit scores = 4.89339
CFS merit scores = 4.95092
CFS merit scores = 5.00546
CFS merit scores = 5.05727
CFS merit scores = 5.10687
CFS merit scores = 5.15268
CFS merit scores = 5.19429
CFS merit scores = 5.23376
CFS merit scores = 5.27155
CFS merit scores = 5.30684
CFS merit scores = 5.33849
CFS merit scores = 5.36878
CFS merit scores = 5.39804
CFS merit scores = 5.42471
CFS merit scores = 5.44988
CFS merit scores = 5.47195
CFS merit scores = 5.49393
CFS merit scores = 5.51524
CFS merit scores = 5.53565
CFS merit scores = 5.55557
CFS merit scores = 5.57551
CFS merit scores = 5.59484
CFS merit scores = 5.60995
CFS merit scores = 5.6248
CFS merit scores = 5.63793
CFS merit scores = 5.65139
CFS merit scores = 5.66332
CFS merit scores = 5.67354
CFS merit scores = 5.68248
CFS merit scores = 5.69146
CFS merit scores = 5.696
CFS merit scores = 5.70095
CFS merit scores = 5.7066
CFS merit scores = 5.71121
CFS merit scores = 5.71181
CFS merit scores = 5.71294
CFS merit scores = 5.71302
CFS merit scores = 5.71322
CFS merit scores = 5.71336
CFS merit scores = 5.71296
CFS merit scores = 5.71207
CFS merit scores = 5.70977
CFS merit scores = 5.7069
CFS merit scores = 5.70126
CFS merit scores = 5.69569
CFS merit scores = 5.69068
CFS merit scores = 5.68559
CFS merit scores = 5.68053
CFS merit scores = 5.67247
CFS merit scores = 5.66519
CFS merit scores = 5.65702
CFS merit scores = 5.64734
CFS merit scores = 5.6367
CFS merit scores = 5.62678
CFS merit scores = 5.61682
CFS merit scores = 5.60703
CFS merit scores = 5.59783
CFS merit scores = 5.58873
CFS merit scores = 5.57813
CFS merit scores = 5.5681
CFS merit scores = 5.55849
CFS merit scores = 5.54802
CFS merit scores = 5.53666
CFS merit scores = 5.52491
CFS merit scores = 5.51361
CFS merit scores = 5.5026
CFS merit scores = 5.4916
CFS merit scores = 5.47969
CFS merit scores = 5.4672
CFS merit scores = 5.45529
CFS merit scores = 5.44361
CFS merit scores = 5.43247
CFS merit scores = 5.42153
CFS merit scores = 5.41099
CFS merit scores = 5.39958
CFS merit scores = 5.38829
CFS merit scores = 5.37699
CFS merit scores = 5.36612
CFS merit scores = 5.35593
CFS merit scores = 5.34584
CFS merit scores = 5.3359
CFS merit scores = 5.32595
CFS merit scores = 5.31607
CFS merit scores = 5.30606
CFS merit scores = 5.2961
CFS merit scores = 5.28592
CFS merit scores = 5.27634
CFS merit scores = 5.26609
CFS merit scores = 5.25594
CFS merit scores = 5.24596
CFS merit scores = 5.23645
CFS merit scores = 5.22652
CFS merit scores = 5.2168
CFS merit scores = 5.20727
CFS merit scores = 5.19804
CFS merit scores = 5.18935
CFS merit scores = 5.18058
CFS merit scores = 5.17171
CFS merit scores = 5.16283
CFS merit scores = 5.15365
CFS merit scores = 5.14481
CFS merit scores = 5.13606
CFS merit scores = 5.12727
CFS merit scores = 5.11874
cnt = 1	feature = 64	correl = -0.326885	descr = Gibbs_of_Target_Sequence__Pos_20_Step_1
cnt = 2	feature = 49	correl = 0.221931	descr = Gibbs_of_Target_Sequence__Pos_1_Step_1
cnt = 3	feature = 610	correl = -0.134548	descr = N_Gram_TCTTA
cnt = 4	feature = 417	correl = -0.116362	descr = N_Gram_GATC
cnt = 5	feature = 391	correl = 0.102901	descr = N_Gram_CTTTG
cnt = 6	feature = 616	correl = 0.0454675	descr = N_Gram_TGACA
cnt = 7	feature = 636	correl = 0.0878965	descr = N_Gram_TGGGG
cnt = 8	feature = 231	correl = 0.0856451	descr = N_Gram_ATATA
cnt = 9	feature = 365	correl = 0.0625688	descr = N_Gram_CTATA
cnt = 10	feature = 341	correl = 0.105331	descr = N_Gram_CGGCA
cnt = 11	feature = 596	correl = -0.0492347	descr = N_Gram_TCGCA
cnt = 12	feature = 361	correl = 0.0449028	descr = N_Gram_CTAAA
cnt = 13	feature = 324	correl = 0.0730035	descr = N_Gram_CGACA
cnt = 14	feature = 301	correl = 0.11434	descr = N_Gram_CCCCC
cnt = 15	feature = 305	correl = 0.0659783	descr = N_Gram_CCCTC
cnt = 16	feature = 505	correl = 0.0449028	descr = N_Gram_GGGGT
cnt = 17	feature = 308	correl = 0.0449028	descr = N_Gram_CCGCA
cnt = 18	feature = 353	correl = 0.0701934	descr = N_Gram_CGTGA
cnt = 19	feature = 303	correl = 0.051928	descr = N_Gram_CCCGC
cnt = 20	feature = 400	correl = -0.0519043	descr = N_Gram_GACCC
cnt = 21	feature = 338	correl = 0.06349	descr = N_Gram_CGGAA
cnt = 22	feature = 450	correl = 0.0442697	descr = N_Gram_GCGAG
cnt = 23	feature = 428	correl = 0.0725596	descr = N_Gram_GCAAT
cnt = 24	feature = 217	correl = 0.088425	descr = N_Gram_AGTTA
cnt = 25	feature = 348	correl = -0.0677065	descr = N_Gram_CGTAC
cnt = 26	feature = 518	correl = 0.175972	descr = N_Gram_GTCAG
cnt = 27	feature = 304	correl = 0.0608559	descr = N_Gram_CCCGG
cnt = 28	feature = 224	correl = 0.0486563	descr = N_Gram_ATACC
cnt = 29	feature = 247	correl = 0.0487334	descr = N_Gram_ATTGT
cnt = 30	feature = 514	correl = 0.0481448	descr = N_Gram_GTAAA
cnt = 31	feature = 276	correl = 0.0774551	descr = N_Gram_CAGCG
cnt = 32	feature = 654	correl = -0.069999	descr = N_Gram_TTACC
cnt = 33	feature = 435	correl = -0.052931	descr = N_Gram_GCATG
cnt = 34	feature = 350	correl = -0.0455821	descr = N_Gram_CGTCC
cnt = 35	feature = 222	correl = -0.138499	descr = N_Gram_ATAAG
cnt = 36	feature = 648	correl = -0.0516801	descr = N_Gram_TGTTA
cnt = 37	feature = 419	correl = -0.0614563	descr = N_Gram_GATGC
cnt = 38	feature = 342	correl = 0.0439621	descr = N_Gram_CGGCG
cnt = 39	feature = 357	correl = -0.0476921	descr = N_Gram_CGTTC
cnt = 40	feature = 501	correl = 0.0449028	descr = N_Gram_GGGCT
cnt = 41	feature = 313	correl = -0.0542667	descr = N_Gram_CCGTC
cnt = 42	feature = 265	correl = 0.0630905	descr = N_Gram_CACCA
cnt = 43	feature = 228	correl = 0.0703074	descr = N_Gram_ATAGC
cnt = 44	feature = 426	correl = 0.0605145	descr = N_Gram_GCAAA
cnt = 45	feature = 623	correl = 0.1062	descr = N_Gram_TGCAA
cnt = 46	feature = 309	correl = 0.0551665	descr = N_Gram_CCGGC
cnt = 47	feature = 586	correl = -0.0668872	descr = N_Gram_TCCGC
cnt = 48	feature = 645	correl = 0.068652	descr = N_Gram_TGTGA
cnt = 49	feature = 278	correl = 0.108389	descr = N_Gram_CAGGA
cnt = 50	feature = 291	correl = 0.0512448	descr = N_Gram_CCAAT
cnt = 51	feature = 459	correl = 0.0859388	descr = N_Gram_GCTAT
cnt = 52	feature = 225	correl = 0.0680859	descr = N_Gram_ATACG
cnt = 53	feature = 432	correl = 0.0466356	descr = N_Gram_GCAGC
cnt = 54	feature = 373	correl = 0.07444	descr = N_Gram_CTCTA
cnt = 55	feature = 546	correl = -0.0994484	descr = N_Gram_GTTTT
cnt = 56	feature = 598	correl = 0.0940791	descr = N_Gram_TCGGC
cnt = 57	feature = 599	correl = -0.0481308	descr = N_Gram_TCGGG
cnt = 58	feature = 440	correl = 0.0586325	descr = N_Gram_GCCCA
cnt = 59	feature = 292	correl = -0.0449685	descr = N_Gram_CCACG
cnt = 60	feature = 244	correl = 0.0731855	descr = N_Gram_ATGGG
cnt = 61	feature = 439	correl = 0.050434	descr = N_Gram_GCCAT
cnt = 62	feature = 471	correl = -0.0499629	descr = N_Gram_GGAAC
cnt = 63	feature = 315	correl = 0.0552097	descr = N_Gram_CCTAT
cnt = 64	feature = 466	correl = 0.0553326	descr = N_Gram_GCTTT
cnt = 65	feature = 207	correl = 0.0444811	descr = N_Gram_AGGTA
cnt = 66	feature = 351	correl = -0.130915	descr = N_Gram_CGTCG
cnt = 67	feature = 473	correl = 0.110093	descr = N_Gram_GGACC
cnt = 68	feature = 399	correl = 0.0834526	descr = N_Gram_GACAG
cnt = 69	feature = 280	correl = 0.0816807	descr = N_Gram_CAGTA
cnt = 70	feature = 463	correl = 0.0564639	descr = N_Gram_GCTGC
cnt = 71	feature = 656	correl = -0.103894	descr = N_Gram_TTATA
cnt = 72	feature = 605	correl = -0.0985684	descr = N_Gram_TCTCA
cnt = 73	feature = 376	correl = -0.0826535	descr = N_Gram_CTGAT
cnt = 74	feature = 386	correl = -0.0727916	descr = N_Gram_CTTGA
cnt = 75	feature = 447	correl = 0.0634888	descr = N_Gram_GCCTC
cnt = 76	feature = 416	correl = 0.066287	descr = N_Gram_GATAT
cnt = 77	feature = 643	correl = 0.0576772	descr = N_Gram_TGTCC
cnt = 78	feature = 434	correl = 0.119832	descr = N_Gram_GCATC
cnt = 79	feature = 633	correl = 0.18328	descr = N_Gram_TGGCT
cnt = 80	feature = 267	correl = 0.0581254	descr = N_Gram_CACCG
cnt = 81	feature = 219	correl = -0.117772	descr = N_Gram_AGTTT
cnt = 82	feature = 429	correl = 0.0931425	descr = N_Gram_GCAC
cnt = 83	feature = 503	correl = 0.0671325	descr = N_Gram_GGGGC
cnt = 84	feature = 496	correl = 0.112864	descr = N_Gram_GGGAG
cnt = 85	feature = 390	correl = 0.0445422	descr = N_Gram_CTTTA
cnt = 86	feature = 218	correl = 0.0686179	descr = N_Gram_AGTTG
cnt = 87	feature = 510	correl = 0.0488594	descr = N_Gram_GGTC
cnt = 88	feature = 214	correl = -0.156571	descr = N_Gram_AGTCT
cnt = 89	feature = 441	correl = 0.0893612	descr = N_Gram_GCCCG
cnt = 90	feature = 540	correl = -0.0559926	descr = N_Gram_GTTCT
cnt = 91	feature = 442	correl = 0.0567106	descr = N_Gram_GCCG
cnt = 92	feature = 572	correl = 0.0805479	descr = N_Gram_TCAGC
cnt = 93	feature = 618	correl = -0.0631294	descr = N_Gram_TGAGG
cnt = 94	feature = 483	correl = 0.0990071	descr = N_Gram_GGCCA
cnt = 95	feature = 21	correl = 0.0555526	descr = Position_Specific_Bin_Base_8_Base_T
cnt = 96	feature = 563	correl = -0.068445	descr = N_Gram_TATAC
cnt = 97	feature = 272	correl = 0.0482376	descr = N_Gram_CACT
cnt = 98	feature = 661	correl = -0.0440948	descr = N_Gram_TTCCG
cnt = 99	feature = 544	correl = -0.0539523	descr = N_Gram_GTTGT
cnt = 100	feature = 19	correl = 0.101294	descr = Position_Specific_Bin_Base_6_Base_C
cnt = 101	feature = 73	correl = 0.0906147	descr = Fold_of_RNAi_Sequence_Pos_9
cnt = 102	feature = 11	correl = 0.0601134	descr = Position_Specific_Bin_Base_2_Base_T
cnt = 103	feature = 457	correl = -0.126066	descr = N_Gram_GCGTC
cnt = 104	feature = 15	correl = -0.128209	descr = Position_Specific_Bin_Base_5_Base_A
cnt = 105	feature = 43	correl = -0.0494981	descr = Position_Specific_Bin_Base_17_Base_T
cnt = 106	feature = 478	correl = -0.0915395	descr = N_Gram_GGATC
cnt = 107	feature = 86	correl = 0.0848042	descr = Xue_Structure_Feature_C101
cnt = 108	feature = 20	correl = 0.0533471	descr = Position_Specific_Bin_Base_7_Base_T
cnt = 109	feature = 32	correl = -0.0542111	descr = Position_Specific_Bin_Base_13_Base_A
cnt = 110	feature = 364	correl = 0.0839321	descr = N_Gram_CTAT
cnt = 111	feature = 56	correl = 0.0659425	descr = Gibbs_of_Target_Sequence__Pos_12_Step_1
cnt = 112	feature = 425	correl = 0.123823	descr = N_Gram_GCAA
cnt = 113	feature = 337	correl = 0.073928	descr = N_Gram_CGGA
cnt = 114	feature = 274	correl = 0.0819906	descr = N_Gram_CAGCA
cnt = 115	feature = 30	correl = 0.0891074	descr = Position_Specific_Bin_Base_12_Base_G
cnt = 116	feature = 72	correl = 0.0811179	descr = Fold_of_RNAi_Sequence_Pos_6
cnt = 117	feature = 259	correl = 0.0503811	descr = N_Gram_CAAT
cnt = 118	feature = 14	correl = -0.068026	descr = Position_Specific_Bin_Base_4_Base_A
cnt = 119	feature = 13	correl = 0.0677173	descr = Position_Specific_Bin_Base_3_Base_C
cnt = 120	feature = 551	correl = -0.0932872	descr = N_Gram_TAAG
cnt = 121	feature = 16	correl = 0.0797628	descr = Position_Specific_Bin_Base_5_Base_C
cnt = 122	feature = 47	correl = -0.0873533	descr = Position_Specific_Bin_Base_18_Base_T
cnt = 123	feature = 233	correl = -0.0687586	descr = N_Gram_ATCG
cnt = 124	feature = 380	correl = -0.073657	descr = N_Gram_CTTA
cnt = 125	feature = 18	correl = -0.129631	descr = Position_Specific_Bin_Base_6_Base_A
cnt = 126	feature = 634	correl = 0.0867524	descr = N_Gram_TGGG
cnt = 127	feature = 83	correl = 0.114443	descr = Xue_Structure_Feature_A101
cnt = 128	feature = 39	correl = -0.121999	descr = Position_Specific_Bin_Base_16_Base_A
cnt = 129	feature = 10	correl = -0.0802303	descr = Position_Specific_Bin_Base_2_Base_G
cnt = 130	feature = 24	correl = -0.0611174	descr = Position_Specific_Bin_Base_10_Base_C
cnt = 131	feature = 288	correl = 0.107003	descr = N_Gram_CCAA
cnt = 132	feature = 59	correl = -0.0485392	descr = Gibbs_of_Target_Sequence__Pos_15_Step_1
cnt = 133	feature = 580	correl = -0.145437	descr = N_Gram_TCCAG
cnt = 134	feature = 472	correl = 0.0967814	descr = N_Gram_GGAC
num rows = 521
num_elements = 70335
*
optimization finished, #iter = 400
nu = 0.671056
obj = -61.656633, rho = -0.577083
nSV = 385, nBSV = 314
num rows = 58
num_elements = 7830
*
optimization finished, #iter = 41
nu = 0.674850
obj = -6.827137, rho = -0.254452
nSV = 47, nBSV = 29
*
optimization finished, #iter = 400
nu = 0.671056
obj = -61.656633, rho = -0.577083
nSV = 385, nBSV = 314
CFS merit scores = 1.25579
CFS merit scores = 1.56633
CFS merit scores = 1.8222
CFS merit scores = 2.04796
CFS merit scores = 2.25132
CFS merit scores = 2.43701
CFS merit scores = 2.6099
CFS merit scores = 2.77153
CFS merit scores = 2.92374
CFS merit scores = 3.06833
CFS merit scores = 3.2061
CFS merit scores = 3.33792
cnt = 1	feature = 43	correl = -0.255793	descr = Position_Specific_Bin_Base_18_Base_A
cnt = 2	feature = 678	correl = -0.225281	descr = N_Gram_TTCTC
cnt = 3	feature = 448	correl = 0.0766245	descr = N_Gram_GCCT
cnt = 4	feature = 473	correl = 0.114234	descr = N_Gram_GGAAA
cnt = 5	feature = 514	correl = 0.0924545	descr = N_Gram_GGGTC
cnt = 6	feature = 313	correl = 0.108045	descr = N_Gram_CCTCA
cnt = 7	feature = 244	correl = 0.0730959	descr = N_Gram_ATGGG
cnt = 8	feature = 611	correl = 0.0940019	descr = N_Gram_TCGGC
cnt = 9	feature = 664	correl = 0.0799585	descr = N_Gram_TTAAG
cnt = 10	feature = 353	correl = 0.0785541	descr = N_Gram_CGTGG
cnt = 11	feature = 397	correl = 0.0729367	descr = N_Gram_GACAG
cnt = 12	feature = 351	correl = 0.070128	descr = N_Gram_CGTGA
num rows = 521
num_elements = 6773
*
optimization finished, #iter = 219
nu = 0.813713
obj = -88.916332, rho = -0.448736
nSV = 427, nBSV = 422
num rows = 58
num_elements = 754
*
optimization finished, #iter = 26
nu = 0.827586
obj = -9.591376, rho = -0.404447
nSV = 49, nBSV = 46
*
optimization finished, #iter = 219
nu = 0.813713
obj = -88.916332, rho = -0.448736
nSV = 427, nBSV = 422
CFS merit scores = 1.31574
CFS merit scores = 1.60933
CFS merit scores = 1.85584
CFS merit scores = 2.07978
CFS merit scores = 2.28685
CFS merit scores = 2.47294
CFS merit scores = 2.64449
CFS merit scores = 2.8029
CFS merit scores = 2.94833
CFS merit scores = 3.08386
CFS merit scores = 3.21212
CFS merit scores = 3.33389
CFS merit scores = 3.44909
CFS merit scores = 3.5594
CFS merit scores = 3.66634
CFS merit scores = 3.7701
CFS merit scores = 3.87093
CFS merit scores = 3.96817
CFS merit scores = 4.06253
CFS merit scores = 4.1545
CFS merit scores = 4.24424
CFS merit scores = 4.33183
CFS merit scores = 4.41746
CFS merit scores = 4.50128
CFS merit scores = 4.5834
CFS merit scores = 4.66386
CFS merit scores = 4.74265
CFS merit scores = 4.81995
CFS merit scores = 4.89581
CFS merit scores = 4.96944
CFS merit scores = 5.04152
CFS merit scores = 5.11192
CFS merit scores = 5.17916
CFS merit scores = 5.24487
CFS merit scores = 5.30639
CFS merit scores = 5.366
CFS merit scores = 5.42376
CFS merit scores = 5.48025
CFS merit scores = 5.53441
CFS merit scores = 5.58559
CFS merit scores = 5.63524
CFS merit scores = 5.68316
CFS merit scores = 5.72815
CFS merit scores = 5.77117
CFS merit scores = 5.81031
CFS merit scores = 5.84723
CFS merit scores = 5.88174
CFS merit scores = 5.91529
CFS merit scores = 5.94884
CFS merit scores = 5.98064
CFS merit scores = 6.01133
CFS merit scores = 6.04153
CFS merit scores = 6.07078
CFS merit scores = 6.09906
CFS merit scores = 6.12596
CFS merit scores = 6.15206
CFS merit scores = 6.17614
CFS merit scores = 6.19884
CFS merit scores = 6.22144
CFS merit scores = 6.2422
CFS merit scores = 6.2623
CFS merit scores = 6.27974
CFS merit scores = 6.29691
CFS merit scores = 6.31361
CFS merit scores = 6.32822
CFS merit scores = 6.34219
CFS merit scores = 6.35413
CFS merit scores = 6.36464
CFS merit scores = 6.37388
CFS merit scores = 6.3822
CFS merit scores = 6.39088
CFS merit scores = 6.39831
CFS merit scores = 6.40543
CFS merit scores = 6.41178
CFS merit scores = 6.41713
CFS merit scores = 6.42278
CFS merit scores = 6.4281
CFS merit scores = 6.43357
CFS merit scores = 6.43934
CFS merit scores = 6.44499
CFS merit scores = 6.45046
CFS merit scores = 6.45621
CFS merit scores = 6.4615
CFS merit scores = 6.46696
CFS merit scores = 6.47181
CFS merit scores = 6.47549
CFS merit scores = 6.47826
CFS merit scores = 6.48051
CFS merit scores = 6.48303
CFS merit scores = 6.48539
CFS merit scores = 6.48675
CFS merit scores = 6.48822
CFS merit scores = 6.48911
CFS merit scores = 6.49003
CFS merit scores = 6.48962
CFS merit scores = 6.48957
CFS merit scores = 6.48845
CFS merit scores = 6.48669
CFS merit scores = 6.48491
CFS merit scores = 6.48291
CFS merit scores = 6.47992
CFS merit scores = 6.47689
CFS merit scores = 6.47233
CFS merit scores = 6.46784
CFS merit scores = 6.46367
CFS merit scores = 6.45974
CFS merit scores = 6.45604
CFS merit scores = 6.45276
CFS merit scores = 6.44992
CFS merit scores = 6.447
CFS merit scores = 6.4434
CFS merit scores = 6.43934
CFS merit scores = 6.4352
CFS merit scores = 6.43069
CFS merit scores = 6.42601
CFS merit scores = 6.42136
CFS merit scores = 6.41696
CFS merit scores = 6.41294
CFS merit scores = 6.40903
CFS merit scores = 6.40544
CFS merit scores = 6.40171
CFS merit scores = 6.39829
CFS merit scores = 6.39496
CFS merit scores = 6.39184
CFS merit scores = 6.38889
CFS merit scores = 6.38529
CFS merit scores = 6.38167
CFS merit scores = 6.37734
CFS merit scores = 6.37285
CFS merit scores = 6.36848
CFS merit scores = 6.36279
CFS merit scores = 6.35674
CFS merit scores = 6.35078
CFS merit scores = 6.34522
CFS merit scores = 6.33956
CFS merit scores = 6.33385
CFS merit scores = 6.3277
CFS merit scores = 6.32121
CFS merit scores = 6.31477
CFS merit scores = 6.3086
CFS merit scores = 6.30227
CFS merit scores = 6.29619
CFS merit scores = 6.29033
CFS merit scores = 6.28442
CFS merit scores = 6.27853
CFS merit scores = 6.27294
CFS merit scores = 6.26755
CFS merit scores = 6.26214
CFS merit scores = 6.25671
CFS merit scores = 6.25124
CFS merit scores = 6.24588
CFS merit scores = 6.2402
CFS merit scores = 6.23356
CFS merit scores = 6.22677
CFS merit scores = 6.21999
CFS merit scores = 6.21323
CFS merit scores = 6.20643
CFS merit scores = 6.19983
CFS merit scores = 6.19305
CFS merit scores = 6.18553
CFS merit scores = 6.17766
CFS merit scores = 6.16995
CFS merit scores = 6.16212
CFS merit scores = 6.15378
CFS merit scores = 6.14544
CFS merit scores = 6.13731
CFS merit scores = 6.12912
CFS merit scores = 6.12105
CFS merit scores = 6.1129
CFS merit scores = 6.10482
CFS merit scores = 6.09646
CFS merit scores = 6.0878
CFS merit scores = 6.07914
CFS merit scores = 6.07062
CFS merit scores = 6.06169
CFS merit scores = 6.05269
CFS merit scores = 6.04339
CFS merit scores = 6.03432
CFS merit scores = 6.02531
CFS merit scores = 6.01642
CFS merit scores = 6.00754
CFS merit scores = 5.99888
CFS merit scores = 5.99039
CFS merit scores = 5.982
CFS merit scores = 5.97359
CFS merit scores = 5.96541
CFS merit scores = 5.95735
CFS merit scores = 5.94925
CFS merit scores = 5.94088
CFS merit scores = 5.93274
CFS merit scores = 5.92479
CFS merit scores = 5.91665
CFS merit scores = 5.90838
CFS merit scores = 5.90008
CFS merit scores = 5.89154
CFS merit scores = 5.88275
CFS merit scores = 5.87406
CFS merit scores = 5.86545
CFS merit scores = 5.85673
CFS merit scores = 5.84786
CFS merit scores = 5.83924
CFS merit scores = 5.83063
CFS merit scores = 5.82222
CFS merit scores = 5.81407
CFS merit scores = 5.80573
CFS merit scores = 5.79737
CFS merit scores = 5.78918
CFS merit scores = 5.78114
CFS merit scores = 5.77316
CFS merit scores = 5.76498
CFS merit scores = 5.75692
CFS merit scores = 5.74913
CFS merit scores = 5.74118
CFS merit scores = 5.73332
CFS merit scores = 5.72564
CFS merit scores = 5.71776
CFS merit scores = 5.70985
CFS merit scores = 5.70185
CFS merit scores = 5.69396
CFS merit scores = 5.68626
CFS merit scores = 5.67837
CFS merit scores = 5.67052
CFS merit scores = 5.6628
CFS merit scores = 5.65518
CFS merit scores = 5.64771
CFS merit scores = 5.6399
CFS merit scores = 5.63225
CFS merit scores = 5.62483
CFS merit scores = 5.61744
CFS merit scores = 5.61018
CFS merit scores = 5.60271
CFS merit scores = 5.59533
CFS merit scores = 5.58805
CFS merit scores = 5.58066
CFS merit scores = 5.57329
CFS merit scores = 5.566
CFS merit scores = 5.55889
CFS merit scores = 5.55191
CFS merit scores = 5.54486
CFS merit scores = 5.53774
CFS merit scores = 5.53079
CFS merit scores = 5.52364
CFS merit scores = 5.51658
CFS merit scores = 5.50961
CFS merit scores = 5.50267
CFS merit scores = 5.49569
CFS merit scores = 5.48886
CFS merit scores = 5.48203
CFS merit scores = 5.47525
CFS merit scores = 5.46856
CFS merit scores = 5.46188
CFS merit scores = 5.45539
CFS merit scores = 5.44879
CFS merit scores = 5.44238
CFS merit scores = 5.43577
CFS merit scores = 5.42926
CFS merit scores = 5.42289
CFS merit scores = 5.41659
CFS merit scores = 5.41025
CFS merit scores = 5.40408
CFS merit scores = 5.39776
CFS merit scores = 5.39142
CFS merit scores = 5.38492
CFS merit scores = 5.3785
CFS merit scores = 5.37224
CFS merit scores = 5.36579
CFS merit scores = 5.3594
CFS merit scores = 5.35303
CFS merit scores = 5.34658
CFS merit scores = 5.34011
CFS merit scores = 5.33368
CFS merit scores = 5.32737
CFS merit scores = 5.3211
CFS merit scores = 5.31494
CFS merit scores = 5.30873
CFS merit scores = 5.30252
CFS merit scores = 5.2964
CFS merit scores = 5.29031
CFS merit scores = 5.28424
CFS merit scores = 5.27804
CFS merit scores = 5.27187
CFS merit scores = 5.2656
CFS merit scores = 5.25915
CFS merit scores = 5.25274
CFS merit scores = 5.24635
CFS merit scores = 5.23984
CFS merit scores = 5.23337
CFS merit scores = 5.22693
CFS merit scores = 5.22049
CFS merit scores = 5.21407
CFS merit scores = 5.20756
CFS merit scores = 5.20102
CFS merit scores = 5.1946
CFS merit scores = 5.18822
CFS merit scores = 5.18182
CFS merit scores = 5.17555
CFS merit scores = 5.16926
CFS merit scores = 5.16268
CFS merit scores = 5.15603
CFS merit scores = 5.14919
CFS merit scores = 5.14237
CFS merit scores = 5.13558
CFS merit scores = 5.12884
CFS merit scores = 5.12187
CFS merit scores = 5.11492
CFS merit scores = 5.10804
CFS merit scores = 5.10125
CFS merit scores = 5.09455
CFS merit scores = 5.08784
CFS merit scores = 5.08125
CFS merit scores = 5.07439
CFS merit scores = 5.06727
CFS merit scores = 5.06014
CFS merit scores = 5.05301
CFS merit scores = 5.04554
CFS merit scores = 5.03792
CFS merit scores = 5.0304
CFS merit scores = 5.02286
CFS merit scores = 5.01516
CFS merit scores = 5.00743
CFS merit scores = 4.99953
CFS merit scores = 4.99159
CFS merit scores = 4.98371
CFS merit scores = 4.97586
CFS merit scores = 4.96753
CFS merit scores = 4.95924
CFS merit scores = 4.95098
CFS merit scores = 4.94278
CFS merit scores = 4.93462
CFS merit scores = 4.92657
CFS merit scores = 4.91828
CFS merit scores = 4.90986
CFS merit scores = 4.90117
CFS merit scores = 4.89256
CFS merit scores = 4.88359
CFS merit scores = 4.8743
CFS merit scores = 4.86492
CFS merit scores = 4.85531
CFS merit scores = 4.84545
CFS merit scores = 4.83523
CFS merit scores = 4.82469
CFS merit scores = 4.81417
CFS merit scores = 4.80381
CFS merit scores = 4.79318
CFS merit scores = 4.78243
CFS merit scores = 4.77134
CFS merit scores = 4.76019
CFS merit scores = 4.74781
CFS merit scores = 4.73405
cnt = 1	feature = 64	correl = -0.315741	descr = Gibbs_of_Target_Sequence__Pos_20_Step_1
cnt = 2	feature = 49	correl = 0.257535	descr = Gibbs_of_Target_Sequence__Pos_1_Step_1
cnt = 3	feature = 629	correl = -0.125313	descr = N_Gram_TGCG
cnt = 4	feature = 368	correl = 0.086439	descr = N_Gram_CTGGG
cnt = 5	feature = 565	correl = 0.0749823	descr = N_Gram_TATAT
cnt = 6	feature = 485	correl = 0.100021	descr = N_Gram_GGCGC
cnt = 7	feature = 616	correl = 0.0454579	descr = N_Gram_TGACA
cnt = 8	feature = 264	correl = 0.0966289	descr = N_Gram_CACTC
cnt = 9	feature = 363	correl = 0.0483946	descr = N_Gram_CTCTA
cnt = 10	feature = 425	correl = 0.0724663	descr = N_Gram_GCAAT
cnt = 11	feature = 258	correl = -0.0445068	descr = N_Gram_CACCC
cnt = 12	feature = 281	correl = 0.063157	descr = N_Gram_CCAAG
cnt = 13	feature = 417	correl = 0.0742177	descr = N_Gram_GATGT
cnt = 14	feature = 661	correl = 0.0442807	descr = N_Gram_TTCGA
cnt = 15	feature = 442	correl = -0.0560626	descr = N_Gram_GCCGT
cnt = 16	feature = 228	correl = -0.0490554	descr = N_Gram_ATCGC
cnt = 17	feature = 351	correl = 0.0448412	descr = N_Gram_CTAAA
cnt = 18	feature = 659	correl = 0.0733953	descr = N_Gram_TTCAA
cnt = 19	feature = 595	correl = 0.0798773	descr = N_Gram_TCGAC
cnt = 20	feature = 315	correl = 0.0728701	descr = N_Gram_CGACA
cnt = 21	feature = 652	correl = 0.0644614	descr = N_Gram_TTAAC
cnt = 22	feature = 583	correl = 0.0518485	descr = N_Gram_TCCCG
cnt = 23	feature = 501	correl = 0.0448412	descr = N_Gram_GGGGT
cnt = 24	feature = 497	correl = 0.0448412	descr = N_Gram_GGGCT
cnt = 25	feature = 453	correl = 0.0448412	descr = N_Gram_GCGTA
cnt = 26	feature = 344	correl = 0.0700672	descr = N_Gram_CGTGA
cnt = 27	feature = 628	correl = 0.0518485	descr = N_Gram_TGCCG
cnt = 28	feature = 511	correl = 0.0501107	descr = N_Gram_GTATA
cnt = 29	feature = 322	correl = 0.0448412	descr = N_Gram_CGCCA
cnt = 30	feature = 614	correl = 0.0508786	descr = N_Gram_TGAAA
cnt = 31	feature = 399	correl = 0.0882741	descr = N_Gram_GACGG
cnt = 32	feature = 383	correl = 0.0525153	descr = N_Gram_GAAAC
cnt = 33	feature = 677	correl = 0.0843023	descr = N_Gram_TTGTG
cnt = 34	feature = 237	correl = 0.0730906	descr = N_Gram_ATGGG
cnt = 35	feature = 605	correl = 0.0478472	descr = N_Gram_TCTCG
cnt = 36	feature = 409	correl = 0.0724133	descr = N_Gram_GAGTC
cnt = 37	feature = 219	correl = 0.0543071	descr = N_Gram_ATACA
cnt = 38	feature = 674	correl = -0.0724834	descr = N_Gram_TTGGA
cnt = 39	feature = 244	correl = 0.0648243	descr = N_Gram_ATTTC
cnt = 40	feature = 267	correl = 0.0541348	descr = N_Gram_CAGCC
cnt = 41	feature = 510	correl = 0.0481283	descr = N_Gram_GTAAA
cnt = 42	feature = 391	correl = 0.0528731	descr = N_Gram_GAATC
cnt = 43	feature = 541	correl = -0.0786822	descr = N_Gram_GTTAC
cnt = 44	feature = 428	correl = -0.107537	descr = N_Gram_GCAGA
cnt = 45	feature = 456	correl = -0.0540667	descr = N_Gram_GCGTT
cnt = 46	feature = 341	correl = -0.0453035	descr = N_Gram_CGTCC
cnt = 47	feature = 561	correl = -0.0559348	descr = N_Gram_TAGAT
cnt = 48	feature = 546	correl = 0.0445789	descr = N_Gram_GTTGC
cnt = 49	feature = 324	correl = 0.0567535	descr = N_Gram_CGCTA
cnt = 50	feature = 418	correl = -0.0715682	descr = N_Gram_GATTA
cnt = 51	feature = 388	correl = -0.0440018	descr = N_Gram_GAAGG
cnt = 52	feature = 467	correl = 0.120026	descr = N_Gram_GGAAA
cnt = 53	feature = 331	correl = 0.049443	descr = N_Gram_CGGCC
cnt = 54	feature = 608	correl = -0.125755	descr = N_Gram_TCTTA
cnt = 55	feature = 599	correl = -0.0478457	descr = N_Gram_TCGGG
cnt = 56	feature = 555	correl = 0.0801525	descr = N_Gram_TAAGC
cnt = 57	feature = 654	correl = -0.0527772	descr = N_Gram_TTACC
cnt = 58	feature = 255	correl = 0.0829143	descr = N_Gram_CACAG
cnt = 59	feature = 540	correl = 0.0882741	descr = N_Gram_GTTAA
cnt = 60	feature = 397	correl = -0.0636668	descr = N_Gram_GACCT
cnt = 61	feature = 306	correl = 0.0551439	descr = N_Gram_CCTAT
cnt = 62	feature = 640	correl = 0.0682103	descr = N_Gram_TGGGT
cnt = 63	feature = 222	correl = 0.0711138	descr = N_Gram_ATAGT
cnt = 64	feature = 643	correl = -0.0517893	descr = N_Gram_TGTCA
cnt = 65	feature = 265	correl = 0.0467233	descr = N_Gram_CACTT
cnt = 66	feature = 447	correl = -0.0767367	descr = N_Gram_GCGAC
cnt = 67	feature = 586	correl = -0.0858415	descr = N_Gram_TCCGC
cnt = 68	feature = 563	correl = -0.0521398	descr = N_Gram_TAGCC
cnt = 69	feature = 543	correl = -0.0483937	descr = N_Gram_GTTCG
cnt = 70	feature = 429	correl = 0.0466578	descr = N_Gram_GCAGC
cnt = 71	feature = 481	correl = 0.0980838	descr = N_Gram_GGCCC
cnt = 72	feature = 483	correl = 0.134565	descr = N_Gram_GGCCT
cnt = 73	feature = 252	correl = 0.0899699	descr = N_Gram_CAAGG
cnt = 74	feature = 451	correl = 0.0500977	descr = N_Gram_GCGGC
cnt = 75	feature = 620	correl = -0.0488518	descr = N_Gram_TGATC
cnt = 76	feature = 339	correl = -0.0674576	descr = N_Gram_CGTAC
cnt = 77	feature = 420	correl = -0.0652644	descr = N_Gram_GATTT
cnt = 78	feature = 494	correl = 0.0514292	descr = N_Gram_GGGCA
cnt = 79	feature = 538	correl = 0.046912	descr = N_Gram_GTGTA
cnt = 80	feature = 218	correl = -0.14867	descr = N_Gram_ATAAG
cnt = 81	feature = 327	correl = 0.0634342	descr = N_Gram_CGGAA
cnt = 82	feature = 627	correl = -0.0458337	descr = N_Gram_TGCCC
cnt = 83	feature = 318	correl = 0.0850226	descr = N_Gram_CGAGG
cnt = 84	feature = 292	correl = 0.0834916	descr = N_Gram_CCCAC
cnt = 85	feature = 597	correl = -0.0490554	descr = N_Gram_TCGCA
cnt = 86	feature = 648	correl = 0.0503771	descr = N_Gram_TGTGT
cnt = 87	feature = 357	correl = 0.0919936	descr = N_Gram_CTCAA
cnt = 88	feature = 226	correl = -0.0570998	descr = N_Gram_ATCAT
cnt = 89	feature = 477	correl = 0.0516967	descr = N_Gram_GGCAA
cnt = 90	feature = 303	correl = -0.087861	descr = N_Gram_CCGGT
cnt = 91	feature = 632	correl = 0.0883958	descr = N_Gram_TGGAG
cnt = 92	feature = 274	correl = 0.0869394	descr = N_Gram_CAGTG
cnt = 93	feature = 508	correl = 0.0549455	descr = N_Gram_GGTGC
cnt = 94	feature = 660	correl = 0.062669	descr = N_Gram_TTCCA
cnt = 95	feature = 345	correl = 0.125472	descr = N_Gram_CGTGC
cnt = 96	feature = 619	correl = 0.0663225	descr = N_Gram_TGATA
cnt = 97	feature = 503	correl = 0.0924091	descr = N_Gram_GGGTC
cnt = 98	feature = 301	correl = 0.0702649	descr = N_Gram_CCGGC
cnt = 99	feature = 646	correl = 0.0780913	descr = N_Gram_TGTGA
cnt = 100	feature = 365	correl = 0.0452315	descr = N_Gram_CTGAG
cnt = 101	feature = 393	correl = 0.0442546	descr = N_Gram_GACAC
cnt = 102	feature = 419	correl = 0.0481975	descr = N_Gram_GATTG
cnt = 103	feature = 289	correl = 0.056537	descr = N_Gram_CCATC
cnt = 104	feature = 254	correl = 0.0518321	descr = N_Gram_CAATA
cnt = 105	feature = 285	correl = 0.0485221	descr = N_Gram_CCAGA
cnt = 106	feature = 241	correl = -0.0679949	descr = N_Gram_ATTAC
cnt = 107	feature = 656	correl = -0.0929285	descr = N_Gram_TTATA
cnt = 108	feature = 448	correl = 0.0442632	descr = N_Gram_GCGAG
cnt = 109	feature = 309	correl = 0.0600399	descr = N_Gram_CCTCG
cnt = 110	feature = 686	correl = -0.0446259	descr = N_Gram_TTTGC
cnt = 111	feature = 416	correl = -0.0529468	descr = N_Gram_GATGC
cnt = 112	feature = 270	correl = 0.0669812	descr = N_Gram_CAGGA
cnt = 113	feature = 207	correl = 0.117095	descr = N_Gram_AGTAA
cnt = 114	feature = 509	correl = 0.0445121	descr = N_Gram_GGTTG
cnt = 115	feature = 457	correl = 0.0857943	descr = N_Gram_GCTAT
cnt = 116	feature = 394	correl = 0.0833145	descr = N_Gram_GACAG
cnt = 117	feature = 500	correl = 0.0514292	descr = N_Gram_GGGGG
cnt = 118	feature = 246	correl = -0.118227	descr = N_Gram_ATTTT
cnt = 119	feature = 512	correl = -0.062498	descr = N_Gram_GTATC
cnt = 120	feature = 249	correl = 0.0532443	descr = N_Gram_CAAAA
cnt = 121	feature = 348	correl = -0.04745	descr = N_Gram_CGTTC
cnt = 122	feature = 488	correl = 0.153505	descr = N_Gram_GGCTT
cnt = 123	feature = 317	correl = -0.0967405	descr = N_Gram_CGACG
cnt = 124	feature = 413	correl = 0.0662241	descr = N_Gram_GATAT
cnt = 125	feature = 647	correl = 0.105252	descr = N_Gram_TGTGG
cnt = 126	feature = 518	correl = -0.0641985	descr = N_Gram_GTCCA
cnt = 127	feature = 440	correl = 0.0581111	descr = N_Gram_GCCGC
cnt = 128	feature = 390	correl = -0.0650887	descr = N_Gram_GAATA
cnt = 129	feature = 437	correl = 0.0442898	descr = N_Gram_GCCCA
cnt = 130	feature = 496	correl = 0.0772924	descr = N_Gram_GGGCG
cnt = 131	feature = 687	correl = -0.0673101	descr = N_Gram_TTTGG
cnt = 132	feature = 544	correl = -0.0652554	descr = N_Gram_GTTCT
cnt = 133	feature = 455	correl = 0.0945412	descr = N_Gram_GCGTG
cnt = 134	feature = 220	correl = -0.0503377	descr = N_Gram_ATACT
cnt = 135	feature = 662	correl = -0.0625584	descr = N_Gram_TTCGG
cnt = 136	feature = 342	correl = -0.111636	descr = N_Gram_CGTCG
cnt = 137	feature = 308	correl = -0.100045	descr = N_Gram_CCTCC
cnt = 138	feature = 472	correl = 0.0890801	descr = N_Gram_GGAGC
cnt = 139	feature = 396	correl = 0.0524747	descr = N_Gram_GACCG
cnt = 140	feature = 386	correl = 0.116463	descr = N_Gram_GAAGA
cnt = 141	feature = 478	correl = 0.0893482	descr = N_Gram_GGCAT
cnt = 142	feature = 536	correl = 0.0451637	descr = N_Gram_GTGGT
cnt = 143	feature = 283	correl = 0.0591166	descr = N_Gram_CCACC
cnt = 144	feature = 364	correl = -0.0637952	descr = N_Gram_CTCTC
cnt = 145	feature = 492	correl = 0.0846977	descr = N_Gram_GGGAG
cnt = 146	feature = 435	correl = 0.114818	descr = N_Gram_GCCAG
cnt = 147	feature = 624	correl = 0.106035	descr = N_Gram_TGCAA
cnt = 148	feature = 529	correl = 0.0608454	descr = N_Gram_GTGAC
cnt = 149	feature = 505	correl = -0.0703818	descr = N_Gram_GGTAA
cnt = 150	feature = 278	correl = -0.0659681	descr = N_Gram_CATCG
cnt = 151	feature = 209	correl = 0.0994517	descr = N_Gram_AGTCA
cnt = 152	feature = 649	correl = -0.0513953	descr = N_Gram_TGTTA
cnt = 153	feature = 644	correl = 0.0728676	descr = N_Gram_TGTCC
cnt = 154	feature = 441	correl = 0.0718506	descr = N_Gram_GCCGG
cnt = 155	feature = 681	correl = 0.0592949	descr = N_Gram_TTTCA
cnt = 156	feature = 579	correl = 0.0837258	descr = N_Gram_TCCAA
cnt = 157	feature = 136	correl = -0.124323	descr = N_Gram_AATAA
cnt = 158	feature = 635	correl = 0.106923	descr = N_Gram_TGGCC
cnt = 159	feature = 633	correl = -0.0446265	descr = N_Gram_TGGAT
cnt = 160	feature = 499	correl = 0.0670674	descr = N_Gram_GGGGC
cnt = 161	feature = 436	correl = 0.0505059	descr = N_Gram_GCCAT
cnt = 162	feature = 574	correl = 0.0967779	descr = N_Gram_TCAGT
cnt = 163	feature = 461	correl = 0.0653288	descr = N_Gram_GCTGC
cnt = 164	feature = 588	correl = 0.0507833	descr = N_Gram_TCCGT
cnt = 165	feature = 596	correl = -0.114908	descr = N_Gram_TCGAG
cnt = 166	feature = 214	correl = 0.055236	descr = N_Gram_AGTTG
cnt = 167	feature = 400	correl = -0.0801276	descr = N_Gram_GACGT
cnt = 168	feature = 312	correl = -0.077094	descr = N_Gram_CCTTC
cnt = 169	feature = 426	correl = 0.0777377	descr = N_Gram_GCAC
cnt = 170	feature = 539	correl = 0.0689761	descr = N_Gram_GTGTG
cnt = 171	feature = 277	correl = 0.0996108	descr = N_Gram_CATCC
cnt = 172	feature = 520	correl = -0.0449245	descr = N_Gram_GTCCT
cnt = 173	feature = 547	correl = 0.0884316	descr = N_Gram_GTTGG
cnt = 174	feature = 233	correl = -0.056193	descr = N_Gram_ATGAT
cnt = 175	feature = 473	correl = -0.117252	descr = N_Gram_GGATC
cnt = 176	feature = 603	correl = -0.0652255	descr = N_Gram_TCTCA
cnt = 177	feature = 14	correl = -0.0472451	descr = Position_Specific_Bin_Base_3_Base_T
cnt = 178	feature = 402	correl = -0.0771727	descr = N_Gram_GACTG
cnt = 179	feature = 353	correl = 0.105131	descr = N_Gram_CTAT
cnt = 180	feature = 382	correl = 0.0743496	descr = N_Gram_GAAA
cnt = 181	feature = 231	correl = 0.0543425	descr = N_Gram_ATCTT
cnt = 182	feature = 407	correl = 0.0644015	descr = N_Gram_GAGGT
cnt = 183	feature = 630	correl = -0.141106	descr = N_Gram_TGCGT
cnt = 184	feature = 305	correl = 0.10468	descr = N_Gram_CCGTG
cnt = 185	feature = 81	correl = 0.0532574	descr = Xue_Structure_Feature_C101
cnt = 186	feature = 387	correl = -0.0550667	descr = N_Gram_GAAGC
cnt = 187	feature = 27	correl = -0.0960088	descr = Position_Specific_Bin_Base_11_Base_G
cnt = 188	feature = 326	correl = 0.0636365	descr = N_Gram_CGGA
cnt = 189	feature = 259	correl = 0.0846636	descr = N_Gram_CACCT
cnt = 190	feature = 21	correl = 0.0475506	descr = Position_Specific_Bin_Base_7_Base_T
cnt = 191	feature = 295	correl = 0.0996153	descr = N_Gram_CCCG
cnt = 192	feature = 591	correl = -0.0644229	descr = N_Gram_TCCTC
cnt = 193	feature = 683	correl = -0.0445568	descr = N_Gram_TTTCG
cnt = 194	feature = 690	correl = -0.0776218	descr = N_Gram_TTTTG
cnt = 195	feature = 16	correl = -0.129915	descr = Position_Specific_Bin_Base_5_Base_A
cnt = 196	feature = 606	correl = -0.102151	descr = N_Gram_TCTCT
cnt = 197	feature = 367	correl = 0.105927	descr = N_Gram_CTGCA
cnt = 198	feature = 502	correl = 0.063971	descr = N_Gram_GGGT
cnt = 199	feature = 580	correl = -0.147061	descr = N_Gram_TCCAG
cnt = 200	feature = 522	correl = -0.106336	descr = N_Gram_GTCGA
cnt = 201	feature = 60	correl = -0.0455979	descr = Gibbs_of_Target_Sequence__Pos_15_Step_1
cnt = 202	feature = 484	correl = -0.051706	descr = N_Gram_GGCGA
cnt = 203	feature = 430	correl = 0.0755094	descr = N_Gram_GCAT
cnt = 204	feature = 40	correl = -0.102619	descr = Position_Specific_Bin_Base_17_Base_A
cnt = 205	feature = 600	correl = -0.0514837	descr = N_Gram_TCGTC
cnt = 206	feature = 250	correl = 0.075082	descr = N_Gram_CAAG
cnt = 207	feature = 24	correl = 0.0724008	descr = Position_Specific_Bin_Base_9_Base_G
cnt = 208	feature = 10	correl = -0.0610749	descr = Position_Specific_Bin_Base_2_Base_G
cnt = 209	feature = 19	correl = -0.108709	descr = Position_Specific_Bin_Base_6_Base_A
cnt = 210	feature = 411	correl = 0.0670801	descr = N_Gram_GATA
cnt = 211	feature = 160	correl = 0.0538196	descr = N_Gram_ACCG
cnt = 212	feature = 15	correl = 0.0457689	descr = Position_Specific_Bin_Base_4_Base_T
cnt = 213	feature = 334	correl = 0.147338	descr = N_Gram_CGGGC
cnt = 214	feature = 56	correl = 0.0539918	descr = Gibbs_of_Target_Sequence__Pos_9_Step_1
cnt = 215	feature = 13	correl = 0.0978987	descr = Position_Specific_Bin_Base_3_Base_C
cnt = 216	feature = 487	correl = 0.086719	descr = N_Gram_GGCT
cnt = 217	feature = 335	correl = -0.0868439	descr = N_Gram_CGGTA
cnt = 218	feature = 43	correl = -0.0456094	descr = Position_Specific_Bin_Base_17_Base_T
cnt = 219	feature = 389	correl = -0.0661732	descr = N_Gram_GAAGT
cnt = 220	feature = 28	correl = -0.0890399	descr = Position_Specific_Bin_Base_12_Base_A
cnt = 221	feature = 33	correl = -0.104083	descr = Position_Specific_Bin_Base_14_Base_A
cnt = 222	feature = 610	correl = -0.0558676	descr = N_Gram_TCTTG
cnt = 223	feature = 406	correl = 0.0582571	descr = N_Gram_GAGGC
cnt = 224	feature = 47	correl = -0.0849472	descr = Position_Specific_Bin_Base_18_Base_T
cnt = 225	feature = 463	correl = 0.0718363	descr = N_Gram_GCTT
cnt = 226	feature = 422	correl = 0.136158	descr = N_Gram_GCAA
cnt = 227	feature = 57	correl = 0.0798759	descr = Gibbs_of_Target_Sequence__Pos_12_Step_1
cnt = 228	feature = 392	correl = 0.0679545	descr = N_Gram_GACA
cnt = 229	feature = 291	correl = 0.063444	descr = N_Gram_CCCA
cnt = 230	feature = 323	correl = 0.0931988	descr = N_Gram_CGCCG
cnt = 231	feature = 609	correl = -0.119215	descr = N_Gram_TCTTC
cnt = 232	feature = 39	correl = 0.127552	descr = Position_Specific_Bin_Base_16_Base_C
cnt = 233	feature = 655	correl = -0.0481747	descr = N_Gram_TTAT
cnt = 234	feature = 576	correl = -0.0476776	descr = N_Gram_TCATC
cnt = 235	feature = 454	correl = -0.11341	descr = N_Gram_GCGTC
cnt = 236	feature = 653	correl = -0.0705834	descr = N_Gram_TTAC
cnt = 237	feature = 8	correl = -0.0617368	descr = Position_Specific_Bin_Base_2_Base_A
cnt = 238	feature = 350	correl = 0.0807625	descr = N_Gram_CTA
cnt = 239	feature = 626	correl = -0.0451951	descr = N_Gram_TGCC
cnt = 240	feature = 23	correl = 0.0640235	descr = Position_Specific_Bin_Base_8_Base_T
cnt = 241	feature = 18	correl = 0.0670435	descr = Position_Specific_Bin_Base_5_Base_G
cnt = 242	feature = 623	correl = 0.0894808	descr = N_Gram_TGCA
cnt = 243	feature = 337	correl = -0.063269	descr = N_Gram_CGTA
cnt = 244	feature = 528	correl = 0.0725138	descr = N_Gram_GTGA
cnt = 245	feature = 217	correl = -0.104164	descr = N_Gram_ATAA
cnt = 246	feature = 105	correl = -0.0586989	descr = Fold_of_Target_NoBeginbrace_noends_Pos_4
cnt = 247	feature = 459	correl = -0.0553687	descr = N_Gram_GCTCC
cnt = 248	feature = 41	correl = 0.104833	descr = Position_Specific_Bin_Base_17_Base_C
cnt = 249	feature = 466	correl = 0.0605593	descr = N_Gram_GGAA
cnt = 250	feature = 11	correl = 0.0839022	descr = Position_Specific_Bin_Base_2_Base_T
cnt = 251	feature = 514	correl = 0.0495725	descr = N_Gram_GTCA
cnt = 252	feature = 71	correl = 0.0549624	descr = Fold_of_RNAi_Sequence_Pos_6
cnt = 253	feature = 30	correl = 0.0971044	descr = Position_Specific_Bin_Base_12_Base_G
cnt = 254	feature = 468	correl = 0.107474	descr = N_Gram_GGAC
cnt = 255	feature = 376	correl = -0.0897454	descr = N_Gram_CTTGA
cnt = 256	feature = 82	correl = 0.0593089	descr = Xue_Structure_Feature_C010
cnt = 257	feature = 20	correl = 0.080755	descr = Position_Specific_Bin_Base_6_Base_C
cnt = 258	feature = 572	correl = 0.0879668	descr = N_Gram_TCAG
cnt = 259	feature = 69	correl = 0.119763	descr = Fold_of_RNAi_Sequence_Pos_2
cnt = 260	feature = 17	correl = 0.0802261	descr = Position_Specific_Bin_Base_5_Base_C
cnt = 261	feature = 52	correl = -0.0621262	descr = Gibbs_of_Target_Sequence__Pos_4_Step_1
cnt = 262	feature = 314	correl = -0.0447017	descr = N_Gram_CGAC
cnt = 263	feature = 460	correl = 0.0707826	descr = N_Gram_GCTG
cnt = 264	feature = 450	correl = 0.0583028	descr = N_Gram_GCGG
cnt = 265	feature = 72	correl = 0.066735	descr = Fold_of_RNAi_Sequence_Pos_9
cnt = 266	feature = 449	correl = 0.0576379	descr = N_Gram_GCGCC
cnt = 267	feature = 645	correl = 0.0936193	descr = N_Gram_TGTG
cnt = 268	feature = 32	correl = 0.0921578	descr = Position_Specific_Bin_Base_13_Base_C
cnt = 269	feature = 12	correl = -0.0609064	descr = Position_Specific_Bin_Base_3_Base_A
cnt = 270	feature = 526	correl = -0.0775986	descr = N_Gram_GTCTT
cnt = 271	feature = 61	correl = -0.100253	descr = Gibbs_of_Target_Sequence__Pos_17_Step_1
cnt = 272	feature = 9	correl = 0.0526558	descr = Position_Specific_Bin_Base_2_Base_C
cnt = 273	feature = 78	correl = 0.098503	descr = Xue_Structure_Feature_A101
cnt = 274	feature = 232	correl = -0.0556832	descr = N_Gram_ATGA
cnt = 275	feature = 280	correl = 0.0688441	descr = N_Gram_CCAA
cnt = 276	feature = 54	correl = -0.0999396	descr = Gibbs_of_Target_Sequence__Pos_6_Step_1
cnt = 277	feature = 272	correl = 0.0954197	descr = N_Gram_CAGT
cnt = 278	feature = 58	correl = -0.0816743	descr = Gibbs_of_Target_Sequence__Pos_13_Step_1
cnt = 279	feature = 636	correl = -0.0921819	descr = N_Gram_TGGCG
cnt = 280	feature = 46	correl = 0.279209	descr = Position_Specific_Bin_Base_18_Base_G
cnt = 281	feature = 521	correl = -0.0959763	descr = N_Gram_GTCG
cnt = 282	feature = 77	correl = -0.0642143	descr = Xue_Structure_Feature_A110
cnt = 283	feature = 38	correl = -0.109084	descr = Position_Specific_Bin_Base_16_Base_A
cnt = 284	feature = 304	correl = 0.0630603	descr = N_Gram_CCGT
cnt = 285	feature = 615	correl = -0.0786589	descr = N_Gram_TGAAG
cnt = 286	feature = 517	correl = -0.0473389	descr = N_Gram_GTCC
cnt = 287	feature = 691	correl = -0.0834092	descr = N_Gram_TTTTT
cnt = 288	feature = 553	correl = -0.110225	descr = N_Gram_TAAG
cnt = 289	feature = 73	correl = 0.0909172	descr = Fold_of_RNAi_Sequence_Pos_12
cnt = 290	feature = 618	correl = -0.0910242	descr = N_Gram_TGAT
cnt = 291	feature = 29	correl = 0.131466	descr = Position_Specific_Bin_Base_12_Base_C
cnt = 292	feature = 545	correl = 0.0551173	descr = N_Gram_GTTG
cnt = 293	feature = 343	correl = 0.164484	descr = N_Gram_CGTG
cnt = 294	feature = 51	correl = 0.0948038	descr = Gibbs_of_Target_Sequence__Pos_3_Step_1
cnt = 295	feature = 594	correl = -0.066013	descr = N_Gram_TCGA
cnt = 296	feature = 525	correl = -0.0762125	descr = N_Gram_GTCT
cnt = 297	feature = 67	correl = 0.115054	descr = Fold_of_RNAi_Sequence_Pos_0
cnt = 298	feature = 76	correl = 0.043969	descr = Fold_of_RNAi_Sequence_Pos_16
cnt = 299	feature = 664	correl = -0.205475	descr = N_Gram_TTCTC
cnt = 300	feature = 458	correl = -0.0500816	descr = N_Gram_GCTC
cnt = 301	feature = 439	correl = 0.0668847	descr = N_Gram_GCCG
cnt = 302	feature = 689	correl = -0.123877	descr = N_Gram_TTTTC
cnt = 303	feature = 276	correl = 0.0716209	descr = N_Gram_CATC
cnt = 304	feature = 86	correl = 0.0685732	descr = Xue_Structure_Feature_G100
cnt = 305	feature = 68	correl = 0.147956	descr = Fold_of_RNAi_Sequence_Pos_1
cnt = 306	feature = 558	correl = -0.0685235	descr = N_Gram_TAC
cnt = 307	feature = 361	correl = -0.109807	descr = N_Gram_CTCCT
cnt = 308	feature = 479	correl = 0.168278	descr = N_Gram_GGCC
cnt = 309	feature = 531	correl = 0.0511179	descr = N_Gram_GTGC
cnt = 310	feature = 667	correl = -0.0763679	descr = N_Gram_TTGA
cnt = 311	feature = 360	correl = -0.0934474	descr = N_Gram_CTCCA
cnt = 312	feature = 421	correl = 0.0993473	descr = N_Gram_GCA
cnt = 313	feature = 59	correl = -0.173148	descr = Gibbs_of_Target_Sequence__Pos_14_Step_1
cnt = 314	feature = 290	correl = 0.0472243	descr = N_Gram_CCC
cnt = 315	feature = 340	correl = -0.0797355	descr = N_Gram_CGTC
cnt = 316	feature = 584	correl = -0.052776	descr = N_Gram_TCCG
cnt = 317	feature = 80	correl = 0.0753008	descr = Xue_Structure_Feature_C110
cnt = 318	feature = 248	correl = 0.128825	descr = N_Gram_CAA
cnt = 319	feature = 375	correl = -0.0467989	descr = N_Gram_CTTG
cnt = 320	feature = 641	correl = 0.0825464	descr = N_Gram_TGT
cnt = 321	feature = 651	correl = -0.0632509	descr = N_Gram_TTA
cnt = 322	feature = 373	correl = -0.122145	descr = N_Gram_CTTC
cnt = 323	feature = 631	correl = 0.0658107	descr = N_Gram_TGG
cnt = 324	feature = 225	correl = -0.0683281	descr = N_Gram_ATC
cnt = 325	feature = 313	correl = -0.0525714	descr = N_Gram_CGA
cnt = 326	feature = 321	correl = 0.0681088	descr = N_Gram_CGCC
cnt = 327	feature = 602	correl = -0.168925	descr = N_Gram_TCTC
cnt = 328	feature = 578	correl = -0.0816624	descr = N_Gram_TCCA
cnt = 329	feature = 504	correl = 0.0569926	descr = N_Gram_GGT
cnt = 330	feature = 688	correl = -0.123213	descr = N_Gram_TTTT
cnt = 331	feature = 332	correl = 0.125133	descr = N_Gram_CGGG
cnt = 332	feature = 527	correl = 0.13684	descr = N_Gram_GTG
cnt = 333	feature = 79	correl = 0.0562995	descr = Xue_Structure_Feature_C111
cnt = 334	feature = 612	correl = -0.0810715	descr = N_Gram_TGA
cnt = 335	feature = 593	correl = -0.0976397	descr = N_Gram_TCG
cnt = 336	feature = 66	correl = -0.0827188	descr = PF_RNAi_Fold_5'Free_Count
cnt = 337	feature = 680	correl = -0.091051	descr = N_Gram_TTTC
cnt = 338	feature = 247	correl = 0.100019	descr = N_Gram_CA
cnt = 339	feature = 601	correl = -0.0915187	descr = N_Gram_TCT
cnt = 340	feature = 356	correl = -0.0849171	descr = N_Gram_CTC
cnt = 341	feature = 666	correl = -0.0718793	descr = N_Gram_TTG
cnt = 342	feature = 549	correl = -0.0767554	descr = N_Gram_TA
cnt = 343	feature = 325	correl = 0.05753	descr = N_Gram_CGG
cnt = 344	feature = 475	correl = 0.149938	descr = N_Gram_GGC
cnt = 345	feature = 657	correl = -0.136732	descr = N_Gram_TTC
cnt = 346	feature = 464	correl = 0.147063	descr = N_Gram_GG
cnt = 347	feature = 446	correl = -0.0613498	descr = N_Gram_GCG
cnt = 348	feature = 65	correl = -0.146326	descr = PF_RNAi_Fold_Energy
cnt = 349	feature = 83	correl = -0.0764503	descr = Xue_Structure_Feature_C000
num rows = 522
num_elements = 182700
*
optimization finished, #iter = 577
nu = 0.512397
obj = -41.526468, rho = -0.713397
nSV = 362, nBSV = 179
num rows = 57
num_elements = 19950
*
optimization finished, #iter = 59
nu = 0.426023
obj = -3.276090, rho = -0.502700
nSV = 41, nBSV = 8
*
optimization finished, #iter = 577
nu = 0.512397
obj = -41.526468, rho = -0.713397
nSV = 362, nBSV = 179
TEST = 15 AVE CORR = 0.557532
