# Supplementary material for: Improving model predictions for RNA interference activities that use support vector machine regression by combining and filtering features
Source: BMC Bioinformatics. 2007 Jun 6;8:182. doi: 10.1186/1471-2105-8-182 (PMC1906837; doi:10.1186/1471-2105-8-182)
Supplement: Additional file 6 — tr_579_cfsfilters. The features found to be useful by Correlation based Feature in training and testing the 579 dataset by cross validation, at t-test values from 0 to 90. [file 1471-2105-8-182-S6.gz › tr_579_file_16]

16
ave count = 307.5

CFS merit scores = 1.3532
CFS merit scores = 1.60749
CFS merit scores = 1.84983
CFS merit scores = 2.0718
CFS merit scores = 2.27556
CFS merit scores = 2.46427
CFS merit scores = 2.6405
CFS merit scores = 2.79447
CFS merit scores = 2.93881
CFS merit scores = 3.07483
CFS merit scores = 3.20388
CFS merit scores = 3.32617
CFS merit scores = 3.44358
CFS merit scores = 3.55571
CFS merit scores = 3.66335
CFS merit scores = 3.76785
CFS merit scores = 3.86913
CFS merit scores = 3.96767
CFS merit scores = 4.06364
CFS merit scores = 4.15715
CFS merit scores = 4.24839
CFS merit scores = 4.33752
CFS merit scores = 4.4235
CFS merit scores = 4.50763
CFS merit scores = 4.58984
CFS merit scores = 4.67036
CFS merit scores = 4.74934
CFS merit scores = 4.82683
CFS merit scores = 4.90292
CFS merit scores = 4.97765
CFS merit scores = 5.05101
CFS merit scores = 5.12293
CFS merit scores = 5.19364
CFS merit scores = 5.26227
CFS merit scores = 5.32956
CFS merit scores = 5.39519
CFS merit scores = 5.45965
CFS merit scores = 5.52291
CFS merit scores = 5.58506
CFS merit scores = 5.64423
CFS merit scores = 5.70224
CFS merit scores = 5.75881
CFS merit scores = 5.81385
CFS merit scores = 5.86605
CFS merit scores = 5.91698
CFS merit scores = 5.96648
CFS merit scores = 6.01467
CFS merit scores = 6.06082
CFS merit scores = 6.10606
CFS merit scores = 6.14794
CFS merit scores = 6.18513
CFS merit scores = 6.22086
CFS merit scores = 6.25322
CFS merit scores = 6.28293
CFS merit scores = 6.31167
CFS merit scores = 6.33904
CFS merit scores = 6.36427
CFS merit scores = 6.38652
CFS merit scores = 6.40767
CFS merit scores = 6.42681
CFS merit scores = 6.44574
CFS merit scores = 6.46234
CFS merit scores = 6.47847
CFS merit scores = 6.4944
CFS merit scores = 6.50763
CFS merit scores = 6.51885
CFS merit scores = 6.52849
CFS merit scores = 6.53814
CFS merit scores = 6.54799
CFS merit scores = 6.55722
CFS merit scores = 6.56554
CFS merit scores = 6.57279
CFS merit scores = 6.58046
CFS merit scores = 6.58843
CFS merit scores = 6.59667
CFS merit scores = 6.60337
CFS merit scores = 6.61008
CFS merit scores = 6.61583
CFS merit scores = 6.62106
CFS merit scores = 6.62517
CFS merit scores = 6.62922
CFS merit scores = 6.63346
CFS merit scores = 6.63665
CFS merit scores = 6.63775
CFS merit scores = 6.63933
CFS merit scores = 6.64105
CFS merit scores = 6.6427
CFS merit scores = 6.64425
CFS merit scores = 6.64613
CFS merit scores = 6.64721
CFS merit scores = 6.64794
CFS merit scores = 6.6487
CFS merit scores = 6.64783
CFS merit scores = 6.64714
CFS merit scores = 6.64633
CFS merit scores = 6.64567
CFS merit scores = 6.645
CFS merit scores = 6.64369
CFS merit scores = 6.642
CFS merit scores = 6.63936
CFS merit scores = 6.63606
CFS merit scores = 6.63292
CFS merit scores = 6.6302
CFS merit scores = 6.62783
CFS merit scores = 6.62542
CFS merit scores = 6.62301
CFS merit scores = 6.61975
CFS merit scores = 6.6162
CFS merit scores = 6.61141
CFS merit scores = 6.60686
CFS merit scores = 6.60235
CFS merit scores = 6.5975
CFS merit scores = 6.59291
CFS merit scores = 6.58833
CFS merit scores = 6.58408
CFS merit scores = 6.58024
CFS merit scores = 6.57591
CFS merit scores = 6.57142
CFS merit scores = 6.56659
CFS merit scores = 6.56185
CFS merit scores = 6.55713
CFS merit scores = 6.55222
CFS merit scores = 6.54734
CFS merit scores = 6.54172
CFS merit scores = 6.53504
CFS merit scores = 6.52836
CFS merit scores = 6.52197
CFS merit scores = 6.51519
CFS merit scores = 6.50867
CFS merit scores = 6.50182
CFS merit scores = 6.49531
CFS merit scores = 6.48846
CFS merit scores = 6.48166
CFS merit scores = 6.47529
CFS merit scores = 6.46907
CFS merit scores = 6.46269
CFS merit scores = 6.45668
CFS merit scores = 6.4507
CFS merit scores = 6.4447
CFS merit scores = 6.4377
CFS merit scores = 6.43072
CFS merit scores = 6.42319
CFS merit scores = 6.41588
CFS merit scores = 6.40879
CFS merit scores = 6.40156
CFS merit scores = 6.39464
CFS merit scores = 6.38729
CFS merit scores = 6.3802
CFS merit scores = 6.37326
CFS merit scores = 6.36646
CFS merit scores = 6.35981
CFS merit scores = 6.35334
CFS merit scores = 6.34634
CFS merit scores = 6.33937
CFS merit scores = 6.33258
CFS merit scores = 6.32565
CFS merit scores = 6.31897
CFS merit scores = 6.31239
CFS merit scores = 6.30549
CFS merit scores = 6.29833
CFS merit scores = 6.29127
CFS merit scores = 6.28359
CFS merit scores = 6.27601
CFS merit scores = 6.2684
CFS merit scores = 6.26114
CFS merit scores = 6.254
CFS merit scores = 6.24678
CFS merit scores = 6.23948
CFS merit scores = 6.23175
CFS merit scores = 6.2237
CFS merit scores = 6.21574
CFS merit scores = 6.20761
CFS merit scores = 6.19908
CFS merit scores = 6.19076
CFS merit scores = 6.18222
CFS merit scores = 6.17373
CFS merit scores = 6.16519
CFS merit scores = 6.15603
CFS merit scores = 6.14704
CFS merit scores = 6.13809
CFS merit scores = 6.12904
CFS merit scores = 6.11997
CFS merit scores = 6.11114
CFS merit scores = 6.10257
CFS merit scores = 6.09384
CFS merit scores = 6.08525
CFS merit scores = 6.07677
CFS merit scores = 6.06836
CFS merit scores = 6.06017
CFS merit scores = 6.05115
CFS merit scores = 6.04217
CFS merit scores = 6.03315
CFS merit scores = 6.02376
CFS merit scores = 6.01444
CFS merit scores = 6.00472
CFS merit scores = 5.99519
CFS merit scores = 5.98524
CFS merit scores = 5.97514
CFS merit scores = 5.9651
CFS merit scores = 5.95524
CFS merit scores = 5.94558
CFS merit scores = 5.93597
CFS merit scores = 5.92626
CFS merit scores = 5.91673
CFS merit scores = 5.90716
CFS merit scores = 5.89726
CFS merit scores = 5.88769
CFS merit scores = 5.87802
CFS merit scores = 5.86841
CFS merit scores = 5.85887
CFS merit scores = 5.84953
CFS merit scores = 5.84029
CFS merit scores = 5.83106
CFS merit scores = 5.82204
CFS merit scores = 5.81301
CFS merit scores = 5.80409
CFS merit scores = 5.79519
CFS merit scores = 5.78607
CFS merit scores = 5.77711
CFS merit scores = 5.76821
CFS merit scores = 5.75947
CFS merit scores = 5.75082
CFS merit scores = 5.74217
CFS merit scores = 5.73359
CFS merit scores = 5.72502
CFS merit scores = 5.71645
CFS merit scores = 5.70799
CFS merit scores = 5.6997
CFS merit scores = 5.69161
CFS merit scores = 5.68341
CFS merit scores = 5.6754
CFS merit scores = 5.66752
CFS merit scores = 5.65963
CFS merit scores = 5.65175
CFS merit scores = 5.64376
CFS merit scores = 5.63588
CFS merit scores = 5.62817
CFS merit scores = 5.62058
CFS merit scores = 5.61319
CFS merit scores = 5.60573
CFS merit scores = 5.59833
CFS merit scores = 5.591
CFS merit scores = 5.58347
CFS merit scores = 5.57604
CFS merit scores = 5.56863
CFS merit scores = 5.56126
CFS merit scores = 5.55396
CFS merit scores = 5.54673
CFS merit scores = 5.53947
CFS merit scores = 5.53229
CFS merit scores = 5.52519
CFS merit scores = 5.51802
CFS merit scores = 5.51106
CFS merit scores = 5.50416
CFS merit scores = 5.49734
CFS merit scores = 5.49038
CFS merit scores = 5.4833
CFS merit scores = 5.47625
CFS merit scores = 5.46923
CFS merit scores = 5.46229
CFS merit scores = 5.45541
CFS merit scores = 5.44844
CFS merit scores = 5.44152
CFS merit scores = 5.43478
CFS merit scores = 5.42815
CFS merit scores = 5.42168
CFS merit scores = 5.41515
CFS merit scores = 5.40853
CFS merit scores = 5.40191
CFS merit scores = 5.39534
CFS merit scores = 5.38881
CFS merit scores = 5.38236
CFS merit scores = 5.37586
CFS merit scores = 5.36935
CFS merit scores = 5.36288
CFS merit scores = 5.35647
CFS merit scores = 5.35013
CFS merit scores = 5.34378
CFS merit scores = 5.33749
CFS merit scores = 5.33119
CFS merit scores = 5.32499
CFS merit scores = 5.31881
CFS merit scores = 5.3126
CFS merit scores = 5.3065
CFS merit scores = 5.30042
CFS merit scores = 5.29448
CFS merit scores = 5.28849
CFS merit scores = 5.28242
CFS merit scores = 5.27638
CFS merit scores = 5.27046
CFS merit scores = 5.26454
CFS merit scores = 5.25856
CFS merit scores = 5.25263
CFS merit scores = 5.24657
CFS merit scores = 5.24052
CFS merit scores = 5.2344
CFS merit scores = 5.22838
CFS merit scores = 5.2222
CFS merit scores = 5.21578
CFS merit scores = 5.20936
CFS merit scores = 5.20298
CFS merit scores = 5.19657
CFS merit scores = 5.1902
CFS merit scores = 5.18394
CFS merit scores = 5.17748
CFS merit scores = 5.17108
CFS merit scores = 5.16473
CFS merit scores = 5.15843
CFS merit scores = 5.15195
CFS merit scores = 5.14559
CFS merit scores = 5.13908
CFS merit scores = 5.1326
CFS merit scores = 5.12609
CFS merit scores = 5.11967
CFS merit scores = 5.11335
CFS merit scores = 5.10678
CFS merit scores = 5.10028
CFS merit scores = 5.09364
CFS merit scores = 5.08695
CFS merit scores = 5.08033
CFS merit scores = 5.07357
CFS merit scores = 5.06682
CFS merit scores = 5.0602
CFS merit scores = 5.05351
CFS merit scores = 5.04678
CFS merit scores = 5.04012
CFS merit scores = 5.03321
CFS merit scores = 5.02609
CFS merit scores = 5.01888
CFS merit scores = 5.0117
CFS merit scores = 5.00457
CFS merit scores = 4.99746
CFS merit scores = 4.99044
CFS merit scores = 4.98333
CFS merit scores = 4.97627
CFS merit scores = 4.9692
CFS merit scores = 4.96201
CFS merit scores = 4.95455
CFS merit scores = 4.94713
CFS merit scores = 4.93978
CFS merit scores = 4.93237
CFS merit scores = 4.92495
CFS merit scores = 4.91729
CFS merit scores = 4.90915
CFS merit scores = 4.90079
CFS merit scores = 4.89244
CFS merit scores = 4.88418
CFS merit scores = 4.87583
CFS merit scores = 4.86744
CFS merit scores = 4.85887
CFS merit scores = 4.85007
CFS merit scores = 4.84124
CFS merit scores = 4.83228
CFS merit scores = 4.82337
CFS merit scores = 4.81432
CFS merit scores = 4.8051
CFS merit scores = 4.79592
CFS merit scores = 4.78688
CFS merit scores = 4.77781
CFS merit scores = 4.76814
CFS merit scores = 4.75786
CFS merit scores = 4.74769
CFS merit scores = 4.7376
CFS merit scores = 4.72698
CFS merit scores = 4.7162
CFS merit scores = 4.70364
CFS merit scores = 4.68957
CFS merit scores = 4.67505
CFS merit scores = 4.65798
cnt = 1	feature = 56	correl = -0.353201	descr = Gibbs_of_Target_Sequence__Pos_20_Step_1
cnt = 2	feature = 44	correl = 0.250012	descr = Gibbs_of_Target_Sequence__Pos_1_Step_1
cnt = 3	feature = 595	correl = -0.171466	descr = N_Gram_TCCAG
cnt = 4	feature = 417	correl = 0.116505	descr = N_Gram_GAGTC
cnt = 5	feature = 409	correl = 0.0891595	descr = N_Gram_GACTA
cnt = 6	feature = 653	correl = 0.0764455	descr = N_Gram_TGGGG
cnt = 7	feature = 579	correl = 0.0757763	descr = N_Gram_TATAT
cnt = 8	feature = 251	correl = 0.0622593	descr = N_Gram_CAAGC
cnt = 9	feature = 436	correl = 0.073306	descr = N_Gram_GCAAT
cnt = 10	feature = 259	correl = -0.0444717	descr = N_Gram_CACCC
cnt = 11	feature = 237	correl = 0.0443948	descr = N_Gram_ATGTG
cnt = 12	feature = 526	correl = -0.0571564	descr = N_Gram_GGTTA
cnt = 13	feature = 280	correl = -0.0497657	descr = N_Gram_CATGC
cnt = 14	feature = 284	correl = 0.0519672	descr = N_Gram_CCAAT
cnt = 15	feature = 555	correl = 0.0453462	descr = N_Gram_GTTAA
cnt = 16	feature = 680	correl = 0.0447817	descr = N_Gram_TTCGA
cnt = 17	feature = 395	correl = -0.0590736	descr = N_Gram_GAAAT
cnt = 18	feature = 392	correl = -0.0576625	descr = N_Gram_GAAAA
cnt = 19	feature = 413	correl = -0.0562514	descr = N_Gram_GAGAG
cnt = 20	feature = 321	correl = -0.049196	descr = N_Gram_CGACC
cnt = 21	feature = 568	correl = -0.0463739	descr = N_Gram_TAACG
cnt = 22	feature = 407	correl = 0.0453462	descr = N_Gram_GACGG
cnt = 23	feature = 351	correl = 0.079212	descr = N_Gram_CGTGG
cnt = 24	feature = 516	correl = 0.0780126	descr = N_Gram_GGGTA
cnt = 25	feature = 598	correl = 0.0524015	descr = N_Gram_TCCCG
cnt = 26	feature = 538	correl = -0.0459506	descr = N_Gram_GTCGC
cnt = 27	feature = 304	correl = 0.0453462	descr = N_Gram_CCGCA
cnt = 28	feature = 514	correl = 0.0453462	descr = N_Gram_GGGGT
cnt = 29	feature = 466	correl = 0.0453462	descr = N_Gram_GCGTA
cnt = 30	feature = 510	correl = 0.0453462	descr = N_Gram_GGGCT
cnt = 31	feature = 612	correl = 0.0947339	descr = N_Gram_TCGGC
cnt = 32	feature = 545	correl = 0.0573403	descr = N_Gram_GTGCG
cnt = 33	feature = 531	correl = 0.0506518	descr = N_Gram_GTATA
cnt = 34	feature = 360	correl = 0.0631922	descr = N_Gram_CTATA
cnt = 35	feature = 628	correl = 0.0515069	descr = N_Gram_TGAAA
cnt = 36	feature = 295	correl = 0.0711821	descr = N_Gram_CCCAC
cnt = 37	feature = 424	correl = -0.0556583	descr = N_Gram_GATCG
cnt = 38	feature = 393	correl = 0.0531548	descr = N_Gram_GAAAC
cnt = 39	feature = 421	correl = 0.0462035	descr = N_Gram_GATAC
cnt = 40	feature = 336	correl = 0.0741223	descr = N_Gram_CGGAA
cnt = 41	feature = 494	correl = 0.0729795	descr = N_Gram_GGCCC
cnt = 42	feature = 439	correl = 0.119	descr = N_Gram_GCACT
cnt = 43	feature = 397	correl = -0.0439102	descr = N_Gram_GAAGG
cnt = 44	feature = 394	correl = 0.101802	descr = N_Gram_GAAAG
cnt = 45	feature = 600	correl = 0.0473609	descr = N_Gram_TCCGA
cnt = 46	feature = 357	correl = 0.0568421	descr = N_Gram_CTACT
cnt = 47	feature = 255	correl = 0.0542035	descr = N_Gram_CACAG
cnt = 48	feature = 659	correl = 0.0577553	descr = N_Gram_TGTAA
cnt = 49	feature = 561	correl = 0.0452268	descr = N_Gram_GTTGC
cnt = 50	feature = 620	correl = 0.0485708	descr = N_Gram_TCTCG
cnt = 51	feature = 316	correl = 0.0606705	descr = N_Gram_CCTCT
cnt = 52	feature = 459	correl = -0.0485576	descr = N_Gram_GCGAC
cnt = 53	feature = 309	correl = -0.0732728	descr = N_Gram_CCGGT
cnt = 54	feature = 688	correl = -0.0591405	descr = N_Gram_TTGAG
cnt = 55	feature = 440	correl = -0.0721949	descr = N_Gram_GCAGA
cnt = 56	feature = 258	correl = 0.0833795	descr = N_Gram_CACCA
cnt = 57	feature = 331	correl = 0.101505	descr = N_Gram_CGCCG
cnt = 58	feature = 464	correl = 0.0447246	descr = N_Gram_GCGGT
cnt = 59	feature = 340	correl = 0.0702472	descr = N_Gram_CGGCG
cnt = 60	feature = 584	correl = 0.0472183	descr = N_Gram_TCAAA
cnt = 61	feature = 218	correl = 0.0550219	descr = N_Gram_ATACA
cnt = 62	feature = 646	correl = 0.0893984	descr = N_Gram_TGGAG
cnt = 63	feature = 241	correl = 0.0446791	descr = N_Gram_ATTGG
cnt = 64	feature = 426	correl = -0.0500458	descr = N_Gram_GATGC
cnt = 65	feature = 226	correl = -0.0567228	descr = N_Gram_ATCAT
cnt = 66	feature = 546	correl = 0.0580781	descr = N_Gram_GTGCT
cnt = 67	feature = 313	correl = 0.0676048	descr = N_Gram_CCTCA
cnt = 68	feature = 690	correl = 0.0594649	descr = N_Gram_TTGCA
cnt = 69	feature = 312	correl = 0.0558015	descr = N_Gram_CCTAT
cnt = 70	feature = 353	correl = -0.0473352	descr = N_Gram_CGTTC
cnt = 71	feature = 673	correl = -0.0574251	descr = N_Gram_TTATT
cnt = 72	feature = 429	correl = -0.0605618	descr = N_Gram_GATTA
cnt = 73	feature = 356	correl = 0.0453462	descr = N_Gram_CTAAA
cnt = 74	feature = 361	correl = 0.0806231	descr = N_Gram_CTATT
cnt = 75	feature = 458	correl = 0.138322	descr = N_Gram_GCCTT
cnt = 76	feature = 479	correl = 0.139855	descr = N_Gram_GGAAA
cnt = 77	feature = 431	correl = -0.0897428	descr = N_Gram_GATTT
cnt = 78	feature = 578	correl = 0.0449751	descr = N_Gram_TATAG
cnt = 79	feature = 636	correl = -0.0472414	descr = N_Gram_TGATC
cnt = 80	feature = 504	correl = 0.0641909	descr = N_Gram_GGGAC
cnt = 81	feature = 434	correl = 0.0612091	descr = N_Gram_GCAAA
cnt = 82	feature = 222	correl = 0.0718812	descr = N_Gram_ATAGT
cnt = 83	feature = 664	correl = 0.131051	descr = N_Gram_TGTGG
cnt = 84	feature = 455	correl = -0.0562514	descr = N_Gram_GCCGT
cnt = 85	feature = 517	correl = 0.093386	descr = N_Gram_GGGTC
cnt = 86	feature = 370	correl = 0.0718503	descr = N_Gram_CTCGG
cnt = 87	feature = 601	correl = -0.0977886	descr = N_Gram_TCCGC
cnt = 88	feature = 652	correl = 0.0503692	descr = N_Gram_TGGGA
cnt = 89	feature = 219	correl = -0.0501446	descr = N_Gram_ATACT
cnt = 90	feature = 317	correl = 0.0652478	descr = N_Gram_CCTGC
cnt = 91	feature = 327	correl = -0.0446597	descr = N_Gram_CGATC
cnt = 92	feature = 252	correl = 0.0974183	descr = N_Gram_CAAGG
cnt = 93	feature = 217	correl = -0.149135	descr = N_Gram_ATAAG
cnt = 94	feature = 558	correl = -0.0482855	descr = N_Gram_GTTCG
cnt = 95	feature = 703	correl = -0.0503227	descr = N_Gram_TTTTG
cnt = 96	feature = 616	correl = 0.0568421	descr = N_Gram_TCTAC
cnt = 97	feature = 271	correl = 0.0629797	descr = N_Gram_CAGGA
cnt = 98	feature = 278	correl = -0.0611866	descr = N_Gram_CATCG
cnt = 99	feature = 422	correl = 0.0670741	descr = N_Gram_GATAT
cnt = 100	feature = 348	correl = -0.130565	descr = N_Gram_CGTCG
cnt = 101	feature = 448	correl = 0.0704377	descr = N_Gram_GCCAG
cnt = 102	feature = 633	correl = 0.0801463	descr = N_Gram_TGAGT
cnt = 103	feature = 450	correl = 0.0515042	descr = N_Gram_GCCCA
cnt = 104	feature = 468	correl = 0.118123	descr = N_Gram_GCGTG
cnt = 105	feature = 291	correl = 0.0676408	descr = N_Gram_CCATC
cnt = 106	feature = 687	correl = -0.051154	descr = N_Gram_TTGAA
cnt = 107	feature = 228	correl = -0.0524821	descr = N_Gram_ATCCT
cnt = 108	feature = 681	correl = -0.0558762	descr = N_Gram_TTCGG
cnt = 109	feature = 624	correl = -0.117639	descr = N_Gram_TCTTA
cnt = 110	feature = 342	correl = 0.0869933	descr = N_Gram_CGGGA
cnt = 111	feature = 382	correl = 0.0499655	descr = N_Gram_CTTCC
cnt = 112	feature = 574	correl = 0.0729653	descr = N_Gram_TACGA
cnt = 113	feature = 654	correl = 0.0767751	descr = N_Gram_TGGGT
cnt = 114	feature = 512	correl = 0.0679232	descr = N_Gram_GGGGC
cnt = 115	feature = 322	correl = -0.0717699	descr = N_Gram_CGACG
cnt = 116	feature = 442	correl = 0.099163	descr = N_Gram_GCAGT
cnt = 117	feature = 285	correl = 0.0600075	descr = N_Gram_CCACC
cnt = 118	feature = 640	correl = 0.107159	descr = N_Gram_TGCAA
cnt = 119	feature = 576	correl = -0.0623623	descr = N_Gram_TAGAT
cnt = 120	feature = 635	correl = 0.0545243	descr = N_Gram_TGATA
cnt = 121	feature = 451	correl = 0.0737958	descr = N_Gram_GCCCG
cnt = 122	feature = 136	correl = -0.0552547	descr = N_Gram_AATCA
cnt = 123	feature = 224	correl = 0.0864478	descr = N_Gram_ATATA
cnt = 124	feature = 386	correl = 0.0910274	descr = N_Gram_CTTGG
cnt = 125	feature = 244	correl = -0.0769311	descr = N_Gram_ATTTG
cnt = 126	feature = 267	correl = -0.0638971	descr = N_Gram_CAGAA
cnt = 127	feature = 400	correl = 0.0497277	descr = N_Gram_GACA
cnt = 128	feature = 527	correl = 0.0914936	descr = N_Gram_GGTTG
cnt = 129	feature = 387	correl = 0.0654821	descr = N_Gram_CTTGT
cnt = 130	feature = 457	correl = 0.0805039	descr = N_Gram_GCCTC
cnt = 131	feature = 656	correl = 0.0554953	descr = N_Gram_TGGTA
cnt = 132	feature = 350	correl = 0.106189	descr = N_Gram_CGTGC
cnt = 133	feature = 484	correl = 0.0641909	descr = N_Gram_GGACG
cnt = 134	feature = 691	correl = -0.158357	descr = N_Gram_TTGCG
cnt = 135	feature = 364	correl = 0.0713122	descr = N_Gram_CTCAC
cnt = 136	feature = 363	correl = 0.056201	descr = N_Gram_CTCAA
cnt = 137	feature = 376	correl = 0.0563687	descr = N_Gram_CTGGG
cnt = 138	feature = 483	correl = 0.110261	descr = N_Gram_GGACC
cnt = 139	feature = 508	correl = 0.107561	descr = N_Gram_GGGCC
cnt = 140	feature = 373	correl = 0.0486288	descr = N_Gram_CTGAG
cnt = 141	feature = 365	correl = -0.0792641	descr = N_Gram_CTCAT
cnt = 142	feature = 499	correl = 0.0703178	descr = N_Gram_GGCGG
cnt = 143	feature = 677	correl = 0.0567785	descr = N_Gram_TTCAG
cnt = 144	feature = 380	correl = -0.112116	descr = N_Gram_CTTAT
cnt = 145	feature = 314	correl = -0.129731	descr = N_Gram_CCTCC
cnt = 146	feature = 315	correl = 0.0608474	descr = N_Gram_CCTCG
cnt = 147	feature = 518	correl = -0.0529673	descr = N_Gram_GGGTT
cnt = 148	feature = 661	correl = 0.0466068	descr = N_Gram_TGTCC
cnt = 149	feature = 249	correl = 0.0635672	descr = N_Gram_CAAAG
cnt = 150	feature = 283	correl = 0.0668142	descr = N_Gram_CCAAG
cnt = 151	feature = 614	correl = -0.0485637	descr = N_Gram_TCGTC
cnt = 152	feature = 520	correl = -0.0673475	descr = N_Gram_GGTAA
cnt = 153	feature = 660	correl = -0.0544036	descr = N_Gram_TGTCA
cnt = 154	feature = 441	correl = 0.0475023	descr = N_Gram_GCAGC
cnt = 155	feature = 324	correl = 0.086002	descr = N_Gram_CGAGG
cnt = 156	feature = 505	correl = 0.10458	descr = N_Gram_GGGAG
cnt = 157	feature = 572	correl = -0.151264	descr = N_Gram_TAAGT
cnt = 158	feature = 700	correl = -0.0751545	descr = N_Gram_TTTGG
cnt = 159	feature = 325	correl = -0.0905903	descr = N_Gram_CGAGT
cnt = 160	feature = 345	correl = 0.0607439	descr = N_Gram_CGGTT
cnt = 161	feature = 648	correl = 0.112615	descr = N_Gram_TGGCC
cnt = 162	feature = 449	correl = 0.0579547	descr = N_Gram_GCCAT
cnt = 163	feature = 501	correl = 0.125627	descr = N_Gram_GGCTT
cnt = 164	feature = 231	correl = 0.0803255	descr = N_Gram_ATCTG
cnt = 165	feature = 453	correl = 0.0589525	descr = N_Gram_GCCGC
cnt = 166	feature = 274	correl = 0.133118	descr = N_Gram_CAGTG
cnt = 167	feature = 235	correl = -0.0655336	descr = N_Gram_ATGCT
cnt = 168	feature = 435	correl = 0.0934799	descr = N_Gram_GCAAC
cnt = 169	feature = 463	correl = 0.0601642	descr = N_Gram_GCGGG
cnt = 170	feature = 396	correl = 0.108301	descr = N_Gram_GAAGA
cnt = 171	feature = 488	correl = -0.105065	descr = N_Gram_GGATC
cnt = 172	feature = 232	correl = 0.051437	descr = N_Gram_ATCTT
cnt = 173	feature = 416	correl = 0.0589398	descr = N_Gram_GAGGT
cnt = 174	feature = 596	correl = 0.0667987	descr = N_Gram_TCCC
cnt = 175	feature = 411	correl = -0.0481458	descr = N_Gram_GAGA
cnt = 176	feature = 657	correl = 0.0694491	descr = N_Gram_TGGTC
cnt = 177	feature = 388	correl = 0.0457856	descr = N_Gram_CTTTA
cnt = 178	feature = 399	correl = -0.0466347	descr = N_Gram_GAATA
cnt = 179	feature = 263	correl = -0.0642739	descr = N_Gram_CACGA
cnt = 180	feature = 602	correl = -0.0855062	descr = N_Gram_TCCGG
cnt = 181	feature = 649	correl = -0.0590997	descr = N_Gram_TGGCG
cnt = 182	feature = 587	correl = 0.0993655	descr = N_Gram_TCACC
cnt = 183	feature = 318	correl = -0.0584729	descr = N_Gram_CCTTC
cnt = 184	feature = 301	correl = 0.0711427	descr = N_Gram_CCCGG
cnt = 185	feature = 343	correl = 0.137662	descr = N_Gram_CGGGC
cnt = 186	feature = 644	correl = -0.158141	descr = N_Gram_TGCGT
cnt = 187	feature = 695	correl = 0.0458209	descr = N_Gram_TTGTT
cnt = 188	feature = 473	correl = 0.0663734	descr = N_Gram_GCTGC
cnt = 189	feature = 377	correl = 0.0594056	descr = N_Gram_CTGTG
cnt = 190	feature = 618	correl = -0.0701702	descr = N_Gram_TCTCA
cnt = 191	feature = 335	correl = 0.0450802	descr = N_Gram_CGGA
cnt = 192	feature = 277	correl = 0.101152	descr = N_Gram_CATCC
cnt = 193	feature = 580	correl = -0.0484539	descr = N_Gram_TATT
cnt = 194	feature = 390	correl = 0.104142	descr = N_Gram_CTTTG
cnt = 195	feature = 563	correl = -0.0489243	descr = N_Gram_GTTGT
cnt = 196	feature = 437	correl = 0.122173	descr = N_Gram_GCAC
cnt = 197	feature = 303	correl = 0.0467344	descr = N_Gram_CCGA
cnt = 198	feature = 36	correl = -0.0603416	descr = Position_Specific_Bin_Base_17_Base_A
cnt = 199	feature = 160	correl = -0.0481433	descr = N_Gram_ACGAT
cnt = 200	feature = 460	correl = 0.0719566	descr = N_Gram_GCGCC
cnt = 201	feature = 418	correl = -0.0845491	descr = N_Gram_GAGTT
cnt = 202	feature = 223	correl = 0.0476593	descr = N_Gram_ATAT
cnt = 203	feature = 10	correl = 0.0634696	descr = Position_Specific_Bin_Base_3_Base_C
cnt = 204	feature = 29	correl = -0.0510556	descr = Position_Specific_Bin_Base_13_Base_A
cnt = 205	feature = 207	correl = -0.154201	descr = N_Gram_AGTCT
cnt = 206	feature = 24	correl = -0.0572736	descr = Position_Specific_Bin_Base_11_Base_G
cnt = 207	feature = 391	correl = 0.0793839	descr = N_Gram_GAAA
cnt = 208	feature = 234	correl = -0.0954343	descr = N_Gram_ATGC
cnt = 209	feature = 425	correl = -0.106802	descr = N_Gram_GATCT
cnt = 210	feature = 265	correl = 0.0541497	descr = N_Gram_CACT
cnt = 211	feature = 13	correl = 0.0708226	descr = Position_Specific_Bin_Base_5_Base_G
cnt = 212	feature = 69	correl = 0.0955724	descr = Fold_of_RNAi_Sequence_Pos_13
cnt = 213	feature = 18	correl = 0.0645701	descr = Position_Specific_Bin_Base_7_Base_T
cnt = 214	feature = 19	correl = -0.0654154	descr = Position_Specific_Bin_Base_8_Base_C
cnt = 215	feature = 28	correl = -0.132365	descr = Position_Specific_Bin_Base_12_Base_T
cnt = 216	feature = 250	correl = 0.0699619	descr = N_Gram_CAAG
cnt = 217	feature = 467	correl = -0.131884	descr = N_Gram_GCGTC
cnt = 218	feature = 23	correl = 0.0642312	descr = Position_Specific_Bin_Base_10_Base_T
cnt = 219	feature = 21	correl = 0.0640465	descr = Position_Specific_Bin_Base_9_Base_G
cnt = 220	feature = 16	correl = 0.0476967	descr = Position_Specific_Bin_Base_6_Base_T
cnt = 221	feature = 375	correl = 0.106193	descr = N_Gram_CTGCA
cnt = 222	feature = 456	correl = 0.0968796	descr = N_Gram_GCCT
cnt = 223	feature = 279	correl = 0.110125	descr = N_Gram_CATCT
cnt = 224	feature = 651	correl = 0.116684	descr = N_Gram_TGGG
cnt = 225	feature = 481	correl = 0.0444349	descr = N_Gram_GGAAG
cnt = 226	feature = 605	correl = -0.0873015	descr = N_Gram_TCCTC
cnt = 227	feature = 11	correl = -0.142041	descr = Position_Specific_Bin_Base_5_Base_A
cnt = 228	feature = 32	correl = 0.107781	descr = Position_Specific_Bin_Base_14_Base_T
cnt = 229	feature = 632	correl = -0.0665266	descr = N_Gram_TGAGG
cnt = 230	feature = 40	correl = 0.123392	descr = Position_Specific_Bin_Base_18_Base_C
cnt = 231	feature = 8	correl = 0.0776161	descr = Position_Specific_Bin_Base_2_Base_T
cnt = 232	feature = 379	correl = -0.0653101	descr = N_Gram_CTTA
cnt = 233	feature = 551	correl = 0.0913925	descr = N_Gram_GTGT
cnt = 234	feature = 20	correl = 0.0782312	descr = Position_Specific_Bin_Base_8_Base_T
cnt = 235	feature = 355	correl = 0.0757138	descr = N_Gram_CTA
cnt = 236	feature = 38	correl = -0.0717014	descr = Position_Specific_Bin_Base_17_Base_T
cnt = 237	feature = 80	correl = 0.0622439	descr = Xue_Structure_Feature_C010
cnt = 238	feature = 105	correl = -0.0587574	descr = Fold_of_Target_NoBeginbrace_noends_Pos_8
cnt = 239	feature = 67	correl = 0.0596054	descr = Fold_of_RNAi_Sequence_Pos_11
cnt = 240	feature = 475	correl = 0.0538052	descr = N_Gram_GCTT
cnt = 241	feature = 547	correl = 0.153445	descr = N_Gram_GTGG
cnt = 242	feature = 428	correl = -0.0547407	descr = N_Gram_GATT
cnt = 243	feature = 31	correl = -0.104449	descr = Position_Specific_Bin_Base_14_Base_A
cnt = 244	feature = 214	correl = -0.101767	descr = N_Gram_AGTTT
cnt = 245	feature = 14	correl = -0.107903	descr = Position_Specific_Bin_Base_6_Base_A
cnt = 246	feature = 17	correl = -0.0526982	descr = Position_Specific_Bin_Base_7_Base_A
cnt = 247	feature = 35	correl = 0.1196	descr = Position_Specific_Bin_Base_16_Base_C
cnt = 248	feature = 541	correl = -0.0968349	descr = N_Gram_GTCTT
cnt = 249	feature = 30	correl = 0.107969	descr = Position_Specific_Bin_Base_13_Base_C
cnt = 250	feature = 27	correl = 0.0717415	descr = Position_Specific_Bin_Base_12_Base_G
cnt = 251	feature = 626	correl = -0.0621569	descr = N_Gram_TCTTG
cnt = 252	feature = 521	correl = 0.0675364	descr = N_Gram_GGTC
cnt = 253	feature = 586	correl = 0.0587503	descr = N_Gram_TCAC
cnt = 254	feature = 47	correl = -0.0733237	descr = Gibbs_of_Target_Sequence__Pos_5_Step_1
cnt = 255	feature = 208	correl = 0.0521898	descr = N_Gram_AGTG
cnt = 256	feature = 248	correl = 0.048969	descr = N_Gram_CAAA
cnt = 257	feature = 326	correl = -0.0442609	descr = N_Gram_CGAT
cnt = 258	feature = 337	correl = 0.112002	descr = N_Gram_CGGC
cnt = 259	feature = 693	correl = 0.0649774	descr = N_Gram_TTGGC
cnt = 260	feature = 15	correl = 0.118233	descr = Position_Specific_Bin_Base_6_Base_C
cnt = 261	feature = 610	correl = -0.116423	descr = N_Gram_TCGAG
cnt = 262	feature = 511	correl = 0.0688865	descr = N_Gram_GGGG
cnt = 263	feature = 655	correl = 0.0840314	descr = N_Gram_TGGT
cnt = 264	feature = 606	correl = -0.108429	descr = N_Gram_TCCTT
cnt = 265	feature = 71	correl = 0.0619605	descr = Fold_of_RNAi_Sequence_Pos_15
cnt = 266	feature = 25	correl = -0.0710841	descr = Position_Specific_Bin_Base_12_Base_A
cnt = 267	feature = 281	correl = 0.0727402	descr = N_Gram_CCAA
cnt = 268	feature = 34	correl = -0.120144	descr = Position_Specific_Bin_Base_16_Base_A
cnt = 269	feature = 76	correl = 0.122089	descr = Xue_Structure_Feature_A101
cnt = 270	feature = 308	correl = 0.121247	descr = N_Gram_CCGGG
cnt = 271	feature = 500	correl = 0.0539491	descr = N_Gram_GGCT
cnt = 272	feature = 588	correl = 0.0799298	descr = N_Gram_TCAG
cnt = 273	feature = 625	correl = -0.132252	descr = N_Gram_TCTTC
cnt = 274	feature = 68	correl = 0.10223	descr = Fold_of_RNAi_Sequence_Pos_12
cnt = 275	feature = 525	correl = 0.0601741	descr = N_Gram_GGTT
cnt = 276	feature = 233	correl = -0.0542312	descr = N_Gram_ATGA
cnt = 277	feature = 66	correl = 0.114137	descr = Fold_of_RNAi_Sequence_Pos_9
cnt = 278	feature = 662	correl = 0.10002	descr = N_Gram_TGTG
cnt = 279	feature = 529	correl = 0.0524988	descr = N_Gram_GTAA
cnt = 280	feature = 472	correl = 0.0703417	descr = N_Gram_GCTG
cnt = 281	feature = 33	correl = 0.0550113	descr = Position_Specific_Bin_Base_15_Base_C
cnt = 282	feature = 686	correl = -0.0544068	descr = N_Gram_TTGA
cnt = 283	feature = 51	correl = -0.0948196	descr = Gibbs_of_Target_Sequence__Pos_13_Step_1
cnt = 284	feature = 447	correl = 0.0480186	descr = N_Gram_GCCA
cnt = 285	feature = 270	correl = -0.138749	descr = N_Gram_CAGCT
cnt = 286	feature = 39	correl = -0.272883	descr = Position_Specific_Bin_Base_18_Base_A
cnt = 287	feature = 389	correl = -0.0535046	descr = N_Gram_CTTTC
cnt = 288	feature = 423	correl = -0.126839	descr = N_Gram_GATC
cnt = 289	feature = 643	correl = -0.147022	descr = N_Gram_TGCG
cnt = 290	feature = 12	correl = 0.10338	descr = Position_Specific_Bin_Base_5_Base_C
cnt = 291	feature = 46	correl = 0.0708243	descr = Gibbs_of_Target_Sequence__Pos_3_Step_1
cnt = 292	feature = 272	correl = 0.131904	descr = N_Gram_CAGT
cnt = 293	feature = 478	correl = 0.0756026	descr = N_Gram_GGAA
cnt = 294	feature = 53	correl = -0.106536	descr = Gibbs_of_Target_Sequence__Pos_17_Step_1
cnt = 295	feature = 591	correl = -0.0490921	descr = N_Gram_TCAT
cnt = 296	feature = 560	correl = 0.0646237	descr = N_Gram_GTTG
cnt = 297	feature = 74	correl = -0.0611569	descr = Xue_Structure_Feature_A110
cnt = 298	feature = 289	correl = 0.0637071	descr = N_Gram_CCAT
cnt = 299	feature = 54	correl = -0.179414	descr = Gibbs_of_Target_Sequence__Pos_18_Step_1
cnt = 300	feature = 608	correl = -0.0801673	descr = N_Gram_TCGA
cnt = 301	feature = 70	correl = 0.0676775	descr = Fold_of_RNAi_Sequence_Pos_14
cnt = 302	feature = 41	correl = 0.293721	descr = Position_Specific_Bin_Base_18_Base_G
cnt = 303	feature = 75	correl = 0.0667554	descr = Xue_Structure_Feature_A100
cnt = 304	feature = 492	correl = 0.161677	descr = N_Gram_GGCC
cnt = 305	feature = 540	correl = -0.0907469	descr = N_Gram_GTCT
cnt = 306	feature = 60	correl = 0.160396	descr = Fold_of_RNAi_Sequence_Pos_0
cnt = 307	feature = 573	correl = -0.0508894	descr = N_Gram_TAC
cnt = 308	feature = 689	correl = -0.0849937	descr = N_Gram_TTGC
cnt = 309	feature = 72	correl = 0.0668907	descr = Fold_of_RNAi_Sequence_Pos_16
cnt = 310	feature = 683	correl = -0.212999	descr = N_Gram_TTCTC
cnt = 311	feature = 544	correl = 0.0453464	descr = N_Gram_GTGC
cnt = 312	feature = 461	correl = 0.0705884	descr = N_Gram_GCGG
cnt = 313	feature = 276	correl = 0.0801075	descr = N_Gram_CATC
cnt = 314	feature = 647	correl = 0.0705965	descr = N_Gram_TGGC
cnt = 315	feature = 704	correl = -0.094943	descr = N_Gram_TTTTT
cnt = 316	feature = 73	correl = 0.0712512	descr = Xue_Structure_Feature_A111
cnt = 317	feature = 536	correl = -0.0829008	descr = N_Gram_GTCG
cnt = 318	feature = 55	correl = -0.307746	descr = Gibbs_of_Target_Sequence__Pos_19_Step_1
cnt = 319	feature = 432	correl = 0.146631	descr = N_Gram_GCA
cnt = 320	feature = 599	correl = -0.0681458	descr = N_Gram_TCCG
cnt = 321	feature = 211	correl = -0.0483691	descr = N_Gram_AGTT
cnt = 322	feature = 594	correl = -0.113573	descr = N_Gram_TCCA
cnt = 323	feature = 62	correl = 0.147955	descr = Fold_of_RNAi_Sequence_Pos_2
cnt = 324	feature = 292	correl = 0.0527339	descr = N_Gram_CCC
cnt = 325	feature = 347	correl = -0.103353	descr = N_Gram_CGTC
cnt = 326	feature = 79	correl = 0.0584143	descr = Xue_Structure_Feature_C011
cnt = 327	feature = 497	correl = 0.0564006	descr = N_Gram_GGCG
cnt = 328	feature = 619	correl = -0.115604	descr = N_Gram_TCTCC
cnt = 329	feature = 667	correl = -0.0910352	descr = N_Gram_TTA
cnt = 330	feature = 603	correl = -0.100749	descr = N_Gram_TCCT
cnt = 331	feature = 254	correl = 0.0645214	descr = N_Gram_CAC
cnt = 332	feature = 64	correl = 0.0485876	descr = Fold_of_RNAi_Sequence_Pos_4
cnt = 333	feature = 247	correl = 0.130837	descr = N_Gram_CAA
cnt = 334	feature = 627	correl = -0.0770555	descr = N_Gram_TGA
cnt = 335	feature = 306	correl = 0.0474194	descr = N_Gram_CCGG
cnt = 336	feature = 383	correl = -0.203289	descr = N_Gram_CTTCT
cnt = 337	feature = 61	correl = 0.185591	descr = Fold_of_RNAi_Sequence_Pos_1
cnt = 338	feature = 465	correl = -0.0799468	descr = N_Gram_GCGT
cnt = 339	feature = 583	correl = 0.0621796	descr = N_Gram_TCA
cnt = 340	feature = 419	correl = -0.0479912	descr = N_Gram_GAT
cnt = 341	feature = 645	correl = 0.109526	descr = N_Gram_TGG
cnt = 342	feature = 702	correl = -0.133017	descr = N_Gram_TTTTC
cnt = 343	feature = 78	correl = 0.090984	descr = Xue_Structure_Feature_C110
cnt = 344	feature = 225	correl = -0.0561611	descr = N_Gram_ATC
cnt = 345	feature = 341	correl = 0.109567	descr = N_Gram_CGGG
cnt = 346	feature = 86	correl = 0.0742608	descr = Xue_Structure_Feature_G011
cnt = 347	feature = 638	correl = -0.0590736	descr = N_Gram_TGC
cnt = 348	feature = 701	correl = -0.12353	descr = N_Gram_TTTT
cnt = 349	feature = 477	correl = 0.116477	descr = N_Gram_GGA
cnt = 350	feature = 77	correl = 0.0861776	descr = Xue_Structure_Feature_C111
cnt = 351	feature = 565	correl = -0.062562	descr = N_Gram_TA
cnt = 352	feature = 83	correl = 0.128216	descr = Xue_Structure_Feature_G110
cnt = 353	feature = 378	correl = -0.0990588	descr = N_Gram_CTT
cnt = 354	feature = 446	correl = 0.0867499	descr = N_Gram_GCC
cnt = 355	feature = 615	correl = -0.124099	descr = N_Gram_TCT
cnt = 356	feature = 82	correl = 0.111591	descr = Xue_Structure_Feature_G111
cnt = 357	feature = 366	correl = -0.149367	descr = N_Gram_CTCC
cnt = 358	feature = 697	correl = -0.12556	descr = N_Gram_TTTC
cnt = 359	feature = 246	correl = 0.106236	descr = N_Gram_CA
cnt = 360	feature = 623	correl = -0.126918	descr = N_Gram_TCTT
cnt = 361	feature = 59	correl = -0.0780818	descr = PF_RNAi_Fold_3'Free_Count
cnt = 362	feature = 666	correl = -0.129919	descr = N_Gram_TT
cnt = 363	feature = 334	correl = 0.0832065	descr = N_Gram_CGG
cnt = 364	feature = 674	correl = -0.157725	descr = N_Gram_TTC
cnt = 365	feature = 58	correl = -0.141089	descr = PF_RNAi_Fold_5'Free_Count
cnt = 366	feature = 476	correl = 0.178395	descr = N_Gram_GG
cnt = 367	feature = 57	correl = -0.188459	descr = PF_RNAi_Fold_Energy
cnt = 368	feature = 81	correl = -0.111912	descr = Xue_Structure_Feature_C000
cnt = 369	feature = 43	correl = -0.180997	descr = Gibbs_of_Target_Sequence_
num rows = 521
num_elements = 192770
*
optimization finished, #iter = 660
nu = 0.499903
obj = -37.693162, rho = -0.491063
nSV = 375, nBSV = 171
num rows = 58
num_elements = 21460
*
optimization finished, #iter = 53
nu = 0.540242
obj = -4.773279, rho = -0.540019
nSV = 49, nBSV = 14
*
optimization finished, #iter = 660
nu = 0.499903
obj = -37.693162, rho = -0.491063
nSV = 375, nBSV = 171
CFS merit scores = 1.34741
CFS merit scores = 1.58079
CFS merit scores = 1.83129
CFS merit scores = 2.06097
CFS merit scores = 2.25615
CFS merit scores = 2.43341
CFS merit scores = 2.60002
CFS merit scores = 2.7565
CFS merit scores = 2.9037
CFS merit scores = 3.04361
CFS merit scores = 3.17699
CFS merit scores = 3.30405
CFS merit scores = 3.4263
CFS merit scores = 3.54293
CFS merit scores = 3.65397
CFS merit scores = 3.76044
CFS merit scores = 3.86198
CFS merit scores = 3.9595
CFS merit scores = 4.05357
CFS merit scores = 4.14477
CFS merit scores = 4.23286
CFS merit scores = 4.31844
CFS merit scores = 4.40153
CFS merit scores = 4.48164
CFS merit scores = 4.55893
CFS merit scores = 4.63468
CFS merit scores = 4.70844
CFS merit scores = 4.78015
CFS merit scores = 4.84939
CFS merit scores = 4.91444
CFS merit scores = 4.97684
CFS merit scores = 5.03781
CFS merit scores = 5.09679
CFS merit scores = 5.1542
CFS merit scores = 5.20957
CFS merit scores = 5.26287
CFS merit scores = 5.31442
CFS merit scores = 5.36446
CFS merit scores = 5.4129
CFS merit scores = 5.45947
CFS merit scores = 5.50474
CFS merit scores = 5.54646
CFS merit scores = 5.58421
CFS merit scores = 5.62099
CFS merit scores = 5.65485
CFS merit scores = 5.6876
CFS merit scores = 5.71706
CFS merit scores = 5.74452
CFS merit scores = 5.77127
CFS merit scores = 5.79672
CFS merit scores = 5.81918
CFS merit scores = 5.83982
CFS merit scores = 5.85971
CFS merit scores = 5.87941
CFS merit scores = 5.89886
CFS merit scores = 5.91738
CFS merit scores = 5.93518
CFS merit scores = 5.95261
CFS merit scores = 5.97014
CFS merit scores = 5.98399
CFS merit scores = 5.99771
CFS merit scores = 6.01083
CFS merit scores = 6.02368
CFS merit scores = 6.03505
CFS merit scores = 6.04524
CFS merit scores = 6.05365
CFS merit scores = 6.0623
CFS merit scores = 6.07128
CFS merit scores = 6.08054
CFS merit scores = 6.0901
CFS merit scores = 6.09886
CFS merit scores = 6.10793
CFS merit scores = 6.11607
CFS merit scores = 6.12361
CFS merit scores = 6.13018
CFS merit scores = 6.13593
CFS merit scores = 6.14177
CFS merit scores = 6.14805
CFS merit scores = 6.15393
CFS merit scores = 6.1595
CFS merit scores = 6.16553
CFS merit scores = 6.17025
CFS merit scores = 6.17459
CFS merit scores = 6.17792
CFS merit scores = 6.18121
CFS merit scores = 6.18276
CFS merit scores = 6.18432
CFS merit scores = 6.18529
CFS merit scores = 6.18463
CFS merit scores = 6.18375
CFS merit scores = 6.18342
CFS merit scores = 6.18231
CFS merit scores = 6.18173
CFS merit scores = 6.18129
CFS merit scores = 6.18071
CFS merit scores = 6.18033
CFS merit scores = 6.18025
CFS merit scores = 6.17847
CFS merit scores = 6.17606
CFS merit scores = 6.17344
CFS merit scores = 6.17111
CFS merit scores = 6.16906
CFS merit scores = 6.16614
CFS merit scores = 6.16324
CFS merit scores = 6.16033
CFS merit scores = 6.15766
CFS merit scores = 6.15441
CFS merit scores = 6.15052
CFS merit scores = 6.14683
CFS merit scores = 6.14326
CFS merit scores = 6.13979
CFS merit scores = 6.13648
CFS merit scores = 6.13334
CFS merit scores = 6.12953
CFS merit scores = 6.12552
CFS merit scores = 6.12127
CFS merit scores = 6.11678
CFS merit scores = 6.11219
CFS merit scores = 6.10798
CFS merit scores = 6.10379
CFS merit scores = 6.09822
CFS merit scores = 6.09303
CFS merit scores = 6.08797
CFS merit scores = 6.08264
CFS merit scores = 6.07746
CFS merit scores = 6.07251
CFS merit scores = 6.06742
CFS merit scores = 6.06225
CFS merit scores = 6.05712
CFS merit scores = 6.05223
CFS merit scores = 6.04656
CFS merit scores = 6.04064
CFS merit scores = 6.03477
CFS merit scores = 6.02866
CFS merit scores = 6.02263
CFS merit scores = 6.016
CFS merit scores = 6.00932
CFS merit scores = 6.00284
CFS merit scores = 5.99639
CFS merit scores = 5.99017
CFS merit scores = 5.98409
CFS merit scores = 5.97762
CFS merit scores = 5.9714
CFS merit scores = 5.96491
CFS merit scores = 5.95829
CFS merit scores = 5.95139
CFS merit scores = 5.94475
CFS merit scores = 5.93798
CFS merit scores = 5.93081
CFS merit scores = 5.92319
CFS merit scores = 5.91554
CFS merit scores = 5.90702
CFS merit scores = 5.89871
CFS merit scores = 5.89066
CFS merit scores = 5.88291
CFS merit scores = 5.87518
CFS merit scores = 5.86764
CFS merit scores = 5.86
CFS merit scores = 5.85215
CFS merit scores = 5.84431
CFS merit scores = 5.83638
CFS merit scores = 5.82859
CFS merit scores = 5.82105
CFS merit scores = 5.8135
CFS merit scores = 5.80601
CFS merit scores = 5.79845
CFS merit scores = 5.79091
CFS merit scores = 5.78284
CFS merit scores = 5.77494
CFS merit scores = 5.76712
CFS merit scores = 5.75951
CFS merit scores = 5.7521
CFS merit scores = 5.74489
CFS merit scores = 5.73699
CFS merit scores = 5.72941
CFS merit scores = 5.72213
CFS merit scores = 5.71479
CFS merit scores = 5.70676
CFS merit scores = 5.69893
CFS merit scores = 5.69108
CFS merit scores = 5.68338
CFS merit scores = 5.67595
CFS merit scores = 5.66864
CFS merit scores = 5.66111
CFS merit scores = 5.65372
CFS merit scores = 5.64615
CFS merit scores = 5.63874
CFS merit scores = 5.63133
CFS merit scores = 5.62418
CFS merit scores = 5.61723
CFS merit scores = 5.61042
CFS merit scores = 5.60359
CFS merit scores = 5.59692
CFS merit scores = 5.59028
CFS merit scores = 5.58372
CFS merit scores = 5.57711
CFS merit scores = 5.57049
CFS merit scores = 5.56394
CFS merit scores = 5.55751
CFS merit scores = 5.55091
CFS merit scores = 5.5441
CFS merit scores = 5.53714
CFS merit scores = 5.5302
CFS merit scores = 5.52337
CFS merit scores = 5.51677
CFS merit scores = 5.51006
CFS merit scores = 5.50337
CFS merit scores = 5.49667
CFS merit scores = 5.49009
CFS merit scores = 5.48369
CFS merit scores = 5.47725
CFS merit scores = 5.47068
CFS merit scores = 5.46408
CFS merit scores = 5.45752
CFS merit scores = 5.45107
CFS merit scores = 5.44467
CFS merit scores = 5.43838
CFS merit scores = 5.43209
CFS merit scores = 5.42585
CFS merit scores = 5.41953
CFS merit scores = 5.41339
CFS merit scores = 5.40725
CFS merit scores = 5.40123
CFS merit scores = 5.39489
CFS merit scores = 5.38863
CFS merit scores = 5.38243
CFS merit scores = 5.37611
CFS merit scores = 5.36977
CFS merit scores = 5.36359
CFS merit scores = 5.35759
CFS merit scores = 5.35161
CFS merit scores = 5.3457
CFS merit scores = 5.33994
CFS merit scores = 5.334
CFS merit scores = 5.32819
CFS merit scores = 5.32236
CFS merit scores = 5.31654
CFS merit scores = 5.31081
CFS merit scores = 5.30509
CFS merit scores = 5.29919
CFS merit scores = 5.29326
CFS merit scores = 5.28747
CFS merit scores = 5.28158
CFS merit scores = 5.27555
CFS merit scores = 5.26966
CFS merit scores = 5.26389
CFS merit scores = 5.25816
CFS merit scores = 5.25258
CFS merit scores = 5.24683
CFS merit scores = 5.24116
CFS merit scores = 5.2355
CFS merit scores = 5.22984
CFS merit scores = 5.22418
CFS merit scores = 5.21857
CFS merit scores = 5.21298
CFS merit scores = 5.20742
CFS merit scores = 5.20196
CFS merit scores = 5.19655
CFS merit scores = 5.19118
CFS merit scores = 5.18579
CFS merit scores = 5.18044
CFS merit scores = 5.17493
CFS merit scores = 5.1694
CFS merit scores = 5.16396
CFS merit scores = 5.15855
CFS merit scores = 5.15306
CFS merit scores = 5.14764
CFS merit scores = 5.14219
CFS merit scores = 5.13649
CFS merit scores = 5.13087
CFS merit scores = 5.12534
CFS merit scores = 5.11973
CFS merit scores = 5.11411
CFS merit scores = 5.10853
CFS merit scores = 5.10309
CFS merit scores = 5.09762
CFS merit scores = 5.09224
CFS merit scores = 5.08692
CFS merit scores = 5.08151
CFS merit scores = 5.07606
CFS merit scores = 5.07065
CFS merit scores = 5.06503
CFS merit scores = 5.05954
CFS merit scores = 5.0541
CFS merit scores = 5.04866
CFS merit scores = 5.04316
CFS merit scores = 5.03757
CFS merit scores = 5.03168
CFS merit scores = 5.02579
CFS merit scores = 5.02001
CFS merit scores = 5.01416
CFS merit scores = 5.00824
CFS merit scores = 5.00229
CFS merit scores = 4.99624
CFS merit scores = 4.99003
CFS merit scores = 4.98356
CFS merit scores = 4.97704
CFS merit scores = 4.96981
CFS merit scores = 4.96249
CFS merit scores = 4.95512
CFS merit scores = 4.94789
CFS merit scores = 4.94037
CFS merit scores = 4.93295
CFS merit scores = 4.9256
CFS merit scores = 4.91821
CFS merit scores = 4.91048
CFS merit scores = 4.90289
CFS merit scores = 4.89514
CFS merit scores = 4.88744
CFS merit scores = 4.87976
CFS merit scores = 4.87204
CFS merit scores = 4.86441
CFS merit scores = 4.85654
CFS merit scores = 4.84873
CFS merit scores = 4.84102
CFS merit scores = 4.83331
CFS merit scores = 4.82573
CFS merit scores = 4.81787
CFS merit scores = 4.81008
CFS merit scores = 4.80219
CFS merit scores = 4.7942
CFS merit scores = 4.78615
CFS merit scores = 4.77817
CFS merit scores = 4.77005
CFS merit scores = 4.76196
CFS merit scores = 4.75379
CFS merit scores = 4.74569
CFS merit scores = 4.73719
CFS merit scores = 4.72856
CFS merit scores = 4.71975
CFS merit scores = 4.71089
CFS merit scores = 4.70194
CFS merit scores = 4.6927
CFS merit scores = 4.68354
CFS merit scores = 4.67391
CFS merit scores = 4.66414
CFS merit scores = 4.654
CFS merit scores = 4.64347
CFS merit scores = 4.63183
CFS merit scores = 4.61935
CFS merit scores = 4.60585
CFS merit scores = 4.58768
cnt = 1	feature = 60	correl = -0.347415	descr = Gibbs_of_Target_Sequence__Pos_20_Step_1
cnt = 2	feature = 58	correl = -0.179314	descr = Gibbs_of_Target_Sequence__Pos_18_Step_1
cnt = 3	feature = 389	correl = -0.115623	descr = N_Gram_CTTC
cnt = 4	feature = 292	correl = 0.0512516	descr = N_Gram_CATGG
cnt = 5	feature = 402	correl = 0.101676	descr = N_Gram_GAAAG
cnt = 6	feature = 455	correl = -0.0562445	descr = N_Gram_GCCGT
cnt = 7	feature = 593	correl = 0.0452869	descr = N_Gram_TCCCA
cnt = 8	feature = 422	correl = 0.0940975	descr = N_Gram_GAGTC
cnt = 9	feature = 329	correl = -0.0491937	descr = N_Gram_CGACC
cnt = 10	feature = 607	correl = 0.0946425	descr = N_Gram_TCGGC
cnt = 11	feature = 360	correl = 0.0791307	descr = N_Gram_CGTGG
cnt = 12	feature = 336	correl = 0.0452869	descr = N_Gram_CGCCA
cnt = 13	feature = 594	correl = 0.0523377	descr = N_Gram_TCCCG
cnt = 14	feature = 368	correl = 0.0664393	descr = N_Gram_CTAGG
cnt = 15	feature = 613	correl = 0.0567535	descr = N_Gram_TCTAC
cnt = 16	feature = 428	correl = -0.0556641	descr = N_Gram_GATCG
cnt = 17	feature = 241	correl = -0.0558209	descr = N_Gram_ATGCC
cnt = 18	feature = 233	correl = -0.0491937	descr = N_Gram_ATCGC
cnt = 19	feature = 558	correl = 0.0492354	descr = N_Gram_TAAAG
cnt = 20	feature = 319	correl = 0.055723	descr = N_Gram_CCTAT
cnt = 21	feature = 521	correl = 0.0505891	descr = N_Gram_GTATA
cnt = 22	feature = 572	correl = 0.0884882	descr = N_Gram_TAGCA
cnt = 23	feature = 538	correl = 0.0572733	descr = N_Gram_GTGCG
cnt = 24	feature = 218	correl = 0.0890594	descr = N_Gram_AGTTA
cnt = 25	feature = 291	correl = -0.0497754	descr = N_Gram_CATGC
cnt = 26	feature = 305	correl = 0.0452869	descr = N_Gram_CCCCG
cnt = 27	feature = 640	correl = 0.0892806	descr = N_Gram_TGGAG
cnt = 28	feature = 508	correl = 0.0452869	descr = N_Gram_GGGGT
cnt = 29	feature = 595	correl = 0.0472704	descr = N_Gram_TCCGA
cnt = 30	feature = 272	correl = 0.0561223	descr = N_Gram_CACGT
cnt = 31	feature = 664	correl = -0.0571912	descr = N_Gram_TTAAG
cnt = 32	feature = 278	correl = 0.0540659	descr = N_Gram_CAGCG
cnt = 33	feature = 648	correl = 0.0467472	descr = N_Gram_TGGGT
cnt = 34	feature = 442	correl = 0.0833266	descr = N_Gram_GCACT
cnt = 35	feature = 286	correl = -0.0599505	descr = N_Gram_CATAT
cnt = 36	feature = 454	correl = 0.0972248	descr = N_Gram_GCCGG
cnt = 37	feature = 503	correl = 0.0968628	descr = N_Gram_GGGAC
cnt = 38	feature = 309	correl = -0.0630652	descr = N_Gram_CCCTT
cnt = 39	feature = 459	correl = -0.0767401	descr = N_Gram_GCGAC
cnt = 40	feature = 207	correl = -0.0649075	descr = N_Gram_AGGCT
cnt = 41	feature = 657	correl = 0.06953	descr = N_Gram_TGTGA
cnt = 42	feature = 653	correl = 0.0596118	descr = N_Gram_TGTAA
cnt = 43	feature = 303	correl = 0.0570896	descr = N_Gram_CCCAA
cnt = 44	feature = 234	correl = -0.0963875	descr = N_Gram_ATCGG
cnt = 45	feature = 315	correl = -0.0643144	descr = N_Gram_CCGGT
cnt = 46	feature = 550	correl = -0.0483207	descr = N_Gram_GTTCG
cnt = 47	feature = 363	correl = 0.113754	descr = N_Gram_CGTTT
cnt = 48	feature = 576	correl = -0.0505998	descr = N_Gram_TATAC
cnt = 49	feature = 345	correl = 0.0583208	descr = N_Gram_CGGCG
cnt = 50	feature = 660	correl = -0.0512407	descr = N_Gram_TGTTA
cnt = 51	feature = 324	correl = 0.0544044	descr = N_Gram_CCTGC
cnt = 52	feature = 435	correl = -0.0897884	descr = N_Gram_GATTT
cnt = 53	feature = 251	correl = 0.106191	descr = N_Gram_ATTGT
cnt = 54	feature = 673	correl = 0.0447228	descr = N_Gram_TTCGA
cnt = 55	feature = 317	correl = -0.0617818	descr = N_Gram_CCGTC
cnt = 56	feature = 686	correl = 0.0516604	descr = N_Gram_TTGGT
cnt = 57	feature = 539	correl = 0.0978169	descr = N_Gram_GTGCT
cnt = 58	feature = 276	correl = 0.0729478	descr = N_Gram_CAGCA
cnt = 59	feature = 407	correl = 0.0448195	descr = N_Gram_GACAC
cnt = 60	feature = 228	correl = 0.0717923	descr = N_Gram_ATAGT
cnt = 61	feature = 144	correl = 0.0641471	descr = N_Gram_AATCT
cnt = 62	feature = 231	correl = -0.0522752	descr = N_Gram_ATCAT
cnt = 63	feature = 629	correl = -0.0812066	descr = N_Gram_TGAGA
cnt = 64	feature = 395	correl = 0.109561	descr = N_Gram_CTTGG
cnt = 65	feature = 248	correl = -0.048657	descr = N_Gram_ATTAA
cnt = 66	feature = 574	correl = 0.0461414	descr = N_Gram_TAGGT
cnt = 67	feature = 304	correl = 0.0843006	descr = N_Gram_CCCAC
cnt = 68	feature = 666	correl = -0.0733575	descr = N_Gram_TTACC
cnt = 69	feature = 425	correl = 0.0461314	descr = N_Gram_GATAC
cnt = 70	feature = 527	correl = 0.0452869	descr = N_Gram_GTCCG
cnt = 71	feature = 647	correl = 0.0885995	descr = N_Gram_TGGGG
cnt = 72	feature = 426	correl = 0.0669709	descr = N_Gram_GATAT
cnt = 73	feature = 520	correl = 0.0712806	descr = N_Gram_GTAGT
cnt = 74	feature = 674	correl = -0.0486819	descr = N_Gram_TTCGG
cnt = 75	feature = 421	correl = 0.0517891	descr = N_Gram_GAGGT
cnt = 76	feature = 497	correl = 0.0744338	descr = N_Gram_GGCGC
cnt = 77	feature = 606	correl = -0.0491937	descr = N_Gram_TCGCA
cnt = 78	feature = 541	correl = 0.138921	descr = N_Gram_GTGGC
cnt = 79	feature = 371	correl = 0.0548529	descr = N_Gram_CTATG
cnt = 80	feature = 460	correl = 0.0745119	descr = N_Gram_GCGAG
cnt = 81	feature = 487	correl = 0.0898475	descr = N_Gram_GGAGT
cnt = 82	feature = 209	correl = 0.0785959	descr = N_Gram_AGGGG
cnt = 83	feature = 578	correl = -0.0563951	descr = N_Gram_TATTC
cnt = 84	feature = 367	correl = 0.0567535	descr = N_Gram_CTACT
cnt = 85	feature = 596	correl = -0.0653456	descr = N_Gram_TCCGC
cnt = 86	feature = 267	correl = 0.0639483	descr = N_Gram_CACCA
cnt = 87	feature = 468	correl = -0.131911	descr = N_Gram_GCGTC
cnt = 88	feature = 518	correl = 0.0732883	descr = N_Gram_GTAAA
cnt = 89	feature = 687	correl = 0.0851163	descr = N_Gram_TTGTG
cnt = 90	feature = 510	correl = 0.0932736	descr = N_Gram_GGGTC
cnt = 91	feature = 313	correl = 0.0710368	descr = N_Gram_CCGGC
cnt = 92	feature = 331	correl = 0.0858864	descr = N_Gram_CGAGG
cnt = 93	feature = 547	correl = 0.0890594	descr = N_Gram_GTTAA
cnt = 94	feature = 525	correl = -0.0727329	descr = N_Gram_GTCCA
cnt = 95	feature = 599	correl = 0.055723	descr = N_Gram_TCCTA
cnt = 96	feature = 217	correl = 0.105676	descr = N_Gram_AGTGT
cnt = 97	feature = 353	correl = -0.0676412	descr = N_Gram_CGTAC
cnt = 98	feature = 457	correl = 0.153005	descr = N_Gram_GCCTT
cnt = 99	feature = 382	correl = -0.0922983	descr = N_Gram_CTGAT
cnt = 100	feature = 514	correl = 0.0652534	descr = N_Gram_GGTCA
cnt = 101	feature = 608	correl = -0.0666005	descr = N_Gram_TCGGG
cnt = 102	feature = 361	correl = 0.05408	descr = N_Gram_CGTGT
cnt = 103	feature = 553	correl = 0.108164	descr = N_Gram_GTTGG
cnt = 104	feature = 265	correl = 0.083765	descr = N_Gram_CACAG
cnt = 105	feature = 446	correl = 0.101936	descr = N_Gram_GCATC
cnt = 106	feature = 388	correl = -0.128542	descr = N_Gram_CTTAT
cnt = 107	feature = 343	correl = 0.106027	descr = N_Gram_CGGCA
cnt = 108	feature = 285	correl = -0.0502499	descr = N_Gram_CATAC
cnt = 109	feature = 449	correl = 0.0932506	descr = N_Gram_GCCAG
cnt = 110	feature = 322	correl = 0.0441725	descr = N_Gram_CCTCT
cnt = 111	feature = 697	correl = -0.0963129	descr = N_Gram_TTTTG
cnt = 112	feature = 214	correl = 0.115696	descr = N_Gram_AGTCA
cnt = 113	feature = 463	correl = 0.0523923	descr = N_Gram_GCGGA
cnt = 114	feature = 512	correl = -0.058393	descr = N_Gram_GGTAA
cnt = 115	feature = 439	correl = 0.09697	descr = N_Gram_GCAAC
cnt = 116	feature = 632	correl = 0.0544221	descr = N_Gram_TGATA
cnt = 117	feature = 280	correl = 0.0863731	descr = N_Gram_CAGGA
cnt = 118	feature = 417	correl = -0.047847	descr = N_Gram_GAGCC
cnt = 119	feature = 500	correl = 0.154835	descr = N_Gram_GGCTT
cnt = 120	feature = 301	correl = 0.0612116	descr = N_Gram_CCATC
cnt = 121	feature = 630	correl = 0.0440217	descr = N_Gram_TGAGT
cnt = 122	feature = 308	correl = 0.0710368	descr = N_Gram_CCCGG
cnt = 123	feature = 418	correl = 0.0916091	descr = N_Gram_GAGCT
cnt = 124	feature = 277	correl = 0.0548463	descr = N_Gram_CAGCC
cnt = 125	feature = 544	correl = 0.0475785	descr = N_Gram_GTGTA
cnt = 126	feature = 551	correl = -0.0579619	descr = N_Gram_GTTCT
cnt = 127	feature = 515	correl = 0.0634671	descr = N_Gram_GGTTG
cnt = 128	feature = 529	correl = -0.114562	descr = N_Gram_GTCGA
cnt = 129	feature = 413	correl = -0.072178	descr = N_Gram_GACGT
cnt = 130	feature = 219	correl = 0.059449	descr = N_Gram_AGTTG
cnt = 131	feature = 591	correl = 0.0848322	descr = N_Gram_TCCAA
cnt = 132	feature = 429	correl = -0.100494	descr = N_Gram_GATCT
cnt = 133	feature = 464	correl = 0.0638865	descr = N_Gram_GCGGC
cnt = 134	feature = 654	correl = -0.054691	descr = N_Gram_TGTCA
cnt = 135	feature = 475	correl = 0.0810675	descr = N_Gram_GCTGG
cnt = 136	feature = 400	correl = 0.0754458	descr = N_Gram_GAAA
cnt = 137	feature = 600	correl = -0.0690991	descr = N_Gram_TCCTC
cnt = 138	feature = 341	correl = 0.0989836	descr = N_Gram_CGGAC
cnt = 139	feature = 477	correl = 0.0440459	descr = N_Gram_GCTTG
cnt = 140	feature = 283	correl = 0.132953	descr = N_Gram_CAGTG
cnt = 141	feature = 222	correl = -0.084211	descr = N_Gram_ATAA
cnt = 142	feature = 334	correl = -0.0498811	descr = N_Gram_CGCAG
cnt = 143	feature = 390	correl = 0.0489038	descr = N_Gram_CTTCA
cnt = 144	feature = 235	correl = 0.0802	descr = N_Gram_ATCTG
cnt = 145	feature = 247	correl = -0.0675563	descr = N_Gram_ATTA
cnt = 146	feature = 337	correl = 0.101752	descr = N_Gram_CGCCG
cnt = 147	feature = 636	correl = 0.0849031	descr = N_Gram_TGCAC
cnt = 148	feature = 610	correl = -0.0621414	descr = N_Gram_TCGTC
cnt = 149	feature = 394	correl = -0.121553	descr = N_Gram_CTTGC
cnt = 150	feature = 651	correl = 0.052209	descr = N_Gram_TGGTC
cnt = 151	feature = 397	correl = 0.0914291	descr = N_Gram_CTTTA
cnt = 152	feature = 526	correl = 0.0516429	descr = N_Gram_GTCCC
cnt = 153	feature = 350	correl = -0.0656894	descr = N_Gram_CGGTA
cnt = 154	feature = 545	correl = 0.0698162	descr = N_Gram_GTGTG
cnt = 155	feature = 295	correl = 0.0772602	descr = N_Gram_CCAAG
cnt = 156	feature = 387	correl = -0.0670185	descr = N_Gram_CTTA
cnt = 157	feature = 484	correl = 0.0989836	descr = N_Gram_GGACG
cnt = 158	feature = 488	correl = -0.0918325	descr = N_Gram_GGATC
cnt = 159	feature = 380	correl = 0.0809231	descr = N_Gram_CTCTA
cnt = 160	feature = 250	correl = 0.0497647	descr = N_Gram_ATTG
cnt = 161	feature = 644	correl = 0.117453	descr = N_Gram_TGGCT
cnt = 162	feature = 298	correl = -0.134265	descr = N_Gram_CCAGC
cnt = 163	feature = 290	correl = 0.116459	descr = N_Gram_CATCT
cnt = 164	feature = 375	correl = -0.11012	descr = N_Gram_CTCAT
cnt = 165	feature = 423	correl = -0.057654	descr = N_Gram_GAGTT
cnt = 166	feature = 509	correl = 0.0499342	descr = N_Gram_GGGT
cnt = 167	feature = 504	correl = 0.101752	descr = N_Gram_GGGAG
cnt = 168	feature = 633	correl = -0.14881	descr = N_Gram_TGATT
cnt = 169	feature = 225	correl = -0.0730058	descr = N_Gram_ATACT
cnt = 170	feature = 496	correl = 0.151082	descr = N_Gram_GGCCT
cnt = 171	feature = 494	correl = 0.107641	descr = N_Gram_GGCCA
cnt = 172	feature = 451	correl = 0.0642394	descr = N_Gram_GCCCA
cnt = 173	feature = 327	correl = -0.0443489	descr = N_Gram_CGAC
cnt = 174	feature = 13	correl = -0.117329	descr = Position_Specific_Bin_Base_5_Base_A
cnt = 175	feature = 19	correl = 0.0669134	descr = Position_Specific_Bin_Base_7_Base_T
cnt = 176	feature = 483	correl = 0.113009	descr = N_Gram_GGACC
cnt = 177	feature = 29	correl = -0.0800233	descr = Position_Specific_Bin_Base_13_Base_A
cnt = 178	feature = 348	correl = 0.128962	descr = N_Gram_CGGGC
cnt = 179	feature = 450	correl = 0.0608555	descr = N_Gram_GCCAT
cnt = 180	feature = 492	correl = 0.083074	descr = N_Gram_GGCAT
cnt = 181	feature = 8	correl = -0.0951943	descr = Position_Specific_Bin_Base_2_Base_G
cnt = 182	feature = 437	correl = 0.130899	descr = N_Gram_GCAA
cnt = 183	feature = 10	correl = 0.0854775	descr = Position_Specific_Bin_Base_3_Base_C
cnt = 184	feature = 24	correl = -0.0876332	descr = Position_Specific_Bin_Base_11_Base_G
cnt = 185	feature = 351	correl = -0.0566691	descr = N_Gram_CGTA
cnt = 186	feature = 498	correl = 0.0891482	descr = N_Gram_GGCGG
cnt = 187	feature = 396	correl = 0.0788654	descr = N_Gram_CTTGT
cnt = 188	feature = 393	correl = -0.0936785	descr = N_Gram_CTTGA
cnt = 189	feature = 244	correl = 0.0505259	descr = N_Gram_ATGT
cnt = 190	feature = 18	correl = 0.118854	descr = Position_Specific_Bin_Base_6_Base_C
cnt = 191	feature = 306	correl = 0.0973384	descr = N_Gram_CCCG
cnt = 192	feature = 9	correl = 0.0776875	descr = Position_Specific_Bin_Base_2_Base_T
cnt = 193	feature = 28	correl = -0.130606	descr = Position_Specific_Bin_Base_12_Base_T
cnt = 194	feature = 33	correl = 0.105292	descr = Position_Specific_Bin_Base_14_Base_T
cnt = 195	feature = 38	correl = -0.0595136	descr = Position_Specific_Bin_Base_17_Base_A
cnt = 196	feature = 615	correl = -0.0845169	descr = N_Gram_TCTCA
cnt = 197	feature = 211	correl = 0.0866538	descr = N_Gram_AGTA
cnt = 198	feature = 383	correl = 0.0959676	descr = N_Gram_CTGCA
cnt = 199	feature = 597	correl = -0.0802551	descr = N_Gram_TCCGG
cnt = 200	feature = 627	correl = -0.0479981	descr = N_Gram_TGAAG
cnt = 201	feature = 288	correl = 0.10369	descr = N_Gram_CATCC
cnt = 202	feature = 274	correl = 0.0512262	descr = N_Gram_CAGA
cnt = 203	feature = 21	correl = -0.0775498	descr = Position_Specific_Bin_Base_9_Base_T
cnt = 204	feature = 609	correl = -0.0513179	descr = N_Gram_TCGT
cnt = 205	feature = 23	correl = 0.0854367	descr = Position_Specific_Bin_Base_10_Base_T
cnt = 206	feature = 619	correl = -0.0520495	descr = N_Gram_TCTGA
cnt = 207	feature = 71	correl = 0.0489133	descr = Fold_of_RNAi_Sequence_Pos_10
cnt = 208	feature = 356	correl = -0.130588	descr = N_Gram_CGTCG
cnt = 209	feature = 325	correl = -0.0744679	descr = N_Gram_CCTTC
cnt = 210	feature = 81	correl = 0.11074	descr = Xue_Structure_Feature_A101
cnt = 211	feature = 560	correl = -0.126069	descr = N_Gram_TAAG
cnt = 212	feature = 12	correl = 0.0653704	descr = Position_Specific_Bin_Base_4_Base_C
cnt = 213	feature = 645	correl = 0.120543	descr = N_Gram_TGGG
cnt = 214	feature = 655	correl = 0.0744355	descr = N_Gram_TGTCC
cnt = 215	feature = 35	correl = 0.0640574	descr = Position_Specific_Bin_Base_15_Base_T
cnt = 216	feature = 39	correl = 0.100543	descr = Position_Specific_Bin_Base_17_Base_C
cnt = 217	feature = 693	correl = -0.0468226	descr = N_Gram_TTTG
cnt = 218	feature = 17	correl = -0.0974862	descr = Position_Specific_Bin_Base_6_Base_A
cnt = 219	feature = 259	correl = 0.0701711	descr = N_Gram_CAAG
cnt = 220	feature = 30	correl = 0.130178	descr = Position_Specific_Bin_Base_13_Base_C
cnt = 221	feature = 47	correl = 0.261498	descr = Gibbs_of_Target_Sequence__Pos_2_Step_1
cnt = 222	feature = 634	correl = 0.0924902	descr = N_Gram_TGCA
cnt = 223	feature = 643	correl = -0.0920186	descr = N_Gram_TGGCG
cnt = 224	feature = 689	correl = 0.0479403	descr = N_Gram_TTTA
cnt = 225	feature = 340	correl = 0.0733859	descr = N_Gram_CGGA
cnt = 226	feature = 15	correl = 0.0543962	descr = Position_Specific_Bin_Base_5_Base_G
cnt = 227	feature = 623	correl = -0.0522128	descr = N_Gram_TCTTG
cnt = 228	feature = 25	correl = -0.0810827	descr = Position_Specific_Bin_Base_12_Base_A
cnt = 229	feature = 420	correl = 0.0635363	descr = N_Gram_GAGGC
cnt = 230	feature = 52	correl = 0.0508568	descr = Gibbs_of_Target_Sequence__Pos_9_Step_1
cnt = 231	feature = 441	correl = 0.0927742	descr = N_Gram_GCAC
cnt = 232	feature = 476	correl = 0.0689069	descr = N_Gram_GCTT
cnt = 233	feature = 226	correl = 0.0602607	descr = N_Gram_ATAG
cnt = 234	feature = 555	correl = -0.0745096	descr = N_Gram_GTTTT
cnt = 235	feature = 79	correl = -0.0483646	descr = Xue_Structure_Feature_A110
cnt = 236	feature = 32	correl = -0.0442977	descr = Position_Specific_Bin_Base_14_Base_G
cnt = 237	feature = 618	correl = -0.127889	descr = N_Gram_TCTCT
cnt = 238	feature = 505	correl = 0.11473	descr = N_Gram_GGGC
cnt = 239	feature = 472	correl = -0.0965741	descr = N_Gram_GCTCC
cnt = 240	feature = 105	correl = 0.126577	descr = Fold_of_Target_NoEndbrace_noends_Pos_17
cnt = 241	feature = 49	correl = -0.0653716	descr = Gibbs_of_Target_Sequence__Pos_5_Step_1
cnt = 242	feature = 34	correl = -0.0508569	descr = Position_Specific_Bin_Base_15_Base_A
cnt = 243	feature = 14	correl = 0.109627	descr = Position_Specific_Bin_Base_5_Base_C
cnt = 244	feature = 605	correl = -0.123104	descr = N_Gram_TCGAG
cnt = 245	feature = 656	correl = 0.0960825	descr = N_Gram_TGTG
cnt = 246	feature = 357	correl = 0.169655	descr = N_Gram_CGTG
cnt = 247	feature = 76	correl = 0.0789703	descr = Fold_of_RNAi_Sequence_Pos_15
cnt = 248	feature = 232	correl = -0.0768526	descr = N_Gram_ATCG
cnt = 249	feature = 72	correl = 0.0538517	descr = Fold_of_RNAi_Sequence_Pos_11
cnt = 250	feature = 54	correl = -0.0759403	descr = Gibbs_of_Target_Sequence__Pos_13_Step_1
cnt = 251	feature = 365	correl = 0.0795051	descr = N_Gram_CTA
cnt = 252	feature = 424	correl = 0.0661687	descr = N_Gram_GATA
cnt = 253	feature = 43	correl = 0.279493	descr = Position_Specific_Bin_Base_18_Base_G
cnt = 254	feature = 11	correl = -0.0653915	descr = Position_Specific_Bin_Base_4_Base_A
cnt = 255	feature = 456	correl = 0.0994547	descr = N_Gram_GCCT
cnt = 256	feature = 473	correl = 0.0858602	descr = N_Gram_GCTG
cnt = 257	feature = 51	correl = -0.17313	descr = Gibbs_of_Target_Sequence__Pos_7_Step_1
cnt = 258	feature = 583	correl = 0.122361	descr = N_Gram_TCAG
cnt = 259	feature = 36	correl = -0.148573	descr = Position_Specific_Bin_Base_16_Base_A
cnt = 260	feature = 540	correl = 0.118949	descr = N_Gram_GTGG
cnt = 261	feature = 432	correl = -0.0644062	descr = N_Gram_GATT
cnt = 262	feature = 448	correl = 0.0551662	descr = N_Gram_GCCA
cnt = 263	feature = 649	correl = 0.0821641	descr = N_Gram_TGGT
cnt = 264	feature = 499	correl = 0.0612823	descr = N_Gram_GGCT
cnt = 265	feature = 461	correl = 0.0512026	descr = N_Gram_GCGCC
cnt = 266	feature = 206	correl = 0.130544	descr = N_Gram_AGGCG
cnt = 267	feature = 601	correl = -0.108175	descr = N_Gram_TCCTT
cnt = 268	feature = 56	correl = -0.0449353	descr = Gibbs_of_Target_Sequence__Pos_15_Step_1
cnt = 269	feature = 683	correl = 0.0583121	descr = N_Gram_TTGG
cnt = 270	feature = 66	correl = 0.163259	descr = Fold_of_RNAi_Sequence_Pos_2
cnt = 271	feature = 411	correl = -0.0543416	descr = N_Gram_GACG
cnt = 272	feature = 603	correl = -0.0867741	descr = N_Gram_TCGA
cnt = 273	feature = 485	correl = 0.109338	descr = N_Gram_GGAG
cnt = 274	feature = 69	correl = 0.0759704	descr = Fold_of_RNAi_Sequence_Pos_6
cnt = 275	feature = 667	correl = -0.0576304	descr = N_Gram_TTAT
cnt = 276	feature = 314	correl = 0.117496	descr = N_Gram_CCGGG
cnt = 277	feature = 252	correl = -0.0893484	descr = N_Gram_ATTT
cnt = 278	feature = 281	correl = 0.132917	descr = N_Gram_CAGT
cnt = 279	feature = 616	correl = -0.109802	descr = N_Gram_TCTCC
cnt = 280	feature = 691	correl = -0.078504	descr = N_Gram_TTTCC
cnt = 281	feature = 517	correl = 0.0554209	descr = N_Gram_GTAA
cnt = 282	feature = 80	correl = 0.0690623	descr = Xue_Structure_Feature_A100
cnt = 283	feature = 680	correl = -0.0881419	descr = N_Gram_TTGC
cnt = 284	feature = 299	correl = 0.0485756	descr = N_Gram_CCAT
cnt = 285	feature = 342	correl = 0.099732	descr = N_Gram_CGGC
cnt = 286	feature = 73	correl = 0.0863489	descr = Fold_of_RNAi_Sequence_Pos_12
cnt = 287	feature = 59	correl = -0.292329	descr = Gibbs_of_Target_Sequence__Pos_19_Step_1
cnt = 288	feature = 26	correl = 0.118928	descr = Position_Specific_Bin_Base_12_Base_C
cnt = 289	feature = 391	correl = -0.212296	descr = N_Gram_CTTCT
cnt = 290	feature = 586	correl = -0.0682701	descr = N_Gram_TCAT
cnt = 291	feature = 565	correl = -0.0711144	descr = N_Gram_TAC
cnt = 292	feature = 64	correl = 0.15833	descr = Fold_of_RNAi_Sequence_Pos_0
cnt = 293	feature = 77	correl = 0.0661739	descr = Fold_of_RNAi_Sequence_Pos_16
cnt = 294	feature = 57	correl = -0.11194	descr = Gibbs_of_Target_Sequence__Pos_17_Step_1
cnt = 295	feature = 419	correl = 0.0685691	descr = N_Gram_GAGG
cnt = 296	feature = 466	correl = -0.0787335	descr = N_Gram_GCGT
cnt = 297	feature = 625	correl = -0.0643192	descr = N_Gram_TGA
cnt = 298	feature = 335	correl = 0.0650561	descr = N_Gram_CGCC
cnt = 299	feature = 590	correl = -0.0921947	descr = N_Gram_TCCA
cnt = 300	feature = 326	correl = -0.0476907	descr = N_Gram_CGA
cnt = 301	feature = 68	correl = 0.0616863	descr = Fold_of_RNAi_Sequence_Pos_4
cnt = 302	feature = 641	correl = 0.0679978	descr = N_Gram_TGGC
cnt = 303	feature = 557	correl = -0.0638355	descr = N_Gram_TAA
cnt = 304	feature = 65	correl = 0.187737	descr = Fold_of_RNAi_Sequence_Pos_1
cnt = 305	feature = 255	correl = 0.140447	descr = N_Gram_CAA
cnt = 306	feature = 614	correl = -0.186339	descr = N_Gram_TCTC
cnt = 307	feature = 677	correl = -0.120385	descr = N_Gram_TTCTT
cnt = 308	feature = 436	correl = 0.118347	descr = N_Gram_GCA
cnt = 309	feature = 284	correl = 0.0548268	descr = N_Gram_CAT
cnt = 310	feature = 546	correl = 0.052667	descr = N_Gram_GTT
cnt = 311	feature = 67	correl = 0.0897767	descr = Fold_of_RNAi_Sequence_Pos_3
cnt = 312	feature = 602	correl = -0.110016	descr = N_Gram_TCG
cnt = 313	feature = 580	correl = 0.0574006	descr = N_Gram_TCA
cnt = 314	feature = 511	correl = 0.0883702	descr = N_Gram_GGT
cnt = 315	feature = 652	correl = 0.0875173	descr = N_Gram_TGT
cnt = 316	feature = 662	correl = -0.0926193	descr = N_Gram_TTA
cnt = 317	feature = 501	correl = 0.15026	descr = N_Gram_GGG
cnt = 318	feature = 479	correl = 0.136826	descr = N_Gram_GGA
cnt = 319	feature = 312	correl = 0.0571317	descr = N_Gram_CCGG
cnt = 320	feature = 364	correl = -0.0500366	descr = N_Gram_CT
cnt = 321	feature = 695	correl = -0.156484	descr = N_Gram_TTTT
cnt = 322	feature = 310	correl = 0.0717731	descr = N_Gram_CCG
cnt = 323	feature = 579	correl = -0.116747	descr = N_Gram_TC
cnt = 324	feature = 416	correl = 0.0620889	descr = N_Gram_GAG
cnt = 325	feature = 83	correl = 0.0933448	descr = Xue_Structure_Feature_C110
cnt = 326	feature = 82	correl = 0.10386	descr = Xue_Structure_Feature_C111
cnt = 327	feature = 620	correl = -0.115902	descr = N_Gram_TCTT
cnt = 328	feature = 373	correl = -0.106501	descr = N_Gram_CTC
cnt = 329	feature = 690	correl = -0.125022	descr = N_Gram_TTTC
cnt = 330	feature = 447	correl = 0.0919573	descr = N_Gram_GCC
cnt = 331	feature = 376	correl = -0.118952	descr = N_Gram_CTCC
cnt = 332	feature = 624	correl = 0.060323	descr = N_Gram_TG
cnt = 333	feature = 399	correl = 0.0518076	descr = N_Gram_GA
cnt = 334	feature = 386	correl = -0.114192	descr = N_Gram_CTT
cnt = 335	feature = 688	correl = -0.0933832	descr = N_Gram_TTT
cnt = 336	feature = 611	correl = -0.104478	descr = N_Gram_TCT
cnt = 337	feature = 589	correl = -0.11792	descr = N_Gram_TCC
cnt = 338	feature = 669	correl = -0.171725	descr = N_Gram_TTC
cnt = 339	feature = 478	correl = 0.183511	descr = N_Gram_GG
cnt = 340	feature = 61	correl = -0.192875	descr = PF_RNAi_Fold_Energy
cnt = 341	feature = 86	correl = -0.154338	descr = Xue_Structure_Feature_C000
cnt = 342	feature = 45	correl = -0.1612	descr = Gibbs_of_Target_Sequence_
num rows = 521
num_elements = 178703
*
optimization finished, #iter = 648
nu = 0.511369
obj = -39.321697, rho = -0.598409
nSV = 367, nBSV = 180
num rows = 58
num_elements = 19894
*
optimization finished, #iter = 51
nu = 0.473354
obj = -4.753443, rho = -0.406975
nSV = 48, nBSV = 13
*
optimization finished, #iter = 648
nu = 0.511369
obj = -39.321697, rho = -0.598409
nSV = 367, nBSV = 180
CFS merit scores = 1.31031
CFS merit scores = 1.58705
CFS merit scores = 1.8344
CFS merit scores = 2.06157
CFS merit scores = 2.26498
CFS merit scores = 2.45308
CFS merit scores = 2.62868
CFS merit scores = 2.79374
CFS merit scores = 2.94953
CFS merit scores = 3.09584
CFS merit scores = 3.23477
CFS merit scores = 3.36742
CFS merit scores = 3.49428
CFS merit scores = 3.61482
CFS merit scores = 3.72854
CFS merit scores = 3.83814
CFS merit scores = 3.94395
CFS merit scores = 4.04594
CFS merit scores = 4.14455
CFS merit scores = 4.24044
CFS merit scores = 4.3324
CFS merit scores = 4.42099
CFS merit scores = 4.50708
CFS merit scores = 4.59112
CFS merit scores = 4.67231
CFS merit scores = 4.75167
CFS merit scores = 4.82908
CFS merit scores = 4.90499
CFS merit scores = 4.97926
CFS merit scores = 5.05169
CFS merit scores = 5.12228
CFS merit scores = 5.19064
CFS merit scores = 5.25724
CFS merit scores = 5.3222
CFS merit scores = 5.38494
CFS merit scores = 5.44504
CFS merit scores = 5.50294
CFS merit scores = 5.55919
CFS merit scores = 5.61354
CFS merit scores = 5.66636
CFS merit scores = 5.71744
CFS merit scores = 5.76753
CFS merit scores = 5.81611
CFS merit scores = 5.86381
CFS merit scores = 5.90924
CFS merit scores = 5.95295
CFS merit scores = 5.99287
CFS merit scores = 6.03006
CFS merit scores = 6.06465
CFS merit scores = 6.09759
CFS merit scores = 6.1291
CFS merit scores = 6.15947
CFS merit scores = 6.18875
CFS merit scores = 6.21565
CFS merit scores = 6.23906
CFS merit scores = 6.26153
CFS merit scores = 6.28199
CFS merit scores = 6.3021
CFS merit scores = 6.32216
CFS merit scores = 6.34185
CFS merit scores = 6.35989
CFS merit scores = 6.37786
CFS merit scores = 6.39541
CFS merit scores = 6.412
CFS merit scores = 6.42786
CFS merit scores = 6.44209
CFS merit scores = 6.45392
CFS merit scores = 6.46421
CFS merit scores = 6.47341
CFS merit scores = 6.48166
CFS merit scores = 6.48987
CFS merit scores = 6.4978
CFS merit scores = 6.50585
CFS merit scores = 6.51356
CFS merit scores = 6.5206
CFS merit scores = 6.52549
CFS merit scores = 6.53013
CFS merit scores = 6.53412
CFS merit scores = 6.53628
CFS merit scores = 6.53672
CFS merit scores = 6.53732
CFS merit scores = 6.53725
CFS merit scores = 6.53563
CFS merit scores = 6.53455
CFS merit scores = 6.53392
CFS merit scores = 6.53369
CFS merit scores = 6.53395
CFS merit scores = 6.53421
CFS merit scores = 6.53461
CFS merit scores = 6.53526
CFS merit scores = 6.53648
CFS merit scores = 6.53728
CFS merit scores = 6.53772
CFS merit scores = 6.53844
CFS merit scores = 6.53868
CFS merit scores = 6.53671
CFS merit scores = 6.53435
CFS merit scores = 6.53228
CFS merit scores = 6.53039
CFS merit scores = 6.52783
CFS merit scores = 6.52487
CFS merit scores = 6.52171
CFS merit scores = 6.51794
CFS merit scores = 6.51453
CFS merit scores = 6.51014
CFS merit scores = 6.50576
CFS merit scores = 6.50154
CFS merit scores = 6.4969
CFS merit scores = 6.49206
CFS merit scores = 6.48713
CFS merit scores = 6.48155
CFS merit scores = 6.47632
CFS merit scores = 6.47118
CFS merit scores = 6.46641
CFS merit scores = 6.4612
CFS merit scores = 6.45642
CFS merit scores = 6.45143
CFS merit scores = 6.44648
CFS merit scores = 6.44143
CFS merit scores = 6.43621
CFS merit scores = 6.43124
CFS merit scores = 6.42586
CFS merit scores = 6.42048
CFS merit scores = 6.4141
CFS merit scores = 6.40784
CFS merit scores = 6.40153
CFS merit scores = 6.39496
CFS merit scores = 6.38848
CFS merit scores = 6.38206
CFS merit scores = 6.37548
CFS merit scores = 6.36897
CFS merit scores = 6.36257
CFS merit scores = 6.35657
CFS merit scores = 6.35049
CFS merit scores = 6.34428
CFS merit scores = 6.3377
CFS merit scores = 6.33141
CFS merit scores = 6.32525
CFS merit scores = 6.31833
CFS merit scores = 6.31161
CFS merit scores = 6.30402
CFS merit scores = 6.29678
CFS merit scores = 6.28929
CFS merit scores = 6.28143
CFS merit scores = 6.27352
CFS merit scores = 6.26559
CFS merit scores = 6.25787
CFS merit scores = 6.25032
CFS merit scores = 6.24268
CFS merit scores = 6.23514
CFS merit scores = 6.22755
CFS merit scores = 6.22004
CFS merit scores = 6.21259
CFS merit scores = 6.20526
CFS merit scores = 6.19809
CFS merit scores = 6.19121
CFS merit scores = 6.18449
CFS merit scores = 6.17752
CFS merit scores = 6.17046
CFS merit scores = 6.16362
CFS merit scores = 6.15696
CFS merit scores = 6.15038
CFS merit scores = 6.14357
CFS merit scores = 6.1363
CFS merit scores = 6.12833
CFS merit scores = 6.12047
CFS merit scores = 6.1126
CFS merit scores = 6.10488
CFS merit scores = 6.0971
CFS merit scores = 6.08916
CFS merit scores = 6.08142
CFS merit scores = 6.07389
CFS merit scores = 6.06566
CFS merit scores = 6.05708
CFS merit scores = 6.04854
CFS merit scores = 6.04036
CFS merit scores = 6.03244
CFS merit scores = 6.02405
CFS merit scores = 6.01572
CFS merit scores = 6.00732
CFS merit scores = 5.99877
CFS merit scores = 5.99027
CFS merit scores = 5.9819
CFS merit scores = 5.97332
CFS merit scores = 5.9649
CFS merit scores = 5.95655
CFS merit scores = 5.94844
CFS merit scores = 5.94057
CFS merit scores = 5.93256
CFS merit scores = 5.92464
CFS merit scores = 5.91669
CFS merit scores = 5.90891
CFS merit scores = 5.90114
CFS merit scores = 5.89358
CFS merit scores = 5.88561
CFS merit scores = 5.87755
CFS merit scores = 5.86953
CFS merit scores = 5.86151
CFS merit scores = 5.85373
CFS merit scores = 5.84594
CFS merit scores = 5.83787
CFS merit scores = 5.82981
CFS merit scores = 5.82166
CFS merit scores = 5.81341
CFS merit scores = 5.80521
CFS merit scores = 5.79716
CFS merit scores = 5.78933
CFS merit scores = 5.78152
CFS merit scores = 5.77387
CFS merit scores = 5.76628
CFS merit scores = 5.75869
CFS merit scores = 5.75126
CFS merit scores = 5.74405
CFS merit scores = 5.7369
CFS merit scores = 5.7298
CFS merit scores = 5.72267
CFS merit scores = 5.71554
CFS merit scores = 5.70821
CFS merit scores = 5.70099
CFS merit scores = 5.69383
CFS merit scores = 5.68684
CFS merit scores = 5.68004
CFS merit scores = 5.67314
CFS merit scores = 5.66605
CFS merit scores = 5.65899
CFS merit scores = 5.65201
CFS merit scores = 5.64519
CFS merit scores = 5.63845
CFS merit scores = 5.63166
CFS merit scores = 5.62494
CFS merit scores = 5.6182
CFS merit scores = 5.61159
CFS merit scores = 5.60517
CFS merit scores = 5.59889
CFS merit scores = 5.59251
CFS merit scores = 5.58608
CFS merit scores = 5.57972
CFS merit scores = 5.57321
CFS merit scores = 5.56674
CFS merit scores = 5.56032
CFS merit scores = 5.55406
CFS merit scores = 5.54774
CFS merit scores = 5.5413
CFS merit scores = 5.53501
CFS merit scores = 5.52882
CFS merit scores = 5.52259
CFS merit scores = 5.51626
CFS merit scores = 5.51
CFS merit scores = 5.50362
CFS merit scores = 5.49733
CFS merit scores = 5.49102
CFS merit scores = 5.48476
CFS merit scores = 5.47855
CFS merit scores = 5.47243
CFS merit scores = 5.46644
CFS merit scores = 5.46039
CFS merit scores = 5.45434
CFS merit scores = 5.44826
CFS merit scores = 5.44231
CFS merit scores = 5.43638
CFS merit scores = 5.43051
CFS merit scores = 5.42474
CFS merit scores = 5.41884
CFS merit scores = 5.41289
CFS merit scores = 5.40703
CFS merit scores = 5.40135
CFS merit scores = 5.39564
CFS merit scores = 5.38979
CFS merit scores = 5.38404
CFS merit scores = 5.37822
CFS merit scores = 5.3724
CFS merit scores = 5.36659
CFS merit scores = 5.36087
CFS merit scores = 5.35513
CFS merit scores = 5.34924
CFS merit scores = 5.34346
CFS merit scores = 5.33751
CFS merit scores = 5.33149
CFS merit scores = 5.32549
CFS merit scores = 5.31956
CFS merit scores = 5.31367
CFS merit scores = 5.30786
CFS merit scores = 5.30199
CFS merit scores = 5.29606
CFS merit scores = 5.29017
CFS merit scores = 5.28426
CFS merit scores = 5.27841
CFS merit scores = 5.27261
CFS merit scores = 5.26695
CFS merit scores = 5.26132
CFS merit scores = 5.25575
CFS merit scores = 5.25026
CFS merit scores = 5.24483
CFS merit scores = 5.23934
CFS merit scores = 5.23396
CFS merit scores = 5.22813
CFS merit scores = 5.22206
CFS merit scores = 5.21606
CFS merit scores = 5.21016
CFS merit scores = 5.2041
CFS merit scores = 5.19793
CFS merit scores = 5.19166
CFS merit scores = 5.18544
CFS merit scores = 5.17923
CFS merit scores = 5.17304
CFS merit scores = 5.16688
CFS merit scores = 5.16066
CFS merit scores = 5.1545
CFS merit scores = 5.14834
CFS merit scores = 5.14226
CFS merit scores = 5.13629
CFS merit scores = 5.13029
CFS merit scores = 5.12429
CFS merit scores = 5.1183
CFS merit scores = 5.11233
CFS merit scores = 5.10634
CFS merit scores = 5.1004
CFS merit scores = 5.0945
CFS merit scores = 5.08852
CFS merit scores = 5.08256
CFS merit scores = 5.07649
CFS merit scores = 5.07038
CFS merit scores = 5.06441
CFS merit scores = 5.05832
CFS merit scores = 5.05214
CFS merit scores = 5.04589
CFS merit scores = 5.03975
CFS merit scores = 5.03349
CFS merit scores = 5.02693
CFS merit scores = 5.0199
CFS merit scores = 5.01294
CFS merit scores = 5.00605
CFS merit scores = 4.9992
CFS merit scores = 4.9918
CFS merit scores = 4.98449
CFS merit scores = 4.97711
CFS merit scores = 4.96943
CFS merit scores = 4.9618
CFS merit scores = 4.9542
CFS merit scores = 4.94668
CFS merit scores = 4.93922
CFS merit scores = 4.93177
CFS merit scores = 4.92432
CFS merit scores = 4.91685
CFS merit scores = 4.90874
CFS merit scores = 4.90062
CFS merit scores = 4.89241
CFS merit scores = 4.88416
CFS merit scores = 4.87586
CFS merit scores = 4.86735
CFS merit scores = 4.85899
CFS merit scores = 4.85033
CFS merit scores = 4.84137
CFS merit scores = 4.83184
CFS merit scores = 4.82236
CFS merit scores = 4.81286
CFS merit scores = 4.80319
CFS merit scores = 4.79363
CFS merit scores = 4.78394
CFS merit scores = 4.77334
CFS merit scores = 4.76228
CFS merit scores = 4.75133
CFS merit scores = 4.7403
CFS merit scores = 4.72697
CFS merit scores = 4.707
cnt = 1	feature = 62	correl = -0.31031	descr = Gibbs_of_Target_Sequence__Pos_19_Step_1
cnt = 2	feature = 618	correl = -0.209582	descr = N_Gram_TCTC
cnt = 3	feature = 554	correl = 0.0827932	descr = N_Gram_GTTCC
cnt = 4	feature = 228	correl = -0.0860007	descr = N_Gram_ATACT
cnt = 5	feature = 357	correl = 0.0705788	descr = N_Gram_CGTGA
cnt = 6	feature = 545	correl = 0.0571925	descr = N_Gram_GTGCG
cnt = 7	feature = 339	correl = -0.0491935	descr = N_Gram_CGCTG
cnt = 8	feature = 335	correl = 0.0452153	descr = N_Gram_CGCCA
cnt = 9	feature = 613	correl = 0.0945333	descr = N_Gram_TCGGC
cnt = 10	feature = 529	correl = 0.0505135	descr = N_Gram_GTATA
cnt = 11	feature = 609	correl = 0.0804424	descr = N_Gram_TCGAC
cnt = 12	feature = 399	correl = 0.0684652	descr = N_Gram_GAAAC
cnt = 13	feature = 365	correl = 0.0452153	descr = N_Gram_CTAAA
cnt = 14	feature = 527	correl = 0.0486508	descr = N_Gram_GTAAA
cnt = 15	feature = 671	correl = 0.073979	descr = N_Gram_TTCAA
cnt = 16	feature = 640	correl = 0.0522607	descr = N_Gram_TGCCG
cnt = 17	feature = 631	correl = -0.0611613	descr = N_Gram_TGAGA
cnt = 18	feature = 407	correl = -0.0682308	descr = N_Gram_GACCC
cnt = 19	feature = 244	correl = -0.0454018	descr = N_Gram_ATGCA
cnt = 20	feature = 563	correl = -0.0463753	descr = N_Gram_TAACG
cnt = 21	feature = 448	correl = -0.0451129	descr = N_Gram_GCATG
cnt = 22	feature = 400	correl = 0.101525	descr = N_Gram_GAAAG
cnt = 23	feature = 237	correl = -0.0491935	descr = N_Gram_ATCGC
cnt = 24	feature = 628	correl = 0.0513395	descr = N_Gram_TGAAA
cnt = 25	feature = 426	correl = -0.0556744	descr = N_Gram_GATCG
cnt = 26	feature = 305	correl = 0.114852	descr = N_Gram_CCCCC
cnt = 27	feature = 306	correl = 0.0452153	descr = N_Gram_CCCCG
cnt = 28	feature = 220	correl = 0.088939	descr = N_Gram_AGTTA
cnt = 29	feature = 231	correl = 0.0716851	descr = N_Gram_ATAGT
cnt = 30	feature = 688	correl = 0.0849871	descr = N_Gram_TTGTG
cnt = 31	feature = 572	correl = 0.045862	descr = N_Gram_TAGAC
cnt = 32	feature = 599	correl = 0.061186	descr = N_Gram_TCCCA
cnt = 33	feature = 420	correl = 0.0939614	descr = N_Gram_GAGTC
cnt = 34	feature = 518	correl = 0.0519346	descr = N_Gram_GGGGG
cnt = 35	feature = 579	correl = 0.0755747	descr = N_Gram_TATAT
cnt = 36	feature = 600	correl = 0.0471599	descr = N_Gram_TCCGA
cnt = 37	feature = 286	correl = -0.0522777	descr = N_Gram_CATAT
cnt = 38	feature = 612	correl = 0.0739016	descr = N_Gram_TCGGA
cnt = 39	feature = 521	correl = -0.0442555	descr = N_Gram_GGGTT
cnt = 40	feature = 557	correl = 0.0450469	descr = N_Gram_GTTGC
cnt = 41	feature = 312	correl = 0.0709082	descr = N_Gram_CCGGC
cnt = 42	feature = 455	correl = 0.061349	descr = N_Gram_GCCCG
cnt = 43	feature = 322	correl = 0.0440555	descr = N_Gram_CCTCT
cnt = 44	feature = 520	correl = 0.0570243	descr = N_Gram_GGGTC
cnt = 45	feature = 463	correl = 0.0447646	descr = N_Gram_GCGAG
cnt = 46	feature = 553	correl = -0.0519099	descr = N_Gram_GTTAC
cnt = 47	feature = 324	correl = 0.0669036	descr = N_Gram_CCTGC
cnt = 48	feature = 251	correl = -0.0752	descr = N_Gram_ATTAC
cnt = 49	feature = 687	correl = -0.0537445	descr = N_Gram_TTGGA
cnt = 50	feature = 558	correl = 0.0490356	descr = N_Gram_GTTGG
cnt = 51	feature = 317	correl = -0.0486993	descr = N_Gram_CCGTC
cnt = 52	feature = 674	correl = 0.0446517	descr = N_Gram_TTCGA
cnt = 53	feature = 353	correl = -0.0701527	descr = N_Gram_CGTAA
cnt = 54	feature = 461	correl = 0.152783	descr = N_Gram_GCCTT
cnt = 55	feature = 347	correl = 0.067119	descr = N_Gram_CGGCG
cnt = 56	feature = 604	correl = 0.0556281	descr = N_Gram_TCCTA
cnt = 57	feature = 404	correl = 0.0534807	descr = N_Gram_GAATC
cnt = 58	feature = 291	correl = -0.0497901	descr = N_Gram_CATGC
cnt = 59	feature = 226	correl = -0.136112	descr = N_Gram_ATAAG
cnt = 60	feature = 666	correl = -0.0561891	descr = N_Gram_TTACC
cnt = 61	feature = 247	correl = 0.0737142	descr = N_Gram_ATGGG
cnt = 62	feature = 304	correl = 0.084172	descr = N_Gram_CCCAC
cnt = 63	feature = 437	correl = 0.0610067	descr = N_Gram_GCAAA
cnt = 64	feature = 238	correl = -0.104324	descr = N_Gram_ATCGG
cnt = 65	feature = 351	correl = -0.0731294	descr = N_Gram_CGGTA
cnt = 66	feature = 209	correl = -0.0562116	descr = N_Gram_AGGCT
cnt = 67	feature = 555	correl = -0.0483674	descr = N_Gram_GTTCG
cnt = 68	feature = 267	correl = 0.0597923	descr = N_Gram_CACAT
cnt = 69	feature = 397	correl = 0.0822662	descr = N_Gram_CTTTG
cnt = 70	feature = 265	correl = 0.0524058	descr = N_Gram_CAATA
cnt = 71	feature = 525	correl = -0.0538694	descr = N_Gram_GGTGT
cnt = 72	feature = 483	correl = 0.120941	descr = N_Gram_GGAAA
cnt = 73	feature = 160	correl = 0.0629792	descr = N_Gram_ACAGG
cnt = 74	feature = 575	correl = -0.0519719	descr = N_Gram_TAGCC
cnt = 75	feature = 423	correl = 0.0460437	descr = N_Gram_GATAC
cnt = 76	feature = 392	correl = -0.132209	descr = N_Gram_CTTGC
cnt = 77	feature = 546	correl = 0.0847198	descr = N_Gram_GTGCT
cnt = 78	feature = 548	correl = 0.13874	descr = N_Gram_GTGGC
cnt = 79	feature = 456	correl = -0.0466652	descr = N_Gram_GCCCT
cnt = 80	feature = 402	correl = -0.0439824	descr = N_Gram_GAAGG
cnt = 81	feature = 611	correl = -0.0491935	descr = N_Gram_TCGCA
cnt = 82	feature = 295	correl = 0.0625274	descr = N_Gram_CCACC
cnt = 83	feature = 389	correl = 0.0497046	descr = N_Gram_CTTCC
cnt = 84	feature = 514	correl = 0.0779741	descr = N_Gram_GGGCG
cnt = 85	feature = 645	correl = 0.0891381	descr = N_Gram_TGGAG
cnt = 86	feature = 634	correl = 0.0542973	descr = N_Gram_TGATA
cnt = 87	feature = 441	correl = 0.0831887	descr = N_Gram_GCACT
cnt = 88	feature = 509	correl = 0.10652	descr = N_Gram_GGGAC
cnt = 89	feature = 528	correl = 0.048611	descr = N_Gram_GTAGT
cnt = 90	feature = 211	correl = 0.0784616	descr = N_Gram_AGGGG
cnt = 91	feature = 345	correl = 0.105894	descr = N_Gram_CGGCA
cnt = 92	feature = 387	correl = -0.111145	descr = N_Gram_CTTAT
cnt = 93	feature = 632	correl = 0.0438967	descr = N_Gram_TGAGT
cnt = 94	feature = 232	correl = 0.0862097	descr = N_Gram_ATATA
cnt = 95	feature = 504	correl = 0.061944	descr = N_Gram_GGCTC
cnt = 96	feature = 447	correl = 0.0947159	descr = N_Gram_GCATC
cnt = 97	feature = 225	correl = -0.0440871	descr = N_Gram_ATAAC
cnt = 98	feature = 207	correl = 0.0453326	descr = N_Gram_AGGCC
cnt = 99	feature = 276	correl = 0.0547211	descr = N_Gram_CAGCC
cnt = 100	feature = 419	correl = 0.0464714	descr = N_Gram_GAGGT
cnt = 101	feature = 321	correl = -0.0938671	descr = N_Gram_CCTCC
cnt = 102	feature = 484	correl = -0.0496958	descr = N_Gram_GGAAC
cnt = 103	feature = 361	correl = -0.0474185	descr = N_Gram_CGTTC
cnt = 104	feature = 681	correl = -0.0595496	descr = N_Gram_TTGAA
cnt = 105	feature = 429	correl = -0.0578841	descr = N_Gram_GATGC
cnt = 106	feature = 308	correl = 0.0689923	descr = N_Gram_CCCGC
cnt = 107	feature = 309	correl = 0.0515678	descr = N_Gram_CCCGG
cnt = 108	feature = 219	correl = 0.105505	descr = N_Gram_AGTGT
cnt = 109	feature = 360	correl = 0.0539643	descr = N_Gram_CGTGT
cnt = 110	feature = 468	correl = 0.0659829	descr = N_Gram_GCGGG
cnt = 111	feature = 409	correl = -0.063562	descr = N_Gram_GACCT
cnt = 112	feature = 281	correl = 0.0813157	descr = N_Gram_CAGGC
cnt = 113	feature = 432	correl = -0.0740815	descr = N_Gram_GATTA
cnt = 114	feature = 660	correl = 0.0509119	descr = N_Gram_TGTGT
cnt = 115	feature = 458	correl = 0.0725619	descr = N_Gram_GCCGG
cnt = 116	feature = 277	correl = 0.0780894	descr = N_Gram_CAGCG
cnt = 117	feature = 451	correl = -0.0448584	descr = N_Gram_GCCAA
cnt = 118	feature = 610	correl = -0.0908316	descr = N_Gram_TCGAG
cnt = 119	feature = 595	correl = 0.0846375	descr = N_Gram_TCCAA
cnt = 120	feature = 538	correl = 0.0989123	descr = N_Gram_GTCGG
cnt = 121	feature = 526	correl = 0.057652	descr = N_Gram_GGTTG
cnt = 122	feature = 214	correl = 0.125266	descr = N_Gram_AGTAA
cnt = 123	feature = 274	correl = -0.0455864	descr = N_Gram_CACTG
cnt = 124	feature = 442	correl = -0.0643899	descr = N_Gram_GCAGA
cnt = 125	feature = 280	correl = 0.086195	descr = N_Gram_CAGGA
cnt = 126	feature = 460	correl = 0.0641225	descr = N_Gram_GCCTC
cnt = 127	feature = 656	correl = 0.0523178	descr = N_Gram_TGTCC
cnt = 128	feature = 327	correl = -0.0457862	descr = N_Gram_CGAC
cnt = 129	feature = 505	correl = 0.132381	descr = N_Gram_GGCTT
cnt = 130	feature = 578	correl = -0.0500121	descr = N_Gram_TATAC
cnt = 131	feature = 655	correl = -0.066847	descr = N_Gram_TGTCA
cnt = 132	feature = 653	correl = 0.055239	descr = N_Gram_TGGTA
cnt = 133	feature = 343	correl = 0.0581897	descr = N_Gram_CGGAC
cnt = 134	feature = 601	correl = -0.0746333	descr = N_Gram_TCCGC
cnt = 135	feature = 614	correl = -0.0741793	descr = N_Gram_TCGGG
cnt = 136	feature = 615	correl = -0.0510315	descr = N_Gram_TCGTC
cnt = 137	feature = 342	correl = 0.0640402	descr = N_Gram_CGGAA
cnt = 138	feature = 206	correl = 0.0852223	descr = N_Gram_AGGCA
cnt = 139	feature = 395	correl = 0.0732961	descr = N_Gram_CTTTA
cnt = 140	feature = 654	correl = 0.052057	descr = N_Gram_TGGTC
cnt = 141	feature = 574	correl = 0.0883375	descr = N_Gram_TAGCA
cnt = 142	feature = 551	correl = 0.0559484	descr = N_Gram_GTGTG
cnt = 143	feature = 255	correl = -0.0809794	descr = N_Gram_ATTTG
cnt = 144	feature = 522	correl = -0.0564729	descr = N_Gram_GGTAA
cnt = 145	feature = 235	correl = -0.0513973	descr = N_Gram_ATCCT
cnt = 146	feature = 501	correl = 0.100886	descr = N_Gram_GGCGC
cnt = 147	feature = 453	correl = 0.0512733	descr = N_Gram_GCCAT
cnt = 148	feature = 242	correl = -0.0560284	descr = N_Gram_ATGAT
cnt = 149	feature = 368	correl = 0.106119	descr = N_Gram_CTAT
cnt = 150	feature = 510	correl = 0.104254	descr = N_Gram_GGGAG
cnt = 151	feature = 318	correl = 0.102805	descr = N_Gram_CCGTG
cnt = 152	feature = 473	correl = 0.0952818	descr = N_Gram_GCGTG
cnt = 153	feature = 536	correl = -0.0826746	descr = N_Gram_GTCGA
cnt = 154	feature = 512	correl = 0.0519346	descr = N_Gram_GGGCA
cnt = 155	feature = 284	correl = 0.132752	descr = N_Gram_CAGTG
cnt = 156	feature = 303	correl = 0.0538727	descr = N_Gram_CCCAA
cnt = 157	feature = 413	correl = -0.0683846	descr = N_Gram_GACTG
cnt = 158	feature = 283	correl = 0.0738002	descr = N_Gram_CAGTA
cnt = 159	feature = 646	correl = 0.087776	descr = N_Gram_TGGCC
cnt = 160	feature = 466	correl = 0.052261	descr = N_Gram_GCGGA
cnt = 161	feature = 380	correl = -0.0503763	descr = N_Gram_CTCTT
cnt = 162	feature = 467	correl = 0.0713413	descr = N_Gram_GCGGC
cnt = 163	feature = 492	correl = -0.0766675	descr = N_Gram_GGATC
cnt = 164	feature = 352	correl = 0.058078	descr = N_Gram_CGGTT
cnt = 165	feature = 272	correl = -0.0670345	descr = N_Gram_CACGA
cnt = 166	feature = 394	correl = 0.078722	descr = N_Gram_CTTGT
cnt = 167	feature = 416	correl = 0.0978394	descr = N_Gram_GAGCT
cnt = 168	feature = 659	correl = 0.106172	descr = N_Gram_TGTGG
cnt = 169	feature = 278	correl = -0.129662	descr = N_Gram_CAGCT
cnt = 170	feature = 626	correl = -0.0587221	descr = N_Gram_TCTTG
cnt = 171	feature = 475	correl = 0.0781606	descr = N_Gram_GCTCA
cnt = 172	feature = 270	correl = 0.0746547	descr = N_Gram_CACCT
cnt = 173	feature = 565	correl = -0.0511209	descr = N_Gram_TAAGA
cnt = 174	feature = 479	correl = 0.0808935	descr = N_Gram_GCTGG
cnt = 175	feature = 252	correl = 0.0521577	descr = N_Gram_ATTG
cnt = 176	feature = 592	correl = -0.0487767	descr = N_Gram_TCATG
cnt = 177	feature = 290	correl = 0.0909964	descr = N_Gram_CATCT
cnt = 178	feature = 222	correl = -0.0890047	descr = N_Gram_AGTTT
cnt = 179	feature = 644	correl = -0.0507403	descr = N_Gram_TGGAA
cnt = 180	feature = 217	correl = -0.145963	descr = N_Gram_AGTCT
cnt = 181	feature = 636	correl = -0.110124	descr = N_Gram_TGATT
cnt = 182	feature = 336	correl = 0.083616	descr = N_Gram_CGCCG
cnt = 183	feature = 440	correl = 0.0607242	descr = N_Gram_GCAC
cnt = 184	feature = 337	correl = 0.0521346	descr = N_Gram_CGCGG
cnt = 185	feature = 596	correl = -0.0518106	descr = N_Gram_TCCAC
cnt = 186	feature = 605	correl = -0.0844334	descr = N_Gram_TCCTC
cnt = 187	feature = 445	correl = 0.0505385	descr = N_Gram_GCAGT
cnt = 188	feature = 487	correl = 0.121658	descr = N_Gram_GGACC
cnt = 189	feature = 490	correl = 0.115215	descr = N_Gram_GGAGC
cnt = 190	feature = 454	correl = 0.0640847	descr = N_Gram_GCCCA
cnt = 191	feature = 325	correl = -0.0742046	descr = N_Gram_CCTTC
cnt = 192	feature = 647	correl = -0.0854219	descr = N_Gram_TGGCG
cnt = 193	feature = 649	correl = 0.0761694	descr = N_Gram_TGGG
cnt = 194	feature = 478	correl = 0.0840173	descr = N_Gram_GCTGC
cnt = 195	feature = 556	correl = -0.0707019	descr = N_Gram_GTTCT
cnt = 196	feature = 40	correl = -0.0449371	descr = Position_Specific_Bin_Base_16_Base_T
cnt = 197	feature = 540	correl = -0.0954529	descr = N_Gram_GTCTT
cnt = 198	feature = 686	correl = -0.136441	descr = N_Gram_TTGCG
cnt = 199	feature = 15	correl = -0.130346	descr = Position_Specific_Bin_Base_5_Base_A
cnt = 200	feature = 428	correl = -0.0460328	descr = N_Gram_GATGA
cnt = 201	feature = 136	correl = -0.0662508	descr = N_Gram_AAGAC
cnt = 202	feature = 386	correl = -0.0510798	descr = N_Gram_CTTA
cnt = 203	feature = 485	correl = 0.05273	descr = N_Gram_GGAAG
cnt = 204	feature = 35	correl = 0.113988	descr = Position_Specific_Bin_Base_14_Base_T
cnt = 205	feature = 576	correl = 0.0535774	descr = N_Gram_TAGT
cnt = 206	feature = 496	correl = 0.0643245	descr = N_Gram_GGCAT
cnt = 207	feature = 25	correl = 0.0520239	descr = Position_Specific_Bin_Base_10_Base_T
cnt = 208	feature = 30	correl = -0.132447	descr = Position_Specific_Bin_Base_12_Base_T
cnt = 209	feature = 18	correl = -0.123245	descr = Position_Specific_Bin_Base_6_Base_A
cnt = 210	feature = 301	correl = 0.0672829	descr = N_Gram_CCATC
cnt = 211	feature = 648	correl = 0.128811	descr = N_Gram_TGGCT
cnt = 212	feature = 422	correl = 0.0518303	descr = N_Gram_GATA
cnt = 213	feature = 248	correl = 0.0582133	descr = N_Gram_ATGT
cnt = 214	feature = 373	correl = -0.0894282	descr = N_Gram_CTCAT
cnt = 215	feature = 502	correl = 0.0971136	descr = N_Gram_GGCGG
cnt = 216	feature = 436	correl = 0.13063	descr = N_Gram_GCAA
cnt = 217	feature = 234	correl = -0.0457992	descr = N_Gram_ATCCA
cnt = 218	feature = 20	correl = -0.0468062	descr = Position_Specific_Bin_Base_7_Base_A
cnt = 219	feature = 33	correl = -0.0668403	descr = Position_Specific_Bin_Base_13_Base_G
cnt = 220	feature = 689	correl = 0.0517958	descr = N_Gram_TTGTT
cnt = 221	feature = 208	correl = 0.102984	descr = N_Gram_AGGCG
cnt = 222	feature = 24	correl = -0.0597786	descr = Position_Specific_Bin_Base_9_Base_T
cnt = 223	feature = 43	correl = 0.050122	descr = Position_Specific_Bin_Base_17_Base_G
cnt = 224	feature = 73	correl = 0.0860118	descr = Fold_of_RNAi_Sequence_Pos_9
cnt = 225	feature = 13	correl = -0.0653391	descr = Position_Specific_Bin_Base_4_Base_A
cnt = 226	feature = 36	correl = -0.0639954	descr = Position_Specific_Bin_Base_15_Base_A
cnt = 227	feature = 472	correl = -0.113988	descr = N_Gram_GCGTC
cnt = 228	feature = 598	correl = 0.0540967	descr = N_Gram_TCCC
cnt = 229	feature = 105	correl = 0.0875298	descr = Fold_of_Target_NoEndbrace_noends_Pos_13
cnt = 230	feature = 383	correl = 0.100553	descr = N_Gram_CTGCA
cnt = 231	feature = 695	correl = -0.0878469	descr = N_Gram_TTTGG
cnt = 232	feature = 602	correl = -0.0850017	descr = N_Gram_TCCGG
cnt = 233	feature = 41	correl = -0.0628028	descr = Position_Specific_Bin_Base_17_Base_A
cnt = 234	feature = 29	correl = 0.106737	descr = Position_Specific_Bin_Base_12_Base_G
cnt = 235	feature = 250	correl = -0.0592952	descr = N_Gram_ATTA
cnt = 236	feature = 11	correl = -0.0540301	descr = Position_Specific_Bin_Base_3_Base_A
cnt = 237	feature = 597	correl = -0.132919	descr = N_Gram_TCCAG
cnt = 238	feature = 498	correl = 0.0886749	descr = N_Gram_GGCCA
cnt = 239	feature = 350	correl = 0.141297	descr = N_Gram_CGGGC
cnt = 240	feature = 9	correl = -0.0733006	descr = Position_Specific_Bin_Base_2_Base_G
cnt = 241	feature = 34	correl = -0.10072	descr = Position_Specific_Bin_Base_14_Base_A
cnt = 242	feature = 46	correl = 0.143566	descr = Position_Specific_Bin_Base_18_Base_C
cnt = 243	feature = 364	correl = 0.0868264	descr = N_Gram_CTA
cnt = 244	feature = 580	correl = -0.0487824	descr = N_Gram_TATC
cnt = 245	feature = 23	correl = 0.0587341	descr = Position_Specific_Bin_Base_9_Base_G
cnt = 246	feature = 403	correl = -0.0573214	descr = N_Gram_GAAGT
cnt = 247	feature = 391	correl = -0.0741187	descr = N_Gram_CTTGA
cnt = 248	feature = 39	correl = 0.115459	descr = Position_Specific_Bin_Base_16_Base_C
cnt = 249	feature = 51	correl = 0.253534	descr = Gibbs_of_Target_Sequence__Pos_2_Step_1
cnt = 250	feature = 10	correl = 0.10045	descr = Position_Specific_Bin_Base_2_Base_T
cnt = 251	feature = 619	correl = -0.0873073	descr = N_Gram_TCTCA
cnt = 252	feature = 21	correl = -0.060694	descr = Position_Specific_Bin_Base_8_Base_C
cnt = 253	feature = 425	correl = -0.112593	descr = N_Gram_GATC
cnt = 254	feature = 76	correl = 0.0770998	descr = Fold_of_RNAi_Sequence_Pos_13
cnt = 255	feature = 313	correl = 0.109626	descr = N_Gram_CCGGG
cnt = 256	feature = 608	correl = -0.0700894	descr = N_Gram_TCGA
cnt = 257	feature = 315	correl = 0.0657175	descr = N_Gram_CCGT
cnt = 258	feature = 331	correl = -0.0703197	descr = N_Gram_CGAT
cnt = 259	feature = 12	correl = 0.0808468	descr = Position_Specific_Bin_Base_3_Base_C
cnt = 260	feature = 586	correl = 0.0953052	descr = N_Gram_TCAG
cnt = 261	feature = 14	correl = 0.0556579	descr = Position_Specific_Bin_Base_4_Base_C
cnt = 262	feature = 19	correl = 0.108097	descr = Position_Specific_Bin_Base_6_Base_C
cnt = 263	feature = 693	correl = -0.108691	descr = N_Gram_TTTCT
cnt = 264	feature = 83	correl = 0.118788	descr = Xue_Structure_Feature_A101
cnt = 265	feature = 446	correl = 0.0635627	descr = N_Gram_GCAT
cnt = 266	feature = 591	correl = -0.0598799	descr = N_Gram_TCATC
cnt = 267	feature = 17	correl = 0.0580049	descr = Position_Specific_Bin_Base_5_Base_G
cnt = 268	feature = 44	correl = -0.064086	descr = Position_Specific_Bin_Base_17_Base_T
cnt = 269	feature = 457	correl = 0.0762421	descr = N_Gram_GCCG
cnt = 270	feature = 57	correl = 0.0634252	descr = Gibbs_of_Target_Sequence__Pos_12_Step_1
cnt = 271	feature = 641	correl = -0.125891	descr = N_Gram_TGCG
cnt = 272	feature = 665	correl = -0.0522481	descr = N_Gram_TTAC
cnt = 273	feature = 81	correl = -0.051644	descr = Xue_Structure_Feature_A110
cnt = 274	feature = 8	correl = 0.0529705	descr = Position_Specific_Bin_Base_2_Base_C
cnt = 275	feature = 547	correl = 0.127011	descr = N_Gram_GTGG
cnt = 276	feature = 375	correl = -0.07533	descr = N_Gram_CTCCA
cnt = 277	feature = 45	correl = -0.284736	descr = Position_Specific_Bin_Base_18_Base_A
cnt = 278	feature = 80	correl = 0.0584292	descr = Xue_Structure_Feature_A111
cnt = 279	feature = 32	correl = 0.102317	descr = Position_Specific_Bin_Base_13_Base_C
cnt = 280	feature = 459	correl = 0.118146	descr = N_Gram_GCCT
cnt = 281	feature = 254	correl = -0.109859	descr = N_Gram_ATTT
cnt = 282	feature = 16	correl = 0.0993132	descr = Position_Specific_Bin_Base_5_Base_C
cnt = 283	feature = 652	correl = 0.0663349	descr = N_Gram_TGGT
cnt = 284	feature = 382	correl = 0.044969	descr = N_Gram_CTGC
cnt = 285	feature = 47	correl = 0.288327	descr = Position_Specific_Bin_Base_18_Base_G
cnt = 286	feature = 241	correl = -0.0466478	descr = N_Gram_ATGA
cnt = 287	feature = 356	correl = 0.164586	descr = N_Gram_CGTG
cnt = 288	feature = 52	correl = 0.0982062	descr = Gibbs_of_Target_Sequence__Pos_3_Step_1
cnt = 289	feature = 218	correl = 0.0737685	descr = N_Gram_AGTG
cnt = 290	feature = 56	correl = -0.0750306	descr = Gibbs_of_Target_Sequence__Pos_8_Step_1
cnt = 291	feature = 341	correl = 0.0746589	descr = N_Gram_CGGA
cnt = 292	feature = 28	correl = 0.138389	descr = Position_Specific_Bin_Base_12_Base_C
cnt = 293	feature = 657	correl = 0.083961	descr = N_Gram_TGTG
cnt = 294	feature = 684	correl = -0.0899241	descr = N_Gram_TTGC
cnt = 295	feature = 69	correl = 0.146947	descr = Fold_of_RNAi_Sequence_Pos_2
cnt = 296	feature = 396	correl = -0.0500829	descr = N_Gram_CTTTC
cnt = 297	feature = 58	correl = -0.0968753	descr = Gibbs_of_Target_Sequence__Pos_13_Step_1
cnt = 298	feature = 539	correl = -0.0982941	descr = N_Gram_GTCT
cnt = 299	feature = 477	correl = 0.0727939	descr = N_Gram_GCTG
cnt = 300	feature = 78	correl = 0.0829885	descr = Fold_of_RNAi_Sequence_Pos_15
cnt = 301	feature = 292	correl = 0.0888545	descr = N_Gram_CCAA
cnt = 302	feature = 61	correl = -0.168732	descr = Gibbs_of_Target_Sequence__Pos_18_Step_1
cnt = 303	feature = 680	correl = -0.0599609	descr = N_Gram_TTGA
cnt = 304	feature = 67	correl = 0.162657	descr = Fold_of_RNAi_Sequence_Pos_0
cnt = 305	feature = 503	correl = 0.073335	descr = N_Gram_GGCT
cnt = 306	feature = 390	correl = -0.212268	descr = N_Gram_CTTCT
cnt = 307	feature = 489	correl = 0.113647	descr = N_Gram_GGAG
cnt = 308	feature = 516	correl = 0.0685009	descr = N_Gram_GGGG
cnt = 309	feature = 535	correl = -0.0610609	descr = N_Gram_GTCG
cnt = 310	feature = 82	correl = 0.0474604	descr = Xue_Structure_Feature_A100
cnt = 311	feature = 464	correl = 0.0752635	descr = N_Gram_GCGCC
cnt = 312	feature = 259	correl = 0.06279	descr = N_Gram_CAAA
cnt = 313	feature = 606	correl = -0.101141	descr = N_Gram_TCCTT
cnt = 314	feature = 54	correl = -0.1222	descr = Gibbs_of_Target_Sequence__Pos_6_Step_1
cnt = 315	feature = 60	correl = -0.121528	descr = Gibbs_of_Target_Sequence__Pos_17_Step_1
cnt = 316	feature = 59	correl = -0.173913	descr = Gibbs_of_Target_Sequence__Pos_14_Step_1
cnt = 317	feature = 633	correl = -0.0871538	descr = N_Gram_TGAT
cnt = 318	feature = 589	correl = -0.0730144	descr = N_Gram_TCAT
cnt = 319	feature = 450	correl = 0.0535219	descr = N_Gram_GCCA
cnt = 320	feature = 344	correl = 0.106053	descr = N_Gram_CGGC
cnt = 321	feature = 417	correl = 0.0651856	descr = N_Gram_GAGG
cnt = 322	feature = 72	correl = 0.0791198	descr = Fold_of_RNAi_Sequence_Pos_6
cnt = 323	feature = 511	correl = 0.139701	descr = N_Gram_GGGC
cnt = 324	feature = 544	correl = 0.0800045	descr = N_Gram_GTGC
cnt = 325	feature = 531	correl = -0.0897736	descr = N_Gram_GTC
cnt = 326	feature = 620	correl = -0.122641	descr = N_Gram_TCTCC
cnt = 327	feature = 68	correl = 0.17055	descr = Fold_of_RNAi_Sequence_Pos_1
cnt = 328	feature = 79	correl = 0.061986	descr = Fold_of_RNAi_Sequence_Pos_16
cnt = 329	feature = 326	correl = -0.0579785	descr = N_Gram_CGA
cnt = 330	feature = 77	correl = 0.0682217	descr = Fold_of_RNAi_Sequence_Pos_14
cnt = 331	feature = 497	correl = 0.157508	descr = N_Gram_GGCC
cnt = 332	feature = 696	correl = -0.118776	descr = N_Gram_TTTT
cnt = 333	feature = 376	correl = -0.147698	descr = N_Gram_CTCCT
cnt = 334	feature = 421	correl = -0.0460159	descr = N_Gram_GAT
cnt = 335	feature = 285	correl = 0.0577619	descr = N_Gram_CAT
cnt = 336	feature = 643	correl = 0.0465268	descr = N_Gram_TGG
cnt = 337	feature = 594	correl = -0.0794771	descr = N_Gram_TCCA
cnt = 338	feature = 258	correl = 0.14948	descr = N_Gram_CAA
cnt = 339	feature = 662	correl = -0.0824298	descr = N_Gram_TTA
cnt = 340	feature = 334	correl = 0.0730302	descr = N_Gram_CGCC
cnt = 341	feature = 233	correl = -0.0861165	descr = N_Gram_ATC
cnt = 342	feature = 627	correl = -0.0643904	descr = N_Gram_TGA
cnt = 343	feature = 583	correl = 0.0451932	descr = N_Gram_TCA
cnt = 344	feature = 500	correl = 0.0468315	descr = N_Gram_GGCG
cnt = 345	feature = 603	correl = -0.103201	descr = N_Gram_TCCT
cnt = 346	feature = 86	correl = 0.0884466	descr = Xue_Structure_Feature_C110
cnt = 347	feature = 363	correl = -0.0513034	descr = N_Gram_CT
cnt = 348	feature = 541	correl = 0.161508	descr = N_Gram_GTG
cnt = 349	feature = 623	correl = -0.101491	descr = N_Gram_TCTT
cnt = 350	feature = 679	correl = -0.0647196	descr = N_Gram_TTG
cnt = 351	feature = 481	correl = 0.134543	descr = N_Gram_GGA
cnt = 352	feature = 257	correl = 0.101748	descr = N_Gram_CA
cnt = 353	feature = 348	correl = 0.115007	descr = N_Gram_CGGG
cnt = 354	feature = 66	correl = -0.077225	descr = PF_RNAi_Fold_3'Free_Count
cnt = 355	feature = 449	correl = 0.102442	descr = N_Gram_GCC
cnt = 356	feature = 616	correl = -0.118008	descr = N_Gram_TCT
cnt = 357	feature = 560	correl = -0.0675481	descr = N_Gram_TA
cnt = 358	feature = 669	correl = -0.147762	descr = N_Gram_TTC
cnt = 359	feature = 65	correl = -0.136184	descr = PF_RNAi_Fold_5'Free_Count
cnt = 360	feature = 223	correl = -0.12134	descr = N_Gram_AT
cnt = 361	feature = 661	correl = -0.122374	descr = N_Gram_TT
cnt = 362	feature = 494	correl = 0.139004	descr = N_Gram_GGC
cnt = 363	feature = 340	correl = 0.0768058	descr = N_Gram_CGG
cnt = 364	feature = 64	correl = -0.186881	descr = PF_RNAi_Fold_Energy
cnt = 365	feature = 49	correl = -0.188305	descr = Gibbs_of_Target_Sequence_
num rows = 521
num_elements = 190686
*
optimization finished, #iter = 617
nu = 0.487885
obj = -39.148744, rho = -0.638467
nSV = 359, nBSV = 168
num rows = 58
num_elements = 21228
*
optimization finished, #iter = 46
nu = 0.498844
obj = -4.950202, rho = -0.479993
nSV = 47, nBSV = 13
*
optimization finished, #iter = 617
nu = 0.487885
obj = -39.148744, rho = -0.638467
nSV = 359, nBSV = 168
CFS merit scores = 1.3671
CFS merit scores = 1.6015
CFS merit scores = 1.85002
CFS merit scores = 2.06674
CFS merit scores = 2.26116
CFS merit scores = 2.44215
CFS merit scores = 2.61028
CFS merit scores = 2.76881
CFS merit scores = 2.91899
CFS merit scores = 3.05994
CFS merit scores = 3.19347
CFS merit scores = 3.32125
CFS merit scores = 3.44342
CFS merit scores = 3.56124
CFS merit scores = 3.67276
CFS merit scores = 3.77966
CFS merit scores = 3.8827
CFS merit scores = 3.981
CFS merit scores = 4.07512
CFS merit scores = 4.16681
CFS merit scores = 4.25577
CFS merit scores = 4.34223
CFS merit scores = 4.4249
CFS merit scores = 4.50552
CFS merit scores = 4.58376
CFS merit scores = 4.66003
CFS merit scores = 4.73426
CFS merit scores = 4.80683
CFS merit scores = 4.87818
CFS merit scores = 4.94723
CFS merit scores = 5.01523
CFS merit scores = 5.08074
CFS merit scores = 5.14339
CFS merit scores = 5.20253
CFS merit scores = 5.25941
CFS merit scores = 5.31463
CFS merit scores = 5.36827
CFS merit scores = 5.41987
CFS merit scores = 5.47005
CFS merit scores = 5.51913
CFS merit scores = 5.56628
CFS merit scores = 5.60856
CFS merit scores = 5.64733
CFS merit scores = 5.68478
CFS merit scores = 5.7201
CFS merit scores = 5.75158
CFS merit scores = 5.78168
CFS merit scores = 5.81062
CFS merit scores = 5.83768
CFS merit scores = 5.86264
CFS merit scores = 5.8871
CFS merit scores = 5.91028
CFS merit scores = 5.93229
CFS merit scores = 5.954
CFS merit scores = 5.97549
CFS merit scores = 5.99643
CFS merit scores = 6.01611
CFS merit scores = 6.0361
CFS merit scores = 6.05573
CFS merit scores = 6.07541
CFS merit scores = 6.09304
CFS merit scores = 6.10806
CFS merit scores = 6.12172
CFS merit scores = 6.13496
CFS merit scores = 6.14813
CFS merit scores = 6.16087
CFS merit scores = 6.17357
CFS merit scores = 6.18505
CFS merit scores = 6.19524
CFS merit scores = 6.20463
CFS merit scores = 6.21331
CFS merit scores = 6.2221
CFS merit scores = 6.23011
CFS merit scores = 6.23786
CFS merit scores = 6.2458
CFS merit scores = 6.25246
CFS merit scores = 6.25821
CFS merit scores = 6.26377
CFS merit scores = 6.2694
CFS merit scores = 6.27469
CFS merit scores = 6.2797
CFS merit scores = 6.28459
CFS merit scores = 6.28947
CFS merit scores = 6.29257
CFS merit scores = 6.29615
CFS merit scores = 6.29949
CFS merit scores = 6.30297
CFS merit scores = 6.30644
CFS merit scores = 6.30873
CFS merit scores = 6.31062
CFS merit scores = 6.31238
CFS merit scores = 6.31358
CFS merit scores = 6.31506
CFS merit scores = 6.31594
CFS merit scores = 6.3171
CFS merit scores = 6.31471
CFS merit scores = 6.31281
CFS merit scores = 6.30987
CFS merit scores = 6.30661
CFS merit scores = 6.30336
CFS merit scores = 6.30054
CFS merit scores = 6.29729
CFS merit scores = 6.29423
CFS merit scores = 6.29128
CFS merit scores = 6.28764
CFS merit scores = 6.28437
CFS merit scores = 6.28113
CFS merit scores = 6.27798
CFS merit scores = 6.27471
CFS merit scores = 6.27058
CFS merit scores = 6.26691
CFS merit scores = 6.26317
CFS merit scores = 6.25906
CFS merit scores = 6.2544
CFS merit scores = 6.25004
CFS merit scores = 6.24577
CFS merit scores = 6.24147
CFS merit scores = 6.23742
CFS merit scores = 6.23373
CFS merit scores = 6.22995
CFS merit scores = 6.22631
CFS merit scores = 6.22261
CFS merit scores = 6.21898
CFS merit scores = 6.21552
CFS merit scores = 6.21242
CFS merit scores = 6.20861
CFS merit scores = 6.20303
CFS merit scores = 6.19762
CFS merit scores = 6.19229
CFS merit scores = 6.18649
CFS merit scores = 6.18089
CFS merit scores = 6.17519
CFS merit scores = 6.16943
CFS merit scores = 6.16367
CFS merit scores = 6.15802
CFS merit scores = 6.15243
CFS merit scores = 6.14703
CFS merit scores = 6.14165
CFS merit scores = 6.13646
CFS merit scores = 6.13047
CFS merit scores = 6.12472
CFS merit scores = 6.11924
CFS merit scores = 6.1128
CFS merit scores = 6.10624
CFS merit scores = 6.09978
CFS merit scores = 6.09338
CFS merit scores = 6.08705
CFS merit scores = 6.08085
CFS merit scores = 6.07346
CFS merit scores = 6.06613
CFS merit scores = 6.0591
CFS merit scores = 6.05202
CFS merit scores = 6.04512
CFS merit scores = 6.03817
CFS merit scores = 6.03129
CFS merit scores = 6.02446
CFS merit scores = 6.01766
CFS merit scores = 6.01042
CFS merit scores = 6.00347
CFS merit scores = 5.99658
CFS merit scores = 5.98978
CFS merit scores = 5.98256
CFS merit scores = 5.97523
CFS merit scores = 5.9678
CFS merit scores = 5.9605
CFS merit scores = 5.95327
CFS merit scores = 5.9461
CFS merit scores = 5.93893
CFS merit scores = 5.93174
CFS merit scores = 5.9247
CFS merit scores = 5.91784
CFS merit scores = 5.91116
CFS merit scores = 5.90451
CFS merit scores = 5.89749
CFS merit scores = 5.89026
CFS merit scores = 5.88293
CFS merit scores = 5.87563
CFS merit scores = 5.86779
CFS merit scores = 5.85998
CFS merit scores = 5.85245
CFS merit scores = 5.84505
CFS merit scores = 5.83776
CFS merit scores = 5.83045
CFS merit scores = 5.82306
CFS merit scores = 5.81567
CFS merit scores = 5.80835
CFS merit scores = 5.80085
CFS merit scores = 5.79342
CFS merit scores = 5.78617
CFS merit scores = 5.77884
CFS merit scores = 5.77165
CFS merit scores = 5.76442
CFS merit scores = 5.7573
CFS merit scores = 5.75036
CFS merit scores = 5.7436
CFS merit scores = 5.73697
CFS merit scores = 5.73027
CFS merit scores = 5.72367
CFS merit scores = 5.71708
CFS merit scores = 5.7105
CFS merit scores = 5.70387
CFS merit scores = 5.6972
CFS merit scores = 5.69035
CFS merit scores = 5.68335
CFS merit scores = 5.67628
CFS merit scores = 5.66944
CFS merit scores = 5.66248
CFS merit scores = 5.65552
CFS merit scores = 5.64872
CFS merit scores = 5.64191
CFS merit scores = 5.63507
CFS merit scores = 5.62804
CFS merit scores = 5.62104
CFS merit scores = 5.61423
CFS merit scores = 5.60754
CFS merit scores = 5.60088
CFS merit scores = 5.59435
CFS merit scores = 5.58793
CFS merit scores = 5.58142
CFS merit scores = 5.57495
CFS merit scores = 5.56829
CFS merit scores = 5.56153
CFS merit scores = 5.55462
CFS merit scores = 5.54772
CFS merit scores = 5.54095
CFS merit scores = 5.53419
CFS merit scores = 5.52763
CFS merit scores = 5.52082
CFS merit scores = 5.51375
CFS merit scores = 5.50682
CFS merit scores = 5.49998
CFS merit scores = 5.49285
CFS merit scores = 5.48578
CFS merit scores = 5.4789
CFS merit scores = 5.47202
CFS merit scores = 5.46531
CFS merit scores = 5.45876
CFS merit scores = 5.45214
CFS merit scores = 5.44563
CFS merit scores = 5.43907
CFS merit scores = 5.43256
CFS merit scores = 5.42618
CFS merit scores = 5.41953
CFS merit scores = 5.41303
CFS merit scores = 5.40664
CFS merit scores = 5.4003
CFS merit scores = 5.39392
CFS merit scores = 5.38754
CFS merit scores = 5.38122
CFS merit scores = 5.37496
CFS merit scores = 5.36882
CFS merit scores = 5.36278
CFS merit scores = 5.35682
CFS merit scores = 5.35097
CFS merit scores = 5.34527
CFS merit scores = 5.33955
CFS merit scores = 5.33372
CFS merit scores = 5.328
CFS merit scores = 5.32234
CFS merit scores = 5.31664
CFS merit scores = 5.31091
CFS merit scores = 5.30529
CFS merit scores = 5.2997
CFS merit scores = 5.29404
CFS merit scores = 5.28845
CFS merit scores = 5.28295
CFS merit scores = 5.27755
CFS merit scores = 5.27206
CFS merit scores = 5.26642
CFS merit scores = 5.26083
CFS merit scores = 5.25515
CFS merit scores = 5.24953
CFS merit scores = 5.24402
CFS merit scores = 5.2384
CFS merit scores = 5.23285
CFS merit scores = 5.2272
CFS merit scores = 5.22164
CFS merit scores = 5.21616
CFS merit scores = 5.21068
CFS merit scores = 5.20502
CFS merit scores = 5.19929
CFS merit scores = 5.19351
CFS merit scores = 5.18771
CFS merit scores = 5.18199
CFS merit scores = 5.17629
CFS merit scores = 5.17053
CFS merit scores = 5.16465
CFS merit scores = 5.15871
CFS merit scores = 5.15278
CFS merit scores = 5.14677
CFS merit scores = 5.1407
CFS merit scores = 5.13478
CFS merit scores = 5.12873
CFS merit scores = 5.1227
CFS merit scores = 5.11667
CFS merit scores = 5.11069
CFS merit scores = 5.10477
CFS merit scores = 5.09881
CFS merit scores = 5.09295
CFS merit scores = 5.08713
CFS merit scores = 5.08134
CFS merit scores = 5.07549
CFS merit scores = 5.06959
CFS merit scores = 5.06364
CFS merit scores = 5.05771
CFS merit scores = 5.0517
CFS merit scores = 5.04561
CFS merit scores = 5.03929
CFS merit scores = 5.03288
CFS merit scores = 5.02645
CFS merit scores = 5.02012
CFS merit scores = 5.01381
CFS merit scores = 5.00744
CFS merit scores = 5.00088
CFS merit scores = 4.99442
CFS merit scores = 4.988
CFS merit scores = 4.98152
CFS merit scores = 4.97494
CFS merit scores = 4.96841
CFS merit scores = 4.96197
CFS merit scores = 4.95554
CFS merit scores = 4.94899
CFS merit scores = 4.94253
CFS merit scores = 4.93608
CFS merit scores = 4.92954
CFS merit scores = 4.92303
CFS merit scores = 4.9163
CFS merit scores = 4.90958
CFS merit scores = 4.9022
CFS merit scores = 4.89493
CFS merit scores = 4.88766
CFS merit scores = 4.88041
CFS merit scores = 4.87328
CFS merit scores = 4.86604
CFS merit scores = 4.85885
CFS merit scores = 4.85143
CFS merit scores = 4.84408
CFS merit scores = 4.83652
CFS merit scores = 4.82875
CFS merit scores = 4.82075
CFS merit scores = 4.81282
CFS merit scores = 4.80478
CFS merit scores = 4.79681
CFS merit scores = 4.78883
CFS merit scores = 4.78086
CFS merit scores = 4.77274
CFS merit scores = 4.76448
CFS merit scores = 4.75585
CFS merit scores = 4.74731
CFS merit scores = 4.73888
CFS merit scores = 4.73035
CFS merit scores = 4.72184
CFS merit scores = 4.71325
CFS merit scores = 4.70471
CFS merit scores = 4.69623
CFS merit scores = 4.68722
CFS merit scores = 4.67829
CFS merit scores = 4.6687
CFS merit scores = 4.65903
CFS merit scores = 4.64906
CFS merit scores = 4.63808
CFS merit scores = 4.62618
CFS merit scores = 4.61349
cnt = 1	feature = 59	correl = -0.367104	descr = Gibbs_of_Target_Sequence__Pos_20_Step_1
cnt = 2	feature = 57	correl = -0.185372	descr = Gibbs_of_Target_Sequence__Pos_18_Step_1
cnt = 3	feature = 276	correl = -0.138667	descr = N_Gram_CAGCT
cnt = 4	feature = 397	correl = -0.088104	descr = N_Gram_CTTGA
cnt = 5	feature = 623	correl = 0.056568	descr = N_Gram_TCTAC
cnt = 6	feature = 422	correl = 0.0938714	descr = N_Gram_GAGTC
cnt = 7	feature = 265	correl = -0.0510587	descr = N_Gram_CACCC
cnt = 8	feature = 459	correl = -0.0562548	descr = N_Gram_GCCGT
cnt = 9	feature = 687	correl = 0.0446029	descr = N_Gram_TTCGA
cnt = 10	feature = 343	correl = 0.0639507	descr = N_Gram_CGGAA
cnt = 11	feature = 619	correl = 0.0944683	descr = N_Gram_TCGGC
cnt = 12	feature = 363	correl = 0.0789734	descr = N_Gram_CGTGG
cnt = 13	feature = 210	correl = 0.0451664	descr = N_Gram_AGTCG
cnt = 14	feature = 606	correl = 0.0522095	descr = N_Gram_TCCCG
cnt = 15	feature = 361	correl = 0.0705217	descr = N_Gram_CGTGA
cnt = 16	feature = 428	correl = -0.0557047	descr = N_Gram_GATCG
cnt = 17	feature = 531	correl = 0.0485664	descr = N_Gram_GTAAA
cnt = 18	feature = 578	correl = 0.0732181	descr = N_Gram_TACGA
cnt = 19	feature = 214	correl = 0.0803821	descr = N_Gram_AGTTA
cnt = 20	feature = 611	correl = 0.0555615	descr = N_Gram_TCCTA
cnt = 21	feature = 347	correl = 0.0498619	descr = N_Gram_CGGCC
cnt = 22	feature = 334	correl = 0.0569573	descr = N_Gram_CGAGG
cnt = 23	feature = 604	correl = 0.0611067	descr = N_Gram_TCCCA
cnt = 24	feature = 368	correl = 0.0451664	descr = N_Gram_CTAAA
cnt = 25	feature = 292	correl = 0.0516743	descr = N_Gram_CCAAT
cnt = 26	feature = 425	correl = 0.0459803	descr = N_Gram_GATAC
cnt = 27	feature = 305	correl = 0.114781	descr = N_Gram_CCCCC
cnt = 28	feature = 649	correl = 0.0522095	descr = N_Gram_TGCCG
cnt = 29	feature = 306	correl = 0.0451664	descr = N_Gram_CCCCG
cnt = 30	feature = 514	correl = 0.0451664	descr = N_Gram_GGGCT
cnt = 31	feature = 518	correl = 0.0451664	descr = N_Gram_GGGGT
cnt = 32	feature = 627	correl = 0.0482838	descr = N_Gram_TCTCG
cnt = 33	feature = 672	correl = 0.0668489	descr = N_Gram_TGTGA
cnt = 34	feature = 498	correl = 0.0891817	descr = N_Gram_GGCCC
cnt = 35	feature = 325	correl = 0.0852149	descr = N_Gram_CCTGC
cnt = 36	feature = 664	correl = 0.0465532	descr = N_Gram_TGGGT
cnt = 37	feature = 653	correl = -0.0511003	descr = N_Gram_TGCTA
cnt = 38	feature = 697	correl = 0.0784451	descr = N_Gram_TTGCA
cnt = 39	feature = 258	correl = 0.0619243	descr = N_Gram_CAAGC
cnt = 40	feature = 521	correl = 0.044307	descr = N_Gram_GGGTG
cnt = 41	feature = 449	correl = -0.0451669	descr = N_Gram_GCATG
cnt = 42	feature = 231	correl = -0.096687	descr = N_Gram_ATCGG
cnt = 43	feature = 536	correl = -0.0557263	descr = N_Gram_GTCAA
cnt = 44	feature = 314	correl = 0.0451664	descr = N_Gram_CCGCA
cnt = 45	feature = 317	correl = -0.0760571	descr = N_Gram_CCGGT
cnt = 46	feature = 394	correl = 0.0495909	descr = N_Gram_CTTCC
cnt = 47	feature = 601	correl = 0.105701	descr = N_Gram_TCCAA
cnt = 48	feature = 348	correl = 0.0719598	descr = N_Gram_CGGCG
cnt = 49	feature = 462	correl = 0.143168	descr = N_Gram_GCCTT
cnt = 50	feature = 656	correl = 0.0602919	descr = N_Gram_TGGAG
cnt = 51	feature = 222	correl = 0.054751	descr = N_Gram_ATACA
cnt = 52	feature = 555	correl = 0.0473666	descr = N_Gram_GTGTA
cnt = 53	feature = 226	correl = 0.0963392	descr = N_Gram_ATATA
cnt = 54	feature = 322	correl = 0.0672847	descr = N_Gram_CCTCA
cnt = 55	feature = 220	correl = -0.138992	descr = N_Gram_ATAAG
cnt = 56	feature = 416	correl = -0.103688	descr = N_Gram_GACGT
cnt = 57	feature = 563	correl = 0.0449729	descr = N_Gram_GTTGC
cnt = 58	feature = 438	correl = 0.0481836	descr = N_Gram_GCAAA
cnt = 59	feature = 365	correl = -0.0474799	descr = N_Gram_CGTTC
cnt = 60	feature = 303	correl = 0.0840852	descr = N_Gram_CCCAC
cnt = 61	feature = 538	correl = -0.0469846	descr = N_Gram_GTCCA
cnt = 62	feature = 414	correl = -0.0759005	descr = N_Gram_GACGA
cnt = 63	feature = 541	correl = -0.139915	descr = N_Gram_GTCGA
cnt = 64	feature = 244	correl = -0.068687	descr = N_Gram_ATTAC
cnt = 65	feature = 259	correl = 0.046299	descr = N_Gram_CAAGG
cnt = 66	feature = 640	correl = -0.0812616	descr = N_Gram_TGAGA
cnt = 67	feature = 383	correl = -0.0769531	descr = N_Gram_CTGAT
cnt = 68	feature = 511	correl = 0.0518583	descr = N_Gram_GGGCA
cnt = 69	feature = 583	correl = -0.0443184	descr = N_Gram_TAGAT
cnt = 70	feature = 399	correl = 0.0845057	descr = N_Gram_CTTGG
cnt = 71	feature = 225	correl = 0.0469528	descr = N_Gram_ATAGC
cnt = 72	feature = 468	correl = 0.0545127	descr = N_Gram_GCGGA
cnt = 73	feature = 662	correl = 0.0532989	descr = N_Gram_TGGGA
cnt = 74	feature = 529	correl = 0.0553621	descr = N_Gram_GGTGC
cnt = 75	feature = 228	correl = -0.0524788	descr = N_Gram_ATCAT
cnt = 76	feature = 605	correl = 0.0526773	descr = N_Gram_TCCCC
cnt = 77	feature = 270	correl = 0.0973596	descr = N_Gram_CACTC
cnt = 78	feature = 380	correl = 0.0597889	descr = N_Gram_CTCTA
cnt = 79	feature = 248	correl = 0.0558985	descr = N_Gram_ATTTC
cnt = 80	feature = 560	correl = -0.0788155	descr = N_Gram_GTTAC
cnt = 81	feature = 488	correl = 0.0508423	descr = N_Gram_GGAGC
cnt = 82	feature = 232	correl = -0.0560929	descr = N_Gram_ATCGT
cnt = 83	feature = 681	correl = -0.103736	descr = N_Gram_TTATA
cnt = 84	feature = 324	correl = 0.0885261	descr = N_Gram_CCTCG
cnt = 85	feature = 321	correl = 0.0555615	descr = N_Gram_CCTAT
cnt = 86	feature = 520	correl = 0.0930484	descr = N_Gram_GGGTC
cnt = 87	feature = 455	correl = 0.0775665	descr = N_Gram_GCCCG
cnt = 88	feature = 419	correl = -0.0746479	descr = N_Gram_GAGCC
cnt = 89	feature = 608	correl = -0.0590805	descr = N_Gram_TCCGC
cnt = 90	feature = 274	correl = 0.0546265	descr = N_Gram_CAGCC
cnt = 91	feature = 499	correl = 0.0498619	descr = N_Gram_GGCCG
cnt = 92	feature = 255	correl = 0.0533561	descr = N_Gram_CAAAG
cnt = 93	feature = 209	correl = 0.0592888	descr = N_Gram_AGTCA
cnt = 94	feature = 337	correl = -0.0585454	descr = N_Gram_CGATC
cnt = 95	feature = 674	correl = 0.0508267	descr = N_Gram_TGTGT
cnt = 96	feature = 441	correl = 0.0743071	descr = N_Gram_GCACT
cnt = 97	feature = 426	correl = 0.0508805	descr = N_Gram_GATAT
cnt = 98	feature = 364	correl = 0.0538781	descr = N_Gram_CGTGT
cnt = 99	feature = 688	correl = -0.0625765	descr = N_Gram_TTCGG
cnt = 100	feature = 309	correl = 0.0689214	descr = N_Gram_CCCGC
cnt = 101	feature = 596	correl = 0.0593951	descr = N_Gram_TCAGT
cnt = 102	feature = 279	correl = 0.04669	descr = N_Gram_CAGGG
cnt = 103	feature = 461	correl = 0.0617979	descr = N_Gram_GCCTC
cnt = 104	feature = 206	correl = 0.0624674	descr = N_Gram_AGGTT
cnt = 105	feature = 593	correl = 0.106025	descr = N_Gram_TCACC
cnt = 106	feature = 417	correl = 0.0966337	descr = N_Gram_GACTA
cnt = 107	feature = 223	correl = -0.109736	descr = N_Gram_ATACT
cnt = 108	feature = 250	correl = -0.146356	descr = N_Gram_ATTTT
cnt = 109	feature = 527	correl = 0.0773543	descr = N_Gram_GGTCA
cnt = 110	feature = 643	correl = -0.0487993	descr = N_Gram_TGATC
cnt = 111	feature = 356	correl = -0.0676688	descr = N_Gram_CGTAC
cnt = 112	feature = 574	correl = -0.150668	descr = N_Gram_TAAGT
cnt = 113	feature = 505	correl = 0.154507	descr = N_Gram_GGCTT
cnt = 114	feature = 432	correl = -0.0702334	descr = N_Gram_GATTA
cnt = 115	feature = 454	correl = 0.0639664	descr = N_Gram_GCCCA
cnt = 116	feature = 278	correl = 0.0860635	descr = N_Gram_CAGGA
cnt = 117	feature = 464	correl = -0.07686	descr = N_Gram_GCGAC
cnt = 118	feature = 362	correl = 0.136842	descr = N_Gram_CGTGC
cnt = 119	feature = 379	correl = 0.0715229	descr = N_Gram_CTCGG
cnt = 120	feature = 553	correl = 0.0751006	descr = N_Gram_GTGGT
cnt = 121	feature = 375	correl = -0.0945249	descr = N_Gram_CTCAT
cnt = 122	feature = 241	correl = -0.049051	descr = N_Gram_ATGCT
cnt = 123	feature = 572	correl = -0.0484163	descr = N_Gram_TAAGA
cnt = 124	feature = 548	correl = 0.0621987	descr = N_Gram_GTGAC
cnt = 125	feature = 508	correl = 0.0966337	descr = N_Gram_GGGAC
cnt = 126	feature = 453	correl = 0.0596199	descr = N_Gram_GCCAT
cnt = 127	feature = 512	correl = 0.112904	descr = N_Gram_GGGCC
cnt = 128	feature = 647	correl = 0.0863688	descr = N_Gram_TGCAC
cnt = 129	feature = 234	correl = 0.0799373	descr = N_Gram_ATCTG
cnt = 130	feature = 439	correl = 0.0904918	descr = N_Gram_GCAAC
cnt = 131	feature = 695	correl = -0.0468674	descr = N_Gram_TTGAG
cnt = 132	feature = 472	correl = -0.150363	descr = N_Gram_GCGTC
cnt = 133	feature = 539	correl = 0.0514266	descr = N_Gram_GTCCC
cnt = 134	feature = 160	correl = -0.0460672	descr = N_Gram_ACCC
cnt = 135	feature = 686	correl = 0.0805637	descr = N_Gram_TTCCA
cnt = 136	feature = 446	correl = 0.0504378	descr = N_Gram_GCAGT
cnt = 137	feature = 267	correl = 0.0875162	descr = N_Gram_CACCT
cnt = 138	feature = 503	correl = 0.0916557	descr = N_Gram_GGCGG
cnt = 139	feature = 382	correl = 0.0456416	descr = N_Gram_CTGAC
cnt = 140	feature = 631	correl = -0.12351	descr = N_Gram_TCTTA
cnt = 141	feature = 618	correl = 0.0738182	descr = N_Gram_TCGGA
cnt = 142	feature = 291	correl = 0.0650369	descr = N_Gram_CCAAG
cnt = 143	feature = 273	correl = 0.101061	descr = N_Gram_CAGCA
cnt = 144	feature = 478	correl = 0.0533238	descr = N_Gram_GCTTG
cnt = 145	feature = 281	correl = 0.132618	descr = N_Gram_CAGTG
cnt = 146	feature = 254	correl = 0.0638139	descr = N_Gram_CAAAA
cnt = 147	feature = 335	correl = -0.0778092	descr = N_Gram_CGAGT
cnt = 148	feature = 340	correl = 0.0843153	descr = N_Gram_CGCCG
cnt = 149	feature = 516	correl = 0.0676026	descr = N_Gram_GGGGC
cnt = 150	feature = 648	correl = 0.0642018	descr = N_Gram_TGCAG
cnt = 151	feature = 509	correl = 0.105736	descr = N_Gram_GGGAG
cnt = 152	feature = 235	correl = 0.0601557	descr = N_Gram_ATCTT
cnt = 153	feature = 404	correl = 0.104044	descr = N_Gram_GAAGA
cnt = 154	feature = 285	correl = -0.0644924	descr = N_Gram_CATCG
cnt = 155	feature = 525	correl = -0.0686245	descr = N_Gram_GGTAA
cnt = 156	feature = 313	correl = 0.0463148	descr = N_Gram_CCGA
cnt = 157	feature = 576	correl = -0.0591623	descr = N_Gram_TAATC
cnt = 158	feature = 586	correl = -0.0682536	descr = N_Gram_TATAC
cnt = 159	feature = 557	correl = 0.0531905	descr = N_Gram_GTGTT
cnt = 160	feature = 304	correl = 0.0702682	descr = N_Gram_CCCC
cnt = 161	feature = 500	correl = 0.141104	descr = N_Gram_GGCCT
cnt = 162	feature = 407	correl = 0.0643379	descr = N_Gram_GACA
cnt = 163	feature = 476	correl = 0.0807637	descr = N_Gram_GCTGG
cnt = 164	feature = 83	correl = 0.083973	descr = Xue_Structure_Feature_C101
cnt = 165	feature = 485	correl = 0.121515	descr = N_Gram_GGACC
cnt = 166	feature = 400	correl = 0.107547	descr = N_Gram_CTTGT
cnt = 167	feature = 393	correl = 0.0534301	descr = N_Gram_CTTCA
cnt = 168	feature = 612	correl = -0.0616462	descr = N_Gram_TCCTC
cnt = 169	feature = 652	correl = -0.148897	descr = N_Gram_TGCGT
cnt = 170	feature = 290	correl = 0.0681048	descr = N_Gram_CCAAA
cnt = 171	feature = 666	correl = 0.0617201	descr = N_Gram_TGGTC
cnt = 172	feature = 350	correl = 0.107818	descr = N_Gram_CGGGA
cnt = 173	feature = 418	correl = -0.0751036	descr = N_Gram_GACTG
cnt = 174	feature = 595	correl = 0.0741566	descr = N_Gram_TCAGC
cnt = 175	feature = 219	correl = -0.116476	descr = N_Gram_ATAA
cnt = 176	feature = 207	correl = 0.0447335	descr = N_Gram_AGTA
cnt = 177	feature = 457	correl = 0.0468005	descr = N_Gram_GCCGC
cnt = 178	feature = 386	correl = 0.0566061	descr = N_Gram_CTGGA
cnt = 179	feature = 473	correl = 0.0951915	descr = N_Gram_GCGTG
cnt = 180	feature = 494	correl = 0.0538293	descr = N_Gram_GGCAG
cnt = 181	feature = 371	correl = 0.074817	descr = N_Gram_CTAT
cnt = 182	feature = 621	correl = -0.0513047	descr = N_Gram_TCGTC
cnt = 183	feature = 700	correl = 0.0570655	descr = N_Gram_TTGGC
cnt = 184	feature = 388	correl = 0.0587143	descr = N_Gram_CTGTG
cnt = 185	feature = 466	correl = 0.0457616	descr = N_Gram_GCGCC
cnt = 186	feature = 23	correl = 0.0709762	descr = Position_Specific_Bin_Base_10_Base_T
cnt = 187	feature = 391	correl = -0.118168	descr = N_Gram_CTTAT
cnt = 188	feature = 625	correl = -0.0888653	descr = N_Gram_TCTCA
cnt = 189	feature = 211	correl = -0.143414	descr = N_Gram_AGTCT
cnt = 190	feature = 13	correl = -0.106593	descr = Position_Specific_Bin_Base_5_Base_A
cnt = 191	feature = 29	correl = -0.0509821	descr = Position_Specific_Bin_Base_13_Base_A
cnt = 192	feature = 24	correl = -0.0757129	descr = Position_Specific_Bin_Base_11_Base_G
cnt = 193	feature = 445	correl = 0.0646277	descr = N_Gram_GCAGG
cnt = 194	feature = 501	correl = -0.0516841	descr = N_Gram_GGCGA
cnt = 195	feature = 424	correl = 0.062157	descr = N_Gram_GATA
cnt = 196	feature = 21	correl = -0.0932362	descr = Position_Specific_Bin_Base_9_Base_T
cnt = 197	feature = 437	correl = 0.105457	descr = N_Gram_GCAA
cnt = 198	feature = 661	correl = 0.10714	descr = N_Gram_TGGG
cnt = 199	feature = 286	correl = 0.120957	descr = N_Gram_CATCT
cnt = 200	feature = 429	correl = -0.117967	descr = N_Gram_GATCT
cnt = 201	feature = 654	correl = 0.0567346	descr = N_Gram_TGCTC
cnt = 202	feature = 660	correl = 0.147824	descr = N_Gram_TGGCT
cnt = 203	feature = 644	correl = -0.129911	descr = N_Gram_TGATT
cnt = 204	feature = 284	correl = 0.112201	descr = N_Gram_CATCC
cnt = 205	feature = 609	correl = -0.0960283	descr = N_Gram_TCCGG
cnt = 206	feature = 36	correl = -0.0487017	descr = Position_Specific_Bin_Base_17_Base_A
cnt = 207	feature = 52	correl = -0.07153	descr = Gibbs_of_Target_Sequence__Pos_8_Step_1
cnt = 208	feature = 19	correl = 0.0717412	descr = Position_Specific_Bin_Base_8_Base_T
cnt = 209	feature = 10	correl = 0.0477601	descr = Position_Specific_Bin_Base_3_Base_C
cnt = 210	feature = 440	correl = 0.079112	descr = N_Gram_GCAC
cnt = 211	feature = 497	correl = 0.095666	descr = N_Gram_GGCCA
cnt = 212	feature = 46	correl = 0.228642	descr = Gibbs_of_Target_Sequence__Pos_2_Step_1
cnt = 213	feature = 659	correl = -0.116955	descr = N_Gram_TGGCG
cnt = 214	feature = 9	correl = 0.0592036	descr = Position_Specific_Bin_Base_2_Base_T
cnt = 215	feature = 28	correl = -0.123833	descr = Position_Specific_Bin_Base_12_Base_T
cnt = 216	feature = 308	correl = 0.0864573	descr = N_Gram_CCCG
cnt = 217	feature = 641	correl = -0.0446915	descr = N_Gram_TGAGG
cnt = 218	feature = 483	correl = 0.0576938	descr = N_Gram_GGAAG
cnt = 219	feature = 351	correl = 0.135189	descr = N_Gram_CGGGC
cnt = 220	feature = 41	correl = 0.133176	descr = Position_Specific_Bin_Base_18_Base_C
cnt = 221	feature = 616	correl = -0.11223	descr = N_Gram_TCGAG
cnt = 222	feature = 18	correl = -0.0643624	descr = Position_Specific_Bin_Base_8_Base_C
cnt = 223	feature = 76	correl = 0.0725677	descr = Xue_Structure_Feature_A111
cnt = 224	feature = 327	correl = -0.0743195	descr = N_Gram_CCTTC
cnt = 225	feature = 336	correl = -0.044484	descr = N_Gram_CGAT
cnt = 226	feature = 32	correl = 0.0841844	descr = Position_Specific_Bin_Base_14_Base_T
cnt = 227	feature = 11	correl = -0.0714538	descr = Position_Specific_Bin_Base_4_Base_A
cnt = 228	feature = 633	correl = -0.0553516	descr = N_Gram_TCTTG
cnt = 229	feature = 342	correl = 0.0758056	descr = N_Gram_CGGA
cnt = 230	feature = 39	correl = -0.0753907	descr = Position_Specific_Bin_Base_17_Base_T
cnt = 231	feature = 25	correl = -0.10207	descr = Position_Specific_Bin_Base_12_Base_A
cnt = 232	feature = 475	correl = 0.0630263	descr = N_Gram_GCTG
cnt = 233	feature = 547	correl = 0.0581457	descr = N_Gram_GTGA
cnt = 234	feature = 592	correl = 0.0492018	descr = N_Gram_TCAC
cnt = 235	feature = 8	correl = -0.0766174	descr = Position_Specific_Bin_Base_2_Base_G
cnt = 236	feature = 51	correl = -0.168329	descr = Gibbs_of_Target_Sequence__Pos_7_Step_1
cnt = 237	feature = 580	correl = -0.0585988	descr = N_Gram_TACTT
cnt = 238	feature = 628	correl = -0.124671	descr = N_Gram_TCTCT
cnt = 239	feature = 367	correl = 0.056404	descr = N_Gram_CTA
cnt = 240	feature = 551	correl = 0.116207	descr = N_Gram_GTGG
cnt = 241	feature = 77	correl = -0.0568313	descr = Xue_Structure_Feature_A110
cnt = 242	feature = 620	correl = -0.0638075	descr = N_Gram_TCGT
cnt = 243	feature = 35	correl = 0.0606741	descr = Position_Specific_Bin_Base_16_Base_G
cnt = 244	feature = 43	correl = -0.11235	descr = Position_Specific_Bin_Base_18_Base_T
cnt = 245	feature = 545	correl = -0.0769329	descr = N_Gram_GTCTT
cnt = 246	feature = 49	correl = -0.081065	descr = Gibbs_of_Target_Sequence__Pos_5_Step_1
cnt = 247	feature = 30	correl = 0.0917041	descr = Position_Specific_Bin_Base_13_Base_C
cnt = 248	feature = 706	correl = -0.0577922	descr = N_Gram_TTTG
cnt = 249	feature = 603	correl = 0.0731655	descr = N_Gram_TCCC
cnt = 250	feature = 477	correl = 0.0685135	descr = N_Gram_GCTT
cnt = 251	feature = 17	correl = 0.114787	descr = Position_Specific_Bin_Base_6_Base_C
cnt = 252	feature = 272	correl = 0.0498107	descr = N_Gram_CAGA
cnt = 253	feature = 484	correl = 0.0964236	descr = N_Gram_GGAC
cnt = 254	feature = 38	correl = 0.0524513	descr = Position_Specific_Bin_Base_17_Base_G
cnt = 255	feature = 390	correl = -0.0658128	descr = N_Gram_CTTA
cnt = 256	feature = 645	correl = 0.0990614	descr = N_Gram_TGCA
cnt = 257	feature = 413	correl = -0.0782646	descr = N_Gram_GACG
cnt = 258	feature = 460	correl = 0.107	descr = N_Gram_GCCT
cnt = 259	feature = 237	correl = -0.0601963	descr = N_Gram_ATGA
cnt = 260	feature = 34	correl = 0.119192	descr = Position_Specific_Bin_Base_16_Base_C
cnt = 261	feature = 79	correl = 0.1176	descr = Xue_Structure_Feature_A101
cnt = 262	feature = 14	correl = 0.0729509	descr = Position_Specific_Bin_Base_5_Base_C
cnt = 263	feature = 526	correl = 0.0678755	descr = N_Gram_GGTC
cnt = 264	feature = 683	correl = 0.0818895	descr = N_Gram_TTCA
cnt = 265	feature = 602	correl = -0.146788	descr = N_Gram_TCCAG
cnt = 266	feature = 47	correl = 0.051568	descr = Gibbs_of_Target_Sequence__Pos_3_Step_1
cnt = 267	feature = 504	correl = 0.0809913	descr = N_Gram_GGCT
cnt = 268	feature = 615	correl = -0.0990083	descr = N_Gram_TCGA
cnt = 269	feature = 360	correl = 0.173598	descr = N_Gram_CGTG
cnt = 270	feature = 12	correl = 0.0575257	descr = Position_Specific_Bin_Base_4_Base_C
cnt = 271	feature = 69	correl = 0.0960731	descr = Fold_of_RNAi_Sequence_Pos_9
cnt = 272	feature = 233	correl = -0.0544241	descr = N_Gram_ATCTC
cnt = 273	feature = 247	correl = -0.10551	descr = N_Gram_ATTT
cnt = 274	feature = 66	correl = 0.0860864	descr = Fold_of_RNAi_Sequence_Pos_3
cnt = 275	feature = 301	correl = 0.0920494	descr = N_Gram_CCCA
cnt = 276	feature = 467	correl = 0.0832831	descr = N_Gram_GCGG
cnt = 277	feature = 16	correl = -0.132473	descr = Position_Specific_Bin_Base_6_Base_A
cnt = 278	feature = 33	correl = -0.134412	descr = Position_Specific_Bin_Base_16_Base_A
cnt = 279	feature = 54	correl = -0.105255	descr = Gibbs_of_Target_Sequence__Pos_13_Step_1
cnt = 280	feature = 105	correl = 0.12693	descr = Fold_of_Target_NoEndbrace_noends_Pos_17
cnt = 281	feature = 481	correl = 0.0533468	descr = N_Gram_GGAA
cnt = 282	feature = 73	correl = 0.0679381	descr = Fold_of_RNAi_Sequence_Pos_14
cnt = 283	feature = 40	correl = -0.282118	descr = Position_Specific_Bin_Base_18_Base_A
cnt = 284	feature = 613	correl = -0.102608	descr = N_Gram_TCCTT
cnt = 285	feature = 632	correl = -0.112485	descr = N_Gram_TCTTC
cnt = 286	feature = 528	correl = 0.0477671	descr = N_Gram_GGTG
cnt = 287	feature = 345	correl = 0.120737	descr = N_Gram_CGGC
cnt = 288	feature = 451	correl = 0.060614	descr = N_Gram_GCCA
cnt = 289	feature = 594	correl = 0.0786009	descr = N_Gram_TCAG
cnt = 290	feature = 597	correl = -0.0616758	descr = N_Gram_TCAT
cnt = 291	feature = 68	correl = 0.0994454	descr = Fold_of_RNAi_Sequence_Pos_6
cnt = 292	feature = 136	correl = -0.098047	descr = N_Gram_AAGT
cnt = 293	feature = 82	correl = 0.0473888	descr = Xue_Structure_Feature_C100
cnt = 294	feature = 280	correl = 0.108386	descr = N_Gram_CAGT
cnt = 295	feature = 510	correl = 0.133195	descr = N_Gram_GGGC
cnt = 296	feature = 579	correl = -0.0643994	descr = N_Gram_TACT
cnt = 297	feature = 253	correl = 0.0539657	descr = N_Gram_CAAA
cnt = 298	feature = 540	correl = -0.104129	descr = N_Gram_GTCG
cnt = 299	feature = 78	correl = 0.049494	descr = Xue_Structure_Feature_A100
cnt = 300	feature = 549	correl = 0.0850199	descr = N_Gram_GTGC
cnt = 301	feature = 690	correl = -0.201791	descr = N_Gram_TTCTC
cnt = 302	feature = 65	correl = 0.160153	descr = Fold_of_RNAi_Sequence_Pos_2
cnt = 303	feature = 456	correl = 0.0470482	descr = N_Gram_GCCG
cnt = 304	feature = 634	correl = 0.051643	descr = N_Gram_TCTTT
cnt = 305	feature = 693	correl = -0.0708149	descr = N_Gram_TTGA
cnt = 306	feature = 544	correl = -0.0836642	descr = N_Gram_GTCT
cnt = 307	feature = 711	correl = -0.131475	descr = N_Gram_TTTTT
cnt = 308	feature = 67	correl = 0.0539575	descr = Fold_of_RNAi_Sequence_Pos_4
cnt = 309	feature = 208	correl = -0.100917	descr = N_Gram_AGTC
cnt = 310	feature = 56	correl = -0.129755	descr = Gibbs_of_Target_Sequence__Pos_17_Step_1
cnt = 311	feature = 283	correl = 0.0920225	descr = N_Gram_CATC
cnt = 312	feature = 474	correl = -0.0556673	descr = N_Gram_GCTCC
cnt = 313	feature = 58	correl = -0.307672	descr = Gibbs_of_Target_Sequence__Pos_19_Step_1
cnt = 314	feature = 677	correl = -0.0874536	descr = N_Gram_TTA
cnt = 315	feature = 667	correl = 0.0851659	descr = N_Gram_TGT
cnt = 316	feature = 74	correl = 0.0719868	descr = Fold_of_RNAi_Sequence_Pos_15
cnt = 317	feature = 357	correl = -0.111191	descr = N_Gram_CGTC
cnt = 318	feature = 338	correl = 0.0569033	descr = N_Gram_CGCC
cnt = 319	feature = 72	correl = 0.108104	descr = Fold_of_RNAi_Sequence_Pos_13
cnt = 320	feature = 568	correl = -0.105133	descr = N_Gram_TAA
cnt = 321	feature = 577	correl = -0.0858358	descr = N_Gram_TAC
cnt = 322	feature = 64	correl = 0.200631	descr = Fold_of_RNAi_Sequence_Pos_1
cnt = 323	feature = 218	correl = -0.0512706	descr = N_Gram_ATA
cnt = 324	feature = 326	correl = -0.0466408	descr = N_Gram_CCTT
cnt = 325	feature = 396	correl = -0.0464044	descr = N_Gram_CTTG
cnt = 326	feature = 626	correl = -0.0982027	descr = N_Gram_TCTCC
cnt = 327	feature = 691	correl = -0.102603	descr = N_Gram_TTCTT
cnt = 328	feature = 704	correl = -0.0645741	descr = N_Gram_TTTCC
cnt = 329	feature = 655	correl = 0.0828624	descr = N_Gram_TGG
cnt = 330	feature = 496	correl = 0.177325	descr = N_Gram_GGCC
cnt = 331	feature = 610	correl = -0.0752757	descr = N_Gram_TCCT
cnt = 332	feature = 252	correl = 0.124289	descr = N_Gram_CAA
cnt = 333	feature = 600	correl = -0.0790111	descr = N_Gram_TCCA
cnt = 334	feature = 590	correl = 0.0486757	descr = N_Gram_TCA
cnt = 335	feature = 81	correl = 0.090842	descr = Xue_Structure_Feature_C110
cnt = 336	feature = 535	correl = -0.110001	descr = N_Gram_GTC
cnt = 337	feature = 708	correl = -0.150346	descr = N_Gram_TTTT
cnt = 338	feature = 395	correl = -0.208668	descr = N_Gram_CTTCT
cnt = 339	feature = 614	correl = -0.113935	descr = N_Gram_TCG
cnt = 340	feature = 636	correl = -0.0828604	descr = N_Gram_TGA
cnt = 341	feature = 589	correl = -0.0939071	descr = N_Gram_TC
cnt = 342	feature = 217	correl = -0.118484	descr = N_Gram_AT
cnt = 343	feature = 506	correl = 0.181247	descr = N_Gram_GGG
cnt = 344	feature = 80	correl = 0.109024	descr = Xue_Structure_Feature_C111
cnt = 345	feature = 546	correl = 0.18024	descr = N_Gram_GTG
cnt = 346	feature = 392	correl = -0.102172	descr = N_Gram_CTTC
cnt = 347	feature = 251	correl = 0.115552	descr = N_Gram_CA
cnt = 348	feature = 341	correl = 0.0824102	descr = N_Gram_CGG
cnt = 349	feature = 435	correl = 0.044122	descr = N_Gram_GC
cnt = 350	feature = 373	correl = -0.0764467	descr = N_Gram_CTC
cnt = 351	feature = 312	correl = 0.0888826	descr = N_Gram_CCG
cnt = 352	feature = 703	correl = -0.0952573	descr = N_Gram_TTTC
cnt = 353	feature = 689	correl = -0.200596	descr = N_Gram_TTCT
cnt = 354	feature = 463	correl = -0.0518636	descr = N_Gram_GCG
cnt = 355	feature = 61	correl = -0.154267	descr = PF_RNAi_Fold_5'Free_Count
cnt = 356	feature = 702	correl = -0.100038	descr = N_Gram_TTT
cnt = 357	feature = 450	correl = 0.105854	descr = N_Gram_GCC
cnt = 358	feature = 492	correl = 0.162124	descr = N_Gram_GGC
cnt = 359	feature = 599	correl = -0.0864073	descr = N_Gram_TCC
cnt = 360	feature = 376	correl = -0.0844571	descr = N_Gram_CTCC
cnt = 361	feature = 479	correl = 0.157102	descr = N_Gram_GG
cnt = 362	feature = 60	correl = -0.196859	descr = PF_RNAi_Fold_Energy
cnt = 363	feature = 86	correl = -0.102472	descr = Xue_Structure_Feature_C000
num rows = 521
num_elements = 189644
*
optimization finished, #iter = 599
nu = 0.494951
obj = -39.950482, rho = -0.551158
nSV = 355, nBSV = 164
num rows = 58
num_elements = 21112
*
optimization finished, #iter = 57
nu = 0.452426
obj = -4.131602, rho = -0.424574
nSV = 45, nBSV = 10
*
optimization finished, #iter = 599
nu = 0.494951
obj = -39.950482, rho = -0.551158
nSV = 355, nBSV = 164
CFS merit scores = 1.35103
CFS merit scores = 1.60969
CFS merit scores = 1.84932
CFS merit scores = 2.07136
CFS merit scores = 2.27643
CFS merit scores = 2.46255
CFS merit scores = 2.63275
CFS merit scores = 2.79033
CFS merit scores = 2.93497
CFS merit scores = 3.0715
CFS merit scores = 3.20136
CFS merit scores = 3.32523
CFS merit scores = 3.44371
CFS merit scores = 3.55642
CFS merit scores = 3.66429
CFS merit scores = 3.76848
CFS merit scores = 3.86961
CFS merit scores = 3.96799
CFS merit scores = 4.06372
CFS merit scores = 4.15599
CFS merit scores = 4.24584
CFS merit scores = 4.33342
CFS merit scores = 4.41906
CFS merit scores = 4.50279
CFS merit scores = 4.58479
CFS merit scores = 4.66514
CFS merit scores = 4.74393
CFS merit scores = 4.82122
CFS merit scores = 4.89707
CFS merit scores = 4.97153
CFS merit scores = 5.04472
CFS merit scores = 5.11555
CFS merit scores = 5.18497
CFS merit scores = 5.25303
CFS merit scores = 5.31979
CFS merit scores = 5.38309
CFS merit scores = 5.44499
CFS merit scores = 5.50559
CFS merit scores = 5.56494
CFS merit scores = 5.62313
CFS merit scores = 5.68012
CFS merit scores = 5.73393
CFS merit scores = 5.78689
CFS merit scores = 5.83909
CFS merit scores = 5.88979
CFS merit scores = 5.93943
CFS merit scores = 5.98805
CFS merit scores = 6.03567
CFS merit scores = 6.08229
CFS merit scores = 6.12637
CFS merit scores = 6.16749
CFS merit scores = 6.20552
CFS merit scores = 6.24111
CFS merit scores = 6.27085
CFS merit scores = 6.29818
CFS merit scores = 6.32502
CFS merit scores = 6.35076
CFS merit scores = 6.37595
CFS merit scores = 6.40075
CFS merit scores = 6.42133
CFS merit scores = 6.44174
CFS merit scores = 6.46078
CFS merit scores = 6.47941
CFS merit scores = 6.49647
CFS merit scores = 6.5136
CFS merit scores = 6.53068
CFS merit scores = 6.54492
CFS merit scores = 6.55867
CFS merit scores = 6.57171
CFS merit scores = 6.5847
CFS merit scores = 6.59499
CFS merit scores = 6.60487
CFS merit scores = 6.61281
CFS merit scores = 6.62088
CFS merit scores = 6.62914
CFS merit scores = 6.63623
CFS merit scores = 6.64294
CFS merit scores = 6.6489
CFS merit scores = 6.65436
CFS merit scores = 6.65996
CFS merit scores = 6.66517
CFS merit scores = 6.67055
CFS merit scores = 6.6754
CFS merit scores = 6.67888
CFS merit scores = 6.68227
CFS merit scores = 6.68573
CFS merit scores = 6.68894
CFS merit scores = 6.69228
CFS merit scores = 6.69522
CFS merit scores = 6.69845
CFS merit scores = 6.7014
CFS merit scores = 6.70399
CFS merit scores = 6.70694
CFS merit scores = 6.71037
CFS merit scores = 6.71419
CFS merit scores = 6.71782
CFS merit scores = 6.72161
CFS merit scores = 6.72505
CFS merit scores = 6.72892
CFS merit scores = 6.73289
CFS merit scores = 6.7362
CFS merit scores = 6.73921
CFS merit scores = 6.74174
CFS merit scores = 6.74348
CFS merit scores = 6.74432
CFS merit scores = 6.74353
CFS merit scores = 6.74258
CFS merit scores = 6.74181
CFS merit scores = 6.74051
CFS merit scores = 6.73917
CFS merit scores = 6.73632
CFS merit scores = 6.73322
CFS merit scores = 6.73007
CFS merit scores = 6.72693
CFS merit scores = 6.72379
CFS merit scores = 6.72073
CFS merit scores = 6.71692
CFS merit scores = 6.71276
CFS merit scores = 6.70851
CFS merit scores = 6.70439
CFS merit scores = 6.7007
CFS merit scores = 6.69602
CFS merit scores = 6.69147
CFS merit scores = 6.68681
CFS merit scores = 6.68218
CFS merit scores = 6.67735
CFS merit scores = 6.67171
CFS merit scores = 6.66648
CFS merit scores = 6.66133
CFS merit scores = 6.65579
CFS merit scores = 6.65056
CFS merit scores = 6.64479
CFS merit scores = 6.63817
CFS merit scores = 6.63162
CFS merit scores = 6.62525
CFS merit scores = 6.61841
CFS merit scores = 6.61169
CFS merit scores = 6.60463
CFS merit scores = 6.59794
CFS merit scores = 6.59112
CFS merit scores = 6.58417
CFS merit scores = 6.57703
CFS merit scores = 6.57015
CFS merit scores = 6.56366
CFS merit scores = 6.55717
CFS merit scores = 6.5509
CFS merit scores = 6.54477
CFS merit scores = 6.53823
CFS merit scores = 6.53129
CFS merit scores = 6.52364
CFS merit scores = 6.51628
CFS merit scores = 6.50898
CFS merit scores = 6.50176
CFS merit scores = 6.49467
CFS merit scores = 6.48752
CFS merit scores = 6.48026
CFS merit scores = 6.4731
CFS merit scores = 6.46479
CFS merit scores = 6.45663
CFS merit scores = 6.44873
CFS merit scores = 6.44089
CFS merit scores = 6.43203
CFS merit scores = 6.42293
CFS merit scores = 6.41407
CFS merit scores = 6.40534
CFS merit scores = 6.39631
CFS merit scores = 6.3872
CFS merit scores = 6.37804
CFS merit scores = 6.36891
CFS merit scores = 6.3594
CFS merit scores = 6.3501
CFS merit scores = 6.34024
CFS merit scores = 6.33046
CFS merit scores = 6.32097
CFS merit scores = 6.31166
CFS merit scores = 6.30238
CFS merit scores = 6.2933
CFS merit scores = 6.28415
CFS merit scores = 6.27477
CFS merit scores = 6.2656
CFS merit scores = 6.25634
CFS merit scores = 6.24693
CFS merit scores = 6.23722
CFS merit scores = 6.22765
CFS merit scores = 6.21829
CFS merit scores = 6.20899
CFS merit scores = 6.19988
CFS merit scores = 6.19093
CFS merit scores = 6.18178
CFS merit scores = 6.17277
CFS merit scores = 6.16389
CFS merit scores = 6.15489
CFS merit scores = 6.14595
CFS merit scores = 6.13675
CFS merit scores = 6.12769
CFS merit scores = 6.11847
CFS merit scores = 6.10933
CFS merit scores = 6.10036
CFS merit scores = 6.09149
CFS merit scores = 6.08276
CFS merit scores = 6.07408
CFS merit scores = 6.06544
CFS merit scores = 6.05693
CFS merit scores = 6.04836
CFS merit scores = 6.03991
CFS merit scores = 6.03132
CFS merit scores = 6.02278
CFS merit scores = 6.01442
CFS merit scores = 6.00614
CFS merit scores = 5.99805
CFS merit scores = 5.98924
CFS merit scores = 5.98046
CFS merit scores = 5.97167
CFS merit scores = 5.96282
CFS merit scores = 5.95382
CFS merit scores = 5.94491
CFS merit scores = 5.93625
CFS merit scores = 5.92771
CFS merit scores = 5.91913
CFS merit scores = 5.91067
CFS merit scores = 5.90231
CFS merit scores = 5.89409
CFS merit scores = 5.88595
CFS merit scores = 5.87782
CFS merit scores = 5.86937
CFS merit scores = 5.86065
CFS merit scores = 5.85199
CFS merit scores = 5.84344
CFS merit scores = 5.83503
CFS merit scores = 5.82669
CFS merit scores = 5.81851
CFS merit scores = 5.8104
CFS merit scores = 5.80231
CFS merit scores = 5.79428
CFS merit scores = 5.78624
CFS merit scores = 5.77832
CFS merit scores = 5.77061
CFS merit scores = 5.76289
CFS merit scores = 5.7551
CFS merit scores = 5.74754
CFS merit scores = 5.73989
CFS merit scores = 5.73232
CFS merit scores = 5.72458
CFS merit scores = 5.71673
CFS merit scores = 5.70901
CFS merit scores = 5.70119
CFS merit scores = 5.69346
CFS merit scores = 5.68577
CFS merit scores = 5.67807
CFS merit scores = 5.67016
CFS merit scores = 5.66241
CFS merit scores = 5.65459
CFS merit scores = 5.64687
CFS merit scores = 5.63936
CFS merit scores = 5.63186
CFS merit scores = 5.6242
CFS merit scores = 5.61639
CFS merit scores = 5.60866
CFS merit scores = 5.60103
CFS merit scores = 5.5934
CFS merit scores = 5.58582
CFS merit scores = 5.57838
CFS merit scores = 5.57103
CFS merit scores = 5.56379
CFS merit scores = 5.5566
CFS merit scores = 5.54955
CFS merit scores = 5.54232
CFS merit scores = 5.53526
CFS merit scores = 5.52834
CFS merit scores = 5.5214
CFS merit scores = 5.51458
CFS merit scores = 5.50771
CFS merit scores = 5.50034
CFS merit scores = 5.49312
CFS merit scores = 5.48596
CFS merit scores = 5.47882
CFS merit scores = 5.47171
CFS merit scores = 5.46476
CFS merit scores = 5.45777
CFS merit scores = 5.45073
CFS merit scores = 5.44373
CFS merit scores = 5.43655
CFS merit scores = 5.42948
CFS merit scores = 5.42244
CFS merit scores = 5.41553
CFS merit scores = 5.40863
CFS merit scores = 5.40184
CFS merit scores = 5.39511
CFS merit scores = 5.38835
CFS merit scores = 5.38156
CFS merit scores = 5.37494
CFS merit scores = 5.3683
CFS merit scores = 5.36166
CFS merit scores = 5.35507
CFS merit scores = 5.34851
CFS merit scores = 5.34202
CFS merit scores = 5.33556
CFS merit scores = 5.32915
CFS merit scores = 5.3227
CFS merit scores = 5.31612
CFS merit scores = 5.30949
CFS merit scores = 5.3029
CFS merit scores = 5.29628
CFS merit scores = 5.2898
CFS merit scores = 5.28337
CFS merit scores = 5.27695
CFS merit scores = 5.27064
CFS merit scores = 5.26426
CFS merit scores = 5.25795
CFS merit scores = 5.25149
CFS merit scores = 5.24501
CFS merit scores = 5.23864
CFS merit scores = 5.23235
CFS merit scores = 5.22618
CFS merit scores = 5.21999
CFS merit scores = 5.21381
CFS merit scores = 5.20756
CFS merit scores = 5.20143
CFS merit scores = 5.19493
CFS merit scores = 5.18838
CFS merit scores = 5.18153
CFS merit scores = 5.1745
CFS merit scores = 5.16755
CFS merit scores = 5.16055
CFS merit scores = 5.15355
CFS merit scores = 5.14661
CFS merit scores = 5.13964
CFS merit scores = 5.13276
CFS merit scores = 5.1259
CFS merit scores = 5.1187
CFS merit scores = 5.11129
CFS merit scores = 5.1039
CFS merit scores = 5.09659
CFS merit scores = 5.08941
CFS merit scores = 5.08208
CFS merit scores = 5.07439
CFS merit scores = 5.06672
CFS merit scores = 5.05871
CFS merit scores = 5.05076
CFS merit scores = 5.04291
CFS merit scores = 5.03512
CFS merit scores = 5.02742
CFS merit scores = 5.019
CFS merit scores = 5.0103
CFS merit scores = 5.00165
CFS merit scores = 4.9931
CFS merit scores = 4.98443
CFS merit scores = 4.97594
CFS merit scores = 4.96711
CFS merit scores = 4.95831
CFS merit scores = 4.94942
CFS merit scores = 4.94058
CFS merit scores = 4.9318
CFS merit scores = 4.92271
CFS merit scores = 4.91374
CFS merit scores = 4.90468
CFS merit scores = 4.89576
CFS merit scores = 4.8869
CFS merit scores = 4.87758
CFS merit scores = 4.8679
CFS merit scores = 4.85827
CFS merit scores = 4.84867
CFS merit scores = 4.83916
CFS merit scores = 4.82945
CFS merit scores = 4.81982
CFS merit scores = 4.80997
CFS merit scores = 4.80005
CFS merit scores = 4.78962
CFS merit scores = 4.7778
CFS merit scores = 4.76447
CFS merit scores = 4.74647
cnt = 1	feature = 57	correl = -0.351026	descr = Gibbs_of_Target_Sequence__Pos_20_Step_1
cnt = 2	feature = 44	correl = 0.234174	descr = Gibbs_of_Target_Sequence__Pos_1_Step_1
cnt = 3	feature = 331	correl = -0.113457	descr = N_Gram_CGACG
cnt = 4	feature = 367	correl = -0.0478481	descr = N_Gram_CGTTG
cnt = 5	feature = 683	correl = 0.0526279	descr = N_Gram_TTAGC
cnt = 6	feature = 250	correl = -0.0914438	descr = N_Gram_CAAAC
cnt = 7	feature = 556	correl = 0.0526846	descr = N_Gram_GTGAC
cnt = 8	feature = 475	correl = 0.0520379	descr = N_Gram_GCGGA
cnt = 9	feature = 450	correl = 0.072894	descr = N_Gram_GCAAT
cnt = 10	feature = 505	correl = -0.0572984	descr = N_Gram_GGCAC
cnt = 11	feature = 425	correl = -0.0479501	descr = N_Gram_GAGCC
cnt = 12	feature = 390	correl = 0.055997	descr = N_Gram_CTGGG
cnt = 13	feature = 586	correl = 0.0456959	descr = N_Gram_TAGAC
cnt = 14	feature = 294	correl = 0.051569	descr = N_Gram_CCAAT
cnt = 15	feature = 255	correl = 0.0492396	descr = N_Gram_CAAGC
cnt = 16	feature = 160	correl = -0.0590697	descr = N_Gram_ACGAC
cnt = 17	feature = 228	correl = -0.0492157	descr = N_Gram_ATCGC
cnt = 18	feature = 576	correl = -0.0464003	descr = N_Gram_TAACG
cnt = 19	feature = 692	correl = 0.0445382	descr = N_Gram_TTCGA
cnt = 20	feature = 306	correl = 0.114671	descr = N_Gram_CCCCC
cnt = 21	feature = 624	correl = 0.0943714	descr = N_Gram_TCGGC
cnt = 22	feature = 620	correl = 0.0802942	descr = N_Gram_TCGAC
cnt = 23	feature = 364	correl = 0.0788865	descr = N_Gram_CGTGG
cnt = 24	feature = 558	correl = 0.0570669	descr = N_Gram_GTGCG
cnt = 25	feature = 680	correl = 0.0648094	descr = N_Gram_TTAAC
cnt = 26	feature = 654	correl = 0.0521399	descr = N_Gram_TGCCG
cnt = 27	feature = 540	correl = 0.0503943	descr = N_Gram_GTATA
cnt = 28	feature = 340	correl = 0.0451013	descr = N_Gram_CGCCA
cnt = 29	feature = 610	correl = 0.0521399	descr = N_Gram_TCCCG
cnt = 30	feature = 478	correl = 0.0451013	descr = N_Gram_GCGTA
cnt = 31	feature = 312	correl = 0.0451013	descr = N_Gram_CCGCA
cnt = 32	feature = 415	correl = -0.0682636	descr = N_Gram_GACCC
cnt = 33	feature = 629	correl = 0.0837716	descr = N_Gram_TCTAC
cnt = 34	feature = 437	correl = -0.0557194	descr = N_Gram_GATCG
cnt = 35	feature = 219	correl = -0.0502394	descr = N_Gram_ATAAT
cnt = 36	feature = 368	correl = 0.0891558	descr = N_Gram_CGTTT
cnt = 37	feature = 269	correl = 0.0676009	descr = N_Gram_CACTC
cnt = 38	feature = 305	correl = 0.0839686	descr = N_Gram_CCCAC
cnt = 39	feature = 579	correl = 0.0740259	descr = N_Gram_TAAGC
cnt = 40	feature = 623	correl = 0.0737083	descr = N_Gram_TCGGA
cnt = 41	feature = 529	correl = 0.0517626	descr = N_Gram_GGGGG
cnt = 42	feature = 301	correl = -0.0626342	descr = N_Gram_CCATA
cnt = 43	feature = 615	correl = 0.0554749	descr = N_Gram_TCCTA
cnt = 44	feature = 237	correl = -0.0454569	descr = N_Gram_ATGCA
cnt = 45	feature = 633	correl = 0.0481807	descr = N_Gram_TCTCG
cnt = 46	feature = 457	correl = -0.0452095	descr = N_Gram_GCATG
cnt = 47	feature = 509	correl = 0.0890522	descr = N_Gram_GGCCC
cnt = 48	feature = 435	correl = 0.0666399	descr = N_Gram_GATAT
cnt = 49	feature = 290	correl = 0.0579106	descr = N_Gram_CATTA
cnt = 50	feature = 570	correl = 0.0448816	descr = N_Gram_GTTGC
cnt = 51	feature = 313	correl = 0.0706988	descr = N_Gram_CCGGC
cnt = 52	feature = 424	correl = -0.0680089	descr = N_Gram_GAGAA
cnt = 53	feature = 241	correl = -0.0734402	descr = N_Gram_ATTAC
cnt = 54	feature = 218	correl = -0.149169	descr = N_Gram_ATAAG
cnt = 55	feature = 441	correl = 0.0542832	descr = N_Gram_GATGT
cnt = 56	feature = 460	correl = 0.0928253	descr = N_Gram_GCCAG
cnt = 57	feature = 315	correl = -0.0761222	descr = N_Gram_CCGGT
cnt = 58	feature = 420	correl = 0.0861629	descr = N_Gram_GACTA
cnt = 59	feature = 229	correl = -0.0863728	descr = N_Gram_ATCGG
cnt = 60	feature = 597	correl = 0.107937	descr = N_Gram_TCACC
cnt = 61	feature = 688	correl = 0.073808	descr = N_Gram_TTCAA
cnt = 62	feature = 591	correl = -0.0682976	descr = N_Gram_TATAC
cnt = 63	feature = 544	correl = 0.176534	descr = N_Gram_GTCAG
cnt = 64	feature = 659	correl = 0.088911	descr = N_Gram_TGGAG
cnt = 65	feature = 309	correl = 0.0688261	descr = N_Gram_CCCGC
cnt = 66	feature = 609	correl = 0.061005	descr = N_Gram_TCCCA
cnt = 67	feature = 409	correl = -0.0440801	descr = N_Gram_GAAGG
cnt = 68	feature = 322	correl = 0.060428	descr = N_Gram_CCTCG
cnt = 69	feature = 467	correl = -0.0562543	descr = N_Gram_GCCGT
cnt = 70	feature = 590	correl = 0.07769	descr = N_Gram_TAGTC
cnt = 71	feature = 625	correl = -0.0789962	descr = N_Gram_TCGGT
cnt = 72	feature = 589	correl = -0.0576748	descr = N_Gram_TAGCC
cnt = 73	feature = 703	correl = 0.0589592	descr = N_Gram_TTGCA
cnt = 74	feature = 365	correl = 0.0537714	descr = N_Gram_CGTGT
cnt = 75	feature = 550	correl = -0.0459779	descr = N_Gram_GTCGC
cnt = 76	feature = 511	correl = 0.150496	descr = N_Gram_GGCCT
cnt = 77	feature = 418	correl = 0.0887534	descr = N_Gram_GACGG
cnt = 78	feature = 657	correl = 0.0446703	descr = N_Gram_TGCTT
cnt = 79	feature = 448	correl = 0.0608259	descr = N_Gram_GCAAA
cnt = 80	feature = 656	correl = -0.158222	descr = N_Gram_TGCGT
cnt = 81	feature = 541	correl = -0.062694	descr = N_Gram_GTATC
cnt = 82	feature = 336	correl = -0.0571194	descr = N_Gram_CGATC
cnt = 83	feature = 612	correl = -0.0748541	descr = N_Gram_TCCGC
cnt = 84	feature = 605	correl = 0.0922761	descr = N_Gram_TCCAA
cnt = 85	feature = 669	correl = 0.0479493	descr = N_Gram_TGGTA
cnt = 86	feature = 413	correl = 0.0445559	descr = N_Gram_GACAC
cnt = 87	feature = 421	correl = -0.0623634	descr = N_Gram_GACTC
cnt = 88	feature = 209	correl = -0.0638717	descr = N_Gram_AGTCC
cnt = 89	feature = 342	correl = 0.0570669	descr = N_Gram_CGCTA
cnt = 90	feature = 653	correl = 0.0954466	descr = N_Gram_TGCAC
cnt = 91	feature = 539	correl = 0.0549123	descr = N_Gram_GGTTG
cnt = 92	feature = 407	correl = 0.101285	descr = N_Gram_GAAAG
cnt = 93	feature = 500	correl = 0.089506	descr = N_Gram_GGAGT
cnt = 94	feature = 222	correl = 0.0732557	descr = N_Gram_ATAGT
cnt = 95	feature = 510	correl = 0.0497675	descr = N_Gram_GGCCG
cnt = 96	feature = 666	correl = 0.0882601	descr = N_Gram_TGGGG
cnt = 97	feature = 337	correl = -0.0463533	descr = N_Gram_CGATG
cnt = 98	feature = 371	correl = 0.0837716	descr = N_Gram_CTACT
cnt = 99	feature = 283	correl = -0.0502394	descr = N_Gram_CATAA
cnt = 100	feature = 593	correl = -0.0565826	descr = N_Gram_TATTC
cnt = 101	feature = 673	correl = -0.0555809	descr = N_Gram_TGTCA
cnt = 102	feature = 476	correl = 0.0515987	descr = N_Gram_GCGGC
cnt = 103	feature = 649	correl = -0.048882	descr = N_Gram_TGATC
cnt = 104	feature = 455	correl = 0.0532632	descr = N_Gram_GCATA
cnt = 105	feature = 538	correl = 0.0552756	descr = N_Gram_GGTGC
cnt = 106	feature = 596	correl = 0.0535565	descr = N_Gram_TCAAG
cnt = 107	feature = 599	correl = 0.0488607	descr = N_Gram_TCAGA
cnt = 108	feature = 278	correl = 0.0858995	descr = N_Gram_CAGGA
cnt = 109	feature = 356	correl = -0.081093	descr = N_Gram_CGTAA
cnt = 110	feature = 583	correl = 0.0670282	descr = N_Gram_TACGA
cnt = 111	feature = 677	correl = 0.0507219	descr = N_Gram_TGTGT
cnt = 112	feature = 440	correl = -0.0665899	descr = N_Gram_GATGC
cnt = 113	feature = 259	correl = 0.083405	descr = N_Gram_CACAG
cnt = 114	feature = 375	correl = 0.0861629	descr = N_Gram_CTATT
cnt = 115	feature = 551	correl = 0.0987171	descr = N_Gram_GTCGG
cnt = 116	feature = 466	correl = 0.072319	descr = N_Gram_GCCGG
cnt = 117	feature = 386	correl = -0.0553155	descr = N_Gram_CTCTC
cnt = 118	feature = 251	correl = 0.0611831	descr = N_Gram_CAAAG
cnt = 119	feature = 580	correl = -0.14	descr = N_Gram_TAAGT
cnt = 120	feature = 472	correl = 0.0445806	descr = N_Gram_GCGAG
cnt = 121	feature = 648	correl = 0.0652394	descr = N_Gram_TGATA
cnt = 122	feature = 461	correl = 0.0495703	descr = N_Gram_GCCAT
cnt = 123	feature = 286	correl = -0.0640705	descr = N_Gram_CATCG
cnt = 124	feature = 463	correl = 0.0897581	descr = N_Gram_GCCCG
cnt = 125	feature = 396	correl = 0.0494568	descr = N_Gram_CTTCC
cnt = 126	feature = 345	correl = 0.0638375	descr = N_Gram_CGGAA
cnt = 127	feature = 652	correl = 0.106629	descr = N_Gram_TGCAA
cnt = 128	feature = 516	correl = 0.149759	descr = N_Gram_GGCTT
cnt = 129	feature = 318	correl = 0.0935556	descr = N_Gram_CCGTG
cnt = 130	feature = 667	correl = 0.0464513	descr = N_Gram_TGGGT
cnt = 131	feature = 700	correl = -0.056017	descr = N_Gram_TTGAC
cnt = 132	feature = 416	correl = -0.0637454	descr = N_Gram_GACCT
cnt = 133	feature = 482	correl = 0.0862625	descr = N_Gram_GCTAT
cnt = 134	feature = 456	correl = 0.113531	descr = N_Gram_GCATC
cnt = 135	feature = 274	correl = 0.0545108	descr = N_Gram_CAGCC
cnt = 136	feature = 334	correl = -0.090811	descr = N_Gram_CGAGT
cnt = 137	feature = 321	correl = -0.108383	descr = N_Gram_CCTCC
cnt = 138	feature = 602	correl = -0.0550172	descr = N_Gram_TCATA
cnt = 139	feature = 348	correl = 0.105692	descr = N_Gram_CGGCA
cnt = 140	feature = 326	correl = -0.0885865	descr = N_Gram_CCTTC
cnt = 141	feature = 258	correl = 0.0521977	descr = N_Gram_CAATA
cnt = 142	feature = 492	correl = 0.120683	descr = N_Gram_GGAAA
cnt = 143	feature = 547	correl = 0.0699929	descr = N_Gram_GTCCC
cnt = 144	feature = 231	correl = 0.0797974	descr = N_Gram_ATCTG
cnt = 145	feature = 214	correl = 0.0590609	descr = N_Gram_AGTTG
cnt = 146	feature = 525	correl = 0.0777578	descr = N_Gram_GGGCG
cnt = 147	feature = 429	correl = 0.077493	descr = N_Gram_GAGGT
cnt = 148	feature = 565	correl = 0.0694316	descr = N_Gram_GTGTG
cnt = 149	feature = 690	correl = 0.075369	descr = N_Gram_TTCCA
cnt = 150	feature = 439	correl = -0.0588102	descr = N_Gram_GATGA
cnt = 151	feature = 497	correl = 0.0986263	descr = N_Gram_GGACG
cnt = 152	feature = 546	correl = -0.091129	descr = N_Gram_GTCCA
cnt = 153	feature = 226	correl = 0.0736043	descr = N_Gram_ATCAG
cnt = 154	feature = 701	correl = -0.0469626	descr = N_Gram_TTGAG
cnt = 155	feature = 265	correl = 0.0739212	descr = N_Gram_CACCT
cnt = 156	feature = 400	correl = -0.111408	descr = N_Gram_CTTGC
cnt = 157	feature = 443	correl = -0.0801188	descr = N_Gram_GATTA
cnt = 158	feature = 487	correl = 0.0713594	descr = N_Gram_GCTGG
cnt = 159	feature = 382	correl = -0.053954	descr = N_Gram_CTCCG
cnt = 160	feature = 528	correl = 0.067487	descr = N_Gram_GGGGC
cnt = 161	feature = 514	correl = 0.0780795	descr = N_Gram_GGCGG
cnt = 162	feature = 535	correl = -0.0705089	descr = N_Gram_GGTAA
cnt = 163	feature = 711	correl = 0.0461979	descr = N_Gram_TTTCA
cnt = 164	feature = 689	correl = 0.0629505	descr = N_Gram_TTCAG
cnt = 165	feature = 501	correl = -0.101171	descr = N_Gram_GGATC
cnt = 166	feature = 627	correl = -0.0647136	descr = N_Gram_TCGTC
cnt = 167	feature = 483	correl = 0.0547365	descr = N_Gram_GCTCA
cnt = 168	feature = 512	correl = -0.0612784	descr = N_Gram_GGCGA
cnt = 169	feature = 281	correl = 0.109971	descr = N_Gram_CAGTG
cnt = 170	feature = 508	correl = 0.102806	descr = N_Gram_GGCCA
cnt = 171	feature = 449	correl = 0.0964269	descr = N_Gram_GCAAC
cnt = 172	feature = 631	correl = -0.0981541	descr = N_Gram_TCTCA
cnt = 173	feature = 572	correl = -0.0724846	descr = N_Gram_GTTGT
cnt = 174	feature = 402	correl = 0.0784883	descr = N_Gram_CTTGT
cnt = 175	feature = 351	correl = 0.0901555	descr = N_Gram_CGGGA
cnt = 176	feature = 363	correl = 0.11555	descr = N_Gram_CGTGC
cnt = 177	feature = 549	correl = -0.114755	descr = N_Gram_GTCGA
cnt = 178	feature = 719	correl = -0.0777019	descr = N_Gram_TTTTG
cnt = 179	feature = 232	correl = 0.0618643	descr = N_Gram_ATCTT
cnt = 180	feature = 272	correl = 0.0591848	descr = N_Gram_CAGAG
cnt = 181	feature = 280	correl = 0.0821779	descr = N_Gram_CAGTA
cnt = 182	feature = 451	correl = 0.0757415	descr = N_Gram_GCAC
cnt = 183	feature = 341	correl = 0.0937968	descr = N_Gram_CGCCG
cnt = 184	feature = 324	correl = -0.0472097	descr = N_Gram_CCTGG
cnt = 185	feature = 235	correl = -0.0633511	descr = N_Gram_ATGAT
cnt = 186	feature = 693	correl = -0.0626503	descr = N_Gram_TTCGG
cnt = 187	feature = 426	correl = 0.0911086	descr = N_Gram_GAGCT
cnt = 188	feature = 276	correl = -0.134609	descr = N_Gram_CAGCT
cnt = 189	feature = 714	correl = -0.0899226	descr = N_Gram_TTTCT
cnt = 190	feature = 520	correl = 0.106276	descr = N_Gram_GGGAC
cnt = 191	feature = 606	correl = -0.0634811	descr = N_Gram_TCCAC
cnt = 192	feature = 252	correl = 0.0496247	descr = N_Gram_CAACA
cnt = 193	feature = 422	correl = -0.0764553	descr = N_Gram_GACTG
cnt = 194	feature = 661	correl = 0.122443	descr = N_Gram_TGGCC
cnt = 195	feature = 506	correl = 0.0924541	descr = N_Gram_GGCAT
cnt = 196	feature = 531	correl = 0.0502037	descr = N_Gram_GGGT
cnt = 197	feature = 616	correl = -0.0700986	descr = N_Gram_TCCTC
cnt = 198	feature = 412	correl = 0.0641605	descr = N_Gram_GACA
cnt = 199	feature = 267	correl = -0.0776467	descr = N_Gram_CACGA
cnt = 200	feature = 208	correl = 0.131286	descr = N_Gram_AGTCA
cnt = 201	feature = 352	correl = 0.14096	descr = N_Gram_CGGGC
cnt = 202	feature = 395	correl = 0.0588783	descr = N_Gram_CTTCA
cnt = 203	feature = 496	correl = 0.102968	descr = N_Gram_GGACC
cnt = 204	feature = 578	correl = -0.0513164	descr = N_Gram_TAAGA
cnt = 205	feature = 292	correl = 0.0702164	descr = N_Gram_CCAAA
cnt = 206	feature = 600	correl = 0.0810429	descr = N_Gram_TCAGC
cnt = 207	feature = 554	correl = -0.0797203	descr = N_Gram_GTCTT
cnt = 208	feature = 674	correl = 0.0581474	descr = N_Gram_TGTCC
cnt = 209	feature = 419	correl = -0.0822704	descr = N_Gram_GACGT
cnt = 210	feature = 494	correl = 0.0483425	descr = N_Gram_GGAAG
cnt = 211	feature = 608	correl = 0.0612152	descr = N_Gram_TCCC
cnt = 212	feature = 479	correl = -0.132088	descr = N_Gram_GCGTC
cnt = 213	feature = 13	correl = -0.125111	descr = Position_Specific_Bin_Base_5_Base_A
cnt = 214	feature = 36	correl = -0.0501528	descr = Position_Specific_Bin_Base_16_Base_T
cnt = 215	feature = 28	correl = -0.119936	descr = Position_Specific_Bin_Base_12_Base_T
cnt = 216	feature = 23	correl = 0.066669	descr = Position_Specific_Bin_Base_10_Base_T
cnt = 217	feature = 10	correl = -0.0440194	descr = Position_Specific_Bin_Base_3_Base_A
cnt = 218	feature = 285	correl = 0.110467	descr = N_Gram_CATCC
cnt = 219	feature = 210	correl = -0.155348	descr = N_Gram_AGTCT
cnt = 220	feature = 373	correl = 0.105793	descr = N_Gram_CTAT
cnt = 221	feature = 468	correl = 0.0886763	descr = N_Gram_GCCT
cnt = 222	feature = 527	correl = 0.0708556	descr = N_Gram_GGGGA
cnt = 223	feature = 24	correl = -0.0910926	descr = Position_Specific_Bin_Base_11_Base_G
cnt = 224	feature = 536	correl = 0.0616288	descr = N_Gram_GGTC
cnt = 225	feature = 438	correl = -0.117362	descr = N_Gram_GATCT
cnt = 226	feature = 244	correl = -0.0865362	descr = N_Gram_ATTT
cnt = 227	feature = 388	correl = 0.0463813	descr = N_Gram_CTGC
cnt = 228	feature = 29	correl = -0.0685099	descr = Position_Specific_Bin_Base_13_Base_A
cnt = 229	feature = 713	correl = -0.0576182	descr = N_Gram_TTTCG
cnt = 230	feature = 308	correl = 0.0968647	descr = N_Gram_CCCG
cnt = 231	feature = 601	correl = 0.110297	descr = N_Gram_TCAGT
cnt = 232	feature = 662	correl = -0.10154	descr = N_Gram_TGGCG
cnt = 233	feature = 83	correl = 0.0629097	descr = Xue_Structure_Feature_C010
cnt = 234	feature = 21	correl = -0.060895	descr = Position_Specific_Bin_Base_9_Base_T
cnt = 235	feature = 18	correl = 0.0468431	descr = Position_Specific_Bin_Base_6_Base_T
cnt = 236	feature = 254	correl = 0.0820514	descr = N_Gram_CAAG
cnt = 237	feature = 11	correl = 0.0838059	descr = Position_Specific_Bin_Base_3_Base_C
cnt = 238	feature = 38	correl = -0.0569938	descr = Position_Specific_Bin_Base_17_Base_T
cnt = 239	feature = 681	correl = -0.071987	descr = N_Gram_TTAC
cnt = 240	feature = 563	correl = 0.0777447	descr = N_Gram_GTGT
cnt = 241	feature = 704	correl = -0.152896	descr = N_Gram_TTGCG
cnt = 242	feature = 428	correl = 0.0441429	descr = N_Gram_GAGGC
cnt = 243	feature = 261	correl = 0.0932931	descr = N_Gram_CACC
cnt = 244	feature = 8	correl = -0.0609869	descr = Position_Specific_Bin_Base_2_Base_G
cnt = 245	feature = 664	correl = 0.106951	descr = N_Gram_TGGG
cnt = 246	feature = 40	correl = 0.139588	descr = Position_Specific_Bin_Base_18_Base_C
cnt = 247	feature = 634	correl = -0.114886	descr = N_Gram_TCTCT
cnt = 248	feature = 626	correl = -0.0616364	descr = N_Gram_TCGT
cnt = 249	feature = 17	correl = 0.104792	descr = Position_Specific_Bin_Base_6_Base_C
cnt = 250	feature = 335	correl = -0.0623832	descr = N_Gram_CGAT
cnt = 251	feature = 473	correl = 0.0582656	descr = N_Gram_GCGCC
cnt = 252	feature = 645	correl = -0.0455926	descr = N_Gram_TGACT
cnt = 253	feature = 32	correl = 0.093727	descr = Position_Specific_Bin_Base_14_Base_T
cnt = 254	feature = 447	correl = 0.130184	descr = N_Gram_GCAA
cnt = 255	feature = 277	correl = 0.0473476	descr = N_Gram_CAGG
cnt = 256	feature = 67	correl = 0.105863	descr = Fold_of_RNAi_Sequence_Pos_9
cnt = 257	feature = 33	correl = 0.0496908	descr = Position_Specific_Bin_Base_15_Base_C
cnt = 258	feature = 442	correl = -0.0559094	descr = N_Gram_GATT
cnt = 259	feature = 454	correl = 0.0790465	descr = N_Gram_GCAT
cnt = 260	feature = 640	correl = 0.0509196	descr = N_Gram_TCTTT
cnt = 261	feature = 360	correl = -0.130753	descr = N_Gram_CGTCG
cnt = 262	feature = 45	correl = 0.25005	descr = Gibbs_of_Target_Sequence__Pos_2_Step_1
cnt = 263	feature = 51	correl = -0.0993222	descr = Gibbs_of_Target_Sequence__Pos_13_Step_1
cnt = 264	feature = 211	correl = 0.0459271	descr = N_Gram_AGTG
cnt = 265	feature = 136	correl = -0.043914	descr = N_Gram_AATC
cnt = 266	feature = 42	correl = -0.118384	descr = Position_Specific_Bin_Base_18_Base_T
cnt = 267	feature = 105	correl = -0.0783452	descr = Fold_of_Target_NoBeginbrace_noends_Pos_4
cnt = 268	feature = 16	correl = -0.125995	descr = Position_Specific_Bin_Base_6_Base_A
cnt = 269	feature = 72	correl = 0.0817908	descr = Fold_of_RNAi_Sequence_Pos_14
cnt = 270	feature = 9	correl = 0.0649604	descr = Position_Specific_Bin_Base_2_Base_T
cnt = 271	feature = 19	correl = -0.0551368	descr = Position_Specific_Bin_Base_8_Base_C
cnt = 272	feature = 34	correl = -0.113325	descr = Position_Specific_Bin_Base_16_Base_A
cnt = 273	feature = 69	correl = 0.0758556	descr = Fold_of_RNAi_Sequence_Pos_11
cnt = 274	feature = 49	correl = -0.162427	descr = Gibbs_of_Target_Sequence__Pos_7_Step_1
cnt = 275	feature = 643	correl = -0.0717183	descr = N_Gram_TGAAG
cnt = 276	feature = 383	correl = -0.126845	descr = N_Gram_CTCCT
cnt = 277	feature = 266	correl = -0.0783882	descr = N_Gram_CACG
cnt = 278	feature = 12	correl = -0.0953787	descr = Position_Specific_Bin_Base_4_Base_A
cnt = 279	feature = 30	correl = 0.0994615	descr = Position_Specific_Bin_Base_13_Base_C
cnt = 280	feature = 35	correl = 0.132939	descr = Position_Specific_Bin_Base_16_Base_C
cnt = 281	feature = 399	correl = -0.0827461	descr = N_Gram_CTTGA
cnt = 282	feature = 485	correl = 0.0887049	descr = N_Gram_GCTG
cnt = 283	feature = 234	correl = -0.0662889	descr = N_Gram_ATGA
cnt = 284	feature = 459	correl = 0.0705088	descr = N_Gram_GCCA
cnt = 285	feature = 304	correl = 0.0695853	descr = N_Gram_CCCA
cnt = 286	feature = 619	correl = -0.0871725	descr = N_Gram_TCGA
cnt = 287	feature = 77	correl = 0.0658704	descr = Xue_Structure_Feature_A100
cnt = 288	feature = 553	correl = -0.0825531	descr = N_Gram_GTCT
cnt = 289	feature = 47	correl = -0.0750128	descr = Gibbs_of_Target_Sequence__Pos_5_Step_1
cnt = 290	feature = 353	correl = -0.0517811	descr = N_Gram_CGGT
cnt = 291	feature = 68	correl = 0.0532365	descr = Fold_of_RNAi_Sequence_Pos_10
cnt = 292	feature = 39	correl = -0.267577	descr = Position_Specific_Bin_Base_18_Base_A
cnt = 293	feature = 14	correl = 0.0891135	descr = Position_Specific_Bin_Base_5_Base_C
cnt = 294	feature = 464	correl = 0.0674106	descr = N_Gram_GCCG
cnt = 295	feature = 76	correl = -0.059011	descr = Xue_Structure_Feature_A110
cnt = 296	feature = 397	correl = -0.224709	descr = N_Gram_CTTCT
cnt = 297	feature = 526	correl = 0.101548	descr = N_Gram_GGGG
cnt = 298	feature = 712	correl = -0.0786485	descr = N_Gram_TTTCC
cnt = 299	feature = 687	correl = 0.0692985	descr = N_Gram_TTCA
cnt = 300	feature = 284	correl = 0.0778066	descr = N_Gram_CATC
cnt = 301	feature = 41	correl = 0.275651	descr = Position_Specific_Bin_Base_18_Base_G
cnt = 302	feature = 577	correl = -0.0962673	descr = N_Gram_TAAG
cnt = 303	feature = 26	correl = 0.172887	descr = Position_Specific_Bin_Base_12_Base_C
cnt = 304	feature = 691	correl = -0.0486398	descr = N_Gram_TTCG
cnt = 305	feature = 75	correl = 0.0653259	descr = Xue_Structure_Feature_A111
cnt = 306	feature = 314	correl = 0.128341	descr = N_Gram_CCGGG
cnt = 307	feature = 655	correl = -0.142705	descr = N_Gram_TGCG
cnt = 308	feature = 291	correl = 0.108972	descr = N_Gram_CCAA
cnt = 309	feature = 436	correl = -0.125683	descr = N_Gram_GATC
cnt = 310	feature = 417	correl = -0.0448644	descr = N_Gram_GACG
cnt = 311	feature = 52	correl = -0.179394	descr = Gibbs_of_Target_Sequence__Pos_14_Step_1
cnt = 312	feature = 504	correl = 0.0734098	descr = N_Gram_GGCA
cnt = 313	feature = 56	correl = -0.285192	descr = Gibbs_of_Target_Sequence__Pos_19_Step_1
cnt = 314	feature = 498	correl = 0.126762	descr = N_Gram_GGAG
cnt = 315	feature = 545	correl = -0.0580049	descr = N_Gram_GTCC
cnt = 316	feature = 702	correl = -0.0618147	descr = N_Gram_TTGC
cnt = 317	feature = 73	correl = 0.0609044	descr = Fold_of_RNAi_Sequence_Pos_15
cnt = 318	feature = 695	correl = -0.204811	descr = N_Gram_TTCTC
cnt = 319	feature = 233	correl = -0.0440288	descr = N_Gram_ATG
cnt = 320	feature = 65	correl = 0.05933	descr = Fold_of_RNAi_Sequence_Pos_4
cnt = 321	feature = 61	correl = 0.168852	descr = Fold_of_RNAi_Sequence_Pos_0
cnt = 322	feature = 325	correl = -0.0448873	descr = N_Gram_CCTT
cnt = 323	feature = 611	correl = -0.0705908	descr = N_Gram_TCCG
cnt = 324	feature = 82	correl = 0.0497266	descr = Xue_Structure_Feature_C011
cnt = 325	feature = 54	correl = -0.120437	descr = Gibbs_of_Target_Sequence__Pos_17_Step_1
cnt = 326	feature = 660	correl = 0.0628823	descr = N_Gram_TGGC
cnt = 327	feature = 598	correl = 0.137305	descr = N_Gram_TCAG
cnt = 328	feature = 81	correl = 0.0445739	descr = Xue_Structure_Feature_C100
cnt = 329	feature = 207	correl = -0.094282	descr = N_Gram_AGTC
cnt = 330	feature = 477	correl = -0.0791223	descr = N_Gram_GCGT
cnt = 331	feature = 64	correl = 0.083141	descr = Fold_of_RNAi_Sequence_Pos_3
cnt = 332	feature = 518	correl = 0.12856	descr = N_Gram_GGGA
cnt = 333	feature = 398	correl = -0.0454792	descr = N_Gram_CTTG
cnt = 334	feature = 481	correl = 0.0646111	descr = N_Gram_GCT
cnt = 335	feature = 718	correl = -0.1575	descr = N_Gram_TTTTC
cnt = 336	feature = 555	correl = 0.151964	descr = N_Gram_GTG
cnt = 337	feature = 303	correl = 0.0448825	descr = N_Gram_CCC
cnt = 338	feature = 80	correl = 0.080354	descr = Xue_Structure_Feature_C110
cnt = 339	feature = 394	correl = -0.122047	descr = N_Gram_CTTC
cnt = 340	feature = 446	correl = 0.122317	descr = N_Gram_GCA
cnt = 341	feature = 432	correl = -0.0485555	descr = N_Gram_GAT
cnt = 342	feature = 339	correl = 0.069189	descr = N_Gram_CGCC
cnt = 343	feature = 86	correl = 0.108566	descr = Xue_Structure_Feature_G110
cnt = 344	feature = 327	correl = -0.0713729	descr = N_Gram_CGA
cnt = 345	feature = 630	correl = -0.199031	descr = N_Gram_TCTC
cnt = 346	feature = 717	correl = -0.1552	descr = N_Gram_TTTT
cnt = 347	feature = 248	correl = 0.135025	descr = N_Gram_CAA
cnt = 348	feature = 225	correl = -0.0514077	descr = N_Gram_ATC
cnt = 349	feature = 641	correl = -0.0947727	descr = N_Gram_TGA
cnt = 350	feature = 79	correl = 0.0941971	descr = Xue_Structure_Feature_C111
cnt = 351	feature = 517	correl = 0.189105	descr = N_Gram_GGG
cnt = 352	feature = 423	correl = 0.0466108	descr = N_Gram_GAG
cnt = 353	feature = 694	correl = -0.214266	descr = N_Gram_TTCT
cnt = 354	feature = 618	correl = -0.111821	descr = N_Gram_TCG
cnt = 355	feature = 60	correl = -0.0509974	descr = PF_RNAi_Fold_3'Free_Count
cnt = 356	feature = 697	correl = -0.0625514	descr = N_Gram_TTG
cnt = 357	feature = 574	correl = -0.0639488	descr = N_Gram_TA
cnt = 358	feature = 636	correl = -0.101141	descr = N_Gram_TCTT
cnt = 359	feature = 376	correl = -0.100549	descr = N_Gram_CTC
cnt = 360	feature = 391	correl = -0.110851	descr = N_Gram_CTT
cnt = 361	feature = 458	correl = 0.108922	descr = N_Gram_GCC
cnt = 362	feature = 59	correl = -0.139778	descr = PF_RNAi_Fold_5'Free_Count
cnt = 363	feature = 594	correl = -0.138975	descr = N_Gram_TC
cnt = 364	feature = 709	correl = -0.10885	descr = N_Gram_TTT
cnt = 365	feature = 603	correl = -0.136211	descr = N_Gram_TCC
cnt = 366	feature = 343	correl = 0.0747964	descr = N_Gram_CGG
cnt = 367	feature = 628	correl = -0.109722	descr = N_Gram_TCT
cnt = 368	feature = 503	correl = 0.144805	descr = N_Gram_GGC
cnt = 369	feature = 686	correl = -0.163935	descr = N_Gram_TTC
cnt = 370	feature = 58	correl = -0.190267	descr = PF_RNAi_Fold_Energy
cnt = 371	feature = 43	correl = -0.190862	descr = Gibbs_of_Target_Sequence_
num rows = 521
num_elements = 193812
*
optimization finished, #iter = 587
nu = 0.484439
obj = -39.647774, rho = -0.523334
nSV = 359, nBSV = 165
num rows = 58
num_elements = 21576
*
optimization finished, #iter = 47
nu = 0.470928
obj = -4.376785, rho = -0.425611
nSV = 44, nBSV = 10
*
optimization finished, #iter = 587
nu = 0.484439
obj = -39.647774, rho = -0.523334
nSV = 359, nBSV = 165
CFS merit scores = 1.27457
CFS merit scores = 1.57507
CFS merit scores = 1.83675
CFS merit scores = 2.06509
CFS merit scores = 2.2693
CFS merit scores = 2.45943
CFS merit scores = 2.63647
CFS merit scores = 2.79874
CFS merit scores = 2.95082
CFS merit scores = 3.09139
CFS merit scores = 3.22524
CFS merit scores = 3.35212
CFS merit scores = 3.47074
CFS merit scores = 3.58423
CFS merit scores = 3.69248
CFS merit scores = 3.79538
CFS merit scores = 3.89472
CFS merit scores = 3.9897
CFS merit scores = 4.08087
CFS merit scores = 4.16951
CFS merit scores = 4.25405
CFS merit scores = 4.33529
CFS merit scores = 4.41412
CFS merit scores = 4.49083
CFS merit scores = 4.56609
CFS merit scores = 4.63915
CFS merit scores = 4.71035
CFS merit scores = 4.7798
CFS merit scores = 4.84773
CFS merit scores = 4.91435
CFS merit scores = 4.97992
CFS merit scores = 5.04308
CFS merit scores = 5.10458
CFS merit scores = 5.16426
CFS merit scores = 5.2216
CFS merit scores = 5.27756
CFS merit scores = 5.33254
CFS merit scores = 5.38597
CFS merit scores = 5.43797
CFS merit scores = 5.48861
CFS merit scores = 5.53792
CFS merit scores = 5.58617
CFS merit scores = 5.63343
CFS merit scores = 5.67844
CFS merit scores = 5.72131
CFS merit scores = 5.76169
CFS merit scores = 5.80047
CFS merit scores = 5.83685
CFS merit scores = 5.87149
CFS merit scores = 5.90506
CFS merit scores = 5.9363
CFS merit scores = 5.96638
CFS merit scores = 5.99476
CFS merit scores = 6.02157
CFS merit scores = 6.04332
CFS merit scores = 6.06537
CFS merit scores = 6.08698
CFS merit scores = 6.10746
CFS merit scores = 6.1268
CFS merit scores = 6.1463
CFS merit scores = 6.1651
CFS merit scores = 6.18177
CFS merit scores = 6.19709
CFS merit scores = 6.20958
CFS merit scores = 6.22135
CFS merit scores = 6.23105
CFS merit scores = 6.24015
CFS merit scores = 6.2492
CFS merit scores = 6.25865
CFS merit scores = 6.26757
CFS merit scores = 6.27426
CFS merit scores = 6.27973
CFS merit scores = 6.28562
CFS merit scores = 6.2899
CFS merit scores = 6.29455
CFS merit scores = 6.29952
CFS merit scores = 6.30397
CFS merit scores = 6.30826
CFS merit scores = 6.31271
CFS merit scores = 6.31559
CFS merit scores = 6.31821
CFS merit scores = 6.32012
CFS merit scores = 6.32258
CFS merit scores = 6.32528
CFS merit scores = 6.32766
CFS merit scores = 6.33006
CFS merit scores = 6.33233
CFS merit scores = 6.3347
CFS merit scores = 6.3367
CFS merit scores = 6.33873
CFS merit scores = 6.34074
CFS merit scores = 6.34293
CFS merit scores = 6.34531
CFS merit scores = 6.34764
CFS merit scores = 6.35012
CFS merit scores = 6.35288
CFS merit scores = 6.35554
CFS merit scores = 6.35676
CFS merit scores = 6.35838
CFS merit scores = 6.3599
CFS merit scores = 6.3613
CFS merit scores = 6.36295
CFS merit scores = 6.36301
CFS merit scores = 6.3621
CFS merit scores = 6.36126
CFS merit scores = 6.36053
CFS merit scores = 6.35882
CFS merit scores = 6.35727
CFS merit scores = 6.356
CFS merit scores = 6.35457
CFS merit scores = 6.35238
CFS merit scores = 6.35036
CFS merit scores = 6.34828
CFS merit scores = 6.34593
CFS merit scores = 6.34354
CFS merit scores = 6.34126
CFS merit scores = 6.33777
CFS merit scores = 6.33467
CFS merit scores = 6.33185
CFS merit scores = 6.32793
CFS merit scores = 6.32398
CFS merit scores = 6.32034
CFS merit scores = 6.31701
CFS merit scores = 6.31276
CFS merit scores = 6.3088
CFS merit scores = 6.30487
CFS merit scores = 6.3002
CFS merit scores = 6.29582
CFS merit scores = 6.29164
CFS merit scores = 6.28725
CFS merit scores = 6.28309
CFS merit scores = 6.27878
CFS merit scores = 6.27433
CFS merit scores = 6.26962
CFS merit scores = 6.26498
CFS merit scores = 6.26043
CFS merit scores = 6.25615
CFS merit scores = 6.2509
CFS merit scores = 6.24594
CFS merit scores = 6.24109
CFS merit scores = 6.23637
CFS merit scores = 6.23135
CFS merit scores = 6.22636
CFS merit scores = 6.22155
CFS merit scores = 6.21596
CFS merit scores = 6.20961
CFS merit scores = 6.20344
CFS merit scores = 6.19718
CFS merit scores = 6.19074
CFS merit scores = 6.18381
CFS merit scores = 6.1765
CFS merit scores = 6.16922
CFS merit scores = 6.16206
CFS merit scores = 6.1551
CFS merit scores = 6.14761
CFS merit scores = 6.1393
CFS merit scores = 6.13112
CFS merit scores = 6.12235
CFS merit scores = 6.11344
CFS merit scores = 6.10485
CFS merit scores = 6.09609
CFS merit scores = 6.08739
CFS merit scores = 6.0788
CFS merit scores = 6.06991
CFS merit scores = 6.06091
CFS merit scores = 6.05209
CFS merit scores = 6.04235
CFS merit scores = 6.0323
CFS merit scores = 6.02216
CFS merit scores = 6.01191
CFS merit scores = 6.00185
CFS merit scores = 5.99219
CFS merit scores = 5.98263
CFS merit scores = 5.97322
CFS merit scores = 5.96354
CFS merit scores = 5.95385
CFS merit scores = 5.94435
CFS merit scores = 5.93481
CFS merit scores = 5.92535
CFS merit scores = 5.91583
CFS merit scores = 5.90644
CFS merit scores = 5.89705
CFS merit scores = 5.88768
CFS merit scores = 5.87808
CFS merit scores = 5.86876
CFS merit scores = 5.85923
CFS merit scores = 5.84997
CFS merit scores = 5.84068
CFS merit scores = 5.83147
CFS merit scores = 5.82244
CFS merit scores = 5.81358
CFS merit scores = 5.8048
CFS merit scores = 5.7961
CFS merit scores = 5.78743
CFS merit scores = 5.77891
CFS merit scores = 5.7705
CFS merit scores = 5.76218
CFS merit scores = 5.75397
CFS merit scores = 5.74565
CFS merit scores = 5.73745
CFS merit scores = 5.729
CFS merit scores = 5.7206
CFS merit scores = 5.71215
CFS merit scores = 5.704
CFS merit scores = 5.69602
CFS merit scores = 5.6881
CFS merit scores = 5.68039
CFS merit scores = 5.67272
CFS merit scores = 5.66489
CFS merit scores = 5.65717
CFS merit scores = 5.64954
CFS merit scores = 5.64207
CFS merit scores = 5.63472
CFS merit scores = 5.62704
CFS merit scores = 5.61952
CFS merit scores = 5.61211
CFS merit scores = 5.60473
CFS merit scores = 5.59736
CFS merit scores = 5.59004
CFS merit scores = 5.58262
CFS merit scores = 5.57533
CFS merit scores = 5.56818
CFS merit scores = 5.56102
CFS merit scores = 5.55401
CFS merit scores = 5.5472
CFS merit scores = 5.54056
CFS merit scores = 5.53367
CFS merit scores = 5.52683
CFS merit scores = 5.52006
CFS merit scores = 5.51305
CFS merit scores = 5.50592
CFS merit scores = 5.49889
CFS merit scores = 5.49187
CFS merit scores = 5.48495
CFS merit scores = 5.47807
CFS merit scores = 5.47128
CFS merit scores = 5.46458
CFS merit scores = 5.45788
CFS merit scores = 5.45102
CFS merit scores = 5.44414
CFS merit scores = 5.43741
CFS merit scores = 5.43068
CFS merit scores = 5.42406
CFS merit scores = 5.41723
CFS merit scores = 5.41037
CFS merit scores = 5.40361
CFS merit scores = 5.39684
CFS merit scores = 5.39006
CFS merit scores = 5.38342
CFS merit scores = 5.37671
CFS merit scores = 5.37001
CFS merit scores = 5.36346
CFS merit scores = 5.35673
CFS merit scores = 5.34996
CFS merit scores = 5.34324
CFS merit scores = 5.33656
CFS merit scores = 5.32999
CFS merit scores = 5.32351
CFS merit scores = 5.3171
CFS merit scores = 5.31083
CFS merit scores = 5.3045
CFS merit scores = 5.29824
CFS merit scores = 5.29191
CFS merit scores = 5.28559
CFS merit scores = 5.27919
CFS merit scores = 5.27289
CFS merit scores = 5.26677
CFS merit scores = 5.26061
CFS merit scores = 5.25447
CFS merit scores = 5.248
CFS merit scores = 5.24162
CFS merit scores = 5.23541
CFS merit scores = 5.22922
CFS merit scores = 5.22303
CFS merit scores = 5.21685
CFS merit scores = 5.2108
CFS merit scores = 5.20465
CFS merit scores = 5.19831
CFS merit scores = 5.19191
CFS merit scores = 5.18552
CFS merit scores = 5.17922
CFS merit scores = 5.17278
CFS merit scores = 5.16642
CFS merit scores = 5.16016
CFS merit scores = 5.15382
CFS merit scores = 5.14751
CFS merit scores = 5.14106
CFS merit scores = 5.13462
CFS merit scores = 5.12806
CFS merit scores = 5.12162
CFS merit scores = 5.11516
CFS merit scores = 5.10879
CFS merit scores = 5.10252
CFS merit scores = 5.09599
CFS merit scores = 5.08955
CFS merit scores = 5.08311
CFS merit scores = 5.0767
CFS merit scores = 5.07012
CFS merit scores = 5.0636
CFS merit scores = 5.05698
CFS merit scores = 5.05033
CFS merit scores = 5.04345
CFS merit scores = 5.03672
CFS merit scores = 5.02991
CFS merit scores = 5.02303
CFS merit scores = 5.01597
CFS merit scores = 5.00888
CFS merit scores = 5.0019
CFS merit scores = 4.99495
CFS merit scores = 4.98782
CFS merit scores = 4.98076
CFS merit scores = 4.97346
CFS merit scores = 4.9663
CFS merit scores = 4.95919
CFS merit scores = 4.9521
CFS merit scores = 4.94478
CFS merit scores = 4.93676
CFS merit scores = 4.92885
CFS merit scores = 4.92107
CFS merit scores = 4.91321
CFS merit scores = 4.90523
CFS merit scores = 4.89719
CFS merit scores = 4.88915
CFS merit scores = 4.88117
CFS merit scores = 4.87319
CFS merit scores = 4.86532
CFS merit scores = 4.85745
CFS merit scores = 4.84933
CFS merit scores = 4.84084
CFS merit scores = 4.83225
CFS merit scores = 4.82378
CFS merit scores = 4.81532
CFS merit scores = 4.80692
CFS merit scores = 4.79834
CFS merit scores = 4.78956
CFS merit scores = 4.78059
CFS merit scores = 4.7715
CFS merit scores = 4.76231
CFS merit scores = 4.75297
CFS merit scores = 4.74383
CFS merit scores = 4.73451
CFS merit scores = 4.72471
CFS merit scores = 4.715
CFS merit scores = 4.7049
CFS merit scores = 4.69493
CFS merit scores = 4.68478
CFS merit scores = 4.67423
CFS merit scores = 4.66324
CFS merit scores = 4.65146
CFS merit scores = 4.63341
cnt = 1	feature = 49	correl = 0.274573	descr = Gibbs_of_Target_Sequence__Pos_2_Step_1
cnt = 2	feature = 54	correl = -0.185982	descr = Gibbs_of_Target_Sequence__Pos_7_Step_1
cnt = 3	feature = 44	correl = 0.100401	descr = Position_Specific_Bin_Base_18_Base_C
cnt = 4	feature = 463	correl = -0.129118	descr = N_Gram_GCGTC
cnt = 5	feature = 593	correl = 0.0520764	descr = N_Gram_TCCCG
cnt = 6	feature = 326	correl = 0.073181	descr = N_Gram_CGACA
cnt = 7	feature = 308	correl = 0.0450415	descr = N_Gram_CCGAA
cnt = 8	feature = 640	correl = 0.0637596	descr = N_Gram_TGGAG
cnt = 9	feature = 509	correl = 0.0928145	descr = N_Gram_GGGTC
cnt = 10	feature = 505	correl = 0.0450415	descr = N_Gram_GGGCT
cnt = 11	feature = 624	correl = 0.0456842	descr = N_Gram_TGACA
cnt = 12	feature = 241	correl = 0.0669167	descr = N_Gram_ATTCC
cnt = 13	feature = 500	correl = 0.106148	descr = N_Gram_GGGAC
cnt = 14	feature = 337	correl = 0.0570008	descr = N_Gram_CGCTA
cnt = 15	feature = 595	correl = 0.0502062	descr = N_Gram_TCCGA
cnt = 16	feature = 301	correl = 0.0450415	descr = N_Gram_CCCCG
cnt = 17	feature = 283	correl = 0.0553759	descr = N_Gram_CATTA
cnt = 18	feature = 626	correl = -0.0813103	descr = N_Gram_TGAGA
cnt = 19	feature = 383	correl = 0.0559049	descr = N_Gram_CTGGG
cnt = 20	feature = 327	correl = -0.0492258	descr = N_Gram_CGACC
cnt = 21	feature = 482	correl = 0.0653179	descr = N_Gram_GGATT
cnt = 22	feature = 419	correl = -0.0557411	descr = N_Gram_GATCG
cnt = 23	feature = 400	correl = -0.0441292	descr = N_Gram_GAAGG
cnt = 24	feature = 364	correl = 0.0661461	descr = N_Gram_CTAGG
cnt = 25	feature = 606	correl = -0.0492258	descr = N_Gram_TCGCA
cnt = 26	feature = 548	correl = 0.0886556	descr = N_Gram_GTTAA
cnt = 27	feature = 360	correl = 0.149477	descr = N_Gram_CGTTT
cnt = 28	feature = 608	correl = 0.0942856	descr = N_Gram_TCGGC
cnt = 29	feature = 636	correl = 0.0520764	descr = N_Gram_TGCCG
cnt = 30	feature = 574	correl = 0.0675531	descr = N_Gram_TATAT
cnt = 31	feature = 357	correl = 0.0788089	descr = N_Gram_CGTGG
cnt = 32	feature = 572	correl = 0.0687236	descr = N_Gram_TAGCA
cnt = 33	feature = 406	correl = -0.0682787	descr = N_Gram_GACCC
cnt = 34	feature = 252	correl = 0.0616903	descr = N_Gram_CAAGC
cnt = 35	feature = 610	correl = 0.0563769	descr = N_Gram_TCTAC
cnt = 36	feature = 521	correl = 0.0482947	descr = N_Gram_GTACC
cnt = 37	feature = 386	correl = 0.0450415	descr = N_Gram_CTTAC
cnt = 38	feature = 366	correl = 0.0627638	descr = N_Gram_CTATA
cnt = 39	feature = 473	correl = -0.0498594	descr = N_Gram_GGAAC
cnt = 40	feature = 660	correl = -0.0701986	descr = N_Gram_TGTTA
cnt = 41	feature = 504	correl = 0.0776445	descr = N_Gram_GGGCG
cnt = 42	feature = 318	correl = 0.0670616	descr = N_Gram_CCTCA
cnt = 43	feature = 441	correl = -0.045258	descr = N_Gram_GCATG
cnt = 44	feature = 402	correl = 0.0531395	descr = N_Gram_GAATC
cnt = 45	feature = 267	correl = 0.0670594	descr = N_Gram_CACTC
cnt = 46	feature = 382	correl = -0.0684932	descr = N_Gram_CTGCC
cnt = 47	feature = 454	correl = -0.0745838	descr = N_Gram_GCGAC
cnt = 48	feature = 653	correl = 0.0591248	descr = N_Gram_TGTAA
cnt = 49	feature = 604	correl = 0.0802158	descr = N_Gram_TCGAC
cnt = 50	feature = 226	correl = -0.095802	descr = N_Gram_ATCGG
cnt = 51	feature = 542	correl = 0.0697161	descr = N_Gram_GTGCT
cnt = 52	feature = 313	correl = -0.0641534	descr = N_Gram_CCGGT
cnt = 53	feature = 214	correl = -0.125779	descr = N_Gram_ATAAG
cnt = 54	feature = 526	correl = -0.0512522	descr = N_Gram_GTCAA
cnt = 55	feature = 404	correl = 0.0444698	descr = N_Gram_GACAC
cnt = 56	feature = 351	correl = -0.0676911	descr = N_Gram_CGTAC
cnt = 57	feature = 315	correl = -0.0541093	descr = N_Gram_CCGTC
cnt = 58	feature = 393	correl = 0.0844645	descr = N_Gram_CTTGG
cnt = 59	feature = 343	correl = 0.0496787	descr = N_Gram_CGGCC
cnt = 60	feature = 409	correl = 0.0886556	descr = N_Gram_GACGG
cnt = 61	feature = 334	correl = -0.0494292	descr = N_Gram_CGATG
cnt = 62	feature = 217	correl = -0.104536	descr = N_Gram_ATACT
cnt = 63	feature = 508	correl = 0.0450415	descr = N_Gram_GGGGT
cnt = 64	feature = 596	correl = -0.0802348	descr = N_Gram_TCCGC
cnt = 65	feature = 422	correl = -0.0452281	descr = N_Gram_GATGC
cnt = 66	feature = 527	correl = 0.176369	descr = N_Gram_GTCAG
cnt = 67	feature = 258	correl = 0.0832887	descr = N_Gram_CACAG
cnt = 68	feature = 367	correl = 0.0634333	descr = N_Gram_CTATG
cnt = 69	feature = 510	correl = -0.0444272	descr = N_Gram_GGGTT
cnt = 70	feature = 635	correl = 0.0746266	descr = N_Gram_TGCAC
cnt = 71	feature = 657	correl = 0.0689654	descr = N_Gram_TGTGA
cnt = 72	feature = 432	correl = 0.0836764	descr = N_Gram_GCAAT
cnt = 73	feature = 464	correl = 0.0544286	descr = N_Gram_GCGTG
cnt = 74	feature = 291	correl = -0.0447983	descr = N_Gram_CCACG
cnt = 75	feature = 514	correl = 0.0551954	descr = N_Gram_GGTGC
cnt = 76	feature = 303	correl = 0.073181	descr = N_Gram_CCCGA
cnt = 77	feature = 546	correl = 0.0471497	descr = N_Gram_GTGTA
cnt = 78	feature = 630	correl = -0.0521431	descr = N_Gram_TGATC
cnt = 79	feature = 290	correl = 0.0594077	descr = N_Gram_CCACC
cnt = 80	feature = 560	correl = -0.0492258	descr = N_Gram_TAAAA
cnt = 81	feature = 436	correl = -0.0586919	descr = N_Gram_GCAGA
cnt = 82	feature = 253	correl = 0.0825601	descr = N_Gram_CAAGG
cnt = 83	feature = 309	correl = 0.0450415	descr = N_Gram_CCGCA
cnt = 84	feature = 459	correl = 0.059438	descr = N_Gram_GCGGG
cnt = 85	feature = 209	correl = 0.0886556	descr = N_Gram_AGTTA
cnt = 86	feature = 324	correl = -0.114938	descr = N_Gram_CCTTC
cnt = 87	feature = 223	correl = -0.0582713	descr = N_Gram_ATCAT
cnt = 88	feature = 451	correl = 0.0704072	descr = N_Gram_GCCTC
cnt = 89	feature = 449	correl = -0.0562607	descr = N_Gram_GCCGT
cnt = 90	feature = 423	correl = 0.0629458	descr = N_Gram_GATGT
cnt = 91	feature = 304	correl = 0.0687388	descr = N_Gram_CCCGC
cnt = 92	feature = 363	correl = 0.0563769	descr = N_Gram_CTACT
cnt = 93	feature = 348	correl = -0.0663341	descr = N_Gram_CGGTA
cnt = 94	feature = 665	correl = -0.073479	descr = N_Gram_TTACC
cnt = 95	feature = 477	correl = 0.0886556	descr = N_Gram_GGACG
cnt = 96	feature = 425	correl = -0.0717742	descr = N_Gram_GATTA
cnt = 97	feature = 460	correl = 0.054097	descr = N_Gram_GCGGT
cnt = 98	feature = 599	correl = 0.0553946	descr = N_Gram_TCCTA
cnt = 99	feature = 426	correl = 0.0484501	descr = N_Gram_GATTG
cnt = 100	feature = 659	correl = 0.0506229	descr = N_Gram_TGTGT
cnt = 101	feature = 207	correl = 0.0975619	descr = N_Gram_AGTGT
cnt = 102	feature = 648	correl = 0.0463545	descr = N_Gram_TGGGT
cnt = 103	feature = 541	correl = 0.0570008	descr = N_Gram_GTGCG
cnt = 104	feature = 472	correl = 0.120547	descr = N_Gram_GGAAA
cnt = 105	feature = 255	correl = 0.0520892	descr = N_Gram_CAATA
cnt = 106	feature = 440	correl = 0.10902	descr = N_Gram_GCATC
cnt = 107	feature = 380	correl = -0.0732144	descr = N_Gram_CTGAT
cnt = 108	feature = 448	correl = 0.0721921	descr = N_Gram_GCCGG
cnt = 109	feature = 539	correl = 0.0611525	descr = N_Gram_GTGAC
cnt = 110	feature = 528	correl = -0.0469547	descr = N_Gram_GTCCA
cnt = 111	feature = 529	correl = 0.0512049	descr = N_Gram_GTCCC
cnt = 112	feature = 605	correl = -0.14911	descr = N_Gram_TCGAG
cnt = 113	feature = 580	correl = 0.0952317	descr = N_Gram_TCACC
cnt = 114	feature = 492	correl = -0.084973	descr = N_Gram_GGCGA
cnt = 115	feature = 340	correl = 0.0637315	descr = N_Gram_CGGAA
cnt = 116	feature = 321	correl = 0.0720865	descr = N_Gram_CCTGC
cnt = 117	feature = 693	correl = -0.080304	descr = N_Gram_TTTGG
cnt = 118	feature = 225	correl = -0.0492258	descr = N_Gram_ATCGC
cnt = 119	feature = 407	correl = 0.0591652	descr = N_Gram_GACCG
cnt = 120	feature = 654	correl = -0.0671181	descr = N_Gram_TGTCA
cnt = 121	feature = 259	correl = 0.0446846	descr = N_Gram_CACAT
cnt = 122	feature = 634	correl = 0.0772693	descr = N_Gram_TGCAA
cnt = 123	feature = 457	correl = 0.0519217	descr = N_Gram_GCGGA
cnt = 124	feature = 544	correl = 0.13832	descr = N_Gram_GTGGC
cnt = 125	feature = 666	correl = -0.0477451	descr = N_Gram_TTACT
cnt = 126	feature = 565	correl = -0.12886	descr = N_Gram_TAAGT
cnt = 127	feature = 437	correl = 0.062322	descr = N_Gram_GCAGC
cnt = 128	feature = 686	correl = 0.0546418	descr = N_Gram_TTGGT
cnt = 129	feature = 387	correl = -0.129787	descr = N_Gram_CTTAT
cnt = 130	feature = 284	correl = 0.0447356	descr = N_Gram_CATTC
cnt = 131	feature = 317	correl = 0.0553946	descr = N_Gram_CCTAT
cnt = 132	feature = 467	correl = 0.0824739	descr = N_Gram_GCTGG
cnt = 133	feature = 481	correl = -0.106626	descr = N_Gram_GGATC
cnt = 134	feature = 136	correl = 0.0466507	descr = N_Gram_AATAT
cnt = 135	feature = 235	correl = -0.0659481	descr = N_Gram_ATGCT
cnt = 136	feature = 687	correl = 0.0846757	descr = N_Gram_TTGTG
cnt = 137	feature = 356	correl = 0.103422	descr = N_Gram_CGTGC
cnt = 138	feature = 276	correl = 0.121945	descr = N_Gram_CAGTG
cnt = 139	feature = 503	correl = 0.124141	descr = N_Gram_GGGCC
cnt = 140	feature = 305	correl = 0.0705893	descr = N_Gram_CCCGG
cnt = 141	feature = 553	correl = -0.0854195	descr = N_Gram_GTTCT
cnt = 142	feature = 280	correl = 0.109566	descr = N_Gram_CATCT
cnt = 143	feature = 375	correl = -0.0439351	descr = N_Gram_CTCCG
cnt = 144	feature = 350	correl = -0.0562403	descr = N_Gram_CGTAA
cnt = 145	feature = 501	correl = 0.120675	descr = N_Gram_GGGAG
cnt = 146	feature = 644	correl = 0.131806	descr = N_Gram_TGGCT
cnt = 147	feature = 458	correl = 0.0660122	descr = N_Gram_GCGGC
cnt = 148	feature = 399	correl = 0.107687	descr = N_Gram_GAAGA
cnt = 149	feature = 211	correl = -0.114928	descr = N_Gram_AGTTT
cnt = 150	feature = 589	correl = 0.0872749	descr = N_Gram_TCCAA
cnt = 151	feature = 228	correl = 0.0796666	descr = N_Gram_ATCTG
cnt = 152	feature = 549	correl = -0.0797784	descr = N_Gram_GTTAC
cnt = 153	feature = 232	correl = -0.0590718	descr = N_Gram_ATGAT
cnt = 154	feature = 392	correl = -0.114554	descr = N_Gram_CTTGC
cnt = 155	feature = 396	correl = 0.121997	descr = N_Gram_CTTTG
cnt = 156	feature = 627	correl = -0.0493541	descr = N_Gram_TGAGG
cnt = 157	feature = 485	correl = 0.052131	descr = N_Gram_GGCAG
cnt = 158	feature = 612	correl = -0.0777771	descr = N_Gram_TCTCA
cnt = 159	feature = 394	correl = 0.078366	descr = N_Gram_CTTGT
cnt = 160	feature = 600	correl = -0.0624499	descr = N_Gram_TCCTC
cnt = 161	feature = 488	correl = 0.0952263	descr = N_Gram_GGCCA
cnt = 162	feature = 476	correl = 0.125541	descr = N_Gram_GGACC
cnt = 163	feature = 395	correl = 0.0856318	descr = N_Gram_CTTTA
cnt = 164	feature = 447	correl = 0.0899065	descr = N_Gram_GCCGC
cnt = 165	feature = 615	correl = 0.0474567	descr = N_Gram_TCTGG
cnt = 166	feature = 229	correl = 0.0552828	descr = N_Gram_ATCTT
cnt = 167	feature = 160	correl = -0.071104	descr = N_Gram_ACGAT
cnt = 168	feature = 51	correl = -0.0481894	descr = Gibbs_of_Target_Sequence__Pos_4_Step_1
cnt = 169	feature = 416	correl = -0.105056	descr = N_Gram_GAGTT
cnt = 170	feature = 77	correl = -0.0508233	descr = Fold_of_RNAi_Sequence_Pos_18
cnt = 171	feature = 590	correl = -0.145289	descr = N_Gram_TCCAG
cnt = 172	feature = 591	correl = 0.0648661	descr = N_Gram_TCCC
cnt = 173	feature = 547	correl = 0.0693062	descr = N_Gram_GTGTG
cnt = 174	feature = 516	correl = 0.0576326	descr = N_Gram_GGTTG
cnt = 175	feature = 281	correl = -0.0453982	descr = N_Gram_CATGA
cnt = 176	feature = 494	correl = 0.0903571	descr = N_Gram_GGCGG
cnt = 177	feature = 583	correl = 0.118125	descr = N_Gram_TCAGT
cnt = 178	feature = 278	correl = 0.0945637	descr = N_Gram_CATCC
cnt = 179	feature = 429	correl = 0.10322	descr = N_Gram_GCAA
cnt = 180	feature = 233	correl = -0.091874	descr = N_Gram_ATGC
cnt = 181	feature = 206	correl = -0.145657	descr = N_Gram_AGTCT
cnt = 182	feature = 421	correl = -0.0463943	descr = N_Gram_GATGA
cnt = 183	feature = 631	correl = -0.126073	descr = N_Gram_TGATT
cnt = 184	feature = 24	correl = -0.0554109	descr = Position_Specific_Bin_Base_9_Base_T
cnt = 185	feature = 339	correl = 0.0639703	descr = N_Gram_CGGA
cnt = 186	feature = 331	correl = -0.115242	descr = N_Gram_CGAGT
cnt = 187	feature = 26	correl = -0.0619178	descr = Position_Specific_Bin_Base_11_Base_G
cnt = 188	feature = 496	correl = 0.154164	descr = N_Gram_GGCTT
cnt = 189	feature = 655	correl = 0.0580018	descr = N_Gram_TGTCC
cnt = 190	feature = 520	correl = 0.0468747	descr = N_Gram_GTAC
cnt = 191	feature = 413	correl = 0.046238	descr = N_Gram_GAGC
cnt = 192	feature = 11	correl = 0.0715807	descr = Position_Specific_Bin_Base_2_Base_T
cnt = 193	feature = 455	correl = 0.0581033	descr = N_Gram_GCGCC
cnt = 194	feature = 420	correl = -0.132303	descr = N_Gram_GATCT
cnt = 195	feature = 645	correl = 0.0920003	descr = N_Gram_TGGG
cnt = 196	feature = 25	correl = 0.0647345	descr = Position_Specific_Bin_Base_10_Base_T
cnt = 197	feature = 40	correl = -0.0543457	descr = Position_Specific_Bin_Base_17_Base_A
cnt = 198	feature = 35	correl = 0.0686014	descr = Position_Specific_Bin_Base_14_Base_T
cnt = 199	feature = 643	correl = -0.0845715	descr = N_Gram_TGGCG
cnt = 200	feature = 30	correl = -0.141854	descr = Position_Specific_Bin_Base_12_Base_T
cnt = 201	feature = 579	correl = 0.0447217	descr = N_Gram_TCAC
cnt = 202	feature = 555	correl = -0.0479684	descr = N_Gram_GTTGT
cnt = 203	feature = 218	correl = 0.0533545	descr = N_Gram_ATAG
cnt = 204	feature = 39	correl = -0.0496727	descr = Position_Specific_Bin_Base_16_Base_T
cnt = 205	feature = 16	correl = -0.127575	descr = Position_Specific_Bin_Base_5_Base_A
cnt = 206	feature = 12	correl = 0.0900679	descr = Position_Specific_Bin_Base_3_Base_C
cnt = 207	feature = 244	correl = -0.100859	descr = N_Gram_ATTT
cnt = 208	feature = 251	correl = 0.0582749	descr = N_Gram_CAAG
cnt = 209	feature = 536	correl = -0.0659935	descr = N_Gram_GTCTT
cnt = 210	feature = 23	correl = 0.05953	descr = Position_Specific_Bin_Base_9_Base_G
cnt = 211	feature = 597	correl = -0.0866761	descr = N_Gram_TCCGG
cnt = 212	feature = 365	correl = 0.133221	descr = N_Gram_CTAT
cnt = 213	feature = 81	correl = 0.103328	descr = Xue_Structure_Feature_A101
cnt = 214	feature = 15	correl = 0.0614359	descr = Position_Specific_Bin_Base_4_Base_T
cnt = 215	feature = 453	correl = -0.0571668	descr = N_Gram_GCGA
cnt = 216	feature = 601	correl = -0.148115	descr = N_Gram_TCCTT
cnt = 217	feature = 450	correl = 0.119503	descr = N_Gram_GCCT
cnt = 218	feature = 633	correl = 0.0705915	descr = N_Gram_TGCA
cnt = 219	feature = 19	correl = -0.117316	descr = Position_Specific_Bin_Base_6_Base_A
cnt = 220	feature = 9	correl = 0.078318	descr = Position_Specific_Bin_Base_2_Base_C
cnt = 221	feature = 475	correl = 0.090033	descr = N_Gram_GGAC
cnt = 222	feature = 538	correl = 0.055444	descr = N_Gram_GTGA
cnt = 223	feature = 29	correl = 0.0926201	descr = Position_Specific_Bin_Base_12_Base_G
cnt = 224	feature = 265	correl = -0.0871877	descr = N_Gram_CACGA
cnt = 225	feature = 43	correl = -0.237759	descr = Position_Specific_Bin_Base_18_Base_A
cnt = 226	feature = 76	correl = 0.0592468	descr = Fold_of_RNAi_Sequence_Pos_14
cnt = 227	feature = 38	correl = 0.0460823	descr = Position_Specific_Bin_Base_16_Base_G
cnt = 228	feature = 41	correl = 0.106152	descr = Position_Specific_Bin_Base_17_Base_C
cnt = 229	feature = 619	correl = -0.0577328	descr = N_Gram_TCTTG
cnt = 230	feature = 73	correl = 0.0674259	descr = Fold_of_RNAi_Sequence_Pos_11
cnt = 231	feature = 689	correl = 0.0493577	descr = N_Gram_TTTA
cnt = 232	feature = 563	correl = -0.0880709	descr = N_Gram_TAAG
cnt = 233	feature = 18	correl = 0.0753239	descr = Position_Specific_Bin_Base_5_Base_G
cnt = 234	feature = 46	correl = -0.119229	descr = Position_Specific_Bin_Base_18_Base_T
cnt = 235	feature = 649	correl = 0.0585371	descr = N_Gram_TGGT
cnt = 236	feature = 603	correl = -0.0951329	descr = N_Gram_TCGA
cnt = 237	feature = 57	correl = -0.100348	descr = Gibbs_of_Target_Sequence__Pos_13_Step_1
cnt = 238	feature = 468	correl = 0.0608741	descr = N_Gram_GCTT
cnt = 239	feature = 33	correl = -0.0934854	descr = Position_Specific_Bin_Base_14_Base_A
cnt = 240	feature = 21	correl = -0.0609384	descr = Position_Specific_Bin_Base_8_Base_C
cnt = 241	feature = 623	correl = -0.0747605	descr = N_Gram_TGAAG
cnt = 242	feature = 272	correl = -0.147982	descr = N_Gram_CAGCT
cnt = 243	feature = 13	correl = -0.0659148	descr = Position_Specific_Bin_Base_4_Base_A
cnt = 244	feature = 557	correl = -0.0878071	descr = N_Gram_GTTTT
cnt = 245	feature = 10	correl = -0.0614154	descr = Position_Specific_Bin_Base_2_Base_G
cnt = 246	feature = 32	correl = 0.08487	descr = Position_Specific_Bin_Base_13_Base_C
cnt = 247	feature = 391	correl = -0.0864316	descr = N_Gram_CTTGA
cnt = 248	feature = 484	correl = 0.083642	descr = N_Gram_GGCA
cnt = 249	feature = 312	correl = 0.140134	descr = N_Gram_CCGGG
cnt = 250	feature = 614	correl = -0.118725	descr = N_Gram_TCTCT
cnt = 251	feature = 314	correl = 0.0671655	descr = N_Gram_CCGT
cnt = 252	feature = 79	correl = -0.0599699	descr = Xue_Structure_Feature_A110
cnt = 253	feature = 361	correl = 0.0904271	descr = N_Gram_CTA
cnt = 254	feature = 72	correl = 0.0485657	descr = Fold_of_RNAi_Sequence_Pos_10
cnt = 255	feature = 625	correl = -0.0455508	descr = N_Gram_TGAG
cnt = 256	feature = 14	correl = 0.0478372	descr = Position_Specific_Bin_Base_4_Base_C
cnt = 257	feature = 17	correl = 0.0832069	descr = Position_Specific_Bin_Base_5_Base_C
cnt = 258	feature = 656	correl = 0.0809163	descr = N_Gram_TGTG
cnt = 259	feature = 34	correl = 0.0449651	descr = Position_Specific_Bin_Base_14_Base_C
cnt = 260	feature = 353	correl = -0.127818	descr = N_Gram_CGTCG
cnt = 261	feature = 105	correl = 0.155594	descr = Fold_of_Target_NoEndbrace_noends_Pos_18
cnt = 262	feature = 8	correl = -0.072672	descr = Position_Specific_Bin_Base_2_Base_A
cnt = 263	feature = 341	correl = 0.103406	descr = N_Gram_CGGC
cnt = 264	feature = 667	correl = -0.0652804	descr = N_Gram_TTAT
cnt = 265	feature = 618	correl = -0.109664	descr = N_Gram_TCTTC
cnt = 266	feature = 61	correl = -0.190527	descr = Gibbs_of_Target_Sequence__Pos_18_Step_1
cnt = 267	feature = 471	correl = 0.0769589	descr = N_Gram_GGAA
cnt = 268	feature = 27	correl = -0.0783985	descr = Position_Specific_Bin_Base_12_Base_A
cnt = 269	feature = 545	correl = 0.0783838	descr = N_Gram_GTGT
cnt = 270	feature = 277	correl = 0.0729598	descr = N_Gram_CATC
cnt = 271	feature = 274	correl = 0.133558	descr = N_Gram_CAGT
cnt = 272	feature = 681	correl = -0.0898801	descr = N_Gram_TTGC
cnt = 273	feature = 56	correl = 0.0539412	descr = Gibbs_of_Target_Sequence__Pos_12_Step_1
cnt = 274	feature = 478	correl = 0.102351	descr = N_Gram_GGAG
cnt = 275	feature = 683	correl = 0.0553121	descr = N_Gram_TTGG
cnt = 276	feature = 69	correl = 0.173695	descr = Fold_of_RNAi_Sequence_Pos_2
cnt = 277	feature = 59	correl = -0.0532804	descr = Gibbs_of_Target_Sequence__Pos_15_Step_1
cnt = 278	feature = 36	correl = -0.122514	descr = Position_Specific_Bin_Base_16_Base_A
cnt = 279	feature = 75	correl = 0.0685249	descr = Fold_of_RNAi_Sequence_Pos_13
cnt = 280	feature = 28	correl = 0.136225	descr = Position_Specific_Bin_Base_12_Base_C
cnt = 281	feature = 424	correl = -0.0648451	descr = N_Gram_GATT
cnt = 282	feature = 446	correl = 0.083521	descr = N_Gram_GCCG
cnt = 283	feature = 535	correl = -0.0732795	descr = N_Gram_GTCT
cnt = 284	feature = 418	correl = -0.142983	descr = N_Gram_GATC
cnt = 285	feature = 664	correl = -0.0814692	descr = N_Gram_TTAC
cnt = 286	feature = 292	correl = -0.0840023	descr = N_Gram_CCAG
cnt = 287	feature = 329	correl = -0.0918492	descr = N_Gram_CGAG
cnt = 288	feature = 60	correl = -0.114628	descr = Gibbs_of_Target_Sequence__Pos_17_Step_1
cnt = 289	feature = 67	correl = 0.180286	descr = Fold_of_RNAi_Sequence_Pos_0
cnt = 290	feature = 231	correl = -0.0674853	descr = N_Gram_ATGA
cnt = 291	feature = 540	correl = 0.0577975	descr = N_Gram_GTGC
cnt = 292	feature = 80	correl = 0.0709011	descr = Xue_Structure_Feature_A100
cnt = 293	feature = 674	correl = -0.221627	descr = N_Gram_TTCTC
cnt = 294	feature = 466	correl = -0.0778558	descr = N_Gram_GCTCC
cnt = 295	feature = 677	correl = -0.0690254	descr = N_Gram_TTGA
cnt = 296	feature = 531	correl = -0.0860112	descr = N_Gram_GTCG
cnt = 297	feature = 78	correl = 0.051281	descr = Xue_Structure_Feature_A111
cnt = 298	feature = 620	correl = 0.0491506	descr = N_Gram_TCTTT
cnt = 299	feature = 487	correl = 0.190802	descr = N_Gram_GGCC
cnt = 300	feature = 58	correl = -0.171832	descr = Gibbs_of_Target_Sequence__Pos_14_Step_1
cnt = 301	feature = 461	correl = -0.0884055	descr = N_Gram_GCGT
cnt = 302	feature = 456	correl = 0.0897644	descr = N_Gram_GCGG
cnt = 303	feature = 641	correl = 0.0696033	descr = N_Gram_TGGC
cnt = 304	feature = 697	correl = -0.102371	descr = N_Gram_TTTTT
cnt = 305	feature = 613	correl = -0.118597	descr = N_Gram_TCTCC
cnt = 306	feature = 498	correl = 0.125941	descr = N_Gram_GGGA
cnt = 307	feature = 691	correl = -0.0692288	descr = N_Gram_TTTCC
cnt = 308	feature = 559	correl = -0.0561035	descr = N_Gram_TAA
cnt = 309	feature = 389	correl = -0.205187	descr = N_Gram_CTTCT
cnt = 310	feature = 602	correl = -0.0785299	descr = N_Gram_TCG
cnt = 311	feature = 83	correl = 0.0787529	descr = Xue_Structure_Feature_C110
cnt = 312	feature = 525	correl = -0.0847882	descr = N_Gram_GTC
cnt = 313	feature = 428	correl = 0.104002	descr = N_Gram_GCA
cnt = 314	feature = 335	correl = 0.0598446	descr = N_Gram_CGCC
cnt = 315	feature = 248	correl = 0.137021	descr = N_Gram_CAA
cnt = 316	feature = 578	correl = 0.0484045	descr = N_Gram_TCA
cnt = 317	feature = 511	correl = 0.0715981	descr = N_Gram_GGT
cnt = 318	feature = 651	correl = 0.0794368	descr = N_Gram_TGT
cnt = 319	feature = 390	correl = -0.0512649	descr = N_Gram_CTTG
cnt = 320	feature = 632	correl = -0.0511779	descr = N_Gram_TGC
cnt = 321	feature = 598	correl = -0.110706	descr = N_Gram_TCCT
cnt = 322	feature = 611	correl = -0.19447	descr = N_Gram_TCTC
cnt = 323	feature = 82	correl = 0.108334	descr = Xue_Structure_Feature_C111
cnt = 324	feature = 325	correl = -0.0885274	descr = N_Gram_CGA
cnt = 325	feature = 222	correl = -0.0590112	descr = N_Gram_ATC
cnt = 326	feature = 695	correl = -0.144447	descr = N_Gram_TTTTC
cnt = 327	feature = 662	correl = -0.0770247	descr = N_Gram_TTA
cnt = 328	feature = 621	correl = -0.0865059	descr = N_Gram_TGA
cnt = 329	feature = 345	correl = 0.146773	descr = N_Gram_CGGG
cnt = 330	feature = 442	correl = 0.105376	descr = N_Gram_GCC
cnt = 331	feature = 690	correl = -0.0968157	descr = N_Gram_TTTC
cnt = 332	feature = 417	correl = -0.0721812	descr = N_Gram_GAT
cnt = 333	feature = 517	correl = 0.052238	descr = N_Gram_GT
cnt = 334	feature = 497	correl = 0.178305	descr = N_Gram_GGG
cnt = 335	feature = 558	correl = -0.0512535	descr = N_Gram_TA
cnt = 336	feature = 86	correl = 0.104148	descr = Xue_Structure_Feature_G111
cnt = 337	feature = 247	correl = 0.0907745	descr = N_Gram_CA
cnt = 338	feature = 306	correl = 0.0920694	descr = N_Gram_CCG
cnt = 339	feature = 616	correl = -0.0945642	descr = N_Gram_TCTT
cnt = 340	feature = 676	correl = -0.0521481	descr = N_Gram_TTG
cnt = 341	feature = 65	correl = -0.139605	descr = PF_RNAi_Fold_5'Free_Count
cnt = 342	feature = 609	correl = -0.105703	descr = N_Gram_TCT
cnt = 343	feature = 285	correl = 0.0475262	descr = N_Gram_CC
cnt = 344	feature = 483	correl = 0.150884	descr = N_Gram_GGC
cnt = 345	feature = 373	correl = -0.112319	descr = N_Gram_CTCC
cnt = 346	feature = 688	correl = -0.0669687	descr = N_Gram_TTT
cnt = 347	feature = 661	correl = -0.114981	descr = N_Gram_TT
cnt = 348	feature = 587	correl = -0.106002	descr = N_Gram_TCC
cnt = 349	feature = 64	correl = -0.179519	descr = PF_RNAi_Fold_Energy
cnt = 350	feature = 47	correl = -0.182021	descr = Gibbs_of_Target_Sequence_
num rows = 521
num_elements = 182871
*
optimization finished, #iter = 610
nu = 0.495232
obj = -40.497543, rho = -0.474454
nSV = 361, nBSV = 179
num rows = 58
num_elements = 20358
*
optimization finished, #iter = 57
nu = 0.456003
obj = -3.820431, rho = -0.554540
nSV = 50, nBSV = 9
*
optimization finished, #iter = 610
nu = 0.495232
obj = -40.497543, rho = -0.474454
nSV = 361, nBSV = 179
CFS merit scores = 1.335
CFS merit scores = 1.61878
CFS merit scores = 1.86606
CFS merit scores = 2.0808
CFS merit scores = 2.27631
CFS merit scores = 2.45811
CFS merit scores = 2.62813
CFS merit scores = 2.78826
CFS merit scores = 2.93717
CFS merit scores = 3.07469
CFS merit scores = 3.20316
CFS merit scores = 3.32237
CFS merit scores = 3.43646
CFS merit scores = 3.54652
CFS merit scores = 3.65286
CFS merit scores = 3.75526
CFS merit scores = 3.85399
CFS merit scores = 3.94918
CFS merit scores = 4.04176
CFS merit scores = 4.13208
CFS merit scores = 4.22031
CFS merit scores = 4.30653
CFS merit scores = 4.39089
CFS merit scores = 4.47346
CFS merit scores = 4.55433
CFS merit scores = 4.6336
CFS merit scores = 4.71132
CFS merit scores = 4.7863
CFS merit scores = 4.85962
CFS merit scores = 4.9314
CFS merit scores = 5.00165
CFS merit scores = 5.07045
CFS merit scores = 5.13789
CFS merit scores = 5.20189
CFS merit scores = 5.26402
CFS merit scores = 5.32481
CFS merit scores = 5.38433
CFS merit scores = 5.44231
CFS merit scores = 5.49897
CFS merit scores = 5.55365
CFS merit scores = 5.60588
CFS merit scores = 5.65732
CFS merit scores = 5.70558
CFS merit scores = 5.75089
CFS merit scores = 5.79514
CFS merit scores = 5.83722
CFS merit scores = 5.87621
CFS merit scores = 5.91273
CFS merit scores = 5.94743
CFS merit scores = 5.98092
CFS merit scores = 6.01299
CFS merit scores = 6.04386
CFS merit scores = 6.07315
CFS merit scores = 6.1011
CFS merit scores = 6.12671
CFS merit scores = 6.15039
CFS merit scores = 6.17394
CFS merit scores = 6.19571
CFS merit scores = 6.21717
CFS merit scores = 6.23733
CFS merit scores = 6.25741
CFS merit scores = 6.27536
CFS merit scores = 6.29265
CFS merit scores = 6.30844
CFS merit scores = 6.32324
CFS merit scores = 6.33807
CFS merit scores = 6.35236
CFS merit scores = 6.36634
CFS merit scores = 6.38025
CFS merit scores = 6.39242
CFS merit scores = 6.40395
CFS merit scores = 6.41507
CFS merit scores = 6.42612
CFS merit scores = 6.4368
CFS merit scores = 6.44763
CFS merit scores = 6.45848
CFS merit scores = 6.46815
CFS merit scores = 6.47487
CFS merit scores = 6.48145
CFS merit scores = 6.48782
CFS merit scores = 6.49382
CFS merit scores = 6.50009
CFS merit scores = 6.50608
CFS merit scores = 6.51197
CFS merit scores = 6.51776
CFS merit scores = 6.52266
CFS merit scores = 6.52771
CFS merit scores = 6.53238
CFS merit scores = 6.53725
CFS merit scores = 6.54063
CFS merit scores = 6.54429
CFS merit scores = 6.54719
CFS merit scores = 6.54939
CFS merit scores = 6.55151
CFS merit scores = 6.55382
CFS merit scores = 6.55496
CFS merit scores = 6.55543
CFS merit scores = 6.55625
CFS merit scores = 6.5574
CFS merit scores = 6.55865
CFS merit scores = 6.55969
CFS merit scores = 6.56049
CFS merit scores = 6.56104
CFS merit scores = 6.56031
CFS merit scores = 6.55914
CFS merit scores = 6.55774
CFS merit scores = 6.55666
CFS merit scores = 6.55506
CFS merit scores = 6.55281
CFS merit scores = 6.55074
CFS merit scores = 6.54847
CFS merit scores = 6.54615
CFS merit scores = 6.54322
CFS merit scores = 6.53979
CFS merit scores = 6.5359
CFS merit scores = 6.53233
CFS merit scores = 6.52895
CFS merit scores = 6.52568
CFS merit scores = 6.52235
CFS merit scores = 6.5187
CFS merit scores = 6.5153
CFS merit scores = 6.5116
CFS merit scores = 6.50823
CFS merit scores = 6.50409
CFS merit scores = 6.4997
CFS merit scores = 6.49542
CFS merit scores = 6.49131
CFS merit scores = 6.487
CFS merit scores = 6.48276
CFS merit scores = 6.47868
CFS merit scores = 6.47433
CFS merit scores = 6.47011
CFS merit scores = 6.46567
CFS merit scores = 6.46155
CFS merit scores = 6.45746
CFS merit scores = 6.45327
CFS merit scores = 6.44861
CFS merit scores = 6.44365
CFS merit scores = 6.43871
CFS merit scores = 6.43402
CFS merit scores = 6.42902
CFS merit scores = 6.42405
CFS merit scores = 6.41844
CFS merit scores = 6.41251
CFS merit scores = 6.40631
CFS merit scores = 6.39988
CFS merit scores = 6.39342
CFS merit scores = 6.38641
CFS merit scores = 6.37943
CFS merit scores = 6.37193
CFS merit scores = 6.36453
CFS merit scores = 6.35698
CFS merit scores = 6.34951
CFS merit scores = 6.34209
CFS merit scores = 6.33413
CFS merit scores = 6.3262
CFS merit scores = 6.31845
CFS merit scores = 6.31066
CFS merit scores = 6.30305
CFS merit scores = 6.29551
CFS merit scores = 6.28786
CFS merit scores = 6.28049
CFS merit scores = 6.27325
CFS merit scores = 6.26613
CFS merit scores = 6.25784
CFS merit scores = 6.24929
CFS merit scores = 6.24092
CFS merit scores = 6.23275
CFS merit scores = 6.22422
CFS merit scores = 6.21499
CFS merit scores = 6.20569
CFS merit scores = 6.19666
CFS merit scores = 6.18747
CFS merit scores = 6.17852
CFS merit scores = 6.16969
CFS merit scores = 6.16033
CFS merit scores = 6.15117
CFS merit scores = 6.14223
CFS merit scores = 6.13349
CFS merit scores = 6.12498
CFS merit scores = 6.11625
CFS merit scores = 6.10764
CFS merit scores = 6.09898
CFS merit scores = 6.09044
CFS merit scores = 6.0821
CFS merit scores = 6.07371
CFS merit scores = 6.06477
CFS merit scores = 6.05585
CFS merit scores = 6.04701
CFS merit scores = 6.03781
CFS merit scores = 6.0283
CFS merit scores = 6.01881
CFS merit scores = 6.00898
CFS merit scores = 5.9993
CFS merit scores = 5.98974
CFS merit scores = 5.9801
CFS merit scores = 5.97073
CFS merit scores = 5.9613
CFS merit scores = 5.95191
CFS merit scores = 5.9427
CFS merit scores = 5.93356
CFS merit scores = 5.92458
CFS merit scores = 5.91566
CFS merit scores = 5.90653
CFS merit scores = 5.89736
CFS merit scores = 5.8884
CFS merit scores = 5.87959
CFS merit scores = 5.8709
CFS merit scores = 5.86184
CFS merit scores = 5.85305
CFS merit scores = 5.84432
CFS merit scores = 5.83548
CFS merit scores = 5.82667
CFS merit scores = 5.8179
CFS merit scores = 5.80876
CFS merit scores = 5.79971
CFS merit scores = 5.79072
CFS merit scores = 5.78198
CFS merit scores = 5.77342
CFS merit scores = 5.76483
CFS merit scores = 5.75644
CFS merit scores = 5.74814
CFS merit scores = 5.74005
CFS merit scores = 5.73172
CFS merit scores = 5.72333
CFS merit scores = 5.71502
CFS merit scores = 5.7067
CFS merit scores = 5.69837
CFS merit scores = 5.6902
CFS merit scores = 5.68205
CFS merit scores = 5.67396
CFS merit scores = 5.66607
CFS merit scores = 5.65834
CFS merit scores = 5.6507
CFS merit scores = 5.64294
CFS merit scores = 5.63533
CFS merit scores = 5.62768
CFS merit scores = 5.62015
CFS merit scores = 5.61272
CFS merit scores = 5.60493
CFS merit scores = 5.59695
CFS merit scores = 5.58895
CFS merit scores = 5.58111
CFS merit scores = 5.57334
CFS merit scores = 5.56566
CFS merit scores = 5.55797
CFS merit scores = 5.55023
CFS merit scores = 5.54258
CFS merit scores = 5.53511
CFS merit scores = 5.52767
CFS merit scores = 5.52044
CFS merit scores = 5.51329
CFS merit scores = 5.50625
CFS merit scores = 5.49902
CFS merit scores = 5.4918
CFS merit scores = 5.48469
CFS merit scores = 5.4777
CFS merit scores = 5.47081
CFS merit scores = 5.46404
CFS merit scores = 5.45735
CFS merit scores = 5.45058
CFS merit scores = 5.44364
CFS merit scores = 5.43668
CFS merit scores = 5.42966
CFS merit scores = 5.42267
CFS merit scores = 5.41571
CFS merit scores = 5.40873
CFS merit scores = 5.4017
CFS merit scores = 5.39481
CFS merit scores = 5.38789
CFS merit scores = 5.38085
CFS merit scores = 5.37392
CFS merit scores = 5.36686
CFS merit scores = 5.35987
CFS merit scores = 5.35291
CFS merit scores = 5.34604
CFS merit scores = 5.33926
CFS merit scores = 5.3325
CFS merit scores = 5.3258
CFS merit scores = 5.3192
CFS merit scores = 5.31271
CFS merit scores = 5.30607
CFS merit scores = 5.29922
CFS merit scores = 5.29225
CFS merit scores = 5.28542
CFS merit scores = 5.27858
CFS merit scores = 5.27173
CFS merit scores = 5.26501
CFS merit scores = 5.25839
CFS merit scores = 5.25175
CFS merit scores = 5.24521
CFS merit scores = 5.23845
CFS merit scores = 5.23134
CFS merit scores = 5.2243
CFS merit scores = 5.21725
CFS merit scores = 5.21025
CFS merit scores = 5.20311
CFS merit scores = 5.19608
CFS merit scores = 5.18908
CFS merit scores = 5.18212
CFS merit scores = 5.17524
CFS merit scores = 5.16816
CFS merit scores = 5.16104
CFS merit scores = 5.15389
CFS merit scores = 5.14673
CFS merit scores = 5.13948
CFS merit scores = 5.13237
CFS merit scores = 5.12513
CFS merit scores = 5.11796
CFS merit scores = 5.11084
CFS merit scores = 5.10349
CFS merit scores = 5.09616
CFS merit scores = 5.08862
CFS merit scores = 5.08095
CFS merit scores = 5.07332
CFS merit scores = 5.06585
CFS merit scores = 5.0584
CFS merit scores = 5.05091
CFS merit scores = 5.04329
CFS merit scores = 5.03566
CFS merit scores = 5.02807
CFS merit scores = 5.02034
CFS merit scores = 5.01265
CFS merit scores = 5.00498
CFS merit scores = 4.99736
CFS merit scores = 4.98967
CFS merit scores = 4.98198
CFS merit scores = 4.97393
CFS merit scores = 4.96551
CFS merit scores = 4.95721
CFS merit scores = 4.94893
CFS merit scores = 4.94077
CFS merit scores = 4.93268
CFS merit scores = 4.9247
CFS merit scores = 4.91684
CFS merit scores = 4.90855
CFS merit scores = 4.90032
CFS merit scores = 4.89204
CFS merit scores = 4.88287
CFS merit scores = 4.87356
CFS merit scores = 4.86375
CFS merit scores = 4.85405
CFS merit scores = 4.84415
CFS merit scores = 4.83394
CFS merit scores = 4.82352
CFS merit scores = 4.81322
CFS merit scores = 4.80292
CFS merit scores = 4.79252
CFS merit scores = 4.78207
CFS merit scores = 4.77135
CFS merit scores = 4.76068
CFS merit scores = 4.75008
CFS merit scores = 4.7384
CFS merit scores = 4.72522
CFS merit scores = 4.7117
CFS merit scores = 4.69681
CFS merit scores = 4.67865
cnt = 1	feature = 59	correl = -0.335001	descr = Gibbs_of_Target_Sequence__Pos_20_Step_1
cnt = 2	feature = 46	correl = 0.246326	descr = Gibbs_of_Target_Sequence__Pos_1_Step_1
cnt = 3	feature = 613	correl = -0.186395	descr = N_Gram_TCTC
cnt = 4	feature = 627	correl = -0.0813317	descr = N_Gram_TGAGA
cnt = 5	feature = 683	correl = 0.0586818	descr = N_Gram_TTGCA
cnt = 6	feature = 457	correl = 0.0603023	descr = N_Gram_GCGTG
cnt = 7	feature = 558	correl = 0.0488287	descr = N_Gram_TAAAG
cnt = 8	feature = 546	correl = 0.0477341	descr = N_Gram_GTGTG
cnt = 9	feature = 247	correl = 0.0439697	descr = N_Gram_CACAC
cnt = 10	feature = 605	correl = -0.0604343	descr = N_Gram_TCGCT
cnt = 11	feature = 626	correl = 0.0455699	descr = N_Gram_TGACA
cnt = 12	feature = 387	correl = 0.101005	descr = N_Gram_GAAAG
cnt = 13	feature = 429	correl = 0.0570881	descr = N_Gram_GCAAT
cnt = 14	feature = 350	correl = -0.0565534	descr = N_Gram_CGTTC
cnt = 15	feature = 389	correl = -0.0557573	descr = N_Gram_GAAGG
cnt = 16	feature = 315	correl = -0.0492301	descr = N_Gram_CGACC
cnt = 17	feature = 661	correl = -0.0504621	descr = N_Gram_TGTTC
cnt = 18	feature = 333	correl = 0.0941762	descr = N_Gram_CGGCA
cnt = 19	feature = 601	correl = 0.0801168	descr = N_Gram_TCGAC
cnt = 20	feature = 545	correl = 0.0660573	descr = N_Gram_GTGTC
cnt = 21	feature = 314	correl = 0.0730871	descr = N_Gram_CGACA
cnt = 22	feature = 326	correl = 0.0569187	descr = N_Gram_CGCTA
cnt = 23	feature = 357	correl = 0.0646514	descr = N_Gram_CTATA
cnt = 24	feature = 518	correl = 0.0502545	descr = N_Gram_GTATA
cnt = 25	feature = 324	correl = 0.0449682	descr = N_Gram_CGCCA
cnt = 26	feature = 593	correl = 0.0519979	descr = N_Gram_TCCCG
cnt = 27	feature = 455	correl = 0.0449682	descr = N_Gram_GCGTA
cnt = 28	feature = 399	correl = 0.0885336	descr = N_Gram_GACGG
cnt = 29	feature = 541	correl = 0.10346	descr = N_Gram_GTGGC
cnt = 30	feature = 396	correl = -0.0682858	descr = N_Gram_GACCC
cnt = 31	feature = 606	correl = 0.0815678	descr = N_Gram_TCGGA
cnt = 32	feature = 624	correl = 0.051018	descr = N_Gram_TGAAA
cnt = 33	feature = 386	correl = 0.0526599	descr = N_Gram_GAAAC
cnt = 34	feature = 508	correl = -0.0539773	descr = N_Gram_GGGTT
cnt = 35	feature = 286	correl = 0.0837304	descr = N_Gram_CCCAC
cnt = 36	feature = 331	correl = 0.0675379	descr = N_Gram_CGGAT
cnt = 37	feature = 334	correl = 0.0495723	descr = N_Gram_CGGCC
cnt = 38	feature = 276	correl = 0.051351	descr = N_Gram_CCAAT
cnt = 39	feature = 270	correl = -0.0492301	descr = N_Gram_CATGC
cnt = 40	feature = 547	correl = 0.0885336	descr = N_Gram_GTTAA
cnt = 41	feature = 612	correl = 0.0562657	descr = N_Gram_TCTAC
cnt = 42	feature = 292	correl = 0.0686314	descr = N_Gram_CCCGC
cnt = 43	feature = 392	correl = 0.075687	descr = N_Gram_GAATC
cnt = 44	feature = 505	correl = 0.0672489	descr = N_Gram_GGGGC
cnt = 45	feature = 272	correl = -0.0595348	descr = N_Gram_CATGT
cnt = 46	feature = 322	correl = 0.0783266	descr = N_Gram_CGCAA
cnt = 47	feature = 548	correl = -0.0789846	descr = N_Gram_GTTAC
cnt = 48	feature = 375	correl = -0.12982	descr = N_Gram_CTTAT
cnt = 49	feature = 641	correl = 0.0649505	descr = N_Gram_TGGAC
cnt = 50	feature = 218	correl = -0.0564014	descr = N_Gram_ATCAT
cnt = 51	feature = 251	correl = 0.0619849	descr = N_Gram_CACCA
cnt = 52	feature = 510	correl = -0.0998537	descr = N_Gram_GGTAA
cnt = 53	feature = 655	correl = -0.0721152	descr = N_Gram_TGTCA
cnt = 54	feature = 341	correl = -0.0704385	descr = N_Gram_CGTAA
cnt = 55	feature = 321	correl = -0.0495078	descr = N_Gram_CGATG
cnt = 56	feature = 551	correl = 0.0446926	descr = N_Gram_GTTGC
cnt = 57	feature = 594	correl = 0.0467614	descr = N_Gram_TCCGA
cnt = 58	feature = 391	correl = -0.0494498	descr = N_Gram_GAATA
cnt = 59	feature = 160	correl = -0.0676986	descr = N_Gram_ACGCA
cnt = 60	feature = 394	correl = 0.0443673	descr = N_Gram_GACAC
cnt = 61	feature = 512	correl = 0.0645362	descr = N_Gram_GGTCA
cnt = 62	feature = 301	correl = -0.0541916	descr = N_Gram_CCGTC
cnt = 63	feature = 591	correl = 0.0607957	descr = N_Gram_TCCCA
cnt = 64	feature = 335	correl = 0.0605801	descr = N_Gram_CGGCG
cnt = 65	feature = 367	correl = 0.0617716	descr = N_Gram_CTCGG
cnt = 66	feature = 690	correl = 0.0451248	descr = N_Gram_TTTCA
cnt = 67	feature = 244	correl = 0.0824092	descr = N_Gram_CAAGG
cnt = 68	feature = 516	correl = 0.0482489	descr = N_Gram_GTAAA
cnt = 69	feature = 479	correl = 0.0651709	descr = N_Gram_GGATT
cnt = 70	feature = 536	correl = 0.0573867	descr = N_Gram_GTGCA
cnt = 71	feature = 255	correl = 0.055695	descr = N_Gram_CACGT
cnt = 72	feature = 304	correl = 0.0669317	descr = N_Gram_CCTCA
cnt = 73	feature = 290	correl = 0.0460393	descr = N_Gram_CCCCT
cnt = 74	feature = 353	correl = 0.0449682	descr = N_Gram_CTAAA
cnt = 75	feature = 540	correl = 0.0440189	descr = N_Gram_GTGGA
cnt = 76	feature = 572	correl = -0.0628149	descr = N_Gram_TAGAT
cnt = 77	feature = 446	correl = 0.135114	descr = N_Gram_GCCTT
cnt = 78	feature = 628	correl = 0.0501996	descr = N_Gram_TGAGT
cnt = 79	feature = 492	correl = 0.132497	descr = N_Gram_GGCTT
cnt = 80	feature = 602	correl = -0.112239	descr = N_Gram_TCGAG
cnt = 81	feature = 649	correl = 0.0880164	descr = N_Gram_TGGGG
cnt = 82	feature = 666	correl = -0.0735061	descr = N_Gram_TTACC
cnt = 83	feature = 231	correl = 0.04675	descr = N_Gram_ATTCT
cnt = 84	feature = 580	correl = 0.0443521	descr = N_Gram_TCAAA
cnt = 85	feature = 538	correl = 0.0840186	descr = N_Gram_GTGCT
cnt = 86	feature = 652	correl = 0.0492583	descr = N_Gram_TGGTA
cnt = 87	feature = 351	correl = 0.113046	descr = N_Gram_CGTTT
cnt = 88	feature = 608	correl = -0.0587729	descr = N_Gram_TCGGT
cnt = 89	feature = 664	correl = 0.0646514	descr = N_Gram_TTAAC
cnt = 90	feature = 303	correl = 0.0542474	descr = N_Gram_CCTAT
cnt = 91	feature = 477	correl = 0.0892608	descr = N_Gram_GGAGT
cnt = 92	feature = 211	correl = 0.0544521	descr = N_Gram_ATACA
cnt = 93	feature = 424	correl = -0.102162	descr = N_Gram_GATTT
cnt = 94	feature = 258	correl = 0.111347	descr = N_Gram_CAGCG
cnt = 95	feature = 485	correl = 0.0887869	descr = N_Gram_GGCCC
cnt = 96	feature = 342	correl = -0.0676986	descr = N_Gram_CGTAC
cnt = 97	feature = 432	correl = -0.0624977	descr = N_Gram_GCAGA
cnt = 98	feature = 438	correl = 0.0486014	descr = N_Gram_GCCAG
cnt = 99	feature = 317	correl = 0.0852619	descr = N_Gram_CGAGG
cnt = 100	feature = 248	correl = 0.0831468	descr = N_Gram_CACAG
cnt = 101	feature = 419	correl = 0.0628004	descr = N_Gram_GATGT
cnt = 102	feature = 544	correl = 0.0470247	descr = N_Gram_GTGTA
cnt = 103	feature = 278	correl = -0.0570146	descr = N_Gram_CCACG
cnt = 104	feature = 412	correl = 0.0664029	descr = N_Gram_GATAT
cnt = 105	feature = 382	correl = 0.0573149	descr = N_Gram_CTTGG
cnt = 106	feature = 421	correl = -0.0692106	descr = N_Gram_GATTA
cnt = 107	feature = 610	correl = 0.0589902	descr = N_Gram_TCGTT
cnt = 108	feature = 648	correl = 0.0529725	descr = N_Gram_TGGGA
cnt = 109	feature = 687	correl = -0.0611295	descr = N_Gram_TTGTA
cnt = 110	feature = 395	correl = 0.0835581	descr = N_Gram_GACAG
cnt = 111	feature = 329	correl = 0.0665538	descr = N_Gram_CGGAA
cnt = 112	feature = 500	correl = 0.104338	descr = N_Gram_GGGCC
cnt = 113	feature = 619	correl = -0.136862	descr = N_Gram_TCTTA
cnt = 114	feature = 226	correl = -0.050257	descr = N_Gram_ATGCT
cnt = 115	feature = 268	correl = -0.0775616	descr = N_Gram_CATCG
cnt = 116	feature = 448	correl = 0.0443714	descr = N_Gram_GCGAG
cnt = 117	feature = 464	correl = 0.0802708	descr = N_Gram_GCTGG
cnt = 118	feature = 660	correl = -0.0516097	descr = N_Gram_TGTTA
cnt = 119	feature = 630	correl = 0.0538479	descr = N_Gram_TGATA
cnt = 120	feature = 634	correl = 0.107316	descr = N_Gram_TGCAA
cnt = 121	feature = 636	correl = 0.0443758	descr = N_Gram_TGCAG
cnt = 122	feature = 529	correl = 0.0984847	descr = N_Gram_GTCGG
cnt = 123	feature = 233	correl = 0.0914607	descr = N_Gram_ATTGT
cnt = 124	feature = 222	correl = 0.0596296	descr = N_Gram_ATCTG
cnt = 125	feature = 214	correl = 0.0465649	descr = N_Gram_ATAGC
cnt = 126	feature = 305	correl = -0.066356	descr = N_Gram_CCTCC
cnt = 127	feature = 277	correl = 0.058304	descr = N_Gram_CCACC
cnt = 128	feature = 422	correl = 0.0574943	descr = N_Gram_GATTC
cnt = 129	feature = 404	correl = -0.0480222	descr = N_Gram_GAGCC
cnt = 130	feature = 563	correl = -0.140999	descr = N_Gram_TAAGT
cnt = 131	feature = 654	correl = 0.0589823	descr = N_Gram_TGTAA
cnt = 132	feature = 453	correl = 0.0592659	descr = N_Gram_GCGGG
cnt = 133	feature = 459	correl = 0.0860458	descr = N_Gram_GCTAT
cnt = 134	feature = 447	correl = -0.0770329	descr = N_Gram_GCGAC
cnt = 135	feature = 525	correl = 0.0510769	descr = N_Gram_GTCCC
cnt = 136	feature = 365	correl = 0.0441969	descr = N_Gram_CTCCC
cnt = 137	feature = 436	correl = 0.120019	descr = N_Gram_GCATC
cnt = 138	feature = 674	correl = -0.0732794	descr = N_Gram_TTCGG
cnt = 139	feature = 659	correl = 0.0943639	descr = N_Gram_TGTGG
cnt = 140	feature = 236	correl = -0.151901	descr = N_Gram_ATTTT
cnt = 141	feature = 360	correl = 0.0787784	descr = N_Gram_CTCAA
cnt = 142	feature = 501	correl = 0.0775068	descr = N_Gram_GGGCG
cnt = 143	feature = 681	correl = -0.0471707	descr = N_Gram_TTGAG
cnt = 144	feature = 207	correl = -0.0726713	descr = N_Gram_AGTTT
cnt = 145	feature = 574	correl = -0.0523682	descr = N_Gram_TAGCC
cnt = 146	feature = 325	correl = 0.0934479	descr = N_Gram_CGCCG
cnt = 147	feature = 496	correl = 0.105989	descr = N_Gram_GGGAC
cnt = 148	feature = 361	correl = 0.0546877	descr = N_Gram_CTCAC
cnt = 149	feature = 340	correl = 0.0567705	descr = N_Gram_CGGTT
cnt = 150	feature = 576	correl = -0.0485679	descr = N_Gram_TATC
cnt = 151	feature = 241	correl = 0.0619327	descr = N_Gram_CAAAG
cnt = 152	feature = 428	correl = 0.102243	descr = N_Gram_GCAAC
cnt = 153	feature = 228	correl = 0.0440098	descr = N_Gram_ATGTG
cnt = 154	feature = 348	correl = 0.125823	descr = N_Gram_CGTGC
cnt = 155	feature = 306	correl = 0.0601988	descr = N_Gram_CCTCG
cnt = 156	feature = 337	correl = 0.107255	descr = N_Gram_CGGGA
cnt = 157	feature = 635	correl = 0.0951233	descr = N_Gram_TGCAC
cnt = 158	feature = 368	correl = -0.0609544	descr = N_Gram_CTCTC
cnt = 159	feature = 583	correl = 0.0570043	descr = N_Gram_TCAGC
cnt = 160	feature = 417	correl = -0.0670206	descr = N_Gram_GATGA
cnt = 161	feature = 451	correl = 0.0787735	descr = N_Gram_GCGGA
cnt = 162	feature = 680	correl = -0.0661787	descr = N_Gram_TTGAC
cnt = 163	feature = 318	correl = -0.0778583	descr = N_Gram_CGAGT
cnt = 164	feature = 466	correl = 0.0483151	descr = N_Gram_GCTTT
cnt = 165	feature = 487	correl = 0.133509	descr = N_Gram_GGCCT
cnt = 166	feature = 653	correl = 0.0514986	descr = N_Gram_TGGTC
cnt = 167	feature = 440	correl = 0.0894919	descr = N_Gram_GCCCG
cnt = 168	feature = 235	correl = -0.0597821	descr = N_Gram_ATTTG
cnt = 169	feature = 388	correl = 0.107194	descr = N_Gram_GAAGA
cnt = 170	feature = 484	correl = 0.0769144	descr = N_Gram_GGCCA
cnt = 171	feature = 614	correl = -0.0562052	descr = N_Gram_TCTCA
cnt = 172	feature = 609	correl = -0.0517309	descr = N_Gram_TCGTC
cnt = 173	feature = 478	correl = -0.0842352	descr = N_Gram_GGATC
cnt = 174	feature = 476	correl = 0.0768074	descr = N_Gram_GGAGC
cnt = 175	feature = 482	correl = 0.0821174	descr = N_Gram_GGCAT
cnt = 176	feature = 407	correl = 0.0645523	descr = N_Gram_GAGGT
cnt = 177	feature = 463	correl = 0.065488	descr = N_Gram_GCTGC
cnt = 178	feature = 517	correl = -0.050279	descr = N_Gram_GTAAG
cnt = 179	feature = 397	correl = 0.0525953	descr = N_Gram_GACCG
cnt = 180	feature = 309	correl = -0.0859899	descr = N_Gram_CCTTC
cnt = 181	feature = 356	correl = 0.087417	descr = N_Gram_CTAT
cnt = 182	feature = 345	correl = -0.113766	descr = N_Gram_CGTCG
cnt = 183	feature = 439	correl = 0.0506046	descr = N_Gram_GCCAT
cnt = 184	feature = 252	correl = 0.0534775	descr = N_Gram_CACCT
cnt = 185	feature = 504	correl = 0.0613934	descr = N_Gram_GGGGA
cnt = 186	feature = 697	correl = -0.0663268	descr = N_Gram_TTTTG
cnt = 187	feature = 603	correl = -0.0488526	descr = N_Gram_TCGC
cnt = 188	feature = 400	correl = -0.0804408	descr = N_Gram_GACGT
cnt = 189	feature = 274	correl = 0.053807	descr = N_Gram_CCAAA
cnt = 190	feature = 267	correl = 0.10584	descr = N_Gram_CATCC
cnt = 191	feature = 225	correl = -0.0755016	descr = N_Gram_ATGC
cnt = 192	feature = 254	correl = -0.0749098	descr = N_Gram_CACGA
cnt = 193	feature = 497	correl = 0.11304	descr = N_Gram_GGGAG
cnt = 194	feature = 686	correl = 0.0504726	descr = N_Gram_TTGGC
cnt = 195	feature = 16	correl = -0.163482	descr = Position_Specific_Bin_Base_5_Base_A
cnt = 196	feature = 409	correl = -0.0567896	descr = N_Gram_GAGTT
cnt = 197	feature = 656	correl = 0.0462656	descr = N_Gram_TGTCC
cnt = 198	feature = 81	correl = 0.0527181	descr = Xue_Structure_Feature_C101
cnt = 199	feature = 23	correl = 0.0501959	descr = Position_Specific_Bin_Base_9_Base_G
cnt = 200	feature = 632	correl = -0.135808	descr = N_Gram_TGATT
cnt = 201	feature = 259	correl = -0.136766	descr = N_Gram_CAGCT
cnt = 202	feature = 553	correl = -0.0707453	descr = N_Gram_GTTGT
cnt = 203	feature = 371	correl = 0.0512498	descr = N_Gram_CTGGA
cnt = 204	feature = 209	correl = -0.102279	descr = N_Gram_ATAA
cnt = 205	feature = 595	correl = -0.0851382	descr = N_Gram_TCCGG
cnt = 206	feature = 15	correl = 0.0443883	descr = Position_Specific_Bin_Base_4_Base_T
cnt = 207	feature = 39	correl = 0.0760799	descr = Position_Specific_Bin_Base_17_Base_G
cnt = 208	feature = 488	correl = -0.0519246	descr = N_Gram_GGCGA
cnt = 209	feature = 383	correl = 0.0711122	descr = N_Gram_CTTTA
cnt = 210	feature = 13	correl = 0.0861806	descr = Position_Specific_Bin_Base_3_Base_C
cnt = 211	feature = 283	correl = 0.0648749	descr = N_Gram_CCATC
cnt = 212	feature = 219	correl = -0.0845956	descr = N_Gram_ATCG
cnt = 213	feature = 647	correl = 0.106561	descr = N_Gram_TGGG
cnt = 214	feature = 625	correl = -0.0658539	descr = N_Gram_TGAAG
cnt = 215	feature = 34	correl = 0.123904	descr = Position_Specific_Bin_Base_14_Base_T
cnt = 216	feature = 285	correl = 0.0575112	descr = N_Gram_CCCA
cnt = 217	feature = 644	correl = 0.114355	descr = N_Gram_TGGCC
cnt = 218	feature = 10	correl = -0.0815042	descr = Position_Specific_Bin_Base_2_Base_G
cnt = 219	feature = 52	correl = -0.177172	descr = Gibbs_of_Target_Sequence__Pos_7_Step_1
cnt = 220	feature = 426	correl = 0.125602	descr = N_Gram_GCAA
cnt = 221	feature = 30	correl = -0.125699	descr = Position_Specific_Bin_Base_12_Base_T
cnt = 222	feature = 620	correl = -0.134689	descr = N_Gram_TCTTC
cnt = 223	feature = 42	correl = 0.108294	descr = Position_Specific_Bin_Base_18_Base_C
cnt = 224	feature = 511	correl = 0.0456596	descr = N_Gram_GGTC
cnt = 225	feature = 527	correl = -0.103909	descr = N_Gram_GTCGA
cnt = 226	feature = 449	correl = 0.044227	descr = N_Gram_GCGCC
cnt = 227	feature = 29	correl = 0.0954761	descr = Position_Specific_Bin_Base_12_Base_G
cnt = 228	feature = 38	correl = 0.0721528	descr = Position_Specific_Bin_Base_17_Base_C
cnt = 229	feature = 232	correl = 0.0564979	descr = N_Gram_ATTG
cnt = 230	feature = 21	correl = -0.0500264	descr = Position_Specific_Bin_Base_8_Base_C
cnt = 231	feature = 473	correl = 0.120945	descr = N_Gram_GGACC
cnt = 232	feature = 291	correl = 0.0965253	descr = N_Gram_CCCG
cnt = 233	feature = 645	correl = -0.0787881	descr = N_Gram_TGGCG
cnt = 234	feature = 24	correl = -0.0518313	descr = Position_Specific_Bin_Base_9_Base_T
cnt = 235	feature = 390	correl = -0.075542	descr = N_Gram_GAAGT
cnt = 236	feature = 19	correl = -0.0959675	descr = Position_Specific_Bin_Base_6_Base_A
cnt = 237	feature = 32	correl = 0.114941	descr = Position_Specific_Bin_Base_13_Base_C
cnt = 238	feature = 413	correl = -0.118259	descr = N_Gram_GATC
cnt = 239	feature = 11	correl = 0.0887967	descr = Position_Specific_Bin_Base_2_Base_T
cnt = 240	feature = 435	correl = 0.0777539	descr = N_Gram_GCAT
cnt = 241	feature = 78	correl = 0.130657	descr = Xue_Structure_Feature_A101
cnt = 242	feature = 531	correl = -0.0770362	descr = N_Gram_GTCTT
cnt = 243	feature = 40	correl = -0.0779228	descr = Position_Specific_Bin_Base_17_Base_T
cnt = 244	feature = 47	correl = 0.257958	descr = Gibbs_of_Target_Sequence__Pos_2_Step_1
cnt = 245	feature = 105	correl = -0.0662083	descr = Fold_of_Target_NoBeginbrace_noends_Pos_7
cnt = 246	feature = 539	correl = 0.108871	descr = N_Gram_GTGG
cnt = 247	feature = 33	correl = -0.117847	descr = Position_Specific_Bin_Base_14_Base_A
cnt = 248	feature = 69	correl = 0.0808422	descr = Fold_of_RNAi_Sequence_Pos_9
cnt = 249	feature = 18	correl = 0.0744944	descr = Position_Specific_Bin_Base_5_Base_G
cnt = 250	feature = 12	correl = -0.0962854	descr = Position_Specific_Bin_Base_3_Base_A
cnt = 251	feature = 136	correl = -0.0906064	descr = N_Gram_AATC
cnt = 252	feature = 589	correl = -0.129991	descr = N_Gram_TCCAG
cnt = 253	feature = 590	correl = 0.077493	descr = N_Gram_TCCC
cnt = 254	feature = 441	correl = 0.0670364	descr = N_Gram_GCCG
cnt = 255	feature = 36	correl = 0.134421	descr = Position_Specific_Bin_Base_16_Base_C
cnt = 256	feature = 14	correl = -0.0644476	descr = Position_Specific_Bin_Base_4_Base_A
cnt = 257	feature = 44	correl = -0.0879745	descr = Position_Specific_Bin_Base_18_Base_T
cnt = 258	feature = 514	correl = 0.0453198	descr = N_Gram_GGTT
cnt = 259	feature = 9	correl = 0.0635599	descr = Position_Specific_Bin_Base_2_Base_C
cnt = 260	feature = 82	correl = 0.0855275	descr = Xue_Structure_Feature_C010
cnt = 261	feature = 380	correl = -0.0819458	descr = N_Gram_CTTGA
cnt = 262	feature = 503	correl = 0.0659145	descr = N_Gram_GGGG
cnt = 263	feature = 633	correl = 0.114278	descr = N_Gram_TGCA
cnt = 264	feature = 54	correl = -0.0974245	descr = Gibbs_of_Target_Sequence__Pos_13_Step_1
cnt = 265	feature = 657	correl = 0.0615904	descr = N_Gram_TGTG
cnt = 266	feature = 693	correl = -0.115847	descr = N_Gram_TTTCT
cnt = 267	feature = 280	correl = -0.112404	descr = N_Gram_CCAGC
cnt = 268	feature = 8	correl = -0.0555671	descr = Position_Specific_Bin_Base_2_Base_A
cnt = 269	feature = 68	correl = 0.0675637	descr = Fold_of_RNAi_Sequence_Pos_6
cnt = 270	feature = 481	correl = 0.0475912	descr = N_Gram_GGCA
cnt = 271	feature = 56	correl = -0.102628	descr = Gibbs_of_Target_Sequence__Pos_17_Step_1
cnt = 272	feature = 667	correl = -0.0665497	descr = N_Gram_TTAT
cnt = 273	feature = 300	correl = 0.0601673	descr = N_Gram_CCGT
cnt = 274	feature = 313	correl = -0.0449112	descr = N_Gram_CGAC
cnt = 275	feature = 77	correl = 0.0838065	descr = Xue_Structure_Feature_A100
cnt = 276	feature = 560	correl = -0.114559	descr = N_Gram_TAAG
cnt = 277	feature = 17	correl = 0.104264	descr = Position_Specific_Bin_Base_5_Base_C
cnt = 278	feature = 20	correl = 0.110323	descr = Position_Specific_Bin_Base_6_Base_C
cnt = 279	feature = 454	correl = -0.0755293	descr = N_Gram_GCGT
cnt = 280	feature = 35	correl = -0.112333	descr = Position_Specific_Bin_Base_16_Base_A
cnt = 281	feature = 76	correl = 0.062412	descr = Xue_Structure_Feature_A111
cnt = 282	feature = 616	correl = -0.123394	descr = N_Gram_TCTCT
cnt = 283	feature = 281	correl = 0.055597	descr = N_Gram_CCAT
cnt = 284	feature = 41	correl = -0.276199	descr = Position_Specific_Bin_Base_18_Base_A
cnt = 285	feature = 416	correl = -0.0440887	descr = N_Gram_GATG
cnt = 286	feature = 461	correl = -0.0794271	descr = N_Gram_GCTCC
cnt = 287	feature = 65	correl = 0.17487	descr = Fold_of_RNAi_Sequence_Pos_2
cnt = 288	feature = 234	correl = -0.107219	descr = N_Gram_ATTT
cnt = 289	feature = 472	correl = 0.119878	descr = N_Gram_GGAC
cnt = 290	feature = 49	correl = -0.0443689	descr = Gibbs_of_Target_Sequence__Pos_4_Step_1
cnt = 291	feature = 651	correl = 0.072549	descr = N_Gram_TGGT
cnt = 292	feature = 498	correl = 0.131823	descr = N_Gram_GGGC
cnt = 293	feature = 598	correl = -0.129877	descr = N_Gram_TCCTT
cnt = 294	feature = 629	correl = -0.10678	descr = N_Gram_TGAT
cnt = 295	feature = 58	correl = -0.300939	descr = Gibbs_of_Target_Sequence__Pos_19_Step_1
cnt = 296	feature = 691	correl = -0.0655038	descr = N_Gram_TTTCC
cnt = 297	feature = 475	correl = 0.10991	descr = N_Gram_GGAG
cnt = 298	feature = 72	correl = 0.122247	descr = Fold_of_RNAi_Sequence_Pos_12
cnt = 299	feature = 526	correl = -0.0732084	descr = N_Gram_GTCG
cnt = 300	feature = 51	correl = -0.129197	descr = Gibbs_of_Target_Sequence__Pos_6_Step_1
cnt = 301	feature = 28	correl = 0.139325	descr = Position_Specific_Bin_Base_12_Base_C
cnt = 302	feature = 420	correl = -0.0524281	descr = N_Gram_GATT
cnt = 303	feature = 364	correl = -0.105719	descr = N_Gram_CTCCA
cnt = 304	feature = 64	correl = 0.199608	descr = Fold_of_RNAi_Sequence_Pos_1
cnt = 305	feature = 450	correl = 0.0880005	descr = N_Gram_GCGG
cnt = 306	feature = 535	correl = 0.0729268	descr = N_Gram_GTGC
cnt = 307	feature = 679	correl = -0.0585037	descr = N_Gram_TTGA
cnt = 308	feature = 57	correl = -0.175519	descr = Gibbs_of_Target_Sequence__Pos_18_Step_1
cnt = 309	feature = 343	correl = -0.0872262	descr = N_Gram_CGTC
cnt = 310	feature = 43	correl = 0.284592	descr = Position_Specific_Bin_Base_18_Base_G
cnt = 311	feature = 376	correl = -0.126568	descr = N_Gram_CTTC
cnt = 312	feature = 67	correl = 0.0769865	descr = Fold_of_RNAi_Sequence_Pos_4
cnt = 313	feature = 323	correl = 0.0672541	descr = N_Gram_CGCC
cnt = 314	feature = 483	correl = 0.161213	descr = N_Gram_GGCC
cnt = 315	feature = 86	correl = 0.0801244	descr = Xue_Structure_Feature_G100
cnt = 316	feature = 677	correl = -0.139967	descr = N_Gram_TTCTT
cnt = 317	feature = 615	correl = -0.11716	descr = N_Gram_TCTCC
cnt = 318	feature = 579	correl = 0.0699961	descr = N_Gram_TCA
cnt = 319	feature = 66	correl = 0.0894178	descr = Fold_of_RNAi_Sequence_Pos_3
cnt = 320	feature = 643	correl = 0.0451574	descr = N_Gram_TGGC
cnt = 321	feature = 557	correl = -0.0817198	descr = N_Gram_TAA
cnt = 322	feature = 265	correl = 0.0729038	descr = N_Gram_CAT
cnt = 323	feature = 596	correl = -0.0890113	descr = N_Gram_TCCT
cnt = 324	feature = 312	correl = -0.0596474	descr = N_Gram_CGA
cnt = 325	feature = 494	correl = 0.133216	descr = N_Gram_GGGA
cnt = 326	feature = 73	correl = 0.0923377	descr = Fold_of_RNAi_Sequence_Pos_13
cnt = 327	feature = 460	correl = -0.055655	descr = N_Gram_GCTC
cnt = 328	feature = 425	correl = 0.128276	descr = N_Gram_GCA
cnt = 329	feature = 599	correl = -0.109256	descr = N_Gram_TCG
cnt = 330	feature = 308	correl = -0.0990473	descr = N_Gram_CCTT
cnt = 331	feature = 623	correl = -0.0742621	descr = N_Gram_TGA
cnt = 332	feature = 217	correl = -0.0656194	descr = N_Gram_ATC
cnt = 333	feature = 80	correl = 0.115545	descr = Xue_Structure_Feature_C110
cnt = 334	feature = 695	correl = -0.15477	descr = N_Gram_TTTT
cnt = 335	feature = 284	correl = 0.0495362	descr = N_Gram_CCC
cnt = 336	feature = 509	correl = 0.0678959	descr = N_Gram_GGT
cnt = 337	feature = 336	correl = 0.147416	descr = N_Gram_CGGG
cnt = 338	feature = 79	correl = 0.0735233	descr = Xue_Structure_Feature_C111
cnt = 339	feature = 640	correl = 0.0942792	descr = N_Gram_TGG
cnt = 340	feature = 578	correl = -0.114723	descr = N_Gram_TC
cnt = 341	feature = 237	correl = 0.108921	descr = N_Gram_CA
cnt = 342	feature = 468	correl = 0.141089	descr = N_Gram_GGA
cnt = 343	feature = 618	correl = -0.116817	descr = N_Gram_TCTT
cnt = 344	feature = 61	correl = -0.150091	descr = PF_RNAi_Fold_5'Free_Count
cnt = 345	feature = 363	correl = -0.0971868	descr = N_Gram_CTCC
cnt = 346	feature = 373	correl = -0.125257	descr = N_Gram_CTT
cnt = 347	feature = 437	correl = 0.0671955	descr = N_Gram_GCC
cnt = 348	feature = 689	correl = -0.125157	descr = N_Gram_TTTC
cnt = 349	feature = 327	correl = 0.0908169	descr = N_Gram_CGG
cnt = 350	feature = 688	correl = -0.0953816	descr = N_Gram_TTT
cnt = 351	feature = 586	correl = -0.100889	descr = N_Gram_TCC
cnt = 352	feature = 611	correl = -0.105133	descr = N_Gram_TCT
cnt = 353	feature = 662	correl = -0.130387	descr = N_Gram_TT
cnt = 354	feature = 60	correl = -0.186888	descr = PF_RNAi_Fold_Energy
cnt = 355	feature = 467	correl = 0.168089	descr = N_Gram_GG
cnt = 356	feature = 83	correl = -0.0941193	descr = Xue_Structure_Feature_C000
cnt = 357	feature = 45	correl = -0.190273	descr = Gibbs_of_Target_Sequence_
num rows = 521
num_elements = 186518
*
optimization finished, #iter = 592
nu = 0.487898
obj = -39.640654, rho = -0.576074
nSV = 348, nBSV = 163
num rows = 58
num_elements = 20764
*
optimization finished, #iter = 54
nu = 0.521061
obj = -4.333092, rho = -0.374819
nSV = 48, nBSV = 13
*
optimization finished, #iter = 592
nu = 0.487898
obj = -39.640654, rho = -0.576074
nSV = 348, nBSV = 163
CFS merit scores = 1.32688
CFS merit scores = 1.60508
CFS merit scores = 1.85095
CFS merit scores = 2.06819
CFS merit scores = 2.25907
CFS merit scores = 2.43308
CFS merit scores = 2.59014
CFS merit scores = 2.7381
CFS merit scores = 2.87754
CFS merit scores = 3.00977
CFS merit scores = 3.13665
CFS merit scores = 3.2576
CFS merit scores = 3.37412
CFS merit scores = 3.4862
CFS merit scores = 3.59462
CFS merit scores = 3.69976
CFS merit scores = 3.80145
CFS merit scores = 3.90008
CFS merit scores = 3.9927
CFS merit scores = 4.07809
CFS merit scores = 4.16012
CFS merit scores = 4.23935
CFS merit scores = 4.31554
CFS merit scores = 4.38987
CFS merit scores = 4.46229
CFS merit scores = 4.53154
CFS merit scores = 4.59734
CFS merit scores = 4.66072
CFS merit scores = 4.72001
CFS merit scores = 4.77462
CFS merit scores = 4.82675
CFS merit scores = 4.87637
CFS merit scores = 4.92442
CFS merit scores = 4.96966
CFS merit scores = 5.01325
CFS merit scores = 5.05434
CFS merit scores = 5.09357
CFS merit scores = 5.12882
CFS merit scores = 5.15863
CFS merit scores = 5.18734
CFS merit scores = 5.21238
CFS merit scores = 5.235
CFS merit scores = 5.25094
CFS merit scores = 5.26684
CFS merit scores = 5.28229
CFS merit scores = 5.29608
CFS merit scores = 5.30842
CFS merit scores = 5.31957
CFS merit scores = 5.3298
CFS merit scores = 5.3397
CFS merit scores = 5.34769
CFS merit scores = 5.35548
CFS merit scores = 5.36369
CFS merit scores = 5.37139
CFS merit scores = 5.37947
CFS merit scores = 5.38649
CFS merit scores = 5.39175
CFS merit scores = 5.3931
CFS merit scores = 5.39285
CFS merit scores = 5.39344
CFS merit scores = 5.39131
CFS merit scores = 5.38859
CFS merit scores = 5.38443
CFS merit scores = 5.37898
CFS merit scores = 5.3736
CFS merit scores = 5.36835
CFS merit scores = 5.36297
CFS merit scores = 5.35743
CFS merit scores = 5.35146
CFS merit scores = 5.345
CFS merit scores = 5.33905
CFS merit scores = 5.33116
CFS merit scores = 5.32098
CFS merit scores = 5.31085
CFS merit scores = 5.30058
CFS merit scores = 5.28946
CFS merit scores = 5.27927
CFS merit scores = 5.26953
CFS merit scores = 5.2607
CFS merit scores = 5.24963
CFS merit scores = 5.23962
CFS merit scores = 5.22942
CFS merit scores = 5.21947
CFS merit scores = 5.20993
CFS merit scores = 5.2006
CFS merit scores = 5.19135
CFS merit scores = 5.1825
CFS merit scores = 5.17401
CFS merit scores = 5.1661
CFS merit scores = 5.1587
CFS merit scores = 5.15031
CFS merit scores = 5.14247
CFS merit scores = 5.13495
CFS merit scores = 5.12789
CFS merit scores = 5.12146
CFS merit scores = 5.11302
CFS merit scores = 5.1046
CFS merit scores = 5.09588
CFS merit scores = 5.08697
CFS merit scores = 5.07876
CFS merit scores = 5.07038
CFS merit scores = 5.06218
CFS merit scores = 5.05446
CFS merit scores = 5.04585
CFS merit scores = 5.03787
CFS merit scores = 5.02916
CFS merit scores = 5.0206
CFS merit scores = 5.01218
CFS merit scores = 5.00391
CFS merit scores = 4.99613
CFS merit scores = 4.98801
CFS merit scores = 4.98027
CFS merit scores = 4.97264
CFS merit scores = 4.96493
CFS merit scores = 4.95734
CFS merit scores = 4.95
CFS merit scores = 4.94226
CFS merit scores = 4.93479
CFS merit scores = 4.92677
CFS merit scores = 4.91858
CFS merit scores = 4.91086
CFS merit scores = 4.90277
CFS merit scores = 4.8949
CFS merit scores = 4.88705
CFS merit scores = 4.87897
CFS merit scores = 4.87117
CFS merit scores = 4.86356
CFS merit scores = 4.85605
CFS merit scores = 4.84844
CFS merit scores = 4.84061
CFS merit scores = 4.83252
CFS merit scores = 4.82429
CFS merit scores = 4.8165
CFS merit scores = 4.80815
CFS merit scores = 4.79996
CFS merit scores = 4.79185
CFS merit scores = 4.78369
CFS merit scores = 4.77483
CFS merit scores = 4.76569
CFS merit scores = 4.75618
CFS merit scores = 4.74719
CFS merit scores = 4.73721
CFS merit scores = 4.72713
CFS merit scores = 4.7167
CFS merit scores = 4.70659
CFS merit scores = 4.69665
CFS merit scores = 4.68634
CFS merit scores = 4.67564
CFS merit scores = 4.66492
CFS merit scores = 4.65425
CFS merit scores = 4.64371
CFS merit scores = 4.63328
CFS merit scores = 4.6226
CFS merit scores = 4.61193
CFS merit scores = 4.60132
CFS merit scores = 4.59016
CFS merit scores = 4.5776
CFS merit scores = 4.56509
CFS merit scores = 4.55215
CFS merit scores = 4.53927
CFS merit scores = 4.52579
CFS merit scores = 4.50929
CFS merit scores = 4.48984
CFS merit scores = 4.47022
cnt = 1	feature = 64	correl = -0.326885	descr = Gibbs_of_Target_Sequence__Pos_20_Step_1
cnt = 2	feature = 49	correl = 0.221931	descr = Gibbs_of_Target_Sequence__Pos_1_Step_1
cnt = 3	feature = 288	correl = 0.107003	descr = N_Gram_CCAA
cnt = 4	feature = 546	correl = -0.0994484	descr = N_Gram_GTTTT
cnt = 5	feature = 616	correl = 0.0454675	descr = N_Gram_TGACA
cnt = 6	feature = 428	correl = 0.0725596	descr = N_Gram_GCAAT
cnt = 7	feature = 636	correl = 0.0878965	descr = N_Gram_TGGGG
cnt = 8	feature = 231	correl = 0.0856451	descr = N_Gram_ATATA
cnt = 9	feature = 365	correl = 0.0625688	descr = N_Gram_CTATA
cnt = 10	feature = 596	correl = -0.0492347	descr = N_Gram_TCGCA
cnt = 11	feature = 361	correl = 0.0449028	descr = N_Gram_CTAAA
cnt = 12	feature = 301	correl = 0.11434	descr = N_Gram_CCCCC
cnt = 13	feature = 324	correl = 0.0730035	descr = N_Gram_CGACA
cnt = 14	feature = 598	correl = 0.0940791	descr = N_Gram_TCGGC
cnt = 15	feature = 308	correl = 0.0449028	descr = N_Gram_CCGCA
cnt = 16	feature = 505	correl = 0.0449028	descr = N_Gram_GGGGT
cnt = 17	feature = 353	correl = 0.0701934	descr = N_Gram_CGTGA
cnt = 18	feature = 303	correl = 0.051928	descr = N_Gram_CCCGC
cnt = 19	feature = 450	correl = 0.0442697	descr = N_Gram_GCGAG
cnt = 20	feature = 348	correl = -0.0677065	descr = N_Gram_CGTAC
cnt = 21	feature = 228	correl = 0.0703074	descr = N_Gram_ATAGC
cnt = 22	feature = 304	correl = 0.0608559	descr = N_Gram_CCCGG
cnt = 23	feature = 426	correl = 0.0605145	descr = N_Gram_GCAAA
cnt = 24	feature = 435	correl = -0.052931	descr = N_Gram_GCATG
cnt = 25	feature = 309	correl = 0.0551665	descr = N_Gram_CCGGC
cnt = 26	feature = 276	correl = 0.0774551	descr = N_Gram_CAGCG
cnt = 27	feature = 278	correl = 0.108389	descr = N_Gram_CAGGA
cnt = 28	feature = 654	correl = -0.069999	descr = N_Gram_TTACC
cnt = 29	feature = 222	correl = -0.138499	descr = N_Gram_ATAAG
cnt = 30	feature = 292	correl = -0.0449685	descr = N_Gram_CCACG
cnt = 31	feature = 391	correl = 0.102901	descr = N_Gram_CTTTG
cnt = 32	feature = 247	correl = 0.0487334	descr = N_Gram_ATTGT
cnt = 33	feature = 599	correl = -0.0481308	descr = N_Gram_TCGGG
cnt = 34	feature = 419	correl = -0.0614563	descr = N_Gram_GATGC
cnt = 35	feature = 265	correl = 0.0630905	descr = N_Gram_CACCA
cnt = 36	feature = 224	correl = 0.0486563	descr = N_Gram_ATACC
cnt = 37	feature = 313	correl = -0.0542667	descr = N_Gram_CCGTC
cnt = 38	feature = 514	correl = 0.0481448	descr = N_Gram_GTAAA
cnt = 39	feature = 563	correl = -0.068445	descr = N_Gram_TATAC
cnt = 40	feature = 645	correl = 0.068652	descr = N_Gram_TGTGA
cnt = 41	feature = 207	correl = 0.0444811	descr = N_Gram_AGGTA
cnt = 42	feature = 466	correl = 0.0553326	descr = N_Gram_GCTTT
cnt = 43	feature = 623	correl = 0.1062	descr = N_Gram_TGCAA
cnt = 44	feature = 432	correl = 0.0466356	descr = N_Gram_GCAGC
cnt = 45	feature = 373	correl = 0.07444	descr = N_Gram_CTCTA
cnt = 46	feature = 440	correl = 0.0586325	descr = N_Gram_GCCCA
cnt = 47	feature = 471	correl = -0.0499629	descr = N_Gram_GGAAC
cnt = 48	feature = 280	correl = 0.0816807	descr = N_Gram_CAGTA
cnt = 49	feature = 244	correl = 0.0731855	descr = N_Gram_ATGGG
cnt = 50	feature = 544	correl = -0.0539523	descr = N_Gram_GTTGT
cnt = 51	feature = 416	correl = 0.066287	descr = N_Gram_GATAT
cnt = 52	feature = 351	correl = -0.130915	descr = N_Gram_CGTCG
cnt = 53	feature = 291	correl = 0.0512448	descr = N_Gram_CCAAT
cnt = 54	feature = 439	correl = 0.050434	descr = N_Gram_GCCAT
cnt = 55	feature = 459	correl = 0.0859388	descr = N_Gram_GCTAT
cnt = 56	feature = 315	correl = 0.0552097	descr = N_Gram_CCTAT
cnt = 57	feature = 463	correl = 0.0564639	descr = N_Gram_GCTGC
cnt = 58	feature = 473	correl = 0.110093	descr = N_Gram_GGACC
cnt = 59	feature = 605	correl = -0.0985684	descr = N_Gram_TCTCA
cnt = 60	feature = 399	correl = 0.0834526	descr = N_Gram_GACAG
cnt = 61	feature = 447	correl = 0.0634888	descr = N_Gram_GCCTC
cnt = 62	feature = 386	correl = -0.0727916	descr = N_Gram_CTTGA
cnt = 63	feature = 267	correl = 0.0581254	descr = N_Gram_CACCG
cnt = 64	feature = 225	correl = 0.0680859	descr = N_Gram_ATACG
cnt = 65	feature = 633	correl = 0.18328	descr = N_Gram_TGGCT
cnt = 66	feature = 643	correl = 0.0576772	descr = N_Gram_TGTCC
cnt = 67	feature = 219	correl = -0.117772	descr = N_Gram_AGTTT
cnt = 68	feature = 214	correl = -0.156571	descr = N_Gram_AGTCT
cnt = 69	feature = 496	correl = 0.112864	descr = N_Gram_GGGAG
cnt = 70	feature = 418	correl = -0.108157	descr = N_Gram_GATCT
cnt = 71	feature = 510	correl = 0.0488594	descr = N_Gram_GGTC
cnt = 72	feature = 503	correl = 0.0671325	descr = N_Gram_GGGGC
cnt = 73	feature = 429	correl = 0.0931425	descr = N_Gram_GCAC
cnt = 74	feature = 19	correl = 0.101294	descr = Position_Specific_Bin_Base_6_Base_C
cnt = 75	feature = 15	correl = -0.128209	descr = Position_Specific_Bin_Base_5_Base_A
cnt = 76	feature = 390	correl = 0.0445422	descr = N_Gram_CTTTA
cnt = 77	feature = 73	correl = 0.0906147	descr = Fold_of_RNAi_Sequence_Pos_9
cnt = 78	feature = 218	correl = 0.0686179	descr = N_Gram_AGTTG
cnt = 79	feature = 341	correl = 0.105331	descr = N_Gram_CGGCA
cnt = 80	feature = 337	correl = 0.073928	descr = N_Gram_CGGA
cnt = 81	feature = 441	correl = 0.0893612	descr = N_Gram_GCCCG
cnt = 82	feature = 461	correl = -0.0732129	descr = N_Gram_GCTCC
cnt = 83	feature = 21	correl = 0.0555526	descr = Position_Specific_Bin_Base_8_Base_T
cnt = 84	feature = 43	correl = -0.0494981	descr = Position_Specific_Bin_Base_17_Base_T
cnt = 85	feature = 11	correl = 0.0601134	descr = Position_Specific_Bin_Base_2_Base_T
cnt = 86	feature = 457	correl = -0.126066	descr = N_Gram_GCGTC
cnt = 87	feature = 442	correl = 0.0567106	descr = N_Gram_GCCG
cnt = 88	feature = 618	correl = -0.0631294	descr = N_Gram_TGAGG
cnt = 89	feature = 483	correl = 0.0990071	descr = N_Gram_GGCCA
cnt = 90	feature = 274	correl = 0.0819906	descr = N_Gram_CAGCA
cnt = 91	feature = 32	correl = -0.0542111	descr = Position_Specific_Bin_Base_13_Base_A
cnt = 92	feature = 619	correl = -0.0848186	descr = N_Gram_TGAT
cnt = 93	feature = 20	correl = 0.0533471	descr = Position_Specific_Bin_Base_7_Base_T
cnt = 94	feature = 272	correl = 0.0482376	descr = N_Gram_CACT
cnt = 95	feature = 425	correl = 0.123823	descr = N_Gram_GCAA
cnt = 96	feature = 661	correl = -0.0440948	descr = N_Gram_TTCCG
cnt = 97	feature = 14	correl = -0.068026	descr = Position_Specific_Bin_Base_4_Base_A
cnt = 98	feature = 30	correl = 0.0891074	descr = Position_Specific_Bin_Base_12_Base_G
cnt = 99	feature = 13	correl = 0.0677173	descr = Position_Specific_Bin_Base_3_Base_C
cnt = 100	feature = 364	correl = 0.0839321	descr = N_Gram_CTAT
cnt = 101	feature = 56	correl = 0.0659425	descr = Gibbs_of_Target_Sequence__Pos_12_Step_1
cnt = 102	feature = 551	correl = -0.0932872	descr = N_Gram_TAAG
cnt = 103	feature = 83	correl = 0.114443	descr = Xue_Structure_Feature_A101
cnt = 104	feature = 674	correl = 0.0508852	descr = N_Gram_TTGG
cnt = 105	feature = 39	correl = -0.121999	descr = Position_Specific_Bin_Base_16_Base_A
cnt = 106	feature = 16	correl = 0.0797628	descr = Position_Specific_Bin_Base_5_Base_C
cnt = 107	feature = 18	correl = -0.129631	descr = Position_Specific_Bin_Base_6_Base_A
cnt = 108	feature = 233	correl = -0.0687586	descr = N_Gram_ATCG
cnt = 109	feature = 259	correl = 0.0503811	descr = N_Gram_CAAT
cnt = 110	feature = 33	correl = 0.103368	descr = Position_Specific_Bin_Base_13_Base_C
cnt = 111	feature = 86	correl = 0.0848042	descr = Xue_Structure_Feature_C101
cnt = 112	feature = 24	correl = -0.0611174	descr = Position_Specific_Bin_Base_10_Base_C
cnt = 113	feature = 105	correl = 0.100374	descr = Fold_of_Target_NoEndbrace_noends_Pos_13
cnt = 114	feature = 634	correl = 0.0867524	descr = N_Gram_TGGG
cnt = 115	feature = 72	correl = 0.0811179	descr = Fold_of_RNAi_Sequence_Pos_6
cnt = 116	feature = 417	correl = -0.116362	descr = N_Gram_GATC
cnt = 117	feature = 9	correl = 0.0890235	descr = Position_Specific_Bin_Base_2_Base_C
cnt = 118	feature = 671	correl = -0.0710507	descr = N_Gram_TTGC
cnt = 119	feature = 446	correl = 0.0854186	descr = N_Gram_GCCT
cnt = 120	feature = 12	correl = -0.0639653	descr = Position_Specific_Bin_Base_3_Base_A
cnt = 121	feature = 17	correl = 0.0762718	descr = Position_Specific_Bin_Base_5_Base_G
cnt = 122	feature = 81	correl = -0.0515979	descr = Xue_Structure_Feature_A110
cnt = 123	feature = 472	correl = 0.0967814	descr = N_Gram_GGAC
cnt = 124	feature = 525	correl = 0.136758	descr = N_Gram_GTG
cnt = 125	feature = 59	correl = -0.0485392	descr = Gibbs_of_Target_Sequence__Pos_15_Step_1
cnt = 126	feature = 28	correl = -0.110489	descr = Position_Specific_Bin_Base_12_Base_A
cnt = 127	feature = 10	correl = -0.0802303	descr = Position_Specific_Bin_Base_2_Base_G
cnt = 128	feature = 655	correl = -0.0685409	descr = N_Gram_TTAT
cnt = 129	feature = 608	correl = -0.107497	descr = N_Gram_TCTCT
cnt = 130	feature = 541	correl = 0.0595992	descr = N_Gram_GTTG
cnt = 131	feature = 455	correl = -0.0640527	descr = N_Gram_GCGT
cnt = 132	feature = 574	correl = -0.0589184	descr = N_Gram_TCAT
cnt = 133	feature = 80	correl = 0.0454459	descr = Xue_Structure_Feature_A111
cnt = 134	feature = 82	correl = 0.0494186	descr = Xue_Structure_Feature_A100
cnt = 135	feature = 57	correl = -0.0824215	descr = Gibbs_of_Target_Sequence__Pos_13_Step_1
cnt = 136	feature = 61	correl = -0.122222	descr = Gibbs_of_Target_Sequence__Pos_17_Step_1
cnt = 137	feature = 606	correl = -0.117488	descr = N_Gram_TCTCC
cnt = 138	feature = 8	correl = -0.0529968	descr = Position_Specific_Bin_Base_2_Base_A
cnt = 139	feature = 54	correl = -0.123644	descr = Gibbs_of_Target_Sequence__Pos_6_Step_1
cnt = 140	feature = 497	correl = 0.145706	descr = N_Gram_GGGC
cnt = 141	feature = 68	correl = 0.182332	descr = Fold_of_RNAi_Sequence_Pos_0
cnt = 142	feature = 548	correl = -0.0479147	descr = N_Gram_TAA
cnt = 143	feature = 460	correl = -0.0542849	descr = N_Gram_GCTC
cnt = 144	feature = 60	correl = -0.0529565	descr = Gibbs_of_Target_Sequence__Pos_16_Step_1
cnt = 145	feature = 508	correl = 0.0585569	descr = N_Gram_GGT
cnt = 146	feature = 209	correl = -0.0480691	descr = N_Gram_AGT
cnt = 147	feature = 51	correl = 0.0922182	descr = Gibbs_of_Target_Sequence__Pos_3_Step_1
cnt = 148	feature = 666	correl = -0.132351	descr = N_Gram_TTCTT
cnt = 149	feature = 545	correl = -0.0447023	descr = N_Gram_GTTT
cnt = 150	feature = 79	correl = 0.0444128	descr = Fold_of_RNAi_Sequence_Pos_16
cnt = 151	feature = 494	correl = 0.11958	descr = N_Gram_GGGA
cnt = 152	feature = 413	correl = -0.0443778	descr = N_Gram_GAT
cnt = 153	feature = 29	correl = 0.144214	descr = Position_Specific_Bin_Base_12_Base_C
cnt = 154	feature = 688	correl = -0.133379	descr = N_Gram_TTTTT
cnt = 155	feature = 76	correl = 0.106346	descr = Fold_of_RNAi_Sequence_Pos_13
cnt = 156	feature = 232	correl = -0.0568023	descr = N_Gram_ATC
cnt = 157	feature = 77	correl = 0.086522	descr = Fold_of_RNAi_Sequence_Pos_14
cnt = 158	feature = 336	correl = 0.0616629	descr = N_Gram_CGG
cnt = 159	feature = 306	correl = 0.0645485	descr = N_Gram_CCG
cnt = 160	feature = 58	correl = -0.177903	descr = Gibbs_of_Target_Sequence__Pos_14_Step_1
cnt = 161	feature = 547	correl = -0.0749633	descr = N_Gram_TA
cnt = 162	feature = 601	correl = -0.116722	descr = N_Gram_TCT
cnt = 163	feature = 67	correl = -0.0705325	descr = PF_RNAi_Fold_3'Free_Count
cnt = 164	feature = 649	correl = -0.111481	descr = N_Gram_TT
num rows = 521
num_elements = 85965
*
optimization finished, #iter = 493
nu = 0.566103
obj = -47.099295, rho = -0.632673
nSV = 351, nBSV = 237
num rows = 58
num_elements = 9570
*
optimization finished, #iter = 49
nu = 0.558720
obj = -4.880527, rho = -0.421825
nSV = 45, nBSV = 16
*
optimization finished, #iter = 493
nu = 0.566103
obj = -47.099295, rho = -0.632673
nSV = 351, nBSV = 237
CFS merit scores = 1.25579
CFS merit scores = 1.56633
CFS merit scores = 1.8222
CFS merit scores = 2.04796
CFS merit scores = 2.25132
CFS merit scores = 2.43701
CFS merit scores = 2.6099
CFS merit scores = 2.77153
CFS merit scores = 2.92374
CFS merit scores = 3.06833
CFS merit scores = 3.2061
CFS merit scores = 3.33792
CFS merit scores = 3.46422
CFS merit scores = 3.58576
CFS merit scores = 3.70303
CFS merit scores = 3.81637
CFS merit scores = 3.92618
CFS merit scores = 4.03067
CFS merit scores = 4.13134
CFS merit scores = 4.22849
CFS merit scores = 4.32267
CFS merit scores = 4.41406
CFS merit scores = 4.50298
CFS merit scores = 4.58962
CFS merit scores = 4.67409
CFS merit scores = 4.75651
CFS merit scores = 4.83605
CFS merit scores = 4.91409
CFS merit scores = 4.98893
CFS merit scores = 5.06221
CFS merit scores = 5.13393
CFS merit scores = 5.20413
CFS merit scores = 5.27298
CFS merit scores = 5.3405
CFS merit scores = 5.40306
CFS merit scores = 5.46393
CFS merit scores = 5.52222
CFS merit scores = 5.5794
CFS merit scores = 5.63548
CFS merit scores = 5.69006
CFS merit scores = 5.7425
CFS merit scores = 5.79309
CFS merit scores = 5.84069
CFS merit scores = 5.88709
CFS merit scores = 5.93256
CFS merit scores = 5.97106
CFS merit scores = 6.00704
CFS merit scores = 6.0408
CFS merit scores = 6.07324
CFS merit scores = 6.10365
CFS merit scores = 6.13309
CFS merit scores = 6.16122
CFS merit scores = 6.18784
CFS merit scores = 6.21119
CFS merit scores = 6.23126
CFS merit scores = 6.25001
CFS merit scores = 6.26789
CFS merit scores = 6.28259
CFS merit scores = 6.29681
CFS merit scores = 6.31033
CFS merit scores = 6.32374
CFS merit scores = 6.33692
CFS merit scores = 6.34986
CFS merit scores = 6.36302
CFS merit scores = 6.3764
CFS merit scores = 6.38908
CFS merit scores = 6.40018
CFS merit scores = 6.40941
CFS merit scores = 6.41857
CFS merit scores = 6.42818
CFS merit scores = 6.43643
CFS merit scores = 6.44385
CFS merit scores = 6.45122
CFS merit scores = 6.4566
CFS merit scores = 6.46112
CFS merit scores = 6.46534
CFS merit scores = 6.46988
CFS merit scores = 6.47462
CFS merit scores = 6.47755
CFS merit scores = 6.47896
CFS merit scores = 6.48063
CFS merit scores = 6.48229
CFS merit scores = 6.4844
CFS merit scores = 6.48457
CFS merit scores = 6.48479
CFS merit scores = 6.48365
CFS merit scores = 6.48268
CFS merit scores = 6.48175
CFS merit scores = 6.48082
CFS merit scores = 6.47998
CFS merit scores = 6.47933
CFS merit scores = 6.4787
CFS merit scores = 6.4782
CFS merit scores = 6.47794
CFS merit scores = 6.47735
CFS merit scores = 6.4757
CFS merit scores = 6.47397
CFS merit scores = 6.47249
CFS merit scores = 6.47045
CFS merit scores = 6.46811
CFS merit scores = 6.46555
CFS merit scores = 6.46252
CFS merit scores = 6.45959
CFS merit scores = 6.45681
CFS merit scores = 6.45306
CFS merit scores = 6.44932
CFS merit scores = 6.44546
CFS merit scores = 6.44178
CFS merit scores = 6.43841
CFS merit scores = 6.43483
CFS merit scores = 6.43083
CFS merit scores = 6.42657
CFS merit scores = 6.42245
CFS merit scores = 6.41857
CFS merit scores = 6.41439
CFS merit scores = 6.41001
CFS merit scores = 6.40557
CFS merit scores = 6.40134
CFS merit scores = 6.39724
CFS merit scores = 6.39271
CFS merit scores = 6.38689
CFS merit scores = 6.38135
CFS merit scores = 6.37624
CFS merit scores = 6.37103
CFS merit scores = 6.36601
CFS merit scores = 6.3606
CFS merit scores = 6.35514
CFS merit scores = 6.34972
CFS merit scores = 6.34376
CFS merit scores = 6.33786
CFS merit scores = 6.3321
CFS merit scores = 6.32636
CFS merit scores = 6.32086
CFS merit scores = 6.31575
CFS merit scores = 6.3096
CFS merit scores = 6.30386
CFS merit scores = 6.29792
CFS merit scores = 6.29196
CFS merit scores = 6.28553
CFS merit scores = 6.27937
CFS merit scores = 6.27237
CFS merit scores = 6.26537
CFS merit scores = 6.2581
CFS merit scores = 6.25081
CFS merit scores = 6.24289
CFS merit scores = 6.23516
CFS merit scores = 6.22778
CFS merit scores = 6.22058
CFS merit scores = 6.21374
CFS merit scores = 6.20722
CFS merit scores = 6.20082
CFS merit scores = 6.19453
CFS merit scores = 6.18771
CFS merit scores = 6.18049
CFS merit scores = 6.17352
CFS merit scores = 6.16662
CFS merit scores = 6.15902
CFS merit scores = 6.15157
CFS merit scores = 6.14421
CFS merit scores = 6.13679
CFS merit scores = 6.12903
CFS merit scores = 6.12145
CFS merit scores = 6.11407
CFS merit scores = 6.10632
CFS merit scores = 6.09875
CFS merit scores = 6.09132
CFS merit scores = 6.08412
CFS merit scores = 6.07648
CFS merit scores = 6.069
CFS merit scores = 6.06164
CFS merit scores = 6.05382
CFS merit scores = 6.0461
CFS merit scores = 6.0385
CFS merit scores = 6.03046
CFS merit scores = 6.02138
CFS merit scores = 6.01218
CFS merit scores = 6.00309
CFS merit scores = 5.99394
CFS merit scores = 5.98485
CFS merit scores = 5.97579
CFS merit scores = 5.9667
CFS merit scores = 5.95754
CFS merit scores = 5.94854
CFS merit scores = 5.93968
CFS merit scores = 5.93069
CFS merit scores = 5.92184
CFS merit scores = 5.91271
CFS merit scores = 5.90377
CFS merit scores = 5.89492
CFS merit scores = 5.88604
CFS merit scores = 5.8773
CFS merit scores = 5.86859
CFS merit scores = 5.86002
CFS merit scores = 5.85156
CFS merit scores = 5.84317
CFS merit scores = 5.83462
CFS merit scores = 5.8263
CFS merit scores = 5.81791
CFS merit scores = 5.80985
CFS merit scores = 5.80185
CFS merit scores = 5.79397
CFS merit scores = 5.78619
CFS merit scores = 5.77848
CFS merit scores = 5.77068
CFS merit scores = 5.76219
CFS merit scores = 5.75387
CFS merit scores = 5.7458
CFS merit scores = 5.73776
CFS merit scores = 5.72994
CFS merit scores = 5.72214
CFS merit scores = 5.71434
CFS merit scores = 5.70664
CFS merit scores = 5.69908
CFS merit scores = 5.69167
CFS merit scores = 5.68419
CFS merit scores = 5.67675
CFS merit scores = 5.66942
CFS merit scores = 5.6621
CFS merit scores = 5.655
CFS merit scores = 5.64795
CFS merit scores = 5.64068
CFS merit scores = 5.63359
CFS merit scores = 5.62662
CFS merit scores = 5.61954
CFS merit scores = 5.61234
CFS merit scores = 5.6051
CFS merit scores = 5.59805
CFS merit scores = 5.59102
CFS merit scores = 5.58412
CFS merit scores = 5.57735
CFS merit scores = 5.57036
CFS merit scores = 5.56325
CFS merit scores = 5.55629
CFS merit scores = 5.54945
CFS merit scores = 5.54266
CFS merit scores = 5.53593
CFS merit scores = 5.52936
CFS merit scores = 5.52272
CFS merit scores = 5.51623
CFS merit scores = 5.50965
CFS merit scores = 5.50313
CFS merit scores = 5.4967
CFS merit scores = 5.49026
CFS merit scores = 5.48388
CFS merit scores = 5.47741
CFS merit scores = 5.47087
CFS merit scores = 5.46433
CFS merit scores = 5.45771
CFS merit scores = 5.45119
CFS merit scores = 5.44464
CFS merit scores = 5.43814
CFS merit scores = 5.4317
CFS merit scores = 5.42527
CFS merit scores = 5.41881
CFS merit scores = 5.41248
CFS merit scores = 5.40623
CFS merit scores = 5.39998
CFS merit scores = 5.39374
CFS merit scores = 5.38755
CFS merit scores = 5.38122
CFS merit scores = 5.37493
CFS merit scores = 5.36873
CFS merit scores = 5.36245
CFS merit scores = 5.35605
CFS merit scores = 5.34973
CFS merit scores = 5.34352
CFS merit scores = 5.33735
CFS merit scores = 5.33121
CFS merit scores = 5.32513
CFS merit scores = 5.31911
CFS merit scores = 5.31322
CFS merit scores = 5.30696
CFS merit scores = 5.30047
CFS merit scores = 5.29412
CFS merit scores = 5.28776
CFS merit scores = 5.28137
CFS merit scores = 5.27506
CFS merit scores = 5.26877
CFS merit scores = 5.26256
CFS merit scores = 5.25647
CFS merit scores = 5.25016
CFS merit scores = 5.24375
CFS merit scores = 5.23739
CFS merit scores = 5.23109
CFS merit scores = 5.22493
CFS merit scores = 5.21873
CFS merit scores = 5.21249
CFS merit scores = 5.20614
CFS merit scores = 5.19991
CFS merit scores = 5.19376
CFS merit scores = 5.18754
CFS merit scores = 5.18139
CFS merit scores = 5.17522
CFS merit scores = 5.16869
CFS merit scores = 5.16224
CFS merit scores = 5.15572
CFS merit scores = 5.14927
CFS merit scores = 5.14286
CFS merit scores = 5.13635
CFS merit scores = 5.12993
CFS merit scores = 5.12333
CFS merit scores = 5.11671
CFS merit scores = 5.11021
CFS merit scores = 5.10375
CFS merit scores = 5.09727
CFS merit scores = 5.09085
CFS merit scores = 5.08444
CFS merit scores = 5.07812
CFS merit scores = 5.07169
CFS merit scores = 5.06502
CFS merit scores = 5.05832
CFS merit scores = 5.05161
CFS merit scores = 5.04498
CFS merit scores = 5.03797
CFS merit scores = 5.03095
CFS merit scores = 5.0239
CFS merit scores = 5.01666
CFS merit scores = 5.00933
CFS merit scores = 5.00207
CFS merit scores = 4.99496
CFS merit scores = 4.98786
CFS merit scores = 4.98077
CFS merit scores = 4.97335
CFS merit scores = 4.96591
CFS merit scores = 4.95812
CFS merit scores = 4.94995
CFS merit scores = 4.94164
CFS merit scores = 4.93327
CFS merit scores = 4.92501
CFS merit scores = 4.91654
CFS merit scores = 4.90801
CFS merit scores = 4.89955
CFS merit scores = 4.89063
CFS merit scores = 4.8815
CFS merit scores = 4.87246
CFS merit scores = 4.86322
CFS merit scores = 4.8539
CFS merit scores = 4.84476
CFS merit scores = 4.83576
CFS merit scores = 4.82588
CFS merit scores = 4.81595
CFS merit scores = 4.80612
CFS merit scores = 4.79629
CFS merit scores = 4.78621
CFS merit scores = 4.77576
CFS merit scores = 4.76511
CFS merit scores = 4.75437
CFS merit scores = 4.7437
CFS merit scores = 4.73295
CFS merit scores = 4.71807
CFS merit scores = 4.69809
cnt = 1	feature = 43	correl = -0.255793	descr = Position_Specific_Bin_Base_18_Base_A
cnt = 2	feature = 678	correl = -0.225281	descr = N_Gram_TTCTC
cnt = 3	feature = 448	correl = 0.0766245	descr = N_Gram_GCCT
cnt = 4	feature = 473	correl = 0.114234	descr = N_Gram_GGAAA
cnt = 5	feature = 514	correl = 0.0924545	descr = N_Gram_GGGTC
cnt = 6	feature = 313	correl = 0.108045	descr = N_Gram_CCTCA
cnt = 7	feature = 244	correl = 0.0730959	descr = N_Gram_ATGGG
cnt = 8	feature = 611	correl = 0.0940019	descr = N_Gram_TCGGC
cnt = 9	feature = 664	correl = 0.0799585	descr = N_Gram_TTAAG
cnt = 10	feature = 353	correl = 0.0785541	descr = N_Gram_CGTGG
cnt = 11	feature = 321	correl = 0.0729367	descr = N_Gram_CGACA
cnt = 12	feature = 351	correl = 0.070128	descr = N_Gram_CGTGA
cnt = 13	feature = 447	correl = -0.056263	descr = N_Gram_GCCGT
cnt = 14	feature = 598	correl = 0.0518716	descr = N_Gram_TCCCG
cnt = 15	feature = 322	correl = -0.0492413	descr = N_Gram_CGACC
cnt = 16	feature = 301	correl = 0.0448498	descr = N_Gram_CCCCG
cnt = 17	feature = 457	correl = 0.0448498	descr = N_Gram_GCGTA
cnt = 18	feature = 429	correl = 0.0724704	descr = N_Gram_GCAAT
cnt = 19	feature = 597	correl = 0.0606099	descr = N_Gram_TCCCA
cnt = 20	feature = 361	correl = 0.0857534	descr = N_Gram_CTATT
cnt = 21	feature = 217	correl = -0.0439411	descr = N_Gram_AGTGA
cnt = 22	feature = 576	correl = 0.0624943	descr = N_Gram_TATAA
cnt = 23	feature = 618	correl = 0.0565305	descr = N_Gram_TCTCG
cnt = 24	feature = 419	correl = -0.055789	descr = N_Gram_GATCG
cnt = 25	feature = 627	correl = 0.0508648	descr = N_Gram_TGAAA
cnt = 26	feature = 232	correl = -0.0455511	descr = N_Gram_ATCAA
cnt = 27	feature = 609	correl = -0.0492413	descr = N_Gram_TCGCA
cnt = 28	feature = 674	correl = 0.0442881	descr = N_Gram_TTCGA
cnt = 29	feature = 324	correl = 0.0883378	descr = N_Gram_CGACT
cnt = 30	feature = 219	correl = 0.0883378	descr = N_Gram_AGTTA
cnt = 31	feature = 578	correl = 0.0750185	descr = N_Gram_TATAT
cnt = 32	feature = 520	correl = 0.0549401	descr = N_Gram_GGTGC
cnt = 33	feature = 391	correl = 0.0525049	descr = N_Gram_GAAAC
cnt = 34	feature = 416	correl = 0.0455868	descr = N_Gram_GATAC
cnt = 35	feature = 432	correl = 0.0824809	descr = N_Gram_GCACT
cnt = 36	feature = 394	correl = -0.0442622	descr = N_Gram_GAAGG
cnt = 37	feature = 308	correl = 0.0550859	descr = N_Gram_CCGGC
cnt = 38	feature = 225	correl = 0.0542735	descr = N_Gram_ATACA
cnt = 39	feature = 555	correl = 0.0445252	descr = N_Gram_GTTGC
cnt = 40	feature = 267	correl = -0.0447454	descr = N_Gram_CACCC
cnt = 41	feature = 688	correl = -0.0474312	descr = N_Gram_TTGGA
cnt = 42	feature = 208	correl = -0.0498252	descr = N_Gram_AGGGC
cnt = 43	feature = 207	correl = -0.0651342	descr = N_Gram_AGGCT
cnt = 44	feature = 610	correl = 0.0648799	descr = N_Gram_TCGGA
cnt = 45	feature = 396	correl = 0.0527757	descr = N_Gram_GAATC
cnt = 46	feature = 380	correl = 0.0570962	descr = N_Gram_CTTCC
cnt = 47	feature = 247	correl = -0.0547916	descr = N_Gram_ATTAC
cnt = 48	feature = 345	correl = -0.0705616	descr = N_Gram_CGTAA
cnt = 49	feature = 657	correl = 0.0685304	descr = N_Gram_TGTGA
cnt = 50	feature = 246	correl = 0.0631997	descr = N_Gram_ATGTT
cnt = 51	feature = 551	correl = -0.0790862	descr = N_Gram_GTTAC
cnt = 52	feature = 389	correl = 0.0577329	descr = N_Gram_CTTTG
cnt = 53	feature = 527	correl = -0.0514624	descr = N_Gram_GTCAA
cnt = 54	feature = 467	correl = 0.0799764	descr = N_Gram_GCTGG
cnt = 55	feature = 82	correl = -0.0574263	descr = Xue_Structure_Feature_A010
cnt = 56	feature = 477	correl = 0.104332	descr = N_Gram_GGACC
cnt = 57	feature = 424	correl = -0.0691849	descr = N_Gram_GATTT
cnt = 58	feature = 653	correl = 0.0587498	descr = N_Gram_TGTAA
cnt = 59	feature = 348	correl = -0.0456528	descr = N_Gram_CGTCC
cnt = 60	feature = 667	correl = -0.0851363	descr = N_Gram_TTATA
cnt = 61	feature = 512	correl = 0.0448498	descr = N_Gram_GGGGT
cnt = 62	feature = 236	correl = -0.097297	descr = N_Gram_ATCGG
cnt = 63	feature = 461	correl = 0.0858528	descr = N_Gram_GCTAT
cnt = 64	feature = 160	correl = 0.0448498	descr = N_Gram_ACAGC
cnt = 65	feature = 456	correl = 0.0575207	descr = N_Gram_GCGGG
cnt = 66	feature = 421	correl = -0.0584037	descr = N_Gram_GATGC
cnt = 67	feature = 400	correl = -0.064095	descr = N_Gram_GACCT
cnt = 68	feature = 636	correl = 0.0931096	descr = N_Gram_TGCAC
cnt = 69	feature = 510	correl = 0.0877997	descr = N_Gram_GGGGC
cnt = 70	feature = 290	correl = 0.0476934	descr = N_Gram_CCAAT
cnt = 71	feature = 574	correl = 0.0802415	descr = N_Gram_TAGCA
cnt = 72	feature = 600	correl = -0.0649711	descr = N_Gram_TCCGC
cnt = 73	feature = 666	correl = -0.0735572	descr = N_Gram_TTACC
cnt = 74	feature = 641	correl = 0.0884103	descr = N_Gram_TGGAG
cnt = 75	feature = 545	correl = 0.112764	descr = N_Gram_GTGGC
cnt = 76	feature = 392	correl = 0.100755	descr = N_Gram_GAAAG
cnt = 77	feature = 649	correl = 0.0460523	descr = N_Gram_TGGGT
cnt = 78	feature = 224	correl = -0.14922	descr = N_Gram_ATAAG
cnt = 79	feature = 552	correl = 0.0847243	descr = N_Gram_GTTCC
cnt = 80	feature = 235	correl = -0.0492413	descr = N_Gram_ATCGC
cnt = 81	feature = 417	correl = 0.075923	descr = N_Gram_GATAT
cnt = 82	feature = 303	correl = 0.0684582	descr = N_Gram_CCCGC
cnt = 83	feature = 336	correl = 0.057566	descr = N_Gram_CGGAC
cnt = 84	feature = 629	correl = -0.0813739	descr = N_Gram_TGAGA
cnt = 85	feature = 257	correl = -0.0669001	descr = N_Gram_CAAAT
cnt = 86	feature = 494	correl = 0.0748259	descr = N_Gram_GGCGC
cnt = 87	feature = 312	correl = 0.0784148	descr = N_Gram_CCGTG
cnt = 88	feature = 291	correl = -0.0450395	descr = N_Gram_CCACG
cnt = 89	feature = 484	correl = 0.0649314	descr = N_Gram_GGATT
cnt = 90	feature = 272	correl = 0.0966225	descr = N_Gram_CACTC
cnt = 91	feature = 580	correl = -0.0568288	descr = N_Gram_TATTC
cnt = 92	feature = 579	correl = 0.0624687	descr = N_Gram_TATGT
cnt = 93	feature = 563	correl = 0.0605012	descr = N_Gram_TAAAT
cnt = 94	feature = 326	correl = -0.0912834	descr = N_Gram_CGAGT
cnt = 95	feature = 613	correl = 0.0558992	descr = N_Gram_TCGTT
cnt = 96	feature = 211	correl = 0.0755699	descr = N_Gram_AGGTT
cnt = 97	feature = 446	correl = 0.0580428	descr = N_Gram_GCCGC
cnt = 98	feature = 691	correl = 0.0843309	descr = N_Gram_TTGTG
cnt = 99	feature = 535	correl = 0.0982776	descr = N_Gram_GTCGG
cnt = 100	feature = 483	correl = -0.0892388	descr = N_Gram_GGATC
cnt = 101	feature = 315	correl = 0.0599956	descr = N_Gram_CCTCG
cnt = 102	feature = 651	correl = 0.0544855	descr = N_Gram_TGGTA
cnt = 103	feature = 209	correl = 0.10018	descr = N_Gram_AGGGG
cnt = 104	feature = 433	correl = -0.0707097	descr = N_Gram_GCAGA
cnt = 105	feature = 690	correl = -0.0539225	descr = N_Gram_TTGTA
cnt = 106	feature = 589	correl = -0.0584076	descr = N_Gram_TCATA
cnt = 107	feature = 683	correl = -0.0663177	descr = N_Gram_TTGAC
cnt = 108	feature = 648	correl = 0.0877997	descr = N_Gram_TGGGG
cnt = 109	feature = 363	correl = 0.0649461	descr = N_Gram_CTCAA
cnt = 110	feature = 631	correl = -0.0444781	descr = N_Gram_TGATC
cnt = 111	feature = 278	correl = 0.0832083	descr = N_Gram_CAGGA
cnt = 112	feature = 325	correl = 0.102203	descr = N_Gram_CGAGG
cnt = 113	feature = 573	correl = -0.0629578	descr = N_Gram_TAGAT
cnt = 114	feature = 423	correl = -0.0595979	descr = N_Gram_GATTA
cnt = 115	feature = 295	correl = 0.0455395	descr = N_Gram_CCATC
cnt = 116	feature = 228	correl = 0.0463331	descr = N_Gram_ATAGC
cnt = 117	feature = 540	correl = 0.047812	descr = N_Gram_GTGAC
cnt = 118	feature = 623	correl = -0.12972	descr = N_Gram_TCTTA
cnt = 119	feature = 645	correl = 0.146803	descr = N_Gram_TGGCT
cnt = 120	feature = 298	correl = 0.0721959	descr = N_Gram_CCCAA
cnt = 121	feature = 258	correl = 0.0465688	descr = N_Gram_CAACA
cnt = 122	feature = 360	correl = 0.0624943	descr = N_Gram_CTATA
cnt = 123	feature = 218	correl = 0.102945	descr = N_Gram_AGTGT
cnt = 124	feature = 304	correl = 0.0702418	descr = N_Gram_CCCGG
cnt = 125	feature = 686	correl = -0.141277	descr = N_Gram_TTGCG
cnt = 126	feature = 449	correl = 0.0605773	descr = N_Gram_GCCTC
cnt = 127	feature = 452	correl = 0.0737702	descr = N_Gram_GCGAG
cnt = 128	feature = 500	correl = 0.0518907	descr = N_Gram_GGGAA
cnt = 129	feature = 331	correl = 0.0590235	descr = N_Gram_CGCCG
cnt = 130	feature = 525	correl = -0.0627469	descr = N_Gram_GTATC
cnt = 131	feature = 314	correl = -0.0881514	descr = N_Gram_CCTCC
cnt = 132	feature = 511	correl = 0.0756844	descr = N_Gram_GGGGG
cnt = 133	feature = 407	correl = -0.0480842	descr = N_Gram_GAGCC
cnt = 134	feature = 659	correl = 0.0503127	descr = N_Gram_TGTGT
cnt = 135	feature = 451	correl = -0.0771366	descr = N_Gram_GCGAC
cnt = 136	feature = 647	correl = 0.0511865	descr = N_Gram_TGGGA
cnt = 137	feature = 654	correl = -0.0614479	descr = N_Gram_TGTCA
cnt = 138	feature = 695	correl = -0.045038	descr = N_Gram_TTTCG
cnt = 139	feature = 593	correl = 0.0584476	descr = N_Gram_TCCAA
cnt = 140	feature = 492	correl = 0.132646	descr = N_Gram_GGCCT
cnt = 141	feature = 531	correl = 0.050868	descr = N_Gram_GTCCC
cnt = 142	feature = 371	correl = -0.0737816	descr = N_Gram_CTGAT
cnt = 143	feature = 285	correl = -0.0664047	descr = N_Gram_CATCG
cnt = 144	feature = 586	correl = 0.0809286	descr = N_Gram_TCAGC
cnt = 145	feature = 546	correl = 0.0774851	descr = N_Gram_GTGGT
cnt = 146	feature = 517	correl = -0.0707976	descr = N_Gram_GGTAA
cnt = 147	feature = 441	correl = 0.0978444	descr = N_Gram_GCCAG
cnt = 148	feature = 497	correl = 0.153635	descr = N_Gram_GGCTT
cnt = 149	feature = 478	correl = 0.0981411	descr = N_Gram_GGACG
cnt = 150	feature = 455	correl = 0.064167	descr = N_Gram_GCGGC
cnt = 151	feature = 286	correl = 0.0786939	descr = N_Gram_CATCT
cnt = 152	feature = 440	correl = -0.0510814	descr = N_Gram_GCCAA
cnt = 153	feature = 660	correl = -0.0517423	descr = N_Gram_TGTTA
cnt = 154	feature = 306	correl = 0.0440284	descr = N_Gram_CCGA
cnt = 155	feature = 280	correl = 0.0815473	descr = N_Gram_CAGTA
cnt = 156	feature = 481	correl = 0.106159	descr = N_Gram_GGAGC
cnt = 157	feature = 428	correl = 0.0956937	descr = N_Gram_GCAAC
cnt = 158	feature = 318	correl = -0.0790128	descr = N_Gram_CCTTC
cnt = 159	feature = 454	correl = 0.0515601	descr = N_Gram_GCGGA
cnt = 160	feature = 364	correl = 0.0682814	descr = N_Gram_CTCAC
cnt = 161	feature = 553	correl = -0.07825	descr = N_Gram_GTTCT
cnt = 162	feature = 504	correl = 0.0756844	descr = N_Gram_GGGCA
cnt = 163	feature = 281	correl = 0.129518	descr = N_Gram_CAGTG
cnt = 164	feature = 643	correl = 0.102589	descr = N_Gram_TGGCC
cnt = 165	feature = 505	correl = 0.10175	descr = N_Gram_GGGCC
cnt = 166	feature = 608	correl = -0.100801	descr = N_Gram_TCGAG
cnt = 167	feature = 701	correl = -0.0691456	descr = N_Gram_TTTTG
cnt = 168	feature = 487	correl = 0.0854986	descr = N_Gram_GGCAT
cnt = 169	feature = 226	correl = -0.0793273	descr = N_Gram_ATACT
cnt = 170	feature = 399	correl = 0.0523441	descr = N_Gram_GACCG
cnt = 171	feature = 466	correl = 0.0652103	descr = N_Gram_GCTGC
cnt = 172	feature = 375	correl = 0.0453749	descr = N_Gram_CTGTG
cnt = 173	feature = 216	correl = -0.151815	descr = N_Gram_AGTCT
cnt = 174	feature = 612	correl = -0.0487143	descr = N_Gram_TCGTC
cnt = 175	feature = 341	correl = 0.107999	descr = N_Gram_CGGGA
cnt = 176	feature = 274	correl = 0.0834702	descr = N_Gram_CAGCA
cnt = 177	feature = 390	correl = 0.0849416	descr = N_Gram_GAAA
cnt = 178	feature = 463	correl = 0.0504524	descr = N_Gram_GCTCA
cnt = 179	feature = 404	correl = -0.0768158	descr = N_Gram_GACTG
cnt = 180	feature = 601	correl = -0.0849159	descr = N_Gram_TCCGG
cnt = 181	feature = 259	correl = 0.0687412	descr = N_Gram_CAAG
cnt = 182	feature = 594	correl = -0.0477594	descr = N_Gram_TCCAC
cnt = 183	feature = 521	correl = 0.0622921	descr = N_Gram_GGTTG
cnt = 184	feature = 435	correl = 0.0498434	descr = N_Gram_GCAGT
cnt = 185	feature = 26	correl = -0.0802373	descr = Position_Specific_Bin_Base_11_Base_G
cnt = 186	feature = 628	correl = -0.0711086	descr = N_Gram_TGAAG
cnt = 187	feature = 370	correl = -0.0576006	descr = N_Gram_CTCTC
cnt = 188	feature = 603	correl = -0.0561181	descr = N_Gram_TCCTC
cnt = 189	feature = 248	correl = 0.0458093	descr = N_Gram_ATTG
cnt = 190	feature = 413	correl = -0.0559163	descr = N_Gram_GAGTT
cnt = 191	feature = 450	correl = 0.132646	descr = N_Gram_GCCTT
cnt = 192	feature = 14	correl = -0.1502	descr = Position_Specific_Bin_Base_5_Base_A
cnt = 193	feature = 327	correl = -0.0450845	descr = N_Gram_CGAT
cnt = 194	feature = 373	correl = 0.0498909	descr = N_Gram_CTGGA
cnt = 195	feature = 36	correl = 0.059702	descr = Position_Specific_Bin_Base_15_Base_T
cnt = 196	feature = 501	correl = 0.105734	descr = N_Gram_GGGAC
cnt = 197	feature = 596	correl = 0.0638738	descr = N_Gram_TCCC
cnt = 198	feature = 39	correl = -0.0748419	descr = Position_Specific_Bin_Base_17_Base_A
cnt = 199	feature = 276	correl = -0.139525	descr = N_Gram_CAGCT
cnt = 200	feature = 25	correl = 0.0474742	descr = Position_Specific_Bin_Base_10_Base_T
cnt = 201	feature = 632	correl = -0.117916	descr = N_Gram_TGATT
cnt = 202	feature = 10	correl = 0.0723508	descr = Position_Specific_Bin_Base_3_Base_C
cnt = 203	feature = 30	correl = -0.102017	descr = Position_Specific_Bin_Base_12_Base_T
cnt = 204	feature = 475	correl = 0.053315	descr = N_Gram_GGAAG
cnt = 205	feature = 537	correl = -0.0945485	descr = N_Gram_GTCTT
cnt = 206	feature = 689	correl = 0.076648	descr = N_Gram_TTGGC
cnt = 207	feature = 11	correl = -0.054391	descr = Position_Specific_Bin_Base_4_Base_A
cnt = 208	feature = 23	correl = -0.0806504	descr = Position_Specific_Bin_Base_9_Base_T
cnt = 209	feature = 365	correl = -0.0923204	descr = N_Gram_CTCAT
cnt = 210	feature = 357	correl = 0.0501379	descr = N_Gram_CTA
cnt = 211	feature = 518	correl = 0.0626126	descr = N_Gram_GGTC
cnt = 212	feature = 33	correl = -0.113363	descr = Position_Specific_Bin_Base_14_Base_A
cnt = 213	feature = 350	correl = 0.132061	descr = N_Gram_CGTG
cnt = 214	feature = 557	correl = -0.0534548	descr = N_Gram_GTTGT
cnt = 215	feature = 41	correl = 0.0491441	descr = Position_Specific_Bin_Base_17_Base_G
cnt = 216	feature = 29	correl = 0.0813304	descr = Position_Specific_Bin_Base_12_Base_G
cnt = 217	feature = 35	correl = -0.047612	descr = Position_Specific_Bin_Base_15_Base_G
cnt = 218	feature = 420	correl = -0.109978	descr = N_Gram_GATCT
cnt = 219	feature = 32	correl = 0.130268	descr = Position_Specific_Bin_Base_13_Base_C
cnt = 220	feature = 468	correl = 0.0850152	descr = N_Gram_GCTT
cnt = 221	feature = 436	correl = 0.0724619	descr = N_Gram_GCAT
cnt = 222	feature = 21	correl = 0.0640325	descr = Position_Specific_Bin_Base_8_Base_T
cnt = 223	feature = 644	correl = -0.0798216	descr = N_Gram_TGGCG
cnt = 224	feature = 342	correl = 0.128717	descr = N_Gram_CGGGC
cnt = 225	feature = 387	correl = 0.0766834	descr = N_Gram_CTTTA
cnt = 226	feature = 13	correl = 0.0510965	descr = Position_Specific_Bin_Base_4_Base_T
cnt = 227	feature = 9	correl = -0.0546386	descr = Position_Specific_Bin_Base_2_Base_G
cnt = 228	feature = 426	correl = 0.124267	descr = N_Gram_GCAA
cnt = 229	feature = 44	correl = 0.109365	descr = Position_Specific_Bin_Base_18_Base_C
cnt = 230	feature = 558	correl = -0.0853291	descr = N_Gram_GTTTT
cnt = 231	feature = 72	correl = 0.102086	descr = Fold_of_RNAi_Sequence_Pos_9
cnt = 232	feature = 40	correl = 0.0877517	descr = Position_Specific_Bin_Base_17_Base_C
cnt = 233	feature = 206	correl = 0.102113	descr = N_Gram_AGGCG
cnt = 234	feature = 54	correl = -0.0557335	descr = Gibbs_of_Target_Sequence__Pos_8_Step_1
cnt = 235	feature = 265	correl = 0.0621859	descr = N_Gram_CACC
cnt = 236	feature = 616	correl = -0.0997089	descr = N_Gram_TCTCA
cnt = 237	feature = 624	correl = -0.135977	descr = N_Gram_TCTTC
cnt = 238	feature = 136	correl = 0.0516237	descr = N_Gram_AACAT
cnt = 239	feature = 46	correl = -0.0950701	descr = Position_Specific_Bin_Base_18_Base_T
cnt = 240	feature = 16	correl = 0.0644919	descr = Position_Specific_Bin_Base_5_Base_G
cnt = 241	feature = 71	correl = 0.0570467	descr = Fold_of_RNAi_Sequence_Pos_6
cnt = 242	feature = 24	correl = -0.0453259	descr = Position_Specific_Bin_Base_10_Base_G
cnt = 243	feature = 383	correl = -0.104132	descr = N_Gram_CTTGA
cnt = 244	feature = 673	correl = -0.0480288	descr = N_Gram_TTCCG
cnt = 245	feature = 539	correl = 0.0467646	descr = N_Gram_GTGA
cnt = 246	feature = 606	correl = -0.0612843	descr = N_Gram_TCGA
cnt = 247	feature = 529	correl = -0.0531036	descr = N_Gram_GTCC
cnt = 248	feature = 442	correl = 0.0479286	descr = N_Gram_GCCC
cnt = 249	feature = 105	correl = 0.0534014	descr = Fold_of_Target_NoEndbrace_noends_Pos_15
cnt = 250	feature = 237	correl = -0.064906	descr = N_Gram_ATCTC
cnt = 251	feature = 646	correl = 0.105942	descr = N_Gram_TGGG
cnt = 252	feature = 547	correl = 0.0680015	descr = N_Gram_GTGT
cnt = 253	feature = 334	correl = 0.0663428	descr = N_Gram_CGGA
cnt = 254	feature = 27	correl = -0.111	descr = Position_Specific_Bin_Base_12_Base_A
cnt = 255	feature = 59	correl = -0.0526008	descr = Gibbs_of_Target_Sequence__Pos_15_Step_1
cnt = 256	feature = 69	correl = 0.144874	descr = Fold_of_RNAi_Sequence_Pos_2
cnt = 257	feature = 496	correl = 0.0791347	descr = N_Gram_GGCT
cnt = 258	feature = 51	correl = -0.0491855	descr = Gibbs_of_Target_Sequence__Pos_4_Step_1
cnt = 259	feature = 395	correl = -0.0541473	descr = N_Gram_GAAGT
cnt = 260	feature = 18	correl = 0.128532	descr = Position_Specific_Bin_Base_6_Base_C
cnt = 261	feature = 684	correl = -0.0717365	descr = N_Gram_TTGC
cnt = 262	feature = 583	correl = 0.047168	descr = N_Gram_TCAC
cnt = 263	feature = 77	correl = 0.0676704	descr = Fold_of_RNAi_Sequence_Pos_15
cnt = 264	feature = 277	correl = 0.0606058	descr = N_Gram_CAGG
cnt = 265	feature = 604	correl = -0.108303	descr = N_Gram_TCCTT
cnt = 266	feature = 81	correl = 0.112098	descr = Xue_Structure_Feature_A101
cnt = 267	feature = 38	correl = 0.154993	descr = Position_Specific_Bin_Base_16_Base_C
cnt = 268	feature = 8	correl = 0.0882388	descr = Position_Specific_Bin_Base_2_Base_C
cnt = 269	feature = 572	correl = -0.0660272	descr = N_Gram_TACTT
cnt = 270	feature = 17	correl = -0.1439	descr = Position_Specific_Bin_Base_6_Base_A
cnt = 271	feature = 12	correl = 0.0472081	descr = Position_Specific_Bin_Base_4_Base_C
cnt = 272	feature = 541	correl = 0.0443085	descr = N_Gram_GTGC
cnt = 273	feature = 565	correl = -0.099727	descr = N_Gram_TAAG
cnt = 274	feature = 73	correl = 0.0525042	descr = Fold_of_RNAi_Sequence_Pos_11
cnt = 275	feature = 15	correl = 0.117325	descr = Position_Specific_Bin_Base_5_Base_C
cnt = 276	feature = 57	correl = -0.0881619	descr = Gibbs_of_Target_Sequence__Pos_13_Step_1
cnt = 277	feature = 595	correl = -0.138992	descr = N_Gram_TCCAG
cnt = 278	feature = 656	correl = 0.0753726	descr = N_Gram_TGTG
cnt = 279	feature = 418	correl = -0.118412	descr = N_Gram_GATC
cnt = 280	feature = 234	correl = -0.0759074	descr = N_Gram_ATCG
cnt = 281	feature = 79	correl = -0.0717641	descr = Xue_Structure_Feature_A110
cnt = 282	feature = 479	correl = 0.136895	descr = N_Gram_GGAG
cnt = 283	feature = 630	correl = -0.11707	descr = N_Gram_TGAT
cnt = 284	feature = 472	correl = 0.0772817	descr = N_Gram_GGAA
cnt = 285	feature = 388	correl = -0.0526176	descr = N_Gram_CTTTC
cnt = 286	feature = 544	correl = 0.0999848	descr = N_Gram_GTGG
cnt = 287	feature = 476	correl = 0.0898354	descr = N_Gram_GGAC
cnt = 288	feature = 67	correl = 0.157007	descr = Fold_of_RNAi_Sequence_Pos_0
cnt = 289	feature = 52	correl = -0.119077	descr = Gibbs_of_Target_Sequence__Pos_6_Step_1
cnt = 290	feature = 60	correl = -0.111311	descr = Gibbs_of_Target_Sequence__Pos_17_Step_1
cnt = 291	feature = 619	correl = -0.117051	descr = N_Gram_TCTCT
cnt = 292	feature = 80	correl = 0.0530725	descr = Xue_Structure_Feature_A100
cnt = 293	feature = 697	correl = -0.0585	descr = N_Gram_TTTG
cnt = 294	feature = 509	correl = 0.0541443	descr = N_Gram_GGGGA
cnt = 295	feature = 536	correl = -0.081874	descr = N_Gram_GTCT
cnt = 296	feature = 61	correl = -0.19477	descr = Gibbs_of_Target_Sequence__Pos_18_Step_1
cnt = 297	feature = 309	correl = 0.109583	descr = N_Gram_CCGGG
cnt = 298	feature = 700	correl = -0.127815	descr = N_Gram_TTTTC
cnt = 299	feature = 56	correl = 0.0660343	descr = Gibbs_of_Target_Sequence__Pos_12_Step_1
cnt = 300	feature = 28	correl = 0.140363	descr = Position_Specific_Bin_Base_12_Base_C
cnt = 301	feature = 367	correl = -0.114791	descr = N_Gram_CTCCA
cnt = 302	feature = 86	correl = 0.0468023	descr = Xue_Structure_Feature_C011
cnt = 303	feature = 681	correl = -0.0861382	descr = N_Gram_TTGA
cnt = 304	feature = 409	correl = 0.0726094	descr = N_Gram_GAGG
cnt = 305	feature = 70	correl = 0.0647924	descr = Fold_of_RNAi_Sequence_Pos_3
cnt = 306	feature = 214	correl = -0.0842201	descr = N_Gram_AGTC
cnt = 307	feature = 453	correl = 0.0883347	descr = N_Gram_GCGG
cnt = 308	feature = 283	correl = 0.0655313	descr = N_Gram_CATC
cnt = 309	feature = 58	correl = -0.201419	descr = Gibbs_of_Target_Sequence__Pos_14_Step_1
cnt = 310	feature = 633	correl = -0.0476861	descr = N_Gram_TGC
cnt = 311	feature = 76	correl = 0.0654704	descr = Fold_of_RNAi_Sequence_Pos_14
cnt = 312	feature = 382	correl = -0.0452868	descr = N_Gram_CTTG
cnt = 313	feature = 702	correl = -0.104708	descr = N_Gram_TTTTT
cnt = 314	feature = 78	correl = 0.0461948	descr = Fold_of_RNAi_Sequence_Pos_16
cnt = 315	feature = 68	correl = 0.179941	descr = Fold_of_RNAi_Sequence_Pos_1
cnt = 316	feature = 503	correl = 0.139264	descr = N_Gram_GGGC
cnt = 317	feature = 329	correl = 0.0670619	descr = N_Gram_CGCC
cnt = 318	feature = 662	correl = -0.0606262	descr = N_Gram_TTA
cnt = 319	feature = 602	correl = -0.0962677	descr = N_Gram_TCCT
cnt = 320	feature = 255	correl = 0.113959	descr = N_Gram_CAA
cnt = 321	feature = 599	correl = -0.0542676	descr = N_Gram_TCCG
cnt = 322	feature = 560	correl = -0.0452318	descr = N_Gram_TAA
cnt = 323	feature = 425	correl = 0.12695	descr = N_Gram_GCA
cnt = 324	feature = 460	correl = 0.0474591	descr = N_Gram_GCT
cnt = 325	feature = 605	correl = -0.0786267	descr = N_Gram_TCG
cnt = 326	feature = 508	correl = 0.0940687	descr = N_Gram_GGGG
cnt = 327	feature = 516	correl = 0.0732941	descr = N_Gram_GGT
cnt = 328	feature = 626	correl = -0.0926296	descr = N_Gram_TGA
cnt = 329	feature = 231	correl = -0.076158	descr = N_Gram_ATC
cnt = 330	feature = 405	correl = 0.0644775	descr = N_Gram_GAG
cnt = 331	feature = 356	correl = -0.0701932	descr = N_Gram_CT
cnt = 332	feature = 640	correl = 0.089568	descr = N_Gram_TGG
cnt = 333	feature = 538	correl = 0.121846	descr = N_Gram_GTG
cnt = 334	feature = 677	correl = -0.234287	descr = N_Gram_TTCT
cnt = 335	feature = 439	correl = 0.0730426	descr = N_Gram_GCC
cnt = 336	feature = 222	correl = -0.0966907	descr = N_Gram_AT
cnt = 337	feature = 615	correl = -0.203329	descr = N_Gram_TCTC
cnt = 338	feature = 83	correl = 0.0826214	descr = Xue_Structure_Feature_C111
cnt = 339	feature = 254	correl = 0.0741285	descr = N_Gram_CA
cnt = 340	feature = 376	correl = -0.116003	descr = N_Gram_CTT
cnt = 341	feature = 340	correl = 0.129862	descr = N_Gram_CGGG
cnt = 342	feature = 65	correl = -0.116819	descr = PF_RNAi_Fold_5'Free_Count
cnt = 343	feature = 305	correl = 0.0663525	descr = N_Gram_CCG
cnt = 344	feature = 66	correl = -0.0658058	descr = PF_RNAi_Fold_3'Free_Count
cnt = 345	feature = 591	correl = -0.133903	descr = N_Gram_TCC
cnt = 346	feature = 485	correl = 0.149835	descr = N_Gram_GGC
cnt = 347	feature = 661	correl = -0.126288	descr = N_Gram_TT
cnt = 348	feature = 614	correl = -0.137463	descr = N_Gram_TCT
cnt = 349	feature = 498	correl = 0.183921	descr = N_Gram_GGG
cnt = 350	feature = 64	correl = -0.171683	descr = PF_RNAi_Fold_Energy
cnt = 351	feature = 47	correl = -0.17902	descr = Gibbs_of_Target_Sequence_
num rows = 521
num_elements = 183392
*
optimization finished, #iter = 636
nu = 0.521870
obj = -40.694738, rho = -0.599695
nSV = 361, nBSV = 180
num rows = 58
num_elements = 20416
*
optimization finished, #iter = 52
nu = 0.450432
obj = -4.194619, rho = -0.409927
nSV = 44, nBSV = 11
*
optimization finished, #iter = 636
nu = 0.521870
obj = -40.694738, rho = -0.599695
nSV = 361, nBSV = 180
CFS merit scores = 1.31574
CFS merit scores = 1.60933
CFS merit scores = 1.85584
CFS merit scores = 2.07978
CFS merit scores = 2.28685
CFS merit scores = 2.47294
CFS merit scores = 2.64449
CFS merit scores = 2.8029
CFS merit scores = 2.94833
CFS merit scores = 3.08386
CFS merit scores = 3.21212
CFS merit scores = 3.33389
CFS merit scores = 3.44909
CFS merit scores = 3.5594
CFS merit scores = 3.66634
CFS merit scores = 3.7701
CFS merit scores = 3.87093
CFS merit scores = 3.96817
CFS merit scores = 4.06253
CFS merit scores = 4.1545
CFS merit scores = 4.24424
CFS merit scores = 4.33183
CFS merit scores = 4.41746
CFS merit scores = 4.50128
CFS merit scores = 4.5834
CFS merit scores = 4.66386
CFS merit scores = 4.74265
CFS merit scores = 4.81995
CFS merit scores = 4.89581
CFS merit scores = 4.96944
CFS merit scores = 5.04152
CFS merit scores = 5.11192
CFS merit scores = 5.17916
CFS merit scores = 5.24487
CFS merit scores = 5.30639
CFS merit scores = 5.366
CFS merit scores = 5.42376
CFS merit scores = 5.48025
CFS merit scores = 5.53441
CFS merit scores = 5.58559
CFS merit scores = 5.63524
CFS merit scores = 5.68316
CFS merit scores = 5.72815
CFS merit scores = 5.77117
CFS merit scores = 5.81031
CFS merit scores = 5.84723
CFS merit scores = 5.8813
CFS merit scores = 5.915
CFS merit scores = 5.94807
CFS merit scores = 5.97933
CFS merit scores = 6.01009
CFS merit scores = 6.03976
CFS merit scores = 6.06869
CFS merit scores = 6.09581
CFS merit scores = 6.12027
CFS merit scores = 6.14384
CFS merit scores = 6.16679
CFS merit scores = 6.18958
CFS merit scores = 6.20993
CFS merit scores = 6.22796
CFS merit scores = 6.24579
CFS merit scores = 6.26322
CFS merit scores = 6.28069
CFS merit scores = 6.29581
CFS merit scores = 6.31047
CFS merit scores = 6.32492
CFS merit scores = 6.33744
CFS merit scores = 6.34848
CFS merit scores = 6.35706
CFS merit scores = 6.36576
CFS merit scores = 6.37415
CFS merit scores = 6.38184
CFS merit scores = 6.38933
CFS merit scores = 6.39587
CFS merit scores = 6.40148
CFS merit scores = 6.40744
CFS merit scores = 6.413
CFS merit scores = 6.41876
CFS merit scores = 6.42478
CFS merit scores = 6.43065
CFS merit scores = 6.43637
CFS merit scores = 6.44238
CFS merit scores = 6.4479
CFS merit scores = 6.4536
CFS merit scores = 6.45869
CFS merit scores = 6.46087
CFS merit scores = 6.46277
CFS merit scores = 6.46489
CFS merit scores = 6.46725
CFS merit scores = 6.46913
CFS merit scores = 6.47087
CFS merit scores = 6.47272
CFS merit scores = 6.47397
CFS merit scores = 6.47526
CFS merit scores = 6.4752
CFS merit scores = 6.47401
CFS merit scores = 6.47223
CFS merit scores = 6.47069
CFS merit scores = 6.46696
CFS merit scores = 6.46368
CFS merit scores = 6.46077
CFS merit scores = 6.45811
CFS merit scores = 6.45389
CFS merit scores = 6.44975
CFS merit scores = 6.44584
CFS merit scores = 6.44212
CFS merit scores = 6.43859
CFS merit scores = 6.43522
CFS merit scores = 6.43202
CFS merit scores = 6.42848
CFS merit scores = 6.42457
CFS merit scores = 6.42016
CFS merit scores = 6.41548
CFS merit scores = 6.41103
CFS merit scores = 6.40625
CFS merit scores = 6.40166
CFS merit scores = 6.39751
CFS merit scores = 6.39342
CFS merit scores = 6.38914
CFS merit scores = 6.38519
CFS merit scores = 6.3813
CFS merit scores = 6.37719
CFS merit scores = 6.37326
CFS merit scores = 6.3686
CFS merit scores = 6.36423
CFS merit scores = 6.35977
CFS merit scores = 6.35503
CFS merit scores = 6.35002
CFS merit scores = 6.34528
CFS merit scores = 6.33985
CFS merit scores = 6.3344
CFS merit scores = 6.32915
CFS merit scores = 6.32406
CFS merit scores = 6.31904
CFS merit scores = 6.31395
CFS merit scores = 6.30875
CFS merit scores = 6.30344
CFS merit scores = 6.29813
CFS merit scores = 6.29205
CFS merit scores = 6.28565
CFS merit scores = 6.27938
CFS merit scores = 6.27329
CFS merit scores = 6.26643
CFS merit scores = 6.25955
CFS merit scores = 6.253
CFS merit scores = 6.24652
CFS merit scores = 6.23988
CFS merit scores = 6.23341
CFS merit scores = 6.22645
CFS merit scores = 6.2194
CFS merit scores = 6.21227
CFS merit scores = 6.2053
CFS merit scores = 6.1984
CFS merit scores = 6.19124
CFS merit scores = 6.18399
CFS merit scores = 6.17584
CFS merit scores = 6.16784
CFS merit scores = 6.16006
CFS merit scores = 6.15225
CFS merit scores = 6.1438
CFS merit scores = 6.13563
CFS merit scores = 6.12713
CFS merit scores = 6.1188
CFS merit scores = 6.11055
CFS merit scores = 6.10234
CFS merit scores = 6.09335
CFS merit scores = 6.08451
CFS merit scores = 6.07497
CFS merit scores = 6.06574
CFS merit scores = 6.05663
CFS merit scores = 6.0477
CFS merit scores = 6.03877
CFS merit scores = 6.02942
CFS merit scores = 6.02012
CFS merit scores = 6.01107
CFS merit scores = 6.00221
CFS merit scores = 5.99321
CFS merit scores = 5.98405
CFS merit scores = 5.97511
CFS merit scores = 5.96639
CFS merit scores = 5.95783
CFS merit scores = 5.94938
CFS merit scores = 5.9407
CFS merit scores = 5.93195
CFS merit scores = 5.92319
CFS merit scores = 5.9146
CFS merit scores = 5.90567
CFS merit scores = 5.8968
CFS merit scores = 5.88802
CFS merit scores = 5.87882
CFS merit scores = 5.86979
CFS merit scores = 5.86097
CFS merit scores = 5.85204
CFS merit scores = 5.84314
CFS merit scores = 5.83411
CFS merit scores = 5.82501
CFS merit scores = 5.8161
CFS merit scores = 5.8075
CFS merit scores = 5.79869
CFS merit scores = 5.79004
CFS merit scores = 5.78134
CFS merit scores = 5.77295
CFS merit scores = 5.76455
CFS merit scores = 5.75625
CFS merit scores = 5.74824
CFS merit scores = 5.73979
CFS merit scores = 5.73115
CFS merit scores = 5.72281
CFS merit scores = 5.71439
CFS merit scores = 5.70599
CFS merit scores = 5.69776
CFS merit scores = 5.68938
CFS merit scores = 5.68094
CFS merit scores = 5.67261
CFS merit scores = 5.66454
CFS merit scores = 5.6565
CFS merit scores = 5.64852
CFS merit scores = 5.64078
CFS merit scores = 5.63298
CFS merit scores = 5.62507
CFS merit scores = 5.61714
CFS merit scores = 5.60934
CFS merit scores = 5.6017
CFS merit scores = 5.59395
CFS merit scores = 5.58639
CFS merit scores = 5.57848
CFS merit scores = 5.57067
CFS merit scores = 5.56294
CFS merit scores = 5.55536
CFS merit scores = 5.5479
CFS merit scores = 5.54049
CFS merit scores = 5.53315
CFS merit scores = 5.52599
CFS merit scores = 5.51892
CFS merit scores = 5.51174
CFS merit scores = 5.50445
CFS merit scores = 5.49705
CFS merit scores = 5.48973
CFS merit scores = 5.48238
CFS merit scores = 5.47518
CFS merit scores = 5.46807
CFS merit scores = 5.46112
CFS merit scores = 5.4543
CFS merit scores = 5.44752
CFS merit scores = 5.44042
CFS merit scores = 5.4334
CFS merit scores = 5.42645
CFS merit scores = 5.41958
CFS merit scores = 5.41275
CFS merit scores = 5.40591
CFS merit scores = 5.39913
CFS merit scores = 5.39226
CFS merit scores = 5.38551
CFS merit scores = 5.3788
CFS merit scores = 5.37212
CFS merit scores = 5.36555
CFS merit scores = 5.35915
CFS merit scores = 5.35247
CFS merit scores = 5.34596
CFS merit scores = 5.33935
CFS merit scores = 5.33276
CFS merit scores = 5.3263
CFS merit scores = 5.31995
CFS merit scores = 5.31369
CFS merit scores = 5.30743
CFS merit scores = 5.30099
CFS merit scores = 5.29462
CFS merit scores = 5.28816
CFS merit scores = 5.28163
CFS merit scores = 5.27481
CFS merit scores = 5.26805
CFS merit scores = 5.26132
CFS merit scores = 5.25461
CFS merit scores = 5.24797
CFS merit scores = 5.24143
CFS merit scores = 5.23485
CFS merit scores = 5.22831
CFS merit scores = 5.22182
CFS merit scores = 5.21527
CFS merit scores = 5.20864
CFS merit scores = 5.20211
CFS merit scores = 5.19566
CFS merit scores = 5.18927
CFS merit scores = 5.18267
CFS merit scores = 5.176
CFS merit scores = 5.16924
CFS merit scores = 5.16258
CFS merit scores = 5.15594
CFS merit scores = 5.14922
CFS merit scores = 5.14252
CFS merit scores = 5.13571
CFS merit scores = 5.12884
CFS merit scores = 5.1221
CFS merit scores = 5.11518
CFS merit scores = 5.10829
CFS merit scores = 5.10148
CFS merit scores = 5.09477
CFS merit scores = 5.08794
CFS merit scores = 5.08115
CFS merit scores = 5.07407
CFS merit scores = 5.06671
CFS merit scores = 5.05902
CFS merit scores = 5.05143
CFS merit scores = 5.04375
CFS merit scores = 5.03598
CFS merit scores = 5.028
CFS merit scores = 5.02002
CFS merit scores = 5.01207
CFS merit scores = 5.00388
CFS merit scores = 4.99573
CFS merit scores = 4.98709
CFS merit scores = 4.97852
CFS merit scores = 4.96964
CFS merit scores = 4.96088
CFS merit scores = 4.95211
CFS merit scores = 4.94342
CFS merit scores = 4.93475
CFS merit scores = 4.92607
CFS merit scores = 4.91741
CFS merit scores = 4.90872
CFS merit scores = 4.90003
CFS merit scores = 4.89045
CFS merit scores = 4.88101
CFS merit scores = 4.87133
CFS merit scores = 4.86115
CFS merit scores = 4.85105
CFS merit scores = 4.84035
CFS merit scores = 4.82969
CFS merit scores = 4.81893
CFS merit scores = 4.80822
CFS merit scores = 4.79739
CFS merit scores = 4.78624
CFS merit scores = 4.77496
CFS merit scores = 4.76293
CFS merit scores = 4.75033
CFS merit scores = 4.73645
cnt = 1	feature = 64	correl = -0.315741	descr = Gibbs_of_Target_Sequence__Pos_20_Step_1
cnt = 2	feature = 49	correl = 0.257535	descr = Gibbs_of_Target_Sequence__Pos_1_Step_1
cnt = 3	feature = 629	correl = -0.125313	descr = N_Gram_TGCG
cnt = 4	feature = 368	correl = 0.086439	descr = N_Gram_CTGGG
cnt = 5	feature = 565	correl = 0.0749823	descr = N_Gram_TATAT
cnt = 6	feature = 485	correl = 0.100021	descr = N_Gram_GGCGC
cnt = 7	feature = 616	correl = 0.0454579	descr = N_Gram_TGACA
cnt = 8	feature = 264	correl = 0.0966289	descr = N_Gram_CACTC
cnt = 9	feature = 363	correl = 0.0483946	descr = N_Gram_CTCTA
cnt = 10	feature = 425	correl = 0.0724663	descr = N_Gram_GCAAT
cnt = 11	feature = 258	correl = -0.0445068	descr = N_Gram_CACCC
cnt = 12	feature = 281	correl = 0.063157	descr = N_Gram_CCAAG
cnt = 13	feature = 417	correl = 0.0742177	descr = N_Gram_GATGT
cnt = 14	feature = 661	correl = 0.0442807	descr = N_Gram_TTCGA
cnt = 15	feature = 442	correl = -0.0560626	descr = N_Gram_GCCGT
cnt = 16	feature = 228	correl = -0.0490554	descr = N_Gram_ATCGC
cnt = 17	feature = 351	correl = 0.0448412	descr = N_Gram_CTAAA
cnt = 18	feature = 659	correl = 0.0733953	descr = N_Gram_TTCAA
cnt = 19	feature = 595	correl = 0.0798773	descr = N_Gram_TCGAC
cnt = 20	feature = 315	correl = 0.0728701	descr = N_Gram_CGACA
cnt = 21	feature = 652	correl = 0.0644614	descr = N_Gram_TTAAC
cnt = 22	feature = 583	correl = 0.0518485	descr = N_Gram_TCCCG
cnt = 23	feature = 501	correl = 0.0448412	descr = N_Gram_GGGGT
cnt = 24	feature = 497	correl = 0.0448412	descr = N_Gram_GGGCT
cnt = 25	feature = 453	correl = 0.0448412	descr = N_Gram_GCGTA
cnt = 26	feature = 344	correl = 0.0700672	descr = N_Gram_CGTGA
cnt = 27	feature = 628	correl = 0.0518485	descr = N_Gram_TGCCG
cnt = 28	feature = 511	correl = 0.0501107	descr = N_Gram_GTATA
cnt = 29	feature = 322	correl = 0.0448412	descr = N_Gram_CGCCA
cnt = 30	feature = 614	correl = 0.0508786	descr = N_Gram_TGAAA
cnt = 31	feature = 399	correl = 0.0882741	descr = N_Gram_GACGG
cnt = 32	feature = 383	correl = 0.0525153	descr = N_Gram_GAAAC
cnt = 33	feature = 677	correl = 0.0843023	descr = N_Gram_TTGTG
cnt = 34	feature = 237	correl = 0.0730906	descr = N_Gram_ATGGG
cnt = 35	feature = 605	correl = 0.0478472	descr = N_Gram_TCTCG
cnt = 36	feature = 409	correl = 0.0724133	descr = N_Gram_GAGTC
cnt = 37	feature = 219	correl = 0.0543071	descr = N_Gram_ATACA
cnt = 38	feature = 674	correl = -0.0724834	descr = N_Gram_TTGGA
cnt = 39	feature = 244	correl = 0.0648243	descr = N_Gram_ATTTC
cnt = 40	feature = 267	correl = 0.0541348	descr = N_Gram_CAGCC
cnt = 41	feature = 510	correl = 0.0481283	descr = N_Gram_GTAAA
cnt = 42	feature = 391	correl = 0.0528731	descr = N_Gram_GAATC
cnt = 43	feature = 541	correl = -0.0786822	descr = N_Gram_GTTAC
cnt = 44	feature = 428	correl = -0.107537	descr = N_Gram_GCAGA
cnt = 45	feature = 456	correl = -0.0540667	descr = N_Gram_GCGTT
cnt = 46	feature = 341	correl = -0.0453035	descr = N_Gram_CGTCC
cnt = 47	feature = 546	correl = 0.0445789	descr = N_Gram_GTTGC
cnt = 48	feature = 324	correl = 0.0567535	descr = N_Gram_CGCTA
cnt = 49	feature = 418	correl = -0.0715682	descr = N_Gram_GATTA
cnt = 50	feature = 388	correl = -0.0440018	descr = N_Gram_GAAGG
cnt = 51	feature = 467	correl = 0.120026	descr = N_Gram_GGAAA
cnt = 52	feature = 331	correl = 0.049443	descr = N_Gram_CGGCC
cnt = 53	feature = 599	correl = -0.0478457	descr = N_Gram_TCGGG
cnt = 54	feature = 555	correl = 0.0801525	descr = N_Gram_TAAGC
cnt = 55	feature = 654	correl = -0.0527772	descr = N_Gram_TTACC
cnt = 56	feature = 255	correl = 0.0829143	descr = N_Gram_CACAG
cnt = 57	feature = 540	correl = 0.0882741	descr = N_Gram_GTTAA
cnt = 58	feature = 397	correl = -0.0636668	descr = N_Gram_GACCT
cnt = 59	feature = 306	correl = 0.0551439	descr = N_Gram_CCTAT
cnt = 60	feature = 416	correl = -0.0529468	descr = N_Gram_GATGC
cnt = 61	feature = 640	correl = 0.0682103	descr = N_Gram_TGGGT
cnt = 62	feature = 222	correl = 0.0711138	descr = N_Gram_ATAGT
cnt = 63	feature = 643	correl = -0.0517893	descr = N_Gram_TGTCA
cnt = 64	feature = 265	correl = 0.0467233	descr = N_Gram_CACTT
cnt = 65	feature = 447	correl = -0.0767367	descr = N_Gram_GCGAC
cnt = 66	feature = 656	correl = -0.0929285	descr = N_Gram_TTATA
cnt = 67	feature = 586	correl = -0.0858415	descr = N_Gram_TCCGC
cnt = 68	feature = 563	correl = -0.0521398	descr = N_Gram_TAGCC
cnt = 69	feature = 429	correl = 0.0466578	descr = N_Gram_GCAGC
cnt = 70	feature = 481	correl = 0.0980838	descr = N_Gram_GGCCC
cnt = 71	feature = 620	correl = -0.0488518	descr = N_Gram_TGATC
cnt = 72	feature = 483	correl = 0.134565	descr = N_Gram_GGCCT
cnt = 73	feature = 648	correl = 0.0503771	descr = N_Gram_TGTGT
cnt = 74	feature = 451	correl = 0.0500977	descr = N_Gram_GCGGC
cnt = 75	feature = 357	correl = 0.0919936	descr = N_Gram_CTCAA
cnt = 76	feature = 339	correl = -0.0674576	descr = N_Gram_CGTAC
cnt = 77	feature = 420	correl = -0.0652644	descr = N_Gram_GATTT
cnt = 78	feature = 494	correl = 0.0514292	descr = N_Gram_GGGCA
cnt = 79	feature = 538	correl = 0.046912	descr = N_Gram_GTGTA
cnt = 80	feature = 218	correl = -0.14867	descr = N_Gram_ATAAG
cnt = 81	feature = 327	correl = 0.0634342	descr = N_Gram_CGGAA
cnt = 82	feature = 627	correl = -0.0458337	descr = N_Gram_TGCCC
cnt = 83	feature = 318	correl = 0.0850226	descr = N_Gram_CGAGG
cnt = 84	feature = 292	correl = 0.0834916	descr = N_Gram_CCCAC
cnt = 85	feature = 597	correl = -0.0490554	descr = N_Gram_TCGCA
cnt = 86	feature = 226	correl = -0.0570998	descr = N_Gram_ATCAT
cnt = 87	feature = 477	correl = 0.0516967	descr = N_Gram_GGCAA
cnt = 88	feature = 303	correl = -0.087861	descr = N_Gram_CCGGT
cnt = 89	feature = 252	correl = 0.0899699	descr = N_Gram_CAAGG
cnt = 90	feature = 543	correl = -0.0483937	descr = N_Gram_GTTCG
cnt = 91	feature = 632	correl = 0.0883958	descr = N_Gram_TGGAG
cnt = 92	feature = 274	correl = 0.0869394	descr = N_Gram_CAGTG
cnt = 93	feature = 508	correl = 0.0549455	descr = N_Gram_GGTGC
cnt = 94	feature = 660	correl = 0.062669	descr = N_Gram_TTCCA
cnt = 95	feature = 619	correl = 0.0663225	descr = N_Gram_TGATA
cnt = 96	feature = 503	correl = 0.0924091	descr = N_Gram_GGGTC
cnt = 97	feature = 301	correl = 0.0702649	descr = N_Gram_CCGGC
cnt = 98	feature = 249	correl = 0.0532443	descr = N_Gram_CAAAA
cnt = 99	feature = 393	correl = 0.0442546	descr = N_Gram_GACAC
cnt = 100	feature = 448	correl = 0.0442632	descr = N_Gram_GCGAG
cnt = 101	feature = 285	correl = 0.0485221	descr = N_Gram_CCAGA
cnt = 102	feature = 419	correl = 0.0481975	descr = N_Gram_GATTG
cnt = 103	feature = 289	correl = 0.056537	descr = N_Gram_CCATC
cnt = 104	feature = 254	correl = 0.0518321	descr = N_Gram_CAATA
cnt = 105	feature = 241	correl = -0.0679949	descr = N_Gram_ATTAC
cnt = 106	feature = 686	correl = -0.0446259	descr = N_Gram_TTTGC
cnt = 107	feature = 309	correl = 0.0600399	descr = N_Gram_CCTCG
cnt = 108	feature = 457	correl = 0.0857943	descr = N_Gram_GCTAT
cnt = 109	feature = 365	correl = 0.0452315	descr = N_Gram_CTGAG
cnt = 110	feature = 536	correl = 0.0451637	descr = N_Gram_GTGGT
cnt = 111	feature = 270	correl = 0.0669812	descr = N_Gram_CAGGA
cnt = 112	feature = 588	correl = 0.0507833	descr = N_Gram_TCCGT
cnt = 113	feature = 348	correl = -0.04745	descr = N_Gram_CGTTC
cnt = 114	feature = 488	correl = 0.153505	descr = N_Gram_GGCTT
cnt = 115	feature = 529	correl = 0.0608454	descr = N_Gram_GTGAC
cnt = 116	feature = 246	correl = -0.118227	descr = N_Gram_ATTTT
cnt = 117	feature = 500	correl = 0.0514292	descr = N_Gram_GGGGG
cnt = 118	feature = 512	correl = -0.062498	descr = N_Gram_GTATC
cnt = 119	feature = 317	correl = -0.0967405	descr = N_Gram_CGACG
cnt = 120	feature = 207	correl = 0.117095	descr = N_Gram_AGTAA
cnt = 121	feature = 413	correl = 0.0662241	descr = N_Gram_GATAT
cnt = 122	feature = 518	correl = -0.0641985	descr = N_Gram_GTCCA
cnt = 123	feature = 492	correl = 0.0846977	descr = N_Gram_GGGAG
cnt = 124	feature = 509	correl = 0.0445121	descr = N_Gram_GGTTG
cnt = 125	feature = 394	correl = 0.0833145	descr = N_Gram_GACAG
cnt = 126	feature = 390	correl = -0.0650887	descr = N_Gram_GAATA
cnt = 127	feature = 437	correl = 0.0442898	descr = N_Gram_GCCCA
cnt = 128	feature = 455	correl = 0.0945412	descr = N_Gram_GCGTG
cnt = 129	feature = 440	correl = 0.0581111	descr = N_Gram_GCCGC
cnt = 130	feature = 687	correl = -0.0673101	descr = N_Gram_TTTGG
cnt = 131	feature = 624	correl = 0.106035	descr = N_Gram_TGCAA
cnt = 132	feature = 342	correl = -0.111636	descr = N_Gram_CGTCG
cnt = 133	feature = 647	correl = 0.105252	descr = N_Gram_TGTGG
cnt = 134	feature = 386	correl = 0.116463	descr = N_Gram_GAAGA
cnt = 135	feature = 662	correl = -0.0625584	descr = N_Gram_TTCGG
cnt = 136	feature = 308	correl = -0.100045	descr = N_Gram_CCTCC
cnt = 137	feature = 312	correl = -0.077094	descr = N_Gram_CCTTC
cnt = 138	feature = 544	correl = -0.0652554	descr = N_Gram_GTTCT
cnt = 139	feature = 396	correl = 0.0524747	descr = N_Gram_GACCG
cnt = 140	feature = 364	correl = -0.0637952	descr = N_Gram_CTCTC
cnt = 141	feature = 283	correl = 0.0591166	descr = N_Gram_CCACC
cnt = 142	feature = 478	correl = 0.0893482	descr = N_Gram_GGCAT
cnt = 143	feature = 505	correl = -0.0703818	descr = N_Gram_GGTAA
cnt = 144	feature = 435	correl = 0.114818	descr = N_Gram_GCCAG
cnt = 145	feature = 496	correl = 0.0772924	descr = N_Gram_GGGCG
cnt = 146	feature = 209	correl = 0.0994517	descr = N_Gram_AGTCA
cnt = 147	feature = 649	correl = -0.0513953	descr = N_Gram_TGTTA
cnt = 148	feature = 579	correl = 0.0837258	descr = N_Gram_TCCAA
cnt = 149	feature = 472	correl = 0.0890801	descr = N_Gram_GGAGC
cnt = 150	feature = 644	correl = 0.0728676	descr = N_Gram_TGTCC
cnt = 151	feature = 278	correl = -0.0659681	descr = N_Gram_CATCG
cnt = 152	feature = 441	correl = 0.0718506	descr = N_Gram_GCCGG
cnt = 153	feature = 681	correl = 0.0592949	descr = N_Gram_TTTCA
cnt = 154	feature = 633	correl = -0.0446265	descr = N_Gram_TGGAT
cnt = 155	feature = 136	correl = -0.124323	descr = N_Gram_AATAA
cnt = 156	feature = 461	correl = 0.0653288	descr = N_Gram_GCTGC
cnt = 157	feature = 499	correl = 0.0670674	descr = N_Gram_GGGGC
cnt = 158	feature = 436	correl = 0.0505059	descr = N_Gram_GCCAT
cnt = 159	feature = 539	correl = 0.0689761	descr = N_Gram_GTGTG
cnt = 160	feature = 574	correl = 0.0967779	descr = N_Gram_TCAGT
cnt = 161	feature = 596	correl = -0.114908	descr = N_Gram_TCGAG
cnt = 162	feature = 400	correl = -0.0801276	descr = N_Gram_GACGT
cnt = 163	feature = 547	correl = 0.0884316	descr = N_Gram_GTTGG
cnt = 164	feature = 305	correl = 0.10468	descr = N_Gram_CCGTG
cnt = 165	feature = 426	correl = 0.0777377	descr = N_Gram_GCAC
cnt = 166	feature = 520	correl = -0.0449245	descr = N_Gram_GTCCT
cnt = 167	feature = 277	correl = 0.0996108	descr = N_Gram_CATCC
cnt = 168	feature = 233	correl = -0.056193	descr = N_Gram_ATGAT
cnt = 169	feature = 214	correl = 0.055236	descr = N_Gram_AGTTG
cnt = 170	feature = 603	correl = -0.0652255	descr = N_Gram_TCTCA
cnt = 171	feature = 402	correl = -0.0771727	descr = N_Gram_GACTG
cnt = 172	feature = 473	correl = -0.117252	descr = N_Gram_GGATC
cnt = 173	feature = 14	correl = -0.0472451	descr = Position_Specific_Bin_Base_3_Base_T
cnt = 174	feature = 231	correl = 0.0543425	descr = N_Gram_ATCTT
cnt = 175	feature = 353	correl = 0.105131	descr = N_Gram_CTAT
cnt = 176	feature = 295	correl = 0.0996153	descr = N_Gram_CCCG
cnt = 177	feature = 382	correl = 0.0743496	descr = N_Gram_GAAA
cnt = 178	feature = 387	correl = -0.0550667	descr = N_Gram_GAAGC
cnt = 179	feature = 630	correl = -0.141106	descr = N_Gram_TGCGT
cnt = 180	feature = 407	correl = 0.0644015	descr = N_Gram_GAGGT
cnt = 181	feature = 81	correl = 0.0532574	descr = Xue_Structure_Feature_C101
cnt = 182	feature = 591	correl = -0.0644229	descr = N_Gram_TCCTC
cnt = 183	feature = 326	correl = 0.0636365	descr = N_Gram_CGGA
cnt = 184	feature = 21	correl = 0.0475506	descr = Position_Specific_Bin_Base_7_Base_T
cnt = 185	feature = 580	correl = -0.147061	descr = N_Gram_TCCAG
cnt = 186	feature = 259	correl = 0.0846636	descr = N_Gram_CACCT
cnt = 187	feature = 683	correl = -0.0445568	descr = N_Gram_TTTCG
cnt = 188	feature = 690	correl = -0.0776218	descr = N_Gram_TTTTG
cnt = 189	feature = 16	correl = -0.129915	descr = Position_Specific_Bin_Base_5_Base_A
cnt = 190	feature = 606	correl = -0.102151	descr = N_Gram_TCTCT
cnt = 191	feature = 367	correl = 0.105927	descr = N_Gram_CTGCA
cnt = 192	feature = 600	correl = -0.0514837	descr = N_Gram_TCGTC
cnt = 193	feature = 502	correl = 0.063971	descr = N_Gram_GGGT
cnt = 194	feature = 160	correl = 0.0538196	descr = N_Gram_ACCG
cnt = 195	feature = 60	correl = -0.0455979	descr = Gibbs_of_Target_Sequence__Pos_15_Step_1
cnt = 196	feature = 459	correl = -0.0553687	descr = N_Gram_GCTCC
cnt = 197	feature = 484	correl = -0.051706	descr = N_Gram_GGCGA
cnt = 198	feature = 15	correl = 0.0457689	descr = Position_Specific_Bin_Base_4_Base_T
cnt = 199	feature = 454	correl = -0.11341	descr = N_Gram_GCGTC
cnt = 200	feature = 250	correl = 0.075082	descr = N_Gram_CAAG
cnt = 201	feature = 40	correl = -0.102619	descr = Position_Specific_Bin_Base_17_Base_A
cnt = 202	feature = 56	correl = 0.0539918	descr = Gibbs_of_Target_Sequence__Pos_9_Step_1
cnt = 203	feature = 10	correl = -0.0610749	descr = Position_Specific_Bin_Base_2_Base_G
cnt = 204	feature = 24	correl = 0.0724008	descr = Position_Specific_Bin_Base_9_Base_G
cnt = 205	feature = 411	correl = 0.0670801	descr = N_Gram_GATA
cnt = 206	feature = 19	correl = -0.108709	descr = Position_Specific_Bin_Base_6_Base_A
cnt = 207	feature = 334	correl = 0.147338	descr = N_Gram_CGGGC
cnt = 208	feature = 13	correl = 0.0978987	descr = Position_Specific_Bin_Base_3_Base_C
cnt = 209	feature = 487	correl = 0.086719	descr = N_Gram_GGCT
cnt = 210	feature = 335	correl = -0.0868439	descr = N_Gram_CGGTA
cnt = 211	feature = 28	correl = -0.0890399	descr = Position_Specific_Bin_Base_12_Base_A
cnt = 212	feature = 389	correl = -0.0661732	descr = N_Gram_GAAGT
cnt = 213	feature = 57	correl = 0.0798759	descr = Gibbs_of_Target_Sequence__Pos_12_Step_1
cnt = 214	feature = 655	correl = -0.0481747	descr = N_Gram_TTAT
cnt = 215	feature = 33	correl = -0.104083	descr = Position_Specific_Bin_Base_14_Base_A
cnt = 216	feature = 610	correl = -0.0558676	descr = N_Gram_TCTTG
cnt = 217	feature = 47	correl = -0.0849472	descr = Position_Specific_Bin_Base_18_Base_T
cnt = 218	feature = 463	correl = 0.0718363	descr = N_Gram_GCTT
cnt = 219	feature = 43	correl = -0.0456094	descr = Position_Specific_Bin_Base_17_Base_T
cnt = 220	feature = 291	correl = 0.063444	descr = N_Gram_CCCA
cnt = 221	feature = 337	correl = -0.063269	descr = N_Gram_CGTA
cnt = 222	feature = 392	correl = 0.0679545	descr = N_Gram_GACA
cnt = 223	feature = 422	correl = 0.136158	descr = N_Gram_GCAA
cnt = 224	feature = 528	correl = 0.0725138	descr = N_Gram_GTGA
cnt = 225	feature = 39	correl = 0.127552	descr = Position_Specific_Bin_Base_16_Base_C
cnt = 226	feature = 626	correl = -0.0451951	descr = N_Gram_TGCC
cnt = 227	feature = 576	correl = -0.0476776	descr = N_Gram_TCATC
cnt = 228	feature = 18	correl = 0.0670435	descr = Position_Specific_Bin_Base_5_Base_G
cnt = 229	feature = 653	correl = -0.0705834	descr = N_Gram_TTAC
cnt = 230	feature = 8	correl = -0.0617368	descr = Position_Specific_Bin_Base_2_Base_A
cnt = 231	feature = 217	correl = -0.104164	descr = N_Gram_ATAA
cnt = 232	feature = 350	correl = 0.0807625	descr = N_Gram_CTA
cnt = 233	feature = 522	correl = -0.106336	descr = N_Gram_GTCGA
cnt = 234	feature = 23	correl = 0.0640235	descr = Position_Specific_Bin_Base_8_Base_T
cnt = 235	feature = 623	correl = 0.0894808	descr = N_Gram_TGCA
cnt = 236	feature = 105	correl = -0.0586989	descr = Fold_of_Target_NoBeginbrace_noends_Pos_4
cnt = 237	feature = 609	correl = -0.119215	descr = N_Gram_TCTTC
cnt = 238	feature = 30	correl = 0.0971044	descr = Position_Specific_Bin_Base_12_Base_G
cnt = 239	feature = 449	correl = 0.0576379	descr = N_Gram_GCGCC
cnt = 240	feature = 11	correl = 0.0839022	descr = Position_Specific_Bin_Base_2_Base_T
cnt = 241	feature = 466	correl = 0.0605593	descr = N_Gram_GGAA
cnt = 242	feature = 514	correl = 0.0495725	descr = N_Gram_GTCA
cnt = 243	feature = 41	correl = 0.104833	descr = Position_Specific_Bin_Base_17_Base_C
cnt = 244	feature = 468	correl = 0.107474	descr = N_Gram_GGAC
cnt = 245	feature = 17	correl = 0.0802261	descr = Position_Specific_Bin_Base_5_Base_C
cnt = 246	feature = 69	correl = 0.119763	descr = Fold_of_RNAi_Sequence_Pos_2
cnt = 247	feature = 572	correl = 0.0879668	descr = N_Gram_TCAG
cnt = 248	feature = 20	correl = 0.080755	descr = Position_Specific_Bin_Base_6_Base_C
cnt = 249	feature = 82	correl = 0.0593089	descr = Xue_Structure_Feature_C010
cnt = 250	feature = 314	correl = -0.0447017	descr = N_Gram_CGAC
cnt = 251	feature = 52	correl = -0.0621262	descr = Gibbs_of_Target_Sequence__Pos_4_Step_1
cnt = 252	feature = 645	correl = 0.0936193	descr = N_Gram_TGTG
cnt = 253	feature = 460	correl = 0.0707826	descr = N_Gram_GCTG
cnt = 254	feature = 72	correl = 0.066735	descr = Fold_of_RNAi_Sequence_Pos_9
cnt = 255	feature = 58	correl = -0.0816743	descr = Gibbs_of_Target_Sequence__Pos_13_Step_1
cnt = 256	feature = 32	correl = 0.0921578	descr = Position_Specific_Bin_Base_13_Base_C
cnt = 257	feature = 450	correl = 0.0583028	descr = N_Gram_GCGG
cnt = 258	feature = 78	correl = 0.098503	descr = Xue_Structure_Feature_A101
cnt = 259	feature = 232	correl = -0.0556832	descr = N_Gram_ATGA
cnt = 260	feature = 9	correl = 0.0526558	descr = Position_Specific_Bin_Base_2_Base_C
cnt = 261	feature = 526	correl = -0.0775986	descr = N_Gram_GTCTT
cnt = 262	feature = 61	correl = -0.100253	descr = Gibbs_of_Target_Sequence__Pos_17_Step_1
cnt = 263	feature = 280	correl = 0.0688441	descr = N_Gram_CCAA
cnt = 264	feature = 54	correl = -0.0999396	descr = Gibbs_of_Target_Sequence__Pos_6_Step_1
cnt = 265	feature = 12	correl = -0.0609064	descr = Position_Specific_Bin_Base_3_Base_A
cnt = 266	feature = 304	correl = 0.0630603	descr = N_Gram_CCGT
cnt = 267	feature = 636	correl = -0.0921819	descr = N_Gram_TGGCG
cnt = 268	feature = 272	correl = 0.0954197	descr = N_Gram_CAGT
cnt = 269	feature = 77	correl = -0.0642143	descr = Xue_Structure_Feature_A110
cnt = 270	feature = 73	correl = 0.0909172	descr = Fold_of_RNAi_Sequence_Pos_12
cnt = 271	feature = 343	correl = 0.164484	descr = N_Gram_CGTG
cnt = 272	feature = 521	correl = -0.0959763	descr = N_Gram_GTCG
cnt = 273	feature = 615	correl = -0.0786589	descr = N_Gram_TGAAG
cnt = 274	feature = 38	correl = -0.109084	descr = Position_Specific_Bin_Base_16_Base_A
cnt = 275	feature = 46	correl = 0.279209	descr = Position_Specific_Bin_Base_18_Base_G
cnt = 276	feature = 618	correl = -0.0910242	descr = N_Gram_TGAT
cnt = 277	feature = 76	correl = 0.043969	descr = Fold_of_RNAi_Sequence_Pos_16
cnt = 278	feature = 517	correl = -0.0473389	descr = N_Gram_GTCC
cnt = 279	feature = 691	correl = -0.0834092	descr = N_Gram_TTTTT
cnt = 280	feature = 553	correl = -0.110225	descr = N_Gram_TAAG
cnt = 281	feature = 545	correl = 0.0551173	descr = N_Gram_GTTG
cnt = 282	feature = 29	correl = 0.131466	descr = Position_Specific_Bin_Base_12_Base_C
cnt = 283	feature = 458	correl = -0.0500816	descr = N_Gram_GCTC
cnt = 284	feature = 439	correl = 0.0668847	descr = N_Gram_GCCG
cnt = 285	feature = 67	correl = 0.115054	descr = Fold_of_RNAi_Sequence_Pos_0
cnt = 286	feature = 525	correl = -0.0762125	descr = N_Gram_GTCT
cnt = 287	feature = 594	correl = -0.066013	descr = N_Gram_TCGA
cnt = 288	feature = 51	correl = 0.0948038	descr = Gibbs_of_Target_Sequence__Pos_3_Step_1
cnt = 289	feature = 479	correl = 0.168278	descr = N_Gram_GGCC
cnt = 290	feature = 361	correl = -0.109807	descr = N_Gram_CTCCT
cnt = 291	feature = 558	correl = -0.0685235	descr = N_Gram_TAC
cnt = 292	feature = 531	correl = 0.0511179	descr = N_Gram_GTGC
cnt = 293	feature = 667	correl = -0.0763679	descr = N_Gram_TTGA
cnt = 294	feature = 664	correl = -0.205475	descr = N_Gram_TTCTC
cnt = 295	feature = 276	correl = 0.0716209	descr = N_Gram_CATC
cnt = 296	feature = 689	correl = -0.123877	descr = N_Gram_TTTTC
cnt = 297	feature = 86	correl = 0.0685732	descr = Xue_Structure_Feature_G100
cnt = 298	feature = 360	correl = -0.0934474	descr = N_Gram_CTCCA
cnt = 299	feature = 68	correl = 0.147956	descr = Fold_of_RNAi_Sequence_Pos_1
cnt = 300	feature = 421	correl = 0.0993473	descr = N_Gram_GCA
cnt = 301	feature = 59	correl = -0.173148	descr = Gibbs_of_Target_Sequence__Pos_14_Step_1
cnt = 302	feature = 290	correl = 0.0472243	descr = N_Gram_CCC
cnt = 303	feature = 375	correl = -0.0467989	descr = N_Gram_CTTG
cnt = 304	feature = 80	correl = 0.0753008	descr = Xue_Structure_Feature_C110
cnt = 305	feature = 340	correl = -0.0797355	descr = N_Gram_CGTC
cnt = 306	feature = 248	correl = 0.128825	descr = N_Gram_CAA
cnt = 307	feature = 641	correl = 0.0825464	descr = N_Gram_TGT
cnt = 308	feature = 651	correl = -0.0632509	descr = N_Gram_TTA
cnt = 309	feature = 373	correl = -0.122145	descr = N_Gram_CTTC
cnt = 310	feature = 631	correl = 0.0658107	descr = N_Gram_TGG
cnt = 311	feature = 225	correl = -0.0683281	descr = N_Gram_ATC
cnt = 312	feature = 321	correl = 0.0681088	descr = N_Gram_CGCC
cnt = 313	feature = 578	correl = -0.0816624	descr = N_Gram_TCCA
cnt = 314	feature = 313	correl = -0.0525714	descr = N_Gram_CGA
cnt = 315	feature = 602	correl = -0.168925	descr = N_Gram_TCTC
cnt = 316	feature = 527	correl = 0.13684	descr = N_Gram_GTG
cnt = 317	feature = 688	correl = -0.123213	descr = N_Gram_TTTT
cnt = 318	feature = 504	correl = 0.0569926	descr = N_Gram_GGT
cnt = 319	feature = 332	correl = 0.125133	descr = N_Gram_CGGG
cnt = 320	feature = 612	correl = -0.0810715	descr = N_Gram_TGA
cnt = 321	feature = 79	correl = 0.0562995	descr = Xue_Structure_Feature_C111
cnt = 322	feature = 66	correl = -0.0827188	descr = PF_RNAi_Fold_5'Free_Count
cnt = 323	feature = 593	correl = -0.0976397	descr = N_Gram_TCG
cnt = 324	feature = 680	correl = -0.091051	descr = N_Gram_TTTC
cnt = 325	feature = 247	correl = 0.100019	descr = N_Gram_CA
cnt = 326	feature = 356	correl = -0.0849171	descr = N_Gram_CTC
cnt = 327	feature = 666	correl = -0.0718793	descr = N_Gram_TTG
cnt = 328	feature = 601	correl = -0.0915187	descr = N_Gram_TCT
cnt = 329	feature = 475	correl = 0.149938	descr = N_Gram_GGC
cnt = 330	feature = 549	correl = -0.0767554	descr = N_Gram_TA
cnt = 331	feature = 325	correl = 0.05753	descr = N_Gram_CGG
cnt = 332	feature = 657	correl = -0.136732	descr = N_Gram_TTC
cnt = 333	feature = 464	correl = 0.147063	descr = N_Gram_GG
cnt = 334	feature = 446	correl = -0.0613498	descr = N_Gram_GCG
cnt = 335	feature = 65	correl = -0.146326	descr = PF_RNAi_Fold_Energy
cnt = 336	feature = 83	correl = -0.0764503	descr = Xue_Structure_Feature_C000
num rows = 522
num_elements = 175914
*
optimization finished, #iter = 611
nu = 0.522687
obj = -42.182228, rho = -0.687912
nSV = 364, nBSV = 186
num rows = 57
num_elements = 19209
*
optimization finished, #iter = 55
nu = 0.434251
obj = -3.348547, rho = -0.523245
nSV = 42, nBSV = 10
*
optimization finished, #iter = 611
nu = 0.522687
obj = -42.182228, rho = -0.687912
nSV = 364, nBSV = 186
TEST = 16 AVE CORR = 0.613589
