# Supplementary material for: Improving model predictions for RNA interference activities that use support vector machine regression by combining and filtering features
Source: BMC Bioinformatics. 2007 Jun 6;8:182. doi: 10.1186/1471-2105-8-182 (PMC1906837; doi:10.1186/1471-2105-8-182)
Supplement: Additional file 6 — tr_579_cfsfilters. The features found to be useful by Correlation based Feature in training and testing the 579 dataset by cross validation, at t-test values from 0 to 90. [file 1471-2105-8-182-S6.gz › tr_579_file_17]

17
ave count = 336.8

CFS merit scores = 1.3532
CFS merit scores = 1.59912
CFS merit scores = 1.85226
CFS merit scores = 2.07793
CFS merit scores = 2.27912
CFS merit scores = 2.46022
CFS merit scores = 2.62706
CFS merit scores = 2.78294
CFS merit scores = 2.92863
CFS merit scores = 3.06621
CFS merit scores = 3.19633
CFS merit scores = 3.32125
CFS merit scores = 3.44155
CFS merit scores = 3.55742
CFS merit scores = 3.66925
CFS merit scores = 3.77719
CFS merit scores = 3.88144
CFS merit scores = 3.98199
CFS merit scores = 4.07782
CFS merit scores = 4.17038
CFS merit scores = 4.25929
CFS merit scores = 4.34557
CFS merit scores = 4.42957
CFS merit scores = 4.51038
CFS merit scores = 4.58903
CFS merit scores = 4.6652
CFS merit scores = 4.74
CFS merit scores = 4.8134
CFS merit scores = 4.88543
CFS merit scores = 4.95573
CFS merit scores = 5.02409
CFS merit scores = 5.09054
CFS merit scores = 5.15496
CFS merit scores = 5.21851
CFS merit scores = 5.28089
CFS merit scores = 5.34174
CFS merit scores = 5.40152
CFS merit scores = 5.45947
CFS merit scores = 5.51623
CFS merit scores = 5.57088
CFS merit scores = 5.62358
CFS merit scores = 5.67344
CFS merit scores = 5.7219
CFS merit scores = 5.76931
CFS merit scores = 5.81577
CFS merit scores = 5.85982
CFS merit scores = 5.90298
CFS merit scores = 5.9455
CFS merit scores = 5.9871
CFS merit scores = 6.02718
CFS merit scores = 6.06483
CFS merit scores = 6.09924
CFS merit scores = 6.13197
CFS merit scores = 6.16477
CFS merit scores = 6.19652
CFS merit scores = 6.22706
CFS merit scores = 6.25254
CFS merit scores = 6.27667
CFS merit scores = 6.29932
CFS merit scores = 6.31947
CFS merit scores = 6.33671
CFS merit scores = 6.35385
CFS merit scores = 6.36998
CFS merit scores = 6.38512
CFS merit scores = 6.39893
CFS merit scores = 6.41116
CFS merit scores = 6.4223
CFS merit scores = 6.43199
CFS merit scores = 6.44123
CFS merit scores = 6.4499
CFS merit scores = 6.45803
CFS merit scores = 6.46612
CFS merit scores = 6.47452
CFS merit scores = 6.48212
CFS merit scores = 6.48955
CFS merit scores = 6.49665
CFS merit scores = 6.50245
CFS merit scores = 6.50815
CFS merit scores = 6.51289
CFS merit scores = 6.5179
CFS merit scores = 6.52228
CFS merit scores = 6.52589
CFS merit scores = 6.52971
CFS merit scores = 6.53401
CFS merit scores = 6.53727
CFS merit scores = 6.5405
CFS merit scores = 6.54305
CFS merit scores = 6.5451
CFS merit scores = 6.5472
CFS merit scores = 6.54957
CFS merit scores = 6.55193
CFS merit scores = 6.55396
CFS merit scores = 6.55525
CFS merit scores = 6.55674
CFS merit scores = 6.5583
CFS merit scores = 6.55966
CFS merit scores = 6.56074
CFS merit scores = 6.56099
CFS merit scores = 6.55976
CFS merit scores = 6.55874
CFS merit scores = 6.557
CFS merit scores = 6.55571
CFS merit scores = 6.55225
CFS merit scores = 6.54914
CFS merit scores = 6.54602
CFS merit scores = 6.54319
CFS merit scores = 6.54053
CFS merit scores = 6.53761
CFS merit scores = 6.5339
CFS merit scores = 6.53003
CFS merit scores = 6.52633
CFS merit scores = 6.52299
CFS merit scores = 6.5193
CFS merit scores = 6.5152
CFS merit scores = 6.51143
CFS merit scores = 6.50742
CFS merit scores = 6.50339
CFS merit scores = 6.4997
CFS merit scores = 6.49528
CFS merit scores = 6.49094
CFS merit scores = 6.48605
CFS merit scores = 6.48057
CFS merit scores = 6.47498
CFS merit scores = 6.4685
CFS merit scores = 6.46195
CFS merit scores = 6.45508
CFS merit scores = 6.44825
CFS merit scores = 6.4417
CFS merit scores = 6.43529
CFS merit scores = 6.42893
CFS merit scores = 6.42259
CFS merit scores = 6.41635
CFS merit scores = 6.41011
CFS merit scores = 6.40367
CFS merit scores = 6.39736
CFS merit scores = 6.39115
CFS merit scores = 6.38513
CFS merit scores = 6.37934
CFS merit scores = 6.37341
CFS merit scores = 6.36775
CFS merit scores = 6.3613
CFS merit scores = 6.35477
CFS merit scores = 6.34848
CFS merit scores = 6.34237
CFS merit scores = 6.33582
CFS merit scores = 6.329
CFS merit scores = 6.32209
CFS merit scores = 6.3154
CFS merit scores = 6.30887
CFS merit scores = 6.30117
CFS merit scores = 6.2935
CFS merit scores = 6.28595
CFS merit scores = 6.27871
CFS merit scores = 6.27091
CFS merit scores = 6.26304
CFS merit scores = 6.25548
CFS merit scores = 6.24786
CFS merit scores = 6.24048
CFS merit scores = 6.23318
CFS merit scores = 6.22518
CFS merit scores = 6.21746
CFS merit scores = 6.20978
CFS merit scores = 6.20214
CFS merit scores = 6.19474
CFS merit scores = 6.18729
CFS merit scores = 6.17941
CFS merit scores = 6.17124
CFS merit scores = 6.16327
CFS merit scores = 6.1555
CFS merit scores = 6.14721
CFS merit scores = 6.1389
CFS merit scores = 6.13072
CFS merit scores = 6.12246
CFS merit scores = 6.11438
CFS merit scores = 6.10596
CFS merit scores = 6.09761
CFS merit scores = 6.08943
CFS merit scores = 6.08144
CFS merit scores = 6.07347
CFS merit scores = 6.06556
CFS merit scores = 6.05707
CFS merit scores = 6.04875
CFS merit scores = 6.04023
CFS merit scores = 6.0318
CFS merit scores = 6.02323
CFS merit scores = 6.01441
CFS merit scores = 6.00565
CFS merit scores = 5.99706
CFS merit scores = 5.98858
CFS merit scores = 5.97965
CFS merit scores = 5.97058
CFS merit scores = 5.96143
CFS merit scores = 5.95217
CFS merit scores = 5.94288
CFS merit scores = 5.93315
CFS merit scores = 5.92367
CFS merit scores = 5.91439
CFS merit scores = 5.90526
CFS merit scores = 5.8962
CFS merit scores = 5.88734
CFS merit scores = 5.87812
CFS merit scores = 5.86909
CFS merit scores = 5.8603
CFS merit scores = 5.8506
CFS merit scores = 5.84097
CFS merit scores = 5.83142
CFS merit scores = 5.82217
CFS merit scores = 5.81307
CFS merit scores = 5.80397
CFS merit scores = 5.79495
CFS merit scores = 5.78618
CFS merit scores = 5.77749
CFS merit scores = 5.76863
CFS merit scores = 5.75992
CFS merit scores = 5.75102
CFS merit scores = 5.74225
CFS merit scores = 5.73331
CFS merit scores = 5.72454
CFS merit scores = 5.71569
CFS merit scores = 5.70701
CFS merit scores = 5.69844
CFS merit scores = 5.69001
CFS merit scores = 5.6817
CFS merit scores = 5.67332
CFS merit scores = 5.66505
CFS merit scores = 5.65695
CFS merit scores = 5.64888
CFS merit scores = 5.64094
CFS merit scores = 5.63319
CFS merit scores = 5.62551
CFS merit scores = 5.61779
CFS merit scores = 5.61019
CFS merit scores = 5.60277
CFS merit scores = 5.59545
CFS merit scores = 5.58775
CFS merit scores = 5.58016
CFS merit scores = 5.57271
CFS merit scores = 5.56528
CFS merit scores = 5.55783
CFS merit scores = 5.55053
CFS merit scores = 5.54318
CFS merit scores = 5.53579
CFS merit scores = 5.52847
CFS merit scores = 5.52125
CFS merit scores = 5.51406
CFS merit scores = 5.50688
CFS merit scores = 5.49975
CFS merit scores = 5.49276
CFS merit scores = 5.48578
CFS merit scores = 5.47882
CFS merit scores = 5.47178
CFS merit scores = 5.46483
CFS merit scores = 5.45809
CFS merit scores = 5.45116
CFS merit scores = 5.44433
CFS merit scores = 5.43767
CFS merit scores = 5.43082
CFS merit scores = 5.42402
CFS merit scores = 5.41728
CFS merit scores = 5.41065
CFS merit scores = 5.4039
CFS merit scores = 5.39716
CFS merit scores = 5.39053
CFS merit scores = 5.3839
CFS merit scores = 5.37733
CFS merit scores = 5.37073
CFS merit scores = 5.36413
CFS merit scores = 5.35761
CFS merit scores = 5.35115
CFS merit scores = 5.34468
CFS merit scores = 5.33825
CFS merit scores = 5.3318
CFS merit scores = 5.32536
CFS merit scores = 5.31901
CFS merit scores = 5.3128
CFS merit scores = 5.30664
CFS merit scores = 5.30042
CFS merit scores = 5.29429
CFS merit scores = 5.28814
CFS merit scores = 5.28204
CFS merit scores = 5.27598
CFS merit scores = 5.26989
CFS merit scores = 5.26389
CFS merit scores = 5.25796
CFS merit scores = 5.25202
CFS merit scores = 5.24612
CFS merit scores = 5.24016
CFS merit scores = 5.23415
CFS merit scores = 5.22789
CFS merit scores = 5.2217
CFS merit scores = 5.21544
CFS merit scores = 5.20907
CFS merit scores = 5.20264
CFS merit scores = 5.1961
CFS merit scores = 5.18959
CFS merit scores = 5.18302
CFS merit scores = 5.1765
CFS merit scores = 5.1698
CFS merit scores = 5.16318
CFS merit scores = 5.15662
CFS merit scores = 5.15008
CFS merit scores = 5.14349
CFS merit scores = 5.13696
CFS merit scores = 5.13035
CFS merit scores = 5.12384
CFS merit scores = 5.11716
CFS merit scores = 5.11052
CFS merit scores = 5.10396
CFS merit scores = 5.09746
CFS merit scores = 5.09062
CFS merit scores = 5.08377
CFS merit scores = 5.07674
CFS merit scores = 5.06976
CFS merit scores = 5.06274
CFS merit scores = 5.05574
CFS merit scores = 5.04867
CFS merit scores = 5.04125
CFS merit scores = 5.0338
CFS merit scores = 5.02649
CFS merit scores = 5.01898
CFS merit scores = 5.01153
CFS merit scores = 5.00404
CFS merit scores = 4.99638
CFS merit scores = 4.98868
CFS merit scores = 4.98102
CFS merit scores = 4.97352
CFS merit scores = 4.9659
CFS merit scores = 4.9583
CFS merit scores = 4.95053
CFS merit scores = 4.94279
CFS merit scores = 4.93481
CFS merit scores = 4.92679
CFS merit scores = 4.91822
CFS merit scores = 4.90937
CFS merit scores = 4.90059
CFS merit scores = 4.89192
CFS merit scores = 4.88341
CFS merit scores = 4.87464
CFS merit scores = 4.86551
CFS merit scores = 4.85637
CFS merit scores = 4.84708
CFS merit scores = 4.83776
CFS merit scores = 4.8286
CFS merit scores = 4.81907
CFS merit scores = 4.80958
CFS merit scores = 4.79996
CFS merit scores = 4.79046
CFS merit scores = 4.781
CFS merit scores = 4.77088
CFS merit scores = 4.76015
CFS merit scores = 4.74955
CFS merit scores = 4.73901
CFS merit scores = 4.72796
CFS merit scores = 4.71666
CFS merit scores = 4.70351
CFS merit scores = 4.68877
CFS merit scores = 4.67371
CFS merit scores = 4.65591
cnt = 1	feature = 56	correl = -0.353201	descr = Gibbs_of_Target_Sequence__Pos_20_Step_1
cnt = 2	feature = 54	correl = -0.179414	descr = Gibbs_of_Target_Sequence__Pos_18_Step_1
cnt = 3	feature = 247	correl = 0.130837	descr = N_Gram_CAA
cnt = 4	feature = 536	correl = -0.0829008	descr = N_Gram_GTCG
cnt = 5	feature = 394	correl = 0.101802	descr = N_Gram_GAAAG
cnt = 6	feature = 422	correl = 0.0670741	descr = N_Gram_GATAT
cnt = 7	feature = 653	correl = 0.0764455	descr = N_Gram_TGGGG
cnt = 8	feature = 417	correl = 0.116505	descr = N_Gram_GAGTC
cnt = 9	feature = 579	correl = 0.0757763	descr = N_Gram_TATAT
cnt = 10	feature = 413	correl = -0.0562514	descr = N_Gram_GAGAG
cnt = 11	feature = 392	correl = -0.0576625	descr = N_Gram_GAAAA
cnt = 12	feature = 321	correl = -0.049196	descr = N_Gram_CGACC
cnt = 13	feature = 407	correl = 0.0453462	descr = N_Gram_GACGG
cnt = 14	feature = 351	correl = 0.079212	descr = N_Gram_CGTGG
cnt = 15	feature = 516	correl = 0.0780126	descr = N_Gram_GGGTA
cnt = 16	feature = 598	correl = 0.0524015	descr = N_Gram_TCCCG
cnt = 17	feature = 628	correl = 0.0515069	descr = N_Gram_TGAAA
cnt = 18	feature = 578	correl = 0.0449751	descr = N_Gram_TATAG
cnt = 19	feature = 357	correl = 0.0568421	descr = N_Gram_CTACT
cnt = 20	feature = 336	correl = 0.0741223	descr = N_Gram_CGGAA
cnt = 21	feature = 646	correl = 0.0893984	descr = N_Gram_TGGAG
cnt = 22	feature = 360	correl = 0.0631922	descr = N_Gram_CTATA
cnt = 23	feature = 424	correl = -0.0556583	descr = N_Gram_GATCG
cnt = 24	feature = 526	correl = -0.0571564	descr = N_Gram_GGTTA
cnt = 25	feature = 259	correl = -0.0444717	descr = N_Gram_CACCC
cnt = 26	feature = 680	correl = 0.0447817	descr = N_Gram_TTCGA
cnt = 27	feature = 395	correl = -0.0590736	descr = N_Gram_GAAAT
cnt = 28	feature = 361	correl = 0.0806231	descr = N_Gram_CTATT
cnt = 29	feature = 545	correl = 0.0573403	descr = N_Gram_GTGCG
cnt = 30	feature = 356	correl = 0.0453462	descr = N_Gram_CTAAA
cnt = 31	feature = 600	correl = 0.0473609	descr = N_Gram_TCCGA
cnt = 32	feature = 304	correl = 0.0453462	descr = N_Gram_CCGCA
cnt = 33	feature = 514	correl = 0.0453462	descr = N_Gram_GGGGT
cnt = 34	feature = 466	correl = 0.0453462	descr = N_Gram_GCGTA
cnt = 35	feature = 255	correl = 0.0542035	descr = N_Gram_CACAG
cnt = 36	feature = 421	correl = 0.0462035	descr = N_Gram_GATAC
cnt = 37	feature = 280	correl = -0.0497657	descr = N_Gram_CATGC
cnt = 38	feature = 494	correl = 0.0729795	descr = N_Gram_GGCCC
cnt = 39	feature = 218	correl = 0.0550219	descr = N_Gram_ATACA
cnt = 40	feature = 568	correl = -0.0463739	descr = N_Gram_TAACG
cnt = 41	feature = 620	correl = 0.0485708	descr = N_Gram_TCTCG
cnt = 42	feature = 439	correl = 0.119	descr = N_Gram_GCACT
cnt = 43	feature = 313	correl = 0.0676048	descr = N_Gram_CCTCA
cnt = 44	feature = 316	correl = 0.0606705	descr = N_Gram_CCTCT
cnt = 45	feature = 659	correl = 0.0577553	descr = N_Gram_TGTAA
cnt = 46	feature = 397	correl = -0.0439102	descr = N_Gram_GAAGG
cnt = 47	feature = 295	correl = 0.0711821	descr = N_Gram_CCCAC
cnt = 48	feature = 237	correl = 0.0443948	descr = N_Gram_ATGTG
cnt = 49	feature = 561	correl = 0.0452268	descr = N_Gram_GTTGC
cnt = 50	feature = 652	correl = 0.0503692	descr = N_Gram_TGGGA
cnt = 51	feature = 459	correl = -0.0485576	descr = N_Gram_GCGAC
cnt = 52	feature = 217	correl = -0.149135	descr = N_Gram_ATAAG
cnt = 53	feature = 538	correl = -0.0459506	descr = N_Gram_GTCGC
cnt = 54	feature = 510	correl = 0.0453462	descr = N_Gram_GGGCT
cnt = 55	feature = 688	correl = -0.0591405	descr = N_Gram_TTGAG
cnt = 56	feature = 464	correl = 0.0447246	descr = N_Gram_GCGGT
cnt = 57	feature = 458	correl = 0.138322	descr = N_Gram_GCCTT
cnt = 58	feature = 251	correl = 0.0622593	descr = N_Gram_CAAGC
cnt = 59	feature = 624	correl = -0.117639	descr = N_Gram_TCTTA
cnt = 60	feature = 426	correl = -0.0500458	descr = N_Gram_GATGC
cnt = 61	feature = 222	correl = 0.0718812	descr = N_Gram_ATAGT
cnt = 62	feature = 226	correl = -0.0567228	descr = N_Gram_ATCAT
cnt = 63	feature = 546	correl = 0.0580781	descr = N_Gram_GTGCT
cnt = 64	feature = 555	correl = 0.0453462	descr = N_Gram_GTTAA
cnt = 65	feature = 258	correl = 0.0833795	descr = N_Gram_CACCA
cnt = 66	feature = 312	correl = 0.0558015	descr = N_Gram_CCTAT
cnt = 67	feature = 340	correl = 0.0702472	descr = N_Gram_CGGCG
cnt = 68	feature = 309	correl = -0.0732728	descr = N_Gram_CCGGT
cnt = 69	feature = 584	correl = 0.0472183	descr = N_Gram_TCAAA
cnt = 70	feature = 479	correl = 0.139855	descr = N_Gram_GGAAA
cnt = 71	feature = 673	correl = -0.0574251	descr = N_Gram_TTATT
cnt = 72	feature = 531	correl = 0.0506518	descr = N_Gram_GTATA
cnt = 73	feature = 690	correl = 0.0594649	descr = N_Gram_TTGCA
cnt = 74	feature = 612	correl = 0.0947339	descr = N_Gram_TCGGC
cnt = 75	feature = 429	correl = -0.0605618	descr = N_Gram_GATTA
cnt = 76	feature = 558	correl = -0.0482855	descr = N_Gram_GTTCG
cnt = 77	feature = 331	correl = 0.101505	descr = N_Gram_CGCCG
cnt = 78	feature = 241	correl = 0.0446791	descr = N_Gram_ATTGG
cnt = 79	feature = 315	correl = 0.0608474	descr = N_Gram_CCTCG
cnt = 80	feature = 284	correl = 0.0519672	descr = N_Gram_CCAAT
cnt = 81	feature = 636	correl = -0.0472414	descr = N_Gram_TGATC
cnt = 82	feature = 436	correl = 0.073306	descr = N_Gram_GCAAT
cnt = 83	feature = 455	correl = -0.0562514	descr = N_Gram_GCCGT
cnt = 84	feature = 664	correl = 0.131051	descr = N_Gram_TGTGG
cnt = 85	feature = 431	correl = -0.0897428	descr = N_Gram_GATTT
cnt = 86	feature = 504	correl = 0.0641909	descr = N_Gram_GGGAC
cnt = 87	feature = 434	correl = 0.0612091	descr = N_Gram_GCAAA
cnt = 88	feature = 574	correl = 0.0729653	descr = N_Gram_TACGA
cnt = 89	feature = 327	correl = -0.0446597	descr = N_Gram_CGATC
cnt = 90	feature = 517	correl = 0.093386	descr = N_Gram_GGGTC
cnt = 91	feature = 687	correl = -0.051154	descr = N_Gram_TTGAA
cnt = 92	feature = 601	correl = -0.0977886	descr = N_Gram_TCCGC
cnt = 93	feature = 317	correl = 0.0652478	descr = N_Gram_CCTGC
cnt = 94	feature = 616	correl = 0.0568421	descr = N_Gram_TCTAC
cnt = 95	feature = 440	correl = -0.0721949	descr = N_Gram_GCAGA
cnt = 96	feature = 703	correl = -0.0503227	descr = N_Gram_TTTTG
cnt = 97	feature = 252	correl = 0.0974183	descr = N_Gram_CAAGG
cnt = 98	feature = 271	correl = 0.0629797	descr = N_Gram_CAGGA
cnt = 99	feature = 382	correl = 0.0499655	descr = N_Gram_CTTCC
cnt = 100	feature = 219	correl = -0.0501446	descr = N_Gram_ATACT
cnt = 101	feature = 633	correl = 0.0801463	descr = N_Gram_TGAGT
cnt = 102	feature = 448	correl = 0.0704377	descr = N_Gram_GCCAG
cnt = 103	feature = 468	correl = 0.118123	descr = N_Gram_GCGTG
cnt = 104	feature = 228	correl = -0.0524821	descr = N_Gram_ATCCT
cnt = 105	feature = 224	correl = 0.0864478	descr = N_Gram_ATATA
cnt = 106	feature = 450	correl = 0.0515042	descr = N_Gram_GCCCA
cnt = 107	feature = 681	correl = -0.0558762	descr = N_Gram_TTCGG
cnt = 108	feature = 278	correl = -0.0611866	descr = N_Gram_CATCG
cnt = 109	feature = 342	correl = 0.0869933	descr = N_Gram_CGGGA
cnt = 110	feature = 449	correl = 0.0579547	descr = N_Gram_GCCAT
cnt = 111	feature = 654	correl = 0.0767751	descr = N_Gram_TGGGT
cnt = 112	feature = 353	correl = -0.0473352	descr = N_Gram_CGTTC
cnt = 113	feature = 322	correl = -0.0717699	descr = N_Gram_CGACG
cnt = 114	feature = 635	correl = 0.0545243	descr = N_Gram_TGATA
cnt = 115	feature = 370	correl = 0.0718503	descr = N_Gram_CTCGG
cnt = 116	feature = 442	correl = 0.099163	descr = N_Gram_GCAGT
cnt = 117	feature = 512	correl = 0.0679232	descr = N_Gram_GGGGC
cnt = 118	feature = 285	correl = 0.0600075	descr = N_Gram_CCACC
cnt = 119	feature = 576	correl = -0.0623623	descr = N_Gram_TAGAT
cnt = 120	feature = 373	correl = 0.0486288	descr = N_Gram_CTGAG
cnt = 121	feature = 451	correl = 0.0737958	descr = N_Gram_GCCCG
cnt = 122	feature = 386	correl = 0.0910274	descr = N_Gram_CTTGG
cnt = 123	feature = 244	correl = -0.0769311	descr = N_Gram_ATTTG
cnt = 124	feature = 527	correl = 0.0914936	descr = N_Gram_GGTTG
cnt = 125	feature = 572	correl = -0.151264	descr = N_Gram_TAAGT
cnt = 126	feature = 656	correl = 0.0554953	descr = N_Gram_TGGTA
cnt = 127	feature = 387	correl = 0.0654821	descr = N_Gram_CTTGT
cnt = 128	feature = 136	correl = -0.0552547	descr = N_Gram_AATCA
cnt = 129	feature = 350	correl = 0.106189	descr = N_Gram_CGTGC
cnt = 130	feature = 661	correl = 0.0466068	descr = N_Gram_TGTCC
cnt = 131	feature = 640	correl = 0.107159	descr = N_Gram_TGCAA
cnt = 132	feature = 325	correl = -0.0905903	descr = N_Gram_CGAGT
cnt = 133	feature = 518	correl = -0.0529673	descr = N_Gram_GGGTT
cnt = 134	feature = 484	correl = 0.0641909	descr = N_Gram_GGACG
cnt = 135	feature = 380	correl = -0.112116	descr = N_Gram_CTTAT
cnt = 136	feature = 400	correl = 0.0497277	descr = N_Gram_GACA
cnt = 137	feature = 363	correl = 0.056201	descr = N_Gram_CTCAA
cnt = 138	feature = 457	correl = 0.0805039	descr = N_Gram_GCCTC
cnt = 139	feature = 364	correl = 0.0713122	descr = N_Gram_CTCAC
cnt = 140	feature = 483	correl = 0.110261	descr = N_Gram_GGACC
cnt = 141	feature = 508	correl = 0.107561	descr = N_Gram_GGGCC
cnt = 142	feature = 365	correl = -0.0792641	descr = N_Gram_CTCAT
cnt = 143	feature = 376	correl = 0.0563687	descr = N_Gram_CTGGG
cnt = 144	feature = 677	correl = 0.0567785	descr = N_Gram_TTCAG
cnt = 145	feature = 314	correl = -0.129731	descr = N_Gram_CCTCC
cnt = 146	feature = 614	correl = -0.0485637	descr = N_Gram_TCGTC
cnt = 147	feature = 463	correl = 0.0601642	descr = N_Gram_GCGGG
cnt = 148	feature = 660	correl = -0.0544036	descr = N_Gram_TGTCA
cnt = 149	feature = 691	correl = -0.158357	descr = N_Gram_TTGCG
cnt = 150	feature = 453	correl = 0.0589525	descr = N_Gram_GCCGC
cnt = 151	feature = 700	correl = -0.0751545	descr = N_Gram_TTTGG
cnt = 152	feature = 520	correl = -0.0673475	descr = N_Gram_GGTAA
cnt = 153	feature = 324	correl = 0.086002	descr = N_Gram_CGAGG
cnt = 154	feature = 283	correl = 0.0668142	descr = N_Gram_CCAAG
cnt = 155	feature = 267	correl = -0.0638971	descr = N_Gram_CAGAA
cnt = 156	feature = 441	correl = 0.0475023	descr = N_Gram_GCAGC
cnt = 157	feature = 648	correl = 0.112615	descr = N_Gram_TGGCC
cnt = 158	feature = 274	correl = 0.133118	descr = N_Gram_CAGTG
cnt = 159	feature = 249	correl = 0.0635672	descr = N_Gram_CAAAG
cnt = 160	feature = 231	correl = 0.0803255	descr = N_Gram_ATCTG
cnt = 161	feature = 232	correl = 0.051437	descr = N_Gram_ATCTT
cnt = 162	feature = 505	correl = 0.10458	descr = N_Gram_GGGAG
cnt = 163	feature = 235	correl = -0.0655336	descr = N_Gram_ATGCT
cnt = 164	feature = 501	correl = 0.125627	descr = N_Gram_GGCTT
cnt = 165	feature = 596	correl = 0.0667987	descr = N_Gram_TCCC
cnt = 166	feature = 488	correl = -0.105065	descr = N_Gram_GGATC
cnt = 167	feature = 499	correl = 0.0703178	descr = N_Gram_GGCGG
cnt = 168	feature = 318	correl = -0.0584729	descr = N_Gram_CCTTC
cnt = 169	feature = 396	correl = 0.108301	descr = N_Gram_GAAGA
cnt = 170	feature = 695	correl = 0.0458209	descr = N_Gram_TTGTT
cnt = 171	feature = 435	correl = 0.0934799	descr = N_Gram_GCAAC
cnt = 172	feature = 411	correl = -0.0481458	descr = N_Gram_GAGA
cnt = 173	feature = 416	correl = 0.0589398	descr = N_Gram_GAGGT
cnt = 174	feature = 388	correl = 0.0457856	descr = N_Gram_CTTTA
cnt = 175	feature = 377	correl = 0.0594056	descr = N_Gram_CTGTG
cnt = 176	feature = 263	correl = -0.0642739	descr = N_Gram_CACGA
cnt = 177	feature = 649	correl = -0.0590997	descr = N_Gram_TGGCG
cnt = 178	feature = 657	correl = 0.0694491	descr = N_Gram_TGGTC
cnt = 179	feature = 399	correl = -0.0466347	descr = N_Gram_GAATA
cnt = 180	feature = 644	correl = -0.158141	descr = N_Gram_TGCGT
cnt = 181	feature = 301	correl = 0.0711427	descr = N_Gram_CCCGG
cnt = 182	feature = 335	correl = 0.0450802	descr = N_Gram_CGGA
cnt = 183	feature = 587	correl = 0.0993655	descr = N_Gram_TCACC
cnt = 184	feature = 277	correl = 0.101152	descr = N_Gram_CATCC
cnt = 185	feature = 473	correl = 0.0663734	descr = N_Gram_GCTGC
cnt = 186	feature = 563	correl = -0.0489243	descr = N_Gram_GTTGT
cnt = 187	feature = 618	correl = -0.0701702	descr = N_Gram_TCTCA
cnt = 188	feature = 602	correl = -0.0855062	descr = N_Gram_TCCGG
cnt = 189	feature = 343	correl = 0.137662	descr = N_Gram_CGGGC
cnt = 190	feature = 580	correl = -0.0484539	descr = N_Gram_TATT
cnt = 191	feature = 390	correl = 0.104142	descr = N_Gram_CTTTG
cnt = 192	feature = 291	correl = 0.0676408	descr = N_Gram_CCATC
cnt = 193	feature = 391	correl = 0.0793839	descr = N_Gram_GAAA
cnt = 194	feature = 437	correl = 0.122173	descr = N_Gram_GCAC
cnt = 195	feature = 303	correl = 0.0467344	descr = N_Gram_CCGA
cnt = 196	feature = 418	correl = -0.0845491	descr = N_Gram_GAGTT
cnt = 197	feature = 160	correl = -0.0481433	descr = N_Gram_ACGAT
cnt = 198	feature = 207	correl = -0.154201	descr = N_Gram_AGTCT
cnt = 199	feature = 223	correl = 0.0476593	descr = N_Gram_ATAT
cnt = 200	feature = 460	correl = 0.0719566	descr = N_Gram_GCGCC
cnt = 201	feature = 10	correl = 0.0634696	descr = Position_Specific_Bin_Base_3_Base_C
cnt = 202	feature = 24	correl = -0.0572736	descr = Position_Specific_Bin_Base_11_Base_G
cnt = 203	feature = 29	correl = -0.0510556	descr = Position_Specific_Bin_Base_13_Base_A
cnt = 204	feature = 234	correl = -0.0954343	descr = N_Gram_ATGC
cnt = 205	feature = 265	correl = 0.0541497	descr = N_Gram_CACT
cnt = 206	feature = 11	correl = -0.142041	descr = Position_Specific_Bin_Base_5_Base_A
cnt = 207	feature = 36	correl = -0.0603416	descr = Position_Specific_Bin_Base_17_Base_A
cnt = 208	feature = 467	correl = -0.131884	descr = N_Gram_GCGTC
cnt = 209	feature = 18	correl = 0.0645701	descr = Position_Specific_Bin_Base_7_Base_T
cnt = 210	feature = 19	correl = -0.0654154	descr = Position_Specific_Bin_Base_8_Base_C
cnt = 211	feature = 425	correl = -0.106802	descr = N_Gram_GATCT
cnt = 212	feature = 69	correl = 0.0955724	descr = Fold_of_RNAi_Sequence_Pos_13
cnt = 213	feature = 28	correl = -0.132365	descr = Position_Specific_Bin_Base_12_Base_T
cnt = 214	feature = 23	correl = 0.0642312	descr = Position_Specific_Bin_Base_10_Base_T
cnt = 215	feature = 16	correl = 0.0476967	descr = Position_Specific_Bin_Base_6_Base_T
cnt = 216	feature = 21	correl = 0.0640465	descr = Position_Specific_Bin_Base_9_Base_G
cnt = 217	feature = 632	correl = -0.0665266	descr = N_Gram_TGAGG
cnt = 218	feature = 481	correl = 0.0444349	descr = N_Gram_GGAAG
cnt = 219	feature = 651	correl = 0.116684	descr = N_Gram_TGGG
cnt = 220	feature = 456	correl = 0.0968796	descr = N_Gram_GCCT
cnt = 221	feature = 375	correl = 0.106193	descr = N_Gram_CTGCA
cnt = 222	feature = 379	correl = -0.0653101	descr = N_Gram_CTTA
cnt = 223	feature = 605	correl = -0.0873015	descr = N_Gram_TCCTC
cnt = 224	feature = 8	correl = 0.0776161	descr = Position_Specific_Bin_Base_2_Base_T
cnt = 225	feature = 13	correl = 0.0708226	descr = Position_Specific_Bin_Base_5_Base_G
cnt = 226	feature = 279	correl = 0.110125	descr = N_Gram_CATCT
cnt = 227	feature = 32	correl = 0.107781	descr = Position_Specific_Bin_Base_14_Base_T
cnt = 228	feature = 355	correl = 0.0757138	descr = N_Gram_CTA
cnt = 229	feature = 20	correl = 0.0782312	descr = Position_Specific_Bin_Base_8_Base_T
cnt = 230	feature = 250	correl = 0.0699619	descr = N_Gram_CAAG
cnt = 231	feature = 80	correl = 0.0622439	descr = Xue_Structure_Feature_C010
cnt = 232	feature = 105	correl = -0.0587574	descr = Fold_of_Target_NoBeginbrace_noends_Pos_8
cnt = 233	feature = 551	correl = 0.0913925	descr = N_Gram_GTGT
cnt = 234	feature = 67	correl = 0.0596054	descr = Fold_of_RNAi_Sequence_Pos_11
cnt = 235	feature = 475	correl = 0.0538052	descr = N_Gram_GCTT
cnt = 236	feature = 547	correl = 0.153445	descr = N_Gram_GTGG
cnt = 237	feature = 541	correl = -0.0968349	descr = N_Gram_GTCTT
cnt = 238	feature = 428	correl = -0.0547407	descr = N_Gram_GATT
cnt = 239	feature = 30	correl = 0.107969	descr = Position_Specific_Bin_Base_13_Base_C
cnt = 240	feature = 610	correl = -0.116423	descr = N_Gram_TCGAG
cnt = 241	feature = 14	correl = -0.107903	descr = Position_Specific_Bin_Base_6_Base_A
cnt = 242	feature = 17	correl = -0.0526982	descr = Position_Specific_Bin_Base_7_Base_A
cnt = 243	feature = 31	correl = -0.104449	descr = Position_Specific_Bin_Base_14_Base_A
cnt = 244	feature = 47	correl = -0.0733237	descr = Gibbs_of_Target_Sequence__Pos_5_Step_1
cnt = 245	feature = 27	correl = 0.0717415	descr = Position_Specific_Bin_Base_12_Base_G
cnt = 246	feature = 38	correl = -0.0717014	descr = Position_Specific_Bin_Base_17_Base_T
cnt = 247	feature = 208	correl = 0.0521898	descr = N_Gram_AGTG
cnt = 248	feature = 595	correl = -0.171466	descr = N_Gram_TCCAG
cnt = 249	feature = 35	correl = 0.1196	descr = Position_Specific_Bin_Base_16_Base_C
cnt = 250	feature = 521	correl = 0.0675364	descr = N_Gram_GGTC
cnt = 251	feature = 693	correl = 0.0649774	descr = N_Gram_TTGGC
cnt = 252	feature = 214	correl = -0.101767	descr = N_Gram_AGTTT
cnt = 253	feature = 586	correl = 0.0587503	descr = N_Gram_TCAC
cnt = 254	feature = 525	correl = 0.0601741	descr = N_Gram_GGTT
cnt = 255	feature = 15	correl = 0.118233	descr = Position_Specific_Bin_Base_6_Base_C
cnt = 256	feature = 326	correl = -0.0442609	descr = N_Gram_CGAT
cnt = 257	feature = 606	correl = -0.108429	descr = N_Gram_TCCTT
cnt = 258	feature = 626	correl = -0.0621569	descr = N_Gram_TCTTG
cnt = 259	feature = 337	correl = 0.112002	descr = N_Gram_CGGC
cnt = 260	feature = 71	correl = 0.0619605	descr = Fold_of_RNAi_Sequence_Pos_15
cnt = 261	feature = 511	correl = 0.0688865	descr = N_Gram_GGGG
cnt = 262	feature = 68	correl = 0.10223	descr = Fold_of_RNAi_Sequence_Pos_12
cnt = 263	feature = 655	correl = 0.0840314	descr = N_Gram_TGGT
cnt = 264	feature = 447	correl = 0.0480186	descr = N_Gram_GCCA
cnt = 265	feature = 472	correl = 0.0703417	descr = N_Gram_GCTG
cnt = 266	feature = 51	correl = -0.0948196	descr = Gibbs_of_Target_Sequence__Pos_13_Step_1
cnt = 267	feature = 233	correl = -0.0542312	descr = N_Gram_ATGA
cnt = 268	feature = 39	correl = -0.272883	descr = Position_Specific_Bin_Base_18_Base_A
cnt = 269	feature = 529	correl = 0.0524988	descr = N_Gram_GTAA
cnt = 270	feature = 66	correl = 0.114137	descr = Fold_of_RNAi_Sequence_Pos_9
cnt = 271	feature = 625	correl = -0.132252	descr = N_Gram_TCTTC
cnt = 272	feature = 33	correl = 0.0550113	descr = Position_Specific_Bin_Base_15_Base_C
cnt = 273	feature = 348	correl = -0.130565	descr = N_Gram_CGTCG
cnt = 274	feature = 281	correl = 0.0727402	descr = N_Gram_CCAA
cnt = 275	feature = 76	correl = 0.122089	descr = Xue_Structure_Feature_A101
cnt = 276	feature = 34	correl = -0.120144	descr = Position_Specific_Bin_Base_16_Base_A
cnt = 277	feature = 662	correl = 0.10002	descr = N_Gram_TGTG
cnt = 278	feature = 686	correl = -0.0544068	descr = N_Gram_TTGA
cnt = 279	feature = 500	correl = 0.0539491	descr = N_Gram_GGCT
cnt = 280	feature = 308	correl = 0.121247	descr = N_Gram_CCGGG
cnt = 281	feature = 270	correl = -0.138749	descr = N_Gram_CAGCT
cnt = 282	feature = 389	correl = -0.0535046	descr = N_Gram_CTTTC
cnt = 283	feature = 272	correl = 0.131904	descr = N_Gram_CAGT
cnt = 284	feature = 12	correl = 0.10338	descr = Position_Specific_Bin_Base_5_Base_C
cnt = 285	feature = 423	correl = -0.126839	descr = N_Gram_GATC
cnt = 286	feature = 74	correl = -0.0611569	descr = Xue_Structure_Feature_A110
cnt = 287	feature = 560	correl = 0.0646237	descr = N_Gram_GTTG
cnt = 288	feature = 46	correl = 0.0708243	descr = Gibbs_of_Target_Sequence__Pos_3_Step_1
cnt = 289	feature = 478	correl = 0.0756026	descr = N_Gram_GGAA
cnt = 290	feature = 643	correl = -0.147022	descr = N_Gram_TGCG
cnt = 291	feature = 591	correl = -0.0490921	descr = N_Gram_TCAT
cnt = 292	feature = 41	correl = 0.293721	descr = Position_Specific_Bin_Base_18_Base_G
cnt = 293	feature = 60	correl = 0.160396	descr = Fold_of_RNAi_Sequence_Pos_0
cnt = 294	feature = 70	correl = 0.0676775	descr = Fold_of_RNAi_Sequence_Pos_14
cnt = 295	feature = 53	correl = -0.106536	descr = Gibbs_of_Target_Sequence__Pos_17_Step_1
cnt = 296	feature = 75	correl = 0.0667554	descr = Xue_Structure_Feature_A100
cnt = 297	feature = 492	correl = 0.161677	descr = N_Gram_GGCC
cnt = 298	feature = 608	correl = -0.0801673	descr = N_Gram_TCGA
cnt = 299	feature = 540	correl = -0.0907469	descr = N_Gram_GTCT
cnt = 300	feature = 544	correl = 0.0453464	descr = N_Gram_GTGC
cnt = 301	feature = 704	correl = -0.094943	descr = N_Gram_TTTTT
cnt = 302	feature = 461	correl = 0.0705884	descr = N_Gram_GCGG
cnt = 303	feature = 72	correl = 0.0668907	descr = Fold_of_RNAi_Sequence_Pos_16
cnt = 304	feature = 683	correl = -0.212999	descr = N_Gram_TTCTC
cnt = 305	feature = 276	correl = 0.0801075	descr = N_Gram_CATC
cnt = 306	feature = 689	correl = -0.0849937	descr = N_Gram_TTGC
cnt = 307	feature = 55	correl = -0.307746	descr = Gibbs_of_Target_Sequence__Pos_19_Step_1
cnt = 308	feature = 647	correl = 0.0705965	descr = N_Gram_TGGC
cnt = 309	feature = 73	correl = 0.0712512	descr = Xue_Structure_Feature_A111
cnt = 310	feature = 599	correl = -0.0681458	descr = N_Gram_TCCG
cnt = 311	feature = 594	correl = -0.113573	descr = N_Gram_TCCA
cnt = 312	feature = 432	correl = 0.146631	descr = N_Gram_GCA
cnt = 313	feature = 211	correl = -0.0483691	descr = N_Gram_AGTT
cnt = 314	feature = 62	correl = 0.147955	descr = Fold_of_RNAi_Sequence_Pos_2
cnt = 315	feature = 292	correl = 0.0527339	descr = N_Gram_CCC
cnt = 316	feature = 79	correl = 0.0584143	descr = Xue_Structure_Feature_C011
cnt = 317	feature = 497	correl = 0.0564006	descr = N_Gram_GGCG
cnt = 318	feature = 603	correl = -0.100749	descr = N_Gram_TCCT
cnt = 319	feature = 667	correl = -0.0910352	descr = N_Gram_TTA
cnt = 320	feature = 383	correl = -0.203289	descr = N_Gram_CTTCT
cnt = 321	feature = 254	correl = 0.0645214	descr = N_Gram_CAC
cnt = 322	feature = 64	correl = 0.0485876	descr = Fold_of_RNAi_Sequence_Pos_4
cnt = 323	feature = 627	correl = -0.0770555	descr = N_Gram_TGA
cnt = 324	feature = 702	correl = -0.133017	descr = N_Gram_TTTTC
cnt = 325	feature = 619	correl = -0.115604	descr = N_Gram_TCTCC
cnt = 326	feature = 61	correl = 0.185591	descr = Fold_of_RNAi_Sequence_Pos_1
cnt = 327	feature = 306	correl = 0.0474194	descr = N_Gram_CCGG
cnt = 328	feature = 583	correl = 0.0621796	descr = N_Gram_TCA
cnt = 329	feature = 465	correl = -0.0799468	descr = N_Gram_GCGT
cnt = 330	feature = 419	correl = -0.0479912	descr = N_Gram_GAT
cnt = 331	feature = 645	correl = 0.109526	descr = N_Gram_TGG
cnt = 332	feature = 78	correl = 0.090984	descr = Xue_Structure_Feature_C110
cnt = 333	feature = 225	correl = -0.0561611	descr = N_Gram_ATC
cnt = 334	feature = 341	correl = 0.109567	descr = N_Gram_CGGG
cnt = 335	feature = 638	correl = -0.0590736	descr = N_Gram_TGC
cnt = 336	feature = 701	correl = -0.12353	descr = N_Gram_TTTT
cnt = 337	feature = 86	correl = 0.0742608	descr = Xue_Structure_Feature_G011
cnt = 338	feature = 477	correl = 0.116477	descr = N_Gram_GGA
cnt = 339	feature = 77	correl = 0.0861776	descr = Xue_Structure_Feature_C111
cnt = 340	feature = 565	correl = -0.062562	descr = N_Gram_TA
cnt = 341	feature = 378	correl = -0.0990588	descr = N_Gram_CTT
cnt = 342	feature = 446	correl = 0.0867499	descr = N_Gram_GCC
cnt = 343	feature = 83	correl = 0.128216	descr = Xue_Structure_Feature_G110
cnt = 344	feature = 697	correl = -0.12556	descr = N_Gram_TTTC
cnt = 345	feature = 615	correl = -0.124099	descr = N_Gram_TCT
cnt = 346	feature = 366	correl = -0.149367	descr = N_Gram_CTCC
cnt = 347	feature = 246	correl = 0.106236	descr = N_Gram_CA
cnt = 348	feature = 82	correl = 0.111591	descr = Xue_Structure_Feature_G111
cnt = 349	feature = 623	correl = -0.126918	descr = N_Gram_TCTT
cnt = 350	feature = 59	correl = -0.0780818	descr = PF_RNAi_Fold_3'Free_Count
cnt = 351	feature = 666	correl = -0.129919	descr = N_Gram_TT
cnt = 352	feature = 334	correl = 0.0832065	descr = N_Gram_CGG
cnt = 353	feature = 674	correl = -0.157725	descr = N_Gram_TTC
cnt = 354	feature = 58	correl = -0.141089	descr = PF_RNAi_Fold_5'Free_Count
cnt = 355	feature = 476	correl = 0.178395	descr = N_Gram_GG
cnt = 356	feature = 57	correl = -0.188459	descr = PF_RNAi_Fold_Energy
cnt = 357	feature = 81	correl = -0.111912	descr = Xue_Structure_Feature_C000
cnt = 358	feature = 43	correl = -0.180997	descr = Gibbs_of_Target_Sequence_
num rows = 521
num_elements = 187039
*
optimization finished, #iter = 627
nu = 0.500608
obj = -38.167738, rho = -0.448150
nSV = 378, nBSV = 176
num rows = 58
num_elements = 20822
*
optimization finished, #iter = 53
nu = 0.543103
obj = -4.804960, rho = -0.535807
nSV = 49, nBSV = 14
*
optimization finished, #iter = 627
nu = 0.500608
obj = -38.167738, rho = -0.448150
nSV = 378, nBSV = 176
CFS merit scores = 1.34741
CFS merit scores = 1.58079
CFS merit scores = 1.83129
CFS merit scores = 2.06097
CFS merit scores = 2.25615
CFS merit scores = 2.43341
CFS merit scores = 2.60002
CFS merit scores = 2.7565
CFS merit scores = 2.9037
CFS merit scores = 3.04361
CFS merit scores = 3.17699
CFS merit scores = 3.30405
CFS merit scores = 3.4263
CFS merit scores = 3.5415
CFS merit scores = 3.65162
CFS merit scores = 3.7567
CFS merit scores = 3.85709
CFS merit scores = 3.95396
CFS merit scores = 4.0476
CFS merit scores = 4.1384
CFS merit scores = 4.22628
CFS merit scores = 4.31137
CFS merit scores = 4.39347
CFS merit scores = 4.47278
CFS merit scores = 4.54999
CFS merit scores = 4.62563
CFS merit scores = 4.69881
CFS merit scores = 4.76969
CFS merit scores = 4.83611
CFS merit scores = 4.8998
CFS merit scores = 4.96215
CFS merit scores = 5.02244
CFS merit scores = 5.08111
CFS merit scores = 5.13767
CFS merit scores = 5.19216
CFS merit scores = 5.24474
CFS merit scores = 5.29587
CFS merit scores = 5.34547
CFS merit scores = 5.39313
CFS merit scores = 5.43938
CFS merit scores = 5.48231
CFS merit scores = 5.52402
CFS merit scores = 5.56181
CFS merit scores = 5.59859
CFS merit scores = 5.6324
CFS merit scores = 5.66528
CFS merit scores = 5.69494
CFS merit scores = 5.72257
CFS merit scores = 5.74885
CFS merit scores = 5.77202
CFS merit scores = 5.79293
CFS merit scores = 5.81328
CFS merit scores = 5.83327
CFS merit scores = 5.85301
CFS merit scores = 5.87224
CFS merit scores = 5.89068
CFS merit scores = 5.9086
CFS merit scores = 5.92362
CFS merit scores = 5.9378
CFS merit scores = 5.95191
CFS merit scores = 5.96494
CFS merit scores = 5.97709
CFS merit scores = 5.98759
CFS merit scores = 5.99581
CFS merit scores = 6.00445
CFS merit scores = 6.01304
CFS merit scores = 6.02177
CFS merit scores = 6.03032
CFS merit scores = 6.03896
CFS merit scores = 6.04802
CFS merit scores = 6.05707
CFS merit scores = 6.06554
CFS merit scores = 6.07245
CFS merit scores = 6.07829
CFS merit scores = 6.08403
CFS merit scores = 6.09027
CFS merit scores = 6.09663
CFS merit scores = 6.10196
CFS merit scores = 6.10779
CFS merit scores = 6.11384
CFS merit scores = 6.11879
CFS merit scores = 6.12333
CFS merit scores = 6.12803
CFS merit scores = 6.13197
CFS merit scores = 6.13531
CFS merit scores = 6.13664
CFS merit scores = 6.13801
CFS merit scores = 6.13901
CFS merit scores = 6.13966
CFS merit scores = 6.13964
CFS merit scores = 6.13998
CFS merit scores = 6.14072
CFS merit scores = 6.14078
CFS merit scores = 6.14128
CFS merit scores = 6.1414
CFS merit scores = 6.14156
CFS merit scores = 6.14063
CFS merit scores = 6.13927
CFS merit scores = 6.13681
CFS merit scores = 6.13464
CFS merit scores = 6.13111
CFS merit scores = 6.12748
CFS merit scores = 6.12414
CFS merit scores = 6.11997
CFS merit scores = 6.11588
CFS merit scores = 6.11225
CFS merit scores = 6.10876
CFS merit scores = 6.10549
CFS merit scores = 6.10247
CFS merit scores = 6.09915
CFS merit scores = 6.09598
CFS merit scores = 6.09303
CFS merit scores = 6.08896
CFS merit scores = 6.08496
CFS merit scores = 6.08092
CFS merit scores = 6.07595
CFS merit scores = 6.07019
CFS merit scores = 6.06465
CFS merit scores = 6.05883
CFS merit scores = 6.05342
CFS merit scores = 6.04815
CFS merit scores = 6.04262
CFS merit scores = 6.03726
CFS merit scores = 6.03157
CFS merit scores = 6.02581
CFS merit scores = 6.01999
CFS merit scores = 6.01432
CFS merit scores = 6.00803
CFS merit scores = 6.00192
CFS merit scores = 5.99581
CFS merit scores = 5.99
CFS merit scores = 5.98416
CFS merit scores = 5.97837
CFS merit scores = 5.97189
CFS merit scores = 5.96524
CFS merit scores = 5.95876
CFS merit scores = 5.95268
CFS merit scores = 5.94644
CFS merit scores = 5.93979
CFS merit scores = 5.93334
CFS merit scores = 5.92646
CFS merit scores = 5.91927
CFS merit scores = 5.91216
CFS merit scores = 5.90529
CFS merit scores = 5.89849
CFS merit scores = 5.8912
CFS merit scores = 5.88346
CFS merit scores = 5.87605
CFS merit scores = 5.86866
CFS merit scores = 5.86074
CFS merit scores = 5.85276
CFS merit scores = 5.84496
CFS merit scores = 5.83744
CFS merit scores = 5.82986
CFS merit scores = 5.8221
CFS merit scores = 5.81454
CFS merit scores = 5.80676
CFS merit scores = 5.79906
CFS merit scores = 5.79117
CFS merit scores = 5.78351
CFS merit scores = 5.77582
CFS merit scores = 5.76818
CFS merit scores = 5.7605
CFS merit scores = 5.75234
CFS merit scores = 5.74447
CFS merit scores = 5.73658
CFS merit scores = 5.72885
CFS merit scores = 5.72125
CFS merit scores = 5.71394
CFS merit scores = 5.70671
CFS merit scores = 5.69963
CFS merit scores = 5.69265
CFS merit scores = 5.6856
CFS merit scores = 5.67883
CFS merit scores = 5.67192
CFS merit scores = 5.66476
CFS merit scores = 5.65716
CFS merit scores = 5.64982
CFS merit scores = 5.64255
CFS merit scores = 5.63531
CFS merit scores = 5.62811
CFS merit scores = 5.62102
CFS merit scores = 5.61378
CFS merit scores = 5.60672
CFS merit scores = 5.59978
CFS merit scores = 5.59295
CFS merit scores = 5.58607
CFS merit scores = 5.57932
CFS merit scores = 5.57268
CFS merit scores = 5.56614
CFS merit scores = 5.55966
CFS merit scores = 5.55319
CFS merit scores = 5.54641
CFS merit scores = 5.5396
CFS merit scores = 5.53288
CFS merit scores = 5.52614
CFS merit scores = 5.51919
CFS merit scores = 5.51247
CFS merit scores = 5.50586
CFS merit scores = 5.49924
CFS merit scores = 5.4927
CFS merit scores = 5.48614
CFS merit scores = 5.47966
CFS merit scores = 5.47315
CFS merit scores = 5.46659
CFS merit scores = 5.46018
CFS merit scores = 5.45367
CFS merit scores = 5.44728
CFS merit scores = 5.44101
CFS merit scores = 5.43484
CFS merit scores = 5.4286
CFS merit scores = 5.42241
CFS merit scores = 5.41618
CFS merit scores = 5.41006
CFS merit scores = 5.40393
CFS merit scores = 5.39768
CFS merit scores = 5.39161
CFS merit scores = 5.38532
CFS merit scores = 5.37903
CFS merit scores = 5.37294
CFS merit scores = 5.36666
CFS merit scores = 5.36037
CFS merit scores = 5.35417
CFS merit scores = 5.34808
CFS merit scores = 5.34198
CFS merit scores = 5.33584
CFS merit scores = 5.32983
CFS merit scores = 5.32385
CFS merit scores = 5.31802
CFS merit scores = 5.31228
CFS merit scores = 5.30662
CFS merit scores = 5.30108
CFS merit scores = 5.29551
CFS merit scores = 5.28994
CFS merit scores = 5.28416
CFS merit scores = 5.2785
CFS merit scores = 5.27278
CFS merit scores = 5.26707
CFS merit scores = 5.26141
CFS merit scores = 5.25578
CFS merit scores = 5.25012
CFS merit scores = 5.24448
CFS merit scores = 5.23897
CFS merit scores = 5.23332
CFS merit scores = 5.22757
CFS merit scores = 5.22187
CFS merit scores = 5.21628
CFS merit scores = 5.21073
CFS merit scores = 5.20521
CFS merit scores = 5.19975
CFS merit scores = 5.19433
CFS merit scores = 5.18877
CFS merit scores = 5.18326
CFS merit scores = 5.17787
CFS merit scores = 5.17248
CFS merit scores = 5.16704
CFS merit scores = 5.16157
CFS merit scores = 5.15615
CFS merit scores = 5.15066
CFS merit scores = 5.14522
CFS merit scores = 5.13986
CFS merit scores = 5.13444
CFS merit scores = 5.12894
CFS merit scores = 5.12347
CFS merit scores = 5.11777
CFS merit scores = 5.11209
CFS merit scores = 5.10642
CFS merit scores = 5.10086
CFS merit scores = 5.09541
CFS merit scores = 5.09003
CFS merit scores = 5.08454
CFS merit scores = 5.07908
CFS merit scores = 5.0736
CFS merit scores = 5.06823
CFS merit scores = 5.06274
CFS merit scores = 5.05717
CFS merit scores = 5.05156
CFS merit scores = 5.04585
CFS merit scores = 5.04018
CFS merit scores = 5.03451
CFS merit scores = 5.02874
CFS merit scores = 5.02262
CFS merit scores = 5.01655
CFS merit scores = 5.01045
CFS merit scores = 5.0044
CFS merit scores = 4.99836
CFS merit scores = 4.99223
CFS merit scores = 4.98603
CFS merit scores = 4.97963
CFS merit scores = 4.97303
CFS merit scores = 4.9664
CFS merit scores = 4.9593
CFS merit scores = 4.95182
CFS merit scores = 4.94439
CFS merit scores = 4.93706
CFS merit scores = 4.92985
CFS merit scores = 4.92235
CFS merit scores = 4.91494
CFS merit scores = 4.90754
CFS merit scores = 4.89966
CFS merit scores = 4.89187
CFS merit scores = 4.88398
CFS merit scores = 4.87608
CFS merit scores = 4.86819
CFS merit scores = 4.86038
CFS merit scores = 4.85261
CFS merit scores = 4.84495
CFS merit scores = 4.83709
CFS merit scores = 4.8293
CFS merit scores = 4.82153
CFS merit scores = 4.81388
CFS merit scores = 4.80625
CFS merit scores = 4.79842
CFS merit scores = 4.79057
CFS merit scores = 4.7824
CFS merit scores = 4.77427
CFS merit scores = 4.76627
CFS merit scores = 4.758
CFS merit scores = 4.74975
CFS merit scores = 4.74145
CFS merit scores = 4.73318
CFS merit scores = 4.72467
CFS merit scores = 4.71582
CFS merit scores = 4.70696
CFS merit scores = 4.69801
CFS merit scores = 4.68905
CFS merit scores = 4.67965
CFS merit scores = 4.67033
CFS merit scores = 4.66053
CFS merit scores = 4.65068
CFS merit scores = 4.64036
CFS merit scores = 4.62955
CFS merit scores = 4.61778
CFS merit scores = 4.60524
CFS merit scores = 4.59143
CFS merit scores = 4.57306
cnt = 1	feature = 60	correl = -0.347415	descr = Gibbs_of_Target_Sequence__Pos_20_Step_1
cnt = 2	feature = 58	correl = -0.179314	descr = Gibbs_of_Target_Sequence__Pos_18_Step_1
cnt = 3	feature = 389	correl = -0.115623	descr = N_Gram_CTTC
cnt = 4	feature = 292	correl = 0.0512516	descr = N_Gram_CATGG
cnt = 5	feature = 402	correl = 0.101676	descr = N_Gram_GAAAG
cnt = 6	feature = 455	correl = -0.0562445	descr = N_Gram_GCCGT
cnt = 7	feature = 593	correl = 0.0452869	descr = N_Gram_TCCCA
cnt = 8	feature = 422	correl = 0.0940975	descr = N_Gram_GAGTC
cnt = 9	feature = 329	correl = -0.0491937	descr = N_Gram_CGACC
cnt = 10	feature = 607	correl = 0.0946425	descr = N_Gram_TCGGC
cnt = 11	feature = 360	correl = 0.0791307	descr = N_Gram_CGTGG
cnt = 12	feature = 336	correl = 0.0452869	descr = N_Gram_CGCCA
cnt = 13	feature = 594	correl = 0.0523377	descr = N_Gram_TCCCG
cnt = 14	feature = 613	correl = 0.0567535	descr = N_Gram_TCTAC
cnt = 15	feature = 428	correl = -0.0556641	descr = N_Gram_GATCG
cnt = 16	feature = 241	correl = -0.0558209	descr = N_Gram_ATGCC
cnt = 17	feature = 233	correl = -0.0491937	descr = N_Gram_ATCGC
cnt = 18	feature = 572	correl = 0.0884882	descr = N_Gram_TAGCA
cnt = 19	feature = 558	correl = 0.0492354	descr = N_Gram_TAAAG
cnt = 20	feature = 599	correl = 0.055723	descr = N_Gram_TCCTA
cnt = 21	feature = 521	correl = 0.0505891	descr = N_Gram_GTATA
cnt = 22	feature = 538	correl = 0.0572733	descr = N_Gram_GTGCG
cnt = 23	feature = 218	correl = 0.0890594	descr = N_Gram_AGTTA
cnt = 24	feature = 640	correl = 0.0892806	descr = N_Gram_TGGAG
cnt = 25	feature = 305	correl = 0.0452869	descr = N_Gram_CCCCG
cnt = 26	feature = 291	correl = -0.0497754	descr = N_Gram_CATGC
cnt = 27	feature = 508	correl = 0.0452869	descr = N_Gram_GGGGT
cnt = 28	feature = 595	correl = 0.0472704	descr = N_Gram_TCCGA
cnt = 29	feature = 272	correl = 0.0561223	descr = N_Gram_CACGT
cnt = 30	feature = 664	correl = -0.0571912	descr = N_Gram_TTAAG
cnt = 31	feature = 278	correl = 0.0540659	descr = N_Gram_CAGCG
cnt = 32	feature = 648	correl = 0.0467472	descr = N_Gram_TGGGT
cnt = 33	feature = 442	correl = 0.0833266	descr = N_Gram_GCACT
cnt = 34	feature = 286	correl = -0.0599505	descr = N_Gram_CATAT
cnt = 35	feature = 454	correl = 0.0972248	descr = N_Gram_GCCGG
cnt = 36	feature = 503	correl = 0.0968628	descr = N_Gram_GGGAC
cnt = 37	feature = 309	correl = -0.0630652	descr = N_Gram_CCCTT
cnt = 38	feature = 459	correl = -0.0767401	descr = N_Gram_GCGAC
cnt = 39	feature = 657	correl = 0.06953	descr = N_Gram_TGTGA
cnt = 40	feature = 207	correl = -0.0649075	descr = N_Gram_AGGCT
cnt = 41	feature = 322	correl = 0.0441725	descr = N_Gram_CCTCT
cnt = 42	feature = 653	correl = 0.0596118	descr = N_Gram_TGTAA
cnt = 43	feature = 303	correl = 0.0570896	descr = N_Gram_CCCAA
cnt = 44	feature = 234	correl = -0.0963875	descr = N_Gram_ATCGG
cnt = 45	feature = 315	correl = -0.0643144	descr = N_Gram_CCGGT
cnt = 46	feature = 550	correl = -0.0483207	descr = N_Gram_GTTCG
cnt = 47	feature = 363	correl = 0.113754	descr = N_Gram_CGTTT
cnt = 48	feature = 576	correl = -0.0505998	descr = N_Gram_TATAC
cnt = 49	feature = 660	correl = -0.0512407	descr = N_Gram_TGTTA
cnt = 50	feature = 324	correl = 0.0544044	descr = N_Gram_CCTGC
cnt = 51	feature = 251	correl = 0.106191	descr = N_Gram_ATTGT
cnt = 52	feature = 317	correl = -0.0617818	descr = N_Gram_CCGTC
cnt = 53	feature = 673	correl = 0.0447228	descr = N_Gram_TTCGA
cnt = 54	feature = 686	correl = 0.0516604	descr = N_Gram_TTGGT
cnt = 55	feature = 539	correl = 0.0978169	descr = N_Gram_GTGCT
cnt = 56	feature = 276	correl = 0.0729478	descr = N_Gram_CAGCA
cnt = 57	feature = 407	correl = 0.0448195	descr = N_Gram_GACAC
cnt = 58	feature = 382	correl = -0.0922983	descr = N_Gram_CTGAT
cnt = 59	feature = 228	correl = 0.0717923	descr = N_Gram_ATAGT
cnt = 60	feature = 231	correl = -0.0522752	descr = N_Gram_ATCAT
cnt = 61	feature = 629	correl = -0.0812066	descr = N_Gram_TGAGA
cnt = 62	feature = 395	correl = 0.109561	descr = N_Gram_CTTGG
cnt = 63	feature = 248	correl = -0.048657	descr = N_Gram_ATTAA
cnt = 64	feature = 574	correl = 0.0461414	descr = N_Gram_TAGGT
cnt = 65	feature = 304	correl = 0.0843006	descr = N_Gram_CCCAC
cnt = 66	feature = 425	correl = 0.0461314	descr = N_Gram_GATAC
cnt = 67	feature = 527	correl = 0.0452869	descr = N_Gram_GTCCG
cnt = 68	feature = 525	correl = -0.0727329	descr = N_Gram_GTCCA
cnt = 69	feature = 647	correl = 0.0885995	descr = N_Gram_TGGGG
cnt = 70	feature = 426	correl = 0.0669709	descr = N_Gram_GATAT
cnt = 71	feature = 144	correl = 0.0641471	descr = N_Gram_AATCT
cnt = 72	feature = 520	correl = 0.0712806	descr = N_Gram_GTAGT
cnt = 73	feature = 421	correl = 0.0517891	descr = N_Gram_GAGGT
cnt = 74	feature = 497	correl = 0.0744338	descr = N_Gram_GGCGC
cnt = 75	feature = 541	correl = 0.138921	descr = N_Gram_GTGGC
cnt = 76	feature = 606	correl = -0.0491937	descr = N_Gram_TCGCA
cnt = 77	feature = 468	correl = -0.131911	descr = N_Gram_GCGTC
cnt = 78	feature = 460	correl = 0.0745119	descr = N_Gram_GCGAG
cnt = 79	feature = 487	correl = 0.0898475	descr = N_Gram_GGAGT
cnt = 80	feature = 666	correl = -0.0733575	descr = N_Gram_TTACC
cnt = 81	feature = 209	correl = 0.0785959	descr = N_Gram_AGGGG
cnt = 82	feature = 578	correl = -0.0563951	descr = N_Gram_TATTC
cnt = 83	feature = 674	correl = -0.0486819	descr = N_Gram_TTCGG
cnt = 84	feature = 367	correl = 0.0567535	descr = N_Gram_CTACT
cnt = 85	feature = 596	correl = -0.0653456	descr = N_Gram_TCCGC
cnt = 86	feature = 371	correl = 0.0548529	descr = N_Gram_CTATG
cnt = 87	feature = 518	correl = 0.0732883	descr = N_Gram_GTAAA
cnt = 88	feature = 267	correl = 0.0639483	descr = N_Gram_CACCA
cnt = 89	feature = 464	correl = 0.0638865	descr = N_Gram_GCGGC
cnt = 90	feature = 361	correl = 0.05408	descr = N_Gram_CGTGT
cnt = 91	feature = 510	correl = 0.0932736	descr = N_Gram_GGGTC
cnt = 92	feature = 313	correl = 0.0710368	descr = N_Gram_CCGGC
cnt = 93	feature = 547	correl = 0.0890594	descr = N_Gram_GTTAA
cnt = 94	feature = 331	correl = 0.0858864	descr = N_Gram_CGAGG
cnt = 95	feature = 417	correl = -0.047847	descr = N_Gram_GAGCC
cnt = 96	feature = 217	correl = 0.105676	descr = N_Gram_AGTGT
cnt = 97	feature = 500	correl = 0.154835	descr = N_Gram_GGCTT
cnt = 98	feature = 457	correl = 0.153005	descr = N_Gram_GCCTT
cnt = 99	feature = 514	correl = 0.0652534	descr = N_Gram_GGTCA
cnt = 100	feature = 608	correl = -0.0666005	descr = N_Gram_TCGGG
cnt = 101	feature = 512	correl = -0.058393	descr = N_Gram_GGTAA
cnt = 102	feature = 446	correl = 0.101936	descr = N_Gram_GCATC
cnt = 103	feature = 388	correl = -0.128542	descr = N_Gram_CTTAT
cnt = 104	feature = 343	correl = 0.106027	descr = N_Gram_CGGCA
cnt = 105	feature = 265	correl = 0.083765	descr = N_Gram_CACAG
cnt = 106	feature = 353	correl = -0.0676412	descr = N_Gram_CGTAC
cnt = 107	feature = 435	correl = -0.0897884	descr = N_Gram_GATTT
cnt = 108	feature = 285	correl = -0.0502499	descr = N_Gram_CATAC
cnt = 109	feature = 449	correl = 0.0932506	descr = N_Gram_GCCAG
cnt = 110	feature = 214	correl = 0.115696	descr = N_Gram_AGTCA
cnt = 111	feature = 463	correl = 0.0523923	descr = N_Gram_GCGGA
cnt = 112	feature = 515	correl = 0.0634671	descr = N_Gram_GGTTG
cnt = 113	feature = 697	correl = -0.0963129	descr = N_Gram_TTTTG
cnt = 114	feature = 280	correl = 0.0863731	descr = N_Gram_CAGGA
cnt = 115	feature = 632	correl = 0.0544221	descr = N_Gram_TGATA
cnt = 116	feature = 301	correl = 0.0612116	descr = N_Gram_CCATC
cnt = 117	feature = 219	correl = 0.059449	descr = N_Gram_AGTTG
cnt = 118	feature = 439	correl = 0.09697	descr = N_Gram_GCAAC
cnt = 119	feature = 630	correl = 0.0440217	descr = N_Gram_TGAGT
cnt = 120	feature = 308	correl = 0.0710368	descr = N_Gram_CCCGG
cnt = 121	feature = 418	correl = 0.0916091	descr = N_Gram_GAGCT
cnt = 122	feature = 277	correl = 0.0548463	descr = N_Gram_CAGCC
cnt = 123	feature = 544	correl = 0.0475785	descr = N_Gram_GTGTA
cnt = 124	feature = 529	correl = -0.114562	descr = N_Gram_GTCGA
cnt = 125	feature = 413	correl = -0.072178	descr = N_Gram_GACGT
cnt = 126	feature = 591	correl = 0.0848322	descr = N_Gram_TCCAA
cnt = 127	feature = 551	correl = -0.0579619	descr = N_Gram_GTTCT
cnt = 128	feature = 429	correl = -0.100494	descr = N_Gram_GATCT
cnt = 129	feature = 553	correl = 0.108164	descr = N_Gram_GTTGG
cnt = 130	feature = 477	correl = 0.0440459	descr = N_Gram_GCTTG
cnt = 131	feature = 235	correl = 0.0802	descr = N_Gram_ATCTG
cnt = 132	feature = 222	correl = -0.084211	descr = N_Gram_ATAA
cnt = 133	feature = 654	correl = -0.054691	descr = N_Gram_TGTCA
cnt = 134	feature = 400	correl = 0.0754458	descr = N_Gram_GAAA
cnt = 135	feature = 600	correl = -0.0690991	descr = N_Gram_TCCTC
cnt = 136	feature = 341	correl = 0.0989836	descr = N_Gram_CGGAC
cnt = 137	feature = 475	correl = 0.0810675	descr = N_Gram_GCTGG
cnt = 138	feature = 283	correl = 0.132953	descr = N_Gram_CAGTG
cnt = 139	feature = 390	correl = 0.0489038	descr = N_Gram_CTTCA
cnt = 140	feature = 334	correl = -0.0498811	descr = N_Gram_CGCAG
cnt = 141	feature = 247	correl = -0.0675563	descr = N_Gram_ATTA
cnt = 142	feature = 545	correl = 0.0698162	descr = N_Gram_GTGTG
cnt = 143	feature = 337	correl = 0.101752	descr = N_Gram_CGCCG
cnt = 144	feature = 636	correl = 0.0849031	descr = N_Gram_TGCAC
cnt = 145	feature = 610	correl = -0.0621414	descr = N_Gram_TCGTC
cnt = 146	feature = 394	correl = -0.121553	descr = N_Gram_CTTGC
cnt = 147	feature = 380	correl = 0.0809231	descr = N_Gram_CTCTA
cnt = 148	feature = 651	correl = 0.052209	descr = N_Gram_TGGTC
cnt = 149	feature = 397	correl = 0.0914291	descr = N_Gram_CTTTA
cnt = 150	feature = 498	correl = 0.0891482	descr = N_Gram_GGCGG
cnt = 151	feature = 526	correl = 0.0516429	descr = N_Gram_GTCCC
cnt = 152	feature = 644	correl = 0.117453	descr = N_Gram_TGGCT
cnt = 153	feature = 350	correl = -0.0656894	descr = N_Gram_CGGTA
cnt = 154	feature = 387	correl = -0.0670185	descr = N_Gram_CTTA
cnt = 155	feature = 295	correl = 0.0772602	descr = N_Gram_CCAAG
cnt = 156	feature = 488	correl = -0.0918325	descr = N_Gram_GGATC
cnt = 157	feature = 484	correl = 0.0989836	descr = N_Gram_GGACG
cnt = 158	feature = 250	correl = 0.0497647	descr = N_Gram_ATTG
cnt = 159	feature = 298	correl = -0.134265	descr = N_Gram_CCAGC
cnt = 160	feature = 290	correl = 0.116459	descr = N_Gram_CATCT
cnt = 161	feature = 375	correl = -0.11012	descr = N_Gram_CTCAT
cnt = 162	feature = 423	correl = -0.057654	descr = N_Gram_GAGTT
cnt = 163	feature = 509	correl = 0.0499342	descr = N_Gram_GGGT
cnt = 164	feature = 504	correl = 0.101752	descr = N_Gram_GGGAG
cnt = 165	feature = 483	correl = 0.113009	descr = N_Gram_GGACC
cnt = 166	feature = 633	correl = -0.14881	descr = N_Gram_TGATT
cnt = 167	feature = 225	correl = -0.0730058	descr = N_Gram_ATACT
cnt = 168	feature = 13	correl = -0.117329	descr = Position_Specific_Bin_Base_5_Base_A
cnt = 169	feature = 496	correl = 0.151082	descr = N_Gram_GGCCT
cnt = 170	feature = 494	correl = 0.107641	descr = N_Gram_GGCCA
cnt = 171	feature = 396	correl = 0.0788654	descr = N_Gram_CTTGT
cnt = 172	feature = 327	correl = -0.0443489	descr = N_Gram_CGAC
cnt = 173	feature = 19	correl = 0.0669134	descr = Position_Specific_Bin_Base_7_Base_T
cnt = 174	feature = 29	correl = -0.0800233	descr = Position_Specific_Bin_Base_13_Base_A
cnt = 175	feature = 492	correl = 0.083074	descr = N_Gram_GGCAT
cnt = 176	feature = 10	correl = 0.0854775	descr = Position_Specific_Bin_Base_3_Base_C
cnt = 177	feature = 8	correl = -0.0951943	descr = Position_Specific_Bin_Base_2_Base_G
cnt = 178	feature = 450	correl = 0.0608555	descr = N_Gram_GCCAT
cnt = 179	feature = 244	correl = 0.0505259	descr = N_Gram_ATGT
cnt = 180	feature = 38	correl = -0.0595136	descr = Position_Specific_Bin_Base_17_Base_A
cnt = 181	feature = 437	correl = 0.130899	descr = N_Gram_GCAA
cnt = 182	feature = 24	correl = -0.0876332	descr = Position_Specific_Bin_Base_11_Base_G
cnt = 183	feature = 351	correl = -0.0566691	descr = N_Gram_CGTA
cnt = 184	feature = 18	correl = 0.118854	descr = Position_Specific_Bin_Base_6_Base_C
cnt = 185	feature = 33	correl = 0.105292	descr = Position_Specific_Bin_Base_14_Base_T
cnt = 186	feature = 28	correl = -0.130606	descr = Position_Specific_Bin_Base_12_Base_T
cnt = 187	feature = 393	correl = -0.0936785	descr = N_Gram_CTTGA
cnt = 188	feature = 9	correl = 0.0776875	descr = Position_Specific_Bin_Base_2_Base_T
cnt = 189	feature = 348	correl = 0.128962	descr = N_Gram_CGGGC
cnt = 190	feature = 451	correl = 0.0642394	descr = N_Gram_GCCCA
cnt = 191	feature = 306	correl = 0.0973384	descr = N_Gram_CCCG
cnt = 192	feature = 211	correl = 0.0866538	descr = N_Gram_AGTA
cnt = 193	feature = 615	correl = -0.0845169	descr = N_Gram_TCTCA
cnt = 194	feature = 383	correl = 0.0959676	descr = N_Gram_CTGCA
cnt = 195	feature = 597	correl = -0.0802551	descr = N_Gram_TCCGG
cnt = 196	feature = 627	correl = -0.0479981	descr = N_Gram_TGAAG
cnt = 197	feature = 655	correl = 0.0744355	descr = N_Gram_TGTCC
cnt = 198	feature = 21	correl = -0.0775498	descr = Position_Specific_Bin_Base_9_Base_T
cnt = 199	feature = 23	correl = 0.0854367	descr = Position_Specific_Bin_Base_10_Base_T
cnt = 200	feature = 619	correl = -0.0520495	descr = N_Gram_TCTGA
cnt = 201	feature = 288	correl = 0.10369	descr = N_Gram_CATCC
cnt = 202	feature = 274	correl = 0.0512262	descr = N_Gram_CAGA
cnt = 203	feature = 609	correl = -0.0513179	descr = N_Gram_TCGT
cnt = 204	feature = 35	correl = 0.0640574	descr = Position_Specific_Bin_Base_15_Base_T
cnt = 205	feature = 12	correl = 0.0653704	descr = Position_Specific_Bin_Base_4_Base_C
cnt = 206	feature = 71	correl = 0.0489133	descr = Fold_of_RNAi_Sequence_Pos_10
cnt = 207	feature = 17	correl = -0.0974862	descr = Position_Specific_Bin_Base_6_Base_A
cnt = 208	feature = 47	correl = 0.261498	descr = Gibbs_of_Target_Sequence__Pos_2_Step_1
cnt = 209	feature = 325	correl = -0.0744679	descr = N_Gram_CCTTC
cnt = 210	feature = 356	correl = -0.130588	descr = N_Gram_CGTCG
cnt = 211	feature = 560	correl = -0.126069	descr = N_Gram_TAAG
cnt = 212	feature = 81	correl = 0.11074	descr = Xue_Structure_Feature_A101
cnt = 213	feature = 39	correl = 0.100543	descr = Position_Specific_Bin_Base_17_Base_C
cnt = 214	feature = 645	correl = 0.120543	descr = N_Gram_TGGG
cnt = 215	feature = 693	correl = -0.0468226	descr = N_Gram_TTTG
cnt = 216	feature = 30	correl = 0.130178	descr = Position_Specific_Bin_Base_13_Base_C
cnt = 217	feature = 259	correl = 0.0701711	descr = N_Gram_CAAG
cnt = 218	feature = 52	correl = 0.0508568	descr = Gibbs_of_Target_Sequence__Pos_9_Step_1
cnt = 219	feature = 634	correl = 0.0924902	descr = N_Gram_TGCA
cnt = 220	feature = 643	correl = -0.0920186	descr = N_Gram_TGGCG
cnt = 221	feature = 79	correl = -0.0483646	descr = Xue_Structure_Feature_A110
cnt = 222	feature = 14	correl = 0.109627	descr = Position_Specific_Bin_Base_5_Base_C
cnt = 223	feature = 555	correl = -0.0745096	descr = N_Gram_GTTTT
cnt = 224	feature = 420	correl = 0.0635363	descr = N_Gram_GAGGC
cnt = 225	feature = 32	correl = -0.0442977	descr = Position_Specific_Bin_Base_14_Base_G
cnt = 226	feature = 476	correl = 0.0689069	descr = N_Gram_GCTT
cnt = 227	feature = 689	correl = 0.0479403	descr = N_Gram_TTTA
cnt = 228	feature = 340	correl = 0.0733859	descr = N_Gram_CGGA
cnt = 229	feature = 25	correl = -0.0810827	descr = Position_Specific_Bin_Base_12_Base_A
cnt = 230	feature = 357	correl = 0.169655	descr = N_Gram_CGTG
cnt = 231	feature = 441	correl = 0.0927742	descr = N_Gram_GCAC
cnt = 232	feature = 623	correl = -0.0522128	descr = N_Gram_TCTTG
cnt = 233	feature = 49	correl = -0.0653716	descr = Gibbs_of_Target_Sequence__Pos_5_Step_1
cnt = 234	feature = 226	correl = 0.0602607	descr = N_Gram_ATAG
cnt = 235	feature = 34	correl = -0.0508569	descr = Position_Specific_Bin_Base_15_Base_A
cnt = 236	feature = 105	correl = 0.126577	descr = Fold_of_Target_NoEndbrace_noends_Pos_17
cnt = 237	feature = 656	correl = 0.0960825	descr = N_Gram_TGTG
cnt = 238	feature = 618	correl = -0.127889	descr = N_Gram_TCTCT
cnt = 239	feature = 505	correl = 0.11473	descr = N_Gram_GGGC
cnt = 240	feature = 365	correl = 0.0795051	descr = N_Gram_CTA
cnt = 241	feature = 76	correl = 0.0789703	descr = Fold_of_RNAi_Sequence_Pos_15
cnt = 242	feature = 51	correl = -0.17313	descr = Gibbs_of_Target_Sequence__Pos_7_Step_1
cnt = 243	feature = 232	correl = -0.0768526	descr = N_Gram_ATCG
cnt = 244	feature = 605	correl = -0.123104	descr = N_Gram_TCGAG
cnt = 245	feature = 72	correl = 0.0538517	descr = Fold_of_RNAi_Sequence_Pos_11
cnt = 246	feature = 43	correl = 0.279493	descr = Position_Specific_Bin_Base_18_Base_G
cnt = 247	feature = 472	correl = -0.0965741	descr = N_Gram_GCTCC
cnt = 248	feature = 424	correl = 0.0661687	descr = N_Gram_GATA
cnt = 249	feature = 540	correl = 0.118949	descr = N_Gram_GTGG
cnt = 250	feature = 11	correl = -0.0653915	descr = Position_Specific_Bin_Base_4_Base_A
cnt = 251	feature = 54	correl = -0.0759403	descr = Gibbs_of_Target_Sequence__Pos_13_Step_1
cnt = 252	feature = 456	correl = 0.0994547	descr = N_Gram_GCCT
cnt = 253	feature = 36	correl = -0.148573	descr = Position_Specific_Bin_Base_16_Base_A
cnt = 254	feature = 583	correl = 0.122361	descr = N_Gram_TCAG
cnt = 255	feature = 499	correl = 0.0612823	descr = N_Gram_GGCT
cnt = 256	feature = 432	correl = -0.0644062	descr = N_Gram_GATT
cnt = 257	feature = 15	correl = 0.0543962	descr = Position_Specific_Bin_Base_5_Base_G
cnt = 258	feature = 649	correl = 0.0821641	descr = N_Gram_TGGT
cnt = 259	feature = 448	correl = 0.0551662	descr = N_Gram_GCCA
cnt = 260	feature = 473	correl = 0.0858602	descr = N_Gram_GCTG
cnt = 261	feature = 206	correl = 0.130544	descr = N_Gram_AGGCG
cnt = 262	feature = 461	correl = 0.0512026	descr = N_Gram_GCGCC
cnt = 263	feature = 601	correl = -0.108175	descr = N_Gram_TCCTT
cnt = 264	feature = 56	correl = -0.0449353	descr = Gibbs_of_Target_Sequence__Pos_15_Step_1
cnt = 265	feature = 66	correl = 0.163259	descr = Fold_of_RNAi_Sequence_Pos_2
cnt = 266	feature = 683	correl = 0.0583121	descr = N_Gram_TTGG
cnt = 267	feature = 411	correl = -0.0543416	descr = N_Gram_GACG
cnt = 268	feature = 603	correl = -0.0867741	descr = N_Gram_TCGA
cnt = 269	feature = 69	correl = 0.0759704	descr = Fold_of_RNAi_Sequence_Pos_6
cnt = 270	feature = 342	correl = 0.099732	descr = N_Gram_CGGC
cnt = 271	feature = 485	correl = 0.109338	descr = N_Gram_GGAG
cnt = 272	feature = 667	correl = -0.0576304	descr = N_Gram_TTAT
cnt = 273	feature = 252	correl = -0.0893484	descr = N_Gram_ATTT
cnt = 274	feature = 281	correl = 0.132917	descr = N_Gram_CAGT
cnt = 275	feature = 616	correl = -0.109802	descr = N_Gram_TCTCC
cnt = 276	feature = 691	correl = -0.078504	descr = N_Gram_TTTCC
cnt = 277	feature = 80	correl = 0.0690623	descr = Xue_Structure_Feature_A100
cnt = 278	feature = 680	correl = -0.0881419	descr = N_Gram_TTGC
cnt = 279	feature = 299	correl = 0.0485756	descr = N_Gram_CCAT
cnt = 280	feature = 59	correl = -0.292329	descr = Gibbs_of_Target_Sequence__Pos_19_Step_1
cnt = 281	feature = 73	correl = 0.0863489	descr = Fold_of_RNAi_Sequence_Pos_12
cnt = 282	feature = 391	correl = -0.212296	descr = N_Gram_CTTCT
cnt = 283	feature = 586	correl = -0.0682701	descr = N_Gram_TCAT
cnt = 284	feature = 565	correl = -0.0711144	descr = N_Gram_TAC
cnt = 285	feature = 26	correl = 0.118928	descr = Position_Specific_Bin_Base_12_Base_C
cnt = 286	feature = 64	correl = 0.15833	descr = Fold_of_RNAi_Sequence_Pos_0
cnt = 287	feature = 77	correl = 0.0661739	descr = Fold_of_RNAi_Sequence_Pos_16
cnt = 288	feature = 57	correl = -0.11194	descr = Gibbs_of_Target_Sequence__Pos_17_Step_1
cnt = 289	feature = 419	correl = 0.0685691	descr = N_Gram_GAGG
cnt = 290	feature = 466	correl = -0.0787335	descr = N_Gram_GCGT
cnt = 291	feature = 625	correl = -0.0643192	descr = N_Gram_TGA
cnt = 292	feature = 335	correl = 0.0650561	descr = N_Gram_CGCC
cnt = 293	feature = 557	correl = -0.0638355	descr = N_Gram_TAA
cnt = 294	feature = 68	correl = 0.0616863	descr = Fold_of_RNAi_Sequence_Pos_4
cnt = 295	feature = 326	correl = -0.0476907	descr = N_Gram_CGA
cnt = 296	feature = 590	correl = -0.0921947	descr = N_Gram_TCCA
cnt = 297	feature = 255	correl = 0.140447	descr = N_Gram_CAA
cnt = 298	feature = 641	correl = 0.0679978	descr = N_Gram_TGGC
cnt = 299	feature = 65	correl = 0.187737	descr = Fold_of_RNAi_Sequence_Pos_1
cnt = 300	feature = 614	correl = -0.186339	descr = N_Gram_TCTC
cnt = 301	feature = 677	correl = -0.120385	descr = N_Gram_TTCTT
cnt = 302	feature = 436	correl = 0.118347	descr = N_Gram_GCA
cnt = 303	feature = 284	correl = 0.0548268	descr = N_Gram_CAT
cnt = 304	feature = 67	correl = 0.0897767	descr = Fold_of_RNAi_Sequence_Pos_3
cnt = 305	feature = 602	correl = -0.110016	descr = N_Gram_TCG
cnt = 306	feature = 501	correl = 0.15026	descr = N_Gram_GGG
cnt = 307	feature = 546	correl = 0.052667	descr = N_Gram_GTT
cnt = 308	feature = 652	correl = 0.0875173	descr = N_Gram_TGT
cnt = 309	feature = 312	correl = 0.0571317	descr = N_Gram_CCGG
cnt = 310	feature = 662	correl = -0.0926193	descr = N_Gram_TTA
cnt = 311	feature = 511	correl = 0.0883702	descr = N_Gram_GGT
cnt = 312	feature = 580	correl = 0.0574006	descr = N_Gram_TCA
cnt = 313	feature = 479	correl = 0.136826	descr = N_Gram_GGA
cnt = 314	feature = 364	correl = -0.0500366	descr = N_Gram_CT
cnt = 315	feature = 310	correl = 0.0717731	descr = N_Gram_CCG
cnt = 316	feature = 695	correl = -0.156484	descr = N_Gram_TTTT
cnt = 317	feature = 579	correl = -0.116747	descr = N_Gram_TC
cnt = 318	feature = 83	correl = 0.0933448	descr = Xue_Structure_Feature_C110
cnt = 319	feature = 416	correl = 0.0620889	descr = N_Gram_GAG
cnt = 320	feature = 82	correl = 0.10386	descr = Xue_Structure_Feature_C111
cnt = 321	feature = 620	correl = -0.115902	descr = N_Gram_TCTT
cnt = 322	feature = 373	correl = -0.106501	descr = N_Gram_CTC
cnt = 323	feature = 690	correl = -0.125022	descr = N_Gram_TTTC
cnt = 324	feature = 447	correl = 0.0919573	descr = N_Gram_GCC
cnt = 325	feature = 624	correl = 0.060323	descr = N_Gram_TG
cnt = 326	feature = 376	correl = -0.118952	descr = N_Gram_CTCC
cnt = 327	feature = 386	correl = -0.114192	descr = N_Gram_CTT
cnt = 328	feature = 399	correl = 0.0518076	descr = N_Gram_GA
cnt = 329	feature = 688	correl = -0.0933832	descr = N_Gram_TTT
cnt = 330	feature = 611	correl = -0.104478	descr = N_Gram_TCT
cnt = 331	feature = 589	correl = -0.11792	descr = N_Gram_TCC
cnt = 332	feature = 669	correl = -0.171725	descr = N_Gram_TTC
cnt = 333	feature = 478	correl = 0.183511	descr = N_Gram_GG
cnt = 334	feature = 61	correl = -0.192875	descr = PF_RNAi_Fold_Energy
cnt = 335	feature = 86	correl = -0.154338	descr = Xue_Structure_Feature_C000
cnt = 336	feature = 45	correl = -0.1612	descr = Gibbs_of_Target_Sequence_
num rows = 521
num_elements = 175577
*
optimization finished, #iter = 620
nu = 0.513702
obj = -39.529103, rho = -0.607541
nSV = 368, nBSV = 181
num rows = 58
num_elements = 19546
*
optimization finished, #iter = 48
nu = 0.474664
obj = -4.772617, rho = -0.394417
nSV = 47, nBSV = 14
*
optimization finished, #iter = 620
nu = 0.513702
obj = -39.529103, rho = -0.607541
nSV = 368, nBSV = 181
CFS merit scores = 1.31031
CFS merit scores = 1.58705
CFS merit scores = 1.8344
CFS merit scores = 2.06157
CFS merit scores = 2.26498
CFS merit scores = 2.45308
CFS merit scores = 2.62868
CFS merit scores = 2.79374
CFS merit scores = 2.94953
CFS merit scores = 3.09584
CFS merit scores = 3.23477
CFS merit scores = 3.36742
CFS merit scores = 3.49428
CFS merit scores = 3.61482
CFS merit scores = 3.72854
CFS merit scores = 3.83814
CFS merit scores = 3.94395
CFS merit scores = 4.04594
CFS merit scores = 4.14455
CFS merit scores = 4.24044
CFS merit scores = 4.3324
CFS merit scores = 4.42099
CFS merit scores = 4.50708
CFS merit scores = 4.59112
CFS merit scores = 4.67231
CFS merit scores = 4.75167
CFS merit scores = 4.82908
CFS merit scores = 4.90499
CFS merit scores = 4.97926
CFS merit scores = 5.05169
CFS merit scores = 5.12228
CFS merit scores = 5.19064
CFS merit scores = 5.25724
CFS merit scores = 5.3222
CFS merit scores = 5.38494
CFS merit scores = 5.44504
CFS merit scores = 5.50294
CFS merit scores = 5.55919
CFS merit scores = 5.61354
CFS merit scores = 5.66636
CFS merit scores = 5.71744
CFS merit scores = 5.76753
CFS merit scores = 5.81611
CFS merit scores = 5.86381
CFS merit scores = 5.90924
CFS merit scores = 5.95295
CFS merit scores = 5.99287
CFS merit scores = 6.03006
CFS merit scores = 6.06366
CFS merit scores = 6.09593
CFS merit scores = 6.12633
CFS merit scores = 6.15639
CFS merit scores = 6.18393
CFS merit scores = 6.20797
CFS merit scores = 6.23048
CFS merit scores = 6.25131
CFS merit scores = 6.27154
CFS merit scores = 6.29187
CFS merit scores = 6.3117
CFS merit scores = 6.33017
CFS merit scores = 6.34818
CFS merit scores = 6.36543
CFS merit scores = 6.38169
CFS merit scores = 6.39572
CFS merit scores = 6.40729
CFS merit scores = 6.41744
CFS merit scores = 6.42788
CFS merit scores = 6.43631
CFS merit scores = 6.4449
CFS merit scores = 6.45372
CFS merit scores = 6.46198
CFS merit scores = 6.47029
CFS merit scores = 6.47857
CFS merit scores = 6.48587
CFS merit scores = 6.49146
CFS merit scores = 6.49691
CFS merit scores = 6.49966
CFS merit scores = 6.50251
CFS merit scores = 6.505
CFS merit scores = 6.50619
CFS merit scores = 6.50752
CFS merit scores = 6.50816
CFS merit scores = 6.5074
CFS merit scores = 6.50696
CFS merit scores = 6.50694
CFS merit scores = 6.50731
CFS merit scores = 6.50804
CFS merit scores = 6.50847
CFS merit scores = 6.50899
CFS merit scores = 6.50942
CFS merit scores = 6.50942
CFS merit scores = 6.50958
CFS merit scores = 6.5093
CFS merit scores = 6.50934
CFS merit scores = 6.50834
CFS merit scores = 6.50683
CFS merit scores = 6.50465
CFS merit scores = 6.5021
CFS merit scores = 6.49969
CFS merit scores = 6.49751
CFS merit scores = 6.49467
CFS merit scores = 6.4918
CFS merit scores = 6.48857
CFS merit scores = 6.48493
CFS merit scores = 6.4815
CFS merit scores = 6.4777
CFS merit scores = 6.47421
CFS merit scores = 6.47098
CFS merit scores = 6.46702
CFS merit scores = 6.46293
CFS merit scores = 6.45852
CFS merit scores = 6.45362
CFS merit scores = 6.44879
CFS merit scores = 6.44426
CFS merit scores = 6.44
CFS merit scores = 6.43536
CFS merit scores = 6.43114
CFS merit scores = 6.42637
CFS merit scores = 6.42147
CFS merit scores = 6.41621
CFS merit scores = 6.41055
CFS merit scores = 6.40427
CFS merit scores = 6.39766
CFS merit scores = 6.39073
CFS merit scores = 6.3842
CFS merit scores = 6.37758
CFS merit scores = 6.37106
CFS merit scores = 6.36455
CFS merit scores = 6.35791
CFS merit scores = 6.35138
CFS merit scores = 6.34521
CFS merit scores = 6.33917
CFS merit scores = 6.33352
CFS merit scores = 6.32774
CFS merit scores = 6.32123
CFS merit scores = 6.31489
CFS merit scores = 6.30782
CFS merit scores = 6.30082
CFS merit scores = 6.29283
CFS merit scores = 6.28523
CFS merit scores = 6.27766
CFS merit scores = 6.26994
CFS merit scores = 6.2621
CFS merit scores = 6.25425
CFS merit scores = 6.24633
CFS merit scores = 6.23867
CFS merit scores = 6.23079
CFS merit scores = 6.22298
CFS merit scores = 6.21515
CFS merit scores = 6.20729
CFS merit scores = 6.19964
CFS merit scores = 6.19197
CFS merit scores = 6.18458
CFS merit scores = 6.17746
CFS merit scores = 6.17066
CFS merit scores = 6.16349
CFS merit scores = 6.15633
CFS merit scores = 6.14932
CFS merit scores = 6.14252
CFS merit scores = 6.13584
CFS merit scores = 6.12898
CFS merit scores = 6.12155
CFS merit scores = 6.11428
CFS merit scores = 6.10673
CFS merit scores = 6.09895
CFS merit scores = 6.09126
CFS merit scores = 6.08329
CFS merit scores = 6.0755
CFS merit scores = 6.06792
CFS merit scores = 6.06022
CFS merit scores = 6.05221
CFS merit scores = 6.04423
CFS merit scores = 6.03635
CFS merit scores = 6.02802
CFS merit scores = 6.01987
CFS merit scores = 6.01189
CFS merit scores = 6.00425
CFS merit scores = 5.99689
CFS merit scores = 5.9885
CFS merit scores = 5.97975
CFS merit scores = 5.97121
CFS merit scores = 5.96251
CFS merit scores = 5.95403
CFS merit scores = 5.94578
CFS merit scores = 5.9376
CFS merit scores = 5.92959
CFS merit scores = 5.9217
CFS merit scores = 5.91394
CFS merit scores = 5.90609
CFS merit scores = 5.89845
CFS merit scores = 5.89091
CFS merit scores = 5.88343
CFS merit scores = 5.87596
CFS merit scores = 5.86807
CFS merit scores = 5.8602
CFS merit scores = 5.85222
CFS merit scores = 5.84424
CFS merit scores = 5.8363
CFS merit scores = 5.82824
CFS merit scores = 5.82019
CFS merit scores = 5.81203
CFS merit scores = 5.80368
CFS merit scores = 5.79541
CFS merit scores = 5.7873
CFS merit scores = 5.77928
CFS merit scores = 5.77132
CFS merit scores = 5.76345
CFS merit scores = 5.75582
CFS merit scores = 5.74828
CFS merit scores = 5.74076
CFS merit scores = 5.73326
CFS merit scores = 5.72585
CFS merit scores = 5.71844
CFS merit scores = 5.7111
CFS merit scores = 5.70389
CFS merit scores = 5.69673
CFS merit scores = 5.68981
CFS merit scores = 5.68269
CFS merit scores = 5.67564
CFS merit scores = 5.66871
CFS merit scores = 5.6619
CFS merit scores = 5.6549
CFS merit scores = 5.64782
CFS merit scores = 5.64069
CFS merit scores = 5.6337
CFS merit scores = 5.6267
CFS merit scores = 5.61978
CFS merit scores = 5.6128
CFS merit scores = 5.60598
CFS merit scores = 5.59928
CFS merit scores = 5.59256
CFS merit scores = 5.58592
CFS merit scores = 5.57937
CFS merit scores = 5.57292
CFS merit scores = 5.5665
CFS merit scores = 5.56017
CFS merit scores = 5.55377
CFS merit scores = 5.54737
CFS merit scores = 5.54115
CFS merit scores = 5.53495
CFS merit scores = 5.52873
CFS merit scores = 5.52257
CFS merit scores = 5.51608
CFS merit scores = 5.50975
CFS merit scores = 5.5035
CFS merit scores = 5.49715
CFS merit scores = 5.49088
CFS merit scores = 5.48454
CFS merit scores = 5.4783
CFS merit scores = 5.47211
CFS merit scores = 5.46597
CFS merit scores = 5.45981
CFS merit scores = 5.45354
CFS merit scores = 5.4474
CFS merit scores = 5.44124
CFS merit scores = 5.43511
CFS merit scores = 5.42899
CFS merit scores = 5.42299
CFS merit scores = 5.41693
CFS merit scores = 5.41097
CFS merit scores = 5.40509
CFS merit scores = 5.39924
CFS merit scores = 5.39343
CFS merit scores = 5.38739
CFS merit scores = 5.38125
CFS merit scores = 5.37514
CFS merit scores = 5.36903
CFS merit scores = 5.36303
CFS merit scores = 5.35701
CFS merit scores = 5.35094
CFS merit scores = 5.34498
CFS merit scores = 5.33889
CFS merit scores = 5.33287
CFS merit scores = 5.32669
CFS merit scores = 5.32061
CFS merit scores = 5.31449
CFS merit scores = 5.3083
CFS merit scores = 5.30228
CFS merit scores = 5.29634
CFS merit scores = 5.29042
CFS merit scores = 5.28449
CFS merit scores = 5.2785
CFS merit scores = 5.27264
CFS merit scores = 5.26685
CFS merit scores = 5.26107
CFS merit scores = 5.25537
CFS merit scores = 5.24969
CFS merit scores = 5.2439
CFS merit scores = 5.23821
CFS merit scores = 5.23256
CFS merit scores = 5.22668
CFS merit scores = 5.2208
CFS merit scores = 5.2145
CFS merit scores = 5.20832
CFS merit scores = 5.20224
CFS merit scores = 5.19613
CFS merit scores = 5.18999
CFS merit scores = 5.18375
CFS merit scores = 5.17756
CFS merit scores = 5.17145
CFS merit scores = 5.16538
CFS merit scores = 5.15913
CFS merit scores = 5.15285
CFS merit scores = 5.14665
CFS merit scores = 5.14044
CFS merit scores = 5.13428
CFS merit scores = 5.12817
CFS merit scores = 5.12206
CFS merit scores = 5.11596
CFS merit scores = 5.10988
CFS merit scores = 5.10382
CFS merit scores = 5.09778
CFS merit scores = 5.09175
CFS merit scores = 5.08573
CFS merit scores = 5.07973
CFS merit scores = 5.07356
CFS merit scores = 5.06729
CFS merit scores = 5.06103
CFS merit scores = 5.05474
CFS merit scores = 5.04834
CFS merit scores = 5.04197
CFS merit scores = 5.03561
CFS merit scores = 5.02888
CFS merit scores = 5.02197
CFS merit scores = 5.01489
CFS merit scores = 5.00786
CFS merit scores = 5.00081
CFS merit scores = 4.99328
CFS merit scores = 4.98587
CFS merit scores = 4.97824
CFS merit scores = 4.9705
CFS merit scores = 4.96285
CFS merit scores = 4.95527
CFS merit scores = 4.94772
CFS merit scores = 4.94013
CFS merit scores = 4.9325
CFS merit scores = 4.92494
CFS merit scores = 4.91746
CFS merit scores = 4.90934
CFS merit scores = 4.90107
CFS merit scores = 4.89295
CFS merit scores = 4.88447
CFS merit scores = 4.87595
CFS merit scores = 4.86745
CFS merit scores = 4.85896
CFS merit scores = 4.85029
CFS merit scores = 4.84143
CFS merit scores = 4.83183
CFS merit scores = 4.82227
CFS merit scores = 4.81274
CFS merit scores = 4.80312
CFS merit scores = 4.79347
CFS merit scores = 4.78358
CFS merit scores = 4.77283
CFS merit scores = 4.76177
CFS merit scores = 4.75071
CFS merit scores = 4.7397
CFS merit scores = 4.72599
CFS merit scores = 4.70571
cnt = 1	feature = 62	correl = -0.31031	descr = Gibbs_of_Target_Sequence__Pos_19_Step_1
cnt = 2	feature = 618	correl = -0.209582	descr = N_Gram_TCTC
cnt = 3	feature = 554	correl = 0.0827932	descr = N_Gram_GTTCC
cnt = 4	feature = 228	correl = -0.0860007	descr = N_Gram_ATACT
cnt = 5	feature = 357	correl = 0.0705788	descr = N_Gram_CGTGA
cnt = 6	feature = 545	correl = 0.0571925	descr = N_Gram_GTGCG
cnt = 7	feature = 339	correl = -0.0491935	descr = N_Gram_CGCTG
cnt = 8	feature = 335	correl = 0.0452153	descr = N_Gram_CGCCA
cnt = 9	feature = 613	correl = 0.0945333	descr = N_Gram_TCGGC
cnt = 10	feature = 529	correl = 0.0505135	descr = N_Gram_GTATA
cnt = 11	feature = 609	correl = 0.0804424	descr = N_Gram_TCGAC
cnt = 12	feature = 399	correl = 0.0684652	descr = N_Gram_GAAAC
cnt = 13	feature = 365	correl = 0.0452153	descr = N_Gram_CTAAA
cnt = 14	feature = 527	correl = 0.0486508	descr = N_Gram_GTAAA
cnt = 15	feature = 671	correl = 0.073979	descr = N_Gram_TTCAA
cnt = 16	feature = 640	correl = 0.0522607	descr = N_Gram_TGCCG
cnt = 17	feature = 631	correl = -0.0611613	descr = N_Gram_TGAGA
cnt = 18	feature = 407	correl = -0.0682308	descr = N_Gram_GACCC
cnt = 19	feature = 244	correl = -0.0454018	descr = N_Gram_ATGCA
cnt = 20	feature = 563	correl = -0.0463753	descr = N_Gram_TAACG
cnt = 21	feature = 448	correl = -0.0451129	descr = N_Gram_GCATG
cnt = 22	feature = 400	correl = 0.101525	descr = N_Gram_GAAAG
cnt = 23	feature = 237	correl = -0.0491935	descr = N_Gram_ATCGC
cnt = 24	feature = 628	correl = 0.0513395	descr = N_Gram_TGAAA
cnt = 25	feature = 426	correl = -0.0556744	descr = N_Gram_GATCG
cnt = 26	feature = 305	correl = 0.114852	descr = N_Gram_CCCCC
cnt = 27	feature = 306	correl = 0.0452153	descr = N_Gram_CCCCG
cnt = 28	feature = 220	correl = 0.088939	descr = N_Gram_AGTTA
cnt = 29	feature = 231	correl = 0.0716851	descr = N_Gram_ATAGT
cnt = 30	feature = 688	correl = 0.0849871	descr = N_Gram_TTGTG
cnt = 31	feature = 572	correl = 0.045862	descr = N_Gram_TAGAC
cnt = 32	feature = 599	correl = 0.061186	descr = N_Gram_TCCCA
cnt = 33	feature = 420	correl = 0.0939614	descr = N_Gram_GAGTC
cnt = 34	feature = 518	correl = 0.0519346	descr = N_Gram_GGGGG
cnt = 35	feature = 579	correl = 0.0755747	descr = N_Gram_TATAT
cnt = 36	feature = 600	correl = 0.0471599	descr = N_Gram_TCCGA
cnt = 37	feature = 286	correl = -0.0522777	descr = N_Gram_CATAT
cnt = 38	feature = 612	correl = 0.0739016	descr = N_Gram_TCGGA
cnt = 39	feature = 521	correl = -0.0442555	descr = N_Gram_GGGTT
cnt = 40	feature = 557	correl = 0.0450469	descr = N_Gram_GTTGC
cnt = 41	feature = 312	correl = 0.0709082	descr = N_Gram_CCGGC
cnt = 42	feature = 455	correl = 0.061349	descr = N_Gram_GCCCG
cnt = 43	feature = 322	correl = 0.0440555	descr = N_Gram_CCTCT
cnt = 44	feature = 520	correl = 0.0570243	descr = N_Gram_GGGTC
cnt = 45	feature = 463	correl = 0.0447646	descr = N_Gram_GCGAG
cnt = 46	feature = 553	correl = -0.0519099	descr = N_Gram_GTTAC
cnt = 47	feature = 324	correl = 0.0669036	descr = N_Gram_CCTGC
cnt = 48	feature = 251	correl = -0.0752	descr = N_Gram_ATTAC
cnt = 49	feature = 558	correl = 0.0490356	descr = N_Gram_GTTGG
cnt = 50	feature = 317	correl = -0.0486993	descr = N_Gram_CCGTC
cnt = 51	feature = 674	correl = 0.0446517	descr = N_Gram_TTCGA
cnt = 52	feature = 353	correl = -0.0701527	descr = N_Gram_CGTAA
cnt = 53	feature = 461	correl = 0.152783	descr = N_Gram_GCCTT
cnt = 54	feature = 347	correl = 0.067119	descr = N_Gram_CGGCG
cnt = 55	feature = 604	correl = 0.0556281	descr = N_Gram_TCCTA
cnt = 56	feature = 404	correl = 0.0534807	descr = N_Gram_GAATC
cnt = 57	feature = 226	correl = -0.136112	descr = N_Gram_ATAAG
cnt = 58	feature = 291	correl = -0.0497901	descr = N_Gram_CATGC
cnt = 59	feature = 666	correl = -0.0561891	descr = N_Gram_TTACC
cnt = 60	feature = 451	correl = -0.0448584	descr = N_Gram_GCCAA
cnt = 61	feature = 247	correl = 0.0737142	descr = N_Gram_ATGGG
cnt = 62	feature = 437	correl = 0.0610067	descr = N_Gram_GCAAA
cnt = 63	feature = 351	correl = -0.0731294	descr = N_Gram_CGGTA
cnt = 64	feature = 209	correl = -0.0562116	descr = N_Gram_AGGCT
cnt = 65	feature = 555	correl = -0.0483674	descr = N_Gram_GTTCG
cnt = 66	feature = 267	correl = 0.0597923	descr = N_Gram_CACAT
cnt = 67	feature = 304	correl = 0.084172	descr = N_Gram_CCCAC
cnt = 68	feature = 525	correl = -0.0538694	descr = N_Gram_GGTGT
cnt = 69	feature = 548	correl = 0.13874	descr = N_Gram_GTGGC
cnt = 70	feature = 265	correl = 0.0524058	descr = N_Gram_CAATA
cnt = 71	feature = 483	correl = 0.120941	descr = N_Gram_GGAAA
cnt = 72	feature = 160	correl = 0.0629792	descr = N_Gram_ACAGG
cnt = 73	feature = 614	correl = -0.0741793	descr = N_Gram_TCGGG
cnt = 74	feature = 423	correl = 0.0460437	descr = N_Gram_GATAC
cnt = 75	feature = 392	correl = -0.132209	descr = N_Gram_CTTGC
cnt = 76	feature = 546	correl = 0.0847198	descr = N_Gram_GTGCT
cnt = 77	feature = 211	correl = 0.0784616	descr = N_Gram_AGGGG
cnt = 78	feature = 456	correl = -0.0466652	descr = N_Gram_GCCCT
cnt = 79	feature = 274	correl = -0.0455864	descr = N_Gram_CACTG
cnt = 80	feature = 402	correl = -0.0439824	descr = N_Gram_GAAGG
cnt = 81	feature = 611	correl = -0.0491935	descr = N_Gram_TCGCA
cnt = 82	feature = 295	correl = 0.0625274	descr = N_Gram_CCACC
cnt = 83	feature = 397	correl = 0.0822662	descr = N_Gram_CTTTG
cnt = 84	feature = 514	correl = 0.0779741	descr = N_Gram_GGGCG
cnt = 85	feature = 645	correl = 0.0891381	descr = N_Gram_TGGAG
cnt = 86	feature = 389	correl = 0.0497046	descr = N_Gram_CTTCC
cnt = 87	feature = 441	correl = 0.0831887	descr = N_Gram_GCACT
cnt = 88	feature = 528	correl = 0.048611	descr = N_Gram_GTAGT
cnt = 89	feature = 345	correl = 0.105894	descr = N_Gram_CGGCA
cnt = 90	feature = 387	correl = -0.111145	descr = N_Gram_CTTAT
cnt = 91	feature = 632	correl = 0.0438967	descr = N_Gram_TGAGT
cnt = 92	feature = 232	correl = 0.0862097	descr = N_Gram_ATATA
cnt = 93	feature = 504	correl = 0.061944	descr = N_Gram_GGCTC
cnt = 94	feature = 634	correl = 0.0542973	descr = N_Gram_TGATA
cnt = 95	feature = 509	correl = 0.10652	descr = N_Gram_GGGAC
cnt = 96	feature = 447	correl = 0.0947159	descr = N_Gram_GCATC
cnt = 97	feature = 276	correl = 0.0547211	descr = N_Gram_CAGCC
cnt = 98	feature = 207	correl = 0.0453326	descr = N_Gram_AGGCC
cnt = 99	feature = 681	correl = -0.0595496	descr = N_Gram_TTGAA
cnt = 100	feature = 419	correl = 0.0464714	descr = N_Gram_GAGGT
cnt = 101	feature = 429	correl = -0.0578841	descr = N_Gram_GATGC
cnt = 102	feature = 225	correl = -0.0440871	descr = N_Gram_ATAAC
cnt = 103	feature = 361	correl = -0.0474185	descr = N_Gram_CGTTC
cnt = 104	feature = 484	correl = -0.0496958	descr = N_Gram_GGAAC
cnt = 105	feature = 575	correl = -0.0519719	descr = N_Gram_TAGCC
cnt = 106	feature = 308	correl = 0.0689923	descr = N_Gram_CCCGC
cnt = 107	feature = 206	correl = 0.0852223	descr = N_Gram_AGGCA
cnt = 108	feature = 309	correl = 0.0515678	descr = N_Gram_CCCGG
cnt = 109	feature = 321	correl = -0.0938671	descr = N_Gram_CCTCC
cnt = 110	feature = 360	correl = 0.0539643	descr = N_Gram_CGTGT
cnt = 111	feature = 468	correl = 0.0659829	descr = N_Gram_GCGGG
cnt = 112	feature = 219	correl = 0.105505	descr = N_Gram_AGTGT
cnt = 113	feature = 409	correl = -0.063562	descr = N_Gram_GACCT
cnt = 114	feature = 660	correl = 0.0509119	descr = N_Gram_TGTGT
cnt = 115	feature = 432	correl = -0.0740815	descr = N_Gram_GATTA
cnt = 116	feature = 277	correl = 0.0780894	descr = N_Gram_CAGCG
cnt = 117	feature = 458	correl = 0.0725619	descr = N_Gram_GCCGG
cnt = 118	feature = 610	correl = -0.0908316	descr = N_Gram_TCGAG
cnt = 119	feature = 595	correl = 0.0846375	descr = N_Gram_TCCAA
cnt = 120	feature = 526	correl = 0.057652	descr = N_Gram_GGTTG
cnt = 121	feature = 214	correl = 0.125266	descr = N_Gram_AGTAA
cnt = 122	feature = 280	correl = 0.086195	descr = N_Gram_CAGGA
cnt = 123	feature = 442	correl = -0.0643899	descr = N_Gram_GCAGA
cnt = 124	feature = 460	correl = 0.0641225	descr = N_Gram_GCCTC
cnt = 125	feature = 538	correl = 0.0989123	descr = N_Gram_GTCGG
cnt = 126	feature = 656	correl = 0.0523178	descr = N_Gram_TGTCC
cnt = 127	feature = 327	correl = -0.0457862	descr = N_Gram_CGAC
cnt = 128	feature = 505	correl = 0.132381	descr = N_Gram_GGCTT
cnt = 129	feature = 578	correl = -0.0500121	descr = N_Gram_TATAC
cnt = 130	feature = 655	correl = -0.066847	descr = N_Gram_TGTCA
cnt = 131	feature = 281	correl = 0.0813157	descr = N_Gram_CAGGC
cnt = 132	feature = 343	correl = 0.0581897	descr = N_Gram_CGGAC
cnt = 133	feature = 653	correl = 0.055239	descr = N_Gram_TGGTA
cnt = 134	feature = 601	correl = -0.0746333	descr = N_Gram_TCCGC
cnt = 135	feature = 615	correl = -0.0510315	descr = N_Gram_TCGTC
cnt = 136	feature = 342	correl = 0.0640402	descr = N_Gram_CGGAA
cnt = 137	feature = 395	correl = 0.0732961	descr = N_Gram_CTTTA
cnt = 138	feature = 654	correl = 0.052057	descr = N_Gram_TGGTC
cnt = 139	feature = 574	correl = 0.0883375	descr = N_Gram_TAGCA
cnt = 140	feature = 551	correl = 0.0559484	descr = N_Gram_GTGTG
cnt = 141	feature = 255	correl = -0.0809794	descr = N_Gram_ATTTG
cnt = 142	feature = 242	correl = -0.0560284	descr = N_Gram_ATGAT
cnt = 143	feature = 522	correl = -0.0564729	descr = N_Gram_GGTAA
cnt = 144	feature = 235	correl = -0.0513973	descr = N_Gram_ATCCT
cnt = 145	feature = 501	correl = 0.100886	descr = N_Gram_GGCGC
cnt = 146	feature = 453	correl = 0.0512733	descr = N_Gram_GCCAT
cnt = 147	feature = 368	correl = 0.106119	descr = N_Gram_CTAT
cnt = 148	feature = 510	correl = 0.104254	descr = N_Gram_GGGAG
cnt = 149	feature = 318	correl = 0.102805	descr = N_Gram_CCGTG
cnt = 150	feature = 473	correl = 0.0952818	descr = N_Gram_GCGTG
cnt = 151	feature = 536	correl = -0.0826746	descr = N_Gram_GTCGA
cnt = 152	feature = 512	correl = 0.0519346	descr = N_Gram_GGGCA
cnt = 153	feature = 413	correl = -0.0683846	descr = N_Gram_GACTG
cnt = 154	feature = 284	correl = 0.132752	descr = N_Gram_CAGTG
cnt = 155	feature = 303	correl = 0.0538727	descr = N_Gram_CCCAA
cnt = 156	feature = 283	correl = 0.0738002	descr = N_Gram_CAGTA
cnt = 157	feature = 380	correl = -0.0503763	descr = N_Gram_CTCTT
cnt = 158	feature = 646	correl = 0.087776	descr = N_Gram_TGGCC
cnt = 159	feature = 466	correl = 0.052261	descr = N_Gram_GCGGA
cnt = 160	feature = 467	correl = 0.0713413	descr = N_Gram_GCGGC
cnt = 161	feature = 492	correl = -0.0766675	descr = N_Gram_GGATC
cnt = 162	feature = 352	correl = 0.058078	descr = N_Gram_CGGTT
cnt = 163	feature = 475	correl = 0.0781606	descr = N_Gram_GCTCA
cnt = 164	feature = 644	correl = -0.0507403	descr = N_Gram_TGGAA
cnt = 165	feature = 394	correl = 0.078722	descr = N_Gram_CTTGT
cnt = 166	feature = 636	correl = -0.110124	descr = N_Gram_TGATT
cnt = 167	feature = 278	correl = -0.129662	descr = N_Gram_CAGCT
cnt = 168	feature = 659	correl = 0.106172	descr = N_Gram_TGTGG
cnt = 169	feature = 416	correl = 0.0978394	descr = N_Gram_GAGCT
cnt = 170	feature = 270	correl = 0.0746547	descr = N_Gram_CACCT
cnt = 171	feature = 222	correl = -0.0890047	descr = N_Gram_AGTTT
cnt = 172	feature = 596	correl = -0.0518106	descr = N_Gram_TCCAC
cnt = 173	feature = 626	correl = -0.0587221	descr = N_Gram_TCTTG
cnt = 174	feature = 479	correl = 0.0808935	descr = N_Gram_GCTGG
cnt = 175	feature = 565	correl = -0.0511209	descr = N_Gram_TAAGA
cnt = 176	feature = 592	correl = -0.0487767	descr = N_Gram_TCATG
cnt = 177	feature = 252	correl = 0.0521577	descr = N_Gram_ATTG
cnt = 178	feature = 290	correl = 0.0909964	descr = N_Gram_CATCT
cnt = 179	feature = 217	correl = -0.145963	descr = N_Gram_AGTCT
cnt = 180	feature = 336	correl = 0.083616	descr = N_Gram_CGCCG
cnt = 181	feature = 373	correl = -0.0894282	descr = N_Gram_CTCAT
cnt = 182	feature = 445	correl = 0.0505385	descr = N_Gram_GCAGT
cnt = 183	feature = 695	correl = -0.0878469	descr = N_Gram_TTTGG
cnt = 184	feature = 478	correl = 0.0840173	descr = N_Gram_GCTGC
cnt = 185	feature = 272	correl = -0.0670345	descr = N_Gram_CACGA
cnt = 186	feature = 487	correl = 0.121658	descr = N_Gram_GGACC
cnt = 187	feature = 605	correl = -0.0844334	descr = N_Gram_TCCTC
cnt = 188	feature = 337	correl = 0.0521346	descr = N_Gram_CGCGG
cnt = 189	feature = 325	correl = -0.0742046	descr = N_Gram_CCTTC
cnt = 190	feature = 454	correl = 0.0640847	descr = N_Gram_GCCCA
cnt = 191	feature = 485	correl = 0.05273	descr = N_Gram_GGAAG
cnt = 192	feature = 490	correl = 0.115215	descr = N_Gram_GGAGC
cnt = 193	feature = 649	correl = 0.0761694	descr = N_Gram_TGGG
cnt = 194	feature = 647	correl = -0.0854219	descr = N_Gram_TGGCG
cnt = 195	feature = 40	correl = -0.0449371	descr = Position_Specific_Bin_Base_16_Base_T
cnt = 196	feature = 540	correl = -0.0954529	descr = N_Gram_GTCTT
cnt = 197	feature = 686	correl = -0.136441	descr = N_Gram_TTGCG
cnt = 198	feature = 15	correl = -0.130346	descr = Position_Specific_Bin_Base_5_Base_A
cnt = 199	feature = 428	correl = -0.0460328	descr = N_Gram_GATGA
cnt = 200	feature = 136	correl = -0.0662508	descr = N_Gram_AAGAC
cnt = 201	feature = 386	correl = -0.0510798	descr = N_Gram_CTTA
cnt = 202	feature = 30	correl = -0.132447	descr = Position_Specific_Bin_Base_12_Base_T
cnt = 203	feature = 18	correl = -0.123245	descr = Position_Specific_Bin_Base_6_Base_A
cnt = 204	feature = 496	correl = 0.0643245	descr = N_Gram_GGCAT
cnt = 205	feature = 576	correl = 0.0535774	descr = N_Gram_TAGT
cnt = 206	feature = 301	correl = 0.0672829	descr = N_Gram_CCATC
cnt = 207	feature = 35	correl = 0.113988	descr = Position_Specific_Bin_Base_14_Base_T
cnt = 208	feature = 234	correl = -0.0457992	descr = N_Gram_ATCCA
cnt = 209	feature = 25	correl = 0.0520239	descr = Position_Specific_Bin_Base_10_Base_T
cnt = 210	feature = 20	correl = -0.0468062	descr = Position_Specific_Bin_Base_7_Base_A
cnt = 211	feature = 248	correl = 0.0582133	descr = N_Gram_ATGT
cnt = 212	feature = 383	correl = 0.100553	descr = N_Gram_CTGCA
cnt = 213	feature = 422	correl = 0.0518303	descr = N_Gram_GATA
cnt = 214	feature = 208	correl = 0.102984	descr = N_Gram_AGGCG
cnt = 215	feature = 436	correl = 0.13063	descr = N_Gram_GCAA
cnt = 216	feature = 33	correl = -0.0668403	descr = Position_Specific_Bin_Base_13_Base_G
cnt = 217	feature = 689	correl = 0.0517958	descr = N_Gram_TTGTT
cnt = 218	feature = 43	correl = 0.050122	descr = Position_Specific_Bin_Base_17_Base_G
cnt = 219	feature = 73	correl = 0.0860118	descr = Fold_of_RNAi_Sequence_Pos_9
cnt = 220	feature = 619	correl = -0.0873073	descr = N_Gram_TCTCA
cnt = 221	feature = 13	correl = -0.0653391	descr = Position_Specific_Bin_Base_4_Base_A
cnt = 222	feature = 105	correl = 0.0875298	descr = Fold_of_Target_NoEndbrace_noends_Pos_13
cnt = 223	feature = 24	correl = -0.0597786	descr = Position_Specific_Bin_Base_9_Base_T
cnt = 224	feature = 36	correl = -0.0639954	descr = Position_Specific_Bin_Base_15_Base_A
cnt = 225	feature = 9	correl = -0.0733006	descr = Position_Specific_Bin_Base_2_Base_G
cnt = 226	feature = 472	correl = -0.113988	descr = N_Gram_GCGTC
cnt = 227	feature = 598	correl = 0.0540967	descr = N_Gram_TCCC
cnt = 228	feature = 41	correl = -0.0628028	descr = Position_Specific_Bin_Base_17_Base_A
cnt = 229	feature = 602	correl = -0.0850017	descr = N_Gram_TCCGG
cnt = 230	feature = 580	correl = -0.0487824	descr = N_Gram_TATC
cnt = 231	feature = 46	correl = 0.143566	descr = Position_Specific_Bin_Base_18_Base_C
cnt = 232	feature = 648	correl = 0.128811	descr = N_Gram_TGGCT
cnt = 233	feature = 597	correl = -0.132919	descr = N_Gram_TCCAG
cnt = 234	feature = 11	correl = -0.0540301	descr = Position_Specific_Bin_Base_3_Base_A
cnt = 235	feature = 350	correl = 0.141297	descr = N_Gram_CGGGC
cnt = 236	feature = 403	correl = -0.0573214	descr = N_Gram_GAAGT
cnt = 237	feature = 29	correl = 0.106737	descr = Position_Specific_Bin_Base_12_Base_G
cnt = 238	feature = 34	correl = -0.10072	descr = Position_Specific_Bin_Base_14_Base_A
cnt = 239	feature = 364	correl = 0.0868264	descr = N_Gram_CTA
cnt = 240	feature = 250	correl = -0.0592952	descr = N_Gram_ATTA
cnt = 241	feature = 591	correl = -0.0598799	descr = N_Gram_TCATC
cnt = 242	feature = 23	correl = 0.0587341	descr = Position_Specific_Bin_Base_9_Base_G
cnt = 243	feature = 498	correl = 0.0886749	descr = N_Gram_GGCCA
cnt = 244	feature = 51	correl = 0.253534	descr = Gibbs_of_Target_Sequence__Pos_2_Step_1
cnt = 245	feature = 391	correl = -0.0741187	descr = N_Gram_CTTGA
cnt = 246	feature = 14	correl = 0.0556579	descr = Position_Specific_Bin_Base_4_Base_C
cnt = 247	feature = 12	correl = 0.0808468	descr = Position_Specific_Bin_Base_3_Base_C
cnt = 248	feature = 21	correl = -0.060694	descr = Position_Specific_Bin_Base_8_Base_C
cnt = 249	feature = 331	correl = -0.0703197	descr = N_Gram_CGAT
cnt = 250	feature = 80	correl = 0.0584292	descr = Xue_Structure_Feature_A111
cnt = 251	feature = 39	correl = 0.115459	descr = Position_Specific_Bin_Base_16_Base_C
cnt = 252	feature = 10	correl = 0.10045	descr = Position_Specific_Bin_Base_2_Base_T
cnt = 253	feature = 44	correl = -0.064086	descr = Position_Specific_Bin_Base_17_Base_T
cnt = 254	feature = 608	correl = -0.0700894	descr = N_Gram_TCGA
cnt = 255	feature = 81	correl = -0.051644	descr = Xue_Structure_Feature_A110
cnt = 256	feature = 313	correl = 0.109626	descr = N_Gram_CCGGG
cnt = 257	feature = 315	correl = 0.0657175	descr = N_Gram_CCGT
cnt = 258	feature = 425	correl = -0.112593	descr = N_Gram_GATC
cnt = 259	feature = 83	correl = 0.118788	descr = Xue_Structure_Feature_A101
cnt = 260	feature = 586	correl = 0.0953052	descr = N_Gram_TCAG
cnt = 261	feature = 19	correl = 0.108097	descr = Position_Specific_Bin_Base_6_Base_C
cnt = 262	feature = 693	correl = -0.108691	descr = N_Gram_TTTCT
cnt = 263	feature = 446	correl = 0.0635627	descr = N_Gram_GCAT
cnt = 264	feature = 16	correl = 0.0993132	descr = Position_Specific_Bin_Base_5_Base_C
cnt = 265	feature = 457	correl = 0.0762421	descr = N_Gram_GCCG
cnt = 266	feature = 665	correl = -0.0522481	descr = N_Gram_TTAC
cnt = 267	feature = 57	correl = 0.0634252	descr = Gibbs_of_Target_Sequence__Pos_12_Step_1
cnt = 268	feature = 641	correl = -0.125891	descr = N_Gram_TGCG
cnt = 269	feature = 547	correl = 0.127011	descr = N_Gram_GTGG
cnt = 270	feature = 8	correl = 0.0529705	descr = Position_Specific_Bin_Base_2_Base_C
cnt = 271	feature = 375	correl = -0.07533	descr = N_Gram_CTCCA
cnt = 272	feature = 47	correl = 0.288327	descr = Position_Specific_Bin_Base_18_Base_G
cnt = 273	feature = 17	correl = 0.0580049	descr = Position_Specific_Bin_Base_5_Base_G
cnt = 274	feature = 382	correl = 0.044969	descr = N_Gram_CTGC
cnt = 275	feature = 32	correl = 0.102317	descr = Position_Specific_Bin_Base_13_Base_C
cnt = 276	feature = 56	correl = -0.0750306	descr = Gibbs_of_Target_Sequence__Pos_8_Step_1
cnt = 277	feature = 69	correl = 0.146947	descr = Fold_of_RNAi_Sequence_Pos_2
cnt = 278	feature = 254	correl = -0.109859	descr = N_Gram_ATTT
cnt = 279	feature = 652	correl = 0.0663349	descr = N_Gram_TGGT
cnt = 280	feature = 459	correl = 0.118146	descr = N_Gram_GCCT
cnt = 281	feature = 52	correl = 0.0982062	descr = Gibbs_of_Target_Sequence__Pos_3_Step_1
cnt = 282	feature = 45	correl = -0.284736	descr = Position_Specific_Bin_Base_18_Base_A
cnt = 283	feature = 241	correl = -0.0466478	descr = N_Gram_ATGA
cnt = 284	feature = 218	correl = 0.0737685	descr = N_Gram_AGTG
cnt = 285	feature = 28	correl = 0.138389	descr = Position_Specific_Bin_Base_12_Base_C
cnt = 286	feature = 341	correl = 0.0746589	descr = N_Gram_CGGA
cnt = 287	feature = 356	correl = 0.164586	descr = N_Gram_CGTG
cnt = 288	feature = 684	correl = -0.0899241	descr = N_Gram_TTGC
cnt = 289	feature = 657	correl = 0.083961	descr = N_Gram_TGTG
cnt = 290	feature = 76	correl = 0.0770998	descr = Fold_of_RNAi_Sequence_Pos_13
cnt = 291	feature = 516	correl = 0.0685009	descr = N_Gram_GGGG
cnt = 292	feature = 396	correl = -0.0500829	descr = N_Gram_CTTTC
cnt = 293	feature = 477	correl = 0.0727939	descr = N_Gram_GCTG
cnt = 294	feature = 539	correl = -0.0982941	descr = N_Gram_GTCT
cnt = 295	feature = 58	correl = -0.0968753	descr = Gibbs_of_Target_Sequence__Pos_13_Step_1
cnt = 296	feature = 78	correl = 0.0829885	descr = Fold_of_RNAi_Sequence_Pos_15
cnt = 297	feature = 61	correl = -0.168732	descr = Gibbs_of_Target_Sequence__Pos_18_Step_1
cnt = 298	feature = 680	correl = -0.0599609	descr = N_Gram_TTGA
cnt = 299	feature = 292	correl = 0.0888545	descr = N_Gram_CCAA
cnt = 300	feature = 82	correl = 0.0474604	descr = Xue_Structure_Feature_A100
cnt = 301	feature = 344	correl = 0.106053	descr = N_Gram_CGGC
cnt = 302	feature = 67	correl = 0.162657	descr = Fold_of_RNAi_Sequence_Pos_0
cnt = 303	feature = 390	correl = -0.212268	descr = N_Gram_CTTCT
cnt = 304	feature = 503	correl = 0.073335	descr = N_Gram_GGCT
cnt = 305	feature = 589	correl = -0.0730144	descr = N_Gram_TCAT
cnt = 306	feature = 489	correl = 0.113647	descr = N_Gram_GGAG
cnt = 307	feature = 535	correl = -0.0610609	descr = N_Gram_GTCG
cnt = 308	feature = 54	correl = -0.1222	descr = Gibbs_of_Target_Sequence__Pos_6_Step_1
cnt = 309	feature = 259	correl = 0.06279	descr = N_Gram_CAAA
cnt = 310	feature = 606	correl = -0.101141	descr = N_Gram_TCCTT
cnt = 311	feature = 59	correl = -0.173913	descr = Gibbs_of_Target_Sequence__Pos_14_Step_1
cnt = 312	feature = 464	correl = 0.0752635	descr = N_Gram_GCGCC
cnt = 313	feature = 60	correl = -0.121528	descr = Gibbs_of_Target_Sequence__Pos_17_Step_1
cnt = 314	feature = 633	correl = -0.0871538	descr = N_Gram_TGAT
cnt = 315	feature = 450	correl = 0.0535219	descr = N_Gram_GCCA
cnt = 316	feature = 79	correl = 0.061986	descr = Fold_of_RNAi_Sequence_Pos_16
cnt = 317	feature = 511	correl = 0.139701	descr = N_Gram_GGGC
cnt = 318	feature = 417	correl = 0.0651856	descr = N_Gram_GAGG
cnt = 319	feature = 544	correl = 0.0800045	descr = N_Gram_GTGC
cnt = 320	feature = 68	correl = 0.17055	descr = Fold_of_RNAi_Sequence_Pos_1
cnt = 321	feature = 531	correl = -0.0897736	descr = N_Gram_GTC
cnt = 322	feature = 72	correl = 0.0791198	descr = Fold_of_RNAi_Sequence_Pos_6
cnt = 323	feature = 326	correl = -0.0579785	descr = N_Gram_CGA
cnt = 324	feature = 376	correl = -0.147698	descr = N_Gram_CTCCT
cnt = 325	feature = 696	correl = -0.118776	descr = N_Gram_TTTT
cnt = 326	feature = 77	correl = 0.0682217	descr = Fold_of_RNAi_Sequence_Pos_14
cnt = 327	feature = 497	correl = 0.157508	descr = N_Gram_GGCC
cnt = 328	feature = 285	correl = 0.0577619	descr = N_Gram_CAT
cnt = 329	feature = 421	correl = -0.0460159	descr = N_Gram_GAT
cnt = 330	feature = 643	correl = 0.0465268	descr = N_Gram_TGG
cnt = 331	feature = 594	correl = -0.0794771	descr = N_Gram_TCCA
cnt = 332	feature = 258	correl = 0.14948	descr = N_Gram_CAA
cnt = 333	feature = 500	correl = 0.0468315	descr = N_Gram_GGCG
cnt = 334	feature = 583	correl = 0.0451932	descr = N_Gram_TCA
cnt = 335	feature = 662	correl = -0.0824298	descr = N_Gram_TTA
cnt = 336	feature = 334	correl = 0.0730302	descr = N_Gram_CGCC
cnt = 337	feature = 233	correl = -0.0861165	descr = N_Gram_ATC
cnt = 338	feature = 627	correl = -0.0643904	descr = N_Gram_TGA
cnt = 339	feature = 603	correl = -0.103201	descr = N_Gram_TCCT
cnt = 340	feature = 363	correl = -0.0513034	descr = N_Gram_CT
cnt = 341	feature = 86	correl = 0.0884466	descr = Xue_Structure_Feature_C110
cnt = 342	feature = 541	correl = 0.161508	descr = N_Gram_GTG
cnt = 343	feature = 623	correl = -0.101491	descr = N_Gram_TCTT
cnt = 344	feature = 481	correl = 0.134543	descr = N_Gram_GGA
cnt = 345	feature = 679	correl = -0.0647196	descr = N_Gram_TTG
cnt = 346	feature = 348	correl = 0.115007	descr = N_Gram_CGGG
cnt = 347	feature = 257	correl = 0.101748	descr = N_Gram_CA
cnt = 348	feature = 616	correl = -0.118008	descr = N_Gram_TCT
cnt = 349	feature = 66	correl = -0.077225	descr = PF_RNAi_Fold_3'Free_Count
cnt = 350	feature = 449	correl = 0.102442	descr = N_Gram_GCC
cnt = 351	feature = 560	correl = -0.0675481	descr = N_Gram_TA
cnt = 352	feature = 669	correl = -0.147762	descr = N_Gram_TTC
cnt = 353	feature = 65	correl = -0.136184	descr = PF_RNAi_Fold_5'Free_Count
cnt = 354	feature = 223	correl = -0.12134	descr = N_Gram_AT
cnt = 355	feature = 340	correl = 0.0768058	descr = N_Gram_CGG
cnt = 356	feature = 494	correl = 0.139004	descr = N_Gram_GGC
cnt = 357	feature = 661	correl = -0.122374	descr = N_Gram_TT
cnt = 358	feature = 64	correl = -0.186881	descr = PF_RNAi_Fold_Energy
cnt = 359	feature = 49	correl = -0.188305	descr = Gibbs_of_Target_Sequence_
num rows = 521
num_elements = 187560
*
optimization finished, #iter = 611
nu = 0.491256
obj = -39.422909, rho = -0.590544
nSV = 361, nBSV = 166
num rows = 58
num_elements = 20880
*
optimization finished, #iter = 50
nu = 0.509021
obj = -5.035386, rho = -0.481371
nSV = 46, nBSV = 14
*
optimization finished, #iter = 611
nu = 0.491256
obj = -39.422909, rho = -0.590544
nSV = 361, nBSV = 166
CFS merit scores = 1.3671
CFS merit scores = 1.6015
CFS merit scores = 1.85002
CFS merit scores = 2.06674
CFS merit scores = 2.26116
CFS merit scores = 2.44215
CFS merit scores = 2.61028
CFS merit scores = 2.76881
CFS merit scores = 2.91739
CFS merit scores = 3.05719
CFS merit scores = 3.19054
CFS merit scores = 3.31764
CFS merit scores = 3.43996
CFS merit scores = 3.55552
CFS merit scores = 3.66644
CFS merit scores = 3.77021
CFS merit scores = 3.87035
CFS merit scores = 3.96765
CFS merit scores = 4.06132
CFS merit scores = 4.15161
CFS merit scores = 4.23866
CFS merit scores = 4.32284
CFS merit scores = 4.40393
CFS merit scores = 4.48295
CFS merit scores = 4.55987
CFS merit scores = 4.63446
CFS merit scores = 4.70779
CFS merit scores = 4.77887
CFS merit scores = 4.84625
CFS merit scores = 4.91166
CFS merit scores = 4.97397
CFS merit scores = 5.03438
CFS merit scores = 5.09252
CFS merit scores = 5.14915
CFS merit scores = 5.20406
CFS merit scores = 5.25668
CFS merit scores = 5.30498
CFS merit scores = 5.35075
CFS merit scores = 5.39495
CFS merit scores = 5.43783
CFS merit scores = 5.47863
CFS merit scores = 5.51799
CFS merit scores = 5.55317
CFS merit scores = 5.58659
CFS merit scores = 5.61849
CFS merit scores = 5.64919
CFS merit scores = 5.67731
CFS merit scores = 5.70306
CFS merit scores = 5.72787
CFS merit scores = 5.75035
CFS merit scores = 5.77264
CFS merit scores = 5.79463
CFS merit scores = 5.81543
CFS merit scores = 5.83593
CFS merit scores = 5.85679
CFS merit scores = 5.87721
CFS merit scores = 5.89302
CFS merit scores = 5.90913
CFS merit scores = 5.9253
CFS merit scores = 5.94006
CFS merit scores = 5.95371
CFS merit scores = 5.96709
CFS merit scores = 5.97965
CFS merit scores = 5.99219
CFS merit scores = 6.00318
CFS merit scores = 6.01328
CFS merit scores = 6.02387
CFS merit scores = 6.03452
CFS merit scores = 6.04528
CFS merit scores = 6.05588
CFS merit scores = 6.06525
CFS merit scores = 6.07472
CFS merit scores = 6.08329
CFS merit scores = 6.09184
CFS merit scores = 6.09841
CFS merit scores = 6.10514
CFS merit scores = 6.11146
CFS merit scores = 6.11805
CFS merit scores = 6.12458
CFS merit scores = 6.12974
CFS merit scores = 6.13496
CFS merit scores = 6.13987
CFS merit scores = 6.14459
CFS merit scores = 6.14733
CFS merit scores = 6.14897
CFS merit scores = 6.15043
CFS merit scores = 6.1519
CFS merit scores = 6.1534
CFS merit scores = 6.15462
CFS merit scores = 6.15584
CFS merit scores = 6.15663
CFS merit scores = 6.15781
CFS merit scores = 6.15882
CFS merit scores = 6.15698
CFS merit scores = 6.1553
CFS merit scores = 6.15282
CFS merit scores = 6.14983
CFS merit scores = 6.14707
CFS merit scores = 6.14463
CFS merit scores = 6.14274
CFS merit scores = 6.14111
CFS merit scores = 6.13887
CFS merit scores = 6.13684
CFS merit scores = 6.13354
CFS merit scores = 6.13034
CFS merit scores = 6.12722
CFS merit scores = 6.1237
CFS merit scores = 6.11974
CFS merit scores = 6.11535
CFS merit scores = 6.11103
CFS merit scores = 6.10707
CFS merit scores = 6.10315
CFS merit scores = 6.09924
CFS merit scores = 6.09524
CFS merit scores = 6.09138
CFS merit scores = 6.08784
CFS merit scores = 6.0845
CFS merit scores = 6.08094
CFS merit scores = 6.07752
CFS merit scores = 6.07434
CFS merit scores = 6.06964
CFS merit scores = 6.0643
CFS merit scores = 6.05895
CFS merit scores = 6.05314
CFS merit scores = 6.0471
CFS merit scores = 6.04134
CFS merit scores = 6.03579
CFS merit scores = 6.03042
CFS merit scores = 6.02486
CFS merit scores = 6.01953
CFS merit scores = 6.01402
CFS merit scores = 6.00773
CFS merit scores = 6.0018
CFS merit scores = 5.99616
CFS merit scores = 5.99008
CFS merit scores = 5.98337
CFS merit scores = 5.97678
CFS merit scores = 5.97054
CFS merit scores = 5.96452
CFS merit scores = 5.95877
CFS merit scores = 5.95211
CFS merit scores = 5.94571
CFS merit scores = 5.93926
CFS merit scores = 5.93294
CFS merit scores = 5.92693
CFS merit scores = 5.92097
cnt = 1	feature = 59	correl = -0.367104	descr = Gibbs_of_Target_Sequence__Pos_20_Step_1
cnt = 2	feature = 57	correl = -0.185372	descr = Gibbs_of_Target_Sequence__Pos_18_Step_1
cnt = 3	feature = 276	correl = -0.138667	descr = N_Gram_CAGCT
cnt = 4	feature = 397	correl = -0.088104	descr = N_Gram_CTTGA
cnt = 5	feature = 623	correl = 0.056568	descr = N_Gram_TCTAC
cnt = 6	feature = 422	correl = 0.0938714	descr = N_Gram_GAGTC
cnt = 7	feature = 265	correl = -0.0510587	descr = N_Gram_CACCC
cnt = 8	feature = 459	correl = -0.0562548	descr = N_Gram_GCCGT
cnt = 9	feature = 343	correl = 0.0639507	descr = N_Gram_CGGAA
cnt = 10	feature = 619	correl = 0.0944683	descr = N_Gram_TCGGC
cnt = 11	feature = 363	correl = 0.0789734	descr = N_Gram_CGTGG
cnt = 12	feature = 210	correl = 0.0451664	descr = N_Gram_AGTCG
cnt = 13	feature = 606	correl = 0.0522095	descr = N_Gram_TCCCG
cnt = 14	feature = 361	correl = 0.0705217	descr = N_Gram_CGTGA
cnt = 15	feature = 531	correl = 0.0485664	descr = N_Gram_GTAAA
cnt = 16	feature = 611	correl = 0.0555615	descr = N_Gram_TCCTA
cnt = 17	feature = 334	correl = 0.0569573	descr = N_Gram_CGAGG
cnt = 18	feature = 214	correl = 0.0803821	descr = N_Gram_AGTTA
cnt = 19	feature = 292	correl = 0.0516743	descr = N_Gram_CCAAT
cnt = 20	feature = 604	correl = 0.0611067	descr = N_Gram_TCCCA
cnt = 21	feature = 417	correl = 0.0966337	descr = N_Gram_GACTA
cnt = 22	feature = 425	correl = 0.0459803	descr = N_Gram_GATAC
cnt = 23	feature = 305	correl = 0.114781	descr = N_Gram_CCCCC
cnt = 24	feature = 649	correl = 0.0522095	descr = N_Gram_TGCCG
cnt = 25	feature = 627	correl = 0.0482838	descr = N_Gram_TCTCG
cnt = 26	feature = 518	correl = 0.0451664	descr = N_Gram_GGGGT
cnt = 27	feature = 514	correl = 0.0451664	descr = N_Gram_GGGCT
cnt = 28	feature = 226	correl = 0.0963392	descr = N_Gram_ATATA
cnt = 29	feature = 325	correl = 0.0852149	descr = N_Gram_CCTGC
cnt = 30	feature = 309	correl = 0.0689214	descr = N_Gram_CCCGC
cnt = 31	feature = 664	correl = 0.0465532	descr = N_Gram_TGGGT
cnt = 32	feature = 653	correl = -0.0511003	descr = N_Gram_TGCTA
cnt = 33	feature = 258	correl = 0.0619243	descr = N_Gram_CAAGC
cnt = 34	feature = 697	correl = 0.0784451	descr = N_Gram_TTGCA
cnt = 35	feature = 555	correl = 0.0473666	descr = N_Gram_GTGTA
cnt = 36	feature = 449	correl = -0.0451669	descr = N_Gram_GCATG
cnt = 37	feature = 231	correl = -0.096687	descr = N_Gram_ATCGG
cnt = 38	feature = 583	correl = -0.0443184	descr = N_Gram_TAGAT
cnt = 39	feature = 365	correl = -0.0474799	descr = N_Gram_CGTTC
cnt = 40	feature = 488	correl = 0.0508423	descr = N_Gram_GGAGC
cnt = 41	feature = 536	correl = -0.0557263	descr = N_Gram_GTCAA
cnt = 42	feature = 314	correl = 0.0451664	descr = N_Gram_CCGCA
cnt = 43	feature = 541	correl = -0.139915	descr = N_Gram_GTCGA
cnt = 44	feature = 394	correl = 0.0495909	descr = N_Gram_CTTCC
cnt = 45	feature = 348	correl = 0.0719598	descr = N_Gram_CGGCG
cnt = 46	feature = 399	correl = 0.0845057	descr = N_Gram_CTTGG
cnt = 47	feature = 572	correl = -0.0484163	descr = N_Gram_TAAGA
cnt = 48	feature = 222	correl = 0.054751	descr = N_Gram_ATACA
cnt = 49	feature = 643	correl = -0.0487993	descr = N_Gram_TGATC
cnt = 50	feature = 416	correl = -0.103688	descr = N_Gram_GACGT
cnt = 51	feature = 322	correl = 0.0672847	descr = N_Gram_CCTCA
cnt = 52	feature = 220	correl = -0.138992	descr = N_Gram_ATAAG
cnt = 53	feature = 225	correl = 0.0469528	descr = N_Gram_ATAGC
cnt = 54	feature = 438	correl = 0.0481836	descr = N_Gram_GCAAA
cnt = 55	feature = 563	correl = 0.0449729	descr = N_Gram_GTTGC
cnt = 56	feature = 303	correl = 0.0840852	descr = N_Gram_CCCAC
cnt = 57	feature = 455	correl = 0.0775665	descr = N_Gram_GCCCG
cnt = 58	feature = 368	correl = 0.0451664	descr = N_Gram_CTAAA
cnt = 59	feature = 538	correl = -0.0469846	descr = N_Gram_GTCCA
cnt = 60	feature = 244	correl = -0.068687	descr = N_Gram_ATTAC
cnt = 61	feature = 362	correl = 0.136842	descr = N_Gram_CGTGC
cnt = 62	feature = 248	correl = 0.0558985	descr = N_Gram_ATTTC
cnt = 63	feature = 462	correl = 0.143168	descr = N_Gram_GCCTT
cnt = 64	feature = 511	correl = 0.0518583	descr = N_Gram_GGGCA
cnt = 65	feature = 383	correl = -0.0769531	descr = N_Gram_CTGAT
cnt = 66	feature = 414	correl = -0.0759005	descr = N_Gram_GACGA
cnt = 67	feature = 324	correl = 0.0885261	descr = N_Gram_CCTCG
cnt = 68	feature = 419	correl = -0.0746479	descr = N_Gram_GAGCC
cnt = 69	feature = 468	correl = 0.0545127	descr = N_Gram_GCGGA
cnt = 70	feature = 596	correl = 0.0593951	descr = N_Gram_TCAGT
cnt = 71	feature = 608	correl = -0.0590805	descr = N_Gram_TCCGC
cnt = 72	feature = 529	correl = 0.0553621	descr = N_Gram_GGTGC
cnt = 73	feature = 656	correl = 0.0602919	descr = N_Gram_TGGAG
cnt = 74	feature = 605	correl = 0.0526773	descr = N_Gram_TCCCC
cnt = 75	feature = 560	correl = -0.0788155	descr = N_Gram_GTTAC
cnt = 76	feature = 259	correl = 0.046299	descr = N_Gram_CAAGG
cnt = 77	feature = 662	correl = 0.0532989	descr = N_Gram_TGGGA
cnt = 78	feature = 337	correl = -0.0585454	descr = N_Gram_CGATC
cnt = 79	feature = 681	correl = -0.103736	descr = N_Gram_TTATA
cnt = 80	feature = 380	correl = 0.0597889	descr = N_Gram_CTCTA
cnt = 81	feature = 270	correl = 0.0973596	descr = N_Gram_CACTC
cnt = 82	feature = 321	correl = 0.0555615	descr = N_Gram_CCTAT
cnt = 83	feature = 520	correl = 0.0930484	descr = N_Gram_GGGTC
cnt = 84	feature = 426	correl = 0.0508805	descr = N_Gram_GATAT
cnt = 85	feature = 255	correl = 0.0533561	descr = N_Gram_CAAAG
cnt = 86	feature = 232	correl = -0.0560929	descr = N_Gram_ATCGT
cnt = 87	feature = 228	correl = -0.0524788	descr = N_Gram_ATCAT
cnt = 88	feature = 364	correl = 0.0538781	descr = N_Gram_CGTGT
cnt = 89	feature = 674	correl = 0.0508267	descr = N_Gram_TGTGT
cnt = 90	feature = 274	correl = 0.0546265	descr = N_Gram_CAGCC
cnt = 91	feature = 498	correl = 0.0891817	descr = N_Gram_GGCCC
cnt = 92	feature = 548	correl = 0.0621987	descr = N_Gram_GTGAC
cnt = 93	feature = 340	correl = 0.0843153	descr = N_Gram_CGCCG
cnt = 94	feature = 527	correl = 0.0773543	descr = N_Gram_GGTCA
cnt = 95	feature = 356	correl = -0.0676688	descr = N_Gram_CGTAC
cnt = 96	feature = 335	correl = -0.0778092	descr = N_Gram_CGAGT
cnt = 97	feature = 279	correl = 0.04669	descr = N_Gram_CAGGG
cnt = 98	feature = 461	correl = 0.0617979	descr = N_Gram_GCCTC
cnt = 99	feature = 209	correl = 0.0592888	descr = N_Gram_AGTCA
cnt = 100	feature = 441	correl = 0.0743071	descr = N_Gram_GCACT
cnt = 101	feature = 206	correl = 0.0624674	descr = N_Gram_AGGTT
cnt = 102	feature = 593	correl = 0.106025	descr = N_Gram_TCACC
cnt = 103	feature = 601	correl = 0.105701	descr = N_Gram_TCCAA
cnt = 104	feature = 250	correl = -0.146356	descr = N_Gram_ATTTT
cnt = 105	feature = 688	correl = -0.0625765	descr = N_Gram_TTCGG
cnt = 106	feature = 375	correl = -0.0945249	descr = N_Gram_CTCAT
cnt = 107	feature = 574	correl = -0.150668	descr = N_Gram_TAAGT
cnt = 108	feature = 505	correl = 0.154507	descr = N_Gram_GGCTT
cnt = 109	feature = 432	correl = -0.0702334	descr = N_Gram_GATTA
cnt = 110	feature = 278	correl = 0.0860635	descr = N_Gram_CAGGA
cnt = 111	feature = 521	correl = 0.044307	descr = N_Gram_GGGTG
cnt = 112	feature = 464	correl = -0.07686	descr = N_Gram_GCGAC
cnt = 113	feature = 453	correl = 0.0596199	descr = N_Gram_GCCAT
cnt = 114	feature = 454	correl = 0.0639664	descr = N_Gram_GCCCA
cnt = 115	feature = 234	correl = 0.0799373	descr = N_Gram_ATCTG
cnt = 116	feature = 241	correl = -0.049051	descr = N_Gram_ATGCT
cnt = 117	feature = 631	correl = -0.12351	descr = N_Gram_TCTTA
cnt = 118	feature = 508	correl = 0.0966337	descr = N_Gram_GGGAC
cnt = 119	feature = 553	correl = 0.0751006	descr = N_Gram_GTGGT
cnt = 120	feature = 512	correl = 0.112904	descr = N_Gram_GGGCC
cnt = 121	feature = 695	correl = -0.0468674	descr = N_Gram_TTGAG
cnt = 122	feature = 647	correl = 0.0863688	descr = N_Gram_TGCAC
cnt = 123	feature = 686	correl = 0.0805637	descr = N_Gram_TTCCA
cnt = 124	feature = 525	correl = -0.0686245	descr = N_Gram_GGTAA
cnt = 125	feature = 267	correl = 0.0875162	descr = N_Gram_CACCT
cnt = 126	feature = 618	correl = 0.0738182	descr = N_Gram_TCGGA
cnt = 127	feature = 539	correl = 0.0514266	descr = N_Gram_GTCCC
cnt = 128	feature = 160	correl = -0.0460672	descr = N_Gram_ACCC
cnt = 129	feature = 503	correl = 0.0916557	descr = N_Gram_GGCGG
cnt = 130	feature = 446	correl = 0.0504378	descr = N_Gram_GCAGT
cnt = 131	feature = 382	correl = 0.0456416	descr = N_Gram_CTGAC
cnt = 132	feature = 586	correl = -0.0682536	descr = N_Gram_TATAC
cnt = 133	feature = 516	correl = 0.0676026	descr = N_Gram_GGGGC
cnt = 134	feature = 291	correl = 0.0650369	descr = N_Gram_CCAAG
cnt = 135	feature = 652	correl = -0.148897	descr = N_Gram_TGCGT
cnt = 136	feature = 254	correl = 0.0638139	descr = N_Gram_CAAAA
cnt = 137	feature = 478	correl = 0.0533238	descr = N_Gram_GCTTG
cnt = 138	feature = 404	correl = 0.104044	descr = N_Gram_GAAGA
cnt = 139	feature = 509	correl = 0.105736	descr = N_Gram_GGGAG
cnt = 140	feature = 313	correl = 0.0463148	descr = N_Gram_CCGA
cnt = 141	feature = 235	correl = 0.0601557	descr = N_Gram_ATCTT
cnt = 142	feature = 281	correl = 0.132618	descr = N_Gram_CAGTG
cnt = 143	feature = 576	correl = -0.0591623	descr = N_Gram_TAATC
cnt = 144	feature = 595	correl = 0.0741566	descr = N_Gram_TCAGC
cnt = 145	feature = 304	correl = 0.0702682	descr = N_Gram_CCCC
cnt = 146	feature = 437	correl = 0.105457	descr = N_Gram_GCAA
num rows = 521
num_elements = 76587
*
optimization finished, #iter = 285
nu = 0.736499
obj = -73.804164, rho = -0.824423
nSV = 403, nBSV = 362
num rows = 58
num_elements = 8526
*
optimization finished, #iter = 27
nu = 0.740820
obj = -8.518761, rho = -0.428111
nSV = 46, nBSV = 40
*
optimization finished, #iter = 285
nu = 0.736499
obj = -73.804164, rho = -0.824423
nSV = 403, nBSV = 362
CFS merit scores = 1.35103
CFS merit scores = 1.60969
CFS merit scores = 1.84932
CFS merit scores = 2.07136
CFS merit scores = 2.27643
CFS merit scores = 2.46255
CFS merit scores = 2.63272
CFS merit scores = 2.78762
CFS merit scores = 2.93174
CFS merit scores = 3.06799
CFS merit scores = 3.19747
CFS merit scores = 3.32103
CFS merit scores = 3.43921
CFS merit scores = 3.55157
CFS merit scores = 3.65914
CFS merit scores = 3.76314
CFS merit scores = 3.86419
CFS merit scores = 3.96242
CFS merit scores = 4.05705
CFS merit scores = 4.14909
CFS merit scores = 4.23872
CFS merit scores = 4.3263
CFS merit scores = 4.41185
CFS merit scores = 4.49557
CFS merit scores = 4.57756
CFS merit scores = 4.65788
CFS merit scores = 4.73662
CFS merit scores = 4.81385
CFS merit scores = 4.88967
CFS merit scores = 4.96314
CFS merit scores = 5.03511
CFS merit scores = 5.10563
CFS merit scores = 5.17472
CFS merit scores = 5.24247
CFS merit scores = 5.30661
CFS merit scores = 5.36937
CFS merit scores = 5.43079
CFS merit scores = 5.49097
CFS merit scores = 5.54988
CFS merit scores = 5.6073
CFS merit scores = 5.66176
CFS merit scores = 5.71535
CFS merit scores = 5.76816
CFS merit scores = 5.81967
CFS merit scores = 5.86985
CFS merit scores = 5.919
CFS merit scores = 5.96729
CFS merit scores = 6.01467
CFS merit scores = 6.06114
CFS merit scores = 6.10623
CFS merit scores = 6.14937
CFS merit scores = 6.18948
CFS merit scores = 6.22476
CFS merit scores = 6.25421
CFS merit scores = 6.28103
CFS merit scores = 6.30655
CFS merit scores = 6.33198
CFS merit scores = 6.35761
CFS merit scores = 6.38003
CFS merit scores = 6.40082
CFS merit scores = 6.42154
CFS merit scores = 6.44081
CFS merit scores = 6.45922
CFS merit scores = 6.47643
CFS merit scores = 6.49342
CFS merit scores = 6.51047
CFS merit scores = 6.52519
CFS merit scores = 6.53887
CFS merit scores = 6.55211
CFS merit scores = 6.56591
CFS merit scores = 6.57995
CFS merit scores = 6.59408
CFS merit scores = 6.60443
CFS merit scores = 6.61422
CFS merit scores = 6.62283
CFS merit scores = 6.63178
CFS merit scores = 6.63919
CFS merit scores = 6.64509
CFS merit scores = 6.65055
CFS merit scores = 6.65573
CFS merit scores = 6.66086
CFS merit scores = 6.666
CFS merit scores = 6.67042
CFS merit scores = 6.67379
CFS merit scores = 6.67666
CFS merit scores = 6.67867
CFS merit scores = 6.68086
CFS merit scores = 6.68335
CFS merit scores = 6.68634
CFS merit scores = 6.68878
CFS merit scores = 6.691
CFS merit scores = 6.69364
CFS merit scores = 6.69676
CFS merit scores = 6.69979
CFS merit scores = 6.70316
CFS merit scores = 6.70611
CFS merit scores = 6.70935
CFS merit scores = 6.71303
CFS merit scores = 6.71714
CFS merit scores = 6.72072
CFS merit scores = 6.72415
CFS merit scores = 6.72728
CFS merit scores = 6.72898
CFS merit scores = 6.72969
CFS merit scores = 6.72888
CFS merit scores = 6.728
CFS merit scores = 6.72729
CFS merit scores = 6.72602
CFS merit scores = 6.7234
CFS merit scores = 6.72031
CFS merit scores = 6.71698
CFS merit scores = 6.7136
CFS merit scores = 6.71034
CFS merit scores = 6.70741
CFS merit scores = 6.70445
CFS merit scores = 6.70142
CFS merit scores = 6.69682
CFS merit scores = 6.69218
CFS merit scores = 6.68774
CFS merit scores = 6.6826
CFS merit scores = 6.67767
CFS merit scores = 6.6725
CFS merit scores = 6.66709
CFS merit scores = 6.66173
CFS merit scores = 6.65557
CFS merit scores = 6.64984
CFS merit scores = 6.64343
CFS merit scores = 6.63687
CFS merit scores = 6.62938
CFS merit scores = 6.62203
CFS merit scores = 6.61497
CFS merit scores = 6.60777
CFS merit scores = 6.60028
CFS merit scores = 6.59293
CFS merit scores = 6.58565
CFS merit scores = 6.57825
CFS merit scores = 6.57118
CFS merit scores = 6.56446
CFS merit scores = 6.55725
CFS merit scores = 6.5497
CFS merit scores = 6.54255
CFS merit scores = 6.53529
CFS merit scores = 6.52836
CFS merit scores = 6.52152
CFS merit scores = 6.51453
CFS merit scores = 6.50777
CFS merit scores = 6.50105
CFS merit scores = 6.4932
CFS merit scores = 6.48561
CFS merit scores = 6.47811
CFS merit scores = 6.47024
CFS merit scores = 6.46235
CFS merit scores = 6.45313
CFS merit scores = 6.44404
CFS merit scores = 6.43503
CFS merit scores = 6.42632
CFS merit scores = 6.41722
CFS merit scores = 6.40826
CFS merit scores = 6.39943
CFS merit scores = 6.39012
CFS merit scores = 6.38088
CFS merit scores = 6.37097
CFS merit scores = 6.36065
CFS merit scores = 6.35054
CFS merit scores = 6.34069
CFS merit scores = 6.33099
CFS merit scores = 6.32133
CFS merit scores = 6.31184
CFS merit scores = 6.30258
CFS merit scores = 6.29266
CFS merit scores = 6.28277
CFS merit scores = 6.27291
CFS merit scores = 6.26338
CFS merit scores = 6.25394
CFS merit scores = 6.24415
CFS merit scores = 6.23456
CFS merit scores = 6.22493
CFS merit scores = 6.21559
CFS merit scores = 6.20632
CFS merit scores = 6.19692
CFS merit scores = 6.18736
CFS merit scores = 6.17808
CFS merit scores = 6.1689
CFS merit scores = 6.15969
CFS merit scores = 6.15069
CFS merit scores = 6.14182
CFS merit scores = 6.13318
CFS merit scores = 6.1244
CFS merit scores = 6.11534
CFS merit scores = 6.10637
CFS merit scores = 6.09706
CFS merit scores = 6.08792
CFS merit scores = 6.07871
CFS merit scores = 6.06967
CFS merit scores = 6.06086
CFS merit scores = 6.052
CFS merit scores = 6.04316
CFS merit scores = 6.03447
CFS merit scores = 6.02597
CFS merit scores = 6.01744
CFS merit scores = 6.00899
CFS merit scores = 6.00061
CFS merit scores = 5.99204
CFS merit scores = 5.98356
CFS merit scores = 5.97523
CFS merit scores = 5.96612
CFS merit scores = 5.95714
CFS merit scores = 5.94837
CFS merit scores = 5.93947
CFS merit scores = 5.93025
CFS merit scores = 5.9211
CFS merit scores = 5.91202
CFS merit scores = 5.90322
CFS merit scores = 5.89458
CFS merit scores = 5.88606
CFS merit scores = 5.87735
CFS merit scores = 5.86875
CFS merit scores = 5.86015
CFS merit scores = 5.85151
CFS merit scores = 5.84285
CFS merit scores = 5.83408
CFS merit scores = 5.82556
CFS merit scores = 5.81701
CFS merit scores = 5.80852
CFS merit scores = 5.80025
CFS merit scores = 5.79191
CFS merit scores = 5.78372
CFS merit scores = 5.77558
CFS merit scores = 5.7674
CFS merit scores = 5.75941
CFS merit scores = 5.75148
CFS merit scores = 5.74346
CFS merit scores = 5.73543
CFS merit scores = 5.72728
CFS merit scores = 5.71936
CFS merit scores = 5.71146
CFS merit scores = 5.70362
CFS merit scores = 5.69568
CFS merit scores = 5.68772
CFS merit scores = 5.67975
CFS merit scores = 5.67183
CFS merit scores = 5.66405
CFS merit scores = 5.65645
CFS merit scores = 5.64891
CFS merit scores = 5.64129
CFS merit scores = 5.63354
CFS merit scores = 5.6257
CFS merit scores = 5.61797
CFS merit scores = 5.61022
CFS merit scores = 5.60247
CFS merit scores = 5.59456
CFS merit scores = 5.58663
CFS merit scores = 5.5788
CFS merit scores = 5.571
CFS merit scores = 5.5633
CFS merit scores = 5.55573
CFS merit scores = 5.54825
CFS merit scores = 5.54085
CFS merit scores = 5.53356
CFS merit scores = 5.52634
CFS merit scores = 5.51919
CFS merit scores = 5.5121
CFS merit scores = 5.5051
CFS merit scores = 5.49824
CFS merit scores = 5.49138
CFS merit scores = 5.4845
CFS merit scores = 5.4775
CFS merit scores = 5.47056
CFS merit scores = 5.46362
CFS merit scores = 5.4568
CFS merit scores = 5.44977
CFS merit scores = 5.44268
CFS merit scores = 5.43558
CFS merit scores = 5.4286
CFS merit scores = 5.42138
CFS merit scores = 5.41429
CFS merit scores = 5.40716
CFS merit scores = 5.40019
CFS merit scores = 5.39326
CFS merit scores = 5.38637
CFS merit scores = 5.37948
CFS merit scores = 5.37265
CFS merit scores = 5.36575
CFS merit scores = 5.35896
CFS merit scores = 5.35225
CFS merit scores = 5.34545
CFS merit scores = 5.33875
CFS merit scores = 5.33196
CFS merit scores = 5.32518
CFS merit scores = 5.31851
CFS merit scores = 5.31175
CFS merit scores = 5.30517
CFS merit scores = 5.29837
CFS merit scores = 5.29154
CFS merit scores = 5.28456
CFS merit scores = 5.27765
CFS merit scores = 5.27081
CFS merit scores = 5.26403
CFS merit scores = 5.25736
CFS merit scores = 5.25078
CFS merit scores = 5.24434
CFS merit scores = 5.23788
CFS merit scores = 5.23144
CFS merit scores = 5.22515
CFS merit scores = 5.21865
CFS merit scores = 5.21218
CFS merit scores = 5.20577
CFS merit scores = 5.19916
CFS merit scores = 5.19256
CFS merit scores = 5.18606
CFS merit scores = 5.17946
CFS merit scores = 5.17267
CFS merit scores = 5.16568
CFS merit scores = 5.15867
CFS merit scores = 5.15168
CFS merit scores = 5.1447
CFS merit scores = 5.13755
CFS merit scores = 5.13028
CFS merit scores = 5.12292
CFS merit scores = 5.11543
CFS merit scores = 5.108
CFS merit scores = 5.10048
CFS merit scores = 5.09294
CFS merit scores = 5.08517
CFS merit scores = 5.07742
CFS merit scores = 5.0697
CFS merit scores = 5.0618
CFS merit scores = 5.05392
CFS merit scores = 5.04584
CFS merit scores = 5.03783
CFS merit scores = 5.02974
CFS merit scores = 5.02162
CFS merit scores = 5.01308
CFS merit scores = 5.00433
CFS merit scores = 4.99538
CFS merit scores = 4.98644
CFS merit scores = 4.97743
CFS merit scores = 4.96837
CFS merit scores = 4.95948
CFS merit scores = 4.95041
CFS merit scores = 4.94112
CFS merit scores = 4.93193
CFS merit scores = 4.92288
CFS merit scores = 4.91382
CFS merit scores = 4.90447
CFS merit scores = 4.89528
CFS merit scores = 4.88624
CFS merit scores = 4.87707
CFS merit scores = 4.86769
CFS merit scores = 4.85791
CFS merit scores = 4.84813
CFS merit scores = 4.83836
CFS merit scores = 4.82851
CFS merit scores = 4.81865
CFS merit scores = 4.80873
CFS merit scores = 4.79872
CFS merit scores = 4.78865
CFS merit scores = 4.77781
CFS merit scores = 4.76591
CFS merit scores = 4.75233
CFS merit scores = 4.73373
cnt = 1	feature = 57	correl = -0.351026	descr = Gibbs_of_Target_Sequence__Pos_20_Step_1
cnt = 2	feature = 44	correl = 0.234174	descr = Gibbs_of_Target_Sequence__Pos_1_Step_1
cnt = 3	feature = 331	correl = -0.113457	descr = N_Gram_CGACG
cnt = 4	feature = 367	correl = -0.0478481	descr = N_Gram_CGTTG
cnt = 5	feature = 683	correl = 0.0526279	descr = N_Gram_TTAGC
cnt = 6	feature = 250	correl = -0.0914438	descr = N_Gram_CAAAC
cnt = 7	feature = 475	correl = 0.0520379	descr = N_Gram_GCGGA
cnt = 8	feature = 318	correl = 0.0935556	descr = N_Gram_CCGTG
cnt = 9	feature = 450	correl = 0.072894	descr = N_Gram_GCAAT
cnt = 10	feature = 421	correl = -0.0623634	descr = N_Gram_GACTC
cnt = 11	feature = 505	correl = -0.0572984	descr = N_Gram_GGCAC
cnt = 12	feature = 425	correl = -0.0479501	descr = N_Gram_GAGCC
cnt = 13	feature = 390	correl = 0.055997	descr = N_Gram_CTGGG
cnt = 14	feature = 294	correl = 0.051569	descr = N_Gram_CCAAT
cnt = 15	feature = 255	correl = 0.0492396	descr = N_Gram_CAAGC
cnt = 16	feature = 228	correl = -0.0492157	descr = N_Gram_ATCGC
cnt = 17	feature = 576	correl = -0.0464003	descr = N_Gram_TAACG
cnt = 18	feature = 692	correl = 0.0445382	descr = N_Gram_TTCGA
cnt = 19	feature = 306	correl = 0.114671	descr = N_Gram_CCCCC
cnt = 20	feature = 624	correl = 0.0943714	descr = N_Gram_TCGGC
cnt = 21	feature = 620	correl = 0.0802942	descr = N_Gram_TCGAC
cnt = 22	feature = 364	correl = 0.0788865	descr = N_Gram_CGTGG
cnt = 23	feature = 558	correl = 0.0570669	descr = N_Gram_GTGCG
cnt = 24	feature = 680	correl = 0.0648094	descr = N_Gram_TTAAC
cnt = 25	feature = 654	correl = 0.0521399	descr = N_Gram_TGCCG
cnt = 26	feature = 340	correl = 0.0451013	descr = N_Gram_CGCCA
cnt = 27	feature = 610	correl = 0.0521399	descr = N_Gram_TCCCG
cnt = 28	feature = 312	correl = 0.0451013	descr = N_Gram_CCGCA
cnt = 29	feature = 478	correl = 0.0451013	descr = N_Gram_GCGTA
cnt = 30	feature = 375	correl = 0.0861629	descr = N_Gram_CTATT
cnt = 31	feature = 415	correl = -0.0682636	descr = N_Gram_GACCC
cnt = 32	feature = 371	correl = 0.0837716	descr = N_Gram_CTACT
cnt = 33	feature = 437	correl = -0.0557194	descr = N_Gram_GATCG
cnt = 34	feature = 283	correl = -0.0502394	descr = N_Gram_CATAA
cnt = 35	feature = 269	correl = 0.0676009	descr = N_Gram_CACTC
cnt = 36	feature = 305	correl = 0.0839686	descr = N_Gram_CCCAC
cnt = 37	feature = 579	correl = 0.0740259	descr = N_Gram_TAAGC
cnt = 38	feature = 623	correl = 0.0737083	descr = N_Gram_TCGGA
cnt = 39	feature = 529	correl = 0.0517626	descr = N_Gram_GGGGG
cnt = 40	feature = 409	correl = -0.0440801	descr = N_Gram_GAAGG
cnt = 41	feature = 301	correl = -0.0626342	descr = N_Gram_CCATA
cnt = 42	feature = 615	correl = 0.0554749	descr = N_Gram_TCCTA
cnt = 43	feature = 237	correl = -0.0454569	descr = N_Gram_ATGCA
cnt = 44	feature = 544	correl = 0.176534	descr = N_Gram_GTCAG
cnt = 45	feature = 633	correl = 0.0481807	descr = N_Gram_TCTCG
cnt = 46	feature = 457	correl = -0.0452095	descr = N_Gram_GCATG
cnt = 47	feature = 309	correl = 0.0688261	descr = N_Gram_CCCGC
cnt = 48	feature = 435	correl = 0.0666399	descr = N_Gram_GATAT
cnt = 49	feature = 290	correl = 0.0579106	descr = N_Gram_CATTA
cnt = 50	feature = 441	correl = 0.0542832	descr = N_Gram_GATGT
cnt = 51	feature = 570	correl = 0.0448816	descr = N_Gram_GTTGC
cnt = 52	feature = 313	correl = 0.0706988	descr = N_Gram_CCGGC
cnt = 53	feature = 241	correl = -0.0734402	descr = N_Gram_ATTAC
cnt = 54	feature = 218	correl = -0.149169	descr = N_Gram_ATAAG
cnt = 55	feature = 315	correl = -0.0761222	descr = N_Gram_CCGGT
cnt = 56	feature = 229	correl = -0.0863728	descr = N_Gram_ATCGG
cnt = 57	feature = 540	correl = 0.0503943	descr = N_Gram_GTATA
cnt = 58	feature = 418	correl = 0.0887534	descr = N_Gram_GACGG
cnt = 59	feature = 589	correl = -0.0576748	descr = N_Gram_TAGCC
cnt = 60	feature = 597	correl = 0.107937	descr = N_Gram_TCACC
cnt = 61	feature = 688	correl = 0.073808	descr = N_Gram_TTCAA
cnt = 62	feature = 591	correl = -0.0682976	descr = N_Gram_TATAC
cnt = 63	feature = 424	correl = -0.0680089	descr = N_Gram_GAGAA
cnt = 64	feature = 659	correl = 0.088911	descr = N_Gram_TGGAG
cnt = 65	feature = 460	correl = 0.0928253	descr = N_Gram_GCCAG
cnt = 66	feature = 609	correl = 0.061005	descr = N_Gram_TCCCA
cnt = 67	feature = 509	correl = 0.0890522	descr = N_Gram_GGCCC
cnt = 68	feature = 322	correl = 0.060428	descr = N_Gram_CCTCG
cnt = 69	feature = 160	correl = -0.0590697	descr = N_Gram_ACGAC
cnt = 70	feature = 467	correl = -0.0562543	descr = N_Gram_GCCGT
cnt = 71	feature = 413	correl = 0.0445559	descr = N_Gram_GACAC
cnt = 72	feature = 590	correl = 0.07769	descr = N_Gram_TAGTC
cnt = 73	feature = 625	correl = -0.0789962	descr = N_Gram_TCGGT
cnt = 74	feature = 583	correl = 0.0670282	descr = N_Gram_TACGA
cnt = 75	feature = 703	correl = 0.0589592	descr = N_Gram_TTGCA
cnt = 76	feature = 550	correl = -0.0459779	descr = N_Gram_GTCGC
cnt = 77	feature = 511	correl = 0.150496	descr = N_Gram_GGCCT
cnt = 78	feature = 657	correl = 0.0446703	descr = N_Gram_TGCTT
cnt = 79	feature = 448	correl = 0.0608259	descr = N_Gram_GCAAA
cnt = 80	feature = 612	correl = -0.0748541	descr = N_Gram_TCCGC
cnt = 81	feature = 541	correl = -0.062694	descr = N_Gram_GTATC
cnt = 82	feature = 336	correl = -0.0571194	descr = N_Gram_CGATC
cnt = 83	feature = 593	correl = -0.0565826	descr = N_Gram_TATTC
cnt = 84	feature = 669	correl = 0.0479493	descr = N_Gram_TGGTA
cnt = 85	feature = 209	correl = -0.0638717	descr = N_Gram_AGTCC
cnt = 86	feature = 539	correl = 0.0549123	descr = N_Gram_GGTTG
cnt = 87	feature = 407	correl = 0.101285	descr = N_Gram_GAAAG
cnt = 88	feature = 342	correl = 0.0570669	descr = N_Gram_CGCTA
cnt = 89	feature = 653	correl = 0.0954466	descr = N_Gram_TGCAC
cnt = 90	feature = 649	correl = -0.048882	descr = N_Gram_TGATC
cnt = 91	feature = 500	correl = 0.089506	descr = N_Gram_GGAGT
cnt = 92	feature = 510	correl = 0.0497675	descr = N_Gram_GGCCG
cnt = 93	feature = 222	correl = 0.0732557	descr = N_Gram_ATAGT
cnt = 94	feature = 337	correl = -0.0463533	descr = N_Gram_CGATG
cnt = 95	feature = 666	correl = 0.0882601	descr = N_Gram_TGGGG
cnt = 96	feature = 365	correl = 0.0537714	descr = N_Gram_CGTGT
cnt = 97	feature = 420	correl = 0.0861629	descr = N_Gram_GACTA
cnt = 98	feature = 629	correl = 0.0837716	descr = N_Gram_TCTAC
cnt = 99	feature = 219	correl = -0.0502394	descr = N_Gram_ATAAT
cnt = 100	feature = 656	correl = -0.158222	descr = N_Gram_TGCGT
cnt = 101	feature = 673	correl = -0.0555809	descr = N_Gram_TGTCA
cnt = 102	feature = 476	correl = 0.0515987	descr = N_Gram_GCGGC
cnt = 103	feature = 455	correl = 0.0532632	descr = N_Gram_GCATA
cnt = 104	feature = 538	correl = 0.0552756	descr = N_Gram_GGTGC
cnt = 105	feature = 596	correl = 0.0535565	descr = N_Gram_TCAAG
cnt = 106	feature = 278	correl = 0.0858995	descr = N_Gram_CAGGA
cnt = 107	feature = 599	correl = 0.0488607	descr = N_Gram_TCAGA
cnt = 108	feature = 356	correl = -0.081093	descr = N_Gram_CGTAA
cnt = 109	feature = 386	correl = -0.0553155	descr = N_Gram_CTCTC
cnt = 110	feature = 677	correl = 0.0507219	descr = N_Gram_TGTGT
cnt = 111	feature = 440	correl = -0.0665899	descr = N_Gram_GATGC
cnt = 112	feature = 259	correl = 0.083405	descr = N_Gram_CACAG
cnt = 113	feature = 251	correl = 0.0611831	descr = N_Gram_CAAAG
cnt = 114	feature = 648	correl = 0.0652394	descr = N_Gram_TGATA
cnt = 115	feature = 551	correl = 0.0987171	descr = N_Gram_GTCGG
cnt = 116	feature = 466	correl = 0.072319	descr = N_Gram_GCCGG
cnt = 117	feature = 580	correl = -0.14	descr = N_Gram_TAAGT
cnt = 118	feature = 472	correl = 0.0445806	descr = N_Gram_GCGAG
cnt = 119	feature = 690	correl = 0.075369	descr = N_Gram_TTCCA
cnt = 120	feature = 461	correl = 0.0495703	descr = N_Gram_GCCAT
cnt = 121	feature = 700	correl = -0.056017	descr = N_Gram_TTGAC
cnt = 122	feature = 463	correl = 0.0897581	descr = N_Gram_GCCCG
cnt = 123	feature = 286	correl = -0.0640705	descr = N_Gram_CATCG
cnt = 124	feature = 345	correl = 0.0638375	descr = N_Gram_CGGAA
cnt = 125	feature = 652	correl = 0.106629	descr = N_Gram_TGCAA
cnt = 126	feature = 516	correl = 0.149759	descr = N_Gram_GGCTT
cnt = 127	feature = 667	correl = 0.0464513	descr = N_Gram_TGGGT
cnt = 128	feature = 416	correl = -0.0637454	descr = N_Gram_GACCT
cnt = 129	feature = 605	correl = 0.0922761	descr = N_Gram_TCCAA
cnt = 130	feature = 492	correl = 0.120683	descr = N_Gram_GGAAA
cnt = 131	feature = 326	correl = -0.0885865	descr = N_Gram_CCTTC
cnt = 132	feature = 274	correl = 0.0545108	descr = N_Gram_CAGCC
cnt = 133	feature = 321	correl = -0.108383	descr = N_Gram_CCTCC
cnt = 134	feature = 334	correl = -0.090811	descr = N_Gram_CGAGT
cnt = 135	feature = 456	correl = 0.113531	descr = N_Gram_GCATC
cnt = 136	feature = 602	correl = -0.0550172	descr = N_Gram_TCATA
cnt = 137	feature = 348	correl = 0.105692	descr = N_Gram_CGGCA
cnt = 138	feature = 214	correl = 0.0590609	descr = N_Gram_AGTTG
cnt = 139	feature = 258	correl = 0.0521977	descr = N_Gram_CAATA
cnt = 140	feature = 231	correl = 0.0797974	descr = N_Gram_ATCTG
cnt = 141	feature = 547	correl = 0.0699929	descr = N_Gram_GTCCC
cnt = 142	feature = 429	correl = 0.077493	descr = N_Gram_GAGGT
cnt = 143	feature = 525	correl = 0.0777578	descr = N_Gram_GGGCG
cnt = 144	feature = 396	correl = 0.0494568	descr = N_Gram_CTTCC
cnt = 145	feature = 226	correl = 0.0736043	descr = N_Gram_ATCAG
cnt = 146	feature = 565	correl = 0.0694316	descr = N_Gram_GTGTG
cnt = 147	feature = 701	correl = -0.0469626	descr = N_Gram_TTGAG
cnt = 148	feature = 439	correl = -0.0588102	descr = N_Gram_GATGA
cnt = 149	feature = 497	correl = 0.0986263	descr = N_Gram_GGACG
cnt = 150	feature = 546	correl = -0.091129	descr = N_Gram_GTCCA
cnt = 151	feature = 265	correl = 0.0739212	descr = N_Gram_CACCT
cnt = 152	feature = 400	correl = -0.111408	descr = N_Gram_CTTGC
cnt = 153	feature = 382	correl = -0.053954	descr = N_Gram_CTCCG
cnt = 154	feature = 487	correl = 0.0713594	descr = N_Gram_GCTGG
cnt = 155	feature = 514	correl = 0.0780795	descr = N_Gram_GGCGG
cnt = 156	feature = 528	correl = 0.067487	descr = N_Gram_GGGGC
cnt = 157	feature = 535	correl = -0.0705089	descr = N_Gram_GGTAA
cnt = 158	feature = 711	correl = 0.0461979	descr = N_Gram_TTTCA
cnt = 159	feature = 689	correl = 0.0629505	descr = N_Gram_TTCAG
cnt = 160	feature = 501	correl = -0.101171	descr = N_Gram_GGATC
cnt = 161	feature = 363	correl = 0.11555	descr = N_Gram_CGTGC
cnt = 162	feature = 483	correl = 0.0547365	descr = N_Gram_GCTCA
cnt = 163	feature = 422	correl = -0.0764553	descr = N_Gram_GACTG
cnt = 164	feature = 281	correl = 0.109971	descr = N_Gram_CAGTG
cnt = 165	feature = 627	correl = -0.0647136	descr = N_Gram_TCGTC
cnt = 166	feature = 631	correl = -0.0981541	descr = N_Gram_TCTCA
cnt = 167	feature = 280	correl = 0.0821779	descr = N_Gram_CAGTA
cnt = 168	feature = 449	correl = 0.0964269	descr = N_Gram_GCAAC
cnt = 169	feature = 508	correl = 0.102806	descr = N_Gram_GGCCA
cnt = 170	feature = 719	correl = -0.0777019	descr = N_Gram_TTTTG
cnt = 171	feature = 351	correl = 0.0901555	descr = N_Gram_CGGGA
cnt = 172	feature = 549	correl = -0.114755	descr = N_Gram_GTCGA
cnt = 173	feature = 402	correl = 0.0784883	descr = N_Gram_CTTGT
cnt = 174	feature = 232	correl = 0.0618643	descr = N_Gram_ATCTT
cnt = 175	feature = 572	correl = -0.0724846	descr = N_Gram_GTTGT
cnt = 176	feature = 272	correl = 0.0591848	descr = N_Gram_CAGAG
cnt = 177	feature = 419	correl = -0.0822704	descr = N_Gram_GACGT
cnt = 178	feature = 451	correl = 0.0757415	descr = N_Gram_GCAC
cnt = 179	feature = 324	correl = -0.0472097	descr = N_Gram_CCTGG
cnt = 180	feature = 267	correl = -0.0776467	descr = N_Gram_CACGA
cnt = 181	feature = 693	correl = -0.0626503	descr = N_Gram_TTCGG
cnt = 182	feature = 341	correl = 0.0937968	descr = N_Gram_CGCCG
cnt = 183	feature = 235	correl = -0.0633511	descr = N_Gram_ATGAT
cnt = 184	feature = 426	correl = 0.0911086	descr = N_Gram_GAGCT
cnt = 185	feature = 276	correl = -0.134609	descr = N_Gram_CAGCT
cnt = 186	feature = 496	correl = 0.102968	descr = N_Gram_GGACC
cnt = 187	feature = 412	correl = 0.0641605	descr = N_Gram_GACA
cnt = 188	feature = 714	correl = -0.0899226	descr = N_Gram_TTTCT
cnt = 189	feature = 252	correl = 0.0496247	descr = N_Gram_CAACA
cnt = 190	feature = 208	correl = 0.131286	descr = N_Gram_AGTCA
cnt = 191	feature = 506	correl = 0.0924541	descr = N_Gram_GGCAT
cnt = 192	feature = 661	correl = 0.122443	descr = N_Gram_TGGCC
cnt = 193	feature = 531	correl = 0.0502037	descr = N_Gram_GGGT
cnt = 194	feature = 520	correl = 0.106276	descr = N_Gram_GGGAC
cnt = 195	feature = 616	correl = -0.0700986	descr = N_Gram_TCCTC
cnt = 196	feature = 395	correl = 0.0588783	descr = N_Gram_CTTCA
cnt = 197	feature = 578	correl = -0.0513164	descr = N_Gram_TAAGA
cnt = 198	feature = 352	correl = 0.14096	descr = N_Gram_CGGGC
cnt = 199	feature = 606	correl = -0.0634811	descr = N_Gram_TCCAC
cnt = 200	feature = 373	correl = 0.105793	descr = N_Gram_CTAT
cnt = 201	feature = 512	correl = -0.0612784	descr = N_Gram_GGCGA
cnt = 202	feature = 292	correl = 0.0702164	descr = N_Gram_CCAAA
cnt = 203	feature = 600	correl = 0.0810429	descr = N_Gram_TCAGC
cnt = 204	feature = 494	correl = 0.0483425	descr = N_Gram_GGAAG
cnt = 205	feature = 608	correl = 0.0612152	descr = N_Gram_TCCC
cnt = 206	feature = 13	correl = -0.125111	descr = Position_Specific_Bin_Base_5_Base_A
cnt = 207	feature = 36	correl = -0.0501528	descr = Position_Specific_Bin_Base_16_Base_T
cnt = 208	feature = 479	correl = -0.132088	descr = N_Gram_GCGTC
cnt = 209	feature = 28	correl = -0.119936	descr = Position_Specific_Bin_Base_12_Base_T
cnt = 210	feature = 24	correl = -0.0910926	descr = Position_Specific_Bin_Base_11_Base_G
cnt = 211	feature = 468	correl = 0.0886763	descr = N_Gram_GCCT
cnt = 212	feature = 285	correl = 0.110467	descr = N_Gram_CATCC
cnt = 213	feature = 10	correl = -0.0440194	descr = Position_Specific_Bin_Base_3_Base_A
cnt = 214	feature = 674	correl = 0.0581474	descr = N_Gram_TGTCC
cnt = 215	feature = 23	correl = 0.066669	descr = Position_Specific_Bin_Base_10_Base_T
cnt = 216	feature = 536	correl = 0.0616288	descr = N_Gram_GGTC
cnt = 217	feature = 527	correl = 0.0708556	descr = N_Gram_GGGGA
cnt = 218	feature = 442	correl = -0.0559094	descr = N_Gram_GATT
cnt = 219	feature = 29	correl = -0.0685099	descr = Position_Specific_Bin_Base_13_Base_A
cnt = 220	feature = 601	correl = 0.110297	descr = N_Gram_TCAGT
cnt = 221	feature = 713	correl = -0.0576182	descr = N_Gram_TTTCG
cnt = 222	feature = 83	correl = 0.0629097	descr = Xue_Structure_Feature_C010
cnt = 223	feature = 388	correl = 0.0463813	descr = N_Gram_CTGC
cnt = 224	feature = 438	correl = -0.117362	descr = N_Gram_GATCT
cnt = 225	feature = 681	correl = -0.071987	descr = N_Gram_TTAC
cnt = 226	feature = 18	correl = 0.0468431	descr = Position_Specific_Bin_Base_6_Base_T
cnt = 227	feature = 21	correl = -0.060895	descr = Position_Specific_Bin_Base_9_Base_T
cnt = 228	feature = 38	correl = -0.0569938	descr = Position_Specific_Bin_Base_17_Base_T
cnt = 229	feature = 308	correl = 0.0968647	descr = N_Gram_CCCG
cnt = 230	feature = 254	correl = 0.0820514	descr = N_Gram_CAAG
cnt = 231	feature = 11	correl = 0.0838059	descr = Position_Specific_Bin_Base_3_Base_C
cnt = 232	feature = 662	correl = -0.10154	descr = N_Gram_TGGCG
cnt = 233	feature = 563	correl = 0.0777447	descr = N_Gram_GTGT
cnt = 234	feature = 8	correl = -0.0609869	descr = Position_Specific_Bin_Base_2_Base_G
cnt = 235	feature = 704	correl = -0.152896	descr = N_Gram_TTGCG
cnt = 236	feature = 428	correl = 0.0441429	descr = N_Gram_GAGGC
cnt = 237	feature = 261	correl = 0.0932931	descr = N_Gram_CACC
cnt = 238	feature = 335	correl = -0.0623832	descr = N_Gram_CGAT
cnt = 239	feature = 17	correl = 0.104792	descr = Position_Specific_Bin_Base_6_Base_C
cnt = 240	feature = 645	correl = -0.0455926	descr = N_Gram_TGACT
cnt = 241	feature = 626	correl = -0.0616364	descr = N_Gram_TCGT
cnt = 242	feature = 40	correl = 0.139588	descr = Position_Specific_Bin_Base_18_Base_C
cnt = 243	feature = 244	correl = -0.0865362	descr = N_Gram_ATTT
cnt = 244	feature = 664	correl = 0.106951	descr = N_Gram_TGGG
cnt = 245	feature = 32	correl = 0.093727	descr = Position_Specific_Bin_Base_14_Base_T
cnt = 246	feature = 277	correl = 0.0473476	descr = N_Gram_CAGG
cnt = 247	feature = 447	correl = 0.130184	descr = N_Gram_GCAA
cnt = 248	feature = 473	correl = 0.0582656	descr = N_Gram_GCGCC
cnt = 249	feature = 634	correl = -0.114886	descr = N_Gram_TCTCT
cnt = 250	feature = 72	correl = 0.0817908	descr = Fold_of_RNAi_Sequence_Pos_14
cnt = 251	feature = 67	correl = 0.105863	descr = Fold_of_RNAi_Sequence_Pos_9
cnt = 252	feature = 397	correl = -0.224709	descr = N_Gram_CTTCT
cnt = 253	feature = 640	correl = 0.0509196	descr = N_Gram_TCTTT
cnt = 254	feature = 105	correl = -0.0783452	descr = Fold_of_Target_NoBeginbrace_noends_Pos_4
cnt = 255	feature = 33	correl = 0.0496908	descr = Position_Specific_Bin_Base_15_Base_C
cnt = 256	feature = 454	correl = 0.0790465	descr = N_Gram_GCAT
cnt = 257	feature = 45	correl = 0.25005	descr = Gibbs_of_Target_Sequence__Pos_2_Step_1
cnt = 258	feature = 51	correl = -0.0993222	descr = Gibbs_of_Target_Sequence__Pos_13_Step_1
cnt = 259	feature = 136	correl = -0.043914	descr = N_Gram_AATC
cnt = 260	feature = 16	correl = -0.125995	descr = Position_Specific_Bin_Base_6_Base_A
cnt = 261	feature = 553	correl = -0.0825531	descr = N_Gram_GTCT
cnt = 262	feature = 19	correl = -0.0551368	descr = Position_Specific_Bin_Base_8_Base_C
cnt = 263	feature = 9	correl = 0.0649604	descr = Position_Specific_Bin_Base_2_Base_T
cnt = 264	feature = 211	correl = 0.0459271	descr = N_Gram_AGTG
cnt = 265	feature = 360	correl = -0.130753	descr = N_Gram_CGTCG
cnt = 266	feature = 34	correl = -0.113325	descr = Position_Specific_Bin_Base_16_Base_A
cnt = 267	feature = 399	correl = -0.0827461	descr = N_Gram_CTTGA
cnt = 268	feature = 69	correl = 0.0758556	descr = Fold_of_RNAi_Sequence_Pos_11
cnt = 269	feature = 643	correl = -0.0717183	descr = N_Gram_TGAAG
cnt = 270	feature = 266	correl = -0.0783882	descr = N_Gram_CACG
cnt = 271	feature = 49	correl = -0.162427	descr = Gibbs_of_Target_Sequence__Pos_7_Step_1
cnt = 272	feature = 12	correl = -0.0953787	descr = Position_Specific_Bin_Base_4_Base_A
cnt = 273	feature = 30	correl = 0.0994615	descr = Position_Specific_Bin_Base_13_Base_C
cnt = 274	feature = 39	correl = -0.267577	descr = Position_Specific_Bin_Base_18_Base_A
cnt = 275	feature = 35	correl = 0.132939	descr = Position_Specific_Bin_Base_16_Base_C
cnt = 276	feature = 383	correl = -0.126845	descr = N_Gram_CTCCT
cnt = 277	feature = 459	correl = 0.0705088	descr = N_Gram_GCCA
cnt = 278	feature = 485	correl = 0.0887049	descr = N_Gram_GCTG
cnt = 279	feature = 234	correl = -0.0662889	descr = N_Gram_ATGA
cnt = 280	feature = 68	correl = 0.0532365	descr = Fold_of_RNAi_Sequence_Pos_10
cnt = 281	feature = 712	correl = -0.0786485	descr = N_Gram_TTTCC
cnt = 282	feature = 304	correl = 0.0695853	descr = N_Gram_CCCA
cnt = 283	feature = 47	correl = -0.0750128	descr = Gibbs_of_Target_Sequence__Pos_5_Step_1
cnt = 284	feature = 577	correl = -0.0962673	descr = N_Gram_TAAG
cnt = 285	feature = 14	correl = 0.0891135	descr = Position_Specific_Bin_Base_5_Base_C
cnt = 286	feature = 76	correl = -0.059011	descr = Xue_Structure_Feature_A110
cnt = 287	feature = 619	correl = -0.0871725	descr = N_Gram_TCGA
cnt = 288	feature = 464	correl = 0.0674106	descr = N_Gram_GCCG
cnt = 289	feature = 691	correl = -0.0486398	descr = N_Gram_TTCG
cnt = 290	feature = 526	correl = 0.101548	descr = N_Gram_GGGG
cnt = 291	feature = 41	correl = 0.275651	descr = Position_Specific_Bin_Base_18_Base_G
cnt = 292	feature = 77	correl = 0.0658704	descr = Xue_Structure_Feature_A100
cnt = 293	feature = 26	correl = 0.172887	descr = Position_Specific_Bin_Base_12_Base_C
cnt = 294	feature = 284	correl = 0.0778066	descr = N_Gram_CATC
cnt = 295	feature = 655	correl = -0.142705	descr = N_Gram_TGCG
cnt = 296	feature = 695	correl = -0.204811	descr = N_Gram_TTCTC
cnt = 297	feature = 314	correl = 0.128341	descr = N_Gram_CCGGG
cnt = 298	feature = 353	correl = -0.0517811	descr = N_Gram_CGGT
cnt = 299	feature = 417	correl = -0.0448644	descr = N_Gram_GACG
cnt = 300	feature = 56	correl = -0.285192	descr = Gibbs_of_Target_Sequence__Pos_19_Step_1
cnt = 301	feature = 436	correl = -0.125683	descr = N_Gram_GATC
cnt = 302	feature = 291	correl = 0.108972	descr = N_Gram_CCAA
cnt = 303	feature = 545	correl = -0.0580049	descr = N_Gram_GTCC
cnt = 304	feature = 65	correl = 0.05933	descr = Fold_of_RNAi_Sequence_Pos_4
cnt = 305	feature = 52	correl = -0.179394	descr = Gibbs_of_Target_Sequence__Pos_14_Step_1
cnt = 306	feature = 498	correl = 0.126762	descr = N_Gram_GGAG
cnt = 307	feature = 504	correl = 0.0734098	descr = N_Gram_GGCA
cnt = 308	feature = 702	correl = -0.0618147	descr = N_Gram_TTGC
cnt = 309	feature = 73	correl = 0.0609044	descr = Fold_of_RNAi_Sequence_Pos_15
cnt = 310	feature = 233	correl = -0.0440288	descr = N_Gram_ATG
cnt = 311	feature = 207	correl = -0.094282	descr = N_Gram_AGTC
cnt = 312	feature = 61	correl = 0.168852	descr = Fold_of_RNAi_Sequence_Pos_0
cnt = 313	feature = 611	correl = -0.0705908	descr = N_Gram_TCCG
cnt = 314	feature = 82	correl = 0.0497266	descr = Xue_Structure_Feature_C011
cnt = 315	feature = 598	correl = 0.137305	descr = N_Gram_TCAG
cnt = 316	feature = 325	correl = -0.0448873	descr = N_Gram_CCTT
cnt = 317	feature = 81	correl = 0.0445739	descr = Xue_Structure_Feature_C100
cnt = 318	feature = 54	correl = -0.120437	descr = Gibbs_of_Target_Sequence__Pos_17_Step_1
cnt = 319	feature = 660	correl = 0.0628823	descr = N_Gram_TGGC
cnt = 320	feature = 64	correl = 0.083141	descr = Fold_of_RNAi_Sequence_Pos_3
cnt = 321	feature = 398	correl = -0.0454792	descr = N_Gram_CTTG
cnt = 322	feature = 477	correl = -0.0791223	descr = N_Gram_GCGT
cnt = 323	feature = 481	correl = 0.0646111	descr = N_Gram_GCT
cnt = 324	feature = 518	correl = 0.12856	descr = N_Gram_GGGA
cnt = 325	feature = 555	correl = 0.151964	descr = N_Gram_GTG
cnt = 326	feature = 718	correl = -0.1575	descr = N_Gram_TTTTC
cnt = 327	feature = 394	correl = -0.122047	descr = N_Gram_CTTC
cnt = 328	feature = 303	correl = 0.0448825	descr = N_Gram_CCC
cnt = 329	feature = 432	correl = -0.0485555	descr = N_Gram_GAT
cnt = 330	feature = 339	correl = 0.069189	descr = N_Gram_CGCC
cnt = 331	feature = 80	correl = 0.080354	descr = Xue_Structure_Feature_C110
cnt = 332	feature = 446	correl = 0.122317	descr = N_Gram_GCA
cnt = 333	feature = 86	correl = 0.108566	descr = Xue_Structure_Feature_G110
cnt = 334	feature = 630	correl = -0.199031	descr = N_Gram_TCTC
cnt = 335	feature = 327	correl = -0.0713729	descr = N_Gram_CGA
cnt = 336	feature = 717	correl = -0.1552	descr = N_Gram_TTTT
cnt = 337	feature = 641	correl = -0.0947727	descr = N_Gram_TGA
cnt = 338	feature = 225	correl = -0.0514077	descr = N_Gram_ATC
cnt = 339	feature = 248	correl = 0.135025	descr = N_Gram_CAA
cnt = 340	feature = 60	correl = -0.0509974	descr = PF_RNAi_Fold_3'Free_Count
cnt = 341	feature = 694	correl = -0.214266	descr = N_Gram_TTCT
cnt = 342	feature = 423	correl = 0.0466108	descr = N_Gram_GAG
cnt = 343	feature = 517	correl = 0.189105	descr = N_Gram_GGG
cnt = 344	feature = 79	correl = 0.0941971	descr = Xue_Structure_Feature_C111
cnt = 345	feature = 618	correl = -0.111821	descr = N_Gram_TCG
cnt = 346	feature = 636	correl = -0.101141	descr = N_Gram_TCTT
cnt = 347	feature = 697	correl = -0.0625514	descr = N_Gram_TTG
cnt = 348	feature = 574	correl = -0.0639488	descr = N_Gram_TA
cnt = 349	feature = 376	correl = -0.100549	descr = N_Gram_CTC
cnt = 350	feature = 59	correl = -0.139778	descr = PF_RNAi_Fold_5'Free_Count
cnt = 351	feature = 594	correl = -0.138975	descr = N_Gram_TC
cnt = 352	feature = 391	correl = -0.110851	descr = N_Gram_CTT
cnt = 353	feature = 458	correl = 0.108922	descr = N_Gram_GCC
cnt = 354	feature = 603	correl = -0.136211	descr = N_Gram_TCC
cnt = 355	feature = 709	correl = -0.10885	descr = N_Gram_TTT
cnt = 356	feature = 628	correl = -0.109722	descr = N_Gram_TCT
cnt = 357	feature = 343	correl = 0.0747964	descr = N_Gram_CGG
cnt = 358	feature = 503	correl = 0.144805	descr = N_Gram_GGC
cnt = 359	feature = 686	correl = -0.163935	descr = N_Gram_TTC
cnt = 360	feature = 58	correl = -0.190267	descr = PF_RNAi_Fold_Energy
cnt = 361	feature = 43	correl = -0.190862	descr = Gibbs_of_Target_Sequence_
num rows = 521
num_elements = 188602
*
optimization finished, #iter = 601
nu = 0.489693
obj = -40.066739, rho = -0.498994
nSV = 360, nBSV = 171
num rows = 58
num_elements = 20996
*
optimization finished, #iter = 44
nu = 0.472219
obj = -4.449904, rho = -0.436782
nSV = 44, nBSV = 11
*
optimization finished, #iter = 601
nu = 0.489693
obj = -40.066739, rho = -0.498994
nSV = 360, nBSV = 171
CFS merit scores = 1.27457
CFS merit scores = 1.57507
CFS merit scores = 1.83675
CFS merit scores = 2.06509
CFS merit scores = 2.2693
CFS merit scores = 2.45943
CFS merit scores = 2.63647
CFS merit scores = 2.79874
CFS merit scores = 2.95082
CFS merit scores = 3.09139
CFS merit scores = 3.22524
CFS merit scores = 3.35212
CFS merit scores = 3.47074
CFS merit scores = 3.58423
CFS merit scores = 3.69248
CFS merit scores = 3.79538
CFS merit scores = 3.89472
CFS merit scores = 3.9897
CFS merit scores = 4.08087
CFS merit scores = 4.16951
CFS merit scores = 4.25405
CFS merit scores = 4.33529
CFS merit scores = 4.41412
CFS merit scores = 4.49083
CFS merit scores = 4.56609
CFS merit scores = 4.63915
CFS merit scores = 4.71035
CFS merit scores = 4.7798
CFS merit scores = 4.84773
CFS merit scores = 4.91435
CFS merit scores = 4.97992
CFS merit scores = 5.04308
CFS merit scores = 5.10458
CFS merit scores = 5.16426
CFS merit scores = 5.2216
CFS merit scores = 5.27756
CFS merit scores = 5.33254
CFS merit scores = 5.38597
CFS merit scores = 5.43797
CFS merit scores = 5.48861
CFS merit scores = 5.53792
CFS merit scores = 5.58617
CFS merit scores = 5.63343
CFS merit scores = 5.67844
CFS merit scores = 5.72131
CFS merit scores = 5.76169
CFS merit scores = 5.80047
CFS merit scores = 5.83685
CFS merit scores = 5.87149
CFS merit scores = 5.90506
CFS merit scores = 5.9363
CFS merit scores = 5.96638
CFS merit scores = 5.99476
CFS merit scores = 6.02157
CFS merit scores = 6.04332
CFS merit scores = 6.06537
CFS merit scores = 6.08698
CFS merit scores = 6.10746
CFS merit scores = 6.1268
CFS merit scores = 6.1463
CFS merit scores = 6.1651
CFS merit scores = 6.18177
CFS merit scores = 6.19709
CFS merit scores = 6.20958
CFS merit scores = 6.22135
CFS merit scores = 6.23105
CFS merit scores = 6.24015
CFS merit scores = 6.2492
CFS merit scores = 6.25865
CFS merit scores = 6.26509
CFS merit scores = 6.27001
CFS merit scores = 6.27539
CFS merit scores = 6.27947
CFS merit scores = 6.28364
CFS merit scores = 6.28808
CFS merit scores = 6.29225
CFS merit scores = 6.29642
CFS merit scores = 6.30067
CFS merit scores = 6.30353
CFS merit scores = 6.30659
CFS merit scores = 6.30934
CFS merit scores = 6.31139
CFS merit scores = 6.31402
CFS merit scores = 6.31682
CFS merit scores = 6.31935
CFS merit scores = 6.32182
CFS merit scores = 6.32409
CFS merit scores = 6.32634
CFS merit scores = 6.32851
CFS merit scores = 6.33067
CFS merit scores = 6.33282
CFS merit scores = 6.33515
CFS merit scores = 6.33764
CFS merit scores = 6.34009
CFS merit scores = 6.3427
CFS merit scores = 6.34545
CFS merit scores = 6.34665
CFS merit scores = 6.34806
CFS merit scores = 6.34949
CFS merit scores = 6.35069
CFS merit scores = 6.35196
CFS merit scores = 6.35168
CFS merit scores = 6.35047
CFS merit scores = 6.34958
CFS merit scores = 6.34886
CFS merit scores = 6.34715
CFS merit scores = 6.34551
CFS merit scores = 6.34416
CFS merit scores = 6.34161
CFS merit scores = 6.33937
CFS merit scores = 6.33722
CFS merit scores = 6.33456
CFS merit scores = 6.33175
CFS merit scores = 6.32872
CFS merit scores = 6.32576
CFS merit scores = 6.32233
CFS merit scores = 6.31908
CFS merit scores = 6.31623
CFS merit scores = 6.31326
CFS merit scores = 6.30965
CFS merit scores = 6.30602
CFS merit scores = 6.30268
CFS merit scores = 6.29965
CFS merit scores = 6.29569
CFS merit scores = 6.29172
CFS merit scores = 6.28697
CFS merit scores = 6.28256
CFS merit scores = 6.27837
CFS merit scores = 6.27369
CFS merit scores = 6.26906
CFS merit scores = 6.26381
CFS merit scores = 6.25878
CFS merit scores = 6.25385
CFS merit scores = 6.24913
CFS merit scores = 6.24446
CFS merit scores = 6.2399
CFS merit scores = 6.23489
CFS merit scores = 6.22964
CFS merit scores = 6.22439
CFS merit scores = 6.2192
CFS merit scores = 6.21396
CFS merit scores = 6.2084
CFS merit scores = 6.20168
CFS merit scores = 6.19511
CFS merit scores = 6.18802
CFS merit scores = 6.18072
CFS merit scores = 6.17344
CFS merit scores = 6.16565
CFS merit scores = 6.15817
CFS merit scores = 6.1506
CFS merit scores = 6.14238
CFS merit scores = 6.1338
CFS merit scores = 6.12489
CFS merit scores = 6.1157
CFS merit scores = 6.10672
CFS merit scores = 6.09765
CFS merit scores = 6.08851
CFS merit scores = 6.07949
CFS merit scores = 6.0706
CFS merit scores = 6.06147
CFS merit scores = 6.05261
CFS merit scores = 6.04359
CFS merit scores = 6.0348
CFS merit scores = 6.02606
CFS merit scores = 6.0163
CFS merit scores = 6.00657
CFS merit scores = 5.99666
CFS merit scores = 5.98692
CFS merit scores = 5.97735
CFS merit scores = 5.96729
CFS merit scores = 5.95669
CFS merit scores = 5.9462
CFS merit scores = 5.9359
CFS merit scores = 5.92571
CFS merit scores = 5.91567
CFS merit scores = 5.90563
CFS merit scores = 5.89574
CFS merit scores = 5.88608
CFS merit scores = 5.87662
CFS merit scores = 5.86703
CFS merit scores = 5.85769
CFS merit scores = 5.84826
CFS merit scores = 5.8391
CFS merit scores = 5.82998
CFS merit scores = 5.82099
CFS merit scores = 5.81207
CFS merit scores = 5.80348
CFS merit scores = 5.79486
CFS merit scores = 5.7864
CFS merit scores = 5.77741
CFS merit scores = 5.76845
CFS merit scores = 5.75963
CFS merit scores = 5.75095
CFS merit scores = 5.74238
CFS merit scores = 5.7338
CFS merit scores = 5.7249
CFS merit scores = 5.71606
CFS merit scores = 5.70738
CFS merit scores = 5.69888
CFS merit scores = 5.69052
CFS merit scores = 5.68245
CFS merit scores = 5.67415
CFS merit scores = 5.666
CFS merit scores = 5.65789
CFS merit scores = 5.64979
CFS merit scores = 5.64183
CFS merit scores = 5.634
CFS merit scores = 5.62631
CFS merit scores = 5.61864
CFS merit scores = 5.6111
CFS merit scores = 5.60364
CFS merit scores = 5.59589
CFS merit scores = 5.58802
CFS merit scores = 5.58019
CFS merit scores = 5.57259
CFS merit scores = 5.56516
CFS merit scores = 5.55784
CFS merit scores = 5.55058
CFS merit scores = 5.54328
CFS merit scores = 5.53588
CFS merit scores = 5.5287
CFS merit scores = 5.52148
CFS merit scores = 5.51431
CFS merit scores = 5.50686
CFS merit scores = 5.49942
CFS merit scores = 5.49205
CFS merit scores = 5.48479
CFS merit scores = 5.47774
CFS merit scores = 5.47078
CFS merit scores = 5.46371
CFS merit scores = 5.45674
CFS merit scores = 5.44994
CFS merit scores = 5.44313
CFS merit scores = 5.43629
CFS merit scores = 5.42936
CFS merit scores = 5.42239
CFS merit scores = 5.41561
CFS merit scores = 5.40892
CFS merit scores = 5.40208
CFS merit scores = 5.39515
CFS merit scores = 5.38808
CFS merit scores = 5.381
CFS merit scores = 5.37399
CFS merit scores = 5.36719
CFS merit scores = 5.36039
CFS merit scores = 5.35366
CFS merit scores = 5.34682
CFS merit scores = 5.33992
CFS merit scores = 5.3332
CFS merit scores = 5.32646
CFS merit scores = 5.31957
CFS merit scores = 5.31275
CFS merit scores = 5.30609
CFS merit scores = 5.29942
CFS merit scores = 5.29294
CFS merit scores = 5.28635
CFS merit scores = 5.27974
CFS merit scores = 5.27321
CFS merit scores = 5.26681
CFS merit scores = 5.26047
CFS merit scores = 5.25404
CFS merit scores = 5.24774
CFS merit scores = 5.2414
CFS merit scores = 5.23506
CFS merit scores = 5.22881
CFS merit scores = 5.22257
CFS merit scores = 5.2163
CFS merit scores = 5.20989
CFS merit scores = 5.20361
CFS merit scores = 5.19741
CFS merit scores = 5.19131
CFS merit scores = 5.18508
CFS merit scores = 5.17894
CFS merit scores = 5.17237
CFS merit scores = 5.16589
CFS merit scores = 5.15929
CFS merit scores = 5.15268
CFS merit scores = 5.14616
CFS merit scores = 5.13964
CFS merit scores = 5.13314
CFS merit scores = 5.12658
CFS merit scores = 5.12009
CFS merit scores = 5.11355
CFS merit scores = 5.10714
CFS merit scores = 5.10061
CFS merit scores = 5.09422
CFS merit scores = 5.08779
CFS merit scores = 5.08138
CFS merit scores = 5.07482
CFS merit scores = 5.06826
CFS merit scores = 5.06159
CFS merit scores = 5.05478
CFS merit scores = 5.04799
CFS merit scores = 5.041
CFS merit scores = 5.03406
CFS merit scores = 5.02708
CFS merit scores = 5.0201
CFS merit scores = 5.01293
CFS merit scores = 5.0057
CFS merit scores = 4.99854
CFS merit scores = 4.99131
CFS merit scores = 4.98405
CFS merit scores = 4.97678
CFS merit scores = 4.9695
CFS merit scores = 4.96224
CFS merit scores = 4.95488
CFS merit scores = 4.94759
CFS merit scores = 4.94039
CFS merit scores = 4.9325
CFS merit scores = 4.92448
CFS merit scores = 4.91658
CFS merit scores = 4.90863
CFS merit scores = 4.90052
CFS merit scores = 4.8923
CFS merit scores = 4.88407
CFS merit scores = 4.87581
CFS merit scores = 4.86763
CFS merit scores = 4.85957
CFS merit scores = 4.85148
CFS merit scores = 4.84331
CFS merit scores = 4.83493
CFS merit scores = 4.82613
CFS merit scores = 4.8174
CFS merit scores = 4.80871
CFS merit scores = 4.8002
CFS merit scores = 4.79175
CFS merit scores = 4.78276
CFS merit scores = 4.7735
CFS merit scores = 4.76391
CFS merit scores = 4.75445
CFS merit scores = 4.74485
CFS merit scores = 4.73538
CFS merit scores = 4.72522
CFS merit scores = 4.71515
CFS merit scores = 4.70473
CFS merit scores = 4.69425
CFS merit scores = 4.68373
CFS merit scores = 4.67288
CFS merit scores = 4.66173
CFS merit scores = 4.64991
CFS merit scores = 4.63146
cnt = 1	feature = 49	correl = 0.274573	descr = Gibbs_of_Target_Sequence__Pos_2_Step_1
cnt = 2	feature = 54	correl = -0.185982	descr = Gibbs_of_Target_Sequence__Pos_7_Step_1
cnt = 3	feature = 44	correl = 0.100401	descr = Position_Specific_Bin_Base_18_Base_C
cnt = 4	feature = 463	correl = -0.129118	descr = N_Gram_GCGTC
cnt = 5	feature = 593	correl = 0.0520764	descr = N_Gram_TCCCG
cnt = 6	feature = 326	correl = 0.073181	descr = N_Gram_CGACA
cnt = 7	feature = 308	correl = 0.0450415	descr = N_Gram_CCGAA
cnt = 8	feature = 640	correl = 0.0637596	descr = N_Gram_TGGAG
cnt = 9	feature = 509	correl = 0.0928145	descr = N_Gram_GGGTC
cnt = 10	feature = 505	correl = 0.0450415	descr = N_Gram_GGGCT
cnt = 11	feature = 624	correl = 0.0456842	descr = N_Gram_TGACA
cnt = 12	feature = 241	correl = 0.0669167	descr = N_Gram_ATTCC
cnt = 13	feature = 500	correl = 0.106148	descr = N_Gram_GGGAC
cnt = 14	feature = 337	correl = 0.0570008	descr = N_Gram_CGCTA
cnt = 15	feature = 595	correl = 0.0502062	descr = N_Gram_TCCGA
cnt = 16	feature = 301	correl = 0.0450415	descr = N_Gram_CCCCG
cnt = 17	feature = 283	correl = 0.0553759	descr = N_Gram_CATTA
cnt = 18	feature = 626	correl = -0.0813103	descr = N_Gram_TGAGA
cnt = 19	feature = 383	correl = 0.0559049	descr = N_Gram_CTGGG
cnt = 20	feature = 327	correl = -0.0492258	descr = N_Gram_CGACC
cnt = 21	feature = 482	correl = 0.0653179	descr = N_Gram_GGATT
cnt = 22	feature = 419	correl = -0.0557411	descr = N_Gram_GATCG
cnt = 23	feature = 400	correl = -0.0441292	descr = N_Gram_GAAGG
cnt = 24	feature = 364	correl = 0.0661461	descr = N_Gram_CTAGG
cnt = 25	feature = 606	correl = -0.0492258	descr = N_Gram_TCGCA
cnt = 26	feature = 548	correl = 0.0886556	descr = N_Gram_GTTAA
cnt = 27	feature = 360	correl = 0.149477	descr = N_Gram_CGTTT
cnt = 28	feature = 608	correl = 0.0942856	descr = N_Gram_TCGGC
cnt = 29	feature = 636	correl = 0.0520764	descr = N_Gram_TGCCG
cnt = 30	feature = 574	correl = 0.0675531	descr = N_Gram_TATAT
cnt = 31	feature = 357	correl = 0.0788089	descr = N_Gram_CGTGG
cnt = 32	feature = 572	correl = 0.0687236	descr = N_Gram_TAGCA
cnt = 33	feature = 406	correl = -0.0682787	descr = N_Gram_GACCC
cnt = 34	feature = 252	correl = 0.0616903	descr = N_Gram_CAAGC
cnt = 35	feature = 610	correl = 0.0563769	descr = N_Gram_TCTAC
cnt = 36	feature = 521	correl = 0.0482947	descr = N_Gram_GTACC
cnt = 37	feature = 386	correl = 0.0450415	descr = N_Gram_CTTAC
cnt = 38	feature = 366	correl = 0.0627638	descr = N_Gram_CTATA
cnt = 39	feature = 473	correl = -0.0498594	descr = N_Gram_GGAAC
cnt = 40	feature = 660	correl = -0.0701986	descr = N_Gram_TGTTA
cnt = 41	feature = 504	correl = 0.0776445	descr = N_Gram_GGGCG
cnt = 42	feature = 318	correl = 0.0670616	descr = N_Gram_CCTCA
cnt = 43	feature = 441	correl = -0.045258	descr = N_Gram_GCATG
cnt = 44	feature = 402	correl = 0.0531395	descr = N_Gram_GAATC
cnt = 45	feature = 267	correl = 0.0670594	descr = N_Gram_CACTC
cnt = 46	feature = 382	correl = -0.0684932	descr = N_Gram_CTGCC
cnt = 47	feature = 454	correl = -0.0745838	descr = N_Gram_GCGAC
cnt = 48	feature = 653	correl = 0.0591248	descr = N_Gram_TGTAA
cnt = 49	feature = 604	correl = 0.0802158	descr = N_Gram_TCGAC
cnt = 50	feature = 226	correl = -0.095802	descr = N_Gram_ATCGG
cnt = 51	feature = 542	correl = 0.0697161	descr = N_Gram_GTGCT
cnt = 52	feature = 313	correl = -0.0641534	descr = N_Gram_CCGGT
cnt = 53	feature = 214	correl = -0.125779	descr = N_Gram_ATAAG
cnt = 54	feature = 526	correl = -0.0512522	descr = N_Gram_GTCAA
cnt = 55	feature = 404	correl = 0.0444698	descr = N_Gram_GACAC
cnt = 56	feature = 351	correl = -0.0676911	descr = N_Gram_CGTAC
cnt = 57	feature = 315	correl = -0.0541093	descr = N_Gram_CCGTC
cnt = 58	feature = 393	correl = 0.0844645	descr = N_Gram_CTTGG
cnt = 59	feature = 343	correl = 0.0496787	descr = N_Gram_CGGCC
cnt = 60	feature = 409	correl = 0.0886556	descr = N_Gram_GACGG
cnt = 61	feature = 334	correl = -0.0494292	descr = N_Gram_CGATG
cnt = 62	feature = 217	correl = -0.104536	descr = N_Gram_ATACT
cnt = 63	feature = 508	correl = 0.0450415	descr = N_Gram_GGGGT
cnt = 64	feature = 596	correl = -0.0802348	descr = N_Gram_TCCGC
cnt = 65	feature = 422	correl = -0.0452281	descr = N_Gram_GATGC
cnt = 66	feature = 527	correl = 0.176369	descr = N_Gram_GTCAG
cnt = 67	feature = 258	correl = 0.0832887	descr = N_Gram_CACAG
cnt = 68	feature = 367	correl = 0.0634333	descr = N_Gram_CTATG
cnt = 69	feature = 510	correl = -0.0444272	descr = N_Gram_GGGTT
cnt = 70	feature = 657	correl = 0.0689654	descr = N_Gram_TGTGA
cnt = 71	feature = 432	correl = 0.0836764	descr = N_Gram_GCAAT
cnt = 72	feature = 464	correl = 0.0544286	descr = N_Gram_GCGTG
cnt = 73	feature = 291	correl = -0.0447983	descr = N_Gram_CCACG
cnt = 74	feature = 514	correl = 0.0551954	descr = N_Gram_GGTGC
cnt = 75	feature = 303	correl = 0.073181	descr = N_Gram_CCCGA
cnt = 76	feature = 546	correl = 0.0471497	descr = N_Gram_GTGTA
cnt = 77	feature = 630	correl = -0.0521431	descr = N_Gram_TGATC
cnt = 78	feature = 290	correl = 0.0594077	descr = N_Gram_CCACC
cnt = 79	feature = 321	correl = 0.0720865	descr = N_Gram_CCTGC
cnt = 80	feature = 560	correl = -0.0492258	descr = N_Gram_TAAAA
cnt = 81	feature = 436	correl = -0.0586919	descr = N_Gram_GCAGA
cnt = 82	feature = 253	correl = 0.0825601	descr = N_Gram_CAAGG
cnt = 83	feature = 309	correl = 0.0450415	descr = N_Gram_CCGCA
cnt = 84	feature = 459	correl = 0.059438	descr = N_Gram_GCGGG
cnt = 85	feature = 209	correl = 0.0886556	descr = N_Gram_AGTTA
cnt = 86	feature = 324	correl = -0.114938	descr = N_Gram_CCTTC
cnt = 87	feature = 451	correl = 0.0704072	descr = N_Gram_GCCTC
cnt = 88	feature = 425	correl = -0.0717742	descr = N_Gram_GATTA
cnt = 89	feature = 449	correl = -0.0562607	descr = N_Gram_GCCGT
cnt = 90	feature = 423	correl = 0.0629458	descr = N_Gram_GATGT
cnt = 91	feature = 304	correl = 0.0687388	descr = N_Gram_CCCGC
cnt = 92	feature = 363	correl = 0.0563769	descr = N_Gram_CTACT
cnt = 93	feature = 348	correl = -0.0663341	descr = N_Gram_CGGTA
cnt = 94	feature = 665	correl = -0.073479	descr = N_Gram_TTACC
cnt = 95	feature = 477	correl = 0.0886556	descr = N_Gram_GGACG
cnt = 96	feature = 460	correl = 0.054097	descr = N_Gram_GCGGT
cnt = 97	feature = 426	correl = 0.0484501	descr = N_Gram_GATTG
cnt = 98	feature = 599	correl = 0.0553946	descr = N_Gram_TCCTA
cnt = 99	feature = 659	correl = 0.0506229	descr = N_Gram_TGTGT
cnt = 100	feature = 648	correl = 0.0463545	descr = N_Gram_TGGGT
cnt = 101	feature = 481	correl = -0.106626	descr = N_Gram_GGATC
cnt = 102	feature = 541	correl = 0.0570008	descr = N_Gram_GTGCG
cnt = 103	feature = 472	correl = 0.120547	descr = N_Gram_GGAAA
cnt = 104	feature = 207	correl = 0.0975619	descr = N_Gram_AGTGT
cnt = 105	feature = 255	correl = 0.0520892	descr = N_Gram_CAATA
cnt = 106	feature = 440	correl = 0.10902	descr = N_Gram_GCATC
cnt = 107	feature = 539	correl = 0.0611525	descr = N_Gram_GTGAC
cnt = 108	feature = 448	correl = 0.0721921	descr = N_Gram_GCCGG
cnt = 109	feature = 605	correl = -0.14911	descr = N_Gram_TCGAG
cnt = 110	feature = 529	correl = 0.0512049	descr = N_Gram_GTCCC
cnt = 111	feature = 580	correl = 0.0952317	descr = N_Gram_TCACC
cnt = 112	feature = 492	correl = -0.084973	descr = N_Gram_GGCGA
cnt = 113	feature = 340	correl = 0.0637315	descr = N_Gram_CGGAA
cnt = 114	feature = 284	correl = 0.0447356	descr = N_Gram_CATTC
cnt = 115	feature = 380	correl = -0.0732144	descr = N_Gram_CTGAT
cnt = 116	feature = 693	correl = -0.080304	descr = N_Gram_TTTGG
cnt = 117	feature = 225	correl = -0.0492258	descr = N_Gram_ATCGC
cnt = 118	feature = 407	correl = 0.0591652	descr = N_Gram_GACCG
cnt = 119	feature = 666	correl = -0.0477451	descr = N_Gram_TTACT
cnt = 120	feature = 654	correl = -0.0671181	descr = N_Gram_TGTCA
cnt = 121	feature = 259	correl = 0.0446846	descr = N_Gram_CACAT
cnt = 122	feature = 634	correl = 0.0772693	descr = N_Gram_TGCAA
cnt = 123	feature = 457	correl = 0.0519217	descr = N_Gram_GCGGA
cnt = 124	feature = 544	correl = 0.13832	descr = N_Gram_GTGGC
cnt = 125	feature = 565	correl = -0.12886	descr = N_Gram_TAAGT
cnt = 126	feature = 437	correl = 0.062322	descr = N_Gram_GCAGC
cnt = 127	feature = 686	correl = 0.0546418	descr = N_Gram_TTGGT
cnt = 128	feature = 387	correl = -0.129787	descr = N_Gram_CTTAT
cnt = 129	feature = 317	correl = 0.0553946	descr = N_Gram_CCTAT
cnt = 130	feature = 467	correl = 0.0824739	descr = N_Gram_GCTGG
cnt = 131	feature = 235	correl = -0.0659481	descr = N_Gram_ATGCT
cnt = 132	feature = 136	correl = 0.0466507	descr = N_Gram_AATAT
cnt = 133	feature = 501	correl = 0.120675	descr = N_Gram_GGGAG
cnt = 134	feature = 356	correl = 0.103422	descr = N_Gram_CGTGC
cnt = 135	feature = 305	correl = 0.0705893	descr = N_Gram_CCCGG
cnt = 136	feature = 503	correl = 0.124141	descr = N_Gram_GGGCC
cnt = 137	feature = 553	correl = -0.0854195	descr = N_Gram_GTTCT
cnt = 138	feature = 375	correl = -0.0439351	descr = N_Gram_CTCCG
cnt = 139	feature = 280	correl = 0.109566	descr = N_Gram_CATCT
cnt = 140	feature = 394	correl = 0.078366	descr = N_Gram_CTTGT
cnt = 141	feature = 350	correl = -0.0562403	descr = N_Gram_CGTAA
cnt = 142	feature = 276	correl = 0.121945	descr = N_Gram_CAGTG
cnt = 143	feature = 458	correl = 0.0660122	descr = N_Gram_GCGGC
cnt = 144	feature = 211	correl = -0.114928	descr = N_Gram_AGTTT
cnt = 145	feature = 399	correl = 0.107687	descr = N_Gram_GAAGA
cnt = 146	feature = 644	correl = 0.131806	descr = N_Gram_TGGCT
cnt = 147	feature = 589	correl = 0.0872749	descr = N_Gram_TCCAA
cnt = 148	feature = 232	correl = -0.0590718	descr = N_Gram_ATGAT
cnt = 149	feature = 228	correl = 0.0796666	descr = N_Gram_ATCTG
cnt = 150	feature = 392	correl = -0.114554	descr = N_Gram_CTTGC
cnt = 151	feature = 396	correl = 0.121997	descr = N_Gram_CTTTG
cnt = 152	feature = 627	correl = -0.0493541	descr = N_Gram_TGAGG
cnt = 153	feature = 485	correl = 0.052131	descr = N_Gram_GGCAG
cnt = 154	feature = 612	correl = -0.0777771	descr = N_Gram_TCTCA
cnt = 155	feature = 516	correl = 0.0576326	descr = N_Gram_GGTTG
cnt = 156	feature = 600	correl = -0.0624499	descr = N_Gram_TCCTC
cnt = 157	feature = 476	correl = 0.125541	descr = N_Gram_GGACC
cnt = 158	feature = 488	correl = 0.0952263	descr = N_Gram_GGCCA
cnt = 159	feature = 281	correl = -0.0453982	descr = N_Gram_CATGA
cnt = 160	feature = 395	correl = 0.0856318	descr = N_Gram_CTTTA
cnt = 161	feature = 547	correl = 0.0693062	descr = N_Gram_GTGTG
cnt = 162	feature = 447	correl = 0.0899065	descr = N_Gram_GCCGC
cnt = 163	feature = 615	correl = 0.0474567	descr = N_Gram_TCTGG
cnt = 164	feature = 229	correl = 0.0552828	descr = N_Gram_ATCTT
cnt = 165	feature = 160	correl = -0.071104	descr = N_Gram_ACGAT
cnt = 166	feature = 590	correl = -0.145289	descr = N_Gram_TCCAG
cnt = 167	feature = 416	correl = -0.105056	descr = N_Gram_GAGTT
cnt = 168	feature = 77	correl = -0.0508233	descr = Fold_of_RNAi_Sequence_Pos_18
cnt = 169	feature = 591	correl = 0.0648661	descr = N_Gram_TCCC
cnt = 170	feature = 51	correl = -0.0481894	descr = Gibbs_of_Target_Sequence__Pos_4_Step_1
cnt = 171	feature = 494	correl = 0.0903571	descr = N_Gram_GGCGG
cnt = 172	feature = 583	correl = 0.118125	descr = N_Gram_TCAGT
cnt = 173	feature = 233	correl = -0.091874	descr = N_Gram_ATGC
cnt = 174	feature = 278	correl = 0.0945637	descr = N_Gram_CATCC
cnt = 175	feature = 429	correl = 0.10322	descr = N_Gram_GCAA
cnt = 176	feature = 520	correl = 0.0468747	descr = N_Gram_GTAC
cnt = 177	feature = 655	correl = 0.0580018	descr = N_Gram_TGTCC
cnt = 178	feature = 206	correl = -0.145657	descr = N_Gram_AGTCT
cnt = 179	feature = 421	correl = -0.0463943	descr = N_Gram_GATGA
cnt = 180	feature = 631	correl = -0.126073	descr = N_Gram_TGATT
cnt = 181	feature = 496	correl = 0.154164	descr = N_Gram_GGCTT
cnt = 182	feature = 555	correl = -0.0479684	descr = N_Gram_GTTGT
cnt = 183	feature = 413	correl = 0.046238	descr = N_Gram_GAGC
cnt = 184	feature = 339	correl = 0.0639703	descr = N_Gram_CGGA
cnt = 185	feature = 24	correl = -0.0554109	descr = Position_Specific_Bin_Base_9_Base_T
cnt = 186	feature = 26	correl = -0.0619178	descr = Position_Specific_Bin_Base_11_Base_G
cnt = 187	feature = 331	correl = -0.115242	descr = N_Gram_CGAGT
cnt = 188	feature = 11	correl = 0.0715807	descr = Position_Specific_Bin_Base_2_Base_T
cnt = 189	feature = 643	correl = -0.0845715	descr = N_Gram_TGGCG
cnt = 190	feature = 420	correl = -0.132303	descr = N_Gram_GATCT
cnt = 191	feature = 40	correl = -0.0543457	descr = Position_Specific_Bin_Base_17_Base_A
cnt = 192	feature = 645	correl = 0.0920003	descr = N_Gram_TGGG
cnt = 193	feature = 455	correl = 0.0581033	descr = N_Gram_GCGCC
cnt = 194	feature = 35	correl = 0.0686014	descr = Position_Specific_Bin_Base_14_Base_T
cnt = 195	feature = 30	correl = -0.141854	descr = Position_Specific_Bin_Base_12_Base_T
cnt = 196	feature = 39	correl = -0.0496727	descr = Position_Specific_Bin_Base_16_Base_T
cnt = 197	feature = 579	correl = 0.0447217	descr = N_Gram_TCAC
cnt = 198	feature = 16	correl = -0.127575	descr = Position_Specific_Bin_Base_5_Base_A
cnt = 199	feature = 218	correl = 0.0533545	descr = N_Gram_ATAG
cnt = 200	feature = 251	correl = 0.0582749	descr = N_Gram_CAAG
cnt = 201	feature = 12	correl = 0.0900679	descr = Position_Specific_Bin_Base_3_Base_C
cnt = 202	feature = 244	correl = -0.100859	descr = N_Gram_ATTT
cnt = 203	feature = 633	correl = 0.0705915	descr = N_Gram_TGCA
cnt = 204	feature = 23	correl = 0.05953	descr = Position_Specific_Bin_Base_9_Base_G
cnt = 205	feature = 81	correl = 0.103328	descr = Xue_Structure_Feature_A101
cnt = 206	feature = 601	correl = -0.148115	descr = N_Gram_TCCTT
cnt = 207	feature = 597	correl = -0.0866761	descr = N_Gram_TCCGG
cnt = 208	feature = 365	correl = 0.133221	descr = N_Gram_CTAT
cnt = 209	feature = 450	correl = 0.119503	descr = N_Gram_GCCT
cnt = 210	feature = 453	correl = -0.0571668	descr = N_Gram_GCGA
cnt = 211	feature = 536	correl = -0.0659935	descr = N_Gram_GTCTT
cnt = 212	feature = 15	correl = 0.0614359	descr = Position_Specific_Bin_Base_4_Base_T
cnt = 213	feature = 19	correl = -0.117316	descr = Position_Specific_Bin_Base_6_Base_A
cnt = 214	feature = 9	correl = 0.078318	descr = Position_Specific_Bin_Base_2_Base_C
cnt = 215	feature = 29	correl = 0.0926201	descr = Position_Specific_Bin_Base_12_Base_G
cnt = 216	feature = 538	correl = 0.055444	descr = N_Gram_GTGA
cnt = 217	feature = 475	correl = 0.090033	descr = N_Gram_GGAC
cnt = 218	feature = 46	correl = -0.119229	descr = Position_Specific_Bin_Base_18_Base_T
cnt = 219	feature = 265	correl = -0.0871877	descr = N_Gram_CACGA
cnt = 220	feature = 41	correl = 0.106152	descr = Position_Specific_Bin_Base_17_Base_C
cnt = 221	feature = 619	correl = -0.0577328	descr = N_Gram_TCTTG
cnt = 222	feature = 38	correl = 0.0460823	descr = Position_Specific_Bin_Base_16_Base_G
cnt = 223	feature = 76	correl = 0.0592468	descr = Fold_of_RNAi_Sequence_Pos_14
cnt = 224	feature = 603	correl = -0.0951329	descr = N_Gram_TCGA
cnt = 225	feature = 689	correl = 0.0493577	descr = N_Gram_TTTA
cnt = 226	feature = 18	correl = 0.0753239	descr = Position_Specific_Bin_Base_5_Base_G
cnt = 227	feature = 73	correl = 0.0674259	descr = Fold_of_RNAi_Sequence_Pos_11
cnt = 228	feature = 649	correl = 0.0585371	descr = N_Gram_TGGT
cnt = 229	feature = 563	correl = -0.0880709	descr = N_Gram_TAAG
cnt = 230	feature = 468	correl = 0.0608741	descr = N_Gram_GCTT
cnt = 231	feature = 57	correl = -0.100348	descr = Gibbs_of_Target_Sequence__Pos_13_Step_1
cnt = 232	feature = 43	correl = -0.237759	descr = Position_Specific_Bin_Base_18_Base_A
cnt = 233	feature = 623	correl = -0.0747605	descr = N_Gram_TGAAG
cnt = 234	feature = 33	correl = -0.0934854	descr = Position_Specific_Bin_Base_14_Base_A
cnt = 235	feature = 391	correl = -0.0864316	descr = N_Gram_CTTGA
cnt = 236	feature = 21	correl = -0.0609384	descr = Position_Specific_Bin_Base_8_Base_C
cnt = 237	feature = 13	correl = -0.0659148	descr = Position_Specific_Bin_Base_4_Base_A
cnt = 238	feature = 272	correl = -0.147982	descr = N_Gram_CAGCT
cnt = 239	feature = 32	correl = 0.08487	descr = Position_Specific_Bin_Base_13_Base_C
cnt = 240	feature = 557	correl = -0.0878071	descr = N_Gram_GTTTT
cnt = 241	feature = 79	correl = -0.0599699	descr = Xue_Structure_Feature_A110
cnt = 242	feature = 614	correl = -0.118725	descr = N_Gram_TCTCT
cnt = 243	feature = 10	correl = -0.0614154	descr = Position_Specific_Bin_Base_2_Base_G
cnt = 244	feature = 484	correl = 0.083642	descr = N_Gram_GGCA
cnt = 245	feature = 72	correl = 0.0485657	descr = Fold_of_RNAi_Sequence_Pos_10
cnt = 246	feature = 314	correl = 0.0671655	descr = N_Gram_CCGT
cnt = 247	feature = 361	correl = 0.0904271	descr = N_Gram_CTA
cnt = 248	feature = 312	correl = 0.140134	descr = N_Gram_CCGGG
cnt = 249	feature = 656	correl = 0.0809163	descr = N_Gram_TGTG
cnt = 250	feature = 625	correl = -0.0455508	descr = N_Gram_TGAG
cnt = 251	feature = 14	correl = 0.0478372	descr = Position_Specific_Bin_Base_4_Base_C
cnt = 252	feature = 34	correl = 0.0449651	descr = Position_Specific_Bin_Base_14_Base_C
cnt = 253	feature = 353	correl = -0.127818	descr = N_Gram_CGTCG
cnt = 254	feature = 341	correl = 0.103406	descr = N_Gram_CGGC
cnt = 255	feature = 105	correl = 0.155594	descr = Fold_of_Target_NoEndbrace_noends_Pos_18
cnt = 256	feature = 8	correl = -0.072672	descr = Position_Specific_Bin_Base_2_Base_A
cnt = 257	feature = 17	correl = 0.0832069	descr = Position_Specific_Bin_Base_5_Base_C
cnt = 258	feature = 545	correl = 0.0783838	descr = N_Gram_GTGT
cnt = 259	feature = 667	correl = -0.0652804	descr = N_Gram_TTAT
cnt = 260	feature = 60	correl = -0.114628	descr = Gibbs_of_Target_Sequence__Pos_17_Step_1
cnt = 261	feature = 27	correl = -0.0783985	descr = Position_Specific_Bin_Base_12_Base_A
cnt = 262	feature = 471	correl = 0.0769589	descr = N_Gram_GGAA
cnt = 263	feature = 56	correl = 0.0539412	descr = Gibbs_of_Target_Sequence__Pos_12_Step_1
cnt = 264	feature = 618	correl = -0.109664	descr = N_Gram_TCTTC
cnt = 265	feature = 36	correl = -0.122514	descr = Position_Specific_Bin_Base_16_Base_A
cnt = 266	feature = 277	correl = 0.0729598	descr = N_Gram_CATC
cnt = 267	feature = 274	correl = 0.133558	descr = N_Gram_CAGT
cnt = 268	feature = 681	correl = -0.0898801	descr = N_Gram_TTGC
cnt = 269	feature = 59	correl = -0.0532804	descr = Gibbs_of_Target_Sequence__Pos_15_Step_1
cnt = 270	feature = 69	correl = 0.173695	descr = Fold_of_RNAi_Sequence_Pos_2
cnt = 271	feature = 683	correl = 0.0553121	descr = N_Gram_TTGG
cnt = 272	feature = 664	correl = -0.0814692	descr = N_Gram_TTAC
cnt = 273	feature = 478	correl = 0.102351	descr = N_Gram_GGAG
cnt = 274	feature = 292	correl = -0.0840023	descr = N_Gram_CCAG
cnt = 275	feature = 418	correl = -0.142983	descr = N_Gram_GATC
cnt = 276	feature = 28	correl = 0.136225	descr = Position_Specific_Bin_Base_12_Base_C
cnt = 277	feature = 61	correl = -0.190527	descr = Gibbs_of_Target_Sequence__Pos_18_Step_1
cnt = 278	feature = 424	correl = -0.0648451	descr = N_Gram_GATT
cnt = 279	feature = 535	correl = -0.0732795	descr = N_Gram_GTCT
cnt = 280	feature = 446	correl = 0.083521	descr = N_Gram_GCCG
cnt = 281	feature = 231	correl = -0.0674853	descr = N_Gram_ATGA
cnt = 282	feature = 78	correl = 0.051281	descr = Xue_Structure_Feature_A111
cnt = 283	feature = 80	correl = 0.0709011	descr = Xue_Structure_Feature_A100
cnt = 284	feature = 329	correl = -0.0918492	descr = N_Gram_CGAG
cnt = 285	feature = 674	correl = -0.221627	descr = N_Gram_TTCTC
cnt = 286	feature = 67	correl = 0.180286	descr = Fold_of_RNAi_Sequence_Pos_0
cnt = 287	feature = 540	correl = 0.0577975	descr = N_Gram_GTGC
cnt = 288	feature = 677	correl = -0.0690254	descr = N_Gram_TTGA
cnt = 289	feature = 466	correl = -0.0778558	descr = N_Gram_GCTCC
cnt = 290	feature = 461	correl = -0.0884055	descr = N_Gram_GCGT
cnt = 291	feature = 620	correl = 0.0491506	descr = N_Gram_TCTTT
cnt = 292	feature = 58	correl = -0.171832	descr = Gibbs_of_Target_Sequence__Pos_14_Step_1
cnt = 293	feature = 487	correl = 0.190802	descr = N_Gram_GGCC
cnt = 294	feature = 602	correl = -0.0785299	descr = N_Gram_TCG
cnt = 295	feature = 456	correl = 0.0897644	descr = N_Gram_GCGG
cnt = 296	feature = 641	correl = 0.0696033	descr = N_Gram_TGGC
cnt = 297	feature = 697	correl = -0.102371	descr = N_Gram_TTTTT
cnt = 298	feature = 531	correl = -0.0860112	descr = N_Gram_GTCG
cnt = 299	feature = 613	correl = -0.118597	descr = N_Gram_TCTCC
cnt = 300	feature = 559	correl = -0.0561035	descr = N_Gram_TAA
cnt = 301	feature = 691	correl = -0.0692288	descr = N_Gram_TTTCC
cnt = 302	feature = 83	correl = 0.0787529	descr = Xue_Structure_Feature_C110
cnt = 303	feature = 389	correl = -0.205187	descr = N_Gram_CTTCT
cnt = 304	feature = 428	correl = 0.104002	descr = N_Gram_GCA
cnt = 305	feature = 525	correl = -0.0847882	descr = N_Gram_GTC
cnt = 306	feature = 248	correl = 0.137021	descr = N_Gram_CAA
cnt = 307	feature = 335	correl = 0.0598446	descr = N_Gram_CGCC
cnt = 308	feature = 578	correl = 0.0484045	descr = N_Gram_TCA
cnt = 309	feature = 390	correl = -0.0512649	descr = N_Gram_CTTG
cnt = 310	feature = 651	correl = 0.0794368	descr = N_Gram_TGT
cnt = 311	feature = 511	correl = 0.0715981	descr = N_Gram_GGT
cnt = 312	feature = 632	correl = -0.0511779	descr = N_Gram_TGC
cnt = 313	feature = 598	correl = -0.110706	descr = N_Gram_TCCT
cnt = 314	feature = 82	correl = 0.108334	descr = Xue_Structure_Feature_C111
cnt = 315	feature = 611	correl = -0.19447	descr = N_Gram_TCTC
cnt = 316	feature = 222	correl = -0.0590112	descr = N_Gram_ATC
cnt = 317	feature = 695	correl = -0.144447	descr = N_Gram_TTTTC
cnt = 318	feature = 662	correl = -0.0770247	descr = N_Gram_TTA
cnt = 319	feature = 325	correl = -0.0885274	descr = N_Gram_CGA
cnt = 320	feature = 621	correl = -0.0865059	descr = N_Gram_TGA
cnt = 321	feature = 345	correl = 0.146773	descr = N_Gram_CGGG
cnt = 322	feature = 690	correl = -0.0968157	descr = N_Gram_TTTC
cnt = 323	feature = 442	correl = 0.105376	descr = N_Gram_GCC
cnt = 324	feature = 417	correl = -0.0721812	descr = N_Gram_GAT
cnt = 325	feature = 497	correl = 0.178305	descr = N_Gram_GGG
cnt = 326	feature = 517	correl = 0.052238	descr = N_Gram_GT
cnt = 327	feature = 86	correl = 0.104148	descr = Xue_Structure_Feature_G111
cnt = 328	feature = 247	correl = 0.0907745	descr = N_Gram_CA
cnt = 329	feature = 65	correl = -0.139605	descr = PF_RNAi_Fold_5'Free_Count
cnt = 330	feature = 306	correl = 0.0920694	descr = N_Gram_CCG
cnt = 331	feature = 676	correl = -0.0521481	descr = N_Gram_TTG
cnt = 332	feature = 616	correl = -0.0945642	descr = N_Gram_TCTT
cnt = 333	feature = 609	correl = -0.105703	descr = N_Gram_TCT
cnt = 334	feature = 285	correl = 0.0475262	descr = N_Gram_CC
cnt = 335	feature = 373	correl = -0.112319	descr = N_Gram_CTCC
cnt = 336	feature = 483	correl = 0.150884	descr = N_Gram_GGC
cnt = 337	feature = 688	correl = -0.0669687	descr = N_Gram_TTT
cnt = 338	feature = 661	correl = -0.114981	descr = N_Gram_TT
cnt = 339	feature = 587	correl = -0.106002	descr = N_Gram_TCC
cnt = 340	feature = 64	correl = -0.179519	descr = PF_RNAi_Fold_Energy
cnt = 341	feature = 47	correl = -0.182021	descr = Gibbs_of_Target_Sequence_
num rows = 521
num_elements = 178182
*
optimization finished, #iter = 567
nu = 0.500698
obj = -40.941028, rho = -0.523285
nSV = 360, nBSV = 182
num rows = 58
num_elements = 19836
*
optimization finished, #iter = 52
nu = 0.458602
obj = -3.847472, rho = -0.541909
nSV = 49, nBSV = 9
*
optimization finished, #iter = 567
nu = 0.500698
obj = -40.941028, rho = -0.523285
nSV = 360, nBSV = 182
CFS merit scores = 1.335
CFS merit scores = 1.61878
CFS merit scores = 1.86606
CFS merit scores = 2.0808
CFS merit scores = 2.27631
CFS merit scores = 2.45811
CFS merit scores = 2.62813
CFS merit scores = 2.78826
CFS merit scores = 2.93717
CFS merit scores = 3.07469
CFS merit scores = 3.20316
CFS merit scores = 3.32237
CFS merit scores = 3.43646
CFS merit scores = 3.54652
CFS merit scores = 3.65286
CFS merit scores = 3.75526
CFS merit scores = 3.85399
CFS merit scores = 3.94918
CFS merit scores = 4.04176
CFS merit scores = 4.13208
CFS merit scores = 4.22031
CFS merit scores = 4.30653
CFS merit scores = 4.39089
CFS merit scores = 4.47346
CFS merit scores = 4.55433
CFS merit scores = 4.6336
CFS merit scores = 4.71011
CFS merit scores = 4.78488
CFS merit scores = 4.85803
CFS merit scores = 4.9296
CFS merit scores = 4.99965
CFS merit scores = 5.06829
CFS merit scores = 5.13355
CFS merit scores = 5.19681
CFS merit scores = 5.25868
CFS merit scores = 5.31923
CFS merit scores = 5.37826
CFS merit scores = 5.43571
CFS merit scores = 5.49123
CFS merit scores = 5.54432
CFS merit scores = 5.59653
CFS merit scores = 5.64565
CFS merit scores = 5.69174
CFS merit scores = 5.7368
CFS merit scores = 5.77967
CFS merit scores = 5.81945
CFS merit scores = 5.85678
CFS merit scores = 5.89209
CFS merit scores = 5.92633
CFS merit scores = 5.95903
CFS merit scores = 5.99054
CFS merit scores = 6.02047
CFS merit scores = 6.04902
CFS merit scores = 6.07519
CFS merit scores = 6.09924
CFS merit scores = 6.12318
CFS merit scores = 6.14549
CFS merit scores = 6.16724
CFS merit scores = 6.18786
CFS merit scores = 6.2083
CFS merit scores = 6.22672
CFS merit scores = 6.24432
CFS merit scores = 6.26097
CFS merit scores = 6.27711
CFS merit scores = 6.29244
CFS merit scores = 6.30763
CFS merit scores = 6.32238
CFS merit scores = 6.33682
CFS merit scores = 6.35112
CFS merit scores = 6.3638
CFS merit scores = 6.37584
CFS merit scores = 6.3874
CFS merit scores = 6.39879
CFS merit scores = 6.40997
CFS merit scores = 6.42119
CFS merit scores = 6.43231
CFS merit scores = 6.4423
CFS merit scores = 6.44941
CFS merit scores = 6.45639
CFS merit scores = 6.46305
CFS merit scores = 6.46944
CFS merit scores = 6.47607
CFS merit scores = 6.48235
CFS merit scores = 6.48854
CFS merit scores = 6.49372
CFS merit scores = 6.49897
CFS merit scores = 6.50402
CFS merit scores = 6.5089
CFS merit scores = 6.5123
CFS merit scores = 6.51611
CFS merit scores = 6.51914
CFS merit scores = 6.52235
CFS merit scores = 6.52485
CFS merit scores = 6.52734
CFS merit scores = 6.53001
CFS merit scores = 6.53155
CFS merit scores = 6.53236
CFS merit scores = 6.5335
CFS merit scores = 6.5347
CFS merit scores = 6.5357
CFS merit scores = 6.53646
CFS merit scores = 6.537
CFS merit scores = 6.53622
CFS merit scores = 6.53584
CFS merit scores = 6.53498
CFS merit scores = 6.53391
CFS merit scores = 6.5332
CFS merit scores = 6.53196
CFS merit scores = 6.52996
CFS merit scores = 6.52826
CFS merit scores = 6.52634
CFS merit scores = 6.52433
CFS merit scores = 6.52167
CFS merit scores = 6.51853
CFS merit scores = 6.5149
CFS merit scores = 6.51142
CFS merit scores = 6.50805
CFS merit scores = 6.50461
CFS merit scores = 6.50083
CFS merit scores = 6.49737
CFS merit scores = 6.49233
CFS merit scores = 6.48726
CFS merit scores = 6.48231
CFS merit scores = 6.47767
CFS merit scores = 6.47316
CFS merit scores = 6.46849
CFS merit scores = 6.46383
CFS merit scores = 6.45953
CFS merit scores = 6.45545
CFS merit scores = 6.45109
CFS merit scores = 6.44686
CFS merit scores = 6.4424
CFS merit scores = 6.43827
CFS merit scores = 6.43423
CFS merit scores = 6.43053
CFS merit scores = 6.42671
CFS merit scores = 6.42241
CFS merit scores = 6.4178
CFS merit scores = 6.41323
CFS merit scores = 6.40886
CFS merit scores = 6.40419
CFS merit scores = 6.39958
CFS merit scores = 6.39429
CFS merit scores = 6.38866
CFS merit scores = 6.38276
CFS merit scores = 6.37665
CFS merit scores = 6.36962
CFS merit scores = 6.36261
CFS merit scores = 6.3551
CFS merit scores = 6.34768
CFS merit scores = 6.3401
CFS merit scores = 6.33259
CFS merit scores = 6.32515
CFS merit scores = 6.31722
CFS merit scores = 6.30962
CFS merit scores = 6.30203
CFS merit scores = 6.29462
CFS merit scores = 6.28712
CFS merit scores = 6.27975
CFS merit scores = 6.27218
CFS merit scores = 6.26491
CFS merit scores = 6.25778
CFS merit scores = 6.25081
CFS merit scores = 6.24281
CFS merit scores = 6.23427
CFS merit scores = 6.22587
CFS merit scores = 6.21744
CFS merit scores = 6.20889
CFS merit scores = 6.20021
CFS merit scores = 6.19122
CFS merit scores = 6.18206
CFS merit scores = 6.17288
CFS merit scores = 6.16394
CFS merit scores = 6.15447
CFS merit scores = 6.14517
CFS merit scores = 6.13605
CFS merit scores = 6.12699
CFS merit scores = 6.11774
CFS merit scores = 6.10878
CFS merit scores = 6.09997
CFS merit scores = 6.09116
CFS merit scores = 6.08243
CFS merit scores = 6.07375
CFS merit scores = 6.06499
CFS merit scores = 6.05587
CFS merit scores = 6.0469
CFS merit scores = 6.038
CFS merit scores = 6.02819
CFS merit scores = 6.01838
CFS merit scores = 6.00813
CFS merit scores = 5.99816
CFS merit scores = 5.98847
CFS merit scores = 5.97885
CFS merit scores = 5.96929
CFS merit scores = 5.95977
CFS merit scores = 5.9501
CFS merit scores = 5.94077
CFS merit scores = 5.93135
CFS merit scores = 5.92206
CFS merit scores = 5.9129
CFS merit scores = 5.90352
CFS merit scores = 5.89403
CFS merit scores = 5.88474
CFS merit scores = 5.87551
CFS merit scores = 5.86644
CFS merit scores = 5.85704
CFS merit scores = 5.84795
CFS merit scores = 5.83894
CFS merit scores = 5.82996
CFS merit scores = 5.82106
CFS merit scores = 5.8121
CFS merit scores = 5.80309
CFS merit scores = 5.79402
CFS merit scores = 5.78507
CFS merit scores = 5.77629
CFS merit scores = 5.76768
CFS merit scores = 5.75883
CFS merit scores = 5.75014
CFS merit scores = 5.74148
CFS merit scores = 5.73281
CFS merit scores = 5.72418
CFS merit scores = 5.71577
CFS merit scores = 5.70742
CFS merit scores = 5.69915
CFS merit scores = 5.69096
CFS merit scores = 5.68287
CFS merit scores = 5.6748
CFS merit scores = 5.66681
CFS merit scores = 5.65889
CFS merit scores = 5.65103
CFS merit scores = 5.64316
CFS merit scores = 5.63548
CFS merit scores = 5.62792
CFS merit scores = 5.62038
CFS merit scores = 5.61286
CFS merit scores = 5.60551
CFS merit scores = 5.59781
CFS merit scores = 5.58993
CFS merit scores = 5.58194
CFS merit scores = 5.57411
CFS merit scores = 5.5664
CFS merit scores = 5.55851
CFS merit scores = 5.55073
CFS merit scores = 5.5429
CFS merit scores = 5.5352
CFS merit scores = 5.52765
CFS merit scores = 5.52016
CFS merit scores = 5.51266
CFS merit scores = 5.5052
CFS merit scores = 5.49781
CFS merit scores = 5.49049
CFS merit scores = 5.48315
CFS merit scores = 5.476
CFS merit scores = 5.46893
CFS merit scores = 5.46178
CFS merit scores = 5.45477
CFS merit scores = 5.44779
CFS merit scores = 5.44094
CFS merit scores = 5.43421
CFS merit scores = 5.42748
CFS merit scores = 5.4205
CFS merit scores = 5.41368
CFS merit scores = 5.4067
CFS merit scores = 5.39986
CFS merit scores = 5.39291
CFS merit scores = 5.38569
CFS merit scores = 5.3786
CFS merit scores = 5.37156
CFS merit scores = 5.36452
CFS merit scores = 5.35755
CFS merit scores = 5.35066
CFS merit scores = 5.34383
CFS merit scores = 5.33703
CFS merit scores = 5.33027
CFS merit scores = 5.32362
CFS merit scores = 5.31688
CFS merit scores = 5.31017
CFS merit scores = 5.30293
CFS merit scores = 5.29579
CFS merit scores = 5.28862
CFS merit scores = 5.28147
CFS merit scores = 5.27446
CFS merit scores = 5.26746
CFS merit scores = 5.26048
CFS merit scores = 5.25355
CFS merit scores = 5.24657
CFS merit scores = 5.23936
CFS merit scores = 5.23222
CFS merit scores = 5.22507
CFS merit scores = 5.21801
CFS merit scores = 5.21071
CFS merit scores = 5.20359
CFS merit scores = 5.19656
CFS merit scores = 5.18949
CFS merit scores = 5.18221
CFS merit scores = 5.1748
CFS merit scores = 5.16732
CFS merit scores = 5.15971
CFS merit scores = 5.15224
CFS merit scores = 5.14476
CFS merit scores = 5.13744
CFS merit scores = 5.12983
CFS merit scores = 5.12222
CFS merit scores = 5.11473
CFS merit scores = 5.10721
CFS merit scores = 5.09957
CFS merit scores = 5.09158
CFS merit scores = 5.0837
CFS merit scores = 5.07587
CFS merit scores = 5.06819
CFS merit scores = 5.06034
CFS merit scores = 5.05253
CFS merit scores = 5.04482
CFS merit scores = 5.03688
CFS merit scores = 5.02894
CFS merit scores = 5.02108
CFS merit scores = 5.01323
CFS merit scores = 5.00549
CFS merit scores = 4.99767
CFS merit scores = 4.98951
CFS merit scores = 4.98141
CFS merit scores = 4.9728
CFS merit scores = 4.96427
CFS merit scores = 4.9558
CFS merit scores = 4.94744
CFS merit scores = 4.9392
CFS merit scores = 4.93112
CFS merit scores = 4.92291
CFS merit scores = 4.91452
CFS merit scores = 4.90611
CFS merit scores = 4.89774
CFS merit scores = 4.88852
CFS merit scores = 4.879
CFS merit scores = 4.8689
CFS merit scores = 4.85888
CFS merit scores = 4.84855
CFS merit scores = 4.83814
CFS merit scores = 4.82743
CFS merit scores = 4.81683
CFS merit scores = 4.80622
CFS merit scores = 4.7956
CFS merit scores = 4.78474
CFS merit scores = 4.77372
CFS merit scores = 4.76271
CFS merit scores = 4.75176
CFS merit scores = 4.73984
CFS merit scores = 4.72679
CFS merit scores = 4.71292
CFS merit scores = 4.69786
CFS merit scores = 4.67941
cnt = 1	feature = 59	correl = -0.335001	descr = Gibbs_of_Target_Sequence__Pos_20_Step_1
cnt = 2	feature = 46	correl = 0.246326	descr = Gibbs_of_Target_Sequence__Pos_1_Step_1
cnt = 3	feature = 613	correl = -0.186395	descr = N_Gram_TCTC
cnt = 4	feature = 627	correl = -0.0813317	descr = N_Gram_TGAGA
cnt = 5	feature = 683	correl = 0.0586818	descr = N_Gram_TTGCA
cnt = 6	feature = 457	correl = 0.0603023	descr = N_Gram_GCGTG
cnt = 7	feature = 558	correl = 0.0488287	descr = N_Gram_TAAAG
cnt = 8	feature = 546	correl = 0.0477341	descr = N_Gram_GTGTG
cnt = 9	feature = 247	correl = 0.0439697	descr = N_Gram_CACAC
cnt = 10	feature = 605	correl = -0.0604343	descr = N_Gram_TCGCT
cnt = 11	feature = 626	correl = 0.0455699	descr = N_Gram_TGACA
cnt = 12	feature = 387	correl = 0.101005	descr = N_Gram_GAAAG
cnt = 13	feature = 429	correl = 0.0570881	descr = N_Gram_GCAAT
cnt = 14	feature = 350	correl = -0.0565534	descr = N_Gram_CGTTC
cnt = 15	feature = 389	correl = -0.0557573	descr = N_Gram_GAAGG
cnt = 16	feature = 315	correl = -0.0492301	descr = N_Gram_CGACC
cnt = 17	feature = 661	correl = -0.0504621	descr = N_Gram_TGTTC
cnt = 18	feature = 333	correl = 0.0941762	descr = N_Gram_CGGCA
cnt = 19	feature = 601	correl = 0.0801168	descr = N_Gram_TCGAC
cnt = 20	feature = 545	correl = 0.0660573	descr = N_Gram_GTGTC
cnt = 21	feature = 314	correl = 0.0730871	descr = N_Gram_CGACA
cnt = 22	feature = 326	correl = 0.0569187	descr = N_Gram_CGCTA
cnt = 23	feature = 357	correl = 0.0646514	descr = N_Gram_CTATA
cnt = 24	feature = 518	correl = 0.0502545	descr = N_Gram_GTATA
cnt = 25	feature = 324	correl = 0.0449682	descr = N_Gram_CGCCA
cnt = 26	feature = 593	correl = 0.0519979	descr = N_Gram_TCCCG
cnt = 27	feature = 399	correl = 0.0885336	descr = N_Gram_GACGG
cnt = 28	feature = 541	correl = 0.10346	descr = N_Gram_GTGGC
cnt = 29	feature = 396	correl = -0.0682858	descr = N_Gram_GACCC
cnt = 30	feature = 606	correl = 0.0815678	descr = N_Gram_TCGGA
cnt = 31	feature = 624	correl = 0.051018	descr = N_Gram_TGAAA
cnt = 32	feature = 386	correl = 0.0526599	descr = N_Gram_GAAAC
cnt = 33	feature = 508	correl = -0.0539773	descr = N_Gram_GGGTT
cnt = 34	feature = 286	correl = 0.0837304	descr = N_Gram_CCCAC
cnt = 35	feature = 331	correl = 0.0675379	descr = N_Gram_CGGAT
cnt = 36	feature = 334	correl = 0.0495723	descr = N_Gram_CGGCC
cnt = 37	feature = 276	correl = 0.051351	descr = N_Gram_CCAAT
cnt = 38	feature = 270	correl = -0.0492301	descr = N_Gram_CATGC
cnt = 39	feature = 547	correl = 0.0885336	descr = N_Gram_GTTAA
cnt = 40	feature = 612	correl = 0.0562657	descr = N_Gram_TCTAC
cnt = 41	feature = 292	correl = 0.0686314	descr = N_Gram_CCCGC
cnt = 42	feature = 392	correl = 0.075687	descr = N_Gram_GAATC
cnt = 43	feature = 272	correl = -0.0595348	descr = N_Gram_CATGT
cnt = 44	feature = 505	correl = 0.0672489	descr = N_Gram_GGGGC
cnt = 45	feature = 322	correl = 0.0783266	descr = N_Gram_CGCAA
cnt = 46	feature = 548	correl = -0.0789846	descr = N_Gram_GTTAC
cnt = 47	feature = 375	correl = -0.12982	descr = N_Gram_CTTAT
cnt = 48	feature = 641	correl = 0.0649505	descr = N_Gram_TGGAC
cnt = 49	feature = 218	correl = -0.0564014	descr = N_Gram_ATCAT
cnt = 50	feature = 251	correl = 0.0619849	descr = N_Gram_CACCA
cnt = 51	feature = 510	correl = -0.0998537	descr = N_Gram_GGTAA
cnt = 52	feature = 655	correl = -0.0721152	descr = N_Gram_TGTCA
cnt = 53	feature = 341	correl = -0.0704385	descr = N_Gram_CGTAA
cnt = 54	feature = 321	correl = -0.0495078	descr = N_Gram_CGATG
cnt = 55	feature = 551	correl = 0.0446926	descr = N_Gram_GTTGC
cnt = 56	feature = 594	correl = 0.0467614	descr = N_Gram_TCCGA
cnt = 57	feature = 391	correl = -0.0494498	descr = N_Gram_GAATA
cnt = 58	feature = 160	correl = -0.0676986	descr = N_Gram_ACGCA
cnt = 59	feature = 512	correl = 0.0645362	descr = N_Gram_GGTCA
cnt = 60	feature = 394	correl = 0.0443673	descr = N_Gram_GACAC
cnt = 61	feature = 301	correl = -0.0541916	descr = N_Gram_CCGTC
cnt = 62	feature = 591	correl = 0.0607957	descr = N_Gram_TCCCA
cnt = 63	feature = 317	correl = 0.0852619	descr = N_Gram_CGAGG
cnt = 64	feature = 335	correl = 0.0605801	descr = N_Gram_CGGCG
cnt = 65	feature = 367	correl = 0.0617716	descr = N_Gram_CTCGG
cnt = 66	feature = 690	correl = 0.0451248	descr = N_Gram_TTTCA
cnt = 67	feature = 244	correl = 0.0824092	descr = N_Gram_CAAGG
cnt = 68	feature = 516	correl = 0.0482489	descr = N_Gram_GTAAA
cnt = 69	feature = 479	correl = 0.0651709	descr = N_Gram_GGATT
cnt = 70	feature = 536	correl = 0.0573867	descr = N_Gram_GTGCA
cnt = 71	feature = 255	correl = 0.055695	descr = N_Gram_CACGT
cnt = 72	feature = 304	correl = 0.0669317	descr = N_Gram_CCTCA
cnt = 73	feature = 290	correl = 0.0460393	descr = N_Gram_CCCCT
cnt = 74	feature = 353	correl = 0.0449682	descr = N_Gram_CTAAA
cnt = 75	feature = 540	correl = 0.0440189	descr = N_Gram_GTGGA
cnt = 76	feature = 572	correl = -0.0628149	descr = N_Gram_TAGAT
cnt = 77	feature = 446	correl = 0.135114	descr = N_Gram_GCCTT
cnt = 78	feature = 628	correl = 0.0501996	descr = N_Gram_TGAGT
cnt = 79	feature = 492	correl = 0.132497	descr = N_Gram_GGCTT
cnt = 80	feature = 602	correl = -0.112239	descr = N_Gram_TCGAG
cnt = 81	feature = 649	correl = 0.0880164	descr = N_Gram_TGGGG
cnt = 82	feature = 666	correl = -0.0735061	descr = N_Gram_TTACC
cnt = 83	feature = 231	correl = 0.04675	descr = N_Gram_ATTCT
cnt = 84	feature = 580	correl = 0.0443521	descr = N_Gram_TCAAA
cnt = 85	feature = 652	correl = 0.0492583	descr = N_Gram_TGGTA
cnt = 86	feature = 351	correl = 0.113046	descr = N_Gram_CGTTT
cnt = 87	feature = 608	correl = -0.0587729	descr = N_Gram_TCGGT
cnt = 88	feature = 664	correl = 0.0646514	descr = N_Gram_TTAAC
cnt = 89	feature = 303	correl = 0.0542474	descr = N_Gram_CCTAT
cnt = 90	feature = 477	correl = 0.0892608	descr = N_Gram_GGAGT
cnt = 91	feature = 211	correl = 0.0544521	descr = N_Gram_ATACA
cnt = 92	feature = 538	correl = 0.0840186	descr = N_Gram_GTGCT
cnt = 93	feature = 424	correl = -0.102162	descr = N_Gram_GATTT
cnt = 94	feature = 258	correl = 0.111347	descr = N_Gram_CAGCG
cnt = 95	feature = 485	correl = 0.0887869	descr = N_Gram_GGCCC
cnt = 96	feature = 342	correl = -0.0676986	descr = N_Gram_CGTAC
cnt = 97	feature = 438	correl = 0.0486014	descr = N_Gram_GCCAG
cnt = 98	feature = 432	correl = -0.0624977	descr = N_Gram_GCAGA
cnt = 99	feature = 248	correl = 0.0831468	descr = N_Gram_CACAG
cnt = 100	feature = 419	correl = 0.0628004	descr = N_Gram_GATGT
cnt = 101	feature = 544	correl = 0.0470247	descr = N_Gram_GTGTA
cnt = 102	feature = 278	correl = -0.0570146	descr = N_Gram_CCACG
cnt = 103	feature = 412	correl = 0.0664029	descr = N_Gram_GATAT
cnt = 104	feature = 496	correl = 0.105989	descr = N_Gram_GGGAC
cnt = 105	feature = 382	correl = 0.0573149	descr = N_Gram_CTTGG
cnt = 106	feature = 610	correl = 0.0589902	descr = N_Gram_TCGTT
cnt = 107	feature = 421	correl = -0.0692106	descr = N_Gram_GATTA
cnt = 108	feature = 648	correl = 0.0529725	descr = N_Gram_TGGGA
cnt = 109	feature = 687	correl = -0.0611295	descr = N_Gram_TTGTA
cnt = 110	feature = 395	correl = 0.0835581	descr = N_Gram_GACAG
cnt = 111	feature = 329	correl = 0.0665538	descr = N_Gram_CGGAA
cnt = 112	feature = 500	correl = 0.104338	descr = N_Gram_GGGCC
cnt = 113	feature = 619	correl = -0.136862	descr = N_Gram_TCTTA
cnt = 114	feature = 226	correl = -0.050257	descr = N_Gram_ATGCT
cnt = 115	feature = 464	correl = 0.0802708	descr = N_Gram_GCTGG
cnt = 116	feature = 268	correl = -0.0775616	descr = N_Gram_CATCG
cnt = 117	feature = 660	correl = -0.0516097	descr = N_Gram_TGTTA
cnt = 118	feature = 630	correl = 0.0538479	descr = N_Gram_TGATA
cnt = 119	feature = 634	correl = 0.107316	descr = N_Gram_TGCAA
cnt = 120	feature = 636	correl = 0.0443758	descr = N_Gram_TGCAG
cnt = 121	feature = 222	correl = 0.0596296	descr = N_Gram_ATCTG
cnt = 122	feature = 305	correl = -0.066356	descr = N_Gram_CCTCC
cnt = 123	feature = 214	correl = 0.0465649	descr = N_Gram_ATAGC
cnt = 124	feature = 448	correl = 0.0443714	descr = N_Gram_GCGAG
cnt = 125	feature = 277	correl = 0.058304	descr = N_Gram_CCACC
cnt = 126	feature = 422	correl = 0.0574943	descr = N_Gram_GATTC
cnt = 127	feature = 404	correl = -0.0480222	descr = N_Gram_GAGCC
cnt = 128	feature = 233	correl = 0.0914607	descr = N_Gram_ATTGT
cnt = 129	feature = 563	correl = -0.140999	descr = N_Gram_TAAGT
cnt = 130	feature = 654	correl = 0.0589823	descr = N_Gram_TGTAA
cnt = 131	feature = 453	correl = 0.0592659	descr = N_Gram_GCGGG
cnt = 132	feature = 459	correl = 0.0860458	descr = N_Gram_GCTAT
cnt = 133	feature = 447	correl = -0.0770329	descr = N_Gram_GCGAC
cnt = 134	feature = 529	correl = 0.0984847	descr = N_Gram_GTCGG
cnt = 135	feature = 525	correl = 0.0510769	descr = N_Gram_GTCCC
cnt = 136	feature = 365	correl = 0.0441969	descr = N_Gram_CTCCC
cnt = 137	feature = 436	correl = 0.120019	descr = N_Gram_GCATC
cnt = 138	feature = 674	correl = -0.0732794	descr = N_Gram_TTCGG
cnt = 139	feature = 659	correl = 0.0943639	descr = N_Gram_TGTGG
cnt = 140	feature = 236	correl = -0.151901	descr = N_Gram_ATTTT
cnt = 141	feature = 360	correl = 0.0787784	descr = N_Gram_CTCAA
cnt = 142	feature = 501	correl = 0.0775068	descr = N_Gram_GGGCG
cnt = 143	feature = 681	correl = -0.0471707	descr = N_Gram_TTGAG
cnt = 144	feature = 207	correl = -0.0726713	descr = N_Gram_AGTTT
cnt = 145	feature = 574	correl = -0.0523682	descr = N_Gram_TAGCC
cnt = 146	feature = 325	correl = 0.0934479	descr = N_Gram_CGCCG
cnt = 147	feature = 361	correl = 0.0546877	descr = N_Gram_CTCAC
cnt = 148	feature = 340	correl = 0.0567705	descr = N_Gram_CGGTT
cnt = 149	feature = 576	correl = -0.0485679	descr = N_Gram_TATC
cnt = 150	feature = 241	correl = 0.0619327	descr = N_Gram_CAAAG
cnt = 151	feature = 428	correl = 0.102243	descr = N_Gram_GCAAC
cnt = 152	feature = 228	correl = 0.0440098	descr = N_Gram_ATGTG
cnt = 153	feature = 348	correl = 0.125823	descr = N_Gram_CGTGC
cnt = 154	feature = 440	correl = 0.0894919	descr = N_Gram_GCCCG
cnt = 155	feature = 306	correl = 0.0601988	descr = N_Gram_CCTCG
cnt = 156	feature = 337	correl = 0.107255	descr = N_Gram_CGGGA
cnt = 157	feature = 635	correl = 0.0951233	descr = N_Gram_TGCAC
cnt = 158	feature = 583	correl = 0.0570043	descr = N_Gram_TCAGC
cnt = 159	feature = 417	correl = -0.0670206	descr = N_Gram_GATGA
cnt = 160	feature = 680	correl = -0.0661787	descr = N_Gram_TTGAC
cnt = 161	feature = 451	correl = 0.0787735	descr = N_Gram_GCGGA
cnt = 162	feature = 318	correl = -0.0778583	descr = N_Gram_CGAGT
cnt = 163	feature = 466	correl = 0.0483151	descr = N_Gram_GCTTT
cnt = 164	feature = 478	correl = -0.0842352	descr = N_Gram_GGATC
cnt = 165	feature = 653	correl = 0.0514986	descr = N_Gram_TGGTC
cnt = 166	feature = 235	correl = -0.0597821	descr = N_Gram_ATTTG
cnt = 167	feature = 487	correl = 0.133509	descr = N_Gram_GGCCT
cnt = 168	feature = 388	correl = 0.107194	descr = N_Gram_GAAGA
cnt = 169	feature = 504	correl = 0.0613934	descr = N_Gram_GGGGA
cnt = 170	feature = 484	correl = 0.0769144	descr = N_Gram_GGCCA
cnt = 171	feature = 609	correl = -0.0517309	descr = N_Gram_TCGTC
cnt = 172	feature = 614	correl = -0.0562052	descr = N_Gram_TCTCA
cnt = 173	feature = 476	correl = 0.0768074	descr = N_Gram_GGAGC
cnt = 174	feature = 517	correl = -0.050279	descr = N_Gram_GTAAG
cnt = 175	feature = 407	correl = 0.0645523	descr = N_Gram_GAGGT
cnt = 176	feature = 463	correl = 0.065488	descr = N_Gram_GCTGC
cnt = 177	feature = 309	correl = -0.0859899	descr = N_Gram_CCTTC
cnt = 178	feature = 397	correl = 0.0525953	descr = N_Gram_GACCG
cnt = 179	feature = 356	correl = 0.087417	descr = N_Gram_CTAT
cnt = 180	feature = 345	correl = -0.113766	descr = N_Gram_CGTCG
cnt = 181	feature = 439	correl = 0.0506046	descr = N_Gram_GCCAT
cnt = 182	feature = 697	correl = -0.0663268	descr = N_Gram_TTTTG
cnt = 183	feature = 267	correl = 0.10584	descr = N_Gram_CATCC
cnt = 184	feature = 252	correl = 0.0534775	descr = N_Gram_CACCT
cnt = 185	feature = 603	correl = -0.0488526	descr = N_Gram_TCGC
cnt = 186	feature = 274	correl = 0.053807	descr = N_Gram_CCAAA
cnt = 187	feature = 400	correl = -0.0804408	descr = N_Gram_GACGT
cnt = 188	feature = 225	correl = -0.0755016	descr = N_Gram_ATGC
cnt = 189	feature = 632	correl = -0.135808	descr = N_Gram_TGATT
cnt = 190	feature = 254	correl = -0.0749098	descr = N_Gram_CACGA
cnt = 191	feature = 16	correl = -0.163482	descr = Position_Specific_Bin_Base_5_Base_A
cnt = 192	feature = 686	correl = 0.0504726	descr = N_Gram_TTGGC
cnt = 193	feature = 497	correl = 0.11304	descr = N_Gram_GGGAG
cnt = 194	feature = 656	correl = 0.0462656	descr = N_Gram_TGTCC
cnt = 195	feature = 409	correl = -0.0567896	descr = N_Gram_GAGTT
cnt = 196	feature = 23	correl = 0.0501959	descr = Position_Specific_Bin_Base_9_Base_G
cnt = 197	feature = 81	correl = 0.0527181	descr = Xue_Structure_Feature_C101
cnt = 198	feature = 259	correl = -0.136766	descr = N_Gram_CAGCT
cnt = 199	feature = 553	correl = -0.0707453	descr = N_Gram_GTTGT
cnt = 200	feature = 371	correl = 0.0512498	descr = N_Gram_CTGGA
cnt = 201	feature = 209	correl = -0.102279	descr = N_Gram_ATAA
cnt = 202	feature = 595	correl = -0.0851382	descr = N_Gram_TCCGG
cnt = 203	feature = 15	correl = 0.0443883	descr = Position_Specific_Bin_Base_4_Base_T
cnt = 204	feature = 488	correl = -0.0519246	descr = N_Gram_GGCGA
cnt = 205	feature = 39	correl = 0.0760799	descr = Position_Specific_Bin_Base_17_Base_G
cnt = 206	feature = 383	correl = 0.0711122	descr = N_Gram_CTTTA
cnt = 207	feature = 13	correl = 0.0861806	descr = Position_Specific_Bin_Base_3_Base_C
cnt = 208	feature = 283	correl = 0.0648749	descr = N_Gram_CCATC
cnt = 209	feature = 435	correl = 0.0777539	descr = N_Gram_GCAT
cnt = 210	feature = 219	correl = -0.0845956	descr = N_Gram_ATCG
cnt = 211	feature = 625	correl = -0.0658539	descr = N_Gram_TGAAG
cnt = 212	feature = 34	correl = 0.123904	descr = Position_Specific_Bin_Base_14_Base_T
cnt = 213	feature = 19	correl = -0.0959675	descr = Position_Specific_Bin_Base_6_Base_A
cnt = 214	feature = 291	correl = 0.0965253	descr = N_Gram_CCCG
cnt = 215	feature = 10	correl = -0.0815042	descr = Position_Specific_Bin_Base_2_Base_G
cnt = 216	feature = 30	correl = -0.125699	descr = Position_Specific_Bin_Base_12_Base_T
cnt = 217	feature = 285	correl = 0.0575112	descr = N_Gram_CCCA
cnt = 218	feature = 426	correl = 0.125602	descr = N_Gram_GCAA
cnt = 219	feature = 620	correl = -0.134689	descr = N_Gram_TCTTC
cnt = 220	feature = 511	correl = 0.0456596	descr = N_Gram_GGTC
cnt = 221	feature = 644	correl = 0.114355	descr = N_Gram_TGGCC
cnt = 222	feature = 42	correl = 0.108294	descr = Position_Specific_Bin_Base_18_Base_C
cnt = 223	feature = 527	correl = -0.103909	descr = N_Gram_GTCGA
cnt = 224	feature = 52	correl = -0.177172	descr = Gibbs_of_Target_Sequence__Pos_7_Step_1
cnt = 225	feature = 38	correl = 0.0721528	descr = Position_Specific_Bin_Base_17_Base_C
cnt = 226	feature = 232	correl = 0.0564979	descr = N_Gram_ATTG
cnt = 227	feature = 449	correl = 0.044227	descr = N_Gram_GCGCC
cnt = 228	feature = 29	correl = 0.0954761	descr = Position_Specific_Bin_Base_12_Base_G
cnt = 229	feature = 413	correl = -0.118259	descr = N_Gram_GATC
cnt = 230	feature = 21	correl = -0.0500264	descr = Position_Specific_Bin_Base_8_Base_C
cnt = 231	feature = 24	correl = -0.0518313	descr = Position_Specific_Bin_Base_9_Base_T
cnt = 232	feature = 473	correl = 0.120945	descr = N_Gram_GGACC
cnt = 233	feature = 645	correl = -0.0787881	descr = N_Gram_TGGCG
cnt = 234	feature = 32	correl = 0.114941	descr = Position_Specific_Bin_Base_13_Base_C
cnt = 235	feature = 390	correl = -0.075542	descr = N_Gram_GAAGT
cnt = 236	feature = 11	correl = 0.0887967	descr = Position_Specific_Bin_Base_2_Base_T
cnt = 237	feature = 503	correl = 0.0659145	descr = N_Gram_GGGG
cnt = 238	feature = 78	correl = 0.130657	descr = Xue_Structure_Feature_A101
cnt = 239	feature = 539	correl = 0.108871	descr = N_Gram_GTGG
cnt = 240	feature = 47	correl = 0.257958	descr = Gibbs_of_Target_Sequence__Pos_2_Step_1
cnt = 241	feature = 280	correl = -0.112404	descr = N_Gram_CCAGC
cnt = 242	feature = 105	correl = -0.0662083	descr = Fold_of_Target_NoBeginbrace_noends_Pos_7
cnt = 243	feature = 40	correl = -0.0779228	descr = Position_Specific_Bin_Base_17_Base_T
cnt = 244	feature = 33	correl = -0.117847	descr = Position_Specific_Bin_Base_14_Base_A
cnt = 245	feature = 18	correl = 0.0744944	descr = Position_Specific_Bin_Base_5_Base_G
cnt = 246	feature = 12	correl = -0.0962854	descr = Position_Specific_Bin_Base_3_Base_A
cnt = 247	feature = 136	correl = -0.0906064	descr = N_Gram_AATC
cnt = 248	feature = 590	correl = 0.077493	descr = N_Gram_TCCC
cnt = 249	feature = 441	correl = 0.0670364	descr = N_Gram_GCCG
cnt = 250	feature = 531	correl = -0.0770362	descr = N_Gram_GTCTT
cnt = 251	feature = 36	correl = 0.134421	descr = Position_Specific_Bin_Base_16_Base_C
cnt = 252	feature = 693	correl = -0.115847	descr = N_Gram_TTTCT
cnt = 253	feature = 44	correl = -0.0879745	descr = Position_Specific_Bin_Base_18_Base_T
cnt = 254	feature = 514	correl = 0.0453198	descr = N_Gram_GGTT
cnt = 255	feature = 14	correl = -0.0644476	descr = Position_Specific_Bin_Base_4_Base_A
cnt = 256	feature = 82	correl = 0.0855275	descr = Xue_Structure_Feature_C010
cnt = 257	feature = 69	correl = 0.0808422	descr = Fold_of_RNAi_Sequence_Pos_9
cnt = 258	feature = 380	correl = -0.0819458	descr = N_Gram_CTTGA
cnt = 259	feature = 481	correl = 0.0475912	descr = N_Gram_GGCA
cnt = 260	feature = 9	correl = 0.0635599	descr = Position_Specific_Bin_Base_2_Base_C
cnt = 261	feature = 633	correl = 0.114278	descr = N_Gram_TGCA
cnt = 262	feature = 589	correl = -0.129991	descr = N_Gram_TCCAG
cnt = 263	feature = 657	correl = 0.0615904	descr = N_Gram_TGTG
cnt = 264	feature = 54	correl = -0.0974245	descr = Gibbs_of_Target_Sequence__Pos_13_Step_1
cnt = 265	feature = 8	correl = -0.0555671	descr = Position_Specific_Bin_Base_2_Base_A
cnt = 266	feature = 616	correl = -0.123394	descr = N_Gram_TCTCT
cnt = 267	feature = 56	correl = -0.102628	descr = Gibbs_of_Target_Sequence__Pos_17_Step_1
cnt = 268	feature = 76	correl = 0.062412	descr = Xue_Structure_Feature_A111
cnt = 269	feature = 667	correl = -0.0665497	descr = N_Gram_TTAT
cnt = 270	feature = 454	correl = -0.0755293	descr = N_Gram_GCGT
cnt = 271	feature = 17	correl = 0.104264	descr = Position_Specific_Bin_Base_5_Base_C
cnt = 272	feature = 20	correl = 0.110323	descr = Position_Specific_Bin_Base_6_Base_C
cnt = 273	feature = 313	correl = -0.0449112	descr = N_Gram_CGAC
cnt = 274	feature = 300	correl = 0.0601673	descr = N_Gram_CCGT
cnt = 275	feature = 77	correl = 0.0838065	descr = Xue_Structure_Feature_A100
cnt = 276	feature = 35	correl = -0.112333	descr = Position_Specific_Bin_Base_16_Base_A
cnt = 277	feature = 560	correl = -0.114559	descr = N_Gram_TAAG
cnt = 278	feature = 281	correl = 0.055597	descr = N_Gram_CCAT
cnt = 279	feature = 472	correl = 0.119878	descr = N_Gram_GGAC
cnt = 280	feature = 461	correl = -0.0794271	descr = N_Gram_GCTCC
cnt = 281	feature = 234	correl = -0.107219	descr = N_Gram_ATTT
cnt = 282	feature = 64	correl = 0.199608	descr = Fold_of_RNAi_Sequence_Pos_1
cnt = 283	feature = 416	correl = -0.0440887	descr = N_Gram_GATG
cnt = 284	feature = 49	correl = -0.0443689	descr = Gibbs_of_Target_Sequence__Pos_4_Step_1
cnt = 285	feature = 651	correl = 0.072549	descr = N_Gram_TGGT
cnt = 286	feature = 498	correl = 0.131823	descr = N_Gram_GGGC
cnt = 287	feature = 72	correl = 0.122247	descr = Fold_of_RNAi_Sequence_Pos_12
cnt = 288	feature = 28	correl = 0.139325	descr = Position_Specific_Bin_Base_12_Base_C
cnt = 289	feature = 598	correl = -0.129877	descr = N_Gram_TCCTT
cnt = 290	feature = 629	correl = -0.10678	descr = N_Gram_TGAT
cnt = 291	feature = 51	correl = -0.129197	descr = Gibbs_of_Target_Sequence__Pos_6_Step_1
cnt = 292	feature = 691	correl = -0.0655038	descr = N_Gram_TTTCC
cnt = 293	feature = 58	correl = -0.300939	descr = Gibbs_of_Target_Sequence__Pos_19_Step_1
cnt = 294	feature = 475	correl = 0.10991	descr = N_Gram_GGAG
cnt = 295	feature = 526	correl = -0.0732084	descr = N_Gram_GTCG
cnt = 296	feature = 65	correl = 0.17487	descr = Fold_of_RNAi_Sequence_Pos_2
cnt = 297	feature = 364	correl = -0.105719	descr = N_Gram_CTCCA
cnt = 298	feature = 535	correl = 0.0729268	descr = N_Gram_GTGC
cnt = 299	feature = 43	correl = 0.284592	descr = Position_Specific_Bin_Base_18_Base_G
cnt = 300	feature = 450	correl = 0.0880005	descr = N_Gram_GCGG
cnt = 301	feature = 679	correl = -0.0585037	descr = N_Gram_TTGA
cnt = 302	feature = 67	correl = 0.0769865	descr = Fold_of_RNAi_Sequence_Pos_4
cnt = 303	feature = 343	correl = -0.0872262	descr = N_Gram_CGTC
cnt = 304	feature = 57	correl = -0.175519	descr = Gibbs_of_Target_Sequence__Pos_18_Step_1
cnt = 305	feature = 376	correl = -0.126568	descr = N_Gram_CTTC
cnt = 306	feature = 323	correl = 0.0672541	descr = N_Gram_CGCC
cnt = 307	feature = 615	correl = -0.11716	descr = N_Gram_TCTCC
cnt = 308	feature = 677	correl = -0.139967	descr = N_Gram_TTCTT
cnt = 309	feature = 86	correl = 0.0801244	descr = Xue_Structure_Feature_G100
cnt = 310	feature = 483	correl = 0.161213	descr = N_Gram_GGCC
cnt = 311	feature = 73	correl = 0.0923377	descr = Fold_of_RNAi_Sequence_Pos_13
cnt = 312	feature = 579	correl = 0.0699961	descr = N_Gram_TCA
cnt = 313	feature = 643	correl = 0.0451574	descr = N_Gram_TGGC
cnt = 314	feature = 265	correl = 0.0729038	descr = N_Gram_CAT
cnt = 315	feature = 494	correl = 0.133216	descr = N_Gram_GGGA
cnt = 316	feature = 557	correl = -0.0817198	descr = N_Gram_TAA
cnt = 317	feature = 312	correl = -0.0596474	descr = N_Gram_CGA
cnt = 318	feature = 596	correl = -0.0890113	descr = N_Gram_TCCT
cnt = 319	feature = 66	correl = 0.0894178	descr = Fold_of_RNAi_Sequence_Pos_3
cnt = 320	feature = 425	correl = 0.128276	descr = N_Gram_GCA
cnt = 321	feature = 460	correl = -0.055655	descr = N_Gram_GCTC
cnt = 322	feature = 80	correl = 0.115545	descr = Xue_Structure_Feature_C110
cnt = 323	feature = 623	correl = -0.0742621	descr = N_Gram_TGA
cnt = 324	feature = 695	correl = -0.15477	descr = N_Gram_TTTT
cnt = 325	feature = 217	correl = -0.0656194	descr = N_Gram_ATC
cnt = 326	feature = 308	correl = -0.0990473	descr = N_Gram_CCTT
cnt = 327	feature = 284	correl = 0.0495362	descr = N_Gram_CCC
cnt = 328	feature = 599	correl = -0.109256	descr = N_Gram_TCG
cnt = 329	feature = 79	correl = 0.0735233	descr = Xue_Structure_Feature_C111
cnt = 330	feature = 509	correl = 0.0678959	descr = N_Gram_GGT
cnt = 331	feature = 336	correl = 0.147416	descr = N_Gram_CGGG
cnt = 332	feature = 640	correl = 0.0942792	descr = N_Gram_TGG
cnt = 333	feature = 578	correl = -0.114723	descr = N_Gram_TC
cnt = 334	feature = 237	correl = 0.108921	descr = N_Gram_CA
cnt = 335	feature = 468	correl = 0.141089	descr = N_Gram_GGA
cnt = 336	feature = 618	correl = -0.116817	descr = N_Gram_TCTT
cnt = 337	feature = 61	correl = -0.150091	descr = PF_RNAi_Fold_5'Free_Count
cnt = 338	feature = 363	correl = -0.0971868	descr = N_Gram_CTCC
cnt = 339	feature = 373	correl = -0.125257	descr = N_Gram_CTT
cnt = 340	feature = 437	correl = 0.0671955	descr = N_Gram_GCC
cnt = 341	feature = 689	correl = -0.125157	descr = N_Gram_TTTC
cnt = 342	feature = 327	correl = 0.0908169	descr = N_Gram_CGG
cnt = 343	feature = 688	correl = -0.0953816	descr = N_Gram_TTT
cnt = 344	feature = 611	correl = -0.105133	descr = N_Gram_TCT
cnt = 345	feature = 586	correl = -0.100889	descr = N_Gram_TCC
cnt = 346	feature = 662	correl = -0.130387	descr = N_Gram_TT
cnt = 347	feature = 60	correl = -0.186888	descr = PF_RNAi_Fold_Energy
cnt = 348	feature = 467	correl = 0.168089	descr = N_Gram_GG
cnt = 349	feature = 83	correl = -0.0941193	descr = Xue_Structure_Feature_C000
cnt = 350	feature = 45	correl = -0.190273	descr = Gibbs_of_Target_Sequence_
num rows = 521
num_elements = 182871
*
optimization finished, #iter = 589
nu = 0.493530
obj = -40.063986, rho = -0.550306
nSV = 350, nBSV = 166
num rows = 58
num_elements = 20358
*
optimization finished, #iter = 56
nu = 0.527406
obj = -4.404941, rho = -0.382945
nSV = 47, nBSV = 14
*
optimization finished, #iter = 589
nu = 0.493530
obj = -40.063986, rho = -0.550306
nSV = 350, nBSV = 166
CFS merit scores = 1.32688
CFS merit scores = 1.60508
CFS merit scores = 1.8423
CFS merit scores = 2.06359
CFS merit scores = 2.25664
CFS merit scores = 2.4269
CFS merit scores = 2.58591
CFS merit scores = 2.73088
CFS merit scores = 2.86795
CFS merit scores = 2.99826
CFS merit scores = 3.11937
CFS merit scores = 3.23513
CFS merit scores = 3.34695
CFS merit scores = 3.4547
CFS merit scores = 3.55887
CFS merit scores = 3.65472
CFS merit scores = 3.74664
CFS merit scores = 3.83584
CFS merit scores = 3.92198
CFS merit scores = 4.00539
CFS merit scores = 4.08544
CFS merit scores = 4.16349
CFS merit scores = 4.23953
CFS merit scores = 4.30994
CFS merit scores = 4.37853
CFS merit scores = 4.44341
CFS merit scores = 4.50663
CFS merit scores = 4.56768
CFS merit scores = 4.62626
CFS merit scores = 4.68224
CFS merit scores = 4.73516
CFS merit scores = 4.78551
CFS merit scores = 4.83355
CFS merit scores = 4.87918
CFS merit scores = 4.91951
CFS merit scores = 4.95833
CFS merit scores = 4.99267
CFS merit scores = 5.02362
CFS merit scores = 5.05301
CFS merit scores = 5.07933
CFS merit scores = 5.10342
CFS merit scores = 5.12716
CFS merit scores = 5.14936
CFS merit scores = 5.1708
CFS merit scores = 5.19063
CFS merit scores = 5.20845
CFS merit scores = 5.2258
CFS merit scores = 5.24132
CFS merit scores = 5.25454
CFS merit scores = 5.25606
CFS merit scores = 5.25521
CFS merit scores = 5.25352
CFS merit scores = 5.25158
CFS merit scores = 5.25015
CFS merit scores = 5.24944
CFS merit scores = 5.24754
CFS merit scores = 5.24276
CFS merit scores = 5.23682
CFS merit scores = 5.23138
CFS merit scores = 5.22692
CFS merit scores = 5.22245
CFS merit scores = 5.21866
CFS merit scores = 5.21292
CFS merit scores = 5.20608
CFS merit scores = 5.19934
CFS merit scores = 5.19269
CFS merit scores = 5.18693
CFS merit scores = 5.18044
CFS merit scores = 5.17348
CFS merit scores = 5.16694
CFS merit scores = 5.16076
CFS merit scores = 5.15285
CFS merit scores = 5.14415
CFS merit scores = 5.13613
CFS merit scores = 5.12782
CFS merit scores = 5.11863
CFS merit scores = 5.10999
CFS merit scores = 5.1018
CFS merit scores = 5.09321
CFS merit scores = 5.08452
CFS merit scores = 5.07504
CFS merit scores = 5.06649
CFS merit scores = 5.05713
CFS merit scores = 5.04808
CFS merit scores = 5.03857
CFS merit scores = 5.02982
CFS merit scores = 5.02201
CFS merit scores = 5.0141
CFS merit scores = 5.00615
CFS merit scores = 4.99743
CFS merit scores = 4.98894
CFS merit scores = 4.98097
CFS merit scores = 4.97248
CFS merit scores = 4.96454
CFS merit scores = 4.95629
CFS merit scores = 4.94847
CFS merit scores = 4.94078
CFS merit scores = 4.93312
CFS merit scores = 4.92604
CFS merit scores = 4.91868
CFS merit scores = 4.91173
CFS merit scores = 4.9045
CFS merit scores = 4.89656
CFS merit scores = 4.88823
CFS merit scores = 4.88013
CFS merit scores = 4.87218
CFS merit scores = 4.86428
CFS merit scores = 4.8557
CFS merit scores = 4.84671
CFS merit scores = 4.83769
CFS merit scores = 4.82915
CFS merit scores = 4.82101
CFS merit scores = 4.81244
CFS merit scores = 4.80413
CFS merit scores = 4.79634
CFS merit scores = 4.7884
CFS merit scores = 4.78039
CFS merit scores = 4.77181
CFS merit scores = 4.76288
CFS merit scores = 4.75422
CFS merit scores = 4.74517
CFS merit scores = 4.73581
CFS merit scores = 4.72641
CFS merit scores = 4.71693
CFS merit scores = 4.70797
CFS merit scores = 4.69873
CFS merit scores = 4.68898
CFS merit scores = 4.67881
CFS merit scores = 4.66843
CFS merit scores = 4.65815
CFS merit scores = 4.64828
CFS merit scores = 4.63823
CFS merit scores = 4.62812
CFS merit scores = 4.61845
CFS merit scores = 4.60743
CFS merit scores = 4.59647
CFS merit scores = 4.58563
CFS merit scores = 4.57463
CFS merit scores = 4.56372
CFS merit scores = 4.55217
CFS merit scores = 4.54103
CFS merit scores = 4.52778
CFS merit scores = 4.51339
CFS merit scores = 4.49886
CFS merit scores = 4.48272
CFS merit scores = 4.46457
CFS merit scores = 4.44455
CFS merit scores = 4.42243
cnt = 1	feature = 64	correl = -0.326885	descr = Gibbs_of_Target_Sequence__Pos_20_Step_1
cnt = 2	feature = 49	correl = 0.221931	descr = Gibbs_of_Target_Sequence__Pos_1_Step_1
cnt = 3	feature = 417	correl = -0.116362	descr = N_Gram_GATC
cnt = 4	feature = 391	correl = 0.102901	descr = N_Gram_CTTTG
cnt = 5	feature = 616	correl = 0.0454675	descr = N_Gram_TGACA
cnt = 6	feature = 645	correl = 0.068652	descr = N_Gram_TGTGA
cnt = 7	feature = 105	correl = 0.100374	descr = Fold_of_Target_NoEndbrace_noends_Pos_13
cnt = 8	feature = 450	correl = 0.0442697	descr = N_Gram_GCGAG
cnt = 9	feature = 361	correl = 0.0449028	descr = N_Gram_CTAAA
cnt = 10	feature = 459	correl = 0.0859388	descr = N_Gram_GCTAT
cnt = 11	feature = 596	correl = -0.0492347	descr = N_Gram_TCGCA
cnt = 12	feature = 301	correl = 0.11434	descr = N_Gram_CCCCC
cnt = 13	feature = 324	correl = 0.0730035	descr = N_Gram_CGACA
cnt = 14	feature = 308	correl = 0.0449028	descr = N_Gram_CCGCA
cnt = 15	feature = 353	correl = 0.0701934	descr = N_Gram_CGTGA
cnt = 16	feature = 228	correl = 0.0703074	descr = N_Gram_ATAGC
cnt = 17	feature = 244	correl = 0.0731855	descr = N_Gram_ATGGG
cnt = 18	feature = 341	correl = 0.105331	descr = N_Gram_CGGCA
cnt = 19	feature = 416	correl = 0.066287	descr = N_Gram_GATAT
cnt = 20	feature = 304	correl = 0.0608559	descr = N_Gram_CCCGG
cnt = 21	feature = 505	correl = 0.0449028	descr = N_Gram_GGGGT
cnt = 22	feature = 303	correl = 0.051928	descr = N_Gram_CCCGC
cnt = 23	feature = 428	correl = 0.0725596	descr = N_Gram_GCAAT
cnt = 24	feature = 348	correl = -0.0677065	descr = N_Gram_CGTAC
cnt = 25	feature = 426	correl = 0.0605145	descr = N_Gram_GCAAA
cnt = 26	feature = 654	correl = -0.069999	descr = N_Gram_TTACC
cnt = 27	feature = 247	correl = 0.0487334	descr = N_Gram_ATTGT
cnt = 28	feature = 435	correl = -0.052931	descr = N_Gram_GCATG
cnt = 29	feature = 276	correl = 0.0774551	descr = N_Gram_CAGCG
cnt = 30	feature = 291	correl = 0.0512448	descr = N_Gram_CCAAT
cnt = 31	feature = 278	correl = 0.108389	descr = N_Gram_CAGGA
cnt = 32	feature = 599	correl = -0.0481308	descr = N_Gram_TCGGG
cnt = 33	feature = 222	correl = -0.138499	descr = N_Gram_ATAAG
cnt = 34	feature = 419	correl = -0.0614563	descr = N_Gram_GATGC
cnt = 35	feature = 313	correl = -0.0542667	descr = N_Gram_CCGTC
cnt = 36	feature = 265	correl = 0.0630905	descr = N_Gram_CACCA
cnt = 37	feature = 514	correl = 0.0481448	descr = N_Gram_GTAAA
cnt = 38	feature = 231	correl = 0.0856451	descr = N_Gram_ATATA
cnt = 39	feature = 351	correl = -0.130915	descr = N_Gram_CGTCG
cnt = 40	feature = 207	correl = 0.0444811	descr = N_Gram_AGGTA
cnt = 41	feature = 315	correl = 0.0552097	descr = N_Gram_CCTAT
cnt = 42	feature = 466	correl = 0.0553326	descr = N_Gram_GCTTT
cnt = 43	feature = 309	correl = 0.0551665	descr = N_Gram_CCGGC
cnt = 44	feature = 544	correl = -0.0539523	descr = N_Gram_GTTGT
cnt = 45	feature = 471	correl = -0.0499629	descr = N_Gram_GGAAC
cnt = 46	feature = 439	correl = 0.050434	descr = N_Gram_GCCAT
cnt = 47	feature = 463	correl = 0.0564639	descr = N_Gram_GCTGC
cnt = 48	feature = 373	correl = 0.07444	descr = N_Gram_CTCTA
cnt = 49	feature = 280	correl = 0.0816807	descr = N_Gram_CAGTA
cnt = 50	feature = 219	correl = -0.117772	descr = N_Gram_AGTTT
cnt = 51	feature = 274	correl = 0.0819906	descr = N_Gram_CAGCA
cnt = 52	feature = 473	correl = 0.110093	descr = N_Gram_GGACC
cnt = 53	feature = 386	correl = -0.0727916	descr = N_Gram_CTTGA
cnt = 54	feature = 225	correl = 0.0680859	descr = N_Gram_ATACG
cnt = 55	feature = 655	correl = -0.0685409	descr = N_Gram_TTAT
cnt = 56	feature = 399	correl = 0.0834526	descr = N_Gram_GACAG
cnt = 57	feature = 605	correl = -0.0985684	descr = N_Gram_TCTCA
cnt = 58	feature = 634	correl = 0.0867524	descr = N_Gram_TGGG
cnt = 59	feature = 643	correl = 0.0576772	descr = N_Gram_TGTCC
cnt = 60	feature = 633	correl = 0.18328	descr = N_Gram_TGGCT
cnt = 61	feature = 214	correl = -0.156571	descr = N_Gram_AGTCT
cnt = 62	feature = 365	correl = 0.0625688	descr = N_Gram_CTATA
cnt = 63	feature = 337	correl = 0.073928	descr = N_Gram_CGGA
cnt = 64	feature = 503	correl = 0.0671325	descr = N_Gram_GGGGC
cnt = 65	feature = 510	correl = 0.0488594	descr = N_Gram_GGTC
cnt = 66	feature = 267	correl = 0.0581254	descr = N_Gram_CACCG
cnt = 67	feature = 43	correl = -0.0494981	descr = Position_Specific_Bin_Base_17_Base_T
cnt = 68	feature = 461	correl = -0.0732129	descr = N_Gram_GCTCC
cnt = 69	feature = 15	correl = -0.128209	descr = Position_Specific_Bin_Base_5_Base_A
cnt = 70	feature = 218	correl = 0.0686179	descr = N_Gram_AGTTG
cnt = 71	feature = 21	correl = 0.0555526	descr = Position_Specific_Bin_Base_8_Base_T
cnt = 72	feature = 425	correl = 0.123823	descr = N_Gram_GCAA
cnt = 73	feature = 73	correl = 0.0906147	descr = Fold_of_RNAi_Sequence_Pos_9
cnt = 74	feature = 18	correl = -0.129631	descr = Position_Specific_Bin_Base_6_Base_A
cnt = 75	feature = 429	correl = 0.0931425	descr = N_Gram_GCAC
cnt = 76	feature = 11	correl = 0.0601134	descr = Position_Specific_Bin_Base_2_Base_T
cnt = 77	feature = 661	correl = -0.0440948	descr = N_Gram_TTCCG
cnt = 78	feature = 32	correl = -0.0542111	descr = Position_Specific_Bin_Base_13_Base_A
cnt = 79	feature = 618	correl = -0.0631294	descr = N_Gram_TGAGG
cnt = 80	feature = 14	correl = -0.068026	descr = Position_Specific_Bin_Base_4_Base_A
cnt = 81	feature = 441	correl = 0.0893612	descr = N_Gram_GCCCG
cnt = 82	feature = 390	correl = 0.0445422	descr = N_Gram_CTTTA
cnt = 83	feature = 20	correl = 0.0533471	descr = Position_Specific_Bin_Base_7_Base_T
cnt = 84	feature = 442	correl = 0.0567106	descr = N_Gram_GCCG
cnt = 85	feature = 483	correl = 0.0990071	descr = N_Gram_GGCCA
cnt = 86	feature = 272	correl = 0.0482376	descr = N_Gram_CACT
cnt = 87	feature = 619	correl = -0.0848186	descr = N_Gram_TGAT
cnt = 88	feature = 259	correl = 0.0503811	descr = N_Gram_CAAT
cnt = 89	feature = 30	correl = 0.0891074	descr = Position_Specific_Bin_Base_12_Base_G
cnt = 90	feature = 16	correl = 0.0797628	descr = Position_Specific_Bin_Base_5_Base_C
cnt = 91	feature = 551	correl = -0.0932872	descr = N_Gram_TAAG
cnt = 92	feature = 39	correl = -0.121999	descr = Position_Specific_Bin_Base_16_Base_A
cnt = 93	feature = 19	correl = 0.101294	descr = Position_Specific_Bin_Base_6_Base_C
cnt = 94	feature = 56	correl = 0.0659425	descr = Gibbs_of_Target_Sequence__Pos_12_Step_1
cnt = 95	feature = 83	correl = 0.114443	descr = Xue_Structure_Feature_A101
cnt = 96	feature = 364	correl = 0.0839321	descr = N_Gram_CTAT
cnt = 97	feature = 33	correl = 0.103368	descr = Position_Specific_Bin_Base_13_Base_C
cnt = 98	feature = 546	correl = -0.0994484	descr = N_Gram_GTTTT
cnt = 99	feature = 13	correl = 0.0677173	descr = Position_Specific_Bin_Base_3_Base_C
cnt = 100	feature = 9	correl = 0.0890235	descr = Position_Specific_Bin_Base_2_Base_C
cnt = 101	feature = 446	correl = 0.0854186	descr = N_Gram_GCCT
cnt = 102	feature = 608	correl = -0.107497	descr = N_Gram_TCTCT
cnt = 103	feature = 671	correl = -0.0710507	descr = N_Gram_TTGC
cnt = 104	feature = 24	correl = -0.0611174	descr = Position_Specific_Bin_Base_10_Base_C
cnt = 105	feature = 81	correl = -0.0515979	descr = Xue_Structure_Feature_A110
cnt = 106	feature = 674	correl = 0.0508852	descr = N_Gram_TTGG
cnt = 107	feature = 86	correl = 0.0848042	descr = Xue_Structure_Feature_C101
cnt = 108	feature = 525	correl = 0.136758	descr = N_Gram_GTG
cnt = 109	feature = 28	correl = -0.110489	descr = Position_Specific_Bin_Base_12_Base_A
cnt = 110	feature = 59	correl = -0.0485392	descr = Gibbs_of_Target_Sequence__Pos_15_Step_1
cnt = 111	feature = 10	correl = -0.0802303	descr = Position_Specific_Bin_Base_2_Base_G
cnt = 112	feature = 472	correl = 0.0967814	descr = N_Gram_GGAC
cnt = 113	feature = 17	correl = 0.0762718	descr = Position_Specific_Bin_Base_5_Base_G
cnt = 114	feature = 12	correl = -0.0639653	descr = Position_Specific_Bin_Base_3_Base_A
cnt = 115	feature = 574	correl = -0.0589184	descr = N_Gram_TCAT
cnt = 116	feature = 418	correl = -0.108157	descr = N_Gram_GATCT
cnt = 117	feature = 72	correl = 0.0811179	descr = Fold_of_RNAi_Sequence_Pos_6
cnt = 118	feature = 541	correl = 0.0595992	descr = N_Gram_GTTG
cnt = 119	feature = 61	correl = -0.122222	descr = Gibbs_of_Target_Sequence__Pos_17_Step_1
cnt = 120	feature = 82	correl = 0.0494186	descr = Xue_Structure_Feature_A100
cnt = 121	feature = 497	correl = 0.145706	descr = N_Gram_GGGC
cnt = 122	feature = 57	correl = -0.0824215	descr = Gibbs_of_Target_Sequence__Pos_13_Step_1
cnt = 123	feature = 606	correl = -0.117488	descr = N_Gram_TCTCC
cnt = 124	feature = 54	correl = -0.123644	descr = Gibbs_of_Target_Sequence__Pos_6_Step_1
cnt = 125	feature = 80	correl = 0.0454459	descr = Xue_Structure_Feature_A111
cnt = 126	feature = 8	correl = -0.0529968	descr = Position_Specific_Bin_Base_2_Base_A
cnt = 127	feature = 666	correl = -0.132351	descr = N_Gram_TTCTT
cnt = 128	feature = 68	correl = 0.182332	descr = Fold_of_RNAi_Sequence_Pos_0
cnt = 129	feature = 548	correl = -0.0479147	descr = N_Gram_TAA
cnt = 130	feature = 494	correl = 0.11958	descr = N_Gram_GGGA
cnt = 131	feature = 508	correl = 0.0585569	descr = N_Gram_GGT
cnt = 132	feature = 460	correl = -0.0542849	descr = N_Gram_GCTC
cnt = 133	feature = 60	correl = -0.0529565	descr = Gibbs_of_Target_Sequence__Pos_16_Step_1
cnt = 134	feature = 209	correl = -0.0480691	descr = N_Gram_AGT
cnt = 135	feature = 51	correl = 0.0922182	descr = Gibbs_of_Target_Sequence__Pos_3_Step_1
cnt = 136	feature = 232	correl = -0.0568023	descr = N_Gram_ATC
cnt = 137	feature = 545	correl = -0.0447023	descr = N_Gram_GTTT
cnt = 138	feature = 77	correl = 0.086522	descr = Fold_of_RNAi_Sequence_Pos_14
cnt = 139	feature = 688	correl = -0.133379	descr = N_Gram_TTTTT
cnt = 140	feature = 413	correl = -0.0443778	descr = N_Gram_GAT
cnt = 141	feature = 29	correl = 0.144214	descr = Position_Specific_Bin_Base_12_Base_C
cnt = 142	feature = 76	correl = 0.106346	descr = Fold_of_RNAi_Sequence_Pos_13
cnt = 143	feature = 306	correl = 0.0645485	descr = N_Gram_CCG
cnt = 144	feature = 547	correl = -0.0749633	descr = N_Gram_TA
cnt = 145	feature = 58	correl = -0.177903	descr = Gibbs_of_Target_Sequence__Pos_14_Step_1
cnt = 146	feature = 601	correl = -0.116722	descr = N_Gram_TCT
cnt = 147	feature = 67	correl = -0.0705325	descr = PF_RNAi_Fold_3'Free_Count
cnt = 148	feature = 649	correl = -0.111481	descr = N_Gram_TT
num rows = 521
num_elements = 77629
*
optimization finished, #iter = 497
nu = 0.568428
obj = -47.815166, rho = -0.540615
nSV = 351, nBSV = 243
num rows = 58
num_elements = 8642
*
optimization finished, #iter = 57
nu = 0.575324
obj = -5.075653, rho = -0.439689
nSV = 46, nBSV = 19
*
optimization finished, #iter = 497
nu = 0.568428
obj = -47.815166, rho = -0.540615
nSV = 351, nBSV = 243
CFS merit scores = 1.25579
CFS merit scores = 1.56633
CFS merit scores = 1.8222
CFS merit scores = 2.04796
CFS merit scores = 2.25132
CFS merit scores = 2.43701
CFS merit scores = 2.6099
CFS merit scores = 2.77153
CFS merit scores = 2.92374
CFS merit scores = 3.06833
CFS merit scores = 3.2061
CFS merit scores = 3.33792
CFS merit scores = 3.46422
CFS merit scores = 3.58576
CFS merit scores = 3.70303
CFS merit scores = 3.81637
CFS merit scores = 3.92618
CFS merit scores = 4.03067
CFS merit scores = 4.13134
CFS merit scores = 4.22849
CFS merit scores = 4.32267
CFS merit scores = 4.41406
CFS merit scores = 4.50298
CFS merit scores = 4.58962
CFS merit scores = 4.67409
CFS merit scores = 4.75651
CFS merit scores = 4.83605
CFS merit scores = 4.91409
CFS merit scores = 4.98893
CFS merit scores = 5.06221
CFS merit scores = 5.13393
CFS merit scores = 5.20413
CFS merit scores = 5.27298
CFS merit scores = 5.3405
CFS merit scores = 5.40306
CFS merit scores = 5.46393
CFS merit scores = 5.52222
CFS merit scores = 5.5794
CFS merit scores = 5.63548
CFS merit scores = 5.69006
CFS merit scores = 5.7425
CFS merit scores = 5.79309
CFS merit scores = 5.84069
CFS merit scores = 5.88709
CFS merit scores = 5.93256
CFS merit scores = 5.97106
CFS merit scores = 6.00704
CFS merit scores = 6.0408
CFS merit scores = 6.07324
CFS merit scores = 6.10365
CFS merit scores = 6.13309
CFS merit scores = 6.16122
CFS merit scores = 6.18784
CFS merit scores = 6.21119
CFS merit scores = 6.23126
CFS merit scores = 6.25001
CFS merit scores = 6.26789
CFS merit scores = 6.28259
CFS merit scores = 6.29681
CFS merit scores = 6.31033
CFS merit scores = 6.32374
CFS merit scores = 6.33692
CFS merit scores = 6.34986
CFS merit scores = 6.36302
CFS merit scores = 6.3764
CFS merit scores = 6.38908
CFS merit scores = 6.40018
CFS merit scores = 6.40941
CFS merit scores = 6.41857
CFS merit scores = 6.42818
CFS merit scores = 6.43643
CFS merit scores = 6.44385
CFS merit scores = 6.45122
CFS merit scores = 6.4566
CFS merit scores = 6.46112
CFS merit scores = 6.46534
CFS merit scores = 6.46988
CFS merit scores = 6.47405
CFS merit scores = 6.47703
CFS merit scores = 6.47847
CFS merit scores = 6.48019
CFS merit scores = 6.48187
CFS merit scores = 6.48402
CFS merit scores = 6.48423
CFS merit scores = 6.48449
CFS merit scores = 6.48339
CFS merit scores = 6.48247
CFS merit scores = 6.48158
CFS merit scores = 6.48068
CFS merit scores = 6.47988
CFS merit scores = 6.47927
CFS merit scores = 6.47866
CFS merit scores = 6.47818
CFS merit scores = 6.47796
CFS merit scores = 6.47739
CFS merit scores = 6.47577
CFS merit scores = 6.47376
CFS merit scores = 6.47116
CFS merit scores = 6.46865
CFS merit scores = 6.46564
CFS merit scores = 6.46224
CFS merit scores = 6.45888
CFS merit scores = 6.45604
CFS merit scores = 6.45218
CFS merit scores = 6.44827
CFS merit scores = 6.44421
CFS merit scores = 6.44015
CFS merit scores = 6.43656
CFS merit scores = 6.43279
CFS merit scores = 6.42855
CFS merit scores = 6.42394
CFS merit scores = 6.41966
CFS merit scores = 6.41562
CFS merit scores = 6.41133
CFS merit scores = 6.40674
CFS merit scores = 6.40209
CFS merit scores = 6.39773
CFS merit scores = 6.39351
CFS merit scores = 6.38875
CFS merit scores = 6.38243
CFS merit scores = 6.3766
CFS merit scores = 6.3708
CFS merit scores = 6.3653
CFS merit scores = 6.35929
CFS merit scores = 6.35347
CFS merit scores = 6.34784
CFS merit scores = 6.34242
CFS merit scores = 6.33609
CFS merit scores = 6.32993
CFS merit scores = 6.32356
CFS merit scores = 6.31749
CFS merit scores = 6.31057
CFS merit scores = 6.30394
CFS merit scores = 6.29767
CFS merit scores = 6.29144
CFS merit scores = 6.28531
CFS merit scores = 6.2786
CFS merit scores = 6.27151
CFS merit scores = 6.26403
CFS merit scores = 6.25639
CFS merit scores = 6.24881
CFS merit scores = 6.2404
CFS merit scores = 6.23216
CFS merit scores = 6.22426
CFS merit scores = 6.21656
CFS merit scores = 6.20918
CFS merit scores = 6.20202
CFS merit scores = 6.19517
CFS merit scores = 6.18845
CFS merit scores = 6.18145
CFS merit scores = 6.17457
CFS merit scores = 6.16769
CFS merit scores = 6.16038
CFS merit scores = 6.15338
CFS merit scores = 6.14651
CFS merit scores = 6.13941
CFS merit scores = 6.13214
CFS merit scores = 6.12513
CFS merit scores = 6.11827
CFS merit scores = 6.11107
CFS merit scores = 6.10349
CFS merit scores = 6.09599
CFS merit scores = 6.08878
CFS merit scores = 6.08118
CFS merit scores = 6.0736
CFS merit scores = 6.06622
CFS merit scores = 6.05837
CFS merit scores = 6.05001
CFS merit scores = 6.04198
CFS merit scores = 6.03412
CFS merit scores = 6.02577
CFS merit scores = 6.0169
CFS merit scores = 6.00803
CFS merit scores = 5.99855
CFS merit scores = 5.98921
CFS merit scores = 5.97987
CFS merit scores = 5.97073
CFS merit scores = 5.96171
CFS merit scores = 5.95226
CFS merit scores = 5.94286
CFS merit scores = 5.93351
CFS merit scores = 5.92446
CFS merit scores = 5.91496
CFS merit scores = 5.90559
CFS merit scores = 5.89636
CFS merit scores = 5.88734
CFS merit scores = 5.8783
CFS merit scores = 5.86947
CFS merit scores = 5.86081
CFS merit scores = 5.85226
CFS merit scores = 5.84378
CFS merit scores = 5.83544
CFS merit scores = 5.8271
CFS merit scores = 5.819
CFS merit scores = 5.81073
CFS merit scores = 5.80234
CFS merit scores = 5.79411
CFS merit scores = 5.78591
CFS merit scores = 5.77763
CFS merit scores = 5.76961
CFS merit scores = 5.76119
CFS merit scores = 5.75295
CFS merit scores = 5.74483
CFS merit scores = 5.73656
CFS merit scores = 5.72844
CFS merit scores = 5.72051
CFS merit scores = 5.7127
CFS merit scores = 5.70495
CFS merit scores = 5.69732
CFS merit scores = 5.68996
CFS merit scores = 5.68249
CFS merit scores = 5.67497
CFS merit scores = 5.66732
CFS merit scores = 5.65986
CFS merit scores = 5.65235
CFS merit scores = 5.64489
CFS merit scores = 5.63755
CFS merit scores = 5.63029
CFS merit scores = 5.62307
CFS merit scores = 5.61572
CFS merit scores = 5.60838
CFS merit scores = 5.60117
CFS merit scores = 5.59401
CFS merit scores = 5.58669
CFS merit scores = 5.57957
CFS merit scores = 5.57254
CFS merit scores = 5.56567
CFS merit scores = 5.55883
CFS merit scores = 5.55217
CFS merit scores = 5.54537
CFS merit scores = 5.53849
CFS merit scores = 5.53178
CFS merit scores = 5.52506
CFS merit scores = 5.51838
CFS merit scores = 5.51182
CFS merit scores = 5.50537
CFS merit scores = 5.49871
CFS merit scores = 5.49206
CFS merit scores = 5.48535
CFS merit scores = 5.47863
CFS merit scores = 5.47206
CFS merit scores = 5.46543
CFS merit scores = 5.45879
CFS merit scores = 5.45211
CFS merit scores = 5.44529
CFS merit scores = 5.43866
CFS merit scores = 5.43203
CFS merit scores = 5.42545
CFS merit scores = 5.41893
CFS merit scores = 5.41245
CFS merit scores = 5.40605
CFS merit scores = 5.39954
CFS merit scores = 5.39304
CFS merit scores = 5.38662
CFS merit scores = 5.38034
CFS merit scores = 5.37416
CFS merit scores = 5.36791
CFS merit scores = 5.36178
CFS merit scores = 5.35554
CFS merit scores = 5.34903
CFS merit scores = 5.34259
CFS merit scores = 5.33621
CFS merit scores = 5.32999
CFS merit scores = 5.32378
CFS merit scores = 5.31766
CFS merit scores = 5.31148
CFS merit scores = 5.30522
CFS merit scores = 5.29901
CFS merit scores = 5.29246
CFS merit scores = 5.28584
CFS merit scores = 5.27938
CFS merit scores = 5.27299
CFS merit scores = 5.26659
CFS merit scores = 5.2602
CFS merit scores = 5.25378
CFS merit scores = 5.24741
CFS merit scores = 5.24096
CFS merit scores = 5.23443
CFS merit scores = 5.22801
CFS merit scores = 5.22162
CFS merit scores = 5.21514
CFS merit scores = 5.20864
CFS merit scores = 5.20227
CFS merit scores = 5.19596
CFS merit scores = 5.18972
CFS merit scores = 5.18346
CFS merit scores = 5.17724
CFS merit scores = 5.17102
CFS merit scores = 5.1647
CFS merit scores = 5.15837
CFS merit scores = 5.15207
CFS merit scores = 5.1457
CFS merit scores = 5.1394
CFS merit scores = 5.13287
CFS merit scores = 5.12633
CFS merit scores = 5.11984
CFS merit scores = 5.11335
CFS merit scores = 5.10695
CFS merit scores = 5.10037
CFS merit scores = 5.09382
CFS merit scores = 5.08715
CFS merit scores = 5.08042
CFS merit scores = 5.07369
CFS merit scores = 5.06667
CFS merit scores = 5.05959
CFS merit scores = 5.05263
CFS merit scores = 5.04573
CFS merit scores = 5.03871
CFS merit scores = 5.03157
CFS merit scores = 5.02432
CFS merit scores = 5.01696
CFS merit scores = 5.00964
CFS merit scores = 5.0022
CFS merit scores = 4.99472
CFS merit scores = 4.98712
CFS merit scores = 4.97937
CFS merit scores = 4.97113
CFS merit scores = 4.96242
CFS merit scores = 4.95388
CFS merit scores = 4.94523
CFS merit scores = 4.9364
CFS merit scores = 4.92752
CFS merit scores = 4.91864
CFS merit scores = 4.90977
CFS merit scores = 4.90077
CFS merit scores = 4.89173
CFS merit scores = 4.88264
CFS merit scores = 4.87341
CFS merit scores = 4.86395
CFS merit scores = 4.85464
CFS merit scores = 4.84515
CFS merit scores = 4.83526
CFS merit scores = 4.82545
CFS merit scores = 4.81557
CFS merit scores = 4.80555
CFS merit scores = 4.79537
CFS merit scores = 4.78456
CFS merit scores = 4.77364
CFS merit scores = 4.76275
CFS merit scores = 4.75184
CFS merit scores = 4.74064
CFS merit scores = 4.72582
CFS merit scores = 4.70535
cnt = 1	feature = 43	correl = -0.255793	descr = Position_Specific_Bin_Base_18_Base_A
cnt = 2	feature = 678	correl = -0.225281	descr = N_Gram_TTCTC
cnt = 3	feature = 448	correl = 0.0766245	descr = N_Gram_GCCT
cnt = 4	feature = 473	correl = 0.114234	descr = N_Gram_GGAAA
cnt = 5	feature = 514	correl = 0.0924545	descr = N_Gram_GGGTC
cnt = 6	feature = 313	correl = 0.108045	descr = N_Gram_CCTCA
cnt = 7	feature = 244	correl = 0.0730959	descr = N_Gram_ATGGG
cnt = 8	feature = 611	correl = 0.0940019	descr = N_Gram_TCGGC
cnt = 9	feature = 664	correl = 0.0799585	descr = N_Gram_TTAAG
cnt = 10	feature = 353	correl = 0.0785541	descr = N_Gram_CGTGG
cnt = 11	feature = 321	correl = 0.0729367	descr = N_Gram_CGACA
cnt = 12	feature = 351	correl = 0.070128	descr = N_Gram_CGTGA
cnt = 13	feature = 447	correl = -0.056263	descr = N_Gram_GCCGT
cnt = 14	feature = 598	correl = 0.0518716	descr = N_Gram_TCCCG
cnt = 15	feature = 322	correl = -0.0492413	descr = N_Gram_CGACC
cnt = 16	feature = 301	correl = 0.0448498	descr = N_Gram_CCCCG
cnt = 17	feature = 457	correl = 0.0448498	descr = N_Gram_GCGTA
cnt = 18	feature = 429	correl = 0.0724704	descr = N_Gram_GCAAT
cnt = 19	feature = 597	correl = 0.0606099	descr = N_Gram_TCCCA
cnt = 20	feature = 361	correl = 0.0857534	descr = N_Gram_CTATT
cnt = 21	feature = 217	correl = -0.0439411	descr = N_Gram_AGTGA
cnt = 22	feature = 576	correl = 0.0624943	descr = N_Gram_TATAA
cnt = 23	feature = 618	correl = 0.0565305	descr = N_Gram_TCTCG
cnt = 24	feature = 419	correl = -0.055789	descr = N_Gram_GATCG
cnt = 25	feature = 627	correl = 0.0508648	descr = N_Gram_TGAAA
cnt = 26	feature = 232	correl = -0.0455511	descr = N_Gram_ATCAA
cnt = 27	feature = 609	correl = -0.0492413	descr = N_Gram_TCGCA
cnt = 28	feature = 674	correl = 0.0442881	descr = N_Gram_TTCGA
cnt = 29	feature = 324	correl = 0.0883378	descr = N_Gram_CGACT
cnt = 30	feature = 219	correl = 0.0883378	descr = N_Gram_AGTTA
cnt = 31	feature = 578	correl = 0.0750185	descr = N_Gram_TATAT
cnt = 32	feature = 520	correl = 0.0549401	descr = N_Gram_GGTGC
cnt = 33	feature = 391	correl = 0.0525049	descr = N_Gram_GAAAC
cnt = 34	feature = 416	correl = 0.0455868	descr = N_Gram_GATAC
cnt = 35	feature = 432	correl = 0.0824809	descr = N_Gram_GCACT
cnt = 36	feature = 394	correl = -0.0442622	descr = N_Gram_GAAGG
cnt = 37	feature = 308	correl = 0.0550859	descr = N_Gram_CCGGC
cnt = 38	feature = 225	correl = 0.0542735	descr = N_Gram_ATACA
cnt = 39	feature = 555	correl = 0.0445252	descr = N_Gram_GTTGC
cnt = 40	feature = 267	correl = -0.0447454	descr = N_Gram_CACCC
cnt = 41	feature = 688	correl = -0.0474312	descr = N_Gram_TTGGA
cnt = 42	feature = 208	correl = -0.0498252	descr = N_Gram_AGGGC
cnt = 43	feature = 207	correl = -0.0651342	descr = N_Gram_AGGCT
cnt = 44	feature = 610	correl = 0.0648799	descr = N_Gram_TCGGA
cnt = 45	feature = 396	correl = 0.0527757	descr = N_Gram_GAATC
cnt = 46	feature = 380	correl = 0.0570962	descr = N_Gram_CTTCC
cnt = 47	feature = 247	correl = -0.0547916	descr = N_Gram_ATTAC
cnt = 48	feature = 345	correl = -0.0705616	descr = N_Gram_CGTAA
cnt = 49	feature = 657	correl = 0.0685304	descr = N_Gram_TGTGA
cnt = 50	feature = 246	correl = 0.0631997	descr = N_Gram_ATGTT
cnt = 51	feature = 551	correl = -0.0790862	descr = N_Gram_GTTAC
cnt = 52	feature = 389	correl = 0.0577329	descr = N_Gram_CTTTG
cnt = 53	feature = 527	correl = -0.0514624	descr = N_Gram_GTCAA
cnt = 54	feature = 467	correl = 0.0799764	descr = N_Gram_GCTGG
cnt = 55	feature = 82	correl = -0.0574263	descr = Xue_Structure_Feature_A010
cnt = 56	feature = 477	correl = 0.104332	descr = N_Gram_GGACC
cnt = 57	feature = 424	correl = -0.0691849	descr = N_Gram_GATTT
cnt = 58	feature = 653	correl = 0.0587498	descr = N_Gram_TGTAA
cnt = 59	feature = 348	correl = -0.0456528	descr = N_Gram_CGTCC
cnt = 60	feature = 667	correl = -0.0851363	descr = N_Gram_TTATA
cnt = 61	feature = 512	correl = 0.0448498	descr = N_Gram_GGGGT
cnt = 62	feature = 236	correl = -0.097297	descr = N_Gram_ATCGG
cnt = 63	feature = 461	correl = 0.0858528	descr = N_Gram_GCTAT
cnt = 64	feature = 160	correl = 0.0448498	descr = N_Gram_ACAGC
cnt = 65	feature = 456	correl = 0.0575207	descr = N_Gram_GCGGG
cnt = 66	feature = 421	correl = -0.0584037	descr = N_Gram_GATGC
cnt = 67	feature = 400	correl = -0.064095	descr = N_Gram_GACCT
cnt = 68	feature = 636	correl = 0.0931096	descr = N_Gram_TGCAC
cnt = 69	feature = 510	correl = 0.0877997	descr = N_Gram_GGGGC
cnt = 70	feature = 290	correl = 0.0476934	descr = N_Gram_CCAAT
cnt = 71	feature = 574	correl = 0.0802415	descr = N_Gram_TAGCA
cnt = 72	feature = 600	correl = -0.0649711	descr = N_Gram_TCCGC
cnt = 73	feature = 666	correl = -0.0735572	descr = N_Gram_TTACC
cnt = 74	feature = 641	correl = 0.0884103	descr = N_Gram_TGGAG
cnt = 75	feature = 545	correl = 0.112764	descr = N_Gram_GTGGC
cnt = 76	feature = 392	correl = 0.100755	descr = N_Gram_GAAAG
cnt = 77	feature = 649	correl = 0.0460523	descr = N_Gram_TGGGT
cnt = 78	feature = 433	correl = -0.0707097	descr = N_Gram_GCAGA
cnt = 79	feature = 552	correl = 0.0847243	descr = N_Gram_GTTCC
cnt = 80	feature = 235	correl = -0.0492413	descr = N_Gram_ATCGC
cnt = 81	feature = 417	correl = 0.075923	descr = N_Gram_GATAT
cnt = 82	feature = 303	correl = 0.0684582	descr = N_Gram_CCCGC
cnt = 83	feature = 336	correl = 0.057566	descr = N_Gram_CGGAC
cnt = 84	feature = 629	correl = -0.0813739	descr = N_Gram_TGAGA
cnt = 85	feature = 257	correl = -0.0669001	descr = N_Gram_CAAAT
cnt = 86	feature = 494	correl = 0.0748259	descr = N_Gram_GGCGC
cnt = 87	feature = 312	correl = 0.0784148	descr = N_Gram_CCGTG
cnt = 88	feature = 291	correl = -0.0450395	descr = N_Gram_CCACG
cnt = 89	feature = 484	correl = 0.0649314	descr = N_Gram_GGATT
cnt = 90	feature = 272	correl = 0.0966225	descr = N_Gram_CACTC
cnt = 91	feature = 580	correl = -0.0568288	descr = N_Gram_TATTC
cnt = 92	feature = 579	correl = 0.0624687	descr = N_Gram_TATGT
cnt = 93	feature = 563	correl = 0.0605012	descr = N_Gram_TAAAT
cnt = 94	feature = 326	correl = -0.0912834	descr = N_Gram_CGAGT
cnt = 95	feature = 613	correl = 0.0558992	descr = N_Gram_TCGTT
cnt = 96	feature = 211	correl = 0.0755699	descr = N_Gram_AGGTT
cnt = 97	feature = 691	correl = 0.0843309	descr = N_Gram_TTGTG
cnt = 98	feature = 535	correl = 0.0982776	descr = N_Gram_GTCGG
cnt = 99	feature = 483	correl = -0.0892388	descr = N_Gram_GGATC
cnt = 100	feature = 315	correl = 0.0599956	descr = N_Gram_CCTCG
cnt = 101	feature = 651	correl = 0.0544855	descr = N_Gram_TGGTA
cnt = 102	feature = 446	correl = 0.0580428	descr = N_Gram_GCCGC
cnt = 103	feature = 209	correl = 0.10018	descr = N_Gram_AGGGG
cnt = 104	feature = 690	correl = -0.0539225	descr = N_Gram_TTGTA
cnt = 105	feature = 589	correl = -0.0584076	descr = N_Gram_TCATA
cnt = 106	feature = 683	correl = -0.0663177	descr = N_Gram_TTGAC
cnt = 107	feature = 363	correl = 0.0649461	descr = N_Gram_CTCAA
cnt = 108	feature = 648	correl = 0.0877997	descr = N_Gram_TGGGG
cnt = 109	feature = 631	correl = -0.0444781	descr = N_Gram_TGATC
cnt = 110	feature = 278	correl = 0.0832083	descr = N_Gram_CAGGA
cnt = 111	feature = 325	correl = 0.102203	descr = N_Gram_CGAGG
cnt = 112	feature = 573	correl = -0.0629578	descr = N_Gram_TAGAT
cnt = 113	feature = 423	correl = -0.0595979	descr = N_Gram_GATTA
cnt = 114	feature = 295	correl = 0.0455395	descr = N_Gram_CCATC
cnt = 115	feature = 228	correl = 0.0463331	descr = N_Gram_ATAGC
cnt = 116	feature = 540	correl = 0.047812	descr = N_Gram_GTGAC
cnt = 117	feature = 623	correl = -0.12972	descr = N_Gram_TCTTA
cnt = 118	feature = 645	correl = 0.146803	descr = N_Gram_TGGCT
cnt = 119	feature = 258	correl = 0.0465688	descr = N_Gram_CAACA
cnt = 120	feature = 218	correl = 0.102945	descr = N_Gram_AGTGT
cnt = 121	feature = 360	correl = 0.0624943	descr = N_Gram_CTATA
cnt = 122	feature = 686	correl = -0.141277	descr = N_Gram_TTGCG
cnt = 123	feature = 304	correl = 0.0702418	descr = N_Gram_CCCGG
cnt = 124	feature = 449	correl = 0.0605773	descr = N_Gram_GCCTC
cnt = 125	feature = 659	correl = 0.0503127	descr = N_Gram_TGTGT
cnt = 126	feature = 452	correl = 0.0737702	descr = N_Gram_GCGAG
cnt = 127	feature = 500	correl = 0.0518907	descr = N_Gram_GGGAA
cnt = 128	feature = 314	correl = -0.0881514	descr = N_Gram_CCTCC
cnt = 129	feature = 525	correl = -0.0627469	descr = N_Gram_GTATC
cnt = 130	feature = 504	correl = 0.0756844	descr = N_Gram_GGGCA
cnt = 131	feature = 407	correl = -0.0480842	descr = N_Gram_GAGCC
cnt = 132	feature = 451	correl = -0.0771366	descr = N_Gram_GCGAC
cnt = 133	feature = 492	correl = 0.132646	descr = N_Gram_GGCCT
cnt = 134	feature = 647	correl = 0.0511865	descr = N_Gram_TGGGA
cnt = 135	feature = 654	correl = -0.0614479	descr = N_Gram_TGTCA
cnt = 136	feature = 695	correl = -0.045038	descr = N_Gram_TTTCG
cnt = 137	feature = 593	correl = 0.0584476	descr = N_Gram_TCCAA
cnt = 138	feature = 487	correl = 0.0854986	descr = N_Gram_GGCAT
cnt = 139	feature = 531	correl = 0.050868	descr = N_Gram_GTCCC
cnt = 140	feature = 371	correl = -0.0737816	descr = N_Gram_CTGAT
cnt = 141	feature = 285	correl = -0.0664047	descr = N_Gram_CATCG
cnt = 142	feature = 586	correl = 0.0809286	descr = N_Gram_TCAGC
cnt = 143	feature = 454	correl = 0.0515601	descr = N_Gram_GCGGA
cnt = 144	feature = 546	correl = 0.0774851	descr = N_Gram_GTGGT
cnt = 145	feature = 517	correl = -0.0707976	descr = N_Gram_GGTAA
cnt = 146	feature = 441	correl = 0.0978444	descr = N_Gram_GCCAG
cnt = 147	feature = 455	correl = 0.064167	descr = N_Gram_GCGGC
cnt = 148	feature = 497	correl = 0.153635	descr = N_Gram_GGCTT
cnt = 149	feature = 440	correl = -0.0510814	descr = N_Gram_GCCAA
cnt = 150	feature = 216	correl = -0.151815	descr = N_Gram_AGTCT
cnt = 151	feature = 306	correl = 0.0440284	descr = N_Gram_CCGA
cnt = 152	feature = 660	correl = -0.0517423	descr = N_Gram_TGTTA
cnt = 153	feature = 280	correl = 0.0815473	descr = N_Gram_CAGTA
cnt = 154	feature = 478	correl = 0.0981411	descr = N_Gram_GGACG
cnt = 155	feature = 481	correl = 0.106159	descr = N_Gram_GGAGC
cnt = 156	feature = 286	correl = 0.0786939	descr = N_Gram_CATCT
cnt = 157	feature = 505	correl = 0.10175	descr = N_Gram_GGGCC
cnt = 158	feature = 318	correl = -0.0790128	descr = N_Gram_CCTTC
cnt = 159	feature = 428	correl = 0.0956937	descr = N_Gram_GCAAC
cnt = 160	feature = 364	correl = 0.0682814	descr = N_Gram_CTCAC
cnt = 161	feature = 553	correl = -0.07825	descr = N_Gram_GTTCT
cnt = 162	feature = 281	correl = 0.129518	descr = N_Gram_CAGTG
cnt = 163	feature = 399	correl = 0.0523441	descr = N_Gram_GACCG
cnt = 164	feature = 643	correl = 0.102589	descr = N_Gram_TGGCC
cnt = 165	feature = 608	correl = -0.100801	descr = N_Gram_TCGAG
cnt = 166	feature = 701	correl = -0.0691456	descr = N_Gram_TTTTG
cnt = 167	feature = 226	correl = -0.0793273	descr = N_Gram_ATACT
cnt = 168	feature = 511	correl = 0.0756844	descr = N_Gram_GGGGG
cnt = 169	feature = 375	correl = 0.0453749	descr = N_Gram_CTGTG
cnt = 170	feature = 466	correl = 0.0652103	descr = N_Gram_GCTGC
cnt = 171	feature = 612	correl = -0.0487143	descr = N_Gram_TCGTC
cnt = 172	feature = 341	correl = 0.107999	descr = N_Gram_CGGGA
cnt = 173	feature = 259	correl = 0.0687412	descr = N_Gram_CAAG
cnt = 174	feature = 274	correl = 0.0834702	descr = N_Gram_CAGCA
cnt = 175	feature = 390	correl = 0.0849416	descr = N_Gram_GAAA
cnt = 176	feature = 601	correl = -0.0849159	descr = N_Gram_TCCGG
cnt = 177	feature = 463	correl = 0.0504524	descr = N_Gram_GCTCA
cnt = 178	feature = 404	correl = -0.0768158	descr = N_Gram_GACTG
cnt = 179	feature = 594	correl = -0.0477594	descr = N_Gram_TCCAC
cnt = 180	feature = 521	correl = 0.0622921	descr = N_Gram_GGTTG
cnt = 181	feature = 26	correl = -0.0802373	descr = Position_Specific_Bin_Base_11_Base_G
cnt = 182	feature = 435	correl = 0.0498434	descr = N_Gram_GCAGT
cnt = 183	feature = 370	correl = -0.0576006	descr = N_Gram_CTCTC
cnt = 184	feature = 603	correl = -0.0561181	descr = N_Gram_TCCTC
cnt = 185	feature = 248	correl = 0.0458093	descr = N_Gram_ATTG
cnt = 186	feature = 450	correl = 0.132646	descr = N_Gram_GCCTT
cnt = 187	feature = 36	correl = 0.059702	descr = Position_Specific_Bin_Base_15_Base_T
cnt = 188	feature = 14	correl = -0.1502	descr = Position_Specific_Bin_Base_5_Base_A
cnt = 189	feature = 276	correl = -0.139525	descr = N_Gram_CAGCT
cnt = 190	feature = 413	correl = -0.0559163	descr = N_Gram_GAGTT
cnt = 191	feature = 373	correl = 0.0498909	descr = N_Gram_CTGGA
cnt = 192	feature = 596	correl = 0.0638738	descr = N_Gram_TCCC
cnt = 193	feature = 632	correl = -0.117916	descr = N_Gram_TGATT
cnt = 194	feature = 39	correl = -0.0748419	descr = Position_Specific_Bin_Base_17_Base_A
cnt = 195	feature = 30	correl = -0.102017	descr = Position_Specific_Bin_Base_12_Base_T
cnt = 196	feature = 327	correl = -0.0450845	descr = N_Gram_CGAT
cnt = 197	feature = 501	correl = 0.105734	descr = N_Gram_GGGAC
cnt = 198	feature = 10	correl = 0.0723508	descr = Position_Specific_Bin_Base_3_Base_C
cnt = 199	feature = 624	correl = -0.135977	descr = N_Gram_TCTTC
cnt = 200	feature = 475	correl = 0.053315	descr = N_Gram_GGAAG
cnt = 201	feature = 436	correl = 0.0724619	descr = N_Gram_GCAT
cnt = 202	feature = 365	correl = -0.0923204	descr = N_Gram_CTCAT
cnt = 203	feature = 342	correl = 0.128717	descr = N_Gram_CGGGC
cnt = 204	feature = 689	correl = 0.076648	descr = N_Gram_TTGGC
cnt = 205	feature = 23	correl = -0.0806504	descr = Position_Specific_Bin_Base_9_Base_T
cnt = 206	feature = 11	correl = -0.054391	descr = Position_Specific_Bin_Base_4_Base_A
cnt = 207	feature = 518	correl = 0.0626126	descr = N_Gram_GGTC
cnt = 208	feature = 350	correl = 0.132061	descr = N_Gram_CGTG
cnt = 209	feature = 357	correl = 0.0501379	descr = N_Gram_CTA
cnt = 210	feature = 33	correl = -0.113363	descr = Position_Specific_Bin_Base_14_Base_A
cnt = 211	feature = 557	correl = -0.0534548	descr = N_Gram_GTTGT
cnt = 212	feature = 9	correl = -0.0546386	descr = Position_Specific_Bin_Base_2_Base_G
cnt = 213	feature = 35	correl = -0.047612	descr = Position_Specific_Bin_Base_15_Base_G
cnt = 214	feature = 644	correl = -0.0798216	descr = N_Gram_TGGCG
cnt = 215	feature = 420	correl = -0.109978	descr = N_Gram_GATCT
cnt = 216	feature = 41	correl = 0.0491441	descr = Position_Specific_Bin_Base_17_Base_G
cnt = 217	feature = 21	correl = 0.0640325	descr = Position_Specific_Bin_Base_8_Base_T
cnt = 218	feature = 32	correl = 0.130268	descr = Position_Specific_Bin_Base_13_Base_C
cnt = 219	feature = 468	correl = 0.0850152	descr = N_Gram_GCTT
cnt = 220	feature = 29	correl = 0.0813304	descr = Position_Specific_Bin_Base_12_Base_G
cnt = 221	feature = 136	correl = 0.0516237	descr = N_Gram_AACAT
cnt = 222	feature = 558	correl = -0.0853291	descr = N_Gram_GTTTT
cnt = 223	feature = 395	correl = -0.0541473	descr = N_Gram_GAAGT
cnt = 224	feature = 387	correl = 0.0766834	descr = N_Gram_CTTTA
cnt = 225	feature = 13	correl = 0.0510965	descr = Position_Specific_Bin_Base_4_Base_T
cnt = 226	feature = 24	correl = -0.0453259	descr = Position_Specific_Bin_Base_10_Base_G
cnt = 227	feature = 72	correl = 0.102086	descr = Fold_of_RNAi_Sequence_Pos_9
cnt = 228	feature = 426	correl = 0.124267	descr = N_Gram_GCAA
cnt = 229	feature = 44	correl = 0.109365	descr = Position_Specific_Bin_Base_18_Base_C
cnt = 230	feature = 40	correl = 0.0877517	descr = Position_Specific_Bin_Base_17_Base_C
cnt = 231	feature = 71	correl = 0.0570467	descr = Fold_of_RNAi_Sequence_Pos_6
cnt = 232	feature = 16	correl = 0.0644919	descr = Position_Specific_Bin_Base_5_Base_G
cnt = 233	feature = 46	correl = -0.0950701	descr = Position_Specific_Bin_Base_18_Base_T
cnt = 234	feature = 616	correl = -0.0997089	descr = N_Gram_TCTCA
cnt = 235	feature = 206	correl = 0.102113	descr = N_Gram_AGGCG
cnt = 236	feature = 673	correl = -0.0480288	descr = N_Gram_TTCCG
cnt = 237	feature = 54	correl = -0.0557335	descr = Gibbs_of_Target_Sequence__Pos_8_Step_1
cnt = 238	feature = 265	correl = 0.0621859	descr = N_Gram_CACC
cnt = 239	feature = 383	correl = -0.104132	descr = N_Gram_CTTGA
cnt = 240	feature = 442	correl = 0.0479286	descr = N_Gram_GCCC
cnt = 241	feature = 105	correl = 0.0534014	descr = Fold_of_Target_NoEndbrace_noends_Pos_15
cnt = 242	feature = 606	correl = -0.0612843	descr = N_Gram_TCGA
cnt = 243	feature = 237	correl = -0.064906	descr = N_Gram_ATCTC
cnt = 244	feature = 529	correl = -0.0531036	descr = N_Gram_GTCC
cnt = 245	feature = 334	correl = 0.0663428	descr = N_Gram_CGGA
cnt = 246	feature = 77	correl = 0.0676704	descr = Fold_of_RNAi_Sequence_Pos_15
cnt = 247	feature = 547	correl = 0.0680015	descr = N_Gram_GTGT
cnt = 248	feature = 539	correl = 0.0467646	descr = N_Gram_GTGA
cnt = 249	feature = 59	correl = -0.0526008	descr = Gibbs_of_Target_Sequence__Pos_15_Step_1
cnt = 250	feature = 27	correl = -0.111	descr = Position_Specific_Bin_Base_12_Base_A
cnt = 251	feature = 18	correl = 0.128532	descr = Position_Specific_Bin_Base_6_Base_C
cnt = 252	feature = 646	correl = 0.105942	descr = N_Gram_TGGG
cnt = 253	feature = 595	correl = -0.138992	descr = N_Gram_TCCAG
cnt = 254	feature = 69	correl = 0.144874	descr = Fold_of_RNAi_Sequence_Pos_2
cnt = 255	feature = 496	correl = 0.0791347	descr = N_Gram_GGCT
cnt = 256	feature = 51	correl = -0.0491855	descr = Gibbs_of_Target_Sequence__Pos_4_Step_1
cnt = 257	feature = 583	correl = 0.047168	descr = N_Gram_TCAC
cnt = 258	feature = 684	correl = -0.0717365	descr = N_Gram_TTGC
cnt = 259	feature = 565	correl = -0.099727	descr = N_Gram_TAAG
cnt = 260	feature = 8	correl = 0.0882388	descr = Position_Specific_Bin_Base_2_Base_C
cnt = 261	feature = 81	correl = 0.112098	descr = Xue_Structure_Feature_A101
cnt = 262	feature = 17	correl = -0.1439	descr = Position_Specific_Bin_Base_6_Base_A
cnt = 263	feature = 572	correl = -0.0660272	descr = N_Gram_TACTT
cnt = 264	feature = 38	correl = 0.154993	descr = Position_Specific_Bin_Base_16_Base_C
cnt = 265	feature = 541	correl = 0.0443085	descr = N_Gram_GTGC
cnt = 266	feature = 12	correl = 0.0472081	descr = Position_Specific_Bin_Base_4_Base_C
cnt = 267	feature = 277	correl = 0.0606058	descr = N_Gram_CAGG
cnt = 268	feature = 604	correl = -0.108303	descr = N_Gram_TCCTT
cnt = 269	feature = 57	correl = -0.0881619	descr = Gibbs_of_Target_Sequence__Pos_13_Step_1
cnt = 270	feature = 234	correl = -0.0759074	descr = N_Gram_ATCG
cnt = 271	feature = 15	correl = 0.117325	descr = Position_Specific_Bin_Base_5_Base_C
cnt = 272	feature = 73	correl = 0.0525042	descr = Fold_of_RNAi_Sequence_Pos_11
cnt = 273	feature = 656	correl = 0.0753726	descr = N_Gram_TGTG
cnt = 274	feature = 418	correl = -0.118412	descr = N_Gram_GATC
cnt = 275	feature = 79	correl = -0.0717641	descr = Xue_Structure_Feature_A110
cnt = 276	feature = 536	correl = -0.081874	descr = N_Gram_GTCT
cnt = 277	feature = 388	correl = -0.0526176	descr = N_Gram_CTTTC
cnt = 278	feature = 630	correl = -0.11707	descr = N_Gram_TGAT
cnt = 279	feature = 479	correl = 0.136895	descr = N_Gram_GGAG
cnt = 280	feature = 472	correl = 0.0772817	descr = N_Gram_GGAA
cnt = 281	feature = 476	correl = 0.0898354	descr = N_Gram_GGAC
cnt = 282	feature = 544	correl = 0.0999848	descr = N_Gram_GTGG
cnt = 283	feature = 52	correl = -0.119077	descr = Gibbs_of_Target_Sequence__Pos_6_Step_1
cnt = 284	feature = 60	correl = -0.111311	descr = Gibbs_of_Target_Sequence__Pos_17_Step_1
cnt = 285	feature = 80	correl = 0.0530725	descr = Xue_Structure_Feature_A100
cnt = 286	feature = 619	correl = -0.117051	descr = N_Gram_TCTCT
cnt = 287	feature = 67	correl = 0.157007	descr = Fold_of_RNAi_Sequence_Pos_0
cnt = 288	feature = 697	correl = -0.0585	descr = N_Gram_TTTG
cnt = 289	feature = 56	correl = 0.0660343	descr = Gibbs_of_Target_Sequence__Pos_12_Step_1
cnt = 290	feature = 214	correl = -0.0842201	descr = N_Gram_AGTC
cnt = 291	feature = 309	correl = 0.109583	descr = N_Gram_CCGGG
cnt = 292	feature = 367	correl = -0.114791	descr = N_Gram_CTCCA
cnt = 293	feature = 61	correl = -0.19477	descr = Gibbs_of_Target_Sequence__Pos_18_Step_1
cnt = 294	feature = 28	correl = 0.140363	descr = Position_Specific_Bin_Base_12_Base_C
cnt = 295	feature = 509	correl = 0.0541443	descr = N_Gram_GGGGA
cnt = 296	feature = 700	correl = -0.127815	descr = N_Gram_TTTTC
cnt = 297	feature = 86	correl = 0.0468023	descr = Xue_Structure_Feature_C011
cnt = 298	feature = 681	correl = -0.0861382	descr = N_Gram_TTGA
cnt = 299	feature = 283	correl = 0.0655313	descr = N_Gram_CATC
cnt = 300	feature = 409	correl = 0.0726094	descr = N_Gram_GAGG
cnt = 301	feature = 453	correl = 0.0883347	descr = N_Gram_GCGG
cnt = 302	feature = 76	correl = 0.0654704	descr = Fold_of_RNAi_Sequence_Pos_14
cnt = 303	feature = 58	correl = -0.201419	descr = Gibbs_of_Target_Sequence__Pos_14_Step_1
cnt = 304	feature = 633	correl = -0.0476861	descr = N_Gram_TGC
cnt = 305	feature = 68	correl = 0.179941	descr = Fold_of_RNAi_Sequence_Pos_1
cnt = 306	feature = 702	correl = -0.104708	descr = N_Gram_TTTTT
cnt = 307	feature = 382	correl = -0.0452868	descr = N_Gram_CTTG
cnt = 308	feature = 78	correl = 0.0461948	descr = Fold_of_RNAi_Sequence_Pos_16
cnt = 309	feature = 503	correl = 0.139264	descr = N_Gram_GGGC
cnt = 310	feature = 255	correl = 0.113959	descr = N_Gram_CAA
cnt = 311	feature = 560	correl = -0.0452318	descr = N_Gram_TAA
cnt = 312	feature = 599	correl = -0.0542676	descr = N_Gram_TCCG
cnt = 313	feature = 602	correl = -0.0962677	descr = N_Gram_TCCT
cnt = 314	feature = 662	correl = -0.0606262	descr = N_Gram_TTA
cnt = 315	feature = 425	correl = 0.12695	descr = N_Gram_GCA
cnt = 316	feature = 460	correl = 0.0474591	descr = N_Gram_GCT
cnt = 317	feature = 605	correl = -0.0786267	descr = N_Gram_TCG
cnt = 318	feature = 626	correl = -0.0926296	descr = N_Gram_TGA
cnt = 319	feature = 508	correl = 0.0940687	descr = N_Gram_GGGG
cnt = 320	feature = 516	correl = 0.0732941	descr = N_Gram_GGT
cnt = 321	feature = 231	correl = -0.076158	descr = N_Gram_ATC
cnt = 322	feature = 405	correl = 0.0644775	descr = N_Gram_GAG
cnt = 323	feature = 356	correl = -0.0701932	descr = N_Gram_CT
cnt = 324	feature = 640	correl = 0.089568	descr = N_Gram_TGG
cnt = 325	feature = 439	correl = 0.0730426	descr = N_Gram_GCC
cnt = 326	feature = 538	correl = 0.121846	descr = N_Gram_GTG
cnt = 327	feature = 677	correl = -0.234287	descr = N_Gram_TTCT
cnt = 328	feature = 83	correl = 0.0826214	descr = Xue_Structure_Feature_C111
cnt = 329	feature = 615	correl = -0.203329	descr = N_Gram_TCTC
cnt = 330	feature = 254	correl = 0.0741285	descr = N_Gram_CA
cnt = 331	feature = 222	correl = -0.0966907	descr = N_Gram_AT
cnt = 332	feature = 65	correl = -0.116819	descr = PF_RNAi_Fold_5'Free_Count
cnt = 333	feature = 376	correl = -0.116003	descr = N_Gram_CTT
cnt = 334	feature = 305	correl = 0.0663525	descr = N_Gram_CCG
cnt = 335	feature = 340	correl = 0.129862	descr = N_Gram_CGGG
cnt = 336	feature = 66	correl = -0.0658058	descr = PF_RNAi_Fold_3'Free_Count
cnt = 337	feature = 591	correl = -0.133903	descr = N_Gram_TCC
cnt = 338	feature = 661	correl = -0.126288	descr = N_Gram_TT
cnt = 339	feature = 485	correl = 0.149835	descr = N_Gram_GGC
cnt = 340	feature = 614	correl = -0.137463	descr = N_Gram_TCT
cnt = 341	feature = 498	correl = 0.183921	descr = N_Gram_GGG
cnt = 342	feature = 64	correl = -0.171683	descr = PF_RNAi_Fold_Energy
cnt = 343	feature = 47	correl = -0.17902	descr = Gibbs_of_Target_Sequence_
num rows = 521
num_elements = 179224
*
optimization finished, #iter = 615
nu = 0.523931
obj = -41.097822, rho = -0.597348
nSV = 363, nBSV = 185
num rows = 58
num_elements = 19952
*
optimization finished, #iter = 48
nu = 0.456988
obj = -4.233707, rho = -0.386635
nSV = 42, nBSV = 11
*
optimization finished, #iter = 615
nu = 0.523931
obj = -41.097822, rho = -0.597348
nSV = 363, nBSV = 185
CFS merit scores = 1.31574
CFS merit scores = 1.60933
CFS merit scores = 1.84989
CFS merit scores = 2.07381
CFS merit scores = 2.27073
CFS merit scores = 2.44522
CFS merit scores = 2.60826
CFS merit scores = 2.75853
CFS merit scores = 2.89989
CFS merit scores = 3.03244
CFS merit scores = 3.15798
CFS merit scores = 3.27707
CFS merit scores = 3.39207
CFS merit scores = 3.50319
CFS merit scores = 3.61079
CFS merit scores = 3.71401
CFS merit scores = 3.8142
CFS merit scores = 3.91157
CFS merit scores = 4.00627
CFS merit scores = 4.09857
CFS merit scores = 4.18864
CFS merit scores = 4.27663
CFS merit scores = 4.36255
CFS merit scores = 4.44658
CFS merit scores = 4.52884
CFS merit scores = 4.60941
CFS merit scores = 4.68753
CFS merit scores = 4.7638
CFS merit scores = 4.83841
CFS merit scores = 4.91142
CFS merit scores = 4.9827
CFS merit scores = 5.05051
CFS merit scores = 5.11682
CFS merit scores = 5.18164
CFS merit scores = 5.24498
CFS merit scores = 5.30626
CFS merit scores = 5.3645
CFS merit scores = 5.42181
CFS merit scores = 5.47807
CFS merit scores = 5.53325
CFS merit scores = 5.58641
CFS merit scores = 5.63848
CFS merit scores = 5.68877
CFS merit scores = 5.7375
CFS merit scores = 5.78291
CFS merit scores = 5.82397
CFS merit scores = 5.86402
CFS merit scores = 5.89931
CFS merit scores = 5.93227
CFS merit scores = 5.96368
CFS merit scores = 5.99126
CFS merit scores = 6.01633
CFS merit scores = 6.03889
CFS merit scores = 6.06066
CFS merit scores = 6.08141
CFS merit scores = 6.10131
CFS merit scores = 6.12089
CFS merit scores = 6.13993
CFS merit scores = 6.15631
CFS merit scores = 6.17216
CFS merit scores = 6.18617
CFS merit scores = 6.19958
CFS merit scores = 6.21266
CFS merit scores = 6.22559
CFS merit scores = 6.23807
CFS merit scores = 6.25068
CFS merit scores = 6.261
CFS merit scores = 6.27153
CFS merit scores = 6.28195
CFS merit scores = 6.29141
CFS merit scores = 6.30014
CFS merit scores = 6.30869
CFS merit scores = 6.31663
CFS merit scores = 6.32348
CFS merit scores = 6.33006
CFS merit scores = 6.33705
CFS merit scores = 6.34333
CFS merit scores = 6.34979
CFS merit scores = 6.355
CFS merit scores = 6.35849
CFS merit scores = 6.36142
CFS merit scores = 6.36354
CFS merit scores = 6.36584
CFS merit scores = 6.36775
CFS merit scores = 6.36978
CFS merit scores = 6.37209
CFS merit scores = 6.37393
CFS merit scores = 6.3755
CFS merit scores = 6.37741
CFS merit scores = 6.37818
CFS merit scores = 6.37734
CFS merit scores = 6.37632
CFS merit scores = 6.37528
CFS merit scores = 6.37424
CFS merit scores = 6.37203
CFS merit scores = 6.37016
CFS merit scores = 6.36809
CFS merit scores = 6.36615
CFS merit scores = 6.36426
CFS merit scores = 6.36248
CFS merit scores = 6.361
CFS merit scores = 6.35993
CFS merit scores = 6.35844
CFS merit scores = 6.35609
CFS merit scores = 6.35347
CFS merit scores = 6.35027
CFS merit scores = 6.347
CFS merit scores = 6.34361
CFS merit scores = 6.34048
CFS merit scores = 6.33715
CFS merit scores = 6.33385
CFS merit scores = 6.33058
CFS merit scores = 6.32689
CFS merit scores = 6.3232
CFS merit scores = 6.31963
CFS merit scores = 6.31605
CFS merit scores = 6.3126
CFS merit scores = 6.30861
CFS merit scores = 6.30481
CFS merit scores = 6.30133
CFS merit scores = 6.29795
CFS merit scores = 6.29487
CFS merit scores = 6.2914
CFS merit scores = 6.2877
CFS merit scores = 6.28434
CFS merit scores = 6.28055
CFS merit scores = 6.27651
CFS merit scores = 6.27201
CFS merit scores = 6.26753
CFS merit scores = 6.26241
CFS merit scores = 6.25714
CFS merit scores = 6.25195
CFS merit scores = 6.24657
CFS merit scores = 6.24096
CFS merit scores = 6.23543
CFS merit scores = 6.23008
CFS merit scores = 6.22476
CFS merit scores = 6.21906
CFS merit scores = 6.21323
CFS merit scores = 6.20631
CFS merit scores = 6.19921
CFS merit scores = 6.19252
CFS merit scores = 6.18589
CFS merit scores = 6.17915
CFS merit scores = 6.1726
CFS merit scores = 6.16556
CFS merit scores = 6.15854
CFS merit scores = 6.15167
CFS merit scores = 6.14464
CFS merit scores = 6.13789
CFS merit scores = 6.13131
CFS merit scores = 6.124
CFS merit scores = 6.11608
CFS merit scores = 6.10812
CFS merit scores = 6.10039
CFS merit scores = 6.09169
CFS merit scores = 6.08315
CFS merit scores = 6.07477
CFS merit scores = 6.06649
CFS merit scores = 6.05838
CFS merit scores = 6.04999
CFS merit scores = 6.04187
CFS merit scores = 6.03359
CFS merit scores = 6.02487
CFS merit scores = 6.01591
CFS merit scores = 6.00679
CFS merit scores = 5.99779
CFS merit scores = 5.98854
CFS merit scores = 5.97952
CFS merit scores = 5.97055
CFS merit scores = 5.96163
CFS merit scores = 5.95281
CFS merit scores = 5.9441
CFS merit scores = 5.93557
CFS merit scores = 5.9271
CFS merit scores = 5.91875
CFS merit scores = 5.90978
CFS merit scores = 5.90102
CFS merit scores = 5.89205
CFS merit scores = 5.88328
CFS merit scores = 5.87465
CFS merit scores = 5.86618
CFS merit scores = 5.85785
CFS merit scores = 5.84957
CFS merit scores = 5.84128
CFS merit scores = 5.83278
CFS merit scores = 5.82371
CFS merit scores = 5.8148
CFS merit scores = 5.80565
CFS merit scores = 5.79637
CFS merit scores = 5.78738
CFS merit scores = 5.7787
CFS merit scores = 5.7698
CFS merit scores = 5.76115
CFS merit scores = 5.75247
CFS merit scores = 5.74399
CFS merit scores = 5.73567
CFS merit scores = 5.72748
CFS merit scores = 5.7191
CFS merit scores = 5.71071
CFS merit scores = 5.70251
CFS merit scores = 5.69423
CFS merit scores = 5.68583
CFS merit scores = 5.67753
CFS merit scores = 5.66918
CFS merit scores = 5.66113
CFS merit scores = 5.6529
CFS merit scores = 5.64477
CFS merit scores = 5.63676
CFS merit scores = 5.62882
CFS merit scores = 5.62095
CFS merit scores = 5.61319
CFS merit scores = 5.60563
CFS merit scores = 5.59778
CFS merit scores = 5.58995
CFS merit scores = 5.58212
CFS merit scores = 5.57434
CFS merit scores = 5.56679
CFS merit scores = 5.55921
CFS merit scores = 5.55159
CFS merit scores = 5.5441
CFS merit scores = 5.5367
CFS merit scores = 5.5292
CFS merit scores = 5.52174
CFS merit scores = 5.5142
CFS merit scores = 5.50674
CFS merit scores = 5.49942
CFS merit scores = 5.49231
CFS merit scores = 5.48524
CFS merit scores = 5.47798
CFS merit scores = 5.47076
CFS merit scores = 5.46372
CFS merit scores = 5.45656
CFS merit scores = 5.44949
CFS merit scores = 5.44237
CFS merit scores = 5.4354
CFS merit scores = 5.42823
CFS merit scores = 5.42122
CFS merit scores = 5.41415
CFS merit scores = 5.40729
CFS merit scores = 5.40054
CFS merit scores = 5.3936
CFS merit scores = 5.38685
CFS merit scores = 5.38014
CFS merit scores = 5.37336
CFS merit scores = 5.36649
CFS merit scores = 5.3598
CFS merit scores = 5.35297
CFS merit scores = 5.34624
CFS merit scores = 5.33956
CFS merit scores = 5.33284
CFS merit scores = 5.32617
CFS merit scores = 5.31939
CFS merit scores = 5.31271
CFS merit scores = 5.3062
CFS merit scores = 5.29978
CFS merit scores = 5.29317
CFS merit scores = 5.2863
CFS merit scores = 5.27959
CFS merit scores = 5.27285
CFS merit scores = 5.26614
CFS merit scores = 5.25941
CFS merit scores = 5.25276
CFS merit scores = 5.24617
CFS merit scores = 5.23961
CFS merit scores = 5.23297
CFS merit scores = 5.2263
CFS merit scores = 5.21975
CFS merit scores = 5.21313
CFS merit scores = 5.20655
CFS merit scores = 5.1996
CFS merit scores = 5.19275
CFS merit scores = 5.18589
CFS merit scores = 5.17908
CFS merit scores = 5.17237
CFS merit scores = 5.16562
CFS merit scores = 5.15894
CFS merit scores = 5.15217
CFS merit scores = 5.14514
CFS merit scores = 5.13813
CFS merit scores = 5.13119
CFS merit scores = 5.12431
CFS merit scores = 5.11737
CFS merit scores = 5.11051
CFS merit scores = 5.10379
CFS merit scores = 5.09707
CFS merit scores = 5.09034
CFS merit scores = 5.08343
CFS merit scores = 5.07621
CFS merit scores = 5.06891
CFS merit scores = 5.06153
CFS merit scores = 5.05416
CFS merit scores = 5.04671
CFS merit scores = 5.03925
CFS merit scores = 5.03181
CFS merit scores = 5.02406
CFS merit scores = 5.01633
CFS merit scores = 5.00845
CFS merit scores = 5.00049
CFS merit scores = 4.9927
CFS merit scores = 4.98486
CFS merit scores = 4.97641
CFS merit scores = 4.96774
CFS merit scores = 4.95921
CFS merit scores = 4.95075
CFS merit scores = 4.94226
CFS merit scores = 4.93367
CFS merit scores = 4.92493
CFS merit scores = 4.91624
CFS merit scores = 4.90735
CFS merit scores = 4.89825
CFS merit scores = 4.88906
CFS merit scores = 4.87929
CFS merit scores = 4.86935
CFS merit scores = 4.85947
CFS merit scores = 4.84934
CFS merit scores = 4.83906
CFS merit scores = 4.82835
CFS merit scores = 4.81752
CFS merit scores = 4.80678
CFS merit scores = 4.79575
CFS merit scores = 4.78447
CFS merit scores = 4.77321
CFS merit scores = 4.76161
CFS merit scores = 4.74995
CFS merit scores = 4.7367
CFS merit scores = 4.72258
cnt = 1	feature = 64	correl = -0.315741	descr = Gibbs_of_Target_Sequence__Pos_20_Step_1
cnt = 2	feature = 49	correl = 0.257535	descr = Gibbs_of_Target_Sequence__Pos_1_Step_1
cnt = 3	feature = 602	correl = -0.168925	descr = N_Gram_TCTC
cnt = 4	feature = 264	correl = 0.0966289	descr = N_Gram_CACTC
cnt = 5	feature = 565	correl = 0.0749823	descr = N_Gram_TATAT
cnt = 6	feature = 616	correl = 0.0454579	descr = N_Gram_TGACA
cnt = 7	feature = 244	correl = 0.0648243	descr = N_Gram_ATTTC
cnt = 8	feature = 640	correl = 0.0682103	descr = N_Gram_TGGGT
cnt = 9	feature = 327	correl = 0.0634342	descr = N_Gram_CGGAA
cnt = 10	feature = 425	correl = 0.0724663	descr = N_Gram_GCAAT
cnt = 11	feature = 258	correl = -0.0445068	descr = N_Gram_CACCC
cnt = 12	feature = 661	correl = 0.0442807	descr = N_Gram_TTCGA
cnt = 13	feature = 442	correl = -0.0560626	descr = N_Gram_GCCGT
cnt = 14	feature = 228	correl = -0.0490554	descr = N_Gram_ATCGC
cnt = 15	feature = 351	correl = 0.0448412	descr = N_Gram_CTAAA
cnt = 16	feature = 595	correl = 0.0798773	descr = N_Gram_TCGAC
cnt = 17	feature = 315	correl = 0.0728701	descr = N_Gram_CGACA
cnt = 18	feature = 652	correl = 0.0644614	descr = N_Gram_TTAAC
cnt = 19	feature = 583	correl = 0.0518485	descr = N_Gram_TCCCG
cnt = 20	feature = 344	correl = 0.0700672	descr = N_Gram_CGTGA
cnt = 21	feature = 453	correl = 0.0448412	descr = N_Gram_GCGTA
cnt = 22	feature = 497	correl = 0.0448412	descr = N_Gram_GGGCT
cnt = 23	feature = 324	correl = 0.0567535	descr = N_Gram_CGCTA
cnt = 24	feature = 628	correl = 0.0518485	descr = N_Gram_TGCCG
cnt = 25	feature = 511	correl = 0.0501107	descr = N_Gram_GTATA
cnt = 26	feature = 322	correl = 0.0448412	descr = N_Gram_CGCCA
cnt = 27	feature = 659	correl = 0.0733953	descr = N_Gram_TTCAA
cnt = 28	feature = 456	correl = -0.0540667	descr = N_Gram_GCGTT
cnt = 29	feature = 614	correl = 0.0508786	descr = N_Gram_TGAAA
cnt = 30	feature = 399	correl = 0.0882741	descr = N_Gram_GACGG
cnt = 31	feature = 383	correl = 0.0525153	descr = N_Gram_GAAAC
cnt = 32	feature = 677	correl = 0.0843023	descr = N_Gram_TTGTG
cnt = 33	feature = 292	correl = 0.0834916	descr = N_Gram_CCCAC
cnt = 34	feature = 237	correl = 0.0730906	descr = N_Gram_ATGGG
cnt = 35	feature = 331	correl = 0.049443	descr = N_Gram_CGGCC
cnt = 36	feature = 388	correl = -0.0440018	descr = N_Gram_GAAGG
cnt = 37	feature = 540	correl = 0.0882741	descr = N_Gram_GTTAA
cnt = 38	feature = 501	correl = 0.0448412	descr = N_Gram_GGGGT
cnt = 39	feature = 654	correl = -0.0527772	descr = N_Gram_TTACC
cnt = 40	feature = 555	correl = 0.0801525	descr = N_Gram_TAAGC
cnt = 41	feature = 219	correl = 0.0543071	descr = N_Gram_ATACA
cnt = 42	feature = 674	correl = -0.0724834	descr = N_Gram_TTGGA
cnt = 43	feature = 510	correl = 0.0481283	descr = N_Gram_GTAAA
cnt = 44	feature = 546	correl = 0.0445789	descr = N_Gram_GTTGC
cnt = 45	feature = 391	correl = 0.0528731	descr = N_Gram_GAATC
cnt = 46	feature = 252	correl = 0.0899699	descr = N_Gram_CAAGG
cnt = 47	feature = 541	correl = -0.0786822	descr = N_Gram_GTTAC
cnt = 48	feature = 505	correl = -0.0703818	descr = N_Gram_GGTAA
cnt = 49	feature = 341	correl = -0.0453035	descr = N_Gram_CGTCC
cnt = 50	feature = 428	correl = -0.107537	descr = N_Gram_GCAGA
cnt = 51	feature = 483	correl = 0.134565	descr = N_Gram_GGCCT
cnt = 52	feature = 417	correl = 0.0742177	descr = N_Gram_GATGT
cnt = 53	feature = 267	correl = 0.0541348	descr = N_Gram_CAGCC
cnt = 54	feature = 599	correl = -0.0478457	descr = N_Gram_TCGGG
cnt = 55	feature = 605	correl = 0.0478472	descr = N_Gram_TCTCG
cnt = 56	feature = 265	correl = 0.0467233	descr = N_Gram_CACTT
cnt = 57	feature = 241	correl = -0.0679949	descr = N_Gram_ATTAC
cnt = 58	feature = 643	correl = -0.0517893	descr = N_Gram_TGTCA
cnt = 59	feature = 222	correl = 0.0711138	descr = N_Gram_ATAGT
cnt = 60	feature = 563	correl = -0.0521398	descr = N_Gram_TAGCC
cnt = 61	feature = 226	correl = -0.0570998	descr = N_Gram_ATCAT
cnt = 62	feature = 274	correl = 0.0869394	descr = N_Gram_CAGTG
cnt = 63	feature = 656	correl = -0.0929285	descr = N_Gram_TTATA
cnt = 64	feature = 447	correl = -0.0767367	descr = N_Gram_GCGAC
cnt = 65	feature = 627	correl = -0.0458337	descr = N_Gram_TGCCC
cnt = 66	feature = 451	correl = 0.0500977	descr = N_Gram_GCGGC
cnt = 67	feature = 429	correl = 0.0466578	descr = N_Gram_GCAGC
cnt = 68	feature = 306	correl = 0.0551439	descr = N_Gram_CCTAT
cnt = 69	feature = 455	correl = 0.0945412	descr = N_Gram_GCGTG
cnt = 70	feature = 481	correl = 0.0980838	descr = N_Gram_GGCCC
cnt = 71	feature = 420	correl = -0.0652644	descr = N_Gram_GATTT
cnt = 72	feature = 467	correl = 0.120026	descr = N_Gram_GGAAA
cnt = 73	feature = 416	correl = -0.0529468	descr = N_Gram_GATGC
cnt = 74	feature = 620	correl = -0.0488518	descr = N_Gram_TGATC
cnt = 75	feature = 619	correl = 0.0663225	descr = N_Gram_TGATA
cnt = 76	feature = 339	correl = -0.0674576	descr = N_Gram_CGTAC
cnt = 77	feature = 500	correl = 0.0514292	descr = N_Gram_GGGGG
cnt = 78	feature = 538	correl = 0.046912	descr = N_Gram_GTGTA
cnt = 79	feature = 536	correl = 0.0451637	descr = N_Gram_GTGGT
cnt = 80	feature = 597	correl = -0.0490554	descr = N_Gram_TCGCA
cnt = 81	feature = 492	correl = 0.0846977	descr = N_Gram_GGGAG
cnt = 82	feature = 348	correl = -0.04745	descr = N_Gram_CGTTC
cnt = 83	feature = 485	correl = 0.100021	descr = N_Gram_GGCGC
cnt = 84	feature = 586	correl = -0.0858415	descr = N_Gram_TCCGC
cnt = 85	feature = 477	correl = 0.0516967	descr = N_Gram_GGCAA
cnt = 86	feature = 648	correl = 0.0503771	descr = N_Gram_TGTGT
cnt = 87	feature = 255	correl = 0.0829143	descr = N_Gram_CACAG
cnt = 88	feature = 632	correl = 0.0883958	descr = N_Gram_TGGAG
cnt = 89	feature = 218	correl = -0.14867	descr = N_Gram_ATAAG
cnt = 90	feature = 318	correl = 0.0850226	descr = N_Gram_CGAGG
cnt = 91	feature = 660	correl = 0.062669	descr = N_Gram_TTCCA
cnt = 92	feature = 588	correl = 0.0507833	descr = N_Gram_TCCGT
cnt = 93	feature = 283	correl = 0.0591166	descr = N_Gram_CCACC
cnt = 94	feature = 342	correl = -0.111636	descr = N_Gram_CGTCG
cnt = 95	feature = 503	correl = 0.0924091	descr = N_Gram_GGGTC
cnt = 96	feature = 281	correl = 0.063157	descr = N_Gram_CCAAG
cnt = 97	feature = 397	correl = -0.0636668	descr = N_Gram_GACCT
cnt = 98	feature = 285	correl = 0.0485221	descr = N_Gram_CCAGA
cnt = 99	feature = 209	correl = 0.0994517	descr = N_Gram_AGTCA
cnt = 100	feature = 419	correl = 0.0481975	descr = N_Gram_GATTG
cnt = 101	feature = 393	correl = 0.0442546	descr = N_Gram_GACAC
cnt = 102	feature = 457	correl = 0.0857943	descr = N_Gram_GCTAT
cnt = 103	feature = 363	correl = 0.0483946	descr = N_Gram_CTCTA
cnt = 104	feature = 301	correl = 0.0702649	descr = N_Gram_CCGGC
cnt = 105	feature = 357	correl = 0.0919936	descr = N_Gram_CTCAA
cnt = 106	feature = 249	correl = 0.0532443	descr = N_Gram_CAAAA
cnt = 107	feature = 686	correl = -0.0446259	descr = N_Gram_TTTGC
cnt = 108	feature = 365	correl = 0.0452315	descr = N_Gram_CTGAG
cnt = 109	feature = 508	correl = 0.0549455	descr = N_Gram_GGTGC
cnt = 110	feature = 254	correl = 0.0518321	descr = N_Gram_CAATA
cnt = 111	feature = 270	correl = 0.0669812	descr = N_Gram_CAGGA
cnt = 112	feature = 448	correl = 0.0442632	descr = N_Gram_GCGAG
cnt = 113	feature = 418	correl = -0.0715682	descr = N_Gram_GATTA
cnt = 114	feature = 529	correl = 0.0608454	descr = N_Gram_GTGAC
cnt = 115	feature = 246	correl = -0.118227	descr = N_Gram_ATTTT
cnt = 116	feature = 494	correl = 0.0514292	descr = N_Gram_GGGCA
cnt = 117	feature = 512	correl = -0.062498	descr = N_Gram_GTATC
cnt = 118	feature = 317	correl = -0.0967405	descr = N_Gram_CGACG
cnt = 119	feature = 509	correl = 0.0445121	descr = N_Gram_GGTTG
cnt = 120	feature = 413	correl = 0.0662241	descr = N_Gram_GATAT
cnt = 121	feature = 437	correl = 0.0442898	descr = N_Gram_GCCCA
cnt = 122	feature = 647	correl = 0.105252	descr = N_Gram_TGTGG
cnt = 123	feature = 309	correl = 0.0600399	descr = N_Gram_CCTCG
cnt = 124	feature = 394	correl = 0.0833145	descr = N_Gram_GACAG
cnt = 125	feature = 303	correl = -0.087861	descr = N_Gram_CCGGT
cnt = 126	feature = 308	correl = -0.100045	descr = N_Gram_CCTCC
cnt = 127	feature = 518	correl = -0.0641985	descr = N_Gram_GTCCA
cnt = 128	feature = 440	correl = 0.0581111	descr = N_Gram_GCCGC
cnt = 129	feature = 390	correl = -0.0650887	descr = N_Gram_GAATA
cnt = 130	feature = 624	correl = 0.106035	descr = N_Gram_TGCAA
cnt = 131	feature = 386	correl = 0.116463	descr = N_Gram_GAAGA
cnt = 132	feature = 488	correl = 0.153505	descr = N_Gram_GGCTT
cnt = 133	feature = 662	correl = -0.0625584	descr = N_Gram_TTCGG
cnt = 134	feature = 312	correl = -0.077094	descr = N_Gram_CCTTC
cnt = 135	feature = 436	correl = 0.0505059	descr = N_Gram_GCCAT
cnt = 136	feature = 207	correl = 0.117095	descr = N_Gram_AGTAA
cnt = 137	feature = 544	correl = -0.0652554	descr = N_Gram_GTTCT
cnt = 138	feature = 396	correl = 0.0524747	descr = N_Gram_GACCG
cnt = 139	feature = 478	correl = 0.0893482	descr = N_Gram_GGCAT
cnt = 140	feature = 630	correl = -0.141106	descr = N_Gram_TGCGT
cnt = 141	feature = 435	correl = 0.114818	descr = N_Gram_GCCAG
cnt = 142	feature = 496	correl = 0.0772924	descr = N_Gram_GGGCG
cnt = 143	feature = 539	correl = 0.0689761	descr = N_Gram_GTGTG
cnt = 144	feature = 649	correl = -0.0513953	descr = N_Gram_TGTTA
cnt = 145	feature = 579	correl = 0.0837258	descr = N_Gram_TCCAA
cnt = 146	feature = 472	correl = 0.0890801	descr = N_Gram_GGAGC
cnt = 147	feature = 633	correl = -0.0446265	descr = N_Gram_TGGAT
cnt = 148	feature = 644	correl = 0.0728676	descr = N_Gram_TGTCC
cnt = 149	feature = 278	correl = -0.0659681	descr = N_Gram_CATCG
cnt = 150	feature = 441	correl = 0.0718506	descr = N_Gram_GCCGG
cnt = 151	feature = 681	correl = 0.0592949	descr = N_Gram_TTTCA
cnt = 152	feature = 364	correl = -0.0637952	descr = N_Gram_CTCTC
cnt = 153	feature = 136	correl = -0.124323	descr = N_Gram_AATAA
cnt = 154	feature = 461	correl = 0.0653288	descr = N_Gram_GCTGC
cnt = 155	feature = 499	correl = 0.0670674	descr = N_Gram_GGGGC
cnt = 156	feature = 574	correl = 0.0967779	descr = N_Gram_TCAGT
cnt = 157	feature = 400	correl = -0.0801276	descr = N_Gram_GACGT
cnt = 158	feature = 426	correl = 0.0777377	descr = N_Gram_GCAC
cnt = 159	feature = 520	correl = -0.0449245	descr = N_Gram_GTCCT
cnt = 160	feature = 547	correl = 0.0884316	descr = N_Gram_GTTGG
cnt = 161	feature = 305	correl = 0.10468	descr = N_Gram_CCGTG
cnt = 162	feature = 277	correl = 0.0996108	descr = N_Gram_CATCC
cnt = 163	feature = 596	correl = -0.114908	descr = N_Gram_TCGAG
cnt = 164	feature = 233	correl = -0.056193	descr = N_Gram_ATGAT
cnt = 165	feature = 231	correl = 0.0543425	descr = N_Gram_ATCTT
cnt = 166	feature = 690	correl = -0.0776218	descr = N_Gram_TTTTG
cnt = 167	feature = 214	correl = 0.055236	descr = N_Gram_AGTTG
cnt = 168	feature = 402	correl = -0.0771727	descr = N_Gram_GACTG
cnt = 169	feature = 81	correl = 0.0532574	descr = Xue_Structure_Feature_C101
cnt = 170	feature = 14	correl = -0.0472451	descr = Position_Specific_Bin_Base_3_Base_T
cnt = 171	feature = 387	correl = -0.0550667	descr = N_Gram_GAAGC
cnt = 172	feature = 591	correl = -0.0644229	descr = N_Gram_TCCTC
cnt = 173	feature = 353	correl = 0.105131	descr = N_Gram_CTAT
cnt = 174	feature = 473	correl = -0.117252	descr = N_Gram_GGATC
cnt = 175	feature = 407	correl = 0.0644015	descr = N_Gram_GAGGT
cnt = 176	feature = 382	correl = 0.0743496	descr = N_Gram_GAAA
cnt = 177	feature = 326	correl = 0.0636365	descr = N_Gram_CGGA
cnt = 178	feature = 295	correl = 0.0996153	descr = N_Gram_CCCG
cnt = 179	feature = 21	correl = 0.0475506	descr = Position_Specific_Bin_Base_7_Base_T
cnt = 180	feature = 259	correl = 0.0846636	descr = N_Gram_CACCT
cnt = 181	feature = 16	correl = -0.129915	descr = Position_Specific_Bin_Base_5_Base_A
cnt = 182	feature = 454	correl = -0.11341	descr = N_Gram_GCGTC
cnt = 183	feature = 603	correl = -0.0652255	descr = N_Gram_TCTCA
cnt = 184	feature = 459	correl = -0.0553687	descr = N_Gram_GCTCC
cnt = 185	feature = 502	correl = 0.063971	descr = N_Gram_GGGT
cnt = 186	feature = 683	correl = -0.0445568	descr = N_Gram_TTTCG
cnt = 187	feature = 60	correl = -0.0455979	descr = Gibbs_of_Target_Sequence__Pos_15_Step_1
cnt = 188	feature = 600	correl = -0.0514837	descr = N_Gram_TCGTC
cnt = 189	feature = 367	correl = 0.105927	descr = N_Gram_CTGCA
cnt = 190	feature = 580	correl = -0.147061	descr = N_Gram_TCCAG
cnt = 191	feature = 160	correl = 0.0538196	descr = N_Gram_ACCG
cnt = 192	feature = 15	correl = 0.0457689	descr = Position_Specific_Bin_Base_4_Base_T
cnt = 193	feature = 24	correl = 0.0724008	descr = Position_Specific_Bin_Base_9_Base_G
cnt = 194	feature = 484	correl = -0.051706	descr = N_Gram_GGCGA
cnt = 195	feature = 10	correl = -0.0610749	descr = Position_Specific_Bin_Base_2_Base_G
cnt = 196	feature = 40	correl = -0.102619	descr = Position_Specific_Bin_Base_17_Base_A
cnt = 197	feature = 250	correl = 0.075082	descr = N_Gram_CAAG
cnt = 198	feature = 19	correl = -0.108709	descr = Position_Specific_Bin_Base_6_Base_A
cnt = 199	feature = 487	correl = 0.086719	descr = N_Gram_GGCT
cnt = 200	feature = 411	correl = 0.0670801	descr = N_Gram_GATA
cnt = 201	feature = 56	correl = 0.0539918	descr = Gibbs_of_Target_Sequence__Pos_9_Step_1
cnt = 202	feature = 610	correl = -0.0558676	descr = N_Gram_TCTTG
cnt = 203	feature = 28	correl = -0.0890399	descr = Position_Specific_Bin_Base_12_Base_A
cnt = 204	feature = 655	correl = -0.0481747	descr = N_Gram_TTAT
cnt = 205	feature = 47	correl = -0.0849472	descr = Position_Specific_Bin_Base_18_Base_T
cnt = 206	feature = 33	correl = -0.104083	descr = Position_Specific_Bin_Base_14_Base_A
cnt = 207	feature = 57	correl = 0.0798759	descr = Gibbs_of_Target_Sequence__Pos_12_Step_1
cnt = 208	feature = 606	correl = -0.102151	descr = N_Gram_TCTCT
cnt = 209	feature = 13	correl = 0.0978987	descr = Position_Specific_Bin_Base_3_Base_C
cnt = 210	feature = 335	correl = -0.0868439	descr = N_Gram_CGGTA
cnt = 211	feature = 334	correl = 0.147338	descr = N_Gram_CGGGC
cnt = 212	feature = 43	correl = -0.0456094	descr = Position_Specific_Bin_Base_17_Base_T
cnt = 213	feature = 463	correl = 0.0718363	descr = N_Gram_GCTT
cnt = 214	feature = 389	correl = -0.0661732	descr = N_Gram_GAAGT
cnt = 215	feature = 626	correl = -0.0451951	descr = N_Gram_TGCC
cnt = 216	feature = 39	correl = 0.127552	descr = Position_Specific_Bin_Base_16_Base_C
cnt = 217	feature = 514	correl = 0.0495725	descr = N_Gram_GTCA
cnt = 218	feature = 291	correl = 0.063444	descr = N_Gram_CCCA
cnt = 219	feature = 522	correl = -0.106336	descr = N_Gram_GTCGA
cnt = 220	feature = 392	correl = 0.0679545	descr = N_Gram_GACA
cnt = 221	feature = 422	correl = 0.136158	descr = N_Gram_GCAA
cnt = 222	feature = 337	correl = -0.063269	descr = N_Gram_CGTA
cnt = 223	feature = 17	correl = 0.0802261	descr = Position_Specific_Bin_Base_5_Base_C
cnt = 224	feature = 30	correl = 0.0971044	descr = Position_Specific_Bin_Base_12_Base_G
cnt = 225	feature = 653	correl = -0.0705834	descr = N_Gram_TTAC
cnt = 226	feature = 217	correl = -0.104164	descr = N_Gram_ATAA
cnt = 227	feature = 11	correl = 0.0839022	descr = Position_Specific_Bin_Base_2_Base_T
cnt = 228	feature = 350	correl = 0.0807625	descr = N_Gram_CTA
cnt = 229	feature = 105	correl = -0.0586989	descr = Fold_of_Target_NoBeginbrace_noends_Pos_4
cnt = 230	feature = 23	correl = 0.0640235	descr = Position_Specific_Bin_Base_8_Base_T
cnt = 231	feature = 18	correl = 0.0670435	descr = Position_Specific_Bin_Base_5_Base_G
cnt = 232	feature = 623	correl = 0.0894808	descr = N_Gram_TGCA
cnt = 233	feature = 576	correl = -0.0476776	descr = N_Gram_TCATC
cnt = 234	feature = 645	correl = 0.0936193	descr = N_Gram_TGTG
cnt = 235	feature = 9	correl = 0.0526558	descr = Position_Specific_Bin_Base_2_Base_C
cnt = 236	feature = 69	correl = 0.119763	descr = Fold_of_RNAi_Sequence_Pos_2
cnt = 237	feature = 466	correl = 0.0605593	descr = N_Gram_GGAA
cnt = 238	feature = 449	correl = 0.0576379	descr = N_Gram_GCGCC
cnt = 239	feature = 82	correl = 0.0593089	descr = Xue_Structure_Feature_C010
cnt = 240	feature = 468	correl = 0.107474	descr = N_Gram_GGAC
cnt = 241	feature = 609	correl = -0.119215	descr = N_Gram_TCTTC
cnt = 242	feature = 20	correl = 0.080755	descr = Position_Specific_Bin_Base_6_Base_C
cnt = 243	feature = 572	correl = 0.0879668	descr = N_Gram_TCAG
cnt = 244	feature = 52	correl = -0.0621262	descr = Gibbs_of_Target_Sequence__Pos_4_Step_1
cnt = 245	feature = 41	correl = 0.104833	descr = Position_Specific_Bin_Base_17_Base_C
cnt = 246	feature = 232	correl = -0.0556832	descr = N_Gram_ATGA
cnt = 247	feature = 58	correl = -0.0816743	descr = Gibbs_of_Target_Sequence__Pos_13_Step_1
cnt = 248	feature = 460	correl = 0.0707826	descr = N_Gram_GCTG
cnt = 249	feature = 72	correl = 0.066735	descr = Fold_of_RNAi_Sequence_Pos_9
cnt = 250	feature = 32	correl = 0.0921578	descr = Position_Specific_Bin_Base_13_Base_C
cnt = 251	feature = 78	correl = 0.098503	descr = Xue_Structure_Feature_A101
cnt = 252	feature = 54	correl = -0.0999396	descr = Gibbs_of_Target_Sequence__Pos_6_Step_1
cnt = 253	feature = 343	correl = 0.164484	descr = N_Gram_CGTG
cnt = 254	feature = 61	correl = -0.100253	descr = Gibbs_of_Target_Sequence__Pos_17_Step_1
cnt = 255	feature = 450	correl = 0.0583028	descr = N_Gram_GCGG
cnt = 256	feature = 12	correl = -0.0609064	descr = Position_Specific_Bin_Base_3_Base_A
cnt = 257	feature = 280	correl = 0.0688441	descr = N_Gram_CCAA
cnt = 258	feature = 272	correl = 0.0954197	descr = N_Gram_CAGT
cnt = 259	feature = 521	correl = -0.0959763	descr = N_Gram_GTCG
cnt = 260	feature = 526	correl = -0.0775986	descr = N_Gram_GTCTT
cnt = 261	feature = 8	correl = -0.0617368	descr = Position_Specific_Bin_Base_2_Base_A
cnt = 262	feature = 73	correl = 0.0909172	descr = Fold_of_RNAi_Sequence_Pos_12
cnt = 263	feature = 691	correl = -0.0834092	descr = N_Gram_TTTTT
cnt = 264	feature = 76	correl = 0.043969	descr = Fold_of_RNAi_Sequence_Pos_16
cnt = 265	feature = 46	correl = 0.279209	descr = Position_Specific_Bin_Base_18_Base_G
cnt = 266	feature = 517	correl = -0.0473389	descr = N_Gram_GTCC
cnt = 267	feature = 38	correl = -0.109084	descr = Position_Specific_Bin_Base_16_Base_A
cnt = 268	feature = 304	correl = 0.0630603	descr = N_Gram_CCGT
cnt = 269	feature = 618	correl = -0.0910242	descr = N_Gram_TGAT
cnt = 270	feature = 615	correl = -0.0786589	descr = N_Gram_TGAAG
cnt = 271	feature = 458	correl = -0.0500816	descr = N_Gram_GCTC
cnt = 272	feature = 77	correl = -0.0642143	descr = Xue_Structure_Feature_A110
cnt = 273	feature = 553	correl = -0.110225	descr = N_Gram_TAAG
cnt = 274	feature = 29	correl = 0.131466	descr = Position_Specific_Bin_Base_12_Base_C
cnt = 275	feature = 545	correl = 0.0551173	descr = N_Gram_GTTG
cnt = 276	feature = 67	correl = 0.115054	descr = Fold_of_RNAi_Sequence_Pos_0
cnt = 277	feature = 594	correl = -0.066013	descr = N_Gram_TCGA
cnt = 278	feature = 439	correl = 0.0668847	descr = N_Gram_GCCG
cnt = 279	feature = 667	correl = -0.0763679	descr = N_Gram_TTGA
cnt = 280	feature = 525	correl = -0.0762125	descr = N_Gram_GTCT
cnt = 281	feature = 51	correl = 0.0948038	descr = Gibbs_of_Target_Sequence__Pos_3_Step_1
cnt = 282	feature = 531	correl = 0.0511179	descr = N_Gram_GTGC
cnt = 283	feature = 479	correl = 0.168278	descr = N_Gram_GGCC
cnt = 284	feature = 276	correl = 0.0716209	descr = N_Gram_CATC
cnt = 285	feature = 361	correl = -0.109807	descr = N_Gram_CTCCT
cnt = 286	feature = 689	correl = -0.123877	descr = N_Gram_TTTTC
cnt = 287	feature = 86	correl = 0.0685732	descr = Xue_Structure_Feature_G100
cnt = 288	feature = 558	correl = -0.0685235	descr = N_Gram_TAC
cnt = 289	feature = 360	correl = -0.0934474	descr = N_Gram_CTCCA
cnt = 290	feature = 68	correl = 0.147956	descr = Fold_of_RNAi_Sequence_Pos_1
cnt = 291	feature = 421	correl = 0.0993473	descr = N_Gram_GCA
cnt = 292	feature = 59	correl = -0.173148	descr = Gibbs_of_Target_Sequence__Pos_14_Step_1
cnt = 293	feature = 290	correl = 0.0472243	descr = N_Gram_CCC
cnt = 294	feature = 375	correl = -0.0467989	descr = N_Gram_CTTG
cnt = 295	feature = 664	correl = -0.205475	descr = N_Gram_TTCTC
cnt = 296	feature = 80	correl = 0.0753008	descr = Xue_Structure_Feature_C110
cnt = 297	feature = 340	correl = -0.0797355	descr = N_Gram_CGTC
cnt = 298	feature = 631	correl = 0.0658107	descr = N_Gram_TGG
cnt = 299	feature = 641	correl = 0.0825464	descr = N_Gram_TGT
cnt = 300	feature = 248	correl = 0.128825	descr = N_Gram_CAA
cnt = 301	feature = 651	correl = -0.0632509	descr = N_Gram_TTA
cnt = 302	feature = 373	correl = -0.122145	descr = N_Gram_CTTC
cnt = 303	feature = 313	correl = -0.0525714	descr = N_Gram_CGA
cnt = 304	feature = 225	correl = -0.0683281	descr = N_Gram_ATC
cnt = 305	feature = 527	correl = 0.13684	descr = N_Gram_GTG
cnt = 306	feature = 321	correl = 0.0681088	descr = N_Gram_CGCC
cnt = 307	feature = 688	correl = -0.123213	descr = N_Gram_TTTT
cnt = 308	feature = 578	correl = -0.0816624	descr = N_Gram_TCCA
cnt = 309	feature = 504	correl = 0.0569926	descr = N_Gram_GGT
cnt = 310	feature = 612	correl = -0.0810715	descr = N_Gram_TGA
cnt = 311	feature = 332	correl = 0.125133	descr = N_Gram_CGGG
cnt = 312	feature = 79	correl = 0.0562995	descr = Xue_Structure_Feature_C111
cnt = 313	feature = 593	correl = -0.0976397	descr = N_Gram_TCG
cnt = 314	feature = 680	correl = -0.091051	descr = N_Gram_TTTC
cnt = 315	feature = 66	correl = -0.0827188	descr = PF_RNAi_Fold_5'Free_Count
cnt = 316	feature = 247	correl = 0.100019	descr = N_Gram_CA
cnt = 317	feature = 356	correl = -0.0849171	descr = N_Gram_CTC
cnt = 318	feature = 666	correl = -0.0718793	descr = N_Gram_TTG
cnt = 319	feature = 475	correl = 0.149938	descr = N_Gram_GGC
cnt = 320	feature = 601	correl = -0.0915187	descr = N_Gram_TCT
cnt = 321	feature = 549	correl = -0.0767554	descr = N_Gram_TA
cnt = 322	feature = 325	correl = 0.05753	descr = N_Gram_CGG
cnt = 323	feature = 657	correl = -0.136732	descr = N_Gram_TTC
cnt = 324	feature = 464	correl = 0.147063	descr = N_Gram_GG
cnt = 325	feature = 446	correl = -0.0613498	descr = N_Gram_GCG
cnt = 326	feature = 65	correl = -0.146326	descr = PF_RNAi_Fold_Energy
cnt = 327	feature = 83	correl = -0.0764503	descr = Xue_Structure_Feature_C000
num rows = 522
num_elements = 171216
*
optimization finished, #iter = 579
nu = 0.525198
obj = -42.453921, rho = -0.723094
nSV = 359, nBSV = 191
num rows = 57
num_elements = 18696
*
optimization finished, #iter = 55
nu = 0.436405
obj = -3.401730, rho = -0.506003
nSV = 42, nBSV = 10
*
optimization finished, #iter = 579
nu = 0.525198
obj = -42.453921, rho = -0.723094
nSV = 359, nBSV = 191
TEST = 17 AVE CORR = 0.572678
