# Supplementary material for: Improving model predictions for RNA interference activities that use support vector machine regression by combining and filtering features
Source: BMC Bioinformatics. 2007 Jun 6;8:182. doi: 10.1186/1471-2105-8-182 (PMC1906837; doi:10.1186/1471-2105-8-182)
Supplement: Additional file 6 — tr_579_cfsfilters. The features found to be useful by Correlation based Feature in training and testing the 579 dataset by cross validation, at t-test values from 0 to 90. [file 1471-2105-8-182-S6.gz › tr_579_file_18]

18
ave count = 306.9

CFS merit scores = 1.3532
CFS merit scores = 1.59912
CFS merit scores = 1.85226
CFS merit scores = 2.07793
CFS merit scores = 2.27912
CFS merit scores = 2.46022
CFS merit scores = 2.62706
CFS merit scores = 2.78294
CFS merit scores = 2.92863
CFS merit scores = 3.06621
CFS merit scores = 3.19633
CFS merit scores = 3.32125
CFS merit scores = 3.44155
CFS merit scores = 3.55742
CFS merit scores = 3.66925
CFS merit scores = 3.77719
CFS merit scores = 3.88144
CFS merit scores = 3.98199
CFS merit scores = 4.07782
CFS merit scores = 4.17038
CFS merit scores = 4.25924
CFS merit scores = 4.34565
CFS merit scores = 4.42871
CFS merit scores = 4.50966
CFS merit scores = 4.5877
CFS merit scores = 4.66392
CFS merit scores = 4.73876
CFS merit scores = 4.8122
CFS merit scores = 4.88427
CFS merit scores = 4.9546
CFS merit scores = 5.02234
CFS merit scores = 5.08807
CFS merit scores = 5.1527
CFS merit scores = 5.21643
CFS merit scores = 5.27847
CFS merit scores = 5.33881
CFS merit scores = 5.39787
CFS merit scores = 5.45415
CFS merit scores = 5.50912
CFS merit scores = 5.56273
CFS merit scores = 5.61374
CFS merit scores = 5.6634
CFS merit scores = 5.71195
CFS merit scores = 5.75953
CFS merit scores = 5.80468
CFS merit scores = 5.84888
CFS merit scores = 5.8922
CFS merit scores = 5.93365
CFS merit scores = 5.97303
CFS merit scores = 6.00927
CFS merit scores = 6.04337
CFS merit scores = 6.07644
CFS merit scores = 6.10959
CFS merit scores = 6.14183
CFS merit scores = 6.16863
CFS merit scores = 6.19379
CFS merit scores = 6.21792
CFS merit scores = 6.23935
CFS merit scores = 6.25994
CFS merit scores = 6.27782
CFS merit scores = 6.29453
CFS merit scores = 6.30958
CFS merit scores = 6.32381
CFS merit scores = 6.33605
CFS merit scores = 6.34773
CFS merit scores = 6.35878
CFS merit scores = 6.3692
CFS merit scores = 6.37914
CFS merit scores = 6.3884
CFS merit scores = 6.39636
CFS merit scores = 6.40378
CFS merit scores = 6.41127
CFS merit scores = 6.41843
CFS merit scores = 6.42454
CFS merit scores = 6.43016
CFS merit scores = 6.43499
CFS merit scores = 6.44024
CFS merit scores = 6.44576
CFS merit scores = 6.45093
CFS merit scores = 6.45483
CFS merit scores = 6.45877
CFS merit scores = 6.46268
CFS merit scores = 6.46603
CFS merit scores = 6.46829
CFS merit scores = 6.4705
CFS merit scores = 6.4726
CFS merit scores = 6.4748
CFS merit scores = 6.47724
CFS merit scores = 6.47974
CFS merit scores = 6.48143
CFS merit scores = 6.48282
CFS merit scores = 6.4844
CFS merit scores = 6.48608
CFS merit scores = 6.48703
CFS merit scores = 6.48745
CFS merit scores = 6.48635
CFS merit scores = 6.48548
CFS merit scores = 6.48368
CFS merit scores = 6.48085
CFS merit scores = 6.4782
CFS merit scores = 6.47514
CFS merit scores = 6.47223
CFS merit scores = 6.46951
CFS merit scores = 6.46716
CFS merit scores = 6.465
CFS merit scores = 6.46197
CFS merit scores = 6.45909
CFS merit scores = 6.45659
CFS merit scores = 6.45284
CFS merit scores = 6.44858
CFS merit scores = 6.4446
CFS merit scores = 6.44048
CFS merit scores = 6.43663
CFS merit scores = 6.4328
CFS merit scores = 6.42896
CFS merit scores = 6.42506
CFS merit scores = 6.42107
CFS merit scores = 6.41683
CFS merit scores = 6.41272
CFS merit scores = 6.40895
CFS merit scores = 6.40446
CFS merit scores = 6.39932
CFS merit scores = 6.39417
CFS merit scores = 6.38856
CFS merit scores = 6.38314
CFS merit scores = 6.37714
CFS merit scores = 6.37139
CFS merit scores = 6.36593
CFS merit scores = 6.36062
CFS merit scores = 6.35531
CFS merit scores = 6.34971
CFS merit scores = 6.34409
CFS merit scores = 6.33743
CFS merit scores = 6.33095
CFS merit scores = 6.32458
CFS merit scores = 6.31763
CFS merit scores = 6.31073
CFS merit scores = 6.30366
CFS merit scores = 6.29685
CFS merit scores = 6.29022
CFS merit scores = 6.28334
CFS merit scores = 6.27647
CFS merit scores = 6.26959
CFS merit scores = 6.26278
CFS merit scores = 6.25618
CFS merit scores = 6.24916
CFS merit scores = 6.24113
CFS merit scores = 6.2334
CFS merit scores = 6.22496
CFS merit scores = 6.21666
CFS merit scores = 6.20859
CFS merit scores = 6.20081
CFS merit scores = 6.1931
CFS merit scores = 6.18557
CFS merit scores = 6.17788
CFS merit scores = 6.16978
CFS merit scores = 6.16192
CFS merit scores = 6.15364
CFS merit scores = 6.14566
CFS merit scores = 6.13759
CFS merit scores = 6.12956
CFS merit scores = 6.12172
CFS merit scores = 6.1139
CFS merit scores = 6.10606
CFS merit scores = 6.09801
CFS merit scores = 6.09017
CFS merit scores = 6.08229
CFS merit scores = 6.07464
CFS merit scores = 6.06713
CFS merit scores = 6.0592
CFS merit scores = 6.05113
CFS merit scores = 6.04332
CFS merit scores = 6.03548
CFS merit scores = 6.02732
CFS merit scores = 6.01934
CFS merit scores = 6.0113
CFS merit scores = 6.00331
CFS merit scores = 5.99547
CFS merit scores = 5.98746
CFS merit scores = 5.97975
CFS merit scores = 5.97165
CFS merit scores = 5.96301
CFS merit scores = 5.95429
CFS merit scores = 5.94564
CFS merit scores = 5.93643
CFS merit scores = 5.92649
CFS merit scores = 5.91671
CFS merit scores = 5.90714
CFS merit scores = 5.89773
CFS merit scores = 5.88846
CFS merit scores = 5.87921
CFS merit scores = 5.86987
CFS merit scores = 5.86066
CFS merit scores = 5.85146
CFS merit scores = 5.84222
CFS merit scores = 5.83297
CFS merit scores = 5.82326
CFS merit scores = 5.81383
CFS merit scores = 5.80461
CFS merit scores = 5.79528
CFS merit scores = 5.78602
CFS merit scores = 5.77697
CFS merit scores = 5.76813
CFS merit scores = 5.75916
CFS merit scores = 5.75028
CFS merit scores = 5.74144
CFS merit scores = 5.73229
CFS merit scores = 5.72324
CFS merit scores = 5.71431
CFS merit scores = 5.70563
CFS merit scores = 5.69713
CFS merit scores = 5.68811
CFS merit scores = 5.67922
CFS merit scores = 5.67051
CFS merit scores = 5.66199
CFS merit scores = 5.65357
CFS merit scores = 5.64522
CFS merit scores = 5.6371
CFS merit scores = 5.62914
CFS merit scores = 5.6212
CFS merit scores = 5.61316
CFS merit scores = 5.60522
CFS merit scores = 5.59747
CFS merit scores = 5.58967
CFS merit scores = 5.58211
CFS merit scores = 5.57466
CFS merit scores = 5.56741
CFS merit scores = 5.56011
CFS merit scores = 5.55244
CFS merit scores = 5.54493
CFS merit scores = 5.53727
CFS merit scores = 5.52981
CFS merit scores = 5.5222
CFS merit scores = 5.51474
CFS merit scores = 5.50726
CFS merit scores = 5.4998
CFS merit scores = 5.49253
CFS merit scores = 5.4853
CFS merit scores = 5.47813
CFS merit scores = 5.47116
CFS merit scores = 5.46424
CFS merit scores = 5.4573
CFS merit scores = 5.45032
CFS merit scores = 5.44347
CFS merit scores = 5.43664
CFS merit scores = 5.42978
CFS merit scores = 5.4231
CFS merit scores = 5.41636
CFS merit scores = 5.40957
CFS merit scores = 5.40278
CFS merit scores = 5.39599
CFS merit scores = 5.38918
CFS merit scores = 5.3825
CFS merit scores = 5.37581
CFS merit scores = 5.36909
CFS merit scores = 5.36229
CFS merit scores = 5.35556
CFS merit scores = 5.34876
CFS merit scores = 5.34209
CFS merit scores = 5.33534
CFS merit scores = 5.32869
CFS merit scores = 5.3222
CFS merit scores = 5.31575
CFS merit scores = 5.30944
CFS merit scores = 5.30318
CFS merit scores = 5.29684
CFS merit scores = 5.29057
CFS merit scores = 5.28433
CFS merit scores = 5.27806
CFS merit scores = 5.27184
CFS merit scores = 5.26556
CFS merit scores = 5.25921
CFS merit scores = 5.25298
CFS merit scores = 5.24673
CFS merit scores = 5.24047
CFS merit scores = 5.23421
CFS merit scores = 5.22797
CFS merit scores = 5.22189
CFS merit scores = 5.21554
CFS merit scores = 5.2092
CFS merit scores = 5.20298
CFS merit scores = 5.19672
CFS merit scores = 5.19028
CFS merit scores = 5.18375
CFS merit scores = 5.17706
CFS merit scores = 5.17046
CFS merit scores = 5.16374
CFS merit scores = 5.1571
CFS merit scores = 5.15034
CFS merit scores = 5.14369
CFS merit scores = 5.13703
CFS merit scores = 5.13029
CFS merit scores = 5.12365
CFS merit scores = 5.11697
CFS merit scores = 5.1104
CFS merit scores = 5.10383
CFS merit scores = 5.09728
CFS merit scores = 5.09067
CFS merit scores = 5.08393
CFS merit scores = 5.07704
CFS merit scores = 5.07006
CFS merit scores = 5.06311
CFS merit scores = 5.05589
CFS merit scores = 5.04865
CFS merit scores = 5.04144
CFS merit scores = 5.0343
CFS merit scores = 5.02681
CFS merit scores = 5.01929
CFS merit scores = 5.01187
CFS merit scores = 5.00438
CFS merit scores = 4.99656
CFS merit scores = 4.98877
CFS merit scores = 4.98089
CFS merit scores = 4.97287
CFS merit scores = 4.96496
CFS merit scores = 4.95711
CFS merit scores = 4.94915
CFS merit scores = 4.94093
CFS merit scores = 4.93285
CFS merit scores = 4.92483
CFS merit scores = 4.9167
CFS merit scores = 4.90811
CFS merit scores = 4.89916
CFS merit scores = 4.89021
CFS merit scores = 4.88135
CFS merit scores = 4.87238
CFS merit scores = 4.86319
CFS merit scores = 4.85364
CFS merit scores = 4.84411
CFS merit scores = 4.83456
CFS merit scores = 4.82489
CFS merit scores = 4.81524
CFS merit scores = 4.80531
CFS merit scores = 4.79548
CFS merit scores = 4.78543
CFS merit scores = 4.77533
CFS merit scores = 4.76473
CFS merit scores = 4.75385
CFS merit scores = 4.74275
CFS merit scores = 4.73156
CFS merit scores = 4.7201
CFS merit scores = 4.70822
CFS merit scores = 4.69461
CFS merit scores = 4.67916
CFS merit scores = 4.66352
CFS merit scores = 4.6451
cnt = 1	feature = 56	correl = -0.353201	descr = Gibbs_of_Target_Sequence__Pos_20_Step_1
cnt = 2	feature = 54	correl = -0.179414	descr = Gibbs_of_Target_Sequence__Pos_18_Step_1
cnt = 3	feature = 247	correl = 0.130837	descr = N_Gram_CAA
cnt = 4	feature = 536	correl = -0.0829008	descr = N_Gram_GTCG
cnt = 5	feature = 394	correl = 0.101802	descr = N_Gram_GAAAG
cnt = 6	feature = 422	correl = 0.0670741	descr = N_Gram_GATAT
cnt = 7	feature = 653	correl = 0.0764455	descr = N_Gram_TGGGG
cnt = 8	feature = 417	correl = 0.116505	descr = N_Gram_GAGTC
cnt = 9	feature = 579	correl = 0.0757763	descr = N_Gram_TATAT
cnt = 10	feature = 413	correl = -0.0562514	descr = N_Gram_GAGAG
cnt = 11	feature = 392	correl = -0.0576625	descr = N_Gram_GAAAA
cnt = 12	feature = 321	correl = -0.049196	descr = N_Gram_CGACC
cnt = 13	feature = 407	correl = 0.0453462	descr = N_Gram_GACGG
cnt = 14	feature = 351	correl = 0.079212	descr = N_Gram_CGTGG
cnt = 15	feature = 516	correl = 0.0780126	descr = N_Gram_GGGTA
cnt = 16	feature = 598	correl = 0.0524015	descr = N_Gram_TCCCG
cnt = 17	feature = 628	correl = 0.0515069	descr = N_Gram_TGAAA
cnt = 18	feature = 578	correl = 0.0449751	descr = N_Gram_TATAG
cnt = 19	feature = 357	correl = 0.0568421	descr = N_Gram_CTACT
cnt = 20	feature = 336	correl = 0.0741223	descr = N_Gram_CGGAA
cnt = 21	feature = 360	correl = 0.0631922	descr = N_Gram_CTATA
cnt = 22	feature = 424	correl = -0.0556583	descr = N_Gram_GATCG
cnt = 23	feature = 526	correl = -0.0571564	descr = N_Gram_GGTTA
cnt = 24	feature = 259	correl = -0.0444717	descr = N_Gram_CACCC
cnt = 25	feature = 600	correl = 0.0473609	descr = N_Gram_TCCGA
cnt = 26	feature = 680	correl = 0.0447817	descr = N_Gram_TTCGA
cnt = 27	feature = 395	correl = -0.0590736	descr = N_Gram_GAAAT
cnt = 28	feature = 361	correl = 0.0806231	descr = N_Gram_CTATT
cnt = 29	feature = 545	correl = 0.0573403	descr = N_Gram_GTGCG
cnt = 30	feature = 356	correl = 0.0453462	descr = N_Gram_CTAAA
cnt = 31	feature = 304	correl = 0.0453462	descr = N_Gram_CCGCA
cnt = 32	feature = 255	correl = 0.0542035	descr = N_Gram_CACAG
cnt = 33	feature = 514	correl = 0.0453462	descr = N_Gram_GGGGT
cnt = 34	feature = 466	correl = 0.0453462	descr = N_Gram_GCGTA
cnt = 35	feature = 280	correl = -0.0497657	descr = N_Gram_CATGC
cnt = 36	feature = 494	correl = 0.0729795	descr = N_Gram_GGCCC
cnt = 37	feature = 218	correl = 0.0550219	descr = N_Gram_ATACA
cnt = 38	feature = 568	correl = -0.0463739	descr = N_Gram_TAACG
cnt = 39	feature = 620	correl = 0.0485708	descr = N_Gram_TCTCG
cnt = 40	feature = 222	correl = 0.0718812	descr = N_Gram_ATAGT
cnt = 41	feature = 439	correl = 0.119	descr = N_Gram_GCACT
cnt = 42	feature = 313	correl = 0.0676048	descr = N_Gram_CCTCA
cnt = 43	feature = 316	correl = 0.0606705	descr = N_Gram_CCTCT
cnt = 44	feature = 659	correl = 0.0577553	descr = N_Gram_TGTAA
cnt = 45	feature = 237	correl = 0.0443948	descr = N_Gram_ATGTG
cnt = 46	feature = 397	correl = -0.0439102	descr = N_Gram_GAAGG
cnt = 47	feature = 295	correl = 0.0711821	descr = N_Gram_CCCAC
cnt = 48	feature = 652	correl = 0.0503692	descr = N_Gram_TGGGA
cnt = 49	feature = 459	correl = -0.0485576	descr = N_Gram_GCGAC
cnt = 50	feature = 217	correl = -0.149135	descr = N_Gram_ATAAG
cnt = 51	feature = 464	correl = 0.0447246	descr = N_Gram_GCGGT
cnt = 52	feature = 538	correl = -0.0459506	descr = N_Gram_GTCGC
cnt = 53	feature = 510	correl = 0.0453462	descr = N_Gram_GGGCT
cnt = 54	feature = 688	correl = -0.0591405	descr = N_Gram_TTGAG
cnt = 55	feature = 458	correl = 0.138322	descr = N_Gram_GCCTT
cnt = 56	feature = 251	correl = 0.0622593	descr = N_Gram_CAAGC
cnt = 57	feature = 624	correl = -0.117639	descr = N_Gram_TCTTA
cnt = 58	feature = 426	correl = -0.0500458	descr = N_Gram_GATGC
cnt = 59	feature = 690	correl = 0.0594649	descr = N_Gram_TTGCA
cnt = 60	feature = 226	correl = -0.0567228	descr = N_Gram_ATCAT
cnt = 61	feature = 546	correl = 0.0580781	descr = N_Gram_GTGCT
cnt = 62	feature = 555	correl = 0.0453462	descr = N_Gram_GTTAA
cnt = 63	feature = 258	correl = 0.0833795	descr = N_Gram_CACCA
cnt = 64	feature = 312	correl = 0.0558015	descr = N_Gram_CCTAT
cnt = 65	feature = 340	correl = 0.0702472	descr = N_Gram_CGGCG
cnt = 66	feature = 436	correl = 0.073306	descr = N_Gram_GCAAT
cnt = 67	feature = 309	correl = -0.0732728	descr = N_Gram_CCGGT
cnt = 68	feature = 584	correl = 0.0472183	descr = N_Gram_TCAAA
cnt = 69	feature = 479	correl = 0.139855	descr = N_Gram_GGAAA
cnt = 70	feature = 531	correl = 0.0506518	descr = N_Gram_GTATA
cnt = 71	feature = 429	correl = -0.0605618	descr = N_Gram_GATTA
cnt = 72	feature = 612	correl = 0.0947339	descr = N_Gram_TCGGC
cnt = 73	feature = 558	correl = -0.0482855	descr = N_Gram_GTTCG
cnt = 74	feature = 331	correl = 0.101505	descr = N_Gram_CGCCG
cnt = 75	feature = 241	correl = 0.0446791	descr = N_Gram_ATTGG
cnt = 76	feature = 484	correl = 0.0641909	descr = N_Gram_GGACG
cnt = 77	feature = 315	correl = 0.0608474	descr = N_Gram_CCTCG
cnt = 78	feature = 284	correl = 0.0519672	descr = N_Gram_CCAAT
cnt = 79	feature = 636	correl = -0.0472414	descr = N_Gram_TGATC
cnt = 80	feature = 664	correl = 0.131051	descr = N_Gram_TGTGG
cnt = 81	feature = 455	correl = -0.0562514	descr = N_Gram_GCCGT
cnt = 82	feature = 431	correl = -0.0897428	descr = N_Gram_GATTT
cnt = 83	feature = 373	correl = 0.0486288	descr = N_Gram_CTGAG
cnt = 84	feature = 434	correl = 0.0612091	descr = N_Gram_GCAAA
cnt = 85	feature = 601	correl = -0.0977886	descr = N_Gram_TCCGC
cnt = 86	feature = 574	correl = 0.0729653	descr = N_Gram_TACGA
cnt = 87	feature = 327	correl = -0.0446597	descr = N_Gram_CGATC
cnt = 88	feature = 517	correl = 0.093386	descr = N_Gram_GGGTC
cnt = 89	feature = 687	correl = -0.051154	descr = N_Gram_TTGAA
cnt = 90	feature = 703	correl = -0.0503227	descr = N_Gram_TTTTG
cnt = 91	feature = 317	correl = 0.0652478	descr = N_Gram_CCTGC
cnt = 92	feature = 616	correl = 0.0568421	descr = N_Gram_TCTAC
cnt = 93	feature = 440	correl = -0.0721949	descr = N_Gram_GCAGA
cnt = 94	feature = 252	correl = 0.0974183	descr = N_Gram_CAAGG
cnt = 95	feature = 271	correl = 0.0629797	descr = N_Gram_CAGGA
cnt = 96	feature = 382	correl = 0.0499655	descr = N_Gram_CTTCC
cnt = 97	feature = 219	correl = -0.0501446	descr = N_Gram_ATACT
cnt = 98	feature = 448	correl = 0.0704377	descr = N_Gram_GCCAG
cnt = 99	feature = 512	correl = 0.0679232	descr = N_Gram_GGGGC
cnt = 100	feature = 518	correl = -0.0529673	descr = N_Gram_GGGTT
cnt = 101	feature = 468	correl = 0.118123	descr = N_Gram_GCGTG
cnt = 102	feature = 278	correl = -0.0611866	descr = N_Gram_CATCG
cnt = 103	feature = 224	correl = 0.0864478	descr = N_Gram_ATATA
cnt = 104	feature = 450	correl = 0.0515042	descr = N_Gram_GCCCA
cnt = 105	feature = 681	correl = -0.0558762	descr = N_Gram_TTCGG
cnt = 106	feature = 633	correl = 0.0801463	descr = N_Gram_TGAGT
cnt = 107	feature = 640	correl = 0.107159	descr = N_Gram_TGCAA
cnt = 108	feature = 342	correl = 0.0869933	descr = N_Gram_CGGGA
cnt = 109	feature = 322	correl = -0.0717699	descr = N_Gram_CGACG
cnt = 110	feature = 635	correl = 0.0545243	descr = N_Gram_TGATA
cnt = 111	feature = 370	correl = 0.0718503	descr = N_Gram_CTCGG
cnt = 112	feature = 228	correl = -0.0524821	descr = N_Gram_ATCCT
cnt = 113	feature = 442	correl = 0.099163	descr = N_Gram_GCAGT
cnt = 114	feature = 285	correl = 0.0600075	descr = N_Gram_CCACC
cnt = 115	feature = 504	correl = 0.0641909	descr = N_Gram_GGGAC
cnt = 116	feature = 576	correl = -0.0623623	descr = N_Gram_TAGAT
cnt = 117	feature = 353	correl = -0.0473352	descr = N_Gram_CGTTC
cnt = 118	feature = 291	correl = 0.0676408	descr = N_Gram_CCATC
cnt = 119	feature = 654	correl = 0.0767751	descr = N_Gram_TGGGT
cnt = 120	feature = 656	correl = 0.0554953	descr = N_Gram_TGGTA
cnt = 121	feature = 386	correl = 0.0910274	descr = N_Gram_CTTGG
cnt = 122	feature = 527	correl = 0.0914936	descr = N_Gram_GGTTG
cnt = 123	feature = 244	correl = -0.0769311	descr = N_Gram_ATTTG
cnt = 124	feature = 572	correl = -0.151264	descr = N_Gram_TAAGT
cnt = 125	feature = 691	correl = -0.158357	descr = N_Gram_TTGCG
cnt = 126	feature = 387	correl = 0.0654821	descr = N_Gram_CTTGT
cnt = 127	feature = 380	correl = -0.112116	descr = N_Gram_CTTAT
cnt = 128	feature = 136	correl = -0.0552547	descr = N_Gram_AATCA
cnt = 129	feature = 350	correl = 0.106189	descr = N_Gram_CGTGC
cnt = 130	feature = 661	correl = 0.0466068	descr = N_Gram_TGTCC
cnt = 131	feature = 249	correl = 0.0635672	descr = N_Gram_CAAAG
cnt = 132	feature = 451	correl = 0.0737958	descr = N_Gram_GCCCG
cnt = 133	feature = 457	correl = 0.0805039	descr = N_Gram_GCCTC
cnt = 134	feature = 364	correl = 0.0713122	descr = N_Gram_CTCAC
cnt = 135	feature = 483	correl = 0.110261	descr = N_Gram_GGACC
cnt = 136	feature = 677	correl = 0.0567785	descr = N_Gram_TTCAG
cnt = 137	feature = 508	correl = 0.107561	descr = N_Gram_GGGCC
cnt = 138	feature = 314	correl = -0.129731	descr = N_Gram_CCTCC
cnt = 139	feature = 376	correl = 0.0563687	descr = N_Gram_CTGGG
cnt = 140	feature = 365	correl = -0.0792641	descr = N_Gram_CTCAT
cnt = 141	feature = 325	correl = -0.0905903	descr = N_Gram_CGAGT
cnt = 142	feature = 614	correl = -0.0485637	descr = N_Gram_TCGTC
cnt = 143	feature = 416	correl = 0.0589398	descr = N_Gram_GAGGT
cnt = 144	feature = 363	correl = 0.056201	descr = N_Gram_CTCAA
cnt = 145	feature = 700	correl = -0.0751545	descr = N_Gram_TTTGG
cnt = 146	feature = 463	correl = 0.0601642	descr = N_Gram_GCGGG
cnt = 147	feature = 441	correl = 0.0475023	descr = N_Gram_GCAGC
cnt = 148	feature = 520	correl = -0.0673475	descr = N_Gram_GGTAA
cnt = 149	feature = 283	correl = 0.0668142	descr = N_Gram_CCAAG
cnt = 150	feature = 231	correl = 0.0803255	descr = N_Gram_ATCTG
cnt = 151	feature = 267	correl = -0.0638971	descr = N_Gram_CAGAA
cnt = 152	feature = 324	correl = 0.086002	descr = N_Gram_CGAGG
cnt = 153	feature = 648	correl = 0.112615	descr = N_Gram_TGGCC
cnt = 154	feature = 274	correl = 0.133118	descr = N_Gram_CAGTG
cnt = 155	feature = 563	correl = -0.0489243	descr = N_Gram_GTTGT
cnt = 156	feature = 235	correl = -0.0655336	descr = N_Gram_ATGCT
cnt = 157	feature = 453	correl = 0.0589525	descr = N_Gram_GCCGC
cnt = 158	feature = 501	correl = 0.125627	descr = N_Gram_GGCTT
cnt = 159	feature = 396	correl = 0.108301	descr = N_Gram_GAAGA
cnt = 160	feature = 488	correl = -0.105065	descr = N_Gram_GGATC
cnt = 161	feature = 377	correl = 0.0594056	descr = N_Gram_CTGTG
cnt = 162	feature = 318	correl = -0.0584729	descr = N_Gram_CCTTC
cnt = 163	feature = 499	correl = 0.0703178	descr = N_Gram_GGCGG
cnt = 164	feature = 232	correl = 0.051437	descr = N_Gram_ATCTT
cnt = 165	feature = 411	correl = -0.0481458	descr = N_Gram_GAGA
cnt = 166	feature = 435	correl = 0.0934799	descr = N_Gram_GCAAC
cnt = 167	feature = 505	correl = 0.10458	descr = N_Gram_GGGAG
cnt = 168	feature = 263	correl = -0.0642739	descr = N_Gram_CACGA
cnt = 169	feature = 596	correl = 0.0667987	descr = N_Gram_TCCC
cnt = 170	feature = 649	correl = -0.0590997	descr = N_Gram_TGGCG
cnt = 171	feature = 644	correl = -0.158141	descr = N_Gram_TGCGT
cnt = 172	feature = 335	correl = 0.0450802	descr = N_Gram_CGGA
cnt = 173	feature = 388	correl = 0.0457856	descr = N_Gram_CTTTA
cnt = 174	feature = 657	correl = 0.0694491	descr = N_Gram_TGGTC
cnt = 175	feature = 399	correl = -0.0466347	descr = N_Gram_GAATA
cnt = 176	feature = 473	correl = 0.0663734	descr = N_Gram_GCTGC
cnt = 177	feature = 695	correl = 0.0458209	descr = N_Gram_TTGTT
cnt = 178	feature = 580	correl = -0.0484539	descr = N_Gram_TATT
cnt = 179	feature = 277	correl = 0.101152	descr = N_Gram_CATCC
cnt = 180	feature = 301	correl = 0.0711427	descr = N_Gram_CCCGG
cnt = 181	feature = 587	correl = 0.0993655	descr = N_Gram_TCACC
cnt = 182	feature = 618	correl = -0.0701702	descr = N_Gram_TCTCA
cnt = 183	feature = 390	correl = 0.104142	descr = N_Gram_CTTTG
cnt = 184	feature = 602	correl = -0.0855062	descr = N_Gram_TCCGG
cnt = 185	feature = 343	correl = 0.137662	descr = N_Gram_CGGGC
cnt = 186	feature = 160	correl = -0.0481433	descr = N_Gram_ACGAT
cnt = 187	feature = 391	correl = 0.0793839	descr = N_Gram_GAAA
cnt = 188	feature = 24	correl = -0.0572736	descr = Position_Specific_Bin_Base_11_Base_G
cnt = 189	feature = 437	correl = 0.122173	descr = N_Gram_GCAC
cnt = 190	feature = 207	correl = -0.154201	descr = N_Gram_AGTCT
cnt = 191	feature = 10	correl = 0.0634696	descr = Position_Specific_Bin_Base_3_Base_C
cnt = 192	feature = 467	correl = -0.131884	descr = N_Gram_GCGTC
cnt = 193	feature = 223	correl = 0.0476593	descr = N_Gram_ATAT
cnt = 194	feature = 29	correl = -0.0510556	descr = Position_Specific_Bin_Base_13_Base_A
cnt = 195	feature = 303	correl = 0.0467344	descr = N_Gram_CCGA
cnt = 196	feature = 460	correl = 0.0719566	descr = N_Gram_GCGCC
cnt = 197	feature = 18	correl = 0.0645701	descr = Position_Specific_Bin_Base_7_Base_T
cnt = 198	feature = 632	correl = -0.0665266	descr = N_Gram_TGAGG
cnt = 199	feature = 11	correl = -0.142041	descr = Position_Specific_Bin_Base_5_Base_A
cnt = 200	feature = 234	correl = -0.0954343	descr = N_Gram_ATGC
cnt = 201	feature = 36	correl = -0.0603416	descr = Position_Specific_Bin_Base_17_Base_A
cnt = 202	feature = 418	correl = -0.0845491	descr = N_Gram_GAGTT
cnt = 203	feature = 19	correl = -0.0654154	descr = Position_Specific_Bin_Base_8_Base_C
cnt = 204	feature = 265	correl = 0.0541497	descr = N_Gram_CACT
cnt = 205	feature = 279	correl = 0.110125	descr = N_Gram_CATCT
cnt = 206	feature = 69	correl = 0.0955724	descr = Fold_of_RNAi_Sequence_Pos_13
cnt = 207	feature = 23	correl = 0.0642312	descr = Position_Specific_Bin_Base_10_Base_T
cnt = 208	feature = 28	correl = -0.132365	descr = Position_Specific_Bin_Base_12_Base_T
cnt = 209	feature = 425	correl = -0.106802	descr = N_Gram_GATCT
cnt = 210	feature = 21	correl = 0.0640465	descr = Position_Specific_Bin_Base_9_Base_G
cnt = 211	feature = 16	correl = 0.0476967	descr = Position_Specific_Bin_Base_6_Base_T
cnt = 212	feature = 481	correl = 0.0444349	descr = N_Gram_GGAAG
cnt = 213	feature = 547	correl = 0.153445	descr = N_Gram_GTGG
cnt = 214	feature = 379	correl = -0.0653101	descr = N_Gram_CTTA
cnt = 215	feature = 20	correl = 0.0782312	descr = Position_Specific_Bin_Base_8_Base_T
cnt = 216	feature = 375	correl = 0.106193	descr = N_Gram_CTGCA
cnt = 217	feature = 8	correl = 0.0776161	descr = Position_Specific_Bin_Base_2_Base_T
cnt = 218	feature = 605	correl = -0.0873015	descr = N_Gram_TCCTC
cnt = 219	feature = 456	correl = 0.0968796	descr = N_Gram_GCCT
cnt = 220	feature = 13	correl = 0.0708226	descr = Position_Specific_Bin_Base_5_Base_G
cnt = 221	feature = 355	correl = 0.0757138	descr = N_Gram_CTA
cnt = 222	feature = 31	correl = -0.104449	descr = Position_Specific_Bin_Base_14_Base_A
cnt = 223	feature = 80	correl = 0.0622439	descr = Xue_Structure_Feature_C010
cnt = 224	feature = 551	correl = 0.0913925	descr = N_Gram_GTGT
cnt = 225	feature = 105	correl = -0.0587574	descr = Fold_of_Target_NoBeginbrace_noends_Pos_8
cnt = 226	feature = 250	correl = 0.0699619	descr = N_Gram_CAAG
cnt = 227	feature = 67	correl = 0.0596054	descr = Fold_of_RNAi_Sequence_Pos_11
cnt = 228	feature = 651	correl = 0.116684	descr = N_Gram_TGGG
cnt = 229	feature = 475	correl = 0.0538052	descr = N_Gram_GCTT
cnt = 230	feature = 30	correl = 0.107969	descr = Position_Specific_Bin_Base_13_Base_C
cnt = 231	feature = 14	correl = -0.107903	descr = Position_Specific_Bin_Base_6_Base_A
cnt = 232	feature = 595	correl = -0.171466	descr = N_Gram_TCCAG
cnt = 233	feature = 428	correl = -0.0547407	descr = N_Gram_GATT
cnt = 234	feature = 38	correl = -0.0717014	descr = Position_Specific_Bin_Base_17_Base_T
cnt = 235	feature = 610	correl = -0.116423	descr = N_Gram_TCGAG
cnt = 236	feature = 27	correl = 0.0717415	descr = Position_Specific_Bin_Base_12_Base_G
cnt = 237	feature = 208	correl = 0.0521898	descr = N_Gram_AGTG
cnt = 238	feature = 32	correl = 0.107781	descr = Position_Specific_Bin_Base_14_Base_T
cnt = 239	feature = 47	correl = -0.0733237	descr = Gibbs_of_Target_Sequence__Pos_5_Step_1
cnt = 240	feature = 17	correl = -0.0526982	descr = Position_Specific_Bin_Base_7_Base_A
cnt = 241	feature = 541	correl = -0.0968349	descr = N_Gram_GTCTT
cnt = 242	feature = 35	correl = 0.1196	descr = Position_Specific_Bin_Base_16_Base_C
cnt = 243	feature = 655	correl = 0.0840314	descr = N_Gram_TGGT
cnt = 244	feature = 472	correl = 0.0703417	descr = N_Gram_GCTG
cnt = 245	feature = 447	correl = 0.0480186	descr = N_Gram_GCCA
cnt = 246	feature = 15	correl = 0.118233	descr = Position_Specific_Bin_Base_6_Base_C
cnt = 247	feature = 525	correl = 0.0601741	descr = N_Gram_GGTT
cnt = 248	feature = 326	correl = -0.0442609	descr = N_Gram_CGAT
cnt = 249	feature = 214	correl = -0.101767	descr = N_Gram_AGTTT
cnt = 250	feature = 521	correl = 0.0675364	descr = N_Gram_GGTC
cnt = 251	feature = 626	correl = -0.0621569	descr = N_Gram_TCTTG
cnt = 252	feature = 71	correl = 0.0619605	descr = Fold_of_RNAi_Sequence_Pos_15
cnt = 253	feature = 606	correl = -0.108429	descr = N_Gram_TCCTT
cnt = 254	feature = 337	correl = 0.112002	descr = N_Gram_CGGC
cnt = 255	feature = 68	correl = 0.10223	descr = Fold_of_RNAi_Sequence_Pos_12
cnt = 256	feature = 511	correl = 0.0688865	descr = N_Gram_GGGG
cnt = 257	feature = 233	correl = -0.0542312	descr = N_Gram_ATGA
cnt = 258	feature = 500	correl = 0.0539491	descr = N_Gram_GGCT
cnt = 259	feature = 34	correl = -0.120144	descr = Position_Specific_Bin_Base_16_Base_A
cnt = 260	feature = 39	correl = -0.272883	descr = Position_Specific_Bin_Base_18_Base_A
cnt = 261	feature = 662	correl = 0.10002	descr = N_Gram_TGTG
cnt = 262	feature = 51	correl = -0.0948196	descr = Gibbs_of_Target_Sequence__Pos_13_Step_1
cnt = 263	feature = 560	correl = 0.0646237	descr = N_Gram_GTTG
cnt = 264	feature = 529	correl = 0.0524988	descr = N_Gram_GTAA
cnt = 265	feature = 33	correl = 0.0550113	descr = Position_Specific_Bin_Base_15_Base_C
cnt = 266	feature = 74	correl = -0.0611569	descr = Xue_Structure_Feature_A110
cnt = 267	feature = 66	correl = 0.114137	descr = Fold_of_RNAi_Sequence_Pos_9
cnt = 268	feature = 281	correl = 0.0727402	descr = N_Gram_CCAA
cnt = 269	feature = 625	correl = -0.132252	descr = N_Gram_TCTTC
cnt = 270	feature = 348	correl = -0.130565	descr = N_Gram_CGTCG
cnt = 271	feature = 76	correl = 0.122089	descr = Xue_Structure_Feature_A101
cnt = 272	feature = 272	correl = 0.131904	descr = N_Gram_CAGT
cnt = 273	feature = 12	correl = 0.10338	descr = Position_Specific_Bin_Base_5_Base_C
cnt = 274	feature = 389	correl = -0.0535046	descr = N_Gram_CTTTC
cnt = 275	feature = 308	correl = 0.121247	descr = N_Gram_CCGGG
cnt = 276	feature = 270	correl = -0.138749	descr = N_Gram_CAGCT
cnt = 277	feature = 423	correl = -0.126839	descr = N_Gram_GATC
cnt = 278	feature = 686	correl = -0.0544068	descr = N_Gram_TTGA
cnt = 279	feature = 46	correl = 0.0708243	descr = Gibbs_of_Target_Sequence__Pos_3_Step_1
cnt = 280	feature = 478	correl = 0.0756026	descr = N_Gram_GGAA
cnt = 281	feature = 591	correl = -0.0490921	descr = N_Gram_TCAT
cnt = 282	feature = 643	correl = -0.147022	descr = N_Gram_TGCG
cnt = 283	feature = 41	correl = 0.293721	descr = Position_Specific_Bin_Base_18_Base_G
cnt = 284	feature = 60	correl = 0.160396	descr = Fold_of_RNAi_Sequence_Pos_0
cnt = 285	feature = 492	correl = 0.161677	descr = N_Gram_GGCC
cnt = 286	feature = 75	correl = 0.0667554	descr = Xue_Structure_Feature_A100
cnt = 287	feature = 53	correl = -0.106536	descr = Gibbs_of_Target_Sequence__Pos_17_Step_1
cnt = 288	feature = 544	correl = 0.0453464	descr = N_Gram_GTGC
cnt = 289	feature = 70	correl = 0.0676775	descr = Fold_of_RNAi_Sequence_Pos_14
cnt = 290	feature = 689	correl = -0.0849937	descr = N_Gram_TTGC
cnt = 291	feature = 540	correl = -0.0907469	descr = N_Gram_GTCT
cnt = 292	feature = 276	correl = 0.0801075	descr = N_Gram_CATC
cnt = 293	feature = 647	correl = 0.0705965	descr = N_Gram_TGGC
cnt = 294	feature = 704	correl = -0.094943	descr = N_Gram_TTTTT
cnt = 295	feature = 608	correl = -0.0801673	descr = N_Gram_TCGA
cnt = 296	feature = 461	correl = 0.0705884	descr = N_Gram_GCGG
cnt = 297	feature = 72	correl = 0.0668907	descr = Fold_of_RNAi_Sequence_Pos_16
cnt = 298	feature = 683	correl = -0.212999	descr = N_Gram_TTCTC
cnt = 299	feature = 55	correl = -0.307746	descr = Gibbs_of_Target_Sequence__Pos_19_Step_1
cnt = 300	feature = 73	correl = 0.0712512	descr = Xue_Structure_Feature_A111
cnt = 301	feature = 594	correl = -0.113573	descr = N_Gram_TCCA
cnt = 302	feature = 599	correl = -0.0681458	descr = N_Gram_TCCG
cnt = 303	feature = 432	correl = 0.146631	descr = N_Gram_GCA
cnt = 304	feature = 292	correl = 0.0527339	descr = N_Gram_CCC
cnt = 305	feature = 211	correl = -0.0483691	descr = N_Gram_AGTT
cnt = 306	feature = 62	correl = 0.147955	descr = Fold_of_RNAi_Sequence_Pos_2
cnt = 307	feature = 79	correl = 0.0584143	descr = Xue_Structure_Feature_C011
cnt = 308	feature = 254	correl = 0.0645214	descr = N_Gram_CAC
cnt = 309	feature = 603	correl = -0.100749	descr = N_Gram_TCCT
cnt = 310	feature = 497	correl = 0.0564006	descr = N_Gram_GGCG
cnt = 311	feature = 619	correl = -0.115604	descr = N_Gram_TCTCC
cnt = 312	feature = 64	correl = 0.0485876	descr = Fold_of_RNAi_Sequence_Pos_4
cnt = 313	feature = 627	correl = -0.0770555	descr = N_Gram_TGA
cnt = 314	feature = 702	correl = -0.133017	descr = N_Gram_TTTTC
cnt = 315	feature = 61	correl = 0.185591	descr = Fold_of_RNAi_Sequence_Pos_1
cnt = 316	feature = 383	correl = -0.203289	descr = N_Gram_CTTCT
cnt = 317	feature = 306	correl = 0.0474194	descr = N_Gram_CCGG
cnt = 318	feature = 645	correl = 0.109526	descr = N_Gram_TGG
cnt = 319	feature = 465	correl = -0.0799468	descr = N_Gram_GCGT
cnt = 320	feature = 419	correl = -0.0479912	descr = N_Gram_GAT
cnt = 321	feature = 78	correl = 0.090984	descr = Xue_Structure_Feature_C110
cnt = 322	feature = 225	correl = -0.0561611	descr = N_Gram_ATC
cnt = 323	feature = 638	correl = -0.0590736	descr = N_Gram_TGC
cnt = 324	feature = 701	correl = -0.12353	descr = N_Gram_TTTT
cnt = 325	feature = 86	correl = 0.0742608	descr = Xue_Structure_Feature_G011
cnt = 326	feature = 341	correl = 0.109567	descr = N_Gram_CGGG
cnt = 327	feature = 565	correl = -0.062562	descr = N_Gram_TA
cnt = 328	feature = 77	correl = 0.0861776	descr = Xue_Structure_Feature_C111
cnt = 329	feature = 378	correl = -0.0990588	descr = N_Gram_CTT
cnt = 330	feature = 446	correl = 0.0867499	descr = N_Gram_GCC
cnt = 331	feature = 83	correl = 0.128216	descr = Xue_Structure_Feature_G110
cnt = 332	feature = 246	correl = 0.106236	descr = N_Gram_CA
cnt = 333	feature = 366	correl = -0.149367	descr = N_Gram_CTCC
cnt = 334	feature = 697	correl = -0.12556	descr = N_Gram_TTTC
cnt = 335	feature = 615	correl = -0.124099	descr = N_Gram_TCT
cnt = 336	feature = 82	correl = 0.111591	descr = Xue_Structure_Feature_G111
cnt = 337	feature = 623	correl = -0.126918	descr = N_Gram_TCTT
cnt = 338	feature = 666	correl = -0.129919	descr = N_Gram_TT
cnt = 339	feature = 59	correl = -0.0780818	descr = PF_RNAi_Fold_3'Free_Count
cnt = 340	feature = 334	correl = 0.0832065	descr = N_Gram_CGG
cnt = 341	feature = 674	correl = -0.157725	descr = N_Gram_TTC
cnt = 342	feature = 58	correl = -0.141089	descr = PF_RNAi_Fold_5'Free_Count
cnt = 343	feature = 476	correl = 0.178395	descr = N_Gram_GG
cnt = 344	feature = 57	correl = -0.188459	descr = PF_RNAi_Fold_Energy
cnt = 345	feature = 81	correl = -0.111912	descr = Xue_Structure_Feature_C000
cnt = 346	feature = 43	correl = -0.180997	descr = Gibbs_of_Target_Sequence_
num rows = 521
num_elements = 180787
*
optimization finished, #iter = 638
nu = 0.503558
obj = -38.355306, rho = -0.399168
nSV = 378, nBSV = 178
num rows = 58
num_elements = 20126
*
optimization finished, #iter = 53
nu = 0.542839
obj = -4.821781, rho = -0.541334
nSV = 49, nBSV = 14
*
optimization finished, #iter = 638
nu = 0.503558
obj = -38.355306, rho = -0.399168
nSV = 378, nBSV = 178
CFS merit scores = 1.34741
CFS merit scores = 1.58079
CFS merit scores = 1.83129
CFS merit scores = 2.06097
CFS merit scores = 2.25615
CFS merit scores = 2.43341
CFS merit scores = 2.60002
CFS merit scores = 2.7565
CFS merit scores = 2.9037
CFS merit scores = 3.04361
CFS merit scores = 3.17699
CFS merit scores = 3.30405
CFS merit scores = 3.4263
CFS merit scores = 3.5415
CFS merit scores = 3.65162
CFS merit scores = 3.7567
CFS merit scores = 3.85709
CFS merit scores = 3.95396
CFS merit scores = 4.0476
CFS merit scores = 4.1384
CFS merit scores = 4.22628
CFS merit scores = 4.31137
CFS merit scores = 4.39347
CFS merit scores = 4.47278
CFS merit scores = 4.54999
CFS merit scores = 4.62563
CFS merit scores = 4.69881
CFS merit scores = 4.76969
CFS merit scores = 4.83611
CFS merit scores = 4.8998
CFS merit scores = 4.96215
CFS merit scores = 5.02244
CFS merit scores = 5.08111
CFS merit scores = 5.13767
CFS merit scores = 5.19216
CFS merit scores = 5.24474
CFS merit scores = 5.29587
CFS merit scores = 5.34547
CFS merit scores = 5.39313
CFS merit scores = 5.43938
CFS merit scores = 5.48231
CFS merit scores = 5.52402
CFS merit scores = 5.56181
CFS merit scores = 5.59859
CFS merit scores = 5.6324
CFS merit scores = 5.66528
CFS merit scores = 5.69494
CFS merit scores = 5.72257
CFS merit scores = 5.74885
CFS merit scores = 5.77202
CFS merit scores = 5.79293
CFS merit scores = 5.81328
CFS merit scores = 5.83327
CFS merit scores = 5.85301
CFS merit scores = 5.87224
CFS merit scores = 5.89068
CFS merit scores = 5.9086
CFS merit scores = 5.92362
CFS merit scores = 5.9378
CFS merit scores = 5.95191
CFS merit scores = 5.96494
CFS merit scores = 5.97709
CFS merit scores = 5.98759
CFS merit scores = 5.99581
CFS merit scores = 6.00445
CFS merit scores = 6.01304
CFS merit scores = 6.02177
CFS merit scores = 6.03032
CFS merit scores = 6.03896
CFS merit scores = 6.04802
CFS merit scores = 6.05707
CFS merit scores = 6.06554
CFS merit scores = 6.07245
CFS merit scores = 6.07829
CFS merit scores = 6.08403
CFS merit scores = 6.09027
CFS merit scores = 6.09663
CFS merit scores = 6.10196
CFS merit scores = 6.10779
CFS merit scores = 6.11384
CFS merit scores = 6.11879
CFS merit scores = 6.12333
CFS merit scores = 6.12803
CFS merit scores = 6.13197
CFS merit scores = 6.13531
CFS merit scores = 6.13664
CFS merit scores = 6.13801
CFS merit scores = 6.13901
CFS merit scores = 6.13966
CFS merit scores = 6.13964
CFS merit scores = 6.13998
CFS merit scores = 6.14072
CFS merit scores = 6.14078
CFS merit scores = 6.14128
CFS merit scores = 6.1414
CFS merit scores = 6.14156
CFS merit scores = 6.14063
CFS merit scores = 6.13927
CFS merit scores = 6.13681
CFS merit scores = 6.13464
CFS merit scores = 6.13111
CFS merit scores = 6.12748
CFS merit scores = 6.12414
CFS merit scores = 6.11997
CFS merit scores = 6.11588
CFS merit scores = 6.11225
CFS merit scores = 6.10876
CFS merit scores = 6.10549
CFS merit scores = 6.10247
CFS merit scores = 6.09915
CFS merit scores = 6.09598
CFS merit scores = 6.09303
CFS merit scores = 6.08896
CFS merit scores = 6.08496
CFS merit scores = 6.08092
CFS merit scores = 6.07595
CFS merit scores = 6.07019
CFS merit scores = 6.06465
CFS merit scores = 6.05883
CFS merit scores = 6.05342
CFS merit scores = 6.04815
CFS merit scores = 6.04262
CFS merit scores = 6.03726
CFS merit scores = 6.03157
CFS merit scores = 6.02581
CFS merit scores = 6.01999
CFS merit scores = 6.01432
CFS merit scores = 6.00803
CFS merit scores = 6.00192
CFS merit scores = 5.99569
CFS merit scores = 5.98957
CFS merit scores = 5.98342
CFS merit scores = 5.97627
CFS merit scores = 5.9694
CFS merit scores = 5.96265
CFS merit scores = 5.95624
CFS merit scores = 5.94914
CFS merit scores = 5.94198
CFS merit scores = 5.93476
CFS merit scores = 5.92764
CFS merit scores = 5.91994
CFS merit scores = 5.91256
CFS merit scores = 5.90542
CFS merit scores = 5.89846
CFS merit scores = 5.8915
CFS merit scores = 5.88355
CFS merit scores = 5.87596
CFS merit scores = 5.86849
CFS merit scores = 5.86046
CFS merit scores = 5.85254
CFS merit scores = 5.84465
CFS merit scores = 5.83695
CFS merit scores = 5.8295
CFS merit scores = 5.82158
CFS merit scores = 5.81364
CFS merit scores = 5.80568
CFS merit scores = 5.79799
CFS merit scores = 5.79004
CFS merit scores = 5.78187
CFS merit scores = 5.77385
CFS merit scores = 5.76598
CFS merit scores = 5.75832
CFS merit scores = 5.75068
CFS merit scores = 5.74286
CFS merit scores = 5.73527
CFS merit scores = 5.7277
CFS merit scores = 5.71996
CFS merit scores = 5.71246
CFS merit scores = 5.70516
CFS merit scores = 5.69796
CFS merit scores = 5.69061
CFS merit scores = 5.68265
CFS merit scores = 5.67465
CFS merit scores = 5.66666
CFS merit scores = 5.65899
CFS merit scores = 5.65129
CFS merit scores = 5.64386
CFS merit scores = 5.63614
CFS merit scores = 5.62833
CFS merit scores = 5.6208
CFS merit scores = 5.61341
CFS merit scores = 5.60612
CFS merit scores = 5.59902
CFS merit scores = 5.59217
CFS merit scores = 5.58537
CFS merit scores = 5.57847
CFS merit scores = 5.5716
CFS merit scores = 5.56482
CFS merit scores = 5.55799
CFS merit scores = 5.55143
CFS merit scores = 5.54449
CFS merit scores = 5.53748
CFS merit scores = 5.53058
CFS merit scores = 5.52378
CFS merit scores = 5.51702
CFS merit scores = 5.51038
CFS merit scores = 5.50401
CFS merit scores = 5.49749
CFS merit scores = 5.49089
CFS merit scores = 5.48401
CFS merit scores = 5.4773
CFS merit scores = 5.47055
CFS merit scores = 5.46389
CFS merit scores = 5.45744
CFS merit scores = 5.4509
CFS merit scores = 5.44438
CFS merit scores = 5.43798
CFS merit scores = 5.43145
CFS merit scores = 5.42502
CFS merit scores = 5.41855
CFS merit scores = 5.4121
CFS merit scores = 5.40558
CFS merit scores = 5.39916
CFS merit scores = 5.39267
CFS merit scores = 5.3862
CFS merit scores = 5.3796
CFS merit scores = 5.37307
CFS merit scores = 5.36666
CFS merit scores = 5.36023
CFS merit scores = 5.35384
CFS merit scores = 5.34755
CFS merit scores = 5.34138
CFS merit scores = 5.33517
CFS merit scores = 5.32908
CFS merit scores = 5.32305
CFS merit scores = 5.31705
CFS merit scores = 5.31118
CFS merit scores = 5.30521
CFS merit scores = 5.29926
CFS merit scores = 5.29343
CFS merit scores = 5.28779
CFS merit scores = 5.28204
CFS merit scores = 5.27617
CFS merit scores = 5.2704
CFS merit scores = 5.26444
CFS merit scores = 5.25856
CFS merit scores = 5.25268
CFS merit scores = 5.24678
CFS merit scores = 5.24096
CFS merit scores = 5.23494
CFS merit scores = 5.22896
CFS merit scores = 5.22306
CFS merit scores = 5.21708
CFS merit scores = 5.21111
CFS merit scores = 5.20524
CFS merit scores = 5.19948
CFS merit scores = 5.19375
CFS merit scores = 5.18805
CFS merit scores = 5.18244
CFS merit scores = 5.17692
CFS merit scores = 5.17131
CFS merit scores = 5.16562
CFS merit scores = 5.1599
CFS merit scores = 5.15426
CFS merit scores = 5.14868
CFS merit scores = 5.14293
CFS merit scores = 5.13719
CFS merit scores = 5.13154
CFS merit scores = 5.12593
CFS merit scores = 5.12015
CFS merit scores = 5.11437
CFS merit scores = 5.10851
CFS merit scores = 5.10274
CFS merit scores = 5.09705
CFS merit scores = 5.09146
CFS merit scores = 5.08571
CFS merit scores = 5.07997
CFS merit scores = 5.0744
CFS merit scores = 5.06875
CFS merit scores = 5.06289
CFS merit scores = 5.0568
CFS merit scores = 5.0507
CFS merit scores = 5.04417
CFS merit scores = 5.03765
CFS merit scores = 5.03114
CFS merit scores = 5.02445
CFS merit scores = 5.01788
CFS merit scores = 5.01104
CFS merit scores = 5.00425
CFS merit scores = 4.9974
CFS merit scores = 4.99045
CFS merit scores = 4.98331
CFS merit scores = 4.9759
CFS merit scores = 4.96818
CFS merit scores = 4.96059
CFS merit scores = 4.95304
CFS merit scores = 4.94541
CFS merit scores = 4.93789
CFS merit scores = 4.93012
CFS merit scores = 4.92234
CFS merit scores = 4.91449
CFS merit scores = 4.90625
CFS merit scores = 4.89812
CFS merit scores = 4.89004
CFS merit scores = 4.88205
CFS merit scores = 4.87391
CFS merit scores = 4.86585
CFS merit scores = 4.85784
CFS merit scores = 4.84977
CFS merit scores = 4.84171
CFS merit scores = 4.83367
CFS merit scores = 4.82563
CFS merit scores = 4.81733
CFS merit scores = 4.809
CFS merit scores = 4.80043
CFS merit scores = 4.79198
CFS merit scores = 4.78316
CFS merit scores = 4.7742
CFS merit scores = 4.76511
CFS merit scores = 4.75602
CFS merit scores = 4.74664
CFS merit scores = 4.73732
CFS merit scores = 4.72799
CFS merit scores = 4.71876
CFS merit scores = 4.70908
CFS merit scores = 4.69925
CFS merit scores = 4.68921
CFS merit scores = 4.67867
CFS merit scores = 4.66807
CFS merit scores = 4.65741
CFS merit scores = 4.64606
CFS merit scores = 4.63303
CFS merit scores = 4.6196
CFS merit scores = 4.60494
CFS merit scores = 4.58579
cnt = 1	feature = 60	correl = -0.347415	descr = Gibbs_of_Target_Sequence__Pos_20_Step_1
cnt = 2	feature = 58	correl = -0.179314	descr = Gibbs_of_Target_Sequence__Pos_18_Step_1
cnt = 3	feature = 389	correl = -0.115623	descr = N_Gram_CTTC
cnt = 4	feature = 292	correl = 0.0512516	descr = N_Gram_CATGG
cnt = 5	feature = 402	correl = 0.101676	descr = N_Gram_GAAAG
cnt = 6	feature = 455	correl = -0.0562445	descr = N_Gram_GCCGT
cnt = 7	feature = 593	correl = 0.0452869	descr = N_Gram_TCCCA
cnt = 8	feature = 422	correl = 0.0940975	descr = N_Gram_GAGTC
cnt = 9	feature = 329	correl = -0.0491937	descr = N_Gram_CGACC
cnt = 10	feature = 607	correl = 0.0946425	descr = N_Gram_TCGGC
cnt = 11	feature = 360	correl = 0.0791307	descr = N_Gram_CGTGG
cnt = 12	feature = 336	correl = 0.0452869	descr = N_Gram_CGCCA
cnt = 13	feature = 594	correl = 0.0523377	descr = N_Gram_TCCCG
cnt = 14	feature = 613	correl = 0.0567535	descr = N_Gram_TCTAC
cnt = 15	feature = 428	correl = -0.0556641	descr = N_Gram_GATCG
cnt = 16	feature = 241	correl = -0.0558209	descr = N_Gram_ATGCC
cnt = 17	feature = 233	correl = -0.0491937	descr = N_Gram_ATCGC
cnt = 18	feature = 572	correl = 0.0884882	descr = N_Gram_TAGCA
cnt = 19	feature = 558	correl = 0.0492354	descr = N_Gram_TAAAG
cnt = 20	feature = 599	correl = 0.055723	descr = N_Gram_TCCTA
cnt = 21	feature = 521	correl = 0.0505891	descr = N_Gram_GTATA
cnt = 22	feature = 538	correl = 0.0572733	descr = N_Gram_GTGCG
cnt = 23	feature = 218	correl = 0.0890594	descr = N_Gram_AGTTA
cnt = 24	feature = 640	correl = 0.0892806	descr = N_Gram_TGGAG
cnt = 25	feature = 305	correl = 0.0452869	descr = N_Gram_CCCCG
cnt = 26	feature = 291	correl = -0.0497754	descr = N_Gram_CATGC
cnt = 27	feature = 508	correl = 0.0452869	descr = N_Gram_GGGGT
cnt = 28	feature = 595	correl = 0.0472704	descr = N_Gram_TCCGA
cnt = 29	feature = 272	correl = 0.0561223	descr = N_Gram_CACGT
cnt = 30	feature = 664	correl = -0.0571912	descr = N_Gram_TTAAG
cnt = 31	feature = 278	correl = 0.0540659	descr = N_Gram_CAGCG
cnt = 32	feature = 648	correl = 0.0467472	descr = N_Gram_TGGGT
cnt = 33	feature = 442	correl = 0.0833266	descr = N_Gram_GCACT
cnt = 34	feature = 286	correl = -0.0599505	descr = N_Gram_CATAT
cnt = 35	feature = 454	correl = 0.0972248	descr = N_Gram_GCCGG
cnt = 36	feature = 503	correl = 0.0968628	descr = N_Gram_GGGAC
cnt = 37	feature = 309	correl = -0.0630652	descr = N_Gram_CCCTT
cnt = 38	feature = 459	correl = -0.0767401	descr = N_Gram_GCGAC
cnt = 39	feature = 657	correl = 0.06953	descr = N_Gram_TGTGA
cnt = 40	feature = 207	correl = -0.0649075	descr = N_Gram_AGGCT
cnt = 41	feature = 322	correl = 0.0441725	descr = N_Gram_CCTCT
cnt = 42	feature = 653	correl = 0.0596118	descr = N_Gram_TGTAA
cnt = 43	feature = 303	correl = 0.0570896	descr = N_Gram_CCCAA
cnt = 44	feature = 234	correl = -0.0963875	descr = N_Gram_ATCGG
cnt = 45	feature = 315	correl = -0.0643144	descr = N_Gram_CCGGT
cnt = 46	feature = 550	correl = -0.0483207	descr = N_Gram_GTTCG
cnt = 47	feature = 363	correl = 0.113754	descr = N_Gram_CGTTT
cnt = 48	feature = 576	correl = -0.0505998	descr = N_Gram_TATAC
cnt = 49	feature = 660	correl = -0.0512407	descr = N_Gram_TGTTA
cnt = 50	feature = 324	correl = 0.0544044	descr = N_Gram_CCTGC
cnt = 51	feature = 251	correl = 0.106191	descr = N_Gram_ATTGT
cnt = 52	feature = 317	correl = -0.0617818	descr = N_Gram_CCGTC
cnt = 53	feature = 673	correl = 0.0447228	descr = N_Gram_TTCGA
cnt = 54	feature = 686	correl = 0.0516604	descr = N_Gram_TTGGT
cnt = 55	feature = 539	correl = 0.0978169	descr = N_Gram_GTGCT
cnt = 56	feature = 276	correl = 0.0729478	descr = N_Gram_CAGCA
cnt = 57	feature = 407	correl = 0.0448195	descr = N_Gram_GACAC
cnt = 58	feature = 382	correl = -0.0922983	descr = N_Gram_CTGAT
cnt = 59	feature = 228	correl = 0.0717923	descr = N_Gram_ATAGT
cnt = 60	feature = 231	correl = -0.0522752	descr = N_Gram_ATCAT
cnt = 61	feature = 629	correl = -0.0812066	descr = N_Gram_TGAGA
cnt = 62	feature = 395	correl = 0.109561	descr = N_Gram_CTTGG
cnt = 63	feature = 248	correl = -0.048657	descr = N_Gram_ATTAA
cnt = 64	feature = 574	correl = 0.0461414	descr = N_Gram_TAGGT
cnt = 65	feature = 304	correl = 0.0843006	descr = N_Gram_CCCAC
cnt = 66	feature = 425	correl = 0.0461314	descr = N_Gram_GATAC
cnt = 67	feature = 527	correl = 0.0452869	descr = N_Gram_GTCCG
cnt = 68	feature = 525	correl = -0.0727329	descr = N_Gram_GTCCA
cnt = 69	feature = 647	correl = 0.0885995	descr = N_Gram_TGGGG
cnt = 70	feature = 426	correl = 0.0669709	descr = N_Gram_GATAT
cnt = 71	feature = 144	correl = 0.0641471	descr = N_Gram_AATCT
cnt = 72	feature = 520	correl = 0.0712806	descr = N_Gram_GTAGT
cnt = 73	feature = 421	correl = 0.0517891	descr = N_Gram_GAGGT
cnt = 74	feature = 497	correl = 0.0744338	descr = N_Gram_GGCGC
cnt = 75	feature = 541	correl = 0.138921	descr = N_Gram_GTGGC
cnt = 76	feature = 606	correl = -0.0491937	descr = N_Gram_TCGCA
cnt = 77	feature = 468	correl = -0.131911	descr = N_Gram_GCGTC
cnt = 78	feature = 460	correl = 0.0745119	descr = N_Gram_GCGAG
cnt = 79	feature = 487	correl = 0.0898475	descr = N_Gram_GGAGT
cnt = 80	feature = 666	correl = -0.0733575	descr = N_Gram_TTACC
cnt = 81	feature = 209	correl = 0.0785959	descr = N_Gram_AGGGG
cnt = 82	feature = 578	correl = -0.0563951	descr = N_Gram_TATTC
cnt = 83	feature = 674	correl = -0.0486819	descr = N_Gram_TTCGG
cnt = 84	feature = 367	correl = 0.0567535	descr = N_Gram_CTACT
cnt = 85	feature = 596	correl = -0.0653456	descr = N_Gram_TCCGC
cnt = 86	feature = 371	correl = 0.0548529	descr = N_Gram_CTATG
cnt = 87	feature = 518	correl = 0.0732883	descr = N_Gram_GTAAA
cnt = 88	feature = 267	correl = 0.0639483	descr = N_Gram_CACCA
cnt = 89	feature = 464	correl = 0.0638865	descr = N_Gram_GCGGC
cnt = 90	feature = 361	correl = 0.05408	descr = N_Gram_CGTGT
cnt = 91	feature = 510	correl = 0.0932736	descr = N_Gram_GGGTC
cnt = 92	feature = 313	correl = 0.0710368	descr = N_Gram_CCGGC
cnt = 93	feature = 547	correl = 0.0890594	descr = N_Gram_GTTAA
cnt = 94	feature = 331	correl = 0.0858864	descr = N_Gram_CGAGG
cnt = 95	feature = 417	correl = -0.047847	descr = N_Gram_GAGCC
cnt = 96	feature = 217	correl = 0.105676	descr = N_Gram_AGTGT
cnt = 97	feature = 500	correl = 0.154835	descr = N_Gram_GGCTT
cnt = 98	feature = 457	correl = 0.153005	descr = N_Gram_GCCTT
cnt = 99	feature = 514	correl = 0.0652534	descr = N_Gram_GGTCA
cnt = 100	feature = 608	correl = -0.0666005	descr = N_Gram_TCGGG
cnt = 101	feature = 512	correl = -0.058393	descr = N_Gram_GGTAA
cnt = 102	feature = 446	correl = 0.101936	descr = N_Gram_GCATC
cnt = 103	feature = 388	correl = -0.128542	descr = N_Gram_CTTAT
cnt = 104	feature = 343	correl = 0.106027	descr = N_Gram_CGGCA
cnt = 105	feature = 265	correl = 0.083765	descr = N_Gram_CACAG
cnt = 106	feature = 353	correl = -0.0676412	descr = N_Gram_CGTAC
cnt = 107	feature = 435	correl = -0.0897884	descr = N_Gram_GATTT
cnt = 108	feature = 285	correl = -0.0502499	descr = N_Gram_CATAC
cnt = 109	feature = 449	correl = 0.0932506	descr = N_Gram_GCCAG
cnt = 110	feature = 214	correl = 0.115696	descr = N_Gram_AGTCA
cnt = 111	feature = 463	correl = 0.0523923	descr = N_Gram_GCGGA
cnt = 112	feature = 515	correl = 0.0634671	descr = N_Gram_GGTTG
cnt = 113	feature = 697	correl = -0.0963129	descr = N_Gram_TTTTG
cnt = 114	feature = 280	correl = 0.0863731	descr = N_Gram_CAGGA
cnt = 115	feature = 632	correl = 0.0544221	descr = N_Gram_TGATA
cnt = 116	feature = 301	correl = 0.0612116	descr = N_Gram_CCATC
cnt = 117	feature = 219	correl = 0.059449	descr = N_Gram_AGTTG
cnt = 118	feature = 439	correl = 0.09697	descr = N_Gram_GCAAC
cnt = 119	feature = 630	correl = 0.0440217	descr = N_Gram_TGAGT
cnt = 120	feature = 308	correl = 0.0710368	descr = N_Gram_CCCGG
cnt = 121	feature = 418	correl = 0.0916091	descr = N_Gram_GAGCT
cnt = 122	feature = 277	correl = 0.0548463	descr = N_Gram_CAGCC
cnt = 123	feature = 544	correl = 0.0475785	descr = N_Gram_GTGTA
cnt = 124	feature = 529	correl = -0.114562	descr = N_Gram_GTCGA
cnt = 125	feature = 413	correl = -0.072178	descr = N_Gram_GACGT
cnt = 126	feature = 591	correl = 0.0848322	descr = N_Gram_TCCAA
cnt = 127	feature = 551	correl = -0.0579619	descr = N_Gram_GTTCT
cnt = 128	feature = 429	correl = -0.100494	descr = N_Gram_GATCT
cnt = 129	feature = 553	correl = 0.108164	descr = N_Gram_GTTGG
cnt = 130	feature = 235	correl = 0.0802	descr = N_Gram_ATCTG
cnt = 131	feature = 222	correl = -0.084211	descr = N_Gram_ATAA
cnt = 132	feature = 654	correl = -0.054691	descr = N_Gram_TGTCA
cnt = 133	feature = 545	correl = 0.0698162	descr = N_Gram_GTGTG
cnt = 134	feature = 600	correl = -0.0690991	descr = N_Gram_TCCTC
cnt = 135	feature = 475	correl = 0.0810675	descr = N_Gram_GCTGG
cnt = 136	feature = 341	correl = 0.0989836	descr = N_Gram_CGGAC
cnt = 137	feature = 390	correl = 0.0489038	descr = N_Gram_CTTCA
cnt = 138	feature = 334	correl = -0.0498811	descr = N_Gram_CGCAG
cnt = 139	feature = 283	correl = 0.132953	descr = N_Gram_CAGTG
cnt = 140	feature = 247	correl = -0.0675563	descr = N_Gram_ATTA
cnt = 141	feature = 394	correl = -0.121553	descr = N_Gram_CTTGC
cnt = 142	feature = 337	correl = 0.101752	descr = N_Gram_CGCCG
cnt = 143	feature = 636	correl = 0.0849031	descr = N_Gram_TGCAC
cnt = 144	feature = 610	correl = -0.0621414	descr = N_Gram_TCGTC
cnt = 145	feature = 396	correl = 0.0788654	descr = N_Gram_CTTGT
cnt = 146	feature = 380	correl = 0.0809231	descr = N_Gram_CTCTA
cnt = 147	feature = 651	correl = 0.052209	descr = N_Gram_TGGTC
cnt = 148	feature = 397	correl = 0.0914291	descr = N_Gram_CTTTA
cnt = 149	feature = 498	correl = 0.0891482	descr = N_Gram_GGCGG
cnt = 150	feature = 298	correl = -0.134265	descr = N_Gram_CCAGC
cnt = 151	feature = 526	correl = 0.0516429	descr = N_Gram_GTCCC
cnt = 152	feature = 644	correl = 0.117453	descr = N_Gram_TGGCT
cnt = 153	feature = 350	correl = -0.0656894	descr = N_Gram_CGGTA
cnt = 154	feature = 295	correl = 0.0772602	descr = N_Gram_CCAAG
cnt = 155	feature = 225	correl = -0.0730058	descr = N_Gram_ATACT
cnt = 156	feature = 484	correl = 0.0989836	descr = N_Gram_GGACG
cnt = 157	feature = 250	correl = 0.0497647	descr = N_Gram_ATTG
cnt = 158	feature = 290	correl = 0.116459	descr = N_Gram_CATCT
cnt = 159	feature = 375	correl = -0.11012	descr = N_Gram_CTCAT
cnt = 160	feature = 509	correl = 0.0499342	descr = N_Gram_GGGT
cnt = 161	feature = 483	correl = 0.113009	descr = N_Gram_GGACC
cnt = 162	feature = 504	correl = 0.101752	descr = N_Gram_GGGAG
cnt = 163	feature = 633	correl = -0.14881	descr = N_Gram_TGATT
cnt = 164	feature = 29	correl = -0.0800233	descr = Position_Specific_Bin_Base_13_Base_A
cnt = 165	feature = 496	correl = 0.151082	descr = N_Gram_GGCCT
cnt = 166	feature = 494	correl = 0.107641	descr = N_Gram_GGCCA
cnt = 167	feature = 387	correl = -0.0670185	descr = N_Gram_CTTA
cnt = 168	feature = 451	correl = 0.0642394	descr = N_Gram_GCCCA
cnt = 169	feature = 327	correl = -0.0443489	descr = N_Gram_CGAC
cnt = 170	feature = 19	correl = 0.0669134	descr = Position_Specific_Bin_Base_7_Base_T
cnt = 171	feature = 10	correl = 0.0854775	descr = Position_Specific_Bin_Base_3_Base_C
cnt = 172	feature = 13	correl = -0.117329	descr = Position_Specific_Bin_Base_5_Base_A
cnt = 173	feature = 8	correl = -0.0951943	descr = Position_Specific_Bin_Base_2_Base_G
cnt = 174	feature = 555	correl = -0.0745096	descr = N_Gram_GTTTT
cnt = 175	feature = 18	correl = 0.118854	descr = Position_Specific_Bin_Base_6_Base_C
cnt = 176	feature = 450	correl = 0.0608555	descr = N_Gram_GCCAT
cnt = 177	feature = 24	correl = -0.0876332	descr = Position_Specific_Bin_Base_11_Base_G
cnt = 178	feature = 437	correl = 0.130899	descr = N_Gram_GCAA
cnt = 179	feature = 211	correl = 0.0866538	descr = N_Gram_AGTA
cnt = 180	feature = 244	correl = 0.0505259	descr = N_Gram_ATGT
cnt = 181	feature = 627	correl = -0.0479981	descr = N_Gram_TGAAG
cnt = 182	feature = 28	correl = -0.130606	descr = Position_Specific_Bin_Base_12_Base_T
cnt = 183	feature = 9	correl = 0.0776875	descr = Position_Specific_Bin_Base_2_Base_T
cnt = 184	feature = 351	correl = -0.0566691	descr = N_Gram_CGTA
cnt = 185	feature = 38	correl = -0.0595136	descr = Position_Specific_Bin_Base_17_Base_A
cnt = 186	feature = 492	correl = 0.083074	descr = N_Gram_GGCAT
cnt = 187	feature = 348	correl = 0.128962	descr = N_Gram_CGGGC
cnt = 188	feature = 306	correl = 0.0973384	descr = N_Gram_CCCG
cnt = 189	feature = 33	correl = 0.105292	descr = Position_Specific_Bin_Base_14_Base_T
cnt = 190	feature = 393	correl = -0.0936785	descr = N_Gram_CTTGA
cnt = 191	feature = 356	correl = -0.130588	descr = N_Gram_CGTCG
cnt = 192	feature = 383	correl = 0.0959676	descr = N_Gram_CTGCA
cnt = 193	feature = 619	correl = -0.0520495	descr = N_Gram_TCTGA
cnt = 194	feature = 615	correl = -0.0845169	descr = N_Gram_TCTCA
cnt = 195	feature = 35	correl = 0.0640574	descr = Position_Specific_Bin_Base_15_Base_T
cnt = 196	feature = 21	correl = -0.0775498	descr = Position_Specific_Bin_Base_9_Base_T
cnt = 197	feature = 655	correl = 0.0744355	descr = N_Gram_TGTCC
cnt = 198	feature = 23	correl = 0.0854367	descr = Position_Specific_Bin_Base_10_Base_T
cnt = 199	feature = 597	correl = -0.0802551	descr = N_Gram_TCCGG
cnt = 200	feature = 81	correl = 0.11074	descr = Xue_Structure_Feature_A101
cnt = 201	feature = 12	correl = 0.0653704	descr = Position_Specific_Bin_Base_4_Base_C
cnt = 202	feature = 274	correl = 0.0512262	descr = N_Gram_CAGA
cnt = 203	feature = 325	correl = -0.0744679	descr = N_Gram_CCTTC
cnt = 204	feature = 39	correl = 0.100543	descr = Position_Specific_Bin_Base_17_Base_C
cnt = 205	feature = 609	correl = -0.0513179	descr = N_Gram_TCGT
cnt = 206	feature = 47	correl = 0.261498	descr = Gibbs_of_Target_Sequence__Pos_2_Step_1
cnt = 207	feature = 71	correl = 0.0489133	descr = Fold_of_RNAi_Sequence_Pos_10
cnt = 208	feature = 560	correl = -0.126069	descr = N_Gram_TAAG
cnt = 209	feature = 17	correl = -0.0974862	descr = Position_Specific_Bin_Base_6_Base_A
cnt = 210	feature = 259	correl = 0.0701711	descr = N_Gram_CAAG
cnt = 211	feature = 645	correl = 0.120543	descr = N_Gram_TGGG
cnt = 212	feature = 476	correl = 0.0689069	descr = N_Gram_GCTT
cnt = 213	feature = 30	correl = 0.130178	descr = Position_Specific_Bin_Base_13_Base_C
cnt = 214	feature = 52	correl = 0.0508568	descr = Gibbs_of_Target_Sequence__Pos_9_Step_1
cnt = 215	feature = 79	correl = -0.0483646	descr = Xue_Structure_Feature_A110
cnt = 216	feature = 643	correl = -0.0920186	descr = N_Gram_TGGCG
cnt = 217	feature = 634	correl = 0.0924902	descr = N_Gram_TGCA
cnt = 218	feature = 357	correl = 0.169655	descr = N_Gram_CGTG
cnt = 219	feature = 693	correl = -0.0468226	descr = N_Gram_TTTG
cnt = 220	feature = 605	correl = -0.123104	descr = N_Gram_TCGAG
cnt = 221	feature = 14	correl = 0.109627	descr = Position_Specific_Bin_Base_5_Base_C
cnt = 222	feature = 49	correl = -0.0653716	descr = Gibbs_of_Target_Sequence__Pos_5_Step_1
cnt = 223	feature = 689	correl = 0.0479403	descr = N_Gram_TTTA
cnt = 224	feature = 340	correl = 0.0733859	descr = N_Gram_CGGA
cnt = 225	feature = 420	correl = 0.0635363	descr = N_Gram_GAGGC
cnt = 226	feature = 618	correl = -0.127889	descr = N_Gram_TCTCT
cnt = 227	feature = 32	correl = -0.0442977	descr = Position_Specific_Bin_Base_14_Base_G
cnt = 228	feature = 25	correl = -0.0810827	descr = Position_Specific_Bin_Base_12_Base_A
cnt = 229	feature = 226	correl = 0.0602607	descr = N_Gram_ATAG
cnt = 230	feature = 441	correl = 0.0927742	descr = N_Gram_GCAC
cnt = 231	feature = 34	correl = -0.0508569	descr = Position_Specific_Bin_Base_15_Base_A
cnt = 232	feature = 656	correl = 0.0960825	descr = N_Gram_TGTG
cnt = 233	feature = 505	correl = 0.11473	descr = N_Gram_GGGC
cnt = 234	feature = 623	correl = -0.0522128	descr = N_Gram_TCTTG
cnt = 235	feature = 365	correl = 0.0795051	descr = N_Gram_CTA
cnt = 236	feature = 105	correl = 0.126577	descr = Fold_of_Target_NoEndbrace_noends_Pos_17
cnt = 237	feature = 15	correl = 0.0543962	descr = Position_Specific_Bin_Base_5_Base_G
cnt = 238	feature = 76	correl = 0.0789703	descr = Fold_of_RNAi_Sequence_Pos_15
cnt = 239	feature = 232	correl = -0.0768526	descr = N_Gram_ATCG
cnt = 240	feature = 472	correl = -0.0965741	descr = N_Gram_GCTCC
cnt = 241	feature = 43	correl = 0.279493	descr = Position_Specific_Bin_Base_18_Base_G
cnt = 242	feature = 72	correl = 0.0538517	descr = Fold_of_RNAi_Sequence_Pos_11
cnt = 243	feature = 11	correl = -0.0653915	descr = Position_Specific_Bin_Base_4_Base_A
cnt = 244	feature = 424	correl = 0.0661687	descr = N_Gram_GATA
cnt = 245	feature = 540	correl = 0.118949	descr = N_Gram_GTGG
cnt = 246	feature = 499	correl = 0.0612823	descr = N_Gram_GGCT
cnt = 247	feature = 51	correl = -0.17313	descr = Gibbs_of_Target_Sequence__Pos_7_Step_1
cnt = 248	feature = 456	correl = 0.0994547	descr = N_Gram_GCCT
cnt = 249	feature = 54	correl = -0.0759403	descr = Gibbs_of_Target_Sequence__Pos_13_Step_1
cnt = 250	feature = 36	correl = -0.148573	descr = Position_Specific_Bin_Base_16_Base_A
cnt = 251	feature = 432	correl = -0.0644062	descr = N_Gram_GATT
cnt = 252	feature = 649	correl = 0.0821641	descr = N_Gram_TGGT
cnt = 253	feature = 473	correl = 0.0858602	descr = N_Gram_GCTG
cnt = 254	feature = 448	correl = 0.0551662	descr = N_Gram_GCCA
cnt = 255	feature = 206	correl = 0.130544	descr = N_Gram_AGGCG
cnt = 256	feature = 603	correl = -0.0867741	descr = N_Gram_TCGA
cnt = 257	feature = 461	correl = 0.0512026	descr = N_Gram_GCGCC
cnt = 258	feature = 56	correl = -0.0449353	descr = Gibbs_of_Target_Sequence__Pos_15_Step_1
cnt = 259	feature = 601	correl = -0.108175	descr = N_Gram_TCCTT
cnt = 260	feature = 66	correl = 0.163259	descr = Fold_of_RNAi_Sequence_Pos_2
cnt = 261	feature = 69	correl = 0.0759704	descr = Fold_of_RNAi_Sequence_Pos_6
cnt = 262	feature = 411	correl = -0.0543416	descr = N_Gram_GACG
cnt = 263	feature = 683	correl = 0.0583121	descr = N_Gram_TTGG
cnt = 264	feature = 281	correl = 0.132917	descr = N_Gram_CAGT
cnt = 265	feature = 342	correl = 0.099732	descr = N_Gram_CGGC
cnt = 266	feature = 485	correl = 0.109338	descr = N_Gram_GGAG
cnt = 267	feature = 680	correl = -0.0881419	descr = N_Gram_TTGC
cnt = 268	feature = 691	correl = -0.078504	descr = N_Gram_TTTCC
cnt = 269	feature = 80	correl = 0.0690623	descr = Xue_Structure_Feature_A100
cnt = 270	feature = 616	correl = -0.109802	descr = N_Gram_TCTCC
cnt = 271	feature = 252	correl = -0.0893484	descr = N_Gram_ATTT
cnt = 272	feature = 73	correl = 0.0863489	descr = Fold_of_RNAi_Sequence_Pos_12
cnt = 273	feature = 59	correl = -0.292329	descr = Gibbs_of_Target_Sequence__Pos_19_Step_1
cnt = 274	feature = 26	correl = 0.118928	descr = Position_Specific_Bin_Base_12_Base_C
cnt = 275	feature = 391	correl = -0.212296	descr = N_Gram_CTTCT
cnt = 276	feature = 64	correl = 0.15833	descr = Fold_of_RNAi_Sequence_Pos_0
cnt = 277	feature = 565	correl = -0.0711144	descr = N_Gram_TAC
cnt = 278	feature = 57	correl = -0.11194	descr = Gibbs_of_Target_Sequence__Pos_17_Step_1
cnt = 279	feature = 77	correl = 0.0661739	descr = Fold_of_RNAi_Sequence_Pos_16
cnt = 280	feature = 466	correl = -0.0787335	descr = N_Gram_GCGT
cnt = 281	feature = 625	correl = -0.0643192	descr = N_Gram_TGA
cnt = 282	feature = 419	correl = 0.0685691	descr = N_Gram_GAGG
cnt = 283	feature = 335	correl = 0.0650561	descr = N_Gram_CGCC
cnt = 284	feature = 590	correl = -0.0921947	descr = N_Gram_TCCA
cnt = 285	feature = 326	correl = -0.0476907	descr = N_Gram_CGA
cnt = 286	feature = 284	correl = 0.0548268	descr = N_Gram_CAT
cnt = 287	feature = 557	correl = -0.0638355	descr = N_Gram_TAA
cnt = 288	feature = 68	correl = 0.0616863	descr = Fold_of_RNAi_Sequence_Pos_4
cnt = 289	feature = 641	correl = 0.0679978	descr = N_Gram_TGGC
cnt = 290	feature = 255	correl = 0.140447	descr = N_Gram_CAA
cnt = 291	feature = 65	correl = 0.187737	descr = Fold_of_RNAi_Sequence_Pos_1
cnt = 292	feature = 580	correl = 0.0574006	descr = N_Gram_TCA
cnt = 293	feature = 546	correl = 0.052667	descr = N_Gram_GTT
cnt = 294	feature = 677	correl = -0.120385	descr = N_Gram_TTCTT
cnt = 295	feature = 614	correl = -0.186339	descr = N_Gram_TCTC
cnt = 296	feature = 602	correl = -0.110016	descr = N_Gram_TCG
cnt = 297	feature = 67	correl = 0.0897767	descr = Fold_of_RNAi_Sequence_Pos_3
cnt = 298	feature = 436	correl = 0.118347	descr = N_Gram_GCA
cnt = 299	feature = 662	correl = -0.0926193	descr = N_Gram_TTA
cnt = 300	feature = 312	correl = 0.0571317	descr = N_Gram_CCGG
cnt = 301	feature = 479	correl = 0.136826	descr = N_Gram_GGA
cnt = 302	feature = 511	correl = 0.0883702	descr = N_Gram_GGT
cnt = 303	feature = 501	correl = 0.15026	descr = N_Gram_GGG
cnt = 304	feature = 579	correl = -0.116747	descr = N_Gram_TC
cnt = 305	feature = 364	correl = -0.0500366	descr = N_Gram_CT
cnt = 306	feature = 695	correl = -0.156484	descr = N_Gram_TTTT
cnt = 307	feature = 416	correl = 0.0620889	descr = N_Gram_GAG
cnt = 308	feature = 83	correl = 0.0933448	descr = Xue_Structure_Feature_C110
cnt = 309	feature = 82	correl = 0.10386	descr = Xue_Structure_Feature_C111
cnt = 310	feature = 620	correl = -0.115902	descr = N_Gram_TCTT
cnt = 311	feature = 373	correl = -0.106501	descr = N_Gram_CTC
cnt = 312	feature = 690	correl = -0.125022	descr = N_Gram_TTTC
cnt = 313	feature = 447	correl = 0.0919573	descr = N_Gram_GCC
cnt = 314	feature = 624	correl = 0.060323	descr = N_Gram_TG
cnt = 315	feature = 376	correl = -0.118952	descr = N_Gram_CTCC
cnt = 316	feature = 399	correl = 0.0518076	descr = N_Gram_GA
cnt = 317	feature = 386	correl = -0.114192	descr = N_Gram_CTT
cnt = 318	feature = 688	correl = -0.0933832	descr = N_Gram_TTT
cnt = 319	feature = 611	correl = -0.104478	descr = N_Gram_TCT
cnt = 320	feature = 589	correl = -0.11792	descr = N_Gram_TCC
cnt = 321	feature = 669	correl = -0.171725	descr = N_Gram_TTC
cnt = 322	feature = 478	correl = 0.183511	descr = N_Gram_GG
cnt = 323	feature = 61	correl = -0.192875	descr = PF_RNAi_Fold_Energy
cnt = 324	feature = 86	correl = -0.154338	descr = Xue_Structure_Feature_C000
cnt = 325	feature = 45	correl = -0.1612	descr = Gibbs_of_Target_Sequence_
num rows = 521
num_elements = 169846
*
optimization finished, #iter = 639
nu = 0.516038
obj = -39.808544, rho = -0.590194
nSV = 364, nBSV = 185
num rows = 58
num_elements = 18908
*
optimization finished, #iter = 53
nu = 0.474088
obj = -4.794526, rho = -0.379002
nSV = 48, nBSV = 14
*
optimization finished, #iter = 639
nu = 0.516038
obj = -39.808544, rho = -0.590194
nSV = 364, nBSV = 185
CFS merit scores = 1.31031
CFS merit scores = 1.58705
CFS merit scores = 1.8344
CFS merit scores = 2.06157
CFS merit scores = 2.26498
CFS merit scores = 2.45308
CFS merit scores = 2.62868
CFS merit scores = 2.79374
CFS merit scores = 2.94953
CFS merit scores = 3.09584
CFS merit scores = 3.23477
CFS merit scores = 3.36742
CFS merit scores = 3.49428
CFS merit scores = 3.61482
CFS merit scores = 3.72854
CFS merit scores = 3.83814
CFS merit scores = 3.94395
CFS merit scores = 4.04594
CFS merit scores = 4.14455
CFS merit scores = 4.24044
CFS merit scores = 4.3324
CFS merit scores = 4.42089
CFS merit scores = 4.50719
CFS merit scores = 4.59076
CFS merit scores = 4.67208
CFS merit scores = 4.75154
CFS merit scores = 4.82906
CFS merit scores = 4.90506
CFS merit scores = 4.97943
CFS merit scores = 5.05186
CFS merit scores = 5.12196
CFS merit scores = 5.19022
CFS merit scores = 5.25676
CFS merit scores = 5.32083
CFS merit scores = 5.38247
CFS merit scores = 5.44183
CFS merit scores = 5.49934
CFS merit scores = 5.55528
CFS merit scores = 5.60971
CFS merit scores = 5.66262
CFS merit scores = 5.71378
CFS merit scores = 5.76395
CFS merit scores = 5.81261
CFS merit scores = 5.86038
CFS merit scores = 5.90588
CFS merit scores = 5.94966
CFS merit scores = 5.98966
CFS merit scores = 6.02692
CFS merit scores = 6.06059
CFS merit scores = 6.09294
CFS merit scores = 6.12341
CFS merit scores = 6.15354
CFS merit scores = 6.18115
CFS merit scores = 6.20525
CFS merit scores = 6.22784
CFS merit scores = 6.24873
CFS merit scores = 6.26903
CFS merit scores = 6.28942
CFS merit scores = 6.30931
CFS merit scores = 6.32784
CFS merit scores = 6.3459
CFS merit scores = 6.36321
CFS merit scores = 6.37953
CFS merit scores = 6.3936
CFS merit scores = 6.40523
CFS merit scores = 6.41543
CFS merit scores = 6.42592
CFS merit scores = 6.4344
CFS merit scores = 6.44304
CFS merit scores = 6.4519
CFS merit scores = 6.45977
CFS merit scores = 6.46785
CFS merit scores = 6.47467
CFS merit scores = 6.48016
CFS merit scores = 6.48547
CFS merit scores = 6.48781
CFS merit scores = 6.4905
CFS merit scores = 6.49284
CFS merit scores = 6.49366
CFS merit scores = 6.49464
CFS merit scores = 6.49625
CFS merit scores = 6.49715
CFS merit scores = 6.49666
CFS merit scores = 6.49648
CFS merit scores = 6.4967
CFS merit scores = 6.49731
CFS merit scores = 6.49827
CFS merit scores = 6.49851
CFS merit scores = 6.499
CFS merit scores = 6.49897
CFS merit scores = 6.49895
CFS merit scores = 6.49848
CFS merit scores = 6.49847
CFS merit scores = 6.49735
CFS merit scores = 6.496
CFS merit scores = 6.49482
CFS merit scores = 6.49224
CFS merit scores = 6.48971
CFS merit scores = 6.48661
CFS merit scores = 6.48322
CFS merit scores = 6.48015
CFS merit scores = 6.47685
CFS merit scores = 6.4732
CFS merit scores = 6.46987
CFS merit scores = 6.46692
CFS merit scores = 6.46348
CFS merit scores = 6.46017
CFS merit scores = 6.4566
CFS merit scores = 6.45246
CFS merit scores = 6.44818
CFS merit scores = 6.444
CFS merit scores = 6.44006
CFS merit scores = 6.43563
CFS merit scores = 6.43132
CFS merit scores = 6.42654
CFS merit scores = 6.42132
CFS merit scores = 6.41611
CFS merit scores = 6.41044
CFS merit scores = 6.40472
CFS merit scores = 6.39866
CFS merit scores = 6.39287
CFS merit scores = 6.38674
CFS merit scores = 6.37939
CFS merit scores = 6.37212
CFS merit scores = 6.36508
CFS merit scores = 6.35838
CFS merit scores = 6.35191
CFS merit scores = 6.34513
CFS merit scores = 6.3387
CFS merit scores = 6.33238
CFS merit scores = 6.32619
CFS merit scores = 6.32012
CFS merit scores = 6.31331
CFS merit scores = 6.30645
CFS merit scores = 6.29953
CFS merit scores = 6.29287
CFS merit scores = 6.28589
CFS merit scores = 6.27907
CFS merit scores = 6.27132
CFS merit scores = 6.26322
CFS merit scores = 6.25503
CFS merit scores = 6.2472
CFS merit scores = 6.23961
CFS merit scores = 6.2321
CFS merit scores = 6.22454
CFS merit scores = 6.2172
CFS merit scores = 6.20966
CFS merit scores = 6.20243
CFS merit scores = 6.19529
CFS merit scores = 6.1881
CFS merit scores = 6.18066
CFS merit scores = 6.17325
CFS merit scores = 6.16607
CFS merit scores = 6.15916
CFS merit scores = 6.15169
CFS merit scores = 6.14429
CFS merit scores = 6.13709
CFS merit scores = 6.13014
CFS merit scores = 6.12338
CFS merit scores = 6.11646
CFS merit scores = 6.10946
CFS merit scores = 6.10216
CFS merit scores = 6.0946
CFS merit scores = 6.08662
CFS merit scores = 6.07837
CFS merit scores = 6.0702
CFS merit scores = 6.06228
CFS merit scores = 6.05449
CFS merit scores = 6.04669
CFS merit scores = 6.03848
CFS merit scores = 6.03033
CFS merit scores = 6.02222
CFS merit scores = 6.01421
CFS merit scores = 6.00609
CFS merit scores = 5.99814
CFS merit scores = 5.99012
CFS merit scores = 5.98225
CFS merit scores = 5.9738
CFS merit scores = 5.96499
CFS merit scores = 5.956
CFS merit scores = 5.94725
CFS merit scores = 5.93869
CFS merit scores = 5.93039
CFS merit scores = 5.92213
CFS merit scores = 5.91369
CFS merit scores = 5.9054
CFS merit scores = 5.89727
CFS merit scores = 5.88935
CFS merit scores = 5.88114
CFS merit scores = 5.87295
CFS merit scores = 5.86464
CFS merit scores = 5.85609
CFS merit scores = 5.84773
CFS merit scores = 5.83937
CFS merit scores = 5.83072
CFS merit scores = 5.82204
CFS merit scores = 5.81338
CFS merit scores = 5.80464
CFS merit scores = 5.79621
CFS merit scores = 5.78788
CFS merit scores = 5.77957
CFS merit scores = 5.77143
CFS merit scores = 5.76348
CFS merit scores = 5.7555
CFS merit scores = 5.74769
CFS merit scores = 5.74008
CFS merit scores = 5.73255
CFS merit scores = 5.72516
CFS merit scores = 5.71765
CFS merit scores = 5.71009
CFS merit scores = 5.70269
CFS merit scores = 5.69542
CFS merit scores = 5.68808
CFS merit scores = 5.6809
CFS merit scores = 5.6737
CFS merit scores = 5.66665
CFS merit scores = 5.65957
CFS merit scores = 5.65264
CFS merit scores = 5.64548
CFS merit scores = 5.6384
CFS merit scores = 5.63142
CFS merit scores = 5.6244
CFS merit scores = 5.61752
CFS merit scores = 5.61058
CFS merit scores = 5.60352
CFS merit scores = 5.59656
CFS merit scores = 5.58965
CFS merit scores = 5.5829
CFS merit scores = 5.5761
CFS merit scores = 5.56935
CFS merit scores = 5.56264
CFS merit scores = 5.55587
CFS merit scores = 5.54919
CFS merit scores = 5.54264
CFS merit scores = 5.53614
CFS merit scores = 5.52969
CFS merit scores = 5.52341
CFS merit scores = 5.51686
CFS merit scores = 5.51037
CFS merit scores = 5.50384
CFS merit scores = 5.49749
CFS merit scores = 5.4911
CFS merit scores = 5.48465
CFS merit scores = 5.47828
CFS merit scores = 5.4718
CFS merit scores = 5.46541
CFS merit scores = 5.459
CFS merit scores = 5.45277
CFS merit scores = 5.44635
CFS merit scores = 5.44003
CFS merit scores = 5.43373
CFS merit scores = 5.42745
CFS merit scores = 5.42122
CFS merit scores = 5.41507
CFS merit scores = 5.40892
CFS merit scores = 5.40279
CFS merit scores = 5.39665
CFS merit scores = 5.39055
CFS merit scores = 5.3843
CFS merit scores = 5.37789
CFS merit scores = 5.37145
CFS merit scores = 5.36506
CFS merit scores = 5.35878
CFS merit scores = 5.35249
CFS merit scores = 5.34626
CFS merit scores = 5.33996
CFS merit scores = 5.33355
CFS merit scores = 5.32712
CFS merit scores = 5.32075
CFS merit scores = 5.31446
CFS merit scores = 5.308
CFS merit scores = 5.3017
CFS merit scores = 5.29548
CFS merit scores = 5.28934
CFS merit scores = 5.28329
CFS merit scores = 5.27721
CFS merit scores = 5.27127
CFS merit scores = 5.26541
CFS merit scores = 5.25966
CFS merit scores = 5.25383
CFS merit scores = 5.24806
CFS merit scores = 5.24231
CFS merit scores = 5.23656
CFS merit scores = 5.23084
CFS merit scores = 5.22474
CFS merit scores = 5.21863
CFS merit scores = 5.21226
CFS merit scores = 5.2059
CFS merit scores = 5.19953
CFS merit scores = 5.19326
CFS merit scores = 5.18706
CFS merit scores = 5.18084
CFS merit scores = 5.17468
CFS merit scores = 5.16843
CFS merit scores = 5.1621
CFS merit scores = 5.15575
CFS merit scores = 5.14938
CFS merit scores = 5.14307
CFS merit scores = 5.13683
CFS merit scores = 5.13033
CFS merit scores = 5.12389
CFS merit scores = 5.11756
CFS merit scores = 5.11111
CFS merit scores = 5.10461
CFS merit scores = 5.09822
CFS merit scores = 5.09188
CFS merit scores = 5.0856
CFS merit scores = 5.07927
CFS merit scores = 5.07287
CFS merit scores = 5.0663
CFS merit scores = 5.0596
CFS merit scores = 5.0529
CFS merit scores = 5.04626
CFS merit scores = 5.03952
CFS merit scores = 5.03227
CFS merit scores = 5.02496
CFS merit scores = 5.01759
CFS merit scores = 5.01031
CFS merit scores = 5.00287
CFS merit scores = 4.99537
CFS merit scores = 4.98793
CFS merit scores = 4.98002
CFS merit scores = 4.9722
CFS merit scores = 4.96445
CFS merit scores = 4.95649
CFS merit scores = 4.94856
CFS merit scores = 4.94067
CFS merit scores = 4.93271
CFS merit scores = 4.92483
CFS merit scores = 4.91624
CFS merit scores = 4.90757
CFS merit scores = 4.89899
CFS merit scores = 4.89028
CFS merit scores = 4.88173
CFS merit scores = 4.8729
CFS merit scores = 4.86412
CFS merit scores = 4.85518
CFS merit scores = 4.84607
CFS merit scores = 4.83614
CFS merit scores = 4.82626
CFS merit scores = 4.81599
CFS merit scores = 4.80587
CFS merit scores = 4.79539
CFS merit scores = 4.78356
CFS merit scores = 4.77182
CFS merit scores = 4.76006
CFS merit scores = 4.74586
CFS merit scores = 4.7249
cnt = 1	feature = 62	correl = -0.31031	descr = Gibbs_of_Target_Sequence__Pos_19_Step_1
cnt = 2	feature = 618	correl = -0.209582	descr = N_Gram_TCTC
cnt = 3	feature = 554	correl = 0.0827932	descr = N_Gram_GTTCC
cnt = 4	feature = 228	correl = -0.0860007	descr = N_Gram_ATACT
cnt = 5	feature = 357	correl = 0.0705788	descr = N_Gram_CGTGA
cnt = 6	feature = 545	correl = 0.0571925	descr = N_Gram_GTGCG
cnt = 7	feature = 339	correl = -0.0491935	descr = N_Gram_CGCTG
cnt = 8	feature = 335	correl = 0.0452153	descr = N_Gram_CGCCA
cnt = 9	feature = 613	correl = 0.0945333	descr = N_Gram_TCGGC
cnt = 10	feature = 529	correl = 0.0505135	descr = N_Gram_GTATA
cnt = 11	feature = 609	correl = 0.0804424	descr = N_Gram_TCGAC
cnt = 12	feature = 399	correl = 0.0684652	descr = N_Gram_GAAAC
cnt = 13	feature = 365	correl = 0.0452153	descr = N_Gram_CTAAA
cnt = 14	feature = 527	correl = 0.0486508	descr = N_Gram_GTAAA
cnt = 15	feature = 671	correl = 0.073979	descr = N_Gram_TTCAA
cnt = 16	feature = 640	correl = 0.0522607	descr = N_Gram_TGCCG
cnt = 17	feature = 631	correl = -0.0611613	descr = N_Gram_TGAGA
cnt = 18	feature = 407	correl = -0.0682308	descr = N_Gram_GACCC
cnt = 19	feature = 244	correl = -0.0454018	descr = N_Gram_ATGCA
cnt = 20	feature = 563	correl = -0.0463753	descr = N_Gram_TAACG
cnt = 21	feature = 448	correl = -0.0451129	descr = N_Gram_GCATG
cnt = 22	feature = 628	correl = 0.0513395	descr = N_Gram_TGAAA
cnt = 23	feature = 611	correl = -0.0491935	descr = N_Gram_TCGCA
cnt = 24	feature = 688	correl = 0.0849871	descr = N_Gram_TTGTG
cnt = 25	feature = 426	correl = -0.0556744	descr = N_Gram_GATCG
cnt = 26	feature = 305	correl = 0.114852	descr = N_Gram_CCCCC
cnt = 27	feature = 220	correl = 0.088939	descr = N_Gram_AGTTA
cnt = 28	feature = 306	correl = 0.0452153	descr = N_Gram_CCCCG
cnt = 29	feature = 231	correl = 0.0716851	descr = N_Gram_ATAGT
cnt = 30	feature = 572	correl = 0.045862	descr = N_Gram_TAGAC
cnt = 31	feature = 599	correl = 0.061186	descr = N_Gram_TCCCA
cnt = 32	feature = 420	correl = 0.0939614	descr = N_Gram_GAGTC
cnt = 33	feature = 512	correl = 0.0519346	descr = N_Gram_GGGCA
cnt = 34	feature = 579	correl = 0.0755747	descr = N_Gram_TATAT
cnt = 35	feature = 600	correl = 0.0471599	descr = N_Gram_TCCGA
cnt = 36	feature = 286	correl = -0.0522777	descr = N_Gram_CATAT
cnt = 37	feature = 612	correl = 0.0739016	descr = N_Gram_TCGGA
cnt = 38	feature = 483	correl = 0.120941	descr = N_Gram_GGAAA
cnt = 39	feature = 521	correl = -0.0442555	descr = N_Gram_GGGTT
cnt = 40	feature = 557	correl = 0.0450469	descr = N_Gram_GTTGC
cnt = 41	feature = 312	correl = 0.0709082	descr = N_Gram_CCGGC
cnt = 42	feature = 455	correl = 0.061349	descr = N_Gram_GCCCG
cnt = 43	feature = 322	correl = 0.0440555	descr = N_Gram_CCTCT
cnt = 44	feature = 520	correl = 0.0570243	descr = N_Gram_GGGTC
cnt = 45	feature = 463	correl = 0.0447646	descr = N_Gram_GCGAG
cnt = 46	feature = 553	correl = -0.0519099	descr = N_Gram_GTTAC
cnt = 47	feature = 324	correl = 0.0669036	descr = N_Gram_CCTGC
cnt = 48	feature = 251	correl = -0.0752	descr = N_Gram_ATTAC
cnt = 49	feature = 558	correl = 0.0490356	descr = N_Gram_GTTGG
cnt = 50	feature = 317	correl = -0.0486993	descr = N_Gram_CCGTC
cnt = 51	feature = 674	correl = 0.0446517	descr = N_Gram_TTCGA
cnt = 52	feature = 353	correl = -0.0701527	descr = N_Gram_CGTAA
cnt = 53	feature = 461	correl = 0.152783	descr = N_Gram_GCCTT
cnt = 54	feature = 347	correl = 0.067119	descr = N_Gram_CGGCG
cnt = 55	feature = 604	correl = 0.0556281	descr = N_Gram_TCCTA
cnt = 56	feature = 404	correl = 0.0534807	descr = N_Gram_GAATC
cnt = 57	feature = 226	correl = -0.136112	descr = N_Gram_ATAAG
cnt = 58	feature = 291	correl = -0.0497901	descr = N_Gram_CATGC
cnt = 59	feature = 666	correl = -0.0561891	descr = N_Gram_TTACC
cnt = 60	feature = 451	correl = -0.0448584	descr = N_Gram_GCCAA
cnt = 61	feature = 247	correl = 0.0737142	descr = N_Gram_ATGGG
cnt = 62	feature = 437	correl = 0.0610067	descr = N_Gram_GCAAA
cnt = 63	feature = 351	correl = -0.0731294	descr = N_Gram_CGGTA
cnt = 64	feature = 209	correl = -0.0562116	descr = N_Gram_AGGCT
cnt = 65	feature = 555	correl = -0.0483674	descr = N_Gram_GTTCG
cnt = 66	feature = 267	correl = 0.0597923	descr = N_Gram_CACAT
cnt = 67	feature = 304	correl = 0.084172	descr = N_Gram_CCCAC
cnt = 68	feature = 525	correl = -0.0538694	descr = N_Gram_GGTGT
cnt = 69	feature = 548	correl = 0.13874	descr = N_Gram_GTGGC
cnt = 70	feature = 265	correl = 0.0524058	descr = N_Gram_CAATA
cnt = 71	feature = 160	correl = 0.0629792	descr = N_Gram_ACAGG
cnt = 72	feature = 614	correl = -0.0741793	descr = N_Gram_TCGGG
cnt = 73	feature = 423	correl = 0.0460437	descr = N_Gram_GATAC
cnt = 74	feature = 546	correl = 0.0847198	descr = N_Gram_GTGCT
cnt = 75	feature = 392	correl = -0.132209	descr = N_Gram_CTTGC
cnt = 76	feature = 211	correl = 0.0784616	descr = N_Gram_AGGGG
cnt = 77	feature = 456	correl = -0.0466652	descr = N_Gram_GCCCT
cnt = 78	feature = 274	correl = -0.0455864	descr = N_Gram_CACTG
cnt = 79	feature = 402	correl = -0.0439824	descr = N_Gram_GAAGG
cnt = 80	feature = 214	correl = 0.125266	descr = N_Gram_AGTAA
cnt = 81	feature = 237	correl = -0.0491935	descr = N_Gram_ATCGC
cnt = 82	feature = 295	correl = 0.0625274	descr = N_Gram_CCACC
cnt = 83	feature = 397	correl = 0.0822662	descr = N_Gram_CTTTG
cnt = 84	feature = 514	correl = 0.0779741	descr = N_Gram_GGGCG
cnt = 85	feature = 645	correl = 0.0891381	descr = N_Gram_TGGAG
cnt = 86	feature = 389	correl = 0.0497046	descr = N_Gram_CTTCC
cnt = 87	feature = 441	correl = 0.0831887	descr = N_Gram_GCACT
cnt = 88	feature = 345	correl = 0.105894	descr = N_Gram_CGGCA
cnt = 89	feature = 387	correl = -0.111145	descr = N_Gram_CTTAT
cnt = 90	feature = 632	correl = 0.0438967	descr = N_Gram_TGAGT
cnt = 91	feature = 232	correl = 0.0862097	descr = N_Gram_ATATA
cnt = 92	feature = 504	correl = 0.061944	descr = N_Gram_GGCTC
cnt = 93	feature = 634	correl = 0.0542973	descr = N_Gram_TGATA
cnt = 94	feature = 509	correl = 0.10652	descr = N_Gram_GGGAC
cnt = 95	feature = 681	correl = -0.0595496	descr = N_Gram_TTGAA
cnt = 96	feature = 447	correl = 0.0947159	descr = N_Gram_GCATC
cnt = 97	feature = 207	correl = 0.0453326	descr = N_Gram_AGGCC
cnt = 98	feature = 419	correl = 0.0464714	descr = N_Gram_GAGGT
cnt = 99	feature = 429	correl = -0.0578841	descr = N_Gram_GATGC
cnt = 100	feature = 225	correl = -0.0440871	descr = N_Gram_ATAAC
cnt = 101	feature = 276	correl = 0.0547211	descr = N_Gram_CAGCC
cnt = 102	feature = 361	correl = -0.0474185	descr = N_Gram_CGTTC
cnt = 103	feature = 575	correl = -0.0519719	descr = N_Gram_TAGCC
cnt = 104	feature = 484	correl = -0.0496958	descr = N_Gram_GGAAC
cnt = 105	feature = 219	correl = 0.105505	descr = N_Gram_AGTGT
cnt = 106	feature = 308	correl = 0.0689923	descr = N_Gram_CCCGC
cnt = 107	feature = 309	correl = 0.0515678	descr = N_Gram_CCCGG
cnt = 108	feature = 321	correl = -0.0938671	descr = N_Gram_CCTCC
cnt = 109	feature = 360	correl = 0.0539643	descr = N_Gram_CGTGT
cnt = 110	feature = 468	correl = 0.0659829	descr = N_Gram_GCGGG
cnt = 111	feature = 206	correl = 0.0852223	descr = N_Gram_AGGCA
cnt = 112	feature = 458	correl = 0.0725619	descr = N_Gram_GCCGG
cnt = 113	feature = 409	correl = -0.063562	descr = N_Gram_GACCT
cnt = 114	feature = 432	correl = -0.0740815	descr = N_Gram_GATTA
cnt = 115	feature = 277	correl = 0.0780894	descr = N_Gram_CAGCG
cnt = 116	feature = 610	correl = -0.0908316	descr = N_Gram_TCGAG
cnt = 117	feature = 595	correl = 0.0846375	descr = N_Gram_TCCAA
cnt = 118	feature = 526	correl = 0.057652	descr = N_Gram_GGTTG
cnt = 119	feature = 255	correl = -0.0809794	descr = N_Gram_ATTTG
cnt = 120	feature = 505	correl = 0.132381	descr = N_Gram_GGCTT
cnt = 121	feature = 442	correl = -0.0643899	descr = N_Gram_GCAGA
cnt = 122	feature = 280	correl = 0.086195	descr = N_Gram_CAGGA
cnt = 123	feature = 538	correl = 0.0989123	descr = N_Gram_GTCGG
cnt = 124	feature = 656	correl = 0.0523178	descr = N_Gram_TGTCC
cnt = 125	feature = 460	correl = 0.0641225	descr = N_Gram_GCCTC
cnt = 126	feature = 327	correl = -0.0457862	descr = N_Gram_CGAC
cnt = 127	feature = 551	correl = 0.0559484	descr = N_Gram_GTGTG
cnt = 128	feature = 653	correl = 0.055239	descr = N_Gram_TGGTA
cnt = 129	feature = 578	correl = -0.0500121	descr = N_Gram_TATAC
cnt = 130	feature = 281	correl = 0.0813157	descr = N_Gram_CAGGC
cnt = 131	feature = 343	correl = 0.0581897	descr = N_Gram_CGGAC
cnt = 132	feature = 601	correl = -0.0746333	descr = N_Gram_TCCGC
cnt = 133	feature = 615	correl = -0.0510315	descr = N_Gram_TCGTC
cnt = 134	feature = 342	correl = 0.0640402	descr = N_Gram_CGGAA
cnt = 135	feature = 655	correl = -0.066847	descr = N_Gram_TGTCA
cnt = 136	feature = 528	correl = 0.048611	descr = N_Gram_GTAGT
cnt = 137	feature = 395	correl = 0.0732961	descr = N_Gram_CTTTA
cnt = 138	feature = 654	correl = 0.052057	descr = N_Gram_TGGTC
cnt = 139	feature = 574	correl = 0.0883375	descr = N_Gram_TAGCA
cnt = 140	feature = 242	correl = -0.0560284	descr = N_Gram_ATGAT
cnt = 141	feature = 473	correl = 0.0952818	descr = N_Gram_GCGTG
cnt = 142	feature = 522	correl = -0.0564729	descr = N_Gram_GGTAA
cnt = 143	feature = 283	correl = 0.0738002	descr = N_Gram_CAGTA
cnt = 144	feature = 235	correl = -0.0513973	descr = N_Gram_ATCCT
cnt = 145	feature = 501	correl = 0.100886	descr = N_Gram_GGCGC
cnt = 146	feature = 453	correl = 0.0512733	descr = N_Gram_GCCAT
cnt = 147	feature = 368	correl = 0.106119	descr = N_Gram_CTAT
cnt = 148	feature = 303	correl = 0.0538727	descr = N_Gram_CCCAA
cnt = 149	feature = 510	correl = 0.104254	descr = N_Gram_GGGAG
cnt = 150	feature = 318	correl = 0.102805	descr = N_Gram_CCGTG
cnt = 151	feature = 536	correl = -0.0826746	descr = N_Gram_GTCGA
cnt = 152	feature = 518	correl = 0.0519346	descr = N_Gram_GGGGG
cnt = 153	feature = 284	correl = 0.132752	descr = N_Gram_CAGTG
cnt = 154	feature = 413	correl = -0.0683846	descr = N_Gram_GACTG
cnt = 155	feature = 380	correl = -0.0503763	descr = N_Gram_CTCTT
cnt = 156	feature = 646	correl = 0.087776	descr = N_Gram_TGGCC
cnt = 157	feature = 466	correl = 0.052261	descr = N_Gram_GCGGA
cnt = 158	feature = 352	correl = 0.058078	descr = N_Gram_CGGTT
cnt = 159	feature = 467	correl = 0.0713413	descr = N_Gram_GCGGC
cnt = 160	feature = 492	correl = -0.0766675	descr = N_Gram_GGATC
cnt = 161	feature = 394	correl = 0.078722	descr = N_Gram_CTTGT
cnt = 162	feature = 475	correl = 0.0781606	descr = N_Gram_GCTCA
cnt = 163	feature = 644	correl = -0.0507403	descr = N_Gram_TGGAA
cnt = 164	feature = 636	correl = -0.110124	descr = N_Gram_TGATT
cnt = 165	feature = 278	correl = -0.129662	descr = N_Gram_CAGCT
cnt = 166	feature = 659	correl = 0.106172	descr = N_Gram_TGTGG
cnt = 167	feature = 416	correl = 0.0978394	descr = N_Gram_GAGCT
cnt = 168	feature = 373	correl = -0.0894282	descr = N_Gram_CTCAT
cnt = 169	feature = 270	correl = 0.0746547	descr = N_Gram_CACCT
cnt = 170	feature = 596	correl = -0.0518106	descr = N_Gram_TCCAC
cnt = 171	feature = 252	correl = 0.0521577	descr = N_Gram_ATTG
cnt = 172	feature = 565	correl = -0.0511209	descr = N_Gram_TAAGA
cnt = 173	feature = 626	correl = -0.0587221	descr = N_Gram_TCTTG
cnt = 174	feature = 290	correl = 0.0909964	descr = N_Gram_CATCT
cnt = 175	feature = 479	correl = 0.0808935	descr = N_Gram_GCTGG
cnt = 176	feature = 222	correl = -0.0890047	descr = N_Gram_AGTTT
cnt = 177	feature = 592	correl = -0.0487767	descr = N_Gram_TCATG
cnt = 178	feature = 217	correl = -0.145963	descr = N_Gram_AGTCT
cnt = 179	feature = 336	correl = 0.083616	descr = N_Gram_CGCCG
cnt = 180	feature = 605	correl = -0.0844334	descr = N_Gram_TCCTC
cnt = 181	feature = 445	correl = 0.0505385	descr = N_Gram_GCAGT
cnt = 182	feature = 695	correl = -0.0878469	descr = N_Gram_TTTGG
cnt = 183	feature = 337	correl = 0.0521346	descr = N_Gram_CGCGG
cnt = 184	feature = 272	correl = -0.0670345	descr = N_Gram_CACGA
cnt = 185	feature = 478	correl = 0.0840173	descr = N_Gram_GCTGC
cnt = 186	feature = 325	correl = -0.0742046	descr = N_Gram_CCTTC
cnt = 187	feature = 485	correl = 0.05273	descr = N_Gram_GGAAG
cnt = 188	feature = 454	correl = 0.0640847	descr = N_Gram_GCCCA
cnt = 189	feature = 649	correl = 0.0761694	descr = N_Gram_TGGG
cnt = 190	feature = 40	correl = -0.0449371	descr = Position_Specific_Bin_Base_16_Base_T
cnt = 191	feature = 647	correl = -0.0854219	descr = N_Gram_TGGCG
cnt = 192	feature = 540	correl = -0.0954529	descr = N_Gram_GTCTT
cnt = 193	feature = 15	correl = -0.130346	descr = Position_Specific_Bin_Base_5_Base_A
cnt = 194	feature = 686	correl = -0.136441	descr = N_Gram_TTGCG
cnt = 195	feature = 428	correl = -0.0460328	descr = N_Gram_GATGA
cnt = 196	feature = 136	correl = -0.0662508	descr = N_Gram_AAGAC
cnt = 197	feature = 386	correl = -0.0510798	descr = N_Gram_CTTA
cnt = 198	feature = 30	correl = -0.132447	descr = Position_Specific_Bin_Base_12_Base_T
cnt = 199	feature = 25	correl = 0.0520239	descr = Position_Specific_Bin_Base_10_Base_T
cnt = 200	feature = 18	correl = -0.123245	descr = Position_Specific_Bin_Base_6_Base_A
cnt = 201	feature = 576	correl = 0.0535774	descr = N_Gram_TAGT
cnt = 202	feature = 496	correl = 0.0643245	descr = N_Gram_GGCAT
cnt = 203	feature = 208	correl = 0.102984	descr = N_Gram_AGGCG
cnt = 204	feature = 20	correl = -0.0468062	descr = Position_Specific_Bin_Base_7_Base_A
cnt = 205	feature = 234	correl = -0.0457992	descr = N_Gram_ATCCA
cnt = 206	feature = 35	correl = 0.113988	descr = Position_Specific_Bin_Base_14_Base_T
cnt = 207	feature = 436	correl = 0.13063	descr = N_Gram_GCAA
cnt = 208	feature = 598	correl = 0.0540967	descr = N_Gram_TCCC
cnt = 209	feature = 248	correl = 0.0582133	descr = N_Gram_ATGT
cnt = 210	feature = 689	correl = 0.0517958	descr = N_Gram_TTGTT
cnt = 211	feature = 24	correl = -0.0597786	descr = Position_Specific_Bin_Base_9_Base_T
cnt = 212	feature = 33	correl = -0.0668403	descr = Position_Specific_Bin_Base_13_Base_G
cnt = 213	feature = 619	correl = -0.0873073	descr = N_Gram_TCTCA
cnt = 214	feature = 13	correl = -0.0653391	descr = Position_Specific_Bin_Base_4_Base_A
cnt = 215	feature = 422	correl = 0.0518303	descr = N_Gram_GATA
cnt = 216	feature = 383	correl = 0.100553	descr = N_Gram_CTGCA
cnt = 217	feature = 73	correl = 0.0860118	descr = Fold_of_RNAi_Sequence_Pos_9
cnt = 218	feature = 41	correl = -0.0628028	descr = Position_Specific_Bin_Base_17_Base_A
cnt = 219	feature = 301	correl = 0.0672829	descr = N_Gram_CCATC
cnt = 220	feature = 36	correl = -0.0639954	descr = Position_Specific_Bin_Base_15_Base_A
cnt = 221	feature = 105	correl = 0.0875298	descr = Fold_of_Target_NoEndbrace_noends_Pos_13
cnt = 222	feature = 472	correl = -0.113988	descr = N_Gram_GCGTC
cnt = 223	feature = 648	correl = 0.128811	descr = N_Gram_TGGCT
cnt = 224	feature = 11	correl = -0.0540301	descr = Position_Specific_Bin_Base_3_Base_A
cnt = 225	feature = 602	correl = -0.0850017	descr = N_Gram_TCCGG
cnt = 226	feature = 29	correl = 0.106737	descr = Position_Specific_Bin_Base_12_Base_G
cnt = 227	feature = 580	correl = -0.0487824	descr = N_Gram_TATC
cnt = 228	feature = 46	correl = 0.143566	descr = Position_Specific_Bin_Base_18_Base_C
cnt = 229	feature = 591	correl = -0.0598799	descr = N_Gram_TCATC
cnt = 230	feature = 597	correl = -0.132919	descr = N_Gram_TCCAG
cnt = 231	feature = 9	correl = -0.0733006	descr = Position_Specific_Bin_Base_2_Base_G
cnt = 232	feature = 364	correl = 0.0868264	descr = N_Gram_CTA
cnt = 233	feature = 34	correl = -0.10072	descr = Position_Specific_Bin_Base_14_Base_A
cnt = 234	feature = 43	correl = 0.050122	descr = Position_Specific_Bin_Base_17_Base_G
cnt = 235	feature = 350	correl = 0.141297	descr = N_Gram_CGGGC
cnt = 236	feature = 250	correl = -0.0592952	descr = N_Gram_ATTA
cnt = 237	feature = 23	correl = 0.0587341	descr = Position_Specific_Bin_Base_9_Base_G
cnt = 238	feature = 51	correl = 0.253534	descr = Gibbs_of_Target_Sequence__Pos_2_Step_1
cnt = 239	feature = 39	correl = 0.115459	descr = Position_Specific_Bin_Base_16_Base_C
cnt = 240	feature = 391	correl = -0.0741187	descr = N_Gram_CTTGA
cnt = 241	feature = 498	correl = 0.0886749	descr = N_Gram_GGCCA
cnt = 242	feature = 14	correl = 0.0556579	descr = Position_Specific_Bin_Base_4_Base_C
cnt = 243	feature = 21	correl = -0.060694	descr = Position_Specific_Bin_Base_8_Base_C
cnt = 244	feature = 10	correl = 0.10045	descr = Position_Specific_Bin_Base_2_Base_T
cnt = 245	feature = 12	correl = 0.0808468	descr = Position_Specific_Bin_Base_3_Base_C
cnt = 246	feature = 80	correl = 0.0584292	descr = Xue_Structure_Feature_A111
cnt = 247	feature = 331	correl = -0.0703197	descr = N_Gram_CGAT
cnt = 248	feature = 315	correl = 0.0657175	descr = N_Gram_CCGT
cnt = 249	feature = 44	correl = -0.064086	descr = Position_Specific_Bin_Base_17_Base_T
cnt = 250	feature = 608	correl = -0.0700894	descr = N_Gram_TCGA
cnt = 251	feature = 81	correl = -0.051644	descr = Xue_Structure_Feature_A110
cnt = 252	feature = 313	correl = 0.109626	descr = N_Gram_CCGGG
cnt = 253	feature = 425	correl = -0.112593	descr = N_Gram_GATC
cnt = 254	feature = 19	correl = 0.108097	descr = Position_Specific_Bin_Base_6_Base_C
cnt = 255	feature = 83	correl = 0.118788	descr = Xue_Structure_Feature_A101
cnt = 256	feature = 693	correl = -0.108691	descr = N_Gram_TTTCT
cnt = 257	feature = 446	correl = 0.0635627	descr = N_Gram_GCAT
cnt = 258	feature = 16	correl = 0.0993132	descr = Position_Specific_Bin_Base_5_Base_C
cnt = 259	feature = 57	correl = 0.0634252	descr = Gibbs_of_Target_Sequence__Pos_12_Step_1
cnt = 260	feature = 547	correl = 0.127011	descr = N_Gram_GTGG
cnt = 261	feature = 457	correl = 0.0762421	descr = N_Gram_GCCG
cnt = 262	feature = 8	correl = 0.0529705	descr = Position_Specific_Bin_Base_2_Base_C
cnt = 263	feature = 665	correl = -0.0522481	descr = N_Gram_TTAC
cnt = 264	feature = 684	correl = -0.0899241	descr = N_Gram_TTGC
cnt = 265	feature = 375	correl = -0.07533	descr = N_Gram_CTCCA
cnt = 266	feature = 45	correl = -0.284736	descr = Position_Specific_Bin_Base_18_Base_A
cnt = 267	feature = 17	correl = 0.0580049	descr = Position_Specific_Bin_Base_5_Base_G
cnt = 268	feature = 56	correl = -0.0750306	descr = Gibbs_of_Target_Sequence__Pos_8_Step_1
cnt = 269	feature = 32	correl = 0.102317	descr = Position_Specific_Bin_Base_13_Base_C
cnt = 270	feature = 382	correl = 0.044969	descr = N_Gram_CTGC
cnt = 271	feature = 76	correl = 0.0770998	descr = Fold_of_RNAi_Sequence_Pos_13
cnt = 272	feature = 356	correl = 0.164586	descr = N_Gram_CGTG
cnt = 273	feature = 459	correl = 0.118146	descr = N_Gram_GCCT
cnt = 274	feature = 657	correl = 0.083961	descr = N_Gram_TGTG
cnt = 275	feature = 641	correl = -0.125891	descr = N_Gram_TGCG
cnt = 276	feature = 52	correl = 0.0982062	descr = Gibbs_of_Target_Sequence__Pos_3_Step_1
cnt = 277	feature = 652	correl = 0.0663349	descr = N_Gram_TGGT
cnt = 278	feature = 218	correl = 0.0737685	descr = N_Gram_AGTG
cnt = 279	feature = 47	correl = 0.288327	descr = Position_Specific_Bin_Base_18_Base_G
cnt = 280	feature = 241	correl = -0.0466478	descr = N_Gram_ATGA
cnt = 281	feature = 341	correl = 0.0746589	descr = N_Gram_CGGA
cnt = 282	feature = 28	correl = 0.138389	descr = Position_Specific_Bin_Base_12_Base_C
cnt = 283	feature = 254	correl = -0.109859	descr = N_Gram_ATTT
cnt = 284	feature = 69	correl = 0.146947	descr = Fold_of_RNAi_Sequence_Pos_2
cnt = 285	feature = 396	correl = -0.0500829	descr = N_Gram_CTTTC
cnt = 286	feature = 516	correl = 0.0685009	descr = N_Gram_GGGG
cnt = 287	feature = 539	correl = -0.0982941	descr = N_Gram_GTCT
cnt = 288	feature = 503	correl = 0.073335	descr = N_Gram_GGCT
cnt = 289	feature = 78	correl = 0.0829885	descr = Fold_of_RNAi_Sequence_Pos_15
cnt = 290	feature = 58	correl = -0.0968753	descr = Gibbs_of_Target_Sequence__Pos_13_Step_1
cnt = 291	feature = 489	correl = 0.113647	descr = N_Gram_GGAG
cnt = 292	feature = 680	correl = -0.0599609	descr = N_Gram_TTGA
cnt = 293	feature = 292	correl = 0.0888545	descr = N_Gram_CCAA
cnt = 294	feature = 82	correl = 0.0474604	descr = Xue_Structure_Feature_A100
cnt = 295	feature = 61	correl = -0.168732	descr = Gibbs_of_Target_Sequence__Pos_18_Step_1
cnt = 296	feature = 344	correl = 0.106053	descr = N_Gram_CGGC
cnt = 297	feature = 606	correl = -0.101141	descr = N_Gram_TCCTT
cnt = 298	feature = 589	correl = -0.0730144	descr = N_Gram_TCAT
cnt = 299	feature = 67	correl = 0.162657	descr = Fold_of_RNAi_Sequence_Pos_0
cnt = 300	feature = 535	correl = -0.0610609	descr = N_Gram_GTCG
cnt = 301	feature = 390	correl = -0.212268	descr = N_Gram_CTTCT
cnt = 302	feature = 54	correl = -0.1222	descr = Gibbs_of_Target_Sequence__Pos_6_Step_1
cnt = 303	feature = 60	correl = -0.121528	descr = Gibbs_of_Target_Sequence__Pos_17_Step_1
cnt = 304	feature = 450	correl = 0.0535219	descr = N_Gram_GCCA
cnt = 305	feature = 59	correl = -0.173913	descr = Gibbs_of_Target_Sequence__Pos_14_Step_1
cnt = 306	feature = 633	correl = -0.0871538	descr = N_Gram_TGAT
cnt = 307	feature = 464	correl = 0.0752635	descr = N_Gram_GCGCC
cnt = 308	feature = 79	correl = 0.061986	descr = Fold_of_RNAi_Sequence_Pos_16
cnt = 309	feature = 417	correl = 0.0651856	descr = N_Gram_GAGG
cnt = 310	feature = 511	correl = 0.139701	descr = N_Gram_GGGC
cnt = 311	feature = 72	correl = 0.0791198	descr = Fold_of_RNAi_Sequence_Pos_6
cnt = 312	feature = 531	correl = -0.0897736	descr = N_Gram_GTC
cnt = 313	feature = 544	correl = 0.0800045	descr = N_Gram_GTGC
cnt = 314	feature = 68	correl = 0.17055	descr = Fold_of_RNAi_Sequence_Pos_1
cnt = 315	feature = 326	correl = -0.0579785	descr = N_Gram_CGA
cnt = 316	feature = 376	correl = -0.147698	descr = N_Gram_CTCCT
cnt = 317	feature = 77	correl = 0.0682217	descr = Fold_of_RNAi_Sequence_Pos_14
cnt = 318	feature = 696	correl = -0.118776	descr = N_Gram_TTTT
cnt = 319	feature = 497	correl = 0.157508	descr = N_Gram_GGCC
cnt = 320	feature = 583	correl = 0.0451932	descr = N_Gram_TCA
cnt = 321	feature = 258	correl = 0.14948	descr = N_Gram_CAA
cnt = 322	feature = 643	correl = 0.0465268	descr = N_Gram_TGG
cnt = 323	feature = 285	correl = 0.0577619	descr = N_Gram_CAT
cnt = 324	feature = 627	correl = -0.0643904	descr = N_Gram_TGA
cnt = 325	feature = 594	correl = -0.0794771	descr = N_Gram_TCCA
cnt = 326	feature = 500	correl = 0.0468315	descr = N_Gram_GGCG
cnt = 327	feature = 662	correl = -0.0824298	descr = N_Gram_TTA
cnt = 328	feature = 233	correl = -0.0861165	descr = N_Gram_ATC
cnt = 329	feature = 334	correl = 0.0730302	descr = N_Gram_CGCC
cnt = 330	feature = 603	correl = -0.103201	descr = N_Gram_TCCT
cnt = 331	feature = 363	correl = -0.0513034	descr = N_Gram_CT
cnt = 332	feature = 86	correl = 0.0884466	descr = Xue_Structure_Feature_C110
cnt = 333	feature = 481	correl = 0.134543	descr = N_Gram_GGA
cnt = 334	feature = 541	correl = 0.161508	descr = N_Gram_GTG
cnt = 335	feature = 623	correl = -0.101491	descr = N_Gram_TCTT
cnt = 336	feature = 679	correl = -0.0647196	descr = N_Gram_TTG
cnt = 337	feature = 348	correl = 0.115007	descr = N_Gram_CGGG
cnt = 338	feature = 257	correl = 0.101748	descr = N_Gram_CA
cnt = 339	feature = 66	correl = -0.077225	descr = PF_RNAi_Fold_3'Free_Count
cnt = 340	feature = 616	correl = -0.118008	descr = N_Gram_TCT
cnt = 341	feature = 560	correl = -0.0675481	descr = N_Gram_TA
cnt = 342	feature = 669	correl = -0.147762	descr = N_Gram_TTC
cnt = 343	feature = 65	correl = -0.136184	descr = PF_RNAi_Fold_5'Free_Count
cnt = 344	feature = 340	correl = 0.0768058	descr = N_Gram_CGG
cnt = 345	feature = 494	correl = 0.139004	descr = N_Gram_GGC
cnt = 346	feature = 661	correl = -0.122374	descr = N_Gram_TT
cnt = 347	feature = 64	correl = -0.186881	descr = PF_RNAi_Fold_Energy
cnt = 348	feature = 49	correl = -0.188305	descr = Gibbs_of_Target_Sequence_
num rows = 521
num_elements = 181829
*
optimization finished, #iter = 623
nu = 0.494244
obj = -39.649427, rho = -0.564828
nSV = 365, nBSV = 166
num rows = 58
num_elements = 20242
*
optimization finished, #iter = 46
nu = 0.508898
obj = -5.064664, rho = -0.457853
nSV = 46, nBSV = 14
*
optimization finished, #iter = 623
nu = 0.494244
obj = -39.649427, rho = -0.564828
nSV = 365, nBSV = 166
CFS merit scores = 1.3671
CFS merit scores = 1.6015
CFS merit scores = 1.85002
CFS merit scores = 2.06674
CFS merit scores = 2.26116
CFS merit scores = 2.44215
CFS merit scores = 2.61028
CFS merit scores = 2.76881
CFS merit scores = 2.91739
CFS merit scores = 3.05719
CFS merit scores = 3.19054
CFS merit scores = 3.31764
CFS merit scores = 3.43996
CFS merit scores = 3.55552
CFS merit scores = 3.66644
CFS merit scores = 3.77021
CFS merit scores = 3.87035
CFS merit scores = 3.96682
CFS merit scores = 4.05961
CFS merit scores = 4.149
CFS merit scores = 4.23524
CFS merit scores = 4.31813
CFS merit scores = 4.39884
CFS merit scores = 4.47766
CFS merit scores = 4.55374
CFS merit scores = 4.62852
CFS merit scores = 4.70108
CFS merit scores = 4.77015
CFS merit scores = 4.83684
CFS merit scores = 4.90049
CFS merit scores = 4.96216
CFS merit scores = 5.02157
CFS merit scores = 5.07935
CFS merit scores = 5.13542
CFS merit scores = 5.18907
CFS merit scores = 5.23847
CFS merit scores = 5.28529
CFS merit scores = 5.3304
CFS merit scores = 5.37418
CFS merit scores = 5.4158
CFS merit scores = 5.45572
CFS merit scores = 5.4918
CFS merit scores = 5.52602
CFS merit scores = 5.55875
CFS merit scores = 5.59025
CFS merit scores = 5.61915
CFS merit scores = 5.64538
CFS merit scores = 5.67089
CFS merit scores = 5.69401
CFS merit scores = 5.71678
CFS merit scores = 5.73935
CFS merit scores = 5.7607
CFS merit scores = 5.78161
CFS merit scores = 5.80287
CFS merit scores = 5.82371
CFS merit scores = 5.8401
CFS merit scores = 5.85635
CFS merit scores = 5.8731
CFS merit scores = 5.88836
CFS merit scores = 5.90215
CFS merit scores = 5.91501
CFS merit scores = 5.92755
CFS merit scores = 5.93907
CFS merit scores = 5.94998
CFS merit scores = 5.96035
CFS merit scores = 5.97124
CFS merit scores = 5.98217
CFS merit scores = 5.99324
CFS merit scores = 6.00336
CFS merit scores = 6.01282
CFS merit scores = 6.02148
CFS merit scores = 6.0304
CFS merit scores = 6.03925
CFS merit scores = 6.04617
CFS merit scores = 6.05256
CFS merit scores = 6.0591
CFS merit scores = 6.06608
CFS merit scores = 6.07303
CFS merit scores = 6.07859
CFS merit scores = 6.0834
CFS merit scores = 6.08809
CFS merit scores = 6.09265
CFS merit scores = 6.09696
CFS merit scores = 6.10059
CFS merit scores = 6.10298
CFS merit scores = 6.1051
CFS merit scores = 6.10706
CFS merit scores = 6.10874
CFS merit scores = 6.11043
CFS merit scores = 6.1117
CFS merit scores = 6.11333
CFS merit scores = 6.11291
CFS merit scores = 6.11152
CFS merit scores = 6.1102
CFS merit scores = 6.10906
CFS merit scores = 6.10786
CFS merit scores = 6.10637
CFS merit scores = 6.1038
CFS merit scores = 6.1012
CFS merit scores = 6.09904
CFS merit scores = 6.09527
CFS merit scores = 6.0916
CFS merit scores = 6.08831
CFS merit scores = 6.08516
CFS merit scores = 6.08154
CFS merit scores = 6.07744
CFS merit scores = 6.07372
CFS merit scores = 6.07032
CFS merit scores = 6.06649
CFS merit scores = 6.06297
CFS merit scores = 6.05975
CFS merit scores = 6.05647
CFS merit scores = 6.05311
CFS merit scores = 6.04949
CFS merit scores = 6.04536
CFS merit scores = 6.04154
CFS merit scores = 6.037
CFS merit scores = 6.03279
CFS merit scores = 6.02833
CFS merit scores = 6.02406
CFS merit scores = 6.01979
CFS merit scores = 6.01554
CFS merit scores = 6.01074
CFS merit scores = 6.00552
CFS merit scores = 5.99974
CFS merit scores = 5.99381
CFS merit scores = 5.98799
CFS merit scores = 5.98166
CFS merit scores = 5.97551
CFS merit scores = 5.96905
CFS merit scores = 5.96297
CFS merit scores = 5.95719
CFS merit scores = 5.95175
CFS merit scores = 5.94594
CFS merit scores = 5.93932
CFS merit scores = 5.93298
CFS merit scores = 5.92649
CFS merit scores = 5.92027
CFS merit scores = 5.91375
CFS merit scores = 5.90739
CFS merit scores = 5.90123
CFS merit scores = 5.89514
CFS merit scores = 5.88919
CFS merit scores = 5.88345
CFS merit scores = 5.87773
CFS merit scores = 5.87126
CFS merit scores = 5.86486
CFS merit scores = 5.85866
CFS merit scores = 5.85192
CFS merit scores = 5.84543
CFS merit scores = 5.8386
CFS merit scores = 5.83178
CFS merit scores = 5.82494
CFS merit scores = 5.81807
CFS merit scores = 5.81093
CFS merit scores = 5.80396
CFS merit scores = 5.79696
CFS merit scores = 5.78996
CFS merit scores = 5.78296
CFS merit scores = 5.77589
CFS merit scores = 5.76834
CFS merit scores = 5.76074
CFS merit scores = 5.75339
CFS merit scores = 5.74627
CFS merit scores = 5.73928
CFS merit scores = 5.73243
CFS merit scores = 5.72559
CFS merit scores = 5.71876
CFS merit scores = 5.71165
CFS merit scores = 5.70452
CFS merit scores = 5.69765
CFS merit scores = 5.69094
CFS merit scores = 5.6844
CFS merit scores = 5.67791
CFS merit scores = 5.67142
CFS merit scores = 5.66474
CFS merit scores = 5.65806
CFS merit scores = 5.65151
CFS merit scores = 5.64458
CFS merit scores = 5.63774
CFS merit scores = 5.63089
CFS merit scores = 5.62399
CFS merit scores = 5.617
CFS merit scores = 5.61018
CFS merit scores = 5.60324
CFS merit scores = 5.59623
CFS merit scores = 5.58925
CFS merit scores = 5.58217
CFS merit scores = 5.5751
CFS merit scores = 5.56813
CFS merit scores = 5.56131
CFS merit scores = 5.55462
CFS merit scores = 5.54817
CFS merit scores = 5.54172
CFS merit scores = 5.53528
CFS merit scores = 5.52874
CFS merit scores = 5.52235
CFS merit scores = 5.51616
CFS merit scores = 5.51012
CFS merit scores = 5.50391
CFS merit scores = 5.49766
CFS merit scores = 5.49114
CFS merit scores = 5.48481
CFS merit scores = 5.47851
CFS merit scores = 5.4722
CFS merit scores = 5.46608
CFS merit scores = 5.45956
CFS merit scores = 5.45314
CFS merit scores = 5.44668
CFS merit scores = 5.44015
CFS merit scores = 5.43362
CFS merit scores = 5.42705
CFS merit scores = 5.42061
CFS merit scores = 5.41386
CFS merit scores = 5.4071
CFS merit scores = 5.40059
CFS merit scores = 5.39422
CFS merit scores = 5.38792
CFS merit scores = 5.38168
CFS merit scores = 5.37536
CFS merit scores = 5.36896
CFS merit scores = 5.36247
CFS merit scores = 5.35596
CFS merit scores = 5.34954
CFS merit scores = 5.34333
CFS merit scores = 5.33688
CFS merit scores = 5.33054
CFS merit scores = 5.32432
CFS merit scores = 5.31817
CFS merit scores = 5.31216
CFS merit scores = 5.30613
CFS merit scores = 5.30001
CFS merit scores = 5.2939
CFS merit scores = 5.28788
CFS merit scores = 5.2819
CFS merit scores = 5.27611
CFS merit scores = 5.27039
CFS merit scores = 5.26477
CFS merit scores = 5.25922
CFS merit scores = 5.25359
CFS merit scores = 5.24792
CFS merit scores = 5.24228
CFS merit scores = 5.23665
CFS merit scores = 5.23119
CFS merit scores = 5.22568
CFS merit scores = 5.22013
CFS merit scores = 5.2145
CFS merit scores = 5.20897
CFS merit scores = 5.20345
CFS merit scores = 5.19799
CFS merit scores = 5.19258
CFS merit scores = 5.18725
CFS merit scores = 5.18168
CFS merit scores = 5.17617
CFS merit scores = 5.17072
CFS merit scores = 5.16527
CFS merit scores = 5.15976
CFS merit scores = 5.15427
CFS merit scores = 5.14884
CFS merit scores = 5.14335
CFS merit scores = 5.13781
CFS merit scores = 5.13231
CFS merit scores = 5.12681
CFS merit scores = 5.12121
CFS merit scores = 5.1155
CFS merit scores = 5.10984
CFS merit scores = 5.10422
CFS merit scores = 5.09853
CFS merit scores = 5.09276
CFS merit scores = 5.08711
CFS merit scores = 5.08145
CFS merit scores = 5.07559
CFS merit scores = 5.06977
CFS merit scores = 5.06396
CFS merit scores = 5.05809
CFS merit scores = 5.05227
CFS merit scores = 5.04655
CFS merit scores = 5.04073
CFS merit scores = 5.03502
CFS merit scores = 5.02935
CFS merit scores = 5.02324
CFS merit scores = 5.01722
CFS merit scores = 5.01121
CFS merit scores = 5.00503
CFS merit scores = 4.99889
CFS merit scores = 4.99272
CFS merit scores = 4.98654
CFS merit scores = 4.98041
CFS merit scores = 4.97426
CFS merit scores = 4.96798
CFS merit scores = 4.96175
CFS merit scores = 4.95549
CFS merit scores = 4.94912
CFS merit scores = 4.94277
CFS merit scores = 4.93644
CFS merit scores = 4.93013
CFS merit scores = 4.92389
CFS merit scores = 4.91765
CFS merit scores = 4.91143
CFS merit scores = 4.90477
CFS merit scores = 4.89801
CFS merit scores = 4.89118
CFS merit scores = 4.88438
CFS merit scores = 4.87755
CFS merit scores = 4.87064
CFS merit scores = 4.86367
CFS merit scores = 4.85668
CFS merit scores = 4.84974
CFS merit scores = 4.84242
CFS merit scores = 4.83526
CFS merit scores = 4.82794
CFS merit scores = 4.8203
CFS merit scores = 4.81271
CFS merit scores = 4.80512
CFS merit scores = 4.79758
CFS merit scores = 4.78986
CFS merit scores = 4.7821
CFS merit scores = 4.77422
CFS merit scores = 4.76607
CFS merit scores = 4.75799
CFS merit scores = 4.74981
CFS merit scores = 4.74168
CFS merit scores = 4.73334
CFS merit scores = 4.72479
CFS merit scores = 4.7159
CFS merit scores = 4.7071
CFS merit scores = 4.69823
CFS merit scores = 4.68942
CFS merit scores = 4.68048
CFS merit scores = 4.6715
CFS merit scores = 4.66266
CFS merit scores = 4.65358
CFS merit scores = 4.6443
CFS merit scores = 4.63497
CFS merit scores = 4.62491
CFS merit scores = 4.61472
CFS merit scores = 4.60418
CFS merit scores = 4.59295
CFS merit scores = 4.58068
CFS merit scores = 4.56734
cnt = 1	feature = 59	correl = -0.367104	descr = Gibbs_of_Target_Sequence__Pos_20_Step_1
cnt = 2	feature = 57	correl = -0.185372	descr = Gibbs_of_Target_Sequence__Pos_18_Step_1
cnt = 3	feature = 276	correl = -0.138667	descr = N_Gram_CAGCT
cnt = 4	feature = 397	correl = -0.088104	descr = N_Gram_CTTGA
cnt = 5	feature = 623	correl = 0.056568	descr = N_Gram_TCTAC
cnt = 6	feature = 422	correl = 0.0938714	descr = N_Gram_GAGTC
cnt = 7	feature = 265	correl = -0.0510587	descr = N_Gram_CACCC
cnt = 8	feature = 459	correl = -0.0562548	descr = N_Gram_GCCGT
cnt = 9	feature = 343	correl = 0.0639507	descr = N_Gram_CGGAA
cnt = 10	feature = 619	correl = 0.0944683	descr = N_Gram_TCGGC
cnt = 11	feature = 363	correl = 0.0789734	descr = N_Gram_CGTGG
cnt = 12	feature = 210	correl = 0.0451664	descr = N_Gram_AGTCG
cnt = 13	feature = 606	correl = 0.0522095	descr = N_Gram_TCCCG
cnt = 14	feature = 361	correl = 0.0705217	descr = N_Gram_CGTGA
cnt = 15	feature = 531	correl = 0.0485664	descr = N_Gram_GTAAA
cnt = 16	feature = 611	correl = 0.0555615	descr = N_Gram_TCCTA
cnt = 17	feature = 334	correl = 0.0569573	descr = N_Gram_CGAGG
cnt = 18	feature = 292	correl = 0.0516743	descr = N_Gram_CCAAT
cnt = 19	feature = 604	correl = 0.0611067	descr = N_Gram_TCCCA
cnt = 20	feature = 417	correl = 0.0966337	descr = N_Gram_GACTA
cnt = 21	feature = 425	correl = 0.0459803	descr = N_Gram_GATAC
cnt = 22	feature = 305	correl = 0.114781	descr = N_Gram_CCCCC
cnt = 23	feature = 649	correl = 0.0522095	descr = N_Gram_TGCCG
cnt = 24	feature = 627	correl = 0.0482838	descr = N_Gram_TCTCG
cnt = 25	feature = 518	correl = 0.0451664	descr = N_Gram_GGGGT
cnt = 26	feature = 514	correl = 0.0451664	descr = N_Gram_GGGCT
cnt = 27	feature = 226	correl = 0.0963392	descr = N_Gram_ATATA
cnt = 28	feature = 325	correl = 0.0852149	descr = N_Gram_CCTGC
cnt = 29	feature = 309	correl = 0.0689214	descr = N_Gram_CCCGC
cnt = 30	feature = 664	correl = 0.0465532	descr = N_Gram_TGGGT
cnt = 31	feature = 653	correl = -0.0511003	descr = N_Gram_TGCTA
cnt = 32	feature = 258	correl = 0.0619243	descr = N_Gram_CAAGC
cnt = 33	feature = 697	correl = 0.0784451	descr = N_Gram_TTGCA
cnt = 34	feature = 555	correl = 0.0473666	descr = N_Gram_GTGTA
cnt = 35	feature = 449	correl = -0.0451669	descr = N_Gram_GCATG
cnt = 36	feature = 231	correl = -0.096687	descr = N_Gram_ATCGG
cnt = 37	feature = 583	correl = -0.0443184	descr = N_Gram_TAGAT
cnt = 38	feature = 365	correl = -0.0474799	descr = N_Gram_CGTTC
cnt = 39	feature = 488	correl = 0.0508423	descr = N_Gram_GGAGC
cnt = 40	feature = 536	correl = -0.0557263	descr = N_Gram_GTCAA
cnt = 41	feature = 314	correl = 0.0451664	descr = N_Gram_CCGCA
cnt = 42	feature = 541	correl = -0.139915	descr = N_Gram_GTCGA
cnt = 43	feature = 394	correl = 0.0495909	descr = N_Gram_CTTCC
cnt = 44	feature = 348	correl = 0.0719598	descr = N_Gram_CGGCG
cnt = 45	feature = 399	correl = 0.0845057	descr = N_Gram_CTTGG
cnt = 46	feature = 572	correl = -0.0484163	descr = N_Gram_TAAGA
cnt = 47	feature = 222	correl = 0.054751	descr = N_Gram_ATACA
cnt = 48	feature = 643	correl = -0.0487993	descr = N_Gram_TGATC
cnt = 49	feature = 416	correl = -0.103688	descr = N_Gram_GACGT
cnt = 50	feature = 322	correl = 0.0672847	descr = N_Gram_CCTCA
cnt = 51	feature = 220	correl = -0.138992	descr = N_Gram_ATAAG
cnt = 52	feature = 225	correl = 0.0469528	descr = N_Gram_ATAGC
cnt = 53	feature = 563	correl = 0.0449729	descr = N_Gram_GTTGC
cnt = 54	feature = 438	correl = 0.0481836	descr = N_Gram_GCAAA
cnt = 55	feature = 303	correl = 0.0840852	descr = N_Gram_CCCAC
cnt = 56	feature = 538	correl = -0.0469846	descr = N_Gram_GTCCA
cnt = 57	feature = 455	correl = 0.0775665	descr = N_Gram_GCCCG
cnt = 58	feature = 368	correl = 0.0451664	descr = N_Gram_CTAAA
cnt = 59	feature = 244	correl = -0.068687	descr = N_Gram_ATTAC
cnt = 60	feature = 248	correl = 0.0558985	descr = N_Gram_ATTTC
cnt = 61	feature = 232	correl = -0.0560929	descr = N_Gram_ATCGT
cnt = 62	feature = 511	correl = 0.0518583	descr = N_Gram_GGGCA
cnt = 63	feature = 383	correl = -0.0769531	descr = N_Gram_CTGAT
cnt = 64	feature = 601	correl = 0.105701	descr = N_Gram_TCCAA
cnt = 65	feature = 414	correl = -0.0759005	descr = N_Gram_GACGA
cnt = 66	feature = 324	correl = 0.0885261	descr = N_Gram_CCTCG
cnt = 67	feature = 419	correl = -0.0746479	descr = N_Gram_GAGCC
cnt = 68	feature = 468	correl = 0.0545127	descr = N_Gram_GCGGA
cnt = 69	feature = 608	correl = -0.0590805	descr = N_Gram_TCCGC
cnt = 70	feature = 529	correl = 0.0553621	descr = N_Gram_GGTGC
cnt = 71	feature = 656	correl = 0.0602919	descr = N_Gram_TGGAG
cnt = 72	feature = 605	correl = 0.0526773	descr = N_Gram_TCCCC
cnt = 73	feature = 596	correl = 0.0593951	descr = N_Gram_TCAGT
cnt = 74	feature = 560	correl = -0.0788155	descr = N_Gram_GTTAC
cnt = 75	feature = 337	correl = -0.0585454	descr = N_Gram_CGATC
cnt = 76	feature = 441	correl = 0.0743071	descr = N_Gram_GCACT
cnt = 77	feature = 662	correl = 0.0532989	descr = N_Gram_TGGGA
cnt = 78	feature = 681	correl = -0.103736	descr = N_Gram_TTATA
cnt = 79	feature = 380	correl = 0.0597889	descr = N_Gram_CTCTA
cnt = 80	feature = 321	correl = 0.0555615	descr = N_Gram_CCTAT
cnt = 81	feature = 520	correl = 0.0930484	descr = N_Gram_GGGTC
cnt = 82	feature = 259	correl = 0.046299	descr = N_Gram_CAAGG
cnt = 83	feature = 512	correl = 0.112904	descr = N_Gram_GGGCC
cnt = 84	feature = 426	correl = 0.0508805	descr = N_Gram_GATAT
cnt = 85	feature = 255	correl = 0.0533561	descr = N_Gram_CAAAG
cnt = 86	feature = 228	correl = -0.0524788	descr = N_Gram_ATCAT
cnt = 87	feature = 364	correl = 0.0538781	descr = N_Gram_CGTGT
cnt = 88	feature = 674	correl = 0.0508267	descr = N_Gram_TGTGT
cnt = 89	feature = 274	correl = 0.0546265	descr = N_Gram_CAGCC
cnt = 90	feature = 548	correl = 0.0621987	descr = N_Gram_GTGAC
cnt = 91	feature = 498	correl = 0.0891817	descr = N_Gram_GGCCC
cnt = 92	feature = 278	correl = 0.0860635	descr = N_Gram_CAGGA
cnt = 93	feature = 527	correl = 0.0773543	descr = N_Gram_GGTCA
cnt = 94	feature = 356	correl = -0.0676688	descr = N_Gram_CGTAC
cnt = 95	feature = 466	correl = 0.0457616	descr = N_Gram_GCGCC
cnt = 96	feature = 241	correl = -0.049051	descr = N_Gram_ATGCT
cnt = 97	feature = 335	correl = -0.0778092	descr = N_Gram_CGAGT
cnt = 98	feature = 206	correl = 0.0624674	descr = N_Gram_AGGTT
cnt = 99	feature = 234	correl = 0.0799373	descr = N_Gram_ATCTG
cnt = 100	feature = 270	correl = 0.0973596	descr = N_Gram_CACTC
cnt = 101	feature = 250	correl = -0.146356	descr = N_Gram_ATTTT
cnt = 102	feature = 279	correl = 0.04669	descr = N_Gram_CAGGG
cnt = 103	feature = 688	correl = -0.0625765	descr = N_Gram_TTCGG
cnt = 104	feature = 375	correl = -0.0945249	descr = N_Gram_CTCAT
cnt = 105	feature = 574	correl = -0.150668	descr = N_Gram_TAAGT
cnt = 106	feature = 505	correl = 0.154507	descr = N_Gram_GGCTT
cnt = 107	feature = 593	correl = 0.106025	descr = N_Gram_TCACC
cnt = 108	feature = 500	correl = 0.141104	descr = N_Gram_GGCCT
cnt = 109	feature = 432	correl = -0.0702334	descr = N_Gram_GATTA
cnt = 110	feature = 209	correl = 0.0592888	descr = N_Gram_AGTCA
cnt = 111	feature = 521	correl = 0.044307	descr = N_Gram_GGGTG
cnt = 112	feature = 464	correl = -0.07686	descr = N_Gram_GCGAC
cnt = 113	feature = 453	correl = 0.0596199	descr = N_Gram_GCCAT
cnt = 114	feature = 631	correl = -0.12351	descr = N_Gram_TCTTA
cnt = 115	feature = 508	correl = 0.0966337	descr = N_Gram_GGGAC
cnt = 116	feature = 553	correl = 0.0751006	descr = N_Gram_GTGGT
cnt = 117	feature = 461	correl = 0.0617979	descr = N_Gram_GCCTC
cnt = 118	feature = 647	correl = 0.0863688	descr = N_Gram_TGCAC
cnt = 119	feature = 454	correl = 0.0639664	descr = N_Gram_GCCCA
cnt = 120	feature = 695	correl = -0.0468674	descr = N_Gram_TTGAG
cnt = 121	feature = 254	correl = 0.0638139	descr = N_Gram_CAAAA
cnt = 122	feature = 340	correl = 0.0843153	descr = N_Gram_CGCCG
cnt = 123	feature = 686	correl = 0.0805637	descr = N_Gram_TTCCA
cnt = 124	feature = 525	correl = -0.0686245	descr = N_Gram_GGTAA
cnt = 125	feature = 539	correl = 0.0514266	descr = N_Gram_GTCCC
cnt = 126	feature = 267	correl = 0.0875162	descr = N_Gram_CACCT
cnt = 127	feature = 446	correl = 0.0504378	descr = N_Gram_GCAGT
cnt = 128	feature = 503	correl = 0.0916557	descr = N_Gram_GGCGG
cnt = 129	feature = 160	correl = -0.0460672	descr = N_Gram_ACCC
cnt = 130	feature = 382	correl = 0.0456416	descr = N_Gram_CTGAC
cnt = 131	feature = 516	correl = 0.0676026	descr = N_Gram_GGGGC
cnt = 132	feature = 291	correl = 0.0650369	descr = N_Gram_CCAAG
cnt = 133	feature = 618	correl = 0.0738182	descr = N_Gram_TCGGA
cnt = 134	feature = 652	correl = -0.148897	descr = N_Gram_TGCGT
cnt = 135	feature = 478	correl = 0.0533238	descr = N_Gram_GCTTG
cnt = 136	feature = 509	correl = 0.105736	descr = N_Gram_GGGAG
cnt = 137	feature = 404	correl = 0.104044	descr = N_Gram_GAAGA
cnt = 138	feature = 313	correl = 0.0463148	descr = N_Gram_CCGA
cnt = 139	feature = 235	correl = 0.0601557	descr = N_Gram_ATCTT
cnt = 140	feature = 281	correl = 0.132618	descr = N_Gram_CAGTG
cnt = 141	feature = 391	correl = -0.118168	descr = N_Gram_CTTAT
cnt = 142	feature = 576	correl = -0.0591623	descr = N_Gram_TAATC
cnt = 143	feature = 285	correl = -0.0644924	descr = N_Gram_CATCG
cnt = 144	feature = 304	correl = 0.0702682	descr = N_Gram_CCCC
cnt = 145	feature = 437	correl = 0.105457	descr = N_Gram_GCAA
cnt = 146	feature = 648	correl = 0.0642018	descr = N_Gram_TGCAG
cnt = 147	feature = 557	correl = 0.0531905	descr = N_Gram_GTGTT
cnt = 148	feature = 273	correl = 0.101061	descr = N_Gram_CAGCA
cnt = 149	feature = 290	correl = 0.0681048	descr = N_Gram_CCAAA
cnt = 150	feature = 457	correl = 0.0468005	descr = N_Gram_GCCGC
cnt = 151	feature = 83	correl = 0.083973	descr = Xue_Structure_Feature_C101
cnt = 152	feature = 317	correl = -0.0760571	descr = N_Gram_CCGGT
cnt = 153	feature = 207	correl = 0.0447335	descr = N_Gram_AGTA
cnt = 154	feature = 388	correl = 0.0587143	descr = N_Gram_CTGTG
cnt = 155	feature = 393	correl = 0.0534301	descr = N_Gram_CTTCA
cnt = 156	feature = 407	correl = 0.0643379	descr = N_Gram_GACA
cnt = 157	feature = 485	correl = 0.121515	descr = N_Gram_GGACC
cnt = 158	feature = 654	correl = 0.0567346	descr = N_Gram_TGCTC
cnt = 159	feature = 659	correl = -0.116955	descr = N_Gram_TGGCG
cnt = 160	feature = 476	correl = 0.0807637	descr = N_Gram_GCTGG
cnt = 161	feature = 473	correl = 0.0951915	descr = N_Gram_GCGTG
cnt = 162	feature = 219	correl = -0.116476	descr = N_Gram_ATAA
cnt = 163	feature = 595	correl = 0.0741566	descr = N_Gram_TCAGC
cnt = 164	feature = 666	correl = 0.0617201	descr = N_Gram_TGGTC
cnt = 165	feature = 350	correl = 0.107818	descr = N_Gram_CGGGA
cnt = 166	feature = 625	correl = -0.0888653	descr = N_Gram_TCTCA
cnt = 167	feature = 472	correl = -0.150363	descr = N_Gram_GCGTC
cnt = 168	feature = 445	correl = 0.0646277	descr = N_Gram_GCAGG
cnt = 169	feature = 13	correl = -0.106593	descr = Position_Specific_Bin_Base_5_Base_A
cnt = 170	feature = 660	correl = 0.147824	descr = N_Gram_TGGCT
cnt = 171	feature = 24	correl = -0.0757129	descr = Position_Specific_Bin_Base_11_Base_G
cnt = 172	feature = 351	correl = 0.135189	descr = N_Gram_CGGGC
cnt = 173	feature = 386	correl = 0.0566061	descr = N_Gram_CTGGA
cnt = 174	feature = 418	correl = -0.0751036	descr = N_Gram_GACTG
cnt = 175	feature = 424	correl = 0.062157	descr = N_Gram_GATA
cnt = 176	feature = 211	correl = -0.143414	descr = N_Gram_AGTCT
cnt = 177	feature = 23	correl = 0.0709762	descr = Position_Specific_Bin_Base_10_Base_T
cnt = 178	feature = 612	correl = -0.0616462	descr = N_Gram_TCCTC
cnt = 179	feature = 429	correl = -0.117967	descr = N_Gram_GATCT
cnt = 180	feature = 371	correl = 0.074817	descr = N_Gram_CTAT
cnt = 181	feature = 494	correl = 0.0538293	descr = N_Gram_GGCAG
cnt = 182	feature = 29	correl = -0.0509821	descr = Position_Specific_Bin_Base_13_Base_A
cnt = 183	feature = 52	correl = -0.07153	descr = Gibbs_of_Target_Sequence__Pos_8_Step_1
cnt = 184	feature = 284	correl = 0.112201	descr = N_Gram_CATCC
cnt = 185	feature = 286	correl = 0.120957	descr = N_Gram_CATCT
cnt = 186	feature = 661	correl = 0.10714	descr = N_Gram_TGGG
cnt = 187	feature = 700	correl = 0.0570655	descr = N_Gram_TTGGC
cnt = 188	feature = 616	correl = -0.11223	descr = N_Gram_TCGAG
cnt = 189	feature = 10	correl = 0.0477601	descr = Position_Specific_Bin_Base_3_Base_C
cnt = 190	feature = 19	correl = 0.0717412	descr = Position_Specific_Bin_Base_8_Base_T
cnt = 191	feature = 36	correl = -0.0487017	descr = Position_Specific_Bin_Base_17_Base_A
cnt = 192	feature = 46	correl = 0.228642	descr = Gibbs_of_Target_Sequence__Pos_2_Step_1
cnt = 193	feature = 327	correl = -0.0743195	descr = N_Gram_CCTTC
cnt = 194	feature = 497	correl = 0.095666	descr = N_Gram_GGCCA
cnt = 195	feature = 9	correl = 0.0592036	descr = Position_Specific_Bin_Base_2_Base_T
cnt = 196	feature = 501	correl = -0.0516841	descr = N_Gram_GGCGA
cnt = 197	feature = 28	correl = -0.123833	descr = Position_Specific_Bin_Base_12_Base_T
cnt = 198	feature = 308	correl = 0.0864573	descr = N_Gram_CCCG
cnt = 199	feature = 644	correl = -0.129911	descr = N_Gram_TGATT
cnt = 200	feature = 641	correl = -0.0446915	descr = N_Gram_TGAGG
cnt = 201	feature = 609	correl = -0.0960283	descr = N_Gram_TCCGG
cnt = 202	feature = 41	correl = 0.133176	descr = Position_Specific_Bin_Base_18_Base_C
cnt = 203	feature = 440	correl = 0.079112	descr = N_Gram_GCAC
cnt = 204	feature = 620	correl = -0.0638075	descr = N_Gram_TCGT
cnt = 205	feature = 18	correl = -0.0643624	descr = Position_Specific_Bin_Base_8_Base_C
cnt = 206	feature = 483	correl = 0.0576938	descr = N_Gram_GGAAG
cnt = 207	feature = 76	correl = 0.0725677	descr = Xue_Structure_Feature_A111
cnt = 208	feature = 32	correl = 0.0841844	descr = Position_Specific_Bin_Base_14_Base_T
cnt = 209	feature = 11	correl = -0.0714538	descr = Position_Specific_Bin_Base_4_Base_A
cnt = 210	feature = 547	correl = 0.0581457	descr = N_Gram_GTGA
cnt = 211	feature = 336	correl = -0.044484	descr = N_Gram_CGAT
cnt = 212	feature = 39	correl = -0.0753907	descr = Position_Specific_Bin_Base_17_Base_T
cnt = 213	feature = 390	correl = -0.0658128	descr = N_Gram_CTTA
cnt = 214	feature = 33	correl = -0.134412	descr = Position_Specific_Bin_Base_16_Base_A
cnt = 215	feature = 475	correl = 0.0630263	descr = N_Gram_GCTG
cnt = 216	feature = 8	correl = -0.0766174	descr = Position_Specific_Bin_Base_2_Base_G
cnt = 217	feature = 25	correl = -0.10207	descr = Position_Specific_Bin_Base_12_Base_A
cnt = 218	feature = 592	correl = 0.0492018	descr = N_Gram_TCAC
cnt = 219	feature = 580	correl = -0.0585988	descr = N_Gram_TACTT
cnt = 220	feature = 51	correl = -0.168329	descr = Gibbs_of_Target_Sequence__Pos_7_Step_1
cnt = 221	feature = 633	correl = -0.0553516	descr = N_Gram_TCTTG
cnt = 222	feature = 342	correl = 0.0758056	descr = N_Gram_CGGA
cnt = 223	feature = 460	correl = 0.107	descr = N_Gram_GCCT
cnt = 224	feature = 545	correl = -0.0769329	descr = N_Gram_GTCTT
cnt = 225	feature = 77	correl = -0.0568313	descr = Xue_Structure_Feature_A110
cnt = 226	feature = 367	correl = 0.056404	descr = N_Gram_CTA
cnt = 227	feature = 628	correl = -0.124671	descr = N_Gram_TCTCT
cnt = 228	feature = 43	correl = -0.11235	descr = Position_Specific_Bin_Base_18_Base_T
cnt = 229	feature = 551	correl = 0.116207	descr = N_Gram_GTGG
cnt = 230	feature = 237	correl = -0.0601963	descr = N_Gram_ATGA
cnt = 231	feature = 38	correl = 0.0524513	descr = Position_Specific_Bin_Base_17_Base_G
cnt = 232	feature = 360	correl = 0.173598	descr = N_Gram_CGTG
cnt = 233	feature = 706	correl = -0.0577922	descr = N_Gram_TTTG
cnt = 234	feature = 34	correl = 0.119192	descr = Position_Specific_Bin_Base_16_Base_C
cnt = 235	feature = 17	correl = 0.114787	descr = Position_Specific_Bin_Base_6_Base_C
cnt = 236	feature = 477	correl = 0.0685135	descr = N_Gram_GCTT
cnt = 237	feature = 49	correl = -0.081065	descr = Gibbs_of_Target_Sequence__Pos_5_Step_1
cnt = 238	feature = 272	correl = 0.0498107	descr = N_Gram_CAGA
cnt = 239	feature = 14	correl = 0.0729509	descr = Position_Specific_Bin_Base_5_Base_C
cnt = 240	feature = 603	correl = 0.0731655	descr = N_Gram_TCCC
cnt = 241	feature = 30	correl = 0.0917041	descr = Position_Specific_Bin_Base_13_Base_C
cnt = 242	feature = 69	correl = 0.0960731	descr = Fold_of_RNAi_Sequence_Pos_9
cnt = 243	feature = 645	correl = 0.0990614	descr = N_Gram_TGCA
cnt = 244	feature = 504	correl = 0.0809913	descr = N_Gram_GGCT
cnt = 245	feature = 615	correl = -0.0990083	descr = N_Gram_TCGA
cnt = 246	feature = 413	correl = -0.0782646	descr = N_Gram_GACG
cnt = 247	feature = 35	correl = 0.0606741	descr = Position_Specific_Bin_Base_16_Base_G
cnt = 248	feature = 79	correl = 0.1176	descr = Xue_Structure_Feature_A101
cnt = 249	feature = 602	correl = -0.146788	descr = N_Gram_TCCAG
cnt = 250	feature = 683	correl = 0.0818895	descr = N_Gram_TTCA
cnt = 251	feature = 47	correl = 0.051568	descr = Gibbs_of_Target_Sequence__Pos_3_Step_1
cnt = 252	feature = 12	correl = 0.0575257	descr = Position_Specific_Bin_Base_4_Base_C
cnt = 253	feature = 16	correl = -0.132473	descr = Position_Specific_Bin_Base_6_Base_A
cnt = 254	feature = 526	correl = 0.0678755	descr = N_Gram_GGTC
cnt = 255	feature = 345	correl = 0.120737	descr = N_Gram_CGGC
cnt = 256	feature = 484	correl = 0.0964236	descr = N_Gram_GGAC
cnt = 257	feature = 66	correl = 0.0860864	descr = Fold_of_RNAi_Sequence_Pos_3
cnt = 258	feature = 54	correl = -0.105255	descr = Gibbs_of_Target_Sequence__Pos_13_Step_1
cnt = 259	feature = 233	correl = -0.0544241	descr = N_Gram_ATCTC
cnt = 260	feature = 301	correl = 0.0920494	descr = N_Gram_CCCA
cnt = 261	feature = 105	correl = 0.12693	descr = Fold_of_Target_NoEndbrace_noends_Pos_17
cnt = 262	feature = 247	correl = -0.10551	descr = N_Gram_ATTT
cnt = 263	feature = 613	correl = -0.102608	descr = N_Gram_TCCTT
cnt = 264	feature = 73	correl = 0.0679381	descr = Fold_of_RNAi_Sequence_Pos_14
cnt = 265	feature = 456	correl = 0.0470482	descr = N_Gram_GCCG
cnt = 266	feature = 40	correl = -0.282118	descr = Position_Specific_Bin_Base_18_Base_A
cnt = 267	feature = 467	correl = 0.0832831	descr = N_Gram_GCGG
cnt = 268	feature = 481	correl = 0.0533468	descr = N_Gram_GGAA
cnt = 269	feature = 579	correl = -0.0643994	descr = N_Gram_TACT
cnt = 270	feature = 594	correl = 0.0786009	descr = N_Gram_TCAG
cnt = 271	feature = 632	correl = -0.112485	descr = N_Gram_TCTTC
cnt = 272	feature = 597	correl = -0.0616758	descr = N_Gram_TCAT
cnt = 273	feature = 549	correl = 0.0850199	descr = N_Gram_GTGC
cnt = 274	feature = 82	correl = 0.0473888	descr = Xue_Structure_Feature_C100
cnt = 275	feature = 136	correl = -0.098047	descr = N_Gram_AAGT
cnt = 276	feature = 510	correl = 0.133195	descr = N_Gram_GGGC
cnt = 277	feature = 68	correl = 0.0994454	descr = Fold_of_RNAi_Sequence_Pos_6
cnt = 278	feature = 451	correl = 0.060614	descr = N_Gram_GCCA
cnt = 279	feature = 634	correl = 0.051643	descr = N_Gram_TCTTT
cnt = 280	feature = 280	correl = 0.108386	descr = N_Gram_CAGT
cnt = 281	feature = 78	correl = 0.049494	descr = Xue_Structure_Feature_A100
cnt = 282	feature = 357	correl = -0.111191	descr = N_Gram_CGTC
cnt = 283	feature = 474	correl = -0.0556673	descr = N_Gram_GCTCC
cnt = 284	feature = 690	correl = -0.201791	descr = N_Gram_TTCTC
cnt = 285	feature = 65	correl = 0.160153	descr = Fold_of_RNAi_Sequence_Pos_2
cnt = 286	feature = 693	correl = -0.0708149	descr = N_Gram_TTGA
cnt = 287	feature = 540	correl = -0.104129	descr = N_Gram_GTCG
cnt = 288	feature = 544	correl = -0.0836642	descr = N_Gram_GTCT
cnt = 289	feature = 56	correl = -0.129755	descr = Gibbs_of_Target_Sequence__Pos_17_Step_1
cnt = 290	feature = 711	correl = -0.131475	descr = N_Gram_TTTTT
cnt = 291	feature = 74	correl = 0.0719868	descr = Fold_of_RNAi_Sequence_Pos_15
cnt = 292	feature = 677	correl = -0.0874536	descr = N_Gram_TTA
cnt = 293	feature = 338	correl = 0.0569033	descr = N_Gram_CGCC
cnt = 294	feature = 283	correl = 0.0920225	descr = N_Gram_CATC
cnt = 295	feature = 208	correl = -0.100917	descr = N_Gram_AGTC
cnt = 296	feature = 667	correl = 0.0851659	descr = N_Gram_TGT
cnt = 297	feature = 577	correl = -0.0858358	descr = N_Gram_TAC
cnt = 298	feature = 58	correl = -0.307672	descr = Gibbs_of_Target_Sequence__Pos_19_Step_1
cnt = 299	feature = 72	correl = 0.108104	descr = Fold_of_RNAi_Sequence_Pos_13
cnt = 300	feature = 326	correl = -0.0466408	descr = N_Gram_CCTT
cnt = 301	feature = 67	correl = 0.0539575	descr = Fold_of_RNAi_Sequence_Pos_4
cnt = 302	feature = 691	correl = -0.102603	descr = N_Gram_TTCTT
cnt = 303	feature = 64	correl = 0.200631	descr = Fold_of_RNAi_Sequence_Pos_1
cnt = 304	feature = 396	correl = -0.0464044	descr = N_Gram_CTTG
cnt = 305	feature = 252	correl = 0.124289	descr = N_Gram_CAA
cnt = 306	feature = 626	correl = -0.0982027	descr = N_Gram_TCTCC
cnt = 307	feature = 704	correl = -0.0645741	descr = N_Gram_TTTCC
cnt = 308	feature = 496	correl = 0.177325	descr = N_Gram_GGCC
cnt = 309	feature = 610	correl = -0.0752757	descr = N_Gram_TCCT
cnt = 310	feature = 600	correl = -0.0790111	descr = N_Gram_TCCA
cnt = 311	feature = 655	correl = 0.0828624	descr = N_Gram_TGG
cnt = 312	feature = 590	correl = 0.0486757	descr = N_Gram_TCA
cnt = 313	feature = 614	correl = -0.113935	descr = N_Gram_TCG
cnt = 314	feature = 81	correl = 0.090842	descr = Xue_Structure_Feature_C110
cnt = 315	feature = 395	correl = -0.208668	descr = N_Gram_CTTCT
cnt = 316	feature = 535	correl = -0.110001	descr = N_Gram_GTC
cnt = 317	feature = 708	correl = -0.150346	descr = N_Gram_TTTT
cnt = 318	feature = 636	correl = -0.0828604	descr = N_Gram_TGA
cnt = 319	feature = 217	correl = -0.118484	descr = N_Gram_AT
cnt = 320	feature = 546	correl = 0.18024	descr = N_Gram_GTG
cnt = 321	feature = 80	correl = 0.109024	descr = Xue_Structure_Feature_C111
cnt = 322	feature = 589	correl = -0.0939071	descr = N_Gram_TC
cnt = 323	feature = 392	correl = -0.102172	descr = N_Gram_CTTC
cnt = 324	feature = 251	correl = 0.115552	descr = N_Gram_CA
cnt = 325	feature = 341	correl = 0.0824102	descr = N_Gram_CGG
cnt = 326	feature = 435	correl = 0.044122	descr = N_Gram_GC
cnt = 327	feature = 373	correl = -0.0764467	descr = N_Gram_CTC
cnt = 328	feature = 312	correl = 0.0888826	descr = N_Gram_CCG
cnt = 329	feature = 703	correl = -0.0952573	descr = N_Gram_TTTC
cnt = 330	feature = 689	correl = -0.200596	descr = N_Gram_TTCT
cnt = 331	feature = 463	correl = -0.0518636	descr = N_Gram_GCG
cnt = 332	feature = 61	correl = -0.154267	descr = PF_RNAi_Fold_5'Free_Count
cnt = 333	feature = 702	correl = -0.100038	descr = N_Gram_TTT
cnt = 334	feature = 450	correl = 0.105854	descr = N_Gram_GCC
cnt = 335	feature = 492	correl = 0.162124	descr = N_Gram_GGC
cnt = 336	feature = 599	correl = -0.0864073	descr = N_Gram_TCC
cnt = 337	feature = 376	correl = -0.0844571	descr = N_Gram_CTCC
cnt = 338	feature = 479	correl = 0.157102	descr = N_Gram_GG
cnt = 339	feature = 60	correl = -0.196859	descr = PF_RNAi_Fold_Energy
cnt = 340	feature = 86	correl = -0.102472	descr = Xue_Structure_Feature_C000
num rows = 521
num_elements = 177661
*
optimization finished, #iter = 632
nu = 0.506221
obj = -40.880910, rho = -0.502220
nSV = 362, nBSV = 177
num rows = 58
num_elements = 19778
*
optimization finished, #iter = 54
nu = 0.469106
obj = -4.468267, rho = -0.377682
nSV = 45, nBSV = 11
*
optimization finished, #iter = 632
nu = 0.506221
obj = -40.880910, rho = -0.502220
nSV = 362, nBSV = 177
CFS merit scores = 1.35103
CFS merit scores = 1.60969
CFS merit scores = 1.84932
CFS merit scores = 2.07136
CFS merit scores = 2.27643
CFS merit scores = 2.46255
CFS merit scores = 2.63272
CFS merit scores = 2.78762
CFS merit scores = 2.93174
CFS merit scores = 3.06799
CFS merit scores = 3.19747
CFS merit scores = 3.32103
CFS merit scores = 3.43921
CFS merit scores = 3.55157
CFS merit scores = 3.65914
CFS merit scores = 3.76314
CFS merit scores = 3.86419
CFS merit scores = 3.96242
CFS merit scores = 4.05705
CFS merit scores = 4.14909
CFS merit scores = 4.23872
CFS merit scores = 4.3263
CFS merit scores = 4.41185
CFS merit scores = 4.49557
CFS merit scores = 4.57756
CFS merit scores = 4.65788
CFS merit scores = 4.73662
CFS merit scores = 4.81385
CFS merit scores = 4.88967
CFS merit scores = 4.96314
CFS merit scores = 5.03511
CFS merit scores = 5.10563
CFS merit scores = 5.17472
CFS merit scores = 5.24247
CFS merit scores = 5.30661
CFS merit scores = 5.36937
CFS merit scores = 5.43079
CFS merit scores = 5.49097
CFS merit scores = 5.54988
CFS merit scores = 5.6073
CFS merit scores = 5.66176
CFS merit scores = 5.71535
CFS merit scores = 5.76816
CFS merit scores = 5.81967
CFS merit scores = 5.86985
CFS merit scores = 5.919
CFS merit scores = 5.96729
CFS merit scores = 6.01467
CFS merit scores = 6.06114
CFS merit scores = 6.10623
CFS merit scores = 6.14699
CFS merit scores = 6.18302
CFS merit scores = 6.21317
CFS merit scores = 6.24071
CFS merit scores = 6.26634
CFS merit scores = 6.29205
CFS merit scores = 6.31566
CFS merit scores = 6.33734
CFS merit scores = 6.35821
CFS merit scores = 6.37888
CFS merit scores = 6.39858
CFS merit scores = 6.41741
CFS merit scores = 6.43494
CFS merit scores = 6.45233
CFS merit scores = 6.46964
CFS merit scores = 6.48465
CFS merit scores = 6.4986
CFS merit scores = 6.51195
CFS merit scores = 6.52578
CFS merit scores = 6.54013
CFS merit scores = 6.55438
CFS merit scores = 6.56831
CFS merit scores = 6.57865
CFS merit scores = 6.58762
CFS merit scores = 6.59652
CFS merit scores = 6.60557
CFS merit scores = 6.61285
CFS merit scores = 6.6198
CFS merit scores = 6.62558
CFS merit scores = 6.63144
CFS merit scores = 6.63687
CFS merit scores = 6.64206
CFS merit scores = 6.64659
CFS merit scores = 6.65075
CFS merit scores = 6.6542
CFS merit scores = 6.65683
CFS merit scores = 6.65896
CFS merit scores = 6.66152
CFS merit scores = 6.66353
CFS merit scores = 6.66541
CFS merit scores = 6.66775
CFS merit scores = 6.67062
CFS merit scores = 6.67337
CFS merit scores = 6.67646
CFS merit scores = 6.67916
CFS merit scores = 6.68219
CFS merit scores = 6.68568
CFS merit scores = 6.68962
CFS merit scores = 6.69291
CFS merit scores = 6.69593
CFS merit scores = 6.69749
CFS merit scores = 6.6992
CFS merit scores = 6.69991
CFS merit scores = 6.69911
CFS merit scores = 6.69826
CFS merit scores = 6.69759
CFS merit scores = 6.69636
CFS merit scores = 6.69381
CFS merit scores = 6.69012
CFS merit scores = 6.68629
CFS merit scores = 6.68275
CFS merit scores = 6.67938
CFS merit scores = 6.67597
CFS merit scores = 6.67263
CFS merit scores = 6.66841
CFS merit scores = 6.66393
CFS merit scores = 6.65941
CFS merit scores = 6.6551
CFS merit scores = 6.65009
CFS merit scores = 6.64529
CFS merit scores = 6.64024
CFS merit scores = 6.63464
CFS merit scores = 6.62818
CFS merit scores = 6.62082
CFS merit scores = 6.61259
CFS merit scores = 6.60449
CFS merit scores = 6.5966
CFS merit scores = 6.5889
CFS merit scores = 6.58101
CFS merit scores = 6.57321
CFS merit scores = 6.56558
CFS merit scores = 6.55821
CFS merit scores = 6.55103
CFS merit scores = 6.54393
CFS merit scores = 6.53664
CFS merit scores = 6.5295
CFS merit scores = 6.52212
CFS merit scores = 6.51492
CFS merit scores = 6.5076
CFS merit scores = 6.50013
CFS merit scores = 6.49286
CFS merit scores = 6.48548
CFS merit scores = 6.4783
CFS merit scores = 6.47136
CFS merit scores = 6.46327
CFS merit scores = 6.45519
CFS merit scores = 6.44683
CFS merit scores = 6.43801
CFS merit scores = 6.42857
CFS merit scores = 6.41912
CFS merit scores = 6.4096
CFS merit scores = 6.40024
CFS merit scores = 6.39108
CFS merit scores = 6.38144
CFS merit scores = 6.37205
CFS merit scores = 6.36274
CFS merit scores = 6.35292
CFS merit scores = 6.34322
CFS merit scores = 6.33364
CFS merit scores = 6.32397
CFS merit scores = 6.31448
CFS merit scores = 6.30489
CFS merit scores = 6.29519
CFS merit scores = 6.28554
CFS merit scores = 6.27571
CFS merit scores = 6.26578
CFS merit scores = 6.25575
CFS merit scores = 6.24555
CFS merit scores = 6.23535
CFS merit scores = 6.22545
CFS merit scores = 6.21566
CFS merit scores = 6.20563
CFS merit scores = 6.19569
CFS merit scores = 6.18599
CFS merit scores = 6.17637
CFS merit scores = 6.16667
CFS merit scores = 6.15656
CFS merit scores = 6.14668
CFS merit scores = 6.13698
CFS merit scores = 6.12738
CFS merit scores = 6.1178
CFS merit scores = 6.10841
CFS merit scores = 6.09893
CFS merit scores = 6.08962
CFS merit scores = 6.08046
CFS merit scores = 6.07143
CFS merit scores = 6.06246
CFS merit scores = 6.05371
CFS merit scores = 6.04507
CFS merit scores = 6.03624
CFS merit scores = 6.02699
CFS merit scores = 6.01782
CFS merit scores = 6.00881
CFS merit scores = 5.99977
CFS merit scores = 5.99072
CFS merit scores = 5.98173
CFS merit scores = 5.97298
CFS merit scores = 5.96399
CFS merit scores = 5.95515
CFS merit scores = 5.94641
CFS merit scores = 5.93793
CFS merit scores = 5.92902
CFS merit scores = 5.9202
CFS merit scores = 5.91145
CFS merit scores = 5.90292
CFS merit scores = 5.89438
CFS merit scores = 5.88519
CFS merit scores = 5.87617
CFS merit scores = 5.86735
CFS merit scores = 5.85859
CFS merit scores = 5.8499
CFS merit scores = 5.84131
CFS merit scores = 5.83275
CFS merit scores = 5.82435
CFS merit scores = 5.81599
CFS merit scores = 5.80715
CFS merit scores = 5.7983
CFS merit scores = 5.78963
CFS merit scores = 5.78095
CFS merit scores = 5.77239
CFS merit scores = 5.76376
CFS merit scores = 5.75526
CFS merit scores = 5.74684
CFS merit scores = 5.73862
CFS merit scores = 5.73051
CFS merit scores = 5.72254
CFS merit scores = 5.71458
CFS merit scores = 5.70681
CFS merit scores = 5.69902
CFS merit scores = 5.69118
CFS merit scores = 5.68345
CFS merit scores = 5.6757
CFS merit scores = 5.6679
CFS merit scores = 5.6601
CFS merit scores = 5.65244
CFS merit scores = 5.64472
CFS merit scores = 5.63699
CFS merit scores = 5.62937
CFS merit scores = 5.62186
CFS merit scores = 5.6139
CFS merit scores = 5.60595
CFS merit scores = 5.59799
CFS merit scores = 5.59012
CFS merit scores = 5.58231
CFS merit scores = 5.57427
CFS merit scores = 5.56646
CFS merit scores = 5.55866
CFS merit scores = 5.55103
CFS merit scores = 5.5435
CFS merit scores = 5.53597
CFS merit scores = 5.52856
CFS merit scores = 5.52128
CFS merit scores = 5.51405
CFS merit scores = 5.50671
CFS merit scores = 5.49943
CFS merit scores = 5.49208
CFS merit scores = 5.48477
CFS merit scores = 5.47761
CFS merit scores = 5.47035
CFS merit scores = 5.46315
CFS merit scores = 5.45586
CFS merit scores = 5.44877
CFS merit scores = 5.44153
CFS merit scores = 5.43446
CFS merit scores = 5.42741
CFS merit scores = 5.42055
CFS merit scores = 5.41365
CFS merit scores = 5.40667
CFS merit scores = 5.39949
CFS merit scores = 5.39245
CFS merit scores = 5.38536
CFS merit scores = 5.3784
CFS merit scores = 5.37154
CFS merit scores = 5.36479
CFS merit scores = 5.35804
CFS merit scores = 5.35133
CFS merit scores = 5.34463
CFS merit scores = 5.3379
CFS merit scores = 5.33112
CFS merit scores = 5.32429
CFS merit scores = 5.31753
CFS merit scores = 5.31089
CFS merit scores = 5.30424
CFS merit scores = 5.29748
CFS merit scores = 5.29087
CFS merit scores = 5.28431
CFS merit scores = 5.27782
CFS merit scores = 5.2712
CFS merit scores = 5.26428
CFS merit scores = 5.25743
CFS merit scores = 5.25048
CFS merit scores = 5.24368
CFS merit scores = 5.23696
CFS merit scores = 5.23021
CFS merit scores = 5.22354
CFS merit scores = 5.21699
CFS merit scores = 5.21039
CFS merit scores = 5.20376
CFS merit scores = 5.19718
CFS merit scores = 5.19049
CFS merit scores = 5.1838
CFS merit scores = 5.17708
CFS merit scores = 5.17046
CFS merit scores = 5.1632
CFS merit scores = 5.15603
CFS merit scores = 5.14878
CFS merit scores = 5.1416
CFS merit scores = 5.13438
CFS merit scores = 5.12712
CFS merit scores = 5.11999
CFS merit scores = 5.11277
CFS merit scores = 5.10556
CFS merit scores = 5.09799
CFS merit scores = 5.09029
CFS merit scores = 5.08249
CFS merit scores = 5.07475
CFS merit scores = 5.06679
CFS merit scores = 5.05855
CFS merit scores = 5.05036
CFS merit scores = 5.042
CFS merit scores = 5.03373
CFS merit scores = 5.02533
CFS merit scores = 5.01691
CFS merit scores = 5.00798
CFS merit scores = 4.99869
CFS merit scores = 4.98946
CFS merit scores = 4.98029
CFS merit scores = 4.97124
CFS merit scores = 4.96181
CFS merit scores = 4.95251
CFS merit scores = 4.94314
CFS merit scores = 4.93378
CFS merit scores = 4.92429
CFS merit scores = 4.91498
CFS merit scores = 4.90569
CFS merit scores = 4.89657
CFS merit scores = 4.88736
CFS merit scores = 4.87827
CFS merit scores = 4.86906
CFS merit scores = 4.85896
CFS merit scores = 4.84878
CFS merit scores = 4.8386
CFS merit scores = 4.82829
CFS merit scores = 4.81817
CFS merit scores = 4.80815
CFS merit scores = 4.79782
CFS merit scores = 4.78766
CFS merit scores = 4.77683
CFS merit scores = 4.76463
CFS merit scores = 4.75039
cnt = 1	feature = 57	correl = -0.351026	descr = Gibbs_of_Target_Sequence__Pos_20_Step_1
cnt = 2	feature = 44	correl = 0.234174	descr = Gibbs_of_Target_Sequence__Pos_1_Step_1
cnt = 3	feature = 331	correl = -0.113457	descr = N_Gram_CGACG
cnt = 4	feature = 367	correl = -0.0478481	descr = N_Gram_CGTTG
cnt = 5	feature = 683	correl = 0.0526279	descr = N_Gram_TTAGC
cnt = 6	feature = 250	correl = -0.0914438	descr = N_Gram_CAAAC
cnt = 7	feature = 475	correl = 0.0520379	descr = N_Gram_GCGGA
cnt = 8	feature = 318	correl = 0.0935556	descr = N_Gram_CCGTG
cnt = 9	feature = 450	correl = 0.072894	descr = N_Gram_GCAAT
cnt = 10	feature = 421	correl = -0.0623634	descr = N_Gram_GACTC
cnt = 11	feature = 505	correl = -0.0572984	descr = N_Gram_GGCAC
cnt = 12	feature = 425	correl = -0.0479501	descr = N_Gram_GAGCC
cnt = 13	feature = 390	correl = 0.055997	descr = N_Gram_CTGGG
cnt = 14	feature = 294	correl = 0.051569	descr = N_Gram_CCAAT
cnt = 15	feature = 255	correl = 0.0492396	descr = N_Gram_CAAGC
cnt = 16	feature = 228	correl = -0.0492157	descr = N_Gram_ATCGC
cnt = 17	feature = 576	correl = -0.0464003	descr = N_Gram_TAACG
cnt = 18	feature = 692	correl = 0.0445382	descr = N_Gram_TTCGA
cnt = 19	feature = 306	correl = 0.114671	descr = N_Gram_CCCCC
cnt = 20	feature = 624	correl = 0.0943714	descr = N_Gram_TCGGC
cnt = 21	feature = 620	correl = 0.0802942	descr = N_Gram_TCGAC
cnt = 22	feature = 364	correl = 0.0788865	descr = N_Gram_CGTGG
cnt = 23	feature = 558	correl = 0.0570669	descr = N_Gram_GTGCG
cnt = 24	feature = 680	correl = 0.0648094	descr = N_Gram_TTAAC
cnt = 25	feature = 654	correl = 0.0521399	descr = N_Gram_TGCCG
cnt = 26	feature = 340	correl = 0.0451013	descr = N_Gram_CGCCA
cnt = 27	feature = 610	correl = 0.0521399	descr = N_Gram_TCCCG
cnt = 28	feature = 312	correl = 0.0451013	descr = N_Gram_CCGCA
cnt = 29	feature = 478	correl = 0.0451013	descr = N_Gram_GCGTA
cnt = 30	feature = 375	correl = 0.0861629	descr = N_Gram_CTATT
cnt = 31	feature = 415	correl = -0.0682636	descr = N_Gram_GACCC
cnt = 32	feature = 371	correl = 0.0837716	descr = N_Gram_CTACT
cnt = 33	feature = 437	correl = -0.0557194	descr = N_Gram_GATCG
cnt = 34	feature = 283	correl = -0.0502394	descr = N_Gram_CATAA
cnt = 35	feature = 269	correl = 0.0676009	descr = N_Gram_CACTC
cnt = 36	feature = 305	correl = 0.0839686	descr = N_Gram_CCCAC
cnt = 37	feature = 579	correl = 0.0740259	descr = N_Gram_TAAGC
cnt = 38	feature = 623	correl = 0.0737083	descr = N_Gram_TCGGA
cnt = 39	feature = 529	correl = 0.0517626	descr = N_Gram_GGGGG
cnt = 40	feature = 409	correl = -0.0440801	descr = N_Gram_GAAGG
cnt = 41	feature = 301	correl = -0.0626342	descr = N_Gram_CCATA
cnt = 42	feature = 615	correl = 0.0554749	descr = N_Gram_TCCTA
cnt = 43	feature = 237	correl = -0.0454569	descr = N_Gram_ATGCA
cnt = 44	feature = 544	correl = 0.176534	descr = N_Gram_GTCAG
cnt = 45	feature = 633	correl = 0.0481807	descr = N_Gram_TCTCG
cnt = 46	feature = 457	correl = -0.0452095	descr = N_Gram_GCATG
cnt = 47	feature = 309	correl = 0.0688261	descr = N_Gram_CCCGC
cnt = 48	feature = 435	correl = 0.0666399	descr = N_Gram_GATAT
cnt = 49	feature = 290	correl = 0.0579106	descr = N_Gram_CATTA
cnt = 50	feature = 441	correl = 0.0542832	descr = N_Gram_GATGT
cnt = 51	feature = 313	correl = 0.0706988	descr = N_Gram_CCGGC
cnt = 52	feature = 241	correl = -0.0734402	descr = N_Gram_ATTAC
cnt = 53	feature = 218	correl = -0.149169	descr = N_Gram_ATAAG
cnt = 54	feature = 315	correl = -0.0761222	descr = N_Gram_CCGGT
cnt = 55	feature = 418	correl = 0.0887534	descr = N_Gram_GACGG
cnt = 56	feature = 540	correl = 0.0503943	descr = N_Gram_GTATA
cnt = 57	feature = 589	correl = -0.0576748	descr = N_Gram_TAGCC
cnt = 58	feature = 597	correl = 0.107937	descr = N_Gram_TCACC
cnt = 59	feature = 688	correl = 0.073808	descr = N_Gram_TTCAA
cnt = 60	feature = 703	correl = 0.0589592	descr = N_Gram_TTGCA
cnt = 61	feature = 591	correl = -0.0682976	descr = N_Gram_TATAC
cnt = 62	feature = 424	correl = -0.0680089	descr = N_Gram_GAGAA
cnt = 63	feature = 659	correl = 0.088911	descr = N_Gram_TGGAG
cnt = 64	feature = 460	correl = 0.0928253	descr = N_Gram_GCCAG
cnt = 65	feature = 609	correl = 0.061005	descr = N_Gram_TCCCA
cnt = 66	feature = 509	correl = 0.0890522	descr = N_Gram_GGCCC
cnt = 67	feature = 322	correl = 0.060428	descr = N_Gram_CCTCG
cnt = 68	feature = 413	correl = 0.0445559	descr = N_Gram_GACAC
cnt = 69	feature = 160	correl = -0.0590697	descr = N_Gram_ACGAC
cnt = 70	feature = 467	correl = -0.0562543	descr = N_Gram_GCCGT
cnt = 71	feature = 590	correl = 0.07769	descr = N_Gram_TAGTC
cnt = 72	feature = 656	correl = -0.158222	descr = N_Gram_TGCGT
cnt = 73	feature = 625	correl = -0.0789962	descr = N_Gram_TCGGT
cnt = 74	feature = 407	correl = 0.101285	descr = N_Gram_GAAAG
cnt = 75	feature = 550	correl = -0.0459779	descr = N_Gram_GTCGC
cnt = 76	feature = 539	correl = 0.0549123	descr = N_Gram_GGTTG
cnt = 77	feature = 511	correl = 0.150496	descr = N_Gram_GGCCT
cnt = 78	feature = 286	correl = -0.0640705	descr = N_Gram_CATCG
cnt = 79	feature = 657	correl = 0.0446703	descr = N_Gram_TGCTT
cnt = 80	feature = 448	correl = 0.0608259	descr = N_Gram_GCAAA
cnt = 81	feature = 541	correl = -0.062694	descr = N_Gram_GTATC
cnt = 82	feature = 336	correl = -0.0571194	descr = N_Gram_CGATC
cnt = 83	feature = 593	correl = -0.0565826	descr = N_Gram_TATTC
cnt = 84	feature = 612	correl = -0.0748541	descr = N_Gram_TCCGC
cnt = 85	feature = 669	correl = 0.0479493	descr = N_Gram_TGGTA
cnt = 86	feature = 209	correl = -0.0638717	descr = N_Gram_AGTCC
cnt = 87	feature = 342	correl = 0.0570669	descr = N_Gram_CGCTA
cnt = 88	feature = 653	correl = 0.0954466	descr = N_Gram_TGCAC
cnt = 89	feature = 649	correl = -0.048882	descr = N_Gram_TGATC
cnt = 90	feature = 500	correl = 0.089506	descr = N_Gram_GGAGT
cnt = 91	feature = 510	correl = 0.0497675	descr = N_Gram_GGCCG
cnt = 92	feature = 222	correl = 0.0732557	descr = N_Gram_ATAGT
cnt = 93	feature = 666	correl = 0.0882601	descr = N_Gram_TGGGG
cnt = 94	feature = 337	correl = -0.0463533	descr = N_Gram_CGATG
cnt = 95	feature = 365	correl = 0.0537714	descr = N_Gram_CGTGT
cnt = 96	feature = 420	correl = 0.0861629	descr = N_Gram_GACTA
cnt = 97	feature = 629	correl = 0.0837716	descr = N_Gram_TCTAC
cnt = 98	feature = 219	correl = -0.0502394	descr = N_Gram_ATAAT
cnt = 99	feature = 673	correl = -0.0555809	descr = N_Gram_TGTCA
cnt = 100	feature = 476	correl = 0.0515987	descr = N_Gram_GCGGC
cnt = 101	feature = 677	correl = 0.0507219	descr = N_Gram_TGTGT
cnt = 102	feature = 455	correl = 0.0532632	descr = N_Gram_GCATA
cnt = 103	feature = 538	correl = 0.0552756	descr = N_Gram_GGTGC
cnt = 104	feature = 596	correl = 0.0535565	descr = N_Gram_TCAAG
cnt = 105	feature = 278	correl = 0.0858995	descr = N_Gram_CAGGA
cnt = 106	feature = 599	correl = 0.0488607	descr = N_Gram_TCAGA
cnt = 107	feature = 356	correl = -0.081093	descr = N_Gram_CGTAA
cnt = 108	feature = 386	correl = -0.0553155	descr = N_Gram_CTCTC
cnt = 109	feature = 440	correl = -0.0665899	descr = N_Gram_GATGC
cnt = 110	feature = 259	correl = 0.083405	descr = N_Gram_CACAG
cnt = 111	feature = 251	correl = 0.0611831	descr = N_Gram_CAAAG
cnt = 112	feature = 648	correl = 0.0652394	descr = N_Gram_TGATA
cnt = 113	feature = 551	correl = 0.0987171	descr = N_Gram_GTCGG
cnt = 114	feature = 466	correl = 0.072319	descr = N_Gram_GCCGG
cnt = 115	feature = 652	correl = 0.106629	descr = N_Gram_TGCAA
cnt = 116	feature = 580	correl = -0.14	descr = N_Gram_TAAGT
cnt = 117	feature = 472	correl = 0.0445806	descr = N_Gram_GCGAG
cnt = 118	feature = 690	correl = 0.075369	descr = N_Gram_TTCCA
cnt = 119	feature = 461	correl = 0.0495703	descr = N_Gram_GCCAT
cnt = 120	feature = 700	correl = -0.056017	descr = N_Gram_TTGAC
cnt = 121	feature = 463	correl = 0.0897581	descr = N_Gram_GCCCG
cnt = 122	feature = 345	correl = 0.0638375	descr = N_Gram_CGGAA
cnt = 123	feature = 516	correl = 0.149759	descr = N_Gram_GGCTT
cnt = 124	feature = 416	correl = -0.0637454	descr = N_Gram_GACCT
cnt = 125	feature = 602	correl = -0.0550172	descr = N_Gram_TCATA
cnt = 126	feature = 605	correl = 0.0922761	descr = N_Gram_TCCAA
cnt = 127	feature = 326	correl = -0.0885865	descr = N_Gram_CCTTC
cnt = 128	feature = 492	correl = 0.120683	descr = N_Gram_GGAAA
cnt = 129	feature = 274	correl = 0.0545108	descr = N_Gram_CAGCC
cnt = 130	feature = 701	correl = -0.0469626	descr = N_Gram_TTGAG
cnt = 131	feature = 231	correl = 0.0797974	descr = N_Gram_ATCTG
cnt = 132	feature = 321	correl = -0.108383	descr = N_Gram_CCTCC
cnt = 133	feature = 334	correl = -0.090811	descr = N_Gram_CGAGT
cnt = 134	feature = 456	correl = 0.113531	descr = N_Gram_GCATC
cnt = 135	feature = 348	correl = 0.105692	descr = N_Gram_CGGCA
cnt = 136	feature = 429	correl = 0.077493	descr = N_Gram_GAGGT
cnt = 137	feature = 258	correl = 0.0521977	descr = N_Gram_CAATA
cnt = 138	feature = 214	correl = 0.0590609	descr = N_Gram_AGTTG
cnt = 139	feature = 547	correl = 0.0699929	descr = N_Gram_GTCCC
cnt = 140	feature = 525	correl = 0.0777578	descr = N_Gram_GGGCG
cnt = 141	feature = 396	correl = 0.0494568	descr = N_Gram_CTTCC
cnt = 142	feature = 226	correl = 0.0736043	descr = N_Gram_ATCAG
cnt = 143	feature = 565	correl = 0.0694316	descr = N_Gram_GTGTG
cnt = 144	feature = 265	correl = 0.0739212	descr = N_Gram_CACCT
cnt = 145	feature = 439	correl = -0.0588102	descr = N_Gram_GATGA
cnt = 146	feature = 497	correl = 0.0986263	descr = N_Gram_GGACG
cnt = 147	feature = 546	correl = -0.091129	descr = N_Gram_GTCCA
cnt = 148	feature = 631	correl = -0.0981541	descr = N_Gram_TCTCA
cnt = 149	feature = 324	correl = -0.0472097	descr = N_Gram_CCTGG
cnt = 150	feature = 549	correl = -0.114755	descr = N_Gram_GTCGA
cnt = 151	feature = 487	correl = 0.0713594	descr = N_Gram_GCTGG
cnt = 152	feature = 514	correl = 0.0780795	descr = N_Gram_GGCGG
cnt = 153	feature = 528	correl = 0.067487	descr = N_Gram_GGGGC
cnt = 154	feature = 711	correl = 0.0461979	descr = N_Gram_TTTCA
cnt = 155	feature = 689	correl = 0.0629505	descr = N_Gram_TTCAG
cnt = 156	feature = 535	correl = -0.0705089	descr = N_Gram_GGTAA
cnt = 157	feature = 363	correl = 0.11555	descr = N_Gram_CGTGC
cnt = 158	feature = 422	correl = -0.0764553	descr = N_Gram_GACTG
cnt = 159	feature = 483	correl = 0.0547365	descr = N_Gram_GCTCA
cnt = 160	feature = 382	correl = -0.053954	descr = N_Gram_CTCCG
cnt = 161	feature = 280	correl = 0.0821779	descr = N_Gram_CAGTA
cnt = 162	feature = 508	correl = 0.102806	descr = N_Gram_GGCCA
cnt = 163	feature = 281	correl = 0.109971	descr = N_Gram_CAGTG
cnt = 164	feature = 714	correl = -0.0899226	descr = N_Gram_TTTCT
cnt = 165	feature = 719	correl = -0.0777019	descr = N_Gram_TTTTG
cnt = 166	feature = 627	correl = -0.0647136	descr = N_Gram_TCGTC
cnt = 167	feature = 501	correl = -0.101171	descr = N_Gram_GGATC
cnt = 168	feature = 351	correl = 0.0901555	descr = N_Gram_CGGGA
cnt = 169	feature = 402	correl = 0.0784883	descr = N_Gram_CTTGT
cnt = 170	feature = 232	correl = 0.0618643	descr = N_Gram_ATCTT
cnt = 171	feature = 531	correl = 0.0502037	descr = N_Gram_GGGT
cnt = 172	feature = 572	correl = -0.0724846	descr = N_Gram_GTTGT
cnt = 173	feature = 272	correl = 0.0591848	descr = N_Gram_CAGAG
cnt = 174	feature = 267	correl = -0.0776467	descr = N_Gram_CACGA
cnt = 175	feature = 451	correl = 0.0757415	descr = N_Gram_GCAC
cnt = 176	feature = 419	correl = -0.0822704	descr = N_Gram_GACGT
cnt = 177	feature = 341	correl = 0.0937968	descr = N_Gram_CGCCG
cnt = 178	feature = 235	correl = -0.0633511	descr = N_Gram_ATGAT
cnt = 179	feature = 276	correl = -0.134609	descr = N_Gram_CAGCT
cnt = 180	feature = 661	correl = 0.122443	descr = N_Gram_TGGCC
cnt = 181	feature = 496	correl = 0.102968	descr = N_Gram_GGACC
cnt = 182	feature = 412	correl = 0.0641605	descr = N_Gram_GACA
cnt = 183	feature = 208	correl = 0.131286	descr = N_Gram_AGTCA
cnt = 184	feature = 252	correl = 0.0496247	descr = N_Gram_CAACA
cnt = 185	feature = 426	correl = 0.0911086	descr = N_Gram_GAGCT
cnt = 186	feature = 704	correl = -0.152896	descr = N_Gram_TTGCG
cnt = 187	feature = 616	correl = -0.0700986	descr = N_Gram_TCCTC
cnt = 188	feature = 527	correl = 0.0708556	descr = N_Gram_GGGGA
cnt = 189	feature = 578	correl = -0.0513164	descr = N_Gram_TAAGA
cnt = 190	feature = 506	correl = 0.0924541	descr = N_Gram_GGCAT
cnt = 191	feature = 373	correl = 0.105793	descr = N_Gram_CTAT
cnt = 192	feature = 606	correl = -0.0634811	descr = N_Gram_TCCAC
cnt = 193	feature = 395	correl = 0.0588783	descr = N_Gram_CTTCA
cnt = 194	feature = 352	correl = 0.14096	descr = N_Gram_CGGGC
cnt = 195	feature = 713	correl = -0.0576182	descr = N_Gram_TTTCG
cnt = 196	feature = 292	correl = 0.0702164	descr = N_Gram_CCAAA
cnt = 197	feature = 512	correl = -0.0612784	descr = N_Gram_GGCGA
cnt = 198	feature = 494	correl = 0.0483425	descr = N_Gram_GGAAG
cnt = 199	feature = 600	correl = 0.0810429	descr = N_Gram_TCAGC
cnt = 200	feature = 608	correl = 0.0612152	descr = N_Gram_TCCC
cnt = 201	feature = 520	correl = 0.106276	descr = N_Gram_GGGAC
cnt = 202	feature = 28	correl = -0.119936	descr = Position_Specific_Bin_Base_12_Base_T
cnt = 203	feature = 13	correl = -0.125111	descr = Position_Specific_Bin_Base_5_Base_A
cnt = 204	feature = 479	correl = -0.132088	descr = N_Gram_GCGTC
cnt = 205	feature = 36	correl = -0.0501528	descr = Position_Specific_Bin_Base_16_Base_T
cnt = 206	feature = 23	correl = 0.066669	descr = Position_Specific_Bin_Base_10_Base_T
cnt = 207	feature = 468	correl = 0.0886763	descr = N_Gram_GCCT
cnt = 208	feature = 10	correl = -0.0440194	descr = Position_Specific_Bin_Base_3_Base_A
cnt = 209	feature = 674	correl = 0.0581474	descr = N_Gram_TGTCC
cnt = 210	feature = 83	correl = 0.0629097	descr = Xue_Structure_Feature_C010
cnt = 211	feature = 285	correl = 0.110467	descr = N_Gram_CATCC
cnt = 212	feature = 24	correl = -0.0910926	descr = Position_Specific_Bin_Base_11_Base_G
cnt = 213	feature = 536	correl = 0.0616288	descr = N_Gram_GGTC
cnt = 214	feature = 29	correl = -0.0685099	descr = Position_Specific_Bin_Base_13_Base_A
cnt = 215	feature = 442	correl = -0.0559094	descr = N_Gram_GATT
cnt = 216	feature = 601	correl = 0.110297	descr = N_Gram_TCAGT
cnt = 217	feature = 18	correl = 0.0468431	descr = Position_Specific_Bin_Base_6_Base_T
cnt = 218	feature = 438	correl = -0.117362	descr = N_Gram_GATCT
cnt = 219	feature = 388	correl = 0.0463813	descr = N_Gram_CTGC
cnt = 220	feature = 681	correl = -0.071987	descr = N_Gram_TTAC
cnt = 221	feature = 21	correl = -0.060895	descr = Position_Specific_Bin_Base_9_Base_T
cnt = 222	feature = 11	correl = 0.0838059	descr = Position_Specific_Bin_Base_3_Base_C
cnt = 223	feature = 664	correl = 0.106951	descr = N_Gram_TGGG
cnt = 224	feature = 38	correl = -0.0569938	descr = Position_Specific_Bin_Base_17_Base_T
cnt = 225	feature = 447	correl = 0.130184	descr = N_Gram_GCAA
cnt = 226	feature = 254	correl = 0.0820514	descr = N_Gram_CAAG
cnt = 227	feature = 645	correl = -0.0455926	descr = N_Gram_TGACT
cnt = 228	feature = 308	correl = 0.0968647	descr = N_Gram_CCCG
cnt = 229	feature = 563	correl = 0.0777447	descr = N_Gram_GTGT
cnt = 230	feature = 8	correl = -0.0609869	descr = Position_Specific_Bin_Base_2_Base_G
cnt = 231	feature = 428	correl = 0.0441429	descr = N_Gram_GAGGC
cnt = 232	feature = 261	correl = 0.0932931	descr = N_Gram_CACC
cnt = 233	feature = 626	correl = -0.0616364	descr = N_Gram_TCGT
cnt = 234	feature = 244	correl = -0.0865362	descr = N_Gram_ATTT
cnt = 235	feature = 40	correl = 0.139588	descr = Position_Specific_Bin_Base_18_Base_C
cnt = 236	feature = 335	correl = -0.0623832	descr = N_Gram_CGAT
cnt = 237	feature = 17	correl = 0.104792	descr = Position_Specific_Bin_Base_6_Base_C
cnt = 238	feature = 662	correl = -0.10154	descr = N_Gram_TGGCG
cnt = 239	feature = 32	correl = 0.093727	descr = Position_Specific_Bin_Base_14_Base_T
cnt = 240	feature = 277	correl = 0.0473476	descr = N_Gram_CAGG
cnt = 241	feature = 360	correl = -0.130753	descr = N_Gram_CGTCG
cnt = 242	feature = 634	correl = -0.114886	descr = N_Gram_TCTCT
cnt = 243	feature = 72	correl = 0.0817908	descr = Fold_of_RNAi_Sequence_Pos_14
cnt = 244	feature = 473	correl = 0.0582656	descr = N_Gram_GCGCC
cnt = 245	feature = 34	correl = -0.113325	descr = Position_Specific_Bin_Base_16_Base_A
cnt = 246	feature = 68	correl = 0.0532365	descr = Fold_of_RNAi_Sequence_Pos_10
cnt = 247	feature = 16	correl = -0.125995	descr = Position_Specific_Bin_Base_6_Base_A
cnt = 248	feature = 45	correl = 0.25005	descr = Gibbs_of_Target_Sequence__Pos_2_Step_1
cnt = 249	feature = 643	correl = -0.0717183	descr = N_Gram_TGAAG
cnt = 250	feature = 51	correl = -0.0993222	descr = Gibbs_of_Target_Sequence__Pos_13_Step_1
cnt = 251	feature = 553	correl = -0.0825531	descr = N_Gram_GTCT
cnt = 252	feature = 454	correl = 0.0790465	descr = N_Gram_GCAT
cnt = 253	feature = 33	correl = 0.0496908	descr = Position_Specific_Bin_Base_15_Base_C
cnt = 254	feature = 105	correl = -0.0783452	descr = Fold_of_Target_NoBeginbrace_noends_Pos_4
cnt = 255	feature = 136	correl = -0.043914	descr = N_Gram_AATC
cnt = 256	feature = 19	correl = -0.0551368	descr = Position_Specific_Bin_Base_8_Base_C
cnt = 257	feature = 9	correl = 0.0649604	descr = Position_Specific_Bin_Base_2_Base_T
cnt = 258	feature = 211	correl = 0.0459271	descr = N_Gram_AGTG
cnt = 259	feature = 397	correl = -0.224709	descr = N_Gram_CTTCT
cnt = 260	feature = 640	correl = 0.0509196	descr = N_Gram_TCTTT
cnt = 261	feature = 266	correl = -0.0783882	descr = N_Gram_CACG
cnt = 262	feature = 67	correl = 0.105863	descr = Fold_of_RNAi_Sequence_Pos_9
cnt = 263	feature = 399	correl = -0.0827461	descr = N_Gram_CTTGA
cnt = 264	feature = 12	correl = -0.0953787	descr = Position_Specific_Bin_Base_4_Base_A
cnt = 265	feature = 30	correl = 0.0994615	descr = Position_Specific_Bin_Base_13_Base_C
cnt = 266	feature = 39	correl = -0.267577	descr = Position_Specific_Bin_Base_18_Base_A
cnt = 267	feature = 691	correl = -0.0486398	descr = N_Gram_TTCG
cnt = 268	feature = 49	correl = -0.162427	descr = Gibbs_of_Target_Sequence__Pos_7_Step_1
cnt = 269	feature = 526	correl = 0.101548	descr = N_Gram_GGGG
cnt = 270	feature = 383	correl = -0.126845	descr = N_Gram_CTCCT
cnt = 271	feature = 655	correl = -0.142705	descr = N_Gram_TGCG
cnt = 272	feature = 234	correl = -0.0662889	descr = N_Gram_ATGA
cnt = 273	feature = 485	correl = 0.0887049	descr = N_Gram_GCTG
cnt = 274	feature = 459	correl = 0.0705088	descr = N_Gram_GCCA
cnt = 275	feature = 35	correl = 0.132939	descr = Position_Specific_Bin_Base_16_Base_C
cnt = 276	feature = 76	correl = -0.059011	descr = Xue_Structure_Feature_A110
cnt = 277	feature = 69	correl = 0.0758556	descr = Fold_of_RNAi_Sequence_Pos_11
cnt = 278	feature = 712	correl = -0.0786485	descr = N_Gram_TTTCC
cnt = 279	feature = 304	correl = 0.0695853	descr = N_Gram_CCCA
cnt = 280	feature = 14	correl = 0.0891135	descr = Position_Specific_Bin_Base_5_Base_C
cnt = 281	feature = 619	correl = -0.0871725	descr = N_Gram_TCGA
cnt = 282	feature = 47	correl = -0.0750128	descr = Gibbs_of_Target_Sequence__Pos_5_Step_1
cnt = 283	feature = 77	correl = 0.0658704	descr = Xue_Structure_Feature_A100
cnt = 284	feature = 353	correl = -0.0517811	descr = N_Gram_CGGT
cnt = 285	feature = 284	correl = 0.0778066	descr = N_Gram_CATC
cnt = 286	feature = 41	correl = 0.275651	descr = Position_Specific_Bin_Base_18_Base_G
cnt = 287	feature = 464	correl = 0.0674106	descr = N_Gram_GCCG
cnt = 288	feature = 695	correl = -0.204811	descr = N_Gram_TTCTC
cnt = 289	feature = 702	correl = -0.0618147	descr = N_Gram_TTGC
cnt = 290	feature = 26	correl = 0.172887	descr = Position_Specific_Bin_Base_12_Base_C
cnt = 291	feature = 545	correl = -0.0580049	descr = N_Gram_GTCC
cnt = 292	feature = 56	correl = -0.285192	descr = Gibbs_of_Target_Sequence__Pos_19_Step_1
cnt = 293	feature = 436	correl = -0.125683	descr = N_Gram_GATC
cnt = 294	feature = 291	correl = 0.108972	descr = N_Gram_CCAA
cnt = 295	feature = 417	correl = -0.0448644	descr = N_Gram_GACG
cnt = 296	feature = 73	correl = 0.0609044	descr = Fold_of_RNAi_Sequence_Pos_15
cnt = 297	feature = 52	correl = -0.179394	descr = Gibbs_of_Target_Sequence__Pos_14_Step_1
cnt = 298	feature = 314	correl = 0.128341	descr = N_Gram_CCGGG
cnt = 299	feature = 504	correl = 0.0734098	descr = N_Gram_GGCA
cnt = 300	feature = 498	correl = 0.126762	descr = N_Gram_GGAG
cnt = 301	feature = 233	correl = -0.0440288	descr = N_Gram_ATG
cnt = 302	feature = 65	correl = 0.05933	descr = Fold_of_RNAi_Sequence_Pos_4
cnt = 303	feature = 207	correl = -0.094282	descr = N_Gram_AGTC
cnt = 304	feature = 61	correl = 0.168852	descr = Fold_of_RNAi_Sequence_Pos_0
cnt = 305	feature = 611	correl = -0.0705908	descr = N_Gram_TCCG
cnt = 306	feature = 325	correl = -0.0448873	descr = N_Gram_CCTT
cnt = 307	feature = 82	correl = 0.0497266	descr = Xue_Structure_Feature_C011
cnt = 308	feature = 598	correl = 0.137305	descr = N_Gram_TCAG
cnt = 309	feature = 398	correl = -0.0454792	descr = N_Gram_CTTG
cnt = 310	feature = 54	correl = -0.120437	descr = Gibbs_of_Target_Sequence__Pos_17_Step_1
cnt = 311	feature = 477	correl = -0.0791223	descr = N_Gram_GCGT
cnt = 312	feature = 81	correl = 0.0445739	descr = Xue_Structure_Feature_C100
cnt = 313	feature = 64	correl = 0.083141	descr = Fold_of_RNAi_Sequence_Pos_3
cnt = 314	feature = 718	correl = -0.1575	descr = N_Gram_TTTTC
cnt = 315	feature = 481	correl = 0.0646111	descr = N_Gram_GCT
cnt = 316	feature = 518	correl = 0.12856	descr = N_Gram_GGGA
cnt = 317	feature = 555	correl = 0.151964	descr = N_Gram_GTG
cnt = 318	feature = 303	correl = 0.0448825	descr = N_Gram_CCC
cnt = 319	feature = 394	correl = -0.122047	descr = N_Gram_CTTC
cnt = 320	feature = 446	correl = 0.122317	descr = N_Gram_GCA
cnt = 321	feature = 432	correl = -0.0485555	descr = N_Gram_GAT
cnt = 322	feature = 339	correl = 0.069189	descr = N_Gram_CGCC
cnt = 323	feature = 80	correl = 0.080354	descr = Xue_Structure_Feature_C110
cnt = 324	feature = 86	correl = 0.108566	descr = Xue_Structure_Feature_G110
cnt = 325	feature = 327	correl = -0.0713729	descr = N_Gram_CGA
cnt = 326	feature = 717	correl = -0.1552	descr = N_Gram_TTTT
cnt = 327	feature = 225	correl = -0.0514077	descr = N_Gram_ATC
cnt = 328	feature = 248	correl = 0.135025	descr = N_Gram_CAA
cnt = 329	feature = 694	correl = -0.214266	descr = N_Gram_TTCT
cnt = 330	feature = 641	correl = -0.0947727	descr = N_Gram_TGA
cnt = 331	feature = 60	correl = -0.0509974	descr = PF_RNAi_Fold_3'Free_Count
cnt = 332	feature = 517	correl = 0.189105	descr = N_Gram_GGG
cnt = 333	feature = 423	correl = 0.0466108	descr = N_Gram_GAG
cnt = 334	feature = 618	correl = -0.111821	descr = N_Gram_TCG
cnt = 335	feature = 697	correl = -0.0625514	descr = N_Gram_TTG
cnt = 336	feature = 79	correl = 0.0941971	descr = Xue_Structure_Feature_C111
cnt = 337	feature = 574	correl = -0.0639488	descr = N_Gram_TA
cnt = 338	feature = 636	correl = -0.101141	descr = N_Gram_TCTT
cnt = 339	feature = 376	correl = -0.100549	descr = N_Gram_CTC
cnt = 340	feature = 391	correl = -0.110851	descr = N_Gram_CTT
cnt = 341	feature = 594	correl = -0.138975	descr = N_Gram_TC
cnt = 342	feature = 59	correl = -0.139778	descr = PF_RNAi_Fold_5'Free_Count
cnt = 343	feature = 458	correl = 0.108922	descr = N_Gram_GCC
cnt = 344	feature = 603	correl = -0.136211	descr = N_Gram_TCC
cnt = 345	feature = 628	correl = -0.109722	descr = N_Gram_TCT
cnt = 346	feature = 709	correl = -0.10885	descr = N_Gram_TTT
cnt = 347	feature = 343	correl = 0.0747964	descr = N_Gram_CGG
cnt = 348	feature = 503	correl = 0.144805	descr = N_Gram_GGC
cnt = 349	feature = 686	correl = -0.163935	descr = N_Gram_TTC
cnt = 350	feature = 58	correl = -0.190267	descr = PF_RNAi_Fold_Energy
num rows = 521
num_elements = 182871
*
optimization finished, #iter = 601
nu = 0.493318
obj = -40.384746, rho = -0.489997
nSV = 360, nBSV = 174
num rows = 58
num_elements = 20358
*
optimization finished, #iter = 56
nu = 0.477757
obj = -4.486145, rho = -0.426630
nSV = 43, nBSV = 13
*
optimization finished, #iter = 601
nu = 0.493318
obj = -40.384746, rho = -0.489997
nSV = 360, nBSV = 174
CFS merit scores = 1.22163
CFS merit scores = 1.55718
CFS merit scores = 1.82664
CFS merit scores = 2.06243
CFS merit scores = 2.26484
CFS merit scores = 2.4502
CFS merit scores = 2.62352
CFS merit scores = 2.78635
CFS merit scores = 2.93732
CFS merit scores = 3.07771
CFS merit scores = 3.20971
CFS merit scores = 3.33591
CFS merit scores = 3.45535
CFS merit scores = 3.56972
CFS merit scores = 3.67988
CFS merit scores = 3.78604
CFS merit scores = 3.88686
CFS merit scores = 3.98436
CFS merit scores = 4.07931
CFS merit scores = 4.17118
CFS merit scores = 4.2607
CFS merit scores = 4.34797
CFS merit scores = 4.43325
CFS merit scores = 4.51534
CFS merit scores = 4.59309
CFS merit scores = 4.66855
CFS merit scores = 4.74231
CFS merit scores = 4.81395
CFS merit scores = 4.88348
CFS merit scores = 4.95074
CFS merit scores = 5.01694
CFS merit scores = 5.07904
CFS merit scores = 5.13898
CFS merit scores = 5.19738
CFS merit scores = 5.25298
CFS merit scores = 5.30672
CFS merit scores = 5.358
CFS merit scores = 5.4064
CFS merit scores = 5.4528
CFS merit scores = 5.49783
CFS merit scores = 5.54187
CFS merit scores = 5.58451
CFS merit scores = 5.62309
CFS merit scores = 5.66146
CFS merit scores = 5.6998
CFS merit scores = 5.7362
CFS merit scores = 5.76876
CFS merit scores = 5.80065
CFS merit scores = 5.83103
CFS merit scores = 5.85941
CFS merit scores = 5.88706
CFS merit scores = 5.91419
CFS merit scores = 5.93999
CFS merit scores = 5.96559
CFS merit scores = 5.98679
CFS merit scores = 6.00524
CFS merit scores = 6.02329
CFS merit scores = 6.0409
CFS merit scores = 6.05487
CFS merit scores = 6.0683
CFS merit scores = 6.08112
CFS merit scores = 6.09313
CFS merit scores = 6.1046
CFS merit scores = 6.11571
CFS merit scores = 6.12673
CFS merit scores = 6.13703
CFS merit scores = 6.14622
CFS merit scores = 6.15543
CFS merit scores = 6.16497
CFS merit scores = 6.17431
CFS merit scores = 6.18036
CFS merit scores = 6.18485
CFS merit scores = 6.18964
CFS merit scores = 6.19474
CFS merit scores = 6.19944
CFS merit scores = 6.20428
CFS merit scores = 6.20908
CFS merit scores = 6.21331
CFS merit scores = 6.21762
CFS merit scores = 6.22202
CFS merit scores = 6.22601
CFS merit scores = 6.23051
CFS merit scores = 6.2334
CFS merit scores = 6.23656
CFS merit scores = 6.23939
CFS merit scores = 6.24202
CFS merit scores = 6.24506
CFS merit scores = 6.24815
CFS merit scores = 6.25097
CFS merit scores = 6.25353
CFS merit scores = 6.25589
CFS merit scores = 6.2579
CFS merit scores = 6.25998
CFS merit scores = 6.26155
CFS merit scores = 6.26308
CFS merit scores = 6.26262
CFS merit scores = 6.26091
CFS merit scores = 6.2596
CFS merit scores = 6.25848
CFS merit scores = 6.25563
CFS merit scores = 6.25249
CFS merit scores = 6.24937
CFS merit scores = 6.24567
CFS merit scores = 6.24207
CFS merit scores = 6.23826
CFS merit scores = 6.23488
CFS merit scores = 6.23173
CFS merit scores = 6.22847
CFS merit scores = 6.22545
CFS merit scores = 6.22233
CFS merit scores = 6.21908
CFS merit scores = 6.21497
CFS merit scores = 6.211
CFS merit scores = 6.20636
CFS merit scores = 6.20209
CFS merit scores = 6.19734
CFS merit scores = 6.19255
CFS merit scores = 6.18793
CFS merit scores = 6.18268
CFS merit scores = 6.17731
CFS merit scores = 6.17233
CFS merit scores = 6.1673
CFS merit scores = 6.16242
CFS merit scores = 6.1578
CFS merit scores = 6.15327
CFS merit scores = 6.14895
CFS merit scores = 6.1439
CFS merit scores = 6.13893
CFS merit scores = 6.13399
CFS merit scores = 6.12918
CFS merit scores = 6.12436
CFS merit scores = 6.11939
CFS merit scores = 6.11435
CFS merit scores = 6.10939
CFS merit scores = 6.10427
CFS merit scores = 6.09895
CFS merit scores = 6.09309
CFS merit scores = 6.08622
CFS merit scores = 6.0785
CFS merit scores = 6.07077
CFS merit scores = 6.06338
CFS merit scores = 6.05577
CFS merit scores = 6.04848
CFS merit scores = 6.04096
CFS merit scores = 6.0335
CFS merit scores = 6.02611
CFS merit scores = 6.01859
CFS merit scores = 6.01087
CFS merit scores = 6.00262
CFS merit scores = 5.99456
CFS merit scores = 5.9863
CFS merit scores = 5.97794
CFS merit scores = 5.96945
CFS merit scores = 5.96101
CFS merit scores = 5.9519
CFS merit scores = 5.94292
CFS merit scores = 5.93378
CFS merit scores = 5.92433
CFS merit scores = 5.91484
CFS merit scores = 5.90557
CFS merit scores = 5.89653
CFS merit scores = 5.8873
CFS merit scores = 5.87776
CFS merit scores = 5.8681
CFS merit scores = 5.85868
CFS merit scores = 5.84922
CFS merit scores = 5.83938
CFS merit scores = 5.8299
CFS merit scores = 5.82045
CFS merit scores = 5.81114
CFS merit scores = 5.80169
CFS merit scores = 5.79255
CFS merit scores = 5.78354
CFS merit scores = 5.77464
CFS merit scores = 5.7654
CFS merit scores = 5.75632
CFS merit scores = 5.7473
CFS merit scores = 5.73854
CFS merit scores = 5.72973
CFS merit scores = 5.72108
CFS merit scores = 5.71265
CFS merit scores = 5.70431
CFS merit scores = 5.69579
CFS merit scores = 5.68718
CFS merit scores = 5.67865
CFS merit scores = 5.67024
CFS merit scores = 5.66175
CFS merit scores = 5.65312
CFS merit scores = 5.64466
CFS merit scores = 5.63639
CFS merit scores = 5.62807
CFS merit scores = 5.61995
CFS merit scores = 5.61202
CFS merit scores = 5.60417
CFS merit scores = 5.59661
CFS merit scores = 5.58873
CFS merit scores = 5.58086
CFS merit scores = 5.57328
CFS merit scores = 5.56544
CFS merit scores = 5.55779
CFS merit scores = 5.55039
CFS merit scores = 5.54289
CFS merit scores = 5.53555
CFS merit scores = 5.52825
CFS merit scores = 5.52109
CFS merit scores = 5.51379
CFS merit scores = 5.5066
CFS merit scores = 5.49937
CFS merit scores = 5.49216
CFS merit scores = 5.48438
CFS merit scores = 5.47676
CFS merit scores = 5.46918
CFS merit scores = 5.46166
CFS merit scores = 5.45407
CFS merit scores = 5.44664
CFS merit scores = 5.43931
CFS merit scores = 5.43182
CFS merit scores = 5.42434
CFS merit scores = 5.41702
CFS merit scores = 5.40987
CFS merit scores = 5.40277
CFS merit scores = 5.39587
CFS merit scores = 5.38883
CFS merit scores = 5.38196
CFS merit scores = 5.37512
CFS merit scores = 5.36792
CFS merit scores = 5.36081
CFS merit scores = 5.35372
CFS merit scores = 5.34652
CFS merit scores = 5.33939
CFS merit scores = 5.33239
CFS merit scores = 5.32549
CFS merit scores = 5.31861
CFS merit scores = 5.31165
CFS merit scores = 5.30477
CFS merit scores = 5.29806
CFS merit scores = 5.29144
CFS merit scores = 5.28457
CFS merit scores = 5.27784
CFS merit scores = 5.27119
CFS merit scores = 5.26465
CFS merit scores = 5.2582
CFS merit scores = 5.25142
CFS merit scores = 5.24481
CFS merit scores = 5.23818
CFS merit scores = 5.23167
CFS merit scores = 5.22506
CFS merit scores = 5.21833
CFS merit scores = 5.21159
CFS merit scores = 5.20503
CFS merit scores = 5.1985
CFS merit scores = 5.19201
CFS merit scores = 5.1855
CFS merit scores = 5.17908
CFS merit scores = 5.17267
CFS merit scores = 5.16629
CFS merit scores = 5.15996
CFS merit scores = 5.15365
CFS merit scores = 5.14735
CFS merit scores = 5.14106
CFS merit scores = 5.1348
CFS merit scores = 5.12839
CFS merit scores = 5.12199
CFS merit scores = 5.11557
CFS merit scores = 5.10893
CFS merit scores = 5.10243
CFS merit scores = 5.09584
CFS merit scores = 5.08923
CFS merit scores = 5.0827
CFS merit scores = 5.07634
CFS merit scores = 5.0699
CFS merit scores = 5.06348
CFS merit scores = 5.0571
CFS merit scores = 5.05058
CFS merit scores = 5.0436
CFS merit scores = 5.03663
CFS merit scores = 5.02965
CFS merit scores = 5.02259
CFS merit scores = 5.01559
CFS merit scores = 5.00862
CFS merit scores = 5.00154
CFS merit scores = 4.99409
CFS merit scores = 4.98682
CFS merit scores = 4.97953
CFS merit scores = 4.97222
CFS merit scores = 4.96475
CFS merit scores = 4.95712
CFS merit scores = 4.94946
CFS merit scores = 4.94189
CFS merit scores = 4.93424
CFS merit scores = 4.92673
CFS merit scores = 4.91926
CFS merit scores = 4.91176
CFS merit scores = 4.90351
CFS merit scores = 4.89517
CFS merit scores = 4.88686
CFS merit scores = 4.87852
CFS merit scores = 4.87009
CFS merit scores = 4.86165
CFS merit scores = 4.8532
CFS merit scores = 4.84472
CFS merit scores = 4.83637
CFS merit scores = 4.82791
CFS merit scores = 4.81957
CFS merit scores = 4.81111
CFS merit scores = 4.80239
CFS merit scores = 4.79365
CFS merit scores = 4.78474
CFS merit scores = 4.77599
CFS merit scores = 4.76707
CFS merit scores = 4.75782
CFS merit scores = 4.74866
CFS merit scores = 4.73882
CFS merit scores = 4.72896
CFS merit scores = 4.71902
CFS merit scores = 4.70908
CFS merit scores = 4.69851
CFS merit scores = 4.6881
CFS merit scores = 4.67715
CFS merit scores = 4.66613
CFS merit scores = 4.65518
CFS merit scores = 4.64377
CFS merit scores = 4.63157
CFS merit scores = 4.61268
cnt = 1	feature = 674	correl = -0.221627	descr = N_Gram_TTCTC
cnt = 2	feature = 54	correl = -0.185982	descr = Gibbs_of_Target_Sequence__Pos_7_Step_1
cnt = 3	feature = 312	correl = 0.140134	descr = N_Gram_CCGGG
cnt = 4	feature = 41	correl = 0.106152	descr = Position_Specific_Bin_Base_17_Base_C
cnt = 5	feature = 235	correl = -0.0659481	descr = N_Gram_ATGCT
cnt = 6	feature = 303	correl = 0.073181	descr = N_Gram_CCCGA
cnt = 7	feature = 604	correl = 0.0802158	descr = N_Gram_TCGAC
cnt = 8	feature = 357	correl = 0.0788089	descr = N_Gram_CGTGG
cnt = 9	feature = 301	correl = 0.0450415	descr = N_Gram_CCCCG
cnt = 10	feature = 624	correl = 0.0456842	descr = N_Gram_TGACA
cnt = 11	feature = 383	correl = 0.0559049	descr = N_Gram_CTGGG
cnt = 12	feature = 327	correl = -0.0492258	descr = N_Gram_CGACC
cnt = 13	feature = 548	correl = 0.0886556	descr = N_Gram_GTTAA
cnt = 14	feature = 406	correl = -0.0682787	descr = N_Gram_GACCC
cnt = 15	feature = 640	correl = 0.0637596	descr = N_Gram_TGGAG
cnt = 16	feature = 595	correl = 0.0502062	descr = N_Gram_TCCGA
cnt = 17	feature = 527	correl = 0.176369	descr = N_Gram_GTCAG
cnt = 18	feature = 541	correl = 0.0570008	descr = N_Gram_GTGCG
cnt = 19	feature = 225	correl = -0.0492258	descr = N_Gram_ATCGC
cnt = 20	feature = 574	correl = 0.0675531	descr = N_Gram_TATAT
cnt = 21	feature = 351	correl = -0.0676911	descr = N_Gram_CGTAC
cnt = 22	feature = 608	correl = 0.0942856	descr = N_Gram_TCGGC
cnt = 23	feature = 508	correl = 0.0450415	descr = N_Gram_GGGGT
cnt = 24	feature = 241	correl = 0.0669167	descr = N_Gram_ATTCC
cnt = 25	feature = 505	correl = 0.0450415	descr = N_Gram_GGGCT
cnt = 26	feature = 419	correl = -0.0557411	descr = N_Gram_GATCG
cnt = 27	feature = 363	correl = 0.0563769	descr = N_Gram_CTACT
cnt = 28	feature = 514	correl = 0.0551954	descr = N_Gram_GGTGC
cnt = 29	feature = 283	correl = 0.0553759	descr = N_Gram_CATTA
cnt = 30	feature = 364	correl = 0.0661461	descr = N_Gram_CTAGG
cnt = 31	feature = 309	correl = 0.0450415	descr = N_Gram_CCGCA
cnt = 32	feature = 521	correl = 0.0482947	descr = N_Gram_GTACC
cnt = 33	feature = 400	correl = -0.0441292	descr = N_Gram_GAAGG
cnt = 34	feature = 572	correl = 0.0687236	descr = N_Gram_TAGCA
cnt = 35	feature = 666	correl = -0.0477451	descr = N_Gram_TTACT
cnt = 36	feature = 252	correl = 0.0616903	descr = N_Gram_CAAGC
cnt = 37	feature = 473	correl = -0.0498594	descr = N_Gram_GGAAC
cnt = 38	feature = 653	correl = 0.0591248	descr = N_Gram_TGTAA
cnt = 39	feature = 482	correl = 0.0653179	descr = N_Gram_GGATT
cnt = 40	feature = 318	correl = 0.0670616	descr = N_Gram_CCTCA
cnt = 41	feature = 382	correl = -0.0684932	descr = N_Gram_CTGCC
cnt = 42	feature = 350	correl = -0.0562403	descr = N_Gram_CGTAA
cnt = 43	feature = 267	correl = 0.0670594	descr = N_Gram_CACTC
cnt = 44	feature = 593	correl = 0.0520764	descr = N_Gram_TCCCG
cnt = 45	feature = 308	correl = 0.0450415	descr = N_Gram_CCGAA
cnt = 46	feature = 313	correl = -0.0641534	descr = N_Gram_CCGGT
cnt = 47	feature = 542	correl = 0.0697161	descr = N_Gram_GTGCT
cnt = 48	feature = 441	correl = -0.045258	descr = N_Gram_GCATG
cnt = 49	feature = 393	correl = 0.0844645	descr = N_Gram_CTTGG
cnt = 50	feature = 526	correl = -0.0512522	descr = N_Gram_GTCAA
cnt = 51	feature = 343	correl = 0.0496787	descr = N_Gram_CGGCC
cnt = 52	feature = 317	correl = 0.0553946	descr = N_Gram_CCTAT
cnt = 53	feature = 360	correl = 0.149477	descr = N_Gram_CGTTT
cnt = 54	feature = 500	correl = 0.106148	descr = N_Gram_GGGAC
cnt = 55	feature = 402	correl = 0.0531395	descr = N_Gram_GAATC
cnt = 56	feature = 626	correl = -0.0813103	descr = N_Gram_TGAGA
cnt = 57	feature = 226	correl = -0.095802	descr = N_Gram_ATCGG
cnt = 58	feature = 315	correl = -0.0541093	descr = N_Gram_CCGTC
cnt = 59	feature = 425	correl = -0.0717742	descr = N_Gram_GATTA
cnt = 60	feature = 217	correl = -0.104536	descr = N_Gram_ATACT
cnt = 61	feature = 634	correl = 0.0772693	descr = N_Gram_TGCAA
cnt = 62	feature = 605	correl = -0.14911	descr = N_Gram_TCGAG
cnt = 63	feature = 214	correl = -0.125779	descr = N_Gram_ATAAG
cnt = 64	feature = 457	correl = 0.0519217	descr = N_Gram_GCGGA
cnt = 65	feature = 258	correl = 0.0832887	descr = N_Gram_CACAG
cnt = 66	feature = 367	correl = 0.0634333	descr = N_Gram_CTATG
cnt = 67	feature = 596	correl = -0.0802348	descr = N_Gram_TCCGC
cnt = 68	feature = 464	correl = 0.0544286	descr = N_Gram_GCGTG
cnt = 69	feature = 648	correl = 0.0463545	descr = N_Gram_TGGGT
cnt = 70	feature = 657	correl = 0.0689654	descr = N_Gram_TGTGA
cnt = 71	feature = 404	correl = 0.0444698	descr = N_Gram_GACAC
cnt = 72	feature = 426	correl = 0.0484501	descr = N_Gram_GATTG
cnt = 73	feature = 253	correl = 0.0825601	descr = N_Gram_CAAGG
cnt = 74	feature = 326	correl = 0.073181	descr = N_Gram_CGACA
cnt = 75	feature = 290	correl = 0.0594077	descr = N_Gram_CCACC
cnt = 76	feature = 460	correl = 0.054097	descr = N_Gram_GCGGT
cnt = 77	feature = 560	correl = -0.0492258	descr = N_Gram_TAAAA
cnt = 78	feature = 546	correl = 0.0471497	descr = N_Gram_GTGTA
cnt = 79	feature = 321	correl = 0.0720865	descr = N_Gram_CCTGC
cnt = 80	feature = 386	correl = 0.0450415	descr = N_Gram_CTTAC
cnt = 81	feature = 451	correl = 0.0704072	descr = N_Gram_GCCTC
cnt = 82	feature = 209	correl = 0.0886556	descr = N_Gram_AGTTA
cnt = 83	feature = 510	correl = -0.0444272	descr = N_Gram_GGGTT
cnt = 84	feature = 459	correl = 0.059438	descr = N_Gram_GCGGG
cnt = 85	feature = 304	correl = 0.0687388	descr = N_Gram_CCCGC
cnt = 86	feature = 665	correl = -0.073479	descr = N_Gram_TTACC
cnt = 87	feature = 610	correl = 0.0563769	descr = N_Gram_TCTAC
cnt = 88	feature = 334	correl = -0.0494292	descr = N_Gram_CGATG
cnt = 89	feature = 509	correl = 0.0928145	descr = N_Gram_GGGTC
cnt = 90	feature = 432	correl = 0.0836764	descr = N_Gram_GCAAT
cnt = 91	feature = 436	correl = -0.0586919	descr = N_Gram_GCAGA
cnt = 92	feature = 454	correl = -0.0745838	descr = N_Gram_GCGAC
cnt = 93	feature = 380	correl = -0.0732144	descr = N_Gram_CTGAT
cnt = 94	feature = 387	correl = -0.129787	descr = N_Gram_CTTAT
cnt = 95	feature = 544	correl = 0.13832	descr = N_Gram_GTGGC
cnt = 96	feature = 348	correl = -0.0663341	descr = N_Gram_CGGTA
cnt = 97	feature = 337	correl = 0.0570008	descr = N_Gram_CGCTA
cnt = 98	feature = 539	correl = 0.0611525	descr = N_Gram_GTGAC
cnt = 99	feature = 440	correl = 0.10902	descr = N_Gram_GCATC
cnt = 100	feature = 472	correl = 0.120547	descr = N_Gram_GGAAA
cnt = 101	feature = 659	correl = 0.0506229	descr = N_Gram_TGTGT
cnt = 102	feature = 136	correl = 0.0466507	descr = N_Gram_AATAT
cnt = 103	feature = 481	correl = -0.106626	descr = N_Gram_GGATC
cnt = 104	feature = 504	correl = 0.0776445	descr = N_Gram_GGGCG
cnt = 105	feature = 693	correl = -0.080304	descr = N_Gram_TTTGG
cnt = 106	feature = 599	correl = 0.0553946	descr = N_Gram_TCCTA
cnt = 107	feature = 529	correl = 0.0512049	descr = N_Gram_GTCCC
cnt = 108	feature = 284	correl = 0.0447356	descr = N_Gram_CATTC
cnt = 109	feature = 422	correl = -0.0452281	descr = N_Gram_GATGC
cnt = 110	feature = 654	correl = -0.0671181	descr = N_Gram_TGTCA
cnt = 111	feature = 606	correl = -0.0492258	descr = N_Gram_TCGCA
cnt = 112	feature = 448	correl = 0.0721921	descr = N_Gram_GCCGG
cnt = 113	feature = 291	correl = -0.0447983	descr = N_Gram_CCACG
cnt = 114	feature = 276	correl = 0.121945	descr = N_Gram_CAGTG
cnt = 115	feature = 407	correl = 0.0591652	descr = N_Gram_GACCG
cnt = 116	feature = 259	correl = 0.0446846	descr = N_Gram_CACAT
cnt = 117	feature = 463	correl = -0.129118	descr = N_Gram_GCGTC
cnt = 118	feature = 340	correl = 0.0637315	descr = N_Gram_CGGAA
cnt = 119	feature = 580	correl = 0.0952317	descr = N_Gram_TCACC
cnt = 120	feature = 255	correl = 0.0520892	descr = N_Gram_CAATA
cnt = 121	feature = 501	correl = 0.120675	descr = N_Gram_GGGAG
cnt = 122	feature = 686	correl = 0.0546418	descr = N_Gram_TTGGT
cnt = 123	feature = 467	correl = 0.0824739	descr = N_Gram_GCTGG
cnt = 124	feature = 437	correl = 0.062322	descr = N_Gram_GCAGC
cnt = 125	feature = 324	correl = -0.114938	descr = N_Gram_CCTTC
cnt = 126	feature = 305	correl = 0.0705893	descr = N_Gram_CCCGG
cnt = 127	feature = 356	correl = 0.103422	descr = N_Gram_CGTGC
cnt = 128	feature = 280	correl = 0.109566	descr = N_Gram_CATCT
cnt = 129	feature = 565	correl = -0.12886	descr = N_Gram_TAAGT
cnt = 130	feature = 207	correl = 0.0975619	descr = N_Gram_AGTGT
cnt = 131	feature = 516	correl = 0.0576326	descr = N_Gram_GGTTG
cnt = 132	feature = 232	correl = -0.0590718	descr = N_Gram_ATGAT
cnt = 133	feature = 492	correl = -0.084973	descr = N_Gram_GGCGA
cnt = 134	feature = 394	correl = 0.078366	descr = N_Gram_CTTGT
cnt = 135	feature = 375	correl = -0.0439351	descr = N_Gram_CTCCG
cnt = 136	feature = 494	correl = 0.0903571	descr = N_Gram_GGCGG
cnt = 137	feature = 211	correl = -0.114928	descr = N_Gram_AGTTT
cnt = 138	feature = 503	correl = 0.124141	descr = N_Gram_GGGCC
cnt = 139	feature = 396	correl = 0.121997	descr = N_Gram_CTTTG
cnt = 140	feature = 228	correl = 0.0796666	descr = N_Gram_ATCTG
cnt = 141	feature = 589	correl = 0.0872749	descr = N_Gram_TCCAA
cnt = 142	feature = 553	correl = -0.0854195	descr = N_Gram_GTTCT
cnt = 143	feature = 476	correl = 0.125541	descr = N_Gram_GGACC
cnt = 144	feature = 392	correl = -0.114554	descr = N_Gram_CTTGC
cnt = 145	feature = 644	correl = 0.131806	descr = N_Gram_TGGCT
cnt = 146	feature = 229	correl = 0.0552828	descr = N_Gram_ATCTT
cnt = 147	feature = 399	correl = 0.107687	descr = N_Gram_GAAGA
cnt = 148	feature = 627	correl = -0.0493541	descr = N_Gram_TGAGG
cnt = 149	feature = 447	correl = 0.0899065	descr = N_Gram_GCCGC
cnt = 150	feature = 488	correl = 0.0952263	descr = N_Gram_GGCCA
cnt = 151	feature = 77	correl = -0.0508233	descr = Fold_of_RNAi_Sequence_Pos_18
cnt = 152	feature = 600	correl = -0.0624499	descr = N_Gram_TCCTC
cnt = 153	feature = 395	correl = 0.0856318	descr = N_Gram_CTTTA
cnt = 154	feature = 281	correl = -0.0453982	descr = N_Gram_CATGA
cnt = 155	feature = 485	correl = 0.052131	descr = N_Gram_GGCAG
cnt = 156	feature = 547	correl = 0.0693062	descr = N_Gram_GTGTG
cnt = 157	feature = 458	correl = 0.0660122	descr = N_Gram_GCGGC
cnt = 158	feature = 615	correl = 0.0474567	descr = N_Gram_TCTGG
cnt = 159	feature = 612	correl = -0.0777771	descr = N_Gram_TCTCA
cnt = 160	feature = 555	correl = -0.0479684	descr = N_Gram_GTTGT
cnt = 161	feature = 160	correl = -0.071104	descr = N_Gram_ACGAT
cnt = 162	feature = 416	correl = -0.105056	descr = N_Gram_GAGTT
cnt = 163	feature = 51	correl = -0.0481894	descr = Gibbs_of_Target_Sequence__Pos_4_Step_1
cnt = 164	feature = 590	correl = -0.145289	descr = N_Gram_TCCAG
cnt = 165	feature = 591	correl = 0.0648661	descr = N_Gram_TCCC
cnt = 166	feature = 413	correl = 0.046238	descr = N_Gram_GAGC
cnt = 167	feature = 520	correl = 0.0468747	descr = N_Gram_GTAC
cnt = 168	feature = 44	correl = 0.100401	descr = Position_Specific_Bin_Base_18_Base_C
cnt = 169	feature = 233	correl = -0.091874	descr = N_Gram_ATGC
cnt = 170	feature = 339	correl = 0.0639703	descr = N_Gram_CGGA
cnt = 171	feature = 26	correl = -0.0619178	descr = Position_Specific_Bin_Base_11_Base_G
cnt = 172	feature = 631	correl = -0.126073	descr = N_Gram_TGATT
cnt = 173	feature = 39	correl = -0.0496727	descr = Position_Specific_Bin_Base_16_Base_T
cnt = 174	feature = 429	correl = 0.10322	descr = N_Gram_GCAA
cnt = 175	feature = 24	correl = -0.0554109	descr = Position_Specific_Bin_Base_9_Base_T
cnt = 176	feature = 420	correl = -0.132303	descr = N_Gram_GATCT
cnt = 177	feature = 278	correl = 0.0945637	descr = N_Gram_CATCC
cnt = 178	feature = 496	correl = 0.154164	descr = N_Gram_GGCTT
cnt = 179	feature = 655	correl = 0.0580018	descr = N_Gram_TGTCC
cnt = 180	feature = 206	correl = -0.145657	descr = N_Gram_AGTCT
cnt = 181	feature = 331	correl = -0.115242	descr = N_Gram_CGAGT
cnt = 182	feature = 11	correl = 0.0715807	descr = Position_Specific_Bin_Base_2_Base_T
cnt = 183	feature = 643	correl = -0.0845715	descr = N_Gram_TGGCG
cnt = 184	feature = 365	correl = 0.133221	descr = N_Gram_CTAT
cnt = 185	feature = 645	correl = 0.0920003	descr = N_Gram_TGGG
cnt = 186	feature = 30	correl = -0.141854	descr = Position_Specific_Bin_Base_12_Base_T
cnt = 187	feature = 35	correl = 0.0686014	descr = Position_Specific_Bin_Base_14_Base_T
cnt = 188	feature = 12	correl = 0.0900679	descr = Position_Specific_Bin_Base_3_Base_C
cnt = 189	feature = 81	correl = 0.103328	descr = Xue_Structure_Feature_A101
cnt = 190	feature = 16	correl = -0.127575	descr = Position_Specific_Bin_Base_5_Base_A
cnt = 191	feature = 251	correl = 0.0582749	descr = N_Gram_CAAG
cnt = 192	feature = 453	correl = -0.0571668	descr = N_Gram_GCGA
cnt = 193	feature = 23	correl = 0.05953	descr = Position_Specific_Bin_Base_9_Base_G
cnt = 194	feature = 218	correl = 0.0533545	descr = N_Gram_ATAG
cnt = 195	feature = 40	correl = -0.0543457	descr = Position_Specific_Bin_Base_17_Base_A
cnt = 196	feature = 579	correl = 0.0447217	descr = N_Gram_TCAC
cnt = 197	feature = 19	correl = -0.117316	descr = Position_Specific_Bin_Base_6_Base_A
cnt = 198	feature = 633	correl = 0.0705915	descr = N_Gram_TGCA
cnt = 199	feature = 244	correl = -0.100859	descr = N_Gram_ATTT
cnt = 200	feature = 450	correl = 0.119503	descr = N_Gram_GCCT
cnt = 201	feature = 475	correl = 0.090033	descr = N_Gram_GGAC
cnt = 202	feature = 15	correl = 0.0614359	descr = Position_Specific_Bin_Base_4_Base_T
cnt = 203	feature = 538	correl = 0.055444	descr = N_Gram_GTGA
cnt = 204	feature = 29	correl = 0.0926201	descr = Position_Specific_Bin_Base_12_Base_G
cnt = 205	feature = 9	correl = 0.078318	descr = Position_Specific_Bin_Base_2_Base_C
cnt = 206	feature = 391	correl = -0.0864316	descr = N_Gram_CTTGA
cnt = 207	feature = 597	correl = -0.0866761	descr = N_Gram_TCCGG
cnt = 208	feature = 46	correl = -0.119229	descr = Position_Specific_Bin_Base_18_Base_T
cnt = 209	feature = 38	correl = 0.0460823	descr = Position_Specific_Bin_Base_16_Base_G
cnt = 210	feature = 265	correl = -0.0871877	descr = N_Gram_CACGA
cnt = 211	feature = 76	correl = 0.0592468	descr = Fold_of_RNAi_Sequence_Pos_14
cnt = 212	feature = 603	correl = -0.0951329	descr = N_Gram_TCGA
cnt = 213	feature = 272	correl = -0.147982	descr = N_Gram_CAGCT
cnt = 214	feature = 73	correl = 0.0674259	descr = Fold_of_RNAi_Sequence_Pos_11
cnt = 215	feature = 623	correl = -0.0747605	descr = N_Gram_TGAAG
cnt = 216	feature = 13	correl = -0.0659148	descr = Position_Specific_Bin_Base_4_Base_A
cnt = 217	feature = 689	correl = 0.0493577	descr = N_Gram_TTTA
cnt = 218	feature = 18	correl = 0.0753239	descr = Position_Specific_Bin_Base_5_Base_G
cnt = 219	feature = 563	correl = -0.0880709	descr = N_Gram_TAAG
cnt = 220	feature = 649	correl = 0.0585371	descr = N_Gram_TGGT
cnt = 221	feature = 619	correl = -0.0577328	descr = N_Gram_TCTTG
cnt = 222	feature = 468	correl = 0.0608741	descr = N_Gram_GCTT
cnt = 223	feature = 33	correl = -0.0934854	descr = Position_Specific_Bin_Base_14_Base_A
cnt = 224	feature = 57	correl = -0.100348	descr = Gibbs_of_Target_Sequence__Pos_13_Step_1
cnt = 225	feature = 21	correl = -0.0609384	descr = Position_Specific_Bin_Base_8_Base_C
cnt = 226	feature = 32	correl = 0.08487	descr = Position_Specific_Bin_Base_13_Base_C
cnt = 227	feature = 536	correl = -0.0659935	descr = N_Gram_GTCTT
cnt = 228	feature = 79	correl = -0.0599699	descr = Xue_Structure_Feature_A110
cnt = 229	feature = 601	correl = -0.148115	descr = N_Gram_TCCTT
cnt = 230	feature = 8	correl = -0.072672	descr = Position_Specific_Bin_Base_2_Base_A
cnt = 231	feature = 105	correl = 0.155594	descr = Fold_of_Target_NoEndbrace_noends_Pos_18
cnt = 232	feature = 484	correl = 0.083642	descr = N_Gram_GGCA
cnt = 233	feature = 557	correl = -0.0878071	descr = N_Gram_GTTTT
cnt = 234	feature = 314	correl = 0.0671655	descr = N_Gram_CCGT
cnt = 235	feature = 361	correl = 0.0904271	descr = N_Gram_CTA
cnt = 236	feature = 656	correl = 0.0809163	descr = N_Gram_TGTG
cnt = 237	feature = 625	correl = -0.0455508	descr = N_Gram_TGAG
cnt = 238	feature = 10	correl = -0.0614154	descr = Position_Specific_Bin_Base_2_Base_G
cnt = 239	feature = 72	correl = 0.0485657	descr = Fold_of_RNAi_Sequence_Pos_10
cnt = 240	feature = 341	correl = 0.103406	descr = N_Gram_CGGC
cnt = 241	feature = 34	correl = 0.0449651	descr = Position_Specific_Bin_Base_14_Base_C
cnt = 242	feature = 14	correl = 0.0478372	descr = Position_Specific_Bin_Base_4_Base_C
cnt = 243	feature = 17	correl = 0.0832069	descr = Position_Specific_Bin_Base_5_Base_C
cnt = 244	feature = 274	correl = 0.133558	descr = N_Gram_CAGT
cnt = 245	feature = 353	correl = -0.127818	descr = N_Gram_CGTCG
cnt = 246	feature = 60	correl = -0.114628	descr = Gibbs_of_Target_Sequence__Pos_17_Step_1
cnt = 247	feature = 27	correl = -0.0783985	descr = Position_Specific_Bin_Base_12_Base_A
cnt = 248	feature = 614	correl = -0.118725	descr = N_Gram_TCTCT
cnt = 249	feature = 446	correl = 0.083521	descr = N_Gram_GCCG
cnt = 250	feature = 471	correl = 0.0769589	descr = N_Gram_GGAA
cnt = 251	feature = 545	correl = 0.0783838	descr = N_Gram_GTGT
cnt = 252	feature = 56	correl = 0.0539412	descr = Gibbs_of_Target_Sequence__Pos_12_Step_1
cnt = 253	feature = 36	correl = -0.122514	descr = Position_Specific_Bin_Base_16_Base_A
cnt = 254	feature = 664	correl = -0.0814692	descr = N_Gram_TTAC
cnt = 255	feature = 683	correl = 0.0553121	descr = N_Gram_TTGG
cnt = 256	feature = 277	correl = 0.0729598	descr = N_Gram_CATC
cnt = 257	feature = 69	correl = 0.173695	descr = Fold_of_RNAi_Sequence_Pos_2
cnt = 258	feature = 478	correl = 0.102351	descr = N_Gram_GGAG
cnt = 259	feature = 231	correl = -0.0674853	descr = N_Gram_ATGA
cnt = 260	feature = 681	correl = -0.0898801	descr = N_Gram_TTGC
cnt = 261	feature = 618	correl = -0.109664	descr = N_Gram_TCTTC
cnt = 262	feature = 418	correl = -0.142983	descr = N_Gram_GATC
cnt = 263	feature = 59	correl = -0.0532804	descr = Gibbs_of_Target_Sequence__Pos_15_Step_1
cnt = 264	feature = 67	correl = 0.180286	descr = Fold_of_RNAi_Sequence_Pos_0
cnt = 265	feature = 28	correl = 0.136225	descr = Position_Specific_Bin_Base_12_Base_C
cnt = 266	feature = 677	correl = -0.0690254	descr = N_Gram_TTGA
cnt = 267	feature = 292	correl = -0.0840023	descr = N_Gram_CCAG
cnt = 268	feature = 329	correl = -0.0918492	descr = N_Gram_CGAG
cnt = 269	feature = 61	correl = -0.190527	descr = Gibbs_of_Target_Sequence__Pos_18_Step_1
cnt = 270	feature = 78	correl = 0.051281	descr = Xue_Structure_Feature_A111
cnt = 271	feature = 424	correl = -0.0648451	descr = N_Gram_GATT
cnt = 272	feature = 535	correl = -0.0732795	descr = N_Gram_GTCT
cnt = 273	feature = 540	correl = 0.0577975	descr = N_Gram_GTGC
cnt = 274	feature = 80	correl = 0.0709011	descr = Xue_Structure_Feature_A100
cnt = 275	feature = 466	correl = -0.0778558	descr = N_Gram_GCTCC
cnt = 276	feature = 461	correl = -0.0884055	descr = N_Gram_GCGT
cnt = 277	feature = 487	correl = 0.190802	descr = N_Gram_GGCC
cnt = 278	feature = 620	correl = 0.0491506	descr = N_Gram_TCTTT
cnt = 279	feature = 456	correl = 0.0897644	descr = N_Gram_GCGG
cnt = 280	feature = 58	correl = -0.171832	descr = Gibbs_of_Target_Sequence__Pos_14_Step_1
cnt = 281	feature = 602	correl = -0.0785299	descr = N_Gram_TCG
cnt = 282	feature = 641	correl = 0.0696033	descr = N_Gram_TGGC
cnt = 283	feature = 697	correl = -0.102371	descr = N_Gram_TTTTT
cnt = 284	feature = 335	correl = 0.0598446	descr = N_Gram_CGCC
cnt = 285	feature = 525	correl = -0.0847882	descr = N_Gram_GTC
cnt = 286	feature = 559	correl = -0.0561035	descr = N_Gram_TAA
cnt = 287	feature = 389	correl = -0.205187	descr = N_Gram_CTTCT
cnt = 288	feature = 83	correl = 0.0787529	descr = Xue_Structure_Feature_C110
cnt = 289	feature = 531	correl = -0.0860112	descr = N_Gram_GTCG
cnt = 290	feature = 578	correl = 0.0484045	descr = N_Gram_TCA
cnt = 291	feature = 691	correl = -0.0692288	descr = N_Gram_TTTCC
cnt = 292	feature = 248	correl = 0.137021	descr = N_Gram_CAA
cnt = 293	feature = 613	correl = -0.118597	descr = N_Gram_TCTCC
cnt = 294	feature = 390	correl = -0.0512649	descr = N_Gram_CTTG
cnt = 295	feature = 632	correl = -0.0511779	descr = N_Gram_TGC
cnt = 296	feature = 511	correl = 0.0715981	descr = N_Gram_GGT
cnt = 297	feature = 662	correl = -0.0770247	descr = N_Gram_TTA
cnt = 298	feature = 82	correl = 0.108334	descr = Xue_Structure_Feature_C111
cnt = 299	feature = 598	correl = -0.110706	descr = N_Gram_TCCT
cnt = 300	feature = 222	correl = -0.0590112	descr = N_Gram_ATC
cnt = 301	feature = 325	correl = -0.0885274	descr = N_Gram_CGA
cnt = 302	feature = 621	correl = -0.0865059	descr = N_Gram_TGA
cnt = 303	feature = 611	correl = -0.19447	descr = N_Gram_TCTC
cnt = 304	feature = 345	correl = 0.146773	descr = N_Gram_CGGG
cnt = 305	feature = 695	correl = -0.144447	descr = N_Gram_TTTTC
cnt = 306	feature = 517	correl = 0.052238	descr = N_Gram_GT
cnt = 307	feature = 417	correl = -0.0721812	descr = N_Gram_GAT
cnt = 308	feature = 497	correl = 0.178305	descr = N_Gram_GGG
cnt = 309	feature = 442	correl = 0.105376	descr = N_Gram_GCC
cnt = 310	feature = 690	correl = -0.0968157	descr = N_Gram_TTTC
cnt = 311	feature = 86	correl = 0.104148	descr = Xue_Structure_Feature_G111
cnt = 312	feature = 247	correl = 0.0907745	descr = N_Gram_CA
cnt = 313	feature = 306	correl = 0.0920694	descr = N_Gram_CCG
cnt = 314	feature = 65	correl = -0.139605	descr = PF_RNAi_Fold_5'Free_Count
cnt = 315	feature = 676	correl = -0.0521481	descr = N_Gram_TTG
cnt = 316	feature = 616	correl = -0.0945642	descr = N_Gram_TCTT
cnt = 317	feature = 609	correl = -0.105703	descr = N_Gram_TCT
cnt = 318	feature = 285	correl = 0.0475262	descr = N_Gram_CC
cnt = 319	feature = 483	correl = 0.150884	descr = N_Gram_GGC
cnt = 320	feature = 373	correl = -0.112319	descr = N_Gram_CTCC
cnt = 321	feature = 661	correl = -0.114981	descr = N_Gram_TT
cnt = 322	feature = 688	correl = -0.0669687	descr = N_Gram_TTT
cnt = 323	feature = 64	correl = -0.179519	descr = PF_RNAi_Fold_Energy
cnt = 324	feature = 47	correl = -0.182021	descr = Gibbs_of_Target_Sequence_
num rows = 521
num_elements = 169325
*
optimization finished, #iter = 577
nu = 0.507878
obj = -41.747288, rho = -0.568092
nSV = 358, nBSV = 182
num rows = 58
num_elements = 18850
*
optimization finished, #iter = 61
nu = 0.471817
obj = -3.942814, rho = -0.523171
nSV = 51, nBSV = 9
*
optimization finished, #iter = 577
nu = 0.507878
obj = -41.747288, rho = -0.568092
nSV = 358, nBSV = 182
CFS merit scores = 1.335
CFS merit scores = 1.58805
CFS merit scores = 1.84578
CFS merit scores = 2.07026
CFS merit scores = 2.26658
CFS merit scores = 2.44633
CFS merit scores = 2.61262
CFS merit scores = 2.76839
CFS merit scores = 2.91514
CFS merit scores = 3.05398
CFS merit scores = 3.18501
CFS merit scores = 3.3096
CFS merit scores = 3.4285
CFS merit scores = 3.54297
CFS merit scores = 3.65368
CFS merit scores = 3.76042
CFS merit scores = 3.86284
CFS merit scores = 3.96204
CFS merit scores = 4.05861
CFS merit scores = 4.15265
CFS merit scores = 4.24436
CFS merit scores = 4.33391
CFS merit scores = 4.4214
CFS merit scores = 4.5048
CFS merit scores = 4.58578
CFS merit scores = 4.6646
CFS merit scores = 4.74034
CFS merit scores = 4.81341
CFS merit scores = 4.88505
CFS merit scores = 4.95399
CFS merit scores = 5.02163
CFS merit scores = 5.08681
CFS merit scores = 5.15049
CFS merit scores = 5.21258
CFS merit scores = 5.2734
CFS merit scores = 5.33299
CFS merit scores = 5.39088
CFS merit scores = 5.44674
CFS merit scores = 5.50137
CFS merit scores = 5.55431
CFS merit scores = 5.60468
CFS merit scores = 5.65132
CFS merit scores = 5.69671
CFS merit scores = 5.74101
CFS merit scores = 5.78247
CFS merit scores = 5.82143
CFS merit scores = 5.85896
CFS merit scores = 5.89532
CFS merit scores = 5.93054
CFS merit scores = 5.96283
CFS merit scores = 5.99305
CFS merit scores = 6.02312
CFS merit scores = 6.05176
CFS merit scores = 6.07871
CFS merit scores = 6.10283
CFS merit scores = 6.12677
CFS merit scores = 6.15004
CFS merit scores = 6.17241
CFS merit scores = 6.19362
CFS merit scores = 6.2141
CFS merit scores = 6.2347
CFS merit scores = 6.25421
CFS merit scores = 6.27301
CFS merit scores = 6.29146
CFS merit scores = 6.30974
CFS merit scores = 6.32713
CFS merit scores = 6.34419
CFS merit scores = 6.36113
CFS merit scores = 6.37573
CFS merit scores = 6.38943
CFS merit scores = 6.40302
CFS merit scores = 6.41609
CFS merit scores = 6.4283
CFS merit scores = 6.43951
CFS merit scores = 6.44919
CFS merit scores = 6.45851
CFS merit scores = 6.46574
CFS merit scores = 6.473
CFS merit scores = 6.48043
CFS merit scores = 6.4872
CFS merit scores = 6.4938
CFS merit scores = 6.49952
CFS merit scores = 6.50389
CFS merit scores = 6.50773
CFS merit scores = 6.5117
CFS merit scores = 6.51612
CFS merit scores = 6.52039
CFS merit scores = 6.52484
CFS merit scores = 6.52727
CFS merit scores = 6.52899
CFS merit scores = 6.53113
CFS merit scores = 6.53328
CFS merit scores = 6.53551
CFS merit scores = 6.53804
CFS merit scores = 6.53978
CFS merit scores = 6.54156
CFS merit scores = 6.5432
CFS merit scores = 6.54378
CFS merit scores = 6.54425
CFS merit scores = 6.54456
CFS merit scores = 6.54421
CFS merit scores = 6.54342
CFS merit scores = 6.5426
CFS merit scores = 6.54211
CFS merit scores = 6.54141
CFS merit scores = 6.54105
CFS merit scores = 6.53955
CFS merit scores = 6.53816
CFS merit scores = 6.53334
CFS merit scores = 6.52855
CFS merit scores = 6.52416
CFS merit scores = 6.51986
CFS merit scores = 6.51605
CFS merit scores = 6.51248
CFS merit scores = 6.50802
CFS merit scores = 6.50392
CFS merit scores = 6.49892
CFS merit scores = 6.49416
CFS merit scores = 6.48916
CFS merit scores = 6.48392
CFS merit scores = 6.47909
CFS merit scores = 6.47453
CFS merit scores = 6.46989
CFS merit scores = 6.46566
CFS merit scores = 6.46088
CFS merit scores = 6.45636
CFS merit scores = 6.45154
CFS merit scores = 6.44686
CFS merit scores = 6.44237
CFS merit scores = 6.43806
CFS merit scores = 6.43299
CFS merit scores = 6.42793
CFS merit scores = 6.42296
CFS merit scores = 6.41739
CFS merit scores = 6.41195
CFS merit scores = 6.40671
CFS merit scores = 6.4012
CFS merit scores = 6.39546
CFS merit scores = 6.38987
CFS merit scores = 6.38443
CFS merit scores = 6.37921
CFS merit scores = 6.37372
CFS merit scores = 6.36836
CFS merit scores = 6.36184
CFS merit scores = 6.35527
CFS merit scores = 6.34878
CFS merit scores = 6.34164
CFS merit scores = 6.33427
CFS merit scores = 6.32588
CFS merit scores = 6.31781
CFS merit scores = 6.30992
CFS merit scores = 6.30216
CFS merit scores = 6.29408
CFS merit scores = 6.28616
CFS merit scores = 6.27839
CFS merit scores = 6.27064
CFS merit scores = 6.26249
CFS merit scores = 6.25443
CFS merit scores = 6.24657
CFS merit scores = 6.23902
CFS merit scores = 6.23071
CFS merit scores = 6.22263
CFS merit scores = 6.21444
CFS merit scores = 6.20627
CFS merit scores = 6.1972
CFS merit scores = 6.18804
CFS merit scores = 6.17899
CFS merit scores = 6.16966
CFS merit scores = 6.16023
CFS merit scores = 6.15024
CFS merit scores = 6.14024
CFS merit scores = 6.13039
CFS merit scores = 6.12084
CFS merit scores = 6.11151
CFS merit scores = 6.10227
CFS merit scores = 6.09324
CFS merit scores = 6.08421
CFS merit scores = 6.07538
CFS merit scores = 6.0663
CFS merit scores = 6.05724
CFS merit scores = 6.04778
CFS merit scores = 6.03838
CFS merit scores = 6.02918
CFS merit scores = 6.01994
CFS merit scores = 6.01092
CFS merit scores = 6.00187
CFS merit scores = 5.99298
CFS merit scores = 5.9838
CFS merit scores = 5.97425
CFS merit scores = 5.96455
CFS merit scores = 5.95506
CFS merit scores = 5.94529
CFS merit scores = 5.93467
CFS merit scores = 5.92418
CFS merit scores = 5.91375
CFS merit scores = 5.90353
CFS merit scores = 5.89357
CFS merit scores = 5.88377
CFS merit scores = 5.87377
CFS merit scores = 5.86409
CFS merit scores = 5.85437
CFS merit scores = 5.84496
CFS merit scores = 5.83557
CFS merit scores = 5.82609
CFS merit scores = 5.8167
CFS merit scores = 5.80739
CFS merit scores = 5.79805
CFS merit scores = 5.78886
CFS merit scores = 5.77965
CFS merit scores = 5.77063
CFS merit scores = 5.76177
CFS merit scores = 5.75295
CFS merit scores = 5.74407
CFS merit scores = 5.73525
CFS merit scores = 5.72644
CFS merit scores = 5.71779
CFS merit scores = 5.70924
CFS merit scores = 5.70086
CFS merit scores = 5.69232
CFS merit scores = 5.68378
CFS merit scores = 5.67537
CFS merit scores = 5.66717
CFS merit scores = 5.659
CFS merit scores = 5.65097
CFS merit scores = 5.64311
CFS merit scores = 5.63534
CFS merit scores = 5.62742
CFS merit scores = 5.61942
CFS merit scores = 5.61138
CFS merit scores = 5.60342
CFS merit scores = 5.59553
CFS merit scores = 5.58768
CFS merit scores = 5.57979
CFS merit scores = 5.57179
CFS merit scores = 5.56342
CFS merit scores = 5.55525
CFS merit scores = 5.54701
CFS merit scores = 5.53889
CFS merit scores = 5.53085
CFS merit scores = 5.52303
CFS merit scores = 5.51525
CFS merit scores = 5.50734
CFS merit scores = 5.49959
CFS merit scores = 5.49191
CFS merit scores = 5.48413
CFS merit scores = 5.47651
CFS merit scores = 5.46903
CFS merit scores = 5.46158
CFS merit scores = 5.45426
CFS merit scores = 5.44709
CFS merit scores = 5.43981
CFS merit scores = 5.43238
CFS merit scores = 5.42483
CFS merit scores = 5.41713
CFS merit scores = 5.40959
CFS merit scores = 5.40203
CFS merit scores = 5.39432
CFS merit scores = 5.38661
CFS merit scores = 5.37889
CFS merit scores = 5.37126
CFS merit scores = 5.36377
CFS merit scores = 5.35624
CFS merit scores = 5.34883
CFS merit scores = 5.34144
CFS merit scores = 5.3342
CFS merit scores = 5.3267
CFS merit scores = 5.31917
CFS merit scores = 5.31168
CFS merit scores = 5.30409
CFS merit scores = 5.2965
CFS merit scores = 5.28895
CFS merit scores = 5.28158
CFS merit scores = 5.274
CFS merit scores = 5.26647
CFS merit scores = 5.25909
CFS merit scores = 5.25173
CFS merit scores = 5.24441
CFS merit scores = 5.23692
CFS merit scores = 5.22949
CFS merit scores = 5.22215
CFS merit scores = 5.21449
CFS merit scores = 5.20669
CFS merit scores = 5.19887
CFS merit scores = 5.19104
CFS merit scores = 5.18313
CFS merit scores = 5.17519
CFS merit scores = 5.16729
CFS merit scores = 5.15953
CFS merit scores = 5.15189
CFS merit scores = 5.1442
CFS merit scores = 5.13635
CFS merit scores = 5.12849
CFS merit scores = 5.12053
CFS merit scores = 5.11239
CFS merit scores = 5.10432
CFS merit scores = 5.0963
CFS merit scores = 5.0882
CFS merit scores = 5.08013
CFS merit scores = 5.07201
CFS merit scores = 5.06405
CFS merit scores = 5.05584
CFS merit scores = 5.04769
CFS merit scores = 5.03949
CFS merit scores = 5.03114
CFS merit scores = 5.0229
CFS merit scores = 5.01453
CFS merit scores = 5.00631
CFS merit scores = 4.99803
CFS merit scores = 4.9895
CFS merit scores = 4.98083
CFS merit scores = 4.97224
CFS merit scores = 4.96344
CFS merit scores = 4.95478
CFS merit scores = 4.94619
CFS merit scores = 4.93761
CFS merit scores = 4.92911
CFS merit scores = 4.92072
CFS merit scores = 4.91214
CFS merit scores = 4.90346
CFS merit scores = 4.89477
CFS merit scores = 4.88601
CFS merit scores = 4.87643
CFS merit scores = 4.86678
CFS merit scores = 4.85649
CFS merit scores = 4.84605
CFS merit scores = 4.83545
CFS merit scores = 4.82461
CFS merit scores = 4.81374
CFS merit scores = 4.80281
CFS merit scores = 4.79209
CFS merit scores = 4.78103
CFS merit scores = 4.76997
CFS merit scores = 4.75852
CFS merit scores = 4.74712
CFS merit scores = 4.73592
CFS merit scores = 4.72383
CFS merit scores = 4.71032
CFS merit scores = 4.69598
CFS merit scores = 4.68049
cnt = 1	feature = 59	correl = -0.335001	descr = Gibbs_of_Target_Sequence__Pos_20_Step_1
cnt = 2	feature = 16	correl = -0.163482	descr = Position_Specific_Bin_Base_5_Base_A
cnt = 3	feature = 413	correl = -0.118259	descr = N_Gram_GATC
cnt = 4	feature = 644	correl = 0.114355	descr = N_Gram_TGGCC
cnt = 5	feature = 387	correl = 0.101005	descr = N_Gram_GAAAG
cnt = 6	feature = 627	correl = -0.0813317	descr = N_Gram_TGAGA
cnt = 7	feature = 661	correl = -0.0504621	descr = N_Gram_TGTTC
cnt = 8	feature = 412	correl = 0.0664029	descr = N_Gram_GATAT
cnt = 9	feature = 396	correl = -0.0682858	descr = N_Gram_GACCC
cnt = 10	feature = 624	correl = 0.051018	descr = N_Gram_TGAAA
cnt = 11	feature = 594	correl = 0.0467614	descr = N_Gram_TCCGA
cnt = 12	feature = 399	correl = 0.0885336	descr = N_Gram_GACGG
cnt = 13	feature = 457	correl = 0.0603023	descr = N_Gram_GCGTG
cnt = 14	feature = 315	correl = -0.0492301	descr = N_Gram_CGACC
cnt = 15	feature = 353	correl = 0.0449682	descr = N_Gram_CTAAA
cnt = 16	feature = 546	correl = 0.0477341	descr = N_Gram_GTGTG
cnt = 17	feature = 333	correl = 0.0941762	descr = N_Gram_CGGCA
cnt = 18	feature = 545	correl = 0.0660573	descr = N_Gram_GTGTC
cnt = 19	feature = 664	correl = 0.0646514	descr = N_Gram_TTAAC
cnt = 20	feature = 326	correl = 0.0569187	descr = N_Gram_CGCTA
cnt = 21	feature = 593	correl = 0.0519979	descr = N_Gram_TCCCG
cnt = 22	feature = 518	correl = 0.0502545	descr = N_Gram_GTATA
cnt = 23	feature = 324	correl = 0.0449682	descr = N_Gram_CGCCA
cnt = 24	feature = 286	correl = 0.0837304	descr = N_Gram_CCCAC
cnt = 25	feature = 331	correl = 0.0675379	descr = N_Gram_CGGAT
cnt = 26	feature = 329	correl = 0.0665538	descr = N_Gram_CGGAA
cnt = 27	feature = 303	correl = 0.0542474	descr = N_Gram_CCTAT
cnt = 28	feature = 350	correl = -0.0565534	descr = N_Gram_CGTTC
cnt = 29	feature = 601	correl = 0.0801168	descr = N_Gram_TCGAC
cnt = 30	feature = 536	correl = 0.0573867	descr = N_Gram_GTGCA
cnt = 31	feature = 389	correl = -0.0557573	descr = N_Gram_GAAGG
cnt = 32	feature = 211	correl = 0.0544521	descr = N_Gram_ATACA
cnt = 33	feature = 605	correl = -0.0604343	descr = N_Gram_TCGCT
cnt = 34	feature = 508	correl = -0.0539773	descr = N_Gram_GGGTT
cnt = 35	feature = 255	correl = 0.055695	descr = N_Gram_CACGT
cnt = 36	feature = 612	correl = 0.0562657	descr = N_Gram_TCTAC
cnt = 37	feature = 334	correl = 0.0495723	descr = N_Gram_CGGCC
cnt = 38	feature = 505	correl = 0.0672489	descr = N_Gram_GGGGC
cnt = 39	feature = 304	correl = 0.0669317	descr = N_Gram_CCTCA
cnt = 40	feature = 516	correl = 0.0482489	descr = N_Gram_GTAAA
cnt = 41	feature = 270	correl = -0.0492301	descr = N_Gram_CATGC
cnt = 42	feature = 540	correl = 0.0440189	descr = N_Gram_GTGGA
cnt = 43	feature = 551	correl = 0.0446926	descr = N_Gram_GTTGC
cnt = 44	feature = 322	correl = 0.0783266	descr = N_Gram_CGCAA
cnt = 45	feature = 321	correl = -0.0495078	descr = N_Gram_CGATG
cnt = 46	feature = 563	correl = -0.140999	descr = N_Gram_TAAGT
cnt = 47	feature = 548	correl = -0.0789846	descr = N_Gram_GTTAC
cnt = 48	feature = 580	correl = 0.0443521	descr = N_Gram_TCAAA
cnt = 49	feature = 510	correl = -0.0998537	descr = N_Gram_GGTAA
cnt = 50	feature = 231	correl = 0.04675	descr = N_Gram_ATTCT
cnt = 51	feature = 314	correl = 0.0730871	descr = N_Gram_CGACA
cnt = 52	feature = 292	correl = 0.0686314	descr = N_Gram_CCCGC
cnt = 53	feature = 290	correl = 0.0460393	descr = N_Gram_CCCCT
cnt = 54	feature = 655	correl = -0.0721152	descr = N_Gram_TGTCA
cnt = 55	feature = 160	correl = -0.0676986	descr = N_Gram_ACGCA
cnt = 56	feature = 351	correl = 0.113046	descr = N_Gram_CGTTT
cnt = 57	feature = 301	correl = -0.0541916	descr = N_Gram_CCGTC
cnt = 58	feature = 512	correl = 0.0645362	descr = N_Gram_GGTCA
cnt = 59	feature = 547	correl = 0.0885336	descr = N_Gram_GTTAA
cnt = 60	feature = 591	correl = 0.0607957	descr = N_Gram_TCCCA
cnt = 61	feature = 386	correl = 0.0526599	descr = N_Gram_GAAAC
cnt = 62	feature = 341	correl = -0.0704385	descr = N_Gram_CGTAA
cnt = 63	feature = 335	correl = 0.0605801	descr = N_Gram_CGGCG
cnt = 64	feature = 367	correl = 0.0617716	descr = N_Gram_CTCGG
cnt = 65	feature = 244	correl = 0.0824092	descr = N_Gram_CAAGG
cnt = 66	feature = 492	correl = 0.132497	descr = N_Gram_GGCTT
cnt = 67	feature = 500	correl = 0.104338	descr = N_Gram_GGGCC
cnt = 68	feature = 541	correl = 0.10346	descr = N_Gram_GTGGC
cnt = 69	feature = 619	correl = -0.136862	descr = N_Gram_TCTTA
cnt = 70	feature = 572	correl = -0.0628149	descr = N_Gram_TAGAT
cnt = 71	feature = 317	correl = 0.0852619	descr = N_Gram_CGAGG
cnt = 72	feature = 251	correl = 0.0619849	descr = N_Gram_CACCA
cnt = 73	feature = 424	correl = -0.102162	descr = N_Gram_GATTT
cnt = 74	feature = 429	correl = 0.0570881	descr = N_Gram_GCAAT
cnt = 75	feature = 626	correl = 0.0455699	descr = N_Gram_TGACA
cnt = 76	feature = 690	correl = 0.0451248	descr = N_Gram_TTTCA
cnt = 77	feature = 218	correl = -0.0564014	descr = N_Gram_ATCAT
cnt = 78	feature = 666	correl = -0.0735061	descr = N_Gram_TTACC
cnt = 79	feature = 628	correl = 0.0501996	descr = N_Gram_TGAGT
cnt = 80	feature = 649	correl = 0.0880164	descr = N_Gram_TGGGG
cnt = 81	feature = 479	correl = 0.0651709	descr = N_Gram_GGATT
cnt = 82	feature = 652	correl = 0.0492583	descr = N_Gram_TGGTA
cnt = 83	feature = 276	correl = 0.051351	descr = N_Gram_CCAAT
cnt = 84	feature = 608	correl = -0.0587729	descr = N_Gram_TCGGT
cnt = 85	feature = 392	correl = 0.075687	descr = N_Gram_GAATC
cnt = 86	feature = 357	correl = 0.0646514	descr = N_Gram_CTATA
cnt = 87	feature = 432	correl = -0.0624977	descr = N_Gram_GCAGA
cnt = 88	feature = 438	correl = 0.0486014	descr = N_Gram_GCCAG
cnt = 89	feature = 538	correl = 0.0840186	descr = N_Gram_GTGCT
cnt = 90	feature = 258	correl = 0.111347	descr = N_Gram_CAGCG
cnt = 91	feature = 247	correl = 0.0439697	descr = N_Gram_CACAC
cnt = 92	feature = 602	correl = -0.112239	descr = N_Gram_TCGAG
cnt = 93	feature = 558	correl = 0.0488287	descr = N_Gram_TAAAG
cnt = 94	feature = 214	correl = 0.0465649	descr = N_Gram_ATAGC
cnt = 95	feature = 342	correl = -0.0676986	descr = N_Gram_CGTAC
cnt = 96	feature = 529	correl = 0.0984847	descr = N_Gram_GTCGG
cnt = 97	feature = 248	correl = 0.0831468	descr = N_Gram_CACAG
cnt = 98	feature = 382	correl = 0.0573149	descr = N_Gram_CTTGG
cnt = 99	feature = 683	correl = 0.0586818	descr = N_Gram_TTGCA
cnt = 100	feature = 544	correl = 0.0470247	descr = N_Gram_GTGTA
cnt = 101	feature = 606	correl = 0.0815678	descr = N_Gram_TCGGA
cnt = 102	feature = 687	correl = -0.0611295	descr = N_Gram_TTGTA
cnt = 103	feature = 272	correl = -0.0595348	descr = N_Gram_CATGT
cnt = 104	feature = 395	correl = 0.0835581	descr = N_Gram_GACAG
cnt = 105	feature = 222	correl = 0.0596296	descr = N_Gram_ATCTG
cnt = 106	feature = 419	correl = 0.0628004	descr = N_Gram_GATGT
cnt = 107	feature = 610	correl = 0.0589902	descr = N_Gram_TCGTT
cnt = 108	feature = 278	correl = -0.0570146	descr = N_Gram_CCACG
cnt = 109	feature = 268	correl = -0.0775616	descr = N_Gram_CATCG
cnt = 110	feature = 436	correl = 0.120019	descr = N_Gram_GCATC
cnt = 111	feature = 648	correl = 0.0529725	descr = N_Gram_TGGGA
cnt = 112	feature = 394	correl = 0.0443673	descr = N_Gram_GACAC
cnt = 113	feature = 496	correl = 0.105989	descr = N_Gram_GGGAC
cnt = 114	feature = 226	correl = -0.050257	descr = N_Gram_ATGCT
cnt = 115	feature = 446	correl = 0.135114	descr = N_Gram_GCCTT
cnt = 116	feature = 634	correl = 0.107316	descr = N_Gram_TGCAA
cnt = 117	feature = 365	correl = 0.0441969	descr = N_Gram_CTCCC
cnt = 118	feature = 636	correl = 0.0443758	descr = N_Gram_TGCAG
cnt = 119	feature = 404	correl = -0.0480222	descr = N_Gram_GAGCC
cnt = 120	feature = 525	correl = 0.0510769	descr = N_Gram_GTCCC
cnt = 121	feature = 641	correl = 0.0649505	descr = N_Gram_TGGAC
cnt = 122	feature = 680	correl = -0.0661787	descr = N_Gram_TTGAC
cnt = 123	feature = 448	correl = 0.0443714	descr = N_Gram_GCGAG
cnt = 124	feature = 277	correl = 0.058304	descr = N_Gram_CCACC
cnt = 125	feature = 375	correl = -0.12982	descr = N_Gram_CTTAT
cnt = 126	feature = 422	correl = 0.0574943	descr = N_Gram_GATTC
cnt = 127	feature = 654	correl = 0.0589823	descr = N_Gram_TGTAA
cnt = 128	feature = 391	correl = -0.0494498	descr = N_Gram_GAATA
cnt = 129	feature = 233	correl = 0.0914607	descr = N_Gram_ATTGT
cnt = 130	feature = 453	correl = 0.0592659	descr = N_Gram_GCGGG
cnt = 131	feature = 459	correl = 0.0860458	descr = N_Gram_GCTAT
cnt = 132	feature = 360	correl = 0.0787784	descr = N_Gram_CTCAA
cnt = 133	feature = 305	correl = -0.066356	descr = N_Gram_CCTCC
cnt = 134	feature = 340	correl = 0.0567705	descr = N_Gram_CGGTT
cnt = 135	feature = 674	correl = -0.0732794	descr = N_Gram_TTCGG
cnt = 136	feature = 409	correl = -0.0567896	descr = N_Gram_GAGTT
cnt = 137	feature = 485	correl = 0.0887869	descr = N_Gram_GGCCC
cnt = 138	feature = 236	correl = -0.151901	descr = N_Gram_ATTTT
cnt = 139	feature = 681	correl = -0.0471707	descr = N_Gram_TTGAG
cnt = 140	feature = 659	correl = 0.0943639	descr = N_Gram_TGTGG
cnt = 141	feature = 501	correl = 0.0775068	descr = N_Gram_GGGCG
cnt = 142	feature = 574	correl = -0.0523682	descr = N_Gram_TAGCC
cnt = 143	feature = 447	correl = -0.0770329	descr = N_Gram_GCGAC
cnt = 144	feature = 325	correl = 0.0934479	descr = N_Gram_CGCCG
cnt = 145	feature = 464	correl = 0.0802708	descr = N_Gram_GCTGG
cnt = 146	feature = 576	correl = -0.0485679	descr = N_Gram_TATC
cnt = 147	feature = 361	correl = 0.0546877	descr = N_Gram_CTCAC
cnt = 148	feature = 241	correl = 0.0619327	descr = N_Gram_CAAAG
cnt = 149	feature = 428	correl = 0.102243	descr = N_Gram_GCAAC
cnt = 150	feature = 348	correl = 0.125823	descr = N_Gram_CGTGC
cnt = 151	feature = 228	correl = 0.0440098	descr = N_Gram_ATGTG
cnt = 152	feature = 306	correl = 0.0601988	descr = N_Gram_CCTCG
cnt = 153	feature = 417	correl = -0.0670206	descr = N_Gram_GATGA
cnt = 154	feature = 614	correl = -0.0562052	descr = N_Gram_TCTCA
cnt = 155	feature = 466	correl = 0.0483151	descr = N_Gram_GCTTT
cnt = 156	feature = 337	correl = 0.107255	descr = N_Gram_CGGGA
cnt = 157	feature = 207	correl = -0.0726713	descr = N_Gram_AGTTT
cnt = 158	feature = 635	correl = 0.0951233	descr = N_Gram_TGCAC
cnt = 159	feature = 653	correl = 0.0514986	descr = N_Gram_TGGTC
cnt = 160	feature = 451	correl = 0.0787735	descr = N_Gram_GCGGA
cnt = 161	feature = 440	correl = 0.0894919	descr = N_Gram_GCCCG
cnt = 162	feature = 388	correl = 0.107194	descr = N_Gram_GAAGA
cnt = 163	feature = 235	correl = -0.0597821	descr = N_Gram_ATTTG
cnt = 164	feature = 487	correl = 0.133509	descr = N_Gram_GGCCT
cnt = 165	feature = 476	correl = 0.0768074	descr = N_Gram_GGAGC
cnt = 166	feature = 609	correl = -0.0517309	descr = N_Gram_TCGTC
cnt = 167	feature = 504	correl = 0.0613934	descr = N_Gram_GGGGA
cnt = 168	feature = 309	correl = -0.0859899	descr = N_Gram_CCTTC
cnt = 169	feature = 632	correl = -0.135808	descr = N_Gram_TGATT
cnt = 170	feature = 517	correl = -0.050279	descr = N_Gram_GTAAG
cnt = 171	feature = 603	correl = -0.0488526	descr = N_Gram_TCGC
cnt = 172	feature = 397	correl = 0.0525953	descr = N_Gram_GACCG
cnt = 173	feature = 439	correl = 0.0506046	descr = N_Gram_GCCAT
cnt = 174	feature = 463	correl = 0.065488	descr = N_Gram_GCTGC
cnt = 175	feature = 356	correl = 0.087417	descr = N_Gram_CTAT
cnt = 176	feature = 407	correl = 0.0645523	descr = N_Gram_GAGGT
cnt = 177	feature = 318	correl = -0.0778583	descr = N_Gram_CGAGT
cnt = 178	feature = 697	correl = -0.0663268	descr = N_Gram_TTTTG
cnt = 179	feature = 484	correl = 0.0769144	descr = N_Gram_GGCCA
cnt = 180	feature = 267	correl = 0.10584	descr = N_Gram_CATCC
cnt = 181	feature = 252	correl = 0.0534775	descr = N_Gram_CACCT
cnt = 182	feature = 478	correl = -0.0842352	descr = N_Gram_GGATC
cnt = 183	feature = 254	correl = -0.0749098	descr = N_Gram_CACGA
cnt = 184	feature = 553	correl = -0.0707453	descr = N_Gram_GTTGT
cnt = 185	feature = 274	correl = 0.053807	descr = N_Gram_CCAAA
cnt = 186	feature = 645	correl = -0.0787881	descr = N_Gram_TGGCG
cnt = 187	feature = 497	correl = 0.11304	descr = N_Gram_GGGAG
cnt = 188	feature = 225	correl = -0.0755016	descr = N_Gram_ATGC
cnt = 189	feature = 209	correl = -0.102279	descr = N_Gram_ATAA
cnt = 190	feature = 259	correl = -0.136766	descr = N_Gram_CAGCT
cnt = 191	feature = 345	correl = -0.113766	descr = N_Gram_CGTCG
cnt = 192	feature = 656	correl = 0.0462656	descr = N_Gram_TGTCC
cnt = 193	feature = 39	correl = 0.0760799	descr = Position_Specific_Bin_Base_17_Base_G
cnt = 194	feature = 400	correl = -0.0804408	descr = N_Gram_GACGT
cnt = 195	feature = 81	correl = 0.0527181	descr = Xue_Structure_Feature_C101
cnt = 196	feature = 390	correl = -0.075542	descr = N_Gram_GAAGT
cnt = 197	feature = 595	correl = -0.0851382	descr = N_Gram_TCCGG
cnt = 198	feature = 15	correl = 0.0443883	descr = Position_Specific_Bin_Base_4_Base_T
cnt = 199	feature = 10	correl = -0.0815042	descr = Position_Specific_Bin_Base_2_Base_G
cnt = 200	feature = 435	correl = 0.0777539	descr = N_Gram_GCAT
cnt = 201	feature = 371	correl = 0.0512498	descr = N_Gram_CTGGA
cnt = 202	feature = 686	correl = 0.0504726	descr = N_Gram_TTGGC
cnt = 203	feature = 283	correl = 0.0648749	descr = N_Gram_CCATC
cnt = 204	feature = 13	correl = 0.0861806	descr = Position_Specific_Bin_Base_3_Base_C
cnt = 205	feature = 24	correl = -0.0518313	descr = Position_Specific_Bin_Base_9_Base_T
cnt = 206	feature = 19	correl = -0.0959675	descr = Position_Specific_Bin_Base_6_Base_A
cnt = 207	feature = 219	correl = -0.0845956	descr = N_Gram_ATCG
cnt = 208	feature = 383	correl = 0.0711122	descr = N_Gram_CTTTA
cnt = 209	feature = 285	correl = 0.0575112	descr = N_Gram_CCCA
cnt = 210	feature = 34	correl = 0.123904	descr = Position_Specific_Bin_Base_14_Base_T
cnt = 211	feature = 488	correl = -0.0519246	descr = N_Gram_GGCGA
cnt = 212	feature = 620	correl = -0.134689	descr = N_Gram_TCTTC
cnt = 213	feature = 30	correl = -0.125699	descr = Position_Specific_Bin_Base_12_Base_T
cnt = 214	feature = 42	correl = 0.108294	descr = Position_Specific_Bin_Base_18_Base_C
cnt = 215	feature = 511	correl = 0.0456596	descr = N_Gram_GGTC
cnt = 216	feature = 426	correl = 0.125602	descr = N_Gram_GCAA
cnt = 217	feature = 291	correl = 0.0965253	descr = N_Gram_CCCG
cnt = 218	feature = 52	correl = -0.177172	descr = Gibbs_of_Target_Sequence__Pos_7_Step_1
cnt = 219	feature = 527	correl = -0.103909	descr = N_Gram_GTCGA
cnt = 220	feature = 38	correl = 0.0721528	descr = Position_Specific_Bin_Base_17_Base_C
cnt = 221	feature = 232	correl = 0.0564979	descr = N_Gram_ATTG
cnt = 222	feature = 21	correl = -0.0500264	descr = Position_Specific_Bin_Base_8_Base_C
cnt = 223	feature = 29	correl = 0.0954761	descr = Position_Specific_Bin_Base_12_Base_G
cnt = 224	feature = 11	correl = 0.0887967	descr = Position_Specific_Bin_Base_2_Base_T
cnt = 225	feature = 32	correl = 0.114941	descr = Position_Specific_Bin_Base_13_Base_C
cnt = 226	feature = 625	correl = -0.0658539	descr = N_Gram_TGAAG
cnt = 227	feature = 473	correl = 0.120945	descr = N_Gram_GGACC
cnt = 228	feature = 616	correl = -0.123394	descr = N_Gram_TCTCT
cnt = 229	feature = 78	correl = 0.130657	descr = Xue_Structure_Feature_A101
cnt = 230	feature = 539	correl = 0.108871	descr = N_Gram_GTGG
cnt = 231	feature = 280	correl = -0.112404	descr = N_Gram_CCAGC
cnt = 232	feature = 503	correl = 0.0659145	descr = N_Gram_GGGG
cnt = 233	feature = 441	correl = 0.0670364	descr = N_Gram_GCCG
cnt = 234	feature = 18	correl = 0.0744944	descr = Position_Specific_Bin_Base_5_Base_G
cnt = 235	feature = 12	correl = -0.0962854	descr = Position_Specific_Bin_Base_3_Base_A
cnt = 236	feature = 380	correl = -0.0819458	descr = N_Gram_CTTGA
cnt = 237	feature = 40	correl = -0.0779228	descr = Position_Specific_Bin_Base_17_Base_T
cnt = 238	feature = 105	correl = -0.0662083	descr = Fold_of_Target_NoBeginbrace_noends_Pos_7
cnt = 239	feature = 33	correl = -0.117847	descr = Position_Specific_Bin_Base_14_Base_A
cnt = 240	feature = 69	correl = 0.0808422	descr = Fold_of_RNAi_Sequence_Pos_9
cnt = 241	feature = 590	correl = 0.077493	descr = N_Gram_TCCC
cnt = 242	feature = 36	correl = 0.134421	descr = Position_Specific_Bin_Base_16_Base_C
cnt = 243	feature = 531	correl = -0.0770362	descr = N_Gram_GTCTT
cnt = 244	feature = 514	correl = 0.0453198	descr = N_Gram_GGTT
cnt = 245	feature = 481	correl = 0.0475912	descr = N_Gram_GGCA
cnt = 246	feature = 14	correl = -0.0644476	descr = Position_Specific_Bin_Base_4_Base_A
cnt = 247	feature = 136	correl = -0.0906064	descr = N_Gram_AATC
cnt = 248	feature = 9	correl = 0.0635599	descr = Position_Specific_Bin_Base_2_Base_C
cnt = 249	feature = 82	correl = 0.0855275	descr = Xue_Structure_Feature_C010
cnt = 250	feature = 44	correl = -0.0879745	descr = Position_Specific_Bin_Base_18_Base_T
cnt = 251	feature = 589	correl = -0.129991	descr = N_Gram_TCCAG
cnt = 252	feature = 54	correl = -0.0974245	descr = Gibbs_of_Target_Sequence__Pos_13_Step_1
cnt = 253	feature = 633	correl = 0.114278	descr = N_Gram_TGCA
cnt = 254	feature = 693	correl = -0.115847	descr = N_Gram_TTTCT
cnt = 255	feature = 657	correl = 0.0615904	descr = N_Gram_TGTG
cnt = 256	feature = 56	correl = -0.102628	descr = Gibbs_of_Target_Sequence__Pos_17_Step_1
cnt = 257	feature = 8	correl = -0.0555671	descr = Position_Specific_Bin_Base_2_Base_A
cnt = 258	feature = 20	correl = 0.110323	descr = Position_Specific_Bin_Base_6_Base_C
cnt = 259	feature = 17	correl = 0.104264	descr = Position_Specific_Bin_Base_5_Base_C
cnt = 260	feature = 454	correl = -0.0755293	descr = N_Gram_GCGT
cnt = 261	feature = 77	correl = 0.0838065	descr = Xue_Structure_Feature_A100
cnt = 262	feature = 76	correl = 0.062412	descr = Xue_Structure_Feature_A111
cnt = 263	feature = 313	correl = -0.0449112	descr = N_Gram_CGAC
cnt = 264	feature = 300	correl = 0.0601673	descr = N_Gram_CCGT
cnt = 265	feature = 35	correl = -0.112333	descr = Position_Specific_Bin_Base_16_Base_A
cnt = 266	feature = 598	correl = -0.129877	descr = N_Gram_TCCTT
cnt = 267	feature = 629	correl = -0.10678	descr = N_Gram_TGAT
cnt = 268	feature = 560	correl = -0.114559	descr = N_Gram_TAAG
cnt = 269	feature = 651	correl = 0.072549	descr = N_Gram_TGGT
cnt = 270	feature = 472	correl = 0.119878	descr = N_Gram_GGAC
cnt = 271	feature = 49	correl = -0.0443689	descr = Gibbs_of_Target_Sequence__Pos_4_Step_1
cnt = 272	feature = 64	correl = 0.199608	descr = Fold_of_RNAi_Sequence_Pos_1
cnt = 273	feature = 281	correl = 0.055597	descr = N_Gram_CCAT
cnt = 274	feature = 498	correl = 0.131823	descr = N_Gram_GGGC
cnt = 275	feature = 416	correl = -0.0440887	descr = N_Gram_GATG
cnt = 276	feature = 461	correl = -0.0794271	descr = N_Gram_GCTCC
cnt = 277	feature = 234	correl = -0.107219	descr = N_Gram_ATTT
cnt = 278	feature = 475	correl = 0.10991	descr = N_Gram_GGAG
cnt = 279	feature = 72	correl = 0.122247	descr = Fold_of_RNAi_Sequence_Pos_12
cnt = 280	feature = 28	correl = 0.139325	descr = Position_Specific_Bin_Base_12_Base_C
cnt = 281	feature = 51	correl = -0.129197	descr = Gibbs_of_Target_Sequence__Pos_6_Step_1
cnt = 282	feature = 691	correl = -0.0655038	descr = N_Gram_TTTCC
cnt = 283	feature = 58	correl = -0.300939	descr = Gibbs_of_Target_Sequence__Pos_19_Step_1
cnt = 284	feature = 526	correl = -0.0732084	descr = N_Gram_GTCG
cnt = 285	feature = 679	correl = -0.0585037	descr = N_Gram_TTGA
cnt = 286	feature = 535	correl = 0.0729268	descr = N_Gram_GTGC
cnt = 287	feature = 65	correl = 0.17487	descr = Fold_of_RNAi_Sequence_Pos_2
cnt = 288	feature = 450	correl = 0.0880005	descr = N_Gram_GCGG
cnt = 289	feature = 364	correl = -0.105719	descr = N_Gram_CTCCA
cnt = 290	feature = 323	correl = 0.0672541	descr = N_Gram_CGCC
cnt = 291	feature = 43	correl = 0.284592	descr = Position_Specific_Bin_Base_18_Base_G
cnt = 292	feature = 67	correl = 0.0769865	descr = Fold_of_RNAi_Sequence_Pos_4
cnt = 293	feature = 615	correl = -0.11716	descr = N_Gram_TCTCC
cnt = 294	feature = 343	correl = -0.0872262	descr = N_Gram_CGTC
cnt = 295	feature = 376	correl = -0.126568	descr = N_Gram_CTTC
cnt = 296	feature = 57	correl = -0.175519	descr = Gibbs_of_Target_Sequence__Pos_18_Step_1
cnt = 297	feature = 579	correl = 0.0699961	descr = N_Gram_TCA
cnt = 298	feature = 483	correl = 0.161213	descr = N_Gram_GGCC
cnt = 299	feature = 86	correl = 0.0801244	descr = Xue_Structure_Feature_G100
cnt = 300	feature = 677	correl = -0.139967	descr = N_Gram_TTCTT
cnt = 301	feature = 643	correl = 0.0451574	descr = N_Gram_TGGC
cnt = 302	feature = 73	correl = 0.0923377	descr = Fold_of_RNAi_Sequence_Pos_13
cnt = 303	feature = 596	correl = -0.0890113	descr = N_Gram_TCCT
cnt = 304	feature = 265	correl = 0.0729038	descr = N_Gram_CAT
cnt = 305	feature = 494	correl = 0.133216	descr = N_Gram_GGGA
cnt = 306	feature = 557	correl = -0.0817198	descr = N_Gram_TAA
cnt = 307	feature = 312	correl = -0.0596474	descr = N_Gram_CGA
cnt = 308	feature = 66	correl = 0.0894178	descr = Fold_of_RNAi_Sequence_Pos_3
cnt = 309	feature = 425	correl = 0.128276	descr = N_Gram_GCA
cnt = 310	feature = 460	correl = -0.055655	descr = N_Gram_GCTC
cnt = 311	feature = 613	correl = -0.186395	descr = N_Gram_TCTC
cnt = 312	feature = 308	correl = -0.0990473	descr = N_Gram_CCTT
cnt = 313	feature = 80	correl = 0.115545	descr = Xue_Structure_Feature_C110
cnt = 314	feature = 623	correl = -0.0742621	descr = N_Gram_TGA
cnt = 315	feature = 217	correl = -0.0656194	descr = N_Gram_ATC
cnt = 316	feature = 284	correl = 0.0495362	descr = N_Gram_CCC
cnt = 317	feature = 695	correl = -0.15477	descr = N_Gram_TTTT
cnt = 318	feature = 599	correl = -0.109256	descr = N_Gram_TCG
cnt = 319	feature = 509	correl = 0.0678959	descr = N_Gram_GGT
cnt = 320	feature = 79	correl = 0.0735233	descr = Xue_Structure_Feature_C111
cnt = 321	feature = 336	correl = 0.147416	descr = N_Gram_CGGG
cnt = 322	feature = 640	correl = 0.0942792	descr = N_Gram_TGG
cnt = 323	feature = 578	correl = -0.114723	descr = N_Gram_TC
cnt = 324	feature = 237	correl = 0.108921	descr = N_Gram_CA
cnt = 325	feature = 468	correl = 0.141089	descr = N_Gram_GGA
cnt = 326	feature = 618	correl = -0.116817	descr = N_Gram_TCTT
cnt = 327	feature = 61	correl = -0.150091	descr = PF_RNAi_Fold_5'Free_Count
cnt = 328	feature = 437	correl = 0.0671955	descr = N_Gram_GCC
cnt = 329	feature = 363	correl = -0.0971868	descr = N_Gram_CTCC
cnt = 330	feature = 373	correl = -0.125257	descr = N_Gram_CTT
cnt = 331	feature = 689	correl = -0.125157	descr = N_Gram_TTTC
cnt = 332	feature = 327	correl = 0.0908169	descr = N_Gram_CGG
cnt = 333	feature = 611	correl = -0.105133	descr = N_Gram_TCT
cnt = 334	feature = 688	correl = -0.0953816	descr = N_Gram_TTT
cnt = 335	feature = 586	correl = -0.100889	descr = N_Gram_TCC
cnt = 336	feature = 662	correl = -0.130387	descr = N_Gram_TT
cnt = 337	feature = 60	correl = -0.186888	descr = PF_RNAi_Fold_Energy
cnt = 338	feature = 467	correl = 0.168089	descr = N_Gram_GG
cnt = 339	feature = 83	correl = -0.0941193	descr = Xue_Structure_Feature_C000
num rows = 521
num_elements = 177140
*
optimization finished, #iter = 589
nu = 0.501815
obj = -40.659663, rho = -0.543958
nSV = 349, nBSV = 177
num rows = 58
num_elements = 19720
*
optimization finished, #iter = 54
nu = 0.539788
obj = -4.492408, rho = -0.395802
nSV = 47, nBSV = 13
*
optimization finished, #iter = 589
nu = 0.501815
obj = -40.659663, rho = -0.543958
nSV = 349, nBSV = 177
CFS merit scores = 1.32688
CFS merit scores = 1.60508
CFS merit scores = 1.8423
CFS merit scores = 2.06359
CFS merit scores = 2.25664
CFS merit scores = 2.4269
CFS merit scores = 2.58591
CFS merit scores = 2.73088
CFS merit scores = 2.86703
CFS merit scores = 2.99297
CFS merit scores = 3.1133
CFS merit scores = 3.22928
CFS merit scores = 3.34083
CFS merit scores = 3.44853
CFS merit scores = 3.54801
CFS merit scores = 3.64301
CFS merit scores = 3.735
CFS merit scores = 3.8239
CFS merit scores = 3.90981
CFS merit scores = 3.99145
CFS merit scores = 4.07127
CFS merit scores = 4.14491
CFS merit scores = 4.21676
CFS merit scores = 4.28492
CFS merit scores = 4.35109
CFS merit scores = 4.41484
CFS merit scores = 4.47622
CFS merit scores = 4.53471
CFS merit scores = 4.59019
CFS merit scores = 4.64318
CFS merit scores = 4.69359
CFS merit scores = 4.74165
CFS merit scores = 4.78411
CFS merit scores = 4.82492
CFS merit scores = 4.86077
CFS merit scores = 4.89305
CFS merit scores = 4.92438
CFS merit scores = 4.95197
CFS merit scores = 4.97711
CFS merit scores = 5.00253
CFS merit scores = 5.02585
CFS merit scores = 5.04712
CFS merit scores = 5.06754
CFS merit scores = 5.08652
CFS merit scores = 5.10489
CFS merit scores = 5.12139
CFS merit scores = 5.12505
CFS merit scores = 5.12842
CFS merit scores = 5.12903
CFS merit scores = 5.12879
CFS merit scores = 5.12839
CFS merit scores = 5.12802
CFS merit scores = 5.12881
CFS merit scores = 5.12418
CFS merit scores = 5.11936
CFS merit scores = 5.11225
CFS merit scores = 5.10482
CFS merit scores = 5.0986
CFS merit scores = 5.093
CFS merit scores = 5.08771
CFS merit scores = 5.08372
CFS merit scores = 5.07964
CFS merit scores = 5.07637
CFS merit scores = 5.07083
CFS merit scores = 5.06523
CFS merit scores = 5.05869
CFS merit scores = 5.05273
CFS merit scores = 5.04717
CFS merit scores = 5.04064
CFS merit scores = 5.03394
CFS merit scores = 5.02615
CFS merit scores = 5.01863
CFS merit scores = 5.01118
CFS merit scores = 5.00378
CFS merit scores = 4.99455
CFS merit scores = 4.98644
CFS merit scores = 4.97875
CFS merit scores = 4.97073
CFS merit scores = 4.96172
CFS merit scores = 4.95335
CFS merit scores = 4.94387
CFS merit scores = 4.93514
CFS merit scores = 4.92648
CFS merit scores = 4.91826
CFS merit scores = 4.91007
CFS merit scores = 4.90186
CFS merit scores = 4.89338
CFS merit scores = 4.88453
CFS merit scores = 4.87574
CFS merit scores = 4.86742
CFS merit scores = 4.85996
CFS merit scores = 4.85241
CFS merit scores = 4.84453
CFS merit scores = 4.83693
CFS merit scores = 4.83009
CFS merit scores = 4.82291
CFS merit scores = 4.81494
CFS merit scores = 4.80754
CFS merit scores = 4.79977
CFS merit scores = 4.79178
CFS merit scores = 4.78409
CFS merit scores = 4.77625
CFS merit scores = 4.76739
CFS merit scores = 4.75909
CFS merit scores = 4.75045
CFS merit scores = 4.74242
CFS merit scores = 4.73434
CFS merit scores = 4.72644
CFS merit scores = 4.71872
CFS merit scores = 4.71116
CFS merit scores = 4.70363
CFS merit scores = 4.69637
CFS merit scores = 4.68818
CFS merit scores = 4.67977
CFS merit scores = 4.67063
CFS merit scores = 4.66136
CFS merit scores = 4.65135
CFS merit scores = 4.64098
CFS merit scores = 4.63035
CFS merit scores = 4.61943
CFS merit scores = 4.60841
CFS merit scores = 4.59796
CFS merit scores = 4.58768
CFS merit scores = 4.57645
CFS merit scores = 4.56491
CFS merit scores = 4.55324
CFS merit scores = 4.54152
CFS merit scores = 4.52994
CFS merit scores = 4.51805
CFS merit scores = 4.50493
CFS merit scores = 4.49194
CFS merit scores = 4.47731
CFS merit scores = 4.45992
CFS merit scores = 4.44165
CFS merit scores = 4.4223
CFS merit scores = 4.39872
cnt = 1	feature = 64	correl = -0.326885	descr = Gibbs_of_Target_Sequence__Pos_20_Step_1
cnt = 2	feature = 49	correl = 0.221931	descr = Gibbs_of_Target_Sequence__Pos_1_Step_1
cnt = 3	feature = 417	correl = -0.116362	descr = N_Gram_GATC
cnt = 4	feature = 391	correl = 0.102901	descr = N_Gram_CTTTG
cnt = 5	feature = 616	correl = 0.0454675	descr = N_Gram_TGACA
cnt = 6	feature = 645	correl = 0.068652	descr = N_Gram_TGTGA
cnt = 7	feature = 105	correl = 0.100374	descr = Fold_of_Target_NoEndbrace_noends_Pos_13
cnt = 8	feature = 450	correl = 0.0442697	descr = N_Gram_GCGAG
cnt = 9	feature = 459	correl = 0.0859388	descr = N_Gram_GCTAT
cnt = 10	feature = 596	correl = -0.0492347	descr = N_Gram_TCGCA
cnt = 11	feature = 301	correl = 0.11434	descr = N_Gram_CCCCC
cnt = 12	feature = 324	correl = 0.0730035	descr = N_Gram_CGACA
cnt = 13	feature = 308	correl = 0.0449028	descr = N_Gram_CCGCA
cnt = 14	feature = 353	correl = 0.0701934	descr = N_Gram_CGTGA
cnt = 15	feature = 228	correl = 0.0703074	descr = N_Gram_ATAGC
cnt = 16	feature = 244	correl = 0.0731855	descr = N_Gram_ATGGG
cnt = 17	feature = 341	correl = 0.105331	descr = N_Gram_CGGCA
cnt = 18	feature = 416	correl = 0.066287	descr = N_Gram_GATAT
cnt = 19	feature = 304	correl = 0.0608559	descr = N_Gram_CCCGG
cnt = 20	feature = 428	correl = 0.0725596	descr = N_Gram_GCAAT
cnt = 21	feature = 303	correl = 0.051928	descr = N_Gram_CCCGC
cnt = 22	feature = 348	correl = -0.0677065	descr = N_Gram_CGTAC
cnt = 23	feature = 426	correl = 0.0605145	descr = N_Gram_GCAAA
cnt = 24	feature = 247	correl = 0.0487334	descr = N_Gram_ATTGT
cnt = 25	feature = 654	correl = -0.069999	descr = N_Gram_TTACC
cnt = 26	feature = 435	correl = -0.052931	descr = N_Gram_GCATG
cnt = 27	feature = 276	correl = 0.0774551	descr = N_Gram_CAGCG
cnt = 28	feature = 291	correl = 0.0512448	descr = N_Gram_CCAAT
cnt = 29	feature = 278	correl = 0.108389	descr = N_Gram_CAGGA
cnt = 30	feature = 599	correl = -0.0481308	descr = N_Gram_TCGGG
cnt = 31	feature = 222	correl = -0.138499	descr = N_Gram_ATAAG
cnt = 32	feature = 419	correl = -0.0614563	descr = N_Gram_GATGC
cnt = 33	feature = 313	correl = -0.0542667	descr = N_Gram_CCGTC
cnt = 34	feature = 265	correl = 0.0630905	descr = N_Gram_CACCA
cnt = 35	feature = 514	correl = 0.0481448	descr = N_Gram_GTAAA
cnt = 36	feature = 231	correl = 0.0856451	descr = N_Gram_ATATA
cnt = 37	feature = 351	correl = -0.130915	descr = N_Gram_CGTCG
cnt = 38	feature = 207	correl = 0.0444811	descr = N_Gram_AGGTA
cnt = 39	feature = 315	correl = 0.0552097	descr = N_Gram_CCTAT
cnt = 40	feature = 466	correl = 0.0553326	descr = N_Gram_GCTTT
cnt = 41	feature = 309	correl = 0.0551665	descr = N_Gram_CCGGC
cnt = 42	feature = 471	correl = -0.0499629	descr = N_Gram_GGAAC
cnt = 43	feature = 439	correl = 0.050434	descr = N_Gram_GCCAT
cnt = 44	feature = 386	correl = -0.0727916	descr = N_Gram_CTTGA
cnt = 45	feature = 463	correl = 0.0564639	descr = N_Gram_GCTGC
cnt = 46	feature = 373	correl = 0.07444	descr = N_Gram_CTCTA
cnt = 47	feature = 218	correl = 0.0686179	descr = N_Gram_AGTTG
cnt = 48	feature = 219	correl = -0.117772	descr = N_Gram_AGTTT
cnt = 49	feature = 274	correl = 0.0819906	descr = N_Gram_CAGCA
cnt = 50	feature = 473	correl = 0.110093	descr = N_Gram_GGACC
cnt = 51	feature = 461	correl = -0.0732129	descr = N_Gram_GCTCC
cnt = 52	feature = 225	correl = 0.0680859	descr = N_Gram_ATACG
cnt = 53	feature = 510	correl = 0.0488594	descr = N_Gram_GGTC
cnt = 54	feature = 605	correl = -0.0985684	descr = N_Gram_TCTCA
cnt = 55	feature = 15	correl = -0.128209	descr = Position_Specific_Bin_Base_5_Base_A
cnt = 56	feature = 633	correl = 0.18328	descr = N_Gram_TGGCT
cnt = 57	feature = 365	correl = 0.0625688	descr = N_Gram_CTATA
cnt = 58	feature = 337	correl = 0.073928	descr = N_Gram_CGGA
cnt = 59	feature = 214	correl = -0.156571	descr = N_Gram_AGTCT
cnt = 60	feature = 399	correl = 0.0834526	descr = N_Gram_GACAG
cnt = 61	feature = 643	correl = 0.0576772	descr = N_Gram_TGTCC
cnt = 62	feature = 634	correl = 0.0867524	descr = N_Gram_TGGG
cnt = 63	feature = 18	correl = -0.129631	descr = Position_Specific_Bin_Base_6_Base_A
cnt = 64	feature = 267	correl = 0.0581254	descr = N_Gram_CACCG
cnt = 65	feature = 21	correl = 0.0555526	descr = Position_Specific_Bin_Base_8_Base_T
cnt = 66	feature = 43	correl = -0.0494981	descr = Position_Specific_Bin_Base_17_Base_T
cnt = 67	feature = 390	correl = 0.0445422	descr = N_Gram_CTTTA
cnt = 68	feature = 73	correl = 0.0906147	descr = Fold_of_RNAi_Sequence_Pos_9
cnt = 69	feature = 425	correl = 0.123823	descr = N_Gram_GCAA
cnt = 70	feature = 14	correl = -0.068026	descr = Position_Specific_Bin_Base_4_Base_A
cnt = 71	feature = 11	correl = 0.0601134	descr = Position_Specific_Bin_Base_2_Base_T
cnt = 72	feature = 618	correl = -0.0631294	descr = N_Gram_TGAGG
cnt = 73	feature = 661	correl = -0.0440948	descr = N_Gram_TTCCG
cnt = 74	feature = 32	correl = -0.0542111	descr = Position_Specific_Bin_Base_13_Base_A
cnt = 75	feature = 272	correl = 0.0482376	descr = N_Gram_CACT
cnt = 76	feature = 483	correl = 0.0990071	descr = N_Gram_GGCCA
cnt = 77	feature = 20	correl = 0.0533471	descr = Position_Specific_Bin_Base_7_Base_T
cnt = 78	feature = 441	correl = 0.0893612	descr = N_Gram_GCCCG
cnt = 79	feature = 619	correl = -0.0848186	descr = N_Gram_TGAT
cnt = 80	feature = 497	correl = 0.145706	descr = N_Gram_GGGC
cnt = 81	feature = 19	correl = 0.101294	descr = Position_Specific_Bin_Base_6_Base_C
cnt = 82	feature = 30	correl = 0.0891074	descr = Position_Specific_Bin_Base_12_Base_G
cnt = 83	feature = 546	correl = -0.0994484	descr = N_Gram_GTTTT
cnt = 84	feature = 83	correl = 0.114443	descr = Xue_Structure_Feature_A101
cnt = 85	feature = 259	correl = 0.0503811	descr = N_Gram_CAAT
cnt = 86	feature = 24	correl = -0.0611174	descr = Position_Specific_Bin_Base_10_Base_C
cnt = 87	feature = 39	correl = -0.121999	descr = Position_Specific_Bin_Base_16_Base_A
cnt = 88	feature = 13	correl = 0.0677173	descr = Position_Specific_Bin_Base_3_Base_C
cnt = 89	feature = 551	correl = -0.0932872	descr = N_Gram_TAAG
cnt = 90	feature = 33	correl = 0.103368	descr = Position_Specific_Bin_Base_13_Base_C
cnt = 91	feature = 364	correl = 0.0839321	descr = N_Gram_CTAT
cnt = 92	feature = 9	correl = 0.0890235	descr = Position_Specific_Bin_Base_2_Base_C
cnt = 93	feature = 608	correl = -0.107497	descr = N_Gram_TCTCT
cnt = 94	feature = 57	correl = -0.0824215	descr = Gibbs_of_Target_Sequence__Pos_13_Step_1
cnt = 95	feature = 541	correl = 0.0595992	descr = N_Gram_GTTG
cnt = 96	feature = 446	correl = 0.0854186	descr = N_Gram_GCCT
cnt = 97	feature = 86	correl = 0.0848042	descr = Xue_Structure_Feature_C101
cnt = 98	feature = 17	correl = 0.0762718	descr = Position_Specific_Bin_Base_5_Base_G
cnt = 99	feature = 671	correl = -0.0710507	descr = N_Gram_TTGC
cnt = 100	feature = 674	correl = 0.0508852	descr = N_Gram_TTGG
cnt = 101	feature = 10	correl = -0.0802303	descr = Position_Specific_Bin_Base_2_Base_G
cnt = 102	feature = 77	correl = 0.086522	descr = Fold_of_RNAi_Sequence_Pos_14
cnt = 103	feature = 472	correl = 0.0967814	descr = N_Gram_GGAC
cnt = 104	feature = 12	correl = -0.0639653	descr = Position_Specific_Bin_Base_3_Base_A
cnt = 105	feature = 525	correl = 0.136758	descr = N_Gram_GTG
cnt = 106	feature = 81	correl = -0.0515979	descr = Xue_Structure_Feature_A110
cnt = 107	feature = 56	correl = 0.0659425	descr = Gibbs_of_Target_Sequence__Pos_12_Step_1
cnt = 108	feature = 574	correl = -0.0589184	descr = N_Gram_TCAT
cnt = 109	feature = 418	correl = -0.108157	descr = N_Gram_GATCT
cnt = 110	feature = 59	correl = -0.0485392	descr = Gibbs_of_Target_Sequence__Pos_15_Step_1
cnt = 111	feature = 54	correl = -0.123644	descr = Gibbs_of_Target_Sequence__Pos_6_Step_1
cnt = 112	feature = 28	correl = -0.110489	descr = Position_Specific_Bin_Base_12_Base_A
cnt = 113	feature = 82	correl = 0.0494186	descr = Xue_Structure_Feature_A100
cnt = 114	feature = 61	correl = -0.122222	descr = Gibbs_of_Target_Sequence__Pos_17_Step_1
cnt = 115	feature = 606	correl = -0.117488	descr = N_Gram_TCTCC
cnt = 116	feature = 8	correl = -0.0529968	descr = Position_Specific_Bin_Base_2_Base_A
cnt = 117	feature = 72	correl = 0.0811179	descr = Fold_of_RNAi_Sequence_Pos_6
cnt = 118	feature = 68	correl = 0.182332	descr = Fold_of_RNAi_Sequence_Pos_0
cnt = 119	feature = 460	correl = -0.0542849	descr = N_Gram_GCTC
cnt = 120	feature = 209	correl = -0.0480691	descr = N_Gram_AGT
cnt = 121	feature = 508	correl = 0.0585569	descr = N_Gram_GGT
cnt = 122	feature = 60	correl = -0.0529565	descr = Gibbs_of_Target_Sequence__Pos_16_Step_1
cnt = 123	feature = 494	correl = 0.11958	descr = N_Gram_GGGA
cnt = 124	feature = 80	correl = 0.0454459	descr = Xue_Structure_Feature_A111
cnt = 125	feature = 51	correl = 0.0922182	descr = Gibbs_of_Target_Sequence__Pos_3_Step_1
cnt = 126	feature = 688	correl = -0.133379	descr = N_Gram_TTTTT
cnt = 127	feature = 232	correl = -0.0568023	descr = N_Gram_ATC
cnt = 128	feature = 545	correl = -0.0447023	descr = N_Gram_GTTT
cnt = 129	feature = 29	correl = 0.144214	descr = Position_Specific_Bin_Base_12_Base_C
cnt = 130	feature = 413	correl = -0.0443778	descr = N_Gram_GAT
cnt = 131	feature = 547	correl = -0.0749633	descr = N_Gram_TA
cnt = 132	feature = 306	correl = 0.0645485	descr = N_Gram_CCG
cnt = 133	feature = 58	correl = -0.177903	descr = Gibbs_of_Target_Sequence__Pos_14_Step_1
cnt = 134	feature = 601	correl = -0.116722	descr = N_Gram_TCT
cnt = 135	feature = 67	correl = -0.0705325	descr = PF_RNAi_Fold_3'Free_Count
cnt = 136	feature = 649	correl = -0.111481	descr = N_Gram_TT
num rows = 521
num_elements = 71377
*
optimization finished, #iter = 482
nu = 0.575645
obj = -48.897814, rho = -0.551112
nSV = 349, nBSV = 255
num rows = 58
num_elements = 7946
*
optimization finished, #iter = 46
nu = 0.594392
obj = -5.163843, rho = -0.452986
nSV = 46, nBSV = 20
*
optimization finished, #iter = 482
nu = 0.575645
obj = -48.897814, rho = -0.551112
nSV = 349, nBSV = 255
CFS merit scores = 1.25579
CFS merit scores = 1.56633
CFS merit scores = 1.8222
CFS merit scores = 2.04796
CFS merit scores = 2.25132
CFS merit scores = 2.43701
CFS merit scores = 2.6099
CFS merit scores = 2.77153
CFS merit scores = 2.92374
CFS merit scores = 3.06833
CFS merit scores = 3.2061
CFS merit scores = 3.33792
CFS merit scores = 3.46422
CFS merit scores = 3.58576
CFS merit scores = 3.70303
CFS merit scores = 3.81637
CFS merit scores = 3.92618
CFS merit scores = 4.03067
CFS merit scores = 4.13134
CFS merit scores = 4.22849
CFS merit scores = 4.32267
CFS merit scores = 4.41406
CFS merit scores = 4.50298
CFS merit scores = 4.58962
CFS merit scores = 4.67409
CFS merit scores = 4.75651
CFS merit scores = 4.83605
CFS merit scores = 4.91409
CFS merit scores = 4.98893
CFS merit scores = 5.06221
CFS merit scores = 5.13393
CFS merit scores = 5.20413
CFS merit scores = 5.27298
CFS merit scores = 5.3405
CFS merit scores = 5.40306
CFS merit scores = 5.46393
CFS merit scores = 5.52222
CFS merit scores = 5.5794
CFS merit scores = 5.63548
CFS merit scores = 5.69006
CFS merit scores = 5.7425
CFS merit scores = 5.79309
CFS merit scores = 5.84069
CFS merit scores = 5.88709
CFS merit scores = 5.93256
CFS merit scores = 5.96973
CFS merit scores = 6.00467
CFS merit scores = 6.03817
CFS merit scores = 6.06914
CFS merit scores = 6.09908
CFS merit scores = 6.12495
CFS merit scores = 6.14567
CFS merit scores = 6.16616
CFS merit scores = 6.18366
CFS merit scores = 6.20025
CFS merit scores = 6.21633
CFS merit scores = 6.23122
CFS merit scores = 6.24591
CFS merit scores = 6.25989
CFS merit scores = 6.27384
CFS merit scores = 6.28805
CFS merit scores = 6.30163
CFS merit scores = 6.31525
CFS merit scores = 6.32911
CFS merit scores = 6.34171
CFS merit scores = 6.35194
CFS merit scores = 6.3616
CFS merit scores = 6.37099
CFS merit scores = 6.3795
CFS merit scores = 6.38683
CFS merit scores = 6.39224
CFS merit scores = 6.39645
CFS merit scores = 6.40046
CFS merit scores = 6.40484
CFS merit scores = 6.40931
CFS merit scores = 6.41364
CFS merit scores = 6.41729
CFS merit scores = 6.41847
CFS merit scores = 6.42015
CFS merit scores = 6.42243
CFS merit scores = 6.42469
CFS merit scores = 6.42686
CFS merit scores = 6.42924
CFS merit scores = 6.4321
CFS merit scores = 6.43383
CFS merit scores = 6.43382
CFS merit scores = 6.43368
CFS merit scores = 6.43358
CFS merit scores = 6.4328
CFS merit scores = 6.43191
CFS merit scores = 6.43009
CFS merit scores = 6.42814
CFS merit scores = 6.42585
CFS merit scores = 6.42331
CFS merit scores = 6.42105
CFS merit scores = 6.41897
CFS merit scores = 6.41698
CFS merit scores = 6.4148
CFS merit scores = 6.41244
CFS merit scores = 6.41038
CFS merit scores = 6.40835
CFS merit scores = 6.40588
CFS merit scores = 6.40283
CFS merit scores = 6.39926
CFS merit scores = 6.39549
CFS merit scores = 6.39192
CFS merit scores = 6.38828
CFS merit scores = 6.38485
CFS merit scores = 6.38142
CFS merit scores = 6.37743
CFS merit scores = 6.37306
CFS merit scores = 6.36917
CFS merit scores = 6.3652
CFS merit scores = 6.36087
CFS merit scores = 6.35626
CFS merit scores = 6.34956
CFS merit scores = 6.34258
CFS merit scores = 6.33578
CFS merit scores = 6.32884
CFS merit scores = 6.32231
CFS merit scores = 6.31585
CFS merit scores = 6.30973
CFS merit scores = 6.30372
CFS merit scores = 6.2978
CFS merit scores = 6.29143
CFS merit scores = 6.28488
CFS merit scores = 6.27797
CFS merit scores = 6.27117
CFS merit scores = 6.2641
CFS merit scores = 6.25715
CFS merit scores = 6.24991
CFS merit scores = 6.24295
CFS merit scores = 6.23601
CFS merit scores = 6.22928
CFS merit scores = 6.22187
CFS merit scores = 6.2142
CFS merit scores = 6.20675
CFS merit scores = 6.19929
CFS merit scores = 6.1914
CFS merit scores = 6.18382
CFS merit scores = 6.17644
CFS merit scores = 6.16933
CFS merit scores = 6.162
CFS merit scores = 6.15476
CFS merit scores = 6.14734
CFS merit scores = 6.14024
CFS merit scores = 6.1333
CFS merit scores = 6.12632
CFS merit scores = 6.11889
CFS merit scores = 6.11163
CFS merit scores = 6.10464
CFS merit scores = 6.09669
CFS merit scores = 6.08888
CFS merit scores = 6.08119
CFS merit scores = 6.07283
CFS merit scores = 6.06468
CFS merit scores = 6.05675
CFS merit scores = 6.04889
CFS merit scores = 6.04094
CFS merit scores = 6.03296
CFS merit scores = 6.02512
CFS merit scores = 6.01742
CFS merit scores = 6.00826
CFS merit scores = 5.99914
CFS merit scores = 5.99025
CFS merit scores = 5.9813
CFS merit scores = 5.97151
CFS merit scores = 5.96173
CFS merit scores = 5.95185
CFS merit scores = 5.94211
CFS merit scores = 5.93223
CFS merit scores = 5.92227
CFS merit scores = 5.91233
CFS merit scores = 5.90245
CFS merit scores = 5.89235
CFS merit scores = 5.88233
CFS merit scores = 5.87249
CFS merit scores = 5.86273
CFS merit scores = 5.85283
CFS merit scores = 5.84335
CFS merit scores = 5.83381
CFS merit scores = 5.82453
CFS merit scores = 5.81555
CFS merit scores = 5.80666
CFS merit scores = 5.79806
CFS merit scores = 5.78955
CFS merit scores = 5.78098
CFS merit scores = 5.77229
CFS merit scores = 5.76366
CFS merit scores = 5.7551
CFS merit scores = 5.74637
CFS merit scores = 5.73778
CFS merit scores = 5.72928
CFS merit scores = 5.72096
CFS merit scores = 5.71276
CFS merit scores = 5.70446
CFS merit scores = 5.69647
CFS merit scores = 5.68848
CFS merit scores = 5.68071
CFS merit scores = 5.6731
CFS merit scores = 5.6655
CFS merit scores = 5.65782
CFS merit scores = 5.65036
CFS merit scores = 5.64289
CFS merit scores = 5.63493
CFS merit scores = 5.62712
CFS merit scores = 5.61921
CFS merit scores = 5.61125
CFS merit scores = 5.60349
CFS merit scores = 5.59569
CFS merit scores = 5.58813
CFS merit scores = 5.58077
CFS merit scores = 5.57336
CFS merit scores = 5.56602
CFS merit scores = 5.55858
CFS merit scores = 5.55138
CFS merit scores = 5.54419
CFS merit scores = 5.53717
CFS merit scores = 5.53009
CFS merit scores = 5.52311
CFS merit scores = 5.51638
CFS merit scores = 5.50936
CFS merit scores = 5.50243
CFS merit scores = 5.4954
CFS merit scores = 5.48846
CFS merit scores = 5.48164
CFS merit scores = 5.47469
CFS merit scores = 5.46772
CFS merit scores = 5.46077
CFS merit scores = 5.45382
CFS merit scores = 5.44685
CFS merit scores = 5.43985
CFS merit scores = 5.43303
CFS merit scores = 5.42631
CFS merit scores = 5.41943
CFS merit scores = 5.41261
CFS merit scores = 5.40585
CFS merit scores = 5.39914
CFS merit scores = 5.39247
CFS merit scores = 5.38576
CFS merit scores = 5.37898
CFS merit scores = 5.37232
CFS merit scores = 5.36577
CFS merit scores = 5.35922
CFS merit scores = 5.35267
CFS merit scores = 5.34621
CFS merit scores = 5.3395
CFS merit scores = 5.33277
CFS merit scores = 5.32591
CFS merit scores = 5.31908
CFS merit scores = 5.31235
CFS merit scores = 5.30573
CFS merit scores = 5.29916
CFS merit scores = 5.29271
CFS merit scores = 5.28607
CFS merit scores = 5.27941
CFS merit scores = 5.27254
CFS merit scores = 5.26573
CFS merit scores = 5.25882
CFS merit scores = 5.25209
CFS merit scores = 5.24534
CFS merit scores = 5.2386
CFS merit scores = 5.23183
CFS merit scores = 5.22502
CFS merit scores = 5.21826
CFS merit scores = 5.21146
CFS merit scores = 5.20476
CFS merit scores = 5.19808
CFS merit scores = 5.19144
CFS merit scores = 5.18487
CFS merit scores = 5.17813
CFS merit scores = 5.17114
CFS merit scores = 5.1643
CFS merit scores = 5.15753
CFS merit scores = 5.15079
CFS merit scores = 5.1441
CFS merit scores = 5.13732
CFS merit scores = 5.13044
CFS merit scores = 5.12366
CFS merit scores = 5.11698
CFS merit scores = 5.11025
CFS merit scores = 5.10347
CFS merit scores = 5.0965
CFS merit scores = 5.0896
CFS merit scores = 5.08259
CFS merit scores = 5.07553
CFS merit scores = 5.06846
CFS merit scores = 5.06131
CFS merit scores = 5.05367
CFS merit scores = 5.04621
CFS merit scores = 5.03877
CFS merit scores = 5.03124
CFS merit scores = 5.02351
CFS merit scores = 5.01582
CFS merit scores = 5.00793
CFS merit scores = 5.00013
CFS merit scores = 4.99246
CFS merit scores = 4.9841
CFS merit scores = 4.97581
CFS merit scores = 4.96713
CFS merit scores = 4.95839
CFS merit scores = 4.94946
CFS merit scores = 4.94019
CFS merit scores = 4.93079
CFS merit scores = 4.92145
CFS merit scores = 4.9123
CFS merit scores = 4.90297
CFS merit scores = 4.89363
CFS merit scores = 4.88417
CFS merit scores = 4.87464
CFS merit scores = 4.86497
CFS merit scores = 4.85518
CFS merit scores = 4.84558
CFS merit scores = 4.83557
CFS merit scores = 4.8254
CFS merit scores = 4.81486
CFS merit scores = 4.8044
CFS merit scores = 4.79368
CFS merit scores = 4.78281
CFS merit scores = 4.77163
CFS merit scores = 4.76039
CFS merit scores = 4.74898
CFS merit scores = 4.73752
CFS merit scores = 4.72531
CFS merit scores = 4.70942
CFS merit scores = 4.68799
cnt = 1	feature = 43	correl = -0.255793	descr = Position_Specific_Bin_Base_18_Base_A
cnt = 2	feature = 678	correl = -0.225281	descr = N_Gram_TTCTC
cnt = 3	feature = 448	correl = 0.0766245	descr = N_Gram_GCCT
cnt = 4	feature = 473	correl = 0.114234	descr = N_Gram_GGAAA
cnt = 5	feature = 514	correl = 0.0924545	descr = N_Gram_GGGTC
cnt = 6	feature = 313	correl = 0.108045	descr = N_Gram_CCTCA
cnt = 7	feature = 244	correl = 0.0730959	descr = N_Gram_ATGGG
cnt = 8	feature = 611	correl = 0.0940019	descr = N_Gram_TCGGC
cnt = 9	feature = 664	correl = 0.0799585	descr = N_Gram_TTAAG
cnt = 10	feature = 353	correl = 0.0785541	descr = N_Gram_CGTGG
cnt = 11	feature = 321	correl = 0.0729367	descr = N_Gram_CGACA
cnt = 12	feature = 351	correl = 0.070128	descr = N_Gram_CGTGA
cnt = 13	feature = 447	correl = -0.056263	descr = N_Gram_GCCGT
cnt = 14	feature = 598	correl = 0.0518716	descr = N_Gram_TCCCG
cnt = 15	feature = 322	correl = -0.0492413	descr = N_Gram_CGACC
cnt = 16	feature = 301	correl = 0.0448498	descr = N_Gram_CCCCG
cnt = 17	feature = 457	correl = 0.0448498	descr = N_Gram_GCGTA
cnt = 18	feature = 429	correl = 0.0724704	descr = N_Gram_GCAAT
cnt = 19	feature = 597	correl = 0.0606099	descr = N_Gram_TCCCA
cnt = 20	feature = 361	correl = 0.0857534	descr = N_Gram_CTATT
cnt = 21	feature = 217	correl = -0.0439411	descr = N_Gram_AGTGA
cnt = 22	feature = 576	correl = 0.0624943	descr = N_Gram_TATAA
cnt = 23	feature = 618	correl = 0.0565305	descr = N_Gram_TCTCG
cnt = 24	feature = 419	correl = -0.055789	descr = N_Gram_GATCG
cnt = 25	feature = 627	correl = 0.0508648	descr = N_Gram_TGAAA
cnt = 26	feature = 232	correl = -0.0455511	descr = N_Gram_ATCAA
cnt = 27	feature = 609	correl = -0.0492413	descr = N_Gram_TCGCA
cnt = 28	feature = 674	correl = 0.0442881	descr = N_Gram_TTCGA
cnt = 29	feature = 324	correl = 0.0883378	descr = N_Gram_CGACT
cnt = 30	feature = 219	correl = 0.0883378	descr = N_Gram_AGTTA
cnt = 31	feature = 578	correl = 0.0750185	descr = N_Gram_TATAT
cnt = 32	feature = 520	correl = 0.0549401	descr = N_Gram_GGTGC
cnt = 33	feature = 391	correl = 0.0525049	descr = N_Gram_GAAAC
cnt = 34	feature = 416	correl = 0.0455868	descr = N_Gram_GATAC
cnt = 35	feature = 432	correl = 0.0824809	descr = N_Gram_GCACT
cnt = 36	feature = 394	correl = -0.0442622	descr = N_Gram_GAAGG
cnt = 37	feature = 308	correl = 0.0550859	descr = N_Gram_CCGGC
cnt = 38	feature = 225	correl = 0.0542735	descr = N_Gram_ATACA
cnt = 39	feature = 555	correl = 0.0445252	descr = N_Gram_GTTGC
cnt = 40	feature = 267	correl = -0.0447454	descr = N_Gram_CACCC
cnt = 41	feature = 688	correl = -0.0474312	descr = N_Gram_TTGGA
cnt = 42	feature = 208	correl = -0.0498252	descr = N_Gram_AGGGC
cnt = 43	feature = 207	correl = -0.0651342	descr = N_Gram_AGGCT
cnt = 44	feature = 610	correl = 0.0648799	descr = N_Gram_TCGGA
cnt = 45	feature = 396	correl = 0.0527757	descr = N_Gram_GAATC
cnt = 46	feature = 247	correl = -0.0547916	descr = N_Gram_ATTAC
cnt = 47	feature = 345	correl = -0.0705616	descr = N_Gram_CGTAA
cnt = 48	feature = 657	correl = 0.0685304	descr = N_Gram_TGTGA
cnt = 49	feature = 246	correl = 0.0631997	descr = N_Gram_ATGTT
cnt = 50	feature = 389	correl = 0.0577329	descr = N_Gram_CTTTG
cnt = 51	feature = 467	correl = 0.0799764	descr = N_Gram_GCTGG
cnt = 52	feature = 424	correl = -0.0691849	descr = N_Gram_GATTT
cnt = 53	feature = 82	correl = -0.0574263	descr = Xue_Structure_Feature_A010
cnt = 54	feature = 510	correl = 0.0877997	descr = N_Gram_GGGGC
cnt = 55	feature = 348	correl = -0.0456528	descr = N_Gram_CGTCC
cnt = 56	feature = 653	correl = 0.0587498	descr = N_Gram_TGTAA
cnt = 57	feature = 552	correl = 0.0847243	descr = N_Gram_GTTCC
cnt = 58	feature = 421	correl = -0.0584037	descr = N_Gram_GATGC
cnt = 59	feature = 236	correl = -0.097297	descr = N_Gram_ATCGG
cnt = 60	feature = 512	correl = 0.0448498	descr = N_Gram_GGGGT
cnt = 61	feature = 456	correl = 0.0575207	descr = N_Gram_GCGGG
cnt = 62	feature = 461	correl = 0.0858528	descr = N_Gram_GCTAT
cnt = 63	feature = 160	correl = 0.0448498	descr = N_Gram_ACAGC
cnt = 64	feature = 623	correl = -0.12972	descr = N_Gram_TCTTA
cnt = 65	feature = 228	correl = 0.0463331	descr = N_Gram_ATAGC
cnt = 66	feature = 636	correl = 0.0931096	descr = N_Gram_TGCAC
cnt = 67	feature = 290	correl = 0.0476934	descr = N_Gram_CCAAT
cnt = 68	feature = 600	correl = -0.0649711	descr = N_Gram_TCCGC
cnt = 69	feature = 683	correl = -0.0663177	descr = N_Gram_TTGAC
cnt = 70	feature = 666	correl = -0.0735572	descr = N_Gram_TTACC
cnt = 71	feature = 218	correl = 0.102945	descr = N_Gram_AGTGT
cnt = 72	feature = 336	correl = 0.057566	descr = N_Gram_CGGAC
cnt = 73	feature = 392	correl = 0.100755	descr = N_Gram_GAAAG
cnt = 74	feature = 649	correl = 0.0460523	descr = N_Gram_TGGGT
cnt = 75	feature = 433	correl = -0.0707097	descr = N_Gram_GCAGA
cnt = 76	feature = 312	correl = 0.0784148	descr = N_Gram_CCGTG
cnt = 77	feature = 257	correl = -0.0669001	descr = N_Gram_CAAAT
cnt = 78	feature = 235	correl = -0.0492413	descr = N_Gram_ATCGC
cnt = 79	feature = 417	correl = 0.075923	descr = N_Gram_GATAT
cnt = 80	feature = 641	correl = 0.0884103	descr = N_Gram_TGGAG
cnt = 81	feature = 303	correl = 0.0684582	descr = N_Gram_CCCGC
cnt = 82	feature = 326	correl = -0.0912834	descr = N_Gram_CGAGT
cnt = 83	feature = 691	correl = 0.0843309	descr = N_Gram_TTGTG
cnt = 84	feature = 484	correl = 0.0649314	descr = N_Gram_GGATT
cnt = 85	feature = 629	correl = -0.0813739	descr = N_Gram_TGAGA
cnt = 86	feature = 494	correl = 0.0748259	descr = N_Gram_GGCGC
cnt = 87	feature = 291	correl = -0.0450395	descr = N_Gram_CCACG
cnt = 88	feature = 535	correl = 0.0982776	descr = N_Gram_GTCGG
cnt = 89	feature = 579	correl = 0.0624687	descr = N_Gram_TATGT
cnt = 90	feature = 563	correl = 0.0605012	descr = N_Gram_TAAAT
cnt = 91	feature = 325	correl = 0.102203	descr = N_Gram_CGAGG
cnt = 92	feature = 580	correl = -0.0568288	descr = N_Gram_TATTC
cnt = 93	feature = 295	correl = 0.0455395	descr = N_Gram_CCATC
cnt = 94	feature = 209	correl = 0.10018	descr = N_Gram_AGGGG
cnt = 95	feature = 483	correl = -0.0892388	descr = N_Gram_GGATC
cnt = 96	feature = 613	correl = 0.0558992	descr = N_Gram_TCGTT
cnt = 97	feature = 645	correl = 0.146803	descr = N_Gram_TGGCT
cnt = 98	feature = 574	correl = 0.0802415	descr = N_Gram_TAGCA
cnt = 99	feature = 315	correl = 0.0599956	descr = N_Gram_CCTCG
cnt = 100	feature = 278	correl = 0.0832083	descr = N_Gram_CAGGA
cnt = 101	feature = 695	correl = -0.045038	descr = N_Gram_TTTCG
cnt = 102	feature = 446	correl = 0.0580428	descr = N_Gram_GCCGC
cnt = 103	feature = 654	correl = -0.0614479	descr = N_Gram_TGTCA
cnt = 104	feature = 211	correl = 0.0755699	descr = N_Gram_AGGTT
cnt = 105	feature = 363	correl = 0.0649461	descr = N_Gram_CTCAA
cnt = 106	feature = 648	correl = 0.0877997	descr = N_Gram_TGGGG
cnt = 107	feature = 631	correl = -0.0444781	descr = N_Gram_TGATC
cnt = 108	feature = 423	correl = -0.0595979	descr = N_Gram_GATTA
cnt = 109	feature = 573	correl = -0.0629578	descr = N_Gram_TAGAT
cnt = 110	feature = 690	correl = -0.0539225	descr = N_Gram_TTGTA
cnt = 111	feature = 452	correl = 0.0737702	descr = N_Gram_GCGAG
cnt = 112	feature = 545	correl = 0.112764	descr = N_Gram_GTGGC
cnt = 113	feature = 360	correl = 0.0624943	descr = N_Gram_CTATA
cnt = 114	feature = 540	correl = 0.047812	descr = N_Gram_GTGAC
cnt = 115	feature = 258	correl = 0.0465688	descr = N_Gram_CAACA
cnt = 116	feature = 686	correl = -0.141277	descr = N_Gram_TTGCG
cnt = 117	feature = 314	correl = -0.0881514	descr = N_Gram_CCTCC
cnt = 118	feature = 304	correl = 0.0702418	descr = N_Gram_CCCGG
cnt = 119	feature = 517	correl = -0.0707976	descr = N_Gram_GGTAA
cnt = 120	feature = 504	correl = 0.0756844	descr = N_Gram_GGGCA
cnt = 121	feature = 500	correl = 0.0518907	descr = N_Gram_GGGAA
cnt = 122	feature = 659	correl = 0.0503127	descr = N_Gram_TGTGT
cnt = 123	feature = 451	correl = -0.0771366	descr = N_Gram_GCGAC
cnt = 124	feature = 589	correl = -0.0584076	descr = N_Gram_TCATA
cnt = 125	feature = 318	correl = -0.0790128	descr = N_Gram_CCTTC
cnt = 126	feature = 525	correl = -0.0627469	descr = N_Gram_GTATC
cnt = 127	feature = 407	correl = -0.0480842	descr = N_Gram_GAGCC
cnt = 128	feature = 281	correl = 0.129518	descr = N_Gram_CAGTG
cnt = 129	feature = 593	correl = 0.0584476	descr = N_Gram_TCCAA
cnt = 130	feature = 454	correl = 0.0515601	descr = N_Gram_GCGGA
cnt = 131	feature = 371	correl = -0.0737816	descr = N_Gram_CTGAT
cnt = 132	feature = 492	correl = 0.132646	descr = N_Gram_GGCCT
cnt = 133	feature = 521	correl = 0.0622921	descr = N_Gram_GGTTG
cnt = 134	feature = 399	correl = 0.0523441	descr = N_Gram_GACCG
cnt = 135	feature = 487	correl = 0.0854986	descr = N_Gram_GGCAT
cnt = 136	feature = 531	correl = 0.050868	descr = N_Gram_GTCCC
cnt = 137	feature = 441	correl = 0.0978444	descr = N_Gram_GCCAG
cnt = 138	feature = 285	correl = -0.0664047	descr = N_Gram_CATCG
cnt = 139	feature = 647	correl = 0.0511865	descr = N_Gram_TGGGA
cnt = 140	feature = 481	correl = 0.106159	descr = N_Gram_GGAGC
cnt = 141	feature = 272	correl = 0.0966225	descr = N_Gram_CACTC
cnt = 142	feature = 306	correl = 0.0440284	descr = N_Gram_CCGA
cnt = 143	feature = 216	correl = -0.151815	descr = N_Gram_AGTCT
cnt = 144	feature = 455	correl = 0.064167	descr = N_Gram_GCGGC
cnt = 145	feature = 440	correl = -0.0510814	descr = N_Gram_GCCAA
cnt = 146	feature = 478	correl = 0.0981411	descr = N_Gram_GGACG
cnt = 147	feature = 286	correl = 0.0786939	descr = N_Gram_CATCT
cnt = 148	feature = 497	correl = 0.153635	descr = N_Gram_GGCTT
cnt = 149	feature = 546	correl = 0.0774851	descr = N_Gram_GTGGT
cnt = 150	feature = 280	correl = 0.0815473	descr = N_Gram_CAGTA
cnt = 151	feature = 226	correl = -0.0793273	descr = N_Gram_ATACT
cnt = 152	feature = 505	correl = 0.10175	descr = N_Gram_GGGCC
cnt = 153	feature = 274	correl = 0.0834702	descr = N_Gram_CAGCA
cnt = 154	feature = 553	correl = -0.07825	descr = N_Gram_GTTCT
cnt = 155	feature = 643	correl = 0.102589	descr = N_Gram_TGGCC
cnt = 156	feature = 364	correl = 0.0682814	descr = N_Gram_CTCAC
cnt = 157	feature = 428	correl = 0.0956937	descr = N_Gram_GCAAC
cnt = 158	feature = 601	correl = -0.0849159	descr = N_Gram_TCCGG
cnt = 159	feature = 404	correl = -0.0768158	descr = N_Gram_GACTG
cnt = 160	feature = 466	correl = 0.0652103	descr = N_Gram_GCTGC
cnt = 161	feature = 375	correl = 0.0453749	descr = N_Gram_CTGTG
cnt = 162	feature = 511	correl = 0.0756844	descr = N_Gram_GGGGG
cnt = 163	feature = 612	correl = -0.0487143	descr = N_Gram_TCGTC
cnt = 164	feature = 413	correl = -0.0559163	descr = N_Gram_GAGTT
cnt = 165	feature = 259	correl = 0.0687412	descr = N_Gram_CAAG
cnt = 166	feature = 341	correl = 0.107999	descr = N_Gram_CGGGA
cnt = 167	feature = 276	correl = -0.139525	descr = N_Gram_CAGCT
cnt = 168	feature = 557	correl = -0.0534548	descr = N_Gram_GTTGT
cnt = 169	feature = 463	correl = 0.0504524	descr = N_Gram_GCTCA
cnt = 170	feature = 390	correl = 0.0849416	descr = N_Gram_GAAA
cnt = 171	feature = 373	correl = 0.0498909	descr = N_Gram_CTGGA
cnt = 172	feature = 594	correl = -0.0477594	descr = N_Gram_TCCAC
cnt = 173	feature = 30	correl = -0.102017	descr = Position_Specific_Bin_Base_12_Base_T
cnt = 174	feature = 603	correl = -0.0561181	descr = N_Gram_TCCTC
cnt = 175	feature = 248	correl = 0.0458093	descr = N_Gram_ATTG
cnt = 176	feature = 420	correl = -0.109978	descr = N_Gram_GATCT
cnt = 177	feature = 435	correl = 0.0498434	descr = N_Gram_GCAGT
cnt = 178	feature = 558	correl = -0.0853291	descr = N_Gram_GTTTT
cnt = 179	feature = 624	correl = -0.135977	descr = N_Gram_TCTTC
cnt = 180	feature = 39	correl = -0.0748419	descr = Position_Specific_Bin_Base_17_Base_A
cnt = 181	feature = 26	correl = -0.0802373	descr = Position_Specific_Bin_Base_11_Base_G
cnt = 182	feature = 14	correl = -0.1502	descr = Position_Specific_Bin_Base_5_Base_A
cnt = 183	feature = 450	correl = 0.132646	descr = N_Gram_GCCTT
cnt = 184	feature = 501	correl = 0.105734	descr = N_Gram_GGGAC
cnt = 185	feature = 632	correl = -0.117916	descr = N_Gram_TGATT
cnt = 186	feature = 596	correl = 0.0638738	descr = N_Gram_TCCC
cnt = 187	feature = 36	correl = 0.059702	descr = Position_Specific_Bin_Base_15_Base_T
cnt = 188	feature = 518	correl = 0.0626126	descr = N_Gram_GGTC
cnt = 189	feature = 33	correl = -0.113363	descr = Position_Specific_Bin_Base_14_Base_A
cnt = 190	feature = 644	correl = -0.0798216	descr = N_Gram_TGGCG
cnt = 191	feature = 23	correl = -0.0806504	descr = Position_Specific_Bin_Base_9_Base_T
cnt = 192	feature = 608	correl = -0.100801	descr = N_Gram_TCGAG
cnt = 193	feature = 475	correl = 0.053315	descr = N_Gram_GGAAG
cnt = 194	feature = 10	correl = 0.0723508	descr = Position_Specific_Bin_Base_3_Base_C
cnt = 195	feature = 357	correl = 0.0501379	descr = N_Gram_CTA
cnt = 196	feature = 436	correl = 0.0724619	descr = N_Gram_GCAT
cnt = 197	feature = 327	correl = -0.0450845	descr = N_Gram_CGAT
cnt = 198	feature = 342	correl = 0.128717	descr = N_Gram_CGGGC
cnt = 199	feature = 365	correl = -0.0923204	descr = N_Gram_CTCAT
cnt = 200	feature = 350	correl = 0.132061	descr = N_Gram_CGTG
cnt = 201	feature = 689	correl = 0.076648	descr = N_Gram_TTGGC
cnt = 202	feature = 41	correl = 0.0491441	descr = Position_Specific_Bin_Base_17_Base_G
cnt = 203	feature = 21	correl = 0.0640325	descr = Position_Specific_Bin_Base_8_Base_T
cnt = 204	feature = 13	correl = 0.0510965	descr = Position_Specific_Bin_Base_4_Base_T
cnt = 205	feature = 136	correl = 0.0516237	descr = N_Gram_AACAT
cnt = 206	feature = 468	correl = 0.0850152	descr = N_Gram_GCTT
cnt = 207	feature = 77	correl = 0.0676704	descr = Fold_of_RNAi_Sequence_Pos_15
cnt = 208	feature = 35	correl = -0.047612	descr = Position_Specific_Bin_Base_15_Base_G
cnt = 209	feature = 9	correl = -0.0546386	descr = Position_Specific_Bin_Base_2_Base_G
cnt = 210	feature = 44	correl = 0.109365	descr = Position_Specific_Bin_Base_18_Base_C
cnt = 211	feature = 32	correl = 0.130268	descr = Position_Specific_Bin_Base_13_Base_C
cnt = 212	feature = 395	correl = -0.0541473	descr = N_Gram_GAAGT
cnt = 213	feature = 54	correl = -0.0557335	descr = Gibbs_of_Target_Sequence__Pos_8_Step_1
cnt = 214	feature = 24	correl = -0.0453259	descr = Position_Specific_Bin_Base_10_Base_G
cnt = 215	feature = 383	correl = -0.104132	descr = N_Gram_CTTGA
cnt = 216	feature = 72	correl = 0.102086	descr = Fold_of_RNAi_Sequence_Pos_9
cnt = 217	feature = 11	correl = -0.054391	descr = Position_Specific_Bin_Base_4_Base_A
cnt = 218	feature = 29	correl = 0.0813304	descr = Position_Specific_Bin_Base_12_Base_G
cnt = 219	feature = 673	correl = -0.0480288	descr = N_Gram_TTCCG
cnt = 220	feature = 40	correl = 0.0877517	descr = Position_Specific_Bin_Base_17_Base_C
cnt = 221	feature = 387	correl = 0.0766834	descr = N_Gram_CTTTA
cnt = 222	feature = 426	correl = 0.124267	descr = N_Gram_GCAA
cnt = 223	feature = 334	correl = 0.0663428	descr = N_Gram_CGGA
cnt = 224	feature = 16	correl = 0.0644919	descr = Position_Specific_Bin_Base_5_Base_G
cnt = 225	feature = 46	correl = -0.0950701	descr = Position_Specific_Bin_Base_18_Base_T
cnt = 226	feature = 616	correl = -0.0997089	descr = N_Gram_TCTCA
cnt = 227	feature = 206	correl = 0.102113	descr = N_Gram_AGGCG
cnt = 228	feature = 265	correl = 0.0621859	descr = N_Gram_CACC
cnt = 229	feature = 237	correl = -0.064906	descr = N_Gram_ATCTC
cnt = 230	feature = 105	correl = 0.0534014	descr = Fold_of_Target_NoEndbrace_noends_Pos_15
cnt = 231	feature = 442	correl = 0.0479286	descr = N_Gram_GCCC
cnt = 232	feature = 572	correl = -0.0660272	descr = N_Gram_TACTT
cnt = 233	feature = 606	correl = -0.0612843	descr = N_Gram_TCGA
cnt = 234	feature = 17	correl = -0.1439	descr = Position_Specific_Bin_Base_6_Base_A
cnt = 235	feature = 595	correl = -0.138992	descr = N_Gram_TCCAG
cnt = 236	feature = 547	correl = 0.0680015	descr = N_Gram_GTGT
cnt = 237	feature = 59	correl = -0.0526008	descr = Gibbs_of_Target_Sequence__Pos_15_Step_1
cnt = 238	feature = 529	correl = -0.0531036	descr = N_Gram_GTCC
cnt = 239	feature = 71	correl = 0.0570467	descr = Fold_of_RNAi_Sequence_Pos_6
cnt = 240	feature = 539	correl = 0.0467646	descr = N_Gram_GTGA
cnt = 241	feature = 565	correl = -0.099727	descr = N_Gram_TAAG
cnt = 242	feature = 646	correl = 0.105942	descr = N_Gram_TGGG
cnt = 243	feature = 496	correl = 0.0791347	descr = N_Gram_GGCT
cnt = 244	feature = 69	correl = 0.144874	descr = Fold_of_RNAi_Sequence_Pos_2
cnt = 245	feature = 684	correl = -0.0717365	descr = N_Gram_TTGC
cnt = 246	feature = 51	correl = -0.0491855	descr = Gibbs_of_Target_Sequence__Pos_4_Step_1
cnt = 247	feature = 604	correl = -0.108303	descr = N_Gram_TCCTT
cnt = 248	feature = 38	correl = 0.154993	descr = Position_Specific_Bin_Base_16_Base_C
cnt = 249	feature = 8	correl = 0.0882388	descr = Position_Specific_Bin_Base_2_Base_C
cnt = 250	feature = 81	correl = 0.112098	descr = Xue_Structure_Feature_A101
cnt = 251	feature = 57	correl = -0.0881619	descr = Gibbs_of_Target_Sequence__Pos_13_Step_1
cnt = 252	feature = 619	correl = -0.117051	descr = N_Gram_TCTCT
cnt = 253	feature = 18	correl = 0.128532	descr = Position_Specific_Bin_Base_6_Base_C
cnt = 254	feature = 541	correl = 0.0443085	descr = N_Gram_GTGC
cnt = 255	feature = 12	correl = 0.0472081	descr = Position_Specific_Bin_Base_4_Base_C
cnt = 256	feature = 277	correl = 0.0606058	descr = N_Gram_CAGG
cnt = 257	feature = 476	correl = 0.0898354	descr = N_Gram_GGAC
cnt = 258	feature = 79	correl = -0.0717641	descr = Xue_Structure_Feature_A110
cnt = 259	feature = 536	correl = -0.081874	descr = N_Gram_GTCT
cnt = 260	feature = 73	correl = 0.0525042	descr = Fold_of_RNAi_Sequence_Pos_11
cnt = 261	feature = 656	correl = 0.0753726	descr = N_Gram_TGTG
cnt = 262	feature = 388	correl = -0.0526176	descr = N_Gram_CTTTC
cnt = 263	feature = 52	correl = -0.119077	descr = Gibbs_of_Target_Sequence__Pos_6_Step_1
cnt = 264	feature = 472	correl = 0.0772817	descr = N_Gram_GGAA
cnt = 265	feature = 697	correl = -0.0585	descr = N_Gram_TTTG
cnt = 266	feature = 234	correl = -0.0759074	descr = N_Gram_ATCG
cnt = 267	feature = 479	correl = 0.136895	descr = N_Gram_GGAG
cnt = 268	feature = 418	correl = -0.118412	descr = N_Gram_GATC
cnt = 269	feature = 80	correl = 0.0530725	descr = Xue_Structure_Feature_A100
cnt = 270	feature = 60	correl = -0.111311	descr = Gibbs_of_Target_Sequence__Pos_17_Step_1
cnt = 271	feature = 544	correl = 0.0999848	descr = N_Gram_GTGG
cnt = 272	feature = 28	correl = 0.140363	descr = Position_Specific_Bin_Base_12_Base_C
cnt = 273	feature = 67	correl = 0.157007	descr = Fold_of_RNAi_Sequence_Pos_0
cnt = 274	feature = 56	correl = 0.0660343	descr = Gibbs_of_Target_Sequence__Pos_12_Step_1
cnt = 275	feature = 681	correl = -0.0861382	descr = N_Gram_TTGA
cnt = 276	feature = 214	correl = -0.0842201	descr = N_Gram_AGTC
cnt = 277	feature = 309	correl = 0.109583	descr = N_Gram_CCGGG
cnt = 278	feature = 367	correl = -0.114791	descr = N_Gram_CTCCA
cnt = 279	feature = 61	correl = -0.19477	descr = Gibbs_of_Target_Sequence__Pos_18_Step_1
cnt = 280	feature = 453	correl = 0.0883347	descr = N_Gram_GCGG
cnt = 281	feature = 702	correl = -0.104708	descr = N_Gram_TTTTT
cnt = 282	feature = 509	correl = 0.0541443	descr = N_Gram_GGGGA
cnt = 283	feature = 58	correl = -0.201419	descr = Gibbs_of_Target_Sequence__Pos_14_Step_1
cnt = 284	feature = 76	correl = 0.0654704	descr = Fold_of_RNAi_Sequence_Pos_14
cnt = 285	feature = 283	correl = 0.0655313	descr = N_Gram_CATC
cnt = 286	feature = 86	correl = 0.0468023	descr = Xue_Structure_Feature_C011
cnt = 287	feature = 700	correl = -0.127815	descr = N_Gram_TTTTC
cnt = 288	feature = 382	correl = -0.0452868	descr = N_Gram_CTTG
cnt = 289	feature = 68	correl = 0.179941	descr = Fold_of_RNAi_Sequence_Pos_1
cnt = 290	feature = 633	correl = -0.0476861	descr = N_Gram_TGC
cnt = 291	feature = 78	correl = 0.0461948	descr = Fold_of_RNAi_Sequence_Pos_16
cnt = 292	feature = 255	correl = 0.113959	descr = N_Gram_CAA
cnt = 293	feature = 503	correl = 0.139264	descr = N_Gram_GGGC
cnt = 294	feature = 662	correl = -0.0606262	descr = N_Gram_TTA
cnt = 295	feature = 602	correl = -0.0962677	descr = N_Gram_TCCT
cnt = 296	feature = 560	correl = -0.0452318	descr = N_Gram_TAA
cnt = 297	feature = 599	correl = -0.0542676	descr = N_Gram_TCCG
cnt = 298	feature = 425	correl = 0.12695	descr = N_Gram_GCA
cnt = 299	feature = 460	correl = 0.0474591	descr = N_Gram_GCT
cnt = 300	feature = 626	correl = -0.0926296	descr = N_Gram_TGA
cnt = 301	feature = 605	correl = -0.0786267	descr = N_Gram_TCG
cnt = 302	feature = 516	correl = 0.0732941	descr = N_Gram_GGT
cnt = 303	feature = 508	correl = 0.0940687	descr = N_Gram_GGGG
cnt = 304	feature = 405	correl = 0.0644775	descr = N_Gram_GAG
cnt = 305	feature = 231	correl = -0.076158	descr = N_Gram_ATC
cnt = 306	feature = 356	correl = -0.0701932	descr = N_Gram_CT
cnt = 307	feature = 640	correl = 0.089568	descr = N_Gram_TGG
cnt = 308	feature = 439	correl = 0.0730426	descr = N_Gram_GCC
cnt = 309	feature = 677	correl = -0.234287	descr = N_Gram_TTCT
cnt = 310	feature = 254	correl = 0.0741285	descr = N_Gram_CA
cnt = 311	feature = 538	correl = 0.121846	descr = N_Gram_GTG
cnt = 312	feature = 615	correl = -0.203329	descr = N_Gram_TCTC
cnt = 313	feature = 83	correl = 0.0826214	descr = Xue_Structure_Feature_C111
cnt = 314	feature = 222	correl = -0.0966907	descr = N_Gram_AT
cnt = 315	feature = 376	correl = -0.116003	descr = N_Gram_CTT
cnt = 316	feature = 305	correl = 0.0663525	descr = N_Gram_CCG
cnt = 317	feature = 66	correl = -0.0658058	descr = PF_RNAi_Fold_3'Free_Count
cnt = 318	feature = 340	correl = 0.129862	descr = N_Gram_CGGG
cnt = 319	feature = 65	correl = -0.116819	descr = PF_RNAi_Fold_5'Free_Count
cnt = 320	feature = 591	correl = -0.133903	descr = N_Gram_TCC
cnt = 321	feature = 661	correl = -0.126288	descr = N_Gram_TT
cnt = 322	feature = 614	correl = -0.137463	descr = N_Gram_TCT
cnt = 323	feature = 485	correl = 0.149835	descr = N_Gram_GGC
cnt = 324	feature = 498	correl = 0.183921	descr = N_Gram_GGG
cnt = 325	feature = 64	correl = -0.171683	descr = PF_RNAi_Fold_Energy
cnt = 326	feature = 47	correl = -0.17902	descr = Gibbs_of_Target_Sequence_
num rows = 521
num_elements = 170367
*
optimization finished, #iter = 633
nu = 0.527939
obj = -41.720822, rho = -0.531339
nSV = 366, nBSV = 189
num rows = 58
num_elements = 18966
*
optimization finished, #iter = 46
nu = 0.458020
obj = -4.291414, rho = -0.403742
nSV = 40, nBSV = 13
*
optimization finished, #iter = 633
nu = 0.527939
obj = -41.720822, rho = -0.531339
nSV = 366, nBSV = 189
CFS merit scores = 1.31574
CFS merit scores = 1.60933
CFS merit scores = 1.84989
CFS merit scores = 2.07381
CFS merit scores = 2.27073
CFS merit scores = 2.44522
CFS merit scores = 2.60826
CFS merit scores = 2.75853
CFS merit scores = 2.89989
CFS merit scores = 3.03244
CFS merit scores = 3.15798
CFS merit scores = 3.27707
CFS merit scores = 3.39207
CFS merit scores = 3.50319
CFS merit scores = 3.61079
CFS merit scores = 3.71401
CFS merit scores = 3.8142
CFS merit scores = 3.91157
CFS merit scores = 4.00623
CFS merit scores = 4.0985
CFS merit scores = 4.18857
CFS merit scores = 4.27645
CFS merit scores = 4.36234
CFS merit scores = 4.44636
CFS merit scores = 4.52859
CFS merit scores = 4.6084
CFS merit scores = 4.68626
CFS merit scores = 4.76239
CFS merit scores = 4.83684
CFS merit scores = 4.90948
CFS merit scores = 4.97865
CFS merit scores = 5.04624
CFS merit scores = 5.11229
CFS merit scores = 5.1768
CFS merit scores = 5.23926
CFS merit scores = 5.29847
CFS merit scores = 5.35657
CFS merit scores = 5.41383
CFS merit scores = 5.46996
CFS merit scores = 5.52401
CFS merit scores = 5.57694
CFS merit scores = 5.6281
CFS merit scores = 5.67761
CFS merit scores = 5.72387
CFS merit scores = 5.76574
CFS merit scores = 5.80652
CFS merit scores = 5.84262
CFS merit scores = 5.87631
CFS merit scores = 5.90837
CFS merit scores = 5.93655
CFS merit scores = 5.9621
CFS merit scores = 5.98513
CFS merit scores = 6.00747
CFS merit scores = 6.02862
CFS merit scores = 6.04897
CFS merit scores = 6.06908
CFS merit scores = 6.08861
CFS merit scores = 6.10528
CFS merit scores = 6.12168
CFS merit scores = 6.13621
CFS merit scores = 6.14999
CFS merit scores = 6.16348
CFS merit scores = 6.17684
CFS merit scores = 6.1897
CFS merit scores = 6.20268
CFS merit scores = 6.21338
CFS merit scores = 6.22416
CFS merit scores = 6.23486
CFS merit scores = 6.2446
CFS merit scores = 6.25373
CFS merit scores = 6.26258
CFS merit scores = 6.27092
CFS merit scores = 6.27817
CFS merit scores = 6.28503
CFS merit scores = 6.29225
CFS merit scores = 6.2988
CFS merit scores = 6.30556
CFS merit scores = 6.31109
CFS merit scores = 6.31476
CFS merit scores = 6.31801
CFS merit scores = 6.3204
CFS merit scores = 6.323
CFS merit scores = 6.32478
CFS merit scores = 6.32611
CFS merit scores = 6.32762
CFS merit scores = 6.32903
CFS merit scores = 6.32926
CFS merit scores = 6.32836
CFS merit scores = 6.32684
CFS merit scores = 6.32522
CFS merit scores = 6.3239
CFS merit scores = 6.32094
CFS merit scores = 6.31851
CFS merit scores = 6.31624
CFS merit scores = 6.31353
CFS merit scores = 6.31107
CFS merit scores = 6.30861
CFS merit scores = 6.3065
CFS merit scores = 6.30444
CFS merit scores = 6.30271
CFS merit scores = 6.30005
CFS merit scores = 6.2978
CFS merit scores = 6.29498
CFS merit scores = 6.29225
CFS merit scores = 6.28938
CFS merit scores = 6.28569
CFS merit scores = 6.28203
CFS merit scores = 6.27853
CFS merit scores = 6.27502
CFS merit scores = 6.27184
CFS merit scores = 6.26832
CFS merit scores = 6.26429
CFS merit scores = 6.26044
CFS merit scores = 6.2567
CFS merit scores = 6.25272
CFS merit scores = 6.24896
CFS merit scores = 6.24512
CFS merit scores = 6.24157
CFS merit scores = 6.23795
CFS merit scores = 6.23439
CFS merit scores = 6.23069
CFS merit scores = 6.22723
CFS merit scores = 6.22419
CFS merit scores = 6.22057
CFS merit scores = 6.21469
CFS merit scores = 6.20882
CFS merit scores = 6.20315
CFS merit scores = 6.19762
CFS merit scores = 6.19218
CFS merit scores = 6.18692
CFS merit scores = 6.18141
CFS merit scores = 6.17577
CFS merit scores = 6.17024
CFS merit scores = 6.16448
CFS merit scores = 6.15892
CFS merit scores = 6.15329
CFS merit scores = 6.14652
CFS merit scores = 6.13955
CFS merit scores = 6.13289
CFS merit scores = 6.12662
CFS merit scores = 6.12042
CFS merit scores = 6.11412
CFS merit scores = 6.10722
CFS merit scores = 6.1005
CFS merit scores = 6.09397
CFS merit scores = 6.08727
CFS merit scores = 6.08065
CFS merit scores = 6.07348
CFS merit scores = 6.06572
CFS merit scores = 6.05765
CFS merit scores = 6.04991
CFS merit scores = 6.0423
CFS merit scores = 6.03453
CFS merit scores = 6.02609
CFS merit scores = 6.0175
CFS merit scores = 6.00915
CFS merit scores = 6.00098
CFS merit scores = 5.99276
CFS merit scores = 5.98477
CFS merit scores = 5.97677
CFS merit scores = 5.96832
CFS merit scores = 5.95984
CFS merit scores = 5.95157
CFS merit scores = 5.94317
CFS merit scores = 5.93429
CFS merit scores = 5.92565
CFS merit scores = 5.91664
CFS merit scores = 5.90755
CFS merit scores = 5.8985
CFS merit scores = 5.88961
CFS merit scores = 5.88056
CFS merit scores = 5.87175
CFS merit scores = 5.86287
CFS merit scores = 5.85362
CFS merit scores = 5.84463
CFS merit scores = 5.83575
CFS merit scores = 5.82718
CFS merit scores = 5.81864
CFS merit scores = 5.80975
CFS merit scores = 5.80103
CFS merit scores = 5.7924
CFS merit scores = 5.7836
CFS merit scores = 5.7749
CFS merit scores = 5.76595
CFS merit scores = 5.75709
CFS merit scores = 5.74826
CFS merit scores = 5.73973
CFS merit scores = 5.73102
CFS merit scores = 5.72234
CFS merit scores = 5.71376
CFS merit scores = 5.70532
CFS merit scores = 5.69698
CFS merit scores = 5.6886
CFS merit scores = 5.68016
CFS merit scores = 5.67169
CFS merit scores = 5.66321
CFS merit scores = 5.65485
CFS merit scores = 5.64644
CFS merit scores = 5.63812
CFS merit scores = 5.62999
CFS merit scores = 5.62193
CFS merit scores = 5.61393
CFS merit scores = 5.60607
CFS merit scores = 5.59823
CFS merit scores = 5.59049
CFS merit scores = 5.58266
CFS merit scores = 5.57474
CFS merit scores = 5.56693
CFS merit scores = 5.55926
CFS merit scores = 5.55175
CFS merit scores = 5.54383
CFS merit scores = 5.53605
CFS merit scores = 5.52838
CFS merit scores = 5.52098
CFS merit scores = 5.51348
CFS merit scores = 5.50601
CFS merit scores = 5.49814
CFS merit scores = 5.49035
CFS merit scores = 5.48249
CFS merit scores = 5.47484
CFS merit scores = 5.46729
CFS merit scores = 5.45985
CFS merit scores = 5.45241
CFS merit scores = 5.44508
CFS merit scores = 5.43781
CFS merit scores = 5.43052
CFS merit scores = 5.42346
CFS merit scores = 5.41609
CFS merit scores = 5.40888
CFS merit scores = 5.40159
CFS merit scores = 5.39433
CFS merit scores = 5.38699
CFS merit scores = 5.37977
CFS merit scores = 5.37258
CFS merit scores = 5.36536
CFS merit scores = 5.35811
CFS merit scores = 5.35103
CFS merit scores = 5.34396
CFS merit scores = 5.33706
CFS merit scores = 5.3302
CFS merit scores = 5.32315
CFS merit scores = 5.31626
CFS merit scores = 5.30942
CFS merit scores = 5.30242
CFS merit scores = 5.29561
CFS merit scores = 5.28878
CFS merit scores = 5.28187
CFS merit scores = 5.27499
CFS merit scores = 5.26814
CFS merit scores = 5.26127
CFS merit scores = 5.25422
CFS merit scores = 5.24724
CFS merit scores = 5.24032
CFS merit scores = 5.23346
CFS merit scores = 5.22664
CFS merit scores = 5.21992
CFS merit scores = 5.21315
CFS merit scores = 5.20642
CFS merit scores = 5.19987
CFS merit scores = 5.1932
CFS merit scores = 5.18649
CFS merit scores = 5.17988
CFS merit scores = 5.17328
CFS merit scores = 5.16633
CFS merit scores = 5.15929
CFS merit scores = 5.15229
CFS merit scores = 5.14539
CFS merit scores = 5.13856
CFS merit scores = 5.13184
CFS merit scores = 5.12504
CFS merit scores = 5.11809
CFS merit scores = 5.11103
CFS merit scores = 5.10403
CFS merit scores = 5.09706
CFS merit scores = 5.09008
CFS merit scores = 5.08316
CFS merit scores = 5.07617
CFS merit scores = 5.06912
CFS merit scores = 5.06166
CFS merit scores = 5.05427
CFS merit scores = 5.04681
CFS merit scores = 5.03939
CFS merit scores = 5.03201
CFS merit scores = 5.02409
CFS merit scores = 5.01615
CFS merit scores = 5.00835
CFS merit scores = 5.00024
CFS merit scores = 4.99216
CFS merit scores = 4.98421
CFS merit scores = 4.97623
CFS merit scores = 4.96784
CFS merit scores = 4.95935
CFS merit scores = 4.95085
CFS merit scores = 4.94236
CFS merit scores = 4.93405
CFS merit scores = 4.92528
CFS merit scores = 4.91655
CFS merit scores = 4.90744
CFS merit scores = 4.89803
CFS merit scores = 4.8887
CFS merit scores = 4.87925
CFS merit scores = 4.86924
CFS merit scores = 4.85893
CFS merit scores = 4.84846
CFS merit scores = 4.83814
CFS merit scores = 4.82791
CFS merit scores = 4.8172
CFS merit scores = 4.80622
CFS merit scores = 4.79498
CFS merit scores = 4.78315
CFS merit scores = 4.77139
CFS merit scores = 4.75951
CFS merit scores = 4.74733
CFS merit scores = 4.7336
CFS merit scores = 4.71888
cnt = 1	feature = 64	correl = -0.315741	descr = Gibbs_of_Target_Sequence__Pos_20_Step_1
cnt = 2	feature = 49	correl = 0.257535	descr = Gibbs_of_Target_Sequence__Pos_1_Step_1
cnt = 3	feature = 602	correl = -0.168925	descr = N_Gram_TCTC
cnt = 4	feature = 264	correl = 0.0966289	descr = N_Gram_CACTC
cnt = 5	feature = 565	correl = 0.0749823	descr = N_Gram_TATAT
cnt = 6	feature = 616	correl = 0.0454579	descr = N_Gram_TGACA
cnt = 7	feature = 244	correl = 0.0648243	descr = N_Gram_ATTTC
cnt = 8	feature = 640	correl = 0.0682103	descr = N_Gram_TGGGT
cnt = 9	feature = 327	correl = 0.0634342	descr = N_Gram_CGGAA
cnt = 10	feature = 425	correl = 0.0724663	descr = N_Gram_GCAAT
cnt = 11	feature = 258	correl = -0.0445068	descr = N_Gram_CACCC
cnt = 12	feature = 661	correl = 0.0442807	descr = N_Gram_TTCGA
cnt = 13	feature = 442	correl = -0.0560626	descr = N_Gram_GCCGT
cnt = 14	feature = 228	correl = -0.0490554	descr = N_Gram_ATCGC
cnt = 15	feature = 351	correl = 0.0448412	descr = N_Gram_CTAAA
cnt = 16	feature = 595	correl = 0.0798773	descr = N_Gram_TCGAC
cnt = 17	feature = 315	correl = 0.0728701	descr = N_Gram_CGACA
cnt = 18	feature = 652	correl = 0.0644614	descr = N_Gram_TTAAC
cnt = 19	feature = 344	correl = 0.0700672	descr = N_Gram_CGTGA
cnt = 20	feature = 497	correl = 0.0448412	descr = N_Gram_GGGCT
cnt = 21	feature = 453	correl = 0.0448412	descr = N_Gram_GCGTA
cnt = 22	feature = 324	correl = 0.0567535	descr = N_Gram_CGCTA
cnt = 23	feature = 628	correl = 0.0518485	descr = N_Gram_TGCCG
cnt = 24	feature = 511	correl = 0.0501107	descr = N_Gram_GTATA
cnt = 25	feature = 322	correl = 0.0448412	descr = N_Gram_CGCCA
cnt = 26	feature = 659	correl = 0.0733953	descr = N_Gram_TTCAA
cnt = 27	feature = 456	correl = -0.0540667	descr = N_Gram_GCGTT
cnt = 28	feature = 614	correl = 0.0508786	descr = N_Gram_TGAAA
cnt = 29	feature = 399	correl = 0.0882741	descr = N_Gram_GACGG
cnt = 30	feature = 383	correl = 0.0525153	descr = N_Gram_GAAAC
cnt = 31	feature = 677	correl = 0.0843023	descr = N_Gram_TTGTG
cnt = 32	feature = 292	correl = 0.0834916	descr = N_Gram_CCCAC
cnt = 33	feature = 237	correl = 0.0730906	descr = N_Gram_ATGGG
cnt = 34	feature = 331	correl = 0.049443	descr = N_Gram_CGGCC
cnt = 35	feature = 388	correl = -0.0440018	descr = N_Gram_GAAGG
cnt = 36	feature = 555	correl = 0.0801525	descr = N_Gram_TAAGC
cnt = 37	feature = 540	correl = 0.0882741	descr = N_Gram_GTTAA
cnt = 38	feature = 501	correl = 0.0448412	descr = N_Gram_GGGGT
cnt = 39	feature = 654	correl = -0.0527772	descr = N_Gram_TTACC
cnt = 40	feature = 219	correl = 0.0543071	descr = N_Gram_ATACA
cnt = 41	feature = 674	correl = -0.0724834	descr = N_Gram_TTGGA
cnt = 42	feature = 510	correl = 0.0481283	descr = N_Gram_GTAAA
cnt = 43	feature = 546	correl = 0.0445789	descr = N_Gram_GTTGC
cnt = 44	feature = 391	correl = 0.0528731	descr = N_Gram_GAATC
cnt = 45	feature = 541	correl = -0.0786822	descr = N_Gram_GTTAC
cnt = 46	feature = 252	correl = 0.0899699	descr = N_Gram_CAAGG
cnt = 47	feature = 505	correl = -0.0703818	descr = N_Gram_GGTAA
cnt = 48	feature = 341	correl = -0.0453035	descr = N_Gram_CGTCC
cnt = 49	feature = 428	correl = -0.107537	descr = N_Gram_GCAGA
cnt = 50	feature = 483	correl = 0.134565	descr = N_Gram_GGCCT
cnt = 51	feature = 417	correl = 0.0742177	descr = N_Gram_GATGT
cnt = 52	feature = 267	correl = 0.0541348	descr = N_Gram_CAGCC
cnt = 53	feature = 599	correl = -0.0478457	descr = N_Gram_TCGGG
cnt = 54	feature = 605	correl = 0.0478472	descr = N_Gram_TCTCG
cnt = 55	feature = 241	correl = -0.0679949	descr = N_Gram_ATTAC
cnt = 56	feature = 265	correl = 0.0467233	descr = N_Gram_CACTT
cnt = 57	feature = 643	correl = -0.0517893	descr = N_Gram_TGTCA
cnt = 58	feature = 222	correl = 0.0711138	descr = N_Gram_ATAGT
cnt = 59	feature = 563	correl = -0.0521398	descr = N_Gram_TAGCC
cnt = 60	feature = 226	correl = -0.0570998	descr = N_Gram_ATCAT
cnt = 61	feature = 274	correl = 0.0869394	descr = N_Gram_CAGTG
cnt = 62	feature = 656	correl = -0.0929285	descr = N_Gram_TTATA
cnt = 63	feature = 447	correl = -0.0767367	descr = N_Gram_GCGAC
cnt = 64	feature = 451	correl = 0.0500977	descr = N_Gram_GCGGC
cnt = 65	feature = 627	correl = -0.0458337	descr = N_Gram_TGCCC
cnt = 66	feature = 429	correl = 0.0466578	descr = N_Gram_GCAGC
cnt = 67	feature = 306	correl = 0.0551439	descr = N_Gram_CCTAT
cnt = 68	feature = 455	correl = 0.0945412	descr = N_Gram_GCGTG
cnt = 69	feature = 481	correl = 0.0980838	descr = N_Gram_GGCCC
cnt = 70	feature = 420	correl = -0.0652644	descr = N_Gram_GATTT
cnt = 71	feature = 467	correl = 0.120026	descr = N_Gram_GGAAA
cnt = 72	feature = 416	correl = -0.0529468	descr = N_Gram_GATGC
cnt = 73	feature = 620	correl = -0.0488518	descr = N_Gram_TGATC
cnt = 74	feature = 619	correl = 0.0663225	descr = N_Gram_TGATA
cnt = 75	feature = 339	correl = -0.0674576	descr = N_Gram_CGTAC
cnt = 76	feature = 500	correl = 0.0514292	descr = N_Gram_GGGGG
cnt = 77	feature = 538	correl = 0.046912	descr = N_Gram_GTGTA
cnt = 78	feature = 536	correl = 0.0451637	descr = N_Gram_GTGGT
cnt = 79	feature = 597	correl = -0.0490554	descr = N_Gram_TCGCA
cnt = 80	feature = 492	correl = 0.0846977	descr = N_Gram_GGGAG
cnt = 81	feature = 348	correl = -0.04745	descr = N_Gram_CGTTC
cnt = 82	feature = 485	correl = 0.100021	descr = N_Gram_GGCGC
cnt = 83	feature = 648	correl = 0.0503771	descr = N_Gram_TGTGT
cnt = 84	feature = 255	correl = 0.0829143	descr = N_Gram_CACAG
cnt = 85	feature = 136	correl = -0.124323	descr = N_Gram_AATAA
cnt = 86	feature = 632	correl = 0.0883958	descr = N_Gram_TGGAG
cnt = 87	feature = 318	correl = 0.0850226	descr = N_Gram_CGAGG
cnt = 88	feature = 588	correl = 0.0507833	descr = N_Gram_TCCGT
cnt = 89	feature = 308	correl = -0.100045	descr = N_Gram_CCTCC
cnt = 90	feature = 283	correl = 0.0591166	descr = N_Gram_CCACC
cnt = 91	feature = 342	correl = -0.111636	descr = N_Gram_CGTCG
cnt = 92	feature = 503	correl = 0.0924091	descr = N_Gram_GGGTC
cnt = 93	feature = 281	correl = 0.063157	descr = N_Gram_CCAAG
cnt = 94	feature = 397	correl = -0.0636668	descr = N_Gram_GACCT
cnt = 95	feature = 209	correl = 0.0994517	descr = N_Gram_AGTCA
cnt = 96	feature = 419	correl = 0.0481975	descr = N_Gram_GATTG
cnt = 97	feature = 393	correl = 0.0442546	descr = N_Gram_GACAC
cnt = 98	feature = 457	correl = 0.0857943	descr = N_Gram_GCTAT
cnt = 99	feature = 529	correl = 0.0608454	descr = N_Gram_GTGAC
cnt = 100	feature = 363	correl = 0.0483946	descr = N_Gram_CTCTA
cnt = 101	feature = 365	correl = 0.0452315	descr = N_Gram_CTGAG
cnt = 102	feature = 301	correl = 0.0702649	descr = N_Gram_CCGGC
cnt = 103	feature = 440	correl = 0.0581111	descr = N_Gram_GCCGC
cnt = 104	feature = 249	correl = 0.0532443	descr = N_Gram_CAAAA
cnt = 105	feature = 686	correl = -0.0446259	descr = N_Gram_TTTGC
cnt = 106	feature = 357	correl = 0.0919936	descr = N_Gram_CTCAA
cnt = 107	feature = 254	correl = 0.0518321	descr = N_Gram_CAATA
cnt = 108	feature = 270	correl = 0.0669812	descr = N_Gram_CAGGA
cnt = 109	feature = 285	correl = 0.0485221	descr = N_Gram_CCAGA
cnt = 110	feature = 448	correl = 0.0442632	descr = N_Gram_GCGAG
cnt = 111	feature = 413	correl = 0.0662241	descr = N_Gram_GATAT
cnt = 112	feature = 418	correl = -0.0715682	descr = N_Gram_GATTA
cnt = 113	feature = 494	correl = 0.0514292	descr = N_Gram_GGGCA
cnt = 114	feature = 512	correl = -0.062498	descr = N_Gram_GTATC
cnt = 115	feature = 509	correl = 0.0445121	descr = N_Gram_GGTTG
cnt = 116	feature = 317	correl = -0.0967405	descr = N_Gram_CGACG
cnt = 117	feature = 647	correl = 0.105252	descr = N_Gram_TGTGG
cnt = 118	feature = 508	correl = 0.0549455	descr = N_Gram_GGTGC
cnt = 119	feature = 218	correl = -0.14867	descr = N_Gram_ATAAG
cnt = 120	feature = 309	correl = 0.0600399	descr = N_Gram_CCTCG
cnt = 121	feature = 303	correl = -0.087861	descr = N_Gram_CCGGT
cnt = 122	feature = 437	correl = 0.0442898	descr = N_Gram_GCCCA
cnt = 123	feature = 394	correl = 0.0833145	descr = N_Gram_GACAG
cnt = 124	feature = 518	correl = -0.0641985	descr = N_Gram_GTCCA
cnt = 125	feature = 624	correl = 0.106035	descr = N_Gram_TGCAA
cnt = 126	feature = 386	correl = 0.116463	descr = N_Gram_GAAGA
cnt = 127	feature = 544	correl = -0.0652554	descr = N_Gram_GTTCT
cnt = 128	feature = 488	correl = 0.153505	descr = N_Gram_GGCTT
cnt = 129	feature = 312	correl = -0.077094	descr = N_Gram_CCTTC
cnt = 130	feature = 662	correl = -0.0625584	descr = N_Gram_TTCGG
cnt = 131	feature = 436	correl = 0.0505059	descr = N_Gram_GCCAT
cnt = 132	feature = 207	correl = 0.117095	descr = N_Gram_AGTAA
cnt = 133	feature = 478	correl = 0.0893482	descr = N_Gram_GGCAT
cnt = 134	feature = 473	correl = -0.117252	descr = N_Gram_GGATC
cnt = 135	feature = 396	correl = 0.0524747	descr = N_Gram_GACCG
cnt = 136	feature = 644	correl = 0.0728676	descr = N_Gram_TGTCC
cnt = 137	feature = 596	correl = -0.114908	descr = N_Gram_TCGAG
cnt = 138	feature = 579	correl = 0.0837258	descr = N_Gram_TCCAA
cnt = 139	feature = 435	correl = 0.114818	descr = N_Gram_GCCAG
cnt = 140	feature = 496	correl = 0.0772924	descr = N_Gram_GGGCG
cnt = 141	feature = 539	correl = 0.0689761	descr = N_Gram_GTGTG
cnt = 142	feature = 649	correl = -0.0513953	descr = N_Gram_TGTTA
cnt = 143	feature = 472	correl = 0.0890801	descr = N_Gram_GGAGC
cnt = 144	feature = 681	correl = 0.0592949	descr = N_Gram_TTTCA
cnt = 145	feature = 390	correl = -0.0650887	descr = N_Gram_GAATA
cnt = 146	feature = 278	correl = -0.0659681	descr = N_Gram_CATCG
cnt = 147	feature = 441	correl = 0.0718506	descr = N_Gram_GCCGG
cnt = 148	feature = 633	correl = -0.0446265	descr = N_Gram_TGGAT
cnt = 149	feature = 364	correl = -0.0637952	descr = N_Gram_CTCTC
cnt = 150	feature = 214	correl = 0.055236	descr = N_Gram_AGTTG
cnt = 151	feature = 461	correl = 0.0653288	descr = N_Gram_GCTGC
cnt = 152	feature = 499	correl = 0.0670674	descr = N_Gram_GGGGC
cnt = 153	feature = 426	correl = 0.0777377	descr = N_Gram_GCAC
cnt = 154	feature = 231	correl = 0.0543425	descr = N_Gram_ATCTT
cnt = 155	feature = 454	correl = -0.11341	descr = N_Gram_GCGTC
cnt = 156	feature = 277	correl = 0.0996108	descr = N_Gram_CATCC
cnt = 157	feature = 574	correl = 0.0967779	descr = N_Gram_TCAGT
cnt = 158	feature = 305	correl = 0.10468	descr = N_Gram_CCGTG
cnt = 159	feature = 402	correl = -0.0771727	descr = N_Gram_GACTG
cnt = 160	feature = 233	correl = -0.056193	descr = N_Gram_ATGAT
cnt = 161	feature = 520	correl = -0.0449245	descr = N_Gram_GTCCT
cnt = 162	feature = 295	correl = 0.0996153	descr = N_Gram_CCCG
cnt = 163	feature = 547	correl = 0.0884316	descr = N_Gram_GTTGG
cnt = 164	feature = 690	correl = -0.0776218	descr = N_Gram_TTTTG
cnt = 165	feature = 353	correl = 0.105131	descr = N_Gram_CTAT
cnt = 166	feature = 14	correl = -0.0472451	descr = Position_Specific_Bin_Base_3_Base_T
cnt = 167	feature = 387	correl = -0.0550667	descr = N_Gram_GAAGC
cnt = 168	feature = 81	correl = 0.0532574	descr = Xue_Structure_Feature_C101
cnt = 169	feature = 610	correl = -0.0558676	descr = N_Gram_TCTTG
cnt = 170	feature = 382	correl = 0.0743496	descr = N_Gram_GAAA
cnt = 171	feature = 16	correl = -0.129915	descr = Position_Specific_Bin_Base_5_Base_A
cnt = 172	feature = 326	correl = 0.0636365	descr = N_Gram_CGGA
cnt = 173	feature = 407	correl = 0.0644015	descr = N_Gram_GAGGT
cnt = 174	feature = 21	correl = 0.0475506	descr = Position_Specific_Bin_Base_7_Base_T
cnt = 175	feature = 603	correl = -0.0652255	descr = N_Gram_TCTCA
cnt = 176	feature = 484	correl = -0.051706	descr = N_Gram_GGCGA
cnt = 177	feature = 259	correl = 0.0846636	descr = N_Gram_CACCT
cnt = 178	feature = 580	correl = -0.147061	descr = N_Gram_TCCAG
cnt = 179	feature = 60	correl = -0.0455979	descr = Gibbs_of_Target_Sequence__Pos_15_Step_1
cnt = 180	feature = 683	correl = -0.0445568	descr = N_Gram_TTTCG
cnt = 181	feature = 502	correl = 0.063971	descr = N_Gram_GGGT
cnt = 182	feature = 411	correl = 0.0670801	descr = N_Gram_GATA
cnt = 183	feature = 24	correl = 0.0724008	descr = Position_Specific_Bin_Base_9_Base_G
cnt = 184	feature = 600	correl = -0.0514837	descr = N_Gram_TCGTC
cnt = 185	feature = 40	correl = -0.102619	descr = Position_Specific_Bin_Base_17_Base_A
cnt = 186	feature = 459	correl = -0.0553687	descr = N_Gram_GCTCC
cnt = 187	feature = 56	correl = 0.0539918	descr = Gibbs_of_Target_Sequence__Pos_9_Step_1
cnt = 188	feature = 160	correl = 0.0538196	descr = N_Gram_ACCG
cnt = 189	feature = 15	correl = 0.0457689	descr = Position_Specific_Bin_Base_4_Base_T
cnt = 190	feature = 522	correl = -0.106336	descr = N_Gram_GTCGA
cnt = 191	feature = 10	correl = -0.0610749	descr = Position_Specific_Bin_Base_2_Base_G
cnt = 192	feature = 422	correl = 0.136158	descr = N_Gram_GCAA
cnt = 193	feature = 57	correl = 0.0798759	descr = Gibbs_of_Target_Sequence__Pos_12_Step_1
cnt = 194	feature = 19	correl = -0.108709	descr = Position_Specific_Bin_Base_6_Base_A
cnt = 195	feature = 250	correl = 0.075082	descr = N_Gram_CAAG
cnt = 196	feature = 606	correl = -0.102151	descr = N_Gram_TCTCT
cnt = 197	feature = 28	correl = -0.0890399	descr = Position_Specific_Bin_Base_12_Base_A
cnt = 198	feature = 655	correl = -0.0481747	descr = N_Gram_TTAT
cnt = 199	feature = 337	correl = -0.063269	descr = N_Gram_CGTA
cnt = 200	feature = 47	correl = -0.0849472	descr = Position_Specific_Bin_Base_18_Base_T
cnt = 201	feature = 389	correl = -0.0661732	descr = N_Gram_GAAGT
cnt = 202	feature = 463	correl = 0.0718363	descr = N_Gram_GCTT
cnt = 203	feature = 623	correl = 0.0894808	descr = N_Gram_TGCA
cnt = 204	feature = 13	correl = 0.0978987	descr = Position_Specific_Bin_Base_3_Base_C
cnt = 205	feature = 43	correl = -0.0456094	descr = Position_Specific_Bin_Base_17_Base_T
cnt = 206	feature = 334	correl = 0.147338	descr = N_Gram_CGGGC
cnt = 207	feature = 33	correl = -0.104083	descr = Position_Specific_Bin_Base_14_Base_A
cnt = 208	feature = 335	correl = -0.0868439	descr = N_Gram_CGGTA
cnt = 209	feature = 487	correl = 0.086719	descr = N_Gram_GGCT
cnt = 210	feature = 626	correl = -0.0451951	descr = N_Gram_TGCC
cnt = 211	feature = 39	correl = 0.127552	descr = Position_Specific_Bin_Base_16_Base_C
cnt = 212	feature = 392	correl = 0.0679545	descr = N_Gram_GACA
cnt = 213	feature = 291	correl = 0.063444	descr = N_Gram_CCCA
cnt = 214	feature = 514	correl = 0.0495725	descr = N_Gram_GTCA
cnt = 215	feature = 17	correl = 0.0802261	descr = Position_Specific_Bin_Base_5_Base_C
cnt = 216	feature = 30	correl = 0.0971044	descr = Position_Specific_Bin_Base_12_Base_G
cnt = 217	feature = 9	correl = 0.0526558	descr = Position_Specific_Bin_Base_2_Base_C
cnt = 218	feature = 653	correl = -0.0705834	descr = N_Gram_TTAC
cnt = 219	feature = 217	correl = -0.104164	descr = N_Gram_ATAA
cnt = 220	feature = 350	correl = 0.0807625	descr = N_Gram_CTA
cnt = 221	feature = 23	correl = 0.0640235	descr = Position_Specific_Bin_Base_8_Base_T
cnt = 222	feature = 105	correl = -0.0586989	descr = Fold_of_Target_NoBeginbrace_noends_Pos_4
cnt = 223	feature = 18	correl = 0.0670435	descr = Position_Specific_Bin_Base_5_Base_G
cnt = 224	feature = 645	correl = 0.0936193	descr = N_Gram_TGTG
cnt = 225	feature = 69	correl = 0.119763	descr = Fold_of_RNAi_Sequence_Pos_2
cnt = 226	feature = 11	correl = 0.0839022	descr = Position_Specific_Bin_Base_2_Base_T
cnt = 227	feature = 576	correl = -0.0476776	descr = N_Gram_TCATC
cnt = 228	feature = 466	correl = 0.0605593	descr = N_Gram_GGAA
cnt = 229	feature = 20	correl = 0.080755	descr = Position_Specific_Bin_Base_6_Base_C
cnt = 230	feature = 52	correl = -0.0621262	descr = Gibbs_of_Target_Sequence__Pos_4_Step_1
cnt = 231	feature = 609	correl = -0.119215	descr = N_Gram_TCTTC
cnt = 232	feature = 82	correl = 0.0593089	descr = Xue_Structure_Feature_C010
cnt = 233	feature = 468	correl = 0.107474	descr = N_Gram_GGAC
cnt = 234	feature = 572	correl = 0.0879668	descr = N_Gram_TCAG
cnt = 235	feature = 72	correl = 0.066735	descr = Fold_of_RNAi_Sequence_Pos_9
cnt = 236	feature = 58	correl = -0.0816743	descr = Gibbs_of_Target_Sequence__Pos_13_Step_1
cnt = 237	feature = 41	correl = 0.104833	descr = Position_Specific_Bin_Base_17_Base_C
cnt = 238	feature = 460	correl = 0.0707826	descr = N_Gram_GCTG
cnt = 239	feature = 32	correl = 0.0921578	descr = Position_Specific_Bin_Base_13_Base_C
cnt = 240	feature = 54	correl = -0.0999396	descr = Gibbs_of_Target_Sequence__Pos_6_Step_1
cnt = 241	feature = 232	correl = -0.0556832	descr = N_Gram_ATGA
cnt = 242	feature = 78	correl = 0.098503	descr = Xue_Structure_Feature_A101
cnt = 243	feature = 689	correl = -0.123877	descr = N_Gram_TTTTC
cnt = 244	feature = 61	correl = -0.100253	descr = Gibbs_of_Target_Sequence__Pos_17_Step_1
cnt = 245	feature = 12	correl = -0.0609064	descr = Position_Specific_Bin_Base_3_Base_A
cnt = 246	feature = 280	correl = 0.0688441	descr = N_Gram_CCAA
cnt = 247	feature = 450	correl = 0.0583028	descr = N_Gram_GCGG
cnt = 248	feature = 521	correl = -0.0959763	descr = N_Gram_GTCG
cnt = 249	feature = 343	correl = 0.164484	descr = N_Gram_CGTG
cnt = 250	feature = 73	correl = 0.0909172	descr = Fold_of_RNAi_Sequence_Pos_12
cnt = 251	feature = 615	correl = -0.0786589	descr = N_Gram_TGAAG
cnt = 252	feature = 618	correl = -0.0910242	descr = N_Gram_TGAT
cnt = 253	feature = 526	correl = -0.0775986	descr = N_Gram_GTCTT
cnt = 254	feature = 272	correl = 0.0954197	descr = N_Gram_CAGT
cnt = 255	feature = 76	correl = 0.043969	descr = Fold_of_RNAi_Sequence_Pos_16
cnt = 256	feature = 38	correl = -0.109084	descr = Position_Specific_Bin_Base_16_Base_A
cnt = 257	feature = 517	correl = -0.0473389	descr = N_Gram_GTCC
cnt = 258	feature = 46	correl = 0.279209	descr = Position_Specific_Bin_Base_18_Base_G
cnt = 259	feature = 8	correl = -0.0617368	descr = Position_Specific_Bin_Base_2_Base_A
cnt = 260	feature = 691	correl = -0.0834092	descr = N_Gram_TTTTT
cnt = 261	feature = 439	correl = 0.0668847	descr = N_Gram_GCCG
cnt = 262	feature = 304	correl = 0.0630603	descr = N_Gram_CCGT
cnt = 263	feature = 361	correl = -0.109807	descr = N_Gram_CTCCT
cnt = 264	feature = 67	correl = 0.115054	descr = Fold_of_RNAi_Sequence_Pos_0
cnt = 265	feature = 553	correl = -0.110225	descr = N_Gram_TAAG
cnt = 266	feature = 594	correl = -0.066013	descr = N_Gram_TCGA
cnt = 267	feature = 458	correl = -0.0500816	descr = N_Gram_GCTC
cnt = 268	feature = 77	correl = -0.0642143	descr = Xue_Structure_Feature_A110
cnt = 269	feature = 545	correl = 0.0551173	descr = N_Gram_GTTG
cnt = 270	feature = 29	correl = 0.131466	descr = Position_Specific_Bin_Base_12_Base_C
cnt = 271	feature = 525	correl = -0.0762125	descr = N_Gram_GTCT
cnt = 272	feature = 667	correl = -0.0763679	descr = N_Gram_TTGA
cnt = 273	feature = 479	correl = 0.168278	descr = N_Gram_GGCC
cnt = 274	feature = 276	correl = 0.0716209	descr = N_Gram_CATC
cnt = 275	feature = 531	correl = 0.0511179	descr = N_Gram_GTGC
cnt = 276	feature = 51	correl = 0.0948038	descr = Gibbs_of_Target_Sequence__Pos_3_Step_1
cnt = 277	feature = 86	correl = 0.0685732	descr = Xue_Structure_Feature_G100
cnt = 278	feature = 421	correl = 0.0993473	descr = N_Gram_GCA
cnt = 279	feature = 375	correl = -0.0467989	descr = N_Gram_CTTG
cnt = 280	feature = 290	correl = 0.0472243	descr = N_Gram_CCC
cnt = 281	feature = 360	correl = -0.0934474	descr = N_Gram_CTCCA
cnt = 282	feature = 68	correl = 0.147956	descr = Fold_of_RNAi_Sequence_Pos_1
cnt = 283	feature = 59	correl = -0.173148	descr = Gibbs_of_Target_Sequence__Pos_14_Step_1
cnt = 284	feature = 340	correl = -0.0797355	descr = N_Gram_CGTC
cnt = 285	feature = 664	correl = -0.205475	descr = N_Gram_TTCTC
cnt = 286	feature = 80	correl = 0.0753008	descr = Xue_Structure_Feature_C110
cnt = 287	feature = 631	correl = 0.0658107	descr = N_Gram_TGG
cnt = 288	feature = 641	correl = 0.0825464	descr = N_Gram_TGT
cnt = 289	feature = 248	correl = 0.128825	descr = N_Gram_CAA
cnt = 290	feature = 651	correl = -0.0632509	descr = N_Gram_TTA
cnt = 291	feature = 321	correl = 0.0681088	descr = N_Gram_CGCC
cnt = 292	feature = 313	correl = -0.0525714	descr = N_Gram_CGA
cnt = 293	feature = 373	correl = -0.122145	descr = N_Gram_CTTC
cnt = 294	feature = 225	correl = -0.0683281	descr = N_Gram_ATC
cnt = 295	feature = 688	correl = -0.123213	descr = N_Gram_TTTT
cnt = 296	feature = 578	correl = -0.0816624	descr = N_Gram_TCCA
cnt = 297	feature = 527	correl = 0.13684	descr = N_Gram_GTG
cnt = 298	feature = 504	correl = 0.0569926	descr = N_Gram_GGT
cnt = 299	feature = 332	correl = 0.125133	descr = N_Gram_CGGG
cnt = 300	feature = 612	correl = -0.0810715	descr = N_Gram_TGA
cnt = 301	feature = 79	correl = 0.0562995	descr = Xue_Structure_Feature_C111
cnt = 302	feature = 680	correl = -0.091051	descr = N_Gram_TTTC
cnt = 303	feature = 593	correl = -0.0976397	descr = N_Gram_TCG
cnt = 304	feature = 66	correl = -0.0827188	descr = PF_RNAi_Fold_5'Free_Count
cnt = 305	feature = 247	correl = 0.100019	descr = N_Gram_CA
cnt = 306	feature = 356	correl = -0.0849171	descr = N_Gram_CTC
cnt = 307	feature = 666	correl = -0.0718793	descr = N_Gram_TTG
cnt = 308	feature = 475	correl = 0.149938	descr = N_Gram_GGC
cnt = 309	feature = 601	correl = -0.0915187	descr = N_Gram_TCT
cnt = 310	feature = 446	correl = -0.0613498	descr = N_Gram_GCG
cnt = 311	feature = 657	correl = -0.136732	descr = N_Gram_TTC
cnt = 312	feature = 325	correl = 0.05753	descr = N_Gram_CGG
cnt = 313	feature = 464	correl = 0.147063	descr = N_Gram_GG
cnt = 314	feature = 65	correl = -0.146326	descr = PF_RNAi_Fold_Energy
cnt = 315	feature = 83	correl = -0.0764503	descr = Xue_Structure_Feature_C000
num rows = 522
num_elements = 164952
*
optimization finished, #iter = 563
nu = 0.525654
obj = -42.679715, rho = -0.692800
nSV = 359, nBSV = 196
num rows = 57
num_elements = 18012
*
optimization finished, #iter = 61
nu = 0.438323
obj = -3.412119, rho = -0.504853
nSV = 42, nBSV = 10
*
optimization finished, #iter = 563
nu = 0.525654
obj = -42.679715, rho = -0.692800
nSV = 359, nBSV = 196
TEST = 18 AVE CORR = 0.614052
