# Supplementary material for: Improving model predictions for RNA interference activities that use support vector machine regression by combining and filtering features
Source: BMC Bioinformatics. 2007 Jun 6;8:182. doi: 10.1186/1471-2105-8-182 (PMC1906837; doi:10.1186/1471-2105-8-182)
Supplement: Additional file 6 — tr_579_cfsfilters. The features found to be useful by Correlation based Feature in training and testing the 579 dataset by cross validation, at t-test values from 0 to 90. [file 1471-2105-8-182-S6.gz › tr_579_file_2]

2
ave count = 542.6

CFS merit scores = 1.3532
CFS merit scores = 1.60749
CFS merit scores = 1.85924
CFS merit scores = 2.07944
CFS merit scores = 2.27842
CFS merit scores = 2.45904
CFS merit scores = 2.62786
CFS merit scores = 2.78624
CFS merit scores = 2.93601
CFS merit scores = 3.07276
CFS merit scores = 3.19991
CFS merit scores = 3.31816
CFS merit scores = 3.43102
CFS merit scores = 3.53947
CFS merit scores = 3.64436
CFS merit scores = 3.74604
CFS merit scores = 3.84499
CFS merit scores = 3.94128
CFS merit scores = 4.03514
CFS merit scores = 4.12556
CFS merit scores = 4.21388
CFS merit scores = 4.30019
CFS merit scores = 4.38459
CFS merit scores = 4.4671
CFS merit scores = 4.54791
CFS merit scores = 4.62715
CFS merit scores = 4.70488
CFS merit scores = 4.78119
CFS merit scores = 4.85607
CFS merit scores = 4.92941
CFS merit scores = 5.00149
CFS merit scores = 5.07236
CFS merit scores = 5.14206
CFS merit scores = 5.20902
CFS merit scores = 5.2747
CFS merit scores = 5.33916
CFS merit scores = 5.40214
CFS merit scores = 5.46399
CFS merit scores = 5.52475
CFS merit scores = 5.5845
CFS merit scores = 5.64325
CFS merit scores = 5.70054
CFS merit scores = 5.75606
CFS merit scores = 5.8089
CFS merit scores = 5.86036
CFS merit scores = 5.91033
CFS merit scores = 5.95846
CFS merit scores = 6.00572
CFS merit scores = 6.05214
CFS merit scores = 6.09759
CFS merit scores = 6.14206
CFS merit scores = 6.18525
CFS merit scores = 6.22699
CFS merit scores = 6.26812
CFS merit scores = 6.30517
CFS merit scores = 6.33849
CFS merit scores = 6.36953
CFS merit scores = 6.39909
CFS merit scores = 6.42815
CFS merit scores = 6.45511
CFS merit scores = 6.48004
CFS merit scores = 6.50425
CFS merit scores = 6.52793
CFS merit scores = 6.55076
CFS merit scores = 6.57152
CFS merit scores = 6.59182
CFS merit scores = 6.6117
CFS merit scores = 6.63168
CFS merit scores = 6.65084
CFS merit scores = 6.6695
CFS merit scores = 6.68616
CFS merit scores = 6.70297
CFS merit scores = 6.71931
CFS merit scores = 6.73453
CFS merit scores = 6.74891
CFS merit scores = 6.76238
CFS merit scores = 6.77607
CFS merit scores = 6.789
CFS merit scores = 6.80184
CFS merit scores = 6.8144
CFS merit scores = 6.82333
CFS merit scores = 6.83221
CFS merit scores = 6.84133
CFS merit scores = 6.85068
CFS merit scores = 6.85995
CFS merit scores = 6.86872
CFS merit scores = 6.87722
CFS merit scores = 6.88558
CFS merit scores = 6.89409
CFS merit scores = 6.90179
CFS merit scores = 6.90914
CFS merit scores = 6.91682
CFS merit scores = 6.92457
CFS merit scores = 6.93225
CFS merit scores = 6.93916
CFS merit scores = 6.94616
CFS merit scores = 6.95312
CFS merit scores = 6.96041
CFS merit scores = 6.96787
CFS merit scores = 6.97418
CFS merit scores = 6.98044
CFS merit scores = 6.98679
CFS merit scores = 6.99284
CFS merit scores = 6.99848
CFS merit scores = 7.00406
CFS merit scores = 7.00926
CFS merit scores = 7.0135
CFS merit scores = 7.01602
CFS merit scores = 7.01699
CFS merit scores = 7.01827
CFS merit scores = 7.01918
CFS merit scores = 7.02033
CFS merit scores = 7.02158
CFS merit scores = 7.0228
CFS merit scores = 7.0238
CFS merit scores = 7.02502
CFS merit scores = 7.02616
CFS merit scores = 7.02655
CFS merit scores = 7.02637
CFS merit scores = 7.02653
CFS merit scores = 7.02664
CFS merit scores = 7.0268
CFS merit scores = 7.02683
CFS merit scores = 7.02638
CFS merit scores = 7.02612
CFS merit scores = 7.02604
CFS merit scores = 7.02559
CFS merit scores = 7.02529
CFS merit scores = 7.02513
CFS merit scores = 7.02523
CFS merit scores = 7.02533
CFS merit scores = 7.02547
CFS merit scores = 7.02555
CFS merit scores = 7.02578
CFS merit scores = 7.0247
CFS merit scores = 7.02367
CFS merit scores = 7.02268
CFS merit scores = 7.02128
CFS merit scores = 7.01967
CFS merit scores = 7.01778
CFS merit scores = 7.01547
CFS merit scores = 7.01343
CFS merit scores = 7.01096
CFS merit scores = 7.00809
CFS merit scores = 7.00537
CFS merit scores = 7.00242
CFS merit scores = 6.99941
CFS merit scores = 6.99601
CFS merit scores = 6.99263
CFS merit scores = 6.98944
CFS merit scores = 6.98639
CFS merit scores = 6.98332
CFS merit scores = 6.97991
CFS merit scores = 6.97667
CFS merit scores = 6.97358
CFS merit scores = 6.9701
CFS merit scores = 6.96649
CFS merit scores = 6.96298
CFS merit scores = 6.95933
CFS merit scores = 6.95557
CFS merit scores = 6.95136
CFS merit scores = 6.9472
CFS merit scores = 6.94308
CFS merit scores = 6.93865
CFS merit scores = 6.9342
CFS merit scores = 6.93
CFS merit scores = 6.92598
CFS merit scores = 6.92195
CFS merit scores = 6.91776
CFS merit scores = 6.91354
CFS merit scores = 6.90904
CFS merit scores = 6.90383
CFS merit scores = 6.89879
CFS merit scores = 6.8939
CFS merit scores = 6.88901
CFS merit scores = 6.88418
CFS merit scores = 6.87942
CFS merit scores = 6.8748
CFS merit scores = 6.87034
CFS merit scores = 6.86538
CFS merit scores = 6.85995
CFS merit scores = 6.85437
CFS merit scores = 6.84882
CFS merit scores = 6.84313
CFS merit scores = 6.83725
CFS merit scores = 6.83155
CFS merit scores = 6.82586
CFS merit scores = 6.82024
CFS merit scores = 6.81464
CFS merit scores = 6.80924
CFS merit scores = 6.80392
CFS merit scores = 6.79885
CFS merit scores = 6.79398
CFS merit scores = 6.78906
CFS merit scores = 6.78432
CFS merit scores = 6.77943
cnt = 1	feature = 56	correl = -0.353201	descr = Gibbs_of_Target_Sequence__Pos_20_Step_1
cnt = 2	feature = 44	correl = 0.250012	descr = Gibbs_of_Target_Sequence__Pos_1_Step_1
cnt = 3	feature = 617	correl = -0.188619	descr = N_Gram_TCTC
cnt = 4	feature = 206	correl = 0.125725	descr = N_Gram_AGTCA
cnt = 5	feature = 266	correl = 0.0977781	descr = N_Gram_CACTC
cnt = 6	feature = 430	correl = 0.0742894	descr = N_Gram_GATTG
cnt = 7	feature = 409	correl = 0.0891595	descr = N_Gram_GACTA
cnt = 8	feature = 653	correl = 0.0764455	descr = N_Gram_TGGGG
cnt = 9	feature = 579	correl = 0.0757763	descr = N_Gram_TATAT
cnt = 10	feature = 518	correl = -0.0529673	descr = N_Gram_GGGTT
cnt = 11	feature = 577	correl = 0.0922287	descr = N_Gram_TAGCA
cnt = 12	feature = 370	correl = 0.0718503	descr = N_Gram_CTCGG
cnt = 13	feature = 436	correl = 0.073306	descr = N_Gram_GCAAT
cnt = 14	feature = 631	correl = -0.0684779	descr = N_Gram_TGAGA
cnt = 15	feature = 212	correl = 0.0453462	descr = N_Gram_AGTTA
cnt = 16	feature = 395	correl = -0.0590736	descr = N_Gram_GAAAT
cnt = 17	feature = 392	correl = -0.0576625	descr = N_Gram_GAAAA
cnt = 18	feature = 321	correl = -0.049196	descr = N_Gram_CGACC
cnt = 19	feature = 568	correl = -0.0463739	descr = N_Gram_TAACG
cnt = 20	feature = 609	correl = 0.0806231	descr = N_Gram_TCGAC
cnt = 21	feature = 351	correl = 0.079212	descr = N_Gram_CGTGG
cnt = 22	feature = 320	correl = 0.0735677	descr = N_Gram_CGACA
cnt = 23	feature = 297	correl = 0.115082	descr = N_Gram_CCCCC
cnt = 24	feature = 598	correl = 0.0524015	descr = N_Gram_TCCCG
cnt = 25	feature = 538	correl = -0.0459506	descr = N_Gram_GTCGC
cnt = 26	feature = 304	correl = 0.0453462	descr = N_Gram_CCGCA
cnt = 27	feature = 510	correl = 0.0453462	descr = N_Gram_GGGCT
cnt = 28	feature = 466	correl = 0.0453462	descr = N_Gram_GCGTA
cnt = 29	feature = 612	correl = 0.0947339	descr = N_Gram_TCGGC
cnt = 30	feature = 545	correl = 0.0573403	descr = N_Gram_GTGCG
cnt = 31	feature = 642	correl = 0.0524015	descr = N_Gram_TGCCG
cnt = 32	feature = 531	correl = 0.0506518	descr = N_Gram_GTATA
cnt = 33	feature = 298	correl = 0.0453462	descr = N_Gram_CCCCG
cnt = 34	feature = 676	correl = 0.0741783	descr = N_Gram_TTCAA
cnt = 35	feature = 360	correl = 0.0631922	descr = N_Gram_CTATA
cnt = 36	feature = 628	correl = 0.0515069	descr = N_Gram_TGAAA
cnt = 37	feature = 403	correl = -0.0682325	descr = N_Gram_GACCC
cnt = 38	feature = 295	correl = 0.0711821	descr = N_Gram_CCCAC
cnt = 39	feature = 264	correl = 0.056201	descr = N_Gram_CACGT
cnt = 40	feature = 393	correl = 0.0531548	descr = N_Gram_GAAAC
cnt = 41	feature = 421	correl = 0.0462035	descr = N_Gram_GATAC
cnt = 42	feature = 259	correl = -0.0444717	descr = N_Gram_CACCC
cnt = 43	feature = 424	correl = -0.0556583	descr = N_Gram_GATCG
cnt = 44	feature = 514	correl = 0.0453462	descr = N_Gram_GGGGT
cnt = 45	feature = 284	correl = 0.0519672	descr = N_Gram_CCAAT
cnt = 46	feature = 290	correl = -0.0625896	descr = N_Gram_CCATA
cnt = 47	feature = 339	correl = 0.0641909	descr = N_Gram_CGGCC
cnt = 48	feature = 571	correl = 0.0810984	descr = N_Gram_TAAGC
cnt = 49	feature = 357	correl = 0.0568421	descr = N_Gram_CTACT
cnt = 50	feature = 600	correl = 0.0473609	descr = N_Gram_TCCGA
cnt = 51	feature = 401	correl = 0.0449003	descr = N_Gram_GACAC
cnt = 52	feature = 237	correl = 0.0443948	descr = N_Gram_ATGTG
cnt = 53	feature = 288	correl = -0.0590093	descr = N_Gram_CCAGT
cnt = 54	feature = 561	correl = 0.0452268	descr = N_Gram_GTTGC
cnt = 55	feature = 412	correl = -0.0547154	descr = N_Gram_GAGAC
cnt = 56	feature = 316	correl = 0.0606705	descr = N_Gram_CCTCT
cnt = 57	feature = 556	correl = -0.0725224	descr = N_Gram_GTTAC
cnt = 58	feature = 417	correl = 0.116505	descr = N_Gram_GAGTC
cnt = 59	feature = 624	correl = -0.117639	descr = N_Gram_TCTTA
cnt = 60	feature = 474	correl = 0.0673997	descr = N_Gram_GCTGG
cnt = 61	feature = 458	correl = 0.138322	descr = N_Gram_GCCTT
cnt = 62	feature = 280	correl = -0.0497657	descr = N_Gram_CATGC
cnt = 63	feature = 309	correl = -0.0732728	descr = N_Gram_CCGGT
cnt = 64	feature = 328	correl = -0.0490798	descr = N_Gram_CGATG
cnt = 65	feature = 397	correl = -0.0439102	descr = N_Gram_GAAGG
cnt = 66	feature = 516	correl = 0.0780126	descr = N_Gram_GGGTA
cnt = 67	feature = 252	correl = 0.0974183	descr = N_Gram_CAAGG
cnt = 68	feature = 509	correl = 0.0811695	descr = N_Gram_GGGCG
cnt = 69	feature = 407	correl = 0.0453462	descr = N_Gram_GACGG
cnt = 70	feature = 313	correl = 0.0676048	descr = N_Gram_CCTCA
cnt = 71	feature = 340	correl = 0.0702472	descr = N_Gram_CGGCG
cnt = 72	feature = 680	correl = 0.0447817	descr = N_Gram_TTCGA
cnt = 73	feature = 524	correl = 0.0551642	descr = N_Gram_GGTGG
cnt = 74	feature = 222	correl = 0.0718812	descr = N_Gram_ATAGT
cnt = 75	feature = 226	correl = -0.0567228	descr = N_Gram_ATCAT
cnt = 76	feature = 413	correl = -0.0562514	descr = N_Gram_GAGAG
cnt = 77	feature = 546	correl = 0.0580781	descr = N_Gram_GTGCT
cnt = 78	feature = 557	correl = 0.0802505	descr = N_Gram_GTTCC
cnt = 79	feature = 317	correl = 0.0652478	descr = N_Gram_CCTGC
cnt = 80	feature = 440	correl = -0.0721949	descr = N_Gram_GCAGA
cnt = 81	feature = 480	correl = -0.0496158	descr = N_Gram_GGAAC
cnt = 82	feature = 356	correl = 0.0453462	descr = N_Gram_CTAAA
cnt = 83	feature = 230	correl = -0.104281	descr = N_Gram_ATCGG
cnt = 84	feature = 361	correl = 0.0806231	descr = N_Gram_CTATT
cnt = 85	feature = 221	correl = 0.059871	descr = N_Gram_ATAGC
cnt = 86	feature = 385	correl = -0.121969	descr = N_Gram_CTTGC
cnt = 87	feature = 459	correl = -0.0485576	descr = N_Gram_GCGAC
cnt = 88	feature = 659	correl = 0.0577553	descr = N_Gram_TGTAA
cnt = 89	feature = 494	correl = 0.0729795	descr = N_Gram_GGCCC
cnt = 90	feature = 526	correl = -0.0571564	descr = N_Gram_GGTTA
cnt = 91	feature = 338	correl = 0.106138	descr = N_Gram_CGGCA
cnt = 92	feature = 578	correl = 0.0449751	descr = N_Gram_TATAG
cnt = 93	feature = 434	correl = 0.0612091	descr = N_Gram_GCAAA
cnt = 94	feature = 218	correl = 0.0550219	descr = N_Gram_ATACA
cnt = 95	feature = 620	correl = 0.0485708	descr = N_Gram_TCTCG
cnt = 96	feature = 636	correl = -0.0472414	descr = N_Gram_TGATC
cnt = 97	feature = 504	correl = 0.0641909	descr = N_Gram_GGGAC
cnt = 98	feature = 495	correl = 0.0641909	descr = N_Gram_GGCCG
cnt = 99	feature = 255	correl = 0.0542035	descr = N_Gram_CACAG
cnt = 100	feature = 426	correl = -0.0500458	descr = N_Gram_GATGC
cnt = 101	feature = 694	correl = 0.0852234	descr = N_Gram_TTGTG
cnt = 102	feature = 394	correl = 0.101802	descr = N_Gram_GAAAG
cnt = 103	feature = 584	correl = 0.0472183	descr = N_Gram_TCAAA
cnt = 104	feature = 555	correl = 0.0453462	descr = N_Gram_GTTAA
cnt = 105	feature = 333	correl = 0.0573403	descr = N_Gram_CGCTA
cnt = 106	feature = 622	correl = -0.0554086	descr = N_Gram_TCTGC
cnt = 107	feature = 597	correl = 0.0568471	descr = N_Gram_TCCCC
cnt = 108	feature = 353	correl = -0.0473352	descr = N_Gram_CGTTC
cnt = 109	feature = 332	correl = 0.0806231	descr = N_Gram_CGCCT
cnt = 110	feature = 681	correl = -0.0558762	descr = N_Gram_TTCGG
cnt = 111	feature = 633	correl = 0.0801463	descr = N_Gram_TGAGT
cnt = 112	feature = 217	correl = -0.149135	descr = N_Gram_ATAAG
cnt = 113	feature = 690	correl = 0.0594649	descr = N_Gram_TTGCA
cnt = 114	feature = 517	correl = 0.093386	descr = N_Gram_GGGTC
cnt = 115	feature = 616	correl = 0.0568421	descr = N_Gram_TCTAC
cnt = 116	feature = 241	correl = 0.0446791	descr = N_Gram_ATTGG
cnt = 117	feature = 402	correl = 0.0841658	descr = N_Gram_GACAG
cnt = 118	feature = 688	correl = -0.0591405	descr = N_Gram_TTGAG
cnt = 119	feature = 227	correl = 0.074249	descr = N_Gram_ATCCG
cnt = 120	feature = 604	correl = 0.0558015	descr = N_Gram_TCCTA
cnt = 121	feature = 327	correl = -0.0446597	descr = N_Gram_CGATC
cnt = 122	feature = 439	correl = 0.119	descr = N_Gram_GCACT
cnt = 123	feature = 601	correl = -0.0977886	descr = N_Gram_TCCGC
cnt = 124	feature = 438	correl = 0.04926	descr = N_Gram_GCACC
cnt = 125	feature = 224	correl = 0.0864478	descr = N_Gram_ATATA
cnt = 126	feature = 487	correl = 0.0899577	descr = N_Gram_GGAGT
cnt = 127	feature = 269	correl = 0.07835	descr = N_Gram_CAGCG
cnt = 128	feature = 454	correl = 0.0815175	descr = N_Gram_GCCGG
cnt = 129	feature = 673	correl = -0.0574251	descr = N_Gram_TTATT
cnt = 130	feature = 455	correl = -0.0562514	descr = N_Gram_GCCGT
cnt = 131	feature = 271	correl = 0.0629797	descr = N_Gram_CAGGA
cnt = 132	feature = 523	correl = 0.0556017	descr = N_Gram_GGTGC
cnt = 133	feature = 429	correl = -0.0605618	descr = N_Gram_GATTA
cnt = 134	feature = 575	correl = 0.046043	descr = N_Gram_TAGAC
cnt = 135	feature = 300	correl = 0.0453462	descr = N_Gram_CCCGC
cnt = 136	feature = 448	correl = 0.0704377	descr = N_Gram_GCCAG
cnt = 137	feature = 431	correl = -0.0897428	descr = N_Gram_GATTT
cnt = 138	feature = 242	correl = 0.082843	descr = N_Gram_ATTGT
cnt = 139	feature = 558	correl = -0.0482855	descr = N_Gram_GTTCG
cnt = 140	feature = 664	correl = 0.131051	descr = N_Gram_TGTGG
cnt = 141	feature = 574	correl = 0.0729653	descr = N_Gram_TACGA
cnt = 142	feature = 484	correl = 0.0641909	descr = N_Gram_GGACG
cnt = 143	feature = 687	correl = -0.051154	descr = N_Gram_TTGAA
cnt = 144	feature = 285	correl = 0.0600075	descr = N_Gram_CCACC
cnt = 145	feature = 373	correl = 0.0486288	descr = N_Gram_CTGAG
cnt = 146	feature = 219	correl = -0.0501446	descr = N_Gram_ATACT
cnt = 147	feature = 251	correl = 0.0622593	descr = N_Gram_CAAGC
cnt = 148	feature = 499	correl = 0.0703178	descr = N_Gram_GGCGG
cnt = 149	feature = 469	correl = 0.0866626	descr = N_Gram_GCTAT
cnt = 150	feature = 533	correl = -0.0509081	descr = N_Gram_GTCAA
cnt = 151	feature = 479	correl = 0.139855	descr = N_Gram_GGAAA
cnt = 152	feature = 576	correl = -0.0623623	descr = N_Gram_TAGAT
cnt = 153	feature = 663	correl = 0.0705693	descr = N_Gram_TGTGA
cnt = 154	feature = 646	correl = 0.0893984	descr = N_Gram_TGGAG
cnt = 155	feature = 468	correl = 0.118123	descr = N_Gram_GCGTG
cnt = 156	feature = 512	correl = 0.0679232	descr = N_Gram_GGGGC
cnt = 157	feature = 464	correl = 0.0447246	descr = N_Gram_GCGGT
cnt = 158	feature = 322	correl = -0.0717699	descr = N_Gram_CGACG
cnt = 159	feature = 654	correl = 0.0767751	descr = N_Gram_TGGGT
cnt = 160	feature = 549	correl = 0.0791721	descr = N_Gram_GTGGG
cnt = 161	feature = 307	correl = 0.0844071	descr = N_Gram_CCGGC
cnt = 162	feature = 312	correl = 0.0558015	descr = N_Gram_CCTAT
cnt = 163	feature = 614	correl = -0.0485637	descr = N_Gram_TCGTC
cnt = 164	feature = 672	correl = -0.0819578	descr = N_Gram_TTATA
cnt = 165	feature = 543	correl = 0.0573737	descr = N_Gram_GTGAC
cnt = 166	feature = 640	correl = 0.107159	descr = N_Gram_TGCAA
cnt = 167	feature = 422	correl = 0.0670741	descr = N_Gram_GATAT
cnt = 168	feature = 386	correl = 0.0910274	descr = N_Gram_CTTGG
cnt = 169	feature = 552	correl = 0.0569557	descr = N_Gram_GTGTA
cnt = 170	feature = 427	correl = 0.065034	descr = N_Gram_GATGT
cnt = 171	feature = 572	correl = -0.151264	descr = N_Gram_TAAGT
cnt = 172	feature = 405	correl = -0.0601732	descr = N_Gram_GACCT
cnt = 173	feature = 371	correl = 0.0601623	descr = N_Gram_CTCTA
cnt = 174	feature = 387	correl = 0.0654821	descr = N_Gram_CTTGT
cnt = 175	feature = 314	correl = -0.129731	descr = N_Gram_CCTCC
cnt = 176	feature = 258	correl = 0.0833795	descr = N_Gram_CACCA
cnt = 177	feature = 537	correl = -0.107616	descr = N_Gram_GTCGA
cnt = 178	feature = 324	correl = 0.086002	descr = N_Gram_CGAGG
cnt = 179	feature = 273	correl = 0.112846	descr = N_Gram_CAGTA
cnt = 180	feature = 498	correl = 0.112559	descr = N_Gram_GGCGC
cnt = 181	feature = 382	correl = 0.0499655	descr = N_Gram_CTTCC
cnt = 182	feature = 228	correl = -0.0524821	descr = N_Gram_ATCCT
cnt = 183	feature = 613	correl = -0.0475809	descr = N_Gram_TCGGG
cnt = 184	feature = 342	correl = 0.0869933	descr = N_Gram_CGGGA
cnt = 185	feature = 414	correl = -0.0478266	descr = N_Gram_GAGCC
cnt = 186	feature = 665	correl = 0.0511181	descr = N_Gram_TGTGT
cnt = 187	feature = 239	correl = -0.0560113	descr = N_Gram_ATTAC
cnt = 188	feature = 249	correl = 0.0635672	descr = N_Gram_CAAAG
cnt = 189	feature = 656	correl = 0.0554953	descr = N_Gram_TGGTA
cnt = 190	feature = 652	correl = 0.0503692	descr = N_Gram_TGGGA
cnt = 191	feature = 336	correl = 0.0741223	descr = N_Gram_CGGAA
cnt = 192	feature = 376	correl = 0.0563687	descr = N_Gram_CTGGG
cnt = 193	feature = 253	correl = 0.0526302	descr = N_Gram_CAATA
cnt = 194	feature = 635	correl = 0.0545243	descr = N_Gram_TGATA
cnt = 195	feature = 260	correl = 0.0591739	descr = N_Gram_CACCG
cnt = 196	feature = 404	correl = 0.0598351	descr = N_Gram_GACCG
num rows = 521
num_elements = 102637
*
optimization finished, #iter = 305
nu = 0.767146
obj = -77.778094, rho = -0.804425
nSV = 423, nBSV = 375
num rows = 58
num_elements = 11426
*
optimization finished, #iter = 33
nu = 0.708707
obj = -8.206031, rho = -0.395288
nSV = 47, nBSV = 34
*
optimization finished, #iter = 305
nu = 0.767146
obj = -77.778094, rho = -0.804425
nSV = 423, nBSV = 375
CFS merit scores = 1.34741
CFS merit scores = 1.61956
CFS merit scores = 1.85875
CFS merit scores = 2.08655
CFS merit scores = 2.28575
CFS merit scores = 2.47143
CFS merit scores = 2.64381
CFS merit scores = 2.80586
CFS merit scores = 2.95342
CFS merit scores = 3.09233
CFS merit scores = 3.21927
CFS merit scores = 3.34037
CFS merit scores = 3.45549
CFS merit scores = 3.56576
CFS merit scores = 3.67213
CFS merit scores = 3.77531
CFS merit scores = 3.87568
CFS merit scores = 3.97338
CFS merit scores = 4.06678
CFS merit scores = 4.15793
CFS merit scores = 4.24691
CFS merit scores = 4.3339
CFS merit scores = 4.41887
CFS merit scores = 4.50197
CFS merit scores = 4.5834
CFS merit scores = 4.66321
CFS merit scores = 4.74144
CFS merit scores = 4.81817
CFS merit scores = 4.89349
CFS merit scores = 4.96749
CFS merit scores = 5.03917
CFS merit scores = 5.10937
CFS merit scores = 5.17815
CFS merit scores = 5.24551
CFS merit scores = 5.31153
CFS merit scores = 5.37631
CFS merit scores = 5.43994
CFS merit scores = 5.50016
CFS merit scores = 5.5591
CFS merit scores = 5.61488
CFS merit scores = 5.66963
CFS merit scores = 5.72308
CFS merit scores = 5.7752
CFS merit scores = 5.82622
CFS merit scores = 5.87633
CFS merit scores = 5.92528
CFS merit scores = 5.9733
CFS merit scores = 6.02072
CFS merit scores = 6.06722
CFS merit scores = 6.11035
CFS merit scores = 6.15235
CFS merit scores = 6.19322
CFS merit scores = 6.22909
CFS merit scores = 6.26377
CFS merit scores = 6.29655
CFS merit scores = 6.32833
CFS merit scores = 6.35816
CFS merit scores = 6.38663
CFS merit scores = 6.41464
CFS merit scores = 6.44041
CFS merit scores = 6.46406
CFS merit scores = 6.48646
CFS merit scores = 6.50719
CFS merit scores = 6.52734
CFS merit scores = 6.54687
CFS merit scores = 6.56565
CFS merit scores = 6.58396
CFS merit scores = 6.60175
CFS merit scores = 6.61944
CFS merit scores = 6.63611
CFS merit scores = 6.65235
CFS merit scores = 6.66794
CFS merit scores = 6.68294
CFS merit scores = 6.69588
CFS merit scores = 6.7089
CFS merit scores = 6.72145
CFS merit scores = 6.73373
CFS merit scores = 6.7449
CFS merit scores = 6.75538
CFS merit scores = 6.76424
CFS merit scores = 6.77264
CFS merit scores = 6.78034
CFS merit scores = 6.78825
CFS merit scores = 6.79643
CFS merit scores = 6.80476
CFS merit scores = 6.81342
CFS merit scores = 6.82042
CFS merit scores = 6.82781
CFS merit scores = 6.83385
CFS merit scores = 6.84001
CFS merit scores = 6.84576
CFS merit scores = 6.85102
CFS merit scores = 6.85636
CFS merit scores = 6.86123
CFS merit scores = 6.86532
CFS merit scores = 6.86877
CFS merit scores = 6.8722
CFS merit scores = 6.87505
CFS merit scores = 6.87791
CFS merit scores = 6.8804
CFS merit scores = 6.88193
CFS merit scores = 6.8836
CFS merit scores = 6.88561
CFS merit scores = 6.88789
CFS merit scores = 6.89007
CFS merit scores = 6.89199
CFS merit scores = 6.89268
CFS merit scores = 6.89354
CFS merit scores = 6.89444
CFS merit scores = 6.89434
CFS merit scores = 6.89433
CFS merit scores = 6.89429
CFS merit scores = 6.89408
CFS merit scores = 6.89329
CFS merit scores = 6.8924
CFS merit scores = 6.89113
CFS merit scores = 6.88972
CFS merit scores = 6.88864
CFS merit scores = 6.88763
CFS merit scores = 6.88675
CFS merit scores = 6.88599
CFS merit scores = 6.88532
CFS merit scores = 6.88436
CFS merit scores = 6.88292
CFS merit scores = 6.88109
CFS merit scores = 6.87896
CFS merit scores = 6.87729
CFS merit scores = 6.87566
CFS merit scores = 6.87408
CFS merit scores = 6.87265
CFS merit scores = 6.87128
CFS merit scores = 6.86901
CFS merit scores = 6.86627
CFS merit scores = 6.86358
CFS merit scores = 6.86096
CFS merit scores = 6.85805
CFS merit scores = 6.85514
CFS merit scores = 6.85232
CFS merit scores = 6.84968
CFS merit scores = 6.84724
CFS merit scores = 6.84501
CFS merit scores = 6.84269
CFS merit scores = 6.83981
CFS merit scores = 6.83723
CFS merit scores = 6.83467
CFS merit scores = 6.83221
CFS merit scores = 6.82889
CFS merit scores = 6.82572
CFS merit scores = 6.82175
CFS merit scores = 6.81757
CFS merit scores = 6.81364
CFS merit scores = 6.80986
CFS merit scores = 6.80635
CFS merit scores = 6.80303
CFS merit scores = 6.79964
CFS merit scores = 6.79607
CFS merit scores = 6.79208
CFS merit scores = 6.78804
CFS merit scores = 6.78422
CFS merit scores = 6.78032
CFS merit scores = 6.7763
CFS merit scores = 6.77225
CFS merit scores = 6.76833
CFS merit scores = 6.76447
CFS merit scores = 6.76016
CFS merit scores = 6.75604
CFS merit scores = 6.75193
CFS merit scores = 6.74777
CFS merit scores = 6.74377
CFS merit scores = 6.73955
CFS merit scores = 6.73541
CFS merit scores = 6.73136
CFS merit scores = 6.72754
CFS merit scores = 6.72384
CFS merit scores = 6.71938
CFS merit scores = 6.71487
CFS merit scores = 6.71045
CFS merit scores = 6.70565
CFS merit scores = 6.70062
CFS merit scores = 6.69582
CFS merit scores = 6.69117
CFS merit scores = 6.68655
CFS merit scores = 6.68164
CFS merit scores = 6.67683
CFS merit scores = 6.6721
CFS merit scores = 6.66716
CFS merit scores = 6.66201
CFS merit scores = 6.65704
CFS merit scores = 6.652
CFS merit scores = 6.64626
CFS merit scores = 6.64048
CFS merit scores = 6.63494
CFS merit scores = 6.62954
CFS merit scores = 6.62406
CFS merit scores = 6.61814
CFS merit scores = 6.61211
CFS merit scores = 6.60625
CFS merit scores = 6.60055
CFS merit scores = 6.59481
CFS merit scores = 6.58894
CFS merit scores = 6.58324
CFS merit scores = 6.57753
CFS merit scores = 6.57157
CFS merit scores = 6.56533
CFS merit scores = 6.55932
CFS merit scores = 6.5534
CFS merit scores = 6.54735
CFS merit scores = 6.54124
CFS merit scores = 6.5352
CFS merit scores = 6.52932
CFS merit scores = 6.52342
CFS merit scores = 6.51757
CFS merit scores = 6.51113
CFS merit scores = 6.50463
CFS merit scores = 6.49828
CFS merit scores = 6.49207
CFS merit scores = 6.48572
CFS merit scores = 6.47943
CFS merit scores = 6.47281
CFS merit scores = 6.46606
CFS merit scores = 6.45937
CFS merit scores = 6.45268
CFS merit scores = 6.44594
CFS merit scores = 6.43939
CFS merit scores = 6.43285
CFS merit scores = 6.42628
CFS merit scores = 6.4198
CFS merit scores = 6.41342
CFS merit scores = 6.40703
CFS merit scores = 6.40074
CFS merit scores = 6.39457
CFS merit scores = 6.3885
CFS merit scores = 6.38187
CFS merit scores = 6.37541
CFS merit scores = 6.36867
CFS merit scores = 6.36204
CFS merit scores = 6.35549
CFS merit scores = 6.34898
CFS merit scores = 6.34251
CFS merit scores = 6.33584
CFS merit scores = 6.32912
CFS merit scores = 6.3221
CFS merit scores = 6.31524
CFS merit scores = 6.30839
CFS merit scores = 6.30162
CFS merit scores = 6.29498
CFS merit scores = 6.28848
CFS merit scores = 6.28212
CFS merit scores = 6.27584
CFS merit scores = 6.26938
CFS merit scores = 6.26295
CFS merit scores = 6.25657
CFS merit scores = 6.25023
CFS merit scores = 6.2438
CFS merit scores = 6.2371
CFS merit scores = 6.2305
CFS merit scores = 6.22389
CFS merit scores = 6.21701
CFS merit scores = 6.21006
CFS merit scores = 6.20319
CFS merit scores = 6.19604
CFS merit scores = 6.18886
CFS merit scores = 6.18175
CFS merit scores = 6.1747
CFS merit scores = 6.16757
CFS merit scores = 6.16032
CFS merit scores = 6.15318
CFS merit scores = 6.14618
CFS merit scores = 6.13925
CFS merit scores = 6.13235
CFS merit scores = 6.12545
CFS merit scores = 6.11837
CFS merit scores = 6.11121
CFS merit scores = 6.10407
CFS merit scores = 6.09692
CFS merit scores = 6.08986
CFS merit scores = 6.08291
CFS merit scores = 6.07594
CFS merit scores = 6.0689
CFS merit scores = 6.06196
CFS merit scores = 6.055
CFS merit scores = 6.04797
CFS merit scores = 6.04091
CFS merit scores = 6.03393
CFS merit scores = 6.02703
CFS merit scores = 6.02022
CFS merit scores = 6.01347
CFS merit scores = 6.00681
CFS merit scores = 6.00024
CFS merit scores = 5.99366
CFS merit scores = 5.98681
CFS merit scores = 5.98001
CFS merit scores = 5.97307
CFS merit scores = 5.96601
CFS merit scores = 5.95891
CFS merit scores = 5.95193
CFS merit scores = 5.94505
CFS merit scores = 5.93813
CFS merit scores = 5.93124
CFS merit scores = 5.92433
CFS merit scores = 5.91756
CFS merit scores = 5.91081
CFS merit scores = 5.90407
CFS merit scores = 5.89731
CFS merit scores = 5.89061
CFS merit scores = 5.88393
CFS merit scores = 5.87733
CFS merit scores = 5.8708
CFS merit scores = 5.86427
CFS merit scores = 5.85765
CFS merit scores = 5.85111
CFS merit scores = 5.84469
CFS merit scores = 5.83804
CFS merit scores = 5.83145
CFS merit scores = 5.82496
CFS merit scores = 5.81854
CFS merit scores = 5.81221
CFS merit scores = 5.80583
CFS merit scores = 5.79957
CFS merit scores = 5.79333
CFS merit scores = 5.78711
CFS merit scores = 5.78095
CFS merit scores = 5.77478
CFS merit scores = 5.76863
CFS merit scores = 5.76253
CFS merit scores = 5.75655
CFS merit scores = 5.75064
CFS merit scores = 5.7447
CFS merit scores = 5.73873
CFS merit scores = 5.73291
CFS merit scores = 5.72699
CFS merit scores = 5.72113
CFS merit scores = 5.71534
CFS merit scores = 5.70957
CFS merit scores = 5.70381
CFS merit scores = 5.6981
CFS merit scores = 5.69236
CFS merit scores = 5.68665
CFS merit scores = 5.681
CFS merit scores = 5.67542
CFS merit scores = 5.66993
CFS merit scores = 5.66452
CFS merit scores = 5.65909
CFS merit scores = 5.65375
CFS merit scores = 5.64846
CFS merit scores = 5.64303
CFS merit scores = 5.63765
CFS merit scores = 5.6323
CFS merit scores = 5.62691
CFS merit scores = 5.62153
CFS merit scores = 5.61622
CFS merit scores = 5.61092
CFS merit scores = 5.6057
CFS merit scores = 5.60045
CFS merit scores = 5.5952
CFS merit scores = 5.59
CFS merit scores = 5.58485
CFS merit scores = 5.57975
CFS merit scores = 5.57467
CFS merit scores = 5.56965
CFS merit scores = 5.56467
CFS merit scores = 5.55966
CFS merit scores = 5.5547
CFS merit scores = 5.54971
CFS merit scores = 5.54468
CFS merit scores = 5.53964
CFS merit scores = 5.53469
CFS merit scores = 5.52975
CFS merit scores = 5.52471
CFS merit scores = 5.51967
CFS merit scores = 5.5147
CFS merit scores = 5.50972
CFS merit scores = 5.50476
CFS merit scores = 5.49986
CFS merit scores = 5.49505
CFS merit scores = 5.49024
CFS merit scores = 5.48534
CFS merit scores = 5.4804
CFS merit scores = 5.47551
CFS merit scores = 5.47059
CFS merit scores = 5.4657
CFS merit scores = 5.46085
CFS merit scores = 5.45607
CFS merit scores = 5.45133
CFS merit scores = 5.44662
CFS merit scores = 5.44188
CFS merit scores = 5.4371
CFS merit scores = 5.43234
CFS merit scores = 5.42761
CFS merit scores = 5.42292
CFS merit scores = 5.41825
CFS merit scores = 5.41362
CFS merit scores = 5.40897
CFS merit scores = 5.40435
CFS merit scores = 5.39974
CFS merit scores = 5.39518
CFS merit scores = 5.39066
CFS merit scores = 5.38619
CFS merit scores = 5.38177
CFS merit scores = 5.37738
CFS merit scores = 5.373
CFS merit scores = 5.36861
CFS merit scores = 5.36411
CFS merit scores = 5.35959
CFS merit scores = 5.35508
CFS merit scores = 5.3506
CFS merit scores = 5.34617
CFS merit scores = 5.34154
CFS merit scores = 5.3369
CFS merit scores = 5.33226
CFS merit scores = 5.3277
CFS merit scores = 5.3231
CFS merit scores = 5.31854
CFS merit scores = 5.31402
CFS merit scores = 5.30953
CFS merit scores = 5.30507
CFS merit scores = 5.30066
CFS merit scores = 5.29618
CFS merit scores = 5.29175
CFS merit scores = 5.28722
CFS merit scores = 5.28269
CFS merit scores = 5.27818
CFS merit scores = 5.27366
CFS merit scores = 5.2691
CFS merit scores = 5.26448
CFS merit scores = 5.25993
CFS merit scores = 5.2554
CFS merit scores = 5.25093
CFS merit scores = 5.2464
CFS merit scores = 5.24189
CFS merit scores = 5.23741
CFS merit scores = 5.23297
CFS merit scores = 5.22845
CFS merit scores = 5.22391
CFS merit scores = 5.21932
CFS merit scores = 5.21478
CFS merit scores = 5.21014
CFS merit scores = 5.20547
CFS merit scores = 5.20074
CFS merit scores = 5.19599
CFS merit scores = 5.19125
CFS merit scores = 5.18647
CFS merit scores = 5.18161
CFS merit scores = 5.17672
CFS merit scores = 5.17184
CFS merit scores = 5.16696
CFS merit scores = 5.16211
CFS merit scores = 5.15725
CFS merit scores = 5.15233
CFS merit scores = 5.14736
CFS merit scores = 5.14243
CFS merit scores = 5.13748
CFS merit scores = 5.13248
CFS merit scores = 5.12748
CFS merit scores = 5.12231
CFS merit scores = 5.11684
CFS merit scores = 5.11132
CFS merit scores = 5.10588
CFS merit scores = 5.10039
CFS merit scores = 5.09482
CFS merit scores = 5.08923
CFS merit scores = 5.08372
CFS merit scores = 5.07826
CFS merit scores = 5.07277
CFS merit scores = 5.06727
CFS merit scores = 5.06178
CFS merit scores = 5.05632
CFS merit scores = 5.05089
CFS merit scores = 5.04543
CFS merit scores = 5.03992
CFS merit scores = 5.03439
CFS merit scores = 5.02882
CFS merit scores = 5.02329
CFS merit scores = 5.01775
CFS merit scores = 5.01208
CFS merit scores = 5.00642
CFS merit scores = 5.00075
CFS merit scores = 4.99503
CFS merit scores = 4.9893
CFS merit scores = 4.98358
CFS merit scores = 4.97786
CFS merit scores = 4.97219
CFS merit scores = 4.96646
CFS merit scores = 4.96078
CFS merit scores = 4.95508
CFS merit scores = 4.94943
CFS merit scores = 4.94375
CFS merit scores = 4.93805
CFS merit scores = 4.93235
CFS merit scores = 4.92666
CFS merit scores = 4.92092
CFS merit scores = 4.91509
CFS merit scores = 4.90922
CFS merit scores = 4.90332
CFS merit scores = 4.89725
CFS merit scores = 4.89108
CFS merit scores = 4.88474
CFS merit scores = 4.87847
CFS merit scores = 4.87203
CFS merit scores = 4.86549
CFS merit scores = 4.85899
CFS merit scores = 4.85217
CFS merit scores = 4.8454
CFS merit scores = 4.83864
CFS merit scores = 4.83185
CFS merit scores = 4.82506
CFS merit scores = 4.81824
CFS merit scores = 4.8115
CFS merit scores = 4.8046
CFS merit scores = 4.79769
CFS merit scores = 4.79077
CFS merit scores = 4.78369
CFS merit scores = 4.77653
CFS merit scores = 4.76923
CFS merit scores = 4.76179
CFS merit scores = 4.75432
CFS merit scores = 4.74581
CFS merit scores = 4.73706
CFS merit scores = 4.72734
CFS merit scores = 4.71496
cnt = 1	feature = 60	correl = -0.347415	descr = Gibbs_of_Target_Sequence__Pos_20_Step_1
cnt = 2	feature = 46	correl = 0.242108	descr = Gibbs_of_Target_Sequence__Pos_1_Step_1
cnt = 3	feature = 427	correl = -0.116999	descr = N_Gram_GATC
cnt = 4	feature = 591	correl = 0.0848322	descr = N_Gram_TCCAA
cnt = 5	feature = 577	correl = 0.0756849	descr = N_Gram_TATAT
cnt = 6	feature = 379	correl = 0.0720918	descr = N_Gram_CTCGG
cnt = 7	feature = 558	correl = 0.0492354	descr = N_Gram_TAAAG
cnt = 8	feature = 574	correl = 0.0461414	descr = N_Gram_TAGGT
cnt = 9	feature = 442	correl = 0.0833266	descr = N_Gram_GCACT
cnt = 10	feature = 629	correl = -0.0812066	descr = N_Gram_TGAGA
cnt = 11	feature = 384	correl = 0.0562804	descr = N_Gram_CTGGG
cnt = 12	feature = 268	correl = -0.0444943	descr = N_Gram_CACCC
cnt = 13	feature = 572	correl = 0.0884882	descr = N_Gram_TAGCA
cnt = 14	feature = 685	correl = 0.0805409	descr = N_Gram_TTGGG
cnt = 15	feature = 593	correl = 0.0452869	descr = N_Gram_TCCCA
cnt = 16	feature = 606	correl = -0.0491937	descr = N_Gram_TCGCA
cnt = 17	feature = 329	correl = -0.0491937	descr = N_Gram_CGACC
cnt = 18	feature = 559	correl = -0.0463734	descr = N_Gram_TAACG
cnt = 19	feature = 604	correl = 0.0805409	descr = N_Gram_TCGAC
cnt = 20	feature = 360	correl = 0.0791307	descr = N_Gram_CGTGG
cnt = 21	feature = 607	correl = 0.0946425	descr = N_Gram_TCGGC
cnt = 22	feature = 328	correl = 0.0734901	descr = N_Gram_CGACA
cnt = 23	feature = 412	correl = 0.0805409	descr = N_Gram_GACGG
cnt = 24	feature = 508	correl = 0.0452869	descr = N_Gram_GGGGT
cnt = 25	feature = 467	correl = 0.0452869	descr = N_Gram_GCGTA
cnt = 26	feature = 368	correl = 0.0664393	descr = N_Gram_CTAGG
cnt = 27	feature = 338	correl = 0.0572733	descr = N_Gram_CGCTA
cnt = 28	feature = 521	correl = 0.0505891	descr = N_Gram_GTATA
cnt = 29	feature = 336	correl = 0.0452869	descr = N_Gram_CGCCA
cnt = 30	feature = 305	correl = 0.0452869	descr = N_Gram_CCCCG
cnt = 31	feature = 671	correl = 0.074088	descr = N_Gram_TTCAA
cnt = 32	feature = 370	correl = 0.0631089	descr = N_Gram_CTATA
cnt = 33	feature = 626	correl = 0.0514312	descr = N_Gram_TGAAA
cnt = 34	feature = 410	correl = -0.0682301	descr = N_Gram_GACCC
cnt = 35	feature = 208	correl = -0.0496756	descr = N_Gram_AGGGC
cnt = 36	feature = 272	correl = 0.0561223	descr = N_Gram_CACGT
cnt = 37	feature = 401	correl = 0.0530781	descr = N_Gram_GAAAC
cnt = 38	feature = 628	correl = 0.0714937	descr = N_Gram_TGACA
cnt = 39	feature = 344	correl = 0.0500401	descr = N_Gram_CGGCC
cnt = 40	feature = 228	correl = 0.0717923	descr = N_Gram_ATAGT
cnt = 41	feature = 300	correl = -0.0625909	descr = N_Gram_CCATA
cnt = 42	feature = 402	correl = 0.101676	descr = N_Gram_GAAAG
cnt = 43	feature = 595	correl = 0.0472704	descr = N_Gram_TCCGA
cnt = 44	feature = 422	correl = 0.0940975	descr = N_Gram_GAGTC
cnt = 45	feature = 367	correl = 0.0567535	descr = N_Gram_CTACT
cnt = 46	feature = 241	correl = -0.0558209	descr = N_Gram_ATGCC
cnt = 47	feature = 664	correl = -0.0571912	descr = N_Gram_TTAAG
cnt = 48	feature = 291	correl = -0.0497754	descr = N_Gram_CATGC
cnt = 49	feature = 320	correl = 0.0675012	descr = N_Gram_CCTCA
cnt = 50	feature = 431	correl = 0.0634414	descr = N_Gram_GATGT
cnt = 51	feature = 264	correl = 0.0520607	descr = N_Gram_CAATC
cnt = 52	feature = 207	correl = -0.0649075	descr = N_Gram_AGGCT
cnt = 53	feature = 362	correl = -0.0473711	descr = N_Gram_CGTTC
cnt = 54	feature = 548	correl = -0.0786977	descr = N_Gram_GTTAC
cnt = 55	feature = 372	correl = 0.0864643	descr = N_Gram_CTATT
cnt = 56	feature = 388	correl = -0.128542	descr = N_Gram_CTTAT
cnt = 57	feature = 355	correl = -0.0584187	descr = N_Gram_CGTCC
cnt = 58	feature = 547	correl = 0.0890594	descr = N_Gram_GTTAA
cnt = 59	feature = 223	correl = -0.137881	descr = N_Gram_ATAAG
cnt = 60	feature = 315	correl = -0.0643144	descr = N_Gram_CCGGT
cnt = 61	feature = 433	correl = -0.061247	descr = N_Gram_GATTA
cnt = 62	feature = 489	correl = 0.083164	descr = N_Gram_GGATT
cnt = 63	feature = 465	correl = 0.0569082	descr = N_Gram_GCGGG
cnt = 64	feature = 234	correl = -0.0963875	descr = N_Gram_ATCGG
cnt = 65	feature = 363	correl = 0.113754	descr = N_Gram_CGTTT
cnt = 66	feature = 673	correl = 0.0447228	descr = N_Gram_TTCGA
cnt = 67	feature = 405	correl = 0.0536129	descr = N_Gram_GAATC
cnt = 68	feature = 647	correl = 0.0885995	descr = N_Gram_TGGGG
cnt = 69	feature = 353	correl = -0.0676412	descr = N_Gram_CGTAC
cnt = 70	feature = 317	correl = -0.0617818	descr = N_Gram_CCGTC
cnt = 71	feature = 407	correl = 0.0448195	descr = N_Gram_GACAC
cnt = 72	feature = 428	correl = -0.0556641	descr = N_Gram_GATCG
cnt = 73	feature = 324	correl = 0.0544044	descr = N_Gram_CCTGC
cnt = 74	feature = 210	correl = 0.076447	descr = N_Gram_AGGTT
cnt = 75	feature = 640	correl = 0.0892806	descr = N_Gram_TGGAG
cnt = 76	feature = 457	correl = 0.153005	descr = N_Gram_GCCTT
cnt = 77	feature = 617	correl = 0.0484796	descr = N_Gram_TCTCG
cnt = 78	feature = 563	correl = -0.0687477	descr = N_Gram_TAAGG
cnt = 79	feature = 459	correl = -0.0767401	descr = N_Gram_GCGAC
cnt = 80	feature = 527	correl = 0.0452869	descr = N_Gram_GTCCG
cnt = 81	feature = 260	correl = 0.062152	descr = N_Gram_CAAGC
cnt = 82	feature = 278	correl = 0.0540659	descr = N_Gram_CAGCG
cnt = 83	feature = 495	correl = 0.089422	descr = N_Gram_GGCCC
cnt = 84	feature = 209	correl = 0.0785959	descr = N_Gram_AGGGG
cnt = 85	feature = 304	correl = 0.0843006	descr = N_Gram_CCCAC
cnt = 86	feature = 687	correl = 0.0851163	descr = N_Gram_TTGTG
cnt = 87	feature = 343	correl = 0.106027	descr = N_Gram_CGGCA
cnt = 88	feature = 425	correl = 0.0461314	descr = N_Gram_GATAC
cnt = 89	feature = 522	correl = -0.0626508	descr = N_Gram_GTATC
cnt = 90	feature = 682	correl = -0.153266	descr = N_Gram_TTGCG
cnt = 91	feature = 666	correl = -0.0733575	descr = N_Gram_TTACC
cnt = 92	feature = 242	correl = -0.0678928	descr = N_Gram_ATGCT
cnt = 93	feature = 440	correl = 0.0732067	descr = N_Gram_GCAAT
cnt = 94	feature = 518	correl = 0.0732883	descr = N_Gram_GTAAA
cnt = 95	feature = 520	correl = 0.0712806	descr = N_Gram_GTAGT
cnt = 96	feature = 538	correl = 0.0572733	descr = N_Gram_GTGCG
cnt = 97	feature = 497	correl = 0.0744338	descr = N_Gram_GGCGC
cnt = 98	feature = 248	correl = -0.048657	descr = N_Gram_ATTAA
cnt = 99	feature = 438	correl = 0.0611177	descr = N_Gram_GCAAA
cnt = 100	feature = 596	correl = -0.0653456	descr = N_Gram_TCCGC
cnt = 101	feature = 550	correl = -0.0483207	descr = N_Gram_GTTCG
cnt = 102	feature = 426	correl = 0.0669709	descr = N_Gram_GATAT
cnt = 103	feature = 460	correl = 0.0745119	descr = N_Gram_GCGAG
cnt = 104	feature = 594	correl = 0.0523377	descr = N_Gram_TCCCG
cnt = 105	feature = 686	correl = 0.0516604	descr = N_Gram_TTGGT
cnt = 106	feature = 455	correl = -0.0562445	descr = N_Gram_GCCGT
cnt = 107	feature = 307	correl = 0.0690975	descr = N_Gram_CCCGC
cnt = 108	feature = 212	correl = 0.146791	descr = N_Gram_AGTAA
cnt = 109	feature = 613	correl = 0.0567535	descr = N_Gram_TCTAC
cnt = 110	feature = 653	correl = 0.0596118	descr = N_Gram_TGTAA
cnt = 111	feature = 280	correl = 0.0863731	descr = N_Gram_CAGGA
cnt = 112	feature = 443	correl = -0.0557625	descr = N_Gram_GCAGA
cnt = 113	feature = 251	correl = 0.106191	descr = N_Gram_ATTGT
cnt = 114	feature = 578	correl = -0.0563951	descr = N_Gram_TATTC
cnt = 115	feature = 323	correl = 0.0602049	descr = N_Gram_CCTGA
cnt = 116	feature = 435	correl = -0.0897884	descr = N_Gram_GATTT
cnt = 117	feature = 319	correl = 0.055723	descr = N_Gram_CCTAT
cnt = 118	feature = 318	correl = 0.109154	descr = N_Gram_CCGTG
cnt = 119	feature = 658	correl = 0.106352	descr = N_Gram_TGTGG
cnt = 120	feature = 345	correl = 0.0583208	descr = N_Gram_CGGCG
cnt = 121	feature = 309	correl = -0.0630652	descr = N_Gram_CCCTT
cnt = 122	feature = 487	correl = 0.0898475	descr = N_Gram_GGAGT
cnt = 123	feature = 257	correl = -0.0473555	descr = N_Gram_CAAAC
cnt = 124	feature = 267	correl = 0.0639483	descr = N_Gram_CACCA
cnt = 125	feature = 573	correl = -0.0518813	descr = N_Gram_TAGCC
cnt = 126	feature = 233	correl = -0.0491937	descr = N_Gram_ATCGC
cnt = 127	feature = 366	correl = 0.0452869	descr = N_Gram_CTAAA
cnt = 128	feature = 371	correl = 0.0548529	descr = N_Gram_CTATG
cnt = 129	feature = 576	correl = -0.0505998	descr = N_Gram_TATAC
cnt = 130	feature = 674	correl = -0.0486819	descr = N_Gram_TTCGG
cnt = 131	feature = 263	correl = 0.0458633	descr = N_Gram_CAATA
cnt = 132	feature = 331	correl = 0.0858864	descr = N_Gram_CGAGG
cnt = 133	feature = 446	correl = 0.101936	descr = N_Gram_GCATC
cnt = 134	feature = 231	correl = -0.0522752	descr = N_Gram_ATCAT
cnt = 135	feature = 657	correl = 0.06953	descr = N_Gram_TGTGA
cnt = 136	feature = 408	correl = 0.0840689	descr = N_Gram_GACAG
cnt = 137	feature = 679	correl = -0.0782459	descr = N_Gram_TTGAC
cnt = 138	feature = 286	correl = -0.0599505	descr = N_Gram_CATAT
cnt = 139	feature = 218	correl = 0.0890594	descr = N_Gram_AGTTA
cnt = 140	feature = 510	correl = 0.0932736	descr = N_Gram_GGGTC
cnt = 141	feature = 566	correl = -0.0455925	descr = N_Gram_TACAC
cnt = 142	feature = 506	correl = 0.116095	descr = N_Gram_GGGCC
cnt = 143	feature = 229	correl = 0.0863399	descr = N_Gram_ATATA
cnt = 144	feature = 361	correl = 0.05408	descr = N_Gram_CGTGT
cnt = 145	feature = 500	correl = 0.154835	descr = N_Gram_GGCTT
cnt = 146	feature = 261	correl = 0.0830691	descr = N_Gram_CAAGG
cnt = 147	feature = 434	correl = 0.0456159	descr = N_Gram_GATTC
cnt = 148	feature = 217	correl = 0.105676	descr = N_Gram_AGTGT
cnt = 149	feature = 564	correl = -0.140392	descr = N_Gram_TAAGT
cnt = 150	feature = 265	correl = 0.083765	descr = N_Gram_CACAG
cnt = 151	feature = 549	correl = 0.0609492	descr = N_Gram_GTTCC
cnt = 152	feature = 313	correl = 0.0710368	descr = N_Gram_CCGGC
cnt = 153	feature = 635	correl = 0.107029	descr = N_Gram_TGCAA
cnt = 154	feature = 608	correl = -0.0666005	descr = N_Gram_TCGGG
cnt = 155	feature = 648	correl = 0.0467472	descr = N_Gram_TGGGT
cnt = 156	feature = 430	correl = -0.0599874	descr = N_Gram_GATGC
cnt = 157	feature = 322	correl = 0.0441725	descr = N_Gram_CCTCT
cnt = 158	feature = 470	correl = 0.0865641	descr = N_Gram_GCTAT
cnt = 159	feature = 694	correl = -0.111465	descr = N_Gram_TTTGG
cnt = 160	feature = 514	correl = 0.0652534	descr = N_Gram_GGTCA
cnt = 161	feature = 395	correl = 0.109561	descr = N_Gram_CTTGG
cnt = 162	feature = 463	correl = 0.0523923	descr = N_Gram_GCGGA
cnt = 163	feature = 332	correl = -0.0822254	descr = N_Gram_CGAGT
cnt = 164	feature = 541	correl = 0.138921	descr = N_Gram_GTGGC
cnt = 165	feature = 524	correl = 0.177056	descr = N_Gram_GTCAG
cnt = 166	feature = 568	correl = 0.0728511	descr = N_Gram_TACGA
cnt = 167	feature = 285	correl = -0.0502499	descr = N_Gram_CATAC
cnt = 168	feature = 227	correl = 0.0471939	descr = N_Gram_ATAGC
cnt = 169	feature = 144	correl = 0.0641471	descr = N_Gram_AATCT
cnt = 170	feature = 561	correl = -0.0569719	descr = N_Gram_TAAGA
cnt = 171	feature = 449	correl = 0.0932506	descr = N_Gram_GCCAG
cnt = 172	feature = 599	correl = 0.055723	descr = N_Gram_TCCTA
cnt = 173	feature = 632	correl = 0.0544221	descr = N_Gram_TGATA
cnt = 174	feature = 539	correl = 0.0978169	descr = N_Gram_GTGCT
cnt = 175	feature = 621	correl = -0.123834	descr = N_Gram_TCTTA
cnt = 176	feature = 253	correl = -0.146254	descr = N_Gram_ATTTT
cnt = 177	feature = 417	correl = -0.047847	descr = N_Gram_GAGCC
cnt = 178	feature = 536	correl = 0.0616995	descr = N_Gram_GTGAC
cnt = 179	feature = 660	correl = -0.0512407	descr = N_Gram_TGTTA
cnt = 180	feature = 341	correl = 0.0989836	descr = N_Gram_CGGAC
cnt = 181	feature = 249	correl = -0.0567622	descr = N_Gram_ATTAC
cnt = 182	feature = 308	correl = 0.0710368	descr = N_Gram_CCCGG
cnt = 183	feature = 296	correl = 0.0598953	descr = N_Gram_CCACC
cnt = 184	feature = 477	correl = 0.0440459	descr = N_Gram_GCTTG
cnt = 185	feature = 276	correl = 0.0729478	descr = N_Gram_CAGCA
cnt = 186	feature = 273	correl = 0.0976413	descr = N_Gram_CACTC
cnt = 187	feature = 544	correl = 0.0475785	descr = N_Gram_GTGTA
cnt = 188	feature = 650	correl = 0.0718409	descr = N_Gram_TGGTA
cnt = 189	feature = 439	correl = 0.09697	descr = N_Gram_GCAAC
cnt = 190	feature = 303	correl = 0.0570896	descr = N_Gram_CCCAA
cnt = 191	feature = 630	correl = 0.0440217	descr = N_Gram_TGAGT
cnt = 192	feature = 414	correl = 0.0968628	descr = N_Gram_GACTA
cnt = 193	feature = 398	correl = 0.103806	descr = N_Gram_CTTTG
cnt = 194	feature = 551	correl = -0.0579619	descr = N_Gram_GTTCT
cnt = 195	feature = 654	correl = -0.054691	descr = N_Gram_TGTCA
cnt = 196	feature = 382	correl = -0.0922983	descr = N_Gram_CTGAT
cnt = 197	feature = 504	correl = 0.101752	descr = N_Gram_GGGAG
cnt = 198	feature = 374	correl = 0.0770972	descr = N_Gram_CTCAA
cnt = 199	feature = 301	correl = 0.0612116	descr = N_Gram_CCATC
cnt = 200	feature = 452	correl = 0.0901291	descr = N_Gram_GCCCG
cnt = 201	feature = 277	correl = 0.0548463	descr = N_Gram_CAGCC
cnt = 202	feature = 519	correl = 0.0526961	descr = N_Gram_GTACT
cnt = 203	feature = 238	correl = -0.0559354	descr = N_Gram_ATGAT
cnt = 204	feature = 334	correl = -0.0498811	descr = N_Gram_CGCAG
cnt = 205	feature = 454	correl = 0.0972248	descr = N_Gram_GCCGG
cnt = 206	feature = 219	correl = 0.059449	descr = N_Gram_AGTTG
cnt = 207	feature = 413	correl = -0.072178	descr = N_Gram_GACGT
cnt = 208	feature = 390	correl = 0.0489038	descr = N_Gram_CTTCA
cnt = 209	feature = 347	correl = 0.0953808	descr = N_Gram_CGGGA
cnt = 210	feature = 469	correl = 0.0954189	descr = N_Gram_GCGTG
cnt = 211	feature = 529	correl = -0.114562	descr = N_Gram_GTCGA
cnt = 212	feature = 283	correl = 0.132953	descr = N_Gram_CAGTG
cnt = 213	feature = 404	correl = 0.0876055	descr = N_Gram_GAAGA
cnt = 214	feature = 525	correl = -0.0727329	descr = N_Gram_GTCCA
cnt = 215	feature = 553	correl = 0.108164	descr = N_Gram_GTTGG
cnt = 216	feature = 636	correl = 0.0849031	descr = N_Gram_TGCAC
cnt = 217	feature = 421	correl = 0.0517891	descr = N_Gram_GAGGT
cnt = 218	feature = 235	correl = 0.0802	descr = N_Gram_ATCTG
cnt = 219	feature = 492	correl = 0.083074	descr = N_Gram_GGCAT
cnt = 220	feature = 464	correl = 0.0638865	descr = N_Gram_GCGGC
cnt = 221	feature = 289	correl = -0.0641293	descr = N_Gram_CATCG
cnt = 222	feature = 385	correl = 0.0481214	descr = N_Gram_CTGTG
cnt = 223	feature = 503	correl = 0.0968628	descr = N_Gram_GGGAC
cnt = 224	feature = 225	correl = -0.0730058	descr = N_Gram_ATACT
cnt = 225	feature = 418	correl = 0.0916091	descr = N_Gram_GAGCT
cnt = 226	feature = 512	correl = -0.058393	descr = N_Gram_GGTAA
cnt = 227	feature = 515	correl = 0.0634671	descr = N_Gram_GGTTG
cnt = 228	feature = 651	correl = 0.052209	descr = N_Gram_TGGTC
cnt = 229	feature = 496	correl = 0.151082	descr = N_Gram_GGCCT
cnt = 230	feature = 545	correl = 0.0698162	descr = N_Gram_GTGTG
cnt = 231	feature = 214	correl = 0.115696	descr = N_Gram_AGTCA
cnt = 232	feature = 215	correl = -0.142827	descr = N_Gram_AGTCT
cnt = 233	feature = 526	correl = 0.0516429	descr = N_Gram_GTCCC
cnt = 234	feature = 311	correl = 0.0466045	descr = N_Gram_CCGA
cnt = 235	feature = 380	correl = 0.0809231	descr = N_Gram_CTCTA
cnt = 236	feature = 587	correl = -0.0636753	descr = N_Gram_TCATA
cnt = 237	feature = 468	correl = -0.131911	descr = N_Gram_GCGTC
cnt = 238	feature = 697	correl = -0.0963129	descr = N_Gram_TTTTG
cnt = 239	feature = 292	correl = 0.0512516	descr = N_Gram_CATGG
cnt = 240	feature = 450	correl = 0.0608555	descr = N_Gram_GCCAT
cnt = 241	feature = 474	correl = 0.0662403	descr = N_Gram_GCTGC
cnt = 242	feature = 337	correl = 0.101752	descr = N_Gram_CGCCG
cnt = 243	feature = 295	correl = 0.0772602	descr = N_Gram_CCAAG
cnt = 244	feature = 294	correl = 0.058966	descr = N_Gram_CCAAA
cnt = 245	feature = 282	correl = 0.082645	descr = N_Gram_CAGTA
cnt = 246	feature = 542	correl = 0.0784749	descr = N_Gram_GTGGT
cnt = 247	feature = 484	correl = 0.0989836	descr = N_Gram_GGACG
cnt = 248	feature = 220	correl = -0.0833931	descr = N_Gram_AGTTT
cnt = 249	feature = 396	correl = 0.0788654	descr = N_Gram_CTTGT
cnt = 250	feature = 488	correl = -0.0918325	descr = N_Gram_GGATC
cnt = 251	feature = 600	correl = -0.0690991	descr = N_Gram_TCCTC
cnt = 252	feature = 486	correl = 0.107358	descr = N_Gram_GGAGC
cnt = 253	feature = 279	correl = -0.158118	descr = N_Gram_CAGCT
cnt = 254	feature = 269	correl = 0.0731071	descr = N_Gram_CACCT
cnt = 255	feature = 475	correl = 0.0810675	descr = N_Gram_GCTGG
cnt = 256	feature = 375	correl = -0.11012	descr = N_Gram_CTCAT
cnt = 257	feature = 381	correl = -0.0583227	descr = N_Gram_CTCTC
cnt = 258	feature = 644	correl = 0.117453	descr = N_Gram_TGGCT
cnt = 259	feature = 642	correl = 0.155761	descr = N_Gram_TGGCC
cnt = 260	feature = 350	correl = -0.0656894	descr = N_Gram_CGGTA
cnt = 261	feature = 348	correl = 0.128962	descr = N_Gram_CGGGC
cnt = 262	feature = 394	correl = -0.121553	descr = N_Gram_CTTGC
cnt = 263	feature = 483	correl = 0.113009	descr = N_Gram_GGACC
cnt = 264	feature = 270	correl = -0.0619909	descr = N_Gram_CACG
cnt = 265	feature = 584	correl = 0.0834493	descr = N_Gram_TCAGC
cnt = 266	feature = 400	correl = 0.0754458	descr = N_Gram_GAAA
cnt = 267	feature = 397	correl = 0.0914291	descr = N_Gram_CTTTA
cnt = 268	feature = 387	correl = -0.0670185	descr = N_Gram_CTTA
cnt = 269	feature = 575	correl = 0.051771	descr = N_Gram_TAGT
cnt = 270	feature = 610	correl = -0.0621414	descr = N_Gram_TCGTC
cnt = 271	feature = 250	correl = 0.0497647	descr = N_Gram_ATTG
cnt = 272	feature = 290	correl = 0.116459	descr = N_Gram_CATCT
cnt = 273	feature = 498	correl = 0.0891482	descr = N_Gram_GGCGG
cnt = 274	feature = 351	correl = -0.0566691	descr = N_Gram_CGTA
cnt = 275	feature = 429	correl = -0.100494	descr = N_Gram_GATCT
cnt = 276	feature = 509	correl = 0.0499342	descr = N_Gram_GGGT
cnt = 277	feature = 406	correl = 0.0949745	descr = N_Gram_GACA
cnt = 278	feature = 451	correl = 0.0642394	descr = N_Gram_GCCCA
cnt = 279	feature = 554	correl = -0.0454519	descr = N_Gram_GTTGT
cnt = 280	feature = 325	correl = -0.0744679	descr = N_Gram_CCTTC
cnt = 281	feature = 247	correl = -0.0675563	descr = N_Gram_ATTA
cnt = 282	feature = 643	correl = -0.0920186	descr = N_Gram_TGGCG
cnt = 283	feature = 423	correl = -0.057654	descr = N_Gram_GAGTT
cnt = 284	feature = 222	correl = -0.084211	descr = N_Gram_ATAA
cnt = 285	feature = 13	correl = -0.117329	descr = Position_Specific_Bin_Base_5_Base_A
cnt = 286	feature = 494	correl = 0.107641	descr = N_Gram_GGCCA
cnt = 287	feature = 24	correl = -0.0876332	descr = Position_Specific_Bin_Base_11_Base_G
cnt = 288	feature = 29	correl = -0.0800233	descr = Position_Specific_Bin_Base_13_Base_A
cnt = 289	feature = 340	correl = 0.0733859	descr = N_Gram_CGGA
cnt = 290	feature = 39	correl = 0.100543	descr = Position_Specific_Bin_Base_17_Base_C
cnt = 291	feature = 615	correl = -0.0845169	descr = N_Gram_TCTCA
cnt = 292	feature = 437	correl = 0.130899	descr = N_Gram_GCAA
cnt = 293	feature = 655	correl = 0.0744355	descr = N_Gram_TGTCC
cnt = 294	feature = 19	correl = 0.0669134	descr = Position_Specific_Bin_Base_7_Base_T
cnt = 295	feature = 597	correl = -0.0802551	descr = N_Gram_TCCGG
cnt = 296	feature = 9	correl = 0.0776875	descr = Position_Specific_Bin_Base_2_Base_T
cnt = 297	feature = 441	correl = 0.0927742	descr = N_Gram_GCAC
cnt = 298	feature = 288	correl = 0.10369	descr = N_Gram_CATCC
cnt = 299	feature = 38	correl = -0.0595136	descr = Position_Specific_Bin_Base_17_Base_A
cnt = 300	feature = 28	correl = -0.130606	descr = Position_Specific_Bin_Base_12_Base_T
cnt = 301	feature = 533	correl = -0.0808359	descr = N_Gram_GTCTT
cnt = 302	feature = 633	correl = -0.14881	descr = N_Gram_TGATT
cnt = 303	feature = 18	correl = 0.118854	descr = Position_Specific_Bin_Base_6_Base_C
cnt = 304	feature = 645	correl = 0.120543	descr = N_Gram_TGGG
cnt = 305	feature = 20	correl = 0.0655349	descr = Position_Specific_Bin_Base_8_Base_T
cnt = 306	feature = 327	correl = -0.0443489	descr = N_Gram_CGAC
cnt = 307	feature = 244	correl = 0.0505259	descr = N_Gram_ATGT
cnt = 308	feature = 10	correl = 0.0854775	descr = Position_Specific_Bin_Base_3_Base_C
cnt = 309	feature = 535	correl = 0.0662031	descr = N_Gram_GTGA
cnt = 310	feature = 72	correl = 0.0538517	descr = Fold_of_RNAi_Sequence_Pos_11
cnt = 311	feature = 32	correl = -0.0442977	descr = Position_Specific_Bin_Base_14_Base_G
cnt = 312	feature = 555	correl = -0.0745096	descr = N_Gram_GTTTT
cnt = 313	feature = 35	correl = 0.0640574	descr = Position_Specific_Bin_Base_15_Base_T
cnt = 314	feature = 383	correl = 0.0959676	descr = N_Gram_CTGCA
cnt = 315	feature = 369	correl = 0.114748	descr = N_Gram_CTAT
cnt = 316	feature = 42	correl = 0.133614	descr = Position_Specific_Bin_Base_18_Base_C
cnt = 317	feature = 622	correl = -0.133929	descr = N_Gram_TCTTC
cnt = 318	feature = 623	correl = -0.0522128	descr = N_Gram_TCTTG
cnt = 319	feature = 476	correl = 0.0689069	descr = N_Gram_GCTT
cnt = 320	feature = 627	correl = -0.0479981	descr = N_Gram_TGAAG
cnt = 321	feature = 8	correl = -0.0951943	descr = Position_Specific_Bin_Base_2_Base_G
cnt = 322	feature = 619	correl = -0.0520495	descr = N_Gram_TCTGA
cnt = 323	feature = 314	correl = 0.117496	descr = N_Gram_CCGGG
cnt = 324	feature = 81	correl = 0.11074	descr = Xue_Structure_Feature_A101
cnt = 325	feature = 21	correl = -0.0775498	descr = Position_Specific_Bin_Base_9_Base_T
cnt = 326	feature = 445	correl = 0.0665764	descr = N_Gram_GCAT
cnt = 327	feature = 23	correl = 0.0854367	descr = Position_Specific_Bin_Base_10_Base_T
cnt = 328	feature = 588	correl = -0.0496637	descr = N_Gram_TCATC
cnt = 329	feature = 33	correl = 0.105292	descr = Position_Specific_Bin_Base_14_Base_T
cnt = 330	feature = 51	correl = -0.17313	descr = Gibbs_of_Target_Sequence__Pos_7_Step_1
cnt = 331	feature = 206	correl = 0.130544	descr = N_Gram_AGGCG
cnt = 332	feature = 70	correl = 0.102914	descr = Fold_of_RNAi_Sequence_Pos_9
cnt = 333	feature = 393	correl = -0.0936785	descr = N_Gram_CTTGA
cnt = 334	feature = 298	correl = -0.134265	descr = N_Gram_CCAGC
cnt = 335	feature = 689	correl = 0.0479403	descr = N_Gram_TTTA
cnt = 336	feature = 44	correl = -0.120683	descr = Position_Specific_Bin_Base_18_Base_T
cnt = 337	feature = 27	correl = 0.096499	descr = Position_Specific_Bin_Base_12_Base_G
cnt = 338	feature = 356	correl = -0.130588	descr = N_Gram_CGTCG
cnt = 339	feature = 49	correl = -0.0653716	descr = Gibbs_of_Target_Sequence__Pos_5_Step_1
cnt = 340	feature = 16	correl = -0.0443148	descr = Position_Specific_Bin_Base_5_Base_T
cnt = 341	feature = 480	correl = 0.0601391	descr = N_Gram_GGAA
cnt = 342	feature = 424	correl = 0.0661687	descr = N_Gram_GATA
cnt = 343	feature = 316	correl = 0.0439193	descr = N_Gram_CCGT
cnt = 344	feature = 684	correl = 0.0526633	descr = N_Gram_TTGGC
cnt = 345	feature = 52	correl = 0.0508568	descr = Gibbs_of_Target_Sequence__Pos_9_Step_1
cnt = 346	feature = 461	correl = 0.0512026	descr = N_Gram_GCGCC
cnt = 347	feature = 259	correl = 0.0701711	descr = N_Gram_CAAG
cnt = 348	feature = 31	correl = -0.0881516	descr = Position_Specific_Bin_Base_14_Base_A
cnt = 349	feature = 17	correl = -0.0974862	descr = Position_Specific_Bin_Base_6_Base_A
cnt = 350	feature = 609	correl = -0.0513179	descr = N_Gram_TCGT
cnt = 351	feature = 74	correl = 0.109725	descr = Fold_of_RNAi_Sequence_Pos_13
cnt = 352	feature = 47	correl = 0.261498	descr = Gibbs_of_Target_Sequence__Pos_2_Step_1
cnt = 353	feature = 420	correl = 0.0635363	descr = N_Gram_GAGGC
cnt = 354	feature = 211	correl = 0.0866538	descr = N_Gram_AGTA
cnt = 355	feature = 618	correl = -0.127889	descr = N_Gram_TCTCT
cnt = 356	feature = 306	correl = 0.0973384	descr = N_Gram_CCCG
cnt = 357	feature = 216	correl = 0.0764567	descr = N_Gram_AGTG
cnt = 358	feature = 226	correl = 0.0602607	descr = N_Gram_ATAG
cnt = 359	feature = 505	correl = 0.11473	descr = N_Gram_GGGC
cnt = 360	feature = 637	correl = -0.142289	descr = N_Gram_TGCG
cnt = 361	feature = 30	correl = 0.130178	descr = Position_Specific_Bin_Base_13_Base_C
cnt = 362	feature = 79	correl = -0.0483646	descr = Xue_Structure_Feature_A110
cnt = 363	feature = 11	correl = -0.0653915	descr = Position_Specific_Bin_Base_4_Base_A
cnt = 364	feature = 634	correl = 0.0924902	descr = N_Gram_TGCA
cnt = 365	feature = 34	correl = -0.0508569	descr = Position_Specific_Bin_Base_15_Base_A
cnt = 366	feature = 71	correl = 0.0489133	descr = Fold_of_RNAi_Sequence_Pos_10
cnt = 367	feature = 25	correl = -0.0810827	descr = Position_Specific_Bin_Base_12_Base_A
cnt = 368	feature = 224	correl = -0.053129	descr = N_Gram_ATAC
cnt = 369	feature = 605	correl = -0.123104	descr = N_Gram_TCGAG
cnt = 370	feature = 274	correl = 0.0512262	descr = N_Gram_CAGA
cnt = 371	feature = 76	correl = 0.0789703	descr = Fold_of_RNAi_Sequence_Pos_15
cnt = 372	feature = 266	correl = 0.0719619	descr = N_Gram_CACC
cnt = 373	feature = 105	correl = 0.126577	descr = Fold_of_Target_NoEndbrace_noends_Pos_17
cnt = 374	feature = 53	correl = 0.0782014	descr = Gibbs_of_Target_Sequence__Pos_12_Step_1
cnt = 375	feature = 543	correl = 0.0942007	descr = N_Gram_GTGT
cnt = 376	feature = 665	correl = -0.0823997	descr = N_Gram_TTAC
cnt = 377	feature = 232	correl = -0.0768526	descr = N_Gram_ATCG
cnt = 378	feature = 36	correl = -0.148573	descr = Position_Specific_Bin_Base_16_Base_A
cnt = 379	feature = 22	correl = -0.0479109	descr = Position_Specific_Bin_Base_10_Base_C
cnt = 380	feature = 453	correl = 0.0586643	descr = N_Gram_GCCG
cnt = 381	feature = 237	correl = -0.0476499	descr = N_Gram_ATGA
cnt = 382	feature = 540	correl = 0.118949	descr = N_Gram_GTGG
cnt = 383	feature = 560	correl = -0.126069	descr = N_Gram_TAAG
cnt = 384	feature = 499	correl = 0.0612823	descr = N_Gram_GGCT
cnt = 385	feature = 456	correl = 0.0994547	descr = N_Gram_GCCT
cnt = 386	feature = 472	correl = -0.0965741	descr = N_Gram_GCTCC
cnt = 387	feature = 15	correl = 0.0543962	descr = Position_Specific_Bin_Base_5_Base_G
cnt = 388	feature = 252	correl = -0.0893484	descr = N_Gram_ATTT
cnt = 389	feature = 411	correl = -0.0543416	descr = N_Gram_GACG
cnt = 390	feature = 48	correl = 0.0953253	descr = Gibbs_of_Target_Sequence__Pos_3_Step_1
cnt = 391	feature = 448	correl = 0.0551662	descr = N_Gram_GCCA
cnt = 392	feature = 66	correl = 0.163259	descr = Fold_of_RNAi_Sequence_Pos_2
cnt = 393	feature = 473	correl = 0.0858602	descr = N_Gram_GCTG
cnt = 394	feature = 667	correl = -0.0576304	descr = N_Gram_TTAT
cnt = 395	feature = 54	correl = -0.0759403	descr = Gibbs_of_Target_Sequence__Pos_13_Step_1
cnt = 396	feature = 12	correl = 0.0653704	descr = Position_Specific_Bin_Base_4_Base_C
cnt = 397	feature = 365	correl = 0.0795051	descr = N_Gram_CTA
cnt = 398	feature = 56	correl = -0.0449353	descr = Gibbs_of_Target_Sequence__Pos_15_Step_1
cnt = 399	feature = 583	correl = 0.122361	descr = N_Gram_TCAG
cnt = 400	feature = 14	correl = 0.109627	descr = Position_Specific_Bin_Base_5_Base_C
cnt = 401	feature = 357	correl = 0.169655	descr = N_Gram_CGTG
cnt = 402	feature = 656	correl = 0.0960825	descr = N_Gram_TGTG
cnt = 403	feature = 649	correl = 0.0821641	descr = N_Gram_TGGT
cnt = 404	feature = 570	correl = -0.0465735	descr = N_Gram_TACTT
cnt = 405	feature = 69	correl = 0.0759704	descr = Fold_of_RNAi_Sequence_Pos_6
cnt = 406	feature = 59	correl = -0.292329	descr = Gibbs_of_Target_Sequence__Pos_19_Step_1
cnt = 407	feature = 485	correl = 0.109338	descr = N_Gram_GGAG
cnt = 408	feature = 517	correl = 0.0554209	descr = N_Gram_GTAA
cnt = 409	feature = 601	correl = -0.108175	descr = N_Gram_TCCTT
cnt = 410	feature = 342	correl = 0.099732	descr = N_Gram_CGGC
cnt = 411	feature = 281	correl = 0.132917	descr = N_Gram_CAGT
cnt = 412	feature = 482	correl = 0.112565	descr = N_Gram_GGAC
cnt = 413	feature = 58	correl = -0.179314	descr = Gibbs_of_Target_Sequence__Pos_18_Step_1
cnt = 414	feature = 603	correl = -0.0867741	descr = N_Gram_TCGA
cnt = 415	feature = 532	correl = -0.0784097	descr = N_Gram_GTCT
cnt = 416	feature = 43	correl = 0.279493	descr = Position_Specific_Bin_Base_18_Base_G
cnt = 417	feature = 552	correl = 0.0620056	descr = N_Gram_GTTG
cnt = 418	feature = 293	correl = 0.0933155	descr = N_Gram_CCAA
cnt = 419	feature = 680	correl = -0.0881419	descr = N_Gram_TTGC
cnt = 420	feature = 299	correl = 0.0485756	descr = N_Gram_CCAT
cnt = 421	feature = 80	correl = 0.0690623	descr = Xue_Structure_Feature_A100
cnt = 422	feature = 693	correl = -0.0468226	descr = N_Gram_TTTG
cnt = 423	feature = 691	correl = -0.078504	descr = N_Gram_TTTCC
cnt = 424	feature = 256	correl = 0.0438834	descr = N_Gram_CAAA
cnt = 425	feature = 528	correl = -0.102257	descr = N_Gram_GTCG
cnt = 426	feature = 462	correl = 0.0691327	descr = N_Gram_GCGG
cnt = 427	feature = 57	correl = -0.11194	descr = Gibbs_of_Target_Sequence__Pos_17_Step_1
cnt = 428	feature = 213	correl = -0.0818335	descr = N_Gram_AGTC
cnt = 429	feature = 678	correl = -0.0502219	descr = N_Gram_TTGA
cnt = 430	feature = 683	correl = 0.0583121	descr = N_Gram_TTGG
cnt = 431	feature = 73	correl = 0.0863489	descr = Fold_of_RNAi_Sequence_Pos_12
cnt = 432	feature = 160	correl = 0.0478456	descr = N_Gram_ACC
cnt = 433	feature = 26	correl = 0.118928	descr = Position_Specific_Bin_Base_12_Base_C
cnt = 434	feature = 432	correl = -0.0644062	descr = N_Gram_GATT
cnt = 435	feature = 64	correl = 0.15833	descr = Fold_of_RNAi_Sequence_Pos_0
cnt = 436	feature = 692	correl = -0.114352	descr = N_Gram_TTTCT
cnt = 437	feature = 75	correl = 0.0981715	descr = Fold_of_RNAi_Sequence_Pos_14
cnt = 438	feature = 569	correl = -0.0452645	descr = N_Gram_TACT
cnt = 439	feature = 377	correl = -0.113249	descr = N_Gram_CTCCA
cnt = 440	feature = 586	correl = -0.0682701	descr = N_Gram_TCAT
cnt = 441	feature = 50	correl = -0.132971	descr = Gibbs_of_Target_Sequence__Pos_6_Step_1
cnt = 442	feature = 631	correl = -0.106889	descr = N_Gram_TGAT
cnt = 443	feature = 676	correl = -0.220662	descr = N_Gram_TTCTC
cnt = 444	feature = 41	correl = -0.255427	descr = Position_Specific_Bin_Base_18_Base_A
cnt = 445	feature = 502	correl = 0.0949211	descr = N_Gram_GGGA
cnt = 446	feature = 55	correl = -0.196625	descr = Gibbs_of_Target_Sequence__Pos_14_Step_1
cnt = 447	feature = 419	correl = 0.0685691	descr = N_Gram_GAGG
cnt = 448	feature = 65	correl = 0.187737	descr = Fold_of_RNAi_Sequence_Pos_1
cnt = 449	feature = 77	correl = 0.0661739	descr = Fold_of_RNAi_Sequence_Pos_16
cnt = 450	feature = 471	correl = -0.0912038	descr = N_Gram_GCTC
cnt = 451	feature = 136	correl = -0.0709854	descr = N_Gram_AAGT
cnt = 452	feature = 335	correl = 0.0650561	descr = N_Gram_CGCC
cnt = 453	feature = 297	correl = -0.0958582	descr = N_Gram_CCAG
cnt = 454	feature = 78	correl = 0.0997098	descr = Xue_Structure_Feature_A111
cnt = 455	feature = 466	correl = -0.0787335	descr = N_Gram_GCGT
cnt = 456	feature = 391	correl = -0.212296	descr = N_Gram_CTTCT
cnt = 457	feature = 696	correl = -0.146739	descr = N_Gram_TTTTC
cnt = 458	feature = 67	correl = 0.0897767	descr = Fold_of_RNAi_Sequence_Pos_3
cnt = 459	feature = 493	correl = 0.190541	descr = N_Gram_GGCC
cnt = 460	feature = 616	correl = -0.109802	descr = N_Gram_TCTCC
cnt = 461	feature = 557	correl = -0.0638355	descr = N_Gram_TAA
cnt = 462	feature = 326	correl = -0.0476907	descr = N_Gram_CGA
cnt = 463	feature = 641	correl = 0.0679978	descr = N_Gram_TGGC
cnt = 464	feature = 284	correl = 0.0548268	descr = N_Gram_CAT
cnt = 465	feature = 275	correl = -0.0516213	descr = N_Gram_CAGC
cnt = 466	feature = 68	correl = 0.0616863	descr = Fold_of_RNAi_Sequence_Pos_4
cnt = 467	feature = 523	correl = -0.0860411	descr = N_Gram_GTC
cnt = 468	feature = 565	correl = -0.0711144	descr = N_Gram_TAC
cnt = 469	feature = 436	correl = 0.118347	descr = N_Gram_GCA
cnt = 470	feature = 677	correl = -0.120385	descr = N_Gram_TTCTT
cnt = 471	feature = 312	correl = 0.0571317	descr = N_Gram_CCGG
cnt = 472	feature = 230	correl = -0.0499213	descr = N_Gram_ATC
cnt = 473	feature = 389	correl = -0.115623	descr = N_Gram_CTTC
cnt = 474	feature = 598	correl = -0.0828948	descr = N_Gram_TCCT
cnt = 475	feature = 625	correl = -0.0643192	descr = N_Gram_TGA
cnt = 476	feature = 246	correl = -0.0591782	descr = N_Gram_ATT
cnt = 477	feature = 255	correl = 0.140447	descr = N_Gram_CAA
cnt = 478	feature = 662	correl = -0.0926193	descr = N_Gram_TTA
cnt = 479	feature = 590	correl = -0.0921947	descr = N_Gram_TCCA
cnt = 480	feature = 652	correl = 0.0875173	descr = N_Gram_TGT
cnt = 481	feature = 82	correl = 0.10386	descr = Xue_Structure_Feature_C111
cnt = 482	feature = 364	correl = -0.0500366	descr = N_Gram_CT
cnt = 483	feature = 580	correl = 0.0574006	descr = N_Gram_TCA
cnt = 484	feature = 511	correl = 0.0883702	descr = N_Gram_GGT
cnt = 485	feature = 501	correl = 0.15026	descr = N_Gram_GGG
cnt = 486	feature = 602	correl = -0.110016	descr = N_Gram_TCG
cnt = 487	feature = 546	correl = 0.052667	descr = N_Gram_GTT
cnt = 488	feature = 479	correl = 0.136826	descr = N_Gram_GGA
cnt = 489	feature = 83	correl = 0.0933448	descr = Xue_Structure_Feature_C110
cnt = 490	feature = 614	correl = -0.186339	descr = N_Gram_TCTC
cnt = 491	feature = 639	correl = 0.111239	descr = N_Gram_TGG
cnt = 492	feature = 695	correl = -0.156484	descr = N_Gram_TTTT
cnt = 493	feature = 416	correl = 0.0620889	descr = N_Gram_GAG
cnt = 494	feature = 310	correl = 0.0717731	descr = N_Gram_CCG
cnt = 495	feature = 579	correl = -0.116747	descr = N_Gram_TC
cnt = 496	feature = 516	correl = 0.0564987	descr = N_Gram_GT
cnt = 497	feature = 690	correl = -0.125022	descr = N_Gram_TTTC
cnt = 498	feature = 221	correl = -0.100486	descr = N_Gram_AT
cnt = 499	feature = 63	correl = -0.0937858	descr = PF_RNAi_Fold_3'Free_Count
cnt = 500	feature = 620	correl = -0.115902	descr = N_Gram_TCTT
cnt = 501	feature = 447	correl = 0.0919573	descr = N_Gram_GCC
cnt = 502	feature = 373	correl = -0.106501	descr = N_Gram_CTC
cnt = 503	feature = 386	correl = -0.114192	descr = N_Gram_CTT
cnt = 504	feature = 339	correl = 0.0796415	descr = N_Gram_CGG
cnt = 505	feature = 62	correl = -0.151537	descr = PF_RNAi_Fold_5'Free_Count
cnt = 506	feature = 688	correl = -0.0933832	descr = N_Gram_TTT
cnt = 507	feature = 458	correl = -0.0494335	descr = N_Gram_GCG
cnt = 508	feature = 675	correl = -0.238861	descr = N_Gram_TTCT
cnt = 509	feature = 624	correl = 0.060323	descr = N_Gram_TG
cnt = 510	feature = 556	correl = -0.0751972	descr = N_Gram_TA
cnt = 511	feature = 399	correl = 0.0518076	descr = N_Gram_GA
cnt = 512	feature = 376	correl = -0.118952	descr = N_Gram_CTCC
cnt = 513	feature = 669	correl = -0.171725	descr = N_Gram_TTC
cnt = 514	feature = 589	correl = -0.11792	descr = N_Gram_TCC
cnt = 515	feature = 611	correl = -0.104478	descr = N_Gram_TCT
cnt = 516	feature = 490	correl = 0.139532	descr = N_Gram_GGC
cnt = 517	feature = 61	correl = -0.192875	descr = PF_RNAi_Fold_Energy
cnt = 518	feature = 478	correl = 0.183511	descr = N_Gram_GG
cnt = 519	feature = 86	correl = -0.154338	descr = Xue_Structure_Feature_C000
cnt = 520	feature = 45	correl = -0.1612	descr = Gibbs_of_Target_Sequence_
num rows = 521
num_elements = 271441
*
optimization finished, #iter = 666
nu = 0.451886
obj = -33.870427, rho = -0.591859
nSV = 364, nBSV = 124
num rows = 58
num_elements = 30218
*
optimization finished, #iter = 49
nu = 0.426022
obj = -4.021637, rho = -0.446878
nSV = 44, nBSV = 9
*
optimization finished, #iter = 666
nu = 0.451886
obj = -33.870427, rho = -0.591859
nSV = 364, nBSV = 124
CFS merit scores = 1.36128
CFS merit scores = 1.60925
CFS merit scores = 1.86047
CFS merit scores = 2.07815
CFS merit scores = 2.28107
CFS merit scores = 2.46505
CFS merit scores = 2.62817
CFS merit scores = 2.77901
CFS merit scores = 2.91955
CFS merit scores = 3.0511
CFS merit scores = 3.17543
CFS merit scores = 3.29235
CFS merit scores = 3.40468
CFS merit scores = 3.51222
CFS merit scores = 3.61569
CFS merit scores = 3.716
CFS merit scores = 3.81292
CFS merit scores = 3.9058
CFS merit scores = 3.99612
CFS merit scores = 4.08436
CFS merit scores = 4.16911
CFS merit scores = 4.25167
CFS merit scores = 4.33249
CFS merit scores = 4.41171
CFS merit scores = 4.48937
CFS merit scores = 4.56557
CFS merit scores = 4.64039
CFS merit scores = 4.71225
CFS merit scores = 4.78234
CFS merit scores = 4.85066
CFS merit scores = 4.91685
CFS merit scores = 4.98167
CFS merit scores = 5.04491
CFS merit scores = 5.10663
CFS merit scores = 5.16715
CFS merit scores = 5.22636
CFS merit scores = 5.28451
CFS merit scores = 5.34152
CFS merit scores = 5.39783
CFS merit scores = 5.4534
CFS merit scores = 5.50835
CFS merit scores = 5.56266
CFS merit scores = 5.61587
CFS merit scores = 5.6682
CFS merit scores = 5.71958
CFS merit scores = 5.76844
CFS merit scores = 5.81629
CFS merit scores = 5.86194
CFS merit scores = 5.90577
CFS merit scores = 5.9486
CFS merit scores = 5.98897
CFS merit scores = 6.02812
CFS merit scores = 6.06649
CFS merit scores = 6.10178
CFS merit scores = 6.13641
CFS merit scores = 6.16774
CFS merit scores = 6.19749
CFS merit scores = 6.22548
CFS merit scores = 6.25288
CFS merit scores = 6.27912
CFS merit scores = 6.30386
CFS merit scores = 6.32785
CFS merit scores = 6.35124
CFS merit scores = 6.37347
CFS merit scores = 6.39524
CFS merit scores = 6.41677
CFS merit scores = 6.43662
CFS merit scores = 6.45629
CFS merit scores = 6.47571
CFS merit scores = 6.49385
CFS merit scores = 6.51148
CFS merit scores = 6.52878
CFS merit scores = 6.54451
CFS merit scores = 6.55936
CFS merit scores = 6.57403
CFS merit scores = 6.58795
CFS merit scores = 6.60062
CFS merit scores = 6.61313
CFS merit scores = 6.62417
CFS merit scores = 6.63515
CFS merit scores = 6.64533
CFS merit scores = 6.65516
CFS merit scores = 6.66477
CFS merit scores = 6.67373
CFS merit scores = 6.68213
CFS merit scores = 6.69086
CFS merit scores = 6.69865
CFS merit scores = 6.70653
CFS merit scores = 6.71462
CFS merit scores = 6.72285
CFS merit scores = 6.73136
CFS merit scores = 6.74001
CFS merit scores = 6.74879
CFS merit scores = 6.75707
CFS merit scores = 6.76487
CFS merit scores = 6.77176
CFS merit scores = 6.77798
CFS merit scores = 6.78439
CFS merit scores = 6.79081
CFS merit scores = 6.79722
CFS merit scores = 6.80365
CFS merit scores = 6.81004
CFS merit scores = 6.81561
CFS merit scores = 6.82025
CFS merit scores = 6.82495
CFS merit scores = 6.82948
CFS merit scores = 6.83392
CFS merit scores = 6.83721
CFS merit scores = 6.84033
CFS merit scores = 6.84232
CFS merit scores = 6.84426
CFS merit scores = 6.84638
CFS merit scores = 6.84873
CFS merit scores = 6.85131
CFS merit scores = 6.8537
CFS merit scores = 6.85589
CFS merit scores = 6.85834
CFS merit scores = 6.86086
CFS merit scores = 6.86332
CFS merit scores = 6.86589
CFS merit scores = 6.86717
CFS merit scores = 6.86695
CFS merit scores = 6.86604
CFS merit scores = 6.8651
CFS merit scores = 6.86415
CFS merit scores = 6.86326
CFS merit scores = 6.86235
CFS merit scores = 6.86149
CFS merit scores = 6.86077
CFS merit scores = 6.8601
CFS merit scores = 6.85886
CFS merit scores = 6.85743
CFS merit scores = 6.85596
CFS merit scores = 6.85377
CFS merit scores = 6.85093
CFS merit scores = 6.84781
CFS merit scores = 6.84493
CFS merit scores = 6.84211
CFS merit scores = 6.83935
CFS merit scores = 6.83634
CFS merit scores = 6.83313
CFS merit scores = 6.82977
CFS merit scores = 6.82643
CFS merit scores = 6.82292
CFS merit scores = 6.81958
CFS merit scores = 6.81643
CFS merit scores = 6.81349
CFS merit scores = 6.81079
CFS merit scores = 6.8082
CFS merit scores = 6.80529
CFS merit scores = 6.80223
CFS merit scores = 6.79932
CFS merit scores = 6.79608
CFS merit scores = 6.79292
CFS merit scores = 6.78996
CFS merit scores = 6.78705
CFS merit scores = 6.78383
CFS merit scores = 6.78053
CFS merit scores = 6.77681
CFS merit scores = 6.77308
CFS merit scores = 6.76922
CFS merit scores = 6.76538
CFS merit scores = 6.76163
CFS merit scores = 6.7577
CFS merit scores = 6.75368
CFS merit scores = 6.74965
CFS merit scores = 6.74567
CFS merit scores = 6.74182
CFS merit scores = 6.73811
CFS merit scores = 6.73427
CFS merit scores = 6.73065
CFS merit scores = 6.72683
CFS merit scores = 6.72297
CFS merit scores = 6.71896
CFS merit scores = 6.71507
CFS merit scores = 6.71116
CFS merit scores = 6.70664
CFS merit scores = 6.70216
CFS merit scores = 6.6976
CFS merit scores = 6.69322
CFS merit scores = 6.68895
CFS merit scores = 6.6847
CFS merit scores = 6.68044
CFS merit scores = 6.6762
CFS merit scores = 6.672
CFS merit scores = 6.6679
CFS merit scores = 6.66373
CFS merit scores = 6.65929
CFS merit scores = 6.6549
CFS merit scores = 6.65049
CFS merit scores = 6.64611
CFS merit scores = 6.64191
CFS merit scores = 6.63786
CFS merit scores = 6.63389
CFS merit scores = 6.63007
CFS merit scores = 6.62615
CFS merit scores = 6.62205
CFS merit scores = 6.61773
CFS merit scores = 6.61348
CFS merit scores = 6.60926
CFS merit scores = 6.60521
CFS merit scores = 6.60133
CFS merit scores = 6.59728
CFS merit scores = 6.5929
CFS merit scores = 6.58863
CFS merit scores = 6.58406
CFS merit scores = 6.5796
CFS merit scores = 6.57518
CFS merit scores = 6.57084
CFS merit scores = 6.56651
CFS merit scores = 6.5623
CFS merit scores = 6.55782
CFS merit scores = 6.55311
CFS merit scores = 6.54845
CFS merit scores = 6.54372
CFS merit scores = 6.53899
CFS merit scores = 6.53437
CFS merit scores = 6.52985
CFS merit scores = 6.5255
CFS merit scores = 6.52062
CFS merit scores = 6.51588
CFS merit scores = 6.51102
CFS merit scores = 6.50622
CFS merit scores = 6.50142
CFS merit scores = 6.49655
CFS merit scores = 6.4918
CFS merit scores = 6.48706
CFS merit scores = 6.48235
CFS merit scores = 6.47739
CFS merit scores = 6.4723
CFS merit scores = 6.4673
CFS merit scores = 6.46244
CFS merit scores = 6.45765
CFS merit scores = 6.45276
CFS merit scores = 6.44799
CFS merit scores = 6.44332
CFS merit scores = 6.43866
CFS merit scores = 6.43365
CFS merit scores = 6.42845
CFS merit scores = 6.42302
CFS merit scores = 6.41759
CFS merit scores = 6.41206
CFS merit scores = 6.40631
CFS merit scores = 6.40062
CFS merit scores = 6.39484
CFS merit scores = 6.38874
CFS merit scores = 6.38269
CFS merit scores = 6.37657
CFS merit scores = 6.37039
CFS merit scores = 6.36431
CFS merit scores = 6.35838
CFS merit scores = 6.35233
CFS merit scores = 6.34641
CFS merit scores = 6.34054
CFS merit scores = 6.33449
CFS merit scores = 6.3283
CFS merit scores = 6.32225
CFS merit scores = 6.316
CFS merit scores = 6.30987
CFS merit scores = 6.30379
CFS merit scores = 6.29776
CFS merit scores = 6.29182
CFS merit scores = 6.286
CFS merit scores = 6.28023
CFS merit scores = 6.27435
CFS merit scores = 6.26856
CFS merit scores = 6.2626
CFS merit scores = 6.25657
CFS merit scores = 6.25064
CFS merit scores = 6.24481
CFS merit scores = 6.23869
CFS merit scores = 6.23261
CFS merit scores = 6.22633
CFS merit scores = 6.22012
CFS merit scores = 6.21393
CFS merit scores = 6.20776
CFS merit scores = 6.20164
CFS merit scores = 6.19557
CFS merit scores = 6.18943
CFS merit scores = 6.18308
CFS merit scores = 6.17676
CFS merit scores = 6.17031
CFS merit scores = 6.16374
CFS merit scores = 6.15722
CFS merit scores = 6.15074
CFS merit scores = 6.14429
CFS merit scores = 6.13784
CFS merit scores = 6.13146
CFS merit scores = 6.12513
CFS merit scores = 6.11885
CFS merit scores = 6.11249
CFS merit scores = 6.106
CFS merit scores = 6.0994
CFS merit scores = 6.09278
CFS merit scores = 6.0862
CFS merit scores = 6.07968
CFS merit scores = 6.07301
CFS merit scores = 6.06648
CFS merit scores = 6.05977
CFS merit scores = 6.05312
CFS merit scores = 6.04654
CFS merit scores = 6.03998
CFS merit scores = 6.03352
CFS merit scores = 6.02711
CFS merit scores = 6.02075
CFS merit scores = 6.0145
CFS merit scores = 6.00819
CFS merit scores = 6.00182
CFS merit scores = 5.99543
CFS merit scores = 5.9891
CFS merit scores = 5.98275
CFS merit scores = 5.97641
CFS merit scores = 5.97012
CFS merit scores = 5.9639
CFS merit scores = 5.95775
CFS merit scores = 5.95165
CFS merit scores = 5.94556
CFS merit scores = 5.93939
CFS merit scores = 5.93324
CFS merit scores = 5.92709
CFS merit scores = 5.92084
CFS merit scores = 5.91466
CFS merit scores = 5.90852
CFS merit scores = 5.90243
CFS merit scores = 5.89636
CFS merit scores = 5.89032
CFS merit scores = 5.88433
CFS merit scores = 5.87836
CFS merit scores = 5.87241
CFS merit scores = 5.86649
CFS merit scores = 5.86054
CFS merit scores = 5.85469
CFS merit scores = 5.84872
CFS merit scores = 5.84282
CFS merit scores = 5.837
CFS merit scores = 5.83132
CFS merit scores = 5.82566
CFS merit scores = 5.81986
CFS merit scores = 5.81407
CFS merit scores = 5.80838
CFS merit scores = 5.80273
CFS merit scores = 5.79709
CFS merit scores = 5.79151
CFS merit scores = 5.7859
CFS merit scores = 5.7804
CFS merit scores = 5.77494
CFS merit scores = 5.76948
CFS merit scores = 5.76409
CFS merit scores = 5.75871
CFS merit scores = 5.75343
CFS merit scores = 5.74811
CFS merit scores = 5.74287
CFS merit scores = 5.7376
CFS merit scores = 5.73228
CFS merit scores = 5.72694
CFS merit scores = 5.72169
CFS merit scores = 5.71649
CFS merit scores = 5.7113
CFS merit scores = 5.70619
CFS merit scores = 5.70105
CFS merit scores = 5.69596
CFS merit scores = 5.69091
CFS merit scores = 5.68591
CFS merit scores = 5.68082
CFS merit scores = 5.67581
CFS merit scores = 5.67072
CFS merit scores = 5.66566
CFS merit scores = 5.66069
CFS merit scores = 5.65567
CFS merit scores = 5.65072
CFS merit scores = 5.64582
CFS merit scores = 5.64081
CFS merit scores = 5.63581
CFS merit scores = 5.63079
CFS merit scores = 5.62577
CFS merit scores = 5.62079
CFS merit scores = 5.61589
CFS merit scores = 5.61096
CFS merit scores = 5.60599
CFS merit scores = 5.60091
CFS merit scores = 5.59585
CFS merit scores = 5.59082
CFS merit scores = 5.58581
CFS merit scores = 5.58089
CFS merit scores = 5.57596
CFS merit scores = 5.57109
CFS merit scores = 5.56613
CFS merit scores = 5.56123
CFS merit scores = 5.55638
CFS merit scores = 5.55156
CFS merit scores = 5.54677
CFS merit scores = 5.542
CFS merit scores = 5.53724
CFS merit scores = 5.5325
CFS merit scores = 5.52774
CFS merit scores = 5.52299
CFS merit scores = 5.51818
CFS merit scores = 5.5133
CFS merit scores = 5.50846
CFS merit scores = 5.50363
CFS merit scores = 5.49884
CFS merit scores = 5.49409
CFS merit scores = 5.4893
CFS merit scores = 5.48458
CFS merit scores = 5.47987
CFS merit scores = 5.47519
CFS merit scores = 5.47054
CFS merit scores = 5.4659
CFS merit scores = 5.46127
CFS merit scores = 5.45665
CFS merit scores = 5.45208
CFS merit scores = 5.44748
CFS merit scores = 5.44289
CFS merit scores = 5.43831
CFS merit scores = 5.43371
CFS merit scores = 5.42905
CFS merit scores = 5.42444
CFS merit scores = 5.41983
CFS merit scores = 5.41526
CFS merit scores = 5.41076
CFS merit scores = 5.40622
CFS merit scores = 5.40164
CFS merit scores = 5.39702
CFS merit scores = 5.39239
CFS merit scores = 5.38778
CFS merit scores = 5.38315
CFS merit scores = 5.37847
CFS merit scores = 5.37373
CFS merit scores = 5.36903
CFS merit scores = 5.3644
CFS merit scores = 5.35974
CFS merit scores = 5.35513
CFS merit scores = 5.35046
CFS merit scores = 5.34581
CFS merit scores = 5.3412
CFS merit scores = 5.3366
CFS merit scores = 5.33196
CFS merit scores = 5.32736
CFS merit scores = 5.32275
CFS merit scores = 5.31816
CFS merit scores = 5.31354
CFS merit scores = 5.30893
CFS merit scores = 5.30435
CFS merit scores = 5.2998
CFS merit scores = 5.2953
CFS merit scores = 5.2908
CFS merit scores = 5.28636
CFS merit scores = 5.28189
CFS merit scores = 5.27739
CFS merit scores = 5.27296
CFS merit scores = 5.26826
CFS merit scores = 5.26359
CFS merit scores = 5.25893
CFS merit scores = 5.25427
CFS merit scores = 5.24962
CFS merit scores = 5.24496
CFS merit scores = 5.24029
CFS merit scores = 5.23563
CFS merit scores = 5.23094
CFS merit scores = 5.22619
CFS merit scores = 5.22134
CFS merit scores = 5.21649
CFS merit scores = 5.21163
CFS merit scores = 5.20675
CFS merit scores = 5.20187
CFS merit scores = 5.19697
CFS merit scores = 5.19207
CFS merit scores = 5.18719
CFS merit scores = 5.18228
CFS merit scores = 5.1773
CFS merit scores = 5.17224
CFS merit scores = 5.16718
CFS merit scores = 5.16207
CFS merit scores = 5.15694
CFS merit scores = 5.1517
CFS merit scores = 5.14646
CFS merit scores = 5.14125
CFS merit scores = 5.13598
CFS merit scores = 5.13073
CFS merit scores = 5.12533
CFS merit scores = 5.11991
CFS merit scores = 5.11437
CFS merit scores = 5.10885
CFS merit scores = 5.10332
CFS merit scores = 5.09759
CFS merit scores = 5.09193
CFS merit scores = 5.08627
CFS merit scores = 5.08057
CFS merit scores = 5.07493
CFS merit scores = 5.06923
CFS merit scores = 5.06336
CFS merit scores = 5.05742
CFS merit scores = 5.05145
CFS merit scores = 5.04531
CFS merit scores = 5.03922
CFS merit scores = 5.03321
CFS merit scores = 5.02715
CFS merit scores = 5.02107
CFS merit scores = 5.01466
CFS merit scores = 5.0083
CFS merit scores = 5.0019
CFS merit scores = 4.99538
CFS merit scores = 4.98885
CFS merit scores = 4.9824
CFS merit scores = 4.97593
CFS merit scores = 4.96913
CFS merit scores = 4.96236
CFS merit scores = 4.95561
CFS merit scores = 4.94894
CFS merit scores = 4.94231
CFS merit scores = 4.93568
CFS merit scores = 4.92879
CFS merit scores = 4.92171
CFS merit scores = 4.91456
CFS merit scores = 4.90725
CFS merit scores = 4.8999
CFS merit scores = 4.89262
CFS merit scores = 4.88521
CFS merit scores = 4.87775
CFS merit scores = 4.87035
CFS merit scores = 4.86279
CFS merit scores = 4.855
CFS merit scores = 4.84701
CFS merit scores = 4.83894
CFS merit scores = 4.82989
CFS merit scores = 4.82044
CFS merit scores = 4.80644
cnt = 1	feature = 63	correl = -0.361276	descr = Gibbs_of_Target_Sequence__Pos_20_Step_1
cnt = 2	feature = 50	correl = 0.215746	descr = Gibbs_of_Target_Sequence__Pos_1_Step_1
cnt = 3	feature = 618	correl = -0.209582	descr = N_Gram_TCTC
cnt = 4	feature = 105	correl = 0.0875298	descr = Fold_of_Target_NoEndbrace_noends_Pos_13
cnt = 5	feature = 441	correl = 0.0831887	descr = N_Gram_GCACT
cnt = 6	feature = 216	correl = 0.115509	descr = N_Gram_AGTCA
cnt = 7	feature = 562	correl = 0.0491454	descr = N_Gram_TAAAG
cnt = 8	feature = 521	correl = -0.0442555	descr = N_Gram_GGGTT
cnt = 9	feature = 267	correl = 0.0597923	descr = N_Gram_CACAT
cnt = 10	feature = 342	correl = 0.0640402	descr = N_Gram_CGGAA
cnt = 11	feature = 572	correl = 0.045862	descr = N_Gram_TAGAC
cnt = 12	feature = 630	correl = 0.0459658	descr = N_Gram_TGACA
cnt = 13	feature = 339	correl = -0.0491935	descr = N_Gram_CGCTG
cnt = 14	feature = 579	correl = 0.0755747	descr = N_Gram_TATAT
cnt = 15	feature = 613	correl = 0.0945333	descr = N_Gram_TCGGC
cnt = 16	feature = 663	correl = 0.0649425	descr = N_Gram_TTAAC
cnt = 17	feature = 448	correl = -0.0451129	descr = N_Gram_GCATG
cnt = 18	feature = 631	correl = -0.0611613	descr = N_Gram_TGAGA
cnt = 19	feature = 237	correl = -0.0491935	descr = N_Gram_ATCGC
cnt = 20	feature = 563	correl = -0.0463753	descr = N_Gram_TAACG
cnt = 21	feature = 305	correl = 0.114852	descr = N_Gram_CCCCC
cnt = 22	feature = 357	correl = 0.0705788	descr = N_Gram_CGTGA
cnt = 23	feature = 515	correl = 0.0452153	descr = N_Gram_GGGCT
cnt = 24	feature = 545	correl = 0.0571925	descr = N_Gram_GTGCG
cnt = 25	feature = 529	correl = 0.0505135	descr = N_Gram_GTATA
cnt = 26	feature = 306	correl = 0.0452153	descr = N_Gram_CCCCG
cnt = 27	feature = 335	correl = 0.0452153	descr = N_Gram_CGCCA
cnt = 28	feature = 247	correl = 0.0737142	descr = N_Gram_ATGGG
cnt = 29	feature = 640	correl = 0.0522607	descr = N_Gram_TGCCG
cnt = 30	feature = 276	correl = 0.0547211	descr = N_Gram_CAGCC
cnt = 31	feature = 671	correl = 0.073979	descr = N_Gram_TTCAA
cnt = 32	feature = 407	correl = -0.0682308	descr = N_Gram_GACCC
cnt = 33	feature = 212	correl = 0.0443785	descr = N_Gram_AGGTT
cnt = 34	feature = 674	correl = 0.0446517	descr = N_Gram_TTCGA
cnt = 35	feature = 600	correl = 0.0471599	descr = N_Gram_TCCGA
cnt = 36	feature = 231	correl = 0.0716851	descr = N_Gram_ATAGT
cnt = 37	feature = 210	correl = -0.0496904	descr = N_Gram_AGGGC
cnt = 38	feature = 609	correl = 0.0804424	descr = N_Gram_TCGAC
cnt = 39	feature = 399	correl = 0.0684652	descr = N_Gram_GAAAC
cnt = 40	feature = 537	correl = -0.0459526	descr = N_Gram_GTCGC
cnt = 41	feature = 471	correl = 0.0452153	descr = N_Gram_GCGTA
cnt = 42	feature = 367	correl = 0.0663516	descr = N_Gram_CTAGG
cnt = 43	feature = 426	correl = -0.0556744	descr = N_Gram_GATCG
cnt = 44	feature = 269	correl = -0.044525	descr = N_Gram_CACCC
cnt = 45	feature = 688	correl = 0.0849871	descr = N_Gram_TTGTG
cnt = 46	feature = 520	correl = 0.0570243	descr = N_Gram_GGGTC
cnt = 47	feature = 244	correl = -0.0454018	descr = N_Gram_ATGCA
cnt = 48	feature = 553	correl = -0.0519099	descr = N_Gram_GTTAC
cnt = 49	feature = 628	correl = 0.0513395	descr = N_Gram_TGAAA
cnt = 50	feature = 404	correl = 0.0534807	descr = N_Gram_GAATC
cnt = 51	feature = 366	correl = 0.0566459	descr = N_Gram_CTACT
cnt = 52	feature = 666	correl = -0.0561891	descr = N_Gram_TTACC
cnt = 53	feature = 552	correl = 0.088939	descr = N_Gram_GTTAA
cnt = 54	feature = 687	correl = -0.0537445	descr = N_Gram_TTGGA
cnt = 55	feature = 312	correl = 0.0709082	descr = N_Gram_CCGGC
cnt = 56	feature = 251	correl = -0.0752	descr = N_Gram_ATTAC
cnt = 57	feature = 642	correl = -0.14196	descr = N_Gram_TGCGT
cnt = 58	feature = 522	correl = -0.0564729	descr = N_Gram_GGTAA
cnt = 59	feature = 362	correl = 0.113593	descr = N_Gram_CGTTT
cnt = 60	feature = 353	correl = -0.0701527	descr = N_Gram_CGTAA
cnt = 61	feature = 523	correl = 0.0686204	descr = N_Gram_GGTCA
cnt = 62	feature = 317	correl = -0.0486993	descr = N_Gram_CCGTC
cnt = 63	feature = 304	correl = 0.084172	descr = N_Gram_CCCAC
cnt = 64	feature = 463	correl = 0.0447646	descr = N_Gram_GCGAG
cnt = 65	feature = 291	correl = -0.0497901	descr = N_Gram_CATGC
cnt = 66	feature = 253	correl = 0.0920826	descr = N_Gram_ATTGT
cnt = 67	feature = 300	correl = -0.0625959	descr = N_Gram_CCATA
cnt = 68	feature = 518	correl = 0.0519346	descr = N_Gram_GGGGG
cnt = 69	feature = 209	correl = -0.0562116	descr = N_Gram_AGGCT
cnt = 70	feature = 461	correl = 0.152783	descr = N_Gram_GCCTT
cnt = 71	feature = 685	correl = 0.0592031	descr = N_Gram_TTGCA
cnt = 72	feature = 406	correl = 0.0452153	descr = N_Gram_GACAG
cnt = 73	feature = 347	correl = 0.067119	descr = N_Gram_CGGCG
cnt = 74	feature = 439	correl = 0.0730865	descr = N_Gram_GCAAT
cnt = 75	feature = 658	correl = 0.0568997	descr = N_Gram_TGTGA
cnt = 76	feature = 226	correl = -0.136112	descr = N_Gram_ATAAG
cnt = 77	feature = 316	correl = 0.0539228	descr = N_Gram_CCGTA
cnt = 78	feature = 527	correl = 0.0486508	descr = N_Gram_GTAAA
cnt = 79	feature = 555	correl = -0.0483674	descr = N_Gram_GTTCG
cnt = 80	feature = 365	correl = 0.0452153	descr = N_Gram_CTAAA
cnt = 81	feature = 548	correl = 0.13874	descr = N_Gram_GTGGC
cnt = 82	feature = 387	correl = -0.111145	descr = N_Gram_CTTAT
cnt = 83	feature = 491	correl = 0.0897147	descr = N_Gram_GGAGT
cnt = 84	feature = 324	correl = 0.0669036	descr = N_Gram_CCTGC
cnt = 85	feature = 420	correl = 0.0939614	descr = N_Gram_GAGTC
cnt = 86	feature = 320	correl = 0.0556281	descr = N_Gram_CCTAT
cnt = 87	feature = 238	correl = -0.104324	descr = N_Gram_ATCGG
cnt = 88	feature = 599	correl = 0.061186	descr = N_Gram_TCCCA
cnt = 89	feature = 277	correl = 0.0780894	descr = N_Gram_CAGCG
cnt = 90	feature = 519	correl = 0.0452153	descr = N_Gram_GGGGT
cnt = 91	feature = 423	correl = 0.0460437	descr = N_Gram_GATAC
cnt = 92	feature = 437	correl = 0.0610067	descr = N_Gram_GCAAA
cnt = 93	feature = 400	correl = 0.101525	descr = N_Gram_GAAAG
cnt = 94	feature = 524	correl = 0.0554286	descr = N_Gram_GGTGC
cnt = 95	feature = 455	correl = 0.061349	descr = N_Gram_GCCCG
cnt = 96	feature = 456	correl = -0.0466652	descr = N_Gram_GCCCT
cnt = 97	feature = 323	correl = 0.0600602	descr = N_Gram_CCTGA
cnt = 98	feature = 410	correl = 0.088939	descr = N_Gram_GACGG
cnt = 99	feature = 621	correl = 0.0483682	descr = N_Gram_TCTCG
cnt = 100	feature = 402	correl = -0.0439824	descr = N_Gram_GAAGG
cnt = 101	feature = 611	correl = -0.0491935	descr = N_Gram_TCGCA
cnt = 102	feature = 338	correl = 0.0571925	descr = N_Gram_CGCTA
cnt = 103	feature = 493	correl = 0.0656774	descr = N_Gram_GGATT
cnt = 104	feature = 286	correl = -0.0522777	descr = N_Gram_CATAT
cnt = 105	feature = 514	correl = 0.0779741	descr = N_Gram_GGGCG
cnt = 106	feature = 664	correl = -0.0542518	descr = N_Gram_TTAAT
cnt = 107	feature = 525	correl = -0.0538694	descr = N_Gram_GGTGT
cnt = 108	feature = 557	correl = 0.0450469	descr = N_Gram_GTTGC
cnt = 109	feature = 584	correl = 0.0766128	descr = N_Gram_TCAAA
cnt = 110	feature = 451	correl = -0.0448584	descr = N_Gram_GCCAA
cnt = 111	feature = 333	correl = -0.0679603	descr = N_Gram_CGATG
cnt = 112	feature = 265	correl = 0.0524058	descr = N_Gram_CAATA
cnt = 113	feature = 220	correl = 0.088939	descr = N_Gram_AGTTA
cnt = 114	feature = 405	correl = 0.0447209	descr = N_Gram_GACAC
cnt = 115	feature = 430	correl = 0.0656145	descr = N_Gram_GATGT
cnt = 116	feature = 504	correl = 0.061944	descr = N_Gram_GGCTC
cnt = 117	feature = 308	correl = 0.0689923	descr = N_Gram_CCCGC
cnt = 118	feature = 296	correl = -0.0463419	descr = N_Gram_CCACG
cnt = 119	feature = 617	correl = 0.0566459	descr = N_Gram_TCTAC
cnt = 120	feature = 546	correl = 0.0847198	descr = N_Gram_GTGCT
cnt = 121	feature = 412	correl = 0.0967246	descr = N_Gram_GACTA
cnt = 122	feature = 232	correl = 0.0862097	descr = N_Gram_ATATA
cnt = 123	feature = 434	correl = -0.0916151	descr = N_Gram_GATTT
cnt = 124	feature = 295	correl = 0.0625274	descr = N_Gram_CCACC
cnt = 125	feature = 512	correl = 0.0519346	descr = N_Gram_GGGCA
cnt = 126	feature = 369	correl = 0.0630083	descr = N_Gram_CTATA
cnt = 127	feature = 409	correl = -0.063562	descr = N_Gram_GACCT
cnt = 128	feature = 345	correl = 0.105894	descr = N_Gram_CGGCA
cnt = 129	feature = 443	correl = 0.0472573	descr = N_Gram_GCAGC
cnt = 130	feature = 681	correl = -0.0595496	descr = N_Gram_TTGAA
cnt = 131	feature = 469	correl = 0.0652256	descr = N_Gram_GCGGT
cnt = 132	feature = 612	correl = 0.0739016	descr = N_Gram_TCGGA
cnt = 133	feature = 230	correl = 0.0470591	descr = N_Gram_ATAGC
cnt = 134	feature = 483	correl = 0.120941	descr = N_Gram_GGAAA
cnt = 135	feature = 219	correl = 0.105505	descr = N_Gram_AGTGT
cnt = 136	feature = 274	correl = -0.0455864	descr = N_Gram_CACTG
cnt = 137	feature = 660	correl = 0.0509119	descr = N_Gram_TGTGT
cnt = 138	feature = 578	correl = -0.0500121	descr = N_Gram_TATAC
cnt = 139	feature = 573	correl = -0.050698	descr = N_Gram_TAGAT
cnt = 140	feature = 645	correl = 0.0891381	descr = N_Gram_TGGAG
cnt = 141	feature = 601	correl = -0.0746333	descr = N_Gram_TCCGC
cnt = 142	feature = 207	correl = 0.0453326	descr = N_Gram_AGGCC
cnt = 143	feature = 468	correl = 0.0659829	descr = N_Gram_GCGGG
cnt = 144	feature = 447	correl = 0.0947159	descr = N_Gram_GCATC
cnt = 145	feature = 266	correl = 0.0836267	descr = N_Gram_CACAG
cnt = 146	feature = 639	correl = 0.0876372	descr = N_Gram_TGCAC
cnt = 147	feature = 360	correl = 0.0539643	descr = N_Gram_CGTGT
cnt = 148	feature = 462	correl = -0.0675397	descr = N_Gram_GCGAC
cnt = 149	feature = 361	correl = -0.0474185	descr = N_Gram_CGTTC
cnt = 150	feature = 239	correl = 0.0880528	descr = N_Gram_ATCTG
cnt = 151	feature = 211	correl = 0.0784616	descr = N_Gram_AGGGG
cnt = 152	feature = 635	correl = -0.048706	descr = N_Gram_TGATC
cnt = 153	feature = 225	correl = -0.0440871	descr = N_Gram_ATAAC
cnt = 154	feature = 532	correl = -0.0510266	descr = N_Gram_GTCAA
cnt = 155	feature = 309	correl = 0.0515678	descr = N_Gram_CCCGG
cnt = 156	feature = 263	correl = 0.0829225	descr = N_Gram_CAAGG
cnt = 157	feature = 466	correl = 0.052261	descr = N_Gram_GCGGA
cnt = 158	feature = 610	correl = -0.0908316	descr = N_Gram_TCGAG
cnt = 159	feature = 280	correl = 0.086195	descr = N_Gram_CAGGA
cnt = 160	feature = 650	correl = 0.0533849	descr = N_Gram_TGGGA
cnt = 161	feature = 632	correl = 0.0438967	descr = N_Gram_TGAGT
cnt = 162	feature = 442	correl = -0.0643899	descr = N_Gram_GCAGA
cnt = 163	feature = 614	correl = -0.0741793	descr = N_Gram_TCGGG
cnt = 164	feature = 458	correl = 0.0725619	descr = N_Gram_GCCGG
cnt = 165	feature = 484	correl = -0.0496958	descr = N_Gram_GGAAC
cnt = 166	feature = 273	correl = 0.0974755	descr = N_Gram_CACTC
cnt = 167	feature = 460	correl = 0.0641225	descr = N_Gram_GCCTC
cnt = 168	feature = 569	correl = 0.0727123	descr = N_Gram_TACGA
cnt = 169	feature = 372	correl = 0.110173	descr = N_Gram_CTCAA
cnt = 170	feature = 651	correl = 0.0762429	descr = N_Gram_TGGGG
cnt = 171	feature = 505	correl = 0.132381	descr = N_Gram_GGCTT
cnt = 172	feature = 474	correl = 0.0864457	descr = N_Gram_GCTAT
cnt = 173	feature = 577	correl = 0.0446861	descr = N_Gram_TAGTG
cnt = 174	feature = 281	correl = 0.0813157	descr = N_Gram_CAGGC
cnt = 175	feature = 318	correl = 0.102805	descr = N_Gram_CCGTG
cnt = 176	feature = 634	correl = 0.0542973	descr = N_Gram_TGATA
cnt = 177	feature = 574	correl = 0.0883375	descr = N_Gram_TAGCA
cnt = 178	feature = 432	correl = -0.0740815	descr = N_Gram_GATTA
cnt = 179	feature = 214	correl = 0.125266	descr = N_Gram_AGTAA
cnt = 180	feature = 329	correl = 0.0857465	descr = N_Gram_CGAGG
cnt = 181	feature = 389	correl = 0.0497046	descr = N_Gram_CTTCC
cnt = 182	feature = 260	correl = 0.104015	descr = N_Gram_CAAAG
cnt = 183	feature = 499	correl = 0.150855	descr = N_Gram_GGCCT
cnt = 184	feature = 575	correl = -0.0519719	descr = N_Gram_TAGCC
cnt = 185	feature = 538	correl = 0.0989123	descr = N_Gram_GTCGG
cnt = 186	feature = 321	correl = -0.0938671	descr = N_Gram_CCTCC
cnt = 187	feature = 314	correl = -0.0623897	descr = N_Gram_CCGGT
cnt = 188	feature = 526	correl = 0.057652	descr = N_Gram_GGTTG
cnt = 189	feature = 615	correl = -0.0510315	descr = N_Gram_TCGTC
cnt = 190	feature = 655	correl = -0.066847	descr = N_Gram_TGTCA
cnt = 191	feature = 392	correl = -0.132209	descr = N_Gram_CTTGC
cnt = 192	feature = 604	correl = 0.0556281	descr = N_Gram_TCCTA
cnt = 193	feature = 424	correl = 0.0663212	descr = N_Gram_GATAT
cnt = 194	feature = 551	correl = 0.0559484	descr = N_Gram_GTGTG
cnt = 195	feature = 332	correl = -0.0610882	descr = N_Gram_CGATC
cnt = 196	feature = 393	correl = 0.0808375	descr = N_Gram_CTTGG
cnt = 197	feature = 624	correl = -0.109772	descr = N_Gram_TCTTA
cnt = 198	feature = 543	correl = 0.0615468	descr = N_Gram_GTGAC
cnt = 199	feature = 343	correl = 0.0581897	descr = N_Gram_CGGAC
cnt = 200	feature = 322	correl = 0.0440555	descr = N_Gram_CCTCT
cnt = 201	feature = 160	correl = 0.0629792	descr = N_Gram_ACAGG
cnt = 202	feature = 328	correl = -0.0890206	descr = N_Gram_CGACG
cnt = 203	feature = 303	correl = 0.0538727	descr = N_Gram_CCCAA
cnt = 204	feature = 501	correl = 0.100886	descr = N_Gram_GGCGC
cnt = 205	feature = 433	correl = 0.0488055	descr = N_Gram_GATTG
cnt = 206	feature = 558	correl = 0.0490356	descr = N_Gram_GTTGG
cnt = 207	feature = 653	correl = 0.055239	descr = N_Gram_TGGTA
cnt = 208	feature = 246	correl = -0.0592869	descr = N_Gram_ATGGA
cnt = 209	feature = 683	correl = -0.0473735	descr = N_Gram_TTGAG
cnt = 210	feature = 452	correl = 0.0930882	descr = N_Gram_GCCAG
cnt = 211	feature = 394	correl = 0.078722	descr = N_Gram_CTTGT
cnt = 212	feature = 675	correl = -0.0595496	descr = N_Gram_TTCGG
cnt = 213	feature = 419	correl = 0.0464714	descr = N_Gram_GAGGT
cnt = 214	feature = 429	correl = -0.0578841	descr = N_Gram_GATGC
cnt = 215	feature = 659	correl = 0.106172	descr = N_Gram_TGTGG
cnt = 216	feature = 508	correl = 0.0465579	descr = N_Gram_GGGAA
cnt = 217	feature = 554	correl = 0.0827932	descr = N_Gram_GTTCC
cnt = 218	feature = 294	correl = 0.0770956	descr = N_Gram_CCAAG
cnt = 219	feature = 533	correl = 0.176846	descr = N_Gram_GTCAG
cnt = 220	feature = 408	correl = 0.0674867	descr = N_Gram_GACCG
cnt = 221	feature = 235	correl = -0.0513973	descr = N_Gram_ATCCT
cnt = 222	feature = 228	correl = -0.0860007	descr = N_Gram_ATACT
cnt = 223	feature = 381	correl = -0.06093	descr = N_Gram_CTGAT
cnt = 224	feature = 453	correl = 0.0512733	descr = N_Gram_GCCAT
cnt = 225	feature = 595	correl = 0.0846375	descr = N_Gram_TCCAA
cnt = 226	feature = 378	correl = 0.0598995	descr = N_Gram_CTCTA
cnt = 227	feature = 528	correl = 0.048611	descr = N_Gram_GTAGT
cnt = 228	feature = 416	correl = 0.0978394	descr = N_Gram_GAGCT
cnt = 229	feature = 206	correl = 0.0852223	descr = N_Gram_AGGCA
cnt = 230	feature = 467	correl = 0.0713413	descr = N_Gram_GCGGC
cnt = 231	feature = 275	correl = 0.0470806	descr = N_Gram_CAGCA
cnt = 232	feature = 488	correl = 0.0988439	descr = N_Gram_GGACG
cnt = 233	feature = 438	correl = 0.0967662	descr = N_Gram_GCAAC
cnt = 234	feature = 473	correl = 0.0952818	descr = N_Gram_GCGTG
cnt = 235	feature = 536	correl = -0.0826746	descr = N_Gram_GTCGA
cnt = 236	feature = 221	correl = 0.0593049	descr = N_Gram_AGTTG
cnt = 237	feature = 492	correl = -0.0766675	descr = N_Gram_GGATC
cnt = 238	feature = 397	correl = 0.0822662	descr = N_Gram_CTTTG
cnt = 239	feature = 565	correl = -0.0511209	descr = N_Gram_TAAGA
cnt = 240	feature = 352	correl = 0.058078	descr = N_Gram_CGGTT
cnt = 241	feature = 479	correl = 0.0808935	descr = N_Gram_GCTGG
cnt = 242	feature = 284	correl = 0.132752	descr = N_Gram_CAGTG
cnt = 243	feature = 656	correl = 0.0523178	descr = N_Gram_TGTCC
cnt = 244	feature = 540	correl = -0.0954529	descr = N_Gram_GTCTT
cnt = 245	feature = 646	correl = 0.087776	descr = N_Gram_TGGCC
cnt = 246	feature = 270	correl = 0.0746547	descr = N_Gram_CACCT
cnt = 247	feature = 673	correl = 0.0786101	descr = N_Gram_TTCCA
cnt = 248	feature = 379	correl = -0.0931367	descr = N_Gram_CTCTC
cnt = 249	feature = 413	correl = -0.0683846	descr = N_Gram_GACTG
cnt = 250	feature = 289	correl = -0.0859895	descr = N_Gram_CATCG
cnt = 251	feature = 319	correl = 0.0585777	descr = N_Gram_CCTA
cnt = 252	feature = 445	correl = 0.0505385	descr = N_Gram_GCAGT
cnt = 253	feature = 242	correl = -0.0560284	descr = N_Gram_ATGAT
cnt = 254	feature = 592	correl = -0.0487767	descr = N_Gram_TCATG
cnt = 255	feature = 255	correl = -0.0809794	descr = N_Gram_ATTTG
cnt = 256	feature = 454	correl = 0.0640847	descr = N_Gram_GCCCA
cnt = 257	feature = 510	correl = 0.104254	descr = N_Gram_GGGAG
cnt = 258	feature = 509	correl = 0.10652	descr = N_Gram_GGGAC
cnt = 259	feature = 475	correl = 0.0781606	descr = N_Gram_GCTCA
cnt = 260	feature = 351	correl = -0.0731294	descr = N_Gram_CGGTA
cnt = 261	feature = 695	correl = -0.0878469	descr = N_Gram_TTTGG
cnt = 262	feature = 411	correl = -0.0716201	descr = N_Gram_GACGT
cnt = 263	feature = 336	correl = 0.083616	descr = N_Gram_CGCCG
cnt = 264	feature = 217	correl = -0.145963	descr = N_Gram_AGTCT
cnt = 265	feature = 605	correl = -0.0844334	descr = N_Gram_TCCTC
cnt = 266	feature = 490	correl = 0.115215	descr = N_Gram_GGAGC
cnt = 267	feature = 654	correl = 0.052057	descr = N_Gram_TGGTC
cnt = 268	feature = 478	correl = 0.0840173	descr = N_Gram_GCTGC
cnt = 269	feature = 355	correl = -0.100879	descr = N_Gram_CGTCG
cnt = 270	feature = 301	correl = 0.0672829	descr = N_Gram_CCATC
cnt = 271	feature = 283	correl = 0.0738002	descr = N_Gram_CAGTA
cnt = 272	feature = 395	correl = 0.0732961	descr = N_Gram_CTTTA
cnt = 273	feature = 325	correl = -0.0742046	descr = N_Gram_CCTTC
cnt = 274	feature = 380	correl = -0.0503763	descr = N_Gram_CTCTT
cnt = 275	feature = 337	correl = 0.0521346	descr = N_Gram_CGCGG
cnt = 276	feature = 222	correl = -0.0890047	descr = N_Gram_AGTTT
cnt = 277	feature = 502	correl = 0.0971136	descr = N_Gram_GGCGG
cnt = 278	feature = 549	correl = 0.07914	descr = N_Gram_GTGGT
cnt = 279	feature = 598	correl = 0.0540967	descr = N_Gram_TCCC
cnt = 280	feature = 648	correl = 0.128811	descr = N_Gram_TGGCT
cnt = 281	feature = 136	correl = -0.0662508	descr = N_Gram_AAGAC
cnt = 282	feature = 644	correl = -0.0507403	descr = N_Gram_TGGAA
cnt = 283	feature = 496	correl = 0.0643245	descr = N_Gram_GGCAT
cnt = 284	feature = 250	correl = -0.0592952	descr = N_Gram_ATTA
cnt = 285	feature = 556	correl = -0.0707019	descr = N_Gram_GTTCT
cnt = 286	feature = 686	correl = -0.136441	descr = N_Gram_TTGCG
cnt = 287	feature = 398	correl = 0.0806125	descr = N_Gram_GAAA
cnt = 288	feature = 672	correl = 0.0538965	descr = N_Gram_TTCAG
cnt = 289	feature = 307	correl = 0.060423	descr = N_Gram_CCCG
cnt = 290	feature = 384	correl = 0.0480098	descr = N_Gram_CTGTG
cnt = 291	feature = 440	correl = 0.0607242	descr = N_Gram_GCAC
cnt = 292	feature = 327	correl = -0.0457862	descr = N_Gram_CGAC
cnt = 293	feature = 278	correl = -0.129662	descr = N_Gram_CAGCT
cnt = 294	feature = 350	correl = 0.141297	descr = N_Gram_CGGGC
cnt = 295	feature = 373	correl = -0.0894282	descr = N_Gram_CTCAT
cnt = 296	feature = 428	correl = -0.0460328	descr = N_Gram_GATGA
cnt = 297	feature = 264	correl = 0.0446953	descr = N_Gram_CAAT
cnt = 298	feature = 580	correl = -0.0487824	descr = N_Gram_TATC
cnt = 299	feature = 487	correl = 0.121658	descr = N_Gram_GGACC
cnt = 300	feature = 26	correl = -0.0833421	descr = Position_Specific_Bin_Base_11_Base_G
cnt = 301	feature = 31	correl = -0.0447795	descr = Position_Specific_Bin_Base_13_Base_A
cnt = 302	feature = 587	correl = 0.0813337	descr = N_Gram_TCAGC
cnt = 303	feature = 568	correl = -0.0594411	descr = N_Gram_TAATC
cnt = 304	feature = 290	correl = 0.0909964	descr = N_Gram_CATCT
cnt = 305	feature = 288	correl = 0.109511	descr = N_Gram_CATCC
cnt = 306	feature = 43	correl = 0.050122	descr = Position_Specific_Bin_Base_17_Base_G
cnt = 307	feature = 649	correl = 0.0761694	descr = N_Gram_TGGG
cnt = 308	feature = 15	correl = -0.130346	descr = Position_Specific_Bin_Base_5_Base_A
cnt = 309	feature = 427	correl = -0.104795	descr = N_Gram_GATCT
cnt = 310	feature = 386	correl = -0.0510798	descr = N_Gram_CTTA
cnt = 311	feature = 626	correl = -0.0587221	descr = N_Gram_TCTTG
cnt = 312	feature = 576	correl = 0.0535774	descr = N_Gram_TAGT
cnt = 313	feature = 368	correl = 0.106119	descr = N_Gram_CTAT
cnt = 314	feature = 40	correl = -0.0449371	descr = Position_Specific_Bin_Base_16_Base_T
cnt = 315	feature = 689	correl = 0.0517958	descr = N_Gram_TTGTT
cnt = 316	feature = 485	correl = 0.05273	descr = N_Gram_GGAAG
cnt = 317	feature = 457	correl = 0.0762421	descr = N_Gram_GCCG
cnt = 318	feature = 224	correl = -0.0965062	descr = N_Gram_ATAA
cnt = 319	feature = 636	correl = -0.110124	descr = N_Gram_TGATT
cnt = 320	feature = 383	correl = 0.100553	descr = N_Gram_CTGCA
cnt = 321	feature = 208	correl = 0.102984	descr = N_Gram_AGGCG
cnt = 322	feature = 29	correl = 0.106737	descr = Position_Specific_Bin_Base_12_Base_G
cnt = 323	feature = 25	correl = 0.0520239	descr = Position_Specific_Bin_Base_10_Base_T
cnt = 324	feature = 472	correl = -0.113988	descr = N_Gram_GCGTC
cnt = 325	feature = 42	correl = 0.0874884	descr = Position_Specific_Bin_Base_17_Base_C
cnt = 326	feature = 498	correl = 0.0886749	descr = N_Gram_GGCCA
cnt = 327	feature = 596	correl = -0.0518106	descr = N_Gram_TCCAC
cnt = 328	feature = 248	correl = 0.0582133	descr = N_Gram_ATGT
cnt = 329	feature = 588	correl = 0.11026	descr = N_Gram_TCAGT
cnt = 330	feature = 18	correl = -0.123245	descr = Position_Specific_Bin_Base_6_Base_A
cnt = 331	feature = 10	correl = 0.10045	descr = Position_Specific_Bin_Base_2_Base_T
cnt = 332	feature = 313	correl = 0.109626	descr = N_Gram_CCGGG
cnt = 333	feature = 35	correl = 0.113988	descr = Position_Specific_Bin_Base_14_Base_T
cnt = 334	feature = 403	correl = -0.0573214	descr = N_Gram_GAAGT
cnt = 335	feature = 602	correl = -0.0850017	descr = N_Gram_TCCGG
cnt = 336	feature = 20	correl = -0.0468062	descr = Position_Specific_Bin_Base_7_Base_A
cnt = 337	feature = 436	correl = 0.13063	descr = N_Gram_GCAA
cnt = 338	feature = 24	correl = -0.0597786	descr = Position_Specific_Bin_Base_9_Base_T
cnt = 339	feature = 41	correl = -0.0628028	descr = Position_Specific_Bin_Base_17_Base_A
cnt = 340	feature = 30	correl = -0.132447	descr = Position_Specific_Bin_Base_12_Base_T
cnt = 341	feature = 391	correl = -0.0741187	descr = N_Gram_CTTGA
cnt = 342	feature = 597	correl = -0.132919	descr = N_Gram_TCCAG
cnt = 343	feature = 13	correl = -0.0653391	descr = Position_Specific_Bin_Base_4_Base_A
cnt = 344	feature = 422	correl = 0.0518303	descr = N_Gram_GATA
cnt = 345	feature = 36	correl = -0.0639954	descr = Position_Specific_Bin_Base_15_Base_A
cnt = 346	feature = 647	correl = -0.0854219	descr = N_Gram_TGGCG
cnt = 347	feature = 542	correl = 0.0481484	descr = N_Gram_GTGA
cnt = 348	feature = 73	correl = 0.0860118	descr = Fold_of_RNAi_Sequence_Pos_9
cnt = 349	feature = 272	correl = -0.0670345	descr = N_Gram_CACGA
cnt = 350	feature = 39	correl = 0.115459	descr = Position_Specific_Bin_Base_16_Base_C
cnt = 351	feature = 23	correl = 0.0587341	descr = Position_Specific_Bin_Base_9_Base_G
cnt = 352	feature = 11	correl = -0.0540301	descr = Position_Specific_Bin_Base_3_Base_A
cnt = 353	feature = 74	correl = 0.0734376	descr = Fold_of_RNAi_Sequence_Pos_11
cnt = 354	feature = 261	correl = 0.0686381	descr = N_Gram_CAAG
cnt = 355	feature = 44	correl = -0.064086	descr = Position_Specific_Bin_Base_17_Base_T
cnt = 356	feature = 9	correl = -0.0733006	descr = Position_Specific_Bin_Base_2_Base_G
cnt = 357	feature = 46	correl = 0.143566	descr = Position_Specific_Bin_Base_18_Base_C
cnt = 358	feature = 33	correl = -0.0668403	descr = Position_Specific_Bin_Base_13_Base_G
cnt = 359	feature = 229	correl = 0.0499464	descr = N_Gram_ATAG
cnt = 360	feature = 619	correl = -0.0873073	descr = N_Gram_TCTCA
cnt = 361	feature = 252	correl = 0.0521577	descr = N_Gram_ATTG
cnt = 362	feature = 34	correl = -0.10072	descr = Position_Specific_Bin_Base_14_Base_A
cnt = 363	feature = 415	correl = 0.0508194	descr = N_Gram_GAGC
cnt = 364	feature = 559	correl = -0.0746584	descr = N_Gram_GTTTT
cnt = 365	feature = 12	correl = 0.0808468	descr = Position_Specific_Bin_Base_3_Base_C
cnt = 366	feature = 665	correl = -0.0522481	descr = N_Gram_TTAC
cnt = 367	feature = 21	correl = -0.060694	descr = Position_Specific_Bin_Base_8_Base_C
cnt = 368	feature = 268	correl = 0.0787875	descr = N_Gram_CACC
cnt = 369	feature = 14	correl = 0.0556579	descr = Position_Specific_Bin_Base_4_Base_C
cnt = 370	feature = 356	correl = 0.164586	descr = N_Gram_CGTG
cnt = 371	feature = 591	correl = -0.0598799	descr = N_Gram_TCATC
cnt = 372	feature = 571	correl = -0.0453836	descr = N_Gram_TACTT
cnt = 373	feature = 608	correl = -0.0700894	descr = N_Gram_TCGA
cnt = 374	feature = 446	correl = 0.0635627	descr = N_Gram_GCAT
cnt = 375	feature = 298	correl = -0.139861	descr = N_Gram_CCAGC
cnt = 376	feature = 213	correl = 0.0722853	descr = N_Gram_AGTA
cnt = 377	feature = 19	correl = 0.108097	descr = Position_Specific_Bin_Base_6_Base_C
cnt = 378	feature = 564	correl = -0.104715	descr = N_Gram_TAAG
cnt = 379	feature = 76	correl = 0.0770998	descr = Fold_of_RNAi_Sequence_Pos_13
cnt = 380	feature = 622	correl = -0.139674	descr = N_Gram_TCTCT
cnt = 381	feature = 641	correl = -0.125891	descr = N_Gram_TGCG
cnt = 382	feature = 56	correl = -0.0750306	descr = Gibbs_of_Target_Sequence__Pos_8_Step_1
cnt = 383	feature = 51	correl = 0.253534	descr = Gibbs_of_Target_Sequence__Pos_2_Step_1
cnt = 384	feature = 17	correl = 0.0580049	descr = Position_Specific_Bin_Base_5_Base_G
cnt = 385	feature = 57	correl = 0.0634252	descr = Gibbs_of_Target_Sequence__Pos_12_Step_1
cnt = 386	feature = 38	correl = -0.095247	descr = Position_Specific_Bin_Base_16_Base_A
cnt = 387	feature = 341	correl = 0.0746589	descr = N_Gram_CGGA
cnt = 388	feature = 27	correl = -0.102201	descr = Position_Specific_Bin_Base_12_Base_A
cnt = 389	feature = 418	correl = 0.0490735	descr = N_Gram_GAGGC
cnt = 390	feature = 234	correl = -0.0457992	descr = N_Gram_ATCCA
cnt = 391	feature = 8	correl = 0.0529705	descr = Position_Specific_Bin_Base_2_Base_C
cnt = 392	feature = 81	correl = -0.051644	descr = Xue_Structure_Feature_A110
cnt = 393	feature = 315	correl = 0.0657175	descr = N_Gram_CCGT
cnt = 394	feature = 550	correl = 0.0651938	descr = N_Gram_GTGT
cnt = 395	feature = 464	correl = 0.0752635	descr = N_Gram_GCGCC
cnt = 396	feature = 382	correl = 0.044969	descr = N_Gram_CTGC
cnt = 397	feature = 375	correl = -0.07533	descr = N_Gram_CTCCA
cnt = 398	feature = 78	correl = 0.0829885	descr = Fold_of_RNAi_Sequence_Pos_15
cnt = 399	feature = 279	correl = 0.0654951	descr = N_Gram_CAGG
cnt = 400	feature = 503	correl = 0.073335	descr = N_Gram_GGCT
cnt = 401	feature = 37	correl = 0.0663004	descr = Position_Specific_Bin_Base_15_Base_C
cnt = 402	feature = 32	correl = 0.102317	descr = Position_Specific_Bin_Base_13_Base_C
cnt = 403	feature = 16	correl = 0.0993132	descr = Position_Specific_Bin_Base_5_Base_C
cnt = 404	feature = 396	correl = -0.0500829	descr = N_Gram_CTTTC
cnt = 405	feature = 45	correl = -0.284736	descr = Position_Specific_Bin_Base_18_Base_A
cnt = 406	feature = 83	correl = 0.118788	descr = Xue_Structure_Feature_A101
cnt = 407	feature = 331	correl = -0.0703197	descr = N_Gram_CGAT
cnt = 408	feature = 629	correl = -0.0562905	descr = N_Gram_TGAAG
cnt = 409	feature = 667	correl = -0.0752888	descr = N_Gram_TTAT
cnt = 410	feature = 547	correl = 0.127011	descr = N_Gram_GTGG
cnt = 411	feature = 364	correl = 0.0868264	descr = N_Gram_CTA
cnt = 412	feature = 55	correl = -0.178763	descr = Gibbs_of_Target_Sequence__Pos_7_Step_1
cnt = 413	feature = 637	correl = 0.0966455	descr = N_Gram_TGCA
cnt = 414	feature = 53	correl = -0.0771252	descr = Gibbs_of_Target_Sequence__Pos_5_Step_1
cnt = 415	feature = 425	correl = -0.112593	descr = N_Gram_GATC
cnt = 416	feature = 52	correl = 0.0982062	descr = Gibbs_of_Target_Sequence__Pos_3_Step_1
cnt = 417	feature = 459	correl = 0.118146	descr = N_Gram_GCCT
cnt = 418	feature = 218	correl = 0.0737685	descr = N_Gram_AGTG
cnt = 419	feature = 58	correl = -0.0968753	descr = Gibbs_of_Target_Sequence__Pos_13_Step_1
cnt = 420	feature = 241	correl = -0.0466478	descr = N_Gram_ATGA
cnt = 421	feature = 69	correl = 0.146947	descr = Fold_of_RNAi_Sequence_Pos_2
cnt = 422	feature = 539	correl = -0.0982941	descr = N_Gram_GTCT
cnt = 423	feature = 254	correl = -0.109859	descr = N_Gram_ATTT
cnt = 424	feature = 657	correl = 0.083961	descr = N_Gram_TGTG
cnt = 425	feature = 259	correl = 0.06279	descr = N_Gram_CAAA
cnt = 426	feature = 477	correl = 0.0727939	descr = N_Gram_GCTG
cnt = 427	feature = 80	correl = 0.0584292	descr = Xue_Structure_Feature_A111
cnt = 428	feature = 693	correl = -0.108691	descr = N_Gram_TTTCT
cnt = 429	feature = 344	correl = 0.106053	descr = N_Gram_CGGC
cnt = 430	feature = 61	correl = -0.168732	descr = Gibbs_of_Target_Sequence__Pos_18_Step_1
cnt = 431	feature = 476	correl = -0.0532972	descr = N_Gram_GCTCC
cnt = 432	feature = 47	correl = 0.288327	descr = Position_Specific_Bin_Base_18_Base_G
cnt = 433	feature = 570	correl = -0.0594927	descr = N_Gram_TACT
cnt = 434	feature = 511	correl = 0.139701	descr = N_Gram_GGGC
cnt = 435	feature = 652	correl = 0.0663349	descr = N_Gram_TGGT
cnt = 436	feature = 450	correl = 0.0535219	descr = N_Gram_GCCA
cnt = 437	feature = 215	correl = -0.0743916	descr = N_Gram_AGTC
cnt = 438	feature = 67	correl = 0.162657	descr = Fold_of_RNAi_Sequence_Pos_0
cnt = 439	feature = 684	correl = -0.0899241	descr = N_Gram_TTGC
cnt = 440	feature = 692	correl = -0.0704392	descr = N_Gram_TTTCC
cnt = 441	feature = 535	correl = -0.0610609	descr = N_Gram_GTCG
cnt = 442	feature = 489	correl = 0.113647	descr = N_Gram_GGAG
cnt = 443	feature = 606	correl = -0.101141	descr = N_Gram_TCCTT
cnt = 444	feature = 431	correl = -0.0449789	descr = N_Gram_GATT
cnt = 445	feature = 292	correl = 0.0888545	descr = N_Gram_CCAA
cnt = 446	feature = 28	correl = 0.138389	descr = Position_Specific_Bin_Base_12_Base_C
cnt = 447	feature = 586	correl = 0.0953052	descr = N_Gram_TCAG
cnt = 448	feature = 589	correl = -0.0730144	descr = N_Gram_TCAT
cnt = 449	feature = 54	correl = -0.1222	descr = Gibbs_of_Target_Sequence__Pos_6_Step_1
cnt = 450	feature = 482	correl = 0.0639172	descr = N_Gram_GGAA
cnt = 451	feature = 79	correl = 0.061986	descr = Fold_of_RNAi_Sequence_Pos_16
cnt = 452	feature = 75	correl = 0.102241	descr = Fold_of_RNAi_Sequence_Pos_12
cnt = 453	feature = 680	correl = -0.0599609	descr = N_Gram_TTGA
cnt = 454	feature = 516	correl = 0.0685009	descr = N_Gram_GGGG
cnt = 455	feature = 59	correl = -0.173913	descr = Gibbs_of_Target_Sequence__Pos_14_Step_1
cnt = 456	feature = 390	correl = -0.212268	descr = N_Gram_CTTCT
cnt = 457	feature = 60	correl = -0.121528	descr = Gibbs_of_Target_Sequence__Pos_17_Step_1
cnt = 458	feature = 82	correl = 0.0474604	descr = Xue_Structure_Feature_A100
cnt = 459	feature = 694	correl = -0.0747537	descr = N_Gram_TTTG
cnt = 460	feature = 677	correl = -0.225088	descr = N_Gram_TTCTC
cnt = 461	feature = 68	correl = 0.17055	descr = Fold_of_RNAi_Sequence_Pos_1
cnt = 462	feature = 72	correl = 0.0791198	descr = Fold_of_RNAi_Sequence_Pos_6
cnt = 463	feature = 633	correl = -0.0871538	descr = N_Gram_TGAT
cnt = 464	feature = 417	correl = 0.0651856	descr = N_Gram_GAGG
cnt = 465	feature = 62	correl = -0.31031	descr = Gibbs_of_Target_Sequence__Pos_19_Step_1
cnt = 466	feature = 465	correl = 0.0984236	descr = N_Gram_GCGG
cnt = 467	feature = 297	correl = -0.0863039	descr = N_Gram_CCAG
cnt = 468	feature = 544	correl = 0.0800045	descr = N_Gram_GTGC
cnt = 469	feature = 470	correl = -0.0608101	descr = N_Gram_GCGT
cnt = 470	feature = 497	correl = 0.157508	descr = N_Gram_GGCC
cnt = 471	feature = 77	correl = 0.0682217	descr = Fold_of_RNAi_Sequence_Pos_14
cnt = 472	feature = 620	correl = -0.122641	descr = N_Gram_TCTCC
cnt = 473	feature = 388	correl = -0.114062	descr = N_Gram_CTTC
cnt = 474	feature = 531	correl = -0.0897736	descr = N_Gram_GTC
cnt = 475	feature = 678	correl = -0.103121	descr = N_Gram_TTCTT
cnt = 476	feature = 285	correl = 0.0577619	descr = N_Gram_CAT
cnt = 477	feature = 71	correl = 0.0577587	descr = Fold_of_RNAi_Sequence_Pos_4
cnt = 478	feature = 334	correl = 0.0730302	descr = N_Gram_CGCC
cnt = 479	feature = 376	correl = -0.147698	descr = N_Gram_CTCCT
cnt = 480	feature = 607	correl = -0.0917894	descr = N_Gram_TCG
cnt = 481	feature = 507	correl = 0.109859	descr = N_Gram_GGGA
cnt = 482	feature = 70	correl = 0.0692934	descr = Fold_of_RNAi_Sequence_Pos_3
cnt = 483	feature = 561	correl = -0.0830576	descr = N_Gram_TAA
cnt = 484	feature = 326	correl = -0.0579785	descr = N_Gram_CGA
cnt = 485	feature = 500	correl = 0.0468315	descr = N_Gram_GGCG
cnt = 486	feature = 696	correl = -0.118776	descr = N_Gram_TTTT
cnt = 487	feature = 435	correl = 0.112798	descr = N_Gram_GCA
cnt = 488	feature = 643	correl = 0.0465268	descr = N_Gram_TGG
cnt = 489	feature = 662	correl = -0.0824298	descr = N_Gram_TTA
cnt = 490	feature = 421	correl = -0.0460159	descr = N_Gram_GAT
cnt = 491	feature = 258	correl = 0.14948	descr = N_Gram_CAA
cnt = 492	feature = 594	correl = -0.0794771	descr = N_Gram_TCCA
cnt = 493	feature = 583	correl = 0.0451932	descr = N_Gram_TCA
cnt = 494	feature = 627	correl = -0.0643904	descr = N_Gram_TGA
cnt = 495	feature = 233	correl = -0.0861165	descr = N_Gram_ATC
cnt = 496	feature = 603	correl = -0.103201	descr = N_Gram_TCCT
cnt = 497	feature = 86	correl = 0.0884466	descr = Xue_Structure_Feature_C110
cnt = 498	feature = 363	correl = -0.0513034	descr = N_Gram_CT
cnt = 499	feature = 414	correl = 0.0566444	descr = N_Gram_GAG
cnt = 500	feature = 310	correl = 0.0694284	descr = N_Gram_CCG
cnt = 501	feature = 348	correl = 0.115007	descr = N_Gram_CGGG
cnt = 502	feature = 691	correl = -0.118823	descr = N_Gram_TTTC
cnt = 503	feature = 541	correl = 0.161508	descr = N_Gram_GTG
cnt = 504	feature = 481	correl = 0.134543	descr = N_Gram_GGA
cnt = 505	feature = 623	correl = -0.101491	descr = N_Gram_TCTT
cnt = 506	feature = 257	correl = 0.101748	descr = N_Gram_CA
cnt = 507	feature = 506	correl = 0.152339	descr = N_Gram_GGG
cnt = 508	feature = 679	correl = -0.0647196	descr = N_Gram_TTG
cnt = 509	feature = 676	correl = -0.216323	descr = N_Gram_TTCT
cnt = 510	feature = 449	correl = 0.102442	descr = N_Gram_GCC
cnt = 511	feature = 66	correl = -0.077225	descr = PF_RNAi_Fold_3'Free_Count
cnt = 512	feature = 385	correl = -0.0935664	descr = N_Gram_CTT
cnt = 513	feature = 65	correl = -0.136184	descr = PF_RNAi_Fold_5'Free_Count
cnt = 514	feature = 371	correl = -0.102449	descr = N_Gram_CTC
cnt = 515	feature = 560	correl = -0.0675481	descr = N_Gram_TA
cnt = 516	feature = 690	correl = -0.104549	descr = N_Gram_TTT
cnt = 517	feature = 223	correl = -0.12134	descr = N_Gram_AT
cnt = 518	feature = 616	correl = -0.118008	descr = N_Gram_TCT
cnt = 519	feature = 374	correl = -0.112111	descr = N_Gram_CTCC
cnt = 520	feature = 669	correl = -0.147762	descr = N_Gram_TTC
cnt = 521	feature = 494	correl = 0.139004	descr = N_Gram_GGC
cnt = 522	feature = 340	correl = 0.0768058	descr = N_Gram_CGG
cnt = 523	feature = 593	correl = -0.115847	descr = N_Gram_TCC
cnt = 524	feature = 661	correl = -0.122374	descr = N_Gram_TT
cnt = 525	feature = 480	correl = 0.160722	descr = N_Gram_GG
cnt = 526	feature = 64	correl = -0.186881	descr = PF_RNAi_Fold_Energy
cnt = 527	feature = 49	correl = -0.188305	descr = Gibbs_of_Target_Sequence_
num rows = 521
num_elements = 275088
*
optimization finished, #iter = 645
nu = 0.444365
obj = -34.409893, rho = -0.506735
nSV = 361, nBSV = 122
num rows = 58
num_elements = 30624
*
optimization finished, #iter = 52
nu = 0.441585
obj = -4.274762, rho = -0.519256
nSV = 45, nBSV = 6
*
optimization finished, #iter = 645
nu = 0.444365
obj = -34.409893, rho = -0.506735
nSV = 361, nBSV = 122
CFS merit scores = 1.3671
CFS merit scores = 1.6172
CFS merit scores = 1.85948
CFS merit scores = 2.08518
CFS merit scores = 2.28533
CFS merit scores = 2.47082
CFS merit scores = 2.64292
CFS merit scores = 2.80478
CFS merit scores = 2.95186
CFS merit scores = 3.09035
CFS merit scores = 3.22089
CFS merit scores = 3.34462
CFS merit scores = 3.46019
CFS merit scores = 3.57132
CFS merit scores = 3.67776
CFS merit scores = 3.78065
CFS merit scores = 3.88076
CFS merit scores = 3.97823
CFS merit scores = 4.07156
CFS merit scores = 4.16207
CFS merit scores = 4.25007
CFS merit scores = 4.33611
CFS merit scores = 4.42024
CFS merit scores = 4.50262
CFS merit scores = 4.58335
CFS merit scores = 4.66252
CFS merit scores = 4.7402
CFS merit scores = 4.81644
CFS merit scores = 4.89132
CFS merit scores = 4.96362
CFS merit scores = 5.03441
CFS merit scores = 5.10374
CFS merit scores = 5.1717
CFS merit scores = 5.23838
CFS merit scores = 5.30385
CFS merit scores = 5.36803
CFS merit scores = 5.43108
CFS merit scores = 5.49048
CFS merit scores = 5.54871
CFS merit scores = 5.6058
CFS merit scores = 5.66018
CFS merit scores = 5.71312
CFS merit scores = 5.76439
CFS merit scores = 5.81479
CFS merit scores = 5.86395
CFS merit scores = 5.91209
CFS merit scores = 5.95928
CFS merit scores = 6.00553
CFS merit scores = 6.05088
CFS merit scores = 6.09246
CFS merit scores = 6.13213
CFS merit scores = 6.1698
CFS merit scores = 6.20634
CFS merit scores = 6.23993
CFS merit scores = 6.27316
CFS merit scores = 6.30634
CFS merit scores = 6.33953
CFS merit scores = 6.37271
CFS merit scores = 6.40105
CFS merit scores = 6.424
CFS merit scores = 6.44631
CFS merit scores = 6.46778
CFS merit scores = 6.48825
CFS merit scores = 6.50828
CFS merit scores = 6.52745
CFS merit scores = 6.54569
CFS merit scores = 6.56355
CFS merit scores = 6.58155
CFS merit scores = 6.5998
CFS merit scores = 6.61794
CFS merit scores = 6.63503
CFS merit scores = 6.65135
CFS merit scores = 6.66537
CFS merit scores = 6.67931
CFS merit scores = 6.69314
CFS merit scores = 6.70618
CFS merit scores = 6.71597
CFS merit scores = 6.72502
CFS merit scores = 6.73407
CFS merit scores = 6.7434
CFS merit scores = 6.75274
CFS merit scores = 6.76238
CFS merit scores = 6.77187
CFS merit scores = 6.78051
CFS merit scores = 6.78862
CFS merit scores = 6.79565
CFS merit scores = 6.80304
CFS merit scores = 6.80972
CFS merit scores = 6.81577
CFS merit scores = 6.82146
CFS merit scores = 6.82719
CFS merit scores = 6.83281
CFS merit scores = 6.83831
CFS merit scores = 6.84248
CFS merit scores = 6.8467
CFS merit scores = 6.85089
CFS merit scores = 6.85555
CFS merit scores = 6.86057
CFS merit scores = 6.86561
CFS merit scores = 6.87084
CFS merit scores = 6.87614
CFS merit scores = 6.87948
CFS merit scores = 6.88246
CFS merit scores = 6.88555
CFS merit scores = 6.88831
CFS merit scores = 6.891
CFS merit scores = 6.89268
CFS merit scores = 6.89318
CFS merit scores = 6.89406
CFS merit scores = 6.89498
CFS merit scores = 6.89595
CFS merit scores = 6.89717
CFS merit scores = 6.89879
CFS merit scores = 6.9002
CFS merit scores = 6.90152
CFS merit scores = 6.90301
CFS merit scores = 6.90475
CFS merit scores = 6.90603
CFS merit scores = 6.9073
CFS merit scores = 6.90759
CFS merit scores = 6.9081
CFS merit scores = 6.90862
CFS merit scores = 6.90904
CFS merit scores = 6.90951
CFS merit scores = 6.90998
CFS merit scores = 6.91048
CFS merit scores = 6.90929
CFS merit scores = 6.9079
CFS merit scores = 6.90626
CFS merit scores = 6.90475
CFS merit scores = 6.90317
CFS merit scores = 6.90169
CFS merit scores = 6.90043
CFS merit scores = 6.89831
CFS merit scores = 6.89545
CFS merit scores = 6.89288
CFS merit scores = 6.89048
CFS merit scores = 6.88825
CFS merit scores = 6.8861
CFS merit scores = 6.88372
CFS merit scores = 6.88131
CFS merit scores = 6.87918
CFS merit scores = 6.87704
CFS merit scores = 6.875
CFS merit scores = 6.87295
CFS merit scores = 6.87104
CFS merit scores = 6.86838
CFS merit scores = 6.86455
CFS merit scores = 6.86093
CFS merit scores = 6.85707
CFS merit scores = 6.85311
CFS merit scores = 6.84918
CFS merit scores = 6.84537
CFS merit scores = 6.8416
CFS merit scores = 6.8381
CFS merit scores = 6.83475
CFS merit scores = 6.83161
CFS merit scores = 6.82793
CFS merit scores = 6.82437
CFS merit scores = 6.82093
CFS merit scores = 6.81711
CFS merit scores = 6.81328
CFS merit scores = 6.80953
CFS merit scores = 6.80548
CFS merit scores = 6.80142
CFS merit scores = 6.79756
CFS merit scores = 6.79361
CFS merit scores = 6.7899
CFS merit scores = 6.78575
CFS merit scores = 6.78167
CFS merit scores = 6.77772
CFS merit scores = 6.77359
CFS merit scores = 6.76959
CFS merit scores = 6.76523
CFS merit scores = 6.7607
CFS merit scores = 6.75637
CFS merit scores = 6.7522
CFS merit scores = 6.74775
CFS merit scores = 6.74338
CFS merit scores = 6.73888
CFS merit scores = 6.73424
CFS merit scores = 6.72961
CFS merit scores = 6.72503
CFS merit scores = 6.72038
CFS merit scores = 6.7158
CFS merit scores = 6.71096
CFS merit scores = 6.70618
CFS merit scores = 6.70077
CFS merit scores = 6.69527
CFS merit scores = 6.68957
CFS merit scores = 6.68396
CFS merit scores = 6.67857
CFS merit scores = 6.67339
CFS merit scores = 6.66808
CFS merit scores = 6.66291
CFS merit scores = 6.65775
CFS merit scores = 6.65265
CFS merit scores = 6.64751
CFS merit scores = 6.64231
CFS merit scores = 6.63716
CFS merit scores = 6.63197
CFS merit scores = 6.62672
CFS merit scores = 6.62154
CFS merit scores = 6.61625
CFS merit scores = 6.611
CFS merit scores = 6.60537
CFS merit scores = 6.59987
CFS merit scores = 6.59431
CFS merit scores = 6.58879
CFS merit scores = 6.58344
CFS merit scores = 6.57825
CFS merit scores = 6.57306
CFS merit scores = 6.56785
CFS merit scores = 6.56266
CFS merit scores = 6.55722
CFS merit scores = 6.55149
CFS merit scores = 6.54583
CFS merit scores = 6.53987
CFS merit scores = 6.53386
CFS merit scores = 6.52776
CFS merit scores = 6.52177
CFS merit scores = 6.51566
CFS merit scores = 6.50965
CFS merit scores = 6.50375
CFS merit scores = 6.49799
CFS merit scores = 6.49204
CFS merit scores = 6.48611
CFS merit scores = 6.4802
CFS merit scores = 6.47394
CFS merit scores = 6.46761
CFS merit scores = 6.46142
CFS merit scores = 6.45525
CFS merit scores = 6.44906
CFS merit scores = 6.44276
CFS merit scores = 6.43636
CFS merit scores = 6.42986
CFS merit scores = 6.42342
CFS merit scores = 6.41701
CFS merit scores = 6.41062
CFS merit scores = 6.4041
CFS merit scores = 6.39752
CFS merit scores = 6.39095
CFS merit scores = 6.38453
CFS merit scores = 6.37824
CFS merit scores = 6.37198
CFS merit scores = 6.36584
CFS merit scores = 6.35962
CFS merit scores = 6.35358
CFS merit scores = 6.34755
CFS merit scores = 6.34137
CFS merit scores = 6.33529
CFS merit scores = 6.32885
CFS merit scores = 6.32251
CFS merit scores = 6.31625
CFS merit scores = 6.30989
CFS merit scores = 6.3035
CFS merit scores = 6.29724
CFS merit scores = 6.29087
CFS merit scores = 6.28464
CFS merit scores = 6.27839
CFS merit scores = 6.27201
CFS merit scores = 6.26567
CFS merit scores = 6.25939
CFS merit scores = 6.25321
CFS merit scores = 6.24693
CFS merit scores = 6.24066
CFS merit scores = 6.23446
CFS merit scores = 6.22835
CFS merit scores = 6.22222
CFS merit scores = 6.21612
CFS merit scores = 6.20993
CFS merit scores = 6.20379
CFS merit scores = 6.19765
CFS merit scores = 6.19149
CFS merit scores = 6.18514
CFS merit scores = 6.1789
CFS merit scores = 6.17261
CFS merit scores = 6.16636
CFS merit scores = 6.16007
CFS merit scores = 6.15384
CFS merit scores = 6.14764
CFS merit scores = 6.14146
CFS merit scores = 6.13535
CFS merit scores = 6.12931
CFS merit scores = 6.12312
CFS merit scores = 6.11657
CFS merit scores = 6.11005
CFS merit scores = 6.10356
CFS merit scores = 6.09713
CFS merit scores = 6.09068
CFS merit scores = 6.08418
CFS merit scores = 6.07778
CFS merit scores = 6.07146
CFS merit scores = 6.0652
CFS merit scores = 6.05886
CFS merit scores = 6.05263
CFS merit scores = 6.04617
CFS merit scores = 6.03963
CFS merit scores = 6.03314
CFS merit scores = 6.02679
CFS merit scores = 6.02045
CFS merit scores = 6.01421
CFS merit scores = 6.00796
CFS merit scores = 6.00177
CFS merit scores = 5.99568
CFS merit scores = 5.98949
CFS merit scores = 5.98318
CFS merit scores = 5.97691
CFS merit scores = 5.97073
CFS merit scores = 5.96438
CFS merit scores = 5.9581
CFS merit scores = 5.95193
CFS merit scores = 5.94562
CFS merit scores = 5.93928
CFS merit scores = 5.93298
CFS merit scores = 5.92677
CFS merit scores = 5.92056
CFS merit scores = 5.91436
CFS merit scores = 5.9081
CFS merit scores = 5.90194
CFS merit scores = 5.89578
CFS merit scores = 5.88967
CFS merit scores = 5.88354
CFS merit scores = 5.87732
CFS merit scores = 5.87114
CFS merit scores = 5.86504
CFS merit scores = 5.85891
CFS merit scores = 5.85256
CFS merit scores = 5.84621
CFS merit scores = 5.83994
CFS merit scores = 5.8337
CFS merit scores = 5.82754
CFS merit scores = 5.8214
CFS merit scores = 5.81524
CFS merit scores = 5.80921
CFS merit scores = 5.80329
CFS merit scores = 5.79741
CFS merit scores = 5.79151
CFS merit scores = 5.78566
CFS merit scores = 5.77989
CFS merit scores = 5.77423
CFS merit scores = 5.76855
CFS merit scores = 5.76292
CFS merit scores = 5.75731
CFS merit scores = 5.75166
CFS merit scores = 5.74597
CFS merit scores = 5.74041
CFS merit scores = 5.73483
CFS merit scores = 5.72909
CFS merit scores = 5.72336
CFS merit scores = 5.71772
CFS merit scores = 5.7121
CFS merit scores = 5.70643
CFS merit scores = 5.70072
CFS merit scores = 5.69509
CFS merit scores = 5.68949
CFS merit scores = 5.68395
CFS merit scores = 5.67835
CFS merit scores = 5.67281
CFS merit scores = 5.66732
CFS merit scores = 5.66185
CFS merit scores = 5.65647
CFS merit scores = 5.65118
CFS merit scores = 5.64591
CFS merit scores = 5.64065
CFS merit scores = 5.63542
CFS merit scores = 5.6302
CFS merit scores = 5.62501
CFS merit scores = 5.61985
CFS merit scores = 5.61472
CFS merit scores = 5.60968
CFS merit scores = 5.60466
CFS merit scores = 5.59963
CFS merit scores = 5.5946
CFS merit scores = 5.58959
CFS merit scores = 5.58465
CFS merit scores = 5.57977
CFS merit scores = 5.57495
CFS merit scores = 5.57005
CFS merit scores = 5.56519
CFS merit scores = 5.56036
CFS merit scores = 5.55556
CFS merit scores = 5.55064
CFS merit scores = 5.54569
CFS merit scores = 5.54074
CFS merit scores = 5.53588
CFS merit scores = 5.53098
CFS merit scores = 5.52614
CFS merit scores = 5.52132
CFS merit scores = 5.51655
CFS merit scores = 5.51182
CFS merit scores = 5.50707
CFS merit scores = 5.50233
CFS merit scores = 5.49757
CFS merit scores = 5.49279
CFS merit scores = 5.48805
CFS merit scores = 5.48332
CFS merit scores = 5.47857
CFS merit scores = 5.47381
CFS merit scores = 5.46906
CFS merit scores = 5.46433
CFS merit scores = 5.45966
CFS merit scores = 5.45501
CFS merit scores = 5.45036
CFS merit scores = 5.44578
CFS merit scores = 5.44124
CFS merit scores = 5.4367
CFS merit scores = 5.43217
CFS merit scores = 5.42758
CFS merit scores = 5.42303
CFS merit scores = 5.4185
CFS merit scores = 5.414
CFS merit scores = 5.4095
CFS merit scores = 5.40504
CFS merit scores = 5.4006
CFS merit scores = 5.39615
CFS merit scores = 5.39163
CFS merit scores = 5.38707
CFS merit scores = 5.38255
CFS merit scores = 5.37808
CFS merit scores = 5.37355
CFS merit scores = 5.36903
CFS merit scores = 5.36451
CFS merit scores = 5.36004
CFS merit scores = 5.35556
CFS merit scores = 5.35109
CFS merit scores = 5.34669
CFS merit scores = 5.34229
CFS merit scores = 5.33787
CFS merit scores = 5.33342
CFS merit scores = 5.32898
CFS merit scores = 5.32457
CFS merit scores = 5.32011
CFS merit scores = 5.31565
CFS merit scores = 5.31123
CFS merit scores = 5.30684
CFS merit scores = 5.30247
CFS merit scores = 5.2981
CFS merit scores = 5.29377
CFS merit scores = 5.28945
CFS merit scores = 5.28509
CFS merit scores = 5.2808
CFS merit scores = 5.27647
CFS merit scores = 5.27218
CFS merit scores = 5.26783
CFS merit scores = 5.2635
CFS merit scores = 5.25913
CFS merit scores = 5.25472
CFS merit scores = 5.25038
CFS merit scores = 5.24605
CFS merit scores = 5.24168
CFS merit scores = 5.23735
CFS merit scores = 5.23297
CFS merit scores = 5.2286
CFS merit scores = 5.22427
CFS merit scores = 5.2199
CFS merit scores = 5.21554
CFS merit scores = 5.21124
CFS merit scores = 5.20692
CFS merit scores = 5.20257
CFS merit scores = 5.19818
CFS merit scores = 5.1938
CFS merit scores = 5.18945
CFS merit scores = 5.18507
CFS merit scores = 5.18072
CFS merit scores = 5.17641
CFS merit scores = 5.17208
CFS merit scores = 5.16776
CFS merit scores = 5.16324
CFS merit scores = 5.15869
CFS merit scores = 5.15413
CFS merit scores = 5.14949
CFS merit scores = 5.14471
CFS merit scores = 5.13996
CFS merit scores = 5.13523
CFS merit scores = 5.1305
CFS merit scores = 5.12572
CFS merit scores = 5.12096
CFS merit scores = 5.11601
CFS merit scores = 5.11107
CFS merit scores = 5.10608
CFS merit scores = 5.10112
CFS merit scores = 5.09609
CFS merit scores = 5.09108
CFS merit scores = 5.0861
CFS merit scores = 5.08111
CFS merit scores = 5.07613
CFS merit scores = 5.07112
CFS merit scores = 5.06604
CFS merit scores = 5.06093
CFS merit scores = 5.05588
CFS merit scores = 5.05085
CFS merit scores = 5.04578
CFS merit scores = 5.04063
CFS merit scores = 5.03549
CFS merit scores = 5.03033
CFS merit scores = 5.0251
CFS merit scores = 5.01994
CFS merit scores = 5.01477
CFS merit scores = 5.00957
CFS merit scores = 5.00437
CFS merit scores = 4.99909
CFS merit scores = 4.99368
CFS merit scores = 4.98829
CFS merit scores = 4.98282
CFS merit scores = 4.97726
CFS merit scores = 4.97172
CFS merit scores = 4.96609
CFS merit scores = 4.96052
CFS merit scores = 4.95493
CFS merit scores = 4.94937
CFS merit scores = 4.94378
CFS merit scores = 4.93815
CFS merit scores = 4.93231
CFS merit scores = 4.92647
CFS merit scores = 4.92042
CFS merit scores = 4.91425
CFS merit scores = 4.90814
CFS merit scores = 4.90194
CFS merit scores = 4.89568
CFS merit scores = 4.88946
CFS merit scores = 4.88326
CFS merit scores = 4.87698
CFS merit scores = 4.87055
CFS merit scores = 4.86415
CFS merit scores = 4.85782
CFS merit scores = 4.85146
CFS merit scores = 4.84514
CFS merit scores = 4.83874
CFS merit scores = 4.8323
CFS merit scores = 4.82589
CFS merit scores = 4.8194
CFS merit scores = 4.81273
CFS merit scores = 4.80594
CFS merit scores = 4.7991
CFS merit scores = 4.79231
CFS merit scores = 4.78555
CFS merit scores = 4.77877
CFS merit scores = 4.77183
CFS merit scores = 4.76489
CFS merit scores = 4.75782
CFS merit scores = 4.75052
CFS merit scores = 4.74235
CFS merit scores = 4.73406
CFS merit scores = 4.72484
CFS merit scores = 4.71288
cnt = 1	feature = 59	correl = -0.367104	descr = Gibbs_of_Target_Sequence__Pos_20_Step_1
cnt = 2	feature = 45	correl = 0.210762	descr = Gibbs_of_Target_Sequence__Pos_1_Step_1
cnt = 3	feature = 571	correl = -0.102617	descr = N_Gram_TAAG
cnt = 4	feature = 540	correl = -0.104129	descr = N_Gram_GTCG
cnt = 5	feature = 701	correl = 0.0878646	descr = N_Gram_TTGTG
cnt = 6	feature = 587	correl = 0.0755017	descr = N_Gram_TATAT
cnt = 7	feature = 265	correl = -0.0510587	descr = N_Gram_CACCC
cnt = 8	feature = 569	correl = 0.049081	descr = N_Gram_TAAAG
cnt = 9	feature = 640	correl = -0.0812616	descr = N_Gram_TGAGA
cnt = 10	feature = 697	correl = 0.0784451	descr = N_Gram_TTGCA
cnt = 11	feature = 209	correl = 0.0592888	descr = N_Gram_AGTCA
cnt = 12	feature = 639	correl = 0.0458822	descr = N_Gram_TGACA
cnt = 13	feature = 656	correl = 0.0602919	descr = N_Gram_TGGAG
cnt = 14	feature = 287	correl = -0.0498224	descr = N_Gram_CATGC
cnt = 15	feature = 559	correl = 0.0803821	descr = N_Gram_GTTAA
cnt = 16	feature = 617	correl = -0.0492117	descr = N_Gram_TCGCA
cnt = 17	feature = 331	correl = -0.0492117	descr = N_Gram_CGACC
cnt = 18	feature = 687	correl = 0.0446029	descr = N_Gram_TTCGA
cnt = 19	feature = 292	correl = 0.0516743	descr = N_Gram_CCAAT
cnt = 20	feature = 305	correl = 0.114781	descr = N_Gram_CCCCC
cnt = 21	feature = 361	correl = 0.0705217	descr = N_Gram_CGTGA
cnt = 22	feature = 370	correl = 0.0662958	descr = N_Gram_CTAGG
cnt = 23	feature = 606	correl = 0.0522095	descr = N_Gram_TCCCG
cnt = 24	feature = 649	correl = 0.0522095	descr = N_Gram_TGCCG
cnt = 25	feature = 533	correl = 0.0504628	descr = N_Gram_GTATA
cnt = 26	feature = 314	correl = 0.0451664	descr = N_Gram_CCGCA
cnt = 27	feature = 518	correl = 0.0451664	descr = N_Gram_GGGGT
cnt = 28	feature = 339	correl = 0.0451664	descr = N_Gram_CGCCA
cnt = 29	feature = 306	correl = 0.0451664	descr = N_Gram_CCCCG
cnt = 30	feature = 372	correl = 0.0862694	descr = N_Gram_CTATT
cnt = 31	feature = 684	correl = 0.0739065	descr = N_Gram_TTCAA
cnt = 32	feature = 410	correl = -0.0682571	descr = N_Gram_GACCC
cnt = 33	feature = 637	correl = 0.0512744	descr = N_Gram_TGAAA
cnt = 34	feature = 334	correl = 0.0569573	descr = N_Gram_CGAGG
cnt = 35	feature = 428	correl = -0.0557047	descr = N_Gram_GATCG
cnt = 36	feature = 403	correl = 0.0529194	descr = N_Gram_GAAAC
cnt = 37	feature = 438	correl = 0.0481836	descr = N_Gram_GCAAA
cnt = 38	feature = 663	correl = 0.0883794	descr = N_Gram_TGGGG
cnt = 39	feature = 303	correl = 0.0840852	descr = N_Gram_CCCAC
cnt = 40	feature = 502	correl = 0.0889742	descr = N_Gram_GGCGC
cnt = 41	feature = 298	correl = -0.062624	descr = N_Gram_CCATA
cnt = 42	feature = 522	correl = -0.0443179	descr = N_Gram_GGGTT
cnt = 43	feature = 366	correl = 0.0692796	descr = N_Gram_CGTTT
cnt = 44	feature = 369	correl = 0.056568	descr = N_Gram_CTACT
cnt = 45	feature = 498	correl = 0.0891817	descr = N_Gram_GGCCC
cnt = 46	feature = 607	correl = 0.0470759	descr = N_Gram_TCCGA
cnt = 47	feature = 275	correl = 0.0468005	descr = N_Gram_CAGCG
cnt = 48	feature = 406	correl = 0.0501133	descr = N_Gram_GAATC
cnt = 49	feature = 627	correl = 0.0482838	descr = N_Gram_TCTCG
cnt = 50	feature = 491	correl = 0.063499	descr = N_Gram_GGATT
cnt = 51	feature = 430	correl = 0.0631968	descr = N_Gram_GATGT
cnt = 52	feature = 653	correl = -0.0511003	descr = N_Gram_TGCTA
cnt = 53	feature = 325	correl = 0.0852149	descr = N_Gram_CCTGC
cnt = 54	feature = 560	correl = -0.0788155	descr = N_Gram_GTTAC
cnt = 55	feature = 619	correl = 0.0944683	descr = N_Gram_TCGGC
cnt = 56	feature = 542	correl = -0.0459719	descr = N_Gram_GTCGC
cnt = 57	feature = 210	correl = 0.0451664	descr = N_Gram_AGTCG
cnt = 58	feature = 514	correl = 0.0451664	descr = N_Gram_GGGCT
cnt = 59	feature = 432	correl = -0.0702334	descr = N_Gram_GATTA
cnt = 60	feature = 294	correl = -0.0446334	descr = N_Gram_CCACG
cnt = 61	feature = 231	correl = -0.096687	descr = N_Gram_ATCGG
cnt = 62	feature = 405	correl = -0.0440367	descr = N_Gram_GAAGG
cnt = 63	feature = 322	correl = 0.0672847	descr = N_Gram_CCTCA
cnt = 64	feature = 348	correl = 0.0719598	descr = N_Gram_CGGCG
cnt = 65	feature = 222	correl = 0.054751	descr = N_Gram_ATACA
cnt = 66	feature = 631	correl = -0.12351	descr = N_Gram_TCTTA
cnt = 67	feature = 347	correl = 0.0498619	descr = N_Gram_CGGCC
cnt = 68	feature = 419	correl = -0.0746479	descr = N_Gram_GAGCC
cnt = 69	feature = 321	correl = 0.0555615	descr = N_Gram_CCTAT
cnt = 70	feature = 563	correl = 0.0449729	descr = N_Gram_GTTGC
cnt = 71	feature = 604	correl = 0.0611067	descr = N_Gram_TCCCA
cnt = 72	feature = 319	correl = -0.0539554	descr = N_Gram_CCGTC
cnt = 73	feature = 449	correl = -0.0451669	descr = N_Gram_GCATG
cnt = 74	feature = 248	correl = 0.0558985	descr = N_Gram_ATTTC
cnt = 75	feature = 536	correl = -0.0557263	descr = N_Gram_GTCAA
cnt = 76	feature = 488	correl = 0.0508423	descr = N_Gram_GGAGC
cnt = 77	feature = 399	correl = 0.0845057	descr = N_Gram_CTTGG
cnt = 78	feature = 259	correl = 0.046299	descr = N_Gram_CAAGG
cnt = 79	feature = 362	correl = 0.136842	descr = N_Gram_CGTGC
cnt = 80	feature = 368	correl = 0.0451664	descr = N_Gram_CTAAA
cnt = 81	feature = 664	correl = 0.0465532	descr = N_Gram_TGGGT
cnt = 82	feature = 363	correl = 0.0789734	descr = N_Gram_CGTGG
cnt = 83	feature = 422	correl = 0.0938714	descr = N_Gram_GAGTC
cnt = 84	feature = 573	correl = 0.0807549	descr = N_Gram_TAAGC
cnt = 85	feature = 379	correl = 0.0715229	descr = N_Gram_CTCGG
cnt = 86	feature = 455	correl = 0.0775665	descr = N_Gram_GCCCG
cnt = 87	feature = 425	correl = 0.0459803	descr = N_Gram_GATAC
cnt = 88	feature = 583	correl = -0.0443184	descr = N_Gram_TAGAT
cnt = 89	feature = 608	correl = -0.0590805	descr = N_Gram_TCCGC
cnt = 90	feature = 679	correl = -0.0734211	descr = N_Gram_TTACC
cnt = 91	feature = 605	correl = 0.0526773	descr = N_Gram_TCCCC
cnt = 92	feature = 220	correl = -0.138992	descr = N_Gram_ATAAG
cnt = 93	feature = 578	correl = 0.0732181	descr = N_Gram_TACGA
cnt = 94	feature = 531	correl = 0.0485664	descr = N_Gram_GTAAA
cnt = 95	feature = 434	correl = -0.0947501	descr = N_Gram_GATTT
cnt = 96	feature = 214	correl = 0.0803821	descr = N_Gram_AGTTA
cnt = 97	feature = 230	correl = -0.0492117	descr = N_Gram_ATCGC
cnt = 98	feature = 414	correl = -0.0759005	descr = N_Gram_GACGA
cnt = 99	feature = 258	correl = 0.0619243	descr = N_Gram_CAAGC
cnt = 100	feature = 356	correl = -0.0676688	descr = N_Gram_CGTAC
cnt = 101	feature = 591	correl = 0.0464321	descr = N_Gram_TCAAA
cnt = 102	feature = 468	correl = 0.0545127	descr = N_Gram_GCGGA
cnt = 103	feature = 441	correl = 0.0743071	descr = N_Gram_GCACT
cnt = 104	feature = 462	correl = 0.143168	descr = N_Gram_GCCTT
cnt = 105	feature = 643	correl = -0.0487993	descr = N_Gram_TGATC
cnt = 106	feature = 688	correl = -0.0625765	descr = N_Gram_TTCGG
cnt = 107	feature = 464	correl = -0.07686	descr = N_Gram_GCGAC
cnt = 108	feature = 489	correl = 0.0896261	descr = N_Gram_GGAGT
cnt = 109	feature = 511	correl = 0.0518583	descr = N_Gram_GGGCA
cnt = 110	feature = 623	correl = 0.056568	descr = N_Gram_TCTAC
cnt = 111	feature = 256	correl = -0.0503586	descr = N_Gram_CAAAT
cnt = 112	feature = 537	correl = 0.108802	descr = N_Gram_GTCAG
cnt = 113	feature = 409	correl = 0.0838766	descr = N_Gram_GACAG
cnt = 114	feature = 646	correl = 0.0748038	descr = N_Gram_TGCAA
cnt = 115	feature = 520	correl = 0.0930484	descr = N_Gram_GGGTC
cnt = 116	feature = 562	correl = -0.0484285	descr = N_Gram_GTTCG
cnt = 117	feature = 529	correl = 0.0553621	descr = N_Gram_GGTGC
cnt = 118	feature = 672	correl = 0.0668489	descr = N_Gram_TGTGA
cnt = 119	feature = 433	correl = 0.0686922	descr = N_Gram_GATTG
cnt = 120	feature = 426	correl = 0.0508805	descr = N_Gram_GATAT
cnt = 121	feature = 266	correl = 0.0910627	descr = N_Gram_CACCG
cnt = 122	feature = 555	correl = 0.0473666	descr = N_Gram_GTGTA
cnt = 123	feature = 262	correl = 0.0835309	descr = N_Gram_CACAG
cnt = 124	feature = 499	correl = 0.0498619	descr = N_Gram_GGCCG
cnt = 125	feature = 225	correl = 0.0469528	descr = N_Gram_ATAGC
cnt = 126	feature = 611	correl = 0.0555615	descr = N_Gram_TCCTA
cnt = 127	feature = 538	correl = -0.0469846	descr = N_Gram_GTCCA
cnt = 128	feature = 244	correl = -0.068687	descr = N_Gram_ATTAC
cnt = 129	feature = 465	correl = 0.0446814	descr = N_Gram_GCGAG
cnt = 130	feature = 443	correl = -0.0476357	descr = N_Gram_GCAGA
cnt = 131	feature = 228	correl = -0.0524788	descr = N_Gram_ATCAT
cnt = 132	feature = 673	correl = 0.105149	descr = N_Gram_TGTGG
cnt = 133	feature = 482	correl = -0.0497565	descr = N_Gram_GGAAC
cnt = 134	feature = 279	correl = 0.04669	descr = N_Gram_CAGGG
cnt = 135	feature = 459	correl = -0.0562548	descr = N_Gram_GCCGT
cnt = 136	feature = 461	correl = 0.0617979	descr = N_Gram_GCCTC
cnt = 137	feature = 521	correl = 0.044307	descr = N_Gram_GGGTG
cnt = 138	feature = 598	correl = -0.0878329	descr = N_Gram_TCATA
cnt = 139	feature = 681	correl = -0.103736	descr = N_Gram_TTATA
cnt = 140	feature = 387	correl = 0.0560954	descr = N_Gram_CTGGG
cnt = 141	feature = 310	correl = 0.0555658	descr = N_Gram_CCCGG
cnt = 142	feature = 226	correl = 0.0963392	descr = N_Gram_ATATA
cnt = 143	feature = 601	correl = 0.105701	descr = N_Gram_TCCAA
cnt = 144	feature = 274	correl = 0.0546265	descr = N_Gram_CAGCC
cnt = 145	feature = 293	correl = 0.0797895	descr = N_Gram_CCACC
cnt = 146	feature = 309	correl = 0.0689214	descr = N_Gram_CCCGC
cnt = 147	feature = 662	correl = 0.0532989	descr = N_Gram_TGGGA
cnt = 148	feature = 584	correl = 0.088232	descr = N_Gram_TAGCA
cnt = 149	feature = 365	correl = -0.0474799	descr = N_Gram_CGTTC
cnt = 150	feature = 307	correl = 0.0526773	descr = N_Gram_CCCCT
cnt = 151	feature = 675	correl = -0.0513883	descr = N_Gram_TGTTA
cnt = 152	feature = 561	correl = 0.0826821	descr = N_Gram_GTTCC
cnt = 153	feature = 412	correl = -0.0636611	descr = N_Gram_GACCT
cnt = 154	feature = 552	correl = 0.138627	descr = N_Gram_GTGGC
cnt = 155	feature = 315	correl = 0.0708165	descr = N_Gram_CCGGC
cnt = 156	feature = 541	correl = -0.139915	descr = N_Gram_GTCGA
cnt = 157	feature = 344	correl = 0.0581021	descr = N_Gram_CGGAC
cnt = 158	feature = 527	correl = 0.0773543	descr = N_Gram_GGTCA
cnt = 159	feature = 337	correl = -0.0585454	descr = N_Gram_CGATC
cnt = 160	feature = 232	correl = -0.0560929	descr = N_Gram_ATCGT
cnt = 161	feature = 206	correl = 0.0624674	descr = N_Gram_AGGTT
cnt = 162	feature = 695	correl = -0.0468674	descr = N_Gram_TTGAG
cnt = 163	feature = 470	correl = 0.0515201	descr = N_Gram_GCGGG
cnt = 164	feature = 532	correl = 0.0484806	descr = N_Gram_GTAGT
cnt = 165	feature = 517	correl = 0.0518583	descr = N_Gram_GGGGG
cnt = 166	feature = 291	correl = 0.0650369	descr = N_Gram_CCAAG
cnt = 167	feature = 618	correl = 0.0738182	descr = N_Gram_TCGGA
cnt = 168	feature = 647	correl = 0.0863688	descr = N_Gram_TGCAC
cnt = 169	feature = 332	correl = -0.0969666	descr = N_Gram_CGACG
cnt = 170	feature = 255	correl = 0.0533561	descr = N_Gram_CAAAG
cnt = 171	feature = 574	correl = -0.150668	descr = N_Gram_TAAGT
cnt = 172	feature = 588	correl = -0.0604757	descr = N_Gram_TATTC
cnt = 173	feature = 512	correl = 0.112904	descr = N_Gram_GGGCC
cnt = 174	feature = 241	correl = -0.049051	descr = N_Gram_ATGCT
cnt = 175	feature = 215	correl = 0.0453469	descr = N_Gram_AGTTG
cnt = 176	feature = 674	correl = 0.0508267	descr = N_Gram_TGTGT
cnt = 177	feature = 420	correl = 0.0525181	descr = N_Gram_GAGCT
cnt = 178	feature = 364	correl = 0.0538781	descr = N_Gram_CGTGT
cnt = 179	feature = 249	correl = -0.0670277	descr = N_Gram_ATTTG
cnt = 180	feature = 270	correl = 0.0973596	descr = N_Gram_CACTC
cnt = 181	feature = 382	correl = 0.0456416	descr = N_Gram_CTGAC
cnt = 182	feature = 324	correl = 0.0885261	descr = N_Gram_CCTCG
cnt = 183	feature = 223	correl = -0.109736	descr = N_Gram_ATACT
cnt = 184	feature = 242	correl = 0.0736308	descr = N_Gram_ATGGG
cnt = 185	feature = 250	correl = -0.146356	descr = N_Gram_ATTTT
cnt = 186	feature = 648	correl = 0.0642018	descr = N_Gram_TGCAG
cnt = 187	feature = 216	correl = -0.0922518	descr = N_Gram_AGTTT
cnt = 188	feature = 234	correl = 0.0799373	descr = N_Gram_ATCTG
cnt = 189	feature = 246	correl = 0.0919552	descr = N_Gram_ATTGT
cnt = 190	feature = 323	correl = -0.0973432	descr = N_Gram_CCTCC
cnt = 191	feature = 478	correl = 0.0533238	descr = N_Gram_GCTTG
cnt = 192	feature = 543	correl = 0.0988317	descr = N_Gram_GTCGG
cnt = 193	feature = 457	correl = 0.0468005	descr = N_Gram_GCCGC
cnt = 194	feature = 525	correl = -0.0686245	descr = N_Gram_GGTAA
cnt = 195	feature = 380	correl = 0.0597889	descr = N_Gram_CTCTA
cnt = 196	feature = 452	correl = 0.0929737	descr = N_Gram_GCCAG
cnt = 197	feature = 278	correl = 0.0860635	descr = N_Gram_CAGGA
cnt = 198	feature = 375	correl = -0.0945249	descr = N_Gram_CTCAT
cnt = 199	feature = 694	correl = -0.0659466	descr = N_Gram_TTGAC
cnt = 200	feature = 458	correl = 0.0558534	descr = N_Gram_GCCGG
cnt = 201	feature = 394	correl = 0.0495909	descr = N_Gram_CTTCC
cnt = 202	feature = 707	correl = -0.0879481	descr = N_Gram_TTTGG
cnt = 203	feature = 417	correl = 0.0966337	descr = N_Gram_GACTA
cnt = 204	feature = 213	correl = 0.105386	descr = N_Gram_AGTGT
cnt = 205	feature = 586	correl = -0.0682536	descr = N_Gram_TATAC
cnt = 206	feature = 553	correl = 0.0751006	descr = N_Gram_GTGGT
cnt = 207	feature = 343	correl = 0.0639507	descr = N_Gram_CGGAA
cnt = 208	feature = 263	correl = 0.058145	descr = N_Gram_CACAT
cnt = 209	feature = 550	correl = 0.119456	descr = N_Gram_GTGCT
cnt = 210	feature = 505	correl = 0.154507	descr = N_Gram_GGCTT
cnt = 211	feature = 448	correl = 0.128699	descr = N_Gram_GCATC
cnt = 212	feature = 439	correl = 0.0904918	descr = N_Gram_GCAAC
cnt = 213	feature = 539	correl = 0.0514266	descr = N_Gram_GTCCC
cnt = 214	feature = 469	correl = 0.0786128	descr = N_Gram_GCGGC
cnt = 215	feature = 593	correl = 0.106025	descr = N_Gram_TCACC
cnt = 216	feature = 500	correl = 0.141104	descr = N_Gram_GGCCT
cnt = 217	feature = 652	correl = -0.148897	descr = N_Gram_TGCGT
cnt = 218	feature = 669	correl = -0.0836043	descr = N_Gram_TGTCA
cnt = 219	feature = 548	correl = 0.0621987	descr = N_Gram_GTGAC
cnt = 220	feature = 556	correl = 0.0659717	descr = N_Gram_GTGTG
cnt = 221	feature = 383	correl = -0.0769531	descr = N_Gram_CTGAT
cnt = 222	feature = 508	correl = 0.0966337	descr = N_Gram_GGGAC
cnt = 223	feature = 402	correl = 0.110007	descr = N_Gram_CTTTG
cnt = 224	feature = 454	correl = 0.0639664	descr = N_Gram_GCCCA
cnt = 225	feature = 160	correl = -0.0460672	descr = N_Gram_ACCC
cnt = 226	feature = 416	correl = -0.103688	descr = N_Gram_GACGT
cnt = 227	feature = 254	correl = 0.0638139	descr = N_Gram_CAAAA
cnt = 228	feature = 572	correl = -0.0484163	descr = N_Gram_TAAGA
cnt = 229	feature = 490	correl = -0.0937187	descr = N_Gram_GGATC
cnt = 230	feature = 596	correl = 0.0593951	descr = N_Gram_TCAGT
cnt = 231	feature = 391	correl = -0.118168	descr = N_Gram_CTTAT
cnt = 232	feature = 421	correl = 0.053752	descr = N_Gram_GAGGT
cnt = 233	feature = 320	correl = 0.126328	descr = N_Gram_CCGTG
cnt = 234	feature = 304	correl = 0.0702682	descr = N_Gram_CCCC
cnt = 235	feature = 686	correl = 0.0805637	descr = N_Gram_TTCCA
cnt = 236	feature = 530	correl = 0.0631378	descr = N_Gram_GGTTG
cnt = 237	feature = 285	correl = -0.0644924	descr = N_Gram_CATCG
cnt = 238	feature = 273	correl = 0.101061	descr = N_Gram_CAGCA
cnt = 239	feature = 238	correl = -0.0561351	descr = N_Gram_ATGAT
cnt = 240	feature = 317	correl = -0.0760571	descr = N_Gram_CCGGT
cnt = 241	feature = 710	correl = -0.0802485	descr = N_Gram_TTTTG
cnt = 242	feature = 411	correl = 0.0530156	descr = N_Gram_GACCG
cnt = 243	feature = 374	correl = 0.0638595	descr = N_Gram_CTCAC
cnt = 244	feature = 350	correl = 0.107818	descr = N_Gram_CGGGA
cnt = 245	feature = 476	correl = 0.0807637	descr = N_Gram_GCTGG
cnt = 246	feature = 453	correl = 0.0596199	descr = N_Gram_GCCAT
cnt = 247	feature = 473	correl = 0.0951915	descr = N_Gram_GCGTG
cnt = 248	feature = 446	correl = 0.0504378	descr = N_Gram_GCAGT
cnt = 249	feature = 472	correl = -0.150363	descr = N_Gram_GCGTC
cnt = 250	feature = 235	correl = 0.0601557	descr = N_Gram_ATCTT
cnt = 251	feature = 404	correl = 0.104044	descr = N_Gram_GAAGA
cnt = 252	feature = 564	correl = 0.107831	descr = N_Gram_GTTGG
cnt = 253	feature = 211	correl = -0.143414	descr = N_Gram_AGTCT
cnt = 254	feature = 576	correl = -0.0591623	descr = N_Gram_TAATC
cnt = 255	feature = 381	correl = -0.0564251	descr = N_Gram_CTCTC
cnt = 256	feature = 281	correl = 0.132618	descr = N_Gram_CAGTG
cnt = 257	feature = 445	correl = 0.0646277	descr = N_Gram_GCAGG
cnt = 258	feature = 257	correl = 0.0444514	descr = N_Gram_CAACA
cnt = 259	feature = 400	correl = 0.107547	descr = N_Gram_CTTGT
cnt = 260	feature = 666	correl = 0.0617201	descr = N_Gram_TGGTC
cnt = 261	feature = 418	correl = -0.0751036	descr = N_Gram_GACTG
cnt = 262	feature = 401	correl = 0.0627138	descr = N_Gram_CTTTA
cnt = 263	feature = 335	correl = -0.0778092	descr = N_Gram_CGAGT
cnt = 264	feature = 83	correl = 0.083973	descr = Xue_Structure_Feature_C101
cnt = 265	feature = 629	correl = 0.060669	descr = N_Gram_TCTGG
cnt = 266	feature = 313	correl = 0.0463148	descr = N_Gram_CCGA
cnt = 267	feature = 371	correl = 0.074817	descr = N_Gram_CTAT
cnt = 268	feature = 516	correl = 0.0676026	descr = N_Gram_GGGGC
cnt = 269	feature = 267	correl = 0.0875162	descr = N_Gram_CACCT
cnt = 270	feature = 509	correl = 0.105736	descr = N_Gram_GGGAG
cnt = 271	feature = 557	correl = 0.0531905	descr = N_Gram_GTGTT
cnt = 272	feature = 565	correl = -0.0647068	descr = N_Gram_GTTGT
cnt = 273	feature = 595	correl = 0.0741566	descr = N_Gram_TCAGC
cnt = 274	feature = 388	correl = 0.0587143	descr = N_Gram_CTGTG
cnt = 275	feature = 384	correl = 0.0982821	descr = N_Gram_CTGCA
cnt = 276	feature = 340	correl = 0.0843153	descr = N_Gram_CGCCG
cnt = 277	feature = 219	correl = -0.116476	descr = N_Gram_ATAA
cnt = 278	feature = 393	correl = 0.0534301	descr = N_Gram_CTTCA
cnt = 279	feature = 621	correl = -0.0513047	descr = N_Gram_TCGTC
cnt = 280	feature = 625	correl = -0.0888653	descr = N_Gram_TCTCA
cnt = 281	feature = 495	correl = 0.0864651	descr = N_Gram_GGCAT
cnt = 282	feature = 494	correl = 0.0538293	descr = N_Gram_GGCAG
cnt = 283	feature = 407	correl = 0.0643379	descr = N_Gram_GACA
cnt = 284	feature = 398	correl = -0.11156	descr = N_Gram_CTTGC
cnt = 285	feature = 239	correl = -0.0870551	descr = N_Gram_ATGC
cnt = 286	feature = 327	correl = -0.0743195	descr = N_Gram_CCTTC
cnt = 287	feature = 612	correl = -0.0616462	descr = N_Gram_TCCTC
cnt = 288	feature = 290	correl = 0.0681048	descr = N_Gram_CCAAA
cnt = 289	feature = 503	correl = 0.0916557	descr = N_Gram_GGCGG
cnt = 290	feature = 269	correl = -0.0643957	descr = N_Gram_CACGA
cnt = 291	feature = 501	correl = -0.0516841	descr = N_Gram_GGCGA
cnt = 292	feature = 207	correl = 0.0447335	descr = N_Gram_AGTA
cnt = 293	feature = 437	correl = 0.105457	descr = N_Gram_GCAA
cnt = 294	feature = 311	correl = 0.0480313	descr = N_Gram_CCCTG
cnt = 295	feature = 24	correl = -0.0757129	descr = Position_Specific_Bin_Base_11_Base_G
cnt = 296	feature = 658	correl = 0.122648	descr = N_Gram_TGGCC
cnt = 297	feature = 424	correl = 0.062157	descr = N_Gram_GATA
cnt = 298	feature = 29	correl = -0.0509821	descr = Position_Specific_Bin_Base_13_Base_A
cnt = 299	feature = 36	correl = -0.0487017	descr = Position_Specific_Bin_Base_17_Base_A
cnt = 300	feature = 660	correl = 0.147824	descr = N_Gram_TGGCT
cnt = 301	feature = 423	correl = -0.0559918	descr = N_Gram_GAGTT
cnt = 302	feature = 13	correl = -0.106593	descr = Position_Specific_Bin_Base_5_Base_A
cnt = 303	feature = 485	correl = 0.121515	descr = N_Gram_GGACC
cnt = 304	feature = 440	correl = 0.079112	descr = N_Gram_GCAC
cnt = 305	feature = 351	correl = 0.135189	descr = N_Gram_CGGGC
cnt = 306	feature = 308	correl = 0.0864573	descr = N_Gram_CCCG
cnt = 307	feature = 386	correl = 0.0566061	descr = N_Gram_CTGGA
cnt = 308	feature = 685	correl = 0.0721737	descr = N_Gram_TTCAG
cnt = 309	feature = 558	correl = -0.0493167	descr = N_Gram_GTTA
cnt = 310	feature = 644	correl = -0.129911	descr = N_Gram_TGATT
cnt = 311	feature = 27	correl = 0.0839007	descr = Position_Specific_Bin_Base_12_Base_G
cnt = 312	feature = 654	correl = 0.0567346	descr = N_Gram_TGCTC
cnt = 313	feature = 659	correl = -0.116955	descr = N_Gram_TGGCG
cnt = 314	feature = 10	correl = 0.0477601	descr = Position_Specific_Bin_Base_3_Base_C
cnt = 315	feature = 23	correl = 0.0709762	descr = Position_Specific_Bin_Base_10_Base_T
cnt = 316	feature = 20	correl = 0.0670924	descr = Position_Specific_Bin_Base_9_Base_G
cnt = 317	feature = 390	correl = -0.0658128	descr = N_Gram_CTTA
cnt = 318	feature = 38	correl = 0.0524513	descr = Position_Specific_Bin_Base_17_Base_G
cnt = 319	feature = 633	correl = -0.0553516	descr = N_Gram_TCTTG
cnt = 320	feature = 566	correl = -0.0855644	descr = N_Gram_GTTTT
cnt = 321	feature = 483	correl = 0.0576938	descr = N_Gram_GGAAG
cnt = 322	feature = 429	correl = -0.117967	descr = N_Gram_GATCT
cnt = 323	feature = 28	correl = -0.123833	descr = Position_Specific_Bin_Base_12_Base_T
cnt = 324	feature = 284	correl = 0.112201	descr = N_Gram_CATCC
cnt = 325	feature = 19	correl = 0.0717412	descr = Position_Specific_Bin_Base_8_Base_T
cnt = 326	feature = 286	correl = 0.120957	descr = N_Gram_CATCT
cnt = 327	feature = 497	correl = 0.095666	descr = N_Gram_GGCCA
cnt = 328	feature = 638	correl = -0.0659493	descr = N_Gram_TGAAG
cnt = 329	feature = 276	correl = -0.138667	descr = N_Gram_CAGCT
cnt = 330	feature = 37	correl = 0.0812259	descr = Position_Specific_Bin_Base_17_Base_C
cnt = 331	feature = 15	correl = 0.0513017	descr = Position_Specific_Bin_Base_5_Base_G
cnt = 332	feature = 9	correl = 0.0592036	descr = Position_Specific_Bin_Base_2_Base_T
cnt = 333	feature = 466	correl = 0.0457616	descr = N_Gram_GCGCC
cnt = 334	feature = 224	correl = 0.0460371	descr = N_Gram_ATAG
cnt = 335	feature = 41	correl = 0.133176	descr = Position_Specific_Bin_Base_18_Base_C
cnt = 336	feature = 21	correl = -0.0932362	descr = Position_Specific_Bin_Base_9_Base_T
cnt = 337	feature = 336	correl = -0.044484	descr = N_Gram_CGAT
cnt = 338	feature = 641	correl = -0.0446915	descr = N_Gram_TGAGG
cnt = 339	feature = 661	correl = 0.10714	descr = N_Gram_TGGG
cnt = 340	feature = 18	correl = -0.0643624	descr = Position_Specific_Bin_Base_8_Base_C
cnt = 341	feature = 616	correl = -0.11223	descr = N_Gram_TCGAG
cnt = 342	feature = 52	correl = -0.07153	descr = Gibbs_of_Target_Sequence__Pos_8_Step_1
cnt = 343	feature = 700	correl = 0.0570655	descr = N_Gram_TTGGC
cnt = 344	feature = 575	correl = -0.0671054	descr = N_Gram_TAAT
cnt = 345	feature = 32	correl = 0.0841844	descr = Position_Specific_Bin_Base_14_Base_T
cnt = 346	feature = 46	correl = 0.228642	descr = Gibbs_of_Target_Sequence__Pos_2_Step_1
cnt = 347	feature = 545	correl = -0.0769329	descr = N_Gram_GTCTT
cnt = 348	feature = 447	correl = 0.07826	descr = N_Gram_GCAT
cnt = 349	feature = 49	correl = -0.081065	descr = Gibbs_of_Target_Sequence__Pos_5_Step_1
cnt = 350	feature = 342	correl = 0.0758056	descr = N_Gram_CGGA
cnt = 351	feature = 35	correl = 0.0606741	descr = Position_Specific_Bin_Base_16_Base_G
cnt = 352	feature = 79	correl = 0.1176	descr = Xue_Structure_Feature_A101
cnt = 353	feature = 620	correl = -0.0638075	descr = N_Gram_TCGT
cnt = 354	feature = 397	correl = -0.088104	descr = N_Gram_CTTGA
cnt = 355	feature = 650	correl = -0.153355	descr = N_Gram_TGCG
cnt = 356	feature = 212	correl = 0.0547365	descr = N_Gram_AGTG
cnt = 357	feature = 524	correl = -0.0447889	descr = N_Gram_GGTA
cnt = 358	feature = 30	correl = 0.0917041	descr = Position_Specific_Bin_Base_13_Base_C
cnt = 359	feature = 316	correl = 0.109481	descr = N_Gram_CCGGG
cnt = 360	feature = 645	correl = 0.0990614	descr = N_Gram_TGCA
cnt = 361	feature = 329	correl = -0.068764	descr = N_Gram_CGAC
cnt = 362	feature = 592	correl = 0.0492018	descr = N_Gram_TCAC
cnt = 363	feature = 526	correl = 0.0678755	descr = N_Gram_GGTC
cnt = 364	feature = 8	correl = -0.0766174	descr = Position_Specific_Bin_Base_2_Base_G
cnt = 365	feature = 43	correl = -0.11235	descr = Position_Specific_Bin_Base_18_Base_T
cnt = 366	feature = 547	correl = 0.0581457	descr = N_Gram_GTGA
cnt = 367	feature = 34	correl = 0.119192	descr = Position_Specific_Bin_Base_16_Base_C
cnt = 368	feature = 16	correl = -0.132473	descr = Position_Specific_Bin_Base_6_Base_A
cnt = 369	feature = 31	correl = -0.0939417	descr = Position_Specific_Bin_Base_14_Base_A
cnt = 370	feature = 11	correl = -0.0714538	descr = Position_Specific_Bin_Base_4_Base_A
cnt = 371	feature = 296	correl = -0.122781	descr = N_Gram_CCAGC
cnt = 372	feature = 475	correl = 0.0630263	descr = N_Gram_GCTG
cnt = 373	feature = 367	correl = 0.056404	descr = N_Gram_CTA
cnt = 374	feature = 39	correl = -0.0753907	descr = Position_Specific_Bin_Base_17_Base_T
cnt = 375	feature = 25	correl = -0.10207	descr = Position_Specific_Bin_Base_12_Base_A
cnt = 376	feature = 221	correl = -0.0524677	descr = N_Gram_ATAC
cnt = 377	feature = 77	correl = -0.0568313	descr = Xue_Structure_Feature_A110
cnt = 378	feature = 603	correl = 0.0731655	descr = N_Gram_TCCC
cnt = 379	feature = 229	correl = -0.0984827	descr = N_Gram_ATCG
cnt = 380	feature = 609	correl = -0.0960283	descr = N_Gram_TCCGG
cnt = 381	feature = 14	correl = 0.0729509	descr = Position_Specific_Bin_Base_5_Base_C
cnt = 382	feature = 70	correl = 0.0464471	descr = Fold_of_RNAi_Sequence_Pos_11
cnt = 383	feature = 460	correl = 0.107	descr = N_Gram_GCCT
cnt = 384	feature = 678	correl = -0.0791315	descr = N_Gram_TTAC
cnt = 385	feature = 47	correl = 0.051568	descr = Gibbs_of_Target_Sequence__Pos_3_Step_1
cnt = 386	feature = 22	correl = -0.0537213	descr = Position_Specific_Bin_Base_10_Base_C
cnt = 387	feature = 477	correl = 0.0685135	descr = N_Gram_GCTT
cnt = 388	feature = 17	correl = 0.114787	descr = Position_Specific_Bin_Base_6_Base_C
cnt = 389	feature = 272	correl = 0.0498107	descr = N_Gram_CAGA
cnt = 390	feature = 301	correl = 0.0920494	descr = N_Gram_CCCA
cnt = 391	feature = 602	correl = -0.146788	descr = N_Gram_TCCAG
cnt = 392	feature = 551	correl = 0.116207	descr = N_Gram_GTGG
cnt = 393	feature = 504	correl = 0.0809913	descr = N_Gram_GGCT
cnt = 394	feature = 12	correl = 0.0575257	descr = Position_Specific_Bin_Base_4_Base_C
cnt = 395	feature = 413	correl = -0.0782646	descr = N_Gram_GACG
cnt = 396	feature = 69	correl = 0.0960731	descr = Fold_of_RNAi_Sequence_Pos_9
cnt = 397	feature = 233	correl = -0.0544241	descr = N_Gram_ATCTC
cnt = 398	feature = 53	correl = 0.055737	descr = Gibbs_of_Target_Sequence__Pos_12_Step_1
cnt = 399	feature = 68	correl = 0.0994454	descr = Fold_of_RNAi_Sequence_Pos_6
cnt = 400	feature = 33	correl = -0.134412	descr = Position_Specific_Bin_Base_16_Base_A
cnt = 401	feature = 277	correl = 0.0633115	descr = N_Gram_CAGG
cnt = 402	feature = 51	correl = -0.168329	descr = Gibbs_of_Target_Sequence__Pos_7_Step_1
cnt = 403	feature = 360	correl = 0.173598	descr = N_Gram_CGTG
cnt = 404	feature = 65	correl = 0.160153	descr = Fold_of_RNAi_Sequence_Pos_2
cnt = 405	feature = 580	correl = -0.0585988	descr = N_Gram_TACTT
cnt = 406	feature = 632	correl = -0.112485	descr = N_Gram_TCTTC
cnt = 407	feature = 528	correl = 0.0477671	descr = N_Gram_GGTG
cnt = 408	feature = 705	correl = -0.0860181	descr = N_Gram_TTTCT
cnt = 409	feature = 264	correl = 0.101161	descr = N_Gram_CACC
cnt = 410	feature = 671	correl = 0.103201	descr = N_Gram_TGTG
cnt = 411	feature = 237	correl = -0.0601963	descr = N_Gram_ATGA
cnt = 412	feature = 456	correl = 0.0470482	descr = N_Gram_GCCG
cnt = 413	feature = 615	correl = -0.0990083	descr = N_Gram_TCGA
cnt = 414	feature = 105	correl = 0.12693	descr = Fold_of_Target_NoEndbrace_noends_Pos_17
cnt = 415	feature = 613	correl = -0.102608	descr = N_Gram_TCCTT
cnt = 416	feature = 515	correl = 0.0798325	descr = N_Gram_GGGG
cnt = 417	feature = 484	correl = 0.0964236	descr = N_Gram_GGAC
cnt = 418	feature = 54	correl = -0.105255	descr = Gibbs_of_Target_Sequence__Pos_13_Step_1
cnt = 419	feature = 72	correl = 0.108104	descr = Fold_of_RNAi_Sequence_Pos_13
cnt = 420	feature = 40	correl = -0.282118	descr = Position_Specific_Bin_Base_18_Base_A
cnt = 421	feature = 297	correl = 0.0491878	descr = N_Gram_CCAT
cnt = 422	feature = 628	correl = -0.124671	descr = N_Gram_TCTCT
cnt = 423	feature = 683	correl = 0.0818895	descr = N_Gram_TTCA
cnt = 424	feature = 481	correl = 0.0533468	descr = N_Gram_GGAA
cnt = 425	feature = 50	correl = -0.104266	descr = Gibbs_of_Target_Sequence__Pos_6_Step_1
cnt = 426	feature = 289	correl = 0.0983515	descr = N_Gram_CCAA
cnt = 427	feature = 554	correl = 0.103168	descr = N_Gram_GTGT
cnt = 428	feature = 696	correl = -0.0778112	descr = N_Gram_TTGC
cnt = 429	feature = 680	correl = -0.0530413	descr = N_Gram_TTAT
cnt = 430	feature = 318	correl = 0.0852788	descr = N_Gram_CCGT
cnt = 431	feature = 42	correl = 0.303442	descr = Position_Specific_Bin_Base_18_Base_G
cnt = 432	feature = 208	correl = -0.100917	descr = N_Gram_AGTC
cnt = 433	feature = 247	correl = -0.10551	descr = N_Gram_ATTT
cnt = 434	feature = 73	correl = 0.0679381	descr = Fold_of_RNAi_Sequence_Pos_14
cnt = 435	feature = 345	correl = 0.120737	descr = N_Gram_CGGC
cnt = 436	feature = 493	correl = 0.0974499	descr = N_Gram_GGCA
cnt = 437	feature = 333	correl = -0.0620664	descr = N_Gram_CGAG
cnt = 438	feature = 427	correl = -0.123772	descr = N_Gram_GATC
cnt = 439	feature = 55	correl = -0.178098	descr = Gibbs_of_Target_Sequence__Pos_14_Step_1
cnt = 440	feature = 594	correl = 0.0786009	descr = N_Gram_TCAG
cnt = 441	feature = 82	correl = 0.0473888	descr = Xue_Structure_Feature_C100
cnt = 442	feature = 487	correl = 0.082908	descr = N_Gram_GGAG
cnt = 443	feature = 431	correl = -0.0464686	descr = N_Gram_GATT
cnt = 444	feature = 57	correl = -0.185372	descr = Gibbs_of_Target_Sequence__Pos_18_Step_1
cnt = 445	feature = 451	correl = 0.060614	descr = N_Gram_GCCA
cnt = 446	feature = 665	correl = 0.0716501	descr = N_Gram_TGGT
cnt = 447	feature = 76	correl = 0.0725677	descr = Xue_Structure_Feature_A111
cnt = 448	feature = 690	correl = -0.201791	descr = N_Gram_TTCTC
cnt = 449	feature = 253	correl = 0.0539657	descr = N_Gram_CAAA
cnt = 450	feature = 467	correl = 0.0832831	descr = N_Gram_GCGG
cnt = 451	feature = 78	correl = 0.049494	descr = Xue_Structure_Feature_A100
cnt = 452	feature = 26	correl = 0.150258	descr = Position_Specific_Bin_Base_12_Base_C
cnt = 453	feature = 280	correl = 0.108386	descr = N_Gram_CAGT
cnt = 454	feature = 597	correl = -0.0616758	descr = N_Gram_TCAT
cnt = 455	feature = 75	correl = 0.0732569	descr = Fold_of_RNAi_Sequence_Pos_16
cnt = 456	feature = 56	correl = -0.129755	descr = Gibbs_of_Target_Sequence__Pos_17_Step_1
cnt = 457	feature = 136	correl = -0.098047	descr = N_Gram_AAGT
cnt = 458	feature = 58	correl = -0.307672	descr = Gibbs_of_Target_Sequence__Pos_19_Step_1
cnt = 459	feature = 474	correl = -0.0556673	descr = N_Gram_GCTCC
cnt = 460	feature = 579	correl = -0.0643994	descr = N_Gram_TACT
cnt = 461	feature = 471	correl = -0.101017	descr = N_Gram_GCGT
cnt = 462	feature = 706	correl = -0.0577922	descr = N_Gram_TTTG
cnt = 463	feature = 510	correl = 0.133195	descr = N_Gram_GGGC
cnt = 464	feature = 66	correl = 0.0860864	descr = Fold_of_RNAi_Sequence_Pos_3
cnt = 465	feature = 544	correl = -0.0836642	descr = N_Gram_GTCT
cnt = 466	feature = 442	correl = 0.0451526	descr = N_Gram_GCAG
cnt = 467	feature = 693	correl = -0.0708149	descr = N_Gram_TTGA
cnt = 468	feature = 549	correl = 0.0850199	descr = N_Gram_GTGC
cnt = 469	feature = 634	correl = 0.051643	descr = N_Gram_TCTTT
cnt = 470	feature = 377	correl = -0.10266	descr = N_Gram_CTCCA
cnt = 471	feature = 64	correl = 0.200631	descr = Fold_of_RNAi_Sequence_Pos_1
cnt = 472	feature = 74	correl = 0.0719868	descr = Fold_of_RNAi_Sequence_Pos_15
cnt = 473	feature = 378	correl = -0.107398	descr = N_Gram_CTCCT
cnt = 474	feature = 338	correl = 0.0569033	descr = N_Gram_CGCC
cnt = 475	feature = 283	correl = 0.0920225	descr = N_Gram_CATC
cnt = 476	feature = 357	correl = -0.111191	descr = N_Gram_CGTC
cnt = 477	feature = 711	correl = -0.131475	descr = N_Gram_TTTTT
cnt = 478	feature = 67	correl = 0.0539575	descr = Fold_of_RNAi_Sequence_Pos_4
cnt = 479	feature = 326	correl = -0.0466408	descr = N_Gram_CCTT
cnt = 480	feature = 295	correl = -0.0730294	descr = N_Gram_CCAG
cnt = 481	feature = 568	correl = -0.105133	descr = N_Gram_TAA
cnt = 482	feature = 396	correl = -0.0464044	descr = N_Gram_CTTG
cnt = 483	feature = 218	correl = -0.0512706	descr = N_Gram_ATA
cnt = 484	feature = 507	correl = 0.113627	descr = N_Gram_GGGA
cnt = 485	feature = 691	correl = -0.102603	descr = N_Gram_TTCTT
cnt = 486	feature = 626	correl = -0.0982027	descr = N_Gram_TCTCC
cnt = 487	feature = 704	correl = -0.0645741	descr = N_Gram_TTTCC
cnt = 488	feature = 496	correl = 0.177325	descr = N_Gram_GGCC
cnt = 489	feature = 71	correl = 0.120696	descr = Fold_of_RNAi_Sequence_Pos_12
cnt = 490	feature = 282	correl = 0.055632	descr = N_Gram_CAT
cnt = 491	feature = 657	correl = 0.0562772	descr = N_Gram_TGGC
cnt = 492	feature = 577	correl = -0.0858358	descr = N_Gram_TAC
cnt = 493	feature = 395	correl = -0.208668	descr = N_Gram_CTTCT
cnt = 494	feature = 385	correl = 0.0531788	descr = N_Gram_CTGG
cnt = 495	feature = 709	correl = -0.136237	descr = N_Gram_TTTTC
cnt = 496	feature = 667	correl = 0.0851659	descr = N_Gram_TGT
cnt = 497	feature = 677	correl = -0.0874536	descr = N_Gram_TTA
cnt = 498	feature = 610	correl = -0.0752757	descr = N_Gram_TCCT
cnt = 499	feature = 535	correl = -0.110001	descr = N_Gram_GTC
cnt = 500	feature = 81	correl = 0.090842	descr = Xue_Structure_Feature_C110
cnt = 501	feature = 252	correl = 0.124289	descr = N_Gram_CAA
cnt = 502	feature = 328	correl = -0.0761286	descr = N_Gram_CGA
cnt = 503	feature = 600	correl = -0.0790111	descr = N_Gram_TCCA
cnt = 504	feature = 436	correl = 0.131763	descr = N_Gram_GCA
cnt = 505	feature = 392	correl = -0.102172	descr = N_Gram_CTTC
cnt = 506	feature = 614	correl = -0.113935	descr = N_Gram_TCG
cnt = 507	feature = 227	correl = -0.0632119	descr = N_Gram_ATC
cnt = 508	feature = 590	correl = 0.0486757	descr = N_Gram_TCA
cnt = 509	feature = 624	correl = -0.183226	descr = N_Gram_TCTC
cnt = 510	feature = 636	correl = -0.0828604	descr = N_Gram_TGA
cnt = 511	feature = 80	correl = 0.109024	descr = Xue_Structure_Feature_C111
cnt = 512	feature = 523	correl = 0.0757986	descr = N_Gram_GGT
cnt = 513	feature = 589	correl = -0.0939071	descr = N_Gram_TC
cnt = 514	feature = 480	correl = 0.103505	descr = N_Gram_GGA
cnt = 515	feature = 708	correl = -0.150346	descr = N_Gram_TTTT
cnt = 516	feature = 655	correl = 0.0828624	descr = N_Gram_TGG
cnt = 517	feature = 546	correl = 0.18024	descr = N_Gram_GTG
cnt = 518	feature = 506	correl = 0.181247	descr = N_Gram_GGG
cnt = 519	feature = 312	correl = 0.0888826	descr = N_Gram_CCG
cnt = 520	feature = 689	correl = -0.200596	descr = N_Gram_TTCT
cnt = 521	feature = 217	correl = -0.118484	descr = N_Gram_AT
cnt = 522	feature = 61	correl = -0.154267	descr = PF_RNAi_Fold_5'Free_Count
cnt = 523	feature = 450	correl = 0.105854	descr = N_Gram_GCC
cnt = 524	feature = 62	correl = -0.0939728	descr = PF_RNAi_Fold_3'Free_Count
cnt = 525	feature = 373	correl = -0.0764467	descr = N_Gram_CTC
cnt = 526	feature = 703	correl = -0.0952573	descr = N_Gram_TTTC
cnt = 527	feature = 435	correl = 0.044122	descr = N_Gram_GC
cnt = 528	feature = 341	correl = 0.0824102	descr = N_Gram_CGG
cnt = 529	feature = 251	correl = 0.115552	descr = N_Gram_CA
cnt = 530	feature = 692	correl = -0.0605891	descr = N_Gram_TTG
cnt = 531	feature = 463	correl = -0.0518636	descr = N_Gram_GCG
cnt = 532	feature = 630	correl = -0.0882509	descr = N_Gram_TCTT
cnt = 533	feature = 288	correl = 0.0514876	descr = N_Gram_CC
cnt = 534	feature = 271	correl = 0.0439164	descr = N_Gram_CAG
cnt = 535	feature = 635	correl = 0.0478612	descr = N_Gram_TG
cnt = 536	feature = 702	correl = -0.100038	descr = N_Gram_TTT
cnt = 537	feature = 622	correl = -0.0795378	descr = N_Gram_TCT
cnt = 538	feature = 492	correl = 0.162124	descr = N_Gram_GGC
cnt = 539	feature = 376	correl = -0.0844571	descr = N_Gram_CTCC
cnt = 540	feature = 682	correl = -0.115858	descr = N_Gram_TTC
cnt = 541	feature = 599	correl = -0.0864073	descr = N_Gram_TCC
cnt = 542	feature = 676	correl = -0.115617	descr = N_Gram_TT
cnt = 543	feature = 60	correl = -0.196859	descr = PF_RNAi_Fold_Energy
cnt = 544	feature = 479	correl = 0.157102	descr = N_Gram_GG
cnt = 545	feature = 86	correl = -0.102472	descr = Xue_Structure_Feature_C000
cnt = 546	feature = 44	correl = -0.215296	descr = Gibbs_of_Target_Sequence_
num rows = 521
num_elements = 284987
*
optimization finished, #iter = 620
nu = 0.444878
obj = -34.733223, rho = -0.497605
nSV = 360, nBSV = 122
num rows = 58
num_elements = 31726
*
optimization finished, #iter = 56
nu = 0.398136
obj = -3.539266, rho = -0.500074
nSV = 48, nBSV = 6
*
optimization finished, #iter = 620
nu = 0.444878
obj = -34.733223, rho = -0.497605
nSV = 360, nBSV = 122
CFS merit scores = 1.35103
CFS merit scores = 1.60969
CFS merit scores = 1.85685
CFS merit scores = 2.0815
CFS merit scores = 2.27854
CFS merit scores = 2.45974
CFS merit scores = 2.62629
CFS merit scores = 2.78074
CFS merit scores = 2.92583
CFS merit scores = 3.05913
CFS merit scores = 3.18417
CFS merit scores = 3.30365
CFS merit scores = 3.41821
CFS merit scores = 3.52846
CFS merit scores = 3.63505
CFS merit scores = 3.73853
CFS merit scores = 3.83901
CFS merit scores = 3.93576
CFS merit scores = 4.02977
CFS merit scores = 4.12123
CFS merit scores = 4.21052
CFS merit scores = 4.29778
CFS merit scores = 4.38309
CFS merit scores = 4.46657
CFS merit scores = 4.54829
CFS merit scores = 4.62836
CFS merit scores = 4.70687
CFS merit scores = 4.7839
CFS merit scores = 4.85949
CFS merit scores = 4.93374
CFS merit scores = 5.00669
CFS merit scores = 5.07836
CFS merit scores = 5.14886
CFS merit scores = 5.21822
CFS merit scores = 5.28478
CFS merit scores = 5.3501
CFS merit scores = 5.41421
CFS merit scores = 5.47719
CFS merit scores = 5.53897
CFS merit scores = 5.59971
CFS merit scores = 5.6569
CFS merit scores = 5.71293
CFS merit scores = 5.76788
CFS merit scores = 5.8218
CFS merit scores = 5.87474
CFS merit scores = 5.92669
CFS merit scores = 5.97685
CFS merit scores = 6.02577
CFS merit scores = 6.07406
CFS merit scores = 6.12027
CFS merit scores = 6.16568
CFS merit scores = 6.21006
CFS merit scores = 6.25369
CFS merit scores = 6.29636
CFS merit scores = 6.33707
CFS merit scores = 6.37614
CFS merit scores = 6.41454
CFS merit scores = 6.45155
CFS merit scores = 6.48717
CFS merit scores = 6.52173
CFS merit scores = 6.55535
CFS merit scores = 6.58562
CFS merit scores = 6.61441
CFS merit scores = 6.64196
CFS merit scores = 6.66821
CFS merit scores = 6.69355
CFS merit scores = 6.71805
CFS merit scores = 6.74112
CFS merit scores = 6.76296
CFS merit scores = 6.78358
CFS merit scores = 6.80389
CFS merit scores = 6.82349
CFS merit scores = 6.84049
CFS merit scores = 6.8567
CFS merit scores = 6.87273
CFS merit scores = 6.88813
CFS merit scores = 6.9035
CFS merit scores = 6.91806
CFS merit scores = 6.93204
CFS merit scores = 6.94572
CFS merit scores = 6.95913
CFS merit scores = 6.97237
CFS merit scores = 6.98563
CFS merit scores = 6.99884
CFS merit scores = 7.01219
CFS merit scores = 7.02298
CFS merit scores = 7.03168
CFS merit scores = 7.0398
CFS merit scores = 7.04645
CFS merit scores = 7.05332
CFS merit scores = 7.06025
CFS merit scores = 7.06744
CFS merit scores = 7.07458
CFS merit scores = 7.08179
CFS merit scores = 7.08876
CFS merit scores = 7.09558
CFS merit scores = 7.1012
CFS merit scores = 7.10688
CFS merit scores = 7.11267
CFS merit scores = 7.11697
CFS merit scores = 7.12151
CFS merit scores = 7.12594
CFS merit scores = 7.13042
CFS merit scores = 7.13445
CFS merit scores = 7.13796
CFS merit scores = 7.1411
CFS merit scores = 7.14407
CFS merit scores = 7.14686
CFS merit scores = 7.1496
CFS merit scores = 7.15096
CFS merit scores = 7.15273
CFS merit scores = 7.15458
CFS merit scores = 7.15657
CFS merit scores = 7.15845
CFS merit scores = 7.16017
CFS merit scores = 7.16181
CFS merit scores = 7.16273
CFS merit scores = 7.16361
CFS merit scores = 7.1647
CFS merit scores = 7.16555
CFS merit scores = 7.16655
CFS merit scores = 7.16734
CFS merit scores = 7.16825
CFS merit scores = 7.16793
CFS merit scores = 7.16775
CFS merit scores = 7.16765
CFS merit scores = 7.16731
CFS merit scores = 7.16517
CFS merit scores = 7.16322
CFS merit scores = 7.16057
CFS merit scores = 7.15795
CFS merit scores = 7.1554
CFS merit scores = 7.15316
CFS merit scores = 7.15053
CFS merit scores = 7.14815
CFS merit scores = 7.14602
CFS merit scores = 7.14413
CFS merit scores = 7.14222
CFS merit scores = 7.14011
CFS merit scores = 7.13781
CFS merit scores = 7.13504
CFS merit scores = 7.13209
CFS merit scores = 7.12908
CFS merit scores = 7.12554
CFS merit scores = 7.12198
CFS merit scores = 7.11806
CFS merit scores = 7.11426
CFS merit scores = 7.11079
CFS merit scores = 7.10748
CFS merit scores = 7.10364
CFS merit scores = 7.09993
CFS merit scores = 7.09602
CFS merit scores = 7.09227
CFS merit scores = 7.08861
CFS merit scores = 7.08521
CFS merit scores = 7.08179
CFS merit scores = 7.07826
CFS merit scores = 7.07375
CFS merit scores = 7.06944
CFS merit scores = 7.06498
CFS merit scores = 7.06066
CFS merit scores = 7.05647
CFS merit scores = 7.05201
CFS merit scores = 7.04711
CFS merit scores = 7.04225
CFS merit scores = 7.03731
CFS merit scores = 7.03233
CFS merit scores = 7.02756
CFS merit scores = 7.02266
CFS merit scores = 7.01764
CFS merit scores = 7.01282
CFS merit scores = 7.00816
CFS merit scores = 7.00365
CFS merit scores = 6.99896
CFS merit scores = 6.99396
CFS merit scores = 6.98904
CFS merit scores = 6.98409
CFS merit scores = 6.97914
CFS merit scores = 6.97429
CFS merit scores = 6.96952
CFS merit scores = 6.96494
CFS merit scores = 6.96047
CFS merit scores = 6.95582
CFS merit scores = 6.95126
CFS merit scores = 6.94681
CFS merit scores = 6.9422
CFS merit scores = 6.93743
CFS merit scores = 6.93276
CFS merit scores = 6.92816
CFS merit scores = 6.92323
CFS merit scores = 6.91793
CFS merit scores = 6.91271
CFS merit scores = 6.90745
CFS merit scores = 6.90235
CFS merit scores = 6.89721
CFS merit scores = 6.89215
CFS merit scores = 6.88709
CFS merit scores = 6.88192
CFS merit scores = 6.87647
CFS merit scores = 6.87115
CFS merit scores = 6.8657
CFS merit scores = 6.8602
CFS merit scores = 6.85456
CFS merit scores = 6.84891
CFS merit scores = 6.84336
CFS merit scores = 6.83797
CFS merit scores = 6.8326
CFS merit scores = 6.82739
CFS merit scores = 6.82192
CFS merit scores = 6.81641
CFS merit scores = 6.81111
CFS merit scores = 6.80561
CFS merit scores = 6.79977
CFS merit scores = 6.79377
CFS merit scores = 6.78773
CFS merit scores = 6.78164
CFS merit scores = 6.77573
CFS merit scores = 6.76966
CFS merit scores = 6.76362
CFS merit scores = 6.75757
CFS merit scores = 6.75152
CFS merit scores = 6.74563
CFS merit scores = 6.73946
CFS merit scores = 6.73313
CFS merit scores = 6.72689
CFS merit scores = 6.72054
CFS merit scores = 6.71436
CFS merit scores = 6.70819
CFS merit scores = 6.70174
CFS merit scores = 6.69535
CFS merit scores = 6.68901
CFS merit scores = 6.68263
CFS merit scores = 6.67627
CFS merit scores = 6.66986
CFS merit scores = 6.66326
CFS merit scores = 6.65672
CFS merit scores = 6.65015
CFS merit scores = 6.64369
CFS merit scores = 6.63726
CFS merit scores = 6.63079
CFS merit scores = 6.62408
CFS merit scores = 6.61747
CFS merit scores = 6.61092
CFS merit scores = 6.60428
CFS merit scores = 6.59746
CFS merit scores = 6.5906
CFS merit scores = 6.58381
CFS merit scores = 6.5769
CFS merit scores = 6.57009
CFS merit scores = 6.56326
CFS merit scores = 6.55619
CFS merit scores = 6.54924
CFS merit scores = 6.54225
CFS merit scores = 6.5354
CFS merit scores = 6.52827
CFS merit scores = 6.52122
CFS merit scores = 6.51424
CFS merit scores = 6.50735
CFS merit scores = 6.50042
CFS merit scores = 6.49352
CFS merit scores = 6.48664
CFS merit scores = 6.47966
CFS merit scores = 6.47254
CFS merit scores = 6.4655
CFS merit scores = 6.45837
CFS merit scores = 6.45128
CFS merit scores = 6.44419
CFS merit scores = 6.4371
CFS merit scores = 6.43001
CFS merit scores = 6.42298
CFS merit scores = 6.41586
CFS merit scores = 6.40881
CFS merit scores = 6.40183
CFS merit scores = 6.39483
CFS merit scores = 6.38773
CFS merit scores = 6.38072
CFS merit scores = 6.3736
CFS merit scores = 6.36659
CFS merit scores = 6.35944
CFS merit scores = 6.35225
CFS merit scores = 6.34514
CFS merit scores = 6.33808
CFS merit scores = 6.33116
CFS merit scores = 6.32426
CFS merit scores = 6.31731
CFS merit scores = 6.31045
CFS merit scores = 6.30361
CFS merit scores = 6.29673
CFS merit scores = 6.28991
CFS merit scores = 6.28303
CFS merit scores = 6.27623
CFS merit scores = 6.26938
CFS merit scores = 6.2626
CFS merit scores = 6.25583
CFS merit scores = 6.24898
CFS merit scores = 6.24202
CFS merit scores = 6.23503
CFS merit scores = 6.22803
CFS merit scores = 6.22094
CFS merit scores = 6.21385
CFS merit scores = 6.20678
CFS merit scores = 6.19966
CFS merit scores = 6.19258
CFS merit scores = 6.18538
CFS merit scores = 6.17799
CFS merit scores = 6.17073
CFS merit scores = 6.16358
CFS merit scores = 6.15645
CFS merit scores = 6.14937
CFS merit scores = 6.14232
CFS merit scores = 6.13522
CFS merit scores = 6.12805
CFS merit scores = 6.12083
CFS merit scores = 6.11352
CFS merit scores = 6.10633
CFS merit scores = 6.09912
CFS merit scores = 6.09187
CFS merit scores = 6.08469
CFS merit scores = 6.07759
CFS merit scores = 6.07057
CFS merit scores = 6.06352
CFS merit scores = 6.05651
CFS merit scores = 6.04958
CFS merit scores = 6.04268
CFS merit scores = 6.03588
CFS merit scores = 6.02915
CFS merit scores = 6.02216
CFS merit scores = 6.01524
CFS merit scores = 6.00837
CFS merit scores = 6.0016
CFS merit scores = 5.99494
CFS merit scores = 5.9882
CFS merit scores = 5.98156
CFS merit scores = 5.97487
CFS merit scores = 5.96816
CFS merit scores = 5.96156
CFS merit scores = 5.95489
CFS merit scores = 5.94832
CFS merit scores = 5.94182
CFS merit scores = 5.93541
CFS merit scores = 5.92892
CFS merit scores = 5.92235
CFS merit scores = 5.9158
CFS merit scores = 5.90927
CFS merit scores = 5.90282
CFS merit scores = 5.89639
CFS merit scores = 5.88995
CFS merit scores = 5.88357
CFS merit scores = 5.87721
CFS merit scores = 5.87093
CFS merit scores = 5.86466
CFS merit scores = 5.85845
CFS merit scores = 5.85231
CFS merit scores = 5.84617
CFS merit scores = 5.8401
CFS merit scores = 5.83409
CFS merit scores = 5.82813
CFS merit scores = 5.82221
CFS merit scores = 5.81624
CFS merit scores = 5.81032
CFS merit scores = 5.80443
CFS merit scores = 5.79858
CFS merit scores = 5.79254
CFS merit scores = 5.78653
CFS merit scores = 5.78061
CFS merit scores = 5.77467
CFS merit scores = 5.76865
CFS merit scores = 5.76272
CFS merit scores = 5.75689
CFS merit scores = 5.75101
CFS merit scores = 5.74526
CFS merit scores = 5.7395
CFS merit scores = 5.73377
CFS merit scores = 5.72801
CFS merit scores = 5.7223
CFS merit scores = 5.71666
CFS merit scores = 5.71106
CFS merit scores = 5.7054
CFS merit scores = 5.69983
CFS merit scores = 5.69429
CFS merit scores = 5.68881
CFS merit scores = 5.68333
CFS merit scores = 5.67792
CFS merit scores = 5.67255
CFS merit scores = 5.66715
CFS merit scores = 5.66183
CFS merit scores = 5.65655
CFS merit scores = 5.65121
CFS merit scores = 5.6459
CFS merit scores = 5.64064
CFS merit scores = 5.6354
CFS merit scores = 5.63021
CFS merit scores = 5.62501
CFS merit scores = 5.61986
CFS merit scores = 5.61477
CFS merit scores = 5.60966
CFS merit scores = 5.60463
CFS merit scores = 5.59958
CFS merit scores = 5.59453
CFS merit scores = 5.58946
CFS merit scores = 5.58444
CFS merit scores = 5.57941
CFS merit scores = 5.57437
CFS merit scores = 5.56931
CFS merit scores = 5.56427
CFS merit scores = 5.5593
CFS merit scores = 5.5543
CFS merit scores = 5.54929
CFS merit scores = 5.54433
CFS merit scores = 5.53933
CFS merit scores = 5.53437
CFS merit scores = 5.52945
CFS merit scores = 5.52458
CFS merit scores = 5.51973
CFS merit scores = 5.51489
CFS merit scores = 5.51011
CFS merit scores = 5.50529
CFS merit scores = 5.50053
CFS merit scores = 5.49583
CFS merit scores = 5.49112
CFS merit scores = 5.4863
CFS merit scores = 5.48152
CFS merit scores = 5.47674
CFS merit scores = 5.47202
CFS merit scores = 5.46735
CFS merit scores = 5.46267
CFS merit scores = 5.45805
CFS merit scores = 5.45348
CFS merit scores = 5.44888
CFS merit scores = 5.44434
CFS merit scores = 5.43965
CFS merit scores = 5.43495
CFS merit scores = 5.43028
CFS merit scores = 5.42565
CFS merit scores = 5.42109
CFS merit scores = 5.41656
CFS merit scores = 5.41203
CFS merit scores = 5.40742
CFS merit scores = 5.40284
CFS merit scores = 5.39832
CFS merit scores = 5.3938
CFS merit scores = 5.38926
CFS merit scores = 5.38472
CFS merit scores = 5.38016
CFS merit scores = 5.37561
CFS merit scores = 5.37109
CFS merit scores = 5.3666
CFS merit scores = 5.36211
CFS merit scores = 5.3576
CFS merit scores = 5.35304
CFS merit scores = 5.34853
CFS merit scores = 5.34392
CFS merit scores = 5.33932
CFS merit scores = 5.33477
CFS merit scores = 5.33021
CFS merit scores = 5.32565
CFS merit scores = 5.32113
CFS merit scores = 5.31661
CFS merit scores = 5.3121
CFS merit scores = 5.30759
CFS merit scores = 5.3031
CFS merit scores = 5.29859
CFS merit scores = 5.29412
CFS merit scores = 5.28967
CFS merit scores = 5.28524
CFS merit scores = 5.28085
CFS merit scores = 5.27643
CFS merit scores = 5.27195
CFS merit scores = 5.26743
CFS merit scores = 5.26292
CFS merit scores = 5.25841
CFS merit scores = 5.2539
CFS merit scores = 5.24934
CFS merit scores = 5.24479
CFS merit scores = 5.24011
CFS merit scores = 5.2354
CFS merit scores = 5.23073
CFS merit scores = 5.22605
CFS merit scores = 5.22129
CFS merit scores = 5.21657
CFS merit scores = 5.21184
CFS merit scores = 5.20698
CFS merit scores = 5.20209
CFS merit scores = 5.19713
CFS merit scores = 5.19219
CFS merit scores = 5.18714
CFS merit scores = 5.18213
CFS merit scores = 5.17698
CFS merit scores = 5.17187
CFS merit scores = 5.16679
CFS merit scores = 5.16167
CFS merit scores = 5.15657
CFS merit scores = 5.15152
CFS merit scores = 5.1464
CFS merit scores = 5.14132
CFS merit scores = 5.13617
CFS merit scores = 5.13089
CFS merit scores = 5.12562
CFS merit scores = 5.12036
CFS merit scores = 5.11502
CFS merit scores = 5.10961
CFS merit scores = 5.10419
CFS merit scores = 5.09883
CFS merit scores = 5.09319
CFS merit scores = 5.08757
CFS merit scores = 5.08198
CFS merit scores = 5.07646
CFS merit scores = 5.07092
CFS merit scores = 5.06534
CFS merit scores = 5.0598
CFS merit scores = 5.05424
CFS merit scores = 5.04853
CFS merit scores = 5.04287
CFS merit scores = 5.03719
CFS merit scores = 5.03156
CFS merit scores = 5.02593
CFS merit scores = 5.02033
CFS merit scores = 5.01475
CFS merit scores = 5.00903
CFS merit scores = 5.0033
CFS merit scores = 4.9976
CFS merit scores = 4.99183
CFS merit scores = 4.98611
CFS merit scores = 4.98023
CFS merit scores = 4.9741
CFS merit scores = 4.96803
CFS merit scores = 4.96186
CFS merit scores = 4.95573
CFS merit scores = 4.94954
CFS merit scores = 4.94332
CFS merit scores = 4.93707
CFS merit scores = 4.93065
CFS merit scores = 4.92424
CFS merit scores = 4.91786
CFS merit scores = 4.9115
CFS merit scores = 4.90516
CFS merit scores = 4.89871
CFS merit scores = 4.89216
CFS merit scores = 4.88563
CFS merit scores = 4.87911
CFS merit scores = 4.87259
CFS merit scores = 4.86594
CFS merit scores = 4.85932
CFS merit scores = 4.8525
CFS merit scores = 4.84567
CFS merit scores = 4.83875
CFS merit scores = 4.8319
CFS merit scores = 4.82491
CFS merit scores = 4.81791
CFS merit scores = 4.81038
CFS merit scores = 4.80266
CFS merit scores = 4.79472
CFS merit scores = 4.78637
CFS merit scores = 4.77405
cnt = 1	feature = 57	correl = -0.351026	descr = Gibbs_of_Target_Sequence__Pos_20_Step_1
cnt = 2	feature = 44	correl = 0.234174	descr = Gibbs_of_Target_Sequence__Pos_1_Step_1
cnt = 3	feature = 637	correl = -0.134409	descr = N_Gram_TCTTA
cnt = 4	feature = 436	correl = -0.125683	descr = N_Gram_GATC
cnt = 5	feature = 367	correl = -0.0478481	descr = N_Gram_CGTTG
cnt = 6	feature = 404	correl = 0.0937968	descr = N_Gram_CTTTG
cnt = 7	feature = 646	correl = -0.0812809	descr = N_Gram_TGAGA
cnt = 8	feature = 683	correl = 0.0526279	descr = N_Gram_TTAGC
cnt = 9	feature = 644	correl = 0.0457807	descr = N_Gram_TGACA
cnt = 10	feature = 331	correl = -0.113457	descr = N_Gram_CGACG
cnt = 11	feature = 421	correl = -0.0623634	descr = N_Gram_GACTC
cnt = 12	feature = 390	correl = 0.055997	descr = N_Gram_CTGGG
cnt = 13	feature = 586	correl = 0.0456959	descr = N_Gram_TAGAC
cnt = 14	feature = 222	correl = 0.0732557	descr = N_Gram_ATAGT
cnt = 15	feature = 228	correl = -0.0492157	descr = N_Gram_ATCGC
cnt = 16	feature = 576	correl = -0.0464003	descr = N_Gram_TAACG
cnt = 17	feature = 692	correl = 0.0445382	descr = N_Gram_TTCGA
cnt = 18	feature = 306	correl = 0.114671	descr = N_Gram_CCCCC
cnt = 19	feature = 624	correl = 0.0943714	descr = N_Gram_TCGGC
cnt = 20	feature = 620	correl = 0.0802942	descr = N_Gram_TCGAC
cnt = 21	feature = 362	correl = 0.0704402	descr = N_Gram_CGTGA
cnt = 22	feature = 364	correl = 0.0788865	descr = N_Gram_CGTGG
cnt = 23	feature = 372	correl = 0.0662171	descr = N_Gram_CTAGG
cnt = 24	feature = 329	correl = 0.0732557	descr = N_Gram_CGACA
cnt = 25	feature = 558	correl = 0.0570669	descr = N_Gram_GTGCG
cnt = 26	feature = 680	correl = 0.0648094	descr = N_Gram_TTAAC
cnt = 27	feature = 654	correl = 0.0521399	descr = N_Gram_TGCCG
cnt = 28	feature = 540	correl = 0.0503943	descr = N_Gram_GTATA
cnt = 29	feature = 307	correl = 0.0451013	descr = N_Gram_CCCCG
cnt = 30	feature = 340	correl = 0.0451013	descr = N_Gram_CGCCA
cnt = 31	feature = 610	correl = 0.0521399	descr = N_Gram_TCCCG
cnt = 32	feature = 312	correl = 0.0451013	descr = N_Gram_CCGCA
cnt = 33	feature = 530	correl = 0.0451013	descr = N_Gram_GGGGT
cnt = 34	feature = 478	correl = 0.0451013	descr = N_Gram_GCGTA
cnt = 35	feature = 415	correl = -0.0682636	descr = N_Gram_GACCC
cnt = 36	feature = 375	correl = 0.0861629	descr = N_Gram_CTATT
cnt = 37	feature = 688	correl = 0.073808	descr = N_Gram_TTCAA
cnt = 38	feature = 219	correl = -0.0502394	descr = N_Gram_ATAAT
cnt = 39	feature = 268	correl = 0.0558734	descr = N_Gram_CACGT
cnt = 40	feature = 406	correl = 0.0528345	descr = N_Gram_GAAAC
cnt = 41	feature = 368	correl = 0.0891558	descr = N_Gram_CGTTT
cnt = 42	feature = 269	correl = 0.0676009	descr = N_Gram_CACTC
cnt = 43	feature = 305	correl = 0.0839686	descr = N_Gram_CCCAC
cnt = 44	feature = 579	correl = 0.0740259	descr = N_Gram_TAAGC
cnt = 45	feature = 623	correl = 0.0737083	descr = N_Gram_TCGGA
cnt = 46	feature = 529	correl = 0.0517626	descr = N_Gram_GGGGG
cnt = 47	feature = 409	correl = -0.0440801	descr = N_Gram_GAAGG
cnt = 48	feature = 566	correl = 0.0887534	descr = N_Gram_GTTAA
cnt = 49	feature = 301	correl = -0.0626342	descr = N_Gram_CCATA
cnt = 50	feature = 430	correl = 0.0937485	descr = N_Gram_GAGTC
cnt = 51	feature = 505	correl = -0.0572984	descr = N_Gram_GGCAC
cnt = 52	feature = 290	correl = 0.0579106	descr = N_Gram_CATTA
cnt = 53	feature = 220	correl = 0.0546534	descr = N_Gram_ATACA
cnt = 54	feature = 320	correl = 0.0671694	descr = N_Gram_CCTCA
cnt = 55	feature = 570	correl = 0.0448816	descr = N_Gram_GTTGC
cnt = 56	feature = 633	correl = 0.0481807	descr = N_Gram_TCTCG
cnt = 57	feature = 457	correl = -0.0452095	descr = N_Gram_GCATG
cnt = 58	feature = 475	correl = 0.0520379	descr = N_Gram_GCGGA
cnt = 59	feature = 313	correl = 0.0706988	descr = N_Gram_CCGGC
cnt = 60	feature = 502	correl = 0.0618607	descr = N_Gram_GGATT
cnt = 61	feature = 706	correl = -0.0538495	descr = N_Gram_TTGGA
cnt = 62	feature = 437	correl = -0.0557194	descr = N_Gram_GATCG
cnt = 63	feature = 682	correl = -0.0734454	descr = N_Gram_TTACC
cnt = 64	feature = 250	correl = -0.0914438	descr = N_Gram_CAAAC
cnt = 65	feature = 237	correl = -0.0454569	descr = N_Gram_ATGCA
cnt = 66	feature = 441	correl = 0.0542832	descr = N_Gram_GATGT
cnt = 67	feature = 263	correl = -0.0446033	descr = N_Gram_CACCC
cnt = 68	feature = 669	correl = 0.0479493	descr = N_Gram_TGGTA
cnt = 69	feature = 317	correl = -0.0624445	descr = N_Gram_CCGTC
cnt = 70	feature = 218	correl = -0.149169	descr = N_Gram_ATAAG
cnt = 71	feature = 425	correl = -0.0479501	descr = N_Gram_GAGCC
cnt = 72	feature = 229	correl = -0.0863728	descr = N_Gram_ATCGG
cnt = 73	feature = 253	correl = 0.0469806	descr = N_Gram_CAACG
cnt = 74	feature = 452	correl = 0.0492626	descr = N_Gram_GCACT
cnt = 75	feature = 315	correl = -0.0761222	descr = N_Gram_CCGGT
cnt = 76	feature = 407	correl = 0.101285	descr = N_Gram_GAAAG
cnt = 77	feature = 212	correl = 0.0791139	descr = N_Gram_AGTGT
cnt = 78	feature = 609	correl = 0.061005	descr = N_Gram_TCCCA
cnt = 79	feature = 411	correl = 0.0573168	descr = N_Gram_GAATC
cnt = 80	feature = 337	correl = -0.0463533	descr = N_Gram_CGATG
cnt = 81	feature = 371	correl = 0.0837716	descr = N_Gram_CTACT
cnt = 82	feature = 255	correl = 0.0492396	descr = N_Gram_CAAGC
cnt = 83	feature = 160	correl = -0.0590697	descr = N_Gram_ACGAC
cnt = 84	feature = 224	correl = 0.0860044	descr = N_Gram_ATATA
cnt = 85	feature = 590	correl = 0.07769	descr = N_Gram_TAGTC
cnt = 86	feature = 470	correl = 0.152435	descr = N_Gram_GCCTT
cnt = 87	feature = 355	correl = 0.0449001	descr = N_Gram_CGGTT
cnt = 88	feature = 550	correl = -0.0459779	descr = N_Gram_GTCGC
cnt = 89	feature = 552	correl = -0.0573949	descr = N_Gram_GTCGT
cnt = 90	feature = 672	correl = 0.0708965	descr = N_Gram_TGTAA
cnt = 91	feature = 509	correl = 0.0890522	descr = N_Gram_GGCCC
cnt = 92	feature = 500	correl = 0.089506	descr = N_Gram_GGAGT
cnt = 93	feature = 319	correl = 0.0554749	descr = N_Gram_CCTAT
cnt = 94	feature = 418	correl = 0.0887534	descr = N_Gram_GACGG
cnt = 95	feature = 450	correl = 0.072894	descr = N_Gram_GCAAT
cnt = 96	feature = 434	correl = 0.0458998	descr = N_Gram_GATAC
cnt = 97	feature = 587	correl = -0.0732797	descr = N_Gram_TAGAT
cnt = 98	feature = 541	correl = -0.062694	descr = N_Gram_GTATC
cnt = 99	feature = 296	correl = -0.0521407	descr = N_Gram_CCACG
cnt = 100	feature = 657	correl = 0.0446703	descr = N_Gram_TGCTT
cnt = 101	feature = 288	correl = -0.0498409	descr = N_Gram_CATGC
cnt = 102	feature = 533	correl = -0.0443697	descr = N_Gram_GGGTT
cnt = 103	feature = 294	correl = 0.051569	descr = N_Gram_CCAAT
cnt = 104	feature = 625	correl = -0.0789962	descr = N_Gram_TCGGT
cnt = 105	feature = 342	correl = 0.0570669	descr = N_Gram_CGCTA
cnt = 106	feature = 525	correl = 0.0777578	descr = N_Gram_GGGCG
cnt = 107	feature = 589	correl = -0.0576748	descr = N_Gram_TAGCC
cnt = 108	feature = 467	correl = -0.0562543	descr = N_Gram_GCCGT
cnt = 109	feature = 656	correl = -0.158222	descr = N_Gram_TGCGT
cnt = 110	feature = 283	correl = -0.0502394	descr = N_Gram_CATAA
cnt = 111	feature = 420	correl = 0.0861629	descr = N_Gram_GACTA
cnt = 112	feature = 377	correl = 0.0537146	descr = N_Gram_CTCAA
cnt = 113	feature = 708	correl = 0.0847829	descr = N_Gram_TTGTG
cnt = 114	feature = 262	correl = 0.0774651	descr = N_Gram_CACCA
cnt = 115	feature = 213	correl = 0.0887534	descr = N_Gram_AGTTA
cnt = 116	feature = 209	correl = -0.0638717	descr = N_Gram_AGTCC
cnt = 117	feature = 448	correl = 0.0608259	descr = N_Gram_GCAAA
cnt = 118	feature = 309	correl = 0.0688261	descr = N_Gram_CCCGC
cnt = 119	feature = 523	correl = 0.0517626	descr = N_Gram_GGGCA
cnt = 120	feature = 703	correl = 0.0589592	descr = N_Gram_TTGCA
cnt = 121	feature = 532	correl = 0.0929261	descr = N_Gram_GGGTC
cnt = 122	feature = 538	correl = 0.0552756	descr = N_Gram_GGTGC
cnt = 123	feature = 564	correl = 0.06772	descr = N_Gram_GTGTA
cnt = 124	feature = 424	correl = -0.0680089	descr = N_Gram_GAGAA
cnt = 125	feature = 455	correl = 0.0532632	descr = N_Gram_GCATA
cnt = 126	feature = 510	correl = 0.0497675	descr = N_Gram_GGCCG
cnt = 127	feature = 612	correl = -0.0748541	descr = N_Gram_TCCGC
cnt = 128	feature = 593	correl = -0.0565826	descr = N_Gram_TATTC
cnt = 129	feature = 471	correl = -0.0902996	descr = N_Gram_GCGAC
cnt = 130	feature = 597	correl = 0.107937	descr = N_Gram_TCACC
cnt = 131	feature = 323	correl = 0.0438555	descr = N_Gram_CCTCT
cnt = 132	feature = 629	correl = 0.0837716	descr = N_Gram_TCTAC
cnt = 133	feature = 275	correl = 0.0778563	descr = N_Gram_CAGCG
cnt = 134	feature = 493	correl = -0.0498048	descr = N_Gram_GGAAC
cnt = 135	feature = 413	correl = 0.0445559	descr = N_Gram_GACAC
cnt = 136	feature = 333	correl = 0.0855227	descr = N_Gram_CGAGG
cnt = 137	feature = 622	correl = -0.0492157	descr = N_Gram_TCGCA
cnt = 138	feature = 659	correl = 0.088911	descr = N_Gram_TGGAG
cnt = 139	feature = 591	correl = -0.0682976	descr = N_Gram_TATAC
cnt = 140	feature = 239	correl = 0.073521	descr = N_Gram_ATGGG
cnt = 141	feature = 241	correl = -0.0734402	descr = N_Gram_ATTAC
cnt = 142	feature = 599	correl = 0.0488607	descr = N_Gram_TCAGA
cnt = 143	feature = 596	correl = 0.0535565	descr = N_Gram_TCAAG
cnt = 144	feature = 298	correl = 0.0545469	descr = N_Gram_CCAGA
cnt = 145	feature = 444	correl = -0.0776058	descr = N_Gram_GATTT
cnt = 146	feature = 416	correl = -0.0637454	descr = N_Gram_GACCT
cnt = 147	feature = 348	correl = 0.105692	descr = N_Gram_CGGCA
cnt = 148	feature = 583	correl = 0.0670282	descr = N_Gram_TACGA
cnt = 149	feature = 588	correl = 0.0880945	descr = N_Gram_TAGCA
cnt = 150	feature = 466	correl = 0.072319	descr = N_Gram_GCCGG
cnt = 151	feature = 318	correl = 0.0935556	descr = N_Gram_CCGTG
cnt = 152	feature = 322	correl = 0.060428	descr = N_Gram_CCTCG
cnt = 153	feature = 453	correl = -0.0724126	descr = N_Gram_GCAGA
cnt = 154	feature = 259	correl = 0.083405	descr = N_Gram_CACAG
cnt = 155	feature = 492	correl = 0.120683	descr = N_Gram_GGAAA
cnt = 156	feature = 238	correl = -0.0730038	descr = N_Gram_ATGCT
cnt = 157	feature = 537	correl = 0.0798199	descr = N_Gram_GGTCA
cnt = 158	feature = 615	correl = 0.0554749	descr = N_Gram_TCCTA
cnt = 159	feature = 472	correl = 0.0445806	descr = N_Gram_GCGAG
cnt = 160	feature = 482	correl = 0.0862625	descr = N_Gram_GCTAT
cnt = 161	feature = 461	correl = 0.0495703	descr = N_Gram_GCCAT
cnt = 162	feature = 516	correl = 0.149759	descr = N_Gram_GGCTT
cnt = 163	feature = 401	correl = 0.0946677	descr = N_Gram_CTTGG
cnt = 164	feature = 556	correl = 0.0526846	descr = N_Gram_GTGAC
cnt = 165	feature = 435	correl = 0.0666399	descr = N_Gram_GATAT
cnt = 166	feature = 665	correl = 0.0531926	descr = N_Gram_TGGGA
cnt = 167	feature = 366	correl = -0.0475296	descr = N_Gram_CGTTC
cnt = 168	feature = 666	correl = 0.0882601	descr = N_Gram_TGGGG
cnt = 169	feature = 673	correl = -0.0555809	descr = N_Gram_TGTCA
cnt = 170	feature = 310	correl = 0.0706988	descr = N_Gram_CCCGG
cnt = 171	feature = 652	correl = 0.106629	descr = N_Gram_TGCAA
cnt = 172	feature = 677	correl = 0.0507219	descr = N_Gram_TGTGT
cnt = 173	feature = 580	correl = -0.14	descr = N_Gram_TAAGT
cnt = 174	feature = 667	correl = 0.0464513	descr = N_Gram_TGGGT
cnt = 175	feature = 256	correl = 0.0826847	descr = N_Gram_CAAGG
cnt = 176	feature = 524	correl = 0.124303	descr = N_Gram_GGGCC
cnt = 177	feature = 384	correl = 0.0714047	descr = N_Gram_CTCGG
cnt = 178	feature = 487	correl = 0.0713594	descr = N_Gram_GCTGG
cnt = 179	feature = 649	correl = -0.048882	descr = N_Gram_TGATC
cnt = 180	feature = 274	correl = 0.0545108	descr = N_Gram_CAGCC
cnt = 181	feature = 700	correl = -0.056017	descr = N_Gram_TTGAC
cnt = 182	feature = 336	correl = -0.0571194	descr = N_Gram_CGATC
cnt = 183	feature = 365	correl = 0.0537714	descr = N_Gram_CGTGT
cnt = 184	feature = 568	correl = 0.0825404	descr = N_Gram_GTTCC
cnt = 185	feature = 278	correl = 0.0858995	descr = N_Gram_CAGGA
cnt = 186	feature = 551	correl = 0.0987171	descr = N_Gram_GTCGG
cnt = 187	feature = 249	correl = 0.0608135	descr = N_Gram_CAAAA
cnt = 188	feature = 648	correl = 0.0652394	descr = N_Gram_TGATA
cnt = 189	feature = 685	correl = -0.103771	descr = N_Gram_TTATA
cnt = 190	feature = 321	correl = -0.108383	descr = N_Gram_CCTCC
cnt = 191	feature = 286	correl = -0.0640705	descr = N_Gram_CATCG
cnt = 192	feature = 260	correl = 0.0580054	descr = N_Gram_CACAT
cnt = 193	feature = 334	correl = -0.090811	descr = N_Gram_CGAGT
cnt = 194	feature = 561	correl = 0.138465	descr = N_Gram_GTGGC
cnt = 195	feature = 258	correl = 0.0521977	descr = N_Gram_CAATA
cnt = 196	feature = 460	correl = 0.0928253	descr = N_Gram_GCCAG
cnt = 197	feature = 539	correl = 0.0549123	descr = N_Gram_GGTTG
cnt = 198	feature = 246	correl = -0.136586	descr = N_Gram_ATTTT
cnt = 199	feature = 396	correl = 0.0494568	descr = N_Gram_CTTCC
cnt = 200	feature = 351	correl = 0.0901555	descr = N_Gram_CGGGA
cnt = 201	feature = 443	correl = -0.0801188	descr = N_Gram_GATTA
cnt = 202	feature = 356	correl = -0.081093	descr = N_Gram_CGTAA
cnt = 203	feature = 251	correl = 0.0611831	descr = N_Gram_CAAAG
cnt = 204	feature = 602	correl = -0.0550172	descr = N_Gram_TCATA
cnt = 205	feature = 295	correl = 0.0595278	descr = N_Gram_CCACC
cnt = 206	feature = 264	correl = 0.0826134	descr = N_Gram_CACCG
cnt = 207	feature = 456	correl = 0.113531	descr = N_Gram_GCATC
cnt = 208	feature = 544	correl = 0.176534	descr = N_Gram_GTCAG
cnt = 209	feature = 701	correl = -0.0469626	descr = N_Gram_TTGAG
cnt = 210	feature = 463	correl = 0.0897581	descr = N_Gram_GCCCG
cnt = 211	feature = 547	correl = 0.0699929	descr = N_Gram_GTCCC
cnt = 212	feature = 469	correl = 0.0638878	descr = N_Gram_GCCTC
cnt = 213	feature = 653	correl = 0.0954466	descr = N_Gram_TGCAC
cnt = 214	feature = 605	correl = 0.0922761	descr = N_Gram_TCCAA
cnt = 215	feature = 711	correl = 0.0461979	descr = N_Gram_TTTCA
cnt = 216	feature = 231	correl = 0.0797974	descr = N_Gram_ATCTG
cnt = 217	feature = 440	correl = -0.0665899	descr = N_Gram_GATGC
cnt = 218	feature = 345	correl = 0.0638375	descr = N_Gram_CGGAA
cnt = 219	feature = 476	correl = 0.0515987	descr = N_Gram_GCGGC
cnt = 220	feature = 676	correl = 0.105882	descr = N_Gram_TGTGG
cnt = 221	feature = 497	correl = 0.0986263	descr = N_Gram_GGACG
cnt = 222	feature = 546	correl = -0.091129	descr = N_Gram_GTCCA
cnt = 223	feature = 449	correl = 0.0964269	descr = N_Gram_GCAAC
cnt = 224	feature = 386	correl = -0.0553155	descr = N_Gram_CTCTC
cnt = 225	feature = 429	correl = 0.077493	descr = N_Gram_GAGGT
cnt = 226	feature = 535	correl = -0.0705089	descr = N_Gram_GGTAA
cnt = 227	feature = 480	correl = 0.0950677	descr = N_Gram_GCGTG
cnt = 228	feature = 716	correl = -0.0880269	descr = N_Gram_TTTGG
cnt = 229	feature = 511	correl = 0.150496	descr = N_Gram_GGCCT
cnt = 230	feature = 281	correl = 0.109971	descr = N_Gram_CAGTG
cnt = 231	feature = 393	correl = -0.12974	descr = N_Gram_CTTAT
cnt = 232	feature = 214	correl = 0.0590609	descr = N_Gram_AGTTG
cnt = 233	feature = 400	correl = -0.111408	descr = N_Gram_CTTGC
cnt = 234	feature = 338	correl = -0.0500096	descr = N_Gram_CGCAG
cnt = 235	feature = 382	correl = -0.053954	descr = N_Gram_CTCCG
cnt = 236	feature = 293	correl = 0.0884885	descr = N_Gram_CCAAG
cnt = 237	feature = 690	correl = 0.075369	descr = N_Gram_TTCCA
cnt = 238	feature = 627	correl = -0.0647136	descr = N_Gram_TCGTC
cnt = 239	feature = 378	correl = 0.0630413	descr = N_Gram_CTCAC
cnt = 240	feature = 569	correl = -0.0561824	descr = N_Gram_GTTCT
cnt = 241	feature = 385	correl = 0.0596549	descr = N_Gram_CTCTA
cnt = 242	feature = 395	correl = 0.0588783	descr = N_Gram_CTTCA
cnt = 243	feature = 465	correl = 0.0585049	descr = N_Gram_GCCGC
cnt = 244	feature = 402	correl = 0.0784883	descr = N_Gram_CTTGT
cnt = 245	feature = 693	correl = -0.0626503	descr = N_Gram_TTCGG
cnt = 246	feature = 387	correl = -0.0700462	descr = N_Gram_CTGAT
cnt = 247	feature = 363	correl = 0.11555	descr = N_Gram_CGTGC
cnt = 248	feature = 528	correl = 0.067487	descr = N_Gram_GGGGC
cnt = 249	feature = 426	correl = 0.0911086	descr = N_Gram_GAGCT
cnt = 250	feature = 565	correl = 0.0694316	descr = N_Gram_GTGTG
cnt = 251	feature = 221	correl = -0.0861517	descr = N_Gram_ATACT
cnt = 252	feature = 226	correl = 0.0736043	descr = N_Gram_ATCAG
cnt = 253	feature = 419	correl = -0.0822704	descr = N_Gram_GACGT
cnt = 254	feature = 235	correl = -0.0633511	descr = N_Gram_ATGAT
cnt = 255	feature = 578	correl = -0.0513164	descr = N_Gram_TAAGA
cnt = 256	feature = 341	correl = 0.0937968	descr = N_Gram_CGCCG
cnt = 257	feature = 514	correl = 0.0780795	descr = N_Gram_GGCGG
cnt = 258	feature = 562	correl = 0.0780538	descr = N_Gram_GTGGT
cnt = 259	feature = 324	correl = -0.0472097	descr = N_Gram_CCTGG
cnt = 260	feature = 208	correl = 0.131286	descr = N_Gram_AGTCA
cnt = 261	feature = 572	correl = -0.0724846	descr = N_Gram_GTTGT
cnt = 262	feature = 549	correl = -0.114755	descr = N_Gram_GTCGA
cnt = 263	feature = 520	correl = 0.106276	descr = N_Gram_GGGAC
cnt = 264	feature = 379	correl = -0.0795664	descr = N_Gram_CTCAT
cnt = 265	feature = 408	correl = 0.107585	descr = N_Gram_GAAGA
cnt = 266	feature = 689	correl = 0.0629505	descr = N_Gram_TTCAG
cnt = 267	feature = 661	correl = 0.122443	descr = N_Gram_TGGCC
cnt = 268	feature = 265	correl = 0.0739212	descr = N_Gram_CACCT
cnt = 269	feature = 280	correl = 0.0821779	descr = N_Gram_CAGTA
cnt = 270	feature = 326	correl = -0.0885865	descr = N_Gram_CCTTC
cnt = 271	feature = 422	correl = -0.0764553	descr = N_Gram_GACTG
cnt = 272	feature = 210	correl = -0.155348	descr = N_Gram_AGTCT
cnt = 273	feature = 506	correl = 0.0924541	descr = N_Gram_GGCAT
cnt = 274	feature = 403	correl = 0.0835981	descr = N_Gram_CTTTA
cnt = 275	feature = 719	correl = -0.0777019	descr = N_Gram_TTTTG
cnt = 276	feature = 635	correl = 0.0459185	descr = N_Gram_TCTGG
cnt = 277	feature = 431	correl = -0.0687712	descr = N_Gram_GAGTT
cnt = 278	feature = 608	correl = 0.0612152	descr = N_Gram_TCCC
cnt = 279	feature = 273	correl = 0.0824685	descr = N_Gram_CAGCA
cnt = 280	feature = 232	correl = 0.0618643	descr = N_Gram_ATCTT
cnt = 281	feature = 462	correl = 0.063823	descr = N_Gram_GCCCA
cnt = 282	feature = 483	correl = 0.0547365	descr = N_Gram_GCTCA
cnt = 283	feature = 272	correl = 0.0591848	descr = N_Gram_CAGAG
cnt = 284	feature = 292	correl = 0.0702164	descr = N_Gram_CCAAA
cnt = 285	feature = 267	correl = -0.0776467	descr = N_Gram_CACGA
cnt = 286	feature = 439	correl = -0.0588102	descr = N_Gram_GATGA
cnt = 287	feature = 496	correl = 0.102968	descr = N_Gram_GGACC
cnt = 288	feature = 616	correl = -0.0700986	descr = N_Gram_TCCTC
cnt = 289	feature = 554	correl = -0.0797203	descr = N_Gram_GTCTT
cnt = 290	feature = 352	correl = 0.14096	descr = N_Gram_CGGGC
cnt = 291	feature = 631	correl = -0.0981541	descr = N_Gram_TCTCA
cnt = 292	feature = 508	correl = 0.102806	descr = N_Gram_GGCCA
cnt = 293	feature = 512	correl = -0.0612784	descr = N_Gram_GGCGA
cnt = 294	feature = 501	correl = -0.101171	descr = N_Gram_GGATC
cnt = 295	feature = 521	correl = 0.113401	descr = N_Gram_GGGAG
cnt = 296	feature = 252	correl = 0.0496247	descr = N_Gram_CAACA
cnt = 297	feature = 412	correl = 0.0641605	descr = N_Gram_GACA
cnt = 298	feature = 621	correl = -0.12325	descr = N_Gram_TCGAG
cnt = 299	feature = 223	correl = 0.0592644	descr = N_Gram_ATAT
cnt = 300	feature = 713	correl = -0.0576182	descr = N_Gram_TTTCG
cnt = 301	feature = 242	correl = 0.0565478	descr = N_Gram_ATTG
cnt = 302	feature = 287	correl = 0.0987281	descr = N_Gram_CATCT
cnt = 303	feature = 373	correl = 0.105793	descr = N_Gram_CTAT
cnt = 304	feature = 674	correl = 0.0581474	descr = N_Gram_TGTCC
cnt = 305	feature = 600	correl = 0.0810429	descr = N_Gram_TCAGC
cnt = 306	feature = 494	correl = 0.0483425	descr = N_Gram_GGAAG
cnt = 307	feature = 215	correl = -0.111185	descr = N_Gram_AGTTT
cnt = 308	feature = 531	correl = 0.0502037	descr = N_Gram_GGGT
cnt = 309	feature = 276	correl = -0.134609	descr = N_Gram_CAGCT
cnt = 310	feature = 285	correl = 0.110467	descr = N_Gram_CATCC
cnt = 311	feature = 606	correl = -0.0634811	descr = N_Gram_TCCAC
cnt = 312	feature = 639	correl = -0.0572008	descr = N_Gram_TCTTG
cnt = 313	feature = 527	correl = 0.0708556	descr = N_Gram_GGGGA
cnt = 314	feature = 28	correl = -0.119936	descr = Position_Specific_Bin_Base_12_Base_T
cnt = 315	feature = 601	correl = 0.110297	descr = N_Gram_TCAGT
cnt = 316	feature = 13	correl = -0.125111	descr = Position_Specific_Bin_Base_5_Base_A
cnt = 317	feature = 662	correl = -0.10154	descr = N_Gram_TGGCG
cnt = 318	feature = 36	correl = -0.0501528	descr = Position_Specific_Bin_Base_16_Base_T
cnt = 319	feature = 451	correl = 0.0757415	descr = N_Gram_GCAC
cnt = 320	feature = 714	correl = -0.0899226	descr = N_Gram_TTTCT
cnt = 321	feature = 24	correl = -0.0910926	descr = Position_Specific_Bin_Base_11_Base_G
cnt = 322	feature = 11	correl = 0.0838059	descr = Position_Specific_Bin_Base_3_Base_C
cnt = 323	feature = 433	correl = 0.0623515	descr = N_Gram_GATA
cnt = 324	feature = 29	correl = -0.0685099	descr = Position_Specific_Bin_Base_13_Base_A
cnt = 325	feature = 257	correl = 0.0680124	descr = N_Gram_CAAT
cnt = 326	feature = 335	correl = -0.0623832	descr = N_Gram_CGAT
cnt = 327	feature = 473	correl = 0.0582656	descr = N_Gram_GCGCC
cnt = 328	feature = 217	correl = -0.117756	descr = N_Gram_ATAA
cnt = 329	feature = 645	correl = -0.0455926	descr = N_Gram_TGACT
cnt = 330	feature = 23	correl = 0.066669	descr = Position_Specific_Bin_Base_10_Base_T
cnt = 331	feature = 515	correl = 0.0656279	descr = N_Gram_GGCT
cnt = 332	feature = 704	correl = -0.152896	descr = N_Gram_TTGCG
cnt = 333	feature = 37	correl = 0.0780695	descr = Position_Specific_Bin_Base_17_Base_C
cnt = 334	feature = 18	correl = 0.0468431	descr = Position_Specific_Bin_Base_6_Base_T
cnt = 335	feature = 83	correl = 0.0629097	descr = Xue_Structure_Feature_C010
cnt = 336	feature = 10	correl = -0.0440194	descr = Position_Specific_Bin_Base_3_Base_A
cnt = 337	feature = 27	correl = 0.0598869	descr = Position_Specific_Bin_Base_12_Base_G
cnt = 338	feature = 650	correl = -0.130315	descr = N_Gram_TGATT
cnt = 339	feature = 308	correl = 0.0968647	descr = N_Gram_CCCG
cnt = 340	feature = 613	correl = -0.0961068	descr = N_Gram_TCCGG
cnt = 341	feature = 447	correl = 0.130184	descr = N_Gram_GCAA
cnt = 342	feature = 626	correl = -0.0616364	descr = N_Gram_TCGT
cnt = 343	feature = 8	correl = -0.0609869	descr = Position_Specific_Bin_Base_2_Base_G
cnt = 344	feature = 388	correl = 0.0463813	descr = N_Gram_CTGC
cnt = 345	feature = 21	correl = -0.060895	descr = Position_Specific_Bin_Base_9_Base_T
cnt = 346	feature = 707	correl = 0.065913	descr = N_Gram_TTGGC
cnt = 347	feature = 15	correl = 0.052591	descr = Position_Specific_Bin_Base_5_Base_G
cnt = 348	feature = 31	correl = -0.114339	descr = Position_Specific_Bin_Base_14_Base_A
cnt = 349	feature = 38	correl = -0.0569938	descr = Position_Specific_Bin_Base_17_Base_T
cnt = 350	feature = 681	correl = -0.071987	descr = N_Gram_TTAC
cnt = 351	feature = 40	correl = 0.139588	descr = Position_Specific_Bin_Base_18_Base_C
cnt = 352	feature = 20	correl = 0.0517637	descr = Position_Specific_Bin_Base_8_Base_T
cnt = 353	feature = 211	correl = 0.0459271	descr = N_Gram_AGTG
cnt = 354	feature = 392	correl = -0.0564104	descr = N_Gram_CTTA
cnt = 355	feature = 410	correl = -0.0769405	descr = N_Gram_GAAGT
cnt = 356	feature = 254	correl = 0.0820514	descr = N_Gram_CAAG
cnt = 357	feature = 536	correl = 0.0616288	descr = N_Gram_GGTC
cnt = 358	feature = 230	correl = -0.0769605	descr = N_Gram_ATCTC
cnt = 359	feature = 428	correl = 0.0441429	descr = N_Gram_GAGGC
cnt = 360	feature = 328	correl = -0.0652197	descr = N_Gram_CGAC
cnt = 361	feature = 638	correl = -0.109507	descr = N_Gram_TCTTC
cnt = 362	feature = 227	correl = -0.0677445	descr = N_Gram_ATCG
cnt = 363	feature = 664	correl = 0.106951	descr = N_Gram_TGGG
cnt = 364	feature = 69	correl = 0.0758556	descr = Fold_of_RNAi_Sequence_Pos_11
cnt = 365	feature = 479	correl = -0.132088	descr = N_Gram_GCGTC
cnt = 366	feature = 47	correl = -0.0750128	descr = Gibbs_of_Target_Sequence__Pos_5_Step_1
cnt = 367	feature = 277	correl = 0.0473476	descr = N_Gram_CAGG
cnt = 368	feature = 454	correl = 0.0790465	descr = N_Gram_GCAT
cnt = 369	feature = 33	correl = 0.0496908	descr = Position_Specific_Bin_Base_15_Base_C
cnt = 370	feature = 17	correl = 0.104792	descr = Position_Specific_Bin_Base_6_Base_C
cnt = 371	feature = 573	correl = -0.093036	descr = N_Gram_GTTTT
cnt = 372	feature = 675	correl = 0.0819505	descr = N_Gram_TGTG
cnt = 373	feature = 438	correl = -0.117362	descr = N_Gram_GATCT
cnt = 374	feature = 468	correl = 0.0886763	descr = N_Gram_GCCT
cnt = 375	feature = 344	correl = 0.0743308	descr = N_Gram_CGGA
cnt = 376	feature = 78	correl = 0.12636	descr = Xue_Structure_Feature_A101
cnt = 377	feature = 651	correl = 0.0991523	descr = N_Gram_TGCA
cnt = 378	feature = 67	correl = 0.105863	descr = Fold_of_RNAi_Sequence_Pos_9
cnt = 379	feature = 399	correl = -0.0827461	descr = N_Gram_CTTGA
cnt = 380	feature = 45	correl = 0.25005	descr = Gibbs_of_Target_Sequence__Pos_2_Step_1
cnt = 381	feature = 32	correl = 0.093727	descr = Position_Specific_Bin_Base_14_Base_T
cnt = 382	feature = 488	correl = 0.0665123	descr = N_Gram_GCTT
cnt = 383	feature = 9	correl = 0.0649604	descr = Position_Specific_Bin_Base_2_Base_T
cnt = 384	feature = 299	correl = -0.104827	descr = N_Gram_CCAGC
cnt = 385	feature = 34	correl = -0.113325	descr = Position_Specific_Bin_Base_16_Base_A
cnt = 386	feature = 316	correl = 0.0485802	descr = N_Gram_CCGT
cnt = 387	feature = 42	correl = -0.118384	descr = Position_Specific_Bin_Base_18_Base_T
cnt = 388	feature = 105	correl = -0.0783452	descr = Fold_of_Target_NoBeginbrace_noends_Pos_4
cnt = 389	feature = 25	correl = -0.106523	descr = Position_Specific_Bin_Base_12_Base_A
cnt = 390	feature = 266	correl = -0.0783882	descr = N_Gram_CACG
cnt = 391	feature = 72	correl = 0.0817908	descr = Fold_of_RNAi_Sequence_Pos_14
cnt = 392	feature = 16	correl = -0.125995	descr = Position_Specific_Bin_Base_6_Base_A
cnt = 393	feature = 563	correl = 0.0777447	descr = N_Gram_GTGT
cnt = 394	feature = 691	correl = -0.0486398	descr = N_Gram_TTCG
cnt = 395	feature = 370	correl = 0.0914463	descr = N_Gram_CTA
cnt = 396	feature = 19	correl = -0.0551368	descr = Position_Specific_Bin_Base_8_Base_C
cnt = 397	feature = 136	correl = -0.043914	descr = N_Gram_AATC
cnt = 398	feature = 642	correl = -0.0541542	descr = N_Gram_TGAA
cnt = 399	feature = 304	correl = 0.0695853	descr = N_Gram_CCCA
cnt = 400	feature = 244	correl = -0.0865362	descr = N_Gram_ATTT
cnt = 401	feature = 30	correl = 0.0994615	descr = Position_Specific_Bin_Base_13_Base_C
cnt = 402	feature = 22	correl = -0.0447089	descr = Position_Specific_Bin_Base_10_Base_C
cnt = 403	feature = 464	correl = 0.0674106	descr = N_Gram_GCCG
cnt = 404	feature = 35	correl = 0.132939	descr = Position_Specific_Bin_Base_16_Base_C
cnt = 405	feature = 49	correl = -0.162427	descr = Gibbs_of_Target_Sequence__Pos_7_Step_1
cnt = 406	feature = 491	correl = 0.0821603	descr = N_Gram_GGAA
cnt = 407	feature = 485	correl = 0.0887049	descr = N_Gram_GCTG
cnt = 408	feature = 39	correl = -0.267577	descr = Position_Specific_Bin_Base_18_Base_A
cnt = 409	feature = 607	correl = -0.129709	descr = N_Gram_TCCAG
cnt = 410	feature = 459	correl = 0.0705088	descr = N_Gram_GCCA
cnt = 411	feature = 51	correl = -0.0993222	descr = Gibbs_of_Target_Sequence__Pos_13_Step_1
cnt = 412	feature = 560	correl = 0.118268	descr = N_Gram_GTGG
cnt = 413	feature = 360	correl = -0.130753	descr = N_Gram_CGTCG
cnt = 414	feature = 12	correl = -0.0953787	descr = Position_Specific_Bin_Base_4_Base_A
cnt = 415	feature = 68	correl = 0.0532365	descr = Fold_of_RNAi_Sequence_Pos_10
cnt = 416	feature = 361	correl = 0.157187	descr = N_Gram_CGTG
cnt = 417	feature = 76	correl = -0.059011	descr = Xue_Structure_Feature_A110
cnt = 418	feature = 261	correl = 0.0932931	descr = N_Gram_CACC
cnt = 419	feature = 617	correl = -0.104728	descr = N_Gram_TCCTT
cnt = 420	feature = 687	correl = 0.0692985	descr = N_Gram_TTCA
cnt = 421	feature = 495	correl = 0.0893084	descr = N_Gram_GGAC
cnt = 422	feature = 347	correl = 0.0900924	descr = N_Gram_CGGC
cnt = 423	feature = 71	correl = 0.0800944	descr = Fold_of_RNAi_Sequence_Pos_13
cnt = 424	feature = 543	correl = 0.0516934	descr = N_Gram_GTCA
cnt = 425	feature = 314	correl = 0.128341	descr = N_Gram_CCGGG
cnt = 426	feature = 300	correl = 0.0503588	descr = N_Gram_CCAT
cnt = 427	feature = 577	correl = -0.0962673	descr = N_Gram_TAAG
cnt = 428	feature = 705	correl = 0.0478055	descr = N_Gram_TTGG
cnt = 429	feature = 55	correl = -0.165379	descr = Gibbs_of_Target_Sequence__Pos_18_Step_1
cnt = 430	feature = 643	correl = -0.0717183	descr = N_Gram_TGAAG
cnt = 431	feature = 634	correl = -0.114886	descr = N_Gram_TCTCT
cnt = 432	feature = 545	correl = -0.0580049	descr = N_Gram_GTCC
cnt = 433	feature = 14	correl = 0.0891135	descr = Position_Specific_Bin_Base_5_Base_C
cnt = 434	feature = 234	correl = -0.0662889	descr = N_Gram_ATGA
cnt = 435	feature = 655	correl = -0.142705	descr = N_Gram_TGCG
cnt = 436	feature = 46	correl = 0.0645669	descr = Gibbs_of_Target_Sequence__Pos_3_Step_1
cnt = 437	feature = 553	correl = -0.0825531	descr = N_Gram_GTCT
cnt = 438	feature = 484	correl = -0.0617495	descr = N_Gram_GCTCC
cnt = 439	feature = 53	correl = -0.0549039	descr = Gibbs_of_Target_Sequence__Pos_15_Step_1
cnt = 440	feature = 353	correl = -0.0517811	descr = N_Gram_CGGT
cnt = 441	feature = 417	correl = -0.0448644	descr = N_Gram_GACG
cnt = 442	feature = 619	correl = -0.0871725	descr = N_Gram_TCGA
cnt = 443	feature = 498	correl = 0.126762	descr = N_Gram_GGAG
cnt = 444	feature = 640	correl = 0.0509196	descr = N_Gram_TCTTT
cnt = 445	feature = 56	correl = -0.285192	descr = Gibbs_of_Target_Sequence__Pos_19_Step_1
cnt = 446	feature = 684	correl = -0.064319	descr = N_Gram_TTAT
cnt = 447	feature = 474	correl = 0.0658323	descr = N_Gram_GCGG
cnt = 448	feature = 73	correl = 0.0609044	descr = Fold_of_RNAi_Sequence_Pos_15
cnt = 449	feature = 526	correl = 0.101548	descr = N_Gram_GGGG
cnt = 450	feature = 442	correl = -0.0559094	descr = N_Gram_GATT
cnt = 451	feature = 291	correl = 0.108972	descr = N_Gram_CCAA
cnt = 452	feature = 504	correl = 0.0734098	descr = N_Gram_GGCA
cnt = 453	feature = 279	correl = 0.125973	descr = N_Gram_CAGT
cnt = 454	feature = 695	correl = -0.204811	descr = N_Gram_TTCTC
cnt = 455	feature = 48	correl = -0.133822	descr = Gibbs_of_Target_Sequence__Pos_6_Step_1
cnt = 456	feature = 41	correl = 0.275651	descr = Position_Specific_Bin_Base_18_Base_G
cnt = 457	feature = 77	correl = 0.0658704	descr = Xue_Structure_Feature_A100
cnt = 458	feature = 522	correl = 0.139291	descr = N_Gram_GGGC
cnt = 459	feature = 557	correl = 0.0733552	descr = N_Gram_GTGC
cnt = 460	feature = 75	correl = 0.0653259	descr = Xue_Structure_Feature_A111
cnt = 461	feature = 584	correl = -0.0574006	descr = N_Gram_TACT
cnt = 462	feature = 233	correl = -0.0440288	descr = N_Gram_ATG
cnt = 463	feature = 284	correl = 0.0778066	descr = N_Gram_CATC
cnt = 464	feature = 702	correl = -0.0618147	descr = N_Gram_TTGC
cnt = 465	feature = 81	correl = 0.0445739	descr = Xue_Structure_Feature_C100
cnt = 466	feature = 381	correl = -0.0969124	descr = N_Gram_CTCCA
cnt = 467	feature = 26	correl = 0.172887	descr = Position_Specific_Bin_Base_12_Base_C
cnt = 468	feature = 332	correl = -0.049434	descr = N_Gram_CGAG
cnt = 469	feature = 383	correl = -0.126845	descr = N_Gram_CTCCT
cnt = 470	feature = 61	correl = 0.168852	descr = Fold_of_RNAi_Sequence_Pos_0
cnt = 471	feature = 712	correl = -0.0786485	descr = N_Gram_TTTCC
cnt = 472	feature = 715	correl = -0.0537925	descr = N_Gram_TTTG
cnt = 473	feature = 74	correl = 0.0603532	descr = Fold_of_RNAi_Sequence_Pos_16
cnt = 474	feature = 54	correl = -0.120437	descr = Gibbs_of_Target_Sequence__Pos_17_Step_1
cnt = 475	feature = 52	correl = -0.179394	descr = Gibbs_of_Target_Sequence__Pos_14_Step_1
cnt = 476	feature = 598	correl = 0.137305	descr = N_Gram_TCAG
cnt = 477	feature = 647	correl = -0.106995	descr = N_Gram_TGAT
cnt = 478	feature = 70	correl = 0.0879802	descr = Fold_of_RNAi_Sequence_Pos_12
cnt = 479	feature = 207	correl = -0.094282	descr = N_Gram_AGTC
cnt = 480	feature = 548	correl = -0.102568	descr = N_Gram_GTCG
cnt = 481	feature = 427	correl = 0.060225	descr = N_Gram_GAGG
cnt = 482	feature = 65	correl = 0.05933	descr = Fold_of_RNAi_Sequence_Pos_4
cnt = 483	feature = 82	correl = 0.0497266	descr = Xue_Structure_Feature_C011
cnt = 484	feature = 397	correl = -0.224709	descr = N_Gram_CTTCT
cnt = 485	feature = 611	correl = -0.0705908	descr = N_Gram_TCCG
cnt = 486	feature = 62	correl = 0.185974	descr = Fold_of_RNAi_Sequence_Pos_1
cnt = 487	feature = 720	correl = -0.122947	descr = N_Gram_TTTTT
cnt = 488	feature = 325	correl = -0.0448873	descr = N_Gram_CCTT
cnt = 489	feature = 575	correl = -0.0732817	descr = N_Gram_TAA
cnt = 490	feature = 339	correl = 0.069189	descr = N_Gram_CGCC
cnt = 491	feature = 297	correl = -0.0566132	descr = N_Gram_CCAG
cnt = 492	feature = 64	correl = 0.083141	descr = Fold_of_RNAi_Sequence_Pos_3
cnt = 493	feature = 518	correl = 0.12856	descr = N_Gram_GGGA
cnt = 494	feature = 282	correl = 0.0552435	descr = N_Gram_CAT
cnt = 495	feature = 398	correl = -0.0454792	descr = N_Gram_CTTG
cnt = 496	feature = 477	correl = -0.0791223	descr = N_Gram_GCGT
cnt = 497	feature = 660	correl = 0.0628823	descr = N_Gram_TGGC
cnt = 498	feature = 671	correl = 0.0511124	descr = N_Gram_TGT
cnt = 499	feature = 303	correl = 0.0448825	descr = N_Gram_CCC
cnt = 500	feature = 80	correl = 0.080354	descr = Xue_Structure_Feature_C110
cnt = 501	feature = 696	correl = -0.116751	descr = N_Gram_TTCTT
cnt = 502	feature = 481	correl = 0.0646111	descr = N_Gram_GCT
cnt = 503	feature = 614	correl = -0.0882968	descr = N_Gram_TCCT
cnt = 504	feature = 604	correl = -0.09539	descr = N_Gram_TCCA
cnt = 505	feature = 446	correl = 0.122317	descr = N_Gram_GCA
cnt = 506	feature = 679	correl = -0.068667	descr = N_Gram_TTA
cnt = 507	feature = 718	correl = -0.1575	descr = N_Gram_TTTTC
cnt = 508	feature = 432	correl = -0.0485555	descr = N_Gram_GAT
cnt = 509	feature = 542	correl = -0.104155	descr = N_Gram_GTC
cnt = 510	feature = 327	correl = -0.0713729	descr = N_Gram_CGA
cnt = 511	feature = 394	correl = -0.122047	descr = N_Gram_CTTC
cnt = 512	feature = 225	correl = -0.0514077	descr = N_Gram_ATC
cnt = 513	feature = 350	correl = 0.145778	descr = N_Gram_CGGG
cnt = 514	feature = 555	correl = 0.151964	descr = N_Gram_GTG
cnt = 515	feature = 248	correl = 0.135025	descr = N_Gram_CAA
cnt = 516	feature = 490	correl = 0.132536	descr = N_Gram_GGA
cnt = 517	feature = 630	correl = -0.199031	descr = N_Gram_TCTC
cnt = 518	feature = 86	correl = 0.108566	descr = Xue_Structure_Feature_G110
cnt = 519	feature = 658	correl = 0.0706034	descr = N_Gram_TGG
cnt = 520	feature = 641	correl = -0.0947727	descr = N_Gram_TGA
cnt = 521	feature = 79	correl = 0.0941971	descr = Xue_Structure_Feature_C111
cnt = 522	feature = 595	correl = 0.0731347	descr = N_Gram_TCA
cnt = 523	feature = 369	correl = -0.048926	descr = N_Gram_CT
cnt = 524	feature = 618	correl = -0.111821	descr = N_Gram_TCG
cnt = 525	feature = 517	correl = 0.189105	descr = N_Gram_GGG
cnt = 526	feature = 423	correl = 0.0466108	descr = N_Gram_GAG
cnt = 527	feature = 60	correl = -0.0509974	descr = PF_RNAi_Fold_3'Free_Count
cnt = 528	feature = 717	correl = -0.1552	descr = N_Gram_TTTT
cnt = 529	feature = 311	correl = 0.0628881	descr = N_Gram_CCG
cnt = 530	feature = 694	correl = -0.214266	descr = N_Gram_TTCT
cnt = 531	feature = 594	correl = -0.138975	descr = N_Gram_TC
cnt = 532	feature = 59	correl = -0.139778	descr = PF_RNAi_Fold_5'Free_Count
cnt = 533	feature = 458	correl = 0.108922	descr = N_Gram_GCC
cnt = 534	feature = 574	correl = -0.0639488	descr = N_Gram_TA
cnt = 535	feature = 710	correl = -0.129131	descr = N_Gram_TTTC
cnt = 536	feature = 697	correl = -0.0625514	descr = N_Gram_TTG
cnt = 537	feature = 270	correl = 0.0684708	descr = N_Gram_CAG
cnt = 538	feature = 636	correl = -0.101141	descr = N_Gram_TCTT
cnt = 539	feature = 376	correl = -0.100549	descr = N_Gram_CTC
cnt = 540	feature = 216	correl = -0.106453	descr = N_Gram_AT
cnt = 541	feature = 391	correl = -0.110851	descr = N_Gram_CTT
cnt = 542	feature = 445	correl = 0.0462112	descr = N_Gram_GC
cnt = 543	feature = 247	correl = 0.104097	descr = N_Gram_CA
cnt = 544	feature = 628	correl = -0.109722	descr = N_Gram_TCT
cnt = 545	feature = 380	correl = -0.129411	descr = N_Gram_CTCC
cnt = 546	feature = 709	correl = -0.10885	descr = N_Gram_TTT
cnt = 547	feature = 343	correl = 0.0747964	descr = N_Gram_CGG
cnt = 548	feature = 603	correl = -0.136211	descr = N_Gram_TCC
cnt = 549	feature = 503	correl = 0.144805	descr = N_Gram_GGC
cnt = 550	feature = 678	correl = -0.122852	descr = N_Gram_TT
cnt = 551	feature = 686	correl = -0.163935	descr = N_Gram_TTC
cnt = 552	feature = 489	correl = 0.156767	descr = N_Gram_GG
cnt = 553	feature = 58	correl = -0.190267	descr = PF_RNAi_Fold_Energy
cnt = 554	feature = 43	correl = -0.190862	descr = Gibbs_of_Target_Sequence_
num rows = 521
num_elements = 289155
*
optimization finished, #iter = 627
nu = 0.437609
obj = -34.052474, rho = -0.461930
nSV = 365, nBSV = 126
num rows = 58
num_elements = 32190
*
optimization finished, #iter = 59
nu = 0.417458
obj = -3.569565, rho = -0.483221
nSV = 46, nBSV = 7
*
optimization finished, #iter = 627
nu = 0.437609
obj = -34.052474, rho = -0.461930
nSV = 365, nBSV = 126
CFS merit scores = 1.32492
CFS merit scores = 1.60834
CFS merit scores = 1.85123
CFS merit scores = 2.07008
CFS merit scores = 2.26462
CFS merit scores = 2.44362
CFS merit scores = 2.60439
CFS merit scores = 2.74965
CFS merit scores = 2.88587
CFS merit scores = 3.0142
CFS merit scores = 3.13635
CFS merit scores = 3.25244
CFS merit scores = 3.36266
CFS merit scores = 3.46679
CFS merit scores = 3.56711
CFS merit scores = 3.66333
CFS merit scores = 3.75709
CFS merit scores = 3.84859
CFS merit scores = 3.93693
CFS merit scores = 4.02324
CFS merit scores = 4.1076
CFS merit scores = 4.18995
CFS merit scores = 4.27061
CFS merit scores = 4.34941
CFS merit scores = 4.42665
CFS merit scores = 4.50157
CFS merit scores = 4.5737
CFS merit scores = 4.6442
CFS merit scores = 4.71319
CFS merit scores = 4.78052
CFS merit scores = 4.8463
CFS merit scores = 4.91077
CFS merit scores = 4.97362
CFS merit scores = 5.03425
CFS merit scores = 5.09376
CFS merit scores = 5.152
CFS merit scores = 5.2091
CFS merit scores = 5.26551
CFS merit scores = 5.32119
CFS merit scores = 5.3762
CFS merit scores = 5.42902
CFS merit scores = 5.48066
CFS merit scores = 5.53164
CFS merit scores = 5.58167
CFS merit scores = 5.63016
CFS merit scores = 5.67765
CFS merit scores = 5.72371
CFS merit scores = 5.769
CFS merit scores = 5.81315
CFS merit scores = 5.85654
CFS merit scores = 5.89903
CFS merit scores = 5.94075
CFS merit scores = 5.98141
CFS merit scores = 6.02095
CFS merit scores = 6.0593
CFS merit scores = 6.09687
CFS merit scores = 6.13296
CFS merit scores = 6.16766
CFS merit scores = 6.20141
CFS merit scores = 6.23348
CFS merit scores = 6.26469
CFS merit scores = 6.29487
CFS merit scores = 6.3224
CFS merit scores = 6.34815
CFS merit scores = 6.37196
CFS merit scores = 6.39358
CFS merit scores = 6.41394
CFS merit scores = 6.43383
CFS merit scores = 6.45309
CFS merit scores = 6.47213
CFS merit scores = 6.4911
CFS merit scores = 6.50942
CFS merit scores = 6.52772
CFS merit scores = 6.54544
CFS merit scores = 6.5626
CFS merit scores = 6.57904
CFS merit scores = 6.59388
CFS merit scores = 6.6081
CFS merit scores = 6.62049
CFS merit scores = 6.63219
CFS merit scores = 6.64331
CFS merit scores = 6.65359
CFS merit scores = 6.66372
CFS merit scores = 6.67355
CFS merit scores = 6.68351
CFS merit scores = 6.69268
CFS merit scores = 6.70194
CFS merit scores = 6.71152
CFS merit scores = 6.7212
CFS merit scores = 6.73088
CFS merit scores = 6.73796
CFS merit scores = 6.74508
CFS merit scores = 6.75216
CFS merit scores = 6.7593
CFS merit scores = 6.76673
CFS merit scores = 6.77417
CFS merit scores = 6.78047
CFS merit scores = 6.78596
CFS merit scores = 6.79133
CFS merit scores = 6.79541
CFS merit scores = 6.79957
CFS merit scores = 6.80265
CFS merit scores = 6.80585
CFS merit scores = 6.80809
CFS merit scores = 6.81018
CFS merit scores = 6.81262
CFS merit scores = 6.81483
CFS merit scores = 6.81688
CFS merit scores = 6.81908
CFS merit scores = 6.82124
CFS merit scores = 6.82369
CFS merit scores = 6.82623
CFS merit scores = 6.82837
CFS merit scores = 6.83038
CFS merit scores = 6.83257
CFS merit scores = 6.83483
CFS merit scores = 6.83695
CFS merit scores = 6.83926
CFS merit scores = 6.84177
CFS merit scores = 6.84436
CFS merit scores = 6.84695
CFS merit scores = 6.84859
CFS merit scores = 6.85015
CFS merit scores = 6.85174
CFS merit scores = 6.85335
CFS merit scores = 6.85399
CFS merit scores = 6.8548
CFS merit scores = 6.85575
CFS merit scores = 6.8558
CFS merit scores = 6.85589
CFS merit scores = 6.85612
CFS merit scores = 6.85616
CFS merit scores = 6.85626
CFS merit scores = 6.85651
CFS merit scores = 6.85658
CFS merit scores = 6.85606
CFS merit scores = 6.85477
CFS merit scores = 6.85309
CFS merit scores = 6.8513
CFS merit scores = 6.84951
CFS merit scores = 6.8479
CFS merit scores = 6.84637
CFS merit scores = 6.84492
CFS merit scores = 6.84363
CFS merit scores = 6.84249
CFS merit scores = 6.84102
CFS merit scores = 6.83949
CFS merit scores = 6.83718
CFS merit scores = 6.83496
CFS merit scores = 6.83268
CFS merit scores = 6.83014
CFS merit scores = 6.82757
CFS merit scores = 6.82495
CFS merit scores = 6.82209
CFS merit scores = 6.8194
CFS merit scores = 6.81692
CFS merit scores = 6.81455
CFS merit scores = 6.81207
CFS merit scores = 6.80948
CFS merit scores = 6.80665
CFS merit scores = 6.80363
CFS merit scores = 6.80068
CFS merit scores = 6.79773
CFS merit scores = 6.79492
CFS merit scores = 6.792
CFS merit scores = 6.7893
CFS merit scores = 6.78664
CFS merit scores = 6.78374
CFS merit scores = 6.78094
CFS merit scores = 6.77815
CFS merit scores = 6.77494
CFS merit scores = 6.77149
CFS merit scores = 6.76809
CFS merit scores = 6.76457
CFS merit scores = 6.76095
CFS merit scores = 6.75725
CFS merit scores = 6.75357
CFS merit scores = 6.7495
CFS merit scores = 6.74562
CFS merit scores = 6.74166
CFS merit scores = 6.73771
CFS merit scores = 6.73362
CFS merit scores = 6.72955
CFS merit scores = 6.72564
CFS merit scores = 6.72129
CFS merit scores = 6.71714
CFS merit scores = 6.71305
CFS merit scores = 6.70891
CFS merit scores = 6.70455
CFS merit scores = 6.69992
CFS merit scores = 6.69534
CFS merit scores = 6.69083
CFS merit scores = 6.68591
CFS merit scores = 6.68101
CFS merit scores = 6.67625
CFS merit scores = 6.67135
CFS merit scores = 6.66658
CFS merit scores = 6.66186
CFS merit scores = 6.65724
CFS merit scores = 6.65209
CFS merit scores = 6.64686
CFS merit scores = 6.64176
CFS merit scores = 6.63658
CFS merit scores = 6.63153
CFS merit scores = 6.62649
CFS merit scores = 6.62116
CFS merit scores = 6.6158
CFS merit scores = 6.60985
CFS merit scores = 6.60405
CFS merit scores = 6.59796
CFS merit scores = 6.59196
CFS merit scores = 6.5861
CFS merit scores = 6.58035
CFS merit scores = 6.57465
CFS merit scores = 6.56846
CFS merit scores = 6.56239
CFS merit scores = 6.55616
CFS merit scores = 6.54994
CFS merit scores = 6.54377
CFS merit scores = 6.53773
CFS merit scores = 6.5318
CFS merit scores = 6.52598
CFS merit scores = 6.52022
CFS merit scores = 6.5146
CFS merit scores = 6.50892
CFS merit scores = 6.50337
CFS merit scores = 6.49762
CFS merit scores = 6.49183
CFS merit scores = 6.48592
CFS merit scores = 6.47953
CFS merit scores = 6.47299
CFS merit scores = 6.46651
CFS merit scores = 6.46018
CFS merit scores = 6.45403
CFS merit scores = 6.44789
CFS merit scores = 6.44165
CFS merit scores = 6.43556
CFS merit scores = 6.42952
CFS merit scores = 6.42354
CFS merit scores = 6.41759
CFS merit scores = 6.41147
CFS merit scores = 6.40536
CFS merit scores = 6.39915
CFS merit scores = 6.3928
CFS merit scores = 6.38637
CFS merit scores = 6.37971
CFS merit scores = 6.37305
CFS merit scores = 6.36648
CFS merit scores = 6.35994
CFS merit scores = 6.35347
CFS merit scores = 6.34694
CFS merit scores = 6.34051
CFS merit scores = 6.3339
CFS merit scores = 6.32728
CFS merit scores = 6.32032
CFS merit scores = 6.31344
CFS merit scores = 6.30666
CFS merit scores = 6.30001
CFS merit scores = 6.29321
CFS merit scores = 6.28646
CFS merit scores = 6.27968
CFS merit scores = 6.27293
CFS merit scores = 6.26635
CFS merit scores = 6.25953
CFS merit scores = 6.25251
CFS merit scores = 6.24561
CFS merit scores = 6.23869
CFS merit scores = 6.2318
CFS merit scores = 6.22475
CFS merit scores = 6.21775
CFS merit scores = 6.21073
CFS merit scores = 6.20381
CFS merit scores = 6.19702
CFS merit scores = 6.19018
CFS merit scores = 6.18344
CFS merit scores = 6.17673
CFS merit scores = 6.17004
CFS merit scores = 6.16347
CFS merit scores = 6.15688
CFS merit scores = 6.15036
CFS merit scores = 6.14356
CFS merit scores = 6.13686
CFS merit scores = 6.12991
CFS merit scores = 6.12291
CFS merit scores = 6.11589
CFS merit scores = 6.10888
CFS merit scores = 6.10185
CFS merit scores = 6.09481
CFS merit scores = 6.08774
CFS merit scores = 6.08054
CFS merit scores = 6.07335
CFS merit scores = 6.06619
CFS merit scores = 6.05895
CFS merit scores = 6.05184
CFS merit scores = 6.04476
CFS merit scores = 6.03763
CFS merit scores = 6.03059
CFS merit scores = 6.02363
CFS merit scores = 6.01677
CFS merit scores = 6.00997
CFS merit scores = 6.00322
CFS merit scores = 5.99646
CFS merit scores = 5.98976
CFS merit scores = 5.983
CFS merit scores = 5.97628
CFS merit scores = 5.96962
CFS merit scores = 5.96301
CFS merit scores = 5.95648
CFS merit scores = 5.94996
CFS merit scores = 5.94331
CFS merit scores = 5.93667
CFS merit scores = 5.93016
CFS merit scores = 5.92361
CFS merit scores = 5.91712
CFS merit scores = 5.91062
CFS merit scores = 5.90427
CFS merit scores = 5.89789
CFS merit scores = 5.89158
CFS merit scores = 5.88529
CFS merit scores = 5.879
CFS merit scores = 5.87275
CFS merit scores = 5.86659
CFS merit scores = 5.86052
CFS merit scores = 5.8545
CFS merit scores = 5.8484
CFS merit scores = 5.84236
CFS merit scores = 5.83639
CFS merit scores = 5.83029
CFS merit scores = 5.82428
CFS merit scores = 5.81837
CFS merit scores = 5.81251
CFS merit scores = 5.80671
CFS merit scores = 5.80093
CFS merit scores = 5.79519
CFS merit scores = 5.78942
CFS merit scores = 5.78367
CFS merit scores = 5.77801
CFS merit scores = 5.77234
CFS merit scores = 5.76664
CFS merit scores = 5.76083
CFS merit scores = 5.75504
CFS merit scores = 5.74934
CFS merit scores = 5.74376
CFS merit scores = 5.7382
CFS merit scores = 5.73253
CFS merit scores = 5.72688
CFS merit scores = 5.72114
CFS merit scores = 5.71537
CFS merit scores = 5.70962
CFS merit scores = 5.70395
CFS merit scores = 5.69818
CFS merit scores = 5.69248
CFS merit scores = 5.68681
CFS merit scores = 5.68122
CFS merit scores = 5.67566
CFS merit scores = 5.67008
CFS merit scores = 5.66455
CFS merit scores = 5.65903
CFS merit scores = 5.65357
CFS merit scores = 5.64819
CFS merit scores = 5.64291
CFS merit scores = 5.6377
CFS merit scores = 5.63239
CFS merit scores = 5.62717
CFS merit scores = 5.62192
CFS merit scores = 5.61664
CFS merit scores = 5.61139
CFS merit scores = 5.60617
CFS merit scores = 5.60086
CFS merit scores = 5.59558
CFS merit scores = 5.59032
CFS merit scores = 5.58513
CFS merit scores = 5.57996
CFS merit scores = 5.57482
CFS merit scores = 5.56972
CFS merit scores = 5.56466
CFS merit scores = 5.55966
CFS merit scores = 5.55466
CFS merit scores = 5.5497
CFS merit scores = 5.54479
CFS merit scores = 5.53994
CFS merit scores = 5.5351
CFS merit scores = 5.53028
CFS merit scores = 5.52549
CFS merit scores = 5.52072
CFS merit scores = 5.51591
CFS merit scores = 5.51107
CFS merit scores = 5.50625
CFS merit scores = 5.50147
CFS merit scores = 5.49673
CFS merit scores = 5.492
CFS merit scores = 5.48727
CFS merit scores = 5.48258
CFS merit scores = 5.47788
CFS merit scores = 5.47321
CFS merit scores = 5.46861
CFS merit scores = 5.46402
CFS merit scores = 5.45942
CFS merit scores = 5.45485
CFS merit scores = 5.45034
CFS merit scores = 5.44583
CFS merit scores = 5.44131
CFS merit scores = 5.43686
CFS merit scores = 5.43242
CFS merit scores = 5.42802
CFS merit scores = 5.42356
CFS merit scores = 5.41902
CFS merit scores = 5.41448
CFS merit scores = 5.40999
CFS merit scores = 5.40549
CFS merit scores = 5.40095
CFS merit scores = 5.39645
CFS merit scores = 5.39193
CFS merit scores = 5.38741
CFS merit scores = 5.38291
CFS merit scores = 5.37836
CFS merit scores = 5.37375
CFS merit scores = 5.36907
CFS merit scores = 5.36436
CFS merit scores = 5.35965
CFS merit scores = 5.35495
CFS merit scores = 5.35019
CFS merit scores = 5.34549
CFS merit scores = 5.3408
CFS merit scores = 5.33609
CFS merit scores = 5.33145
CFS merit scores = 5.32684
CFS merit scores = 5.32228
CFS merit scores = 5.31779
CFS merit scores = 5.31325
CFS merit scores = 5.30872
CFS merit scores = 5.30423
CFS merit scores = 5.29973
CFS merit scores = 5.29523
CFS merit scores = 5.29073
CFS merit scores = 5.28622
CFS merit scores = 5.28169
CFS merit scores = 5.2772
CFS merit scores = 5.27263
CFS merit scores = 5.26813
CFS merit scores = 5.26361
CFS merit scores = 5.25906
CFS merit scores = 5.25447
CFS merit scores = 5.24988
CFS merit scores = 5.24532
CFS merit scores = 5.24074
CFS merit scores = 5.23608
CFS merit scores = 5.23145
CFS merit scores = 5.22681
CFS merit scores = 5.22216
CFS merit scores = 5.21751
CFS merit scores = 5.21283
CFS merit scores = 5.20814
CFS merit scores = 5.20347
CFS merit scores = 5.19886
CFS merit scores = 5.19426
CFS merit scores = 5.1896
CFS merit scores = 5.18485
CFS merit scores = 5.18011
CFS merit scores = 5.17524
CFS merit scores = 5.17042
CFS merit scores = 5.16545
CFS merit scores = 5.16041
CFS merit scores = 5.15536
CFS merit scores = 5.15012
CFS merit scores = 5.14483
CFS merit scores = 5.13953
CFS merit scores = 5.13427
CFS merit scores = 5.12901
CFS merit scores = 5.12364
CFS merit scores = 5.11831
CFS merit scores = 5.11299
CFS merit scores = 5.10772
CFS merit scores = 5.10248
CFS merit scores = 5.09717
CFS merit scores = 5.09187
CFS merit scores = 5.0866
CFS merit scores = 5.08136
CFS merit scores = 5.07612
CFS merit scores = 5.07084
CFS merit scores = 5.06547
CFS merit scores = 5.06
CFS merit scores = 5.0546
CFS merit scores = 5.04925
CFS merit scores = 5.04378
CFS merit scores = 5.03829
CFS merit scores = 5.03284
CFS merit scores = 5.02732
CFS merit scores = 5.02179
CFS merit scores = 5.01623
CFS merit scores = 5.0107
CFS merit scores = 5.00522
CFS merit scores = 4.99973
CFS merit scores = 4.99426
CFS merit scores = 4.98882
CFS merit scores = 4.98332
CFS merit scores = 4.97772
CFS merit scores = 4.97212
CFS merit scores = 4.96636
CFS merit scores = 4.96052
CFS merit scores = 4.95458
CFS merit scores = 4.94862
CFS merit scores = 4.94266
CFS merit scores = 4.93637
CFS merit scores = 4.93005
CFS merit scores = 4.92378
CFS merit scores = 4.91739
CFS merit scores = 4.91094
CFS merit scores = 4.90447
CFS merit scores = 4.89803
CFS merit scores = 4.89166
CFS merit scores = 4.88528
CFS merit scores = 4.87861
CFS merit scores = 4.87194
CFS merit scores = 4.86523
CFS merit scores = 4.85857
CFS merit scores = 4.85195
CFS merit scores = 4.84541
CFS merit scores = 4.83878
CFS merit scores = 4.83206
CFS merit scores = 4.82507
CFS merit scores = 4.81803
CFS merit scores = 4.81096
CFS merit scores = 4.80398
CFS merit scores = 4.79707
CFS merit scores = 4.79009
CFS merit scores = 4.78313
CFS merit scores = 4.77573
CFS merit scores = 4.76824
CFS merit scores = 4.76024
CFS merit scores = 4.75164
CFS merit scores = 4.73893
cnt = 1	feature = 63	correl = -0.324917	descr = Gibbs_of_Target_Sequence__Pos_20_Step_1
cnt = 2	feature = 48	correl = 0.244007	descr = Gibbs_of_Target_Sequence__Pos_1_Step_1
cnt = 3	feature = 611	correl = -0.19447	descr = N_Gram_TCTC
cnt = 4	feature = 80	correl = 0.0709011	descr = Xue_Structure_Feature_A100
cnt = 5	feature = 29	correl = 0.0926201	descr = Position_Specific_Bin_Base_12_Base_G
cnt = 6	feature = 510	correl = -0.0444272	descr = N_Gram_GGGTT
cnt = 7	feature = 437	correl = 0.062322	descr = N_Gram_GCAGC
cnt = 8	feature = 570	correl = 0.0456093	descr = N_Gram_TAGAC
cnt = 9	feature = 657	correl = 0.0689654	descr = N_Gram_TGTGA
cnt = 10	feature = 441	correl = -0.045258	descr = N_Gram_GCATG
cnt = 11	feature = 561	correl = 0.0489216	descr = N_Gram_TAAAG
cnt = 12	feature = 435	correl = 0.0451046	descr = N_Gram_GCACT
cnt = 13	feature = 360	correl = 0.149477	descr = N_Gram_CGTTT
cnt = 14	feature = 382	correl = -0.0684932	descr = N_Gram_CTGCC
cnt = 15	feature = 640	correl = 0.0637596	descr = N_Gram_TGGAG
cnt = 16	feature = 449	correl = -0.0562607	descr = N_Gram_GCCGT
cnt = 17	feature = 225	correl = -0.0492258	descr = N_Gram_ATCGC
cnt = 18	feature = 327	correl = -0.0492258	descr = N_Gram_CGACC
cnt = 19	feature = 300	correl = 0.114574	descr = N_Gram_CCCCC
cnt = 20	feature = 357	correl = 0.0788089	descr = N_Gram_CGTGG
cnt = 21	feature = 303	correl = 0.073181	descr = N_Gram_CCCGA
cnt = 22	feature = 533	correl = -0.0459897	descr = N_Gram_GTCGC
cnt = 23	feature = 462	correl = 0.0450415	descr = N_Gram_GCGTA
cnt = 24	feature = 636	correl = 0.0520764	descr = N_Gram_TGCCG
cnt = 25	feature = 301	correl = 0.0450415	descr = N_Gram_CCCCG
cnt = 26	feature = 266	correl = 0.0557929	descr = N_Gram_CACGT
cnt = 27	feature = 465	correl = 0.086166	descr = N_Gram_GCTAT
cnt = 28	feature = 574	correl = 0.0675531	descr = N_Gram_TATAT
cnt = 29	feature = 523	correl = 0.0503317	descr = N_Gram_GTATA
cnt = 30	feature = 419	correl = -0.0557411	descr = N_Gram_GATCG
cnt = 31	feature = 368	correl = 0.0860664	descr = N_Gram_CTATT
cnt = 32	feature = 299	correl = 0.0637596	descr = N_Gram_CCCAC
cnt = 33	feature = 377	correl = 0.0712948	descr = N_Gram_CTCGG
cnt = 34	feature = 564	correl = 0.0877766	descr = N_Gram_TAAGC
cnt = 35	feature = 406	correl = -0.0682787	descr = N_Gram_GACCC
cnt = 36	feature = 343	correl = 0.0496787	descr = N_Gram_CGGCC
cnt = 37	feature = 604	correl = 0.0802158	descr = N_Gram_TCGAC
cnt = 38	feature = 323	correl = 0.0744472	descr = N_Gram_CCTTA
cnt = 39	feature = 593	correl = 0.0520764	descr = N_Gram_TCCCG
cnt = 40	feature = 505	correl = 0.0450415	descr = N_Gram_GGGCT
cnt = 41	feature = 622	correl = 0.0511125	descr = N_Gram_TGAAA
cnt = 42	feature = 308	correl = 0.0450415	descr = N_Gram_CCGAA
cnt = 43	feature = 364	correl = 0.0661461	descr = N_Gram_CTAGG
cnt = 44	feature = 508	correl = 0.0450415	descr = N_Gram_GGGGT
cnt = 45	feature = 480	correl = 0.0942856	descr = N_Gram_GGAGT
cnt = 46	feature = 234	correl = -0.0454839	descr = N_Gram_ATGCA
cnt = 47	feature = 572	correl = 0.0687236	descr = N_Gram_TAGCA
cnt = 48	feature = 576	correl = -0.0599047	descr = N_Gram_TATTC
cnt = 49	feature = 624	correl = 0.0456842	descr = N_Gram_TGACA
cnt = 50	feature = 548	correl = 0.0886556	descr = N_Gram_GTTAA
cnt = 51	feature = 434	correl = 0.0558297	descr = N_Gram_GCACC
cnt = 52	feature = 216	correl = 0.054562	descr = N_Gram_ATACA
cnt = 53	feature = 660	correl = -0.0701986	descr = N_Gram_TGTTA
cnt = 54	feature = 521	correl = 0.0482947	descr = N_Gram_GTACC
cnt = 55	feature = 610	correl = 0.0563769	descr = N_Gram_TCTAC
cnt = 56	feature = 684	correl = -0.053902	descr = N_Gram_TTGGA
cnt = 57	feature = 492	correl = -0.084973	descr = N_Gram_GGCGA
cnt = 58	feature = 482	correl = 0.0653179	descr = N_Gram_GGATT
cnt = 59	feature = 252	correl = 0.0616903	descr = N_Gram_CAAGC
cnt = 60	feature = 408	correl = -0.0570216	descr = N_Gram_GACCT
cnt = 61	feature = 647	correl = 0.0637596	descr = N_Gram_TGGGG
cnt = 62	feature = 575	correl = 0.0447185	descr = N_Gram_TATGT
cnt = 63	feature = 573	correl = -0.105445	descr = N_Gram_TATAC
cnt = 64	feature = 648	correl = 0.0463545	descr = N_Gram_TGGGT
cnt = 65	feature = 283	correl = 0.0553759	descr = N_Gram_CATTA
cnt = 66	feature = 542	correl = 0.0697161	descr = N_Gram_GTGCT
cnt = 67	feature = 527	correl = 0.176369	descr = N_Gram_GTCAG
cnt = 68	feature = 214	correl = -0.125779	descr = N_Gram_ATAAG
cnt = 69	feature = 282	correl = -0.0498656	descr = N_Gram_CATGC
cnt = 70	feature = 595	correl = 0.0502062	descr = N_Gram_TCCGA
cnt = 71	feature = 309	correl = 0.0450415	descr = N_Gram_CCGCA
cnt = 72	feature = 409	correl = 0.0886556	descr = N_Gram_GACGG
cnt = 73	feature = 569	correl = 0.0466014	descr = N_Gram_TACGA
cnt = 74	feature = 551	correl = 0.0824081	descr = N_Gram_GTTCC
cnt = 75	feature = 425	correl = -0.0717742	descr = N_Gram_GATTA
cnt = 76	feature = 238	correl = 0.0474198	descr = N_Gram_ATGTA
cnt = 77	feature = 289	correl = 0.0514695	descr = N_Gram_CCAAT
cnt = 78	feature = 526	correl = -0.0512522	descr = N_Gram_GTCAA
cnt = 79	feature = 432	correl = 0.0836764	descr = N_Gram_GCAAT
cnt = 80	feature = 499	correl = 0.0496554	descr = N_Gram_GGGAA
cnt = 81	feature = 605	correl = -0.14911	descr = N_Gram_TCGAG
cnt = 82	feature = 362	correl = 0.0450415	descr = N_Gram_CTAAA
cnt = 83	feature = 315	correl = -0.0541093	descr = N_Gram_CCGTC
cnt = 84	feature = 626	correl = -0.0813103	descr = N_Gram_TGAGA
cnt = 85	feature = 541	correl = 0.0570008	descr = N_Gram_GTGCG
cnt = 86	feature = 493	correl = 0.100474	descr = N_Gram_GGCGC
cnt = 87	feature = 489	correl = 0.0889329	descr = N_Gram_GGCCC
cnt = 88	feature = 663	correl = 0.0647391	descr = N_Gram_TTAAC
cnt = 89	feature = 659	correl = 0.0506229	descr = N_Gram_TGTGT
cnt = 90	feature = 402	correl = 0.0531395	descr = N_Gram_GAATC
cnt = 91	feature = 400	correl = -0.0441292	descr = N_Gram_GAAGG
cnt = 92	feature = 571	correl = -0.0627323	descr = N_Gram_TAGAT
cnt = 93	feature = 241	correl = 0.0669167	descr = N_Gram_ATTCC
cnt = 94	feature = 568	correl = -0.0501644	descr = N_Gram_TACCG
cnt = 95	feature = 599	correl = 0.0553946	descr = N_Gram_TCCTA
cnt = 96	feature = 267	correl = 0.0670594	descr = N_Gram_CACTC
cnt = 97	feature = 380	correl = -0.0732144	descr = N_Gram_CTGAT
cnt = 98	feature = 430	correl = 0.0511921	descr = N_Gram_GCAAA
cnt = 99	feature = 606	correl = -0.0492258	descr = N_Gram_TCGCA
cnt = 100	feature = 320	correl = 0.0603239	descr = N_Gram_CCTCG
cnt = 101	feature = 431	correl = 0.0659011	descr = N_Gram_GCAAC
cnt = 102	feature = 608	correl = 0.0942856	descr = N_Gram_TCGGC
cnt = 103	feature = 220	correl = 0.0567887	descr = N_Gram_ATATA
cnt = 104	feature = 509	correl = 0.0928145	descr = N_Gram_GGGTC
cnt = 105	feature = 464	correl = 0.0544286	descr = N_Gram_GCGTG
cnt = 106	feature = 258	correl = 0.0832887	descr = N_Gram_CACAG
cnt = 107	feature = 333	correl = -0.0782265	descr = N_Gram_CGATC
cnt = 108	feature = 209	correl = 0.0886556	descr = N_Gram_AGTTA
cnt = 109	feature = 473	correl = -0.0498594	descr = N_Gram_GGAAC
cnt = 110	feature = 351	correl = -0.0676911	descr = N_Gram_CGTAC
cnt = 111	feature = 318	correl = 0.0670616	descr = N_Gram_CCTCA
cnt = 112	feature = 452	correl = 0.173939	descr = N_Gram_GCCTT
cnt = 113	feature = 436	correl = -0.0586919	descr = N_Gram_GCAGA
cnt = 114	feature = 344	correl = 0.0607596	descr = N_Gram_CGGCG
cnt = 115	feature = 514	correl = 0.0551954	descr = N_Gram_GGTGC
cnt = 116	feature = 313	correl = -0.0641534	descr = N_Gram_CCGGT
cnt = 117	feature = 678	correl = -0.059095	descr = N_Gram_TTGAA
cnt = 118	feature = 363	correl = 0.0563769	descr = N_Gram_CTACT
cnt = 119	feature = 398	correl = 0.10116	descr = N_Gram_GAAAG
cnt = 120	feature = 477	correl = 0.0886556	descr = N_Gram_GGACG
cnt = 121	feature = 334	correl = -0.0494292	descr = N_Gram_CGATG
cnt = 122	feature = 556	correl = 0.0561571	descr = N_Gram_GTTTC
cnt = 123	feature = 386	correl = 0.0450415	descr = N_Gram_CTTAC
cnt = 124	feature = 367	correl = 0.0634333	descr = N_Gram_CTATG
cnt = 125	feature = 326	correl = 0.073181	descr = N_Gram_CGACA
cnt = 126	feature = 658	correl = 0.0711532	descr = N_Gram_TGTGG
cnt = 127	feature = 257	correl = 0.0519061	descr = N_Gram_CACAC
cnt = 128	feature = 328	correl = -0.0745838	descr = N_Gram_CGACG
cnt = 129	feature = 217	correl = -0.104536	descr = N_Gram_ATACT
cnt = 130	feature = 304	correl = 0.0687388	descr = N_Gram_CCCGC
cnt = 131	feature = 522	correl = 0.0728307	descr = N_Gram_GTACT
cnt = 132	feature = 223	correl = -0.0582713	descr = N_Gram_ATCAT
cnt = 133	feature = 552	correl = -0.0485329	descr = N_Gram_GTTCG
cnt = 134	feature = 404	correl = 0.0444698	descr = N_Gram_GACAC
cnt = 135	feature = 630	correl = -0.0521431	descr = N_Gram_TGATC
cnt = 136	feature = 546	correl = 0.0471497	descr = N_Gram_GTGTA
cnt = 137	feature = 383	correl = 0.0559049	descr = N_Gram_CTGGG
cnt = 138	feature = 549	correl = -0.0797784	descr = N_Gram_GTTAC
cnt = 139	feature = 443	correl = 0.0786881	descr = N_Gram_GCCAG
cnt = 140	feature = 321	correl = 0.0720865	descr = N_Gram_CCTGC
cnt = 141	feature = 423	correl = 0.0629458	descr = N_Gram_GATGT
cnt = 142	feature = 226	correl = -0.095802	descr = N_Gram_ATCGG
cnt = 143	feature = 253	correl = 0.0825601	descr = N_Gram_CAAGG
cnt = 144	feature = 634	correl = 0.0772693	descr = N_Gram_TGCAA
cnt = 145	feature = 560	correl = -0.0492258	descr = N_Gram_TAAAA
cnt = 146	feature = 672	correl = 0.0840151	descr = N_Gram_TTCCA
cnt = 147	feature = 426	correl = 0.0484501	descr = N_Gram_GATTG
cnt = 148	feature = 665	correl = -0.073479	descr = N_Gram_TTACC
cnt = 149	feature = 290	correl = 0.0594077	descr = N_Gram_CCACC
cnt = 150	feature = 268	correl = -0.0520724	descr = N_Gram_CACTG
cnt = 151	feature = 596	correl = -0.0802348	descr = N_Gram_TCCGC
cnt = 152	feature = 444	correl = 0.0866995	descr = N_Gram_GCCCA
cnt = 153	feature = 370	correl = 0.0764664	descr = N_Gram_CTCAA
cnt = 154	feature = 650	correl = 0.054874	descr = N_Gram_TGGTA
cnt = 155	feature = 337	correl = 0.0570008	descr = N_Gram_CGCTA
cnt = 156	feature = 680	correl = -0.047064	descr = N_Gram_TTGAG
cnt = 157	feature = 607	correl = 0.0736069	descr = N_Gram_TCGGA
cnt = 158	feature = 273	correl = 0.0857452	descr = N_Gram_CAGGA
cnt = 159	feature = 405	correl = 0.0836764	descr = N_Gram_GACAG
cnt = 160	feature = 422	correl = -0.0452281	descr = N_Gram_GATGC
cnt = 161	feature = 411	correl = 0.0963956	descr = N_Gram_GACTA
cnt = 162	feature = 448	correl = 0.0721921	descr = N_Gram_GCCGG
cnt = 163	feature = 246	correl = -0.139719	descr = N_Gram_ATTTT
cnt = 164	feature = 207	correl = 0.0975619	descr = N_Gram_AGTGT
cnt = 165	feature = 457	correl = 0.0519217	descr = N_Gram_GCGGA
cnt = 166	feature = 687	correl = 0.0846757	descr = N_Gram_TTGTG
cnt = 167	feature = 366	correl = 0.0627638	descr = N_Gram_CTATA
cnt = 168	feature = 316	correl = 0.105169	descr = N_Gram_CCGTG
cnt = 169	feature = 440	correl = 0.10902	descr = N_Gram_GCATC
cnt = 170	feature = 565	correl = -0.12886	descr = N_Gram_TAAGT
cnt = 171	feature = 528	correl = -0.0469547	descr = N_Gram_GTCCA
cnt = 172	feature = 451	correl = 0.0704072	descr = N_Gram_GCCTC
cnt = 173	feature = 305	correl = 0.0705893	descr = N_Gram_CCCGG
cnt = 174	feature = 653	correl = 0.0591248	descr = N_Gram_TGTAA
cnt = 175	feature = 295	correl = 0.0699475	descr = N_Gram_CCATC
cnt = 176	feature = 350	correl = -0.0562403	descr = N_Gram_CGTAA
cnt = 177	feature = 393	correl = 0.0844645	descr = N_Gram_CTTGG
cnt = 178	feature = 331	correl = -0.115242	descr = N_Gram_CGAGT
cnt = 179	feature = 524	correl = -0.0627119	descr = N_Gram_GTATC
cnt = 180	feature = 654	correl = -0.0671181	descr = N_Gram_TGTCA
cnt = 181	feature = 629	correl = 0.0539779	descr = N_Gram_TGATA
cnt = 182	feature = 255	correl = 0.0520892	descr = N_Gram_CAATA
cnt = 183	feature = 635	correl = 0.0746266	descr = N_Gram_TGCAC
cnt = 184	feature = 472	correl = 0.120547	descr = N_Gram_GGAAA
cnt = 185	feature = 317	correl = 0.0553946	descr = N_Gram_CCTAT
cnt = 186	feature = 459	correl = 0.059438	descr = N_Gram_GCGGG
cnt = 187	feature = 259	correl = 0.0446846	descr = N_Gram_CACAT
cnt = 188	feature = 387	correl = -0.129787	descr = N_Gram_CTTAT
cnt = 189	feature = 262	correl = 0.0584506	descr = N_Gram_CACCG
cnt = 190	feature = 407	correl = 0.0591652	descr = N_Gram_GACCG
cnt = 191	feature = 460	correl = 0.054097	descr = N_Gram_GCGGT
cnt = 192	feature = 270	correl = 0.0854053	descr = N_Gram_CAGCC
cnt = 193	feature = 539	correl = 0.0611525	descr = N_Gram_GTGAC
cnt = 194	feature = 396	correl = 0.121997	descr = N_Gram_CTTTG
cnt = 195	feature = 490	correl = 0.0496787	descr = N_Gram_GGCCG
cnt = 196	feature = 276	correl = 0.121945	descr = N_Gram_CAGTG
cnt = 197	feature = 319	correl = -0.0991477	descr = N_Gram_CCTCC
cnt = 198	feature = 136	correl = 0.0466507	descr = N_Gram_AATAT
cnt = 199	feature = 427	correl = -0.0808982	descr = N_Gram_GATTT
cnt = 200	feature = 529	correl = 0.0512049	descr = N_Gram_GTCCC
cnt = 201	feature = 348	correl = -0.0663341	descr = N_Gram_CGGTA
cnt = 202	feature = 686	correl = 0.0546418	descr = N_Gram_TTGGT
cnt = 203	feature = 287	correl = 0.0561231	descr = N_Gram_CCAAA
cnt = 204	feature = 500	correl = 0.106148	descr = N_Gram_GGGAC
cnt = 205	feature = 467	correl = 0.0824739	descr = N_Gram_GCTGG
cnt = 206	feature = 454	correl = -0.0745838	descr = N_Gram_GCGAC
cnt = 207	feature = 544	correl = 0.13832	descr = N_Gram_GTGGC
cnt = 208	feature = 284	correl = 0.0447356	descr = N_Gram_CATTC
cnt = 209	feature = 666	correl = -0.0477451	descr = N_Gram_TTACT
cnt = 210	feature = 504	correl = 0.0776445	descr = N_Gram_GGGCG
cnt = 211	feature = 491	correl = 0.169881	descr = N_Gram_GGCCT
cnt = 212	feature = 644	correl = 0.131806	descr = N_Gram_TGGCT
cnt = 213	feature = 530	correl = -0.056749	descr = N_Gram_GTCCT
cnt = 214	feature = 232	correl = -0.0590718	descr = N_Gram_ATGAT
cnt = 215	feature = 392	correl = -0.114554	descr = N_Gram_CTTGC
cnt = 216	feature = 221	correl = 0.0597259	descr = N_Gram_ATATC
cnt = 217	feature = 235	correl = -0.0659481	descr = N_Gram_ATGCT
cnt = 218	feature = 553	correl = -0.0854195	descr = N_Gram_GTTCT
cnt = 219	feature = 228	correl = 0.0796666	descr = N_Gram_ATCTG
cnt = 220	feature = 291	correl = -0.0447983	descr = N_Gram_CCACG
cnt = 221	feature = 269	correl = 0.0854672	descr = N_Gram_CAGCA
cnt = 222	feature = 481	correl = -0.106626	descr = N_Gram_GGATC
cnt = 223	feature = 356	correl = 0.103422	descr = N_Gram_CGTGC
cnt = 224	feature = 512	correl = -0.0578931	descr = N_Gram_GGTAA
cnt = 225	feature = 340	correl = 0.0637315	descr = N_Gram_CGGAA
cnt = 226	feature = 501	correl = 0.120675	descr = N_Gram_GGGAG
cnt = 227	feature = 378	correl = 0.0740391	descr = N_Gram_CTCTA
cnt = 228	feature = 210	correl = 0.0589338	descr = N_Gram_AGTTG
cnt = 229	feature = 375	correl = -0.0439351	descr = N_Gram_CTCCG
cnt = 230	feature = 671	correl = 0.076566	descr = N_Gram_TTCAG
cnt = 231	feature = 485	correl = 0.052131	descr = N_Gram_GGCAG
cnt = 232	feature = 324	correl = -0.114938	descr = N_Gram_CCTTC
cnt = 233	feature = 445	correl = 0.0896384	descr = N_Gram_GCCCG
cnt = 234	feature = 394	correl = 0.078366	descr = N_Gram_CTTGT
cnt = 235	feature = 447	correl = 0.0899065	descr = N_Gram_GCCGC
cnt = 236	feature = 288	correl = 0.0610252	descr = N_Gram_CCAAG
cnt = 237	feature = 458	correl = 0.0660122	descr = N_Gram_GCGGC
cnt = 238	feature = 516	correl = 0.0576326	descr = N_Gram_GGTTG
cnt = 239	feature = 479	correl = 0.106683	descr = N_Gram_GGAGC
cnt = 240	feature = 476	correl = 0.125541	descr = N_Gram_GGACC
cnt = 241	feature = 261	correl = 0.0687702	descr = N_Gram_CACCA
cnt = 242	feature = 463	correl = -0.129118	descr = N_Gram_GCGTC
cnt = 243	feature = 279	correl = -0.0640659	descr = N_Gram_CATCG
cnt = 244	feature = 693	correl = -0.080304	descr = N_Gram_TTTGG
cnt = 245	feature = 250	correl = 0.0481933	descr = N_Gram_CAAAA
cnt = 246	feature = 615	correl = 0.0474567	descr = N_Gram_TCTGG
cnt = 247	feature = 412	correl = -0.0724754	descr = N_Gram_GACTG
cnt = 248	feature = 298	correl = 0.0534899	descr = N_Gram_CCCAA
cnt = 249	feature = 397	correl = 0.0583244	descr = N_Gram_GAAA
cnt = 250	feature = 496	correl = 0.154164	descr = N_Gram_GGCTT
cnt = 251	feature = 206	correl = -0.145657	descr = N_Gram_AGTCT
cnt = 252	feature = 399	correl = 0.107687	descr = N_Gram_GAAGA
cnt = 253	feature = 416	correl = -0.105056	descr = N_Gram_GAGTT
cnt = 254	feature = 503	correl = 0.124141	descr = N_Gram_GGGCC
cnt = 255	feature = 580	correl = 0.0952317	descr = N_Gram_TCACC
cnt = 256	feature = 547	correl = 0.0693062	descr = N_Gram_GTGTG
cnt = 257	feature = 438	correl = 0.0502017	descr = N_Gram_GCAGT
cnt = 258	feature = 421	correl = -0.0463943	descr = N_Gram_GATGA
cnt = 259	feature = 586	correl = -0.0641178	descr = N_Gram_TCATG
cnt = 260	feature = 589	correl = 0.0872749	descr = N_Gram_TCCAA
cnt = 261	feature = 414	correl = 0.0909455	descr = N_Gram_GAGCT
cnt = 262	feature = 627	correl = -0.0493541	descr = N_Gram_TGAGG
cnt = 263	feature = 488	correl = 0.0952263	descr = N_Gram_GGCCA
cnt = 264	feature = 280	correl = 0.109566	descr = N_Gram_CATCT
cnt = 265	feature = 583	correl = 0.118125	descr = N_Gram_TCAGT
cnt = 266	feature = 679	correl = -0.0753309	descr = N_Gram_TTGAC
cnt = 267	feature = 160	correl = -0.071104	descr = N_Gram_ACGAT
cnt = 268	feature = 554	correl = 0.107487	descr = N_Gram_GTTGG
cnt = 269	feature = 379	correl = -0.0649215	descr = N_Gram_CTCTC
cnt = 270	feature = 263	correl = 0.0724854	descr = N_Gram_CACCT
cnt = 271	feature = 494	correl = 0.0903571	descr = N_Gram_GGCGG
cnt = 272	feature = 682	correl = -0.146493	descr = N_Gram_TTGCG
cnt = 273	feature = 275	correl = 0.0820255	descr = N_Gram_CAGTA
cnt = 274	feature = 307	correl = 0.0597953	descr = N_Gram_CCGA
cnt = 275	feature = 655	correl = 0.0580018	descr = N_Gram_TGTCC
cnt = 276	feature = 696	correl = -0.0645492	descr = N_Gram_TTTTG
cnt = 277	feature = 77	correl = -0.0508233	descr = Fold_of_RNAi_Sequence_Pos_18
cnt = 278	feature = 371	correl = 0.054869	descr = N_Gram_CTCAC
cnt = 279	feature = 336	correl = 0.0936383	descr = N_Gram_CGCCG
cnt = 280	feature = 229	correl = 0.0552828	descr = N_Gram_ATCTT
cnt = 281	feature = 645	correl = 0.0920003	descr = N_Gram_TGGG
cnt = 282	feature = 612	correl = -0.0777771	descr = N_Gram_TCTCA
cnt = 283	feature = 600	correl = -0.0624499	descr = N_Gram_TCCTC
cnt = 284	feature = 590	correl = -0.145289	descr = N_Gram_TCCAG
cnt = 285	feature = 403	correl = 0.0620712	descr = N_Gram_GACA
cnt = 286	feature = 213	correl = -0.0956588	descr = N_Gram_ATAA
cnt = 287	feature = 591	correl = 0.0648661	descr = N_Gram_TCCC
cnt = 288	feature = 211	correl = -0.114928	descr = N_Gram_AGTTT
cnt = 289	feature = 281	correl = -0.0453982	descr = N_Gram_CATGA
cnt = 290	feature = 453	correl = -0.0571668	descr = N_Gram_GCGA
cnt = 291	feature = 642	correl = 0.136639	descr = N_Gram_TGGCC
cnt = 292	feature = 242	correl = 0.0515481	descr = N_Gram_ATTG
cnt = 293	feature = 16	correl = -0.127575	descr = Position_Specific_Bin_Base_5_Base_A
cnt = 294	feature = 215	correl = -0.0799759	descr = N_Gram_ATAC
cnt = 295	feature = 233	correl = -0.091874	descr = N_Gram_ATGC
cnt = 296	feature = 265	correl = -0.0871877	descr = N_Gram_CACGA
cnt = 297	feature = 395	correl = 0.0856318	descr = N_Gram_CTTTA
cnt = 298	feature = 532	correl = -0.111192	descr = N_Gram_GTCGA
cnt = 299	feature = 429	correl = 0.10322	descr = N_Gram_GCAA
cnt = 300	feature = 26	correl = -0.0619178	descr = Position_Specific_Bin_Base_11_Base_G
cnt = 301	feature = 31	correl = -0.0512792	descr = Position_Specific_Bin_Base_13_Base_A
cnt = 302	feature = 278	correl = 0.0945637	descr = N_Gram_CATCC
cnt = 303	feature = 385	correl = -0.0700974	descr = N_Gram_CTTA
cnt = 304	feature = 42	correl = -0.0782661	descr = Position_Specific_Bin_Base_17_Base_T
cnt = 305	feature = 381	correl = 0.0876123	descr = N_Gram_CTGCA
cnt = 306	feature = 555	correl = -0.0479684	descr = N_Gram_GTTGT
cnt = 307	feature = 51	correl = -0.0481894	descr = Gibbs_of_Target_Sequence__Pos_4_Step_1
cnt = 308	feature = 15	correl = 0.0614359	descr = Position_Specific_Bin_Base_4_Base_T
cnt = 309	feature = 597	correl = -0.0866761	descr = N_Gram_TCCGG
cnt = 310	feature = 631	correl = -0.126073	descr = N_Gram_TGATT
cnt = 311	feature = 22	correl = 0.0504944	descr = Position_Specific_Bin_Base_8_Base_T
cnt = 312	feature = 536	correl = -0.0659935	descr = N_Gram_GTCTT
cnt = 313	feature = 25	correl = 0.0647345	descr = Position_Specific_Bin_Base_10_Base_T
cnt = 314	feature = 339	correl = 0.0639703	descr = N_Gram_CGGA
cnt = 315	feature = 24	correl = -0.0554109	descr = Position_Specific_Bin_Base_9_Base_T
cnt = 316	feature = 44	correl = 0.100401	descr = Position_Specific_Bin_Base_18_Base_C
cnt = 317	feature = 420	correl = -0.132303	descr = N_Gram_GATCT
cnt = 318	feature = 39	correl = -0.0496727	descr = Position_Specific_Bin_Base_16_Base_T
cnt = 319	feature = 474	correl = 0.0536895	descr = N_Gram_GGAAG
cnt = 320	feature = 652	correl = 0.0516853	descr = N_Gram_TGTA
cnt = 321	feature = 218	correl = 0.0533545	descr = N_Gram_ATAG
cnt = 322	feature = 433	correl = 0.0908644	descr = N_Gram_GCAC
cnt = 323	feature = 410	correl = -0.0673433	descr = N_Gram_GACGT
cnt = 324	feature = 35	correl = 0.0686014	descr = Position_Specific_Bin_Base_14_Base_T
cnt = 325	feature = 619	correl = -0.0577328	descr = N_Gram_TCTTG
cnt = 326	feature = 439	correl = 0.06368	descr = N_Gram_GCAT
cnt = 327	feature = 272	correl = -0.147982	descr = N_Gram_CAGCT
cnt = 328	feature = 12	correl = 0.0900679	descr = Position_Specific_Bin_Base_3_Base_C
cnt = 329	feature = 73	correl = 0.0674259	descr = Fold_of_RNAi_Sequence_Pos_11
cnt = 330	feature = 40	correl = -0.0543457	descr = Position_Specific_Bin_Base_17_Base_A
cnt = 331	feature = 520	correl = 0.0468747	descr = N_Gram_GTAC
cnt = 332	feature = 365	correl = 0.133221	descr = N_Gram_CTAT
cnt = 333	feature = 538	correl = 0.055444	descr = N_Gram_GTGA
cnt = 334	feature = 30	correl = -0.141854	descr = Position_Specific_Bin_Base_12_Base_T
cnt = 335	feature = 455	correl = 0.0581033	descr = N_Gram_GCGCC
cnt = 336	feature = 23	correl = 0.05953	descr = Position_Specific_Bin_Base_9_Base_G
cnt = 337	feature = 11	correl = 0.0715807	descr = Position_Specific_Bin_Base_2_Base_T
cnt = 338	feature = 18	correl = 0.0753239	descr = Position_Specific_Bin_Base_5_Base_G
cnt = 339	feature = 515	correl = 0.0594382	descr = N_Gram_GGTT
cnt = 340	feature = 413	correl = 0.046238	descr = N_Gram_GAGC
cnt = 341	feature = 475	correl = 0.090033	descr = N_Gram_GGAC
cnt = 342	feature = 41	correl = 0.106152	descr = Position_Specific_Bin_Base_17_Base_C
cnt = 343	feature = 251	correl = 0.0582749	descr = N_Gram_CAAG
cnt = 344	feature = 643	correl = -0.0845715	descr = N_Gram_TGGCG
cnt = 345	feature = 20	correl = 0.0974169	descr = Position_Specific_Bin_Base_6_Base_C
cnt = 346	feature = 33	correl = -0.0934854	descr = Position_Specific_Bin_Base_14_Base_A
cnt = 347	feature = 543	correl = 0.0849878	descr = N_Gram_GTGG
cnt = 348	feature = 237	correl = 0.049233	descr = N_Gram_ATGT
cnt = 349	feature = 46	correl = -0.119229	descr = Position_Specific_Bin_Base_18_Base_T
cnt = 350	feature = 401	correl = -0.0637937	descr = N_Gram_GAAGT
cnt = 351	feature = 81	correl = 0.103328	descr = Xue_Structure_Feature_A101
cnt = 352	feature = 353	correl = -0.127818	descr = N_Gram_CGTCG
cnt = 353	feature = 563	correl = -0.0880709	descr = N_Gram_TAAG
cnt = 354	feature = 297	correl = 0.079287	descr = N_Gram_CCCA
cnt = 355	feature = 495	correl = 0.0522105	descr = N_Gram_GGCT
cnt = 356	feature = 9	correl = 0.078318	descr = Position_Specific_Bin_Base_2_Base_C
cnt = 357	feature = 293	correl = -0.134953	descr = N_Gram_CCAGC
cnt = 358	feature = 468	correl = 0.0608741	descr = N_Gram_GCTT
cnt = 359	feature = 19	correl = -0.117316	descr = Position_Specific_Bin_Base_6_Base_A
cnt = 360	feature = 49	correl = 0.274573	descr = Gibbs_of_Target_Sequence__Pos_2_Step_1
cnt = 361	feature = 53	correl = -0.109438	descr = Gibbs_of_Target_Sequence__Pos_6_Step_1
cnt = 362	feature = 57	correl = -0.100348	descr = Gibbs_of_Target_Sequence__Pos_13_Step_1
cnt = 363	feature = 450	correl = 0.119503	descr = N_Gram_GCCT
cnt = 364	feature = 38	correl = 0.0460823	descr = Position_Specific_Bin_Base_16_Base_G
cnt = 365	feature = 34	correl = 0.0449651	descr = Position_Specific_Bin_Base_14_Base_C
cnt = 366	feature = 21	correl = -0.0609384	descr = Position_Specific_Bin_Base_8_Base_C
cnt = 367	feature = 71	correl = 0.103764	descr = Fold_of_RNAi_Sequence_Pos_9
cnt = 368	feature = 689	correl = 0.0493577	descr = N_Gram_TTTA
cnt = 369	feature = 32	correl = 0.08487	descr = Position_Specific_Bin_Base_13_Base_C
cnt = 370	feature = 79	correl = -0.0599699	descr = Xue_Structure_Feature_A110
cnt = 371	feature = 244	correl = -0.100859	descr = N_Gram_ATTT
cnt = 372	feature = 227	correl = -0.06119	descr = N_Gram_ATCTC
cnt = 373	feature = 685	correl = 0.0652559	descr = N_Gram_TTGGC
cnt = 374	feature = 603	correl = -0.0951329	descr = N_Gram_TCGA
cnt = 375	feature = 10	correl = -0.0614154	descr = Position_Specific_Bin_Base_2_Base_G
cnt = 376	feature = 256	correl = 0.0600994	descr = N_Gram_CACA
cnt = 377	feature = 294	correl = 0.0601328	descr = N_Gram_CCAT
cnt = 378	feature = 391	correl = -0.0864316	descr = N_Gram_CTTGA
cnt = 379	feature = 347	correl = 0.147992	descr = N_Gram_CGGGC
cnt = 380	feature = 633	correl = 0.0705915	descr = N_Gram_TGCA
cnt = 381	feature = 14	correl = 0.0478372	descr = Position_Specific_Bin_Base_4_Base_C
cnt = 382	feature = 623	correl = -0.0747605	descr = N_Gram_TGAAG
cnt = 383	feature = 579	correl = 0.0447217	descr = N_Gram_TCAC
cnt = 384	feature = 545	correl = 0.0783838	descr = N_Gram_GTGT
cnt = 385	feature = 55	correl = -0.0602899	descr = Gibbs_of_Target_Sequence__Pos_8_Step_1
cnt = 386	feature = 618	correl = -0.109664	descr = N_Gram_TCTTC
cnt = 387	feature = 506	correl = 0.0666381	descr = N_Gram_GGGG
cnt = 388	feature = 625	correl = -0.0455508	descr = N_Gram_TGAG
cnt = 389	feature = 43	correl = -0.237759	descr = Position_Specific_Bin_Base_18_Base_A
cnt = 390	feature = 557	correl = -0.0878071	descr = N_Gram_GTTTT
cnt = 391	feature = 72	correl = 0.0485657	descr = Fold_of_RNAi_Sequence_Pos_10
cnt = 392	feature = 37	correl = 0.135254	descr = Position_Specific_Bin_Base_16_Base_C
cnt = 393	feature = 264	correl = -0.0876602	descr = N_Gram_CACG
cnt = 394	feature = 17	correl = 0.0832069	descr = Position_Specific_Bin_Base_5_Base_C
cnt = 395	feature = 8	correl = -0.072672	descr = Position_Specific_Bin_Base_2_Base_A
cnt = 396	feature = 484	correl = 0.083642	descr = N_Gram_GGCA
cnt = 397	feature = 13	correl = -0.0659148	descr = Position_Specific_Bin_Base_4_Base_A
cnt = 398	feature = 314	correl = 0.0671655	descr = N_Gram_CCGT
cnt = 399	feature = 656	correl = 0.0809163	descr = N_Gram_TGTG
cnt = 400	feature = 56	correl = 0.0539412	descr = Gibbs_of_Target_Sequence__Pos_12_Step_1
cnt = 401	feature = 649	correl = 0.0585371	descr = N_Gram_TGGT
cnt = 402	feature = 415	correl = -0.0810036	descr = N_Gram_GAGT
cnt = 403	feature = 27	correl = -0.0783985	descr = Position_Specific_Bin_Base_12_Base_A
cnt = 404	feature = 601	correl = -0.148115	descr = N_Gram_TCCTT
cnt = 405	feature = 361	correl = 0.0904271	descr = N_Gram_CTA
cnt = 406	feature = 75	correl = 0.0685249	descr = Fold_of_RNAi_Sequence_Pos_13
cnt = 407	feature = 692	correl = -0.099415	descr = N_Gram_TTTCT
cnt = 408	feature = 249	correl = 0.0604424	descr = N_Gram_CAAA
cnt = 409	feature = 52	correl = -0.0548727	descr = Gibbs_of_Target_Sequence__Pos_5_Step_1
cnt = 410	feature = 105	correl = 0.155594	descr = Fold_of_Target_NoEndbrace_noends_Pos_18
cnt = 411	feature = 664	correl = -0.0814692	descr = N_Gram_TTAC
cnt = 412	feature = 341	correl = 0.103406	descr = N_Gram_CGGC
cnt = 413	feature = 36	correl = -0.122514	descr = Position_Specific_Bin_Base_16_Base_A
cnt = 414	feature = 54	correl = -0.185982	descr = Gibbs_of_Target_Sequence__Pos_7_Step_1
cnt = 415	feature = 637	correl = -0.136048	descr = N_Gram_TGCG
cnt = 416	feature = 45	correl = 0.280071	descr = Position_Specific_Bin_Base_18_Base_G
cnt = 417	feature = 584	correl = -0.0697584	descr = N_Gram_TCAT
cnt = 418	feature = 312	correl = 0.140134	descr = N_Gram_CCGGG
cnt = 419	feature = 69	correl = 0.173695	descr = Fold_of_RNAi_Sequence_Pos_2
cnt = 420	feature = 28	correl = 0.136225	descr = Position_Specific_Bin_Base_12_Base_C
cnt = 421	feature = 231	correl = -0.0674853	descr = N_Gram_ATGA
cnt = 422	feature = 540	correl = 0.0577975	descr = N_Gram_GTGC
cnt = 423	feature = 535	correl = -0.0732795	descr = N_Gram_GTCT
cnt = 424	feature = 59	correl = -0.0532804	descr = Gibbs_of_Target_Sequence__Pos_15_Step_1
cnt = 425	feature = 667	correl = -0.0652804	descr = N_Gram_TTAT
cnt = 426	feature = 50	correl = 0.0781474	descr = Gibbs_of_Target_Sequence__Pos_3_Step_1
cnt = 427	feature = 274	correl = 0.133558	descr = N_Gram_CAGT
cnt = 428	feature = 681	correl = -0.0898801	descr = N_Gram_TTGC
cnt = 429	feature = 478	correl = 0.102351	descr = N_Gram_GGAG
cnt = 430	feature = 471	correl = 0.0769589	descr = N_Gram_GGAA
cnt = 431	feature = 76	correl = 0.0592468	descr = Fold_of_RNAi_Sequence_Pos_14
cnt = 432	feature = 418	correl = -0.142983	descr = N_Gram_GATC
cnt = 433	feature = 446	correl = 0.083521	descr = N_Gram_GCCG
cnt = 434	feature = 286	correl = 0.0883991	descr = N_Gram_CCAA
cnt = 435	feature = 519	correl = 0.0441499	descr = N_Gram_GTAA
cnt = 436	feature = 329	correl = -0.0918492	descr = N_Gram_CGAG
cnt = 437	feature = 424	correl = -0.0648451	descr = N_Gram_GATT
cnt = 438	feature = 61	correl = -0.190527	descr = Gibbs_of_Target_Sequence__Pos_18_Step_1
cnt = 439	feature = 614	correl = -0.118725	descr = N_Gram_TCTCT
cnt = 440	feature = 78	correl = 0.051281	descr = Xue_Structure_Feature_A111
cnt = 441	feature = 260	correl = 0.0981565	descr = N_Gram_CACC
cnt = 442	feature = 466	correl = -0.0778558	descr = N_Gram_GCTCC
cnt = 443	feature = 683	correl = 0.0553121	descr = N_Gram_TTGG
cnt = 444	feature = 674	correl = -0.221627	descr = N_Gram_TTCTC
cnt = 445	feature = 67	correl = 0.180286	descr = Fold_of_RNAi_Sequence_Pos_0
cnt = 446	feature = 277	correl = 0.0729598	descr = N_Gram_CATC
cnt = 447	feature = 502	correl = 0.134557	descr = N_Gram_GGGC
cnt = 448	feature = 691	correl = -0.0692288	descr = N_Gram_TTTCC
cnt = 449	feature = 208	correl = -0.0477621	descr = N_Gram_AGTT
cnt = 450	feature = 60	correl = -0.114628	descr = Gibbs_of_Target_Sequence__Pos_17_Step_1
cnt = 451	feature = 62	correl = -0.284247	descr = Gibbs_of_Target_Sequence__Pos_19_Step_1
cnt = 452	feature = 58	correl = -0.171832	descr = Gibbs_of_Target_Sequence__Pos_14_Step_1
cnt = 453	feature = 456	correl = 0.0897644	descr = N_Gram_GCGG
cnt = 454	feature = 74	correl = 0.103374	descr = Fold_of_RNAi_Sequence_Pos_12
cnt = 455	feature = 531	correl = -0.0860112	descr = N_Gram_GTCG
cnt = 456	feature = 292	correl = -0.0840023	descr = N_Gram_CCAG
cnt = 457	feature = 628	correl = -0.102393	descr = N_Gram_TGAT
cnt = 458	feature = 389	correl = -0.205187	descr = N_Gram_CTTCT
cnt = 459	feature = 620	correl = 0.0491506	descr = N_Gram_TCTTT
cnt = 460	feature = 677	correl = -0.0690254	descr = N_Gram_TTGA
cnt = 461	feature = 461	correl = -0.0884055	descr = N_Gram_GCGT
cnt = 462	feature = 70	correl = 0.0858851	descr = Fold_of_RNAi_Sequence_Pos_3
cnt = 463	feature = 613	correl = -0.118597	descr = N_Gram_TCTCC
cnt = 464	feature = 697	correl = -0.102371	descr = N_Gram_TTTTT
cnt = 465	feature = 388	correl = -0.119415	descr = N_Gram_CTTC
cnt = 466	feature = 230	correl = -0.0545636	descr = N_Gram_ATG
cnt = 467	feature = 498	correl = 0.125941	descr = N_Gram_GGGA
cnt = 468	feature = 518	correl = 0.054862	descr = N_Gram_GTA
cnt = 469	feature = 83	correl = 0.0787529	descr = Xue_Structure_Feature_C110
cnt = 470	feature = 335	correl = 0.0598446	descr = N_Gram_CGCC
cnt = 471	feature = 376	correl = -0.133438	descr = N_Gram_CTCCT
cnt = 472	feature = 641	correl = 0.0696033	descr = N_Gram_TGGC
cnt = 473	feature = 525	correl = -0.0847882	descr = N_Gram_GTC
cnt = 474	feature = 566	correl = -0.0700516	descr = N_Gram_TAC
cnt = 475	feature = 594	correl = -0.0444265	descr = N_Gram_TCCG
cnt = 476	feature = 487	correl = 0.190802	descr = N_Gram_GGCC
cnt = 477	feature = 559	correl = -0.0561035	descr = N_Gram_TAA
cnt = 478	feature = 675	correl = -0.112851	descr = N_Gram_TTCTT
cnt = 479	feature = 68	correl = 0.213307	descr = Fold_of_RNAi_Sequence_Pos_1
cnt = 480	feature = 602	correl = -0.0785299	descr = N_Gram_TCG
cnt = 481	feature = 588	correl = -0.0675158	descr = N_Gram_TCCA
cnt = 482	feature = 390	correl = -0.0512649	descr = N_Gram_CTTG
cnt = 483	feature = 632	correl = -0.0511779	descr = N_Gram_TGC
cnt = 484	feature = 296	correl = 0.0583199	descr = N_Gram_CCC
cnt = 485	feature = 651	correl = 0.0794368	descr = N_Gram_TGT
cnt = 486	feature = 428	correl = 0.104002	descr = N_Gram_GCA
cnt = 487	feature = 511	correl = 0.0715981	descr = N_Gram_GGT
cnt = 488	feature = 310	correl = 0.0515893	descr = N_Gram_CCGG
cnt = 489	feature = 578	correl = 0.0484045	descr = N_Gram_TCA
cnt = 490	feature = 695	correl = -0.144447	descr = N_Gram_TTTTC
cnt = 491	feature = 662	correl = -0.0770247	descr = N_Gram_TTA
cnt = 492	feature = 598	correl = -0.110706	descr = N_Gram_TCCT
cnt = 493	feature = 325	correl = -0.0885274	descr = N_Gram_CGA
cnt = 494	feature = 248	correl = 0.137021	descr = N_Gram_CAA
cnt = 495	feature = 222	correl = -0.0590112	descr = N_Gram_ATC
cnt = 496	feature = 639	correl = 0.0730265	descr = N_Gram_TGG
cnt = 497	feature = 537	correl = 0.139158	descr = N_Gram_GTG
cnt = 498	feature = 82	correl = 0.108334	descr = Xue_Structure_Feature_C111
cnt = 499	feature = 621	correl = -0.0865059	descr = N_Gram_TGA
cnt = 500	feature = 417	correl = -0.0721812	descr = N_Gram_GAT
cnt = 501	feature = 470	correl = 0.120168	descr = N_Gram_GGA
cnt = 502	feature = 577	correl = -0.116474	descr = N_Gram_TC
cnt = 503	feature = 66	correl = -0.0462991	descr = PF_RNAi_Fold_3'Free_Count
cnt = 504	feature = 694	correl = -0.136627	descr = N_Gram_TTTT
cnt = 505	feature = 345	correl = 0.146773	descr = N_Gram_CGGG
cnt = 506	feature = 517	correl = 0.052238	descr = N_Gram_GT
cnt = 507	feature = 384	correl = -0.0915673	descr = N_Gram_CTT
cnt = 508	feature = 86	correl = 0.104148	descr = Xue_Structure_Feature_G111
cnt = 509	feature = 690	correl = -0.0968157	descr = N_Gram_TTTC
cnt = 510	feature = 442	correl = 0.105376	descr = N_Gram_GCC
cnt = 511	feature = 497	correl = 0.178305	descr = N_Gram_GGG
cnt = 512	feature = 673	correl = -0.219911	descr = N_Gram_TTCT
cnt = 513	feature = 558	correl = -0.0512535	descr = N_Gram_TA
cnt = 514	feature = 306	correl = 0.0920694	descr = N_Gram_CCG
cnt = 515	feature = 65	correl = -0.139605	descr = PF_RNAi_Fold_5'Free_Count
cnt = 516	feature = 212	correl = -0.11513	descr = N_Gram_AT
cnt = 517	feature = 247	correl = 0.0907745	descr = N_Gram_CA
cnt = 518	feature = 369	correl = -0.100471	descr = N_Gram_CTC
cnt = 519	feature = 616	correl = -0.0945642	descr = N_Gram_TCTT
cnt = 520	feature = 676	correl = -0.0521481	descr = N_Gram_TTG
cnt = 521	feature = 373	correl = -0.112319	descr = N_Gram_CTCC
cnt = 522	feature = 669	correl = -0.138961	descr = N_Gram_TTC
cnt = 523	feature = 688	correl = -0.0669687	descr = N_Gram_TTT
cnt = 524	feature = 338	correl = 0.105487	descr = N_Gram_CGG
cnt = 525	feature = 285	correl = 0.0475262	descr = N_Gram_CC
cnt = 526	feature = 483	correl = 0.150884	descr = N_Gram_GGC
cnt = 527	feature = 609	correl = -0.105703	descr = N_Gram_TCT
cnt = 528	feature = 587	correl = -0.106002	descr = N_Gram_TCC
cnt = 529	feature = 661	correl = -0.114981	descr = N_Gram_TT
cnt = 530	feature = 469	correl = 0.161676	descr = N_Gram_GG
cnt = 531	feature = 64	correl = -0.179519	descr = PF_RNAi_Fold_Energy
cnt = 532	feature = 47	correl = -0.182021	descr = Gibbs_of_Target_Sequence_
num rows = 521
num_elements = 277693
*
optimization finished, #iter = 628
nu = 0.445598
obj = -35.101585, rho = -0.500641
nSV = 362, nBSV = 122
num rows = 58
num_elements = 30914
*
optimization finished, #iter = 57
nu = 0.378116
obj = -3.143324, rho = -0.528655
nSV = 47, nBSV = 3
*
optimization finished, #iter = 628
nu = 0.445598
obj = -35.101585, rho = -0.500641
nSV = 362, nBSV = 122
CFS merit scores = 1.335
CFS merit scores = 1.61878
CFS merit scores = 1.86606
CFS merit scores = 2.08356
CFS merit scores = 2.28344
CFS merit scores = 2.46442
CFS merit scores = 2.63417
CFS merit scores = 2.79418
CFS merit scores = 2.94336
CFS merit scores = 3.08149
CFS merit scores = 3.21268
CFS merit scores = 3.3371
CFS merit scores = 3.45347
CFS merit scores = 3.56321
CFS merit scores = 3.66858
CFS merit scores = 3.7706
CFS merit scores = 3.86949
CFS merit scores = 3.96552
CFS merit scores = 4.05917
CFS merit scores = 4.15057
CFS merit scores = 4.23975
CFS merit scores = 4.32577
CFS merit scores = 4.40976
CFS merit scores = 4.49182
CFS merit scores = 4.57224
CFS merit scores = 4.65108
CFS merit scores = 4.72842
CFS merit scores = 4.80431
CFS merit scores = 4.87882
CFS merit scores = 4.95204
CFS merit scores = 5.02401
CFS merit scores = 5.09478
CFS merit scores = 5.1644
CFS merit scores = 5.2329
CFS merit scores = 5.30031
CFS merit scores = 5.36671
CFS merit scores = 5.43213
CFS merit scores = 5.49446
CFS merit scores = 5.55572
CFS merit scores = 5.61591
CFS merit scores = 5.67508
CFS merit scores = 5.73326
CFS merit scores = 5.78971
CFS merit scores = 5.84506
CFS merit scores = 5.89741
CFS merit scores = 5.949
CFS merit scores = 5.99975
CFS merit scores = 6.04962
CFS merit scores = 6.09861
CFS merit scores = 6.14637
CFS merit scores = 6.19306
CFS merit scores = 6.23891
CFS merit scores = 6.2842
CFS merit scores = 6.32823
CFS merit scores = 6.37008
CFS merit scores = 6.40889
CFS merit scores = 6.44613
CFS merit scores = 6.48043
CFS merit scores = 6.51305
CFS merit scores = 6.54224
CFS merit scores = 6.57024
CFS merit scores = 6.59617
CFS merit scores = 6.62103
CFS merit scores = 6.64481
CFS merit scores = 6.66735
CFS merit scores = 6.68868
CFS merit scores = 6.70897
CFS merit scores = 6.72849
CFS merit scores = 6.74743
CFS merit scores = 6.76583
CFS merit scores = 6.78388
CFS merit scores = 6.80126
CFS merit scores = 6.81824
CFS merit scores = 6.83379
CFS merit scores = 6.84924
CFS merit scores = 6.86484
CFS merit scores = 6.88
CFS merit scores = 6.89466
CFS merit scores = 6.90788
CFS merit scores = 6.92114
CFS merit scores = 6.93359
CFS merit scores = 6.94547
CFS merit scores = 6.95628
CFS merit scores = 6.96675
CFS merit scores = 6.97717
CFS merit scores = 6.98721
CFS merit scores = 6.99711
CFS merit scores = 7.00647
CFS merit scores = 7.01514
CFS merit scores = 7.02401
CFS merit scores = 7.03212
CFS merit scores = 7.04022
CFS merit scores = 7.04803
CFS merit scores = 7.05472
CFS merit scores = 7.06167
CFS merit scores = 7.06827
CFS merit scores = 7.07407
CFS merit scores = 7.07982
CFS merit scores = 7.08544
CFS merit scores = 7.08909
CFS merit scores = 7.09242
CFS merit scores = 7.09507
CFS merit scores = 7.09792
CFS merit scores = 7.10124
CFS merit scores = 7.10502
CFS merit scores = 7.10922
CFS merit scores = 7.11332
CFS merit scores = 7.11647
CFS merit scores = 7.11949
CFS merit scores = 7.12134
CFS merit scores = 7.1224
CFS merit scores = 7.12308
CFS merit scores = 7.12351
CFS merit scores = 7.12369
CFS merit scores = 7.1237
CFS merit scores = 7.12398
CFS merit scores = 7.12454
CFS merit scores = 7.12499
CFS merit scores = 7.12542
CFS merit scores = 7.1259
CFS merit scores = 7.12578
CFS merit scores = 7.12416
CFS merit scores = 7.12261
CFS merit scores = 7.12072
CFS merit scores = 7.11915
CFS merit scores = 7.11772
CFS merit scores = 7.11656
CFS merit scores = 7.11554
CFS merit scores = 7.11424
CFS merit scores = 7.11306
CFS merit scores = 7.11066
CFS merit scores = 7.10831
CFS merit scores = 7.10545
CFS merit scores = 7.10263
CFS merit scores = 7.0997
CFS merit scores = 7.09693
CFS merit scores = 7.09388
CFS merit scores = 7.0908
CFS merit scores = 7.0879
CFS merit scores = 7.08491
CFS merit scores = 7.08174
CFS merit scores = 7.07876
CFS merit scores = 7.07592
CFS merit scores = 7.07322
CFS merit scores = 7.07044
CFS merit scores = 7.06784
CFS merit scores = 7.06523
CFS merit scores = 7.06279
CFS merit scores = 7.06041
CFS merit scores = 7.05788
CFS merit scores = 7.05484
CFS merit scores = 7.05116
CFS merit scores = 7.04759
CFS merit scores = 7.04409
CFS merit scores = 7.04071
CFS merit scores = 7.03712
CFS merit scores = 7.03369
CFS merit scores = 7.03038
CFS merit scores = 7.02645
CFS merit scores = 7.02265
CFS merit scores = 7.01887
CFS merit scores = 7.0149
CFS merit scores = 7.01104
CFS merit scores = 7.00687
CFS merit scores = 7.00265
CFS merit scores = 6.99851
CFS merit scores = 6.9944
CFS merit scores = 6.99004
CFS merit scores = 6.98412
CFS merit scores = 6.97818
CFS merit scores = 6.97235
CFS merit scores = 6.96674
CFS merit scores = 6.96137
CFS merit scores = 6.95617
CFS merit scores = 6.95093
CFS merit scores = 6.94589
CFS merit scores = 6.94093
CFS merit scores = 6.93517
CFS merit scores = 6.92951
CFS merit scores = 6.92389
CFS merit scores = 6.91845
CFS merit scores = 6.91306
CFS merit scores = 6.90784
CFS merit scores = 6.90237
CFS merit scores = 6.89712
CFS merit scores = 6.89198
CFS merit scores = 6.88656
CFS merit scores = 6.88128
CFS merit scores = 6.87622
CFS merit scores = 6.87128
CFS merit scores = 6.86639
CFS merit scores = 6.86148
CFS merit scores = 6.85667
CFS merit scores = 6.85192
CFS merit scores = 6.84711
CFS merit scores = 6.84243
CFS merit scores = 6.83733
CFS merit scores = 6.83213
CFS merit scores = 6.82676
CFS merit scores = 6.82128
CFS merit scores = 6.81588
CFS merit scores = 6.81054
CFS merit scores = 6.80529
CFS merit scores = 6.80013
CFS merit scores = 6.795
CFS merit scores = 6.78988
CFS merit scores = 6.78476
CFS merit scores = 6.77928
CFS merit scores = 6.7738
CFS merit scores = 6.76816
CFS merit scores = 6.76265
CFS merit scores = 6.75721
CFS merit scores = 6.75191
CFS merit scores = 6.74675
CFS merit scores = 6.74174
CFS merit scores = 6.73664
CFS merit scores = 6.73135
CFS merit scores = 6.72611
CFS merit scores = 6.721
CFS merit scores = 6.71522
CFS merit scores = 6.70919
CFS merit scores = 6.70315
CFS merit scores = 6.69709
CFS merit scores = 6.6911
CFS merit scores = 6.68503
CFS merit scores = 6.67908
CFS merit scores = 6.67316
CFS merit scores = 6.66664
CFS merit scores = 6.66016
CFS merit scores = 6.65364
CFS merit scores = 6.64724
CFS merit scores = 6.64096
CFS merit scores = 6.63447
CFS merit scores = 6.62784
CFS merit scores = 6.62133
CFS merit scores = 6.61491
CFS merit scores = 6.60841
CFS merit scores = 6.60188
CFS merit scores = 6.59526
CFS merit scores = 6.58871
CFS merit scores = 6.58229
CFS merit scores = 6.57599
CFS merit scores = 6.5697
CFS merit scores = 6.56335
CFS merit scores = 6.55684
CFS merit scores = 6.55035
CFS merit scores = 6.54397
CFS merit scores = 6.53748
CFS merit scores = 6.53062
CFS merit scores = 6.52392
CFS merit scores = 6.51729
CFS merit scores = 6.51038
CFS merit scores = 6.50347
CFS merit scores = 6.49656
CFS merit scores = 6.48976
CFS merit scores = 6.48308
CFS merit scores = 6.47651
CFS merit scores = 6.46988
CFS merit scores = 6.46332
CFS merit scores = 6.45684
CFS merit scores = 6.44967
CFS merit scores = 6.44265
CFS merit scores = 6.43571
CFS merit scores = 6.42878
CFS merit scores = 6.4219
CFS merit scores = 6.41506
CFS merit scores = 6.40829
CFS merit scores = 6.40152
CFS merit scores = 6.39456
CFS merit scores = 6.3874
CFS merit scores = 6.38026
CFS merit scores = 6.37304
CFS merit scores = 6.36595
CFS merit scores = 6.35879
CFS merit scores = 6.35171
CFS merit scores = 6.34449
CFS merit scores = 6.33738
CFS merit scores = 6.33031
CFS merit scores = 6.32325
CFS merit scores = 6.31627
CFS merit scores = 6.30932
CFS merit scores = 6.3025
CFS merit scores = 6.29552
CFS merit scores = 6.28839
CFS merit scores = 6.28138
CFS merit scores = 6.27428
CFS merit scores = 6.26712
CFS merit scores = 6.26
CFS merit scores = 6.25299
CFS merit scores = 6.24581
CFS merit scores = 6.23867
CFS merit scores = 6.23165
CFS merit scores = 6.22473
CFS merit scores = 6.21787
CFS merit scores = 6.21091
CFS merit scores = 6.20392
CFS merit scores = 6.19663
CFS merit scores = 6.18936
CFS merit scores = 6.18213
CFS merit scores = 6.17486
CFS merit scores = 6.16767
CFS merit scores = 6.1605
CFS merit scores = 6.1534
CFS merit scores = 6.14635
CFS merit scores = 6.13934
CFS merit scores = 6.13233
CFS merit scores = 6.12525
CFS merit scores = 6.11829
CFS merit scores = 6.11143
CFS merit scores = 6.10464
CFS merit scores = 6.09759
CFS merit scores = 6.09061
CFS merit scores = 6.08366
CFS merit scores = 6.07674
CFS merit scores = 6.0699
CFS merit scores = 6.06295
CFS merit scores = 6.05601
CFS merit scores = 6.04914
CFS merit scores = 6.04217
CFS merit scores = 6.03527
CFS merit scores = 6.02841
CFS merit scores = 6.02162
CFS merit scores = 6.0149
CFS merit scores = 6.00824
CFS merit scores = 6.00156
CFS merit scores = 5.99459
CFS merit scores = 5.98765
CFS merit scores = 5.98079
CFS merit scores = 5.97396
CFS merit scores = 5.96721
CFS merit scores = 5.96052
CFS merit scores = 5.95391
CFS merit scores = 5.94732
CFS merit scores = 5.9408
CFS merit scores = 5.9343
CFS merit scores = 5.92774
CFS merit scores = 5.92126
CFS merit scores = 5.91483
CFS merit scores = 5.90847
CFS merit scores = 5.90217
CFS merit scores = 5.89595
CFS merit scores = 5.88977
CFS merit scores = 5.88371
CFS merit scores = 5.87771
CFS merit scores = 5.87168
CFS merit scores = 5.86567
CFS merit scores = 5.85966
CFS merit scores = 5.8537
CFS merit scores = 5.84769
CFS merit scores = 5.8417
CFS merit scores = 5.83563
CFS merit scores = 5.82962
CFS merit scores = 5.82365
CFS merit scores = 5.81765
CFS merit scores = 5.81175
CFS merit scores = 5.80588
CFS merit scores = 5.79995
CFS merit scores = 5.79407
CFS merit scores = 5.78825
CFS merit scores = 5.78245
CFS merit scores = 5.77667
CFS merit scores = 5.77089
CFS merit scores = 5.7652
CFS merit scores = 5.75948
CFS merit scores = 5.75385
CFS merit scores = 5.74811
CFS merit scores = 5.7424
CFS merit scores = 5.73675
CFS merit scores = 5.73115
CFS merit scores = 5.72558
CFS merit scores = 5.7199
CFS merit scores = 5.71423
CFS merit scores = 5.70866
CFS merit scores = 5.70311
CFS merit scores = 5.69764
CFS merit scores = 5.69216
CFS merit scores = 5.68669
CFS merit scores = 5.68125
CFS merit scores = 5.67584
CFS merit scores = 5.67047
CFS merit scores = 5.66518
CFS merit scores = 5.65984
CFS merit scores = 5.65447
CFS merit scores = 5.64915
CFS merit scores = 5.64383
CFS merit scores = 5.63854
CFS merit scores = 5.63325
CFS merit scores = 5.62797
CFS merit scores = 5.62273
CFS merit scores = 5.61751
CFS merit scores = 5.61234
CFS merit scores = 5.60717
CFS merit scores = 5.60208
CFS merit scores = 5.59699
CFS merit scores = 5.59184
CFS merit scores = 5.58669
CFS merit scores = 5.58155
CFS merit scores = 5.5764
CFS merit scores = 5.57127
CFS merit scores = 5.56619
CFS merit scores = 5.56098
CFS merit scores = 5.55584
CFS merit scores = 5.55073
CFS merit scores = 5.54567
CFS merit scores = 5.54067
CFS merit scores = 5.53561
CFS merit scores = 5.53056
CFS merit scores = 5.52554
CFS merit scores = 5.52051
CFS merit scores = 5.51546
CFS merit scores = 5.5104
CFS merit scores = 5.50536
CFS merit scores = 5.50035
CFS merit scores = 5.49533
CFS merit scores = 5.49035
CFS merit scores = 5.48538
CFS merit scores = 5.48044
CFS merit scores = 5.4755
CFS merit scores = 5.47061
CFS merit scores = 5.46578
CFS merit scores = 5.461
CFS merit scores = 5.45625
CFS merit scores = 5.45154
CFS merit scores = 5.44679
CFS merit scores = 5.44205
CFS merit scores = 5.43732
CFS merit scores = 5.43262
CFS merit scores = 5.42785
CFS merit scores = 5.42305
CFS merit scores = 5.41818
CFS merit scores = 5.41337
CFS merit scores = 5.40859
CFS merit scores = 5.40381
CFS merit scores = 5.39904
CFS merit scores = 5.39423
CFS merit scores = 5.38941
CFS merit scores = 5.38459
CFS merit scores = 5.3798
CFS merit scores = 5.375
CFS merit scores = 5.37023
CFS merit scores = 5.36548
CFS merit scores = 5.36076
CFS merit scores = 5.35603
CFS merit scores = 5.35136
CFS merit scores = 5.34666
CFS merit scores = 5.34195
CFS merit scores = 5.33721
CFS merit scores = 5.33244
CFS merit scores = 5.3277
CFS merit scores = 5.32299
CFS merit scores = 5.31826
CFS merit scores = 5.31352
CFS merit scores = 5.30872
CFS merit scores = 5.30395
CFS merit scores = 5.29923
CFS merit scores = 5.29447
CFS merit scores = 5.2897
CFS merit scores = 5.28485
CFS merit scores = 5.28003
CFS merit scores = 5.27517
CFS merit scores = 5.27032
CFS merit scores = 5.26541
CFS merit scores = 5.26056
CFS merit scores = 5.25572
CFS merit scores = 5.25093
CFS merit scores = 5.24615
CFS merit scores = 5.24136
CFS merit scores = 5.23638
CFS merit scores = 5.23138
CFS merit scores = 5.22642
CFS merit scores = 5.22139
CFS merit scores = 5.21641
CFS merit scores = 5.21132
CFS merit scores = 5.20612
CFS merit scores = 5.20086
CFS merit scores = 5.19559
CFS merit scores = 5.19032
CFS merit scores = 5.18509
CFS merit scores = 5.17966
CFS merit scores = 5.17426
CFS merit scores = 5.16883
CFS merit scores = 5.16346
CFS merit scores = 5.15814
CFS merit scores = 5.15275
CFS merit scores = 5.14732
CFS merit scores = 5.14176
CFS merit scores = 5.13612
CFS merit scores = 5.13048
CFS merit scores = 5.12485
CFS merit scores = 5.11925
CFS merit scores = 5.11371
CFS merit scores = 5.10818
CFS merit scores = 5.10268
CFS merit scores = 5.09718
CFS merit scores = 5.09158
CFS merit scores = 5.08577
CFS merit scores = 5.07993
CFS merit scores = 5.07405
CFS merit scores = 5.0682
CFS merit scores = 5.06238
CFS merit scores = 5.05644
CFS merit scores = 5.05049
CFS merit scores = 5.0445
CFS merit scores = 5.03846
CFS merit scores = 5.03242
CFS merit scores = 5.02642
CFS merit scores = 5.02041
CFS merit scores = 5.01437
CFS merit scores = 5.00823
CFS merit scores = 5.00198
CFS merit scores = 4.9956
CFS merit scores = 4.98916
CFS merit scores = 4.98269
CFS merit scores = 4.97606
CFS merit scores = 4.96905
CFS merit scores = 4.96209
CFS merit scores = 4.95514
CFS merit scores = 4.94812
CFS merit scores = 4.94111
CFS merit scores = 4.93408
CFS merit scores = 4.92708
CFS merit scores = 4.92001
CFS merit scores = 4.91298
CFS merit scores = 4.90591
CFS merit scores = 4.8987
CFS merit scores = 4.89116
CFS merit scores = 4.88354
CFS merit scores = 4.8759
CFS merit scores = 4.86833
CFS merit scores = 4.86069
CFS merit scores = 4.85292
CFS merit scores = 4.8448
CFS merit scores = 4.83633
CFS merit scores = 4.82729
CFS merit scores = 4.81793
CFS merit scores = 4.80808
CFS merit scores = 4.79513
cnt = 1	feature = 59	correl = -0.335001	descr = Gibbs_of_Target_Sequence__Pos_20_Step_1
cnt = 2	feature = 46	correl = 0.246326	descr = Gibbs_of_Target_Sequence__Pos_1_Step_1
cnt = 3	feature = 613	correl = -0.186395	descr = N_Gram_TCTC
cnt = 4	feature = 256	correl = 0.103733	descr = N_Gram_CACTC
cnt = 5	feature = 627	correl = -0.0813317	descr = N_Gram_TGAGA
cnt = 6	feature = 216	correl = 0.0571876	descr = N_Gram_ATATA
cnt = 7	feature = 558	correl = 0.0488287	descr = N_Gram_TAAAG
cnt = 8	feature = 546	correl = 0.0477341	descr = N_Gram_GTGTG
cnt = 9	feature = 247	correl = 0.0439697	descr = N_Gram_CACAC
cnt = 10	feature = 507	correl = 0.0815678	descr = N_Gram_GGGTC
cnt = 11	feature = 605	correl = -0.0604343	descr = N_Gram_TCGCT
cnt = 12	feature = 683	correl = 0.0586818	descr = N_Gram_TTGCA
cnt = 13	feature = 626	correl = 0.0455699	descr = N_Gram_TGACA
cnt = 14	feature = 571	correl = 0.0455059	descr = N_Gram_TAGAC
cnt = 15	feature = 429	correl = 0.0570881	descr = N_Gram_GCAAT
cnt = 16	feature = 350	correl = -0.0565534	descr = N_Gram_CGTTC
cnt = 17	feature = 389	correl = -0.0557573	descr = N_Gram_GAAGG
cnt = 18	feature = 604	correl = -0.0492301	descr = N_Gram_TCGCA
cnt = 19	feature = 315	correl = -0.0492301	descr = N_Gram_CGACC
cnt = 20	feature = 559	correl = -0.0464182	descr = N_Gram_TAACG
cnt = 21	feature = 673	correl = 0.0444058	descr = N_Gram_TTCGA
cnt = 22	feature = 288	correl = 0.11445	descr = N_Gram_CCCCC
cnt = 23	feature = 607	correl = 0.0941762	descr = N_Gram_TCGGC
cnt = 24	feature = 347	correl = 0.0702752	descr = N_Gram_CGTGA
cnt = 25	feature = 601	correl = 0.0801168	descr = N_Gram_TCGAC
cnt = 26	feature = 355	correl = 0.0660573	descr = N_Gram_CTAGG
cnt = 27	feature = 314	correl = 0.0730871	descr = N_Gram_CGACA
cnt = 28	feature = 326	correl = 0.0569187	descr = N_Gram_CGCTA
cnt = 29	feature = 357	correl = 0.0646514	descr = N_Gram_CTATA
cnt = 30	feature = 637	correl = 0.0519979	descr = N_Gram_TGCCG
cnt = 31	feature = 518	correl = 0.0502545	descr = N_Gram_GTATA
cnt = 32	feature = 289	correl = 0.0449682	descr = N_Gram_CCCCG
cnt = 33	feature = 324	correl = 0.0449682	descr = N_Gram_CGCCA
cnt = 34	feature = 593	correl = 0.0519979	descr = N_Gram_TCCCG
cnt = 35	feature = 296	correl = 0.0449682	descr = N_Gram_CCGCA
cnt = 36	feature = 502	correl = 0.0449682	descr = N_Gram_GGGCT
cnt = 37	feature = 455	correl = 0.0449682	descr = N_Gram_GCGTA
cnt = 38	feature = 396	correl = -0.0682858	descr = N_Gram_GACCC
cnt = 39	feature = 541	correl = 0.10346	descr = N_Gram_GTGGC
cnt = 40	feature = 671	correl = 0.073607	descr = N_Gram_TTCAA
cnt = 41	feature = 606	correl = 0.0815678	descr = N_Gram_TCGGA
cnt = 42	feature = 624	correl = 0.051018	descr = N_Gram_TGAAA
cnt = 43	feature = 408	correl = 0.093498	descr = N_Gram_GAGTC
cnt = 44	feature = 661	correl = -0.0504621	descr = N_Gram_TGTTC
cnt = 45	feature = 286	correl = 0.0837304	descr = N_Gram_CCCAC
cnt = 46	feature = 270	correl = -0.0492301	descr = N_Gram_CATGC
cnt = 47	feature = 227	correl = 0.0732959	descr = N_Gram_ATGGG
cnt = 48	feature = 331	correl = 0.0675379	descr = N_Gram_CGGAT
cnt = 49	feature = 297	correl = 0.0495723	descr = N_Gram_CCGGC
cnt = 50	feature = 387	correl = 0.101005	descr = N_Gram_GAAAG
cnt = 51	feature = 508	correl = -0.0539773	descr = N_Gram_GGGTT
cnt = 52	feature = 282	correl = -0.0626634	descr = N_Gram_CCATA
cnt = 53	feature = 547	correl = 0.0885336	descr = N_Gram_GTTAA
cnt = 54	feature = 276	correl = 0.051351	descr = N_Gram_CCAAT
cnt = 55	feature = 612	correl = 0.0562657	descr = N_Gram_TCTAC
cnt = 56	feature = 471	correl = -0.0616619	descr = N_Gram_GGAAC
cnt = 57	feature = 392	correl = 0.075687	descr = N_Gram_GAATC
cnt = 58	feature = 272	correl = -0.0595348	descr = N_Gram_CATGT
cnt = 59	feature = 322	correl = 0.0783266	descr = N_Gram_CGCAA
cnt = 60	feature = 548	correl = -0.0789846	descr = N_Gram_GTTAC
cnt = 61	feature = 641	correl = 0.0649505	descr = N_Gram_TGGAC
cnt = 62	feature = 251	correl = 0.0619849	descr = N_Gram_CACCA
cnt = 63	feature = 375	correl = -0.12982	descr = N_Gram_CTTAT
cnt = 64	feature = 510	correl = -0.0998537	descr = N_Gram_GGTAA
cnt = 65	feature = 218	correl = -0.0564014	descr = N_Gram_ATCAT
cnt = 66	feature = 655	correl = -0.0721152	descr = N_Gram_TGTCA
cnt = 67	feature = 341	correl = -0.0704385	descr = N_Gram_CGTAA
cnt = 68	feature = 551	correl = 0.0446926	descr = N_Gram_GTTGC
cnt = 69	feature = 594	correl = 0.0467614	descr = N_Gram_TCCGA
cnt = 70	feature = 321	correl = -0.0495078	descr = N_Gram_CGATG
cnt = 71	feature = 160	correl = -0.0676986	descr = N_Gram_ACGCA
cnt = 72	feature = 464	correl = 0.0802708	descr = N_Gram_GCTGG
cnt = 73	feature = 403	correl = -0.0587427	descr = N_Gram_GAGCA
cnt = 74	feature = 499	correl = 0.0515649	descr = N_Gram_GGGCA
cnt = 75	feature = 399	correl = 0.0885336	descr = N_Gram_GACGG
cnt = 76	feature = 303	correl = 0.0542474	descr = N_Gram_CCTAT
cnt = 77	feature = 685	correl = -0.053953	descr = N_Gram_TTGGA
cnt = 78	feature = 391	correl = -0.0494498	descr = N_Gram_GAATA
cnt = 79	feature = 221	correl = -0.0987368	descr = N_Gram_ATCGG
cnt = 80	feature = 401	correl = 0.096255	descr = N_Gram_GACTA
cnt = 81	feature = 367	correl = 0.0617716	descr = N_Gram_CTCGG
cnt = 82	feature = 386	correl = 0.0526599	descr = N_Gram_GAAAC
cnt = 83	feature = 344	correl = -0.0455014	descr = N_Gram_CGTCC
cnt = 84	feature = 427	correl = 0.0606168	descr = N_Gram_GCAAA
cnt = 85	feature = 536	correl = 0.0573867	descr = N_Gram_GTGCA
cnt = 86	feature = 572	correl = -0.0628149	descr = N_Gram_TAGAT
cnt = 87	feature = 255	correl = 0.055695	descr = N_Gram_CACGT
cnt = 88	feature = 335	correl = 0.0605801	descr = N_Gram_CGGCG
cnt = 89	feature = 528	correl = -0.0459964	descr = N_Gram_GTCGC
cnt = 90	feature = 304	correl = 0.0669317	descr = N_Gram_CCTCA
cnt = 91	feature = 301	correl = -0.0541916	descr = N_Gram_CCGTC
cnt = 92	feature = 540	correl = 0.0440189	descr = N_Gram_GTGGA
cnt = 93	feature = 211	correl = 0.0544521	descr = N_Gram_ATACA
cnt = 94	feature = 457	correl = 0.0603023	descr = N_Gram_GCGTG
cnt = 95	feature = 516	correl = 0.0482489	descr = N_Gram_GTAAA
cnt = 96	feature = 446	correl = 0.135114	descr = N_Gram_GCCTT
cnt = 97	feature = 591	correl = 0.0607957	descr = N_Gram_TCCCA
cnt = 98	feature = 424	correl = -0.102162	descr = N_Gram_GATTT
cnt = 99	feature = 519	correl = -0.0627231	descr = N_Gram_GTATC
cnt = 100	feature = 244	correl = 0.0824092	descr = N_Gram_CAAGG
cnt = 101	feature = 485	correl = 0.0887869	descr = N_Gram_GGCCC
cnt = 102	feature = 351	correl = 0.113046	descr = N_Gram_CGTTT
cnt = 103	feature = 333	correl = 0.0941762	descr = N_Gram_CGGCA
cnt = 104	feature = 545	correl = 0.0660573	descr = N_Gram_GTGTC
cnt = 105	feature = 537	correl = 0.0569187	descr = N_Gram_GTGCG
cnt = 106	feature = 664	correl = 0.0646514	descr = N_Gram_TTAAC
cnt = 107	feature = 342	correl = -0.0676986	descr = N_Gram_CGTAC
cnt = 108	feature = 411	correl = 0.0457339	descr = N_Gram_GATAC
cnt = 109	feature = 479	correl = 0.0651709	descr = N_Gram_GGATT
cnt = 110	feature = 549	correl = 0.0792911	descr = N_Gram_GTTCC
cnt = 111	feature = 521	correl = -0.0612256	descr = N_Gram_GTCAA
cnt = 112	feature = 666	correl = -0.0735061	descr = N_Gram_TTACC
cnt = 113	feature = 538	correl = 0.0840186	descr = N_Gram_GTGCT
cnt = 114	feature = 654	correl = 0.0589823	descr = N_Gram_TGTAA
cnt = 115	feature = 334	correl = 0.0495723	descr = N_Gram_CGGCC
cnt = 116	feature = 353	correl = 0.0449682	descr = N_Gram_CTAAA
cnt = 117	feature = 658	correl = 0.062985	descr = N_Gram_TGTGA
cnt = 118	feature = 290	correl = 0.0460393	descr = N_Gram_CCCCT
cnt = 119	feature = 650	correl = 0.0462397	descr = N_Gram_TGGGT
cnt = 120	feature = 307	correl = 0.0663378	descr = N_Gram_CCTGC
cnt = 121	feature = 577	correl = -0.045041	descr = N_Gram_TATTC
cnt = 122	feature = 421	correl = -0.0692106	descr = N_Gram_GATTA
cnt = 123	feature = 278	correl = -0.0570146	descr = N_Gram_CCACG
cnt = 124	feature = 492	correl = 0.132497	descr = N_Gram_GGCTT
cnt = 125	feature = 597	correl = 0.0542474	descr = N_Gram_TCCTA
cnt = 126	feature = 292	correl = 0.0686314	descr = N_Gram_CCCGC
cnt = 127	feature = 550	correl = -0.0659145	descr = N_Gram_GTTCG
cnt = 128	feature = 260	correl = 0.0651491	descr = N_Gram_CAGGA
cnt = 129	feature = 432	correl = -0.0624977	descr = N_Gram_GCAGA
cnt = 130	feature = 608	correl = -0.0587729	descr = N_Gram_TCGGT
cnt = 131	feature = 395	correl = 0.0835581	descr = N_Gram_GACAG
cnt = 132	feature = 652	correl = 0.0492583	descr = N_Gram_TGGTA
cnt = 133	feature = 220	correl = -0.0492301	descr = N_Gram_ATCGC
cnt = 134	feature = 602	correl = -0.112239	descr = N_Gram_TCGAG
cnt = 135	feature = 580	correl = 0.0443521	descr = N_Gram_TCAAA
cnt = 136	feature = 477	correl = 0.0892608	descr = N_Gram_GGAGT
cnt = 137	feature = 500	correl = 0.104338	descr = N_Gram_GGGCC
cnt = 138	feature = 690	correl = 0.0451248	descr = N_Gram_TTTCA
cnt = 139	feature = 317	correl = 0.0852619	descr = N_Gram_CGAGG
cnt = 140	feature = 544	correl = 0.0470247	descr = N_Gram_GTGTA
cnt = 141	feature = 506	correl = 0.0515649	descr = N_Gram_GGGGG
cnt = 142	feature = 512	correl = 0.0645362	descr = N_Gram_GGTCA
cnt = 143	feature = 444	correl = -0.0562598	descr = N_Gram_GCCGT
cnt = 144	feature = 412	correl = 0.0664029	descr = N_Gram_GATAT
cnt = 145	feature = 619	correl = -0.136862	descr = N_Gram_TCTTA
cnt = 146	feature = 248	correl = 0.0831468	descr = N_Gram_CACAG
cnt = 147	feature = 660	correl = -0.0516097	descr = N_Gram_TGTTA
cnt = 148	feature = 634	correl = 0.107316	descr = N_Gram_TGCAA
cnt = 149	feature = 382	correl = 0.0573149	descr = N_Gram_CTTGG
cnt = 150	feature = 258	correl = 0.111347	descr = N_Gram_CAGCG
cnt = 151	feature = 470	correl = 0.120378	descr = N_Gram_GGAAA
cnt = 152	feature = 210	correl = -0.138491	descr = N_Gram_ATAAG
cnt = 153	feature = 438	correl = 0.0486014	descr = N_Gram_GCCAG
cnt = 154	feature = 448	correl = 0.0443714	descr = N_Gram_GCGAG
cnt = 155	feature = 231	correl = 0.04675	descr = N_Gram_ATTCT
cnt = 156	feature = 418	correl = -0.0582449	descr = N_Gram_GATGC
cnt = 157	feature = 630	correl = 0.0538479	descr = N_Gram_TGATA
cnt = 158	feature = 214	correl = 0.0465649	descr = N_Gram_ATAGC
cnt = 159	feature = 306	correl = 0.0601988	descr = N_Gram_CCTCG
cnt = 160	feature = 293	correl = 0.0704567	descr = N_Gram_CCCGG
cnt = 161	feature = 649	correl = 0.0880164	descr = N_Gram_TGGGG
cnt = 162	feature = 659	correl = 0.0943639	descr = N_Gram_TGTGG
cnt = 163	feature = 687	correl = -0.0611295	descr = N_Gram_TTGTA
cnt = 164	feature = 305	correl = -0.066356	descr = N_Gram_CCTCC
cnt = 165	feature = 495	correl = 0.0605949	descr = N_Gram_GGGAA
cnt = 166	feature = 447	correl = -0.0770329	descr = N_Gram_GCGAC
cnt = 167	feature = 568	correl = 0.0722218	descr = N_Gram_TACGA
cnt = 168	feature = 648	correl = 0.0529725	descr = N_Gram_TGGGA
cnt = 169	feature = 573	correl = 0.0878122	descr = N_Gram_TAGCA
cnt = 170	feature = 381	correl = -0.109182	descr = N_Gram_CTTGC
cnt = 171	feature = 320	correl = -0.0587729	descr = N_Gram_CGATC
cnt = 172	feature = 394	correl = 0.0443673	descr = N_Gram_GACAC
cnt = 173	feature = 275	correl = 0.0765071	descr = N_Gram_CCAAG
cnt = 174	feature = 522	correl = 0.176159	descr = N_Gram_GTCAG
cnt = 175	feature = 442	correl = 0.0582599	descr = N_Gram_GCCGC
cnt = 176	feature = 554	correl = 0.0505966	descr = N_Gram_GTTTC
cnt = 177	feature = 264	correl = 0.0563955	descr = N_Gram_CAGTT
cnt = 178	feature = 423	correl = 0.0483074	descr = N_Gram_GATTG
cnt = 179	feature = 422	correl = 0.0574943	descr = N_Gram_GATTC
cnt = 180	feature = 628	correl = 0.0501996	descr = N_Gram_TGAGT
cnt = 181	feature = 365	correl = 0.0441969	descr = N_Gram_CTCCC
cnt = 182	feature = 443	correl = 0.07204	descr = N_Gram_GCCGG
cnt = 183	feature = 302	correl = 0.104963	descr = N_Gram_CCGTG
cnt = 184	feature = 459	correl = 0.0860458	descr = N_Gram_GCTAT
cnt = 185	feature = 642	correl = 0.0886459	descr = N_Gram_TGGAG
cnt = 186	feature = 398	correl = -0.0921759	descr = N_Gram_GACCT
cnt = 187	feature = 431	correl = 0.0827097	descr = N_Gram_GCACT
cnt = 188	feature = 575	correl = -0.0683995	descr = N_Gram_TATAC
cnt = 189	feature = 610	correl = 0.0589902	descr = N_Gram_TCGTT
cnt = 190	feature = 329	correl = 0.0665538	descr = N_Gram_CGGAA
cnt = 191	feature = 529	correl = 0.0984847	descr = N_Gram_GTCGG
cnt = 192	feature = 222	correl = 0.0596296	descr = N_Gram_ATCTG
cnt = 193	feature = 419	correl = 0.0628004	descr = N_Gram_GATGT
cnt = 194	feature = 433	correl = 0.0467627	descr = N_Gram_GCAGC
cnt = 195	feature = 360	correl = 0.0787784	descr = N_Gram_CTCAA
cnt = 196	feature = 474	correl = 0.0983696	descr = N_Gram_GGACG
cnt = 197	feature = 229	correl = -0.057465	descr = N_Gram_ATTAC
cnt = 198	feature = 233	correl = 0.0914607	descr = N_Gram_ATTGT
cnt = 199	feature = 453	correl = 0.0592659	descr = N_Gram_GCGGG
cnt = 200	feature = 268	correl = -0.0775616	descr = N_Gram_CATCG
cnt = 201	feature = 206	correl = 0.0449845	descr = N_Gram_AGTTG
cnt = 202	feature = 574	correl = -0.0523682	descr = N_Gram_TAGCC
cnt = 203	feature = 563	correl = -0.140999	descr = N_Gram_TAAGT
cnt = 204	feature = 249	correl = 0.057715	descr = N_Gram_CACAT
cnt = 205	feature = 226	correl = -0.050257	descr = N_Gram_ATGCT
cnt = 206	feature = 428	correl = 0.102243	descr = N_Gram_GCAAC
cnt = 207	feature = 369	correl = -0.0917607	descr = N_Gram_CTGAT
cnt = 208	feature = 436	correl = 0.120019	descr = N_Gram_GCATC
cnt = 209	feature = 404	correl = -0.0480222	descr = N_Gram_GAGCC
cnt = 210	feature = 345	correl = -0.113766	descr = N_Gram_CGTCG
cnt = 211	feature = 636	correl = 0.0443758	descr = N_Gram_TGCAG
cnt = 212	feature = 451	correl = 0.0787735	descr = N_Gram_GCGGA
cnt = 213	feature = 487	correl = 0.133509	descr = N_Gram_GGCCT
cnt = 214	feature = 316	correl = -0.0971012	descr = N_Gram_CGACG
cnt = 215	feature = 277	correl = 0.058304	descr = N_Gram_CCACC
cnt = 216	feature = 340	correl = 0.0567705	descr = N_Gram_CGGTT
cnt = 217	feature = 224	correl = -0.0530164	descr = N_Gram_ATGAT
cnt = 218	feature = 674	correl = -0.0732794	descr = N_Gram_TTCGG
cnt = 219	feature = 525	correl = 0.0510769	descr = N_Gram_GTCCC
cnt = 220	feature = 501	correl = 0.0775068	descr = N_Gram_GGGCG
cnt = 221	feature = 384	correl = 0.103084	descr = N_Gram_CTTTG
cnt = 222	feature = 310	correl = -0.0453945	descr = N_Gram_CCTTG
cnt = 223	feature = 377	correl = 0.0712369	descr = N_Gram_CTTCC
cnt = 224	feature = 588	correl = 0.0839366	descr = N_Gram_TCCAA
cnt = 225	feature = 681	correl = -0.0471707	descr = N_Gram_TTGAG
cnt = 226	feature = 440	correl = 0.0894919	descr = N_Gram_GCCCG
cnt = 227	feature = 561	correl = -0.0781489	descr = N_Gram_TAAGA
cnt = 228	feature = 635	correl = 0.0951233	descr = N_Gram_TGCAC
cnt = 229	feature = 362	correl = -0.0635266	descr = N_Gram_CTCAT
cnt = 230	feature = 263	correl = 0.121756	descr = N_Gram_CAGTG
cnt = 231	feature = 680	correl = -0.0661787	descr = N_Gram_TTGAC
cnt = 232	feature = 646	correl = 0.128554	descr = N_Gram_TGGCT
cnt = 233	feature = 235	correl = -0.0597821	descr = N_Gram_ATTTG
cnt = 234	feature = 212	correl = -0.0862989	descr = N_Gram_ATACT
cnt = 235	feature = 639	correl = -0.148837	descr = N_Gram_TGCGT
cnt = 236	feature = 228	correl = 0.0440098	descr = N_Gram_ATGTG
cnt = 237	feature = 241	correl = 0.0619327	descr = N_Gram_CAAAG
cnt = 238	feature = 466	correl = 0.0483151	descr = N_Gram_GCTTT
cnt = 239	feature = 337	correl = 0.107255	descr = N_Gram_CGGGA
cnt = 240	feature = 476	correl = 0.0768074	descr = N_Gram_GGAGC
cnt = 241	feature = 388	correl = 0.107194	descr = N_Gram_GAAGA
cnt = 242	feature = 672	correl = 0.0995633	descr = N_Gram_TTCCA
cnt = 243	feature = 361	correl = 0.0546877	descr = N_Gram_CTCAC
cnt = 244	feature = 505	correl = 0.0672489	descr = N_Gram_GGGGC
cnt = 245	feature = 478	correl = -0.0842352	descr = N_Gram_GGATC
cnt = 246	feature = 542	correl = 0.0777524	descr = N_Gram_GTGGT
cnt = 247	feature = 694	correl = -0.0815351	descr = N_Gram_TTTGG
cnt = 248	feature = 407	correl = 0.0645523	descr = N_Gram_GAGGT
cnt = 249	feature = 318	correl = -0.0778583	descr = N_Gram_CGAGT
cnt = 250	feature = 257	correl = 0.0821472	descr = N_Gram_CAGCA
cnt = 251	feature = 584	correl = 0.117818	descr = N_Gram_TCAGT
cnt = 252	feature = 287	correl = 0.0483466	descr = N_Gram_CCCC
cnt = 253	feature = 397	correl = 0.0525953	descr = N_Gram_GACCG
cnt = 254	feature = 484	correl = 0.0769144	descr = N_Gram_GGCCA
cnt = 255	feature = 489	correl = 0.100301	descr = N_Gram_GGCGC
cnt = 256	feature = 452	correl = 0.0658111	descr = N_Gram_GCGGC
cnt = 257	feature = 482	correl = 0.0821174	descr = N_Gram_GGCAT
cnt = 258	feature = 348	correl = 0.125823	descr = N_Gram_CGTGC
cnt = 259	feature = 496	correl = 0.105989	descr = N_Gram_GGGAC
cnt = 260	feature = 368	correl = -0.0609544	descr = N_Gram_CTCTC
cnt = 261	feature = 295	correl = 0.0442816	descr = N_Gram_CCGA
cnt = 262	feature = 434	correl = 0.0500657	descr = N_Gram_GCAGT
cnt = 263	feature = 402	correl = -0.0766483	descr = N_Gram_GACTG
cnt = 264	feature = 517	correl = -0.050279	descr = N_Gram_GTAAG
cnt = 265	feature = 252	correl = 0.0534775	descr = N_Gram_CACCT
cnt = 266	feature = 236	correl = -0.151901	descr = N_Gram_ATTTT
cnt = 267	feature = 552	correl = 0.107286	descr = N_Gram_GTTGG
cnt = 268	feature = 617	correl = 0.0583563	descr = N_Gram_TCTGG
cnt = 269	feature = 439	correl = 0.0506046	descr = N_Gram_GCCAT
cnt = 270	feature = 417	correl = -0.0670206	descr = N_Gram_GATGA
cnt = 271	feature = 356	correl = 0.087417	descr = N_Gram_CTAT
cnt = 272	feature = 583	correl = 0.0570043	descr = N_Gram_TCAGC
cnt = 273	feature = 515	correl = 0.0626085	descr = N_Gram_GGTTG
cnt = 274	feature = 309	correl = -0.0859899	descr = N_Gram_CCTTC
cnt = 275	feature = 609	correl = -0.0517309	descr = N_Gram_TCGTC
cnt = 276	feature = 565	correl = -0.0510509	descr = N_Gram_TAATC
cnt = 277	feature = 463	correl = 0.065488	descr = N_Gram_GCTGC
cnt = 278	feature = 262	correl = 0.0818436	descr = N_Gram_CAGTA
cnt = 279	feature = 207	correl = -0.0726713	descr = N_Gram_AGTTT
cnt = 280	feature = 644	correl = 0.114355	descr = N_Gram_TGGCC
cnt = 281	feature = 653	correl = 0.0514986	descr = N_Gram_TGGTC
cnt = 282	feature = 656	correl = 0.0462656	descr = N_Gram_TGTCC
cnt = 283	feature = 325	correl = 0.0934479	descr = N_Gram_CGCCG
cnt = 284	feature = 497	correl = 0.11304	descr = N_Gram_GGGAG
cnt = 285	feature = 614	correl = -0.0562052	descr = N_Gram_TCTCA
cnt = 286	feature = 576	correl = -0.0485679	descr = N_Gram_TATC
cnt = 287	feature = 383	correl = 0.0711122	descr = N_Gram_CTTTA
cnt = 288	feature = 274	correl = 0.053807	descr = N_Gram_CCAAA
cnt = 289	feature = 490	correl = 0.0962544	descr = N_Gram_GGCGG
cnt = 290	feature = 553	correl = -0.0707453	descr = N_Gram_GTTGT
cnt = 291	feature = 488	correl = -0.0519246	descr = N_Gram_GGCGA
cnt = 292	feature = 271	correl = 0.059147	descr = N_Gram_CATGG
cnt = 293	feature = 405	correl = 0.0907503	descr = N_Gram_GAGCT
cnt = 294	feature = 267	correl = 0.10584	descr = N_Gram_CATCC
cnt = 295	feature = 225	correl = -0.0755016	descr = N_Gram_ATGC
cnt = 296	feature = 684	correl = -0.131021	descr = N_Gram_TTGCG
cnt = 297	feature = 697	correl = -0.0663268	descr = N_Gram_TTTTG
cnt = 298	feature = 254	correl = -0.0749098	descr = N_Gram_CACGA
cnt = 299	feature = 81	correl = 0.0527181	descr = Xue_Structure_Feature_C101
cnt = 300	feature = 16	correl = -0.163482	descr = Position_Specific_Bin_Base_5_Base_A
cnt = 301	feature = 385	correl = 0.0745255	descr = N_Gram_GAAA
cnt = 302	feature = 504	correl = 0.0613934	descr = N_Gram_GGGGA
cnt = 303	feature = 374	correl = -0.0615337	descr = N_Gram_CTTA
cnt = 304	feature = 209	correl = -0.102279	descr = N_Gram_ATAA
cnt = 305	feature = 409	correl = -0.0567896	descr = N_Gram_GAGTT
cnt = 306	feature = 283	correl = 0.0648749	descr = N_Gram_CCATC
cnt = 307	feature = 603	correl = -0.0488526	descr = N_Gram_TCGC
cnt = 308	feature = 26	correl = -0.0710501	descr = Position_Specific_Bin_Base_11_Base_G
cnt = 309	feature = 393	correl = 0.0637904	descr = N_Gram_GACA
cnt = 310	feature = 371	correl = 0.0512498	descr = N_Gram_CTGGA
cnt = 311	feature = 400	correl = -0.0804408	descr = N_Gram_GACGT
cnt = 312	feature = 37	correl = -0.0583953	descr = Position_Specific_Bin_Base_17_Base_A
cnt = 313	feature = 230	correl = 0.0463532	descr = N_Gram_ATTC
cnt = 314	feature = 339	correl = -0.0996711	descr = N_Gram_CGGTA
cnt = 315	feature = 620	correl = -0.134689	descr = N_Gram_TCTTC
cnt = 316	feature = 29	correl = 0.0954761	descr = Position_Specific_Bin_Base_12_Base_G
cnt = 317	feature = 527	correl = -0.103909	descr = N_Gram_GTCGA
cnt = 318	feature = 31	correl = -0.0503634	descr = Position_Specific_Bin_Base_13_Base_A
cnt = 319	feature = 415	correl = -0.115113	descr = N_Gram_GATCT
cnt = 320	feature = 242	correl = 0.069126	descr = N_Gram_CAAG
cnt = 321	feature = 390	correl = -0.075542	descr = N_Gram_GAAGT
cnt = 322	feature = 426	correl = 0.125602	descr = N_Gram_GCAA
cnt = 323	feature = 23	correl = 0.0501959	descr = Position_Specific_Bin_Base_9_Base_G
cnt = 324	feature = 39	correl = 0.0760799	descr = Position_Specific_Bin_Base_17_Base_G
cnt = 325	feature = 543	correl = 0.0650619	descr = N_Gram_GTGT
cnt = 326	feature = 645	correl = -0.0787881	descr = N_Gram_TGGCG
cnt = 327	feature = 430	correl = 0.0933505	descr = N_Gram_GCAC
cnt = 328	feature = 259	correl = -0.136766	descr = N_Gram_CAGCT
cnt = 329	feature = 473	correl = 0.120945	descr = N_Gram_GGACC
cnt = 330	feature = 15	correl = 0.0443883	descr = Position_Specific_Bin_Base_4_Base_T
cnt = 331	feature = 533	correl = 0.0555971	descr = N_Gram_GTGA
cnt = 332	feature = 410	correl = 0.0791311	descr = N_Gram_GATA
cnt = 333	feature = 686	correl = 0.0504726	descr = N_Gram_TTGGC
cnt = 334	feature = 12	correl = -0.0962854	descr = Position_Specific_Bin_Base_3_Base_A
cnt = 335	feature = 435	correl = 0.0777539	descr = N_Gram_GCAT
cnt = 336	feature = 42	correl = 0.108294	descr = Position_Specific_Bin_Base_18_Base_C
cnt = 337	feature = 319	correl = -0.0501978	descr = N_Gram_CGAT
cnt = 338	feature = 449	correl = 0.044227	descr = N_Gram_GCGCC
cnt = 339	feature = 33	correl = -0.117847	descr = Position_Specific_Bin_Base_14_Base_A
cnt = 340	feature = 219	correl = -0.0845956	descr = N_Gram_ATCG
cnt = 341	feature = 30	correl = -0.125699	descr = Position_Specific_Bin_Base_12_Base_T
cnt = 342	feature = 269	correl = 0.115633	descr = N_Gram_CATCT
cnt = 343	feature = 22	correl = 0.0631113	descr = Position_Specific_Bin_Base_8_Base_T
cnt = 344	feature = 291	correl = 0.0965253	descr = N_Gram_CCCG
cnt = 345	feature = 632	correl = -0.135808	descr = N_Gram_TGATT
cnt = 346	feature = 595	correl = -0.0851382	descr = N_Gram_TCCGG
cnt = 347	feature = 285	correl = 0.0575112	descr = N_Gram_CCCA
cnt = 348	feature = 232	correl = 0.0564979	descr = N_Gram_ATTG
cnt = 349	feature = 13	correl = 0.0861806	descr = Position_Specific_Bin_Base_3_Base_C
cnt = 350	feature = 531	correl = -0.0770362	descr = N_Gram_GTCTT
cnt = 351	feature = 11	correl = 0.0887967	descr = Position_Specific_Bin_Base_2_Base_T
cnt = 352	feature = 38	correl = 0.0721528	descr = Position_Specific_Bin_Base_17_Base_C
cnt = 353	feature = 647	correl = 0.106561	descr = N_Gram_TGGG
cnt = 354	feature = 692	correl = -0.0498802	descr = N_Gram_TTTCG
cnt = 355	feature = 18	correl = 0.0744944	descr = Position_Specific_Bin_Base_5_Base_G
cnt = 356	feature = 338	correl = 0.147762	descr = N_Gram_CGGGC
cnt = 357	feature = 370	correl = 0.106199	descr = N_Gram_CTGCA
cnt = 358	feature = 19	correl = -0.0959675	descr = Position_Specific_Bin_Base_6_Base_A
cnt = 359	feature = 24	correl = -0.0518313	descr = Position_Specific_Bin_Base_9_Base_T
cnt = 360	feature = 32	correl = 0.114941	descr = Position_Specific_Bin_Base_13_Base_C
cnt = 361	feature = 625	correl = -0.0658539	descr = N_Gram_TGAAG
cnt = 362	feature = 44	correl = -0.0879745	descr = Position_Specific_Bin_Base_18_Base_T
cnt = 363	feature = 34	correl = 0.123904	descr = Position_Specific_Bin_Base_14_Base_T
cnt = 364	feature = 21	correl = -0.0500264	descr = Position_Specific_Bin_Base_8_Base_C
cnt = 365	feature = 213	correl = 0.0711659	descr = N_Gram_ATAG
cnt = 366	feature = 590	correl = 0.077493	descr = N_Gram_TCCC
cnt = 367	feature = 246	correl = 0.0560506	descr = N_Gram_CACA
cnt = 368	feature = 47	correl = 0.257958	descr = Gibbs_of_Target_Sequence__Pos_2_Step_1
cnt = 369	feature = 280	correl = -0.112404	descr = N_Gram_CCAGC
cnt = 370	feature = 8	correl = -0.0555671	descr = Position_Specific_Bin_Base_2_Base_A
cnt = 371	feature = 78	correl = 0.130657	descr = Xue_Structure_Feature_A101
cnt = 372	feature = 27	correl = -0.100832	descr = Position_Specific_Bin_Base_12_Base_A
cnt = 373	feature = 511	correl = 0.0456596	descr = N_Gram_GGTC
cnt = 374	feature = 638	correl = -0.12014	descr = N_Gram_TGCG
cnt = 375	feature = 105	correl = -0.0662083	descr = Fold_of_Target_NoBeginbrace_noends_Pos_7
cnt = 376	feature = 465	correl = 0.0661162	descr = N_Gram_GCTT
cnt = 377	feature = 564	correl = -0.059179	descr = N_Gram_TAAT
cnt = 378	feature = 40	correl = -0.0779228	descr = Position_Specific_Bin_Base_17_Base_T
cnt = 379	feature = 71	correl = 0.0698322	descr = Fold_of_RNAi_Sequence_Pos_11
cnt = 380	feature = 52	correl = -0.177172	descr = Gibbs_of_Target_Sequence__Pos_7_Step_1
cnt = 381	feature = 539	correl = 0.108871	descr = N_Gram_GTGG
cnt = 382	feature = 380	correl = -0.0819458	descr = N_Gram_CTTGA
cnt = 383	feature = 514	correl = 0.0453198	descr = N_Gram_GGTT
cnt = 384	feature = 82	correl = 0.0855275	descr = Xue_Structure_Feature_C010
cnt = 385	feature = 74	correl = 0.0666822	descr = Fold_of_RNAi_Sequence_Pos_14
cnt = 386	feature = 250	correl = 0.072337	descr = N_Gram_CACC
cnt = 387	feature = 10	correl = -0.0815042	descr = Position_Specific_Bin_Base_2_Base_G
cnt = 388	feature = 328	correl = 0.0916432	descr = N_Gram_CGGA
cnt = 389	feature = 413	correl = -0.118259	descr = N_Gram_GATC
cnt = 390	feature = 36	correl = 0.134421	descr = Position_Specific_Bin_Base_16_Base_C
cnt = 391	feature = 589	correl = -0.129991	descr = N_Gram_TCCAG
cnt = 392	feature = 14	correl = -0.0644476	descr = Position_Specific_Bin_Base_4_Base_A
cnt = 393	feature = 491	correl = 0.0560989	descr = N_Gram_GGCT
cnt = 394	feature = 69	correl = 0.0808422	descr = Fold_of_RNAi_Sequence_Pos_9
cnt = 395	feature = 20	correl = 0.110323	descr = Position_Specific_Bin_Base_6_Base_C
cnt = 396	feature = 313	correl = -0.0449112	descr = N_Gram_CGAC
cnt = 397	feature = 53	correl = 0.0471369	descr = Gibbs_of_Target_Sequence__Pos_12_Step_1
cnt = 398	feature = 445	correl = 0.0870179	descr = N_Gram_GCCT
cnt = 399	feature = 9	correl = 0.0635599	descr = Position_Specific_Bin_Base_2_Base_C
cnt = 400	feature = 665	correl = -0.0735899	descr = N_Gram_TTAC
cnt = 401	feature = 657	correl = 0.0615904	descr = N_Gram_TGTG
cnt = 402	feature = 600	correl = -0.0892165	descr = N_Gram_TCGA
cnt = 403	feature = 667	correl = -0.0665497	descr = N_Gram_TTAT
cnt = 404	feature = 25	correl = -0.0440001	descr = Position_Specific_Bin_Base_10_Base_C
cnt = 405	feature = 462	correl = 0.090405	descr = N_Gram_GCTG
cnt = 406	feature = 50	correl = -0.0866193	descr = Gibbs_of_Target_Sequence__Pos_5_Step_1
cnt = 407	feature = 298	correl = 0.127913	descr = N_Gram_CCGGG
cnt = 408	feature = 136	correl = -0.0906064	descr = N_Gram_AATC
cnt = 409	feature = 68	correl = 0.0675637	descr = Fold_of_RNAi_Sequence_Pos_6
cnt = 410	feature = 560	correl = -0.114559	descr = N_Gram_TAAG
cnt = 411	feature = 234	correl = -0.107219	descr = N_Gram_ATTT
cnt = 412	feature = 253	correl = -0.0765755	descr = N_Gram_CACG
cnt = 413	feature = 300	correl = 0.0601673	descr = N_Gram_CCGT
cnt = 414	feature = 469	correl = 0.0772798	descr = N_Gram_GGAA
cnt = 415	feature = 17	correl = 0.104264	descr = Position_Specific_Bin_Base_5_Base_C
cnt = 416	feature = 35	correl = -0.112333	descr = Position_Specific_Bin_Base_16_Base_A
cnt = 417	feature = 311	correl = -0.0648796	descr = N_Gram_CCTTT
cnt = 418	feature = 481	correl = 0.0475912	descr = N_Gram_GGCA
cnt = 419	feature = 54	correl = -0.0974245	descr = Gibbs_of_Target_Sequence__Pos_13_Step_1
cnt = 420	feature = 523	correl = -0.0442978	descr = N_Gram_GTCC
cnt = 421	feature = 49	correl = -0.0443689	descr = Gibbs_of_Target_Sequence__Pos_4_Step_1
cnt = 422	feature = 633	correl = 0.114278	descr = N_Gram_TGCA
cnt = 423	feature = 41	correl = -0.276199	descr = Position_Specific_Bin_Base_18_Base_A
cnt = 424	feature = 273	correl = 0.0853691	descr = N_Gram_CCAA
cnt = 425	feature = 75	correl = 0.0689268	descr = Fold_of_RNAi_Sequence_Pos_15
cnt = 426	feature = 223	correl = -0.0511087	descr = N_Gram_ATGA
cnt = 427	feature = 616	correl = -0.123394	descr = N_Gram_TCTCT
cnt = 428	feature = 70	correl = 0.073527	descr = Fold_of_RNAi_Sequence_Pos_10
cnt = 429	feature = 56	correl = -0.102628	descr = Gibbs_of_Target_Sequence__Pos_17_Step_1
cnt = 430	feature = 503	correl = 0.0659145	descr = N_Gram_GGGG
cnt = 431	feature = 261	correl = 0.147988	descr = N_Gram_CAGT
cnt = 432	feature = 441	correl = 0.0670364	descr = N_Gram_GCCG
cnt = 433	feature = 406	correl = 0.05701	descr = N_Gram_GAGG
cnt = 434	feature = 77	correl = 0.0838065	descr = Xue_Structure_Feature_A100
cnt = 435	feature = 461	correl = -0.0794271	descr = N_Gram_GCTCC
cnt = 436	feature = 332	correl = 0.0903352	descr = N_Gram_CGGC
cnt = 437	feature = 416	correl = -0.0440887	descr = N_Gram_GATG
cnt = 438	feature = 58	correl = -0.300939	descr = Gibbs_of_Target_Sequence__Pos_19_Step_1
cnt = 439	feature = 691	correl = -0.0655038	descr = N_Gram_TTTCC
cnt = 440	feature = 472	correl = 0.119878	descr = N_Gram_GGAC
cnt = 441	feature = 281	correl = 0.055597	descr = N_Gram_CCAT
cnt = 442	feature = 454	correl = -0.0755293	descr = N_Gram_GCGT
cnt = 443	feature = 530	correl = -0.091208	descr = N_Gram_GTCT
cnt = 444	feature = 72	correl = 0.122247	descr = Fold_of_RNAi_Sequence_Pos_12
cnt = 445	feature = 598	correl = -0.129877	descr = N_Gram_TCCTT
cnt = 446	feature = 651	correl = 0.072549	descr = N_Gram_TGGT
cnt = 447	feature = 569	correl = -0.0659975	descr = N_Gram_TACT
cnt = 448	feature = 693	correl = -0.115847	descr = N_Gram_TTTCT
cnt = 449	feature = 475	correl = 0.10991	descr = N_Gram_GGAG
cnt = 450	feature = 76	correl = 0.062412	descr = Xue_Structure_Feature_A111
cnt = 451	feature = 55	correl = -0.192649	descr = Gibbs_of_Target_Sequence__Pos_14_Step_1
cnt = 452	feature = 682	correl = -0.0550559	descr = N_Gram_TTGC
cnt = 453	feature = 51	correl = -0.129197	descr = Gibbs_of_Target_Sequence__Pos_6_Step_1
cnt = 454	feature = 57	correl = -0.175519	descr = Gibbs_of_Target_Sequence__Pos_18_Step_1
cnt = 455	feature = 364	correl = -0.105719	descr = N_Gram_CTCCA
cnt = 456	feature = 28	correl = 0.139325	descr = Position_Specific_Bin_Base_12_Base_C
cnt = 457	feature = 43	correl = 0.284592	descr = Position_Specific_Bin_Base_18_Base_G
cnt = 458	feature = 366	correl = -0.119804	descr = N_Gram_CTCCT
cnt = 459	feature = 63	correl = 0.191611	descr = Fold_of_RNAi_Sequence_Pos_0
cnt = 460	feature = 535	correl = 0.0729268	descr = N_Gram_GTGC
cnt = 461	feature = 420	correl = -0.0524281	descr = N_Gram_GATT
cnt = 462	feature = 676	correl = -0.204625	descr = N_Gram_TTCTC
cnt = 463	feature = 679	correl = -0.0585037	descr = N_Gram_TTGA
cnt = 464	feature = 526	correl = -0.0732084	descr = N_Gram_GTCG
cnt = 465	feature = 66	correl = 0.0894178	descr = Fold_of_RNAi_Sequence_Pos_3
cnt = 466	feature = 498	correl = 0.131823	descr = N_Gram_GGGC
cnt = 467	feature = 266	correl = 0.0960116	descr = N_Gram_CATC
cnt = 468	feature = 483	correl = 0.161213	descr = N_Gram_GGCC
cnt = 469	feature = 629	correl = -0.10678	descr = N_Gram_TGAT
cnt = 470	feature = 343	correl = -0.0872262	descr = N_Gram_CGTC
cnt = 471	feature = 65	correl = 0.17487	descr = Fold_of_RNAi_Sequence_Pos_2
cnt = 472	feature = 279	correl = -0.0828461	descr = N_Gram_CCAG
cnt = 473	feature = 450	correl = 0.0880005	descr = N_Gram_GCGG
cnt = 474	feature = 73	correl = 0.0923377	descr = Fold_of_RNAi_Sequence_Pos_13
cnt = 475	feature = 566	correl = -0.0792744	descr = N_Gram_TAC
cnt = 476	feature = 643	correl = 0.0451574	descr = N_Gram_TGGC
cnt = 477	feature = 64	correl = 0.199608	descr = Fold_of_RNAi_Sequence_Pos_1
cnt = 478	feature = 677	correl = -0.139967	descr = N_Gram_TTCTT
cnt = 479	feature = 615	correl = -0.11716	descr = N_Gram_TCTCC
cnt = 480	feature = 323	correl = 0.0672541	descr = N_Gram_CGCC
cnt = 481	feature = 67	correl = 0.0769865	descr = Fold_of_RNAi_Sequence_Pos_4
cnt = 482	feature = 379	correl = -0.0799413	descr = N_Gram_CTTG
cnt = 483	feature = 265	correl = 0.0729038	descr = N_Gram_CAT
cnt = 484	feature = 86	correl = 0.0801244	descr = Xue_Structure_Feature_G100
cnt = 485	feature = 376	correl = -0.126568	descr = N_Gram_CTTC
cnt = 486	feature = 557	correl = -0.0817198	descr = N_Gram_TAA
cnt = 487	feature = 596	correl = -0.0890113	descr = N_Gram_TCCT
cnt = 488	feature = 494	correl = 0.133216	descr = N_Gram_GGGA
cnt = 489	feature = 696	correl = -0.152667	descr = N_Gram_TTTTC
cnt = 490	feature = 238	correl = 0.12708	descr = N_Gram_CAA
cnt = 491	feature = 579	correl = 0.0699961	descr = N_Gram_TCA
cnt = 492	feature = 284	correl = 0.0495362	descr = N_Gram_CCC
cnt = 493	feature = 460	correl = -0.055655	descr = N_Gram_GCTC
cnt = 494	feature = 663	correl = -0.0791048	descr = N_Gram_TTA
cnt = 495	feature = 378	correl = -0.227376	descr = N_Gram_CTTCT
cnt = 496	feature = 520	correl = -0.097102	descr = N_Gram_GTC
cnt = 497	feature = 80	correl = 0.115545	descr = Xue_Structure_Feature_C110
cnt = 498	feature = 425	correl = 0.128276	descr = N_Gram_GCA
cnt = 499	feature = 458	correl = 0.0589688	descr = N_Gram_GCT
cnt = 500	feature = 312	correl = -0.0596474	descr = N_Gram_CGA
cnt = 501	feature = 308	correl = -0.0990473	descr = N_Gram_CCTT
cnt = 502	feature = 217	correl = -0.0656194	descr = N_Gram_ATC
cnt = 503	feature = 599	correl = -0.109256	descr = N_Gram_TCG
cnt = 504	feature = 695	correl = -0.15477	descr = N_Gram_TTTT
cnt = 505	feature = 79	correl = 0.0735233	descr = Xue_Structure_Feature_C111
cnt = 506	feature = 623	correl = -0.0742621	descr = N_Gram_TGA
cnt = 507	feature = 587	correl = -0.0822415	descr = N_Gram_TCCA
cnt = 508	feature = 532	correl = 0.152702	descr = N_Gram_GTG
cnt = 509	feature = 509	correl = 0.0678959	descr = N_Gram_GGT
cnt = 510	feature = 336	correl = 0.147416	descr = N_Gram_CGGG
cnt = 511	feature = 62	correl = -0.0600936	descr = PF_RNAi_Fold_3'Free_Count
cnt = 512	feature = 578	correl = -0.114723	descr = N_Gram_TC
cnt = 513	feature = 640	correl = 0.0942792	descr = N_Gram_TGG
cnt = 514	feature = 493	correl = 0.167567	descr = N_Gram_GGG
cnt = 515	feature = 678	correl = -0.0702299	descr = N_Gram_TTG
cnt = 516	feature = 675	correl = -0.217997	descr = N_Gram_TTCT
cnt = 517	feature = 468	correl = 0.141089	descr = N_Gram_GGA
cnt = 518	feature = 437	correl = 0.0671955	descr = N_Gram_GCC
cnt = 519	feature = 61	correl = -0.150091	descr = PF_RNAi_Fold_5'Free_Count
cnt = 520	feature = 556	correl = -0.103953	descr = N_Gram_TA
cnt = 521	feature = 237	correl = 0.108921	descr = N_Gram_CA
cnt = 522	feature = 618	correl = -0.116817	descr = N_Gram_TCTT
cnt = 523	feature = 208	correl = -0.108035	descr = N_Gram_AT
cnt = 524	feature = 689	correl = -0.125157	descr = N_Gram_TTTC
cnt = 525	feature = 363	correl = -0.0971868	descr = N_Gram_CTCC
cnt = 526	feature = 688	correl = -0.0953816	descr = N_Gram_TTT
cnt = 527	feature = 586	correl = -0.100889	descr = N_Gram_TCC
cnt = 528	feature = 480	correl = 0.118705	descr = N_Gram_GGC
cnt = 529	feature = 373	correl = -0.125257	descr = N_Gram_CTT
cnt = 530	feature = 611	correl = -0.105133	descr = N_Gram_TCT
cnt = 531	feature = 327	correl = 0.0908169	descr = N_Gram_CGG
cnt = 532	feature = 669	correl = -0.154002	descr = N_Gram_TTC
cnt = 533	feature = 662	correl = -0.130387	descr = N_Gram_TT
cnt = 534	feature = 60	correl = -0.186888	descr = PF_RNAi_Fold_Energy
cnt = 535	feature = 467	correl = 0.168089	descr = N_Gram_GG
cnt = 536	feature = 83	correl = -0.0941193	descr = Xue_Structure_Feature_C000
cnt = 537	feature = 45	correl = -0.190273	descr = Gibbs_of_Target_Sequence_
num rows = 521
num_elements = 280298
*
optimization finished, #iter = 645
nu = 0.437277
obj = -34.258395, rho = -0.541662
nSV = 355, nBSV = 115
num rows = 58
num_elements = 31204
*
optimization finished, #iter = 66
nu = 0.471778
obj = -3.749591, rho = -0.466076
nSV = 50, nBSV = 7
*
optimization finished, #iter = 645
nu = 0.437277
obj = -34.258395, rho = -0.541662
nSV = 355, nBSV = 115
CFS merit scores = 1.32688
CFS merit scores = 1.60508
CFS merit scores = 1.85332
CFS merit scores = 2.07761
CFS merit scores = 2.27844
CFS merit scores = 2.46221
CFS merit scores = 2.63393
CFS merit scores = 2.79436
CFS merit scores = 2.9396
CFS merit scores = 3.0758
CFS merit scores = 3.20463
CFS merit scores = 3.32467
CFS merit scores = 3.43889
CFS merit scores = 3.54799
CFS merit scores = 3.65344
CFS merit scores = 3.75593
CFS merit scores = 3.85561
CFS merit scores = 3.95167
CFS merit scores = 4.04532
CFS merit scores = 4.13667
CFS merit scores = 4.22584
CFS merit scores = 4.31294
CFS merit scores = 4.39813
CFS merit scores = 4.48151
CFS merit scores = 4.56308
CFS merit scores = 4.643
CFS merit scores = 4.72139
CFS merit scores = 4.79832
CFS merit scores = 4.87385
CFS merit scores = 4.94791
CFS merit scores = 5.02057
CFS merit scores = 5.09189
CFS merit scores = 5.16201
CFS merit scores = 5.23097
CFS merit scores = 5.29884
CFS merit scores = 5.36568
CFS merit scores = 5.43152
CFS merit scores = 5.49486
CFS merit scores = 5.55646
CFS merit scores = 5.61699
CFS merit scores = 5.67464
CFS merit scores = 5.73114
CFS merit scores = 5.78652
CFS merit scores = 5.8397
CFS merit scores = 5.89131
CFS merit scores = 5.94166
CFS merit scores = 5.99073
CFS merit scores = 6.03874
CFS merit scores = 6.08602
CFS merit scores = 6.1325
CFS merit scores = 6.17814
CFS merit scores = 6.22263
CFS merit scores = 6.26536
CFS merit scores = 6.30554
CFS merit scores = 6.34348
CFS merit scores = 6.38038
CFS merit scores = 6.41571
CFS merit scores = 6.44881
CFS merit scores = 6.4798
CFS merit scores = 6.50991
CFS merit scores = 6.53723
CFS merit scores = 6.5641
CFS merit scores = 6.58957
CFS merit scores = 6.61249
CFS merit scores = 6.63126
CFS merit scores = 6.64809
CFS merit scores = 6.6645
CFS merit scores = 6.68126
CFS merit scores = 6.69764
CFS merit scores = 6.71298
CFS merit scores = 6.72797
CFS merit scores = 6.74247
CFS merit scores = 6.75637
CFS merit scores = 6.77013
CFS merit scores = 6.78246
CFS merit scores = 6.7944
CFS merit scores = 6.80604
CFS merit scores = 6.81539
CFS merit scores = 6.82436
CFS merit scores = 6.83321
CFS merit scores = 6.84124
CFS merit scores = 6.84857
CFS merit scores = 6.85576
CFS merit scores = 6.86295
CFS merit scores = 6.86877
CFS merit scores = 6.87446
CFS merit scores = 6.88035
CFS merit scores = 6.88563
CFS merit scores = 6.89095
CFS merit scores = 6.89654
CFS merit scores = 6.9025
CFS merit scores = 6.90868
CFS merit scores = 6.91429
CFS merit scores = 6.91998
CFS merit scores = 6.92526
CFS merit scores = 6.93071
CFS merit scores = 6.93376
CFS merit scores = 6.93735
CFS merit scores = 6.94039
CFS merit scores = 6.94358
CFS merit scores = 6.94683
CFS merit scores = 6.94982
CFS merit scores = 6.9515
CFS merit scores = 6.95317
CFS merit scores = 6.95505
CFS merit scores = 6.95642
CFS merit scores = 6.95683
CFS merit scores = 6.95676
CFS merit scores = 6.95662
CFS merit scores = 6.95574
CFS merit scores = 6.9549
CFS merit scores = 6.95394
CFS merit scores = 6.95323
CFS merit scores = 6.95265
CFS merit scores = 6.9523
CFS merit scores = 6.95028
CFS merit scores = 6.94816
CFS merit scores = 6.94629
CFS merit scores = 6.94338
CFS merit scores = 6.94024
CFS merit scores = 6.93747
CFS merit scores = 6.93395
CFS merit scores = 6.93056
CFS merit scores = 6.92745
CFS merit scores = 6.92458
CFS merit scores = 6.92202
CFS merit scores = 6.9198
CFS merit scores = 6.91791
CFS merit scores = 6.91629
CFS merit scores = 6.91425
CFS merit scores = 6.91184
CFS merit scores = 6.90957
CFS merit scores = 6.90718
CFS merit scores = 6.90485
CFS merit scores = 6.90221
CFS merit scores = 6.89974
CFS merit scores = 6.89736
CFS merit scores = 6.89469
CFS merit scores = 6.8921
CFS merit scores = 6.88951
CFS merit scores = 6.88634
CFS merit scores = 6.88268
CFS merit scores = 6.87833
CFS merit scores = 6.87428
CFS merit scores = 6.87047
CFS merit scores = 6.8667
CFS merit scores = 6.86298
CFS merit scores = 6.85905
CFS merit scores = 6.85514
CFS merit scores = 6.85121
CFS merit scores = 6.84722
CFS merit scores = 6.84321
CFS merit scores = 6.83912
CFS merit scores = 6.83458
CFS merit scores = 6.83012
CFS merit scores = 6.82542
CFS merit scores = 6.82084
CFS merit scores = 6.81642
CFS merit scores = 6.81165
CFS merit scores = 6.80708
CFS merit scores = 6.80232
CFS merit scores = 6.79763
CFS merit scores = 6.79317
CFS merit scores = 6.78888
CFS merit scores = 6.7839
CFS merit scores = 6.77878
CFS merit scores = 6.77362
CFS merit scores = 6.7685
CFS merit scores = 6.76351
CFS merit scores = 6.75826
CFS merit scores = 6.75314
CFS merit scores = 6.74779
CFS merit scores = 6.74237
CFS merit scores = 6.73701
CFS merit scores = 6.73175
CFS merit scores = 6.72643
CFS merit scores = 6.72113
CFS merit scores = 6.71563
CFS merit scores = 6.70961
CFS merit scores = 6.70332
CFS merit scores = 6.69638
CFS merit scores = 6.68966
CFS merit scores = 6.68301
CFS merit scores = 6.67645
CFS merit scores = 6.67007
CFS merit scores = 6.66376
CFS merit scores = 6.65759
CFS merit scores = 6.65155
CFS merit scores = 6.64521
CFS merit scores = 6.6388
CFS merit scores = 6.63257
CFS merit scores = 6.62641
CFS merit scores = 6.62038
CFS merit scores = 6.6143
CFS merit scores = 6.60818
CFS merit scores = 6.60213
CFS merit scores = 6.59625
CFS merit scores = 6.58996
CFS merit scores = 6.5836
CFS merit scores = 6.57714
CFS merit scores = 6.57068
CFS merit scores = 6.56399
CFS merit scores = 6.55738
CFS merit scores = 6.5507
CFS merit scores = 6.54412
CFS merit scores = 6.53764
CFS merit scores = 6.5312
CFS merit scores = 6.52489
CFS merit scores = 6.51845
CFS merit scores = 6.51185
CFS merit scores = 6.50534
CFS merit scores = 6.49875
CFS merit scores = 6.49232
CFS merit scores = 6.48579
CFS merit scores = 6.47938
CFS merit scores = 6.47306
CFS merit scores = 6.46648
CFS merit scores = 6.45982
CFS merit scores = 6.45307
CFS merit scores = 6.4464
CFS merit scores = 6.43949
CFS merit scores = 6.43268
CFS merit scores = 6.42607
CFS merit scores = 6.41918
CFS merit scores = 6.41248
CFS merit scores = 6.40527
CFS merit scores = 6.39793
CFS merit scores = 6.39072
CFS merit scores = 6.38356
CFS merit scores = 6.37655
CFS merit scores = 6.36968
CFS merit scores = 6.36289
CFS merit scores = 6.35585
CFS merit scores = 6.34879
CFS merit scores = 6.34188
CFS merit scores = 6.33458
CFS merit scores = 6.32721
CFS merit scores = 6.31999
CFS merit scores = 6.31241
CFS merit scores = 6.30482
CFS merit scores = 6.29737
CFS merit scores = 6.28986
CFS merit scores = 6.28233
CFS merit scores = 6.27481
CFS merit scores = 6.26744
CFS merit scores = 6.26021
CFS merit scores = 6.25272
CFS merit scores = 6.24533
CFS merit scores = 6.23803
CFS merit scores = 6.23046
CFS merit scores = 6.2228
CFS merit scores = 6.215
CFS merit scores = 6.20734
CFS merit scores = 6.19965
CFS merit scores = 6.19196
CFS merit scores = 6.18439
CFS merit scores = 6.17674
CFS merit scores = 6.16912
CFS merit scores = 6.1616
CFS merit scores = 6.15405
CFS merit scores = 6.14642
CFS merit scores = 6.13856
CFS merit scores = 6.13068
CFS merit scores = 6.12281
CFS merit scores = 6.11495
CFS merit scores = 6.10708
CFS merit scores = 6.09895
CFS merit scores = 6.09094
CFS merit scores = 6.0829
CFS merit scores = 6.07472
CFS merit scores = 6.06667
CFS merit scores = 6.0587
CFS merit scores = 6.05084
CFS merit scores = 6.04299
CFS merit scores = 6.03517
CFS merit scores = 6.02743
CFS merit scores = 6.01963
CFS merit scores = 6.01199
CFS merit scores = 6.00438
CFS merit scores = 5.99688
CFS merit scores = 5.98934
CFS merit scores = 5.98196
CFS merit scores = 5.97467
CFS merit scores = 5.96725
CFS merit scores = 5.95991
CFS merit scores = 5.95259
CFS merit scores = 5.94536
CFS merit scores = 5.9382
CFS merit scores = 5.93093
CFS merit scores = 5.92373
CFS merit scores = 5.9164
CFS merit scores = 5.90909
CFS merit scores = 5.90191
CFS merit scores = 5.89462
CFS merit scores = 5.88744
CFS merit scores = 5.88035
CFS merit scores = 5.87335
CFS merit scores = 5.8665
CFS merit scores = 5.85953
CFS merit scores = 5.85272
CFS merit scores = 5.8458
CFS merit scores = 5.83897
CFS merit scores = 5.83219
CFS merit scores = 5.82534
CFS merit scores = 5.81858
CFS merit scores = 5.81182
CFS merit scores = 5.80517
CFS merit scores = 5.79856
CFS merit scores = 5.79204
CFS merit scores = 5.78542
CFS merit scores = 5.77876
CFS merit scores = 5.77213
CFS merit scores = 5.76557
CFS merit scores = 5.75913
CFS merit scores = 5.75275
CFS merit scores = 5.74624
CFS merit scores = 5.73979
CFS merit scores = 5.7334
CFS merit scores = 5.72706
CFS merit scores = 5.72077
CFS merit scores = 5.71455
CFS merit scores = 5.7084
CFS merit scores = 5.70228
CFS merit scores = 5.69629
CFS merit scores = 5.69013
CFS merit scores = 5.68403
CFS merit scores = 5.67801
CFS merit scores = 5.67206
CFS merit scores = 5.6661
CFS merit scores = 5.66015
CFS merit scores = 5.6543
CFS merit scores = 5.64848
CFS merit scores = 5.64272
CFS merit scores = 5.63694
CFS merit scores = 5.63128
CFS merit scores = 5.62555
CFS merit scores = 5.61993
CFS merit scores = 5.61432
CFS merit scores = 5.60869
CFS merit scores = 5.60315
CFS merit scores = 5.59764
CFS merit scores = 5.59215
CFS merit scores = 5.58671
CFS merit scores = 5.58128
CFS merit scores = 5.57589
CFS merit scores = 5.57047
CFS merit scores = 5.56509
CFS merit scores = 5.55976
CFS merit scores = 5.55451
CFS merit scores = 5.54923
CFS merit scores = 5.54402
CFS merit scores = 5.53883
CFS merit scores = 5.53365
CFS merit scores = 5.52853
CFS merit scores = 5.52348
CFS merit scores = 5.51846
CFS merit scores = 5.51342
CFS merit scores = 5.50829
CFS merit scores = 5.50317
CFS merit scores = 5.49805
CFS merit scores = 5.49291
CFS merit scores = 5.48782
CFS merit scores = 5.48274
CFS merit scores = 5.47764
CFS merit scores = 5.47261
CFS merit scores = 5.46764
CFS merit scores = 5.46269
CFS merit scores = 5.45768
CFS merit scores = 5.45274
CFS merit scores = 5.44783
CFS merit scores = 5.44285
CFS merit scores = 5.43796
CFS merit scores = 5.43308
CFS merit scores = 5.42827
CFS merit scores = 5.42347
CFS merit scores = 5.4187
CFS merit scores = 5.41395
CFS merit scores = 5.40916
CFS merit scores = 5.40439
CFS merit scores = 5.39959
CFS merit scores = 5.39479
CFS merit scores = 5.39009
CFS merit scores = 5.3852
CFS merit scores = 5.3803
CFS merit scores = 5.37548
CFS merit scores = 5.37068
CFS merit scores = 5.36582
CFS merit scores = 5.36097
CFS merit scores = 5.35614
CFS merit scores = 5.35132
CFS merit scores = 5.34656
CFS merit scores = 5.34185
CFS merit scores = 5.33712
CFS merit scores = 5.33237
CFS merit scores = 5.32767
CFS merit scores = 5.3229
CFS merit scores = 5.31812
CFS merit scores = 5.31332
CFS merit scores = 5.30847
CFS merit scores = 5.30363
CFS merit scores = 5.29878
CFS merit scores = 5.29397
CFS merit scores = 5.28913
CFS merit scores = 5.2843
CFS merit scores = 5.2795
CFS merit scores = 5.2747
CFS merit scores = 5.26989
CFS merit scores = 5.26513
CFS merit scores = 5.26038
CFS merit scores = 5.25562
CFS merit scores = 5.25087
CFS merit scores = 5.24606
CFS merit scores = 5.24128
CFS merit scores = 5.23657
CFS merit scores = 5.23185
CFS merit scores = 5.22713
CFS merit scores = 5.22248
CFS merit scores = 5.21784
CFS merit scores = 5.21322
CFS merit scores = 5.20839
CFS merit scores = 5.20356
CFS merit scores = 5.19878
CFS merit scores = 5.1939
CFS merit scores = 5.18898
CFS merit scores = 5.18407
CFS merit scores = 5.17909
CFS merit scores = 5.174
CFS merit scores = 5.169
CFS merit scores = 5.16391
CFS merit scores = 5.15884
CFS merit scores = 5.15377
CFS merit scores = 5.14869
CFS merit scores = 5.14359
CFS merit scores = 5.13828
CFS merit scores = 5.13289
CFS merit scores = 5.12726
CFS merit scores = 5.12168
CFS merit scores = 5.11609
CFS merit scores = 5.1105
CFS merit scores = 5.10493
CFS merit scores = 5.09938
CFS merit scores = 5.09375
CFS merit scores = 5.08809
CFS merit scores = 5.08234
CFS merit scores = 5.07669
CFS merit scores = 5.07094
CFS merit scores = 5.06517
CFS merit scores = 5.05939
CFS merit scores = 5.05363
CFS merit scores = 5.04789
CFS merit scores = 5.04211
CFS merit scores = 5.03626
CFS merit scores = 5.03041
CFS merit scores = 5.02456
CFS merit scores = 5.01872
CFS merit scores = 5.01292
CFS merit scores = 5.00711
CFS merit scores = 5.00133
CFS merit scores = 4.99558
CFS merit scores = 4.98985
CFS merit scores = 4.98402
CFS merit scores = 4.97818
CFS merit scores = 4.97235
CFS merit scores = 4.96643
CFS merit scores = 4.96033
CFS merit scores = 4.95428
CFS merit scores = 4.9482
CFS merit scores = 4.94203
CFS merit scores = 4.93569
CFS merit scores = 4.92911
CFS merit scores = 4.92229
CFS merit scores = 4.91533
CFS merit scores = 4.90837
CFS merit scores = 4.90139
CFS merit scores = 4.89448
CFS merit scores = 4.88762
CFS merit scores = 4.88067
CFS merit scores = 4.87376
CFS merit scores = 4.86663
CFS merit scores = 4.8594
CFS merit scores = 4.85212
CFS merit scores = 4.84479
CFS merit scores = 4.83744
CFS merit scores = 4.83001
CFS merit scores = 4.82241
CFS merit scores = 4.81429
CFS merit scores = 4.80615
CFS merit scores = 4.79806
CFS merit scores = 4.78963
CFS merit scores = 4.7809
CFS merit scores = 4.77138
CFS merit scores = 4.75719
cnt = 1	feature = 64	correl = -0.326885	descr = Gibbs_of_Target_Sequence__Pos_20_Step_1
cnt = 2	feature = 49	correl = 0.221931	descr = Gibbs_of_Target_Sequence__Pos_1_Step_1
cnt = 3	feature = 610	correl = -0.134548	descr = N_Gram_TCTTA
cnt = 4	feature = 417	correl = -0.116362	descr = N_Gram_GATC
cnt = 5	feature = 579	correl = 0.083755	descr = N_Gram_TCCAA
cnt = 6	feature = 564	correl = 0.0750991	descr = N_Gram_TATAT
cnt = 7	feature = 300	correl = 0.0705245	descr = N_Gram_CCCAC
cnt = 8	feature = 549	correl = 0.0487457	descr = N_Gram_TAAAG
cnt = 9	feature = 430	correl = 0.0825834	descr = N_Gram_GCACT
cnt = 10	feature = 257	correl = 0.0566699	descr = N_Gram_CAAGC
cnt = 11	feature = 616	correl = 0.0454675	descr = N_Gram_TGACA
cnt = 12	feature = 266	correl = -0.0447139	descr = N_Gram_CACCC
cnt = 13	feature = 617	correl = -0.0797521	descr = N_Gram_TGAGA
cnt = 14	feature = 560	correl = 0.0454134	descr = N_Gram_TAGAC
cnt = 15	feature = 234	correl = -0.0492347	descr = N_Gram_ATCGC
cnt = 16	feature = 325	correl = -0.0492347	descr = N_Gram_CGACC
cnt = 17	feature = 550	correl = -0.0464246	descr = N_Gram_TAACG
cnt = 18	feature = 594	correl = 0.0800287	descr = N_Gram_TCGAC
cnt = 19	feature = 659	correl = 0.0800287	descr = N_Gram_TTCAA
cnt = 20	feature = 355	correl = 0.0786237	descr = N_Gram_CGTGG
cnt = 21	feature = 324	correl = 0.0730035	descr = N_Gram_CGACA
cnt = 22	feature = 225	correl = 0.0680859	descr = N_Gram_ATACG
cnt = 23	feature = 305	correl = 0.0659783	descr = N_Gram_CCCTC
cnt = 24	feature = 651	correl = 0.0645733	descr = N_Gram_TTAAC
cnt = 25	feature = 583	correl = 0.051928	descr = N_Gram_TCCCG
cnt = 26	feature = 505	correl = 0.0449028	descr = N_Gram_GGGGT
cnt = 27	feature = 456	correl = 0.0449028	descr = N_Gram_GCGTA
cnt = 28	feature = 501	correl = 0.0449028	descr = N_Gram_GGGCT
cnt = 29	feature = 308	correl = 0.0449028	descr = N_Gram_CCGCA
cnt = 30	feature = 301	correl = 0.11434	descr = N_Gram_CCCCC
cnt = 31	feature = 598	correl = 0.0940791	descr = N_Gram_TCGGC
cnt = 32	feature = 353	correl = 0.0701934	descr = N_Gram_CGTGA
cnt = 33	feature = 363	correl = 0.0659783	descr = N_Gram_CTAGG
cnt = 34	feature = 335	correl = 0.0568456	descr = N_Gram_CGCTA
cnt = 35	feature = 303	correl = 0.051928	descr = N_Gram_CCCGC
cnt = 36	feature = 512	correl = 0.051928	descr = N_Gram_GGTGC
cnt = 37	feature = 400	correl = -0.0519043	descr = N_Gram_GACCC
cnt = 38	feature = 614	correl = 0.0509335	descr = N_Gram_TGAAA
cnt = 39	feature = 271	correl = 0.0556075	descr = N_Gram_CACGT
cnt = 40	feature = 415	correl = 0.0456529	descr = N_Gram_GATAC
cnt = 41	feature = 636	correl = 0.0878965	descr = N_Gram_TGGGG
cnt = 42	feature = 597	correl = 0.0733724	descr = N_Gram_TCGGA
cnt = 43	feature = 309	correl = 0.0551665	descr = N_Gram_CCGGC
cnt = 44	feature = 291	correl = 0.0512448	descr = N_Gram_CCAAT
cnt = 45	feature = 229	correl = 0.0712207	descr = N_Gram_ATAGT
cnt = 46	feature = 296	correl = -0.0626745	descr = N_Gram_CCATA
cnt = 47	feature = 411	correl = 0.0933745	descr = N_Gram_GAGTC
cnt = 48	feature = 542	correl = 0.0824581	descr = N_Gram_GTTGC
cnt = 49	feature = 552	correl = 0.0776557	descr = N_Gram_TAAGC
cnt = 50	feature = 362	correl = 0.0561662	descr = N_Gram_CTACT
cnt = 51	feature = 287	correl = -0.0499055	descr = N_Gram_CATGC
cnt = 52	feature = 507	correl = -0.0445382	descr = N_Gram_GGGTT
cnt = 53	feature = 394	correl = 0.123463	descr = N_Gram_GAAAG
cnt = 54	feature = 607	correl = 0.047863	descr = N_Gram_TCTCG
cnt = 55	feature = 449	correl = -0.0631311	descr = N_Gram_GCGAC
cnt = 56	feature = 675	correl = -0.0539999	descr = N_Gram_TTGGA
cnt = 57	feature = 383	correl = 0.0482723	descr = N_Gram_CTTCC
cnt = 58	feature = 228	correl = 0.0703074	descr = N_Gram_ATAGC
cnt = 59	feature = 278	correl = 0.108389	descr = N_Gram_CAGGA
cnt = 60	feature = 331	correl = -0.0533562	descr = N_Gram_CGATG
cnt = 61	feature = 242	correl = -0.0455299	descr = N_Gram_ATGCA
cnt = 62	feature = 311	correl = -0.0796375	descr = N_Gram_CCGGT
cnt = 63	feature = 222	correl = -0.138499	descr = N_Gram_ATAAG
cnt = 64	feature = 350	correl = -0.0455821	descr = N_Gram_CGTCC
cnt = 65	feature = 450	correl = 0.0442697	descr = N_Gram_GCGAG
cnt = 66	feature = 504	correl = 0.0514684	descr = N_Gram_GGGGG
cnt = 67	feature = 223	correl = 0.0675411	descr = N_Gram_ATACA
cnt = 68	feature = 589	correl = 0.0552097	descr = N_Gram_TCCTA
cnt = 69	feature = 517	correl = -0.0514	descr = N_Gram_GTCAA
cnt = 70	feature = 561	correl = -0.0544083	descr = N_Gram_TAGAT
cnt = 71	feature = 420	correl = 0.052842	descr = N_Gram_GATGT
cnt = 72	feature = 235	correl = -0.104544	descr = N_Gram_ATCGG
cnt = 73	feature = 348	correl = -0.0677065	descr = N_Gram_CGTAC
cnt = 74	feature = 265	correl = 0.0630905	descr = N_Gram_CACCA
cnt = 75	feature = 342	correl = 0.0439621	descr = N_Gram_CGGCG
cnt = 76	feature = 428	correl = 0.0725596	descr = N_Gram_GCAAT
cnt = 77	feature = 217	correl = 0.088425	descr = N_Gram_AGTTA
cnt = 78	feature = 537	correl = -0.0790374	descr = N_Gram_GTTAC
cnt = 79	feature = 627	correl = -0.153294	descr = N_Gram_TGCGT
cnt = 80	feature = 435	correl = -0.052931	descr = N_Gram_GCATG
cnt = 81	feature = 361	correl = 0.0449028	descr = N_Gram_CTAAA
cnt = 82	feature = 448	correl = 0.124888	descr = N_Gram_GCCTT
cnt = 83	feature = 207	correl = 0.0444811	descr = N_Gram_AGGTA
cnt = 84	feature = 678	correl = 0.084426	descr = N_Gram_TTGTG
cnt = 85	feature = 313	correl = -0.0542667	descr = N_Gram_CCGTC
cnt = 86	feature = 506	correl = 0.088425	descr = N_Gram_GGGTC
cnt = 87	feature = 393	correl = 0.0525744	descr = N_Gram_GAAAC
cnt = 88	feature = 514	correl = 0.0481448	descr = N_Gram_GTAAA
cnt = 89	feature = 426	correl = 0.0605145	descr = N_Gram_GCAAA
cnt = 90	feature = 654	correl = -0.069999	descr = N_Gram_TTACC
cnt = 91	feature = 401	correl = 0.088425	descr = N_Gram_GACGG
cnt = 92	feature = 515	correl = -0.0627342	descr = N_Gram_GTATC
cnt = 93	feature = 635	correl = 0.0528653	descr = N_Gram_TGGGA
cnt = 94	feature = 539	correl = -0.0486383	descr = N_Gram_GTTCG
cnt = 95	feature = 247	correl = 0.0487334	descr = N_Gram_ATTGT
cnt = 96	feature = 491	correl = 0.0445586	descr = N_Gram_GGCTC
cnt = 97	feature = 603	correl = 0.0659783	descr = N_Gram_TCTAG
cnt = 98	feature = 625	correl = 0.051928	descr = N_Gram_TGCCG
cnt = 99	feature = 216	correl = 0.104752	descr = N_Gram_AGTGT
cnt = 100	feature = 527	correl = 0.0534597	descr = N_Gram_GTGAC
cnt = 101	feature = 237	correl = 0.0520977	descr = N_Gram_ATCTG
cnt = 102	feature = 586	correl = -0.0668872	descr = N_Gram_TCCGC
cnt = 103	feature = 485	correl = 0.0494772	descr = N_Gram_GGCCG
cnt = 104	feature = 669	correl = -0.0532755	descr = N_Gram_TTGAA
cnt = 105	feature = 470	correl = 0.120228	descr = N_Gram_GGAAA
cnt = 106	feature = 275	correl = 0.054154	descr = N_Gram_CAGCC
cnt = 107	feature = 652	correl = -0.0557812	descr = N_Gram_TTAAT
cnt = 108	feature = 431	correl = -0.0725956	descr = N_Gram_GCAGA
cnt = 109	feature = 602	correl = 0.0561662	descr = N_Gram_TCTAC
cnt = 110	feature = 575	correl = -0.0669208	descr = N_Gram_TCATA
cnt = 111	feature = 477	correl = 0.08914	descr = N_Gram_GGAGT
cnt = 112	feature = 484	correl = 0.0886566	descr = N_Gram_GGCCC
cnt = 113	feature = 471	correl = -0.0499629	descr = N_Gram_GGAAC
cnt = 114	feature = 623	correl = 0.1062	descr = N_Gram_TGCAA
cnt = 115	feature = 447	correl = 0.0634888	descr = N_Gram_GCCTC
cnt = 116	feature = 314	correl = 0.0934805	descr = N_Gram_CCGTG
cnt = 117	feature = 276	correl = 0.0774551	descr = N_Gram_CAGCG
cnt = 118	feature = 347	correl = -0.0637721	descr = N_Gram_CGTAA
cnt = 119	feature = 562	correl = 0.0876738	descr = N_Gram_TAGCA
cnt = 120	feature = 244	correl = 0.0731855	descr = N_Gram_ATGGG
cnt = 121	feature = 323	correl = 0.0462083	descr = N_Gram_CGAAG
cnt = 122	feature = 224	correl = 0.0486563	descr = N_Gram_ATACC
cnt = 123	feature = 536	correl = 0.088425	descr = N_Gram_GTTAA
cnt = 124	feature = 304	correl = 0.0608559	descr = N_Gram_CCCGG
cnt = 125	feature = 565	correl = -0.0451015	descr = N_Gram_TATTC
cnt = 126	feature = 596	correl = -0.0492347	descr = N_Gram_TCGCA
cnt = 127	feature = 398	correl = 0.0552097	descr = N_Gram_GACAC
cnt = 128	feature = 320	correl = 0.0661913	descr = N_Gram_CCTGC
cnt = 129	feature = 365	correl = 0.0625688	descr = N_Gram_CTATA
cnt = 130	feature = 423	correl = -0.0902314	descr = N_Gram_GATTT
cnt = 131	feature = 492	correl = 0.149248	descr = N_Gram_GGCTT
cnt = 132	feature = 432	correl = 0.0466356	descr = N_Gram_GCAGC
cnt = 133	feature = 403	correl = 0.0609776	descr = N_Gram_GACTA
cnt = 134	feature = 318	correl = 0.060087	descr = N_Gram_CCTCG
cnt = 135	feature = 231	correl = 0.0856451	descr = N_Gram_ATATA
cnt = 136	feature = 646	correl = 0.096331	descr = N_Gram_TGTGG
cnt = 137	feature = 399	correl = 0.0834526	descr = N_Gram_GACAG
cnt = 138	feature = 422	correl = -0.0615011	descr = N_Gram_GATTA
cnt = 139	feature = 211	correl = 0.117276	descr = N_Gram_AGTAA
cnt = 140	feature = 419	correl = -0.0614563	descr = N_Gram_GATGC
cnt = 141	feature = 341	correl = 0.105331	descr = N_Gram_CGGCA
cnt = 142	feature = 381	correl = -0.129853	descr = N_Gram_CTTAT
cnt = 143	feature = 327	correl = 0.0851338	descr = N_Gram_CGAGG
cnt = 144	feature = 488	correl = 0.100147	descr = N_Gram_GGCGC
cnt = 145	feature = 136	correl = 0.0503212	descr = N_Gram_AAGAA
cnt = 146	feature = 375	correl = 0.0589209	descr = N_Gram_CTGAG
cnt = 147	feature = 629	correl = 0.0923911	descr = N_Gram_TGGAG
cnt = 148	feature = 553	correl = -0.141019	descr = N_Gram_TAAGT
cnt = 149	feature = 357	correl = -0.0476921	descr = N_Gram_CGTTC
cnt = 150	feature = 641	correl = 0.0588547	descr = N_Gram_TGTAA
cnt = 151	feature = 339	correl = 0.0576562	descr = N_Gram_CGGAC
cnt = 152	feature = 663	correl = -0.0551635	descr = N_Gram_TTCGG
cnt = 153	feature = 438	correl = 0.0923713	descr = N_Gram_GCCAG
cnt = 154	feature = 328	correl = -0.0909976	descr = N_Gram_CGAGT
cnt = 155	feature = 459	correl = 0.0859388	descr = N_Gram_GCTAT
cnt = 156	feature = 645	correl = 0.068652	descr = N_Gram_TGTGA
cnt = 157	feature = 511	correl = 0.05437	descr = N_Gram_GGTCA
cnt = 158	feature = 389	correl = 0.0647018	descr = N_Gram_CTTGT
cnt = 159	feature = 518	correl = 0.175972	descr = N_Gram_GTCAG
cnt = 160	feature = 292	correl = -0.0449685	descr = N_Gram_CCACG
cnt = 161	feature = 454	correl = 0.0688756	descr = N_Gram_GCGGG
cnt = 162	feature = 416	correl = 0.066287	descr = N_Gram_GATAT
cnt = 163	feature = 648	correl = -0.0516801	descr = N_Gram_TGTTA
cnt = 164	feature = 273	correl = 0.096746	descr = N_Gram_CACTC
cnt = 165	feature = 509	correl = -0.0481791	descr = N_Gram_GGTAA
cnt = 166	feature = 317	correl = -0.0917658	descr = N_Gram_CCTCC
cnt = 167	feature = 319	correl = 0.0614608	descr = N_Gram_CCTCT
cnt = 168	feature = 267	correl = 0.0581254	descr = N_Gram_CACCG
cnt = 169	feature = 208	correl = 0.108384	descr = N_Gram_AGGTT
cnt = 170	feature = 538	correl = 0.0821059	descr = N_Gram_GTTCC
cnt = 171	feature = 647	correl = 0.0503993	descr = N_Gram_TGTGT
cnt = 172	feature = 434	correl = 0.119832	descr = N_Gram_GCATC
cnt = 173	feature = 599	correl = -0.0481308	descr = N_Gram_TCGGG
cnt = 174	feature = 620	correl = 0.0537314	descr = N_Gram_TGATA
cnt = 175	feature = 499	correl = 0.123766	descr = N_Gram_GGGCC
cnt = 176	feature = 568	correl = 0.0462625	descr = N_Gram_TCAAA
cnt = 177	feature = 250	correl = -0.146524	descr = N_Gram_ATTTT
cnt = 178	feature = 226	correl = -0.0863652	descr = N_Gram_ATACT
cnt = 179	feature = 249	correl = -0.0553545	descr = N_Gram_ATTTG
cnt = 180	feature = 530	correl = 0.0708566	descr = N_Gram_GTGCT
cnt = 181	feature = 326	correl = -0.0845503	descr = N_Gram_CGACG
cnt = 182	feature = 315	correl = 0.0552097	descr = N_Gram_CCTAT
cnt = 183	feature = 263	correl = 0.057574	descr = N_Gram_CACAT
cnt = 184	feature = 218	correl = 0.0686179	descr = N_Gram_AGTTG
cnt = 185	feature = 260	correl = 0.0518453	descr = N_Gram_CAATA
cnt = 186	feature = 532	correl = 0.137975	descr = N_Gram_GTGGC
cnt = 187	feature = 624	correl = 0.094965	descr = N_Gram_TGCAC
cnt = 188	feature = 453	correl = 0.0516614	descr = N_Gram_GCGGA
cnt = 189	feature = 427	correl = 0.0883794	descr = N_Gram_GCAAC
cnt = 190	feature = 464	correl = 0.0856282	descr = N_Gram_GCTGG
cnt = 191	feature = 466	correl = 0.0553326	descr = N_Gram_GCTTT
cnt = 192	feature = 408	correl = -0.0502562	descr = N_Gram_GAGGA
cnt = 193	feature = 557	correl = 0.0720935	descr = N_Gram_TACGA
cnt = 194	feature = 687	correl = -0.0757948	descr = N_Gram_TTTTG
cnt = 195	feature = 533	correl = 0.0731605	descr = N_Gram_GTGGT
cnt = 196	feature = 495	correl = 0.105848	descr = N_Gram_GGGAC
cnt = 197	feature = 519	correl = -0.0705457	descr = N_Gram_GTCCA
cnt = 198	feature = 338	correl = 0.06349	descr = N_Gram_CGGAA
cnt = 199	feature = 656	correl = -0.103894	descr = N_Gram_TTATA
cnt = 200	feature = 439	correl = 0.050434	descr = N_Gram_GCCAT
cnt = 201	feature = 268	correl = 0.0485316	descr = N_Gram_CACCT
cnt = 202	feature = 503	correl = 0.0671325	descr = N_Gram_GGGGC
cnt = 203	feature = 676	correl = 0.0647255	descr = N_Gram_TTGGC
cnt = 204	feature = 255	correl = 0.0617708	descr = N_Gram_CAAAG
cnt = 205	feature = 334	correl = 0.0828558	descr = N_Gram_CGCCG
cnt = 206	feature = 458	correl = 0.0946912	descr = N_Gram_GCGTG
cnt = 207	feature = 677	correl = 0.0507485	descr = N_Gram_TTGGT
cnt = 208	feature = 281	correl = 0.149715	descr = N_Gram_CAGTG
cnt = 209	feature = 254	correl = 0.044338	descr = N_Gram_CAAAA
cnt = 210	feature = 642	correl = -0.0672942	descr = N_Gram_TGTCA
cnt = 211	feature = 376	correl = -0.0826535	descr = N_Gram_CTGAT
cnt = 212	feature = 441	correl = 0.0893612	descr = N_Gram_GCCCG
cnt = 213	feature = 463	correl = 0.0564639	descr = N_Gram_GCTGC
cnt = 214	feature = 521	correl = -0.114948	descr = N_Gram_GTCGA
cnt = 215	feature = 440	correl = 0.0586325	descr = N_Gram_GCCCA
cnt = 216	feature = 274	correl = 0.0819906	descr = N_Gram_CAGCA
cnt = 217	feature = 373	correl = 0.07444	descr = N_Gram_CTCTA
cnt = 218	feature = 660	correl = 0.0798611	descr = N_Gram_TTCCA
cnt = 219	feature = 569	correl = 0.0948321	descr = N_Gram_TCACC
cnt = 220	feature = 563	correl = -0.068445	descr = N_Gram_TATAC
cnt = 221	feature = 540	correl = -0.0559926	descr = N_Gram_GTTCT
cnt = 222	feature = 474	correl = 0.098243	descr = N_Gram_GGACG
cnt = 223	feature = 280	correl = 0.0816807	descr = N_Gram_CAGTA
cnt = 224	feature = 404	correl = -0.0564918	descr = N_Gram_GACTG
cnt = 225	feature = 443	correl = 0.0581406	descr = N_Gram_GCCGC
cnt = 226	feature = 214	correl = -0.156571	descr = N_Gram_AGTCT
cnt = 227	feature = 290	correl = 0.076354	descr = N_Gram_CCAAG
cnt = 228	feature = 391	correl = 0.102901	descr = N_Gram_CTTTG
cnt = 229	feature = 406	correl = 0.0897376	descr = N_Gram_GAGCT
cnt = 230	feature = 473	correl = 0.110093	descr = N_Gram_GGACC
cnt = 231	feature = 285	correl = -0.0726568	descr = N_Gram_CATCG
cnt = 232	feature = 535	correl = 0.069022	descr = N_Gram_GTGTG
cnt = 233	feature = 387	correl = -0.122356	descr = N_Gram_CTTGC
cnt = 234	feature = 639	correl = 0.0707926	descr = N_Gram_TGGTC
cnt = 235	feature = 297	correl = 0.0629077	descr = N_Gram_CCATC
cnt = 236	feature = 410	correl = 0.0952591	descr = N_Gram_GAGGT
cnt = 237	feature = 544	correl = -0.0539523	descr = N_Gram_GTTGT
cnt = 238	feature = 402	correl = -0.0678128	descr = N_Gram_GACGT
cnt = 239	feature = 478	correl = -0.0915395	descr = N_Gram_GGATC
cnt = 240	feature = 633	correl = 0.18328	descr = N_Gram_TGGCT
cnt = 241	feature = 587	correl = -0.113469	descr = N_Gram_TCCGG
cnt = 242	feature = 600	correl = -0.04412	descr = N_Gram_TCGTC
cnt = 243	feature = 307	correl = 0.0456996	descr = N_Gram_CCGA
cnt = 244	feature = 573	correl = 0.0969985	descr = N_Gram_TCAGT
cnt = 245	feature = 395	correl = 0.108549	descr = N_Gram_GAAGA
cnt = 246	feature = 483	correl = 0.0990071	descr = N_Gram_GGCCA
cnt = 247	feature = 238	correl = 0.0549394	descr = N_Gram_ATCTT
cnt = 248	feature = 368	correl = -0.0894962	descr = N_Gram_CTCAT
cnt = 249	feature = 289	correl = 0.0535998	descr = N_Gram_CCAAA
cnt = 250	feature = 590	correl = -0.0609947	descr = N_Gram_TCCTC
cnt = 251	feature = 643	correl = 0.0576772	descr = N_Gram_TGTCC
cnt = 252	feature = 572	correl = 0.0805479	descr = N_Gram_TCAGC
cnt = 253	feature = 390	correl = 0.0445422	descr = N_Gram_CTTTA
cnt = 254	feature = 356	correl = 0.0522584	descr = N_Gram_CGTT
cnt = 255	feature = 412	correl = -0.0690514	descr = N_Gram_GAGTT
cnt = 256	feature = 270	correl = -0.0687143	descr = N_Gram_CACGA
cnt = 257	feature = 634	correl = 0.0867524	descr = N_Gram_TGGG
cnt = 258	feature = 340	correl = 0.07186	descr = N_Gram_CGGC
cnt = 259	feature = 321	correl = -0.0860869	descr = N_Gram_CCTTC
cnt = 260	feature = 481	correl = 0.0743915	descr = N_Gram_GGCAT
cnt = 261	feature = 631	correl = 0.097267	descr = N_Gram_TGGCC
cnt = 262	feature = 241	correl = -0.0967696	descr = N_Gram_ATGC
cnt = 263	feature = 86	correl = 0.0848042	descr = Xue_Structure_Feature_C101
cnt = 264	feature = 364	correl = 0.0839321	descr = N_Gram_CTAT
cnt = 265	feature = 457	correl = -0.126066	descr = N_Gram_GCGTC
cnt = 266	feature = 496	correl = 0.112864	descr = N_Gram_GGGAG
cnt = 267	feature = 605	correl = -0.0985684	descr = N_Gram_TCTCA
cnt = 268	feature = 27	correl = -0.113146	descr = Position_Specific_Bin_Base_11_Base_G
cnt = 269	feature = 392	correl = 0.100547	descr = N_Gram_GAAA
cnt = 270	feature = 386	correl = -0.0727916	descr = N_Gram_CTTGA
cnt = 271	feature = 397	correl = 0.0663582	descr = N_Gram_GACA
cnt = 272	feature = 284	correl = 0.111332	descr = N_Gram_CATCC
cnt = 273	feature = 546	correl = -0.0994484	descr = N_Gram_GTTTT
cnt = 274	feature = 615	correl = -0.083539	descr = N_Gram_TGAAG
cnt = 275	feature = 555	correl = -0.0509145	descr = N_Gram_TAATC
cnt = 276	feature = 41	correl = -0.0540855	descr = Position_Specific_Bin_Base_17_Base_A
cnt = 277	feature = 221	correl = -0.0787266	descr = N_Gram_ATAA
cnt = 278	feature = 32	correl = -0.0542111	descr = Position_Specific_Bin_Base_13_Base_A
cnt = 279	feature = 429	correl = 0.0931425	descr = N_Gram_GCAC
cnt = 280	feature = 286	correl = 0.0908086	descr = N_Gram_CATCT
cnt = 281	feature = 345	correl = 0.147556	descr = N_Gram_CGGGC
cnt = 282	feature = 52	correl = -0.0462901	descr = Gibbs_of_Target_Sequence__Pos_4_Step_1
cnt = 283	feature = 23	correl = -0.0464675	descr = Position_Specific_Bin_Base_9_Base_T
cnt = 284	feature = 612	correl = -0.0771413	descr = N_Gram_TCTTG
cnt = 285	feature = 230	correl = 0.0464766	descr = N_Gram_ATAT
cnt = 286	feature = 618	correl = -0.0631294	descr = N_Gram_TGAGG
cnt = 287	feature = 15	correl = -0.128209	descr = Position_Specific_Bin_Base_5_Base_A
cnt = 288	feature = 18	correl = -0.129631	descr = Position_Specific_Bin_Base_6_Base_A
cnt = 289	feature = 259	correl = 0.0503811	descr = N_Gram_CAAT
cnt = 290	feature = 526	correl = 0.0479635	descr = N_Gram_GTGA
cnt = 291	feature = 425	correl = 0.123823	descr = N_Gram_GCAA
cnt = 292	feature = 632	correl = -0.083001	descr = N_Gram_TGGCG
cnt = 293	feature = 21	correl = 0.0555526	descr = Position_Specific_Bin_Base_8_Base_T
cnt = 294	feature = 673	correl = -0.147596	descr = N_Gram_TTGCG
cnt = 295	feature = 380	correl = -0.073657	descr = N_Gram_CTTA
cnt = 296	feature = 42	correl = 0.109652	descr = Position_Specific_Bin_Base_17_Base_C
cnt = 297	feature = 451	correl = 0.0469407	descr = N_Gram_GCGCC
cnt = 298	feature = 47	correl = -0.0873533	descr = Position_Specific_Bin_Base_18_Base_T
cnt = 299	feature = 256	correl = 0.0565969	descr = N_Gram_CAAG
cnt = 300	feature = 418	correl = -0.108157	descr = N_Gram_GATCT
cnt = 301	feature = 20	correl = 0.0533471	descr = Position_Specific_Bin_Base_7_Base_T
cnt = 302	feature = 272	correl = 0.0482376	descr = N_Gram_CACT
cnt = 303	feature = 22	correl = 0.0464362	descr = Position_Specific_Bin_Base_9_Base_G
cnt = 304	feature = 25	correl = 0.0691143	descr = Position_Specific_Bin_Base_10_Base_T
cnt = 305	feature = 37	correl = 0.0767031	descr = Position_Specific_Bin_Base_14_Base_T
cnt = 306	feature = 510	correl = 0.0488594	descr = N_Gram_GGTC
cnt = 307	feature = 73	correl = 0.0906147	descr = Fold_of_RNAi_Sequence_Pos_9
cnt = 308	feature = 661	correl = -0.0440948	descr = N_Gram_TTCCG
cnt = 309	feature = 277	correl = -0.147886	descr = N_Gram_CAGCT
cnt = 310	feature = 31	correl = -0.112314	descr = Position_Specific_Bin_Base_12_Base_T
cnt = 311	feature = 9	correl = 0.0890235	descr = Position_Specific_Bin_Base_2_Base_C
cnt = 312	feature = 219	correl = -0.117772	descr = N_Gram_AGTTT
cnt = 313	feature = 227	correl = 0.0614217	descr = N_Gram_ATAG
cnt = 314	feature = 329	correl = -0.0559983	descr = N_Gram_CGAT
cnt = 315	feature = 40	correl = 0.123942	descr = Position_Specific_Bin_Base_16_Base_C
cnt = 316	feature = 36	correl = 0.0498392	descr = Position_Specific_Bin_Base_14_Base_C
cnt = 317	feature = 490	correl = 0.072824	descr = N_Gram_GGCT
cnt = 318	feature = 53	correl = -0.0773315	descr = Gibbs_of_Target_Sequence__Pos_5_Step_1
cnt = 319	feature = 611	correl = -0.122452	descr = N_Gram_TCTTC
cnt = 320	feature = 310	correl = 0.122574	descr = N_Gram_CCGGG
cnt = 321	feature = 215	correl = 0.0445064	descr = N_Gram_AGTG
cnt = 322	feature = 396	correl = -0.0628783	descr = N_Gram_GAAGT
cnt = 323	feature = 261	correl = 0.0462563	descr = N_Gram_CACA
cnt = 324	feature = 653	correl = -0.0886453	descr = N_Gram_TTAC
cnt = 325	feature = 74	correl = 0.0558961	descr = Fold_of_RNAi_Sequence_Pos_11
cnt = 326	feature = 34	correl = -0.0454755	descr = Position_Specific_Bin_Base_13_Base_G
cnt = 327	feature = 576	correl = -0.0673648	descr = N_Gram_TCATC
cnt = 328	feature = 30	correl = 0.0891074	descr = Position_Specific_Bin_Base_12_Base_G
cnt = 329	feature = 298	correl = 0.069614	descr = N_Gram_CCCA
cnt = 330	feature = 10	correl = -0.0802303	descr = Position_Specific_Bin_Base_2_Base_G
cnt = 331	feature = 19	correl = 0.101294	descr = Position_Specific_Bin_Base_6_Base_C
cnt = 332	feature = 377	correl = 0.0533347	descr = N_Gram_CTGC
cnt = 333	feature = 16	correl = 0.0797628	descr = Position_Specific_Bin_Base_5_Base_C
cnt = 334	feature = 13	correl = 0.0677173	descr = Position_Specific_Bin_Base_3_Base_C
cnt = 335	feature = 608	correl = -0.107497	descr = N_Gram_TCTCT
cnt = 336	feature = 210	correl = 0.0771971	descr = N_Gram_AGTA
cnt = 337	feature = 26	correl = 0.0471	descr = Position_Specific_Bin_Base_11_Base_C
cnt = 338	feature = 43	correl = -0.0494981	descr = Position_Specific_Bin_Base_17_Base_T
cnt = 339	feature = 409	correl = 0.059869	descr = N_Gram_GAGGC
cnt = 340	feature = 38	correl = -0.062693	descr = Position_Specific_Bin_Base_15_Base_A
cnt = 341	feature = 551	correl = -0.0932872	descr = N_Gram_TAAG
cnt = 342	feature = 465	correl = 0.0733045	descr = N_Gram_GCTT
cnt = 343	feature = 595	correl = -0.123393	descr = N_Gram_TCGAG
cnt = 344	feature = 206	correl = 0.0669168	descr = N_Gram_AGGT
cnt = 345	feature = 337	correl = 0.073928	descr = N_Gram_CGGA
cnt = 346	feature = 433	correl = 0.0654703	descr = N_Gram_GCAT
cnt = 347	feature = 17	correl = 0.0762718	descr = Position_Specific_Bin_Base_5_Base_G
cnt = 348	feature = 446	correl = 0.0854186	descr = N_Gram_GCCT
cnt = 349	feature = 28	correl = -0.110489	descr = Position_Specific_Bin_Base_12_Base_A
cnt = 350	feature = 11	correl = 0.0601134	descr = Position_Specific_Bin_Base_2_Base_T
cnt = 351	feature = 33	correl = 0.103368	descr = Position_Specific_Bin_Base_13_Base_C
cnt = 352	feature = 559	correl = -0.048004	descr = N_Gram_TACTT
cnt = 353	feature = 83	correl = 0.114443	descr = Xue_Structure_Feature_A101
cnt = 354	feature = 294	correl = -0.123212	descr = N_Gram_CCAGC
cnt = 355	feature = 312	correl = 0.0471757	descr = N_Gram_CCGT
cnt = 356	feature = 14	correl = -0.068026	descr = Position_Specific_Bin_Base_4_Base_A
cnt = 357	feature = 622	correl = 0.102458	descr = N_Gram_TGCA
cnt = 358	feature = 56	correl = 0.0659425	descr = Gibbs_of_Target_Sequence__Pos_12_Step_1
cnt = 359	feature = 12	correl = -0.0639653	descr = Position_Specific_Bin_Base_3_Base_A
cnt = 360	feature = 644	correl = 0.0780706	descr = N_Gram_TGTG
cnt = 361	feature = 35	correl = -0.106092	descr = Position_Specific_Bin_Base_14_Base_A
cnt = 362	feature = 472	correl = 0.0967814	descr = N_Gram_GGAC
cnt = 363	feature = 442	correl = 0.0567106	descr = N_Gram_GCCG
cnt = 364	feature = 554	correl = -0.0662602	descr = N_Gram_TAAT
cnt = 365	feature = 414	correl = 0.0754662	descr = N_Gram_GATA
cnt = 366	feature = 24	correl = -0.0611174	descr = Position_Specific_Bin_Base_10_Base_C
cnt = 367	feature = 55	correl = -0.184427	descr = Gibbs_of_Target_Sequence__Pos_7_Step_1
cnt = 368	feature = 360	correl = 0.0782158	descr = N_Gram_CTA
cnt = 369	feature = 105	correl = 0.100374	descr = Fold_of_Target_NoEndbrace_noends_Pos_13
cnt = 370	feature = 351	correl = -0.130915	descr = N_Gram_CGTCG
cnt = 371	feature = 531	correl = 0.107224	descr = N_Gram_GTGG
cnt = 372	feature = 591	correl = -0.0959984	descr = N_Gram_TCCTT
cnt = 373	feature = 8	correl = -0.0529968	descr = Position_Specific_Bin_Base_2_Base_A
cnt = 374	feature = 81	correl = -0.0515979	descr = Xue_Structure_Feature_A110
cnt = 375	feature = 233	correl = -0.0687586	descr = N_Gram_ATCG
cnt = 376	feature = 674	correl = 0.0508852	descr = N_Gram_TTGG
cnt = 377	feature = 421	correl = -0.0624555	descr = N_Gram_GATT
cnt = 378	feature = 437	correl = 0.0701318	descr = N_Gram_GCCA
cnt = 379	feature = 62	correl = -0.159462	descr = Gibbs_of_Target_Sequence__Pos_18_Step_1
cnt = 380	feature = 46	correl = 0.255627	descr = Position_Specific_Bin_Base_18_Base_G
cnt = 381	feature = 77	correl = 0.086522	descr = Fold_of_RNAi_Sequence_Pos_14
cnt = 382	feature = 57	correl = -0.0824215	descr = Gibbs_of_Target_Sequence__Pos_13_Step_1
cnt = 383	feature = 637	correl = 0.0649394	descr = N_Gram_TGGT
cnt = 384	feature = 580	correl = -0.145437	descr = N_Gram_TCCAG
cnt = 385	feature = 626	correl = -0.137118	descr = N_Gram_TGCG
cnt = 386	feature = 51	correl = 0.0922182	descr = Gibbs_of_Target_Sequence__Pos_3_Step_1
cnt = 387	feature = 469	correl = 0.0675097	descr = N_Gram_GGAA
cnt = 388	feature = 212	correl = -0.0911988	descr = N_Gram_AGTC
cnt = 389	feature = 571	correl = 0.0957011	descr = N_Gram_TCAG
cnt = 390	feature = 68	correl = 0.182332	descr = Fold_of_RNAi_Sequence_Pos_0
cnt = 391	feature = 452	correl = 0.0543276	descr = N_Gram_GCGG
cnt = 392	feature = 39	correl = -0.121999	descr = Position_Specific_Bin_Base_16_Base_A
cnt = 393	feature = 655	correl = -0.0685409	descr = N_Gram_TTAT
cnt = 394	feature = 541	correl = 0.0595992	descr = N_Gram_GTTG
cnt = 395	feature = 475	correl = 0.113176	descr = N_Gram_GGAG
cnt = 396	feature = 160	correl = 0.0727709	descr = N_Gram_ACC
cnt = 397	feature = 72	correl = 0.0811179	descr = Fold_of_RNAi_Sequence_Pos_6
cnt = 398	feature = 44	correl = -0.266744	descr = Position_Specific_Bin_Base_18_Base_A
cnt = 399	feature = 279	correl = 0.123594	descr = N_Gram_CAGT
cnt = 400	feature = 619	correl = -0.0848186	descr = N_Gram_TGAT
cnt = 401	feature = 480	correl = 0.0739984	descr = N_Gram_GGCA
cnt = 402	feature = 370	correl = -0.103582	descr = N_Gram_CTCCA
cnt = 403	feature = 593	correl = -0.0875835	descr = N_Gram_TCGA
cnt = 404	feature = 295	correl = 0.0485752	descr = N_Gram_CCAT
cnt = 405	feature = 82	correl = 0.0494186	descr = Xue_Structure_Feature_A100
cnt = 406	feature = 29	correl = 0.144214	descr = Position_Specific_Bin_Base_12_Base_C
cnt = 407	feature = 69	correl = 0.185622	descr = Fold_of_RNAi_Sequence_Pos_1
cnt = 408	feature = 671	correl = -0.0710507	descr = N_Gram_TTGC
cnt = 409	feature = 497	correl = 0.145706	descr = N_Gram_GGGC
cnt = 410	feature = 54	correl = -0.123644	descr = Gibbs_of_Target_Sequence__Pos_6_Step_1
cnt = 411	feature = 528	correl = 0.0508358	descr = N_Gram_GTGC
cnt = 412	feature = 59	correl = -0.0485392	descr = Gibbs_of_Target_Sequence__Pos_15_Step_1
cnt = 413	feature = 665	correl = -0.204401	descr = N_Gram_TTCTC
cnt = 414	feature = 558	correl = -0.0683912	descr = N_Gram_TACT
cnt = 415	feature = 63	correl = -0.27542	descr = Gibbs_of_Target_Sequence__Pos_19_Step_1
cnt = 416	feature = 288	correl = 0.107003	descr = N_Gram_CCAA
cnt = 417	feature = 523	correl = -0.097672	descr = N_Gram_GTCT
cnt = 418	feature = 75	correl = 0.083689	descr = Fold_of_RNAi_Sequence_Pos_12
cnt = 419	feature = 79	correl = 0.0444128	descr = Fold_of_RNAi_Sequence_Pos_16
cnt = 420	feature = 574	correl = -0.0589184	descr = N_Gram_TCAT
cnt = 421	feature = 502	correl = 0.0762655	descr = N_Gram_GGGG
cnt = 422	feature = 683	correl = -0.0582982	descr = N_Gram_TTTG
cnt = 423	feature = 61	correl = -0.122222	descr = Gibbs_of_Target_Sequence__Pos_17_Step_1
cnt = 424	feature = 80	correl = 0.0454459	descr = Xue_Structure_Feature_A111
cnt = 425	feature = 461	correl = -0.0732129	descr = N_Gram_GCTCC
cnt = 426	feature = 545	correl = -0.0447023	descr = N_Gram_GTTT
cnt = 427	feature = 60	correl = -0.0529565	descr = Gibbs_of_Target_Sequence__Pos_16_Step_1
cnt = 428	feature = 520	correl = -0.0861828	descr = N_Gram_GTCG
cnt = 429	feature = 688	correl = -0.133379	descr = N_Gram_TTTTT
cnt = 430	feature = 407	correl = 0.049248	descr = N_Gram_GAGG
cnt = 431	feature = 681	correl = -0.0796211	descr = N_Gram_TTTCC
cnt = 432	feature = 606	correl = -0.117488	descr = N_Gram_TCTCC
cnt = 433	feature = 76	correl = 0.106346	descr = Fold_of_RNAi_Sequence_Pos_13
cnt = 434	feature = 58	correl = -0.177903	descr = Gibbs_of_Target_Sequence__Pos_14_Step_1
cnt = 435	feature = 71	correl = 0.0711807	descr = Fold_of_RNAi_Sequence_Pos_3
cnt = 436	feature = 584	correl = -0.0458674	descr = N_Gram_TCCG
cnt = 437	feature = 371	correl = -0.119128	descr = N_Gram_CTCCT
cnt = 438	feature = 283	correl = 0.0675992	descr = N_Gram_CATC
cnt = 439	feature = 332	correl = 0.0588804	descr = N_Gram_CGCC
cnt = 440	feature = 455	correl = -0.0640527	descr = N_Gram_GCGT
cnt = 441	feature = 293	correl = -0.0799264	descr = N_Gram_CCAG
cnt = 442	feature = 630	correl = 0.0692913	descr = N_Gram_TGGC
cnt = 443	feature = 548	correl = -0.0479147	descr = N_Gram_TAA
cnt = 444	feature = 413	correl = -0.0443778	descr = N_Gram_GAT
cnt = 445	feature = 494	correl = 0.11958	descr = N_Gram_GGGA
cnt = 446	feature = 556	correl = -0.0796364	descr = N_Gram_TAC
cnt = 447	feature = 382	correl = -0.138149	descr = N_Gram_CTTC
cnt = 448	feature = 487	correl = 0.0452788	descr = N_Gram_GGCG
cnt = 449	feature = 516	correl = -0.111952	descr = N_Gram_GTC
cnt = 450	feature = 666	correl = -0.132351	descr = N_Gram_TTCTT
cnt = 451	feature = 613	correl = -0.0834984	descr = N_Gram_TGA
cnt = 452	feature = 508	correl = 0.0585569	descr = N_Gram_GGT
cnt = 453	feature = 650	correl = -0.0916685	descr = N_Gram_TTA
cnt = 454	feature = 640	correl = 0.0497552	descr = N_Gram_TGT
cnt = 455	feature = 252	correl = 0.146156	descr = N_Gram_CAA
cnt = 456	feature = 460	correl = -0.0542849	descr = N_Gram_GCTC
cnt = 457	feature = 282	correl = 0.0508442	descr = N_Gram_CAT
cnt = 458	feature = 424	correl = 0.113212	descr = N_Gram_GCA
cnt = 459	feature = 322	correl = -0.0534108	descr = N_Gram_CGA
cnt = 460	feature = 588	correl = -0.0771116	descr = N_Gram_TCCT
cnt = 461	feature = 686	correl = -0.162958	descr = N_Gram_TTTTC
cnt = 462	feature = 628	correl = 0.0774259	descr = N_Gram_TGG
cnt = 463	feature = 384	correl = -0.227494	descr = N_Gram_CTTCT
cnt = 464	feature = 525	correl = 0.136758	descr = N_Gram_GTG
cnt = 465	feature = 578	correl = -0.0886595	descr = N_Gram_TCCA
cnt = 466	feature = 209	correl = -0.0480691	descr = N_Gram_AGT
cnt = 467	feature = 232	correl = -0.0568023	descr = N_Gram_ATC
cnt = 468	feature = 566	correl = -0.135591	descr = N_Gram_TC
cnt = 469	feature = 468	correl = 0.11798	descr = N_Gram_GGA
cnt = 470	feature = 343	correl = 0.135	descr = N_Gram_CGGG
cnt = 471	feature = 67	correl = -0.0705325	descr = PF_RNAi_Fold_3'Free_Count
cnt = 472	feature = 680	correl = -0.117966	descr = N_Gram_TTTC
cnt = 473	feature = 306	correl = 0.0645485	descr = N_Gram_CCG
cnt = 474	feature = 220	correl = -0.109056	descr = N_Gram_AT
cnt = 475	feature = 685	correl = -0.157539	descr = N_Gram_TTTT
cnt = 476	feature = 493	correl = 0.162535	descr = N_Gram_GGG
cnt = 477	feature = 436	correl = 0.103198	descr = N_Gram_GCC
cnt = 478	feature = 379	correl = -0.0994646	descr = N_Gram_CTT
cnt = 479	feature = 336	correl = 0.0616629	descr = N_Gram_CGG
cnt = 480	feature = 667	correl = -0.0723213	descr = N_Gram_TTG
cnt = 481	feature = 664	correl = -0.217539	descr = N_Gram_TTCT
cnt = 482	feature = 251	correl = 0.0863007	descr = N_Gram_CA
cnt = 483	feature = 547	correl = -0.0749633	descr = N_Gram_TA
cnt = 484	feature = 601	correl = -0.116722	descr = N_Gram_TCT
cnt = 485	feature = 679	correl = -0.111722	descr = N_Gram_TTT
cnt = 486	feature = 479	correl = 0.151889	descr = N_Gram_GGC
cnt = 487	feature = 649	correl = -0.111481	descr = N_Gram_TT
cnt = 488	feature = 577	correl = -0.104749	descr = N_Gram_TCC
cnt = 489	feature = 657	correl = -0.161449	descr = N_Gram_TTC
cnt = 490	feature = 467	correl = 0.142624	descr = N_Gram_GG
cnt = 491	feature = 65	correl = -0.192743	descr = PF_RNAi_Fold_Energy
cnt = 492	feature = 48	correl = -0.177558	descr = Gibbs_of_Target_Sequence_
num rows = 521
num_elements = 256853
*
optimization finished, #iter = 656
nu = 0.464741
obj = -36.376924, rho = -0.611208
nSV = 365, nBSV = 134
num rows = 58
num_elements = 28594
*
optimization finished, #iter = 61
nu = 0.432765
obj = -3.594553, rho = -0.466415
nSV = 50, nBSV = 5
*
optimization finished, #iter = 656
nu = 0.464741
obj = -36.376924, rho = -0.611208
nSV = 365, nBSV = 134
CFS merit scores = 1.32345
CFS merit scores = 1.60126
CFS merit scores = 1.8501
CFS merit scores = 2.07064
CFS merit scores = 2.27243
CFS merit scores = 2.45622
CFS merit scores = 2.62613
CFS merit scores = 2.78492
CFS merit scores = 2.93398
CFS merit scores = 3.07157
CFS merit scores = 3.19778
CFS merit scores = 3.31796
CFS merit scores = 3.43202
CFS merit scores = 3.54149
CFS merit scores = 3.64668
CFS merit scores = 3.74888
CFS merit scores = 3.84833
CFS merit scores = 3.94478
CFS merit scores = 4.03883
CFS merit scores = 4.13055
CFS merit scores = 4.21892
CFS merit scores = 4.30509
CFS merit scores = 4.3894
CFS merit scores = 4.4719
CFS merit scores = 4.55266
CFS merit scores = 4.63175
CFS merit scores = 4.70931
CFS merit scores = 4.78545
CFS merit scores = 4.86022
CFS merit scores = 4.93369
CFS merit scores = 5.00584
CFS merit scores = 5.07666
CFS merit scores = 5.14627
CFS merit scores = 5.21475
CFS merit scores = 5.28217
CFS merit scores = 5.34855
CFS merit scores = 5.412
CFS merit scores = 5.4741
CFS merit scores = 5.53495
CFS merit scores = 5.59478
CFS merit scores = 5.65332
CFS merit scores = 5.71031
CFS merit scores = 5.76621
CFS merit scores = 5.82056
CFS merit scores = 5.8741
CFS merit scores = 5.92576
CFS merit scores = 5.97646
CFS merit scores = 6.02651
CFS merit scores = 6.07593
CFS merit scores = 6.124
CFS merit scores = 6.171
CFS merit scores = 6.21704
CFS merit scores = 6.26249
CFS merit scores = 6.30599
CFS merit scores = 6.34859
CFS merit scores = 6.39002
CFS merit scores = 6.42856
CFS merit scores = 6.46637
CFS merit scores = 6.5007
CFS merit scores = 6.53355
CFS merit scores = 6.56523
CFS merit scores = 6.59382
CFS merit scores = 6.6193
CFS merit scores = 6.644
CFS merit scores = 6.66746
CFS merit scores = 6.68883
CFS merit scores = 6.70908
CFS merit scores = 6.72887
CFS merit scores = 6.74801
CFS merit scores = 6.76672
CFS merit scores = 6.78471
CFS merit scores = 6.80222
CFS merit scores = 6.81947
CFS merit scores = 6.83642
CFS merit scores = 6.85261
CFS merit scores = 6.86717
CFS merit scores = 6.8815
CFS merit scores = 6.89459
CFS merit scores = 6.90762
CFS merit scores = 6.91998
CFS merit scores = 6.93158
CFS merit scores = 6.94144
CFS merit scores = 6.95039
CFS merit scores = 6.9577
CFS merit scores = 6.9644
CFS merit scores = 6.97138
CFS merit scores = 6.97846
CFS merit scores = 6.98517
CFS merit scores = 6.99192
CFS merit scores = 6.99882
CFS merit scores = 7.00452
CFS merit scores = 7.01032
CFS merit scores = 7.01617
CFS merit scores = 7.02086
CFS merit scores = 7.02542
CFS merit scores = 7.03026
CFS merit scores = 7.03483
CFS merit scores = 7.03908
CFS merit scores = 7.04358
CFS merit scores = 7.0464
CFS merit scores = 7.04951
CFS merit scores = 7.0528
CFS merit scores = 7.05567
CFS merit scores = 7.05867
CFS merit scores = 7.06139
CFS merit scores = 7.06433
CFS merit scores = 7.06746
CFS merit scores = 7.07065
CFS merit scores = 7.07307
CFS merit scores = 7.07539
CFS merit scores = 7.07614
CFS merit scores = 7.07676
CFS merit scores = 7.07683
CFS merit scores = 7.07711
CFS merit scores = 7.07629
CFS merit scores = 7.07529
CFS merit scores = 7.07435
CFS merit scores = 7.07343
CFS merit scores = 7.07283
CFS merit scores = 7.07215
CFS merit scores = 7.07151
CFS merit scores = 7.06967
CFS merit scores = 7.06786
CFS merit scores = 7.06641
CFS merit scores = 7.06506
CFS merit scores = 7.06386
CFS merit scores = 7.06113
CFS merit scores = 7.05867
CFS merit scores = 7.05646
CFS merit scores = 7.05455
CFS merit scores = 7.05265
CFS merit scores = 7.0505
CFS merit scores = 7.04795
CFS merit scores = 7.04545
CFS merit scores = 7.0426
CFS merit scores = 7.0394
CFS merit scores = 7.0363
CFS merit scores = 7.03318
CFS merit scores = 7.03032
CFS merit scores = 7.02765
CFS merit scores = 7.02498
CFS merit scores = 7.02257
CFS merit scores = 7.02029
CFS merit scores = 7.01807
CFS merit scores = 7.01578
CFS merit scores = 7.01273
CFS merit scores = 7.00901
CFS merit scores = 7.00527
CFS merit scores = 7.00112
CFS merit scores = 6.99715
CFS merit scores = 6.99282
CFS merit scores = 6.98858
CFS merit scores = 6.98457
CFS merit scores = 6.9807
CFS merit scores = 6.97682
CFS merit scores = 6.97272
CFS merit scores = 6.96878
CFS merit scores = 6.96416
CFS merit scores = 6.9595
CFS merit scores = 6.9545
CFS merit scores = 6.94966
CFS merit scores = 6.94475
CFS merit scores = 6.94006
CFS merit scores = 6.93564
CFS merit scores = 6.93126
CFS merit scores = 6.92692
CFS merit scores = 6.92267
CFS merit scores = 6.91849
CFS merit scores = 6.91427
CFS merit scores = 6.90906
CFS merit scores = 6.90407
CFS merit scores = 6.89923
CFS merit scores = 6.89453
CFS merit scores = 6.88987
CFS merit scores = 6.88518
CFS merit scores = 6.88075
CFS merit scores = 6.87644
CFS merit scores = 6.87221
CFS merit scores = 6.86787
CFS merit scores = 6.86286
CFS merit scores = 6.85776
CFS merit scores = 6.85275
CFS merit scores = 6.84795
CFS merit scores = 6.84297
CFS merit scores = 6.83788
CFS merit scores = 6.83284
CFS merit scores = 6.82786
CFS merit scores = 6.82305
CFS merit scores = 6.81833
CFS merit scores = 6.81315
CFS merit scores = 6.80766
CFS merit scores = 6.80224
CFS merit scores = 6.79691
CFS merit scores = 6.79158
CFS merit scores = 6.78588
CFS merit scores = 6.78031
CFS merit scores = 6.77474
CFS merit scores = 6.76934
CFS merit scores = 6.76399
CFS merit scores = 6.7587
CFS merit scores = 6.7536
CFS merit scores = 6.74853
CFS merit scores = 6.74335
CFS merit scores = 6.73819
CFS merit scores = 6.73298
CFS merit scores = 6.72739
CFS merit scores = 6.72177
CFS merit scores = 6.71627
CFS merit scores = 6.71085
CFS merit scores = 6.70546
CFS merit scores = 6.69996
CFS merit scores = 6.69402
CFS merit scores = 6.68803
CFS merit scores = 6.68186
CFS merit scores = 6.67583
CFS merit scores = 6.66994
CFS merit scores = 6.66416
CFS merit scores = 6.65821
CFS merit scores = 6.6524
CFS merit scores = 6.64617
CFS merit scores = 6.64
CFS merit scores = 6.63392
CFS merit scores = 6.62788
CFS merit scores = 6.6217
CFS merit scores = 6.61523
CFS merit scores = 6.60864
CFS merit scores = 6.60161
CFS merit scores = 6.59465
CFS merit scores = 6.58779
CFS merit scores = 6.58105
CFS merit scores = 6.5743
CFS merit scores = 6.56755
CFS merit scores = 6.56028
CFS merit scores = 6.5531
CFS merit scores = 6.54597
CFS merit scores = 6.5387
CFS merit scores = 6.53147
CFS merit scores = 6.5243
CFS merit scores = 6.51727
CFS merit scores = 6.51034
CFS merit scores = 6.50353
CFS merit scores = 6.49669
CFS merit scores = 6.4897
CFS merit scores = 6.48276
CFS merit scores = 6.47585
CFS merit scores = 6.46895
CFS merit scores = 6.46192
CFS merit scores = 6.45495
CFS merit scores = 6.44792
CFS merit scores = 6.44097
CFS merit scores = 6.43417
CFS merit scores = 6.42696
CFS merit scores = 6.41984
CFS merit scores = 6.41272
CFS merit scores = 6.40559
CFS merit scores = 6.3985
CFS merit scores = 6.39153
CFS merit scores = 6.38439
CFS merit scores = 6.37719
CFS merit scores = 6.37007
CFS merit scores = 6.36293
CFS merit scores = 6.35575
CFS merit scores = 6.34867
CFS merit scores = 6.34174
CFS merit scores = 6.33468
CFS merit scores = 6.32772
CFS merit scores = 6.32073
CFS merit scores = 6.31386
CFS merit scores = 6.30707
CFS merit scores = 6.30018
CFS merit scores = 6.29305
CFS merit scores = 6.28598
CFS merit scores = 6.27901
CFS merit scores = 6.27188
CFS merit scores = 6.26443
CFS merit scores = 6.25713
CFS merit scores = 6.24988
CFS merit scores = 6.24268
CFS merit scores = 6.2352
CFS merit scores = 6.22773
CFS merit scores = 6.22022
CFS merit scores = 6.21281
CFS merit scores = 6.20551
CFS merit scores = 6.1983
CFS merit scores = 6.19113
CFS merit scores = 6.18394
CFS merit scores = 6.17677
CFS merit scores = 6.16956
CFS merit scores = 6.1625
CFS merit scores = 6.15546
CFS merit scores = 6.14839
CFS merit scores = 6.14105
CFS merit scores = 6.13376
CFS merit scores = 6.1265
CFS merit scores = 6.11924
CFS merit scores = 6.11202
CFS merit scores = 6.10481
CFS merit scores = 6.09768
CFS merit scores = 6.09047
CFS merit scores = 6.08334
CFS merit scores = 6.0763
CFS merit scores = 6.0692
CFS merit scores = 6.06226
CFS merit scores = 6.05523
CFS merit scores = 6.04827
CFS merit scores = 6.04132
CFS merit scores = 6.03411
CFS merit scores = 6.02705
CFS merit scores = 6.01999
CFS merit scores = 6.01282
CFS merit scores = 6.00573
CFS merit scores = 5.99874
CFS merit scores = 5.99177
CFS merit scores = 5.98487
CFS merit scores = 5.97803
CFS merit scores = 5.97118
CFS merit scores = 5.96435
CFS merit scores = 5.95758
CFS merit scores = 5.95083
CFS merit scores = 5.94411
CFS merit scores = 5.93749
CFS merit scores = 5.93088
CFS merit scores = 5.92425
CFS merit scores = 5.91769
CFS merit scores = 5.91109
CFS merit scores = 5.90458
CFS merit scores = 5.89803
CFS merit scores = 5.89162
CFS merit scores = 5.88526
CFS merit scores = 5.87888
CFS merit scores = 5.87256
CFS merit scores = 5.86628
CFS merit scores = 5.86008
CFS merit scores = 5.85393
CFS merit scores = 5.8478
CFS merit scores = 5.8417
CFS merit scores = 5.8356
CFS merit scores = 5.82949
CFS merit scores = 5.82338
CFS merit scores = 5.81731
CFS merit scores = 5.81126
CFS merit scores = 5.80531
CFS merit scores = 5.79944
CFS merit scores = 5.79361
CFS merit scores = 5.78778
CFS merit scores = 5.78191
CFS merit scores = 5.77598
CFS merit scores = 5.77017
CFS merit scores = 5.76444
CFS merit scores = 5.75862
CFS merit scores = 5.75282
CFS merit scores = 5.74707
CFS merit scores = 5.7412
CFS merit scores = 5.73537
CFS merit scores = 5.72959
CFS merit scores = 5.72387
CFS merit scores = 5.71822
CFS merit scores = 5.71265
CFS merit scores = 5.70706
CFS merit scores = 5.70154
CFS merit scores = 5.69598
CFS merit scores = 5.69044
CFS merit scores = 5.685
CFS merit scores = 5.67952
CFS merit scores = 5.67407
CFS merit scores = 5.66866
CFS merit scores = 5.66327
CFS merit scores = 5.65796
CFS merit scores = 5.65271
CFS merit scores = 5.64752
CFS merit scores = 5.64235
CFS merit scores = 5.63727
CFS merit scores = 5.63211
CFS merit scores = 5.627
CFS merit scores = 5.62195
CFS merit scores = 5.61694
CFS merit scores = 5.61197
CFS merit scores = 5.60698
CFS merit scores = 5.60202
CFS merit scores = 5.59714
CFS merit scores = 5.59222
CFS merit scores = 5.5874
CFS merit scores = 5.58245
CFS merit scores = 5.57749
CFS merit scores = 5.57254
CFS merit scores = 5.56766
CFS merit scores = 5.56279
CFS merit scores = 5.55796
CFS merit scores = 5.55319
CFS merit scores = 5.54845
CFS merit scores = 5.54365
CFS merit scores = 5.53888
CFS merit scores = 5.53401
CFS merit scores = 5.5292
CFS merit scores = 5.52446
CFS merit scores = 5.51971
CFS merit scores = 5.51496
CFS merit scores = 5.51028
CFS merit scores = 5.50561
CFS merit scores = 5.50091
CFS merit scores = 5.49618
CFS merit scores = 5.49149
CFS merit scores = 5.48685
CFS merit scores = 5.48224
CFS merit scores = 5.47763
CFS merit scores = 5.47304
CFS merit scores = 5.46851
CFS merit scores = 5.46395
CFS merit scores = 5.45943
CFS merit scores = 5.45494
CFS merit scores = 5.45045
CFS merit scores = 5.44597
CFS merit scores = 5.44146
CFS merit scores = 5.43695
CFS merit scores = 5.43243
CFS merit scores = 5.42792
CFS merit scores = 5.42337
CFS merit scores = 5.41884
CFS merit scores = 5.41434
CFS merit scores = 5.40982
CFS merit scores = 5.40535
CFS merit scores = 5.40088
CFS merit scores = 5.39645
CFS merit scores = 5.39197
CFS merit scores = 5.38734
CFS merit scores = 5.38274
CFS merit scores = 5.37809
CFS merit scores = 5.37345
CFS merit scores = 5.36882
CFS merit scores = 5.36414
CFS merit scores = 5.3595
CFS merit scores = 5.35482
CFS merit scores = 5.35021
CFS merit scores = 5.34557
CFS merit scores = 5.34094
CFS merit scores = 5.33631
CFS merit scores = 5.33169
CFS merit scores = 5.32709
CFS merit scores = 5.32251
CFS merit scores = 5.31798
CFS merit scores = 5.31349
CFS merit scores = 5.30905
CFS merit scores = 5.30459
CFS merit scores = 5.30012
CFS merit scores = 5.29569
CFS merit scores = 5.29128
CFS merit scores = 5.28681
CFS merit scores = 5.28229
CFS merit scores = 5.27774
CFS merit scores = 5.27316
CFS merit scores = 5.26862
CFS merit scores = 5.26398
CFS merit scores = 5.25926
CFS merit scores = 5.25449
CFS merit scores = 5.24964
CFS merit scores = 5.24478
CFS merit scores = 5.23993
CFS merit scores = 5.23507
CFS merit scores = 5.23027
CFS merit scores = 5.22547
CFS merit scores = 5.2207
CFS merit scores = 5.21591
CFS merit scores = 5.21115
CFS merit scores = 5.20636
CFS merit scores = 5.20148
CFS merit scores = 5.19663
CFS merit scores = 5.19182
CFS merit scores = 5.18703
CFS merit scores = 5.18231
CFS merit scores = 5.17755
CFS merit scores = 5.17272
CFS merit scores = 5.16789
CFS merit scores = 5.16294
CFS merit scores = 5.15802
CFS merit scores = 5.15304
CFS merit scores = 5.14796
CFS merit scores = 5.1428
CFS merit scores = 5.13761
CFS merit scores = 5.13248
CFS merit scores = 5.12727
CFS merit scores = 5.12205
CFS merit scores = 5.11682
CFS merit scores = 5.11158
CFS merit scores = 5.10636
CFS merit scores = 5.10113
CFS merit scores = 5.09574
CFS merit scores = 5.09034
CFS merit scores = 5.08494
CFS merit scores = 5.07943
CFS merit scores = 5.07397
CFS merit scores = 5.06849
CFS merit scores = 5.063
CFS merit scores = 5.05752
CFS merit scores = 5.05204
CFS merit scores = 5.04647
CFS merit scores = 5.04091
CFS merit scores = 5.03522
CFS merit scores = 5.02942
CFS merit scores = 5.02359
CFS merit scores = 5.01763
CFS merit scores = 5.01157
CFS merit scores = 5.00551
CFS merit scores = 4.99953
CFS merit scores = 4.99355
CFS merit scores = 4.98759
CFS merit scores = 4.98149
CFS merit scores = 4.97522
CFS merit scores = 4.96883
CFS merit scores = 4.96236
CFS merit scores = 4.95585
CFS merit scores = 4.9494
CFS merit scores = 4.94283
CFS merit scores = 4.93608
CFS merit scores = 4.92934
CFS merit scores = 4.92263
CFS merit scores = 4.91591
CFS merit scores = 4.90917
CFS merit scores = 4.9022
CFS merit scores = 4.89526
CFS merit scores = 4.88826
CFS merit scores = 4.8813
CFS merit scores = 4.87412
CFS merit scores = 4.867
CFS merit scores = 4.85961
CFS merit scores = 4.85218
CFS merit scores = 4.84475
CFS merit scores = 4.83724
CFS merit scores = 4.82928
CFS merit scores = 4.82018
CFS merit scores = 4.81104
CFS merit scores = 4.79738
cnt = 1	feature = 63	correl = -0.323451	descr = Gibbs_of_Target_Sequence__Pos_20_Step_1
cnt = 2	feature = 48	correl = 0.218667	descr = Gibbs_of_Target_Sequence__Pos_1_Step_1
cnt = 3	feature = 615	correl = -0.203329	descr = N_Gram_TCTC
cnt = 4	feature = 272	correl = 0.0966225	descr = N_Gram_CACTC
cnt = 5	feature = 629	correl = -0.0813739	descr = N_Gram_TGAGA
cnt = 6	feature = 515	correl = -0.0445854	descr = N_Gram_GGGTT
cnt = 7	feature = 578	correl = 0.0750185	descr = N_Gram_TATAT
cnt = 8	feature = 685	correl = 0.0627479	descr = N_Gram_TTGCA
cnt = 9	feature = 523	correl = -0.0455511	descr = N_Gram_GTACA
cnt = 10	feature = 610	correl = 0.0648799	descr = N_Gram_TCGGA
cnt = 11	feature = 392	correl = 0.100755	descr = N_Gram_GAAAG
cnt = 12	feature = 564	correl = 0.0648342	descr = N_Gram_TAACA
cnt = 13	feature = 403	correl = 0.0960289	descr = N_Gram_GACTA
cnt = 14	feature = 412	correl = 0.093275	descr = N_Gram_GAGTC
cnt = 15	feature = 664	correl = 0.0799585	descr = N_Gram_TTAAG
cnt = 16	feature = 160	correl = 0.0448498	descr = N_Gram_ACAGC
cnt = 17	feature = 674	correl = 0.0442881	descr = N_Gram_TTCGA
cnt = 18	feature = 235	correl = -0.0492413	descr = N_Gram_ATCGC
cnt = 19	feature = 322	correl = -0.0492413	descr = N_Gram_CGACC
cnt = 20	feature = 398	correl = -0.0445929	descr = N_Gram_GACCC
cnt = 21	feature = 429	correl = 0.0724704	descr = N_Gram_GCAAT
cnt = 22	feature = 607	correl = 0.0799585	descr = N_Gram_TCGAC
cnt = 23	feature = 353	correl = 0.0785541	descr = N_Gram_CGTGG
cnt = 24	feature = 321	correl = 0.0729367	descr = N_Gram_CGACA
cnt = 25	feature = 300	correl = 0.114253	descr = N_Gram_CCCCC
cnt = 26	feature = 598	correl = 0.0518716	descr = N_Gram_TCCCG
cnt = 27	feature = 507	correl = 0.0448498	descr = N_Gram_GGGCT
cnt = 28	feature = 307	correl = 0.0448498	descr = N_Gram_CCGCA
cnt = 29	feature = 445	correl = 0.0448498	descr = N_Gram_GCCGA
cnt = 30	feature = 457	correl = 0.0448498	descr = N_Gram_GCGTA
cnt = 31	feature = 611	correl = 0.0940019	descr = N_Gram_TCGGC
cnt = 32	feature = 351	correl = 0.070128	descr = N_Gram_CGTGA
cnt = 33	feature = 542	correl = 0.0567868	descr = N_Gram_GTGCG
cnt = 34	feature = 637	correl = 0.0518716	descr = N_Gram_TGCCG
cnt = 35	feature = 524	correl = 0.0501302	descr = N_Gram_GTATA
cnt = 36	feature = 301	correl = 0.0448498	descr = N_Gram_CCCCG
cnt = 37	feature = 627	correl = 0.0508648	descr = N_Gram_TGAAA
cnt = 38	feature = 401	correl = 0.0883378	descr = N_Gram_GACGG
cnt = 39	feature = 391	correl = 0.0525049	descr = N_Gram_GAAAC
cnt = 40	feature = 416	correl = 0.0455868	descr = N_Gram_GATAC
cnt = 41	feature = 267	correl = -0.0447454	descr = N_Gram_CACCC
cnt = 42	feature = 82	correl = -0.0574263	descr = Xue_Structure_Feature_A010
cnt = 43	feature = 431	correl = 0.0530712	descr = N_Gram_GCACA
cnt = 44	feature = 419	correl = -0.055789	descr = N_Gram_GATCG
cnt = 45	feature = 208	correl = -0.0498252	descr = N_Gram_AGGGC
cnt = 46	feature = 648	correl = 0.0877997	descr = N_Gram_TGGGG
cnt = 47	feature = 313	correl = 0.108045	descr = N_Gram_CCTCA
cnt = 48	feature = 308	correl = 0.0550859	descr = N_Gram_CCGGC
cnt = 49	feature = 512	correl = 0.0448498	descr = N_Gram_GGGGT
cnt = 50	feature = 438	correl = -0.045389	descr = N_Gram_GCATG
cnt = 51	feature = 219	correl = 0.0883378	descr = N_Gram_AGTTA
cnt = 52	feature = 294	correl = -0.0626872	descr = N_Gram_CCATA
cnt = 53	feature = 232	correl = -0.0455511	descr = N_Gram_ATCAA
cnt = 54	feature = 427	correl = 0.0491552	descr = N_Gram_GCAAA
cnt = 55	feature = 225	correl = 0.0542735	descr = N_Gram_ATACA
cnt = 56	feature = 246	correl = 0.0631997	descr = N_Gram_ATGTT
cnt = 57	feature = 688	correl = -0.0474312	descr = N_Gram_TTGGA
cnt = 58	feature = 552	correl = 0.0847243	descr = N_Gram_GTTCC
cnt = 59	feature = 396	correl = 0.0527757	descr = N_Gram_GAATC
cnt = 60	feature = 207	correl = -0.0651342	descr = N_Gram_AGGCT
cnt = 61	feature = 675	correl = 0.0496272	descr = N_Gram_TTCGC
cnt = 62	feature = 653	correl = 0.0587498	descr = N_Gram_TGTAA
cnt = 63	feature = 451	correl = -0.0771366	descr = N_Gram_GCGAC
cnt = 64	feature = 620	correl = -0.0502427	descr = N_Gram_TCTGC
cnt = 65	feature = 310	correl = -0.0620699	descr = N_Gram_CCGGT
cnt = 66	feature = 394	correl = -0.0442622	descr = N_Gram_GAAGG
cnt = 67	feature = 348	correl = -0.0456528	descr = N_Gram_CGTCC
cnt = 68	feature = 407	correl = -0.0480842	descr = N_Gram_GAGCC
cnt = 69	feature = 555	correl = 0.0445252	descr = N_Gram_GTTGC
cnt = 70	feature = 339	correl = 0.0591247	descr = N_Gram_CGGCG
cnt = 71	feature = 260	correl = 0.0613338	descr = N_Gram_CAAGC
cnt = 72	feature = 355	correl = 0.112783	descr = N_Gram_CGTTT
cnt = 73	feature = 316	correl = 0.0588881	descr = N_Gram_CCTGC
cnt = 74	feature = 217	correl = -0.0439411	descr = N_Gram_AGTGA
cnt = 75	feature = 406	correl = 0.0576854	descr = N_Gram_GAGAT
cnt = 76	feature = 527	correl = -0.0514624	descr = N_Gram_GTCAA
cnt = 77	feature = 290	correl = 0.0476934	descr = N_Gram_CCAAT
cnt = 78	feature = 667	correl = -0.0851363	descr = N_Gram_TTATA
cnt = 79	feature = 511	correl = 0.0756844	descr = N_Gram_GGGGG
cnt = 80	feature = 424	correl = -0.0691849	descr = N_Gram_GATTT
cnt = 81	feature = 618	correl = 0.0565305	descr = N_Gram_TCTCG
cnt = 82	feature = 242	correl = -0.0455511	descr = N_Gram_ATGCA
cnt = 83	feature = 236	correl = -0.097297	descr = N_Gram_ATCGG
cnt = 84	feature = 224	correl = -0.14922	descr = N_Gram_ATAAG
cnt = 85	feature = 311	correl = -0.0543331	descr = N_Gram_CCGTC
cnt = 86	feature = 287	correl = -0.0499246	descr = N_Gram_CATGC
cnt = 87	feature = 374	correl = 0.0556139	descr = N_Gram_CTGGG
cnt = 88	feature = 482	correl = 0.0890426	descr = N_Gram_GGAGT
cnt = 89	feature = 299	correl = 0.0835186	descr = N_Gram_CCCAC
cnt = 90	feature = 490	correl = 0.0885511	descr = N_Gram_GGCCC
cnt = 91	feature = 247	correl = -0.0547916	descr = N_Gram_ATTAC
cnt = 92	feature = 360	correl = 0.0624943	descr = N_Gram_CTATA
cnt = 93	feature = 514	correl = 0.0924545	descr = N_Gram_GGGTC
cnt = 94	feature = 257	correl = -0.0669001	descr = N_Gram_CAAAT
cnt = 95	feature = 324	correl = 0.0883378	descr = N_Gram_CGACT
cnt = 96	feature = 520	correl = 0.0549401	descr = N_Gram_GGTGC
cnt = 97	feature = 494	correl = 0.0748259	descr = N_Gram_GGCGC
cnt = 98	feature = 249	correl = 0.046881	descr = N_Gram_ATTGA
cnt = 99	feature = 361	correl = 0.0857534	descr = N_Gram_CTATT
cnt = 100	feature = 609	correl = -0.0492413	descr = N_Gram_TCGCA
cnt = 101	feature = 573	correl = -0.0629578	descr = N_Gram_TAGAT
cnt = 102	feature = 332	correl = 0.0567868	descr = N_Gram_CGCTA
cnt = 103	feature = 417	correl = 0.075923	descr = N_Gram_GATAT
cnt = 104	feature = 474	correl = -0.0500075	descr = N_Gram_GGAAC
cnt = 105	feature = 447	correl = -0.056263	descr = N_Gram_GCCGT
cnt = 106	feature = 325	correl = 0.102203	descr = N_Gram_CGAGG
cnt = 107	feature = 579	correl = 0.0624687	descr = N_Gram_TATGT
cnt = 108	feature = 545	correl = 0.112764	descr = N_Gram_GTGGC
cnt = 109	feature = 380	correl = 0.0570962	descr = N_Gram_CTTCC
cnt = 110	feature = 600	correl = -0.0649711	descr = N_Gram_TCCGC
cnt = 111	feature = 641	correl = 0.0884103	descr = N_Gram_TGGAG
cnt = 112	feature = 291	correl = -0.0450395	descr = N_Gram_CCACG
cnt = 113	feature = 303	correl = 0.0684582	descr = N_Gram_CCCGC
cnt = 114	feature = 551	correl = -0.0790862	descr = N_Gram_GTTAC
cnt = 115	feature = 676	correl = -0.0780625	descr = N_Gram_TTCGG
cnt = 116	feature = 543	correl = 0.0585331	descr = N_Gram_GTGCT
cnt = 117	feature = 666	correl = -0.0735572	descr = N_Gram_TTACC
cnt = 118	feature = 320	correl = 0.0446263	descr = N_Gram_CGAAG
cnt = 119	feature = 473	correl = 0.114234	descr = N_Gram_GGAAA
cnt = 120	feature = 657	correl = 0.0685304	descr = N_Gram_TGTGA
cnt = 121	feature = 449	correl = 0.0605773	descr = N_Gram_GCCTC
cnt = 122	feature = 326	correl = -0.0912834	descr = N_Gram_CGAGT
cnt = 123	feature = 397	correl = 0.0729367	descr = N_Gram_GACAG
cnt = 124	feature = 433	correl = -0.0707097	descr = N_Gram_GCAGA
cnt = 125	feature = 209	correl = 0.10018	descr = N_Gram_AGGGG
cnt = 126	feature = 266	correl = 0.0553163	descr = N_Gram_CACCA
cnt = 127	feature = 550	correl = 0.0883378	descr = N_Gram_GTTAA
cnt = 128	feature = 230	correl = 0.0855495	descr = N_Gram_ATATA
cnt = 129	feature = 250	correl = 0.0931278	descr = N_Gram_ATTGT
cnt = 130	feature = 504	correl = 0.0756844	descr = N_Gram_GGGCA
cnt = 131	feature = 597	correl = 0.0606099	descr = N_Gram_TCCCA
cnt = 132	feature = 338	correl = 0.105235	descr = N_Gram_CGGCA
cnt = 133	feature = 238	correl = 0.0624371	descr = N_Gram_ATCTG
cnt = 134	feature = 336	correl = 0.057566	descr = N_Gram_CGGAC
cnt = 135	feature = 262	correl = 0.0489119	descr = N_Gram_CAATA
cnt = 136	feature = 682	correl = -0.051803	descr = N_Gram_TTGAA
cnt = 137	feature = 631	correl = -0.0444781	descr = N_Gram_TGATC
cnt = 138	feature = 315	correl = 0.0599956	descr = N_Gram_CCTCG
cnt = 139	feature = 574	correl = 0.0802415	descr = N_Gram_TAGCA
cnt = 140	feature = 389	correl = 0.0577329	descr = N_Gram_CTTTG
cnt = 141	feature = 211	correl = 0.0755699	descr = N_Gram_AGGTT
cnt = 142	feature = 576	correl = 0.0624943	descr = N_Gram_TATAA
cnt = 143	feature = 450	correl = 0.132646	descr = N_Gram_GCCTT
cnt = 144	feature = 363	correl = 0.0649461	descr = N_Gram_CTCAA
cnt = 145	feature = 218	correl = 0.102945	descr = N_Gram_AGTGT
cnt = 146	feature = 691	correl = 0.0843309	descr = N_Gram_TTGTG
cnt = 147	feature = 491	correl = 0.0493993	descr = N_Gram_GGCCG
cnt = 148	feature = 649	correl = 0.0460523	descr = N_Gram_TGGGT
cnt = 149	feature = 577	correl = -0.0591493	descr = N_Gram_TATAC
cnt = 150	feature = 456	correl = 0.0575207	descr = N_Gram_GCGGG
cnt = 151	feature = 253	correl = -0.132127	descr = N_Gram_ATTTT
cnt = 152	feature = 452	correl = 0.0737702	descr = N_Gram_GCGAG
cnt = 153	feature = 484	correl = 0.0649314	descr = N_Gram_GGATT
cnt = 154	feature = 580	correl = -0.0568288	descr = N_Gram_TATTC
cnt = 155	feature = 312	correl = 0.0784148	descr = N_Gram_CCGTG
cnt = 156	feature = 480	correl = 0.0569543	descr = N_Gram_GGAGA
cnt = 157	feature = 345	correl = -0.0705616	descr = N_Gram_CGTAA
cnt = 158	feature = 295	correl = 0.0455395	descr = N_Gram_CCATC
cnt = 159	feature = 423	correl = -0.0595979	descr = N_Gram_GATTA
cnt = 160	feature = 528	correl = 0.175823	descr = N_Gram_GTCAG
cnt = 161	feature = 400	correl = -0.064095	descr = N_Gram_GACCT
cnt = 162	feature = 519	correl = 0.0765912	descr = N_Gram_GGTCT
cnt = 163	feature = 525	correl = -0.0627469	descr = N_Gram_GTATC
cnt = 164	feature = 304	correl = 0.0702418	descr = N_Gram_CCCGG
cnt = 165	feature = 589	correl = -0.0584076	descr = N_Gram_TCATA
cnt = 166	feature = 540	correl = 0.047812	descr = N_Gram_GTGAC
cnt = 167	feature = 575	correl = -0.0732699	descr = N_Gram_TAGCC
cnt = 168	feature = 636	correl = 0.0931096	descr = N_Gram_TGCAC
cnt = 169	feature = 263	correl = 0.077832	descr = N_Gram_CACAG
cnt = 170	feature = 278	correl = 0.0832083	descr = N_Gram_CAGGA
cnt = 171	feature = 635	correl = 0.106086	descr = N_Gram_TGCAA
cnt = 172	feature = 469	correl = 0.0614257	descr = N_Gram_GCTTT
cnt = 173	feature = 220	correl = 0.0496638	descr = N_Gram_AGTTG
cnt = 174	feature = 570	correl = 0.0958045	descr = N_Gram_TACGA
cnt = 175	feature = 275	correl = 0.0773478	descr = N_Gram_CAGCG
cnt = 176	feature = 535	correl = 0.0982776	descr = N_Gram_GTCGG
cnt = 177	feature = 268	correl = 0.0579985	descr = N_Gram_CACCG
cnt = 178	feature = 432	correl = 0.0824809	descr = N_Gram_GCACT
cnt = 179	feature = 659	correl = 0.0503127	descr = N_Gram_TGTGT
cnt = 180	feature = 314	correl = -0.0881514	descr = N_Gram_CCTCC
cnt = 181	feature = 563	correl = 0.0605012	descr = N_Gram_TAAAT
cnt = 182	feature = 461	correl = 0.0858528	descr = N_Gram_GCTAT
cnt = 183	feature = 264	correl = 0.0779496	descr = N_Gram_CACAT
cnt = 184	feature = 369	correl = 0.070946	descr = N_Gram_CTCGG
cnt = 185	feature = 530	correl = -0.0908798	descr = N_Gram_GTCCA
cnt = 186	feature = 658	correl = 0.0807683	descr = N_Gram_TGTGG
cnt = 187	feature = 683	correl = -0.0663177	descr = N_Gram_TTGAC
cnt = 188	feature = 651	correl = 0.0544855	descr = N_Gram_TGGTA
cnt = 189	feature = 623	correl = -0.12972	descr = N_Gram_TCTTA
cnt = 190	feature = 500	correl = 0.0518907	descr = N_Gram_GGGAA
cnt = 191	feature = 274	correl = 0.0834702	descr = N_Gram_CAGCA
cnt = 192	feature = 686	correl = -0.141277	descr = N_Gram_TTGCG
cnt = 193	feature = 256	correl = 0.0502752	descr = N_Gram_CAAAG
cnt = 194	feature = 261	correl = 0.0821646	descr = N_Gram_CAAGG
cnt = 195	feature = 328	correl = -0.0589092	descr = N_Gram_CGATC
cnt = 196	feature = 613	correl = 0.0558992	descr = N_Gram_TCGTT
cnt = 197	feature = 441	correl = 0.0978444	descr = N_Gram_GCCAG
cnt = 198	feature = 492	correl = 0.132646	descr = N_Gram_GGCCT
cnt = 199	feature = 478	correl = 0.0981411	descr = N_Gram_GGACG
cnt = 200	feature = 647	correl = 0.0511865	descr = N_Gram_TGGGA
cnt = 201	feature = 335	correl = 0.0528762	descr = N_Gram_CGGAA
cnt = 202	feature = 252	correl = -0.0568396	descr = N_Gram_ATTTG
cnt = 203	feature = 298	correl = 0.0721959	descr = N_Gram_CCCAA
cnt = 204	feature = 421	correl = -0.0584037	descr = N_Gram_GATGC
cnt = 205	feature = 228	correl = 0.0463331	descr = N_Gram_ATAGC
cnt = 206	feature = 660	correl = -0.0517423	descr = N_Gram_TGTTA
cnt = 207	feature = 385	correl = 0.0896129	descr = N_Gram_CTTGG
cnt = 208	feature = 331	correl = 0.0590235	descr = N_Gram_CGCCG
cnt = 209	feature = 459	correl = 0.0945911	descr = N_Gram_GCGTG
cnt = 210	feature = 483	correl = -0.0892388	descr = N_Gram_GGATC
cnt = 211	feature = 654	correl = -0.0614479	descr = N_Gram_TGTCA
cnt = 212	feature = 258	correl = 0.0465688	descr = N_Gram_CAACA
cnt = 213	feature = 393	correl = 0.0674276	descr = N_Gram_GAAGA
cnt = 214	feature = 399	correl = 0.0523441	descr = N_Gram_GACCG
cnt = 215	feature = 323	correl = -0.0971821	descr = N_Gram_CGACG
cnt = 216	feature = 244	correl = 0.0730959	descr = N_Gram_ATGGG
cnt = 217	feature = 533	correl = -0.0908226	descr = N_Gram_GTCGA
cnt = 218	feature = 556	correl = 0.0973739	descr = N_Gram_GTTGG
cnt = 219	feature = 531	correl = 0.050868	descr = N_Gram_GTCCC
cnt = 220	feature = 655	correl = 0.0470969	descr = N_Gram_TGTCT
cnt = 221	feature = 285	correl = -0.0664047	descr = N_Gram_CATCG
cnt = 222	feature = 378	correl = -0.124955	descr = N_Gram_CTTAT
cnt = 223	feature = 690	correl = -0.0539225	descr = N_Gram_TTGTA
cnt = 224	feature = 672	correl = 0.0797186	descr = N_Gram_TTCCA
cnt = 225	feature = 371	correl = -0.0737816	descr = N_Gram_CTGAT
cnt = 226	feature = 289	correl = 0.0762287	descr = N_Gram_CCAAG
cnt = 227	feature = 671	correl = 0.0448979	descr = N_Gram_TTCAG
cnt = 228	feature = 428	correl = 0.0956937	descr = N_Gram_GCAAC
cnt = 229	feature = 645	correl = 0.146803	descr = N_Gram_TGGCT
cnt = 230	feature = 510	correl = 0.0877997	descr = N_Gram_GGGGC
cnt = 231	feature = 517	correl = -0.0707976	descr = N_Gram_GGTAA
cnt = 232	feature = 233	correl = -0.0463311	descr = N_Gram_ATCCT
cnt = 233	feature = 548	correl = 0.0689122	descr = N_Gram_GTGTG
cnt = 234	feature = 455	correl = 0.064167	descr = N_Gram_GCGGC
cnt = 235	feature = 226	correl = -0.0793273	descr = N_Gram_ATACT
cnt = 236	feature = 443	correl = 0.0852157	descr = N_Gram_GCCCA
cnt = 237	feature = 593	correl = 0.0584476	descr = N_Gram_TCCAA
cnt = 238	feature = 481	correl = 0.106159	descr = N_Gram_GGAGC
cnt = 239	feature = 546	correl = 0.0774851	descr = N_Gram_GTGGT
cnt = 240	feature = 286	correl = 0.0786939	descr = N_Gram_CATCT
cnt = 241	feature = 446	correl = 0.0580428	descr = N_Gram_GCCGC
cnt = 242	feature = 584	correl = 0.0946775	descr = N_Gram_TCACC
cnt = 243	feature = 454	correl = 0.0515601	descr = N_Gram_GCGGA
cnt = 244	feature = 216	correl = -0.151815	descr = N_Gram_AGTCT
cnt = 245	feature = 344	correl = 0.0532839	descr = N_Gram_CGGTT
cnt = 246	feature = 411	correl = 0.0619766	descr = N_Gram_GAGGT
cnt = 247	feature = 440	correl = -0.0510814	descr = N_Gram_GCCAA
cnt = 248	feature = 281	correl = 0.129518	descr = N_Gram_CAGTG
cnt = 249	feature = 221	correl = -0.0874177	descr = N_Gram_AGTTT
cnt = 250	feature = 497	correl = 0.153635	descr = N_Gram_GGCTT
cnt = 251	feature = 603	correl = -0.0561181	descr = N_Gram_TCCTC
cnt = 252	feature = 306	correl = 0.0440284	descr = N_Gram_CCGA
cnt = 253	feature = 467	correl = 0.0799764	descr = N_Gram_GCTGG
cnt = 254	feature = 384	correl = -0.112504	descr = N_Gram_CTTGC
cnt = 255	feature = 375	correl = 0.0453749	descr = N_Gram_CTGTG
cnt = 256	feature = 341	correl = 0.107999	descr = N_Gram_CGGGA
cnt = 257	feature = 404	correl = -0.0768158	descr = N_Gram_GACTG
cnt = 258	feature = 466	correl = 0.0652103	descr = N_Gram_GCTGC
cnt = 259	feature = 553	correl = -0.07825	descr = N_Gram_GTTCT
cnt = 260	feature = 489	correl = 0.0695647	descr = N_Gram_GGCCA
cnt = 261	feature = 701	correl = -0.0691456	descr = N_Gram_TTTTG
cnt = 262	feature = 505	correl = 0.10175	descr = N_Gram_GGGCC
cnt = 263	feature = 586	correl = 0.0809286	descr = N_Gram_TCAGC
cnt = 264	feature = 477	correl = 0.104332	descr = N_Gram_GGACC
cnt = 265	feature = 318	correl = -0.0790128	descr = N_Gram_CCTTC
cnt = 266	feature = 364	correl = 0.0682814	descr = N_Gram_CTCAC
cnt = 267	feature = 621	correl = 0.0590464	descr = N_Gram_TCTGG
cnt = 268	feature = 280	correl = 0.0815473	descr = N_Gram_CAGTA
cnt = 269	feature = 612	correl = -0.0487143	descr = N_Gram_TCGTC
cnt = 270	feature = 402	correl = -0.0805637	descr = N_Gram_GACGT
cnt = 271	feature = 223	correl = -0.0875824	descr = N_Gram_ATAA
cnt = 272	feature = 365	correl = -0.0923204	descr = N_Gram_CTCAT
cnt = 273	feature = 608	correl = -0.100801	descr = N_Gram_TCGAG
cnt = 274	feature = 501	correl = 0.105734	descr = N_Gram_GGGAC
cnt = 275	feature = 387	correl = 0.0766834	descr = N_Gram_CTTTA
cnt = 276	feature = 435	correl = 0.0498434	descr = N_Gram_GCAGT
cnt = 277	feature = 408	correl = 0.0904327	descr = N_Gram_GAGCT
cnt = 278	feature = 487	correl = 0.0854986	descr = N_Gram_GGCAT
cnt = 279	feature = 695	correl = -0.045038	descr = N_Gram_TTTCG
cnt = 280	feature = 596	correl = 0.0638738	descr = N_Gram_TCCC
cnt = 281	feature = 587	correl = 0.100783	descr = N_Gram_TCAGT
cnt = 282	feature = 270	correl = -0.0648383	descr = N_Gram_CACGA
cnt = 283	feature = 601	correl = -0.0849159	descr = N_Gram_TCCGG
cnt = 284	feature = 643	correl = 0.102589	descr = N_Gram_TGGCC
cnt = 285	feature = 370	correl = -0.0576006	descr = N_Gram_CTCTC
cnt = 286	feature = 561	correl = 0.0622858	descr = N_Gram_TAAA
cnt = 287	feature = 390	correl = 0.0849416	descr = N_Gram_GAAA
cnt = 288	feature = 493	correl = -0.0520687	descr = N_Gram_GGCGA
cnt = 289	feature = 502	correl = 0.114013	descr = N_Gram_GGGAG
cnt = 290	feature = 557	correl = -0.0534548	descr = N_Gram_GTTGT
cnt = 291	feature = 463	correl = 0.0504524	descr = N_Gram_GCTCA
cnt = 292	feature = 632	correl = -0.117916	descr = N_Gram_TGATT
cnt = 293	feature = 276	correl = -0.139525	descr = N_Gram_CAGCT
cnt = 294	feature = 413	correl = -0.0559163	descr = N_Gram_GAGTT
[truncated: 35,150 more chars]
