# Supplementary material for: Improving model predictions for RNA interference activities that use support vector machine regression by combining and filtering features
Source: BMC Bioinformatics. 2007 Jun 6;8:182. doi: 10.1186/1471-2105-8-182 (PMC1906837; doi:10.1186/1471-2105-8-182)
Supplement: Additional file 6 — tr_579_cfsfilters. The features found to be useful by Correlation based Feature in training and testing the 579 dataset by cross validation, at t-test values from 0 to 90. [file 1471-2105-8-182-S6.gz › tr_579_file_20]

20
ave count = 262.3

CFS merit scores = 1.3532
CFS merit scores = 1.59912
CFS merit scores = 1.85226
CFS merit scores = 2.07793
CFS merit scores = 2.27912
CFS merit scores = 2.46022
CFS merit scores = 2.62706
CFS merit scores = 2.78294
CFS merit scores = 2.92863
CFS merit scores = 3.06621
CFS merit scores = 3.19633
CFS merit scores = 3.32125
CFS merit scores = 3.44155
CFS merit scores = 3.55742
CFS merit scores = 3.66925
CFS merit scores = 3.77719
CFS merit scores = 3.88144
CFS merit scores = 3.98199
CFS merit scores = 4.07782
CFS merit scores = 4.17038
CFS merit scores = 4.25924
CFS merit scores = 4.34565
CFS merit scores = 4.42871
CFS merit scores = 4.50966
CFS merit scores = 4.5877
CFS merit scores = 4.66392
CFS merit scores = 4.73876
CFS merit scores = 4.8122
CFS merit scores = 4.88427
CFS merit scores = 4.9546
CFS merit scores = 5.02234
CFS merit scores = 5.08807
CFS merit scores = 5.1527
CFS merit scores = 5.21643
CFS merit scores = 5.27847
CFS merit scores = 5.33881
CFS merit scores = 5.39787
CFS merit scores = 5.45415
CFS merit scores = 5.50912
CFS merit scores = 5.56273
CFS merit scores = 5.61331
CFS merit scores = 5.66276
CFS merit scores = 5.7112
CFS merit scores = 5.75722
CFS merit scores = 5.80219
CFS merit scores = 5.84474
CFS merit scores = 5.88554
CFS merit scores = 5.92508
CFS merit scores = 5.96147
CFS merit scores = 5.9957
CFS merit scores = 6.02885
CFS merit scores = 6.06211
CFS merit scores = 6.09449
CFS merit scores = 6.12492
CFS merit scores = 6.15112
CFS merit scores = 6.17587
CFS merit scores = 6.19928
CFS merit scores = 6.22011
CFS merit scores = 6.24025
CFS merit scores = 6.25747
CFS merit scores = 6.27234
CFS merit scores = 6.28526
CFS merit scores = 6.29743
CFS merit scores = 6.30918
CFS merit scores = 6.31938
CFS merit scores = 6.32913
CFS merit scores = 6.33819
CFS merit scores = 6.34543
CFS merit scores = 6.35273
CFS merit scores = 6.35959
CFS merit scores = 6.36466
CFS merit scores = 6.36925
CFS merit scores = 6.37315
CFS merit scores = 6.37754
CFS merit scores = 6.38228
CFS merit scores = 6.38517
CFS merit scores = 6.38774
CFS merit scores = 6.38994
CFS merit scores = 6.39226
CFS merit scores = 6.39495
CFS merit scores = 6.39638
CFS merit scores = 6.39756
CFS merit scores = 6.39885
CFS merit scores = 6.40015
CFS merit scores = 6.40189
CFS merit scores = 6.40243
CFS merit scores = 6.40288
CFS merit scores = 6.40384
CFS merit scores = 6.4025
CFS merit scores = 6.4016
CFS merit scores = 6.40075
CFS merit scores = 6.39991
CFS merit scores = 6.39931
CFS merit scores = 6.39891
CFS merit scores = 6.39874
CFS merit scores = 6.39803
CFS merit scores = 6.3977
CFS merit scores = 6.39592
CFS merit scores = 6.39317
CFS merit scores = 6.39031
CFS merit scores = 6.38677
CFS merit scores = 6.38316
CFS merit scores = 6.37802
CFS merit scores = 6.3723
CFS merit scores = 6.36681
CFS merit scores = 6.3617
CFS merit scores = 6.35559
CFS merit scores = 6.34967
CFS merit scores = 6.34427
CFS merit scores = 6.3394
CFS merit scores = 6.3339
CFS merit scores = 6.32784
CFS merit scores = 6.32172
CFS merit scores = 6.31515
CFS merit scores = 6.30866
CFS merit scores = 6.3023
CFS merit scores = 6.29627
CFS merit scores = 6.29034
CFS merit scores = 6.28345
CFS merit scores = 6.27634
CFS merit scores = 6.26805
CFS merit scores = 6.25994
CFS merit scores = 6.25213
CFS merit scores = 6.24395
CFS merit scores = 6.23585
CFS merit scores = 6.22813
CFS merit scores = 6.22038
CFS merit scores = 6.21275
CFS merit scores = 6.20541
CFS merit scores = 6.19819
CFS merit scores = 6.19073
CFS merit scores = 6.18353
CFS merit scores = 6.17575
CFS merit scores = 6.16776
CFS merit scores = 6.16014
CFS merit scores = 6.15229
CFS merit scores = 6.14472
CFS merit scores = 6.13754
CFS merit scores = 6.12933
CFS merit scores = 6.12133
CFS merit scores = 6.11369
CFS merit scores = 6.10626
CFS merit scores = 6.0988
CFS merit scores = 6.09091
CFS merit scores = 6.08307
CFS merit scores = 6.07529
CFS merit scores = 6.0673
CFS merit scores = 6.05927
CFS merit scores = 6.05082
CFS merit scores = 6.04261
CFS merit scores = 6.03434
CFS merit scores = 6.02609
CFS merit scores = 6.01766
CFS merit scores = 6.0093
CFS merit scores = 6.00115
CFS merit scores = 5.99296
CFS merit scores = 5.98471
CFS merit scores = 5.97647
CFS merit scores = 5.96813
CFS merit scores = 5.959
CFS merit scores = 5.95008
CFS merit scores = 5.94107
CFS merit scores = 5.93213
CFS merit scores = 5.9231
CFS merit scores = 5.91447
CFS merit scores = 5.90512
CFS merit scores = 5.896
CFS merit scores = 5.88701
CFS merit scores = 5.87784
CFS merit scores = 5.86883
CFS merit scores = 5.85971
CFS merit scores = 5.85077
CFS merit scores = 5.84163
CFS merit scores = 5.83256
CFS merit scores = 5.82265
CFS merit scores = 5.81291
CFS merit scores = 5.80305
CFS merit scores = 5.79307
CFS merit scores = 5.78322
CFS merit scores = 5.77333
CFS merit scores = 5.76367
CFS merit scores = 5.75402
CFS merit scores = 5.74447
CFS merit scores = 5.73509
CFS merit scores = 5.72568
CFS merit scores = 5.71656
CFS merit scores = 5.70731
CFS merit scores = 5.69827
CFS merit scores = 5.6893
CFS merit scores = 5.68058
CFS merit scores = 5.6721
CFS merit scores = 5.66356
CFS merit scores = 5.65527
CFS merit scores = 5.64709
CFS merit scores = 5.63909
CFS merit scores = 5.63106
CFS merit scores = 5.62276
CFS merit scores = 5.61445
CFS merit scores = 5.6063
CFS merit scores = 5.59813
CFS merit scores = 5.58979
CFS merit scores = 5.58165
CFS merit scores = 5.57352
CFS merit scores = 5.56533
CFS merit scores = 5.55729
CFS merit scores = 5.54923
CFS merit scores = 5.54129
CFS merit scores = 5.53341
CFS merit scores = 5.52565
CFS merit scores = 5.51809
CFS merit scores = 5.51074
CFS merit scores = 5.5034
CFS merit scores = 5.49617
CFS merit scores = 5.48904
CFS merit scores = 5.48191
CFS merit scores = 5.47486
CFS merit scores = 5.46791
CFS merit scores = 5.46096
CFS merit scores = 5.45388
CFS merit scores = 5.44676
CFS merit scores = 5.43955
CFS merit scores = 5.43244
CFS merit scores = 5.42548
CFS merit scores = 5.41861
CFS merit scores = 5.41168
CFS merit scores = 5.40496
CFS merit scores = 5.39814
CFS merit scores = 5.39122
CFS merit scores = 5.38433
CFS merit scores = 5.3775
CFS merit scores = 5.3707
CFS merit scores = 5.364
CFS merit scores = 5.35726
CFS merit scores = 5.35061
CFS merit scores = 5.34394
CFS merit scores = 5.33718
CFS merit scores = 5.33049
CFS merit scores = 5.32362
CFS merit scores = 5.31685
CFS merit scores = 5.31016
CFS merit scores = 5.3035
CFS merit scores = 5.29683
CFS merit scores = 5.29013
CFS merit scores = 5.28354
CFS merit scores = 5.277
CFS merit scores = 5.27052
CFS merit scores = 5.26412
CFS merit scores = 5.25786
CFS merit scores = 5.25145
CFS merit scores = 5.24485
CFS merit scores = 5.23829
CFS merit scores = 5.2318
CFS merit scores = 5.22531
CFS merit scores = 5.2187
CFS merit scores = 5.21204
CFS merit scores = 5.20525
CFS merit scores = 5.19858
CFS merit scores = 5.19189
CFS merit scores = 5.18528
CFS merit scores = 5.17868
CFS merit scores = 5.17204
CFS merit scores = 5.16551
CFS merit scores = 5.15896
CFS merit scores = 5.15223
CFS merit scores = 5.14552
CFS merit scores = 5.13882
CFS merit scores = 5.13216
CFS merit scores = 5.12516
CFS merit scores = 5.11814
CFS merit scores = 5.11117
CFS merit scores = 5.10432
CFS merit scores = 5.09737
CFS merit scores = 5.09038
CFS merit scores = 5.08338
CFS merit scores = 5.07647
CFS merit scores = 5.06928
CFS merit scores = 5.06214
CFS merit scores = 5.05515
CFS merit scores = 5.04805
CFS merit scores = 5.04088
CFS merit scores = 5.03349
CFS merit scores = 5.02618
CFS merit scores = 5.01841
CFS merit scores = 5.01065
CFS merit scores = 5.00299
CFS merit scores = 4.99531
CFS merit scores = 4.98742
CFS merit scores = 4.97957
CFS merit scores = 4.97157
CFS merit scores = 4.96355
CFS merit scores = 4.95557
CFS merit scores = 4.94746
CFS merit scores = 4.93922
CFS merit scores = 4.93096
CFS merit scores = 4.92282
CFS merit scores = 4.91478
CFS merit scores = 4.9068
CFS merit scores = 4.89847
CFS merit scores = 4.89011
CFS merit scores = 4.88154
CFS merit scores = 4.87237
CFS merit scores = 4.86324
CFS merit scores = 4.85306
CFS merit scores = 4.84304
CFS merit scores = 4.8331
CFS merit scores = 4.82293
CFS merit scores = 4.81244
CFS merit scores = 4.80196
CFS merit scores = 4.79126
CFS merit scores = 4.78048
CFS merit scores = 4.76961
CFS merit scores = 4.75882
CFS merit scores = 4.74733
CFS merit scores = 4.73577
CFS merit scores = 4.72388
CFS merit scores = 4.71153
CFS merit scores = 4.6993
CFS merit scores = 4.68675
CFS merit scores = 4.67246
CFS merit scores = 4.65608
CFS merit scores = 4.63945
CFS merit scores = 4.61947
cnt = 1	feature = 56	correl = -0.353201	descr = Gibbs_of_Target_Sequence__Pos_20_Step_1
cnt = 2	feature = 54	correl = -0.179414	descr = Gibbs_of_Target_Sequence__Pos_18_Step_1
cnt = 3	feature = 247	correl = 0.130837	descr = N_Gram_CAA
cnt = 4	feature = 536	correl = -0.0829008	descr = N_Gram_GTCG
cnt = 5	feature = 394	correl = 0.101802	descr = N_Gram_GAAAG
cnt = 6	feature = 422	correl = 0.0670741	descr = N_Gram_GATAT
cnt = 7	feature = 653	correl = 0.0764455	descr = N_Gram_TGGGG
cnt = 8	feature = 417	correl = 0.116505	descr = N_Gram_GAGTC
cnt = 9	feature = 579	correl = 0.0757763	descr = N_Gram_TATAT
cnt = 10	feature = 413	correl = -0.0562514	descr = N_Gram_GAGAG
cnt = 11	feature = 392	correl = -0.0576625	descr = N_Gram_GAAAA
cnt = 12	feature = 321	correl = -0.049196	descr = N_Gram_CGACC
cnt = 13	feature = 407	correl = 0.0453462	descr = N_Gram_GACGG
cnt = 14	feature = 351	correl = 0.079212	descr = N_Gram_CGTGG
cnt = 15	feature = 516	correl = 0.0780126	descr = N_Gram_GGGTA
cnt = 16	feature = 598	correl = 0.0524015	descr = N_Gram_TCCCG
cnt = 17	feature = 628	correl = 0.0515069	descr = N_Gram_TGAAA
cnt = 18	feature = 578	correl = 0.0449751	descr = N_Gram_TATAG
cnt = 19	feature = 357	correl = 0.0568421	descr = N_Gram_CTACT
cnt = 20	feature = 336	correl = 0.0741223	descr = N_Gram_CGGAA
cnt = 21	feature = 360	correl = 0.0631922	descr = N_Gram_CTATA
cnt = 22	feature = 424	correl = -0.0556583	descr = N_Gram_GATCG
cnt = 23	feature = 526	correl = -0.0571564	descr = N_Gram_GGTTA
cnt = 24	feature = 259	correl = -0.0444717	descr = N_Gram_CACCC
cnt = 25	feature = 600	correl = 0.0473609	descr = N_Gram_TCCGA
cnt = 26	feature = 680	correl = 0.0447817	descr = N_Gram_TTCGA
cnt = 27	feature = 395	correl = -0.0590736	descr = N_Gram_GAAAT
cnt = 28	feature = 361	correl = 0.0806231	descr = N_Gram_CTATT
cnt = 29	feature = 545	correl = 0.0573403	descr = N_Gram_GTGCG
cnt = 30	feature = 356	correl = 0.0453462	descr = N_Gram_CTAAA
cnt = 31	feature = 304	correl = 0.0453462	descr = N_Gram_CCGCA
cnt = 32	feature = 255	correl = 0.0542035	descr = N_Gram_CACAG
cnt = 33	feature = 514	correl = 0.0453462	descr = N_Gram_GGGGT
cnt = 34	feature = 466	correl = 0.0453462	descr = N_Gram_GCGTA
cnt = 35	feature = 280	correl = -0.0497657	descr = N_Gram_CATGC
cnt = 36	feature = 494	correl = 0.0729795	descr = N_Gram_GGCCC
cnt = 37	feature = 218	correl = 0.0550219	descr = N_Gram_ATACA
cnt = 38	feature = 568	correl = -0.0463739	descr = N_Gram_TAACG
cnt = 39	feature = 620	correl = 0.0485708	descr = N_Gram_TCTCG
cnt = 40	feature = 222	correl = 0.0718812	descr = N_Gram_ATAGT
cnt = 41	feature = 313	correl = 0.0676048	descr = N_Gram_CCTCA
cnt = 42	feature = 316	correl = 0.0606705	descr = N_Gram_CCTCT
cnt = 43	feature = 659	correl = 0.0577553	descr = N_Gram_TGTAA
cnt = 44	feature = 237	correl = 0.0443948	descr = N_Gram_ATGTG
cnt = 45	feature = 397	correl = -0.0439102	descr = N_Gram_GAAGG
cnt = 46	feature = 652	correl = 0.0503692	descr = N_Gram_TGGGA
cnt = 47	feature = 459	correl = -0.0485576	descr = N_Gram_GCGAC
cnt = 48	feature = 546	correl = 0.0580781	descr = N_Gram_GTGCT
cnt = 49	feature = 217	correl = -0.149135	descr = N_Gram_ATAAG
cnt = 50	feature = 464	correl = 0.0447246	descr = N_Gram_GCGGT
cnt = 51	feature = 538	correl = -0.0459506	descr = N_Gram_GTCGC
cnt = 52	feature = 510	correl = 0.0453462	descr = N_Gram_GGGCT
cnt = 53	feature = 688	correl = -0.0591405	descr = N_Gram_TTGAG
cnt = 54	feature = 317	correl = 0.0652478	descr = N_Gram_CCTGC
cnt = 55	feature = 458	correl = 0.138322	descr = N_Gram_GCCTT
cnt = 56	feature = 251	correl = 0.0622593	descr = N_Gram_CAAGC
cnt = 57	feature = 624	correl = -0.117639	descr = N_Gram_TCTTA
cnt = 58	feature = 426	correl = -0.0500458	descr = N_Gram_GATGC
cnt = 59	feature = 690	correl = 0.0594649	descr = N_Gram_TTGCA
cnt = 60	feature = 226	correl = -0.0567228	descr = N_Gram_ATCAT
cnt = 61	feature = 555	correl = 0.0453462	descr = N_Gram_GTTAA
cnt = 62	feature = 285	correl = 0.0600075	descr = N_Gram_CCACC
cnt = 63	feature = 312	correl = 0.0558015	descr = N_Gram_CCTAT
cnt = 64	feature = 340	correl = 0.0702472	descr = N_Gram_CGGCG
cnt = 65	feature = 309	correl = -0.0732728	descr = N_Gram_CCGGT
cnt = 66	feature = 584	correl = 0.0472183	descr = N_Gram_TCAAA
cnt = 67	feature = 434	correl = 0.0612091	descr = N_Gram_GCAAA
cnt = 68	feature = 531	correl = 0.0506518	descr = N_Gram_GTATA
cnt = 69	feature = 429	correl = -0.0605618	descr = N_Gram_GATTA
cnt = 70	feature = 612	correl = 0.0947339	descr = N_Gram_TCGGC
cnt = 71	feature = 703	correl = -0.0503227	descr = N_Gram_TTTTG
cnt = 72	feature = 241	correl = 0.0446791	descr = N_Gram_ATTGG
cnt = 73	feature = 252	correl = 0.0974183	descr = N_Gram_CAAGG
cnt = 74	feature = 484	correl = 0.0641909	descr = N_Gram_GGACG
cnt = 75	feature = 284	correl = 0.0519672	descr = N_Gram_CCAAT
cnt = 76	feature = 431	correl = -0.0897428	descr = N_Gram_GATTT
cnt = 77	feature = 271	correl = 0.0629797	descr = N_Gram_CAGGA
cnt = 78	feature = 331	correl = 0.101505	descr = N_Gram_CGCCG
cnt = 79	feature = 353	correl = -0.0473352	descr = N_Gram_CGTTC
cnt = 80	feature = 373	correl = 0.0486288	descr = N_Gram_CTGAG
cnt = 81	feature = 601	correl = -0.0977886	descr = N_Gram_TCCGC
cnt = 82	feature = 370	correl = 0.0718503	descr = N_Gram_CTCGG
cnt = 83	feature = 327	correl = -0.0446597	descr = N_Gram_CGATC
cnt = 84	feature = 448	correl = 0.0704377	descr = N_Gram_GCCAG
cnt = 85	feature = 468	correl = 0.118123	descr = N_Gram_GCGTG
cnt = 86	feature = 440	correl = -0.0721949	descr = N_Gram_GCAGA
cnt = 87	feature = 616	correl = 0.0568421	descr = N_Gram_TCTAC
cnt = 88	feature = 654	correl = 0.0767751	descr = N_Gram_TGGGT
cnt = 89	feature = 687	correl = -0.051154	descr = N_Gram_TTGAA
cnt = 90	feature = 224	correl = 0.0864478	descr = N_Gram_ATATA
cnt = 91	feature = 258	correl = 0.0833795	descr = N_Gram_CACCA
cnt = 92	feature = 386	correl = 0.0910274	descr = N_Gram_CTTGG
cnt = 93	feature = 640	correl = 0.107159	descr = N_Gram_TGCAA
cnt = 94	feature = 382	correl = 0.0499655	descr = N_Gram_CTTCC
cnt = 95	feature = 219	correl = -0.0501446	descr = N_Gram_ATACT
cnt = 96	feature = 681	correl = -0.0558762	descr = N_Gram_TTCGG
cnt = 97	feature = 633	correl = 0.0801463	descr = N_Gram_TGAGT
cnt = 98	feature = 512	correl = 0.0679232	descr = N_Gram_GGGGC
cnt = 99	feature = 278	correl = -0.0611866	descr = N_Gram_CATCG
cnt = 100	feature = 450	correl = 0.0515042	descr = N_Gram_GCCCA
cnt = 101	feature = 574	correl = 0.0729653	descr = N_Gram_TACGA
cnt = 102	feature = 342	correl = 0.0869933	descr = N_Gram_CGGGA
cnt = 103	feature = 322	correl = -0.0717699	descr = N_Gram_CGACG
cnt = 104	feature = 635	correl = 0.0545243	descr = N_Gram_TGATA
cnt = 105	feature = 291	correl = 0.0676408	descr = N_Gram_CCATC
cnt = 106	feature = 518	correl = -0.0529673	descr = N_Gram_GGGTT
cnt = 107	feature = 576	correl = -0.0623623	descr = N_Gram_TAGAT
cnt = 108	feature = 504	correl = 0.0641909	descr = N_Gram_GGGAC
cnt = 109	feature = 387	correl = 0.0654821	descr = N_Gram_CTTGT
cnt = 110	feature = 315	correl = 0.0608474	descr = N_Gram_CCTCG
cnt = 111	feature = 244	correl = -0.0769311	descr = N_Gram_ATTTG
cnt = 112	feature = 228	correl = -0.0524821	descr = N_Gram_ATCCT
cnt = 113	feature = 350	correl = 0.106189	descr = N_Gram_CGTGC
cnt = 114	feature = 527	correl = 0.0914936	descr = N_Gram_GGTTG
cnt = 115	feature = 249	correl = 0.0635672	descr = N_Gram_CAAAG
cnt = 116	feature = 274	correl = 0.133118	descr = N_Gram_CAGTG
cnt = 117	feature = 380	correl = -0.112116	descr = N_Gram_CTTAT
cnt = 118	feature = 691	correl = -0.158357	descr = N_Gram_TTGCG
cnt = 119	feature = 136	correl = -0.0552547	descr = N_Gram_AATCA
cnt = 120	feature = 661	correl = 0.0466068	descr = N_Gram_TGTCC
cnt = 121	feature = 377	correl = 0.0594056	descr = N_Gram_CTGTG
cnt = 122	feature = 451	correl = 0.0737958	descr = N_Gram_GCCCG
cnt = 123	feature = 700	correl = -0.0751545	descr = N_Gram_TTTGG
cnt = 124	feature = 364	correl = 0.0713122	descr = N_Gram_CTCAC
cnt = 125	feature = 453	correl = 0.0589525	descr = N_Gram_GCCGC
cnt = 126	feature = 614	correl = -0.0485637	descr = N_Gram_TCGTC
cnt = 127	feature = 520	correl = -0.0673475	descr = N_Gram_GGTAA
cnt = 128	feature = 677	correl = 0.0567785	descr = N_Gram_TTCAG
cnt = 129	feature = 457	correl = 0.0805039	descr = N_Gram_GCCTC
cnt = 130	feature = 267	correl = -0.0638971	descr = N_Gram_CAGAA
cnt = 131	feature = 365	correl = -0.0792641	descr = N_Gram_CTCAT
cnt = 132	feature = 483	correl = 0.110261	descr = N_Gram_GGACC
cnt = 133	feature = 363	correl = 0.056201	descr = N_Gram_CTCAA
cnt = 134	feature = 324	correl = 0.086002	descr = N_Gram_CGAGG
cnt = 135	feature = 463	correl = 0.0601642	descr = N_Gram_GCGGG
cnt = 136	feature = 232	correl = 0.051437	descr = N_Gram_ATCTT
cnt = 137	feature = 231	correl = 0.0803255	descr = N_Gram_ATCTG
cnt = 138	feature = 283	correl = 0.0668142	descr = N_Gram_CCAAG
cnt = 139	feature = 314	correl = -0.129731	descr = N_Gram_CCTCC
cnt = 140	feature = 508	correl = 0.107561	descr = N_Gram_GGGCC
cnt = 141	feature = 505	correl = 0.10458	descr = N_Gram_GGGAG
cnt = 142	feature = 563	correl = -0.0489243	descr = N_Gram_GTTGT
cnt = 143	feature = 648	correl = 0.112615	descr = N_Gram_TGGCC
cnt = 144	feature = 501	correl = 0.125627	descr = N_Gram_GGCTT
cnt = 145	feature = 411	correl = -0.0481458	descr = N_Gram_GAGA
cnt = 146	feature = 610	correl = -0.116423	descr = N_Gram_TCGAG
cnt = 147	feature = 235	correl = -0.0655336	descr = N_Gram_ATGCT
cnt = 148	feature = 441	correl = 0.0475023	descr = N_Gram_GCAGC
cnt = 149	feature = 596	correl = 0.0667987	descr = N_Gram_TCCC
cnt = 150	feature = 399	correl = -0.0466347	descr = N_Gram_GAATA
cnt = 151	feature = 396	correl = 0.108301	descr = N_Gram_GAAGA
cnt = 152	feature = 473	correl = 0.0663734	descr = N_Gram_GCTGC
cnt = 153	feature = 416	correl = 0.0589398	descr = N_Gram_GAGGT
cnt = 154	feature = 499	correl = 0.0703178	descr = N_Gram_GGCGG
cnt = 155	feature = 388	correl = 0.0457856	descr = N_Gram_CTTTA
cnt = 156	feature = 318	correl = -0.0584729	descr = N_Gram_CCTTC
cnt = 157	feature = 263	correl = -0.0642739	descr = N_Gram_CACGA
cnt = 158	feature = 435	correl = 0.0934799	descr = N_Gram_GCAAC
cnt = 159	feature = 695	correl = 0.0458209	descr = N_Gram_TTGTT
cnt = 160	feature = 580	correl = -0.0484539	descr = N_Gram_TATT
cnt = 161	feature = 335	correl = 0.0450802	descr = N_Gram_CGGA
cnt = 162	feature = 649	correl = -0.0590997	descr = N_Gram_TGGCG
cnt = 163	feature = 301	correl = 0.0711427	descr = N_Gram_CCCGG
cnt = 164	feature = 207	correl = -0.154201	descr = N_Gram_AGTCT
cnt = 165	feature = 425	correl = -0.106802	descr = N_Gram_GATCT
cnt = 166	feature = 277	correl = 0.101152	descr = N_Gram_CATCC
cnt = 167	feature = 418	correl = -0.0845491	descr = N_Gram_GAGTT
cnt = 168	feature = 437	correl = 0.122173	descr = N_Gram_GCAC
cnt = 169	feature = 391	correl = 0.0793839	descr = N_Gram_GAAA
cnt = 170	feature = 618	correl = -0.0701702	descr = N_Gram_TCTCA
cnt = 171	feature = 390	correl = 0.104142	descr = N_Gram_CTTTG
cnt = 172	feature = 587	correl = 0.0993655	descr = N_Gram_TCACC
cnt = 173	feature = 10	correl = 0.0634696	descr = Position_Specific_Bin_Base_3_Base_C
cnt = 174	feature = 24	correl = -0.0572736	descr = Position_Specific_Bin_Base_11_Base_G
cnt = 175	feature = 343	correl = 0.137662	descr = N_Gram_CGGGC
cnt = 176	feature = 467	correl = -0.131884	descr = N_Gram_GCGTC
cnt = 177	feature = 265	correl = 0.0541497	descr = N_Gram_CACT
cnt = 178	feature = 602	correl = -0.0855062	descr = N_Gram_TCCGG
cnt = 179	feature = 547	correl = 0.153445	descr = N_Gram_GTGG
cnt = 180	feature = 11	correl = -0.142041	descr = Position_Specific_Bin_Base_5_Base_A
cnt = 181	feature = 18	correl = 0.0645701	descr = Position_Specific_Bin_Base_7_Base_T
cnt = 182	feature = 29	correl = -0.0510556	descr = Position_Specific_Bin_Base_13_Base_A
cnt = 183	feature = 223	correl = 0.0476593	descr = N_Gram_ATAT
cnt = 184	feature = 160	correl = -0.0481433	descr = N_Gram_ACGAT
cnt = 185	feature = 521	correl = 0.0675364	descr = N_Gram_GGTC
cnt = 186	feature = 632	correl = -0.0665266	descr = N_Gram_TGAGG
cnt = 187	feature = 375	correl = 0.106193	descr = N_Gram_CTGCA
cnt = 188	feature = 36	correl = -0.0603416	descr = Position_Specific_Bin_Base_17_Base_A
cnt = 189	feature = 303	correl = 0.0467344	descr = N_Gram_CCGA
cnt = 190	feature = 69	correl = 0.0955724	descr = Fold_of_RNAi_Sequence_Pos_13
cnt = 191	feature = 19	correl = -0.0654154	descr = Position_Specific_Bin_Base_8_Base_C
cnt = 192	feature = 651	correl = 0.116684	descr = N_Gram_TGGG
cnt = 193	feature = 460	correl = 0.0719566	descr = N_Gram_GCGCC
cnt = 194	feature = 234	correl = -0.0954343	descr = N_Gram_ATGC
cnt = 195	feature = 23	correl = 0.0642312	descr = Position_Specific_Bin_Base_10_Base_T
cnt = 196	feature = 279	correl = 0.110125	descr = N_Gram_CATCT
cnt = 197	feature = 16	correl = 0.0476967	descr = Position_Specific_Bin_Base_6_Base_T
cnt = 198	feature = 551	correl = 0.0913925	descr = N_Gram_GTGT
cnt = 199	feature = 21	correl = 0.0640465	descr = Position_Specific_Bin_Base_9_Base_G
cnt = 200	feature = 28	correl = -0.132365	descr = Position_Specific_Bin_Base_12_Base_T
cnt = 201	feature = 379	correl = -0.0653101	descr = N_Gram_CTTA
cnt = 202	feature = 32	correl = 0.107781	descr = Position_Specific_Bin_Base_14_Base_T
cnt = 203	feature = 541	correl = -0.0968349	descr = N_Gram_GTCTT
cnt = 204	feature = 481	correl = 0.0444349	descr = N_Gram_GGAAG
cnt = 205	feature = 20	correl = 0.0782312	descr = Position_Specific_Bin_Base_8_Base_T
cnt = 206	feature = 250	correl = 0.0699619	descr = N_Gram_CAAG
cnt = 207	feature = 80	correl = 0.0622439	descr = Xue_Structure_Feature_C010
cnt = 208	feature = 13	correl = 0.0708226	descr = Position_Specific_Bin_Base_5_Base_G
cnt = 209	feature = 355	correl = 0.0757138	descr = N_Gram_CTA
cnt = 210	feature = 67	correl = 0.0596054	descr = Fold_of_RNAi_Sequence_Pos_11
cnt = 211	feature = 105	correl = -0.0587574	descr = Fold_of_Target_NoBeginbrace_noends_Pos_8
cnt = 212	feature = 208	correl = 0.0521898	descr = N_Gram_AGTG
cnt = 213	feature = 8	correl = 0.0776161	descr = Position_Specific_Bin_Base_2_Base_T
cnt = 214	feature = 655	correl = 0.0840314	descr = N_Gram_TGGT
cnt = 215	feature = 643	correl = -0.147022	descr = N_Gram_TGCG
cnt = 216	feature = 475	correl = 0.0538052	descr = N_Gram_GCTT
cnt = 217	feature = 38	correl = -0.0717014	descr = Position_Specific_Bin_Base_17_Base_T
cnt = 218	feature = 605	correl = -0.0873015	descr = N_Gram_TCCTC
cnt = 219	feature = 456	correl = 0.0968796	descr = N_Gram_GCCT
cnt = 220	feature = 595	correl = -0.171466	descr = N_Gram_TCCAG
cnt = 221	feature = 31	correl = -0.104449	descr = Position_Specific_Bin_Base_14_Base_A
cnt = 222	feature = 30	correl = 0.107969	descr = Position_Specific_Bin_Base_13_Base_C
cnt = 223	feature = 472	correl = 0.0703417	descr = N_Gram_GCTG
cnt = 224	feature = 15	correl = 0.118233	descr = Position_Specific_Bin_Base_6_Base_C
cnt = 225	feature = 27	correl = 0.0717415	descr = Position_Specific_Bin_Base_12_Base_G
cnt = 226	feature = 447	correl = 0.0480186	descr = N_Gram_GCCA
cnt = 227	feature = 428	correl = -0.0547407	descr = N_Gram_GATT
cnt = 228	feature = 17	correl = -0.0526982	descr = Position_Specific_Bin_Base_7_Base_A
cnt = 229	feature = 35	correl = 0.1196	descr = Position_Specific_Bin_Base_16_Base_C
cnt = 230	feature = 47	correl = -0.0733237	descr = Gibbs_of_Target_Sequence__Pos_5_Step_1
cnt = 231	feature = 626	correl = -0.0621569	descr = N_Gram_TCTTG
cnt = 232	feature = 525	correl = 0.0601741	descr = N_Gram_GGTT
cnt = 233	feature = 214	correl = -0.101767	descr = N_Gram_AGTTT
cnt = 234	feature = 233	correl = -0.0542312	descr = N_Gram_ATGA
cnt = 235	feature = 14	correl = -0.107903	descr = Position_Specific_Bin_Base_6_Base_A
cnt = 236	feature = 74	correl = -0.0611569	descr = Xue_Structure_Feature_A110
cnt = 237	feature = 326	correl = -0.0442609	descr = N_Gram_CGAT
cnt = 238	feature = 68	correl = 0.10223	descr = Fold_of_RNAi_Sequence_Pos_12
cnt = 239	feature = 662	correl = 0.10002	descr = N_Gram_TGTG
cnt = 240	feature = 606	correl = -0.108429	descr = N_Gram_TCCTT
cnt = 241	feature = 500	correl = 0.0539491	descr = N_Gram_GGCT
cnt = 242	feature = 511	correl = 0.0688865	descr = N_Gram_GGGG
cnt = 243	feature = 625	correl = -0.132252	descr = N_Gram_TCTTC
cnt = 244	feature = 39	correl = -0.272883	descr = Position_Specific_Bin_Base_18_Base_A
cnt = 245	feature = 34	correl = -0.120144	descr = Position_Specific_Bin_Base_16_Base_A
cnt = 246	feature = 529	correl = 0.0524988	descr = N_Gram_GTAA
cnt = 247	feature = 51	correl = -0.0948196	descr = Gibbs_of_Target_Sequence__Pos_13_Step_1
cnt = 248	feature = 272	correl = 0.131904	descr = N_Gram_CAGT
cnt = 249	feature = 33	correl = 0.0550113	descr = Position_Specific_Bin_Base_15_Base_C
cnt = 250	feature = 337	correl = 0.112002	descr = N_Gram_CGGC
cnt = 251	feature = 66	correl = 0.114137	descr = Fold_of_RNAi_Sequence_Pos_9
cnt = 252	feature = 76	correl = 0.122089	descr = Xue_Structure_Feature_A101
cnt = 253	feature = 281	correl = 0.0727402	descr = N_Gram_CCAA
cnt = 254	feature = 72	correl = 0.0668907	descr = Fold_of_RNAi_Sequence_Pos_16
cnt = 255	feature = 12	correl = 0.10338	descr = Position_Specific_Bin_Base_5_Base_C
cnt = 256	feature = 686	correl = -0.0544068	descr = N_Gram_TTGA
cnt = 257	feature = 270	correl = -0.138749	descr = N_Gram_CAGCT
cnt = 258	feature = 478	correl = 0.0756026	descr = N_Gram_GGAA
cnt = 259	feature = 389	correl = -0.0535046	descr = N_Gram_CTTTC
cnt = 260	feature = 308	correl = 0.121247	descr = N_Gram_CCGGG
cnt = 261	feature = 608	correl = -0.0801673	descr = N_Gram_TCGA
cnt = 262	feature = 591	correl = -0.0490921	descr = N_Gram_TCAT
cnt = 263	feature = 46	correl = 0.0708243	descr = Gibbs_of_Target_Sequence__Pos_3_Step_1
cnt = 264	feature = 60	correl = 0.160396	descr = Fold_of_RNAi_Sequence_Pos_0
cnt = 265	feature = 689	correl = -0.0849937	descr = N_Gram_TTGC
cnt = 266	feature = 41	correl = 0.293721	descr = Position_Specific_Bin_Base_18_Base_G
cnt = 267	feature = 70	correl = 0.0676775	descr = Fold_of_RNAi_Sequence_Pos_14
cnt = 268	feature = 540	correl = -0.0907469	descr = N_Gram_GTCT
cnt = 269	feature = 544	correl = 0.0453464	descr = N_Gram_GTGC
cnt = 270	feature = 75	correl = 0.0667554	descr = Xue_Structure_Feature_A100
cnt = 271	feature = 647	correl = 0.0705965	descr = N_Gram_TGGC
cnt = 272	feature = 53	correl = -0.106536	descr = Gibbs_of_Target_Sequence__Pos_17_Step_1
cnt = 273	feature = 704	correl = -0.094943	descr = N_Gram_TTTTT
cnt = 274	feature = 683	correl = -0.212999	descr = N_Gram_TTCTC
cnt = 275	feature = 276	correl = 0.0801075	descr = N_Gram_CATC
cnt = 276	feature = 461	correl = 0.0705884	descr = N_Gram_GCGG
cnt = 277	feature = 211	correl = -0.0483691	descr = N_Gram_AGTT
cnt = 278	feature = 55	correl = -0.307746	descr = Gibbs_of_Target_Sequence__Pos_19_Step_1
cnt = 279	feature = 73	correl = 0.0712512	descr = Xue_Structure_Feature_A111
cnt = 280	feature = 594	correl = -0.113573	descr = N_Gram_TCCA
cnt = 281	feature = 599	correl = -0.0681458	descr = N_Gram_TCCG
cnt = 282	feature = 432	correl = 0.146631	descr = N_Gram_GCA
cnt = 283	feature = 79	correl = 0.0584143	descr = Xue_Structure_Feature_C011
cnt = 284	feature = 292	correl = 0.0527339	descr = N_Gram_CCC
cnt = 285	feature = 62	correl = 0.147955	descr = Fold_of_RNAi_Sequence_Pos_2
cnt = 286	feature = 465	correl = -0.0799468	descr = N_Gram_GCGT
cnt = 287	feature = 254	correl = 0.0645214	descr = N_Gram_CAC
cnt = 288	feature = 627	correl = -0.0770555	descr = N_Gram_TGA
cnt = 289	feature = 619	correl = -0.115604	descr = N_Gram_TCTCC
cnt = 290	feature = 64	correl = 0.0485876	descr = Fold_of_RNAi_Sequence_Pos_4
cnt = 291	feature = 702	correl = -0.133017	descr = N_Gram_TTTTC
cnt = 292	feature = 645	correl = 0.109526	descr = N_Gram_TGG
cnt = 293	feature = 603	correl = -0.100749	descr = N_Gram_TCCT
cnt = 294	feature = 497	correl = 0.0564006	descr = N_Gram_GGCG
cnt = 295	feature = 61	correl = 0.185591	descr = Fold_of_RNAi_Sequence_Pos_1
cnt = 296	feature = 383	correl = -0.203289	descr = N_Gram_CTTCT
cnt = 297	feature = 419	correl = -0.0479912	descr = N_Gram_GAT
cnt = 298	feature = 306	correl = 0.0474194	descr = N_Gram_CCGG
cnt = 299	feature = 225	correl = -0.0561611	descr = N_Gram_ATC
cnt = 300	feature = 86	correl = 0.0742608	descr = Xue_Structure_Feature_G011
cnt = 301	feature = 701	correl = -0.12353	descr = N_Gram_TTTT
cnt = 302	feature = 638	correl = -0.0590736	descr = N_Gram_TGC
cnt = 303	feature = 446	correl = 0.0867499	descr = N_Gram_GCC
cnt = 304	feature = 565	correl = -0.062562	descr = N_Gram_TA
cnt = 305	feature = 341	correl = 0.109567	descr = N_Gram_CGGG
cnt = 306	feature = 77	correl = 0.0861776	descr = Xue_Structure_Feature_C111
cnt = 307	feature = 83	correl = 0.128216	descr = Xue_Structure_Feature_G110
cnt = 308	feature = 697	correl = -0.12556	descr = N_Gram_TTTC
cnt = 309	feature = 378	correl = -0.0990588	descr = N_Gram_CTT
cnt = 310	feature = 366	correl = -0.149367	descr = N_Gram_CTCC
cnt = 311	feature = 82	correl = 0.111591	descr = Xue_Structure_Feature_G111
cnt = 312	feature = 615	correl = -0.124099	descr = N_Gram_TCT
cnt = 313	feature = 623	correl = -0.126918	descr = N_Gram_TCTT
cnt = 314	feature = 59	correl = -0.0780818	descr = PF_RNAi_Fold_3'Free_Count
cnt = 315	feature = 666	correl = -0.129919	descr = N_Gram_TT
cnt = 316	feature = 674	correl = -0.157725	descr = N_Gram_TTC
cnt = 317	feature = 334	correl = 0.0832065	descr = N_Gram_CGG
cnt = 318	feature = 58	correl = -0.141089	descr = PF_RNAi_Fold_5'Free_Count
cnt = 319	feature = 476	correl = 0.178395	descr = N_Gram_GG
cnt = 320	feature = 57	correl = -0.188459	descr = PF_RNAi_Fold_Energy
cnt = 321	feature = 81	correl = -0.111912	descr = Xue_Structure_Feature_C000
cnt = 322	feature = 43	correl = -0.180997	descr = Gibbs_of_Target_Sequence_
num rows = 521
num_elements = 168283
*
optimization finished, #iter = 630
nu = 0.513608
obj = -39.139638, rho = -0.403368
nSV = 375, nBSV = 187
num rows = 58
num_elements = 18734
*
optimization finished, #iter = 52
nu = 0.557924
obj = -4.973989, rho = -0.521300
nSV = 50, nBSV = 16
*
optimization finished, #iter = 630
nu = 0.513608
obj = -39.139638, rho = -0.403368
nSV = 375, nBSV = 187
CFS merit scores = 1.34741
CFS merit scores = 1.58079
CFS merit scores = 1.83129
CFS merit scores = 2.06097
CFS merit scores = 2.25504
CFS merit scores = 2.42619
CFS merit scores = 2.58652
CFS merit scores = 2.73694
CFS merit scores = 2.87998
CFS merit scores = 3.01605
CFS merit scores = 3.14538
CFS merit scores = 3.26963
CFS merit scores = 3.38582
CFS merit scores = 3.49626
CFS merit scores = 3.60172
CFS merit scores = 3.7033
CFS merit scores = 3.80154
CFS merit scores = 3.89419
CFS merit scores = 3.98274
CFS merit scores = 4.06825
CFS merit scores = 4.15144
CFS merit scores = 4.23117
CFS merit scores = 4.30871
CFS merit scores = 4.38341
CFS merit scores = 4.45578
CFS merit scores = 4.52532
CFS merit scores = 4.59271
CFS merit scores = 4.65782
CFS merit scores = 4.72104
CFS merit scores = 4.78254
CFS merit scores = 4.83978
CFS merit scores = 4.8957
CFS merit scores = 4.94906
CFS merit scores = 5.00006
CFS merit scores = 5.04944
CFS merit scores = 5.09765
CFS merit scores = 5.14477
CFS merit scores = 5.1902
CFS merit scores = 5.23055
CFS merit scores = 5.26977
CFS merit scores = 5.30586
CFS merit scores = 5.34024
CFS merit scores = 5.37353
CFS merit scores = 5.40609
CFS merit scores = 5.4383
CFS merit scores = 5.46891
CFS merit scores = 5.49785
CFS merit scores = 5.5257
CFS merit scores = 5.55312
CFS merit scores = 5.57923
CFS merit scores = 5.60462
CFS merit scores = 5.62841
CFS merit scores = 5.65071
CFS merit scores = 5.67254
CFS merit scores = 5.6922
CFS merit scores = 5.71155
CFS merit scores = 5.72901
CFS merit scores = 5.74587
CFS merit scores = 5.76291
CFS merit scores = 5.77653
CFS merit scores = 5.78717
CFS merit scores = 5.79776
CFS merit scores = 5.80872
CFS merit scores = 5.81982
CFS merit scores = 5.83102
CFS merit scores = 5.84225
CFS merit scores = 5.85292
CFS merit scores = 5.86274
CFS merit scores = 5.87239
CFS merit scores = 5.87819
CFS merit scores = 5.88406
CFS merit scores = 5.89024
CFS merit scores = 5.89659
CFS merit scores = 5.90317
CFS merit scores = 5.90945
CFS merit scores = 5.91602
CFS merit scores = 5.92205
CFS merit scores = 5.92708
CFS merit scores = 5.93204
CFS merit scores = 5.93685
CFS merit scores = 5.94077
CFS merit scores = 5.94507
CFS merit scores = 5.94907
CFS merit scores = 5.95248
CFS merit scores = 5.95491
CFS merit scores = 5.95727
CFS merit scores = 5.95978
CFS merit scores = 5.96249
CFS merit scores = 5.96478
CFS merit scores = 5.96667
CFS merit scores = 5.96728
CFS merit scores = 5.968
CFS merit scores = 5.96915
CFS merit scores = 5.97031
CFS merit scores = 5.9717
CFS merit scores = 5.97263
CFS merit scores = 5.97356
CFS merit scores = 5.97307
CFS merit scores = 5.97207
CFS merit scores = 5.96979
CFS merit scores = 5.96654
CFS merit scores = 5.96374
CFS merit scores = 5.96126
CFS merit scores = 5.95862
CFS merit scores = 5.95573
CFS merit scores = 5.95327
CFS merit scores = 5.95092
CFS merit scores = 5.94866
CFS merit scores = 5.94539
CFS merit scores = 5.94219
CFS merit scores = 5.93877
CFS merit scores = 5.93409
CFS merit scores = 5.92933
CFS merit scores = 5.92394
CFS merit scores = 5.91862
CFS merit scores = 5.91321
CFS merit scores = 5.90769
CFS merit scores = 5.90226
CFS merit scores = 5.89663
CFS merit scores = 5.89115
CFS merit scores = 5.88531
CFS merit scores = 5.87987
CFS merit scores = 5.87464
CFS merit scores = 5.86939
CFS merit scores = 5.86309
CFS merit scores = 5.85709
CFS merit scores = 5.85119
CFS merit scores = 5.84509
CFS merit scores = 5.83842
CFS merit scores = 5.83168
CFS merit scores = 5.82407
CFS merit scores = 5.81659
CFS merit scores = 5.80803
CFS merit scores = 5.79972
CFS merit scores = 5.79182
CFS merit scores = 5.78405
CFS merit scores = 5.77633
CFS merit scores = 5.7684
CFS merit scores = 5.76022
CFS merit scores = 5.75216
CFS merit scores = 5.74397
CFS merit scores = 5.73594
CFS merit scores = 5.72805
CFS merit scores = 5.72047
CFS merit scores = 5.71325
CFS merit scores = 5.70591
CFS merit scores = 5.69891
CFS merit scores = 5.69186
CFS merit scores = 5.68452
CFS merit scores = 5.6772
CFS merit scores = 5.66973
CFS merit scores = 5.66212
CFS merit scores = 5.65438
CFS merit scores = 5.64673
CFS merit scores = 5.63922
CFS merit scores = 5.63173
CFS merit scores = 5.6241
CFS merit scores = 5.61663
CFS merit scores = 5.6093
CFS merit scores = 5.60215
CFS merit scores = 5.59472
CFS merit scores = 5.58759
CFS merit scores = 5.58046
CFS merit scores = 5.57357
CFS merit scores = 5.5667
CFS merit scores = 5.55998
CFS merit scores = 5.55323
CFS merit scores = 5.54664
CFS merit scores = 5.53989
CFS merit scores = 5.53322
CFS merit scores = 5.52684
CFS merit scores = 5.51985
CFS merit scores = 5.51263
CFS merit scores = 5.50531
CFS merit scores = 5.49817
CFS merit scores = 5.49095
CFS merit scores = 5.48395
CFS merit scores = 5.47696
CFS merit scores = 5.47018
CFS merit scores = 5.46346
CFS merit scores = 5.45694
CFS merit scores = 5.45024
CFS merit scores = 5.44372
CFS merit scores = 5.43733
CFS merit scores = 5.43091
CFS merit scores = 5.42438
CFS merit scores = 5.4179
CFS merit scores = 5.41167
CFS merit scores = 5.40561
CFS merit scores = 5.39938
CFS merit scores = 5.39273
CFS merit scores = 5.3861
CFS merit scores = 5.37953
CFS merit scores = 5.37285
CFS merit scores = 5.36625
CFS merit scores = 5.35948
CFS merit scores = 5.35263
CFS merit scores = 5.34582
CFS merit scores = 5.33911
CFS merit scores = 5.33243
CFS merit scores = 5.32589
CFS merit scores = 5.31954
CFS merit scores = 5.31317
CFS merit scores = 5.30685
CFS merit scores = 5.30071
CFS merit scores = 5.29468
CFS merit scores = 5.28873
CFS merit scores = 5.2826
CFS merit scores = 5.27661
CFS merit scores = 5.2706
CFS merit scores = 5.26455
CFS merit scores = 5.2587
CFS merit scores = 5.25263
CFS merit scores = 5.24664
CFS merit scores = 5.24054
CFS merit scores = 5.23457
CFS merit scores = 5.22852
CFS merit scores = 5.2226
CFS merit scores = 5.2167
CFS merit scores = 5.21081
CFS merit scores = 5.20511
CFS merit scores = 5.19923
CFS merit scores = 5.19349
CFS merit scores = 5.1879
CFS merit scores = 5.18219
CFS merit scores = 5.17649
CFS merit scores = 5.17057
CFS merit scores = 5.1648
CFS merit scores = 5.15901
CFS merit scores = 5.15313
CFS merit scores = 5.14731
CFS merit scores = 5.14161
CFS merit scores = 5.13576
CFS merit scores = 5.13005
CFS merit scores = 5.12439
CFS merit scores = 5.11875
CFS merit scores = 5.11302
CFS merit scores = 5.10719
CFS merit scores = 5.10134
CFS merit scores = 5.09536
CFS merit scores = 5.08943
CFS merit scores = 5.08356
CFS merit scores = 5.07765
CFS merit scores = 5.07175
CFS merit scores = 5.06585
CFS merit scores = 5.05999
CFS merit scores = 5.05425
CFS merit scores = 5.0485
CFS merit scores = 5.04273
CFS merit scores = 5.03697
CFS merit scores = 5.03095
CFS merit scores = 5.02504
CFS merit scores = 5.01904
CFS merit scores = 5.01304
CFS merit scores = 5.00711
CFS merit scores = 5.00107
CFS merit scores = 4.99487
CFS merit scores = 4.9887
CFS merit scores = 4.98216
CFS merit scores = 4.97549
CFS merit scores = 4.96859
CFS merit scores = 4.96171
CFS merit scores = 4.95482
CFS merit scores = 4.94798
CFS merit scores = 4.94085
CFS merit scores = 4.93347
CFS merit scores = 4.92583
CFS merit scores = 4.91788
CFS merit scores = 4.91015
CFS merit scores = 4.90244
CFS merit scores = 4.89468
CFS merit scores = 4.8868
CFS merit scores = 4.87849
CFS merit scores = 4.87007
CFS merit scores = 4.86171
CFS merit scores = 4.85342
CFS merit scores = 4.84509
CFS merit scores = 4.83689
CFS merit scores = 4.82874
CFS merit scores = 4.82054
CFS merit scores = 4.81231
CFS merit scores = 4.80357
CFS merit scores = 4.7948
CFS merit scores = 4.78608
CFS merit scores = 4.77723
CFS merit scores = 4.76804
CFS merit scores = 4.75902
CFS merit scores = 4.74973
CFS merit scores = 4.74037
CFS merit scores = 4.73102
CFS merit scores = 4.72169
CFS merit scores = 4.71221
CFS merit scores = 4.70254
CFS merit scores = 4.69306
CFS merit scores = 4.68305
CFS merit scores = 4.67323
CFS merit scores = 4.66248
CFS merit scores = 4.65136
CFS merit scores = 4.64025
CFS merit scores = 4.62901
CFS merit scores = 4.61704
CFS merit scores = 4.60376
CFS merit scores = 4.58994
CFS merit scores = 4.57536
CFS merit scores = 4.55497
cnt = 1	feature = 60	correl = -0.347415	descr = Gibbs_of_Target_Sequence__Pos_20_Step_1
cnt = 2	feature = 58	correl = -0.179314	descr = Gibbs_of_Target_Sequence__Pos_18_Step_1
cnt = 3	feature = 389	correl = -0.115623	descr = N_Gram_CTTC
cnt = 4	feature = 292	correl = 0.0512516	descr = N_Gram_CATGG
cnt = 5	feature = 23	correl = 0.0854367	descr = Position_Specific_Bin_Base_10_Base_T
cnt = 6	feature = 235	correl = 0.0802	descr = N_Gram_ATCTG
cnt = 7	feature = 593	correl = 0.0452869	descr = N_Gram_TCCCA
cnt = 8	feature = 329	correl = -0.0491937	descr = N_Gram_CGACC
cnt = 9	feature = 607	correl = 0.0946425	descr = N_Gram_TCGGC
cnt = 10	feature = 360	correl = 0.0791307	descr = N_Gram_CGTGG
cnt = 11	feature = 594	correl = 0.0523377	descr = N_Gram_TCCCG
cnt = 12	feature = 336	correl = 0.0452869	descr = N_Gram_CGCCA
cnt = 13	feature = 422	correl = 0.0940975	descr = N_Gram_GAGTC
cnt = 14	feature = 417	correl = -0.047847	descr = N_Gram_GAGCC
cnt = 15	feature = 640	correl = 0.0892806	descr = N_Gram_TGGAG
cnt = 16	feature = 233	correl = -0.0491937	descr = N_Gram_ATCGC
cnt = 17	feature = 613	correl = 0.0567535	descr = N_Gram_TCTAC
cnt = 18	feature = 538	correl = 0.0572733	descr = N_Gram_GTGCG
cnt = 19	feature = 218	correl = 0.0890594	descr = N_Gram_AGTTA
cnt = 20	feature = 305	correl = 0.0452869	descr = N_Gram_CCCCG
cnt = 21	feature = 291	correl = -0.0497754	descr = N_Gram_CATGC
cnt = 22	feature = 673	correl = 0.0447228	descr = N_Gram_TTCGA
cnt = 23	feature = 363	correl = 0.113754	descr = N_Gram_CGTTT
cnt = 24	feature = 278	correl = 0.0540659	descr = N_Gram_CAGCG
cnt = 25	feature = 454	correl = 0.0972248	descr = N_Gram_GCCGG
cnt = 26	feature = 459	correl = -0.0767401	descr = N_Gram_GCGAC
cnt = 27	feature = 272	correl = 0.0561223	descr = N_Gram_CACGT
cnt = 28	feature = 217	correl = 0.105676	descr = N_Gram_AGTGT
cnt = 29	feature = 664	correl = -0.0571912	descr = N_Gram_TTAAG
cnt = 30	feature = 209	correl = 0.0785959	descr = N_Gram_AGGGG
cnt = 31	feature = 286	correl = -0.0599505	descr = N_Gram_CATAT
cnt = 32	feature = 503	correl = 0.0968628	descr = N_Gram_GGGAC
cnt = 33	feature = 539	correl = 0.0978169	descr = N_Gram_GTGCT
cnt = 34	feature = 309	correl = -0.0630652	descr = N_Gram_CCCTT
cnt = 35	feature = 608	correl = -0.0666005	descr = N_Gram_TCGGG
cnt = 36	feature = 527	correl = 0.0452869	descr = N_Gram_GTCCG
cnt = 37	feature = 207	correl = -0.0649075	descr = N_Gram_AGGCT
cnt = 38	feature = 512	correl = -0.058393	descr = N_Gram_GGTAA
cnt = 39	feature = 686	correl = 0.0516604	descr = N_Gram_TTGGT
cnt = 40	feature = 303	correl = 0.0570896	descr = N_Gram_CCCAA
cnt = 41	feature = 267	correl = 0.0639483	descr = N_Gram_CACCA
cnt = 42	feature = 428	correl = -0.0556641	descr = N_Gram_GATCG
cnt = 43	feature = 576	correl = -0.0505998	descr = N_Gram_TATAC
cnt = 44	feature = 648	correl = 0.0467472	descr = N_Gram_TGGGT
cnt = 45	feature = 407	correl = 0.0448195	descr = N_Gram_GACAC
cnt = 46	feature = 595	correl = 0.0472704	descr = N_Gram_TCCGA
cnt = 47	feature = 647	correl = 0.0885995	descr = N_Gram_TGGGG
cnt = 48	feature = 653	correl = 0.0596118	descr = N_Gram_TGTAA
cnt = 49	feature = 241	correl = -0.0558209	descr = N_Gram_ATGCC
cnt = 50	feature = 629	correl = -0.0812066	descr = N_Gram_TGAGA
cnt = 51	feature = 322	correl = 0.0441725	descr = N_Gram_CCTCT
cnt = 52	feature = 231	correl = -0.0522752	descr = N_Gram_ATCAT
cnt = 53	feature = 382	correl = -0.0922983	descr = N_Gram_CTGAT
cnt = 54	feature = 550	correl = -0.0483207	descr = N_Gram_GTTCG
cnt = 55	feature = 442	correl = 0.0833266	descr = N_Gram_GCACT
cnt = 56	feature = 251	correl = 0.106191	descr = N_Gram_ATTGT
cnt = 57	feature = 508	correl = 0.0452869	descr = N_Gram_GGGGT
cnt = 58	feature = 660	correl = -0.0512407	descr = N_Gram_TGTTA
cnt = 59	feature = 228	correl = 0.0717923	descr = N_Gram_ATAGT
cnt = 60	feature = 361	correl = 0.05408	descr = N_Gram_CGTGT
cnt = 61	feature = 457	correl = 0.153005	descr = N_Gram_GCCTT
cnt = 62	feature = 574	correl = 0.0461414	descr = N_Gram_TAGGT
cnt = 63	feature = 421	correl = 0.0517891	descr = N_Gram_GAGGT
cnt = 64	feature = 304	correl = 0.0843006	descr = N_Gram_CCCAC
cnt = 65	feature = 425	correl = 0.0461314	descr = N_Gram_GATAC
cnt = 66	feature = 426	correl = 0.0669709	descr = N_Gram_GATAT
cnt = 67	feature = 674	correl = -0.0486819	descr = N_Gram_TTCGG
cnt = 68	feature = 248	correl = -0.048657	descr = N_Gram_ATTAA
cnt = 69	feature = 468	correl = -0.131911	descr = N_Gram_GCGTC
cnt = 70	feature = 606	correl = -0.0491937	descr = N_Gram_TCGCA
cnt = 71	feature = 666	correl = -0.0733575	descr = N_Gram_TTACC
cnt = 72	feature = 599	correl = 0.055723	descr = N_Gram_TCCTA
cnt = 73	feature = 487	correl = 0.0898475	descr = N_Gram_GGAGT
cnt = 74	feature = 460	correl = 0.0745119	descr = N_Gram_GCGAG
cnt = 75	feature = 578	correl = -0.0563951	descr = N_Gram_TATTC
cnt = 76	feature = 572	correl = 0.0884882	descr = N_Gram_TAGCA
cnt = 77	feature = 596	correl = -0.0653456	descr = N_Gram_TCCGC
cnt = 78	feature = 464	correl = 0.0638865	descr = N_Gram_GCGGC
cnt = 79	feature = 276	correl = 0.0729478	descr = N_Gram_CAGCA
cnt = 80	feature = 367	correl = 0.0567535	descr = N_Gram_CTACT
cnt = 81	feature = 313	correl = 0.0710368	descr = N_Gram_CCGGC
cnt = 82	feature = 353	correl = -0.0676412	descr = N_Gram_CGTAC
cnt = 83	feature = 520	correl = 0.0712806	descr = N_Gram_GTAGT
cnt = 84	feature = 144	correl = 0.0641471	descr = N_Gram_AATCT
cnt = 85	feature = 525	correl = -0.0727329	descr = N_Gram_GTCCA
cnt = 86	feature = 324	correl = 0.0544044	descr = N_Gram_CCTGC
cnt = 87	feature = 500	correl = 0.154835	descr = N_Gram_GGCTT
cnt = 88	feature = 315	correl = -0.0643144	descr = N_Gram_CCGGT
cnt = 89	feature = 510	correl = 0.0932736	descr = N_Gram_GGGTC
cnt = 90	feature = 280	correl = 0.0863731	descr = N_Gram_CAGGA
cnt = 91	feature = 395	correl = 0.109561	descr = N_Gram_CTTGG
cnt = 92	feature = 371	correl = 0.0548529	descr = N_Gram_CTATG
cnt = 93	feature = 234	correl = -0.0963875	descr = N_Gram_ATCGG
cnt = 94	feature = 632	correl = 0.0544221	descr = N_Gram_TGATA
cnt = 95	feature = 301	correl = 0.0612116	descr = N_Gram_CCATC
cnt = 96	feature = 497	correl = 0.0744338	descr = N_Gram_GGCGC
cnt = 97	feature = 331	correl = 0.0858864	descr = N_Gram_CGAGG
cnt = 98	feature = 446	correl = 0.101936	descr = N_Gram_GCATC
cnt = 99	feature = 514	correl = 0.0652534	descr = N_Gram_GGTCA
cnt = 100	feature = 214	correl = 0.115696	descr = N_Gram_AGTCA
cnt = 101	feature = 541	correl = 0.138921	descr = N_Gram_GTGGC
cnt = 102	feature = 265	correl = 0.083765	descr = N_Gram_CACAG
cnt = 103	feature = 343	correl = 0.106027	descr = N_Gram_CGGCA
cnt = 104	feature = 435	correl = -0.0897884	descr = N_Gram_GATTT
cnt = 105	feature = 285	correl = -0.0502499	descr = N_Gram_CATAC
cnt = 106	feature = 547	correl = 0.0890594	descr = N_Gram_GTTAA
cnt = 107	feature = 388	correl = -0.128542	descr = N_Gram_CTTAT
cnt = 108	feature = 544	correl = 0.0475785	descr = N_Gram_GTGTA
cnt = 109	feature = 553	correl = 0.108164	descr = N_Gram_GTTGG
cnt = 110	feature = 463	correl = 0.0523923	descr = N_Gram_GCGGA
cnt = 111	feature = 697	correl = -0.0963129	descr = N_Gram_TTTTG
cnt = 112	feature = 630	correl = 0.0440217	descr = N_Gram_TGAGT
cnt = 113	feature = 277	correl = 0.0548463	descr = N_Gram_CAGCC
cnt = 114	feature = 475	correl = 0.0810675	descr = N_Gram_GCTGG
cnt = 115	feature = 308	correl = 0.0710368	descr = N_Gram_CCCGG
cnt = 116	feature = 529	correl = -0.114562	descr = N_Gram_GTCGA
cnt = 117	feature = 429	correl = -0.100494	descr = N_Gram_GATCT
cnt = 118	feature = 591	correl = 0.0848322	descr = N_Gram_TCCAA
cnt = 119	feature = 413	correl = -0.072178	descr = N_Gram_GACGT
cnt = 120	feature = 551	correl = -0.0579619	descr = N_Gram_GTTCT
cnt = 121	feature = 334	correl = -0.0498811	descr = N_Gram_CGCAG
cnt = 122	feature = 654	correl = -0.054691	descr = N_Gram_TGTCA
cnt = 123	feature = 545	correl = 0.0698162	descr = N_Gram_GTGTG
cnt = 124	feature = 222	correl = -0.084211	descr = N_Gram_ATAA
cnt = 125	feature = 219	correl = 0.059449	descr = N_Gram_AGTTG
cnt = 126	feature = 483	correl = 0.113009	descr = N_Gram_GGACC
cnt = 127	feature = 610	correl = -0.0621414	descr = N_Gram_TCGTC
cnt = 128	feature = 494	correl = 0.107641	descr = N_Gram_GGCCA
cnt = 129	feature = 247	correl = -0.0675563	descr = N_Gram_ATTA
cnt = 130	feature = 390	correl = 0.0489038	descr = N_Gram_CTTCA
cnt = 131	feature = 283	correl = 0.132953	descr = N_Gram_CAGTG
cnt = 132	feature = 450	correl = 0.0608555	descr = N_Gram_GCCAT
cnt = 133	feature = 394	correl = -0.121553	descr = N_Gram_CTTGC
cnt = 134	feature = 636	correl = 0.0849031	descr = N_Gram_TGCAC
cnt = 135	feature = 498	correl = 0.0891482	descr = N_Gram_GGCGG
cnt = 136	feature = 396	correl = 0.0788654	descr = N_Gram_CTTGT
cnt = 137	feature = 437	correl = 0.130899	descr = N_Gram_GCAA
cnt = 138	feature = 397	correl = 0.0914291	descr = N_Gram_CTTTA
cnt = 139	feature = 337	correl = 0.101752	descr = N_Gram_CGCCG
cnt = 140	feature = 375	correl = -0.11012	descr = N_Gram_CTCAT
cnt = 141	feature = 504	correl = 0.101752	descr = N_Gram_GGGAG
cnt = 142	feature = 387	correl = -0.0670185	descr = N_Gram_CTTA
cnt = 143	feature = 484	correl = 0.0989836	descr = N_Gram_GGACG
cnt = 144	feature = 380	correl = 0.0809231	descr = N_Gram_CTCTA
cnt = 145	feature = 295	correl = 0.0772602	descr = N_Gram_CCAAG
cnt = 146	feature = 350	correl = -0.0656894	descr = N_Gram_CGGTA
cnt = 147	feature = 526	correl = 0.0516429	descr = N_Gram_GTCCC
cnt = 148	feature = 250	correl = 0.0497647	descr = N_Gram_ATTG
cnt = 149	feature = 644	correl = 0.117453	descr = N_Gram_TGGCT
cnt = 150	feature = 10	correl = 0.0854775	descr = Position_Specific_Bin_Base_3_Base_C
cnt = 151	feature = 509	correl = 0.0499342	descr = N_Gram_GGGT
cnt = 152	feature = 298	correl = -0.134265	descr = N_Gram_CCAGC
cnt = 153	feature = 393	correl = -0.0936785	descr = N_Gram_CTTGA
cnt = 154	feature = 19	correl = 0.0669134	descr = Position_Specific_Bin_Base_7_Base_T
cnt = 155	feature = 29	correl = -0.0800233	descr = Position_Specific_Bin_Base_13_Base_A
cnt = 156	feature = 351	correl = -0.0566691	descr = N_Gram_CGTA
cnt = 157	feature = 496	correl = 0.151082	descr = N_Gram_GGCCT
cnt = 158	feature = 492	correl = 0.083074	descr = N_Gram_GGCAT
cnt = 159	feature = 225	correl = -0.0730058	descr = N_Gram_ATACT
cnt = 160	feature = 9	correl = 0.0776875	descr = Position_Specific_Bin_Base_2_Base_T
cnt = 161	feature = 211	correl = 0.0866538	descr = N_Gram_AGTA
cnt = 162	feature = 24	correl = -0.0876332	descr = Position_Specific_Bin_Base_11_Base_G
cnt = 163	feature = 341	correl = 0.0989836	descr = N_Gram_CGGAC
cnt = 164	feature = 633	correl = -0.14881	descr = N_Gram_TGATT
cnt = 165	feature = 290	correl = 0.116459	descr = N_Gram_CATCT
cnt = 166	feature = 244	correl = 0.0505259	descr = N_Gram_ATGT
cnt = 167	feature = 18	correl = 0.118854	descr = Position_Specific_Bin_Base_6_Base_C
cnt = 168	feature = 38	correl = -0.0595136	descr = Position_Specific_Bin_Base_17_Base_A
cnt = 169	feature = 13	correl = -0.117329	descr = Position_Specific_Bin_Base_5_Base_A
cnt = 170	feature = 33	correl = 0.105292	descr = Position_Specific_Bin_Base_14_Base_T
cnt = 171	feature = 28	correl = -0.130606	descr = Position_Specific_Bin_Base_12_Base_T
cnt = 172	feature = 8	correl = -0.0951943	descr = Position_Specific_Bin_Base_2_Base_G
cnt = 173	feature = 627	correl = -0.0479981	descr = N_Gram_TGAAG
cnt = 174	feature = 327	correl = -0.0443489	descr = N_Gram_CGAC
cnt = 175	feature = 605	correl = -0.123104	descr = N_Gram_TCGAG
cnt = 176	feature = 383	correl = 0.0959676	descr = N_Gram_CTGCA
cnt = 177	feature = 21	correl = -0.0775498	descr = Position_Specific_Bin_Base_9_Base_T
cnt = 178	feature = 619	correl = -0.0520495	descr = N_Gram_TCTGA
cnt = 179	feature = 35	correl = 0.0640574	descr = Position_Specific_Bin_Base_15_Base_T
cnt = 180	feature = 451	correl = 0.0642394	descr = N_Gram_GCCCA
cnt = 181	feature = 348	correl = 0.128962	descr = N_Gram_CGGGC
cnt = 182	feature = 306	correl = 0.0973384	descr = N_Gram_CCCG
cnt = 183	feature = 609	correl = -0.0513179	descr = N_Gram_TCGT
cnt = 184	feature = 615	correl = -0.0845169	descr = N_Gram_TCTCA
cnt = 185	feature = 47	correl = 0.261498	descr = Gibbs_of_Target_Sequence__Pos_2_Step_1
cnt = 186	feature = 12	correl = 0.0653704	descr = Position_Specific_Bin_Base_4_Base_C
cnt = 187	feature = 71	correl = 0.0489133	descr = Fold_of_RNAi_Sequence_Pos_10
cnt = 188	feature = 597	correl = -0.0802551	descr = N_Gram_TCCGG
cnt = 189	feature = 655	correl = 0.0744355	descr = N_Gram_TGTCC
cnt = 190	feature = 17	correl = -0.0974862	descr = Position_Specific_Bin_Base_6_Base_A
cnt = 191	feature = 39	correl = 0.100543	descr = Position_Specific_Bin_Base_17_Base_C
cnt = 192	feature = 274	correl = 0.0512262	descr = N_Gram_CAGA
cnt = 193	feature = 81	correl = 0.11074	descr = Xue_Structure_Feature_A101
cnt = 194	feature = 693	correl = -0.0468226	descr = N_Gram_TTTG
cnt = 195	feature = 30	correl = 0.130178	descr = Position_Specific_Bin_Base_13_Base_C
cnt = 196	feature = 259	correl = 0.0701711	descr = N_Gram_CAAG
cnt = 197	feature = 226	correl = 0.0602607	descr = N_Gram_ATAG
cnt = 198	feature = 52	correl = 0.0508568	descr = Gibbs_of_Target_Sequence__Pos_9_Step_1
cnt = 199	feature = 645	correl = 0.120543	descr = N_Gram_TGGG
cnt = 200	feature = 476	correl = 0.0689069	descr = N_Gram_GCTT
cnt = 201	feature = 420	correl = 0.0635363	descr = N_Gram_GAGGC
cnt = 202	feature = 656	correl = 0.0960825	descr = N_Gram_TGTG
cnt = 203	feature = 32	correl = -0.0442977	descr = Position_Specific_Bin_Base_14_Base_G
cnt = 204	feature = 634	correl = 0.0924902	descr = N_Gram_TGCA
cnt = 205	feature = 79	correl = -0.0483646	descr = Xue_Structure_Feature_A110
cnt = 206	feature = 555	correl = -0.0745096	descr = N_Gram_GTTTT
cnt = 207	feature = 14	correl = 0.109627	descr = Position_Specific_Bin_Base_5_Base_C
cnt = 208	feature = 49	correl = -0.0653716	descr = Gibbs_of_Target_Sequence__Pos_5_Step_1
cnt = 209	feature = 357	correl = 0.169655	descr = N_Gram_CGTG
cnt = 210	feature = 643	correl = -0.0920186	descr = N_Gram_TGGCG
cnt = 211	feature = 34	correl = -0.0508569	descr = Position_Specific_Bin_Base_15_Base_A
cnt = 212	feature = 618	correl = -0.127889	descr = N_Gram_TCTCT
cnt = 213	feature = 105	correl = 0.126577	descr = Fold_of_Target_NoEndbrace_noends_Pos_17
cnt = 214	feature = 356	correl = -0.130588	descr = N_Gram_CGTCG
cnt = 215	feature = 689	correl = 0.0479403	descr = N_Gram_TTTA
cnt = 216	feature = 25	correl = -0.0810827	descr = Position_Specific_Bin_Base_12_Base_A
cnt = 217	feature = 340	correl = 0.0733859	descr = N_Gram_CGGA
cnt = 218	feature = 472	correl = -0.0965741	descr = N_Gram_GCTCC
cnt = 219	feature = 441	correl = 0.0927742	descr = N_Gram_GCAC
cnt = 220	feature = 365	correl = 0.0795051	descr = N_Gram_CTA
cnt = 221	feature = 232	correl = -0.0768526	descr = N_Gram_ATCG
cnt = 222	feature = 649	correl = 0.0821641	descr = N_Gram_TGGT
cnt = 223	feature = 505	correl = 0.11473	descr = N_Gram_GGGC
cnt = 224	feature = 69	correl = 0.0759704	descr = Fold_of_RNAi_Sequence_Pos_6
cnt = 225	feature = 623	correl = -0.0522128	descr = N_Gram_TCTTG
cnt = 226	feature = 51	correl = -0.17313	descr = Gibbs_of_Target_Sequence__Pos_7_Step_1
cnt = 227	feature = 43	correl = 0.279493	descr = Position_Specific_Bin_Base_18_Base_G
cnt = 228	feature = 72	correl = 0.0538517	descr = Fold_of_RNAi_Sequence_Pos_11
cnt = 229	feature = 448	correl = 0.0551662	descr = N_Gram_GCCA
cnt = 230	feature = 76	correl = 0.0789703	descr = Fold_of_RNAi_Sequence_Pos_15
cnt = 231	feature = 11	correl = -0.0653915	descr = Position_Specific_Bin_Base_4_Base_A
cnt = 232	feature = 424	correl = 0.0661687	descr = N_Gram_GATA
cnt = 233	feature = 601	correl = -0.108175	descr = N_Gram_TCCTT
cnt = 234	feature = 54	correl = -0.0759403	descr = Gibbs_of_Target_Sequence__Pos_13_Step_1
cnt = 235	feature = 36	correl = -0.148573	descr = Position_Specific_Bin_Base_16_Base_A
cnt = 236	feature = 473	correl = 0.0858602	descr = N_Gram_GCTG
cnt = 237	feature = 540	correl = 0.118949	descr = N_Gram_GTGG
cnt = 238	feature = 432	correl = -0.0644062	descr = N_Gram_GATT
cnt = 239	feature = 456	correl = 0.0994547	descr = N_Gram_GCCT
cnt = 240	feature = 691	correl = -0.078504	descr = N_Gram_TTTCC
cnt = 241	feature = 485	correl = 0.109338	descr = N_Gram_GGAG
cnt = 242	feature = 499	correl = 0.0612823	descr = N_Gram_GGCT
cnt = 243	feature = 603	correl = -0.0867741	descr = N_Gram_TCGA
cnt = 244	feature = 206	correl = 0.130544	descr = N_Gram_AGGCG
cnt = 245	feature = 66	correl = 0.163259	descr = Fold_of_RNAi_Sequence_Pos_2
cnt = 246	feature = 56	correl = -0.0449353	descr = Gibbs_of_Target_Sequence__Pos_15_Step_1
cnt = 247	feature = 616	correl = -0.109802	descr = N_Gram_TCTCC
cnt = 248	feature = 461	correl = 0.0512026	descr = N_Gram_GCGCC
cnt = 249	feature = 683	correl = 0.0583121	descr = N_Gram_TTGG
cnt = 250	feature = 281	correl = 0.132917	descr = N_Gram_CAGT
cnt = 251	feature = 80	correl = 0.0690623	descr = Xue_Structure_Feature_A100
cnt = 252	feature = 342	correl = 0.099732	descr = N_Gram_CGGC
cnt = 253	feature = 411	correl = -0.0543416	descr = N_Gram_GACG
cnt = 254	feature = 680	correl = -0.0881419	descr = N_Gram_TTGC
cnt = 255	feature = 391	correl = -0.212296	descr = N_Gram_CTTCT
cnt = 256	feature = 73	correl = 0.0863489	descr = Fold_of_RNAi_Sequence_Pos_12
cnt = 257	feature = 252	correl = -0.0893484	descr = N_Gram_ATTT
cnt = 258	feature = 26	correl = 0.118928	descr = Position_Specific_Bin_Base_12_Base_C
cnt = 259	feature = 565	correl = -0.0711144	descr = N_Gram_TAC
cnt = 260	feature = 64	correl = 0.15833	descr = Fold_of_RNAi_Sequence_Pos_0
cnt = 261	feature = 57	correl = -0.11194	descr = Gibbs_of_Target_Sequence__Pos_17_Step_1
cnt = 262	feature = 77	correl = 0.0661739	descr = Fold_of_RNAi_Sequence_Pos_16
cnt = 263	feature = 59	correl = -0.292329	descr = Gibbs_of_Target_Sequence__Pos_19_Step_1
cnt = 264	feature = 419	correl = 0.0685691	descr = N_Gram_GAGG
cnt = 265	feature = 557	correl = -0.0638355	descr = N_Gram_TAA
cnt = 266	feature = 466	correl = -0.0787335	descr = N_Gram_GCGT
cnt = 267	feature = 590	correl = -0.0921947	descr = N_Gram_TCCA
cnt = 268	feature = 284	correl = 0.0548268	descr = N_Gram_CAT
cnt = 269	feature = 68	correl = 0.0616863	descr = Fold_of_RNAi_Sequence_Pos_4
cnt = 270	feature = 335	correl = 0.0650561	descr = N_Gram_CGCC
cnt = 271	feature = 326	correl = -0.0476907	descr = N_Gram_CGA
cnt = 272	feature = 255	correl = 0.140447	descr = N_Gram_CAA
cnt = 273	feature = 641	correl = 0.0679978	descr = N_Gram_TGGC
cnt = 274	feature = 580	correl = 0.0574006	descr = N_Gram_TCA
cnt = 275	feature = 67	correl = 0.0897767	descr = Fold_of_RNAi_Sequence_Pos_3
cnt = 276	feature = 546	correl = 0.052667	descr = N_Gram_GTT
cnt = 277	feature = 677	correl = -0.120385	descr = N_Gram_TTCTT
cnt = 278	feature = 602	correl = -0.110016	descr = N_Gram_TCG
cnt = 279	feature = 614	correl = -0.186339	descr = N_Gram_TCTC
cnt = 280	feature = 511	correl = 0.0883702	descr = N_Gram_GGT
cnt = 281	feature = 662	correl = -0.0926193	descr = N_Gram_TTA
cnt = 282	feature = 501	correl = 0.15026	descr = N_Gram_GGG
cnt = 283	feature = 312	correl = 0.0571317	descr = N_Gram_CCGG
cnt = 284	feature = 579	correl = -0.116747	descr = N_Gram_TC
cnt = 285	feature = 416	correl = 0.0620889	descr = N_Gram_GAG
cnt = 286	feature = 695	correl = -0.156484	descr = N_Gram_TTTT
cnt = 287	feature = 364	correl = -0.0500366	descr = N_Gram_CT
cnt = 288	feature = 82	correl = 0.10386	descr = Xue_Structure_Feature_C111
cnt = 289	feature = 83	correl = 0.0933448	descr = Xue_Structure_Feature_C110
cnt = 290	feature = 620	correl = -0.115902	descr = N_Gram_TCTT
cnt = 291	feature = 624	correl = 0.060323	descr = N_Gram_TG
cnt = 292	feature = 399	correl = 0.0518076	descr = N_Gram_GA
cnt = 293	feature = 376	correl = -0.118952	descr = N_Gram_CTCC
cnt = 294	feature = 690	correl = -0.125022	descr = N_Gram_TTTC
cnt = 295	feature = 447	correl = 0.0919573	descr = N_Gram_GCC
cnt = 296	feature = 373	correl = -0.106501	descr = N_Gram_CTC
cnt = 297	feature = 386	correl = -0.114192	descr = N_Gram_CTT
cnt = 298	feature = 589	correl = -0.11792	descr = N_Gram_TCC
cnt = 299	feature = 688	correl = -0.0933832	descr = N_Gram_TTT
cnt = 300	feature = 611	correl = -0.104478	descr = N_Gram_TCT
cnt = 301	feature = 669	correl = -0.171725	descr = N_Gram_TTC
cnt = 302	feature = 478	correl = 0.183511	descr = N_Gram_GG
cnt = 303	feature = 61	correl = -0.192875	descr = PF_RNAi_Fold_Energy
cnt = 304	feature = 86	correl = -0.154338	descr = Xue_Structure_Feature_C000
cnt = 305	feature = 45	correl = -0.1612	descr = Gibbs_of_Target_Sequence_
num rows = 521
num_elements = 159426
*
optimization finished, #iter = 654
nu = 0.519779
obj = -40.529259, rho = -0.556958
nSV = 362, nBSV = 188
num rows = 58
num_elements = 17748
*
optimization finished, #iter = 47
nu = 0.479113
obj = -4.865289, rho = -0.360156
nSV = 47, nBSV = 14
*
optimization finished, #iter = 654
nu = 0.519779
obj = -40.529259, rho = -0.556958
nSV = 362, nBSV = 188
CFS merit scores = 1.31031
CFS merit scores = 1.58705
CFS merit scores = 1.83436
CFS merit scores = 2.05821
CFS merit scores = 2.26283
CFS merit scores = 2.45168
CFS merit scores = 2.6278
CFS merit scores = 2.79324
CFS merit scores = 2.94932
CFS merit scores = 3.09586
CFS merit scores = 3.23498
CFS merit scores = 3.36778
CFS merit scores = 3.49478
CFS merit scores = 3.61554
CFS merit scores = 3.72939
CFS merit scores = 3.83908
CFS merit scores = 3.94503
CFS merit scores = 4.04712
CFS merit scores = 4.14582
CFS merit scores = 4.24176
CFS merit scores = 4.33385
CFS merit scores = 4.4224
CFS merit scores = 4.50875
CFS merit scores = 4.59239
CFS merit scores = 4.67378
CFS merit scores = 4.75326
CFS merit scores = 4.83084
CFS merit scores = 4.90685
CFS merit scores = 4.98099
CFS merit scores = 5.05271
CFS merit scores = 5.12251
CFS merit scores = 5.19051
CFS merit scores = 5.25583
CFS merit scores = 5.31888
CFS merit scores = 5.37956
CFS merit scores = 5.43891
CFS merit scores = 5.49658
CFS merit scores = 5.55268
CFS merit scores = 5.60687
CFS merit scores = 5.6594
CFS merit scores = 5.71046
CFS merit scores = 5.75984
CFS merit scores = 5.80734
CFS merit scores = 5.85322
CFS merit scores = 5.89758
CFS merit scores = 5.93878
CFS merit scores = 5.97417
CFS merit scores = 6.00814
CFS merit scores = 6.04016
CFS merit scores = 6.07091
CFS merit scores = 6.10008
CFS merit scores = 6.12569
CFS merit scores = 6.14972
CFS merit scores = 6.17159
CFS merit scores = 6.19285
CFS merit scores = 6.21356
CFS merit scores = 6.23413
CFS merit scores = 6.25456
CFS merit scores = 6.27459
CFS merit scores = 6.29337
CFS merit scores = 6.31205
CFS merit scores = 6.3303
CFS merit scores = 6.34769
CFS merit scores = 6.36271
CFS merit scores = 6.37745
CFS merit scores = 6.38849
CFS merit scores = 6.39767
CFS merit scores = 6.40553
CFS merit scores = 6.4131
CFS merit scores = 6.41868
CFS merit scores = 6.42369
CFS merit scores = 6.42743
CFS merit scores = 6.43065
CFS merit scores = 6.43308
CFS merit scores = 6.43568
CFS merit scores = 6.43534
CFS merit scores = 6.43505
CFS merit scores = 6.43505
CFS merit scores = 6.43536
CFS merit scores = 6.43493
CFS merit scores = 6.4342
CFS merit scores = 6.43396
CFS merit scores = 6.43405
CFS merit scores = 6.43364
CFS merit scores = 6.43332
CFS merit scores = 6.43184
CFS merit scores = 6.43029
CFS merit scores = 6.42915
CFS merit scores = 6.42802
CFS merit scores = 6.42645
CFS merit scores = 6.42537
CFS merit scores = 6.42455
CFS merit scores = 6.42381
CFS merit scores = 6.4227
CFS merit scores = 6.42119
CFS merit scores = 6.41989
CFS merit scores = 6.41855
CFS merit scores = 6.41665
CFS merit scores = 6.41413
CFS merit scores = 6.41169
CFS merit scores = 6.40816
CFS merit scores = 6.40448
CFS merit scores = 6.39982
CFS merit scores = 6.39433
CFS merit scores = 6.38893
CFS merit scores = 6.3835
CFS merit scores = 6.37849
CFS merit scores = 6.37356
CFS merit scores = 6.36788
CFS merit scores = 6.3622
CFS merit scores = 6.35608
CFS merit scores = 6.35006
CFS merit scores = 6.34258
CFS merit scores = 6.33543
CFS merit scores = 6.32819
CFS merit scores = 6.32114
CFS merit scores = 6.31353
CFS merit scores = 6.30525
CFS merit scores = 6.29716
CFS merit scores = 6.28911
CFS merit scores = 6.28143
CFS merit scores = 6.27389
CFS merit scores = 6.26648
CFS merit scores = 6.2594
CFS merit scores = 6.25251
CFS merit scores = 6.24544
CFS merit scores = 6.23858
CFS merit scores = 6.23206
CFS merit scores = 6.22403
CFS merit scores = 6.21585
CFS merit scores = 6.20785
CFS merit scores = 6.20027
CFS merit scores = 6.19298
CFS merit scores = 6.18509
CFS merit scores = 6.17721
CFS merit scores = 6.16916
CFS merit scores = 6.16117
CFS merit scores = 6.15348
CFS merit scores = 6.14545
CFS merit scores = 6.13734
CFS merit scores = 6.1294
CFS merit scores = 6.12131
CFS merit scores = 6.11341
CFS merit scores = 6.10536
CFS merit scores = 6.09748
CFS merit scores = 6.08971
CFS merit scores = 6.08192
CFS merit scores = 6.0737
CFS merit scores = 6.06503
CFS merit scores = 6.05659
CFS merit scores = 6.04832
CFS merit scores = 6.04033
CFS merit scores = 6.03239
CFS merit scores = 6.02422
CFS merit scores = 6.01605
CFS merit scores = 6.0079
CFS merit scores = 5.99981
CFS merit scores = 5.9918
CFS merit scores = 5.9838
CFS merit scores = 5.97545
CFS merit scores = 5.96725
CFS merit scores = 5.95906
CFS merit scores = 5.95041
CFS merit scores = 5.94162
CFS merit scores = 5.93277
CFS merit scores = 5.92384
CFS merit scores = 5.91484
CFS merit scores = 5.90607
CFS merit scores = 5.89747
CFS merit scores = 5.88887
CFS merit scores = 5.87983
CFS merit scores = 5.87088
CFS merit scores = 5.862
CFS merit scores = 5.85328
CFS merit scores = 5.84487
CFS merit scores = 5.83678
CFS merit scores = 5.82875
CFS merit scores = 5.82024
CFS merit scores = 5.81193
CFS merit scores = 5.80322
CFS merit scores = 5.79455
CFS merit scores = 5.78595
CFS merit scores = 5.77762
CFS merit scores = 5.76924
CFS merit scores = 5.76098
CFS merit scores = 5.75245
CFS merit scores = 5.74409
CFS merit scores = 5.73546
CFS merit scores = 5.72687
CFS merit scores = 5.71857
CFS merit scores = 5.71043
CFS merit scores = 5.70242
CFS merit scores = 5.69429
CFS merit scores = 5.68633
CFS merit scores = 5.67868
CFS merit scores = 5.67093
CFS merit scores = 5.66331
CFS merit scores = 5.65566
CFS merit scores = 5.64776
CFS merit scores = 5.64006
CFS merit scores = 5.6322
CFS merit scores = 5.62448
CFS merit scores = 5.61693
CFS merit scores = 5.6096
CFS merit scores = 5.60225
CFS merit scores = 5.5948
CFS merit scores = 5.58743
CFS merit scores = 5.57994
CFS merit scores = 5.57252
CFS merit scores = 5.56528
CFS merit scores = 5.55802
CFS merit scores = 5.55072
CFS merit scores = 5.54352
CFS merit scores = 5.53646
CFS merit scores = 5.52954
CFS merit scores = 5.52243
CFS merit scores = 5.51542
CFS merit scores = 5.50845
CFS merit scores = 5.50153
CFS merit scores = 5.49469
CFS merit scores = 5.48783
CFS merit scores = 5.48102
CFS merit scores = 5.47419
CFS merit scores = 5.4673
CFS merit scores = 5.46051
CFS merit scores = 5.45389
CFS merit scores = 5.44716
CFS merit scores = 5.44023
CFS merit scores = 5.43349
CFS merit scores = 5.42665
CFS merit scores = 5.41998
CFS merit scores = 5.41323
CFS merit scores = 5.40654
CFS merit scores = 5.39983
CFS merit scores = 5.39318
CFS merit scores = 5.38672
CFS merit scores = 5.3803
CFS merit scores = 5.37399
CFS merit scores = 5.36767
CFS merit scores = 5.36147
CFS merit scores = 5.35537
CFS merit scores = 5.34935
CFS merit scores = 5.34324
CFS merit scores = 5.33666
CFS merit scores = 5.33012
CFS merit scores = 5.32348
CFS merit scores = 5.31701
CFS merit scores = 5.31051
CFS merit scores = 5.30393
CFS merit scores = 5.29743
CFS merit scores = 5.29106
CFS merit scores = 5.28478
CFS merit scores = 5.27835
CFS merit scores = 5.27199
CFS merit scores = 5.26565
CFS merit scores = 5.25941
CFS merit scores = 5.25301
CFS merit scores = 5.24659
CFS merit scores = 5.24019
CFS merit scores = 5.2339
CFS merit scores = 5.22772
CFS merit scores = 5.22164
CFS merit scores = 5.21566
CFS merit scores = 5.20974
CFS merit scores = 5.20391
CFS merit scores = 5.19789
CFS merit scores = 5.19197
CFS merit scores = 5.1858
CFS merit scores = 5.17911
CFS merit scores = 5.17245
CFS merit scores = 5.16593
CFS merit scores = 5.15938
CFS merit scores = 5.15283
CFS merit scores = 5.14635
CFS merit scores = 5.13983
CFS merit scores = 5.13328
CFS merit scores = 5.12672
CFS merit scores = 5.12011
CFS merit scores = 5.11344
CFS merit scores = 5.10674
CFS merit scores = 5.10017
CFS merit scores = 5.09371
CFS merit scores = 5.08704
CFS merit scores = 5.0804
CFS merit scores = 5.07365
CFS merit scores = 5.06702
CFS merit scores = 5.06043
CFS merit scores = 5.05391
CFS merit scores = 5.04716
CFS merit scores = 5.04028
CFS merit scores = 5.03329
CFS merit scores = 5.02626
CFS merit scores = 5.01905
CFS merit scores = 5.01189
CFS merit scores = 5.00477
CFS merit scores = 4.99749
CFS merit scores = 4.99004
CFS merit scores = 4.98236
CFS merit scores = 4.97478
CFS merit scores = 4.9671
CFS merit scores = 4.95934
CFS merit scores = 4.95171
CFS merit scores = 4.94365
CFS merit scores = 4.93554
CFS merit scores = 4.9272
CFS merit scores = 4.91864
CFS merit scores = 4.91015
CFS merit scores = 4.90173
CFS merit scores = 4.89335
CFS merit scores = 4.8844
CFS merit scores = 4.87544
CFS merit scores = 4.86651
CFS merit scores = 4.85737
CFS merit scores = 4.84814
CFS merit scores = 4.83881
CFS merit scores = 4.82955
CFS merit scores = 4.82024
CFS merit scores = 4.81074
CFS merit scores = 4.80042
CFS merit scores = 4.7899
CFS merit scores = 4.77942
CFS merit scores = 4.76794
CFS merit scores = 4.75562
CFS merit scores = 4.74307
CFS merit scores = 4.73056
CFS merit scores = 4.71561
CFS merit scores = 4.69392
cnt = 1	feature = 62	correl = -0.31031	descr = Gibbs_of_Target_Sequence__Pos_19_Step_1
cnt = 2	feature = 618	correl = -0.209582	descr = N_Gram_TCTC
cnt = 3	feature = 228	correl = -0.0860007	descr = N_Gram_ATACT
cnt = 4	feature = 265	correl = 0.0524058	descr = N_Gram_CAATA
cnt = 5	feature = 357	correl = 0.0705788	descr = N_Gram_CGTGA
cnt = 6	feature = 545	correl = 0.0571925	descr = N_Gram_GTGCG
cnt = 7	feature = 339	correl = -0.0491935	descr = N_Gram_CGCTG
cnt = 8	feature = 335	correl = 0.0452153	descr = N_Gram_CGCCA
cnt = 9	feature = 613	correl = 0.0945333	descr = N_Gram_TCGGC
cnt = 10	feature = 529	correl = 0.0505135	descr = N_Gram_GTATA
cnt = 11	feature = 609	correl = 0.0804424	descr = N_Gram_TCGAC
cnt = 12	feature = 399	correl = 0.0684652	descr = N_Gram_GAAAC
cnt = 13	feature = 365	correl = 0.0452153	descr = N_Gram_CTAAA
cnt = 14	feature = 527	correl = 0.0486508	descr = N_Gram_GTAAA
cnt = 15	feature = 671	correl = 0.073979	descr = N_Gram_TTCAA
cnt = 16	feature = 640	correl = 0.0522607	descr = N_Gram_TGCCG
cnt = 17	feature = 631	correl = -0.0611613	descr = N_Gram_TGAGA
cnt = 18	feature = 407	correl = -0.0682308	descr = N_Gram_GACCC
cnt = 19	feature = 244	correl = -0.0454018	descr = N_Gram_ATGCA
cnt = 20	feature = 563	correl = -0.0463753	descr = N_Gram_TAACG
cnt = 21	feature = 448	correl = -0.0451129	descr = N_Gram_GCATG
cnt = 22	feature = 628	correl = 0.0513395	descr = N_Gram_TGAAA
cnt = 23	feature = 611	correl = -0.0491935	descr = N_Gram_TCGCA
cnt = 24	feature = 688	correl = 0.0849871	descr = N_Gram_TTGTG
cnt = 25	feature = 426	correl = -0.0556744	descr = N_Gram_GATCG
cnt = 26	feature = 305	correl = 0.114852	descr = N_Gram_CCCCC
cnt = 27	feature = 220	correl = 0.088939	descr = N_Gram_AGTTA
cnt = 28	feature = 306	correl = 0.0452153	descr = N_Gram_CCCCG
cnt = 29	feature = 572	correl = 0.045862	descr = N_Gram_TAGAC
cnt = 30	feature = 599	correl = 0.061186	descr = N_Gram_TCCCA
cnt = 31	feature = 420	correl = 0.0939614	descr = N_Gram_GAGTC
cnt = 32	feature = 512	correl = 0.0519346	descr = N_Gram_GGGCA
cnt = 33	feature = 579	correl = 0.0755747	descr = N_Gram_TATAT
cnt = 34	feature = 600	correl = 0.0471599	descr = N_Gram_TCCGA
cnt = 35	feature = 286	correl = -0.0522777	descr = N_Gram_CATAT
cnt = 36	feature = 604	correl = 0.0556281	descr = N_Gram_TCCTA
cnt = 37	feature = 612	correl = 0.0739016	descr = N_Gram_TCGGA
cnt = 38	feature = 483	correl = 0.120941	descr = N_Gram_GGAAA
cnt = 39	feature = 557	correl = 0.0450469	descr = N_Gram_GTTGC
cnt = 40	feature = 312	correl = 0.0709082	descr = N_Gram_CCGGC
cnt = 41	feature = 322	correl = 0.0440555	descr = N_Gram_CCTCT
cnt = 42	feature = 520	correl = 0.0570243	descr = N_Gram_GGGTC
cnt = 43	feature = 463	correl = 0.0447646	descr = N_Gram_GCGAG
cnt = 44	feature = 553	correl = -0.0519099	descr = N_Gram_GTTAC
cnt = 45	feature = 555	correl = -0.0483674	descr = N_Gram_GTTCG
cnt = 46	feature = 324	correl = 0.0669036	descr = N_Gram_CCTGC
cnt = 47	feature = 317	correl = -0.0486993	descr = N_Gram_CCGTC
cnt = 48	feature = 397	correl = 0.0822662	descr = N_Gram_CTTTG
cnt = 49	feature = 353	correl = -0.0701527	descr = N_Gram_CGTAA
cnt = 50	feature = 674	correl = 0.0446517	descr = N_Gram_TTCGA
cnt = 51	feature = 461	correl = 0.152783	descr = N_Gram_GCCTT
cnt = 52	feature = 347	correl = 0.067119	descr = N_Gram_CGGCG
cnt = 53	feature = 231	correl = 0.0716851	descr = N_Gram_ATAGT
cnt = 54	feature = 404	correl = 0.0534807	descr = N_Gram_GAATC
cnt = 55	feature = 226	correl = -0.136112	descr = N_Gram_ATAAG
cnt = 56	feature = 291	correl = -0.0497901	descr = N_Gram_CATGC
cnt = 57	feature = 251	correl = -0.0752	descr = N_Gram_ATTAC
cnt = 58	feature = 666	correl = -0.0561891	descr = N_Gram_TTACC
cnt = 59	feature = 267	correl = 0.0597923	descr = N_Gram_CACAT
cnt = 60	feature = 247	correl = 0.0737142	descr = N_Gram_ATGGG
cnt = 61	feature = 304	correl = 0.084172	descr = N_Gram_CCCAC
cnt = 62	feature = 437	correl = 0.0610067	descr = N_Gram_GCAAA
cnt = 63	feature = 351	correl = -0.0731294	descr = N_Gram_CGGTA
cnt = 64	feature = 209	correl = -0.0562116	descr = N_Gram_AGGCT
cnt = 65	feature = 389	correl = 0.0497046	descr = N_Gram_CTTCC
cnt = 66	feature = 309	correl = 0.0515678	descr = N_Gram_CCCGG
cnt = 67	feature = 525	correl = -0.0538694	descr = N_Gram_GGTGT
cnt = 68	feature = 614	correl = -0.0741793	descr = N_Gram_TCGGG
cnt = 69	feature = 160	correl = 0.0629792	descr = N_Gram_ACAGG
cnt = 70	feature = 546	correl = 0.0847198	descr = N_Gram_GTGCT
cnt = 71	feature = 392	correl = -0.132209	descr = N_Gram_CTTGC
cnt = 72	feature = 274	correl = -0.0455864	descr = N_Gram_CACTG
cnt = 73	feature = 548	correl = 0.13874	descr = N_Gram_GTGGC
cnt = 74	feature = 456	correl = -0.0466652	descr = N_Gram_GCCCT
cnt = 75	feature = 211	correl = 0.0784616	descr = N_Gram_AGGGG
cnt = 76	feature = 214	correl = 0.125266	descr = N_Gram_AGTAA
cnt = 77	feature = 237	correl = -0.0491935	descr = N_Gram_ATCGC
cnt = 78	feature = 451	correl = -0.0448584	descr = N_Gram_GCCAA
cnt = 79	feature = 295	correl = 0.0625274	descr = N_Gram_CCACC
cnt = 80	feature = 361	correl = -0.0474185	descr = N_Gram_CGTTC
cnt = 81	feature = 514	correl = 0.0779741	descr = N_Gram_GGGCG
cnt = 82	feature = 645	correl = 0.0891381	descr = N_Gram_TGGAG
cnt = 83	feature = 441	correl = 0.0831887	descr = N_Gram_GCACT
cnt = 84	feature = 387	correl = -0.111145	descr = N_Gram_CTTAT
cnt = 85	feature = 345	correl = 0.105894	descr = N_Gram_CGGCA
cnt = 86	feature = 232	correl = 0.0862097	descr = N_Gram_ATATA
cnt = 87	feature = 308	correl = 0.0689923	descr = N_Gram_CCCGC
cnt = 88	feature = 504	correl = 0.061944	descr = N_Gram_GGCTC
cnt = 89	feature = 277	correl = 0.0780894	descr = N_Gram_CAGCG
cnt = 90	feature = 509	correl = 0.10652	descr = N_Gram_GGGAC
cnt = 91	feature = 225	correl = -0.0440871	descr = N_Gram_ATAAC
cnt = 92	feature = 681	correl = -0.0595496	descr = N_Gram_TTGAA
cnt = 93	feature = 447	correl = 0.0947159	descr = N_Gram_GCATC
cnt = 94	feature = 484	correl = -0.0496958	descr = N_Gram_GGAAC
cnt = 95	feature = 219	correl = 0.105505	descr = N_Gram_AGTGT
cnt = 96	feature = 207	correl = 0.0453326	descr = N_Gram_AGGCC
cnt = 97	feature = 419	correl = 0.0464714	descr = N_Gram_GAGGT
cnt = 98	feature = 429	correl = -0.0578841	descr = N_Gram_GATGC
cnt = 99	feature = 276	correl = 0.0547211	descr = N_Gram_CAGCC
cnt = 100	feature = 360	correl = 0.0539643	descr = N_Gram_CGTGT
cnt = 101	feature = 468	correl = 0.0659829	descr = N_Gram_GCGGG
cnt = 102	feature = 321	correl = -0.0938671	descr = N_Gram_CCTCC
cnt = 103	feature = 522	correl = -0.0564729	descr = N_Gram_GGTAA
cnt = 104	feature = 255	correl = -0.0809794	descr = N_Gram_ATTTG
cnt = 105	feature = 206	correl = 0.0852223	descr = N_Gram_AGGCA
cnt = 106	feature = 458	correl = 0.0725619	descr = N_Gram_GCCGG
cnt = 107	feature = 654	correl = 0.052057	descr = N_Gram_TGGTC
cnt = 108	feature = 595	correl = 0.0846375	descr = N_Gram_TCCAA
cnt = 109	feature = 526	correl = 0.057652	descr = N_Gram_GGTTG
cnt = 110	feature = 505	correl = 0.132381	descr = N_Gram_GGCTT
cnt = 111	feature = 280	correl = 0.086195	descr = N_Gram_CAGGA
cnt = 112	feature = 432	correl = -0.0740815	descr = N_Gram_GATTA
cnt = 113	feature = 343	correl = 0.0581897	descr = N_Gram_CGGAC
cnt = 114	feature = 442	correl = -0.0643899	descr = N_Gram_GCAGA
cnt = 115	feature = 536	correl = -0.0826746	descr = N_Gram_GTCGA
cnt = 116	feature = 235	correl = -0.0513973	descr = N_Gram_ATCCT
cnt = 117	feature = 460	correl = 0.0641225	descr = N_Gram_GCCTC
cnt = 118	feature = 656	correl = 0.0523178	descr = N_Gram_TGTCC
cnt = 119	feature = 655	correl = -0.066847	descr = N_Gram_TGTCA
cnt = 120	feature = 551	correl = 0.0559484	descr = N_Gram_GTGTG
cnt = 121	feature = 574	correl = 0.0883375	descr = N_Gram_TAGCA
cnt = 122	feature = 327	correl = -0.0457862	descr = N_Gram_CGAC
cnt = 123	feature = 578	correl = -0.0500121	descr = N_Gram_TATAC
cnt = 124	feature = 601	correl = -0.0746333	descr = N_Gram_TCCGC
cnt = 125	feature = 281	correl = 0.0813157	descr = N_Gram_CAGGC
cnt = 126	feature = 409	correl = -0.063562	descr = N_Gram_GACCT
cnt = 127	feature = 538	correl = 0.0989123	descr = N_Gram_GTCGG
cnt = 128	feature = 528	correl = 0.048611	descr = N_Gram_GTAGT
cnt = 129	feature = 615	correl = -0.0510315	descr = N_Gram_TCGTC
cnt = 130	feature = 453	correl = 0.0512733	descr = N_Gram_GCCAT
cnt = 131	feature = 473	correl = 0.0952818	descr = N_Gram_GCGTG
cnt = 132	feature = 653	correl = 0.055239	descr = N_Gram_TGGTA
cnt = 133	feature = 501	correl = 0.100886	descr = N_Gram_GGCGC
cnt = 134	feature = 352	correl = 0.058078	descr = N_Gram_CGGTT
cnt = 135	feature = 395	correl = 0.0732961	descr = N_Gram_CTTTA
cnt = 136	feature = 466	correl = 0.052261	descr = N_Gram_GCGGA
cnt = 137	feature = 368	correl = 0.106119	descr = N_Gram_CTAT
cnt = 138	feature = 283	correl = 0.0738002	descr = N_Gram_CAGTA
cnt = 139	feature = 626	correl = -0.0587221	descr = N_Gram_TCTTG
cnt = 140	feature = 284	correl = 0.132752	descr = N_Gram_CAGTG
cnt = 141	feature = 303	correl = 0.0538727	descr = N_Gram_CCCAA
cnt = 142	feature = 272	correl = -0.0670345	descr = N_Gram_CACGA
cnt = 143	feature = 318	correl = 0.102805	descr = N_Gram_CCGTG
cnt = 144	feature = 592	correl = -0.0487767	descr = N_Gram_TCATG
cnt = 145	feature = 413	correl = -0.0683846	descr = N_Gram_GACTG
cnt = 146	feature = 416	correl = 0.0978394	descr = N_Gram_GAGCT
cnt = 147	feature = 342	correl = 0.0640402	descr = N_Gram_CGGAA
cnt = 148	feature = 610	correl = -0.0908316	descr = N_Gram_TCGAG
cnt = 149	feature = 646	correl = 0.087776	descr = N_Gram_TGGCC
cnt = 150	feature = 380	correl = -0.0503763	descr = N_Gram_CTCTT
cnt = 151	feature = 467	correl = 0.0713413	descr = N_Gram_GCGGC
cnt = 152	feature = 510	correl = 0.104254	descr = N_Gram_GGGAG
cnt = 153	feature = 394	correl = 0.078722	descr = N_Gram_CTTGT
cnt = 154	feature = 492	correl = -0.0766675	descr = N_Gram_GGATC
cnt = 155	feature = 252	correl = 0.0521577	descr = N_Gram_ATTG
cnt = 156	feature = 475	correl = 0.0781606	descr = N_Gram_GCTCA
cnt = 157	feature = 659	correl = 0.106172	descr = N_Gram_TGTGG
cnt = 158	feature = 278	correl = -0.129662	descr = N_Gram_CAGCT
cnt = 159	feature = 270	correl = 0.0746547	descr = N_Gram_CACCT
cnt = 160	feature = 222	correl = -0.0890047	descr = N_Gram_AGTTT
cnt = 161	feature = 290	correl = 0.0909964	descr = N_Gram_CATCT
cnt = 162	feature = 644	correl = -0.0507403	descr = N_Gram_TGGAA
cnt = 163	feature = 565	correl = -0.0511209	descr = N_Gram_TAAGA
cnt = 164	feature = 428	correl = -0.0460328	descr = N_Gram_GATGA
cnt = 165	feature = 373	correl = -0.0894282	descr = N_Gram_CTCAT
cnt = 166	feature = 422	correl = 0.0518303	descr = N_Gram_GATA
cnt = 167	feature = 596	correl = -0.0518106	descr = N_Gram_TCCAC
cnt = 168	feature = 649	correl = 0.0761694	descr = N_Gram_TGGG
cnt = 169	feature = 636	correl = -0.110124	descr = N_Gram_TGATT
cnt = 170	feature = 217	correl = -0.145963	descr = N_Gram_AGTCT
cnt = 171	feature = 485	correl = 0.05273	descr = N_Gram_GGAAG
cnt = 172	feature = 337	correl = 0.0521346	descr = N_Gram_CGCGG
cnt = 173	feature = 695	correl = -0.0878469	descr = N_Gram_TTTGG
cnt = 174	feature = 336	correl = 0.083616	descr = N_Gram_CGCCG
cnt = 175	feature = 454	correl = 0.0640847	descr = N_Gram_GCCCA
cnt = 176	feature = 445	correl = 0.0505385	descr = N_Gram_GCAGT
cnt = 177	feature = 605	correl = -0.0844334	descr = N_Gram_TCCTC
cnt = 178	feature = 325	correl = -0.0742046	descr = N_Gram_CCTTC
cnt = 179	feature = 478	correl = 0.0840173	descr = N_Gram_GCTGC
cnt = 180	feature = 40	correl = -0.0449371	descr = Position_Specific_Bin_Base_16_Base_T
cnt = 181	feature = 15	correl = -0.130346	descr = Position_Specific_Bin_Base_5_Base_A
cnt = 182	feature = 496	correl = 0.0643245	descr = N_Gram_GGCAT
cnt = 183	feature = 208	correl = 0.102984	descr = N_Gram_AGGCG
cnt = 184	feature = 647	correl = -0.0854219	descr = N_Gram_TGGCG
cnt = 185	feature = 540	correl = -0.0954529	descr = N_Gram_GTCTT
cnt = 186	feature = 686	correl = -0.136441	descr = N_Gram_TTGCG
cnt = 187	feature = 301	correl = 0.0672829	descr = N_Gram_CCATC
cnt = 188	feature = 35	correl = 0.113988	descr = Position_Specific_Bin_Base_14_Base_T
cnt = 189	feature = 30	correl = -0.132447	descr = Position_Specific_Bin_Base_12_Base_T
cnt = 190	feature = 234	correl = -0.0457992	descr = N_Gram_ATCCA
cnt = 191	feature = 136	correl = -0.0662508	descr = N_Gram_AAGAC
cnt = 192	feature = 386	correl = -0.0510798	descr = N_Gram_CTTA
cnt = 193	feature = 689	correl = 0.0517958	descr = N_Gram_TTGTT
cnt = 194	feature = 18	correl = -0.123245	descr = Position_Specific_Bin_Base_6_Base_A
cnt = 195	feature = 248	correl = 0.0582133	descr = N_Gram_ATGT
cnt = 196	feature = 576	correl = 0.0535774	descr = N_Gram_TAGT
cnt = 197	feature = 24	correl = -0.0597786	descr = Position_Specific_Bin_Base_9_Base_T
cnt = 198	feature = 33	correl = -0.0668403	descr = Position_Specific_Bin_Base_13_Base_G
cnt = 199	feature = 11	correl = -0.0540301	descr = Position_Specific_Bin_Base_3_Base_A
cnt = 200	feature = 13	correl = -0.0653391	descr = Position_Specific_Bin_Base_4_Base_A
cnt = 201	feature = 41	correl = -0.0628028	descr = Position_Specific_Bin_Base_17_Base_A
cnt = 202	feature = 73	correl = 0.0860118	descr = Fold_of_RNAi_Sequence_Pos_9
cnt = 203	feature = 105	correl = 0.0875298	descr = Fold_of_Target_NoEndbrace_noends_Pos_13
cnt = 204	feature = 36	correl = -0.0639954	descr = Position_Specific_Bin_Base_15_Base_A
cnt = 205	feature = 383	correl = 0.100553	descr = N_Gram_CTGCA
cnt = 206	feature = 619	correl = -0.0873073	descr = N_Gram_TCTCA
cnt = 207	feature = 580	correl = -0.0487824	descr = N_Gram_TATC
cnt = 208	feature = 648	correl = 0.128811	descr = N_Gram_TGGCT
cnt = 209	feature = 313	correl = 0.109626	descr = N_Gram_CCGGG
cnt = 210	feature = 9	correl = -0.0733006	descr = Position_Specific_Bin_Base_2_Base_G
cnt = 211	feature = 51	correl = 0.253534	descr = Gibbs_of_Target_Sequence__Pos_2_Step_1
cnt = 212	feature = 472	correl = -0.113988	descr = N_Gram_GCGTC
cnt = 213	feature = 598	correl = 0.0540967	descr = N_Gram_TCCC
cnt = 214	feature = 597	correl = -0.132919	descr = N_Gram_TCCAG
cnt = 215	feature = 29	correl = 0.106737	descr = Position_Specific_Bin_Base_12_Base_G
cnt = 216	feature = 602	correl = -0.0850017	descr = N_Gram_TCCGG
cnt = 217	feature = 591	correl = -0.0598799	descr = N_Gram_TCATC
cnt = 218	feature = 39	correl = 0.115459	descr = Position_Specific_Bin_Base_16_Base_C
cnt = 219	feature = 364	correl = 0.0868264	descr = N_Gram_CTA
cnt = 220	feature = 21	correl = -0.060694	descr = Position_Specific_Bin_Base_8_Base_C
cnt = 221	feature = 44	correl = -0.064086	descr = Position_Specific_Bin_Base_17_Base_T
cnt = 222	feature = 34	correl = -0.10072	descr = Position_Specific_Bin_Base_14_Base_A
cnt = 223	feature = 391	correl = -0.0741187	descr = N_Gram_CTTGA
cnt = 224	feature = 498	correl = 0.0886749	descr = N_Gram_GGCCA
cnt = 225	feature = 23	correl = 0.0587341	descr = Position_Specific_Bin_Base_9_Base_G
cnt = 226	feature = 80	correl = 0.0584292	descr = Xue_Structure_Feature_A111
cnt = 227	feature = 10	correl = 0.10045	descr = Position_Specific_Bin_Base_2_Base_T
cnt = 228	feature = 250	correl = -0.0592952	descr = N_Gram_ATTA
cnt = 229	feature = 81	correl = -0.051644	descr = Xue_Structure_Feature_A110
cnt = 230	feature = 425	correl = -0.112593	descr = N_Gram_GATC
cnt = 231	feature = 315	correl = 0.0657175	descr = N_Gram_CCGT
cnt = 232	feature = 43	correl = 0.050122	descr = Position_Specific_Bin_Base_17_Base_G
cnt = 233	feature = 57	correl = 0.0634252	descr = Gibbs_of_Target_Sequence__Pos_12_Step_1
cnt = 234	feature = 14	correl = 0.0556579	descr = Position_Specific_Bin_Base_4_Base_C
cnt = 235	feature = 12	correl = 0.0808468	descr = Position_Specific_Bin_Base_3_Base_C
cnt = 236	feature = 350	correl = 0.141297	descr = N_Gram_CGGGC
cnt = 237	feature = 83	correl = 0.118788	descr = Xue_Structure_Feature_A101
cnt = 238	feature = 446	correl = 0.0635627	descr = N_Gram_GCAT
cnt = 239	feature = 16	correl = 0.0993132	descr = Position_Specific_Bin_Base_5_Base_C
cnt = 240	feature = 608	correl = -0.0700894	descr = N_Gram_TCGA
cnt = 241	feature = 331	correl = -0.0703197	descr = N_Gram_CGAT
cnt = 242	feature = 19	correl = 0.108097	descr = Position_Specific_Bin_Base_6_Base_C
cnt = 243	feature = 652	correl = 0.0663349	descr = N_Gram_TGGT
cnt = 244	feature = 8	correl = 0.0529705	descr = Position_Specific_Bin_Base_2_Base_C
cnt = 245	feature = 56	correl = -0.0750306	descr = Gibbs_of_Target_Sequence__Pos_8_Step_1
cnt = 246	feature = 241	correl = -0.0466478	descr = N_Gram_ATGA
cnt = 247	feature = 45	correl = -0.284736	descr = Position_Specific_Bin_Base_18_Base_A
cnt = 248	feature = 684	correl = -0.0899241	descr = N_Gram_TTGC
cnt = 249	feature = 17	correl = 0.0580049	descr = Position_Specific_Bin_Base_5_Base_G
cnt = 250	feature = 459	correl = 0.118146	descr = N_Gram_GCCT
cnt = 251	feature = 32	correl = 0.102317	descr = Position_Specific_Bin_Base_13_Base_C
cnt = 252	feature = 665	correl = -0.0522481	descr = N_Gram_TTAC
cnt = 253	feature = 547	correl = 0.127011	descr = N_Gram_GTGG
cnt = 254	feature = 375	correl = -0.07533	descr = N_Gram_CTCCA
cnt = 255	feature = 47	correl = 0.288327	descr = Position_Specific_Bin_Base_18_Base_G
cnt = 256	feature = 457	correl = 0.0762421	descr = N_Gram_GCCG
cnt = 257	feature = 516	correl = 0.0685009	descr = N_Gram_GGGG
cnt = 258	feature = 254	correl = -0.109859	descr = N_Gram_ATTT
cnt = 259	feature = 382	correl = 0.044969	descr = N_Gram_CTGC
cnt = 260	feature = 69	correl = 0.146947	descr = Fold_of_RNAi_Sequence_Pos_2
cnt = 261	feature = 52	correl = 0.0982062	descr = Gibbs_of_Target_Sequence__Pos_3_Step_1
cnt = 262	feature = 218	correl = 0.0737685	descr = N_Gram_AGTG
cnt = 263	feature = 641	correl = -0.125891	descr = N_Gram_TGCG
cnt = 264	feature = 341	correl = 0.0746589	descr = N_Gram_CGGA
cnt = 265	feature = 396	correl = -0.0500829	descr = N_Gram_CTTTC
cnt = 266	feature = 356	correl = 0.164586	descr = N_Gram_CGTG
cnt = 267	feature = 28	correl = 0.138389	descr = Position_Specific_Bin_Base_12_Base_C
cnt = 268	feature = 78	correl = 0.0829885	descr = Fold_of_RNAi_Sequence_Pos_15
cnt = 269	feature = 292	correl = 0.0888545	descr = N_Gram_CCAA
cnt = 270	feature = 76	correl = 0.0770998	descr = Fold_of_RNAi_Sequence_Pos_13
cnt = 271	feature = 58	correl = -0.0968753	descr = Gibbs_of_Target_Sequence__Pos_13_Step_1
cnt = 272	feature = 539	correl = -0.0982941	descr = N_Gram_GTCT
cnt = 273	feature = 489	correl = 0.113647	descr = N_Gram_GGAG
cnt = 274	feature = 680	correl = -0.0599609	descr = N_Gram_TTGA
cnt = 275	feature = 503	correl = 0.073335	descr = N_Gram_GGCT
cnt = 276	feature = 67	correl = 0.162657	descr = Fold_of_RNAi_Sequence_Pos_0
cnt = 277	feature = 633	correl = -0.0871538	descr = N_Gram_TGAT
cnt = 278	feature = 606	correl = -0.101141	descr = N_Gram_TCCTT
cnt = 279	feature = 61	correl = -0.168732	descr = Gibbs_of_Target_Sequence__Pos_18_Step_1
cnt = 280	feature = 82	correl = 0.0474604	descr = Xue_Structure_Feature_A100
cnt = 281	feature = 344	correl = 0.106053	descr = N_Gram_CGGC
cnt = 282	feature = 450	correl = 0.0535219	descr = N_Gram_GCCA
cnt = 283	feature = 535	correl = -0.0610609	descr = N_Gram_GTCG
cnt = 284	feature = 511	correl = 0.139701	descr = N_Gram_GGGC
cnt = 285	feature = 59	correl = -0.173913	descr = Gibbs_of_Target_Sequence__Pos_14_Step_1
cnt = 286	feature = 54	correl = -0.1222	descr = Gibbs_of_Target_Sequence__Pos_6_Step_1
cnt = 287	feature = 79	correl = 0.061986	descr = Fold_of_RNAi_Sequence_Pos_16
cnt = 288	feature = 390	correl = -0.212268	descr = N_Gram_CTTCT
cnt = 289	feature = 60	correl = -0.121528	descr = Gibbs_of_Target_Sequence__Pos_17_Step_1
cnt = 290	feature = 417	correl = 0.0651856	descr = N_Gram_GAGG
cnt = 291	feature = 544	correl = 0.0800045	descr = N_Gram_GTGC
cnt = 292	feature = 464	correl = 0.0752635	descr = N_Gram_GCGCC
cnt = 293	feature = 72	correl = 0.0791198	descr = Fold_of_RNAi_Sequence_Pos_6
cnt = 294	feature = 68	correl = 0.17055	descr = Fold_of_RNAi_Sequence_Pos_1
cnt = 295	feature = 531	correl = -0.0897736	descr = N_Gram_GTC
cnt = 296	feature = 583	correl = 0.0451932	descr = N_Gram_TCA
cnt = 297	feature = 326	correl = -0.0579785	descr = N_Gram_CGA
cnt = 298	feature = 376	correl = -0.147698	descr = N_Gram_CTCCT
cnt = 299	feature = 258	correl = 0.14948	descr = N_Gram_CAA
cnt = 300	feature = 77	correl = 0.0682217	descr = Fold_of_RNAi_Sequence_Pos_14
cnt = 301	feature = 285	correl = 0.0577619	descr = N_Gram_CAT
cnt = 302	feature = 497	correl = 0.157508	descr = N_Gram_GGCC
cnt = 303	feature = 627	correl = -0.0643904	descr = N_Gram_TGA
cnt = 304	feature = 643	correl = 0.0465268	descr = N_Gram_TGG
cnt = 305	feature = 594	correl = -0.0794771	descr = N_Gram_TCCA
cnt = 306	feature = 233	correl = -0.0861165	descr = N_Gram_ATC
cnt = 307	feature = 334	correl = 0.0730302	descr = N_Gram_CGCC
cnt = 308	feature = 662	correl = -0.0824298	descr = N_Gram_TTA
cnt = 309	feature = 500	correl = 0.0468315	descr = N_Gram_GGCG
cnt = 310	feature = 363	correl = -0.0513034	descr = N_Gram_CT
cnt = 311	feature = 541	correl = 0.161508	descr = N_Gram_GTG
cnt = 312	feature = 603	correl = -0.103201	descr = N_Gram_TCCT
cnt = 313	feature = 86	correl = 0.0884466	descr = Xue_Structure_Feature_C110
cnt = 314	feature = 623	correl = -0.101491	descr = N_Gram_TCTT
cnt = 315	feature = 481	correl = 0.134543	descr = N_Gram_GGA
cnt = 316	feature = 679	correl = -0.0647196	descr = N_Gram_TTG
cnt = 317	feature = 257	correl = 0.101748	descr = N_Gram_CA
cnt = 318	feature = 348	correl = 0.115007	descr = N_Gram_CGGG
cnt = 319	feature = 616	correl = -0.118008	descr = N_Gram_TCT
cnt = 320	feature = 669	correl = -0.147762	descr = N_Gram_TTC
cnt = 321	feature = 66	correl = -0.077225	descr = PF_RNAi_Fold_3'Free_Count
cnt = 322	feature = 65	correl = -0.136184	descr = PF_RNAi_Fold_5'Free_Count
cnt = 323	feature = 661	correl = -0.122374	descr = N_Gram_TT
cnt = 324	feature = 494	correl = 0.139004	descr = N_Gram_GGC
cnt = 325	feature = 340	correl = 0.0768058	descr = N_Gram_CGG
cnt = 326	feature = 64	correl = -0.186881	descr = PF_RNAi_Fold_Energy
cnt = 327	feature = 49	correl = -0.188305	descr = Gibbs_of_Target_Sequence_
num rows = 521
num_elements = 170888
*
optimization finished, #iter = 588
nu = 0.501684
obj = -40.580684, rho = -0.537499
nSV = 366, nBSV = 174
num rows = 58
num_elements = 19024
*
optimization finished, #iter = 49
nu = 0.519768
obj = -5.172136, rho = -0.453680
nSV = 47, nBSV = 16
*
optimization finished, #iter = 588
nu = 0.501684
obj = -40.580684, rho = -0.537499
nSV = 366, nBSV = 174
CFS merit scores = 1.3671
CFS merit scores = 1.6015
CFS merit scores = 1.85002
CFS merit scores = 2.06407
CFS merit scores = 2.26364
CFS merit scores = 2.4484
CFS merit scores = 2.61912
CFS merit scores = 2.77633
CFS merit scores = 2.92454
CFS merit scores = 3.0653
CFS merit scores = 3.19892
CFS merit scores = 3.32453
CFS merit scores = 3.44487
CFS merit scores = 3.55943
CFS merit scores = 3.6679
CFS merit scores = 3.77235
CFS merit scores = 3.87289
CFS merit scores = 3.96942
CFS merit scores = 4.06229
CFS merit scores = 4.15144
CFS merit scores = 4.23726
CFS merit scores = 4.32037
CFS merit scores = 4.40129
CFS merit scores = 4.47927
CFS merit scores = 4.55535
CFS merit scores = 4.62789
CFS merit scores = 4.69762
CFS merit scores = 4.76379
CFS merit scores = 4.82775
CFS merit scores = 4.88957
CFS merit scores = 4.94975
CFS merit scores = 5.00827
CFS merit scores = 5.06438
CFS merit scores = 5.1165
CFS merit scores = 5.16506
CFS merit scores = 5.21124
CFS merit scores = 5.25581
CFS merit scores = 5.2974
CFS merit scores = 5.33834
CFS merit scores = 5.37643
CFS merit scores = 5.41239
CFS merit scores = 5.44694
CFS merit scores = 5.48004
CFS merit scores = 5.51164
CFS merit scores = 5.53999
CFS merit scores = 5.56777
CFS merit scores = 5.5954
CFS merit scores = 5.62034
CFS merit scores = 5.64478
CFS merit scores = 5.66853
CFS merit scores = 5.69201
CFS merit scores = 5.71483
CFS merit scores = 5.73729
CFS merit scores = 5.75993
CFS merit scores = 5.78216
CFS merit scores = 5.80049
CFS merit scores = 5.81829
CFS merit scores = 5.83635
CFS merit scores = 5.85159
CFS merit scores = 5.8653
CFS merit scores = 5.87904
CFS merit scores = 5.89077
CFS merit scores = 5.90207
CFS merit scores = 5.91337
CFS merit scores = 5.92514
CFS merit scores = 5.93684
CFS merit scores = 5.94808
CFS merit scores = 5.95789
CFS merit scores = 5.96765
CFS merit scores = 5.97697
CFS merit scores = 5.98552
CFS merit scores = 5.99281
CFS merit scores = 6.00008
CFS merit scores = 6.00718
CFS merit scores = 6.0138
CFS merit scores = 6.02035
CFS merit scores = 6.02488
CFS merit scores = 6.02947
CFS merit scores = 6.03344
CFS merit scores = 6.03651
CFS merit scores = 6.03961
CFS merit scores = 6.04251
CFS merit scores = 6.04492
CFS merit scores = 6.04596
CFS merit scores = 6.04713
CFS merit scores = 6.04794
CFS merit scores = 6.04861
CFS merit scores = 6.04868
CFS merit scores = 6.04771
CFS merit scores = 6.04666
CFS merit scores = 6.04556
CFS merit scores = 6.04475
CFS merit scores = 6.04285
CFS merit scores = 6.0414
CFS merit scores = 6.03866
CFS merit scores = 6.03614
CFS merit scores = 6.03228
CFS merit scores = 6.02852
CFS merit scores = 6.02482
CFS merit scores = 6.01976
CFS merit scores = 6.01482
CFS merit scores = 6.01032
CFS merit scores = 6.00609
CFS merit scores = 6.00045
CFS merit scores = 5.99489
CFS merit scores = 5.98863
CFS merit scores = 5.98292
cnt = 1	feature = 59	correl = -0.367104	descr = Gibbs_of_Target_Sequence__Pos_20_Step_1
cnt = 2	feature = 57	correl = -0.185372	descr = Gibbs_of_Target_Sequence__Pos_18_Step_1
cnt = 3	feature = 276	correl = -0.138667	descr = N_Gram_CAGCT
cnt = 4	feature = 422	correl = 0.0938714	descr = N_Gram_GAGTC
cnt = 5	feature = 623	correl = 0.056568	descr = N_Gram_TCTAC
cnt = 6	feature = 343	correl = 0.0639507	descr = N_Gram_CGGAA
cnt = 7	feature = 265	correl = -0.0510587	descr = N_Gram_CACCC
cnt = 8	feature = 531	correl = 0.0485664	descr = N_Gram_GTAAA
cnt = 9	feature = 619	correl = 0.0944683	descr = N_Gram_TCGGC
cnt = 10	feature = 363	correl = 0.0789734	descr = N_Gram_CGTGG
cnt = 11	feature = 606	correl = 0.0522095	descr = N_Gram_TCCCG
cnt = 12	feature = 361	correl = 0.0705217	descr = N_Gram_CGTGA
cnt = 13	feature = 511	correl = 0.0518583	descr = N_Gram_GGGCA
cnt = 14	feature = 234	correl = 0.0799373	descr = N_Gram_ATCTG
cnt = 15	feature = 419	correl = -0.0746479	descr = N_Gram_GAGCC
cnt = 16	feature = 292	correl = 0.0516743	descr = N_Gram_CCAAT
cnt = 17	feature = 334	correl = 0.0569573	descr = N_Gram_CGAGG
cnt = 18	feature = 604	correl = 0.0611067	descr = N_Gram_TCCCA
cnt = 19	feature = 417	correl = 0.0966337	descr = N_Gram_GACTA
cnt = 20	feature = 425	correl = 0.0459803	descr = N_Gram_GATAC
cnt = 21	feature = 627	correl = 0.0482838	descr = N_Gram_TCTCG
cnt = 22	feature = 305	correl = 0.114781	descr = N_Gram_CCCCC
cnt = 23	feature = 649	correl = 0.0522095	descr = N_Gram_TGCCG
cnt = 24	feature = 514	correl = 0.0451664	descr = N_Gram_GGGCT
cnt = 25	feature = 226	correl = 0.0963392	descr = N_Gram_ATATA
cnt = 26	feature = 464	correl = -0.07686	descr = N_Gram_GCGAC
cnt = 27	feature = 498	correl = 0.0891817	descr = N_Gram_GGCCC
cnt = 28	feature = 653	correl = -0.0511003	descr = N_Gram_TGCTA
cnt = 29	feature = 258	correl = 0.0619243	descr = N_Gram_CAAGC
cnt = 30	feature = 697	correl = 0.0784451	descr = N_Gram_TTGCA
cnt = 31	feature = 555	correl = 0.0473666	descr = N_Gram_GTGTA
cnt = 32	feature = 520	correl = 0.0930484	descr = N_Gram_GGGTC
cnt = 33	feature = 449	correl = -0.0451669	descr = N_Gram_GCATG
cnt = 34	feature = 231	correl = -0.096687	descr = N_Gram_ATCGG
cnt = 35	feature = 365	correl = -0.0474799	descr = N_Gram_CGTTC
cnt = 36	feature = 244	correl = -0.068687	descr = N_Gram_ATTAC
cnt = 37	feature = 536	correl = -0.0557263	descr = N_Gram_GTCAA
cnt = 38	feature = 643	correl = -0.0487993	descr = N_Gram_TGATC
cnt = 39	feature = 314	correl = 0.0451664	descr = N_Gram_CCGCA
cnt = 40	feature = 541	correl = -0.139915	descr = N_Gram_GTCGA
cnt = 41	feature = 394	correl = 0.0495909	descr = N_Gram_CTTCC
cnt = 42	feature = 348	correl = 0.0719598	descr = N_Gram_CGGCG
cnt = 43	feature = 611	correl = 0.0555615	descr = N_Gram_TCCTA
cnt = 44	feature = 572	correl = -0.0484163	descr = N_Gram_TAAGA
cnt = 45	feature = 656	correl = 0.0602919	descr = N_Gram_TGGAG
cnt = 46	feature = 222	correl = 0.054751	descr = N_Gram_ATACA
cnt = 47	feature = 583	correl = -0.0443184	descr = N_Gram_TAGAT
cnt = 48	feature = 220	correl = -0.138992	descr = N_Gram_ATAAG
cnt = 49	feature = 322	correl = 0.0672847	descr = N_Gram_CCTCA
cnt = 50	feature = 309	correl = 0.0689214	descr = N_Gram_CCCGC
cnt = 51	feature = 228	correl = -0.0524788	descr = N_Gram_ATCAT
cnt = 52	feature = 279	correl = 0.04669	descr = N_Gram_CAGGG
cnt = 53	feature = 563	correl = 0.0449729	descr = N_Gram_GTTGC
cnt = 54	feature = 438	correl = 0.0481836	descr = N_Gram_GCAAA
cnt = 55	feature = 303	correl = 0.0840852	descr = N_Gram_CCCAC
cnt = 56	feature = 270	correl = 0.0973596	descr = N_Gram_CACTC
cnt = 57	feature = 356	correl = -0.0676688	descr = N_Gram_CGTAC
cnt = 58	feature = 368	correl = 0.0451664	descr = N_Gram_CTAAA
cnt = 59	feature = 232	correl = -0.0560929	descr = N_Gram_ATCGT
cnt = 60	feature = 664	correl = 0.0465532	descr = N_Gram_TGGGT
cnt = 61	feature = 383	correl = -0.0769531	descr = N_Gram_CTGAT
cnt = 62	feature = 538	correl = -0.0469846	descr = N_Gram_GTCCA
cnt = 63	feature = 225	correl = 0.0469528	descr = N_Gram_ATAGC
cnt = 64	feature = 414	correl = -0.0759005	descr = N_Gram_GACGA
cnt = 65	feature = 324	correl = 0.0885261	descr = N_Gram_CCTCG
cnt = 66	feature = 468	correl = 0.0545127	descr = N_Gram_GCGGA
cnt = 67	feature = 259	correl = 0.046299	descr = N_Gram_CAAGG
cnt = 68	feature = 529	correl = 0.0553621	descr = N_Gram_GGTGC
cnt = 69	feature = 605	correl = 0.0526773	descr = N_Gram_TCCCC
cnt = 70	feature = 248	correl = 0.0558985	descr = N_Gram_ATTTC
cnt = 71	feature = 278	correl = 0.0860635	descr = N_Gram_CAGGA
cnt = 72	feature = 337	correl = -0.0585454	descr = N_Gram_CGATC
cnt = 73	feature = 681	correl = -0.103736	descr = N_Gram_TTATA
cnt = 74	feature = 662	correl = 0.0532989	descr = N_Gram_TGGGA
cnt = 75	feature = 647	correl = 0.0863688	descr = N_Gram_TGCAC
cnt = 76	feature = 399	correl = 0.0845057	descr = N_Gram_CTTGG
cnt = 77	feature = 364	correl = 0.0538781	descr = N_Gram_CGTGT
cnt = 78	feature = 608	correl = -0.0590805	descr = N_Gram_TCCGC
cnt = 79	feature = 601	correl = 0.105701	descr = N_Gram_TCCAA
cnt = 80	feature = 500	correl = 0.141104	descr = N_Gram_GGCCT
cnt = 81	feature = 426	correl = 0.0508805	descr = N_Gram_GATAT
cnt = 82	feature = 596	correl = 0.0593951	descr = N_Gram_TCAGT
cnt = 83	feature = 255	correl = 0.0533561	descr = N_Gram_CAAAG
cnt = 84	feature = 466	correl = 0.0457616	descr = N_Gram_GCGCC
cnt = 85	feature = 674	correl = 0.0508267	descr = N_Gram_TGTGT
cnt = 86	feature = 274	correl = 0.0546265	descr = N_Gram_CAGCC
cnt = 87	feature = 321	correl = 0.0555615	descr = N_Gram_CCTAT
cnt = 88	feature = 380	correl = 0.0597889	descr = N_Gram_CTCTA
cnt = 89	feature = 695	correl = -0.0468674	descr = N_Gram_TTGAG
cnt = 90	feature = 441	correl = 0.0743071	descr = N_Gram_GCACT
cnt = 91	feature = 527	correl = 0.0773543	descr = N_Gram_GGTCA
cnt = 92	feature = 432	correl = -0.0702334	descr = N_Gram_GATTA
cnt = 93	feature = 335	correl = -0.0778092	descr = N_Gram_CGAGT
cnt = 94	feature = 508	correl = 0.0966337	descr = N_Gram_GGGAC
cnt = 95	feature = 206	correl = 0.0624674	descr = N_Gram_AGGTT
cnt = 96	feature = 241	correl = -0.049051	descr = N_Gram_ATGCT
cnt = 97	feature = 418	correl = -0.0751036	descr = N_Gram_GACTG
cnt = 98	feature = 250	correl = -0.146356	descr = N_Gram_ATTTT
cnt = 99	feature = 375	correl = -0.0945249	descr = N_Gram_CTCAT
cnt = 100	feature = 688	correl = -0.0625765	descr = N_Gram_TTCGG
cnt = 101	feature = 593	correl = 0.106025	descr = N_Gram_TCACC
cnt = 102	feature = 512	correl = 0.112904	descr = N_Gram_GGGCC
cnt = 103	feature = 505	correl = 0.154507	descr = N_Gram_GGCTT
cnt = 104	feature = 453	correl = 0.0596199	descr = N_Gram_GCCAT
cnt = 105	feature = 631	correl = -0.12351	descr = N_Gram_TCTTA
cnt = 106	feature = 446	correl = 0.0504378	descr = N_Gram_GCAGT
cnt = 107	feature = 209	correl = 0.0592888	descr = N_Gram_AGTCA
num rows = 521
num_elements = 56268
*
optimization finished, #iter = 262
nu = 0.762666
obj = -77.166155, rho = -0.564443
nSV = 414, nBSV = 378
num rows = 58
num_elements = 6264
*
optimization finished, #iter = 27
nu = 0.729260
obj = -8.880810, rho = -0.427718
nSV = 45, nBSV = 40
*
optimization finished, #iter = 262
nu = 0.762666
obj = -77.166155, rho = -0.564443
nSV = 414, nBSV = 378
CFS merit scores = 1.35103
CFS merit scores = 1.60969
CFS merit scores = 1.84932
CFS merit scores = 2.07136
CFS merit scores = 2.27643
CFS merit scores = 2.46255
CFS merit scores = 2.63272
CFS merit scores = 2.78762
cnt = 1	feature = 57	correl = -0.351026	descr = Gibbs_of_Target_Sequence__Pos_20_Step_1
cnt = 2	feature = 44	correl = 0.234174	descr = Gibbs_of_Target_Sequence__Pos_1_Step_1
cnt = 3	feature = 331	correl = -0.113457	descr = N_Gram_CGACG
cnt = 4	feature = 367	correl = -0.0478481	descr = N_Gram_CGTTG
cnt = 5	feature = 683	correl = 0.0526279	descr = N_Gram_TTAGC
cnt = 6	feature = 250	correl = -0.0914438	descr = N_Gram_CAAAC
cnt = 7	feature = 475	correl = 0.0520379	descr = N_Gram_GCGGA
cnt = 8	feature = 318	correl = 0.0935556	descr = N_Gram_CCGTG
num rows = 521
num_elements = 4689
*
optimization finished, #iter = 219
nu = 0.816844
obj = -89.132353, rho = -0.428569
nSV = 428, nBSV = 423
num rows = 58
num_elements = 522
*
optimization finished, #iter = 25
nu = 0.852186
obj = -9.970062, rho = -0.362199
nSV = 50, nBSV = 48
*
optimization finished, #iter = 219
nu = 0.816844
obj = -89.132353, rho = -0.428569
nSV = 428, nBSV = 423
CFS merit scores = 1.22163
CFS merit scores = 1.55718
CFS merit scores = 1.82664
CFS merit scores = 2.06243
CFS merit scores = 2.26484
CFS merit scores = 2.4502
CFS merit scores = 2.62352
CFS merit scores = 2.78635
CFS merit scores = 2.93732
CFS merit scores = 3.07771
CFS merit scores = 3.20971
CFS merit scores = 3.33591
CFS merit scores = 3.45535
CFS merit scores = 3.56972
CFS merit scores = 3.67988
CFS merit scores = 3.78604
CFS merit scores = 3.88686
CFS merit scores = 3.98436
CFS merit scores = 4.07931
CFS merit scores = 4.17118
CFS merit scores = 4.2607
CFS merit scores = 4.34797
CFS merit scores = 4.43325
CFS merit scores = 4.51534
CFS merit scores = 4.59309
CFS merit scores = 4.66854
CFS merit scores = 4.74166
CFS merit scores = 4.81271
CFS merit scores = 4.88114
CFS merit scores = 4.94845
CFS merit scores = 5.01193
CFS merit scores = 5.07277
CFS merit scores = 5.13123
CFS merit scores = 5.18751
CFS merit scores = 5.24116
CFS merit scores = 5.29194
CFS merit scores = 5.34071
CFS merit scores = 5.38788
CFS merit scores = 5.43358
CFS merit scores = 5.47831
CFS merit scores = 5.51854
CFS merit scores = 5.55774
CFS merit scores = 5.59693
CFS merit scores = 5.63524
CFS merit scores = 5.66975
CFS merit scores = 5.70284
CFS merit scores = 5.73503
CFS merit scores = 5.76493
CFS merit scores = 5.79346
CFS merit scores = 5.82129
CFS merit scores = 5.84793
CFS merit scores = 5.87449
CFS merit scores = 5.89911
CFS merit scores = 5.91805
CFS merit scores = 5.93682
CFS merit scores = 5.95529
CFS merit scores = 5.97011
CFS merit scores = 5.98391
CFS merit scores = 5.99668
CFS merit scores = 6.00854
CFS merit scores = 6.02004
CFS merit scores = 6.0312
CFS merit scores = 6.04152
CFS merit scores = 6.05198
CFS merit scores = 6.06208
CFS merit scores = 6.07158
CFS merit scores = 6.0795
CFS merit scores = 6.08622
CFS merit scores = 6.09274
CFS merit scores = 6.09768
CFS merit scores = 6.10296
CFS merit scores = 6.10847
CFS merit scores = 6.11411
CFS merit scores = 6.11982
CFS merit scores = 6.12502
CFS merit scores = 6.13033
CFS merit scores = 6.13553
CFS merit scores = 6.14079
CFS merit scores = 6.14616
CFS merit scores = 6.15199
CFS merit scores = 6.15728
CFS merit scores = 6.16292
CFS merit scores = 6.16647
CFS merit scores = 6.17009
CFS merit scores = 6.17353
CFS merit scores = 6.17733
CFS merit scores = 6.1812
CFS merit scores = 6.18501
CFS merit scores = 6.18626
CFS merit scores = 6.18698
CFS merit scores = 6.18637
CFS merit scores = 6.18527
CFS merit scores = 6.18313
CFS merit scores = 6.18127
CFS merit scores = 6.17928
CFS merit scores = 6.17755
CFS merit scores = 6.17491
CFS merit scores = 6.17198
CFS merit scores = 6.16881
CFS merit scores = 6.16546
CFS merit scores = 6.16219
CFS merit scores = 6.15847
CFS merit scores = 6.15504
CFS merit scores = 6.15197
CFS merit scores = 6.14888
CFS merit scores = 6.14567
CFS merit scores = 6.14182
CFS merit scores = 6.13765
CFS merit scores = 6.13374
CFS merit scores = 6.12886
CFS merit scores = 6.12405
CFS merit scores = 6.11948
CFS merit scores = 6.11456
CFS merit scores = 6.10967
CFS merit scores = 6.10523
CFS merit scores = 6.10121
CFS merit scores = 6.09565
CFS merit scores = 6.09023
CFS merit scores = 6.08494
CFS merit scores = 6.07955
CFS merit scores = 6.07388
CFS merit scores = 6.06843
CFS merit scores = 6.06154
CFS merit scores = 6.05469
CFS merit scores = 6.04806
CFS merit scores = 6.04159
CFS merit scores = 6.03493
CFS merit scores = 6.02848
CFS merit scores = 6.02232
CFS merit scores = 6.01642
CFS merit scores = 6.00933
CFS merit scores = 6.00245
CFS merit scores = 5.99591
CFS merit scores = 5.9887
CFS merit scores = 5.98162
CFS merit scores = 5.97407
CFS merit scores = 5.96666
CFS merit scores = 5.95936
CFS merit scores = 5.95227
CFS merit scores = 5.9446
CFS merit scores = 5.93679
CFS merit scores = 5.92924
CFS merit scores = 5.92129
CFS merit scores = 5.91292
CFS merit scores = 5.90433
CFS merit scores = 5.8959
CFS merit scores = 5.88772
CFS merit scores = 5.87923
CFS merit scores = 5.86999
CFS merit scores = 5.86083
CFS merit scores = 5.85152
CFS merit scores = 5.84214
CFS merit scores = 5.83267
CFS merit scores = 5.82343
CFS merit scores = 5.81436
CFS merit scores = 5.8056
CFS merit scores = 5.79672
CFS merit scores = 5.78777
CFS merit scores = 5.7783
CFS merit scores = 5.76904
CFS merit scores = 5.75978
CFS merit scores = 5.75036
CFS merit scores = 5.74102
CFS merit scores = 5.73183
CFS merit scores = 5.72283
CFS merit scores = 5.7139
CFS merit scores = 5.70493
CFS merit scores = 5.69591
CFS merit scores = 5.68703
CFS merit scores = 5.67838
CFS merit scores = 5.66969
CFS merit scores = 5.66128
CFS merit scores = 5.65263
CFS merit scores = 5.64403
CFS merit scores = 5.63562
CFS merit scores = 5.62701
CFS merit scores = 5.61875
CFS merit scores = 5.61054
CFS merit scores = 5.60213
CFS merit scores = 5.59373
CFS merit scores = 5.58563
CFS merit scores = 5.57765
CFS merit scores = 5.56983
CFS merit scores = 5.56184
CFS merit scores = 5.55406
CFS merit scores = 5.54656
CFS merit scores = 5.53915
CFS merit scores = 5.53178
CFS merit scores = 5.52455
CFS merit scores = 5.517
CFS merit scores = 5.50943
CFS merit scores = 5.50185
CFS merit scores = 5.49442
CFS merit scores = 5.48714
CFS merit scores = 5.47971
CFS merit scores = 5.47245
CFS merit scores = 5.46522
CFS merit scores = 5.45795
CFS merit scores = 5.45057
CFS merit scores = 5.44301
CFS merit scores = 5.43566
CFS merit scores = 5.4282
CFS merit scores = 5.4209
CFS merit scores = 5.4133
CFS merit scores = 5.40583
CFS merit scores = 5.39836
CFS merit scores = 5.39106
CFS merit scores = 5.38398
CFS merit scores = 5.37659
CFS merit scores = 5.36945
CFS merit scores = 5.36236
CFS merit scores = 5.35512
CFS merit scores = 5.34802
CFS merit scores = 5.34112
CFS merit scores = 5.33434
CFS merit scores = 5.32739
CFS merit scores = 5.32064
CFS merit scores = 5.31397
CFS merit scores = 5.30712
CFS merit scores = 5.30007
CFS merit scores = 5.2931
CFS merit scores = 5.28623
CFS merit scores = 5.27908
CFS merit scores = 5.2718
CFS merit scores = 5.26462
CFS merit scores = 5.25735
CFS merit scores = 5.25021
CFS merit scores = 5.24322
CFS merit scores = 5.23624
CFS merit scores = 5.22931
CFS merit scores = 5.22253
CFS merit scores = 5.21575
CFS merit scores = 5.20912
CFS merit scores = 5.20259
CFS merit scores = 5.19585
CFS merit scores = 5.18926
CFS merit scores = 5.18273
CFS merit scores = 5.17612
CFS merit scores = 5.16952
CFS merit scores = 5.16296
CFS merit scores = 5.15638
CFS merit scores = 5.14983
CFS merit scores = 5.14332
CFS merit scores = 5.13676
CFS merit scores = 5.1302
CFS merit scores = 5.12366
CFS merit scores = 5.11712
CFS merit scores = 5.1106
CFS merit scores = 5.10405
CFS merit scores = 5.09762
CFS merit scores = 5.09117
CFS merit scores = 5.08474
CFS merit scores = 5.07813
CFS merit scores = 5.07158
CFS merit scores = 5.06497
CFS merit scores = 5.0583
CFS merit scores = 5.05177
CFS merit scores = 5.04529
CFS merit scores = 5.03881
CFS merit scores = 5.03221
CFS merit scores = 5.02564
CFS merit scores = 5.01902
CFS merit scores = 5.01208
CFS merit scores = 5.00486
CFS merit scores = 4.99748
CFS merit scores = 4.99007
CFS merit scores = 4.9828
CFS merit scores = 4.97552
CFS merit scores = 4.96815
CFS merit scores = 4.96079
CFS merit scores = 4.95326
CFS merit scores = 4.94565
CFS merit scores = 4.93789
CFS merit scores = 4.92998
CFS merit scores = 4.92205
CFS merit scores = 4.91422
CFS merit scores = 4.9063
CFS merit scores = 4.89845
CFS merit scores = 4.89051
CFS merit scores = 4.88258
CFS merit scores = 4.87392
CFS merit scores = 4.8654
CFS merit scores = 4.85681
CFS merit scores = 4.84823
CFS merit scores = 4.83976
CFS merit scores = 4.831
CFS merit scores = 4.82233
CFS merit scores = 4.8135
CFS merit scores = 4.8047
CFS merit scores = 4.79552
CFS merit scores = 4.78647
CFS merit scores = 4.77758
CFS merit scores = 4.76857
CFS merit scores = 4.75933
CFS merit scores = 4.7496
CFS merit scores = 4.73948
CFS merit scores = 4.72928
CFS merit scores = 4.71926
CFS merit scores = 4.70881
CFS merit scores = 4.69807
CFS merit scores = 4.68718
CFS merit scores = 4.67613
CFS merit scores = 4.66523
CFS merit scores = 4.65361
CFS merit scores = 4.64126
CFS merit scores = 4.62862
cnt = 1	feature = 674	correl = -0.221627	descr = N_Gram_TTCTC
cnt = 2	feature = 54	correl = -0.185982	descr = Gibbs_of_Target_Sequence__Pos_7_Step_1
cnt = 3	feature = 312	correl = 0.140134	descr = N_Gram_CCGGG
cnt = 4	feature = 41	correl = 0.106152	descr = Position_Specific_Bin_Base_17_Base_C
cnt = 5	feature = 235	correl = -0.0659481	descr = N_Gram_ATGCT
cnt = 6	feature = 303	correl = 0.073181	descr = N_Gram_CCCGA
cnt = 7	feature = 604	correl = 0.0802158	descr = N_Gram_TCGAC
cnt = 8	feature = 357	correl = 0.0788089	descr = N_Gram_CGTGG
cnt = 9	feature = 301	correl = 0.0450415	descr = N_Gram_CCCCG
cnt = 10	feature = 624	correl = 0.0456842	descr = N_Gram_TGACA
cnt = 11	feature = 383	correl = 0.0559049	descr = N_Gram_CTGGG
cnt = 12	feature = 327	correl = -0.0492258	descr = N_Gram_CGACC
cnt = 13	feature = 548	correl = 0.0886556	descr = N_Gram_GTTAA
cnt = 14	feature = 406	correl = -0.0682787	descr = N_Gram_GACCC
cnt = 15	feature = 640	correl = 0.0637596	descr = N_Gram_TGGAG
cnt = 16	feature = 595	correl = 0.0502062	descr = N_Gram_TCCGA
cnt = 17	feature = 527	correl = 0.176369	descr = N_Gram_GTCAG
cnt = 18	feature = 541	correl = 0.0570008	descr = N_Gram_GTGCG
cnt = 19	feature = 225	correl = -0.0492258	descr = N_Gram_ATCGC
cnt = 20	feature = 574	correl = 0.0675531	descr = N_Gram_TATAT
cnt = 21	feature = 351	correl = -0.0676911	descr = N_Gram_CGTAC
cnt = 22	feature = 608	correl = 0.0942856	descr = N_Gram_TCGGC
cnt = 23	feature = 508	correl = 0.0450415	descr = N_Gram_GGGGT
cnt = 24	feature = 241	correl = 0.0669167	descr = N_Gram_ATTCC
cnt = 25	feature = 505	correl = 0.0450415	descr = N_Gram_GGGCT
cnt = 26	feature = 610	correl = 0.0563769	descr = N_Gram_TCTAC
cnt = 27	feature = 514	correl = 0.0551954	descr = N_Gram_GGTGC
cnt = 28	feature = 283	correl = 0.0553759	descr = N_Gram_CATTA
cnt = 29	feature = 364	correl = 0.0661461	descr = N_Gram_CTAGG
cnt = 30	feature = 386	correl = 0.0450415	descr = N_Gram_CTTAC
cnt = 31	feature = 521	correl = 0.0482947	descr = N_Gram_GTACC
cnt = 32	feature = 572	correl = 0.0687236	descr = N_Gram_TAGCA
cnt = 33	feature = 666	correl = -0.0477451	descr = N_Gram_TTACT
cnt = 34	feature = 252	correl = 0.0616903	descr = N_Gram_CAAGC
cnt = 35	feature = 473	correl = -0.0498594	descr = N_Gram_GGAAC
cnt = 36	feature = 653	correl = 0.0591248	descr = N_Gram_TGTAA
cnt = 37	feature = 350	correl = -0.0562403	descr = N_Gram_CGTAA
cnt = 38	feature = 482	correl = 0.0653179	descr = N_Gram_GGATT
cnt = 39	feature = 318	correl = 0.0670616	descr = N_Gram_CCTCA
cnt = 40	feature = 382	correl = -0.0684932	descr = N_Gram_CTGCC
cnt = 41	feature = 267	correl = 0.0670594	descr = N_Gram_CACTC
cnt = 42	feature = 593	correl = 0.0520764	descr = N_Gram_TCCCG
cnt = 43	feature = 308	correl = 0.0450415	descr = N_Gram_CCGAA
cnt = 44	feature = 313	correl = -0.0641534	descr = N_Gram_CCGGT
cnt = 45	feature = 542	correl = 0.0697161	descr = N_Gram_GTGCT
cnt = 46	feature = 441	correl = -0.045258	descr = N_Gram_GCATG
cnt = 47	feature = 393	correl = 0.0844645	descr = N_Gram_CTTGG
cnt = 48	feature = 526	correl = -0.0512522	descr = N_Gram_GTCAA
cnt = 49	feature = 343	correl = 0.0496787	descr = N_Gram_CGGCC
cnt = 50	feature = 317	correl = 0.0553946	descr = N_Gram_CCTAT
cnt = 51	feature = 360	correl = 0.149477	descr = N_Gram_CGTTT
cnt = 52	feature = 500	correl = 0.106148	descr = N_Gram_GGGAC
cnt = 53	feature = 387	correl = -0.129787	descr = N_Gram_CTTAT
cnt = 54	feature = 626	correl = -0.0813103	descr = N_Gram_TGAGA
cnt = 55	feature = 226	correl = -0.095802	descr = N_Gram_ATCGG
cnt = 56	feature = 315	correl = -0.0541093	descr = N_Gram_CCGTC
cnt = 57	feature = 425	correl = -0.0717742	descr = N_Gram_GATTA
cnt = 58	feature = 510	correl = -0.0444272	descr = N_Gram_GGGTT
cnt = 59	feature = 605	correl = -0.14911	descr = N_Gram_TCGAG
cnt = 60	feature = 214	correl = -0.125779	descr = N_Gram_ATAAG
cnt = 61	feature = 457	correl = 0.0519217	descr = N_Gram_GCGGA
cnt = 62	feature = 258	correl = 0.0832887	descr = N_Gram_CACAG
cnt = 63	feature = 596	correl = -0.0802348	descr = N_Gram_TCCGC
cnt = 64	feature = 367	correl = 0.0634333	descr = N_Gram_CTATG
cnt = 65	feature = 539	correl = 0.0611525	descr = N_Gram_GTGAC
cnt = 66	feature = 464	correl = 0.0544286	descr = N_Gram_GCGTG
cnt = 67	feature = 380	correl = -0.0732144	descr = N_Gram_CTGAT
cnt = 68	feature = 432	correl = 0.0836764	descr = N_Gram_GCAAT
cnt = 69	feature = 404	correl = 0.0444698	descr = N_Gram_GACAC
cnt = 70	feature = 253	correl = 0.0825601	descr = N_Gram_CAAGG
cnt = 71	feature = 509	correl = 0.0928145	descr = N_Gram_GGGTC
cnt = 72	feature = 326	correl = 0.073181	descr = N_Gram_CGACA
cnt = 73	feature = 460	correl = 0.054097	descr = N_Gram_GCGGT
cnt = 74	feature = 290	correl = 0.0594077	descr = N_Gram_CCACC
cnt = 75	feature = 606	correl = -0.0492258	descr = N_Gram_TCGCA
cnt = 76	feature = 459	correl = 0.059438	descr = N_Gram_GCGGG
cnt = 77	feature = 546	correl = 0.0471497	descr = N_Gram_GTGTA
cnt = 78	feature = 321	correl = 0.0720865	descr = N_Gram_CCTGC
cnt = 79	feature = 426	correl = 0.0484501	descr = N_Gram_GATTG
cnt = 80	feature = 309	correl = 0.0450415	descr = N_Gram_CCGCA
cnt = 81	feature = 209	correl = 0.0886556	descr = N_Gram_AGTTA
cnt = 82	feature = 451	correl = 0.0704072	descr = N_Gram_GCCTC
cnt = 83	feature = 492	correl = -0.084973	descr = N_Gram_GGCGA
cnt = 84	feature = 304	correl = 0.0687388	descr = N_Gram_CCCGC
cnt = 85	feature = 665	correl = -0.073479	descr = N_Gram_TTACC
cnt = 86	feature = 363	correl = 0.0563769	descr = N_Gram_CTACT
cnt = 87	feature = 334	correl = -0.0494292	descr = N_Gram_CGATG
cnt = 88	feature = 217	correl = -0.104536	descr = N_Gram_ATACT
cnt = 89	feature = 648	correl = 0.0463545	descr = N_Gram_TGGGT
cnt = 90	feature = 544	correl = 0.13832	descr = N_Gram_GTGGC
cnt = 91	feature = 348	correl = -0.0663341	descr = N_Gram_CGGTA
cnt = 92	feature = 504	correl = 0.0776445	descr = N_Gram_GGGCG
cnt = 93	feature = 440	correl = 0.10902	descr = N_Gram_GCATC
cnt = 94	feature = 337	correl = 0.0570008	descr = N_Gram_CGCTA
cnt = 95	feature = 255	correl = 0.0520892	descr = N_Gram_CAATA
cnt = 96	feature = 291	correl = -0.0447983	descr = N_Gram_CCACG
cnt = 97	feature = 472	correl = 0.120547	descr = N_Gram_GGAAA
cnt = 98	feature = 659	correl = 0.0506229	descr = N_Gram_TGTGT
cnt = 99	feature = 481	correl = -0.106626	descr = N_Gram_GGATC
cnt = 100	feature = 580	correl = 0.0952317	descr = N_Gram_TCACC
cnt = 101	feature = 232	correl = -0.0590718	descr = N_Gram_ATGAT
cnt = 102	feature = 654	correl = -0.0671181	descr = N_Gram_TGTCA
cnt = 103	feature = 599	correl = 0.0553946	descr = N_Gram_TCCTA
cnt = 104	feature = 529	correl = 0.0512049	descr = N_Gram_GTCCC
cnt = 105	feature = 284	correl = 0.0447356	descr = N_Gram_CATTC
cnt = 106	feature = 565	correl = -0.12886	descr = N_Gram_TAAGT
cnt = 107	feature = 207	correl = 0.0975619	descr = N_Gram_AGTGT
cnt = 108	feature = 501	correl = 0.120675	descr = N_Gram_GGGAG
cnt = 109	feature = 448	correl = 0.0721921	descr = N_Gram_GCCGG
cnt = 110	feature = 407	correl = 0.0591652	descr = N_Gram_GACCG
cnt = 111	feature = 463	correl = -0.129118	descr = N_Gram_GCGTC
cnt = 112	feature = 686	correl = 0.0546418	descr = N_Gram_TTGGT
cnt = 113	feature = 422	correl = -0.0452281	descr = N_Gram_GATGC
cnt = 114	feature = 340	correl = 0.0637315	descr = N_Gram_CGGAA
cnt = 115	feature = 644	correl = 0.131806	descr = N_Gram_TGGCT
cnt = 116	feature = 437	correl = 0.062322	descr = N_Gram_GCAGC
cnt = 117	feature = 324	correl = -0.114938	descr = N_Gram_CCTTC
cnt = 118	feature = 467	correl = 0.0824739	descr = N_Gram_GCTGG
cnt = 119	feature = 229	correl = 0.0552828	descr = N_Gram_ATCTT
cnt = 120	feature = 305	correl = 0.0705893	descr = N_Gram_CCCGG
cnt = 121	feature = 259	correl = 0.0446846	descr = N_Gram_CACAT
cnt = 122	feature = 356	correl = 0.103422	descr = N_Gram_CGTGC
cnt = 123	feature = 375	correl = -0.0439351	descr = N_Gram_CTCCG
cnt = 124	feature = 516	correl = 0.0576326	descr = N_Gram_GGTTG
cnt = 125	feature = 494	correl = 0.0903571	descr = N_Gram_GGCGG
cnt = 126	feature = 136	correl = 0.0466507	descr = N_Gram_AATAT
cnt = 127	feature = 454	correl = -0.0745838	descr = N_Gram_GCGAC
cnt = 128	feature = 228	correl = 0.0796666	descr = N_Gram_ATCTG
cnt = 129	feature = 211	correl = -0.114928	descr = N_Gram_AGTTT
cnt = 130	feature = 276	correl = 0.121945	descr = N_Gram_CAGTG
cnt = 131	feature = 395	correl = 0.0856318	descr = N_Gram_CTTTA
cnt = 132	feature = 399	correl = 0.107687	descr = N_Gram_GAAGA
cnt = 133	feature = 394	correl = 0.078366	descr = N_Gram_CTTGT
cnt = 134	feature = 280	correl = 0.109566	descr = N_Gram_CATCT
cnt = 135	feature = 612	correl = -0.0777771	descr = N_Gram_TCTCA
cnt = 136	feature = 589	correl = 0.0872749	descr = N_Gram_TCCAA
cnt = 137	feature = 447	correl = 0.0899065	descr = N_Gram_GCCGC
cnt = 138	feature = 488	correl = 0.0952263	descr = N_Gram_GGCCA
cnt = 139	feature = 476	correl = 0.125541	descr = N_Gram_GGACC
cnt = 140	feature = 281	correl = -0.0453982	descr = N_Gram_CATGA
cnt = 141	feature = 392	correl = -0.114554	descr = N_Gram_CTTGC
cnt = 142	feature = 485	correl = 0.052131	descr = N_Gram_GGCAG
cnt = 143	feature = 396	correl = 0.121997	descr = N_Gram_CTTTG
cnt = 144	feature = 627	correl = -0.0493541	descr = N_Gram_TGAGG
cnt = 145	feature = 547	correl = 0.0693062	descr = N_Gram_GTGTG
cnt = 146	feature = 77	correl = -0.0508233	descr = Fold_of_RNAi_Sequence_Pos_18
cnt = 147	feature = 600	correl = -0.0624499	descr = N_Gram_TCCTC
cnt = 148	feature = 503	correl = 0.124141	descr = N_Gram_GGGCC
cnt = 149	feature = 458	correl = 0.0660122	descr = N_Gram_GCGGC
cnt = 150	feature = 615	correl = 0.0474567	descr = N_Gram_TCTGG
cnt = 151	feature = 51	correl = -0.0481894	descr = Gibbs_of_Target_Sequence__Pos_4_Step_1
cnt = 152	feature = 555	correl = -0.0479684	descr = N_Gram_GTTGT
cnt = 153	feature = 160	correl = -0.071104	descr = N_Gram_ACGAT
cnt = 154	feature = 429	correl = 0.10322	descr = N_Gram_GCAA
cnt = 155	feature = 44	correl = 0.100401	descr = Position_Specific_Bin_Base_18_Base_C
cnt = 156	feature = 416	correl = -0.105056	descr = N_Gram_GAGTT
cnt = 157	feature = 206	correl = -0.145657	descr = N_Gram_AGTCT
cnt = 158	feature = 26	correl = -0.0619178	descr = Position_Specific_Bin_Base_11_Base_G
cnt = 159	feature = 413	correl = 0.046238	descr = N_Gram_GAGC
cnt = 160	feature = 24	correl = -0.0554109	descr = Position_Specific_Bin_Base_9_Base_T
cnt = 161	feature = 520	correl = 0.0468747	descr = N_Gram_GTAC
cnt = 162	feature = 631	correl = -0.126073	descr = N_Gram_TGATT
cnt = 163	feature = 591	correl = 0.0648661	descr = N_Gram_TCCC
cnt = 164	feature = 339	correl = 0.0639703	descr = N_Gram_CGGA
cnt = 165	feature = 233	correl = -0.091874	descr = N_Gram_ATGC
cnt = 166	feature = 39	correl = -0.0496727	descr = Position_Specific_Bin_Base_16_Base_T
cnt = 167	feature = 496	correl = 0.154164	descr = N_Gram_GGCTT
cnt = 168	feature = 643	correl = -0.0845715	descr = N_Gram_TGGCG
cnt = 169	feature = 420	correl = -0.132303	descr = N_Gram_GATCT
cnt = 170	feature = 590	correl = -0.145289	descr = N_Gram_TCCAG
cnt = 171	feature = 11	correl = 0.0715807	descr = Position_Specific_Bin_Base_2_Base_T
cnt = 172	feature = 331	correl = -0.115242	descr = N_Gram_CGAGT
cnt = 173	feature = 278	correl = 0.0945637	descr = N_Gram_CATCC
cnt = 174	feature = 655	correl = 0.0580018	descr = N_Gram_TGTCC
cnt = 175	feature = 35	correl = 0.0686014	descr = Position_Specific_Bin_Base_14_Base_T
cnt = 176	feature = 30	correl = -0.141854	descr = Position_Specific_Bin_Base_12_Base_T
cnt = 177	feature = 16	correl = -0.127575	descr = Position_Specific_Bin_Base_5_Base_A
cnt = 178	feature = 23	correl = 0.05953	descr = Position_Specific_Bin_Base_9_Base_G
cnt = 179	feature = 538	correl = 0.055444	descr = N_Gram_GTGA
cnt = 180	feature = 12	correl = 0.0900679	descr = Position_Specific_Bin_Base_3_Base_C
cnt = 181	feature = 633	correl = 0.0705915	descr = N_Gram_TGCA
cnt = 182	feature = 579	correl = 0.0447217	descr = N_Gram_TCAC
cnt = 183	feature = 645	correl = 0.0920003	descr = N_Gram_TGGG
cnt = 184	feature = 251	correl = 0.0582749	descr = N_Gram_CAAG
cnt = 185	feature = 218	correl = 0.0533545	descr = N_Gram_ATAG
cnt = 186	feature = 40	correl = -0.0543457	descr = Position_Specific_Bin_Base_17_Base_A
cnt = 187	feature = 244	correl = -0.100859	descr = N_Gram_ATTT
cnt = 188	feature = 453	correl = -0.0571668	descr = N_Gram_GCGA
cnt = 189	feature = 81	correl = 0.103328	descr = Xue_Structure_Feature_A101
cnt = 190	feature = 450	correl = 0.119503	descr = N_Gram_GCCT
cnt = 191	feature = 475	correl = 0.090033	descr = N_Gram_GGAC
cnt = 192	feature = 19	correl = -0.117316	descr = Position_Specific_Bin_Base_6_Base_A
cnt = 193	feature = 9	correl = 0.078318	descr = Position_Specific_Bin_Base_2_Base_C
cnt = 194	feature = 597	correl = -0.0866761	descr = N_Gram_TCCGG
cnt = 195	feature = 15	correl = 0.0614359	descr = Position_Specific_Bin_Base_4_Base_T
cnt = 196	feature = 29	correl = 0.0926201	descr = Position_Specific_Bin_Base_12_Base_G
cnt = 197	feature = 38	correl = 0.0460823	descr = Position_Specific_Bin_Base_16_Base_G
cnt = 198	feature = 46	correl = -0.119229	descr = Position_Specific_Bin_Base_18_Base_T
cnt = 199	feature = 391	correl = -0.0864316	descr = N_Gram_CTTGA
cnt = 200	feature = 536	correl = -0.0659935	descr = N_Gram_GTCTT
cnt = 201	feature = 79	correl = -0.0599699	descr = Xue_Structure_Feature_A110
cnt = 202	feature = 265	correl = -0.0871877	descr = N_Gram_CACGA
cnt = 203	feature = 619	correl = -0.0577328	descr = N_Gram_TCTTG
cnt = 204	feature = 689	correl = 0.0493577	descr = N_Gram_TTTA
cnt = 205	feature = 623	correl = -0.0747605	descr = N_Gram_TGAAG
cnt = 206	feature = 18	correl = 0.0753239	descr = Position_Specific_Bin_Base_5_Base_G
cnt = 207	feature = 73	correl = 0.0674259	descr = Fold_of_RNAi_Sequence_Pos_11
cnt = 208	feature = 603	correl = -0.0951329	descr = N_Gram_TCGA
cnt = 209	feature = 649	correl = 0.0585371	descr = N_Gram_TGGT
cnt = 210	feature = 563	correl = -0.0880709	descr = N_Gram_TAAG
cnt = 211	feature = 468	correl = 0.0608741	descr = N_Gram_GCTT
cnt = 212	feature = 13	correl = -0.0659148	descr = Position_Specific_Bin_Base_4_Base_A
cnt = 213	feature = 57	correl = -0.100348	descr = Gibbs_of_Target_Sequence__Pos_13_Step_1
cnt = 214	feature = 601	correl = -0.148115	descr = N_Gram_TCCTT
cnt = 215	feature = 33	correl = -0.0934854	descr = Position_Specific_Bin_Base_14_Base_A
cnt = 216	feature = 21	correl = -0.0609384	descr = Position_Specific_Bin_Base_8_Base_C
cnt = 217	feature = 361	correl = 0.0904271	descr = N_Gram_CTA
cnt = 218	feature = 76	correl = 0.0592468	descr = Fold_of_RNAi_Sequence_Pos_14
cnt = 219	feature = 32	correl = 0.08487	descr = Position_Specific_Bin_Base_13_Base_C
cnt = 220	feature = 557	correl = -0.0878071	descr = N_Gram_GTTTT
cnt = 221	feature = 484	correl = 0.083642	descr = N_Gram_GGCA
cnt = 222	feature = 10	correl = -0.0614154	descr = Position_Specific_Bin_Base_2_Base_G
cnt = 223	feature = 105	correl = 0.155594	descr = Fold_of_Target_NoEndbrace_noends_Pos_18
cnt = 224	feature = 314	correl = 0.0671655	descr = N_Gram_CCGT
cnt = 225	feature = 34	correl = 0.0449651	descr = Position_Specific_Bin_Base_14_Base_C
cnt = 226	feature = 625	correl = -0.0455508	descr = N_Gram_TGAG
cnt = 227	feature = 17	correl = 0.0832069	descr = Position_Specific_Bin_Base_5_Base_C
cnt = 228	feature = 272	correl = -0.147982	descr = N_Gram_CAGCT
cnt = 229	feature = 274	correl = 0.133558	descr = N_Gram_CAGT
cnt = 230	feature = 72	correl = 0.0485657	descr = Fold_of_RNAi_Sequence_Pos_10
cnt = 231	feature = 14	correl = 0.0478372	descr = Position_Specific_Bin_Base_4_Base_C
cnt = 232	feature = 8	correl = -0.072672	descr = Position_Specific_Bin_Base_2_Base_A
cnt = 233	feature = 27	correl = -0.0783985	descr = Position_Specific_Bin_Base_12_Base_A
cnt = 234	feature = 683	correl = 0.0553121	descr = N_Gram_TTGG
cnt = 235	feature = 36	correl = -0.122514	descr = Position_Specific_Bin_Base_16_Base_A
cnt = 236	feature = 545	correl = 0.0783838	descr = N_Gram_GTGT
cnt = 237	feature = 341	correl = 0.103406	descr = N_Gram_CGGC
cnt = 238	feature = 418	correl = -0.142983	descr = N_Gram_GATC
cnt = 239	feature = 353	correl = -0.127818	descr = N_Gram_CGTCG
cnt = 240	feature = 56	correl = 0.0539412	descr = Gibbs_of_Target_Sequence__Pos_12_Step_1
cnt = 241	feature = 471	correl = 0.0769589	descr = N_Gram_GGAA
cnt = 242	feature = 60	correl = -0.114628	descr = Gibbs_of_Target_Sequence__Pos_17_Step_1
cnt = 243	feature = 277	correl = 0.0729598	descr = N_Gram_CATC
cnt = 244	feature = 446	correl = 0.083521	descr = N_Gram_GCCG
cnt = 245	feature = 664	correl = -0.0814692	descr = N_Gram_TTAC
cnt = 246	feature = 478	correl = 0.102351	descr = N_Gram_GGAG
cnt = 247	feature = 69	correl = 0.173695	descr = Fold_of_RNAi_Sequence_Pos_2
cnt = 248	feature = 618	correl = -0.109664	descr = N_Gram_TCTTC
cnt = 249	feature = 681	correl = -0.0898801	descr = N_Gram_TTGC
cnt = 250	feature = 614	correl = -0.118725	descr = N_Gram_TCTCT
cnt = 251	feature = 59	correl = -0.0532804	descr = Gibbs_of_Target_Sequence__Pos_15_Step_1
cnt = 252	feature = 231	correl = -0.0674853	descr = N_Gram_ATGA
cnt = 253	feature = 67	correl = 0.180286	descr = Fold_of_RNAi_Sequence_Pos_0
cnt = 254	feature = 28	correl = 0.136225	descr = Position_Specific_Bin_Base_12_Base_C
cnt = 255	feature = 677	correl = -0.0690254	descr = N_Gram_TTGA
cnt = 256	feature = 535	correl = -0.0732795	descr = N_Gram_GTCT
cnt = 257	feature = 540	correl = 0.0577975	descr = N_Gram_GTGC
cnt = 258	feature = 61	correl = -0.190527	descr = Gibbs_of_Target_Sequence__Pos_18_Step_1
cnt = 259	feature = 329	correl = -0.0918492	descr = N_Gram_CGAG
cnt = 260	feature = 292	correl = -0.0840023	descr = N_Gram_CCAG
cnt = 261	feature = 424	correl = -0.0648451	descr = N_Gram_GATT
cnt = 262	feature = 80	correl = 0.0709011	descr = Xue_Structure_Feature_A100
cnt = 263	feature = 602	correl = -0.0785299	descr = N_Gram_TCG
cnt = 264	feature = 466	correl = -0.0778558	descr = N_Gram_GCTCC
cnt = 265	feature = 620	correl = 0.0491506	descr = N_Gram_TCTTT
cnt = 266	feature = 456	correl = 0.0897644	descr = N_Gram_GCGG
cnt = 267	feature = 58	correl = -0.171832	descr = Gibbs_of_Target_Sequence__Pos_14_Step_1
cnt = 268	feature = 461	correl = -0.0884055	descr = N_Gram_GCGT
cnt = 269	feature = 641	correl = 0.0696033	descr = N_Gram_TGGC
cnt = 270	feature = 697	correl = -0.102371	descr = N_Gram_TTTTT
cnt = 271	feature = 335	correl = 0.0598446	descr = N_Gram_CGCC
cnt = 272	feature = 525	correl = -0.0847882	descr = N_Gram_GTC
cnt = 273	feature = 559	correl = -0.0561035	descr = N_Gram_TAA
cnt = 274	feature = 83	correl = 0.0787529	descr = Xue_Structure_Feature_C110
cnt = 275	feature = 389	correl = -0.205187	descr = N_Gram_CTTCT
cnt = 276	feature = 578	correl = 0.0484045	descr = N_Gram_TCA
cnt = 277	feature = 248	correl = 0.137021	descr = N_Gram_CAA
cnt = 278	feature = 691	correl = -0.0692288	descr = N_Gram_TTTCC
cnt = 279	feature = 531	correl = -0.0860112	descr = N_Gram_GTCG
cnt = 280	feature = 613	correl = -0.118597	descr = N_Gram_TCTCC
cnt = 281	feature = 632	correl = -0.0511779	descr = N_Gram_TGC
cnt = 282	feature = 390	correl = -0.0512649	descr = N_Gram_CTTG
cnt = 283	feature = 82	correl = 0.108334	descr = Xue_Structure_Feature_C111
cnt = 284	feature = 511	correl = 0.0715981	descr = N_Gram_GGT
cnt = 285	feature = 662	correl = -0.0770247	descr = N_Gram_TTA
cnt = 286	feature = 222	correl = -0.0590112	descr = N_Gram_ATC
cnt = 287	feature = 598	correl = -0.110706	descr = N_Gram_TCCT
cnt = 288	feature = 621	correl = -0.0865059	descr = N_Gram_TGA
cnt = 289	feature = 611	correl = -0.19447	descr = N_Gram_TCTC
cnt = 290	feature = 695	correl = -0.144447	descr = N_Gram_TTTTC
cnt = 291	feature = 517	correl = 0.052238	descr = N_Gram_GT
cnt = 292	feature = 497	correl = 0.178305	descr = N_Gram_GGG
cnt = 293	feature = 417	correl = -0.0721812	descr = N_Gram_GAT
cnt = 294	feature = 86	correl = 0.104148	descr = Xue_Structure_Feature_G111
cnt = 295	feature = 690	correl = -0.0968157	descr = N_Gram_TTTC
cnt = 296	feature = 247	correl = 0.0907745	descr = N_Gram_CA
cnt = 297	feature = 306	correl = 0.0920694	descr = N_Gram_CCG
cnt = 298	feature = 65	correl = -0.139605	descr = PF_RNAi_Fold_5'Free_Count
cnt = 299	feature = 676	correl = -0.0521481	descr = N_Gram_TTG
cnt = 300	feature = 609	correl = -0.105703	descr = N_Gram_TCT
cnt = 301	feature = 285	correl = 0.0475262	descr = N_Gram_CC
cnt = 302	feature = 616	correl = -0.0945642	descr = N_Gram_TCTT
cnt = 303	feature = 483	correl = 0.150884	descr = N_Gram_GGC
cnt = 304	feature = 661	correl = -0.114981	descr = N_Gram_TT
cnt = 305	feature = 688	correl = -0.0669687	descr = N_Gram_TTT
cnt = 306	feature = 64	correl = -0.179519	descr = PF_RNAi_Fold_Energy
num rows = 521
num_elements = 159947
*
optimization finished, #iter = 623
nu = 0.516541
obj = -42.604268, rho = -0.514368
nSV = 359, nBSV = 189
num rows = 58
num_elements = 17806
*
optimization finished, #iter = 60
nu = 0.484059
obj = -4.049050, rho = -0.501545
nSV = 50, nBSV = 10
*
optimization finished, #iter = 623
nu = 0.516541
obj = -42.604268, rho = -0.514368
nSV = 359, nBSV = 189
CFS merit scores = 1.335
CFS merit scores = 1.58417
CFS merit scores = 1.82731
CFS merit scores = 2.05049
CFS merit scores = 2.25158
CFS merit scores = 2.43469
CFS merit scores = 2.60371
CFS merit scores = 2.76188
CFS merit scores = 2.9081
CFS merit scores = 3.04697
CFS merit scores = 3.17964
CFS merit scores = 3.30606
CFS merit scores = 3.42774
CFS merit scores = 3.54503
CFS merit scores = 3.6575
CFS merit scores = 3.76595
CFS merit scores = 3.87019
CFS merit scores = 3.97061
CFS merit scores = 4.06756
CFS merit scores = 4.15939
CFS merit scores = 4.24859
CFS merit scores = 4.33509
CFS merit scores = 4.41892
CFS merit scores = 4.50037
CFS merit scores = 4.57922
CFS merit scores = 4.65619
CFS merit scores = 4.7313
CFS merit scores = 4.80481
CFS merit scores = 4.87666
CFS merit scores = 4.94647
CFS merit scores = 5.01414
CFS merit scores = 5.07978
CFS merit scores = 5.1426
CFS merit scores = 5.20399
CFS merit scores = 5.26362
CFS merit scores = 5.32119
CFS merit scores = 5.37758
CFS merit scores = 5.43266
CFS merit scores = 5.48576
CFS merit scores = 5.53393
CFS merit scores = 5.57965
CFS merit scores = 5.62389
CFS merit scores = 5.6662
CFS merit scores = 5.70701
CFS merit scores = 5.74583
CFS merit scores = 5.78136
CFS merit scores = 5.8151
CFS merit scores = 5.84678
CFS merit scores = 5.87709
CFS merit scores = 5.90593
CFS merit scores = 5.93272
CFS merit scores = 5.959
CFS merit scores = 5.98494
CFS merit scores = 6.00948
CFS merit scores = 6.03334
CFS merit scores = 6.05512
CFS merit scores = 6.07718
CFS merit scores = 6.09792
CFS merit scores = 6.11744
CFS merit scores = 6.13599
CFS merit scores = 6.15364
CFS merit scores = 6.17122
CFS merit scores = 6.18895
CFS merit scores = 6.20597
CFS merit scores = 6.22253
CFS merit scores = 6.2384
CFS merit scores = 6.25214
CFS merit scores = 6.26496
CFS merit scores = 6.27727
CFS merit scores = 6.28961
CFS merit scores = 6.30136
CFS merit scores = 6.31221
CFS merit scores = 6.32334
CFS merit scores = 6.33419
CFS merit scores = 6.34349
CFS merit scores = 6.35261
CFS merit scores = 6.36168
CFS merit scores = 6.36982
CFS merit scores = 6.37783
CFS merit scores = 6.3835
CFS merit scores = 6.38897
CFS merit scores = 6.39485
CFS merit scores = 6.3985
CFS merit scores = 6.4022
CFS merit scores = 6.4062
CFS merit scores = 6.40915
CFS merit scores = 6.4114
CFS merit scores = 6.41181
CFS merit scores = 6.41239
CFS merit scores = 6.4134
CFS merit scores = 6.4149
CFS merit scores = 6.41474
CFS merit scores = 6.41498
CFS merit scores = 6.41522
CFS merit scores = 6.41511
CFS merit scores = 6.41492
CFS merit scores = 6.41464
CFS merit scores = 6.41448
CFS merit scores = 6.41467
CFS merit scores = 6.41501
CFS merit scores = 6.41531
CFS merit scores = 6.41564
CFS merit scores = 6.41522
CFS merit scores = 6.41503
CFS merit scores = 6.41364
CFS merit scores = 6.41211
CFS merit scores = 6.40841
CFS merit scores = 6.40485
CFS merit scores = 6.40143
CFS merit scores = 6.39744
CFS merit scores = 6.39376
CFS merit scores = 6.39031
CFS merit scores = 6.38498
CFS merit scores = 6.38012
CFS merit scores = 6.37552
CFS merit scores = 6.37106
CFS merit scores = 6.36683
CFS merit scores = 6.36251
CFS merit scores = 6.35841
CFS merit scores = 6.35358
CFS merit scores = 6.34877
CFS merit scores = 6.34402
CFS merit scores = 6.33798
CFS merit scores = 6.33168
CFS merit scores = 6.32558
CFS merit scores = 6.31965
CFS merit scores = 6.31397
CFS merit scores = 6.3085
CFS merit scores = 6.3021
CFS merit scores = 6.29604
CFS merit scores = 6.28934
CFS merit scores = 6.28258
CFS merit scores = 6.27567
CFS merit scores = 6.26886
CFS merit scores = 6.26197
CFS merit scores = 6.2544
CFS merit scores = 6.24584
CFS merit scores = 6.23736
CFS merit scores = 6.229
CFS merit scores = 6.22081
CFS merit scores = 6.21254
CFS merit scores = 6.20367
CFS merit scores = 6.19454
CFS merit scores = 6.18574
CFS merit scores = 6.17714
CFS merit scores = 6.16856
CFS merit scores = 6.16008
CFS merit scores = 6.15117
CFS merit scores = 6.14197
CFS merit scores = 6.13307
CFS merit scores = 6.12428
CFS merit scores = 6.11565
CFS merit scores = 6.10676
CFS merit scores = 6.09778
CFS merit scores = 6.08907
CFS merit scores = 6.08041
CFS merit scores = 6.07156
CFS merit scores = 6.06267
CFS merit scores = 6.05372
CFS merit scores = 6.04459
CFS merit scores = 6.03578
CFS merit scores = 6.02682
CFS merit scores = 6.01812
CFS merit scores = 6.00955
CFS merit scores = 6.00122
CFS merit scores = 5.99227
CFS merit scores = 5.98353
CFS merit scores = 5.97498
CFS merit scores = 5.96557
CFS merit scores = 5.95618
CFS merit scores = 5.94692
CFS merit scores = 5.93741
CFS merit scores = 5.92795
CFS merit scores = 5.91855
CFS merit scores = 5.90917
CFS merit scores = 5.89964
CFS merit scores = 5.88995
CFS merit scores = 5.88018
CFS merit scores = 5.86928
CFS merit scores = 5.85863
CFS merit scores = 5.84818
CFS merit scores = 5.8378
CFS merit scores = 5.82746
CFS merit scores = 5.81727
CFS merit scores = 5.80727
CFS merit scores = 5.79754
CFS merit scores = 5.78763
CFS merit scores = 5.77794
CFS merit scores = 5.76805
CFS merit scores = 5.75838
CFS merit scores = 5.74879
CFS merit scores = 5.7392
CFS merit scores = 5.72968
CFS merit scores = 5.72035
CFS merit scores = 5.71081
CFS merit scores = 5.70137
CFS merit scores = 5.69205
CFS merit scores = 5.68272
CFS merit scores = 5.67323
CFS merit scores = 5.66389
CFS merit scores = 5.65482
CFS merit scores = 5.64564
CFS merit scores = 5.63665
CFS merit scores = 5.62761
CFS merit scores = 5.61877
CFS merit scores = 5.60997
CFS merit scores = 5.60129
CFS merit scores = 5.59257
CFS merit scores = 5.58397
CFS merit scores = 5.57551
CFS merit scores = 5.56716
CFS merit scores = 5.55886
CFS merit scores = 5.5508
CFS merit scores = 5.54279
CFS merit scores = 5.53478
CFS merit scores = 5.52663
CFS merit scores = 5.51868
CFS merit scores = 5.51059
CFS merit scores = 5.50217
CFS merit scores = 5.4938
CFS merit scores = 5.48561
CFS merit scores = 5.47748
CFS merit scores = 5.46933
CFS merit scores = 5.46124
CFS merit scores = 5.45324
CFS merit scores = 5.44536
CFS merit scores = 5.43751
CFS merit scores = 5.42976
CFS merit scores = 5.42204
CFS merit scores = 5.41418
CFS merit scores = 5.40643
CFS merit scores = 5.39881
CFS merit scores = 5.39138
CFS merit scores = 5.38386
CFS merit scores = 5.37652
CFS merit scores = 5.36898
CFS merit scores = 5.36116
CFS merit scores = 5.35326
CFS merit scores = 5.34555
CFS merit scores = 5.33785
CFS merit scores = 5.33028
CFS merit scores = 5.32274
CFS merit scores = 5.31523
CFS merit scores = 5.30759
CFS merit scores = 5.30013
CFS merit scores = 5.29266
CFS merit scores = 5.28508
CFS merit scores = 5.27748
CFS merit scores = 5.26949
CFS merit scores = 5.26164
CFS merit scores = 5.25371
CFS merit scores = 5.24568
CFS merit scores = 5.2378
CFS merit scores = 5.22999
CFS merit scores = 5.22225
CFS merit scores = 5.21436
CFS merit scores = 5.2066
CFS merit scores = 5.19888
CFS merit scores = 5.19097
CFS merit scores = 5.18321
CFS merit scores = 5.17558
CFS merit scores = 5.16735
CFS merit scores = 5.1592
CFS merit scores = 5.15119
CFS merit scores = 5.14305
CFS merit scores = 5.13508
CFS merit scores = 5.12712
CFS merit scores = 5.11908
CFS merit scores = 5.11065
CFS merit scores = 5.1022
CFS merit scores = 5.09361
CFS merit scores = 5.08481
CFS merit scores = 5.07593
CFS merit scores = 5.06719
CFS merit scores = 5.05861
CFS merit scores = 5.05003
CFS merit scores = 5.04151
CFS merit scores = 5.03303
CFS merit scores = 5.02461
CFS merit scores = 5.01632
CFS merit scores = 5.00798
CFS merit scores = 4.9995
CFS merit scores = 4.99112
CFS merit scores = 4.98282
CFS merit scores = 4.97422
CFS merit scores = 4.9657
CFS merit scores = 4.95706
CFS merit scores = 4.94788
CFS merit scores = 4.9384
CFS merit scores = 4.92907
CFS merit scores = 4.91985
CFS merit scores = 4.91082
CFS merit scores = 4.90184
CFS merit scores = 4.89268
CFS merit scores = 4.88347
CFS merit scores = 4.87448
CFS merit scores = 4.86537
CFS merit scores = 4.85565
CFS merit scores = 4.84572
CFS merit scores = 4.83552
CFS merit scores = 4.82465
CFS merit scores = 4.81361
CFS merit scores = 4.80243
CFS merit scores = 4.79123
CFS merit scores = 4.77974
CFS merit scores = 4.7682
CFS merit scores = 4.75689
CFS merit scores = 4.74541
CFS merit scores = 4.73344
CFS merit scores = 4.7215
CFS merit scores = 4.70952
CFS merit scores = 4.69689
CFS merit scores = 4.6825
CFS merit scores = 4.66699
CFS merit scores = 4.6507
cnt = 1	feature = 59	correl = -0.335001	descr = Gibbs_of_Target_Sequence__Pos_20_Step_1
cnt = 2	feature = 613	correl = -0.186395	descr = N_Gram_TCTC
cnt = 3	feature = 57	correl = -0.175519	descr = Gibbs_of_Target_Sequence__Pos_18_Step_1
cnt = 4	feature = 387	correl = 0.101005	descr = N_Gram_GAAAG
cnt = 5	feature = 627	correl = -0.0813317	descr = N_Gram_TGAGA
cnt = 6	feature = 516	correl = 0.0482489	descr = N_Gram_GTAAA
cnt = 7	feature = 396	correl = -0.0682858	descr = N_Gram_GACCC
cnt = 8	feature = 624	correl = 0.051018	descr = N_Gram_TGAAA
cnt = 9	feature = 612	correl = 0.0562657	descr = N_Gram_TCTAC
cnt = 10	feature = 315	correl = -0.0492301	descr = N_Gram_CGACC
cnt = 11	feature = 601	correl = 0.0801168	descr = N_Gram_TCGAC
cnt = 12	feature = 324	correl = 0.0449682	descr = N_Gram_CGCCA
cnt = 13	feature = 593	correl = 0.0519979	descr = N_Gram_TCCCG
cnt = 14	feature = 303	correl = 0.0542474	descr = N_Gram_CCTAT
cnt = 15	feature = 399	correl = 0.0885336	descr = N_Gram_GACGG
cnt = 16	feature = 545	correl = 0.0660573	descr = N_Gram_GTGTC
cnt = 17	feature = 314	correl = 0.0730871	descr = N_Gram_CGACA
cnt = 18	feature = 508	correl = -0.0539773	descr = N_Gram_GGGTT
cnt = 19	feature = 605	correl = -0.0604343	descr = N_Gram_TCGCT
cnt = 20	feature = 429	correl = 0.0570881	descr = N_Gram_GCAAT
cnt = 21	feature = 546	correl = 0.0477341	descr = N_Gram_GTGTG
cnt = 22	feature = 412	correl = 0.0664029	descr = N_Gram_GATAT
cnt = 23	feature = 329	correl = 0.0665538	descr = N_Gram_CGGAA
cnt = 24	feature = 457	correl = 0.0603023	descr = N_Gram_GCGTG
cnt = 25	feature = 326	correl = 0.0569187	descr = N_Gram_CGCTA
cnt = 26	feature = 334	correl = 0.0495723	descr = N_Gram_CGGCC
cnt = 27	feature = 353	correl = 0.0449682	descr = N_Gram_CTAAA
cnt = 28	feature = 529	correl = 0.0984847	descr = N_Gram_GTCGG
cnt = 29	feature = 664	correl = 0.0646514	descr = N_Gram_TTAAC
cnt = 30	feature = 350	correl = -0.0565534	descr = N_Gram_CGTTC
cnt = 31	feature = 247	correl = 0.0439697	descr = N_Gram_CACAC
cnt = 32	feature = 591	correl = 0.0607957	descr = N_Gram_TCCCA
cnt = 33	feature = 661	correl = -0.0504621	descr = N_Gram_TGTTC
cnt = 34	feature = 276	correl = 0.051351	descr = N_Gram_CCAAT
cnt = 35	feature = 541	correl = 0.10346	descr = N_Gram_GTGGC
cnt = 36	feature = 438	correl = 0.0486014	descr = N_Gram_GCCAG
cnt = 37	feature = 292	correl = 0.0686314	descr = N_Gram_CCCGC
cnt = 38	feature = 331	correl = 0.0675379	descr = N_Gram_CGGAT
cnt = 39	feature = 389	correl = -0.0557573	descr = N_Gram_GAAGG
cnt = 40	feature = 544	correl = 0.0470247	descr = N_Gram_GTGTA
cnt = 41	feature = 551	correl = 0.0446926	descr = N_Gram_GTTGC
cnt = 42	feature = 341	correl = -0.0704385	descr = N_Gram_CGTAA
cnt = 43	feature = 510	correl = -0.0998537	descr = N_Gram_GGTAA
cnt = 44	feature = 392	correl = 0.075687	descr = N_Gram_GAATC
cnt = 45	feature = 321	correl = -0.0495078	descr = N_Gram_CGATG
cnt = 46	feature = 251	correl = 0.0619849	descr = N_Gram_CACCA
cnt = 47	feature = 231	correl = 0.04675	descr = N_Gram_ATTCT
cnt = 48	feature = 655	correl = -0.0721152	descr = N_Gram_TGTCA
cnt = 49	feature = 301	correl = -0.0541916	descr = N_Gram_CCGTC
cnt = 50	feature = 322	correl = 0.0783266	descr = N_Gram_CGCAA
cnt = 51	feature = 218	correl = -0.0564014	descr = N_Gram_ATCAT
cnt = 52	feature = 160	correl = -0.0676986	descr = N_Gram_ACGCA
cnt = 53	feature = 351	correl = 0.113046	descr = N_Gram_CGTTT
cnt = 54	feature = 572	correl = -0.0628149	descr = N_Gram_TAGAT
cnt = 55	feature = 432	correl = -0.0624977	descr = N_Gram_GCAGA
cnt = 56	feature = 255	correl = 0.055695	descr = N_Gram_CACGT
cnt = 57	feature = 547	correl = 0.0885336	descr = N_Gram_GTTAA
cnt = 58	feature = 386	correl = 0.0526599	descr = N_Gram_GAAAC
cnt = 59	feature = 335	correl = 0.0605801	descr = N_Gram_CGGCG
cnt = 60	feature = 619	correl = -0.136862	descr = N_Gram_TCTTA
cnt = 61	feature = 244	correl = 0.0824092	descr = N_Gram_CAAGG
cnt = 62	feature = 648	correl = 0.0529725	descr = N_Gram_TGGGA
cnt = 63	feature = 286	correl = 0.0837304	descr = N_Gram_CCCAC
cnt = 64	feature = 512	correl = 0.0645362	descr = N_Gram_GGTCA
cnt = 65	feature = 580	correl = 0.0443521	descr = N_Gram_TCAAA
cnt = 66	feature = 649	correl = 0.0880164	descr = N_Gram_TGGGG
cnt = 67	feature = 424	correl = -0.102162	descr = N_Gram_GATTT
cnt = 68	feature = 594	correl = 0.0467614	descr = N_Gram_TCCGA
cnt = 69	feature = 500	correl = 0.104338	descr = N_Gram_GGGCC
cnt = 70	feature = 536	correl = 0.0573867	descr = N_Gram_GTGCA
cnt = 71	feature = 608	correl = -0.0587729	descr = N_Gram_TCGGT
cnt = 72	feature = 626	correl = 0.0455699	descr = N_Gram_TGACA
cnt = 73	feature = 211	correl = 0.0544521	descr = N_Gram_ATACA
cnt = 74	feature = 690	correl = 0.0451248	descr = N_Gram_TTTCA
cnt = 75	feature = 340	correl = 0.0567705	descr = N_Gram_CGGTT
cnt = 76	feature = 290	correl = 0.0460393	descr = N_Gram_CCCCT
cnt = 77	feature = 540	correl = 0.0440189	descr = N_Gram_GTGGA
cnt = 78	feature = 628	correl = 0.0501996	descr = N_Gram_TGAGT
cnt = 79	feature = 666	correl = -0.0735061	descr = N_Gram_TTACC
cnt = 80	feature = 538	correl = 0.0840186	descr = N_Gram_GTGCT
cnt = 81	feature = 652	correl = 0.0492583	descr = N_Gram_TGGTA
cnt = 82	feature = 606	correl = 0.0815678	descr = N_Gram_TCGGA
cnt = 83	feature = 382	correl = 0.0573149	descr = N_Gram_CTTGG
cnt = 84	feature = 357	correl = 0.0646514	descr = N_Gram_CTATA
cnt = 85	feature = 304	correl = 0.0669317	descr = N_Gram_CCTCA
cnt = 86	feature = 492	correl = 0.132497	descr = N_Gram_GGCTT
cnt = 87	feature = 602	correl = -0.112239	descr = N_Gram_TCGAG
cnt = 88	feature = 636	correl = 0.0443758	descr = N_Gram_TGCAG
cnt = 89	feature = 395	correl = 0.0835581	descr = N_Gram_GACAG
cnt = 90	feature = 342	correl = -0.0676986	descr = N_Gram_CGTAC
cnt = 91	feature = 214	correl = 0.0465649	descr = N_Gram_ATAGC
cnt = 92	feature = 278	correl = -0.0570146	descr = N_Gram_CCACG
cnt = 93	feature = 248	correl = 0.0831468	descr = N_Gram_CACAG
cnt = 94	feature = 272	correl = -0.0595348	descr = N_Gram_CATGT
cnt = 95	feature = 496	correl = 0.105989	descr = N_Gram_GGGAC
cnt = 96	feature = 563	correl = -0.140999	descr = N_Gram_TAAGT
cnt = 97	feature = 479	correl = 0.0651709	descr = N_Gram_GGATT
cnt = 98	feature = 258	correl = 0.111347	descr = N_Gram_CAGCG
cnt = 99	feature = 222	correl = 0.0596296	descr = N_Gram_ATCTG
cnt = 100	feature = 436	correl = 0.120019	descr = N_Gram_GCATC
cnt = 101	feature = 446	correl = 0.135114	descr = N_Gram_GCCTT
cnt = 102	feature = 367	correl = 0.0617716	descr = N_Gram_CTCGG
cnt = 103	feature = 680	correl = -0.0661787	descr = N_Gram_TTGAC
cnt = 104	feature = 610	correl = 0.0589902	descr = N_Gram_TCGTT
cnt = 105	feature = 228	correl = 0.0440098	descr = N_Gram_ATGTG
cnt = 106	feature = 687	correl = -0.0611295	descr = N_Gram_TTGTA
cnt = 107	feature = 394	correl = 0.0443673	descr = N_Gram_GACAC
cnt = 108	feature = 485	correl = 0.0887869	descr = N_Gram_GGCCC
cnt = 109	feature = 226	correl = -0.050257	descr = N_Gram_ATGCT
cnt = 110	feature = 505	correl = 0.0672489	descr = N_Gram_GGGGC
cnt = 111	feature = 448	correl = 0.0443714	descr = N_Gram_GCGAG
cnt = 112	feature = 268	correl = -0.0775616	descr = N_Gram_CATCG
cnt = 113	feature = 453	correl = 0.0592659	descr = N_Gram_GCGGG
cnt = 114	feature = 404	correl = -0.0480222	descr = N_Gram_GAGCC
cnt = 115	feature = 654	correl = 0.0589823	descr = N_Gram_TGTAA
cnt = 116	feature = 305	correl = -0.066356	descr = N_Gram_CCTCC
cnt = 117	feature = 683	correl = 0.0586818	descr = N_Gram_TTGCA
cnt = 118	feature = 641	correl = 0.0649505	descr = N_Gram_TGGAC
cnt = 119	feature = 375	correl = -0.12982	descr = N_Gram_CTTAT
cnt = 120	feature = 277	correl = 0.058304	descr = N_Gram_CCACC
cnt = 121	feature = 422	correl = 0.0574943	descr = N_Gram_GATTC
cnt = 122	feature = 233	correl = 0.0914607	descr = N_Gram_ATTGT
cnt = 123	feature = 525	correl = 0.0510769	descr = N_Gram_GTCCC
cnt = 124	feature = 447	correl = -0.0770329	descr = N_Gram_GCGAC
cnt = 125	feature = 501	correl = 0.0775068	descr = N_Gram_GGGCG
cnt = 126	feature = 674	correl = -0.0732794	descr = N_Gram_TTCGG
cnt = 127	feature = 391	correl = -0.0494498	descr = N_Gram_GAATA
cnt = 128	feature = 236	correl = -0.151901	descr = N_Gram_ATTTT
cnt = 129	feature = 360	correl = 0.0787784	descr = N_Gram_CTCAA
cnt = 130	feature = 659	correl = 0.0943639	descr = N_Gram_TGTGG
cnt = 131	feature = 207	correl = -0.0726713	descr = N_Gram_AGTTT
cnt = 132	feature = 681	correl = -0.0471707	descr = N_Gram_TTGAG
cnt = 133	feature = 348	correl = 0.125823	descr = N_Gram_CGTGC
cnt = 134	feature = 574	correl = -0.0523682	descr = N_Gram_TAGCC
cnt = 135	feature = 464	correl = 0.0802708	descr = N_Gram_GCTGG
cnt = 136	feature = 497	correl = 0.11304	descr = N_Gram_GGGAG
cnt = 137	feature = 325	correl = 0.0934479	descr = N_Gram_CGCCG
cnt = 138	feature = 440	correl = 0.0894919	descr = N_Gram_GCCCG
cnt = 139	feature = 241	correl = 0.0619327	descr = N_Gram_CAAAG
cnt = 140	feature = 361	correl = 0.0546877	descr = N_Gram_CTCAC
cnt = 141	feature = 603	correl = -0.0488526	descr = N_Gram_TCGC
cnt = 142	feature = 388	correl = 0.107194	descr = N_Gram_GAAGA
cnt = 143	feature = 635	correl = 0.0951233	descr = N_Gram_TGCAC
cnt = 144	feature = 478	correl = -0.0842352	descr = N_Gram_GGATC
cnt = 145	feature = 318	correl = -0.0778583	descr = N_Gram_CGAGT
cnt = 146	feature = 417	correl = -0.0670206	descr = N_Gram_GATGA
cnt = 147	feature = 653	correl = 0.0514986	descr = N_Gram_TGGTC
cnt = 148	feature = 466	correl = 0.0483151	descr = N_Gram_GCTTT
cnt = 149	feature = 487	correl = 0.133509	descr = N_Gram_GGCCT
cnt = 150	feature = 451	correl = 0.0787735	descr = N_Gram_GCGGA
cnt = 151	feature = 306	correl = 0.0601988	descr = N_Gram_CCTCG
cnt = 152	feature = 484	correl = 0.0769144	descr = N_Gram_GGCCA
cnt = 153	feature = 235	correl = -0.0597821	descr = N_Gram_ATTTG
cnt = 154	feature = 337	correl = 0.107255	descr = N_Gram_CGGGA
cnt = 155	feature = 356	correl = 0.087417	descr = N_Gram_CTAT
cnt = 156	feature = 476	correl = 0.0768074	descr = N_Gram_GGAGC
cnt = 157	feature = 397	correl = 0.0525953	descr = N_Gram_GACCG
cnt = 158	feature = 283	correl = 0.0648749	descr = N_Gram_CCATC
cnt = 159	feature = 309	correl = -0.0859899	descr = N_Gram_CCTTC
cnt = 160	feature = 609	correl = -0.0517309	descr = N_Gram_TCGTC
cnt = 161	feature = 614	correl = -0.0562052	descr = N_Gram_TCTCA
cnt = 162	feature = 463	correl = 0.065488	descr = N_Gram_GCTGC
cnt = 163	feature = 517	correl = -0.050279	descr = N_Gram_GTAAG
cnt = 164	feature = 553	correl = -0.0707453	descr = N_Gram_GTTGT
cnt = 165	feature = 407	correl = 0.0645523	descr = N_Gram_GAGGT
cnt = 166	feature = 632	correl = -0.135808	descr = N_Gram_TGATT
cnt = 167	feature = 504	correl = 0.0613934	descr = N_Gram_GGGGA
cnt = 168	feature = 697	correl = -0.0663268	descr = N_Gram_TTTTG
cnt = 169	feature = 645	correl = -0.0787881	descr = N_Gram_TGGCG
cnt = 170	feature = 254	correl = -0.0749098	descr = N_Gram_CACGA
cnt = 171	feature = 252	correl = 0.0534775	descr = N_Gram_CACCT
cnt = 172	feature = 225	correl = -0.0755016	descr = N_Gram_ATGC
cnt = 173	feature = 345	correl = -0.113766	descr = N_Gram_CGTCG
cnt = 174	feature = 274	correl = 0.053807	descr = N_Gram_CCAAA
cnt = 175	feature = 267	correl = 0.10584	descr = N_Gram_CATCC
cnt = 176	feature = 426	correl = 0.125602	descr = N_Gram_GCAA
cnt = 177	feature = 209	correl = -0.102279	descr = N_Gram_ATAA
cnt = 178	feature = 52	correl = -0.177172	descr = Gibbs_of_Target_Sequence__Pos_7_Step_1
cnt = 179	feature = 81	correl = 0.0527181	descr = Xue_Structure_Feature_C101
cnt = 180	feature = 625	correl = -0.0658539	descr = N_Gram_TGAAG
cnt = 181	feature = 656	correl = 0.0462656	descr = N_Gram_TGTCC
cnt = 182	feature = 259	correl = -0.136766	descr = N_Gram_CAGCT
cnt = 183	feature = 595	correl = -0.0851382	descr = N_Gram_TCCGG
cnt = 184	feature = 435	correl = 0.0777539	descr = N_Gram_GCAT
cnt = 185	feature = 15	correl = 0.0443883	descr = Position_Specific_Bin_Base_4_Base_T
cnt = 186	feature = 383	correl = 0.0711122	descr = N_Gram_CTTTA
cnt = 187	feature = 10	correl = -0.0815042	descr = Position_Specific_Bin_Base_2_Base_G
cnt = 188	feature = 371	correl = 0.0512498	descr = N_Gram_CTGGA
cnt = 189	feature = 13	correl = 0.0861806	descr = Position_Specific_Bin_Base_3_Base_C
cnt = 190	feature = 39	correl = 0.0760799	descr = Position_Specific_Bin_Base_17_Base_G
cnt = 191	feature = 686	correl = 0.0504726	descr = N_Gram_TTGGC
cnt = 192	feature = 30	correl = -0.125699	descr = Position_Specific_Bin_Base_12_Base_T
cnt = 193	feature = 42	correl = 0.108294	descr = Position_Specific_Bin_Base_18_Base_C
cnt = 194	feature = 24	correl = -0.0518313	descr = Position_Specific_Bin_Base_9_Base_T
cnt = 195	feature = 34	correl = 0.123904	descr = Position_Specific_Bin_Base_14_Base_T
cnt = 196	feature = 219	correl = -0.0845956	descr = N_Gram_ATCG
cnt = 197	feature = 291	correl = 0.0965253	descr = N_Gram_CCCG
cnt = 198	feature = 539	correl = 0.108871	descr = N_Gram_GTGG
cnt = 199	feature = 620	correl = -0.134689	descr = N_Gram_TCTTC
cnt = 200	feature = 527	correl = -0.103909	descr = N_Gram_GTCGA
cnt = 201	feature = 19	correl = -0.0959675	descr = Position_Specific_Bin_Base_6_Base_A
cnt = 202	feature = 511	correl = 0.0456596	descr = N_Gram_GGTC
cnt = 203	feature = 29	correl = 0.0954761	descr = Position_Specific_Bin_Base_12_Base_G
cnt = 204	feature = 32	correl = 0.114941	descr = Position_Specific_Bin_Base_13_Base_C
cnt = 205	feature = 285	correl = 0.0575112	descr = N_Gram_CCCA
cnt = 206	feature = 390	correl = -0.075542	descr = N_Gram_GAAGT
cnt = 207	feature = 78	correl = 0.130657	descr = Xue_Structure_Feature_A101
cnt = 208	feature = 21	correl = -0.0500264	descr = Position_Specific_Bin_Base_8_Base_C
cnt = 209	feature = 380	correl = -0.0819458	descr = N_Gram_CTTGA
cnt = 210	feature = 590	correl = 0.077493	descr = N_Gram_TCCC
cnt = 211	feature = 473	correl = 0.120945	descr = N_Gram_GGACC
cnt = 212	feature = 413	correl = -0.118259	descr = N_Gram_GATC
cnt = 213	feature = 232	correl = 0.0564979	descr = N_Gram_ATTG
cnt = 214	feature = 644	correl = 0.114355	descr = N_Gram_TGGCC
cnt = 215	feature = 514	correl = 0.0453198	descr = N_Gram_GGTT
cnt = 216	feature = 18	correl = 0.0744944	descr = Position_Specific_Bin_Base_5_Base_G
cnt = 217	feature = 11	correl = 0.0887967	descr = Position_Specific_Bin_Base_2_Base_T
cnt = 218	feature = 38	correl = 0.0721528	descr = Position_Specific_Bin_Base_17_Base_C
cnt = 219	feature = 503	correl = 0.0659145	descr = N_Gram_GGGG
cnt = 220	feature = 280	correl = -0.112404	descr = N_Gram_CCAGC
cnt = 221	feature = 441	correl = 0.0670364	descr = N_Gram_GCCG
cnt = 222	feature = 313	correl = -0.0449112	descr = N_Gram_CGAC
cnt = 223	feature = 33	correl = -0.117847	descr = Position_Specific_Bin_Base_14_Base_A
cnt = 224	feature = 14	correl = -0.0644476	descr = Position_Specific_Bin_Base_4_Base_A
cnt = 225	feature = 105	correl = -0.0662083	descr = Fold_of_Target_NoBeginbrace_noends_Pos_7
cnt = 226	feature = 44	correl = -0.0879745	descr = Position_Specific_Bin_Base_18_Base_T
cnt = 227	feature = 136	correl = -0.0906064	descr = N_Gram_AATC
cnt = 228	feature = 481	correl = 0.0475912	descr = N_Gram_GGCA
cnt = 229	feature = 69	correl = 0.0808422	descr = Fold_of_RNAi_Sequence_Pos_9
cnt = 230	feature = 82	correl = 0.0855275	descr = Xue_Structure_Feature_C010
cnt = 231	feature = 40	correl = -0.0779228	descr = Position_Specific_Bin_Base_17_Base_T
cnt = 232	feature = 633	correl = 0.114278	descr = N_Gram_TGCA
cnt = 233	feature = 616	correl = -0.123394	descr = N_Gram_TCTCT
cnt = 234	feature = 9	correl = 0.0635599	descr = Position_Specific_Bin_Base_2_Base_C
cnt = 235	feature = 36	correl = 0.134421	descr = Position_Specific_Bin_Base_16_Base_C
cnt = 236	feature = 589	correl = -0.129991	descr = N_Gram_TCCAG
cnt = 237	feature = 77	correl = 0.0838065	descr = Xue_Structure_Feature_A100
cnt = 238	feature = 281	correl = 0.055597	descr = N_Gram_CCAT
cnt = 239	feature = 17	correl = 0.104264	descr = Position_Specific_Bin_Base_5_Base_C
cnt = 240	feature = 454	correl = -0.0755293	descr = N_Gram_GCGT
cnt = 241	feature = 54	correl = -0.0974245	descr = Gibbs_of_Target_Sequence__Pos_13_Step_1
cnt = 242	feature = 531	correl = -0.0770362	descr = N_Gram_GTCTT
cnt = 243	feature = 8	correl = -0.0555671	descr = Position_Specific_Bin_Base_2_Base_A
cnt = 244	feature = 56	correl = -0.102628	descr = Gibbs_of_Target_Sequence__Pos_17_Step_1
cnt = 245	feature = 76	correl = 0.062412	descr = Xue_Structure_Feature_A111
cnt = 246	feature = 20	correl = 0.110323	descr = Position_Specific_Bin_Base_6_Base_C
cnt = 247	feature = 629	correl = -0.10678	descr = N_Gram_TGAT
cnt = 248	feature = 300	correl = 0.0601673	descr = N_Gram_CCGT
cnt = 249	feature = 598	correl = -0.129877	descr = N_Gram_TCCTT
cnt = 250	feature = 651	correl = 0.072549	descr = N_Gram_TGGT
cnt = 251	feature = 35	correl = -0.112333	descr = Position_Specific_Bin_Base_16_Base_A
cnt = 252	feature = 49	correl = -0.0443689	descr = Gibbs_of_Target_Sequence__Pos_4_Step_1
cnt = 253	feature = 472	correl = 0.119878	descr = N_Gram_GGAC
cnt = 254	feature = 72	correl = 0.122247	descr = Fold_of_RNAi_Sequence_Pos_12
cnt = 255	feature = 416	correl = -0.0440887	descr = N_Gram_GATG
cnt = 256	feature = 234	correl = -0.107219	descr = N_Gram_ATTT
cnt = 257	feature = 475	correl = 0.10991	descr = N_Gram_GGAG
cnt = 258	feature = 498	correl = 0.131823	descr = N_Gram_GGGC
cnt = 259	feature = 64	correl = 0.199608	descr = Fold_of_RNAi_Sequence_Pos_1
cnt = 260	feature = 28	correl = 0.139325	descr = Position_Specific_Bin_Base_12_Base_C
cnt = 261	feature = 535	correl = 0.0729268	descr = N_Gram_GTGC
cnt = 262	feature = 526	correl = -0.0732084	descr = N_Gram_GTCG
cnt = 263	feature = 679	correl = -0.0585037	descr = N_Gram_TTGA
cnt = 264	feature = 461	correl = -0.0794271	descr = N_Gram_GCTCC
cnt = 265	feature = 67	correl = 0.0769865	descr = Fold_of_RNAi_Sequence_Pos_4
cnt = 266	feature = 43	correl = 0.284592	descr = Position_Specific_Bin_Base_18_Base_G
cnt = 267	feature = 450	correl = 0.0880005	descr = N_Gram_GCGG
cnt = 268	feature = 691	correl = -0.0655038	descr = N_Gram_TTTCC
cnt = 269	feature = 323	correl = 0.0672541	descr = N_Gram_CGCC
cnt = 270	feature = 615	correl = -0.11716	descr = N_Gram_TCTCC
cnt = 271	feature = 677	correl = -0.139967	descr = N_Gram_TTCTT
cnt = 272	feature = 73	correl = 0.0923377	descr = Fold_of_RNAi_Sequence_Pos_13
cnt = 273	feature = 343	correl = -0.0872262	descr = N_Gram_CGTC
cnt = 274	feature = 86	correl = 0.0801244	descr = Xue_Structure_Feature_G100
cnt = 275	feature = 58	correl = -0.300939	descr = Gibbs_of_Target_Sequence__Pos_19_Step_1
cnt = 276	feature = 364	correl = -0.105719	descr = N_Gram_CTCCA
cnt = 277	feature = 483	correl = 0.161213	descr = N_Gram_GGCC
cnt = 278	feature = 579	correl = 0.0699961	descr = N_Gram_TCA
cnt = 279	feature = 557	correl = -0.0817198	descr = N_Gram_TAA
cnt = 280	feature = 643	correl = 0.0451574	descr = N_Gram_TGGC
cnt = 281	feature = 312	correl = -0.0596474	descr = N_Gram_CGA
cnt = 282	feature = 376	correl = -0.126568	descr = N_Gram_CTTC
cnt = 283	feature = 66	correl = 0.0894178	descr = Fold_of_RNAi_Sequence_Pos_3
cnt = 284	feature = 265	correl = 0.0729038	descr = N_Gram_CAT
cnt = 285	feature = 596	correl = -0.0890113	descr = N_Gram_TCCT
cnt = 286	feature = 494	correl = 0.133216	descr = N_Gram_GGGA
cnt = 287	feature = 425	correl = 0.128276	descr = N_Gram_GCA
cnt = 288	feature = 217	correl = -0.0656194	descr = N_Gram_ATC
cnt = 289	feature = 80	correl = 0.115545	descr = Xue_Structure_Feature_C110
cnt = 290	feature = 308	correl = -0.0990473	descr = N_Gram_CCTT
cnt = 291	feature = 695	correl = -0.15477	descr = N_Gram_TTTT
cnt = 292	feature = 284	correl = 0.0495362	descr = N_Gram_CCC
cnt = 293	feature = 623	correl = -0.0742621	descr = N_Gram_TGA
cnt = 294	feature = 460	correl = -0.055655	descr = N_Gram_GCTC
cnt = 295	feature = 599	correl = -0.109256	descr = N_Gram_TCG
cnt = 296	feature = 79	correl = 0.0735233	descr = Xue_Structure_Feature_C111
cnt = 297	feature = 509	correl = 0.0678959	descr = N_Gram_GGT
cnt = 298	feature = 336	correl = 0.147416	descr = N_Gram_CGGG
cnt = 299	feature = 640	correl = 0.0942792	descr = N_Gram_TGG
cnt = 300	feature = 578	correl = -0.114723	descr = N_Gram_TC
cnt = 301	feature = 237	correl = 0.108921	descr = N_Gram_CA
cnt = 302	feature = 468	correl = 0.141089	descr = N_Gram_GGA
cnt = 303	feature = 61	correl = -0.150091	descr = PF_RNAi_Fold_5'Free_Count
cnt = 304	feature = 373	correl = -0.125257	descr = N_Gram_CTT
cnt = 305	feature = 437	correl = 0.0671955	descr = N_Gram_GCC
cnt = 306	feature = 363	correl = -0.0971868	descr = N_Gram_CTCC
cnt = 307	feature = 689	correl = -0.125157	descr = N_Gram_TTTC
cnt = 308	feature = 618	correl = -0.116817	descr = N_Gram_TCTT
cnt = 309	feature = 327	correl = 0.0908169	descr = N_Gram_CGG
cnt = 310	feature = 611	correl = -0.105133	descr = N_Gram_TCT
cnt = 311	feature = 688	correl = -0.0953816	descr = N_Gram_TTT
cnt = 312	feature = 662	correl = -0.130387	descr = N_Gram_TT
cnt = 313	feature = 60	correl = -0.186888	descr = PF_RNAi_Fold_Energy
cnt = 314	feature = 467	correl = 0.168089	descr = N_Gram_GG
cnt = 315	feature = 83	correl = -0.0941193	descr = Xue_Structure_Feature_C000
num rows = 521
num_elements = 164636
*
optimization finished, #iter = 572
nu = 0.514962
obj = -42.094043, rho = -0.528261
nSV = 353, nBSV = 194
num rows = 58
num_elements = 18328
*
optimization finished, #iter = 52
nu = 0.553310
obj = -4.759926, rho = -0.351050
nSV = 48, nBSV = 15
*
optimization finished, #iter = 572
nu = 0.514962
obj = -42.094043, rho = -0.528261
nSV = 353, nBSV = 194
CFS merit scores = 1.32688
CFS merit scores = 1.5707
CFS merit scores = 1.82878
CFS merit scores = 2.05368
CFS merit scores = 2.23512
CFS merit scores = 2.39996
CFS merit scores = 2.55333
CFS merit scores = 2.69839
CFS merit scores = 2.83513
CFS merit scores = 2.96511
CFS merit scores = 3.08136
CFS merit scores = 3.19006
CFS merit scores = 3.29414
CFS merit scores = 3.39506
CFS merit scores = 3.49143
CFS merit scores = 3.58342
CFS merit scores = 3.67144
CFS merit scores = 3.75634
CFS merit scores = 3.83846
CFS merit scores = 3.91783
CFS merit scores = 3.99422
CFS merit scores = 4.06731
CFS merit scores = 4.1374
CFS merit scores = 4.20467
CFS merit scores = 4.2695
CFS merit scores = 4.33067
CFS merit scores = 4.38555
CFS merit scores = 4.43867
CFS merit scores = 4.48821
CFS merit scores = 4.53494
CFS merit scores = 4.57091
CFS merit scores = 4.60573
CFS merit scores = 4.63626
CFS merit scores = 4.66028
CFS merit scores = 4.68303
CFS merit scores = 4.70532
CFS merit scores = 4.72456
CFS merit scores = 4.74224
CFS merit scores = 4.75764
CFS merit scores = 4.7715
CFS merit scores = 4.78338
CFS merit scores = 4.79185
CFS merit scores = 4.80103
CFS merit scores = 4.80771
CFS merit scores = 4.8123
CFS merit scores = 4.81513
CFS merit scores = 4.81606
CFS merit scores = 4.81819
CFS merit scores = 4.81508
CFS merit scores = 4.81078
CFS merit scores = 4.80568
CFS merit scores = 4.80138
CFS merit scores = 4.79755
CFS merit scores = 4.7947
CFS merit scores = 4.79271
CFS merit scores = 4.79059
CFS merit scores = 4.7873
CFS merit scores = 4.78168
CFS merit scores = 4.77721
CFS merit scores = 4.77101
CFS merit scores = 4.76472
CFS merit scores = 4.75895
CFS merit scores = 4.75286
CFS merit scores = 4.74795
CFS merit scores = 4.74338
CFS merit scores = 4.73682
CFS merit scores = 4.73023
CFS merit scores = 4.72351
CFS merit scores = 4.71616
CFS merit scores = 4.70994
CFS merit scores = 4.70105
CFS merit scores = 4.69282
CFS merit scores = 4.68577
CFS merit scores = 4.67858
CFS merit scores = 4.67243
CFS merit scores = 4.66618
CFS merit scores = 4.65862
CFS merit scores = 4.65092
CFS merit scores = 4.64271
CFS merit scores = 4.63434
CFS merit scores = 4.62469
CFS merit scores = 4.61584
CFS merit scores = 4.60593
CFS merit scores = 4.5962
CFS merit scores = 4.58699
CFS merit scores = 4.57798
CFS merit scores = 4.56824
CFS merit scores = 4.55852
CFS merit scores = 4.54945
CFS merit scores = 4.54046
CFS merit scores = 4.53148
CFS merit scores = 4.52315
CFS merit scores = 4.51372
CFS merit scores = 4.50323
CFS merit scores = 4.49345
CFS merit scores = 4.48213
CFS merit scores = 4.46558
CFS merit scores = 4.44931
CFS merit scores = 4.4333
CFS merit scores = 4.41791
CFS merit scores = 4.40276
CFS merit scores = 4.38696
CFS merit scores = 4.37169
CFS merit scores = 4.35503
CFS merit scores = 4.33215
CFS merit scores = 4.30907
CFS merit scores = 4.28288
cnt = 1	feature = 64	correl = -0.326885	descr = Gibbs_of_Target_Sequence__Pos_20_Step_1
cnt = 2	feature = 15	correl = -0.128209	descr = Position_Specific_Bin_Base_5_Base_A
cnt = 3	feature = 105	correl = 0.100374	descr = Fold_of_Target_NoEndbrace_noends_Pos_13
cnt = 4	feature = 418	correl = -0.108157	descr = N_Gram_GATCT
cnt = 5	feature = 541	correl = 0.0595992	descr = N_Gram_GTTG
cnt = 6	feature = 439	correl = 0.050434	descr = N_Gram_GCCAT
cnt = 7	feature = 596	correl = -0.0492347	descr = N_Gram_TCGCA
cnt = 8	feature = 450	correl = 0.0442697	descr = N_Gram_GCGAG
cnt = 9	feature = 324	correl = 0.0730035	descr = N_Gram_CGACA
cnt = 10	feature = 308	correl = 0.0449028	descr = N_Gram_CCGCA
cnt = 11	feature = 207	correl = 0.0444811	descr = N_Gram_AGGTA
cnt = 12	feature = 645	correl = 0.068652	descr = N_Gram_TGTGA
cnt = 13	feature = 225	correl = 0.0680859	descr = N_Gram_ATACG
cnt = 14	feature = 303	correl = 0.051928	descr = N_Gram_CCCGC
cnt = 15	feature = 616	correl = 0.0454675	descr = N_Gram_TGACA
cnt = 16	feature = 348	correl = -0.0677065	descr = N_Gram_CGTAC
cnt = 17	feature = 304	correl = 0.0608559	descr = N_Gram_CCCGG
cnt = 18	feature = 341	correl = 0.105331	descr = N_Gram_CGGCA
cnt = 19	feature = 276	correl = 0.0774551	descr = N_Gram_CAGCG
cnt = 20	feature = 291	correl = 0.0512448	descr = N_Gram_CCAAT
cnt = 21	feature = 654	correl = -0.069999	descr = N_Gram_TTACC
cnt = 22	feature = 599	correl = -0.0481308	descr = N_Gram_TCGGG
cnt = 23	feature = 222	correl = -0.138499	descr = N_Gram_ATAAG
cnt = 24	feature = 278	correl = 0.108389	descr = N_Gram_CAGGA
cnt = 25	feature = 435	correl = -0.052931	descr = N_Gram_GCATG
cnt = 26	feature = 426	correl = 0.0605145	descr = N_Gram_GCAAA
cnt = 27	feature = 514	correl = 0.0481448	descr = N_Gram_GTAAA
cnt = 28	feature = 247	correl = 0.0487334	descr = N_Gram_ATTGT
cnt = 29	feature = 313	correl = -0.0542667	descr = N_Gram_CCGTC
cnt = 30	feature = 633	correl = 0.18328	descr = N_Gram_TGGCT
cnt = 31	feature = 351	correl = -0.130915	descr = N_Gram_CGTCG
cnt = 32	feature = 265	correl = 0.0630905	descr = N_Gram_CACCA
cnt = 33	feature = 466	correl = 0.0553326	descr = N_Gram_GCTTT
cnt = 34	feature = 315	correl = 0.0552097	descr = N_Gram_CCTAT
cnt = 35	feature = 471	correl = -0.0499629	descr = N_Gram_GGAAC
cnt = 36	feature = 473	correl = 0.110093	descr = N_Gram_GGACC
cnt = 37	feature = 461	correl = -0.0732129	descr = N_Gram_GCTCC
cnt = 38	feature = 416	correl = 0.066287	descr = N_Gram_GATAT
cnt = 39	feature = 463	correl = 0.0564639	descr = N_Gram_GCTGC
cnt = 40	feature = 274	correl = 0.0819906	descr = N_Gram_CAGCA
cnt = 41	feature = 510	correl = 0.0488594	descr = N_Gram_GGTC
cnt = 42	feature = 391	correl = 0.102901	descr = N_Gram_CTTTG
cnt = 43	feature = 267	correl = 0.0581254	descr = N_Gram_CACCG
cnt = 44	feature = 219	correl = -0.117772	descr = N_Gram_AGTTT
cnt = 45	feature = 218	correl = 0.0686179	descr = N_Gram_AGTTG
cnt = 46	feature = 497	correl = 0.145706	descr = N_Gram_GGGC
cnt = 47	feature = 605	correl = -0.0985684	descr = N_Gram_TCTCA
cnt = 48	feature = 231	correl = 0.0856451	descr = N_Gram_ATATA
cnt = 49	feature = 364	correl = 0.0839321	descr = N_Gram_CTAT
cnt = 50	feature = 21	correl = 0.0555526	descr = Position_Specific_Bin_Base_8_Base_T
cnt = 51	feature = 18	correl = -0.129631	descr = Position_Specific_Bin_Base_6_Base_A
cnt = 52	feature = 86	correl = 0.0848042	descr = Xue_Structure_Feature_C101
cnt = 53	feature = 11	correl = 0.0601134	descr = Position_Specific_Bin_Base_2_Base_T
cnt = 54	feature = 32	correl = -0.0542111	descr = Position_Specific_Bin_Base_13_Base_A
cnt = 55	feature = 618	correl = -0.0631294	descr = N_Gram_TGAGG
cnt = 56	feature = 643	correl = 0.0576772	descr = N_Gram_TGTCC
cnt = 57	feature = 73	correl = 0.0906147	descr = Fold_of_RNAi_Sequence_Pos_9
cnt = 58	feature = 20	correl = 0.0533471	descr = Position_Specific_Bin_Base_7_Base_T
cnt = 59	feature = 390	correl = 0.0445422	descr = N_Gram_CTTTA
cnt = 60	feature = 57	correl = -0.0824215	descr = Gibbs_of_Target_Sequence__Pos_13_Step_1
cnt = 61	feature = 399	correl = 0.0834526	descr = N_Gram_GACAG
cnt = 62	feature = 259	correl = 0.0503811	descr = N_Gram_CAAT
cnt = 63	feature = 24	correl = -0.0611174	descr = Position_Specific_Bin_Base_10_Base_C
cnt = 64	feature = 14	correl = -0.068026	descr = Position_Specific_Bin_Base_4_Base_A
cnt = 65	feature = 661	correl = -0.0440948	descr = N_Gram_TTCCG
cnt = 66	feature = 10	correl = -0.0802303	descr = Position_Specific_Bin_Base_2_Base_G
cnt = 67	feature = 551	correl = -0.0932872	descr = N_Gram_TAAG
cnt = 68	feature = 83	correl = 0.114443	descr = Xue_Structure_Feature_A101
cnt = 69	feature = 619	correl = -0.0848186	descr = N_Gram_TGAT
cnt = 70	feature = 272	correl = 0.0482376	descr = N_Gram_CACT
cnt = 71	feature = 33	correl = 0.103368	descr = Position_Specific_Bin_Base_13_Base_C
cnt = 72	feature = 674	correl = 0.0508852	descr = N_Gram_TTGG
cnt = 73	feature = 12	correl = -0.0639653	descr = Position_Specific_Bin_Base_3_Base_A
cnt = 74	feature = 17	correl = 0.0762718	descr = Position_Specific_Bin_Base_5_Base_G
cnt = 75	feature = 446	correl = 0.0854186	descr = N_Gram_GCCT
cnt = 76	feature = 28	correl = -0.110489	descr = Position_Specific_Bin_Base_12_Base_A
cnt = 77	feature = 472	correl = 0.0967814	descr = N_Gram_GGAC
cnt = 78	feature = 81	correl = -0.0515979	descr = Xue_Structure_Feature_A110
cnt = 79	feature = 671	correl = -0.0710507	descr = N_Gram_TTGC
cnt = 80	feature = 417	correl = -0.116362	descr = N_Gram_GATC
cnt = 81	feature = 30	correl = 0.0891074	descr = Position_Specific_Bin_Base_12_Base_G
cnt = 82	feature = 441	correl = 0.0893612	descr = N_Gram_GCCCG
cnt = 83	feature = 209	correl = -0.0480691	descr = N_Gram_AGT
cnt = 84	feature = 61	correl = -0.122222	descr = Gibbs_of_Target_Sequence__Pos_17_Step_1
cnt = 85	feature = 54	correl = -0.123644	descr = Gibbs_of_Target_Sequence__Pos_6_Step_1
cnt = 86	feature = 59	correl = -0.0485392	descr = Gibbs_of_Target_Sequence__Pos_15_Step_1
cnt = 87	feature = 574	correl = -0.0589184	descr = N_Gram_TCAT
cnt = 88	feature = 56	correl = 0.0659425	descr = Gibbs_of_Target_Sequence__Pos_12_Step_1
cnt = 89	feature = 546	correl = -0.0994484	descr = N_Gram_GTTTT
cnt = 90	feature = 72	correl = 0.0811179	descr = Fold_of_RNAi_Sequence_Pos_6
cnt = 91	feature = 608	correl = -0.107497	descr = N_Gram_TCTCT
cnt = 92	feature = 82	correl = 0.0494186	descr = Xue_Structure_Feature_A100
cnt = 93	feature = 606	correl = -0.117488	descr = N_Gram_TCTCC
cnt = 94	feature = 80	correl = 0.0454459	descr = Xue_Structure_Feature_A111
cnt = 95	feature = 494	correl = 0.11958	descr = N_Gram_GGGA
cnt = 96	feature = 460	correl = -0.0542849	descr = N_Gram_GCTC
cnt = 97	feature = 29	correl = 0.144214	descr = Position_Specific_Bin_Base_12_Base_C
cnt = 98	feature = 547	correl = -0.0749633	descr = N_Gram_TA
cnt = 99	feature = 77	correl = 0.086522	descr = Fold_of_RNAi_Sequence_Pos_14
cnt = 100	feature = 413	correl = -0.0443778	descr = N_Gram_GAT
cnt = 101	feature = 545	correl = -0.0447023	descr = N_Gram_GTTT
cnt = 102	feature = 688	correl = -0.133379	descr = N_Gram_TTTTT
cnt = 103	feature = 232	correl = -0.0568023	descr = N_Gram_ATC
cnt = 104	feature = 306	correl = 0.0645485	descr = N_Gram_CCG
cnt = 105	feature = 67	correl = -0.0705325	descr = PF_RNAi_Fold_3'Free_Count
cnt = 106	feature = 58	correl = -0.177903	descr = Gibbs_of_Target_Sequence__Pos_14_Step_1
cnt = 107	feature = 649	correl = -0.111481	descr = N_Gram_TT
num rows = 521
num_elements = 56268
*
optimization finished, #iter = 406
nu = 0.610507
obj = -52.357254, rho = -0.578320
nSV = 354, nBSV = 283
num rows = 58
num_elements = 6264
*
optimization finished, #iter = 39
nu = 0.644740
obj = -5.941792, rho = -0.414487
nSV = 46, nBSV = 29
*
optimization finished, #iter = 406
nu = 0.610507
obj = -52.357254, rho = -0.578320
nSV = 354, nBSV = 283
CFS merit scores = 1.25579
CFS merit scores = 1.56633
CFS merit scores = 1.8222
CFS merit scores = 2.04796
CFS merit scores = 2.25132
CFS merit scores = 2.43701
CFS merit scores = 2.6099
CFS merit scores = 2.77153
CFS merit scores = 2.92374
CFS merit scores = 3.06833
CFS merit scores = 3.2061
CFS merit scores = 3.33792
CFS merit scores = 3.46422
CFS merit scores = 3.58576
CFS merit scores = 3.70303
CFS merit scores = 3.81637
CFS merit scores = 3.92618
CFS merit scores = 4.03067
CFS merit scores = 4.13134
CFS merit scores = 4.22849
CFS merit scores = 4.32267
CFS merit scores = 4.41406
CFS merit scores = 4.50298
CFS merit scores = 4.58962
CFS merit scores = 4.67409
CFS merit scores = 4.75651
CFS merit scores = 4.83605
CFS merit scores = 4.91409
CFS merit scores = 4.98893
CFS merit scores = 5.06221
CFS merit scores = 5.13393
CFS merit scores = 5.20413
CFS merit scores = 5.27298
CFS merit scores = 5.3405
CFS merit scores = 5.40306
CFS merit scores = 5.46393
CFS merit scores = 5.52222
CFS merit scores = 5.5794
CFS merit scores = 5.63548
CFS merit scores = 5.69006
CFS merit scores = 5.7425
CFS merit scores = 5.79309
CFS merit scores = 5.84069
CFS merit scores = 5.88709
CFS merit scores = 5.93256
CFS merit scores = 5.96973
CFS merit scores = 6.00467
CFS merit scores = 6.03625
CFS merit scores = 6.06719
CFS merit scores = 6.09402
CFS merit scores = 6.11636
CFS merit scores = 6.13707
CFS merit scores = 6.15766
CFS merit scores = 6.17526
CFS merit scores = 6.19186
CFS merit scores = 6.20799
CFS merit scores = 6.22295
CFS merit scores = 6.23727
CFS merit scores = 6.25142
CFS merit scores = 6.26557
CFS merit scores = 6.27901
CFS merit scores = 6.29237
CFS merit scores = 6.30556
CFS merit scores = 6.31625
CFS merit scores = 6.32655
CFS merit scores = 6.33614
CFS merit scores = 6.34541
CFS merit scores = 6.35264
CFS merit scores = 6.35806
CFS merit scores = 6.36209
CFS merit scores = 6.36656
CFS merit scores = 6.37108
CFS merit scores = 6.37597
CFS merit scores = 6.38101
CFS merit scores = 6.38131
CFS merit scores = 6.38219
CFS merit scores = 6.38376
CFS merit scores = 6.38574
CFS merit scores = 6.38782
CFS merit scores = 6.39031
CFS merit scores = 6.3912
CFS merit scores = 6.3912
CFS merit scores = 6.39099
CFS merit scores = 6.39118
CFS merit scores = 6.3901
CFS merit scores = 6.38875
CFS merit scores = 6.3879
CFS merit scores = 6.38708
CFS merit scores = 6.38542
CFS merit scores = 6.38416
CFS merit scores = 6.38268
CFS merit scores = 6.38128
CFS merit scores = 6.37961
CFS merit scores = 6.37799
CFS merit scores = 6.3765
CFS merit scores = 6.37526
CFS merit scores = 6.37332
CFS merit scores = 6.37125
CFS merit scores = 6.36963
CFS merit scores = 6.36837
CFS merit scores = 6.36591
CFS merit scores = 6.36352
CFS merit scores = 6.36135
CFS merit scores = 6.35778
CFS merit scores = 6.35407
CFS merit scores = 6.34917
CFS merit scores = 6.34352
CFS merit scores = 6.33792
CFS merit scores = 6.33283
CFS merit scores = 6.32836
CFS merit scores = 6.32379
CFS merit scores = 6.31966
CFS merit scores = 6.31338
CFS merit scores = 6.30722
CFS merit scores = 6.30034
CFS merit scores = 6.29343
CFS merit scores = 6.28658
CFS merit scores = 6.27987
CFS merit scores = 6.27316
CFS merit scores = 6.26648
CFS merit scores = 6.25913
CFS merit scores = 6.25216
CFS merit scores = 6.24546
CFS merit scores = 6.23918
CFS merit scores = 6.23322
CFS merit scores = 6.22559
CFS merit scores = 6.21794
CFS merit scores = 6.2101
CFS merit scores = 6.2025
CFS merit scores = 6.19496
CFS merit scores = 6.18729
CFS merit scores = 6.17981
CFS merit scores = 6.17203
CFS merit scores = 6.1647
CFS merit scores = 6.15779
CFS merit scores = 6.15108
CFS merit scores = 6.14446
CFS merit scores = 6.13676
CFS merit scores = 6.12876
CFS merit scores = 6.12054
CFS merit scores = 6.11266
CFS merit scores = 6.10453
CFS merit scores = 6.09642
CFS merit scores = 6.08831
CFS merit scores = 6.0802
CFS merit scores = 6.07228
CFS merit scores = 6.06414
CFS merit scores = 6.05615
CFS merit scores = 6.04817
CFS merit scores = 6.03989
CFS merit scores = 6.03157
CFS merit scores = 6.02284
CFS merit scores = 6.01385
CFS merit scores = 6.00441
CFS merit scores = 5.99472
CFS merit scores = 5.98511
CFS merit scores = 5.97551
CFS merit scores = 5.96624
CFS merit scores = 5.95703
CFS merit scores = 5.94615
CFS merit scores = 5.93564
CFS merit scores = 5.92522
CFS merit scores = 5.91474
CFS merit scores = 5.9047
CFS merit scores = 5.89451
CFS merit scores = 5.88453
CFS merit scores = 5.8737
CFS merit scores = 5.86256
CFS merit scores = 5.85172
CFS merit scores = 5.84107
CFS merit scores = 5.83072
CFS merit scores = 5.82027
CFS merit scores = 5.81008
CFS merit scores = 5.79981
CFS merit scores = 5.78979
CFS merit scores = 5.77993
CFS merit scores = 5.77037
CFS merit scores = 5.76111
CFS merit scores = 5.75161
CFS merit scores = 5.74183
CFS merit scores = 5.73231
CFS merit scores = 5.72297
CFS merit scores = 5.71365
CFS merit scores = 5.70463
CFS merit scores = 5.69556
CFS merit scores = 5.68655
CFS merit scores = 5.67759
CFS merit scores = 5.66871
CFS merit scores = 5.65975
CFS merit scores = 5.65072
CFS merit scores = 5.64157
CFS merit scores = 5.63258
CFS merit scores = 5.62384
CFS merit scores = 5.61514
CFS merit scores = 5.60672
CFS merit scores = 5.59835
CFS merit scores = 5.59015
CFS merit scores = 5.5821
CFS merit scores = 5.57415
CFS merit scores = 5.56622
CFS merit scores = 5.55831
CFS merit scores = 5.55059
CFS merit scores = 5.54291
CFS merit scores = 5.53534
CFS merit scores = 5.52798
CFS merit scores = 5.52052
CFS merit scores = 5.51314
CFS merit scores = 5.50578
CFS merit scores = 5.49852
CFS merit scores = 5.49137
CFS merit scores = 5.48411
CFS merit scores = 5.47683
CFS merit scores = 5.46943
CFS merit scores = 5.46191
CFS merit scores = 5.45412
CFS merit scores = 5.44628
CFS merit scores = 5.43858
CFS merit scores = 5.43097
CFS merit scores = 5.42345
CFS merit scores = 5.41574
CFS merit scores = 5.40811
CFS merit scores = 5.40063
CFS merit scores = 5.39333
CFS merit scores = 5.38574
CFS merit scores = 5.37822
CFS merit scores = 5.37065
CFS merit scores = 5.36322
CFS merit scores = 5.35575
CFS merit scores = 5.34834
CFS merit scores = 5.34114
CFS merit scores = 5.33384
CFS merit scores = 5.32665
CFS merit scores = 5.31958
CFS merit scores = 5.31231
CFS merit scores = 5.30509
CFS merit scores = 5.29793
CFS merit scores = 5.2907
CFS merit scores = 5.28333
CFS merit scores = 5.27584
CFS merit scores = 5.26852
CFS merit scores = 5.26138
CFS merit scores = 5.25398
CFS merit scores = 5.24665
CFS merit scores = 5.23915
CFS merit scores = 5.23184
CFS merit scores = 5.2247
CFS merit scores = 5.21732
CFS merit scores = 5.21015
CFS merit scores = 5.20294
CFS merit scores = 5.19567
CFS merit scores = 5.18839
CFS merit scores = 5.18114
CFS merit scores = 5.17395
CFS merit scores = 5.16662
CFS merit scores = 5.15921
CFS merit scores = 5.15168
CFS merit scores = 5.14426
CFS merit scores = 5.13693
CFS merit scores = 5.12936
CFS merit scores = 5.12179
CFS merit scores = 5.11441
CFS merit scores = 5.1066
CFS merit scores = 5.09897
CFS merit scores = 5.09146
CFS merit scores = 5.08384
CFS merit scores = 5.07611
CFS merit scores = 5.06812
CFS merit scores = 5.05991
CFS merit scores = 5.0515
CFS merit scores = 5.0432
CFS merit scores = 5.03447
CFS merit scores = 5.02581
CFS merit scores = 5.0172
CFS merit scores = 5.00868
CFS merit scores = 5.00008
CFS merit scores = 4.99068
CFS merit scores = 4.98121
CFS merit scores = 4.97172
CFS merit scores = 4.96188
CFS merit scores = 4.95196
CFS merit scores = 4.94219
CFS merit scores = 4.93208
CFS merit scores = 4.92196
CFS merit scores = 4.91173
CFS merit scores = 4.9013
CFS merit scores = 4.89072
CFS merit scores = 4.8802
CFS merit scores = 4.8694
CFS merit scores = 4.85875
CFS merit scores = 4.84696
CFS merit scores = 4.83506
CFS merit scores = 4.82279
CFS merit scores = 4.81052
CFS merit scores = 4.79799
CFS merit scores = 4.78515
CFS merit scores = 4.77229
CFS merit scores = 4.75945
CFS merit scores = 4.74595
CFS merit scores = 4.72864
CFS merit scores = 4.70525
cnt = 1	feature = 43	correl = -0.255793	descr = Position_Specific_Bin_Base_18_Base_A
cnt = 2	feature = 678	correl = -0.225281	descr = N_Gram_TTCTC
cnt = 3	feature = 448	correl = 0.0766245	descr = N_Gram_GCCT
cnt = 4	feature = 473	correl = 0.114234	descr = N_Gram_GGAAA
cnt = 5	feature = 514	correl = 0.0924545	descr = N_Gram_GGGTC
cnt = 6	feature = 313	correl = 0.108045	descr = N_Gram_CCTCA
cnt = 7	feature = 244	correl = 0.0730959	descr = N_Gram_ATGGG
cnt = 8	feature = 611	correl = 0.0940019	descr = N_Gram_TCGGC
cnt = 9	feature = 664	correl = 0.0799585	descr = N_Gram_TTAAG
cnt = 10	feature = 353	correl = 0.0785541	descr = N_Gram_CGTGG
cnt = 11	feature = 321	correl = 0.0729367	descr = N_Gram_CGACA
cnt = 12	feature = 351	correl = 0.070128	descr = N_Gram_CGTGA
cnt = 13	feature = 447	correl = -0.056263	descr = N_Gram_GCCGT
cnt = 14	feature = 598	correl = 0.0518716	descr = N_Gram_TCCCG
cnt = 15	feature = 322	correl = -0.0492413	descr = N_Gram_CGACC
cnt = 16	feature = 301	correl = 0.0448498	descr = N_Gram_CCCCG
cnt = 17	feature = 457	correl = 0.0448498	descr = N_Gram_GCGTA
cnt = 18	feature = 429	correl = 0.0724704	descr = N_Gram_GCAAT
cnt = 19	feature = 597	correl = 0.0606099	descr = N_Gram_TCCCA
cnt = 20	feature = 361	correl = 0.0857534	descr = N_Gram_CTATT
cnt = 21	feature = 217	correl = -0.0439411	descr = N_Gram_AGTGA
cnt = 22	feature = 576	correl = 0.0624943	descr = N_Gram_TATAA
cnt = 23	feature = 618	correl = 0.0565305	descr = N_Gram_TCTCG
cnt = 24	feature = 419	correl = -0.055789	descr = N_Gram_GATCG
cnt = 25	feature = 627	correl = 0.0508648	descr = N_Gram_TGAAA
cnt = 26	feature = 232	correl = -0.0455511	descr = N_Gram_ATCAA
cnt = 27	feature = 609	correl = -0.0492413	descr = N_Gram_TCGCA
cnt = 28	feature = 674	correl = 0.0442881	descr = N_Gram_TTCGA
cnt = 29	feature = 324	correl = 0.0883378	descr = N_Gram_CGACT
cnt = 30	feature = 219	correl = 0.0883378	descr = N_Gram_AGTTA
cnt = 31	feature = 578	correl = 0.0750185	descr = N_Gram_TATAT
cnt = 32	feature = 520	correl = 0.0549401	descr = N_Gram_GGTGC
cnt = 33	feature = 391	correl = 0.0525049	descr = N_Gram_GAAAC
cnt = 34	feature = 416	correl = 0.0455868	descr = N_Gram_GATAC
cnt = 35	feature = 432	correl = 0.0824809	descr = N_Gram_GCACT
cnt = 36	feature = 394	correl = -0.0442622	descr = N_Gram_GAAGG
cnt = 37	feature = 308	correl = 0.0550859	descr = N_Gram_CCGGC
cnt = 38	feature = 225	correl = 0.0542735	descr = N_Gram_ATACA
cnt = 39	feature = 555	correl = 0.0445252	descr = N_Gram_GTTGC
cnt = 40	feature = 267	correl = -0.0447454	descr = N_Gram_CACCC
cnt = 41	feature = 688	correl = -0.0474312	descr = N_Gram_TTGGA
cnt = 42	feature = 208	correl = -0.0498252	descr = N_Gram_AGGGC
cnt = 43	feature = 207	correl = -0.0651342	descr = N_Gram_AGGCT
cnt = 44	feature = 610	correl = 0.0648799	descr = N_Gram_TCGGA
cnt = 45	feature = 396	correl = 0.0527757	descr = N_Gram_GAATC
cnt = 46	feature = 247	correl = -0.0547916	descr = N_Gram_ATTAC
cnt = 47	feature = 345	correl = -0.0705616	descr = N_Gram_CGTAA
cnt = 48	feature = 246	correl = 0.0631997	descr = N_Gram_ATGTT
cnt = 49	feature = 389	correl = 0.0577329	descr = N_Gram_CTTTG
cnt = 50	feature = 467	correl = 0.0799764	descr = N_Gram_GCTGG
cnt = 51	feature = 623	correl = -0.12972	descr = N_Gram_TCTTA
cnt = 52	feature = 424	correl = -0.0691849	descr = N_Gram_GATTT
cnt = 53	feature = 82	correl = -0.0574263	descr = Xue_Structure_Feature_A010
cnt = 54	feature = 510	correl = 0.0877997	descr = N_Gram_GGGGC
cnt = 55	feature = 348	correl = -0.0456528	descr = N_Gram_CGTCC
cnt = 56	feature = 653	correl = 0.0587498	descr = N_Gram_TGTAA
cnt = 57	feature = 552	correl = 0.0847243	descr = N_Gram_GTTCC
cnt = 58	feature = 456	correl = 0.0575207	descr = N_Gram_GCGGG
cnt = 59	feature = 236	correl = -0.097297	descr = N_Gram_ATCGG
cnt = 60	feature = 512	correl = 0.0448498	descr = N_Gram_GGGGT
cnt = 61	feature = 461	correl = 0.0858528	descr = N_Gram_GCTAT
cnt = 62	feature = 160	correl = 0.0448498	descr = N_Gram_ACAGC
cnt = 63	feature = 228	correl = 0.0463331	descr = N_Gram_ATAGC
cnt = 64	feature = 600	correl = -0.0649711	descr = N_Gram_TCCGC
cnt = 65	feature = 636	correl = 0.0931096	descr = N_Gram_TGCAC
cnt = 66	feature = 290	correl = 0.0476934	descr = N_Gram_CCAAT
cnt = 67	feature = 683	correl = -0.0663177	descr = N_Gram_TTGAC
cnt = 68	feature = 666	correl = -0.0735572	descr = N_Gram_TTACC
cnt = 69	feature = 218	correl = 0.102945	descr = N_Gram_AGTGT
cnt = 70	feature = 336	correl = 0.057566	descr = N_Gram_CGGAC
cnt = 71	feature = 691	correl = 0.0843309	descr = N_Gram_TTGTG
cnt = 72	feature = 392	correl = 0.100755	descr = N_Gram_GAAAG
cnt = 73	feature = 649	correl = 0.0460523	descr = N_Gram_TGGGT
cnt = 74	feature = 312	correl = 0.0784148	descr = N_Gram_CCGTG
cnt = 75	feature = 641	correl = 0.0884103	descr = N_Gram_TGGAG
cnt = 76	feature = 417	correl = 0.075923	descr = N_Gram_GATAT
cnt = 77	feature = 235	correl = -0.0492413	descr = N_Gram_ATCGC
cnt = 78	feature = 326	correl = -0.0912834	descr = N_Gram_CGAGT
cnt = 79	feature = 303	correl = 0.0684582	descr = N_Gram_CCCGC
cnt = 80	feature = 484	correl = 0.0649314	descr = N_Gram_GGATT
cnt = 81	feature = 629	correl = -0.0813739	descr = N_Gram_TGAGA
cnt = 82	feature = 540	correl = 0.047812	descr = N_Gram_GTGAC
cnt = 83	feature = 494	correl = 0.0748259	descr = N_Gram_GGCGC
cnt = 84	feature = 291	correl = -0.0450395	descr = N_Gram_CCACG
cnt = 85	feature = 690	correl = -0.0539225	descr = N_Gram_TTGTA
cnt = 86	feature = 579	correl = 0.0624687	descr = N_Gram_TATGT
cnt = 87	feature = 446	correl = 0.0580428	descr = N_Gram_GCCGC
cnt = 88	feature = 563	correl = 0.0605012	descr = N_Gram_TAAAT
cnt = 89	feature = 574	correl = 0.0802415	descr = N_Gram_TAGCA
cnt = 90	feature = 504	correl = 0.0756844	descr = N_Gram_GGGCA
cnt = 91	feature = 211	correl = 0.0755699	descr = N_Gram_AGGTT
cnt = 92	feature = 295	correl = 0.0455395	descr = N_Gram_CCATC
cnt = 93	feature = 483	correl = -0.0892388	descr = N_Gram_GGATC
cnt = 94	feature = 209	correl = 0.10018	descr = N_Gram_AGGGG
cnt = 95	feature = 613	correl = 0.0558992	descr = N_Gram_TCGTT
cnt = 96	feature = 645	correl = 0.146803	descr = N_Gram_TGGCT
cnt = 97	feature = 695	correl = -0.045038	descr = N_Gram_TTTCG
cnt = 98	feature = 315	correl = 0.0599956	descr = N_Gram_CCTCG
cnt = 99	feature = 452	correl = 0.0737702	descr = N_Gram_GCGAG
cnt = 100	feature = 278	correl = 0.0832083	descr = N_Gram_CAGGA
cnt = 101	feature = 580	correl = -0.0568288	descr = N_Gram_TATTC
cnt = 102	feature = 654	correl = -0.0614479	descr = N_Gram_TGTCA
cnt = 103	feature = 631	correl = -0.0444781	descr = N_Gram_TGATC
cnt = 104	feature = 363	correl = 0.0649461	descr = N_Gram_CTCAA
cnt = 105	feature = 423	correl = -0.0595979	descr = N_Gram_GATTA
cnt = 106	feature = 659	correl = 0.0503127	descr = N_Gram_TGTGT
cnt = 107	feature = 304	correl = 0.0702418	descr = N_Gram_CCCGG
cnt = 108	feature = 281	correl = 0.129518	descr = N_Gram_CAGTG
cnt = 109	feature = 360	correl = 0.0624943	descr = N_Gram_CTATA
cnt = 110	feature = 407	correl = -0.0480842	descr = N_Gram_GAGCC
cnt = 111	feature = 258	correl = 0.0465688	descr = N_Gram_CAACA
cnt = 112	feature = 648	correl = 0.0877997	descr = N_Gram_TGGGG
cnt = 113	feature = 318	correl = -0.0790128	descr = N_Gram_CCTTC
cnt = 114	feature = 686	correl = -0.141277	descr = N_Gram_TTGCG
cnt = 115	feature = 440	correl = -0.0510814	descr = N_Gram_GCCAA
cnt = 116	feature = 517	correl = -0.0707976	descr = N_Gram_GGTAA
cnt = 117	feature = 500	correl = 0.0518907	descr = N_Gram_GGGAA
cnt = 118	feature = 589	correl = -0.0584076	descr = N_Gram_TCATA
cnt = 119	feature = 451	correl = -0.0771366	descr = N_Gram_GCGAC
cnt = 120	feature = 603	correl = -0.0561181	descr = N_Gram_TCCTC
cnt = 121	feature = 272	correl = 0.0966225	descr = N_Gram_CACTC
cnt = 122	feature = 399	correl = 0.0523441	descr = N_Gram_GACCG
cnt = 123	feature = 492	correl = 0.132646	descr = N_Gram_GGCCT
cnt = 124	feature = 647	correl = 0.0511865	descr = N_Gram_TGGGA
cnt = 125	feature = 525	correl = -0.0627469	descr = N_Gram_GTATC
cnt = 126	feature = 454	correl = 0.0515601	descr = N_Gram_GCGGA
cnt = 127	feature = 364	correl = 0.0682814	descr = N_Gram_CTCAC
cnt = 128	feature = 593	correl = 0.0584476	descr = N_Gram_TCCAA
cnt = 129	feature = 546	correl = 0.0774851	descr = N_Gram_GTGGT
cnt = 130	feature = 487	correl = 0.0854986	descr = N_Gram_GGCAT
cnt = 131	feature = 481	correl = 0.106159	descr = N_Gram_GGAGC
cnt = 132	feature = 371	correl = -0.0737816	descr = N_Gram_CTGAT
cnt = 133	feature = 478	correl = 0.0981411	descr = N_Gram_GGACG
cnt = 134	feature = 497	correl = 0.153635	descr = N_Gram_GGCTT
cnt = 135	feature = 531	correl = 0.050868	descr = N_Gram_GTCCC
cnt = 136	feature = 441	correl = 0.0978444	descr = N_Gram_GCCAG
cnt = 137	feature = 285	correl = -0.0664047	descr = N_Gram_CATCG
cnt = 138	feature = 286	correl = 0.0786939	descr = N_Gram_CATCT
cnt = 139	feature = 306	correl = 0.0440284	descr = N_Gram_CCGA
cnt = 140	feature = 511	correl = 0.0756844	descr = N_Gram_GGGGG
cnt = 141	feature = 404	correl = -0.0768158	descr = N_Gram_GACTG
cnt = 142	feature = 280	correl = 0.0815473	descr = N_Gram_CAGTA
cnt = 143	feature = 643	correl = 0.102589	descr = N_Gram_TGGCC
cnt = 144	feature = 226	correl = -0.0793273	descr = N_Gram_ATACT
cnt = 145	feature = 375	correl = 0.0453749	descr = N_Gram_CTGTG
cnt = 146	feature = 553	correl = -0.07825	descr = N_Gram_GTTCT
cnt = 147	feature = 428	correl = 0.0956937	descr = N_Gram_GCAAC
cnt = 148	feature = 466	correl = 0.0652103	descr = N_Gram_GCTGC
cnt = 149	feature = 505	correl = 0.10175	descr = N_Gram_GGGCC
cnt = 150	feature = 545	correl = 0.112764	descr = N_Gram_GTGGC
cnt = 151	feature = 601	correl = -0.0849159	descr = N_Gram_TCCGG
cnt = 152	feature = 557	correl = -0.0534548	descr = N_Gram_GTTGT
cnt = 153	feature = 341	correl = 0.107999	descr = N_Gram_CGGGA
cnt = 154	feature = 624	correl = -0.135977	descr = N_Gram_TCTTC
cnt = 155	feature = 463	correl = 0.0504524	descr = N_Gram_GCTCA
cnt = 156	feature = 259	correl = 0.0687412	descr = N_Gram_CAAG
cnt = 157	feature = 274	correl = 0.0834702	descr = N_Gram_CAGCA
cnt = 158	feature = 413	correl = -0.0559163	descr = N_Gram_GAGTT
cnt = 159	feature = 612	correl = -0.0487143	descr = N_Gram_TCGTC
cnt = 160	feature = 373	correl = 0.0498909	descr = N_Gram_CTGGA
cnt = 161	feature = 501	correl = 0.105734	descr = N_Gram_GGGAC
cnt = 162	feature = 276	correl = -0.139525	descr = N_Gram_CAGCT
cnt = 163	feature = 30	correl = -0.102017	descr = Position_Specific_Bin_Base_12_Base_T
cnt = 164	feature = 435	correl = 0.0498434	descr = N_Gram_GCAGT
cnt = 165	feature = 390	correl = 0.0849416	descr = N_Gram_GAAA
cnt = 166	feature = 594	correl = -0.0477594	descr = N_Gram_TCCAC
cnt = 167	feature = 14	correl = -0.1502	descr = Position_Specific_Bin_Base_5_Base_A
cnt = 168	feature = 327	correl = -0.0450845	descr = N_Gram_CGAT
cnt = 169	feature = 33	correl = -0.113363	descr = Position_Specific_Bin_Base_14_Base_A
cnt = 170	feature = 248	correl = 0.0458093	descr = N_Gram_ATTG
cnt = 171	feature = 26	correl = -0.0802373	descr = Position_Specific_Bin_Base_11_Base_G
cnt = 172	feature = 395	correl = -0.0541473	descr = N_Gram_GAAGT
cnt = 173	feature = 689	correl = 0.076648	descr = N_Gram_TTGGC
cnt = 174	feature = 36	correl = 0.059702	descr = Position_Specific_Bin_Base_15_Base_T
cnt = 175	feature = 39	correl = -0.0748419	descr = Position_Specific_Bin_Base_17_Base_A
cnt = 176	feature = 596	correl = 0.0638738	descr = N_Gram_TCCC
cnt = 177	feature = 608	correl = -0.100801	descr = N_Gram_TCGAG
cnt = 178	feature = 450	correl = 0.132646	descr = N_Gram_GCCTT
cnt = 179	feature = 632	correl = -0.117916	descr = N_Gram_TGATT
cnt = 180	feature = 23	correl = -0.0806504	descr = Position_Specific_Bin_Base_9_Base_T
cnt = 181	feature = 10	correl = 0.0723508	descr = Position_Specific_Bin_Base_3_Base_C
cnt = 182	feature = 644	correl = -0.0798216	descr = N_Gram_TGGCG
cnt = 183	feature = 475	correl = 0.053315	descr = N_Gram_GGAAG
cnt = 184	feature = 357	correl = 0.0501379	descr = N_Gram_CTA
cnt = 185	feature = 350	correl = 0.132061	descr = N_Gram_CGTG
cnt = 186	feature = 41	correl = 0.0491441	descr = Position_Specific_Bin_Base_17_Base_G
cnt = 187	feature = 11	correl = -0.054391	descr = Position_Specific_Bin_Base_4_Base_A
cnt = 188	feature = 21	correl = 0.0640325	descr = Position_Specific_Bin_Base_8_Base_T
cnt = 189	feature = 72	correl = 0.102086	descr = Fold_of_RNAi_Sequence_Pos_9
cnt = 190	feature = 29	correl = 0.0813304	descr = Position_Specific_Bin_Base_12_Base_G
cnt = 191	feature = 32	correl = 0.130268	descr = Position_Specific_Bin_Base_13_Base_C
cnt = 192	feature = 35	correl = -0.047612	descr = Position_Specific_Bin_Base_15_Base_G
cnt = 193	feature = 468	correl = 0.0850152	descr = N_Gram_GCTT
cnt = 194	feature = 24	correl = -0.0453259	descr = Position_Specific_Bin_Base_10_Base_G
cnt = 195	feature = 44	correl = 0.109365	descr = Position_Specific_Bin_Base_18_Base_C
cnt = 196	feature = 9	correl = -0.0546386	descr = Position_Specific_Bin_Base_2_Base_G
cnt = 197	feature = 616	correl = -0.0997089	descr = N_Gram_TCTCA
cnt = 198	feature = 54	correl = -0.0557335	descr = Gibbs_of_Target_Sequence__Pos_8_Step_1
cnt = 199	feature = 77	correl = 0.0676704	descr = Fold_of_RNAi_Sequence_Pos_15
cnt = 200	feature = 237	correl = -0.064906	descr = N_Gram_ATCTC
cnt = 201	feature = 13	correl = 0.0510965	descr = Position_Specific_Bin_Base_4_Base_T
cnt = 202	feature = 673	correl = -0.0480288	descr = N_Gram_TTCCG
cnt = 203	feature = 342	correl = 0.128717	descr = N_Gram_CGGGC
cnt = 204	feature = 383	correl = -0.104132	descr = N_Gram_CTTGA
cnt = 205	feature = 40	correl = 0.0877517	descr = Position_Specific_Bin_Base_17_Base_C
cnt = 206	feature = 426	correl = 0.124267	descr = N_Gram_GCAA
cnt = 207	feature = 265	correl = 0.0621859	descr = N_Gram_CACC
cnt = 208	feature = 105	correl = 0.0534014	descr = Fold_of_Target_NoEndbrace_noends_Pos_15
cnt = 209	feature = 387	correl = 0.0766834	descr = N_Gram_CTTTA
cnt = 210	feature = 539	correl = 0.0467646	descr = N_Gram_GTGA
cnt = 211	feature = 206	correl = 0.102113	descr = N_Gram_AGGCG
cnt = 212	feature = 136	correl = 0.0516237	descr = N_Gram_AACAT
cnt = 213	feature = 565	correl = -0.099727	descr = N_Gram_TAAG
cnt = 214	feature = 572	correl = -0.0660272	descr = N_Gram_TACTT
cnt = 215	feature = 334	correl = 0.0663428	descr = N_Gram_CGGA
cnt = 216	feature = 17	correl = -0.1439	descr = Position_Specific_Bin_Base_6_Base_A
cnt = 217	feature = 547	correl = 0.0680015	descr = N_Gram_GTGT
cnt = 218	feature = 595	correl = -0.138992	descr = N_Gram_TCCAG
cnt = 219	feature = 606	correl = -0.0612843	descr = N_Gram_TCGA
cnt = 220	feature = 529	correl = -0.0531036	descr = N_Gram_GTCC
cnt = 221	feature = 619	correl = -0.117051	descr = N_Gram_TCTCT
cnt = 222	feature = 51	correl = -0.0491855	descr = Gibbs_of_Target_Sequence__Pos_4_Step_1
cnt = 223	feature = 73	correl = 0.0525042	descr = Fold_of_RNAi_Sequence_Pos_11
cnt = 224	feature = 684	correl = -0.0717365	descr = N_Gram_TTGC
cnt = 225	feature = 59	correl = -0.0526008	descr = Gibbs_of_Target_Sequence__Pos_15_Step_1
cnt = 226	feature = 38	correl = 0.154993	descr = Position_Specific_Bin_Base_16_Base_C
cnt = 227	feature = 536	correl = -0.081874	descr = N_Gram_GTCT
cnt = 228	feature = 604	correl = -0.108303	descr = N_Gram_TCCTT
cnt = 229	feature = 57	correl = -0.0881619	descr = Gibbs_of_Target_Sequence__Pos_13_Step_1
cnt = 230	feature = 81	correl = 0.112098	descr = Xue_Structure_Feature_A101
cnt = 231	feature = 8	correl = 0.0882388	descr = Position_Specific_Bin_Base_2_Base_C
cnt = 232	feature = 79	correl = -0.0717641	descr = Xue_Structure_Feature_A110
cnt = 233	feature = 541	correl = 0.0443085	descr = N_Gram_GTGC
cnt = 234	feature = 388	correl = -0.0526176	descr = N_Gram_CTTTC
cnt = 235	feature = 52	correl = -0.119077	descr = Gibbs_of_Target_Sequence__Pos_6_Step_1
cnt = 236	feature = 496	correl = 0.0791347	descr = N_Gram_GGCT
cnt = 237	feature = 18	correl = 0.128532	descr = Position_Specific_Bin_Base_6_Base_C
cnt = 238	feature = 476	correl = 0.0898354	descr = N_Gram_GGAC
cnt = 239	feature = 418	correl = -0.118412	descr = N_Gram_GATC
cnt = 240	feature = 71	correl = 0.0570467	descr = Fold_of_RNAi_Sequence_Pos_6
cnt = 241	feature = 656	correl = 0.0753726	descr = N_Gram_TGTG
cnt = 242	feature = 509	correl = 0.0541443	descr = N_Gram_GGGGA
cnt = 243	feature = 277	correl = 0.0606058	descr = N_Gram_CAGG
cnt = 244	feature = 12	correl = 0.0472081	descr = Position_Specific_Bin_Base_4_Base_C
cnt = 245	feature = 697	correl = -0.0585	descr = N_Gram_TTTG
cnt = 246	feature = 80	correl = 0.0530725	descr = Xue_Structure_Feature_A100
cnt = 247	feature = 67	correl = 0.157007	descr = Fold_of_RNAi_Sequence_Pos_0
cnt = 248	feature = 214	correl = -0.0842201	descr = N_Gram_AGTC
cnt = 249	feature = 60	correl = -0.111311	descr = Gibbs_of_Target_Sequence__Pos_17_Step_1
cnt = 250	feature = 453	correl = 0.0883347	descr = N_Gram_GCGG
cnt = 251	feature = 544	correl = 0.0999848	descr = N_Gram_GTGG
cnt = 252	feature = 234	correl = -0.0759074	descr = N_Gram_ATCG
cnt = 253	feature = 28	correl = 0.140363	descr = Position_Specific_Bin_Base_12_Base_C
cnt = 254	feature = 472	correl = 0.0772817	descr = N_Gram_GGAA
cnt = 255	feature = 702	correl = -0.104708	descr = N_Gram_TTTTT
cnt = 256	feature = 56	correl = 0.0660343	descr = Gibbs_of_Target_Sequence__Pos_12_Step_1
cnt = 257	feature = 681	correl = -0.0861382	descr = N_Gram_TTGA
cnt = 258	feature = 76	correl = 0.0654704	descr = Fold_of_RNAi_Sequence_Pos_14
cnt = 259	feature = 309	correl = 0.109583	descr = N_Gram_CCGGG
cnt = 260	feature = 367	correl = -0.114791	descr = N_Gram_CTCCA
cnt = 261	feature = 61	correl = -0.19477	descr = Gibbs_of_Target_Sequence__Pos_18_Step_1
cnt = 262	feature = 69	correl = 0.144874	descr = Fold_of_RNAi_Sequence_Pos_2
cnt = 263	feature = 283	correl = 0.0655313	descr = N_Gram_CATC
cnt = 264	feature = 58	correl = -0.201419	descr = Gibbs_of_Target_Sequence__Pos_14_Step_1
cnt = 265	feature = 700	correl = -0.127815	descr = N_Gram_TTTTC
cnt = 266	feature = 86	correl = 0.0468023	descr = Xue_Structure_Feature_C011
cnt = 267	feature = 633	correl = -0.0476861	descr = N_Gram_TGC
cnt = 268	feature = 382	correl = -0.0452868	descr = N_Gram_CTTG
cnt = 269	feature = 78	correl = 0.0461948	descr = Fold_of_RNAi_Sequence_Pos_16
cnt = 270	feature = 68	correl = 0.179941	descr = Fold_of_RNAi_Sequence_Pos_1
cnt = 271	feature = 602	correl = -0.0962677	descr = N_Gram_TCCT
cnt = 272	feature = 425	correl = 0.12695	descr = N_Gram_GCA
cnt = 273	feature = 662	correl = -0.0606262	descr = N_Gram_TTA
cnt = 274	feature = 503	correl = 0.139264	descr = N_Gram_GGGC
cnt = 275	feature = 599	correl = -0.0542676	descr = N_Gram_TCCG
cnt = 276	feature = 516	correl = 0.0732941	descr = N_Gram_GGT
cnt = 277	feature = 626	correl = -0.0926296	descr = N_Gram_TGA
cnt = 278	feature = 460	correl = 0.0474591	descr = N_Gram_GCT
cnt = 279	feature = 605	correl = -0.0786267	descr = N_Gram_TCG
cnt = 280	feature = 405	correl = 0.0644775	descr = N_Gram_GAG
cnt = 281	feature = 508	correl = 0.0940687	descr = N_Gram_GGGG
cnt = 282	feature = 356	correl = -0.0701932	descr = N_Gram_CT
cnt = 283	feature = 640	correl = 0.089568	descr = N_Gram_TGG
cnt = 284	feature = 615	correl = -0.203329	descr = N_Gram_TCTC
cnt = 285	feature = 254	correl = 0.0741285	descr = N_Gram_CA
cnt = 286	feature = 222	correl = -0.0966907	descr = N_Gram_AT
cnt = 287	feature = 677	correl = -0.234287	descr = N_Gram_TTCT
cnt = 288	feature = 538	correl = 0.121846	descr = N_Gram_GTG
cnt = 289	feature = 83	correl = 0.0826214	descr = Xue_Structure_Feature_C111
cnt = 290	feature = 376	correl = -0.116003	descr = N_Gram_CTT
cnt = 291	feature = 305	correl = 0.0663525	descr = N_Gram_CCG
cnt = 292	feature = 66	correl = -0.0658058	descr = PF_RNAi_Fold_3'Free_Count
cnt = 293	feature = 340	correl = 0.129862	descr = N_Gram_CGGG
cnt = 294	feature = 591	correl = -0.133903	descr = N_Gram_TCC
cnt = 295	feature = 614	correl = -0.137463	descr = N_Gram_TCT
cnt = 296	feature = 661	correl = -0.126288	descr = N_Gram_TT
cnt = 297	feature = 485	correl = 0.149835	descr = N_Gram_GGC
cnt = 298	feature = 498	correl = 0.183921	descr = N_Gram_GGG
cnt = 299	feature = 64	correl = -0.171683	descr = PF_RNAi_Fold_Energy
cnt = 300	feature = 47	correl = -0.17902	descr = Gibbs_of_Target_Sequence_
num rows = 521
num_elements = 156821
*
optimization finished, #iter = 608
nu = 0.543790
obj = -42.812182, rho = -0.498623
nSV = 369, nBSV = 202
num rows = 58
num_elements = 17458
*
optimization finished, #iter = 53
nu = 0.464511
obj = -4.370881, rho = -0.403919
nSV = 43, nBSV = 13
*
optimization finished, #iter = 608
nu = 0.543790
obj = -42.812182, rho = -0.498623
nSV = 369, nBSV = 202
CFS merit scores = 1.31574
CFS merit scores = 1.60933
CFS merit scores = 1.84989
CFS merit scores = 2.07381
CFS merit scores = 2.27073
CFS merit scores = 2.44522
CFS merit scores = 2.60826
CFS merit scores = 2.75853
CFS merit scores = 2.89989
CFS merit scores = 3.03244
CFS merit scores = 3.15798
CFS merit scores = 3.27707
CFS merit scores = 3.39193
CFS merit scores = 3.50299
CFS merit scores = 3.60947
CFS merit scores = 3.71258
CFS merit scores = 3.81266
CFS merit scores = 3.90993
CFS merit scores = 4.0045
CFS merit scores = 4.09668
CFS merit scores = 4.18667
CFS merit scores = 4.27448
CFS merit scores = 4.36029
CFS merit scores = 4.44424
CFS merit scores = 4.5264
CFS merit scores = 4.60597
CFS merit scores = 4.68371
CFS merit scores = 4.75971
CFS merit scores = 4.83381
CFS merit scores = 4.90441
CFS merit scores = 4.97338
CFS merit scores = 5.04073
CFS merit scores = 5.10649
CFS merit scores = 5.17019
CFS merit scores = 5.23056
CFS merit scores = 5.28964
CFS merit scores = 5.34777
CFS merit scores = 5.40487
CFS merit scores = 5.46106
CFS merit scores = 5.51516
CFS merit scores = 5.56812
CFS merit scores = 5.6193
CFS merit scores = 5.66886
CFS merit scores = 5.71511
CFS merit scores = 5.75696
CFS merit scores = 5.79779
CFS merit scores = 5.83387
CFS merit scores = 5.86757
CFS merit scores = 5.89966
CFS merit scores = 5.92789
CFS merit scores = 5.95353
CFS merit scores = 5.97664
CFS merit scores = 5.99902
CFS merit scores = 6.02028
CFS merit scores = 6.0407
CFS merit scores = 6.06086
CFS merit scores = 6.08045
CFS merit scores = 6.09725
CFS merit scores = 6.11368
CFS merit scores = 6.12824
CFS merit scores = 6.14182
CFS merit scores = 6.15499
CFS merit scores = 6.16803
CFS merit scores = 6.18073
CFS merit scores = 6.19138
CFS merit scores = 6.20189
CFS merit scores = 6.21253
CFS merit scores = 6.22196
CFS merit scores = 6.23093
CFS merit scores = 6.23894
CFS merit scores = 6.24703
CFS merit scores = 6.25342
CFS merit scores = 6.25884
CFS merit scores = 6.26478
CFS merit scores = 6.27035
CFS merit scores = 6.27621
CFS merit scores = 6.28185
CFS merit scores = 6.28542
CFS merit scores = 6.28878
CFS merit scores = 6.29123
CFS merit scores = 6.29393
CFS merit scores = 6.29494
CFS merit scores = 6.2953
CFS merit scores = 6.2957
CFS merit scores = 6.29527
CFS merit scores = 6.29422
CFS merit scores = 6.29256
CFS merit scores = 6.29104
CFS merit scores = 6.28953
CFS merit scores = 6.28837
CFS merit scores = 6.28675
CFS merit scores = 6.28446
CFS merit scores = 6.28072
CFS merit scores = 6.27721
CFS merit scores = 6.27403
CFS merit scores = 6.26975
CFS merit scores = 6.26581
CFS merit scores = 6.26236
CFS merit scores = 6.25878
CFS merit scores = 6.2553
CFS merit scores = 6.25127
CFS merit scores = 6.24685
CFS merit scores = 6.24269
CFS merit scores = 6.23878
CFS merit scores = 6.23523
CFS merit scores = 6.23024
CFS merit scores = 6.22504
cnt = 1	feature = 64	correl = -0.315741	descr = Gibbs_of_Target_Sequence__Pos_20_Step_1
cnt = 2	feature = 49	correl = 0.257535	descr = Gibbs_of_Target_Sequence__Pos_1_Step_1
cnt = 3	feature = 602	correl = -0.168925	descr = N_Gram_TCTC
cnt = 4	feature = 264	correl = 0.0966289	descr = N_Gram_CACTC
cnt = 5	feature = 565	correl = 0.0749823	descr = N_Gram_TATAT
cnt = 6	feature = 616	correl = 0.0454579	descr = N_Gram_TGACA
cnt = 7	feature = 244	correl = 0.0648243	descr = N_Gram_ATTTC
cnt = 8	feature = 640	correl = 0.0682103	descr = N_Gram_TGGGT
cnt = 9	feature = 327	correl = 0.0634342	descr = N_Gram_CGGAA
cnt = 10	feature = 425	correl = 0.0724663	descr = N_Gram_GCAAT
cnt = 11	feature = 258	correl = -0.0445068	descr = N_Gram_CACCC
cnt = 12	feature = 661	correl = 0.0442807	descr = N_Gram_TTCGA
cnt = 13	feature = 228	correl = -0.0490554	descr = N_Gram_ATCGC
cnt = 14	feature = 351	correl = 0.0448412	descr = N_Gram_CTAAA
cnt = 15	feature = 659	correl = 0.0733953	descr = N_Gram_TTCAA
cnt = 16	feature = 595	correl = 0.0798773	descr = N_Gram_TCGAC
cnt = 17	feature = 315	correl = 0.0728701	descr = N_Gram_CGACA
cnt = 18	feature = 652	correl = 0.0644614	descr = N_Gram_TTAAC
cnt = 19	feature = 344	correl = 0.0700672	descr = N_Gram_CGTGA
cnt = 20	feature = 497	correl = 0.0448412	descr = N_Gram_GGGCT
cnt = 21	feature = 453	correl = 0.0448412	descr = N_Gram_GCGTA
cnt = 22	feature = 324	correl = 0.0567535	descr = N_Gram_CGCTA
cnt = 23	feature = 628	correl = 0.0518485	descr = N_Gram_TGCCG
cnt = 24	feature = 511	correl = 0.0501107	descr = N_Gram_GTATA
cnt = 25	feature = 322	correl = 0.0448412	descr = N_Gram_CGCCA
cnt = 26	feature = 456	correl = -0.0540667	descr = N_Gram_GCGTT
cnt = 27	feature = 614	correl = 0.0508786	descr = N_Gram_TGAAA
cnt = 28	feature = 399	correl = 0.0882741	descr = N_Gram_GACGG
cnt = 29	feature = 383	correl = 0.0525153	descr = N_Gram_GAAAC
cnt = 30	feature = 677	correl = 0.0843023	descr = N_Gram_TTGTG
cnt = 31	feature = 292	correl = 0.0834916	descr = N_Gram_CCCAC
cnt = 32	feature = 237	correl = 0.0730906	descr = N_Gram_ATGGG
cnt = 33	feature = 331	correl = 0.049443	descr = N_Gram_CGGCC
cnt = 34	feature = 388	correl = -0.0440018	descr = N_Gram_GAAGG
cnt = 35	feature = 555	correl = 0.0801525	descr = N_Gram_TAAGC
cnt = 36	feature = 540	correl = 0.0882741	descr = N_Gram_GTTAA
cnt = 37	feature = 501	correl = 0.0448412	descr = N_Gram_GGGGT
cnt = 38	feature = 339	correl = -0.0674576	descr = N_Gram_CGTAC
cnt = 39	feature = 654	correl = -0.0527772	descr = N_Gram_TTACC
cnt = 40	feature = 219	correl = 0.0543071	descr = N_Gram_ATACA
cnt = 41	feature = 674	correl = -0.0724834	descr = N_Gram_TTGGA
cnt = 42	feature = 510	correl = 0.0481283	descr = N_Gram_GTAAA
cnt = 43	feature = 546	correl = 0.0445789	descr = N_Gram_GTTGC
cnt = 44	feature = 391	correl = 0.0528731	descr = N_Gram_GAATC
cnt = 45	feature = 541	correl = -0.0786822	descr = N_Gram_GTTAC
cnt = 46	feature = 252	correl = 0.0899699	descr = N_Gram_CAAGG
cnt = 47	feature = 505	correl = -0.0703818	descr = N_Gram_GGTAA
cnt = 48	feature = 341	correl = -0.0453035	descr = N_Gram_CGTCC
cnt = 49	feature = 428	correl = -0.107537	descr = N_Gram_GCAGA
cnt = 50	feature = 483	correl = 0.134565	descr = N_Gram_GGCCT
cnt = 51	feature = 417	correl = 0.0742177	descr = N_Gram_GATGT
cnt = 52	feature = 267	correl = 0.0541348	descr = N_Gram_CAGCC
cnt = 53	feature = 599	correl = -0.0478457	descr = N_Gram_TCGGG
cnt = 54	feature = 605	correl = 0.0478472	descr = N_Gram_TCTCG
cnt = 55	feature = 265	correl = 0.0467233	descr = N_Gram_CACTT
cnt = 56	feature = 241	correl = -0.0679949	descr = N_Gram_ATTAC
cnt = 57	feature = 643	correl = -0.0517893	descr = N_Gram_TGTCA
cnt = 58	feature = 222	correl = 0.0711138	descr = N_Gram_ATAGT
cnt = 59	feature = 563	correl = -0.0521398	descr = N_Gram_TAGCC
cnt = 60	feature = 226	correl = -0.0570998	descr = N_Gram_ATCAT
cnt = 61	feature = 451	correl = 0.0500977	descr = N_Gram_GCGGC
cnt = 62	feature = 656	correl = -0.0929285	descr = N_Gram_TTATA
cnt = 63	feature = 447	correl = -0.0767367	descr = N_Gram_GCGAC
cnt = 64	feature = 627	correl = -0.0458337	descr = N_Gram_TGCCC
cnt = 65	feature = 429	correl = 0.0466578	descr = N_Gram_GCAGC
cnt = 66	feature = 306	correl = 0.0551439	descr = N_Gram_CCTAT
cnt = 67	feature = 209	correl = 0.0994517	descr = N_Gram_AGTCA
cnt = 68	feature = 481	correl = 0.0980838	descr = N_Gram_GGCCC
cnt = 69	feature = 420	correl = -0.0652644	descr = N_Gram_GATTT
cnt = 70	feature = 416	correl = -0.0529468	descr = N_Gram_GATGC
cnt = 71	feature = 648	correl = 0.0503771	descr = N_Gram_TGTGT
cnt = 72	feature = 619	correl = 0.0663225	descr = N_Gram_TGATA
cnt = 73	feature = 538	correl = 0.046912	descr = N_Gram_GTGTA
cnt = 74	feature = 500	correl = 0.0514292	descr = N_Gram_GGGGG
cnt = 75	feature = 255	correl = 0.0829143	descr = N_Gram_CACAG
cnt = 76	feature = 318	correl = 0.0850226	descr = N_Gram_CGAGG
cnt = 77	feature = 536	correl = 0.0451637	descr = N_Gram_GTGGT
cnt = 78	feature = 597	correl = -0.0490554	descr = N_Gram_TCGCA
cnt = 79	feature = 492	correl = 0.0846977	descr = N_Gram_GGGAG
cnt = 80	feature = 348	correl = -0.04745	descr = N_Gram_CGTTC
cnt = 81	feature = 485	correl = 0.100021	descr = N_Gram_GGCGC
cnt = 82	feature = 136	correl = -0.124323	descr = N_Gram_AATAA
cnt = 83	feature = 632	correl = 0.0883958	descr = N_Gram_TGGAG
cnt = 84	feature = 397	correl = -0.0636668	descr = N_Gram_GACCT
cnt = 85	feature = 467	correl = 0.120026	descr = N_Gram_GGAAA
cnt = 86	feature = 579	correl = 0.0837258	descr = N_Gram_TCCAA
cnt = 87	feature = 308	correl = -0.100045	descr = N_Gram_CCTCC
cnt = 88	feature = 448	correl = 0.0442632	descr = N_Gram_GCGAG
cnt = 89	feature = 283	correl = 0.0591166	descr = N_Gram_CCACC
cnt = 90	feature = 342	correl = -0.111636	descr = N_Gram_CGTCG
cnt = 91	feature = 419	correl = 0.0481975	descr = N_Gram_GATTG
cnt = 92	feature = 503	correl = 0.0924091	descr = N_Gram_GGGTC
cnt = 93	feature = 285	correl = 0.0485221	descr = N_Gram_CCAGA
cnt = 94	feature = 393	correl = 0.0442546	descr = N_Gram_GACAC
cnt = 95	feature = 457	correl = 0.0857943	descr = N_Gram_GCTAT
cnt = 96	feature = 281	correl = 0.063157	descr = N_Gram_CCAAG
cnt = 97	feature = 301	correl = 0.0702649	descr = N_Gram_CCGGC
cnt = 98	feature = 357	correl = 0.0919936	descr = N_Gram_CTCAA
cnt = 99	feature = 686	correl = -0.0446259	descr = N_Gram_TTTGC
cnt = 100	feature = 440	correl = 0.0581111	descr = N_Gram_GCCGC
cnt = 101	feature = 365	correl = 0.0452315	descr = N_Gram_CTGAG
cnt = 102	feature = 529	correl = 0.0608454	descr = N_Gram_GTGAC
cnt = 103	feature = 363	correl = 0.0483946	descr = N_Gram_CTCTA
cnt = 104	feature = 254	correl = 0.0518321	descr = N_Gram_CAATA
cnt = 105	feature = 647	correl = 0.105252	descr = N_Gram_TGTGG
cnt = 106	feature = 418	correl = -0.0715682	descr = N_Gram_GATTA
cnt = 107	feature = 588	correl = 0.0507833	descr = N_Gram_TCCGT
num rows = 522
num_elements = 56376
*
optimization finished, #iter = 287
nu = 0.769668
obj = -77.850908, rho = -0.538370
nSV = 418, nBSV = 380
num rows = 57
num_elements = 6156
*
optimization finished, #iter = 31
nu = 0.790779
obj = -8.313654, rho = -0.435010
nSV = 49, nBSV = 40
*
optimization finished, #iter = 287
nu = 0.769668
obj = -77.850908, rho = -0.538370
nSV = 418, nBSV = 380
TEST = 20 AVE CORR = 0.457393
