# Supplementary material for: Improving model predictions for RNA interference activities that use support vector machine regression by combining and filtering features
Source: BMC Bioinformatics. 2007 Jun 6;8:182. doi: 10.1186/1471-2105-8-182 (PMC1906837; doi:10.1186/1471-2105-8-182)
Supplement: Additional file 6 — tr_579_cfsfilters. The features found to be useful by Correlation based Feature in training and testing the 579 dataset by cross validation, at t-test values from 0 to 90. [file 1471-2105-8-182-S6.gz › tr_579_file_21]

21
ave count = 220.4

CFS merit scores = 1.3532
CFS merit scores = 1.59912
CFS merit scores = 1.85226
CFS merit scores = 2.07793
CFS merit scores = 2.27912
CFS merit scores = 2.46022
CFS merit scores = 2.62706
CFS merit scores = 2.78294
CFS merit scores = 2.92863
CFS merit scores = 3.06621
CFS merit scores = 3.19633
CFS merit scores = 3.32125
CFS merit scores = 3.44155
CFS merit scores = 3.55742
CFS merit scores = 3.66925
CFS merit scores = 3.77719
CFS merit scores = 3.88144
CFS merit scores = 3.98199
CFS merit scores = 4.07782
CFS merit scores = 4.17038
CFS merit scores = 4.25924
CFS merit scores = 4.34565
CFS merit scores = 4.42871
CFS merit scores = 4.50966
CFS merit scores = 4.5877
CFS merit scores = 4.66392
CFS merit scores = 4.73876
CFS merit scores = 4.8122
CFS merit scores = 4.88427
CFS merit scores = 4.95307
CFS merit scores = 5.01992
CFS merit scores = 5.08552
CFS merit scores = 5.1502
CFS merit scores = 5.21323
CFS merit scores = 5.27461
CFS merit scores = 5.33465
CFS merit scores = 5.39169
CFS merit scores = 5.44704
CFS merit scores = 5.49961
CFS merit scores = 5.55097
CFS merit scores = 5.60125
CFS merit scores = 5.64915
CFS merit scores = 5.69578
CFS merit scores = 5.73972
CFS merit scores = 5.78256
CFS merit scores = 5.82377
CFS merit scores = 5.8619
CFS merit scores = 5.8975
CFS merit scores = 5.93136
CFS merit scores = 5.96533
CFS merit scores = 5.9982
CFS merit scores = 6.02784
CFS merit scores = 6.05534
CFS merit scores = 6.08114
CFS merit scores = 6.10597
CFS merit scores = 6.12804
CFS merit scores = 6.14716
CFS merit scores = 6.16188
CFS merit scores = 6.17688
CFS merit scores = 6.19076
CFS merit scores = 6.20346
CFS merit scores = 6.21639
CFS merit scores = 6.22766
CFS merit scores = 6.23844
CFS merit scores = 6.24808
CFS merit scores = 6.25668
CFS merit scores = 6.26465
CFS merit scores = 6.27171
CFS merit scores = 6.27883
CFS merit scores = 6.28484
CFS merit scores = 6.29021
CFS merit scores = 6.29489
CFS merit scores = 6.30007
CFS merit scores = 6.30328
CFS merit scores = 6.30612
CFS merit scores = 6.30858
CFS merit scores = 6.31114
CFS merit scores = 6.31287
CFS merit scores = 6.3146
CFS merit scores = 6.31532
CFS merit scores = 6.31615
CFS merit scores = 6.31648
CFS merit scores = 6.31676
CFS merit scores = 6.31718
CFS merit scores = 6.31815
CFS merit scores = 6.31893
CFS merit scores = 6.31837
CFS merit scores = 6.31787
CFS merit scores = 6.31794
CFS merit scores = 6.31803
CFS merit scores = 6.31808
CFS merit scores = 6.3181
CFS merit scores = 6.31762
CFS merit scores = 6.31589
CFS merit scores = 6.31256
CFS merit scores = 6.30934
CFS merit scores = 6.30533
CFS merit scores = 6.30149
CFS merit scores = 6.29718
CFS merit scores = 6.29221
CFS merit scores = 6.28761
CFS merit scores = 6.28244
CFS merit scores = 6.27663
CFS merit scores = 6.27016
CFS merit scores = 6.26404
CFS merit scores = 6.25792
CFS merit scores = 6.25207
CFS merit scores = 6.24602
CFS merit scores = 6.2397
CFS merit scores = 6.23259
CFS merit scores = 6.22572
CFS merit scores = 6.21916
CFS merit scores = 6.21273
CFS merit scores = 6.20583
CFS merit scores = 6.19798
CFS merit scores = 6.19057
CFS merit scores = 6.18291
CFS merit scores = 6.17551
CFS merit scores = 6.16843
CFS merit scores = 6.16138
CFS merit scores = 6.1544
CFS merit scores = 6.14736
CFS merit scores = 6.14006
CFS merit scores = 6.13305
CFS merit scores = 6.12639
CFS merit scores = 6.12009
CFS merit scores = 6.11192
CFS merit scores = 6.10305
CFS merit scores = 6.09452
CFS merit scores = 6.08589
CFS merit scores = 6.07763
CFS merit scores = 6.06963
CFS merit scores = 6.06185
CFS merit scores = 6.05329
CFS merit scores = 6.04498
CFS merit scores = 6.03678
CFS merit scores = 6.02853
CFS merit scores = 6.02056
CFS merit scores = 6.01255
CFS merit scores = 6.0046
CFS merit scores = 5.9966
CFS merit scores = 5.98845
CFS merit scores = 5.98069
CFS merit scores = 5.9729
CFS merit scores = 5.96541
CFS merit scores = 5.95758
CFS merit scores = 5.94991
CFS merit scores = 5.9425
CFS merit scores = 5.93477
CFS merit scores = 5.92709
CFS merit scores = 5.91934
CFS merit scores = 5.91163
CFS merit scores = 5.90349
CFS merit scores = 5.89462
CFS merit scores = 5.8859
CFS merit scores = 5.87691
CFS merit scores = 5.86803
CFS merit scores = 5.85903
CFS merit scores = 5.85033
CFS merit scores = 5.84181
CFS merit scores = 5.83292
CFS merit scores = 5.8237
CFS merit scores = 5.81466
CFS merit scores = 5.80533
CFS merit scores = 5.79623
CFS merit scores = 5.78723
CFS merit scores = 5.77787
CFS merit scores = 5.76841
CFS merit scores = 5.75856
CFS merit scores = 5.74876
CFS merit scores = 5.73906
CFS merit scores = 5.72963
CFS merit scores = 5.72046
CFS merit scores = 5.71106
CFS merit scores = 5.70194
CFS merit scores = 5.69267
CFS merit scores = 5.6832
CFS merit scores = 5.67394
CFS merit scores = 5.66482
CFS merit scores = 5.65552
CFS merit scores = 5.64629
CFS merit scores = 5.6373
CFS merit scores = 5.62856
CFS merit scores = 5.6201
CFS merit scores = 5.61164
CFS merit scores = 5.60328
CFS merit scores = 5.59505
CFS merit scores = 5.587
CFS merit scores = 5.57891
CFS merit scores = 5.57076
CFS merit scores = 5.5625
CFS merit scores = 5.55441
CFS merit scores = 5.54623
CFS merit scores = 5.53819
CFS merit scores = 5.53018
CFS merit scores = 5.52218
CFS merit scores = 5.51415
CFS merit scores = 5.50613
CFS merit scores = 5.49828
CFS merit scores = 5.49073
CFS merit scores = 5.48325
CFS merit scores = 5.47574
CFS merit scores = 5.46824
CFS merit scores = 5.46076
CFS merit scores = 5.45343
CFS merit scores = 5.44627
CFS merit scores = 5.4391
CFS merit scores = 5.43202
CFS merit scores = 5.42509
CFS merit scores = 5.41824
CFS merit scores = 5.41113
CFS merit scores = 5.40425
CFS merit scores = 5.39733
CFS merit scores = 5.39045
CFS merit scores = 5.38351
CFS merit scores = 5.37675
CFS merit scores = 5.37013
CFS merit scores = 5.36353
CFS merit scores = 5.35695
CFS merit scores = 5.3503
CFS merit scores = 5.3436
CFS merit scores = 5.33684
CFS merit scores = 5.33006
CFS merit scores = 5.32343
CFS merit scores = 5.31679
CFS merit scores = 5.31016
CFS merit scores = 5.30363
CFS merit scores = 5.29709
CFS merit scores = 5.29066
CFS merit scores = 5.28414
CFS merit scores = 5.2773
CFS merit scores = 5.27055
CFS merit scores = 5.26383
CFS merit scores = 5.25712
CFS merit scores = 5.25037
CFS merit scores = 5.24362
CFS merit scores = 5.23695
CFS merit scores = 5.23044
CFS merit scores = 5.22412
CFS merit scores = 5.21753
CFS merit scores = 5.21097
CFS merit scores = 5.20444
CFS merit scores = 5.19798
CFS merit scores = 5.19154
CFS merit scores = 5.18497
CFS merit scores = 5.17836
CFS merit scores = 5.17188
CFS merit scores = 5.16523
CFS merit scores = 5.15847
CFS merit scores = 5.15174
CFS merit scores = 5.145
CFS merit scores = 5.13836
CFS merit scores = 5.13181
CFS merit scores = 5.12521
CFS merit scores = 5.11841
CFS merit scores = 5.11175
CFS merit scores = 5.10495
CFS merit scores = 5.09832
CFS merit scores = 5.09138
CFS merit scores = 5.08439
CFS merit scores = 5.07726
CFS merit scores = 5.07019
CFS merit scores = 5.06316
CFS merit scores = 5.05624
CFS merit scores = 5.04947
CFS merit scores = 5.04263
CFS merit scores = 5.03585
CFS merit scores = 5.02901
CFS merit scores = 5.02204
CFS merit scores = 5.01487
CFS merit scores = 5.00756
CFS merit scores = 5.00015
CFS merit scores = 4.99262
CFS merit scores = 4.98461
CFS merit scores = 4.97661
CFS merit scores = 4.96869
CFS merit scores = 4.9609
CFS merit scores = 4.95319
CFS merit scores = 4.94544
CFS merit scores = 4.93726
CFS merit scores = 4.92917
CFS merit scores = 4.92115
CFS merit scores = 4.91302
CFS merit scores = 4.90495
CFS merit scores = 4.89681
CFS merit scores = 4.88872
CFS merit scores = 4.88055
CFS merit scores = 4.87229
CFS merit scores = 4.86377
CFS merit scores = 4.8553
CFS merit scores = 4.84666
CFS merit scores = 4.83741
CFS merit scores = 4.82811
CFS merit scores = 4.81789
CFS merit scores = 4.80778
CFS merit scores = 4.79765
CFS merit scores = 4.78726
CFS merit scores = 4.7767
CFS merit scores = 4.7661
CFS merit scores = 4.75538
CFS merit scores = 4.74438
CFS merit scores = 4.73332
CFS merit scores = 4.72243
CFS merit scores = 4.71074
CFS merit scores = 4.6991
CFS merit scores = 4.68726
CFS merit scores = 4.67493
CFS merit scores = 4.66277
CFS merit scores = 4.64999
CFS merit scores = 4.63552
CFS merit scores = 4.61874
CFS merit scores = 4.60183
CFS merit scores = 4.58149
cnt = 1	feature = 56	correl = -0.353201	descr = Gibbs_of_Target_Sequence__Pos_20_Step_1
cnt = 2	feature = 54	correl = -0.179414	descr = Gibbs_of_Target_Sequence__Pos_18_Step_1
cnt = 3	feature = 247	correl = 0.130837	descr = N_Gram_CAA
cnt = 4	feature = 536	correl = -0.0829008	descr = N_Gram_GTCG
cnt = 5	feature = 394	correl = 0.101802	descr = N_Gram_GAAAG
cnt = 6	feature = 422	correl = 0.0670741	descr = N_Gram_GATAT
cnt = 7	feature = 653	correl = 0.0764455	descr = N_Gram_TGGGG
cnt = 8	feature = 417	correl = 0.116505	descr = N_Gram_GAGTC
cnt = 9	feature = 579	correl = 0.0757763	descr = N_Gram_TATAT
cnt = 10	feature = 413	correl = -0.0562514	descr = N_Gram_GAGAG
cnt = 11	feature = 392	correl = -0.0576625	descr = N_Gram_GAAAA
cnt = 12	feature = 321	correl = -0.049196	descr = N_Gram_CGACC
cnt = 13	feature = 407	correl = 0.0453462	descr = N_Gram_GACGG
cnt = 14	feature = 351	correl = 0.079212	descr = N_Gram_CGTGG
cnt = 15	feature = 516	correl = 0.0780126	descr = N_Gram_GGGTA
cnt = 16	feature = 598	correl = 0.0524015	descr = N_Gram_TCCCG
cnt = 17	feature = 628	correl = 0.0515069	descr = N_Gram_TGAAA
cnt = 18	feature = 578	correl = 0.0449751	descr = N_Gram_TATAG
cnt = 19	feature = 357	correl = 0.0568421	descr = N_Gram_CTACT
cnt = 20	feature = 336	correl = 0.0741223	descr = N_Gram_CGGAA
cnt = 21	feature = 360	correl = 0.0631922	descr = N_Gram_CTATA
cnt = 22	feature = 424	correl = -0.0556583	descr = N_Gram_GATCG
cnt = 23	feature = 526	correl = -0.0571564	descr = N_Gram_GGTTA
cnt = 24	feature = 259	correl = -0.0444717	descr = N_Gram_CACCC
cnt = 25	feature = 600	correl = 0.0473609	descr = N_Gram_TCCGA
cnt = 26	feature = 680	correl = 0.0447817	descr = N_Gram_TTCGA
cnt = 27	feature = 395	correl = -0.0590736	descr = N_Gram_GAAAT
cnt = 28	feature = 361	correl = 0.0806231	descr = N_Gram_CTATT
cnt = 29	feature = 545	correl = 0.0573403	descr = N_Gram_GTGCG
cnt = 30	feature = 304	correl = 0.0453462	descr = N_Gram_CCGCA
cnt = 31	feature = 255	correl = 0.0542035	descr = N_Gram_CACAG
cnt = 32	feature = 514	correl = 0.0453462	descr = N_Gram_GGGGT
cnt = 33	feature = 466	correl = 0.0453462	descr = N_Gram_GCGTA
cnt = 34	feature = 280	correl = -0.0497657	descr = N_Gram_CATGC
cnt = 35	feature = 494	correl = 0.0729795	descr = N_Gram_GGCCC
cnt = 36	feature = 218	correl = 0.0550219	descr = N_Gram_ATACA
cnt = 37	feature = 568	correl = -0.0463739	descr = N_Gram_TAACG
cnt = 38	feature = 222	correl = 0.0718812	descr = N_Gram_ATAGT
cnt = 39	feature = 313	correl = 0.0676048	descr = N_Gram_CCTCA
cnt = 40	feature = 316	correl = 0.0606705	descr = N_Gram_CCTCT
cnt = 41	feature = 659	correl = 0.0577553	descr = N_Gram_TGTAA
cnt = 42	feature = 237	correl = 0.0443948	descr = N_Gram_ATGTG
cnt = 43	feature = 397	correl = -0.0439102	descr = N_Gram_GAAGG
cnt = 44	feature = 652	correl = 0.0503692	descr = N_Gram_TGGGA
cnt = 45	feature = 546	correl = 0.0580781	descr = N_Gram_GTGCT
cnt = 46	feature = 459	correl = -0.0485576	descr = N_Gram_GCGAC
cnt = 47	feature = 217	correl = -0.149135	descr = N_Gram_ATAAG
cnt = 48	feature = 688	correl = -0.0591405	descr = N_Gram_TTGAG
cnt = 49	feature = 538	correl = -0.0459506	descr = N_Gram_GTCGC
cnt = 50	feature = 510	correl = 0.0453462	descr = N_Gram_GGGCT
cnt = 51	feature = 317	correl = 0.0652478	descr = N_Gram_CCTGC
cnt = 52	feature = 527	correl = 0.0914936	descr = N_Gram_GGTTG
cnt = 53	feature = 458	correl = 0.138322	descr = N_Gram_GCCTT
cnt = 54	feature = 251	correl = 0.0622593	descr = N_Gram_CAAGC
cnt = 55	feature = 624	correl = -0.117639	descr = N_Gram_TCTTA
cnt = 56	feature = 426	correl = -0.0500458	descr = N_Gram_GATGC
cnt = 57	feature = 226	correl = -0.0567228	descr = N_Gram_ATCAT
cnt = 58	feature = 555	correl = 0.0453462	descr = N_Gram_GTTAA
cnt = 59	feature = 690	correl = 0.0594649	descr = N_Gram_TTGCA
cnt = 60	feature = 285	correl = 0.0600075	descr = N_Gram_CCACC
cnt = 61	feature = 312	correl = 0.0558015	descr = N_Gram_CCTAT
cnt = 62	feature = 340	correl = 0.0702472	descr = N_Gram_CGGCG
cnt = 63	feature = 309	correl = -0.0732728	descr = N_Gram_CCGGT
cnt = 64	feature = 584	correl = 0.0472183	descr = N_Gram_TCAAA
cnt = 65	feature = 434	correl = 0.0612091	descr = N_Gram_GCAAA
cnt = 66	feature = 241	correl = 0.0446791	descr = N_Gram_ATTGG
cnt = 67	feature = 429	correl = -0.0605618	descr = N_Gram_GATTA
cnt = 68	feature = 612	correl = 0.0947339	descr = N_Gram_TCGGC
cnt = 69	feature = 370	correl = 0.0718503	descr = N_Gram_CTCGG
cnt = 70	feature = 703	correl = -0.0503227	descr = N_Gram_TTTTG
cnt = 71	feature = 327	correl = -0.0446597	descr = N_Gram_CGATC
cnt = 72	feature = 252	correl = 0.0974183	descr = N_Gram_CAAGG
cnt = 73	feature = 484	correl = 0.0641909	descr = N_Gram_GGACG
cnt = 74	feature = 431	correl = -0.0897428	descr = N_Gram_GATTT
cnt = 75	feature = 271	correl = 0.0629797	descr = N_Gram_CAGGA
cnt = 76	feature = 331	correl = 0.101505	descr = N_Gram_CGCCG
cnt = 77	feature = 353	correl = -0.0473352	descr = N_Gram_CGTTC
cnt = 78	feature = 601	correl = -0.0977886	descr = N_Gram_TCCGC
cnt = 79	feature = 284	correl = 0.0519672	descr = N_Gram_CCAAT
cnt = 80	feature = 448	correl = 0.0704377	descr = N_Gram_GCCAG
cnt = 81	feature = 468	correl = 0.118123	descr = N_Gram_GCGTG
cnt = 82	feature = 440	correl = -0.0721949	descr = N_Gram_GCAGA
cnt = 83	feature = 633	correl = 0.0801463	descr = N_Gram_TGAGT
cnt = 84	feature = 616	correl = 0.0568421	descr = N_Gram_TCTAC
cnt = 85	feature = 654	correl = 0.0767751	descr = N_Gram_TGGGT
cnt = 86	feature = 382	correl = 0.0499655	descr = N_Gram_CTTCC
cnt = 87	feature = 278	correl = -0.0611866	descr = N_Gram_CATCG
cnt = 88	feature = 224	correl = 0.0864478	descr = N_Gram_ATATA
cnt = 89	feature = 640	correl = 0.107159	descr = N_Gram_TGCAA
cnt = 90	feature = 258	correl = 0.0833795	descr = N_Gram_CACCA
cnt = 91	feature = 386	correl = 0.0910274	descr = N_Gram_CTTGG
cnt = 92	feature = 219	correl = -0.0501446	descr = N_Gram_ATACT
cnt = 93	feature = 681	correl = -0.0558762	descr = N_Gram_TTCGG
cnt = 94	feature = 483	correl = 0.110261	descr = N_Gram_GGACC
cnt = 95	feature = 228	correl = -0.0524821	descr = N_Gram_ATCCT
cnt = 96	feature = 450	correl = 0.0515042	descr = N_Gram_GCCCA
cnt = 97	feature = 574	correl = 0.0729653	descr = N_Gram_TACGA
cnt = 98	feature = 342	correl = 0.0869933	descr = N_Gram_CGGGA
cnt = 99	feature = 512	correl = 0.0679232	descr = N_Gram_GGGGC
cnt = 100	feature = 322	correl = -0.0717699	descr = N_Gram_CGACG
cnt = 101	feature = 291	correl = 0.0676408	descr = N_Gram_CCATC
cnt = 102	feature = 635	correl = 0.0545243	descr = N_Gram_TGATA
cnt = 103	feature = 244	correl = -0.0769311	descr = N_Gram_ATTTG
cnt = 104	feature = 576	correl = -0.0623623	descr = N_Gram_TAGAT
cnt = 105	feature = 387	correl = 0.0654821	descr = N_Gram_CTTGT
cnt = 106	feature = 518	correl = -0.0529673	descr = N_Gram_GGGTT
cnt = 107	feature = 677	correl = 0.0567785	descr = N_Gram_TTCAG
cnt = 108	feature = 324	correl = 0.086002	descr = N_Gram_CGAGG
cnt = 109	feature = 691	correl = -0.158357	descr = N_Gram_TTGCG
cnt = 110	feature = 614	correl = -0.0485637	descr = N_Gram_TCGTC
cnt = 111	feature = 249	correl = 0.0635672	descr = N_Gram_CAAAG
cnt = 112	feature = 136	correl = -0.0552547	descr = N_Gram_AATCA
cnt = 113	feature = 380	correl = -0.112116	descr = N_Gram_CTTAT
cnt = 114	feature = 563	correl = -0.0489243	descr = N_Gram_GTTGT
cnt = 115	feature = 457	correl = 0.0805039	descr = N_Gram_GCCTC
cnt = 116	feature = 451	correl = 0.0737958	descr = N_Gram_GCCCG
cnt = 117	feature = 274	correl = 0.133118	descr = N_Gram_CAGTG
cnt = 118	feature = 700	correl = -0.0751545	descr = N_Gram_TTTGG
cnt = 119	feature = 520	correl = -0.0673475	descr = N_Gram_GGTAA
cnt = 120	feature = 365	correl = -0.0792641	descr = N_Gram_CTCAT
cnt = 121	feature = 267	correl = -0.0638971	descr = N_Gram_CAGAA
cnt = 122	feature = 314	correl = -0.129731	descr = N_Gram_CCTCC
cnt = 123	feature = 364	correl = 0.0713122	descr = N_Gram_CTCAC
cnt = 124	feature = 453	correl = 0.0589525	descr = N_Gram_GCCGC
cnt = 125	feature = 661	correl = 0.0466068	descr = N_Gram_TGTCC
cnt = 126	feature = 350	correl = 0.106189	descr = N_Gram_CGTGC
cnt = 127	feature = 363	correl = 0.056201	descr = N_Gram_CTCAA
cnt = 128	feature = 463	correl = 0.0601642	descr = N_Gram_GCGGG
cnt = 129	feature = 231	correl = 0.0803255	descr = N_Gram_ATCTG
cnt = 130	feature = 504	correl = 0.0641909	descr = N_Gram_GGGAC
cnt = 131	feature = 283	correl = 0.0668142	descr = N_Gram_CCAAG
cnt = 132	feature = 505	correl = 0.10458	descr = N_Gram_GGGAG
cnt = 133	feature = 232	correl = 0.051437	descr = N_Gram_ATCTT
cnt = 134	feature = 377	correl = 0.0594056	descr = N_Gram_CTGTG
cnt = 135	feature = 508	correl = 0.107561	descr = N_Gram_GGGCC
cnt = 136	feature = 648	correl = 0.112615	descr = N_Gram_TGGCC
cnt = 137	feature = 695	correl = 0.0458209	descr = N_Gram_TTGTT
cnt = 138	feature = 396	correl = 0.108301	descr = N_Gram_GAAGA
cnt = 139	feature = 318	correl = -0.0584729	descr = N_Gram_CCTTC
cnt = 140	feature = 411	correl = -0.0481458	descr = N_Gram_GAGA
cnt = 141	feature = 610	correl = -0.116423	descr = N_Gram_TCGAG
cnt = 142	feature = 235	correl = -0.0655336	descr = N_Gram_ATGCT
cnt = 143	feature = 501	correl = 0.125627	descr = N_Gram_GGCTT
cnt = 144	feature = 416	correl = 0.0589398	descr = N_Gram_GAGGT
cnt = 145	feature = 441	correl = 0.0475023	descr = N_Gram_GCAGC
cnt = 146	feature = 596	correl = 0.0667987	descr = N_Gram_TCCC
cnt = 147	feature = 399	correl = -0.0466347	descr = N_Gram_GAATA
cnt = 148	feature = 435	correl = 0.0934799	descr = N_Gram_GCAAC
cnt = 149	feature = 473	correl = 0.0663734	descr = N_Gram_GCTGC
cnt = 150	feature = 499	correl = 0.0703178	descr = N_Gram_GGCGG
cnt = 151	feature = 263	correl = -0.0642739	descr = N_Gram_CACGA
cnt = 152	feature = 388	correl = 0.0457856	descr = N_Gram_CTTTA
cnt = 153	feature = 277	correl = 0.101152	descr = N_Gram_CATCC
cnt = 154	feature = 335	correl = 0.0450802	descr = N_Gram_CGGA
cnt = 155	feature = 580	correl = -0.0484539	descr = N_Gram_TATT
cnt = 156	feature = 649	correl = -0.0590997	descr = N_Gram_TGGCG
cnt = 157	feature = 425	correl = -0.106802	descr = N_Gram_GATCT
cnt = 158	feature = 207	correl = -0.154201	descr = N_Gram_AGTCT
cnt = 159	feature = 618	correl = -0.0701702	descr = N_Gram_TCTCA
cnt = 160	feature = 301	correl = 0.0711427	descr = N_Gram_CCCGG
cnt = 161	feature = 391	correl = 0.0793839	descr = N_Gram_GAAA
cnt = 162	feature = 418	correl = -0.0845491	descr = N_Gram_GAGTT
cnt = 163	feature = 437	correl = 0.122173	descr = N_Gram_GCAC
cnt = 164	feature = 10	correl = 0.0634696	descr = Position_Specific_Bin_Base_3_Base_C
cnt = 165	feature = 587	correl = 0.0993655	descr = N_Gram_TCACC
cnt = 166	feature = 390	correl = 0.104142	descr = N_Gram_CTTTG
cnt = 167	feature = 24	correl = -0.0572736	descr = Position_Specific_Bin_Base_11_Base_G
cnt = 168	feature = 343	correl = 0.137662	descr = N_Gram_CGGGC
cnt = 169	feature = 467	correl = -0.131884	descr = N_Gram_GCGTC
cnt = 170	feature = 11	correl = -0.142041	descr = Position_Specific_Bin_Base_5_Base_A
cnt = 171	feature = 521	correl = 0.0675364	descr = N_Gram_GGTC
cnt = 172	feature = 265	correl = 0.0541497	descr = N_Gram_CACT
cnt = 173	feature = 632	correl = -0.0665266	descr = N_Gram_TGAGG
cnt = 174	feature = 18	correl = 0.0645701	descr = Position_Specific_Bin_Base_7_Base_T
cnt = 175	feature = 29	correl = -0.0510556	descr = Position_Specific_Bin_Base_13_Base_A
cnt = 176	feature = 547	correl = 0.153445	descr = N_Gram_GTGG
cnt = 177	feature = 223	correl = 0.0476593	descr = N_Gram_ATAT
cnt = 178	feature = 36	correl = -0.0603416	descr = Position_Specific_Bin_Base_17_Base_A
cnt = 179	feature = 20	correl = 0.0782312	descr = Position_Specific_Bin_Base_8_Base_T
cnt = 180	feature = 69	correl = 0.0955724	descr = Fold_of_RNAi_Sequence_Pos_13
cnt = 181	feature = 460	correl = 0.0719566	descr = N_Gram_GCGCC
cnt = 182	feature = 23	correl = 0.0642312	descr = Position_Specific_Bin_Base_10_Base_T
cnt = 183	feature = 234	correl = -0.0954343	descr = N_Gram_ATGC
cnt = 184	feature = 279	correl = 0.110125	descr = N_Gram_CATCT
cnt = 185	feature = 602	correl = -0.0855062	descr = N_Gram_TCCGG
cnt = 186	feature = 16	correl = 0.0476967	descr = Position_Specific_Bin_Base_6_Base_T
cnt = 187	feature = 651	correl = 0.116684	descr = N_Gram_TGGG
cnt = 188	feature = 375	correl = 0.106193	descr = N_Gram_CTGCA
cnt = 189	feature = 80	correl = 0.0622439	descr = Xue_Structure_Feature_C010
cnt = 190	feature = 303	correl = 0.0467344	descr = N_Gram_CCGA
cnt = 191	feature = 28	correl = -0.132365	descr = Position_Specific_Bin_Base_12_Base_T
cnt = 192	feature = 105	correl = -0.0587574	descr = Fold_of_Target_NoBeginbrace_noends_Pos_8
cnt = 193	feature = 32	correl = 0.107781	descr = Position_Specific_Bin_Base_14_Base_T
cnt = 194	feature = 379	correl = -0.0653101	descr = N_Gram_CTTA
cnt = 195	feature = 21	correl = 0.0640465	descr = Position_Specific_Bin_Base_9_Base_G
cnt = 196	feature = 326	correl = -0.0442609	descr = N_Gram_CGAT
cnt = 197	feature = 541	correl = -0.0968349	descr = N_Gram_GTCTT
cnt = 198	feature = 208	correl = 0.0521898	descr = N_Gram_AGTG
cnt = 199	feature = 355	correl = 0.0757138	descr = N_Gram_CTA
cnt = 200	feature = 8	correl = 0.0776161	descr = Position_Specific_Bin_Base_2_Base_T
cnt = 201	feature = 13	correl = 0.0708226	descr = Position_Specific_Bin_Base_5_Base_G
cnt = 202	feature = 67	correl = 0.0596054	descr = Fold_of_RNAi_Sequence_Pos_11
cnt = 203	feature = 655	correl = 0.0840314	descr = N_Gram_TGGT
cnt = 204	feature = 250	correl = 0.0699619	descr = N_Gram_CAAG
cnt = 205	feature = 38	correl = -0.0717014	descr = Position_Specific_Bin_Base_17_Base_T
cnt = 206	feature = 475	correl = 0.0538052	descr = N_Gram_GCTT
cnt = 207	feature = 605	correl = -0.0873015	descr = N_Gram_TCCTC
cnt = 208	feature = 481	correl = 0.0444349	descr = N_Gram_GGAAG
cnt = 209	feature = 214	correl = -0.101767	descr = N_Gram_AGTTT
cnt = 210	feature = 19	correl = -0.0654154	descr = Position_Specific_Bin_Base_8_Base_C
cnt = 211	feature = 30	correl = 0.107969	descr = Position_Specific_Bin_Base_13_Base_C
cnt = 212	feature = 626	correl = -0.0621569	descr = N_Gram_TCTTG
cnt = 213	feature = 456	correl = 0.0968796	descr = N_Gram_GCCT
cnt = 214	feature = 31	correl = -0.104449	descr = Position_Specific_Bin_Base_14_Base_A
cnt = 215	feature = 15	correl = 0.118233	descr = Position_Specific_Bin_Base_6_Base_C
cnt = 216	feature = 525	correl = 0.0601741	descr = N_Gram_GGTT
cnt = 217	feature = 595	correl = -0.171466	descr = N_Gram_TCCAG
cnt = 218	feature = 27	correl = 0.0717415	descr = Position_Specific_Bin_Base_12_Base_G
cnt = 219	feature = 472	correl = 0.0703417	descr = N_Gram_GCTG
cnt = 220	feature = 447	correl = 0.0480186	descr = N_Gram_GCCA
cnt = 221	feature = 74	correl = -0.0611569	descr = Xue_Structure_Feature_A110
cnt = 222	feature = 428	correl = -0.0547407	descr = N_Gram_GATT
cnt = 223	feature = 17	correl = -0.0526982	descr = Position_Specific_Bin_Base_7_Base_A
cnt = 224	feature = 35	correl = 0.1196	descr = Position_Specific_Bin_Base_16_Base_C
cnt = 225	feature = 233	correl = -0.0542312	descr = N_Gram_ATGA
cnt = 226	feature = 14	correl = -0.107903	descr = Position_Specific_Bin_Base_6_Base_A
cnt = 227	feature = 47	correl = -0.0733237	descr = Gibbs_of_Target_Sequence__Pos_5_Step_1
cnt = 228	feature = 662	correl = 0.10002	descr = N_Gram_TGTG
cnt = 229	feature = 606	correl = -0.108429	descr = N_Gram_TCCTT
cnt = 230	feature = 643	correl = -0.147022	descr = N_Gram_TGCG
cnt = 231	feature = 272	correl = 0.131904	descr = N_Gram_CAGT
cnt = 232	feature = 529	correl = 0.0524988	descr = N_Gram_GTAA
cnt = 233	feature = 68	correl = 0.10223	descr = Fold_of_RNAi_Sequence_Pos_12
cnt = 234	feature = 51	correl = -0.0948196	descr = Gibbs_of_Target_Sequence__Pos_13_Step_1
cnt = 235	feature = 39	correl = -0.272883	descr = Position_Specific_Bin_Base_18_Base_A
cnt = 236	feature = 625	correl = -0.132252	descr = N_Gram_TCTTC
cnt = 237	feature = 72	correl = 0.0668907	descr = Fold_of_RNAi_Sequence_Pos_16
cnt = 238	feature = 34	correl = -0.120144	descr = Position_Specific_Bin_Base_16_Base_A
cnt = 239	feature = 500	correl = 0.0539491	descr = N_Gram_GGCT
cnt = 240	feature = 66	correl = 0.114137	descr = Fold_of_RNAi_Sequence_Pos_9
cnt = 241	feature = 511	correl = 0.0688865	descr = N_Gram_GGGG
cnt = 242	feature = 33	correl = 0.0550113	descr = Position_Specific_Bin_Base_15_Base_C
cnt = 243	feature = 686	correl = -0.0544068	descr = N_Gram_TTGA
cnt = 244	feature = 337	correl = 0.112002	descr = N_Gram_CGGC
cnt = 245	feature = 76	correl = 0.122089	descr = Xue_Structure_Feature_A101
cnt = 246	feature = 281	correl = 0.0727402	descr = N_Gram_CCAA
cnt = 247	feature = 12	correl = 0.10338	descr = Position_Specific_Bin_Base_5_Base_C
cnt = 248	feature = 478	correl = 0.0756026	descr = N_Gram_GGAA
cnt = 249	feature = 608	correl = -0.0801673	descr = N_Gram_TCGA
cnt = 250	feature = 389	correl = -0.0535046	descr = N_Gram_CTTTC
cnt = 251	feature = 270	correl = -0.138749	descr = N_Gram_CAGCT
cnt = 252	feature = 308	correl = 0.121247	descr = N_Gram_CCGGG
cnt = 253	feature = 591	correl = -0.0490921	descr = N_Gram_TCAT
cnt = 254	feature = 46	correl = 0.0708243	descr = Gibbs_of_Target_Sequence__Pos_3_Step_1
cnt = 255	feature = 70	correl = 0.0676775	descr = Fold_of_RNAi_Sequence_Pos_14
cnt = 256	feature = 41	correl = 0.293721	descr = Position_Specific_Bin_Base_18_Base_G
cnt = 257	feature = 689	correl = -0.0849937	descr = N_Gram_TTGC
cnt = 258	feature = 60	correl = 0.160396	descr = Fold_of_RNAi_Sequence_Pos_0
cnt = 259	feature = 75	correl = 0.0667554	descr = Xue_Structure_Feature_A100
cnt = 260	feature = 683	correl = -0.212999	descr = N_Gram_TTCTC
cnt = 261	feature = 704	correl = -0.094943	descr = N_Gram_TTTTT
cnt = 262	feature = 540	correl = -0.0907469	descr = N_Gram_GTCT
cnt = 263	feature = 461	correl = 0.0705884	descr = N_Gram_GCGG
cnt = 264	feature = 647	correl = 0.0705965	descr = N_Gram_TGGC
cnt = 265	feature = 276	correl = 0.0801075	descr = N_Gram_CATC
cnt = 266	feature = 53	correl = -0.106536	descr = Gibbs_of_Target_Sequence__Pos_17_Step_1
cnt = 267	feature = 544	correl = 0.0453464	descr = N_Gram_GTGC
cnt = 268	feature = 211	correl = -0.0483691	descr = N_Gram_AGTT
cnt = 269	feature = 73	correl = 0.0712512	descr = Xue_Structure_Feature_A111
cnt = 270	feature = 55	correl = -0.307746	descr = Gibbs_of_Target_Sequence__Pos_19_Step_1
cnt = 271	feature = 594	correl = -0.113573	descr = N_Gram_TCCA
cnt = 272	feature = 599	correl = -0.0681458	descr = N_Gram_TCCG
cnt = 273	feature = 432	correl = 0.146631	descr = N_Gram_GCA
cnt = 274	feature = 79	correl = 0.0584143	descr = Xue_Structure_Feature_C011
cnt = 275	feature = 292	correl = 0.0527339	descr = N_Gram_CCC
cnt = 276	feature = 62	correl = 0.147955	descr = Fold_of_RNAi_Sequence_Pos_2
cnt = 277	feature = 254	correl = 0.0645214	descr = N_Gram_CAC
cnt = 278	feature = 627	correl = -0.0770555	descr = N_Gram_TGA
cnt = 279	feature = 465	correl = -0.0799468	descr = N_Gram_GCGT
cnt = 280	feature = 702	correl = -0.133017	descr = N_Gram_TTTTC
cnt = 281	feature = 64	correl = 0.0485876	descr = Fold_of_RNAi_Sequence_Pos_4
cnt = 282	feature = 619	correl = -0.115604	descr = N_Gram_TCTCC
cnt = 283	feature = 419	correl = -0.0479912	descr = N_Gram_GAT
cnt = 284	feature = 645	correl = 0.109526	descr = N_Gram_TGG
cnt = 285	feature = 61	correl = 0.185591	descr = Fold_of_RNAi_Sequence_Pos_1
cnt = 286	feature = 383	correl = -0.203289	descr = N_Gram_CTTCT
cnt = 287	feature = 603	correl = -0.100749	descr = N_Gram_TCCT
cnt = 288	feature = 497	correl = 0.0564006	descr = N_Gram_GGCG
cnt = 289	feature = 306	correl = 0.0474194	descr = N_Gram_CCGG
cnt = 290	feature = 225	correl = -0.0561611	descr = N_Gram_ATC
cnt = 291	feature = 86	correl = 0.0742608	descr = Xue_Structure_Feature_G011
cnt = 292	feature = 701	correl = -0.12353	descr = N_Gram_TTTT
cnt = 293	feature = 638	correl = -0.0590736	descr = N_Gram_TGC
cnt = 294	feature = 565	correl = -0.062562	descr = N_Gram_TA
cnt = 295	feature = 446	correl = 0.0867499	descr = N_Gram_GCC
cnt = 296	feature = 341	correl = 0.109567	descr = N_Gram_CGGG
cnt = 297	feature = 77	correl = 0.0861776	descr = Xue_Structure_Feature_C111
cnt = 298	feature = 378	correl = -0.0990588	descr = N_Gram_CTT
cnt = 299	feature = 83	correl = 0.128216	descr = Xue_Structure_Feature_G110
cnt = 300	feature = 697	correl = -0.12556	descr = N_Gram_TTTC
cnt = 301	feature = 366	correl = -0.149367	descr = N_Gram_CTCC
cnt = 302	feature = 615	correl = -0.124099	descr = N_Gram_TCT
cnt = 303	feature = 82	correl = 0.111591	descr = Xue_Structure_Feature_G111
cnt = 304	feature = 623	correl = -0.126918	descr = N_Gram_TCTT
cnt = 305	feature = 59	correl = -0.0780818	descr = PF_RNAi_Fold_3'Free_Count
cnt = 306	feature = 666	correl = -0.129919	descr = N_Gram_TT
cnt = 307	feature = 334	correl = 0.0832065	descr = N_Gram_CGG
cnt = 308	feature = 674	correl = -0.157725	descr = N_Gram_TTC
cnt = 309	feature = 58	correl = -0.141089	descr = PF_RNAi_Fold_5'Free_Count
cnt = 310	feature = 476	correl = 0.178395	descr = N_Gram_GG
cnt = 311	feature = 57	correl = -0.188459	descr = PF_RNAi_Fold_Energy
cnt = 312	feature = 81	correl = -0.111912	descr = Xue_Structure_Feature_C000
cnt = 313	feature = 43	correl = -0.180997	descr = Gibbs_of_Target_Sequence_
num rows = 521
num_elements = 163594
*
optimization finished, #iter = 627
nu = 0.516326
obj = -39.361221, rho = -0.394500
nSV = 377, nBSV = 188
num rows = 58
num_elements = 18212
*
optimization finished, #iter = 51
nu = 0.560331
obj = -4.994773, rho = -0.521115
nSV = 50, nBSV = 18
*
optimization finished, #iter = 627
nu = 0.516326
obj = -39.361221, rho = -0.394500
nSV = 377, nBSV = 188
CFS merit scores = 1.34741
CFS merit scores = 1.58079
CFS merit scores = 1.83129
CFS merit scores = 2.06097
CFS merit scores = 2.25504
CFS merit scores = 2.42619
CFS merit scores = 2.58652
CFS merit scores = 2.73694
CFS merit scores = 2.87998
CFS merit scores = 3.01605
CFS merit scores = 3.14538
CFS merit scores = 3.26963
CFS merit scores = 3.38582
CFS merit scores = 3.49626
CFS merit scores = 3.60172
CFS merit scores = 3.7033
CFS merit scores = 3.80154
CFS merit scores = 3.89419
CFS merit scores = 3.98274
CFS merit scores = 4.06825
CFS merit scores = 4.15144
CFS merit scores = 4.23117
CFS merit scores = 4.30871
CFS merit scores = 4.38341
CFS merit scores = 4.45578
CFS merit scores = 4.52532
CFS merit scores = 4.59271
CFS merit scores = 4.65782
CFS merit scores = 4.72104
CFS merit scores = 4.78254
CFS merit scores = 4.83978
CFS merit scores = 4.8957
CFS merit scores = 4.94906
CFS merit scores = 5.00006
CFS merit scores = 5.04944
CFS merit scores = 5.09765
CFS merit scores = 5.14477
CFS merit scores = 5.1902
CFS merit scores = 5.23055
CFS merit scores = 5.26977
CFS merit scores = 5.30586
CFS merit scores = 5.34024
CFS merit scores = 5.37353
CFS merit scores = 5.40609
CFS merit scores = 5.4383
CFS merit scores = 5.46891
CFS merit scores = 5.49785
CFS merit scores = 5.5257
CFS merit scores = 5.55312
CFS merit scores = 5.57923
CFS merit scores = 5.60462
CFS merit scores = 5.62841
CFS merit scores = 5.65071
CFS merit scores = 5.67254
CFS merit scores = 5.6922
CFS merit scores = 5.71155
CFS merit scores = 5.72901
CFS merit scores = 5.74587
CFS merit scores = 5.76291
CFS merit scores = 5.77653
CFS merit scores = 5.78661
CFS merit scores = 5.79703
CFS merit scores = 5.80743
CFS merit scores = 5.81826
CFS merit scores = 5.82908
CFS merit scores = 5.8393
CFS merit scores = 5.84892
CFS merit scores = 5.8576
CFS merit scores = 5.86399
CFS merit scores = 5.87007
CFS merit scores = 5.87626
CFS merit scores = 5.88271
CFS merit scores = 5.88934
CFS merit scores = 5.89618
CFS merit scores = 5.90278
CFS merit scores = 5.90961
CFS merit scores = 5.916
CFS merit scores = 5.9217
CFS merit scores = 5.92728
CFS merit scores = 5.93231
CFS merit scores = 5.93627
CFS merit scores = 5.94023
CFS merit scores = 5.94351
CFS merit scores = 5.946
CFS merit scores = 5.94825
CFS merit scores = 5.95061
CFS merit scores = 5.95327
CFS merit scores = 5.95533
CFS merit scores = 5.95672
CFS merit scores = 5.95857
CFS merit scores = 5.95963
CFS merit scores = 5.96073
CFS merit scores = 5.96219
CFS merit scores = 5.96368
CFS merit scores = 5.96362
CFS merit scores = 5.96289
CFS merit scores = 5.96178
CFS merit scores = 5.96083
CFS merit scores = 5.9593
CFS merit scores = 5.95749
CFS merit scores = 5.95469
CFS merit scores = 5.95199
CFS merit scores = 5.94942
CFS merit scores = 5.94652
CFS merit scores = 5.94386
CFS merit scores = 5.9415
CFS merit scores = 5.93784
CFS merit scores = 5.934
CFS merit scores = 5.92961
CFS merit scores = 5.9244
CFS merit scores = 5.9191
CFS merit scores = 5.91391
CFS merit scores = 5.90854
CFS merit scores = 5.90316
CFS merit scores = 5.89792
CFS merit scores = 5.89269
CFS merit scores = 5.88739
CFS merit scores = 5.88224
CFS merit scores = 5.8769
CFS merit scores = 5.87101
CFS merit scores = 5.86545
CFS merit scores = 5.8601
CFS merit scores = 5.85479
CFS merit scores = 5.84849
CFS merit scores = 5.84244
CFS merit scores = 5.83611
CFS merit scores = 5.83002
CFS merit scores = 5.82371
CFS merit scores = 5.81715
CFS merit scores = 5.80953
CFS merit scores = 5.80211
CFS merit scores = 5.79359
CFS merit scores = 5.78526
CFS merit scores = 5.77722
CFS merit scores = 5.76939
CFS merit scores = 5.76163
CFS merit scores = 5.75324
CFS merit scores = 5.74518
CFS merit scores = 5.73727
CFS merit scores = 5.72913
CFS merit scores = 5.72078
CFS merit scores = 5.71285
CFS merit scores = 5.70516
CFS merit scores = 5.69754
CFS merit scores = 5.69014
CFS merit scores = 5.68295
CFS merit scores = 5.67526
CFS merit scores = 5.66734
CFS merit scores = 5.65967
CFS merit scores = 5.65196
CFS merit scores = 5.64424
CFS merit scores = 5.63671
CFS merit scores = 5.62923
CFS merit scores = 5.62163
CFS merit scores = 5.61356
CFS merit scores = 5.6058
CFS merit scores = 5.59803
CFS merit scores = 5.59055
CFS merit scores = 5.58316
CFS merit scores = 5.57584
CFS merit scores = 5.56851
CFS merit scores = 5.56113
CFS merit scores = 5.55398
CFS merit scores = 5.54698
CFS merit scores = 5.54031
CFS merit scores = 5.53344
CFS merit scores = 5.52659
CFS merit scores = 5.51903
CFS merit scores = 5.51156
CFS merit scores = 5.50426
CFS merit scores = 5.49698
CFS merit scores = 5.48988
CFS merit scores = 5.48266
CFS merit scores = 5.47538
CFS merit scores = 5.46833
CFS merit scores = 5.46157
CFS merit scores = 5.45475
CFS merit scores = 5.44808
CFS merit scores = 5.44171
CFS merit scores = 5.43551
CFS merit scores = 5.42923
CFS merit scores = 5.42282
CFS merit scores = 5.41632
CFS merit scores = 5.40979
CFS merit scores = 5.40322
CFS merit scores = 5.39665
CFS merit scores = 5.39017
CFS merit scores = 5.38353
CFS merit scores = 5.377
CFS merit scores = 5.37051
CFS merit scores = 5.36396
CFS merit scores = 5.35695
CFS merit scores = 5.34998
CFS merit scores = 5.34324
CFS merit scores = 5.33647
CFS merit scores = 5.32976
CFS merit scores = 5.32302
CFS merit scores = 5.31622
CFS merit scores = 5.30964
CFS merit scores = 5.30332
CFS merit scores = 5.2969
CFS merit scores = 5.29038
CFS merit scores = 5.2837
CFS merit scores = 5.2771
CFS merit scores = 5.27066
CFS merit scores = 5.26426
CFS merit scores = 5.25803
CFS merit scores = 5.25164
CFS merit scores = 5.24536
CFS merit scores = 5.23915
CFS merit scores = 5.23284
CFS merit scores = 5.22653
CFS merit scores = 5.22023
CFS merit scores = 5.21389
CFS merit scores = 5.20761
CFS merit scores = 5.2015
CFS merit scores = 5.19546
CFS merit scores = 5.18939
CFS merit scores = 5.18315
CFS merit scores = 5.17705
CFS merit scores = 5.17096
CFS merit scores = 5.16491
CFS merit scores = 5.15895
CFS merit scores = 5.15296
CFS merit scores = 5.14707
CFS merit scores = 5.1412
CFS merit scores = 5.13523
CFS merit scores = 5.12936
CFS merit scores = 5.12338
CFS merit scores = 5.11748
CFS merit scores = 5.1117
CFS merit scores = 5.10605
CFS merit scores = 5.09998
CFS merit scores = 5.09403
CFS merit scores = 5.088
CFS merit scores = 5.08203
CFS merit scores = 5.076
CFS merit scores = 5.06974
CFS merit scores = 5.06366
CFS merit scores = 5.05748
CFS merit scores = 5.05128
CFS merit scores = 5.0451
CFS merit scores = 5.03901
CFS merit scores = 5.03287
CFS merit scores = 5.02679
CFS merit scores = 5.02037
CFS merit scores = 5.01408
CFS merit scores = 5.00774
CFS merit scores = 5.00124
CFS merit scores = 4.99453
CFS merit scores = 4.98767
CFS merit scores = 4.98074
CFS merit scores = 4.97377
CFS merit scores = 4.96663
CFS merit scores = 4.95934
CFS merit scores = 4.95199
CFS merit scores = 4.94466
CFS merit scores = 4.93681
CFS merit scores = 4.92892
CFS merit scores = 4.9208
CFS merit scores = 4.91267
CFS merit scores = 4.90467
CFS merit scores = 4.89622
CFS merit scores = 4.8876
CFS merit scores = 4.87907
CFS merit scores = 4.87031
CFS merit scores = 4.86155
CFS merit scores = 4.85289
CFS merit scores = 4.84434
CFS merit scores = 4.83581
CFS merit scores = 4.82739
CFS merit scores = 4.81889
CFS merit scores = 4.81041
CFS merit scores = 4.80121
CFS merit scores = 4.79212
CFS merit scores = 4.78304
CFS merit scores = 4.77365
CFS merit scores = 4.76438
CFS merit scores = 4.75484
CFS merit scores = 4.74543
CFS merit scores = 4.73564
CFS merit scores = 4.72572
CFS merit scores = 4.71574
CFS merit scores = 4.70581
CFS merit scores = 4.69601
CFS merit scores = 4.68603
CFS merit scores = 4.67581
CFS merit scores = 4.66476
CFS merit scores = 4.65349
CFS merit scores = 4.64223
CFS merit scores = 4.63051
CFS merit scores = 4.61805
CFS merit scores = 4.60426
CFS merit scores = 4.58983
CFS merit scores = 4.57449
CFS merit scores = 4.5537
cnt = 1	feature = 60	correl = -0.347415	descr = Gibbs_of_Target_Sequence__Pos_20_Step_1
cnt = 2	feature = 58	correl = -0.179314	descr = Gibbs_of_Target_Sequence__Pos_18_Step_1
cnt = 3	feature = 389	correl = -0.115623	descr = N_Gram_CTTC
cnt = 4	feature = 292	correl = 0.0512516	descr = N_Gram_CATGG
cnt = 5	feature = 23	correl = 0.0854367	descr = Position_Specific_Bin_Base_10_Base_T
cnt = 6	feature = 235	correl = 0.0802	descr = N_Gram_ATCTG
cnt = 7	feature = 593	correl = 0.0452869	descr = N_Gram_TCCCA
cnt = 8	feature = 329	correl = -0.0491937	descr = N_Gram_CGACC
cnt = 9	feature = 607	correl = 0.0946425	descr = N_Gram_TCGGC
cnt = 10	feature = 360	correl = 0.0791307	descr = N_Gram_CGTGG
cnt = 11	feature = 594	correl = 0.0523377	descr = N_Gram_TCCCG
cnt = 12	feature = 336	correl = 0.0452869	descr = N_Gram_CGCCA
cnt = 13	feature = 422	correl = 0.0940975	descr = N_Gram_GAGTC
cnt = 14	feature = 417	correl = -0.047847	descr = N_Gram_GAGCC
cnt = 15	feature = 640	correl = 0.0892806	descr = N_Gram_TGGAG
cnt = 16	feature = 233	correl = -0.0491937	descr = N_Gram_ATCGC
cnt = 17	feature = 613	correl = 0.0567535	descr = N_Gram_TCTAC
cnt = 18	feature = 538	correl = 0.0572733	descr = N_Gram_GTGCG
cnt = 19	feature = 218	correl = 0.0890594	descr = N_Gram_AGTTA
cnt = 20	feature = 305	correl = 0.0452869	descr = N_Gram_CCCCG
cnt = 21	feature = 291	correl = -0.0497754	descr = N_Gram_CATGC
cnt = 22	feature = 673	correl = 0.0447228	descr = N_Gram_TTCGA
cnt = 23	feature = 363	correl = 0.113754	descr = N_Gram_CGTTT
cnt = 24	feature = 278	correl = 0.0540659	descr = N_Gram_CAGCG
cnt = 25	feature = 454	correl = 0.0972248	descr = N_Gram_GCCGG
cnt = 26	feature = 459	correl = -0.0767401	descr = N_Gram_GCGAC
cnt = 27	feature = 272	correl = 0.0561223	descr = N_Gram_CACGT
cnt = 28	feature = 217	correl = 0.105676	descr = N_Gram_AGTGT
cnt = 29	feature = 664	correl = -0.0571912	descr = N_Gram_TTAAG
cnt = 30	feature = 209	correl = 0.0785959	descr = N_Gram_AGGGG
cnt = 31	feature = 286	correl = -0.0599505	descr = N_Gram_CATAT
cnt = 32	feature = 503	correl = 0.0968628	descr = N_Gram_GGGAC
cnt = 33	feature = 539	correl = 0.0978169	descr = N_Gram_GTGCT
cnt = 34	feature = 309	correl = -0.0630652	descr = N_Gram_CCCTT
cnt = 35	feature = 608	correl = -0.0666005	descr = N_Gram_TCGGG
cnt = 36	feature = 527	correl = 0.0452869	descr = N_Gram_GTCCG
cnt = 37	feature = 207	correl = -0.0649075	descr = N_Gram_AGGCT
cnt = 38	feature = 512	correl = -0.058393	descr = N_Gram_GGTAA
cnt = 39	feature = 686	correl = 0.0516604	descr = N_Gram_TTGGT
cnt = 40	feature = 303	correl = 0.0570896	descr = N_Gram_CCCAA
cnt = 41	feature = 267	correl = 0.0639483	descr = N_Gram_CACCA
cnt = 42	feature = 428	correl = -0.0556641	descr = N_Gram_GATCG
cnt = 43	feature = 576	correl = -0.0505998	descr = N_Gram_TATAC
cnt = 44	feature = 648	correl = 0.0467472	descr = N_Gram_TGGGT
cnt = 45	feature = 407	correl = 0.0448195	descr = N_Gram_GACAC
cnt = 46	feature = 595	correl = 0.0472704	descr = N_Gram_TCCGA
cnt = 47	feature = 647	correl = 0.0885995	descr = N_Gram_TGGGG
cnt = 48	feature = 653	correl = 0.0596118	descr = N_Gram_TGTAA
cnt = 49	feature = 241	correl = -0.0558209	descr = N_Gram_ATGCC
cnt = 50	feature = 629	correl = -0.0812066	descr = N_Gram_TGAGA
cnt = 51	feature = 322	correl = 0.0441725	descr = N_Gram_CCTCT
cnt = 52	feature = 231	correl = -0.0522752	descr = N_Gram_ATCAT
cnt = 53	feature = 382	correl = -0.0922983	descr = N_Gram_CTGAT
cnt = 54	feature = 550	correl = -0.0483207	descr = N_Gram_GTTCG
cnt = 55	feature = 442	correl = 0.0833266	descr = N_Gram_GCACT
cnt = 56	feature = 251	correl = 0.106191	descr = N_Gram_ATTGT
cnt = 57	feature = 508	correl = 0.0452869	descr = N_Gram_GGGGT
cnt = 58	feature = 660	correl = -0.0512407	descr = N_Gram_TGTTA
cnt = 59	feature = 228	correl = 0.0717923	descr = N_Gram_ATAGT
cnt = 60	feature = 361	correl = 0.05408	descr = N_Gram_CGTGT
cnt = 61	feature = 574	correl = 0.0461414	descr = N_Gram_TAGGT
cnt = 62	feature = 304	correl = 0.0843006	descr = N_Gram_CCCAC
cnt = 63	feature = 425	correl = 0.0461314	descr = N_Gram_GATAC
cnt = 64	feature = 426	correl = 0.0669709	descr = N_Gram_GATAT
cnt = 65	feature = 674	correl = -0.0486819	descr = N_Gram_TTCGG
cnt = 66	feature = 468	correl = -0.131911	descr = N_Gram_GCGTC
cnt = 67	feature = 248	correl = -0.048657	descr = N_Gram_ATTAA
cnt = 68	feature = 280	correl = 0.0863731	descr = N_Gram_CAGGA
cnt = 69	feature = 497	correl = 0.0744338	descr = N_Gram_GGCGC
cnt = 70	feature = 606	correl = -0.0491937	descr = N_Gram_TCGCA
cnt = 71	feature = 666	correl = -0.0733575	descr = N_Gram_TTACC
cnt = 72	feature = 599	correl = 0.055723	descr = N_Gram_TCCTA
cnt = 73	feature = 487	correl = 0.0898475	descr = N_Gram_GGAGT
cnt = 74	feature = 460	correl = 0.0745119	descr = N_Gram_GCGAG
cnt = 75	feature = 578	correl = -0.0563951	descr = N_Gram_TATTC
cnt = 76	feature = 572	correl = 0.0884882	descr = N_Gram_TAGCA
cnt = 77	feature = 596	correl = -0.0653456	descr = N_Gram_TCCGC
cnt = 78	feature = 395	correl = 0.109561	descr = N_Gram_CTTGG
cnt = 79	feature = 276	correl = 0.0729478	descr = N_Gram_CAGCA
cnt = 80	feature = 367	correl = 0.0567535	descr = N_Gram_CTACT
cnt = 81	feature = 353	correl = -0.0676412	descr = N_Gram_CGTAC
cnt = 82	feature = 520	correl = 0.0712806	descr = N_Gram_GTAGT
cnt = 83	feature = 144	correl = 0.0641471	descr = N_Gram_AATCT
cnt = 84	feature = 525	correl = -0.0727329	descr = N_Gram_GTCCA
cnt = 85	feature = 324	correl = 0.0544044	descr = N_Gram_CCTGC
cnt = 86	feature = 315	correl = -0.0643144	descr = N_Gram_CCGGT
cnt = 87	feature = 500	correl = 0.154835	descr = N_Gram_GGCTT
cnt = 88	feature = 510	correl = 0.0932736	descr = N_Gram_GGGTC
cnt = 89	feature = 313	correl = 0.0710368	descr = N_Gram_CCGGC
cnt = 90	feature = 331	correl = 0.0858864	descr = N_Gram_CGAGG
cnt = 91	feature = 301	correl = 0.0612116	descr = N_Gram_CCATC
cnt = 92	feature = 234	correl = -0.0963875	descr = N_Gram_ATCGG
cnt = 93	feature = 371	correl = 0.0548529	descr = N_Gram_CTATG
cnt = 94	feature = 632	correl = 0.0544221	descr = N_Gram_TGATA
cnt = 95	feature = 514	correl = 0.0652534	descr = N_Gram_GGTCA
cnt = 96	feature = 446	correl = 0.101936	descr = N_Gram_GCATC
cnt = 97	feature = 498	correl = 0.0891482	descr = N_Gram_GGCGG
cnt = 98	feature = 541	correl = 0.138921	descr = N_Gram_GTGGC
cnt = 99	feature = 265	correl = 0.083765	descr = N_Gram_CACAG
cnt = 100	feature = 214	correl = 0.115696	descr = N_Gram_AGTCA
cnt = 101	feature = 544	correl = 0.0475785	descr = N_Gram_GTGTA
cnt = 102	feature = 343	correl = 0.106027	descr = N_Gram_CGGCA
cnt = 103	feature = 435	correl = -0.0897884	descr = N_Gram_GATTT
cnt = 104	feature = 285	correl = -0.0502499	descr = N_Gram_CATAC
cnt = 105	feature = 547	correl = 0.0890594	descr = N_Gram_GTTAA
cnt = 106	feature = 388	correl = -0.128542	descr = N_Gram_CTTAT
cnt = 107	feature = 553	correl = 0.108164	descr = N_Gram_GTTGG
cnt = 108	feature = 697	correl = -0.0963129	descr = N_Gram_TTTTG
cnt = 109	feature = 496	correl = 0.151082	descr = N_Gram_GGCCT
cnt = 110	feature = 630	correl = 0.0440217	descr = N_Gram_TGAGT
cnt = 111	feature = 277	correl = 0.0548463	descr = N_Gram_CAGCC
cnt = 112	feature = 463	correl = 0.0523923	descr = N_Gram_GCGGA
cnt = 113	feature = 475	correl = 0.0810675	descr = N_Gram_GCTGG
cnt = 114	feature = 308	correl = 0.0710368	descr = N_Gram_CCCGG
cnt = 115	feature = 429	correl = -0.100494	descr = N_Gram_GATCT
cnt = 116	feature = 529	correl = -0.114562	descr = N_Gram_GTCGA
cnt = 117	feature = 551	correl = -0.0579619	descr = N_Gram_GTTCT
cnt = 118	feature = 591	correl = 0.0848322	descr = N_Gram_TCCAA
cnt = 119	feature = 413	correl = -0.072178	descr = N_Gram_GACGT
cnt = 120	feature = 222	correl = -0.084211	descr = N_Gram_ATAA
cnt = 121	feature = 334	correl = -0.0498811	descr = N_Gram_CGCAG
cnt = 122	feature = 545	correl = 0.0698162	descr = N_Gram_GTGTG
cnt = 123	feature = 654	correl = -0.054691	descr = N_Gram_TGTCA
cnt = 124	feature = 219	correl = 0.059449	descr = N_Gram_AGTTG
cnt = 125	feature = 610	correl = -0.0621414	descr = N_Gram_TCGTC
cnt = 126	feature = 494	correl = 0.107641	descr = N_Gram_GGCCA
cnt = 127	feature = 483	correl = 0.113009	descr = N_Gram_GGACC
cnt = 128	feature = 247	correl = -0.0675563	descr = N_Gram_ATTA
cnt = 129	feature = 390	correl = 0.0489038	descr = N_Gram_CTTCA
cnt = 130	feature = 283	correl = 0.132953	descr = N_Gram_CAGTG
cnt = 131	feature = 450	correl = 0.0608555	descr = N_Gram_GCCAT
cnt = 132	feature = 394	correl = -0.121553	descr = N_Gram_CTTGC
cnt = 133	feature = 636	correl = 0.0849031	descr = N_Gram_TGCAC
cnt = 134	feature = 437	correl = 0.130899	descr = N_Gram_GCAA
cnt = 135	feature = 396	correl = 0.0788654	descr = N_Gram_CTTGT
cnt = 136	feature = 397	correl = 0.0914291	descr = N_Gram_CTTTA
cnt = 137	feature = 337	correl = 0.101752	descr = N_Gram_CGCCG
cnt = 138	feature = 504	correl = 0.101752	descr = N_Gram_GGGAG
cnt = 139	feature = 375	correl = -0.11012	descr = N_Gram_CTCAT
cnt = 140	feature = 387	correl = -0.0670185	descr = N_Gram_CTTA
cnt = 141	feature = 484	correl = 0.0989836	descr = N_Gram_GGACG
cnt = 142	feature = 380	correl = 0.0809231	descr = N_Gram_CTCTA
cnt = 143	feature = 250	correl = 0.0497647	descr = N_Gram_ATTG
cnt = 144	feature = 350	correl = -0.0656894	descr = N_Gram_CGGTA
cnt = 145	feature = 526	correl = 0.0516429	descr = N_Gram_GTCCC
cnt = 146	feature = 644	correl = 0.117453	descr = N_Gram_TGGCT
cnt = 147	feature = 10	correl = 0.0854775	descr = Position_Specific_Bin_Base_3_Base_C
cnt = 148	feature = 492	correl = 0.083074	descr = N_Gram_GGCAT
cnt = 149	feature = 509	correl = 0.0499342	descr = N_Gram_GGGT
cnt = 150	feature = 298	correl = -0.134265	descr = N_Gram_CCAGC
cnt = 151	feature = 29	correl = -0.0800233	descr = Position_Specific_Bin_Base_13_Base_A
cnt = 152	feature = 19	correl = 0.0669134	descr = Position_Specific_Bin_Base_7_Base_T
cnt = 153	feature = 393	correl = -0.0936785	descr = N_Gram_CTTGA
cnt = 154	feature = 351	correl = -0.0566691	descr = N_Gram_CGTA
cnt = 155	feature = 9	correl = 0.0776875	descr = Position_Specific_Bin_Base_2_Base_T
cnt = 156	feature = 225	correl = -0.0730058	descr = N_Gram_ATACT
cnt = 157	feature = 211	correl = 0.0866538	descr = N_Gram_AGTA
cnt = 158	feature = 244	correl = 0.0505259	descr = N_Gram_ATGT
cnt = 159	feature = 24	correl = -0.0876332	descr = Position_Specific_Bin_Base_11_Base_G
cnt = 160	feature = 38	correl = -0.0595136	descr = Position_Specific_Bin_Base_17_Base_A
cnt = 161	feature = 290	correl = 0.116459	descr = N_Gram_CATCT
cnt = 162	feature = 348	correl = 0.128962	descr = N_Gram_CGGGC
cnt = 163	feature = 633	correl = -0.14881	descr = N_Gram_TGATT
cnt = 164	feature = 13	correl = -0.117329	descr = Position_Specific_Bin_Base_5_Base_A
cnt = 165	feature = 18	correl = 0.118854	descr = Position_Specific_Bin_Base_6_Base_C
cnt = 166	feature = 33	correl = 0.105292	descr = Position_Specific_Bin_Base_14_Base_T
cnt = 167	feature = 28	correl = -0.130606	descr = Position_Specific_Bin_Base_12_Base_T
cnt = 168	feature = 341	correl = 0.0989836	descr = N_Gram_CGGAC
cnt = 169	feature = 8	correl = -0.0951943	descr = Position_Specific_Bin_Base_2_Base_G
cnt = 170	feature = 627	correl = -0.0479981	descr = N_Gram_TGAAG
cnt = 171	feature = 306	correl = 0.0973384	descr = N_Gram_CCCG
cnt = 172	feature = 259	correl = 0.0701711	descr = N_Gram_CAAG
cnt = 173	feature = 605	correl = -0.123104	descr = N_Gram_TCGAG
cnt = 174	feature = 35	correl = 0.0640574	descr = Position_Specific_Bin_Base_15_Base_T
cnt = 175	feature = 21	correl = -0.0775498	descr = Position_Specific_Bin_Base_9_Base_T
cnt = 176	feature = 619	correl = -0.0520495	descr = N_Gram_TCTGA
cnt = 177	feature = 327	correl = -0.0443489	descr = N_Gram_CGAC
cnt = 178	feature = 451	correl = 0.0642394	descr = N_Gram_GCCCA
cnt = 179	feature = 47	correl = 0.261498	descr = Gibbs_of_Target_Sequence__Pos_2_Step_1
cnt = 180	feature = 383	correl = 0.0959676	descr = N_Gram_CTGCA
cnt = 181	feature = 609	correl = -0.0513179	descr = N_Gram_TCGT
cnt = 182	feature = 12	correl = 0.0653704	descr = Position_Specific_Bin_Base_4_Base_C
cnt = 183	feature = 615	correl = -0.0845169	descr = N_Gram_TCTCA
cnt = 184	feature = 81	correl = 0.11074	descr = Xue_Structure_Feature_A101
cnt = 185	feature = 39	correl = 0.100543	descr = Position_Specific_Bin_Base_17_Base_C
cnt = 186	feature = 655	correl = 0.0744355	descr = N_Gram_TGTCC
cnt = 187	feature = 17	correl = -0.0974862	descr = Position_Specific_Bin_Base_6_Base_A
cnt = 188	feature = 71	correl = 0.0489133	descr = Fold_of_RNAi_Sequence_Pos_10
cnt = 189	feature = 555	correl = -0.0745096	descr = N_Gram_GTTTT
cnt = 190	feature = 274	correl = 0.0512262	descr = N_Gram_CAGA
cnt = 191	feature = 30	correl = 0.130178	descr = Position_Specific_Bin_Base_13_Base_C
cnt = 192	feature = 226	correl = 0.0602607	descr = N_Gram_ATAG
cnt = 193	feature = 105	correl = 0.126577	descr = Fold_of_Target_NoEndbrace_noends_Pos_17
cnt = 194	feature = 52	correl = 0.0508568	descr = Gibbs_of_Target_Sequence__Pos_9_Step_1
cnt = 195	feature = 32	correl = -0.0442977	descr = Position_Specific_Bin_Base_14_Base_G
cnt = 196	feature = 476	correl = 0.0689069	descr = N_Gram_GCTT
cnt = 197	feature = 645	correl = 0.120543	descr = N_Gram_TGGG
cnt = 198	feature = 14	correl = 0.109627	descr = Position_Specific_Bin_Base_5_Base_C
cnt = 199	feature = 689	correl = 0.0479403	descr = N_Gram_TTTA
cnt = 200	feature = 420	correl = 0.0635363	descr = N_Gram_GAGGC
cnt = 201	feature = 79	correl = -0.0483646	descr = Xue_Structure_Feature_A110
cnt = 202	feature = 643	correl = -0.0920186	descr = N_Gram_TGGCG
cnt = 203	feature = 49	correl = -0.0653716	descr = Gibbs_of_Target_Sequence__Pos_5_Step_1
cnt = 204	feature = 34	correl = -0.0508569	descr = Position_Specific_Bin_Base_15_Base_A
cnt = 205	feature = 356	correl = -0.130588	descr = N_Gram_CGTCG
cnt = 206	feature = 357	correl = 0.169655	descr = N_Gram_CGTG
cnt = 207	feature = 25	correl = -0.0810827	descr = Position_Specific_Bin_Base_12_Base_A
cnt = 208	feature = 441	correl = 0.0927742	descr = N_Gram_GCAC
cnt = 209	feature = 618	correl = -0.127889	descr = N_Gram_TCTCT
cnt = 210	feature = 505	correl = 0.11473	descr = N_Gram_GGGC
cnt = 211	feature = 340	correl = 0.0733859	descr = N_Gram_CGGA
cnt = 212	feature = 472	correl = -0.0965741	descr = N_Gram_GCTCC
cnt = 213	feature = 649	correl = 0.0821641	descr = N_Gram_TGGT
cnt = 214	feature = 365	correl = 0.0795051	descr = N_Gram_CTA
cnt = 215	feature = 51	correl = -0.17313	descr = Gibbs_of_Target_Sequence__Pos_7_Step_1
cnt = 216	feature = 623	correl = -0.0522128	descr = N_Gram_TCTTG
cnt = 217	feature = 232	correl = -0.0768526	descr = N_Gram_ATCG
cnt = 218	feature = 69	correl = 0.0759704	descr = Fold_of_RNAi_Sequence_Pos_6
cnt = 219	feature = 448	correl = 0.0551662	descr = N_Gram_GCCA
cnt = 220	feature = 473	correl = 0.0858602	descr = N_Gram_GCTG
cnt = 221	feature = 72	correl = 0.0538517	descr = Fold_of_RNAi_Sequence_Pos_11
cnt = 222	feature = 43	correl = 0.279493	descr = Position_Specific_Bin_Base_18_Base_G
cnt = 223	feature = 456	correl = 0.0994547	descr = N_Gram_GCCT
cnt = 224	feature = 540	correl = 0.118949	descr = N_Gram_GTGG
cnt = 225	feature = 342	correl = 0.099732	descr = N_Gram_CGGC
cnt = 226	feature = 691	correl = -0.078504	descr = N_Gram_TTTCC
cnt = 227	feature = 11	correl = -0.0653915	descr = Position_Specific_Bin_Base_4_Base_A
cnt = 228	feature = 54	correl = -0.0759403	descr = Gibbs_of_Target_Sequence__Pos_13_Step_1
cnt = 229	feature = 601	correl = -0.108175	descr = N_Gram_TCCTT
cnt = 230	feature = 424	correl = 0.0661687	descr = N_Gram_GATA
cnt = 231	feature = 36	correl = -0.148573	descr = Position_Specific_Bin_Base_16_Base_A
cnt = 232	feature = 76	correl = 0.0789703	descr = Fold_of_RNAi_Sequence_Pos_15
cnt = 233	feature = 432	correl = -0.0644062	descr = N_Gram_GATT
cnt = 234	feature = 683	correl = 0.0583121	descr = N_Gram_TTGG
cnt = 235	feature = 603	correl = -0.0867741	descr = N_Gram_TCGA
cnt = 236	feature = 485	correl = 0.109338	descr = N_Gram_GGAG
cnt = 237	feature = 56	correl = -0.0449353	descr = Gibbs_of_Target_Sequence__Pos_15_Step_1
cnt = 238	feature = 206	correl = 0.130544	descr = N_Gram_AGGCG
cnt = 239	feature = 66	correl = 0.163259	descr = Fold_of_RNAi_Sequence_Pos_2
cnt = 240	feature = 281	correl = 0.132917	descr = N_Gram_CAGT
cnt = 241	feature = 616	correl = -0.109802	descr = N_Gram_TCTCC
cnt = 242	feature = 461	correl = 0.0512026	descr = N_Gram_GCGCC
cnt = 243	feature = 499	correl = 0.0612823	descr = N_Gram_GGCT
cnt = 244	feature = 252	correl = -0.0893484	descr = N_Gram_ATTT
cnt = 245	feature = 80	correl = 0.0690623	descr = Xue_Structure_Feature_A100
cnt = 246	feature = 680	correl = -0.0881419	descr = N_Gram_TTGC
cnt = 247	feature = 411	correl = -0.0543416	descr = N_Gram_GACG
cnt = 248	feature = 391	correl = -0.212296	descr = N_Gram_CTTCT
cnt = 249	feature = 73	correl = 0.0863489	descr = Fold_of_RNAi_Sequence_Pos_12
cnt = 250	feature = 26	correl = 0.118928	descr = Position_Specific_Bin_Base_12_Base_C
cnt = 251	feature = 419	correl = 0.0685691	descr = N_Gram_GAGG
cnt = 252	feature = 565	correl = -0.0711144	descr = N_Gram_TAC
cnt = 253	feature = 59	correl = -0.292329	descr = Gibbs_of_Target_Sequence__Pos_19_Step_1
cnt = 254	feature = 57	correl = -0.11194	descr = Gibbs_of_Target_Sequence__Pos_17_Step_1
cnt = 255	feature = 77	correl = 0.0661739	descr = Fold_of_RNAi_Sequence_Pos_16
cnt = 256	feature = 64	correl = 0.15833	descr = Fold_of_RNAi_Sequence_Pos_0
cnt = 257	feature = 557	correl = -0.0638355	descr = N_Gram_TAA
cnt = 258	feature = 466	correl = -0.0787335	descr = N_Gram_GCGT
cnt = 259	feature = 590	correl = -0.0921947	descr = N_Gram_TCCA
cnt = 260	feature = 255	correl = 0.140447	descr = N_Gram_CAA
cnt = 261	feature = 68	correl = 0.0616863	descr = Fold_of_RNAi_Sequence_Pos_4
cnt = 262	feature = 284	correl = 0.0548268	descr = N_Gram_CAT
cnt = 263	feature = 326	correl = -0.0476907	descr = N_Gram_CGA
cnt = 264	feature = 641	correl = 0.0679978	descr = N_Gram_TGGC
cnt = 265	feature = 511	correl = 0.0883702	descr = N_Gram_GGT
cnt = 266	feature = 312	correl = 0.0571317	descr = N_Gram_CCGG
cnt = 267	feature = 67	correl = 0.0897767	descr = Fold_of_RNAi_Sequence_Pos_3
cnt = 268	feature = 602	correl = -0.110016	descr = N_Gram_TCG
cnt = 269	feature = 580	correl = 0.0574006	descr = N_Gram_TCA
cnt = 270	feature = 546	correl = 0.052667	descr = N_Gram_GTT
cnt = 271	feature = 677	correl = -0.120385	descr = N_Gram_TTCTT
cnt = 272	feature = 614	correl = -0.186339	descr = N_Gram_TCTC
cnt = 273	feature = 662	correl = -0.0926193	descr = N_Gram_TTA
cnt = 274	feature = 579	correl = -0.116747	descr = N_Gram_TC
cnt = 275	feature = 501	correl = 0.15026	descr = N_Gram_GGG
cnt = 276	feature = 416	correl = 0.0620889	descr = N_Gram_GAG
cnt = 277	feature = 695	correl = -0.156484	descr = N_Gram_TTTT
cnt = 278	feature = 364	correl = -0.0500366	descr = N_Gram_CT
cnt = 279	feature = 82	correl = 0.10386	descr = Xue_Structure_Feature_C111
cnt = 280	feature = 624	correl = 0.060323	descr = N_Gram_TG
cnt = 281	feature = 83	correl = 0.0933448	descr = Xue_Structure_Feature_C110
cnt = 282	feature = 620	correl = -0.115902	descr = N_Gram_TCTT
cnt = 283	feature = 690	correl = -0.125022	descr = N_Gram_TTTC
cnt = 284	feature = 376	correl = -0.118952	descr = N_Gram_CTCC
cnt = 285	feature = 447	correl = 0.0919573	descr = N_Gram_GCC
cnt = 286	feature = 399	correl = 0.0518076	descr = N_Gram_GA
cnt = 287	feature = 373	correl = -0.106501	descr = N_Gram_CTC
cnt = 288	feature = 688	correl = -0.0933832	descr = N_Gram_TTT
cnt = 289	feature = 386	correl = -0.114192	descr = N_Gram_CTT
cnt = 290	feature = 589	correl = -0.11792	descr = N_Gram_TCC
cnt = 291	feature = 611	correl = -0.104478	descr = N_Gram_TCT
cnt = 292	feature = 669	correl = -0.171725	descr = N_Gram_TTC
cnt = 293	feature = 478	correl = 0.183511	descr = N_Gram_GG
cnt = 294	feature = 61	correl = -0.192875	descr = PF_RNAi_Fold_Energy
cnt = 295	feature = 86	correl = -0.154338	descr = Xue_Structure_Feature_C000
cnt = 296	feature = 45	correl = -0.1612	descr = Gibbs_of_Target_Sequence_
num rows = 521
num_elements = 154737
*
optimization finished, #iter = 629
nu = 0.527110
obj = -40.841171, rho = -0.517063
nSV = 364, nBSV = 190
num rows = 58
num_elements = 17226
*
optimization finished, #iter = 46
nu = 0.480412
obj = -4.868672, rho = -0.362393
nSV = 47, nBSV = 14
*
optimization finished, #iter = 629
nu = 0.527110
obj = -40.841171, rho = -0.517063
nSV = 364, nBSV = 190
CFS merit scores = 1.31031
CFS merit scores = 1.58705
CFS merit scores = 1.83436
CFS merit scores = 2.05821
CFS merit scores = 2.26283
CFS merit scores = 2.45168
CFS merit scores = 2.62778
CFS merit scores = 2.79296
CFS merit scores = 2.94728
CFS merit scores = 3.09332
CFS merit scores = 3.23219
CFS merit scores = 3.36455
CFS merit scores = 3.49058
CFS merit scores = 3.60889
CFS merit scores = 3.72256
CFS merit scores = 3.8322
CFS merit scores = 3.9377
CFS merit scores = 4.03953
CFS merit scores = 4.13823
CFS merit scores = 4.23323
CFS merit scores = 4.32428
CFS merit scores = 4.41283
CFS merit scores = 4.49879
CFS merit scores = 4.58225
CFS merit scores = 4.66358
CFS merit scores = 4.74302
CFS merit scores = 4.82069
CFS merit scores = 4.8966
CFS merit scores = 4.96999
CFS merit scores = 5.04139
CFS merit scores = 5.11091
CFS merit scores = 5.17757
CFS merit scores = 5.24205
CFS merit scores = 5.30408
CFS merit scores = 5.36457
CFS merit scores = 5.42343
CFS merit scores = 5.48072
CFS merit scores = 5.53599
CFS merit scores = 5.58961
CFS merit scores = 5.64177
CFS merit scores = 5.69203
CFS merit scores = 5.74049
CFS merit scores = 5.78734
CFS merit scores = 5.83262
CFS merit scores = 5.87482
CFS merit scores = 5.9111
CFS merit scores = 5.94598
CFS merit scores = 5.97886
CFS merit scores = 6.01009
CFS merit scores = 6.04005
CFS merit scores = 6.06641
CFS merit scores = 6.09091
CFS merit scores = 6.1134
CFS merit scores = 6.13526
CFS merit scores = 6.15641
CFS merit scores = 6.17759
CFS merit scores = 6.19849
CFS merit scores = 6.21912
CFS merit scores = 6.23835
CFS merit scores = 6.25747
CFS merit scores = 6.27617
CFS merit scores = 6.29423
CFS merit scores = 6.30973
CFS merit scores = 6.32499
CFS merit scores = 6.33641
CFS merit scores = 6.3461
CFS merit scores = 6.35443
CFS merit scores = 6.36236
CFS merit scores = 6.36846
CFS merit scores = 6.37392
CFS merit scores = 6.37813
CFS merit scores = 6.38169
CFS merit scores = 6.38458
CFS merit scores = 6.3875
CFS merit scores = 6.38749
CFS merit scores = 6.38743
CFS merit scores = 6.3879
CFS merit scores = 6.38854
CFS merit scores = 6.38844
CFS merit scores = 6.38803
CFS merit scores = 6.3881
CFS merit scores = 6.38851
CFS merit scores = 6.38847
CFS merit scores = 6.38842
CFS merit scores = 6.38722
CFS merit scores = 6.38593
CFS merit scores = 6.38508
CFS merit scores = 6.38426
CFS merit scores = 6.38299
CFS merit scores = 6.38223
CFS merit scores = 6.38177
CFS merit scores = 6.38137
CFS merit scores = 6.38055
CFS merit scores = 6.37935
CFS merit scores = 6.37842
CFS merit scores = 6.3774
CFS merit scores = 6.37574
CFS merit scores = 6.37338
CFS merit scores = 6.3711
CFS merit scores = 6.36911
CFS merit scores = 6.36607
CFS merit scores = 6.36178
CFS merit scores = 6.35678
CFS merit scores = 6.35175
CFS merit scores = 6.34673
CFS merit scores = 6.34204
CFS merit scores = 6.33772
CFS merit scores = 6.33343
CFS merit scores = 6.32797
CFS merit scores = 6.32215
CFS merit scores = 6.31641
CFS merit scores = 6.30914
CFS merit scores = 6.30175
CFS merit scores = 6.29464
CFS merit scores = 6.28676
CFS merit scores = 6.27815
CFS merit scores = 6.26927
CFS merit scores = 6.26084
CFS merit scores = 6.25283
CFS merit scores = 6.24508
CFS merit scores = 6.23737
CFS merit scores = 6.22983
CFS merit scores = 6.22241
CFS merit scores = 6.21504
CFS merit scores = 6.20792
CFS merit scores = 6.20058
CFS merit scores = 6.19259
CFS merit scores = 6.18471
CFS merit scores = 6.17692
CFS merit scores = 6.16916
CFS merit scores = 6.16168
CFS merit scores = 6.15362
CFS merit scores = 6.14556
CFS merit scores = 6.13741
CFS merit scores = 6.12902
CFS merit scores = 6.12069
CFS merit scores = 6.11206
CFS merit scores = 6.10364
CFS merit scores = 6.09532
CFS merit scores = 6.08724
CFS merit scores = 6.07926
CFS merit scores = 6.07114
CFS merit scores = 6.06254
CFS merit scores = 6.05396
CFS merit scores = 6.04515
CFS merit scores = 6.03656
CFS merit scores = 6.02823
CFS merit scores = 6.0199
CFS merit scores = 6.0116
CFS merit scores = 6.00328
CFS merit scores = 5.99505
CFS merit scores = 5.98695
CFS merit scores = 5.97901
CFS merit scores = 5.97092
CFS merit scores = 5.96278
CFS merit scores = 5.95406
CFS merit scores = 5.94553
CFS merit scores = 5.937
CFS merit scores = 5.92859
CFS merit scores = 5.91951
CFS merit scores = 5.91057
CFS merit scores = 5.90172
CFS merit scores = 5.89266
CFS merit scores = 5.8836
CFS merit scores = 5.87461
CFS merit scores = 5.86591
CFS merit scores = 5.85673
CFS merit scores = 5.84764
CFS merit scores = 5.83879
CFS merit scores = 5.8302
CFS merit scores = 5.82188
CFS merit scores = 5.81371
CFS merit scores = 5.80575
CFS merit scores = 5.79769
CFS merit scores = 5.78911
CFS merit scores = 5.78044
CFS merit scores = 5.77182
CFS merit scores = 5.76325
CFS merit scores = 5.75448
CFS merit scores = 5.74587
CFS merit scores = 5.73681
CFS merit scores = 5.72799
CFS merit scores = 5.71934
CFS merit scores = 5.71061
CFS merit scores = 5.70204
CFS merit scores = 5.69366
CFS merit scores = 5.68549
CFS merit scores = 5.67744
CFS merit scores = 5.66959
CFS merit scores = 5.66184
CFS merit scores = 5.65413
CFS merit scores = 5.6462
CFS merit scores = 5.6385
CFS merit scores = 5.63067
CFS merit scores = 5.62281
CFS merit scores = 5.61476
CFS merit scores = 5.60683
CFS merit scores = 5.5988
CFS merit scores = 5.59094
CFS merit scores = 5.58332
CFS merit scores = 5.5757
CFS merit scores = 5.56806
CFS merit scores = 5.56037
CFS merit scores = 5.55263
CFS merit scores = 5.5449
CFS merit scores = 5.53733
CFS merit scores = 5.52977
CFS merit scores = 5.52226
CFS merit scores = 5.51476
CFS merit scores = 5.50729
CFS merit scores = 5.49993
CFS merit scores = 5.49262
CFS merit scores = 5.48523
CFS merit scores = 5.47787
CFS merit scores = 5.47053
CFS merit scores = 5.46339
CFS merit scores = 5.45636
CFS merit scores = 5.44945
CFS merit scores = 5.44258
CFS merit scores = 5.43552
CFS merit scores = 5.42863
CFS merit scores = 5.4219
CFS merit scores = 5.41506
CFS merit scores = 5.4084
CFS merit scores = 5.40187
CFS merit scores = 5.39521
CFS merit scores = 5.3883
CFS merit scores = 5.38153
CFS merit scores = 5.37486
CFS merit scores = 5.36829
CFS merit scores = 5.36177
CFS merit scores = 5.35532
CFS merit scores = 5.34902
CFS merit scores = 5.34271
CFS merit scores = 5.33649
CFS merit scores = 5.3302
CFS merit scores = 5.32407
CFS merit scores = 5.31803
CFS merit scores = 5.31137
CFS merit scores = 5.3047
CFS merit scores = 5.2982
CFS merit scores = 5.2917
CFS merit scores = 5.28515
CFS merit scores = 5.27864
CFS merit scores = 5.27206
CFS merit scores = 5.26554
CFS merit scores = 5.25913
CFS merit scores = 5.25256
CFS merit scores = 5.24608
CFS merit scores = 5.23952
CFS merit scores = 5.23296
CFS merit scores = 5.22643
CFS merit scores = 5.21996
CFS merit scores = 5.21352
CFS merit scores = 5.20712
CFS merit scores = 5.20081
CFS merit scores = 5.19425
CFS merit scores = 5.18777
CFS merit scores = 5.18141
CFS merit scores = 5.17508
CFS merit scores = 5.16863
CFS merit scores = 5.16183
CFS merit scores = 5.15521
CFS merit scores = 5.14839
CFS merit scores = 5.14155
CFS merit scores = 5.13477
CFS merit scores = 5.12806
CFS merit scores = 5.12138
CFS merit scores = 5.11473
CFS merit scores = 5.10795
CFS merit scores = 5.10104
CFS merit scores = 5.09417
CFS merit scores = 5.08738
CFS merit scores = 5.08062
CFS merit scores = 5.07399
CFS merit scores = 5.06695
CFS merit scores = 5.05999
CFS merit scores = 5.05318
CFS merit scores = 5.04632
CFS merit scores = 5.03959
CFS merit scores = 5.03245
CFS merit scores = 5.02539
CFS merit scores = 5.01823
CFS merit scores = 5.01095
CFS merit scores = 5.00367
CFS merit scores = 4.99618
CFS merit scores = 4.98816
CFS merit scores = 4.98027
CFS merit scores = 4.9724
CFS merit scores = 4.96447
CFS merit scores = 4.95649
CFS merit scores = 4.94845
CFS merit scores = 4.94044
CFS merit scores = 4.93252
CFS merit scores = 4.92413
CFS merit scores = 4.91583
CFS merit scores = 4.90709
CFS merit scores = 4.89828
CFS merit scores = 4.88951
CFS merit scores = 4.88038
CFS merit scores = 4.871
CFS merit scores = 4.86164
CFS merit scores = 4.8524
CFS merit scores = 4.84305
CFS merit scores = 4.83346
CFS merit scores = 4.82372
CFS merit scores = 4.81407
CFS merit scores = 4.80431
CFS merit scores = 4.79385
CFS merit scores = 4.78308
CFS merit scores = 4.77202
CFS merit scores = 4.7599
CFS merit scores = 4.74745
CFS merit scores = 4.73463
CFS merit scores = 4.72196
CFS merit scores = 4.70653
CFS merit scores = 4.68454
cnt = 1	feature = 62	correl = -0.31031	descr = Gibbs_of_Target_Sequence__Pos_19_Step_1
cnt = 2	feature = 618	correl = -0.209582	descr = N_Gram_TCTC
cnt = 3	feature = 228	correl = -0.0860007	descr = N_Gram_ATACT
cnt = 4	feature = 265	correl = 0.0524058	descr = N_Gram_CAATA
cnt = 5	feature = 357	correl = 0.0705788	descr = N_Gram_CGTGA
cnt = 6	feature = 545	correl = 0.0571925	descr = N_Gram_GTGCG
cnt = 7	feature = 613	correl = 0.0945333	descr = N_Gram_TCGGC
cnt = 8	feature = 335	correl = 0.0452153	descr = N_Gram_CGCCA
cnt = 9	feature = 529	correl = 0.0505135	descr = N_Gram_GTATA
cnt = 10	feature = 609	correl = 0.0804424	descr = N_Gram_TCGAC
cnt = 11	feature = 399	correl = 0.0684652	descr = N_Gram_GAAAC
cnt = 12	feature = 365	correl = 0.0452153	descr = N_Gram_CTAAA
cnt = 13	feature = 527	correl = 0.0486508	descr = N_Gram_GTAAA
cnt = 14	feature = 631	correl = -0.0611613	descr = N_Gram_TGAGA
cnt = 15	feature = 671	correl = 0.073979	descr = N_Gram_TTCAA
cnt = 16	feature = 640	correl = 0.0522607	descr = N_Gram_TGCCG
cnt = 17	feature = 407	correl = -0.0682308	descr = N_Gram_GACCC
cnt = 18	feature = 244	correl = -0.0454018	descr = N_Gram_ATGCA
cnt = 19	feature = 563	correl = -0.0463753	descr = N_Gram_TAACG
cnt = 20	feature = 448	correl = -0.0451129	descr = N_Gram_GCATG
cnt = 21	feature = 628	correl = 0.0513395	descr = N_Gram_TGAAA
cnt = 22	feature = 611	correl = -0.0491935	descr = N_Gram_TCGCA
cnt = 23	feature = 688	correl = 0.0849871	descr = N_Gram_TTGTG
cnt = 24	feature = 426	correl = -0.0556744	descr = N_Gram_GATCG
cnt = 25	feature = 305	correl = 0.114852	descr = N_Gram_CCCCC
cnt = 26	feature = 220	correl = 0.088939	descr = N_Gram_AGTTA
cnt = 27	feature = 306	correl = 0.0452153	descr = N_Gram_CCCCG
cnt = 28	feature = 572	correl = 0.045862	descr = N_Gram_TAGAC
cnt = 29	feature = 599	correl = 0.061186	descr = N_Gram_TCCCA
cnt = 30	feature = 420	correl = 0.0939614	descr = N_Gram_GAGTC
cnt = 31	feature = 512	correl = 0.0519346	descr = N_Gram_GGGCA
cnt = 32	feature = 579	correl = 0.0755747	descr = N_Gram_TATAT
cnt = 33	feature = 600	correl = 0.0471599	descr = N_Gram_TCCGA
cnt = 34	feature = 286	correl = -0.0522777	descr = N_Gram_CATAT
cnt = 35	feature = 604	correl = 0.0556281	descr = N_Gram_TCCTA
cnt = 36	feature = 612	correl = 0.0739016	descr = N_Gram_TCGGA
cnt = 37	feature = 483	correl = 0.120941	descr = N_Gram_GGAAA
cnt = 38	feature = 557	correl = 0.0450469	descr = N_Gram_GTTGC
cnt = 39	feature = 312	correl = 0.0709082	descr = N_Gram_CCGGC
cnt = 40	feature = 322	correl = 0.0440555	descr = N_Gram_CCTCT
cnt = 41	feature = 520	correl = 0.0570243	descr = N_Gram_GGGTC
cnt = 42	feature = 463	correl = 0.0447646	descr = N_Gram_GCGAG
cnt = 43	feature = 553	correl = -0.0519099	descr = N_Gram_GTTAC
cnt = 44	feature = 555	correl = -0.0483674	descr = N_Gram_GTTCG
cnt = 45	feature = 324	correl = 0.0669036	descr = N_Gram_CCTGC
cnt = 46	feature = 317	correl = -0.0486993	descr = N_Gram_CCGTC
cnt = 47	feature = 397	correl = 0.0822662	descr = N_Gram_CTTTG
cnt = 48	feature = 353	correl = -0.0701527	descr = N_Gram_CGTAA
cnt = 49	feature = 674	correl = 0.0446517	descr = N_Gram_TTCGA
cnt = 50	feature = 461	correl = 0.152783	descr = N_Gram_GCCTT
cnt = 51	feature = 347	correl = 0.067119	descr = N_Gram_CGGCG
cnt = 52	feature = 231	correl = 0.0716851	descr = N_Gram_ATAGT
cnt = 53	feature = 404	correl = 0.0534807	descr = N_Gram_GAATC
cnt = 54	feature = 226	correl = -0.136112	descr = N_Gram_ATAAG
cnt = 55	feature = 291	correl = -0.0497901	descr = N_Gram_CATGC
cnt = 56	feature = 251	correl = -0.0752	descr = N_Gram_ATTAC
cnt = 57	feature = 666	correl = -0.0561891	descr = N_Gram_TTACC
cnt = 58	feature = 267	correl = 0.0597923	descr = N_Gram_CACAT
cnt = 59	feature = 247	correl = 0.0737142	descr = N_Gram_ATGGG
cnt = 60	feature = 304	correl = 0.084172	descr = N_Gram_CCCAC
cnt = 61	feature = 437	correl = 0.0610067	descr = N_Gram_GCAAA
cnt = 62	feature = 351	correl = -0.0731294	descr = N_Gram_CGGTA
cnt = 63	feature = 209	correl = -0.0562116	descr = N_Gram_AGGCT
cnt = 64	feature = 389	correl = 0.0497046	descr = N_Gram_CTTCC
cnt = 65	feature = 309	correl = 0.0515678	descr = N_Gram_CCCGG
cnt = 66	feature = 525	correl = -0.0538694	descr = N_Gram_GGTGT
cnt = 67	feature = 614	correl = -0.0741793	descr = N_Gram_TCGGG
cnt = 68	feature = 160	correl = 0.0629792	descr = N_Gram_ACAGG
cnt = 69	feature = 546	correl = 0.0847198	descr = N_Gram_GTGCT
cnt = 70	feature = 392	correl = -0.132209	descr = N_Gram_CTTGC
cnt = 71	feature = 274	correl = -0.0455864	descr = N_Gram_CACTG
cnt = 72	feature = 548	correl = 0.13874	descr = N_Gram_GTGGC
cnt = 73	feature = 456	correl = -0.0466652	descr = N_Gram_GCCCT
cnt = 74	feature = 211	correl = 0.0784616	descr = N_Gram_AGGGG
cnt = 75	feature = 214	correl = 0.125266	descr = N_Gram_AGTAA
cnt = 76	feature = 237	correl = -0.0491935	descr = N_Gram_ATCGC
cnt = 77	feature = 451	correl = -0.0448584	descr = N_Gram_GCCAA
cnt = 78	feature = 295	correl = 0.0625274	descr = N_Gram_CCACC
cnt = 79	feature = 361	correl = -0.0474185	descr = N_Gram_CGTTC
cnt = 80	feature = 514	correl = 0.0779741	descr = N_Gram_GGGCG
cnt = 81	feature = 645	correl = 0.0891381	descr = N_Gram_TGGAG
cnt = 82	feature = 441	correl = 0.0831887	descr = N_Gram_GCACT
cnt = 83	feature = 387	correl = -0.111145	descr = N_Gram_CTTAT
cnt = 84	feature = 345	correl = 0.105894	descr = N_Gram_CGGCA
cnt = 85	feature = 232	correl = 0.0862097	descr = N_Gram_ATATA
cnt = 86	feature = 308	correl = 0.0689923	descr = N_Gram_CCCGC
cnt = 87	feature = 504	correl = 0.061944	descr = N_Gram_GGCTC
cnt = 88	feature = 277	correl = 0.0780894	descr = N_Gram_CAGCG
cnt = 89	feature = 509	correl = 0.10652	descr = N_Gram_GGGAC
cnt = 90	feature = 225	correl = -0.0440871	descr = N_Gram_ATAAC
cnt = 91	feature = 681	correl = -0.0595496	descr = N_Gram_TTGAA
cnt = 92	feature = 447	correl = 0.0947159	descr = N_Gram_GCATC
cnt = 93	feature = 484	correl = -0.0496958	descr = N_Gram_GGAAC
cnt = 94	feature = 219	correl = 0.105505	descr = N_Gram_AGTGT
cnt = 95	feature = 207	correl = 0.0453326	descr = N_Gram_AGGCC
cnt = 96	feature = 419	correl = 0.0464714	descr = N_Gram_GAGGT
cnt = 97	feature = 321	correl = -0.0938671	descr = N_Gram_CCTCC
cnt = 98	feature = 276	correl = 0.0547211	descr = N_Gram_CAGCC
cnt = 99	feature = 360	correl = 0.0539643	descr = N_Gram_CGTGT
cnt = 100	feature = 442	correl = -0.0643899	descr = N_Gram_GCAGA
cnt = 101	feature = 468	correl = 0.0659829	descr = N_Gram_GCGGG
cnt = 102	feature = 522	correl = -0.0564729	descr = N_Gram_GGTAA
cnt = 103	feature = 255	correl = -0.0809794	descr = N_Gram_ATTTG
cnt = 104	feature = 206	correl = 0.0852223	descr = N_Gram_AGGCA
cnt = 105	feature = 526	correl = 0.057652	descr = N_Gram_GGTTG
cnt = 106	feature = 458	correl = 0.0725619	descr = N_Gram_GCCGG
cnt = 107	feature = 654	correl = 0.052057	descr = N_Gram_TGGTC
cnt = 108	feature = 595	correl = 0.0846375	descr = N_Gram_TCCAA
cnt = 109	feature = 505	correl = 0.132381	descr = N_Gram_GGCTT
cnt = 110	feature = 280	correl = 0.086195	descr = N_Gram_CAGGA
cnt = 111	feature = 432	correl = -0.0740815	descr = N_Gram_GATTA
cnt = 112	feature = 343	correl = 0.0581897	descr = N_Gram_CGGAC
cnt = 113	feature = 536	correl = -0.0826746	descr = N_Gram_GTCGA
cnt = 114	feature = 235	correl = -0.0513973	descr = N_Gram_ATCCT
cnt = 115	feature = 460	correl = 0.0641225	descr = N_Gram_GCCTC
cnt = 116	feature = 655	correl = -0.066847	descr = N_Gram_TGTCA
cnt = 117	feature = 551	correl = 0.0559484	descr = N_Gram_GTGTG
cnt = 118	feature = 601	correl = -0.0746333	descr = N_Gram_TCCGC
cnt = 119	feature = 574	correl = 0.0883375	descr = N_Gram_TAGCA
cnt = 120	feature = 327	correl = -0.0457862	descr = N_Gram_CGAC
cnt = 121	feature = 578	correl = -0.0500121	descr = N_Gram_TATAC
cnt = 122	feature = 281	correl = 0.0813157	descr = N_Gram_CAGGC
cnt = 123	feature = 409	correl = -0.063562	descr = N_Gram_GACCT
cnt = 124	feature = 528	correl = 0.048611	descr = N_Gram_GTAGT
cnt = 125	feature = 538	correl = 0.0989123	descr = N_Gram_GTCGG
cnt = 126	feature = 380	correl = -0.0503763	descr = N_Gram_CTCTT
cnt = 127	feature = 453	correl = 0.0512733	descr = N_Gram_GCCAT
cnt = 128	feature = 615	correl = -0.0510315	descr = N_Gram_TCGTC
cnt = 129	feature = 368	correl = 0.106119	descr = N_Gram_CTAT
cnt = 130	feature = 473	correl = 0.0952818	descr = N_Gram_GCGTG
cnt = 131	feature = 501	correl = 0.100886	descr = N_Gram_GGCGC
cnt = 132	feature = 352	correl = 0.058078	descr = N_Gram_CGGTT
cnt = 133	feature = 283	correl = 0.0738002	descr = N_Gram_CAGTA
cnt = 134	feature = 466	correl = 0.052261	descr = N_Gram_GCGGA
cnt = 135	feature = 395	correl = 0.0732961	descr = N_Gram_CTTTA
cnt = 136	feature = 626	correl = -0.0587221	descr = N_Gram_TCTTG
cnt = 137	feature = 284	correl = 0.132752	descr = N_Gram_CAGTG
cnt = 138	feature = 303	correl = 0.0538727	descr = N_Gram_CCCAA
cnt = 139	feature = 416	correl = 0.0978394	descr = N_Gram_GAGCT
cnt = 140	feature = 592	correl = -0.0487767	descr = N_Gram_TCATG
cnt = 141	feature = 318	correl = 0.102805	descr = N_Gram_CCGTG
cnt = 142	feature = 413	correl = -0.0683846	descr = N_Gram_GACTG
cnt = 143	feature = 272	correl = -0.0670345	descr = N_Gram_CACGA
cnt = 144	feature = 222	correl = -0.0890047	descr = N_Gram_AGTTT
cnt = 145	feature = 342	correl = 0.0640402	descr = N_Gram_CGGAA
cnt = 146	feature = 394	correl = 0.078722	descr = N_Gram_CTTGT
cnt = 147	feature = 475	correl = 0.0781606	descr = N_Gram_GCTCA
cnt = 148	feature = 646	correl = 0.087776	descr = N_Gram_TGGCC
cnt = 149	feature = 510	correl = 0.104254	descr = N_Gram_GGGAG
cnt = 150	feature = 467	correl = 0.0713413	descr = N_Gram_GCGGC
cnt = 151	feature = 252	correl = 0.0521577	descr = N_Gram_ATTG
cnt = 152	feature = 659	correl = 0.106172	descr = N_Gram_TGTGG
cnt = 153	feature = 492	correl = -0.0766675	descr = N_Gram_GGATC
cnt = 154	feature = 270	correl = 0.0746547	descr = N_Gram_CACCT
cnt = 155	feature = 278	correl = -0.129662	descr = N_Gram_CAGCT
cnt = 156	feature = 565	correl = -0.0511209	descr = N_Gram_TAAGA
cnt = 157	feature = 290	correl = 0.0909964	descr = N_Gram_CATCT
cnt = 158	feature = 644	correl = -0.0507403	descr = N_Gram_TGGAA
cnt = 159	feature = 610	correl = -0.0908316	descr = N_Gram_TCGAG
cnt = 160	feature = 373	correl = -0.0894282	descr = N_Gram_CTCAT
cnt = 161	feature = 428	correl = -0.0460328	descr = N_Gram_GATGA
cnt = 162	feature = 422	correl = 0.0518303	descr = N_Gram_GATA
cnt = 163	feature = 596	correl = -0.0518106	descr = N_Gram_TCCAC
cnt = 164	feature = 605	correl = -0.0844334	descr = N_Gram_TCCTC
cnt = 165	feature = 649	correl = 0.0761694	descr = N_Gram_TGGG
cnt = 166	feature = 636	correl = -0.110124	descr = N_Gram_TGATT
cnt = 167	feature = 540	correl = -0.0954529	descr = N_Gram_GTCTT
cnt = 168	feature = 695	correl = -0.0878469	descr = N_Gram_TTTGG
cnt = 169	feature = 454	correl = 0.0640847	descr = N_Gram_GCCCA
cnt = 170	feature = 485	correl = 0.05273	descr = N_Gram_GGAAG
cnt = 171	feature = 445	correl = 0.0505385	descr = N_Gram_GCAGT
cnt = 172	feature = 337	correl = 0.0521346	descr = N_Gram_CGCGG
cnt = 173	feature = 40	correl = -0.0449371	descr = Position_Specific_Bin_Base_16_Base_T
cnt = 174	feature = 336	correl = 0.083616	descr = N_Gram_CGCCG
cnt = 175	feature = 478	correl = 0.0840173	descr = N_Gram_GCTGC
cnt = 176	feature = 15	correl = -0.130346	descr = Position_Specific_Bin_Base_5_Base_A
cnt = 177	feature = 325	correl = -0.0742046	descr = N_Gram_CCTTC
cnt = 178	feature = 496	correl = 0.0643245	descr = N_Gram_GGCAT
cnt = 179	feature = 208	correl = 0.102984	descr = N_Gram_AGGCG
cnt = 180	feature = 647	correl = -0.0854219	descr = N_Gram_TGGCG
cnt = 181	feature = 686	correl = -0.136441	descr = N_Gram_TTGCG
cnt = 182	feature = 301	correl = 0.0672829	descr = N_Gram_CCATC
cnt = 183	feature = 248	correl = 0.0582133	descr = N_Gram_ATGT
cnt = 184	feature = 30	correl = -0.132447	descr = Position_Specific_Bin_Base_12_Base_T
cnt = 185	feature = 35	correl = 0.113988	descr = Position_Specific_Bin_Base_14_Base_T
cnt = 186	feature = 576	correl = 0.0535774	descr = N_Gram_TAGT
cnt = 187	feature = 18	correl = -0.123245	descr = Position_Specific_Bin_Base_6_Base_A
cnt = 188	feature = 386	correl = -0.0510798	descr = N_Gram_CTTA
cnt = 189	feature = 689	correl = 0.0517958	descr = N_Gram_TTGTT
cnt = 190	feature = 136	correl = -0.0662508	descr = N_Gram_AAGAC
cnt = 191	feature = 24	correl = -0.0597786	descr = Position_Specific_Bin_Base_9_Base_T
cnt = 192	feature = 234	correl = -0.0457992	descr = N_Gram_ATCCA
cnt = 193	feature = 33	correl = -0.0668403	descr = Position_Specific_Bin_Base_13_Base_G
cnt = 194	feature = 13	correl = -0.0653391	descr = Position_Specific_Bin_Base_4_Base_A
cnt = 195	feature = 11	correl = -0.0540301	descr = Position_Specific_Bin_Base_3_Base_A
cnt = 196	feature = 73	correl = 0.0860118	descr = Fold_of_RNAi_Sequence_Pos_9
cnt = 197	feature = 43	correl = 0.050122	descr = Position_Specific_Bin_Base_17_Base_G
cnt = 198	feature = 383	correl = 0.100553	descr = N_Gram_CTGCA
cnt = 199	feature = 36	correl = -0.0639954	descr = Position_Specific_Bin_Base_15_Base_A
cnt = 200	feature = 105	correl = 0.0875298	descr = Fold_of_Target_NoEndbrace_noends_Pos_13
cnt = 201	feature = 52	correl = 0.0982062	descr = Gibbs_of_Target_Sequence__Pos_3_Step_1
cnt = 202	feature = 619	correl = -0.0873073	descr = N_Gram_TCTCA
cnt = 203	feature = 598	correl = 0.0540967	descr = N_Gram_TCCC
cnt = 204	feature = 580	correl = -0.0487824	descr = N_Gram_TATC
cnt = 205	feature = 313	correl = 0.109626	descr = N_Gram_CCGGG
cnt = 206	feature = 648	correl = 0.128811	descr = N_Gram_TGGCT
cnt = 207	feature = 364	correl = 0.0868264	descr = N_Gram_CTA
cnt = 208	feature = 80	correl = 0.0584292	descr = Xue_Structure_Feature_A111
cnt = 209	feature = 472	correl = -0.113988	descr = N_Gram_GCGTC
cnt = 210	feature = 591	correl = -0.0598799	descr = N_Gram_TCATC
cnt = 211	feature = 29	correl = 0.106737	descr = Position_Specific_Bin_Base_12_Base_G
cnt = 212	feature = 21	correl = -0.060694	descr = Position_Specific_Bin_Base_8_Base_C
cnt = 213	feature = 44	correl = -0.064086	descr = Position_Specific_Bin_Base_17_Base_T
cnt = 214	feature = 51	correl = 0.253534	descr = Gibbs_of_Target_Sequence__Pos_2_Step_1
cnt = 215	feature = 391	correl = -0.0741187	descr = N_Gram_CTTGA
cnt = 216	feature = 498	correl = 0.0886749	descr = N_Gram_GGCCA
cnt = 217	feature = 602	correl = -0.0850017	descr = N_Gram_TCCGG
cnt = 218	feature = 39	correl = 0.115459	descr = Position_Specific_Bin_Base_16_Base_C
cnt = 219	feature = 23	correl = 0.0587341	descr = Position_Specific_Bin_Base_9_Base_G
cnt = 220	feature = 34	correl = -0.10072	descr = Position_Specific_Bin_Base_14_Base_A
cnt = 221	feature = 9	correl = -0.0733006	descr = Position_Specific_Bin_Base_2_Base_G
cnt = 222	feature = 315	correl = 0.0657175	descr = N_Gram_CCGT
cnt = 223	feature = 331	correl = -0.0703197	descr = N_Gram_CGAT
cnt = 224	feature = 14	correl = 0.0556579	descr = Position_Specific_Bin_Base_4_Base_C
cnt = 225	feature = 652	correl = 0.0663349	descr = N_Gram_TGGT
cnt = 226	feature = 12	correl = 0.0808468	descr = Position_Specific_Bin_Base_3_Base_C
cnt = 227	feature = 83	correl = 0.118788	descr = Xue_Structure_Feature_A101
cnt = 228	feature = 57	correl = 0.0634252	descr = Gibbs_of_Target_Sequence__Pos_12_Step_1
cnt = 229	feature = 81	correl = -0.051644	descr = Xue_Structure_Feature_A110
cnt = 230	feature = 250	correl = -0.0592952	descr = N_Gram_ATTA
cnt = 231	feature = 446	correl = 0.0635627	descr = N_Gram_GCAT
cnt = 232	feature = 350	correl = 0.141297	descr = N_Gram_CGGGC
cnt = 233	feature = 10	correl = 0.10045	descr = Position_Specific_Bin_Base_2_Base_T
cnt = 234	feature = 19	correl = 0.108097	descr = Position_Specific_Bin_Base_6_Base_C
cnt = 235	feature = 375	correl = -0.07533	descr = N_Gram_CTCCA
cnt = 236	feature = 608	correl = -0.0700894	descr = N_Gram_TCGA
cnt = 237	feature = 16	correl = 0.0993132	descr = Position_Specific_Bin_Base_5_Base_C
cnt = 238	feature = 425	correl = -0.112593	descr = N_Gram_GATC
cnt = 239	feature = 56	correl = -0.0750306	descr = Gibbs_of_Target_Sequence__Pos_8_Step_1
cnt = 240	feature = 241	correl = -0.0466478	descr = N_Gram_ATGA
cnt = 241	feature = 45	correl = -0.284736	descr = Position_Specific_Bin_Base_18_Base_A
cnt = 242	feature = 17	correl = 0.0580049	descr = Position_Specific_Bin_Base_5_Base_G
cnt = 243	feature = 684	correl = -0.0899241	descr = N_Gram_TTGC
cnt = 244	feature = 547	correl = 0.127011	descr = N_Gram_GTGG
cnt = 245	feature = 665	correl = -0.0522481	descr = N_Gram_TTAC
cnt = 246	feature = 459	correl = 0.118146	descr = N_Gram_GCCT
cnt = 247	feature = 32	correl = 0.102317	descr = Position_Specific_Bin_Base_13_Base_C
cnt = 248	feature = 8	correl = 0.0529705	descr = Position_Specific_Bin_Base_2_Base_C
cnt = 249	feature = 58	correl = -0.0968753	descr = Gibbs_of_Target_Sequence__Pos_13_Step_1
cnt = 250	feature = 69	correl = 0.146947	descr = Fold_of_RNAi_Sequence_Pos_2
cnt = 251	feature = 539	correl = -0.0982941	descr = N_Gram_GTCT
cnt = 252	feature = 396	correl = -0.0500829	descr = N_Gram_CTTTC
cnt = 253	feature = 254	correl = -0.109859	descr = N_Gram_ATTT
cnt = 254	feature = 382	correl = 0.044969	descr = N_Gram_CTGC
cnt = 255	feature = 341	correl = 0.0746589	descr = N_Gram_CGGA
cnt = 256	feature = 218	correl = 0.0737685	descr = N_Gram_AGTG
cnt = 257	feature = 641	correl = -0.125891	descr = N_Gram_TGCG
cnt = 258	feature = 78	correl = 0.0829885	descr = Fold_of_RNAi_Sequence_Pos_15
cnt = 259	feature = 356	correl = 0.164586	descr = N_Gram_CGTG
cnt = 260	feature = 516	correl = 0.0685009	descr = N_Gram_GGGG
cnt = 261	feature = 28	correl = 0.138389	descr = Position_Specific_Bin_Base_12_Base_C
cnt = 262	feature = 76	correl = 0.0770998	descr = Fold_of_RNAi_Sequence_Pos_13
cnt = 263	feature = 292	correl = 0.0888545	descr = N_Gram_CCAA
cnt = 264	feature = 680	correl = -0.0599609	descr = N_Gram_TTGA
cnt = 265	feature = 61	correl = -0.168732	descr = Gibbs_of_Target_Sequence__Pos_18_Step_1
cnt = 266	feature = 489	correl = 0.113647	descr = N_Gram_GGAG
cnt = 267	feature = 390	correl = -0.212268	descr = N_Gram_CTTCT
cnt = 268	feature = 503	correl = 0.073335	descr = N_Gram_GGCT
cnt = 269	feature = 67	correl = 0.162657	descr = Fold_of_RNAi_Sequence_Pos_0
cnt = 270	feature = 633	correl = -0.0871538	descr = N_Gram_TGAT
cnt = 271	feature = 344	correl = 0.106053	descr = N_Gram_CGGC
cnt = 272	feature = 511	correl = 0.139701	descr = N_Gram_GGGC
cnt = 273	feature = 606	correl = -0.101141	descr = N_Gram_TCCTT
cnt = 274	feature = 82	correl = 0.0474604	descr = Xue_Structure_Feature_A100
cnt = 275	feature = 450	correl = 0.0535219	descr = N_Gram_GCCA
cnt = 276	feature = 59	correl = -0.173913	descr = Gibbs_of_Target_Sequence__Pos_14_Step_1
cnt = 277	feature = 79	correl = 0.061986	descr = Fold_of_RNAi_Sequence_Pos_16
cnt = 278	feature = 535	correl = -0.0610609	descr = N_Gram_GTCG
cnt = 279	feature = 54	correl = -0.1222	descr = Gibbs_of_Target_Sequence__Pos_6_Step_1
cnt = 280	feature = 60	correl = -0.121528	descr = Gibbs_of_Target_Sequence__Pos_17_Step_1
cnt = 281	feature = 531	correl = -0.0897736	descr = N_Gram_GTC
cnt = 282	feature = 417	correl = 0.0651856	descr = N_Gram_GAGG
cnt = 283	feature = 544	correl = 0.0800045	descr = N_Gram_GTGC
cnt = 284	feature = 68	correl = 0.17055	descr = Fold_of_RNAi_Sequence_Pos_1
cnt = 285	feature = 72	correl = 0.0791198	descr = Fold_of_RNAi_Sequence_Pos_6
cnt = 286	feature = 583	correl = 0.0451932	descr = N_Gram_TCA
cnt = 287	feature = 376	correl = -0.147698	descr = N_Gram_CTCCT
cnt = 288	feature = 258	correl = 0.14948	descr = N_Gram_CAA
cnt = 289	feature = 497	correl = 0.157508	descr = N_Gram_GGCC
cnt = 290	feature = 326	correl = -0.0579785	descr = N_Gram_CGA
cnt = 291	feature = 334	correl = 0.0730302	descr = N_Gram_CGCC
cnt = 292	feature = 594	correl = -0.0794771	descr = N_Gram_TCCA
cnt = 293	feature = 285	correl = 0.0577619	descr = N_Gram_CAT
cnt = 294	feature = 77	correl = 0.0682217	descr = Fold_of_RNAi_Sequence_Pos_14
cnt = 295	feature = 643	correl = 0.0465268	descr = N_Gram_TGG
cnt = 296	feature = 627	correl = -0.0643904	descr = N_Gram_TGA
cnt = 297	feature = 233	correl = -0.0861165	descr = N_Gram_ATC
cnt = 298	feature = 500	correl = 0.0468315	descr = N_Gram_GGCG
cnt = 299	feature = 662	correl = -0.0824298	descr = N_Gram_TTA
cnt = 300	feature = 363	correl = -0.0513034	descr = N_Gram_CT
cnt = 301	feature = 603	correl = -0.103201	descr = N_Gram_TCCT
cnt = 302	feature = 541	correl = 0.161508	descr = N_Gram_GTG
cnt = 303	feature = 86	correl = 0.0884466	descr = Xue_Structure_Feature_C110
cnt = 304	feature = 623	correl = -0.101491	descr = N_Gram_TCTT
cnt = 305	feature = 679	correl = -0.0647196	descr = N_Gram_TTG
cnt = 306	feature = 348	correl = 0.115007	descr = N_Gram_CGGG
cnt = 307	feature = 257	correl = 0.101748	descr = N_Gram_CA
cnt = 308	feature = 481	correl = 0.134543	descr = N_Gram_GGA
cnt = 309	feature = 616	correl = -0.118008	descr = N_Gram_TCT
cnt = 310	feature = 669	correl = -0.147762	descr = N_Gram_TTC
cnt = 311	feature = 66	correl = -0.077225	descr = PF_RNAi_Fold_3'Free_Count
cnt = 312	feature = 65	correl = -0.136184	descr = PF_RNAi_Fold_5'Free_Count
cnt = 313	feature = 661	correl = -0.122374	descr = N_Gram_TT
cnt = 314	feature = 340	correl = 0.0768058	descr = N_Gram_CGG
cnt = 315	feature = 494	correl = 0.139004	descr = N_Gram_GGC
cnt = 316	feature = 64	correl = -0.186881	descr = PF_RNAi_Fold_Energy
cnt = 317	feature = 49	correl = -0.188305	descr = Gibbs_of_Target_Sequence_
num rows = 521
num_elements = 165678
*
optimization finished, #iter = 618
nu = 0.509516
obj = -41.054808, rho = -0.551882
nSV = 363, nBSV = 172
num rows = 58
num_elements = 18444
*
optimization finished, #iter = 48
nu = 0.526333
obj = -5.254888, rho = -0.446222
nSV = 45, nBSV = 17
*
optimization finished, #iter = 618
nu = 0.509516
obj = -41.054808, rho = -0.551882
nSV = 363, nBSV = 172
CFS merit scores = 1.3671
CFS merit scores = 1.6015
CFS merit scores = 1.85002
CFS merit scores = 2.06407
CFS merit scores = 2.26364
CFS merit scores = 2.4484
CFS merit scores = 2.61912
CFS merit scores = 2.77633
CFS merit scores = 2.92454
CFS merit scores = 3.0653
CFS merit scores = 3.19892
CFS merit scores = 3.32453
CFS merit scores = 3.44487
CFS merit scores = 3.55859
CFS merit scores = 3.66709
CFS merit scores = 3.77158
CFS merit scores = 3.87204
CFS merit scores = 3.96855
CFS merit scores = 4.06074
CFS merit scores = 4.1499
CFS merit scores = 4.23533
CFS merit scores = 4.31871
CFS merit scores = 4.40001
CFS merit scores = 4.47835
CFS merit scores = 4.5549
CFS merit scores = 4.62829
CFS merit scores = 4.69859
CFS merit scores = 4.76578
CFS merit scores = 4.83081
CFS merit scores = 4.89362
CFS merit scores = 4.95442
CFS merit scores = 5.01357
CFS merit scores = 5.07044
CFS merit scores = 5.12547
CFS merit scores = 5.1764
CFS merit scores = 5.22474
CFS merit scores = 5.27104
CFS merit scores = 5.31469
CFS merit scores = 5.35715
CFS merit scores = 5.39761
CFS merit scores = 5.43627
CFS merit scores = 5.47196
CFS merit scores = 5.50593
CFS merit scores = 5.53834
CFS merit scores = 5.56813
CFS merit scores = 5.59478
CFS merit scores = 5.61895
CFS merit scores = 5.6425
CFS merit scores = 5.66559
CFS merit scores = 5.68838
CFS merit scores = 5.71079
CFS merit scores = 5.73239
CFS merit scores = 5.7542
CFS merit scores = 5.77571
CFS merit scores = 5.79335
CFS merit scores = 5.8074
CFS merit scores = 5.81996
CFS merit scores = 5.8305
CFS merit scores = 5.84056
CFS merit scores = 5.85015
CFS merit scores = 5.85993
CFS merit scores = 5.87034
CFS merit scores = 5.88096
CFS merit scores = 5.89109
CFS merit scores = 5.89961
CFS merit scores = 5.90857
CFS merit scores = 5.91708
CFS merit scores = 5.92502
CFS merit scores = 5.93151
CFS merit scores = 5.93745
CFS merit scores = 5.94334
CFS merit scores = 5.94932
CFS merit scores = 5.95495
CFS merit scores = 5.9592
CFS merit scores = 5.96328
CFS merit scores = 5.96708
CFS merit scores = 5.96991
CFS merit scores = 5.97246
CFS merit scores = 5.97534
CFS merit scores = 5.97763
CFS merit scores = 5.97879
CFS merit scores = 5.9802
CFS merit scores = 5.98155
CFS merit scores = 5.98257
CFS merit scores = 5.98114
CFS merit scores = 5.97902
CFS merit scores = 5.97727
CFS merit scores = 5.97588
CFS merit scores = 5.97348
CFS merit scores = 5.97116
CFS merit scores = 5.96775
CFS merit scores = 5.96476
CFS merit scores = 5.96114
CFS merit scores = 5.95723
CFS merit scores = 5.95346
CFS merit scores = 5.94863
CFS merit scores = 5.94377
CFS merit scores = 5.93908
CFS merit scores = 5.93466
CFS merit scores = 5.93051
CFS merit scores = 5.92692
CFS merit scores = 5.92179
CFS merit scores = 5.91669
CFS merit scores = 5.91179
CFS merit scores = 5.9066
CFS merit scores = 5.90069
CFS merit scores = 5.89482
CFS merit scores = 5.88886
CFS merit scores = 5.88316
CFS merit scores = 5.87768
CFS merit scores = 5.87074
CFS merit scores = 5.86403
CFS merit scores = 5.85744
CFS merit scores = 5.85123
CFS merit scores = 5.84505
CFS merit scores = 5.83873
CFS merit scores = 5.83189
CFS merit scores = 5.82493
CFS merit scores = 5.8184
CFS merit scores = 5.81198
CFS merit scores = 5.8057
CFS merit scores = 5.79937
CFS merit scores = 5.7925
CFS merit scores = 5.78534
CFS merit scores = 5.77834
CFS merit scores = 5.77127
CFS merit scores = 5.76459
CFS merit scores = 5.75823
CFS merit scores = 5.75165
CFS merit scores = 5.74499
CFS merit scores = 5.73838
CFS merit scores = 5.73206
CFS merit scores = 5.72567
CFS merit scores = 5.71942
CFS merit scores = 5.71332
CFS merit scores = 5.70703
CFS merit scores = 5.70022
CFS merit scores = 5.69371
CFS merit scores = 5.6874
CFS merit scores = 5.68139
CFS merit scores = 5.67545
CFS merit scores = 5.66877
CFS merit scores = 5.66171
CFS merit scores = 5.65489
CFS merit scores = 5.64808
CFS merit scores = 5.64151
CFS merit scores = 5.63475
CFS merit scores = 5.62798
CFS merit scores = 5.6214
CFS merit scores = 5.61492
CFS merit scores = 5.60859
CFS merit scores = 5.60164
cnt = 1	feature = 59	correl = -0.367104	descr = Gibbs_of_Target_Sequence__Pos_20_Step_1
cnt = 2	feature = 57	correl = -0.185372	descr = Gibbs_of_Target_Sequence__Pos_18_Step_1
cnt = 3	feature = 276	correl = -0.138667	descr = N_Gram_CAGCT
cnt = 4	feature = 422	correl = 0.0938714	descr = N_Gram_GAGTC
cnt = 5	feature = 623	correl = 0.056568	descr = N_Gram_TCTAC
cnt = 6	feature = 343	correl = 0.0639507	descr = N_Gram_CGGAA
cnt = 7	feature = 265	correl = -0.0510587	descr = N_Gram_CACCC
cnt = 8	feature = 531	correl = 0.0485664	descr = N_Gram_GTAAA
cnt = 9	feature = 619	correl = 0.0944683	descr = N_Gram_TCGGC
cnt = 10	feature = 363	correl = 0.0789734	descr = N_Gram_CGTGG
cnt = 11	feature = 606	correl = 0.0522095	descr = N_Gram_TCCCG
cnt = 12	feature = 361	correl = 0.0705217	descr = N_Gram_CGTGA
cnt = 13	feature = 511	correl = 0.0518583	descr = N_Gram_GGGCA
cnt = 14	feature = 292	correl = 0.0516743	descr = N_Gram_CCAAT
cnt = 15	feature = 611	correl = 0.0555615	descr = N_Gram_TCCTA
cnt = 16	feature = 334	correl = 0.0569573	descr = N_Gram_CGAGG
cnt = 17	feature = 604	correl = 0.0611067	descr = N_Gram_TCCCA
cnt = 18	feature = 417	correl = 0.0966337	descr = N_Gram_GACTA
cnt = 19	feature = 425	correl = 0.0459803	descr = N_Gram_GATAC
cnt = 20	feature = 627	correl = 0.0482838	descr = N_Gram_TCTCG
cnt = 21	feature = 305	correl = 0.114781	descr = N_Gram_CCCCC
cnt = 22	feature = 356	correl = -0.0676688	descr = N_Gram_CGTAC
cnt = 23	feature = 649	correl = 0.0522095	descr = N_Gram_TGCCG
cnt = 24	feature = 514	correl = 0.0451664	descr = N_Gram_GGGCT
cnt = 25	feature = 226	correl = 0.0963392	descr = N_Gram_ATATA
cnt = 26	feature = 464	correl = -0.07686	descr = N_Gram_GCGAC
cnt = 27	feature = 498	correl = 0.0891817	descr = N_Gram_GGCCC
cnt = 28	feature = 664	correl = 0.0465532	descr = N_Gram_TGGGT
cnt = 29	feature = 653	correl = -0.0511003	descr = N_Gram_TGCTA
cnt = 30	feature = 258	correl = 0.0619243	descr = N_Gram_CAAGC
cnt = 31	feature = 697	correl = 0.0784451	descr = N_Gram_TTGCA
cnt = 32	feature = 555	correl = 0.0473666	descr = N_Gram_GTGTA
cnt = 33	feature = 279	correl = 0.04669	descr = N_Gram_CAGGG
cnt = 34	feature = 449	correl = -0.0451669	descr = N_Gram_GCATG
cnt = 35	feature = 231	correl = -0.096687	descr = N_Gram_ATCGG
cnt = 36	feature = 583	correl = -0.0443184	descr = N_Gram_TAGAT
cnt = 37	feature = 365	correl = -0.0474799	descr = N_Gram_CGTTC
cnt = 38	feature = 536	correl = -0.0557263	descr = N_Gram_GTCAA
cnt = 39	feature = 244	correl = -0.068687	descr = N_Gram_ATTAC
cnt = 40	feature = 314	correl = 0.0451664	descr = N_Gram_CCGCA
cnt = 41	feature = 643	correl = -0.0487993	descr = N_Gram_TGATC
cnt = 42	feature = 541	correl = -0.139915	descr = N_Gram_GTCGA
cnt = 43	feature = 394	correl = 0.0495909	descr = N_Gram_CTTCC
cnt = 44	feature = 348	correl = 0.0719598	descr = N_Gram_CGGCG
cnt = 45	feature = 572	correl = -0.0484163	descr = N_Gram_TAAGA
cnt = 46	feature = 222	correl = 0.054751	descr = N_Gram_ATACA
cnt = 47	feature = 220	correl = -0.138992	descr = N_Gram_ATAAG
cnt = 48	feature = 322	correl = 0.0672847	descr = N_Gram_CCTCA
cnt = 49	feature = 228	correl = -0.0524788	descr = N_Gram_ATCAT
cnt = 50	feature = 309	correl = 0.0689214	descr = N_Gram_CCCGC
cnt = 51	feature = 225	correl = 0.0469528	descr = N_Gram_ATAGC
cnt = 52	feature = 563	correl = 0.0449729	descr = N_Gram_GTTGC
cnt = 53	feature = 438	correl = 0.0481836	descr = N_Gram_GCAAA
cnt = 54	feature = 303	correl = 0.0840852	descr = N_Gram_CCCAC
cnt = 55	feature = 270	correl = 0.0973596	descr = N_Gram_CACTC
cnt = 56	feature = 232	correl = -0.0560929	descr = N_Gram_ATCGT
cnt = 57	feature = 383	correl = -0.0769531	descr = N_Gram_CTGAT
cnt = 58	feature = 538	correl = -0.0469846	descr = N_Gram_GTCCA
cnt = 59	feature = 520	correl = 0.0930484	descr = N_Gram_GGGTC
cnt = 60	feature = 337	correl = -0.0585454	descr = N_Gram_CGATC
cnt = 61	feature = 414	correl = -0.0759005	descr = N_Gram_GACGA
cnt = 62	feature = 324	correl = 0.0885261	descr = N_Gram_CCTCG
cnt = 63	feature = 468	correl = 0.0545127	descr = N_Gram_GCGGA
cnt = 64	feature = 259	correl = 0.046299	descr = N_Gram_CAAGG
cnt = 65	feature = 529	correl = 0.0553621	descr = N_Gram_GGTGC
cnt = 66	feature = 605	correl = 0.0526773	descr = N_Gram_TCCCC
cnt = 67	feature = 248	correl = 0.0558985	descr = N_Gram_ATTTC
cnt = 68	feature = 278	correl = 0.0860635	descr = N_Gram_CAGGA
cnt = 69	feature = 681	correl = -0.103736	descr = N_Gram_TTATA
cnt = 70	feature = 662	correl = 0.0532989	descr = N_Gram_TGGGA
cnt = 71	feature = 399	correl = 0.0845057	descr = N_Gram_CTTGG
cnt = 72	feature = 647	correl = 0.0863688	descr = N_Gram_TGCAC
cnt = 73	feature = 380	correl = 0.0597889	descr = N_Gram_CTCTA
cnt = 74	feature = 608	correl = -0.0590805	descr = N_Gram_TCCGC
cnt = 75	feature = 321	correl = 0.0555615	descr = N_Gram_CCTAT
cnt = 76	feature = 601	correl = 0.105701	descr = N_Gram_TCCAA
cnt = 77	feature = 500	correl = 0.141104	descr = N_Gram_GGCCT
cnt = 78	feature = 426	correl = 0.0508805	descr = N_Gram_GATAT
cnt = 79	feature = 596	correl = 0.0593951	descr = N_Gram_TCAGT
cnt = 80	feature = 255	correl = 0.0533561	descr = N_Gram_CAAAG
cnt = 81	feature = 364	correl = 0.0538781	descr = N_Gram_CGTGT
cnt = 82	feature = 466	correl = 0.0457616	descr = N_Gram_GCGCC
cnt = 83	feature = 674	correl = 0.0508267	descr = N_Gram_TGTGT
cnt = 84	feature = 274	correl = 0.0546265	descr = N_Gram_CAGCC
cnt = 85	feature = 695	correl = -0.0468674	descr = N_Gram_TTGAG
cnt = 86	feature = 441	correl = 0.0743071	descr = N_Gram_GCACT
cnt = 87	feature = 432	correl = -0.0702334	descr = N_Gram_GATTA
cnt = 88	feature = 527	correl = 0.0773543	descr = N_Gram_GGTCA
cnt = 89	feature = 335	correl = -0.0778092	descr = N_Gram_CGAGT
cnt = 90	feature = 508	correl = 0.0966337	descr = N_Gram_GGGAC
cnt = 91	feature = 241	correl = -0.049051	descr = N_Gram_ATGCT
cnt = 92	feature = 206	correl = 0.0624674	descr = N_Gram_AGGTT
cnt = 93	feature = 476	correl = 0.0807637	descr = N_Gram_GCTGG
cnt = 94	feature = 250	correl = -0.146356	descr = N_Gram_ATTTT
cnt = 95	feature = 375	correl = -0.0945249	descr = N_Gram_CTCAT
cnt = 96	feature = 382	correl = 0.0456416	descr = N_Gram_CTGAC
cnt = 97	feature = 688	correl = -0.0625765	descr = N_Gram_TTCGG
cnt = 98	feature = 593	correl = 0.106025	descr = N_Gram_TCACC
cnt = 99	feature = 512	correl = 0.112904	descr = N_Gram_GGGCC
cnt = 100	feature = 505	correl = 0.154507	descr = N_Gram_GGCTT
cnt = 101	feature = 209	correl = 0.0592888	descr = N_Gram_AGTCA
cnt = 102	feature = 631	correl = -0.12351	descr = N_Gram_TCTTA
cnt = 103	feature = 553	correl = 0.0751006	descr = N_Gram_GTGGT
cnt = 104	feature = 416	correl = -0.103688	descr = N_Gram_GACGT
cnt = 105	feature = 445	correl = 0.0646277	descr = N_Gram_GCAGG
cnt = 106	feature = 254	correl = 0.0638139	descr = N_Gram_CAAAA
cnt = 107	feature = 404	correl = 0.104044	descr = N_Gram_GAAGA
cnt = 108	feature = 686	correl = 0.0805637	descr = N_Gram_TTCCA
cnt = 109	feature = 516	correl = 0.0676026	descr = N_Gram_GGGGC
cnt = 110	feature = 313	correl = 0.0463148	descr = N_Gram_CCGA
cnt = 111	feature = 340	correl = 0.0843153	descr = N_Gram_CGCCG
cnt = 112	feature = 525	correl = -0.0686245	descr = N_Gram_GGTAA
cnt = 113	feature = 446	correl = 0.0504378	descr = N_Gram_GCAGT
cnt = 114	feature = 461	correl = 0.0617979	descr = N_Gram_GCCTC
cnt = 115	feature = 454	correl = 0.0639664	descr = N_Gram_GCCCA
cnt = 116	feature = 267	correl = 0.0875162	descr = N_Gram_CACCT
cnt = 117	feature = 503	correl = 0.0916557	descr = N_Gram_GGCGG
cnt = 118	feature = 407	correl = 0.0643379	descr = N_Gram_GACA
cnt = 119	feature = 539	correl = 0.0514266	descr = N_Gram_GTCCC
cnt = 120	feature = 83	correl = 0.083973	descr = Xue_Structure_Feature_C101
cnt = 121	feature = 388	correl = 0.0587143	descr = N_Gram_CTGTG
cnt = 122	feature = 235	correl = 0.0601557	descr = N_Gram_ATCTT
cnt = 123	feature = 652	correl = -0.148897	descr = N_Gram_TGCGT
cnt = 124	feature = 281	correl = 0.132618	descr = N_Gram_CAGTG
cnt = 125	feature = 304	correl = 0.0702682	descr = N_Gram_CCCC
cnt = 126	feature = 437	correl = 0.105457	descr = N_Gram_GCAA
cnt = 127	feature = 478	correl = 0.0533238	descr = N_Gram_GCTTG
cnt = 128	feature = 391	correl = -0.118168	descr = N_Gram_CTTAT
cnt = 129	feature = 576	correl = -0.0591623	descr = N_Gram_TAATC
cnt = 130	feature = 273	correl = 0.101061	descr = N_Gram_CAGCA
cnt = 131	feature = 285	correl = -0.0644924	descr = N_Gram_CATCG
cnt = 132	feature = 457	correl = 0.0468005	descr = N_Gram_GCCGC
cnt = 133	feature = 291	correl = 0.0650369	descr = N_Gram_CCAAG
cnt = 134	feature = 211	correl = -0.143414	descr = N_Gram_AGTCT
cnt = 135	feature = 618	correl = 0.0738182	descr = N_Gram_TCGGA
cnt = 136	feature = 207	correl = 0.0447335	descr = N_Gram_AGTA
cnt = 137	feature = 509	correl = 0.105736	descr = N_Gram_GGGAG
cnt = 138	feature = 290	correl = 0.0681048	descr = N_Gram_CCAAA
cnt = 139	feature = 160	correl = -0.0460672	descr = N_Gram_ACCC
cnt = 140	feature = 557	correl = 0.0531905	descr = N_Gram_GTGTT
cnt = 141	feature = 485	correl = 0.121515	descr = N_Gram_GGACC
cnt = 142	feature = 393	correl = 0.0534301	descr = N_Gram_CTTCA
cnt = 143	feature = 648	correl = 0.0642018	descr = N_Gram_TGCAG
cnt = 144	feature = 501	correl = -0.0516841	descr = N_Gram_GGCGA
cnt = 145	feature = 13	correl = -0.106593	descr = Position_Specific_Bin_Base_5_Base_A
cnt = 146	feature = 219	correl = -0.116476	descr = N_Gram_ATAA
cnt = 147	feature = 24	correl = -0.0757129	descr = Position_Specific_Bin_Base_11_Base_G
cnt = 148	feature = 472	correl = -0.150363	descr = N_Gram_GCGTC
cnt = 149	feature = 666	correl = 0.0617201	descr = N_Gram_TGGTC
cnt = 150	feature = 654	correl = 0.0567346	descr = N_Gram_TGCTC
cnt = 151	feature = 386	correl = 0.0566061	descr = N_Gram_CTGGA
cnt = 152	feature = 494	correl = 0.0538293	descr = N_Gram_GGCAG
num rows = 521
num_elements = 79713
*
optimization finished, #iter = 313
nu = 0.724205
obj = -73.231983, rho = -0.573166
nSV = 401, nBSV = 357
num rows = 58
num_elements = 8874
*
optimization finished, #iter = 25
nu = 0.722337
obj = -8.398717, rho = -0.401706
nSV = 47, nBSV = 39
*
optimization finished, #iter = 313
nu = 0.724205
obj = -73.231983, rho = -0.573166
nSV = 401, nBSV = 357
CFS merit scores = 1.35103
CFS merit scores = 1.60969
CFS merit scores = 1.84932
CFS merit scores = 2.07136
CFS merit scores = 2.27643
CFS merit scores = 2.46255
CFS merit scores = 2.63272
CFS merit scores = 2.78762
CFS merit scores = 2.93174
CFS merit scores = 3.06783
CFS merit scores = 3.19732
CFS merit scores = 3.32088
CFS merit scores = 3.43828
CFS merit scores = 3.55042
CFS merit scores = 3.65807
CFS merit scores = 3.7624
CFS merit scores = 3.86377
CFS merit scores = 3.96229
CFS merit scores = 4.05718
CFS merit scores = 4.14947
CFS merit scores = 4.23932
CFS merit scores = 4.327
CFS merit scores = 4.41273
CFS merit scores = 4.49658
CFS merit scores = 4.5787
CFS merit scores = 4.65913
CFS merit scores = 4.73802
CFS merit scores = 4.8147
CFS merit scores = 4.88971
CFS merit scores = 4.96314
CFS merit scores = 5.03501
CFS merit scores = 5.10542
CFS merit scores = 5.17238
CFS merit scores = 5.23762
CFS merit scores = 5.30142
CFS merit scores = 5.36385
CFS merit scores = 5.425
CFS merit scores = 5.48483
CFS merit scores = 5.54127
CFS merit scores = 5.59653
CFS merit scores = 5.6509
CFS merit scores = 5.70447
CFS merit scores = 5.75655
CFS merit scores = 5.80751
CFS merit scores = 5.8574
CFS merit scores = 5.90608
CFS merit scores = 5.95367
CFS merit scores = 5.9965
CFS merit scores = 6.03622
CFS merit scores = 6.06858
CFS merit scores = 6.09841
CFS merit scores = 6.12495
CFS merit scores = 6.1513
CFS merit scores = 6.17691
CFS merit scores = 6.20154
CFS merit scores = 6.22342
CFS merit scores = 6.245
CFS merit scores = 6.26586
CFS merit scores = 6.28582
CFS merit scores = 6.30428
CFS merit scores = 6.32268
CFS merit scores = 6.34102
CFS merit scores = 6.35936
CFS merit scores = 6.37416
CFS merit scores = 6.38818
CFS merit scores = 6.40234
CFS merit scores = 6.41645
CFS merit scores = 6.42726
CFS merit scores = 6.43714
CFS merit scores = 6.4464
CFS merit scores = 6.45513
CFS merit scores = 6.46387
CFS merit scores = 6.47189
CFS merit scores = 6.47792
CFS merit scores = 6.48375
CFS merit scores = 6.48975
CFS merit scores = 6.49523
CFS merit scores = 6.501
CFS merit scores = 6.50602
CFS merit scores = 6.50995
CFS merit scores = 6.5121
CFS merit scores = 6.51375
CFS merit scores = 6.51541
CFS merit scores = 6.51693
CFS merit scores = 6.519
CFS merit scores = 6.52157
CFS merit scores = 6.52428
CFS merit scores = 6.52735
CFS merit scores = 6.52965
CFS merit scores = 6.53253
CFS merit scores = 6.53594
CFS merit scores = 6.53802
CFS merit scores = 6.53982
CFS merit scores = 6.54045
CFS merit scores = 6.54102
CFS merit scores = 6.54111
CFS merit scores = 6.5403
CFS merit scores = 6.5397
CFS merit scores = 6.53861
CFS merit scores = 6.53766
CFS merit scores = 6.53564
CFS merit scores = 6.53373
CFS merit scores = 6.52971
CFS merit scores = 6.52609
CFS merit scores = 6.52252
CFS merit scores = 6.51892
CFS merit scores = 6.51411
CFS merit scores = 6.50974
CFS merit scores = 6.50541
CFS merit scores = 6.50114
CFS merit scores = 6.49616
CFS merit scores = 6.49123
CFS merit scores = 6.48562
CFS merit scores = 6.48025
CFS merit scores = 6.47498
CFS merit scores = 6.46989
CFS merit scores = 6.46313
CFS merit scores = 6.45668
CFS merit scores = 6.44955
CFS merit scores = 6.44287
CFS merit scores = 6.43608
CFS merit scores = 6.42968
CFS merit scores = 6.42322
CFS merit scores = 6.41679
CFS merit scores = 6.41057
CFS merit scores = 6.40427
CFS merit scores = 6.39795
CFS merit scores = 6.39165
CFS merit scores = 6.38493
CFS merit scores = 6.3782
CFS merit scores = 6.37079
CFS merit scores = 6.36309
CFS merit scores = 6.35558
CFS merit scores = 6.34853
CFS merit scores = 6.34185
CFS merit scores = 6.33525
CFS merit scores = 6.32885
CFS merit scores = 6.32123
CFS merit scores = 6.31363
CFS merit scores = 6.30592
CFS merit scores = 6.29717
CFS merit scores = 6.2885
CFS merit scores = 6.27944
CFS merit scores = 6.27021
CFS merit scores = 6.26089
CFS merit scores = 6.25168
CFS merit scores = 6.24266
CFS merit scores = 6.23344
CFS merit scores = 6.22441
CFS merit scores = 6.21477
CFS merit scores = 6.20464
CFS merit scores = 6.19471
CFS merit scores = 6.18475
CFS merit scores = 6.17481
CFS merit scores = 6.16482
CFS merit scores = 6.15506
CFS merit scores = 6.14533
CFS merit scores = 6.13574
CFS merit scores = 6.12644
CFS merit scores = 6.11697
CFS merit scores = 6.10708
CFS merit scores = 6.09734
CFS merit scores = 6.08747
CFS merit scores = 6.07793
CFS merit scores = 6.06838
CFS merit scores = 6.05887
CFS merit scores = 6.04942
CFS merit scores = 6.03962
CFS merit scores = 6.03011
CFS merit scores = 6.02074
CFS merit scores = 6.01146
CFS merit scores = 6.0023
CFS merit scores = 5.99342
CFS merit scores = 5.9847
CFS merit scores = 5.97588
CFS merit scores = 5.96733
CFS merit scores = 5.95895
CFS merit scores = 5.95015
CFS merit scores = 5.9409
CFS merit scores = 5.93098
CFS merit scores = 5.92104
CFS merit scores = 5.9111
CFS merit scores = 5.9014
CFS merit scores = 5.89154
CFS merit scores = 5.88191
CFS merit scores = 5.87223
CFS merit scores = 5.86275
CFS merit scores = 5.85302
CFS merit scores = 5.84327
CFS merit scores = 5.8338
CFS merit scores = 5.82448
CFS merit scores = 5.81519
CFS merit scores = 5.80567
CFS merit scores = 5.79644
CFS merit scores = 5.78728
CFS merit scores = 5.77807
CFS merit scores = 5.76909
CFS merit scores = 5.76027
CFS merit scores = 5.75147
CFS merit scores = 5.74277
CFS merit scores = 5.73401
CFS merit scores = 5.72541
CFS merit scores = 5.7166
CFS merit scores = 5.70806
CFS merit scores = 5.69945
CFS merit scores = 5.69095
CFS merit scores = 5.6827
CFS merit scores = 5.67399
CFS merit scores = 5.66556
CFS merit scores = 5.65728
CFS merit scores = 5.64879
CFS merit scores = 5.64019
CFS merit scores = 5.63176
CFS merit scores = 5.62343
CFS merit scores = 5.61519
CFS merit scores = 5.60713
CFS merit scores = 5.59923
CFS merit scores = 5.59149
CFS merit scores = 5.58353
CFS merit scores = 5.57563
CFS merit scores = 5.5679
CFS merit scores = 5.55981
CFS merit scores = 5.55186
CFS merit scores = 5.54402
CFS merit scores = 5.53591
CFS merit scores = 5.52775
CFS merit scores = 5.51966
CFS merit scores = 5.5116
CFS merit scores = 5.50368
CFS merit scores = 5.49595
CFS merit scores = 5.48821
CFS merit scores = 5.48067
CFS merit scores = 5.47293
CFS merit scores = 5.46517
CFS merit scores = 5.45748
CFS merit scores = 5.44988
CFS merit scores = 5.44243
CFS merit scores = 5.43507
CFS merit scores = 5.4276
CFS merit scores = 5.4203
CFS merit scores = 5.413
CFS merit scores = 5.40592
CFS merit scores = 5.39868
CFS merit scores = 5.39156
CFS merit scores = 5.3843
CFS merit scores = 5.37688
CFS merit scores = 5.36955
CFS merit scores = 5.36229
CFS merit scores = 5.35513
CFS merit scores = 5.34801
CFS merit scores = 5.3409
CFS merit scores = 5.33397
CFS merit scores = 5.32682
CFS merit scores = 5.31968
CFS merit scores = 5.31252
CFS merit scores = 5.30538
CFS merit scores = 5.29836
CFS merit scores = 5.29148
CFS merit scores = 5.28457
CFS merit scores = 5.27725
CFS merit scores = 5.27
CFS merit scores = 5.26256
CFS merit scores = 5.25525
CFS merit scores = 5.24766
CFS merit scores = 5.24007
CFS merit scores = 5.23257
CFS merit scores = 5.22523
CFS merit scores = 5.21786
CFS merit scores = 5.21027
CFS merit scores = 5.20279
CFS merit scores = 5.19535
CFS merit scores = 5.18799
CFS merit scores = 5.18051
CFS merit scores = 5.17312
CFS merit scores = 5.16581
CFS merit scores = 5.15842
CFS merit scores = 5.15092
CFS merit scores = 5.14334
CFS merit scores = 5.13554
CFS merit scores = 5.12768
CFS merit scores = 5.11969
CFS merit scores = 5.11176
CFS merit scores = 5.10398
CFS merit scores = 5.09595
CFS merit scores = 5.08741
CFS merit scores = 5.07867
CFS merit scores = 5.07
CFS merit scores = 5.06063
CFS merit scores = 5.05116
CFS merit scores = 5.04171
CFS merit scores = 5.03238
CFS merit scores = 5.02264
CFS merit scores = 5.01258
CFS merit scores = 5.00263
CFS merit scores = 4.99248
CFS merit scores = 4.98225
CFS merit scores = 4.97187
CFS merit scores = 4.9615
CFS merit scores = 4.9513
CFS merit scores = 4.94116
CFS merit scores = 4.93111
CFS merit scores = 4.92102
CFS merit scores = 4.91107
CFS merit scores = 4.90078
CFS merit scores = 4.89051
CFS merit scores = 4.88009
CFS merit scores = 4.86965
CFS merit scores = 4.8588
CFS merit scores = 4.84743
CFS merit scores = 4.83611
CFS merit scores = 4.82452
CFS merit scores = 4.81297
CFS merit scores = 4.80162
CFS merit scores = 4.79043
CFS merit scores = 4.77905
CFS merit scores = 4.76696
CFS merit scores = 4.75341
CFS merit scores = 4.73756
cnt = 1	feature = 57	correl = -0.351026	descr = Gibbs_of_Target_Sequence__Pos_20_Step_1
cnt = 2	feature = 44	correl = 0.234174	descr = Gibbs_of_Target_Sequence__Pos_1_Step_1
cnt = 3	feature = 331	correl = -0.113457	descr = N_Gram_CGACG
cnt = 4	feature = 367	correl = -0.0478481	descr = N_Gram_CGTTG
cnt = 5	feature = 683	correl = 0.0526279	descr = N_Gram_TTAGC
cnt = 6	feature = 250	correl = -0.0914438	descr = N_Gram_CAAAC
cnt = 7	feature = 475	correl = 0.0520379	descr = N_Gram_GCGGA
cnt = 8	feature = 318	correl = 0.0935556	descr = N_Gram_CCGTG
cnt = 9	feature = 450	correl = 0.072894	descr = N_Gram_GCAAT
cnt = 10	feature = 505	correl = -0.0572984	descr = N_Gram_GGCAC
cnt = 11	feature = 425	correl = -0.0479501	descr = N_Gram_GAGCC
cnt = 12	feature = 390	correl = 0.055997	descr = N_Gram_CTGGG
cnt = 13	feature = 294	correl = 0.051569	descr = N_Gram_CCAAT
cnt = 14	feature = 255	correl = 0.0492396	descr = N_Gram_CAAGC
cnt = 15	feature = 160	correl = -0.0590697	descr = N_Gram_ACGAC
cnt = 16	feature = 228	correl = -0.0492157	descr = N_Gram_ATCGC
cnt = 17	feature = 576	correl = -0.0464003	descr = N_Gram_TAACG
cnt = 18	feature = 692	correl = 0.0445382	descr = N_Gram_TTCGA
cnt = 19	feature = 306	correl = 0.114671	descr = N_Gram_CCCCC
cnt = 20	feature = 624	correl = 0.0943714	descr = N_Gram_TCGGC
cnt = 21	feature = 364	correl = 0.0788865	descr = N_Gram_CGTGG
cnt = 22	feature = 558	correl = 0.0570669	descr = N_Gram_GTGCG
cnt = 23	feature = 654	correl = 0.0521399	descr = N_Gram_TGCCG
cnt = 24	feature = 340	correl = 0.0451013	descr = N_Gram_CGCCA
cnt = 25	feature = 610	correl = 0.0521399	descr = N_Gram_TCCCG
cnt = 26	feature = 478	correl = 0.0451013	descr = N_Gram_GCGTA
cnt = 27	feature = 312	correl = 0.0451013	descr = N_Gram_CCGCA
cnt = 28	feature = 375	correl = 0.0861629	descr = N_Gram_CTATT
cnt = 29	feature = 415	correl = -0.0682636	descr = N_Gram_GACCC
cnt = 30	feature = 629	correl = 0.0837716	descr = N_Gram_TCTAC
cnt = 31	feature = 437	correl = -0.0557194	descr = N_Gram_GATCG
cnt = 32	feature = 219	correl = -0.0502394	descr = N_Gram_ATAAT
cnt = 33	feature = 409	correl = -0.0440801	descr = N_Gram_GAAGG
cnt = 34	feature = 269	correl = 0.0676009	descr = N_Gram_CACTC
cnt = 35	feature = 305	correl = 0.0839686	descr = N_Gram_CCCAC
cnt = 36	feature = 579	correl = 0.0740259	descr = N_Gram_TAAGC
cnt = 37	feature = 623	correl = 0.0737083	descr = N_Gram_TCGGA
cnt = 38	feature = 529	correl = 0.0517626	descr = N_Gram_GGGGG
cnt = 39	feature = 544	correl = 0.176534	descr = N_Gram_GTCAG
cnt = 40	feature = 301	correl = -0.0626342	descr = N_Gram_CCATA
cnt = 41	feature = 615	correl = 0.0554749	descr = N_Gram_TCCTA
cnt = 42	feature = 237	correl = -0.0454569	descr = N_Gram_ATGCA
cnt = 43	feature = 633	correl = 0.0481807	descr = N_Gram_TCTCG
cnt = 44	feature = 509	correl = 0.0890522	descr = N_Gram_GGCCC
cnt = 45	feature = 435	correl = 0.0666399	descr = N_Gram_GATAT
cnt = 46	feature = 290	correl = 0.0579106	descr = N_Gram_CATTA
cnt = 47	feature = 441	correl = 0.0542832	descr = N_Gram_GATGT
cnt = 48	feature = 313	correl = 0.0706988	descr = N_Gram_CCGGC
cnt = 49	feature = 337	correl = -0.0463533	descr = N_Gram_CGATG
cnt = 50	feature = 218	correl = -0.149169	descr = N_Gram_ATAAG
cnt = 51	feature = 315	correl = -0.0761222	descr = N_Gram_CCGGT
cnt = 52	feature = 418	correl = 0.0887534	descr = N_Gram_GACGG
cnt = 53	feature = 540	correl = 0.0503943	descr = N_Gram_GTATA
cnt = 54	feature = 209	correl = -0.0638717	descr = N_Gram_AGTCC
cnt = 55	feature = 589	correl = -0.0576748	descr = N_Gram_TAGCC
cnt = 56	feature = 703	correl = 0.0589592	descr = N_Gram_TTGCA
cnt = 57	feature = 688	correl = 0.073808	descr = N_Gram_TTCAA
cnt = 58	feature = 591	correl = -0.0682976	descr = N_Gram_TATAC
cnt = 59	feature = 424	correl = -0.0680089	descr = N_Gram_GAGAA
cnt = 60	feature = 460	correl = 0.0928253	descr = N_Gram_GCCAG
cnt = 61	feature = 659	correl = 0.088911	descr = N_Gram_TGGAG
cnt = 62	feature = 309	correl = 0.0688261	descr = N_Gram_CCCGC
cnt = 63	feature = 609	correl = 0.061005	descr = N_Gram_TCCCA
cnt = 64	feature = 322	correl = 0.060428	descr = N_Gram_CCTCG
cnt = 65	feature = 413	correl = 0.0445559	descr = N_Gram_GACAC
cnt = 66	feature = 467	correl = -0.0562543	descr = N_Gram_GCCGT
cnt = 67	feature = 590	correl = 0.07769	descr = N_Gram_TAGTC
cnt = 68	feature = 704	correl = -0.152896	descr = N_Gram_TTGCG
cnt = 69	feature = 539	correl = 0.0549123	descr = N_Gram_GGTTG
cnt = 70	feature = 407	correl = 0.101285	descr = N_Gram_GAAAG
cnt = 71	feature = 550	correl = -0.0459779	descr = N_Gram_GTCGC
cnt = 72	feature = 286	correl = -0.0640705	descr = N_Gram_CATCG
cnt = 73	feature = 511	correl = 0.150496	descr = N_Gram_GGCCT
cnt = 74	feature = 612	correl = -0.0748541	descr = N_Gram_TCCGC
cnt = 75	feature = 653	correl = 0.0954466	descr = N_Gram_TGCAC
cnt = 76	feature = 448	correl = 0.0608259	descr = N_Gram_GCAAA
cnt = 77	feature = 541	correl = -0.062694	descr = N_Gram_GTATC
cnt = 78	feature = 336	correl = -0.0571194	descr = N_Gram_CGATC
cnt = 79	feature = 593	correl = -0.0565826	descr = N_Gram_TATTC
cnt = 80	feature = 669	correl = 0.0479493	descr = N_Gram_TGGTA
cnt = 81	feature = 649	correl = -0.048882	descr = N_Gram_TGATC
cnt = 82	feature = 342	correl = 0.0570669	descr = N_Gram_CGCTA
cnt = 83	feature = 476	correl = 0.0515987	descr = N_Gram_GCGGC
cnt = 84	feature = 677	correl = 0.0507219	descr = N_Gram_TGTGT
cnt = 85	feature = 500	correl = 0.089506	descr = N_Gram_GGAGT
cnt = 86	feature = 510	correl = 0.0497675	descr = N_Gram_GGCCG
cnt = 87	feature = 222	correl = 0.0732557	descr = N_Gram_ATAGT
cnt = 88	feature = 666	correl = 0.0882601	descr = N_Gram_TGGGG
cnt = 89	feature = 420	correl = 0.0861629	descr = N_Gram_GACTA
cnt = 90	feature = 371	correl = 0.0837716	descr = N_Gram_CTACT
cnt = 91	feature = 283	correl = -0.0502394	descr = N_Gram_CATAA
cnt = 92	feature = 386	correl = -0.0553155	descr = N_Gram_CTCTC
cnt = 93	feature = 440	correl = -0.0665899	descr = N_Gram_GATGC
cnt = 94	feature = 251	correl = 0.0611831	descr = N_Gram_CAAAG
cnt = 95	feature = 599	correl = 0.0488607	descr = N_Gram_TCAGA
cnt = 96	feature = 538	correl = 0.0552756	descr = N_Gram_GGTGC
cnt = 97	feature = 278	correl = 0.0858995	descr = N_Gram_CAGGA
cnt = 98	feature = 596	correl = 0.0535565	descr = N_Gram_TCAAG
cnt = 99	feature = 259	correl = 0.083405	descr = N_Gram_CACAG
cnt = 100	feature = 356	correl = -0.081093	descr = N_Gram_CGTAA
cnt = 101	feature = 241	correl = -0.0734402	descr = N_Gram_ATTAC
cnt = 102	feature = 416	correl = -0.0637454	descr = N_Gram_GACCT
cnt = 103	feature = 602	correl = -0.0550172	descr = N_Gram_TCATA
cnt = 104	feature = 348	correl = 0.105692	descr = N_Gram_CGGCA
cnt = 105	feature = 648	correl = 0.0652394	descr = N_Gram_TGATA
cnt = 106	feature = 466	correl = 0.072319	descr = N_Gram_GCCGG
cnt = 107	feature = 652	correl = 0.106629	descr = N_Gram_TGCAA
cnt = 108	feature = 580	correl = -0.14	descr = N_Gram_TAAGT
cnt = 109	feature = 701	correl = -0.0469626	descr = N_Gram_TTGAG
cnt = 110	feature = 690	correl = 0.075369	descr = N_Gram_TTCCA
cnt = 111	feature = 461	correl = 0.0495703	descr = N_Gram_GCCAT
cnt = 112	feature = 700	correl = -0.056017	descr = N_Gram_TTGAC
cnt = 113	feature = 463	correl = 0.0897581	descr = N_Gram_GCCCG
cnt = 114	feature = 472	correl = 0.0445806	descr = N_Gram_GCGAG
cnt = 115	feature = 360	correl = -0.130753	descr = N_Gram_CGTCG
cnt = 116	feature = 265	correl = 0.0739212	descr = N_Gram_CACCT
cnt = 117	feature = 689	correl = 0.0629505	descr = N_Gram_TTCAG
cnt = 118	feature = 345	correl = 0.0638375	descr = N_Gram_CGGAA
cnt = 119	feature = 547	correl = 0.0699929	descr = N_Gram_GTCCC
cnt = 120	feature = 551	correl = 0.0987171	descr = N_Gram_GTCGG
cnt = 121	feature = 516	correl = 0.149759	descr = N_Gram_GGCTT
cnt = 122	feature = 605	correl = 0.0922761	descr = N_Gram_TCCAA
cnt = 123	feature = 326	correl = -0.0885865	descr = N_Gram_CCTTC
cnt = 124	feature = 258	correl = 0.0521977	descr = N_Gram_CAATA
cnt = 125	feature = 321	correl = -0.108383	descr = N_Gram_CCTCC
cnt = 126	feature = 483	correl = 0.0547365	descr = N_Gram_GCTCA
cnt = 127	feature = 231	correl = 0.0797974	descr = N_Gram_ATCTG
cnt = 128	feature = 492	correl = 0.120683	descr = N_Gram_GGAAA
cnt = 129	feature = 429	correl = 0.077493	descr = N_Gram_GAGGT
cnt = 130	feature = 456	correl = 0.113531	descr = N_Gram_GCATC
cnt = 131	feature = 546	correl = -0.091129	descr = N_Gram_GTCCA
cnt = 132	feature = 214	correl = 0.0590609	descr = N_Gram_AGTTG
cnt = 133	feature = 274	correl = 0.0545108	descr = N_Gram_CAGCC
cnt = 134	feature = 525	correl = 0.0777578	descr = N_Gram_GGGCG
cnt = 135	feature = 396	correl = 0.0494568	descr = N_Gram_CTTCC
cnt = 136	feature = 226	correl = 0.0736043	descr = N_Gram_ATCAG
cnt = 137	feature = 565	correl = 0.0694316	descr = N_Gram_GTGTG
cnt = 138	feature = 334	correl = -0.090811	descr = N_Gram_CGAGT
cnt = 139	feature = 631	correl = -0.0981541	descr = N_Gram_TCTCA
cnt = 140	feature = 497	correl = 0.0986263	descr = N_Gram_GGACG
cnt = 141	feature = 235	correl = -0.0633511	descr = N_Gram_ATGAT
cnt = 142	feature = 501	correl = -0.101171	descr = N_Gram_GGATC
cnt = 143	feature = 514	correl = 0.0780795	descr = N_Gram_GGCGG
cnt = 144	feature = 487	correl = 0.0713594	descr = N_Gram_GCTGG
cnt = 145	feature = 711	correl = 0.0461979	descr = N_Gram_TTTCA
cnt = 146	feature = 508	correl = 0.102806	descr = N_Gram_GGCCA
cnt = 147	feature = 382	correl = -0.053954	descr = N_Gram_CTCCG
cnt = 148	feature = 713	correl = -0.0576182	descr = N_Gram_TTTCG
cnt = 149	feature = 496	correl = 0.102968	descr = N_Gram_GGACC
cnt = 150	feature = 363	correl = 0.11555	descr = N_Gram_CGTGC
cnt = 151	feature = 572	correl = -0.0724846	descr = N_Gram_GTTGT
cnt = 152	feature = 280	correl = 0.0821779	descr = N_Gram_CAGTA
cnt = 153	feature = 714	correl = -0.0899226	descr = N_Gram_TTTCT
cnt = 154	feature = 719	correl = -0.0777019	descr = N_Gram_TTTTG
cnt = 155	feature = 232	correl = 0.0618643	descr = N_Gram_ATCTT
cnt = 156	feature = 578	correl = -0.0513164	descr = N_Gram_TAAGA
cnt = 157	feature = 627	correl = -0.0647136	descr = N_Gram_TCGTC
cnt = 158	feature = 419	correl = -0.0822704	descr = N_Gram_GACGT
cnt = 159	feature = 272	correl = 0.0591848	descr = N_Gram_CAGAG
cnt = 160	feature = 531	correl = 0.0502037	descr = N_Gram_GGGT
cnt = 161	feature = 281	correl = 0.109971	descr = N_Gram_CAGTG
cnt = 162	feature = 395	correl = 0.0588783	descr = N_Gram_CTTCA
cnt = 163	feature = 351	correl = 0.0901555	descr = N_Gram_CGGGA
cnt = 164	feature = 426	correl = 0.0911086	descr = N_Gram_GAGCT
cnt = 165	feature = 276	correl = -0.134609	descr = N_Gram_CAGCT
cnt = 166	feature = 451	correl = 0.0757415	descr = N_Gram_GCAC
cnt = 167	feature = 267	correl = -0.0776467	descr = N_Gram_CACGA
cnt = 168	feature = 506	correl = 0.0924541	descr = N_Gram_GGCAT
cnt = 169	feature = 661	correl = 0.122443	descr = N_Gram_TGGCC
cnt = 170	feature = 324	correl = -0.0472097	descr = N_Gram_CCTGG
cnt = 171	feature = 645	correl = -0.0455926	descr = N_Gram_TGACT
cnt = 172	feature = 341	correl = 0.0937968	descr = N_Gram_CGCCG
cnt = 173	feature = 208	correl = 0.131286	descr = N_Gram_AGTCA
cnt = 174	feature = 527	correl = 0.0708556	descr = N_Gram_GGGGA
cnt = 175	feature = 600	correl = 0.0810429	descr = N_Gram_TCAGC
cnt = 176	feature = 252	correl = 0.0496247	descr = N_Gram_CAACA
cnt = 177	feature = 373	correl = 0.105793	descr = N_Gram_CTAT
cnt = 178	feature = 616	correl = -0.0700986	descr = N_Gram_TCCTC
cnt = 179	feature = 606	correl = -0.0634811	descr = N_Gram_TCCAC
cnt = 180	feature = 494	correl = 0.0483425	descr = N_Gram_GGAAG
cnt = 181	feature = 674	correl = 0.0581474	descr = N_Gram_TGTCC
cnt = 182	feature = 292	correl = 0.0702164	descr = N_Gram_CCAAA
cnt = 183	feature = 352	correl = 0.14096	descr = N_Gram_CGGGC
cnt = 184	feature = 520	correl = 0.106276	descr = N_Gram_GGGAC
cnt = 185	feature = 512	correl = -0.0612784	descr = N_Gram_GGCGA
cnt = 186	feature = 13	correl = -0.125111	descr = Position_Specific_Bin_Base_5_Base_A
cnt = 187	feature = 36	correl = -0.0501528	descr = Position_Specific_Bin_Base_16_Base_T
cnt = 188	feature = 608	correl = 0.0612152	descr = N_Gram_TCCC
cnt = 189	feature = 28	correl = -0.119936	descr = Position_Specific_Bin_Base_12_Base_T
cnt = 190	feature = 655	correl = -0.142705	descr = N_Gram_TGCG
cnt = 191	feature = 23	correl = 0.066669	descr = Position_Specific_Bin_Base_10_Base_T
cnt = 192	feature = 468	correl = 0.0886763	descr = N_Gram_GCCT
cnt = 193	feature = 83	correl = 0.0629097	descr = Xue_Structure_Feature_C010
cnt = 194	feature = 24	correl = -0.0910926	descr = Position_Specific_Bin_Base_11_Base_G
cnt = 195	feature = 29	correl = -0.0685099	descr = Position_Specific_Bin_Base_13_Base_A
cnt = 196	feature = 601	correl = 0.110297	descr = N_Gram_TCAGT
cnt = 197	feature = 11	correl = 0.0838059	descr = Position_Specific_Bin_Base_3_Base_C
cnt = 198	feature = 563	correl = 0.0777447	descr = N_Gram_GTGT
cnt = 199	feature = 285	correl = 0.110467	descr = N_Gram_CATCC
cnt = 200	feature = 388	correl = 0.0463813	descr = N_Gram_CTGC
cnt = 201	feature = 244	correl = -0.0865362	descr = N_Gram_ATTT
cnt = 202	feature = 536	correl = 0.0616288	descr = N_Gram_GGTC
cnt = 203	feature = 681	correl = -0.071987	descr = N_Gram_TTAC
cnt = 204	feature = 21	correl = -0.060895	descr = Position_Specific_Bin_Base_9_Base_T
cnt = 205	feature = 38	correl = -0.0569938	descr = Position_Specific_Bin_Base_17_Base_T
cnt = 206	feature = 664	correl = 0.106951	descr = N_Gram_TGGG
cnt = 207	feature = 634	correl = -0.114886	descr = N_Gram_TCTCT
cnt = 208	feature = 428	correl = 0.0441429	descr = N_Gram_GAGGC
cnt = 209	feature = 18	correl = 0.0468431	descr = Position_Specific_Bin_Base_6_Base_T
cnt = 210	feature = 10	correl = -0.0440194	descr = Position_Specific_Bin_Base_3_Base_A
cnt = 211	feature = 662	correl = -0.10154	descr = N_Gram_TGGCG
cnt = 212	feature = 40	correl = 0.139588	descr = Position_Specific_Bin_Base_18_Base_C
cnt = 213	feature = 447	correl = 0.130184	descr = N_Gram_GCAA
cnt = 214	feature = 335	correl = -0.0623832	descr = N_Gram_CGAT
cnt = 215	feature = 254	correl = 0.0820514	descr = N_Gram_CAAG
cnt = 216	feature = 626	correl = -0.0616364	descr = N_Gram_TCGT
cnt = 217	feature = 8	correl = -0.0609869	descr = Position_Specific_Bin_Base_2_Base_G
cnt = 218	feature = 308	correl = 0.0968647	descr = N_Gram_CCCG
cnt = 219	feature = 32	correl = 0.093727	descr = Position_Specific_Bin_Base_14_Base_T
cnt = 220	feature = 17	correl = 0.104792	descr = Position_Specific_Bin_Base_6_Base_C
cnt = 221	feature = 619	correl = -0.0871725	descr = N_Gram_TCGA
cnt = 222	feature = 454	correl = 0.0790465	descr = N_Gram_GCAT
cnt = 223	feature = 438	correl = -0.117362	descr = N_Gram_GATCT
cnt = 224	feature = 277	correl = 0.0473476	descr = N_Gram_CAGG
cnt = 225	feature = 211	correl = 0.0459271	descr = N_Gram_AGTG
cnt = 226	feature = 34	correl = -0.113325	descr = Position_Specific_Bin_Base_16_Base_A
cnt = 227	feature = 72	correl = 0.0817908	descr = Fold_of_RNAi_Sequence_Pos_14
cnt = 228	feature = 105	correl = -0.0783452	descr = Fold_of_Target_NoBeginbrace_noends_Pos_4
cnt = 229	feature = 353	correl = -0.0517811	descr = N_Gram_CGGT
cnt = 230	feature = 45	correl = 0.25005	descr = Gibbs_of_Target_Sequence__Pos_2_Step_1
cnt = 231	feature = 553	correl = -0.0825531	descr = N_Gram_GTCT
cnt = 232	feature = 19	correl = -0.0551368	descr = Position_Specific_Bin_Base_8_Base_C
cnt = 233	feature = 473	correl = 0.0582656	descr = N_Gram_GCGCC
cnt = 234	feature = 234	correl = -0.0662889	descr = N_Gram_ATGA
cnt = 235	feature = 69	correl = 0.0758556	descr = Fold_of_RNAi_Sequence_Pos_11
cnt = 236	feature = 51	correl = -0.0993222	descr = Gibbs_of_Target_Sequence__Pos_13_Step_1
cnt = 237	feature = 16	correl = -0.125995	descr = Position_Specific_Bin_Base_6_Base_A
cnt = 238	feature = 33	correl = 0.0496908	descr = Position_Specific_Bin_Base_15_Base_C
cnt = 239	feature = 399	correl = -0.0827461	descr = N_Gram_CTTGA
cnt = 240	feature = 136	correl = -0.043914	descr = N_Gram_AATC
cnt = 241	feature = 67	correl = 0.105863	descr = Fold_of_RNAi_Sequence_Pos_9
cnt = 242	feature = 9	correl = 0.0649604	descr = Position_Specific_Bin_Base_2_Base_T
cnt = 243	feature = 30	correl = 0.0994615	descr = Position_Specific_Bin_Base_13_Base_C
cnt = 244	feature = 643	correl = -0.0717183	descr = N_Gram_TGAAG
cnt = 245	feature = 39	correl = -0.267577	descr = Position_Specific_Bin_Base_18_Base_A
cnt = 246	feature = 526	correl = 0.101548	descr = N_Gram_GGGG
cnt = 247	feature = 397	correl = -0.224709	descr = N_Gram_CTTCT
cnt = 248	feature = 640	correl = 0.0509196	descr = N_Gram_TCTTT
cnt = 249	feature = 702	correl = -0.0618147	descr = N_Gram_TTGC
cnt = 250	feature = 49	correl = -0.162427	descr = Gibbs_of_Target_Sequence__Pos_7_Step_1
cnt = 251	feature = 691	correl = -0.0486398	descr = N_Gram_TTCG
cnt = 252	feature = 12	correl = -0.0953787	descr = Position_Specific_Bin_Base_4_Base_A
cnt = 253	feature = 76	correl = -0.059011	descr = Xue_Structure_Feature_A110
cnt = 254	feature = 459	correl = 0.0705088	descr = N_Gram_GCCA
cnt = 255	feature = 304	correl = 0.0695853	descr = N_Gram_CCCA
cnt = 256	feature = 77	correl = 0.0658704	descr = Xue_Structure_Feature_A100
cnt = 257	feature = 35	correl = 0.132939	descr = Position_Specific_Bin_Base_16_Base_C
cnt = 258	feature = 485	correl = 0.0887049	descr = N_Gram_GCTG
cnt = 259	feature = 712	correl = -0.0786485	descr = N_Gram_TTTCC
cnt = 260	feature = 14	correl = 0.0891135	descr = Position_Specific_Bin_Base_5_Base_C
cnt = 261	feature = 383	correl = -0.126845	descr = N_Gram_CTCCT
cnt = 262	feature = 477	correl = -0.0791223	descr = N_Gram_GCGT
cnt = 263	feature = 56	correl = -0.285192	descr = Gibbs_of_Target_Sequence__Pos_19_Step_1
cnt = 264	feature = 26	correl = 0.172887	descr = Position_Specific_Bin_Base_12_Base_C
cnt = 265	feature = 284	correl = 0.0778066	descr = N_Gram_CATC
cnt = 266	feature = 695	correl = -0.204811	descr = N_Gram_TTCTC
cnt = 267	feature = 73	correl = 0.0609044	descr = Fold_of_RNAi_Sequence_Pos_15
cnt = 268	feature = 314	correl = 0.128341	descr = N_Gram_CCGGG
cnt = 269	feature = 417	correl = -0.0448644	descr = N_Gram_GACG
cnt = 270	feature = 545	correl = -0.0580049	descr = N_Gram_GTCC
cnt = 271	feature = 233	correl = -0.0440288	descr = N_Gram_ATG
cnt = 272	feature = 464	correl = 0.0674106	descr = N_Gram_GCCG
cnt = 273	feature = 504	correl = 0.0734098	descr = N_Gram_GGCA
cnt = 274	feature = 291	correl = 0.108972	descr = N_Gram_CCAA
cnt = 275	feature = 52	correl = -0.179394	descr = Gibbs_of_Target_Sequence__Pos_14_Step_1
cnt = 276	feature = 61	correl = 0.168852	descr = Fold_of_RNAi_Sequence_Pos_0
cnt = 277	feature = 207	correl = -0.094282	descr = N_Gram_AGTC
cnt = 278	feature = 718	correl = -0.1575	descr = N_Gram_TTTTC
cnt = 279	feature = 64	correl = 0.083141	descr = Fold_of_RNAi_Sequence_Pos_3
cnt = 280	feature = 82	correl = 0.0497266	descr = Xue_Structure_Feature_C011
cnt = 281	feature = 611	correl = -0.0705908	descr = N_Gram_TCCG
cnt = 282	feature = 54	correl = -0.120437	descr = Gibbs_of_Target_Sequence__Pos_17_Step_1
cnt = 283	feature = 598	correl = 0.137305	descr = N_Gram_TCAG
cnt = 284	feature = 81	correl = 0.0445739	descr = Xue_Structure_Feature_C100
cnt = 285	feature = 481	correl = 0.0646111	descr = N_Gram_GCT
cnt = 286	feature = 432	correl = -0.0485555	descr = N_Gram_GAT
cnt = 287	feature = 555	correl = 0.151964	descr = N_Gram_GTG
cnt = 288	feature = 80	correl = 0.080354	descr = Xue_Structure_Feature_C110
cnt = 289	feature = 394	correl = -0.122047	descr = N_Gram_CTTC
cnt = 290	feature = 446	correl = 0.122317	descr = N_Gram_GCA
cnt = 291	feature = 303	correl = 0.0448825	descr = N_Gram_CCC
cnt = 292	feature = 327	correl = -0.0713729	descr = N_Gram_CGA
cnt = 293	feature = 86	correl = 0.108566	descr = Xue_Structure_Feature_G110
cnt = 294	feature = 717	correl = -0.1552	descr = N_Gram_TTTT
cnt = 295	feature = 697	correl = -0.0625514	descr = N_Gram_TTG
cnt = 296	feature = 423	correl = 0.0466108	descr = N_Gram_GAG
cnt = 297	feature = 225	correl = -0.0514077	descr = N_Gram_ATC
cnt = 298	feature = 694	correl = -0.214266	descr = N_Gram_TTCT
cnt = 299	feature = 517	correl = 0.189105	descr = N_Gram_GGG
cnt = 300	feature = 618	correl = -0.111821	descr = N_Gram_TCG
cnt = 301	feature = 248	correl = 0.135025	descr = N_Gram_CAA
cnt = 302	feature = 79	correl = 0.0941971	descr = Xue_Structure_Feature_C111
cnt = 303	feature = 641	correl = -0.0947727	descr = N_Gram_TGA
cnt = 304	feature = 574	correl = -0.0639488	descr = N_Gram_TA
cnt = 305	feature = 636	correl = -0.101141	descr = N_Gram_TCTT
cnt = 306	feature = 376	correl = -0.100549	descr = N_Gram_CTC
cnt = 307	feature = 60	correl = -0.0509974	descr = PF_RNAi_Fold_3'Free_Count
cnt = 308	feature = 391	correl = -0.110851	descr = N_Gram_CTT
cnt = 309	feature = 594	correl = -0.138975	descr = N_Gram_TC
cnt = 310	feature = 59	correl = -0.139778	descr = PF_RNAi_Fold_5'Free_Count
cnt = 311	feature = 458	correl = 0.108922	descr = N_Gram_GCC
cnt = 312	feature = 603	correl = -0.136211	descr = N_Gram_TCC
cnt = 313	feature = 709	correl = -0.10885	descr = N_Gram_TTT
cnt = 314	feature = 343	correl = 0.0747964	descr = N_Gram_CGG
cnt = 315	feature = 628	correl = -0.109722	descr = N_Gram_TCT
cnt = 316	feature = 503	correl = 0.144805	descr = N_Gram_GGC
cnt = 317	feature = 686	correl = -0.163935	descr = N_Gram_TTC
cnt = 318	feature = 58	correl = -0.190267	descr = PF_RNAi_Fold_Energy
num rows = 521
num_elements = 166199
*
optimization finished, #iter = 562
nu = 0.507703
obj = -41.684906, rho = -0.400584
nSV = 355, nBSV = 189
num rows = 58
num_elements = 18502
*
optimization finished, #iter = 43
nu = 0.488638
obj = -4.676107, rho = -0.426096
nSV = 42, nBSV = 14
*
optimization finished, #iter = 562
nu = 0.507703
obj = -41.684906, rho = -0.400584
nSV = 355, nBSV = 189
CFS merit scores = 1.22163
CFS merit scores = 1.55718
CFS merit scores = 1.82664
CFS merit scores = 2.05715
CFS merit scores = 2.2689
CFS merit scores = 2.46424
CFS merit scores = 2.64564
CFS merit scores = 2.81421
CFS merit scores = 2.97166
CFS merit scores = 3.12037
CFS merit scores = 3.26136
CFS merit scores = 3.3954
CFS merit scores = 3.52319
CFS merit scores = 3.64534
CFS merit scores = 3.76143
CFS merit scores = 3.87373
CFS merit scores = 3.98064
CFS merit scores = 4.08349
CFS merit scores = 4.18182
CFS merit scores = 4.27623
CFS merit scores = 4.36833
CFS merit scores = 4.45826
CFS merit scores = 4.54618
CFS merit scores = 4.63115
CFS merit scores = 4.71211
CFS merit scores = 4.79083
CFS merit scores = 4.86576
CFS merit scores = 4.93866
CFS merit scores = 5.00664
CFS merit scores = 5.07236
CFS merit scores = 5.13453
CFS merit scores = 5.19443
CFS merit scores = 5.2528
CFS merit scores = 5.30966
CFS merit scores = 5.36506
CFS merit scores = 5.41902
CFS merit scores = 5.46967
CFS merit scores = 5.51717
CFS merit scores = 5.56272
CFS merit scores = 5.60592
CFS merit scores = 5.64713
CFS merit scores = 5.68705
CFS merit scores = 5.72542
CFS merit scores = 5.76293
CFS merit scores = 5.80047
CFS merit scores = 5.83069
CFS merit scores = 5.85961
CFS merit scores = 5.88765
CFS merit scores = 5.91324
CFS merit scores = 5.93666
CFS merit scores = 5.95679
CFS merit scores = 5.97267
CFS merit scores = 5.98808
CFS merit scores = 6.00381
CFS merit scores = 6.01839
CFS merit scores = 6.03134
CFS merit scores = 6.04386
CFS merit scores = 6.05477
CFS merit scores = 6.06505
CFS merit scores = 6.07552
CFS merit scores = 6.08641
CFS merit scores = 6.09718
CFS merit scores = 6.1063
CFS merit scores = 6.11553
CFS merit scores = 6.12427
CFS merit scores = 6.1316
CFS merit scores = 6.13856
CFS merit scores = 6.14427
CFS merit scores = 6.14868
CFS merit scores = 6.15309
CFS merit scores = 6.15727
CFS merit scores = 6.16101
CFS merit scores = 6.16497
CFS merit scores = 6.16909
CFS merit scores = 6.17401
CFS merit scores = 6.17937
CFS merit scores = 6.18135
CFS merit scores = 6.18177
CFS merit scores = 6.18236
CFS merit scores = 6.18272
CFS merit scores = 6.18344
CFS merit scores = 6.18458
CFS merit scores = 6.18521
CFS merit scores = 6.18368
CFS merit scores = 6.18267
CFS merit scores = 6.18214
CFS merit scores = 6.18212
CFS merit scores = 6.18049
CFS merit scores = 6.1786
CFS merit scores = 6.17689
CFS merit scores = 6.17445
CFS merit scores = 6.17197
CFS merit scores = 6.17
CFS merit scores = 6.16756
CFS merit scores = 6.16533
CFS merit scores = 6.16277
CFS merit scores = 6.1605
CFS merit scores = 6.15753
CFS merit scores = 6.15428
CFS merit scores = 6.15037
CFS merit scores = 6.1468
CFS merit scores = 6.14371
CFS merit scores = 6.14038
CFS merit scores = 6.1356
CFS merit scores = 6.13086
CFS merit scores = 6.12636
CFS merit scores = 6.12175
CFS merit scores = 6.11704
CFS merit scores = 6.11268
CFS merit scores = 6.10763
CFS merit scores = 6.10294
CFS merit scores = 6.09792
CFS merit scores = 6.09148
CFS merit scores = 6.0852
CFS merit scores = 6.0788
CFS merit scores = 6.07227
CFS merit scores = 6.06579
CFS merit scores = 6.05966
CFS merit scores = 6.05368
CFS merit scores = 6.04735
CFS merit scores = 6.04033
CFS merit scores = 6.03261
CFS merit scores = 6.02424
CFS merit scores = 6.01588
CFS merit scores = 6.00717
CFS merit scores = 5.99884
CFS merit scores = 5.9909
CFS merit scores = 5.98297
CFS merit scores = 5.97457
CFS merit scores = 5.9665
CFS merit scores = 5.95881
CFS merit scores = 5.951
CFS merit scores = 5.94269
CFS merit scores = 5.93421
CFS merit scores = 5.92596
CFS merit scores = 5.91764
CFS merit scores = 5.90913
CFS merit scores = 5.90029
CFS merit scores = 5.89113
CFS merit scores = 5.88194
CFS merit scores = 5.87248
CFS merit scores = 5.86231
CFS merit scores = 5.85244
CFS merit scores = 5.84283
CFS merit scores = 5.8328
CFS merit scores = 5.82314
CFS merit scores = 5.81351
CFS merit scores = 5.80415
CFS merit scores = 5.79399
CFS merit scores = 5.78407
CFS merit scores = 5.77399
CFS merit scores = 5.76389
CFS merit scores = 5.75398
CFS merit scores = 5.7441
CFS merit scores = 5.73419
CFS merit scores = 5.72429
CFS merit scores = 5.71425
CFS merit scores = 5.70439
CFS merit scores = 5.69461
CFS merit scores = 5.68477
CFS merit scores = 5.67512
CFS merit scores = 5.66587
CFS merit scores = 5.65659
CFS merit scores = 5.64762
CFS merit scores = 5.63835
CFS merit scores = 5.62945
CFS merit scores = 5.62053
CFS merit scores = 5.61196
CFS merit scores = 5.60322
CFS merit scores = 5.59484
CFS merit scores = 5.58655
CFS merit scores = 5.57839
CFS merit scores = 5.57034
CFS merit scores = 5.56237
CFS merit scores = 5.55474
CFS merit scores = 5.54667
CFS merit scores = 5.53876
CFS merit scores = 5.53104
CFS merit scores = 5.52348
CFS merit scores = 5.51571
CFS merit scores = 5.50811
CFS merit scores = 5.50049
CFS merit scores = 5.49301
CFS merit scores = 5.48528
CFS merit scores = 5.47711
CFS merit scores = 5.46909
CFS merit scores = 5.46121
CFS merit scores = 5.45335
CFS merit scores = 5.44538
CFS merit scores = 5.43752
CFS merit scores = 5.42931
CFS merit scores = 5.42112
CFS merit scores = 5.41298
CFS merit scores = 5.40474
CFS merit scores = 5.39657
CFS merit scores = 5.38866
CFS merit scores = 5.38068
CFS merit scores = 5.37285
CFS merit scores = 5.36521
CFS merit scores = 5.35728
CFS merit scores = 5.34938
CFS merit scores = 5.34159
CFS merit scores = 5.33387
CFS merit scores = 5.32642
CFS merit scores = 5.31894
CFS merit scores = 5.31161
CFS merit scores = 5.30434
CFS merit scores = 5.29674
CFS merit scores = 5.28919
CFS merit scores = 5.28185
CFS merit scores = 5.27442
CFS merit scores = 5.26716
CFS merit scores = 5.25965
CFS merit scores = 5.25206
CFS merit scores = 5.24472
CFS merit scores = 5.23726
CFS merit scores = 5.22988
CFS merit scores = 5.22248
CFS merit scores = 5.21514
CFS merit scores = 5.20788
CFS merit scores = 5.20046
CFS merit scores = 5.19304
CFS merit scores = 5.18578
CFS merit scores = 5.17846
CFS merit scores = 5.17134
CFS merit scores = 5.16425
CFS merit scores = 5.15737
CFS merit scores = 5.15043
CFS merit scores = 5.14364
CFS merit scores = 5.13688
CFS merit scores = 5.13018
CFS merit scores = 5.12346
CFS merit scores = 5.11648
CFS merit scores = 5.10954
CFS merit scores = 5.10275
CFS merit scores = 5.09602
CFS merit scores = 5.08922
CFS merit scores = 5.08254
CFS merit scores = 5.07592
CFS merit scores = 5.06927
CFS merit scores = 5.06206
CFS merit scores = 5.05457
CFS merit scores = 5.04727
CFS merit scores = 5.04013
CFS merit scores = 5.03307
CFS merit scores = 5.02594
CFS merit scores = 5.01901
CFS merit scores = 5.01196
CFS merit scores = 5.00489
CFS merit scores = 4.998
CFS merit scores = 4.99054
CFS merit scores = 4.98276
CFS merit scores = 4.97496
CFS merit scores = 4.96698
CFS merit scores = 4.95889
CFS merit scores = 4.95071
CFS merit scores = 4.94263
CFS merit scores = 4.93451
CFS merit scores = 4.92644
CFS merit scores = 4.91815
CFS merit scores = 4.90954
CFS merit scores = 4.90106
CFS merit scores = 4.8927
CFS merit scores = 4.8839
CFS merit scores = 4.87524
CFS merit scores = 4.86654
CFS merit scores = 4.85769
CFS merit scores = 4.84891
CFS merit scores = 4.84018
CFS merit scores = 4.83137
CFS merit scores = 4.82262
CFS merit scores = 4.81354
CFS merit scores = 4.80434
CFS merit scores = 4.79466
CFS merit scores = 4.78516
CFS merit scores = 4.77583
CFS merit scores = 4.76636
CFS merit scores = 4.75696
CFS merit scores = 4.7474
CFS merit scores = 4.73779
CFS merit scores = 4.72726
CFS merit scores = 4.7166
CFS merit scores = 4.70616
CFS merit scores = 4.69541
CFS merit scores = 4.68439
CFS merit scores = 4.67338
CFS merit scores = 4.66228
CFS merit scores = 4.65096
CFS merit scores = 4.63869
CFS merit scores = 4.626
CFS merit scores = 4.61251
cnt = 1	feature = 674	correl = -0.221627	descr = N_Gram_TTCTC
cnt = 2	feature = 54	correl = -0.185982	descr = Gibbs_of_Target_Sequence__Pos_7_Step_1
cnt = 3	feature = 312	correl = 0.140134	descr = N_Gram_CCGGG
cnt = 4	feature = 604	correl = 0.0802158	descr = N_Gram_TCGAC
cnt = 5	feature = 326	correl = 0.073181	descr = N_Gram_CGACA
cnt = 6	feature = 357	correl = 0.0788089	descr = N_Gram_CGTGG
cnt = 7	feature = 574	correl = 0.0675531	descr = N_Gram_TATAT
cnt = 8	feature = 508	correl = 0.0450415	descr = N_Gram_GGGGT
cnt = 9	feature = 301	correl = 0.0450415	descr = N_Gram_CCCCG
cnt = 10	feature = 599	correl = 0.0553946	descr = N_Gram_TCCTA
cnt = 11	feature = 209	correl = 0.0886556	descr = N_Gram_AGTTA
cnt = 12	feature = 432	correl = 0.0836764	descr = N_Gram_GCAAT
cnt = 13	feature = 406	correl = -0.0682787	descr = N_Gram_GACCC
cnt = 14	feature = 595	correl = 0.0502062	descr = N_Gram_TCCGA
cnt = 15	feature = 327	correl = -0.0492258	descr = N_Gram_CGACC
cnt = 16	feature = 505	correl = 0.0450415	descr = N_Gram_GGGCT
cnt = 17	feature = 383	correl = 0.0559049	descr = N_Gram_CTGGG
cnt = 18	feature = 241	correl = 0.0669167	descr = N_Gram_ATTCC
cnt = 19	feature = 351	correl = -0.0676911	descr = N_Gram_CGTAC
cnt = 20	feature = 364	correl = 0.0661461	descr = N_Gram_CTAGG
cnt = 21	feature = 541	correl = 0.0570008	descr = N_Gram_GTGCG
cnt = 22	feature = 225	correl = -0.0492258	descr = N_Gram_ATCGC
cnt = 23	feature = 309	correl = 0.0450415	descr = N_Gram_CCGCA
cnt = 24	feature = 608	correl = 0.0942856	descr = N_Gram_TCGGC
cnt = 25	feature = 514	correl = 0.0551954	descr = N_Gram_GGTGC
cnt = 26	feature = 283	correl = 0.0553759	descr = N_Gram_CATTA
cnt = 27	feature = 360	correl = 0.149477	descr = N_Gram_CGTTT
cnt = 28	feature = 610	correl = 0.0563769	descr = N_Gram_TCTAC
cnt = 29	feature = 253	correl = 0.0825601	descr = N_Gram_CAAGG
cnt = 30	feature = 482	correl = 0.0653179	descr = N_Gram_GGATT
cnt = 31	feature = 653	correl = 0.0591248	descr = N_Gram_TGTAA
cnt = 32	feature = 572	correl = 0.0687236	descr = N_Gram_TAGCA
cnt = 33	feature = 473	correl = -0.0498594	descr = N_Gram_GGAAC
cnt = 34	feature = 441	correl = -0.045258	descr = N_Gram_GCATG
cnt = 35	feature = 267	correl = 0.0670594	descr = N_Gram_CACTC
cnt = 36	feature = 521	correl = 0.0482947	descr = N_Gram_GTACC
cnt = 37	feature = 382	correl = -0.0684932	descr = N_Gram_CTGCC
cnt = 38	feature = 454	correl = -0.0745838	descr = N_Gram_GCGAC
cnt = 39	feature = 526	correl = -0.0512522	descr = N_Gram_GTCAA
cnt = 40	feature = 539	correl = 0.0611525	descr = N_Gram_GTGAC
cnt = 41	feature = 318	correl = 0.0670616	descr = N_Gram_CCTCA
cnt = 42	feature = 313	correl = -0.0641534	descr = N_Gram_CCGGT
cnt = 43	feature = 467	correl = 0.0824739	descr = N_Gram_GCTGG
cnt = 44	feature = 593	correl = 0.0520764	descr = N_Gram_TCCCG
cnt = 45	feature = 308	correl = 0.0450415	descr = N_Gram_CCGAA
cnt = 46	feature = 542	correl = 0.0697161	descr = N_Gram_GTGCT
cnt = 47	feature = 343	correl = 0.0496787	descr = N_Gram_CGGCC
cnt = 48	feature = 460	correl = 0.054097	descr = N_Gram_GCGGT
cnt = 49	feature = 387	correl = -0.129787	descr = N_Gram_CTTAT
cnt = 50	feature = 315	correl = -0.0541093	descr = N_Gram_CCGTC
cnt = 51	feature = 334	correl = -0.0494292	descr = N_Gram_CGATG
cnt = 52	feature = 226	correl = -0.095802	descr = N_Gram_ATCGG
cnt = 53	feature = 626	correl = -0.0813103	descr = N_Gram_TGAGA
cnt = 54	feature = 404	correl = 0.0444698	descr = N_Gram_GACAC
cnt = 55	feature = 605	correl = -0.14911	descr = N_Gram_TCGAG
cnt = 56	feature = 214	correl = -0.125779	descr = N_Gram_ATAAG
cnt = 57	feature = 596	correl = -0.0802348	descr = N_Gram_TCCGC
cnt = 58	feature = 510	correl = -0.0444272	descr = N_Gram_GGGTT
cnt = 59	feature = 393	correl = 0.0844645	descr = N_Gram_CTTGG
cnt = 60	feature = 500	correl = 0.106148	descr = N_Gram_GGGAC
cnt = 61	feature = 258	correl = 0.0832887	descr = N_Gram_CACAG
cnt = 62	feature = 527	correl = 0.176369	descr = N_Gram_GTCAG
cnt = 63	feature = 367	correl = 0.0634333	descr = N_Gram_CTATG
cnt = 64	feature = 380	correl = -0.0732144	descr = N_Gram_CTGAT
cnt = 65	feature = 464	correl = 0.0544286	descr = N_Gram_GCGTG
cnt = 66	feature = 640	correl = 0.0637596	descr = N_Gram_TGGAG
cnt = 67	feature = 504	correl = 0.0776445	descr = N_Gram_GGGCG
cnt = 68	feature = 509	correl = 0.0928145	descr = N_Gram_GGGTC
cnt = 69	feature = 235	correl = -0.0659481	descr = N_Gram_ATGCT
cnt = 70	feature = 426	correl = 0.0484501	descr = N_Gram_GATTG
cnt = 71	feature = 303	correl = 0.073181	descr = N_Gram_CCCGA
cnt = 72	feature = 290	correl = 0.0594077	descr = N_Gram_CCACC
cnt = 73	feature = 546	correl = 0.0471497	descr = N_Gram_GTGTA
cnt = 74	feature = 606	correl = -0.0492258	descr = N_Gram_TCGCA
cnt = 75	feature = 386	correl = 0.0450415	descr = N_Gram_CTTAC
cnt = 76	feature = 291	correl = -0.0447983	descr = N_Gram_CCACG
cnt = 77	feature = 284	correl = 0.0447356	descr = N_Gram_CATTC
cnt = 78	feature = 665	correl = -0.073479	descr = N_Gram_TTACC
cnt = 79	feature = 459	correl = 0.059438	descr = N_Gram_GCGGG
cnt = 80	feature = 363	correl = 0.0563769	descr = N_Gram_CTACT
cnt = 81	feature = 624	correl = 0.0456842	descr = N_Gram_TGACA
cnt = 82	feature = 425	correl = -0.0717742	descr = N_Gram_GATTA
cnt = 83	feature = 217	correl = -0.104536	descr = N_Gram_ATACT
cnt = 84	feature = 451	correl = 0.0704072	descr = N_Gram_GCCTC
cnt = 85	feature = 544	correl = 0.13832	descr = N_Gram_GTGGC
cnt = 86	feature = 648	correl = 0.0463545	descr = N_Gram_TGGGT
cnt = 87	feature = 252	correl = 0.0616903	descr = N_Gram_CAAGC
cnt = 88	feature = 304	correl = 0.0687388	descr = N_Gram_CCCGC
cnt = 89	feature = 472	correl = 0.120547	descr = N_Gram_GGAAA
cnt = 90	feature = 321	correl = 0.0720865	descr = N_Gram_CCTGC
cnt = 91	feature = 516	correl = 0.0576326	descr = N_Gram_GGTTG
cnt = 92	feature = 337	correl = 0.0570008	descr = N_Gram_CGCTA
cnt = 93	feature = 255	correl = 0.0520892	descr = N_Gram_CAATA
cnt = 94	feature = 492	correl = -0.084973	descr = N_Gram_GGCGA
cnt = 95	feature = 481	correl = -0.106626	descr = N_Gram_GGATC
cnt = 96	feature = 580	correl = 0.0952317	descr = N_Gram_TCACC
cnt = 97	feature = 659	correl = 0.0506229	descr = N_Gram_TGTGT
cnt = 98	feature = 501	correl = 0.120675	descr = N_Gram_GGGAG
cnt = 99	feature = 232	correl = -0.0590718	descr = N_Gram_ATGAT
cnt = 100	feature = 529	correl = 0.0512049	descr = N_Gram_GTCCC
cnt = 101	feature = 207	correl = 0.0975619	descr = N_Gram_AGTGT
cnt = 102	feature = 317	correl = 0.0553946	descr = N_Gram_CCTAT
cnt = 103	feature = 565	correl = -0.12886	descr = N_Gram_TAAGT
cnt = 104	feature = 280	correl = 0.109566	descr = N_Gram_CATCT
cnt = 105	feature = 340	correl = 0.0637315	descr = N_Gram_CGGAA
cnt = 106	feature = 654	correl = -0.0671181	descr = N_Gram_TGTCA
cnt = 107	feature = 448	correl = 0.0721921	descr = N_Gram_GCCGG
cnt = 108	feature = 463	correl = -0.129118	descr = N_Gram_GCGTC
cnt = 109	feature = 407	correl = 0.0591652	descr = N_Gram_GACCG
cnt = 110	feature = 437	correl = 0.062322	descr = N_Gram_GCAGC
cnt = 111	feature = 589	correl = 0.0872749	descr = N_Gram_TCCAA
cnt = 112	feature = 686	correl = 0.0546418	descr = N_Gram_TTGGT
cnt = 113	feature = 644	correl = 0.131806	descr = N_Gram_TGGCT
cnt = 114	feature = 324	correl = -0.114938	descr = N_Gram_CCTTC
cnt = 115	feature = 494	correl = 0.0903571	descr = N_Gram_GGCGG
cnt = 116	feature = 440	correl = 0.10902	descr = N_Gram_GCATC
cnt = 117	feature = 305	correl = 0.0705893	descr = N_Gram_CCCGG
cnt = 118	feature = 211	correl = -0.114928	descr = N_Gram_AGTTT
cnt = 119	feature = 136	correl = 0.0466507	descr = N_Gram_AATAT
cnt = 120	feature = 259	correl = 0.0446846	descr = N_Gram_CACAT
cnt = 121	feature = 375	correl = -0.0439351	descr = N_Gram_CTCCG
cnt = 122	feature = 350	correl = -0.0562403	descr = N_Gram_CGTAA
cnt = 123	feature = 276	correl = 0.121945	descr = N_Gram_CAGTG
cnt = 124	feature = 228	correl = 0.0796666	descr = N_Gram_ATCTG
cnt = 125	feature = 396	correl = 0.121997	descr = N_Gram_CTTTG
cnt = 126	feature = 394	correl = 0.078366	descr = N_Gram_CTTGT
cnt = 127	feature = 503	correl = 0.124141	descr = N_Gram_GGGCC
cnt = 128	feature = 612	correl = -0.0777771	descr = N_Gram_TCTCA
cnt = 129	feature = 485	correl = 0.052131	descr = N_Gram_GGCAG
cnt = 130	feature = 476	correl = 0.125541	descr = N_Gram_GGACC
cnt = 131	feature = 356	correl = 0.103422	descr = N_Gram_CGTGC
cnt = 132	feature = 555	correl = -0.0479684	descr = N_Gram_GTTGT
cnt = 133	feature = 281	correl = -0.0453982	descr = N_Gram_CATGA
cnt = 134	feature = 600	correl = -0.0624499	descr = N_Gram_TCCTC
cnt = 135	feature = 392	correl = -0.114554	descr = N_Gram_CTTGC
cnt = 136	feature = 399	correl = 0.107687	descr = N_Gram_GAAGA
cnt = 137	feature = 395	correl = 0.0856318	descr = N_Gram_CTTTA
cnt = 138	feature = 77	correl = -0.0508233	descr = Fold_of_RNAi_Sequence_Pos_18
cnt = 139	feature = 447	correl = 0.0899065	descr = N_Gram_GCCGC
cnt = 140	feature = 420	correl = -0.132303	descr = N_Gram_GATCT
cnt = 141	feature = 547	correl = 0.0693062	descr = N_Gram_GTGTG
cnt = 142	feature = 458	correl = 0.0660122	descr = N_Gram_GCGGC
cnt = 143	feature = 416	correl = -0.105056	descr = N_Gram_GAGTT
cnt = 144	feature = 615	correl = 0.0474567	descr = N_Gram_TCTGG
cnt = 145	feature = 590	correl = -0.145289	descr = N_Gram_TCCAG
cnt = 146	feature = 44	correl = 0.100401	descr = Position_Specific_Bin_Base_18_Base_C
cnt = 147	feature = 429	correl = 0.10322	descr = N_Gram_GCAA
cnt = 148	feature = 520	correl = 0.0468747	descr = N_Gram_GTAC
cnt = 149	feature = 51	correl = -0.0481894	descr = Gibbs_of_Target_Sequence__Pos_4_Step_1
cnt = 150	feature = 391	correl = -0.0864316	descr = N_Gram_CTTGA
cnt = 151	feature = 24	correl = -0.0554109	descr = Position_Specific_Bin_Base_9_Base_T
cnt = 152	feature = 26	correl = -0.0619178	descr = Position_Specific_Bin_Base_11_Base_G
cnt = 153	feature = 413	correl = 0.046238	descr = N_Gram_GAGC
cnt = 154	feature = 206	correl = -0.145657	descr = N_Gram_AGTCT
cnt = 155	feature = 627	correl = -0.0493541	descr = N_Gram_TGAGG
cnt = 156	feature = 591	correl = 0.0648661	descr = N_Gram_TCCC
cnt = 157	feature = 579	correl = 0.0447217	descr = N_Gram_TCAC
cnt = 158	feature = 39	correl = -0.0496727	descr = Position_Specific_Bin_Base_16_Base_T
cnt = 159	feature = 160	correl = -0.071104	descr = N_Gram_ACGAT
cnt = 160	feature = 643	correl = -0.0845715	descr = N_Gram_TGGCG
cnt = 161	feature = 11	correl = 0.0715807	descr = Position_Specific_Bin_Base_2_Base_T
cnt = 162	feature = 30	correl = -0.141854	descr = Position_Specific_Bin_Base_12_Base_T
cnt = 163	feature = 496	correl = 0.154164	descr = N_Gram_GGCTT
cnt = 164	feature = 331	correl = -0.115242	descr = N_Gram_CGAGT
cnt = 165	feature = 35	correl = 0.0686014	descr = Position_Specific_Bin_Base_14_Base_T
cnt = 166	feature = 40	correl = -0.0543457	descr = Position_Specific_Bin_Base_17_Base_A
cnt = 167	feature = 631	correl = -0.126073	descr = N_Gram_TGATT
cnt = 168	feature = 16	correl = -0.127575	descr = Position_Specific_Bin_Base_5_Base_A
cnt = 169	feature = 633	correl = 0.0705915	descr = N_Gram_TGCA
cnt = 170	feature = 23	correl = 0.05953	descr = Position_Specific_Bin_Base_9_Base_G
cnt = 171	feature = 597	correl = -0.0866761	descr = N_Gram_TCCGG
cnt = 172	feature = 12	correl = 0.0900679	descr = Position_Specific_Bin_Base_3_Base_C
cnt = 173	feature = 251	correl = 0.0582749	descr = N_Gram_CAAG
cnt = 174	feature = 81	correl = 0.103328	descr = Xue_Structure_Feature_A101
cnt = 175	feature = 475	correl = 0.090033	descr = N_Gram_GGAC
cnt = 176	feature = 645	correl = 0.0920003	descr = N_Gram_TGGG
cnt = 177	feature = 538	correl = 0.055444	descr = N_Gram_GTGA
cnt = 178	feature = 655	correl = 0.0580018	descr = N_Gram_TGTCC
cnt = 179	feature = 278	correl = 0.0945637	descr = N_Gram_CATCC
cnt = 180	feature = 218	correl = 0.0533545	descr = N_Gram_ATAG
cnt = 181	feature = 453	correl = -0.0571668	descr = N_Gram_GCGA
cnt = 182	feature = 244	correl = -0.100859	descr = N_Gram_ATTT
cnt = 183	feature = 9	correl = 0.078318	descr = Position_Specific_Bin_Base_2_Base_C
cnt = 184	feature = 450	correl = 0.119503	descr = N_Gram_GCCT
cnt = 185	feature = 13	correl = -0.0659148	descr = Position_Specific_Bin_Base_4_Base_A
cnt = 186	feature = 29	correl = 0.0926201	descr = Position_Specific_Bin_Base_12_Base_G
cnt = 187	feature = 19	correl = -0.117316	descr = Position_Specific_Bin_Base_6_Base_A
cnt = 188	feature = 563	correl = -0.0880709	descr = N_Gram_TAAG
cnt = 189	feature = 38	correl = 0.0460823	descr = Position_Specific_Bin_Base_16_Base_G
cnt = 190	feature = 79	correl = -0.0599699	descr = Xue_Structure_Feature_A110
cnt = 191	feature = 619	correl = -0.0577328	descr = N_Gram_TCTTG
cnt = 192	feature = 73	correl = 0.0674259	descr = Fold_of_RNAi_Sequence_Pos_11
cnt = 193	feature = 557	correl = -0.0878071	descr = N_Gram_GTTTT
cnt = 194	feature = 265	correl = -0.0871877	descr = N_Gram_CACGA
cnt = 195	feature = 33	correl = -0.0934854	descr = Position_Specific_Bin_Base_14_Base_A
cnt = 196	feature = 623	correl = -0.0747605	descr = N_Gram_TGAAG
cnt = 197	feature = 18	correl = 0.0753239	descr = Position_Specific_Bin_Base_5_Base_G
cnt = 198	feature = 536	correl = -0.0659935	descr = N_Gram_GTCTT
cnt = 199	feature = 468	correl = 0.0608741	descr = N_Gram_GCTT
cnt = 200	feature = 649	correl = 0.0585371	descr = N_Gram_TGGT
cnt = 201	feature = 57	correl = -0.100348	descr = Gibbs_of_Target_Sequence__Pos_13_Step_1
cnt = 202	feature = 361	correl = 0.0904271	descr = N_Gram_CTA
cnt = 203	feature = 603	correl = -0.0951329	descr = N_Gram_TCGA
cnt = 204	feature = 76	correl = 0.0592468	descr = Fold_of_RNAi_Sequence_Pos_14
cnt = 205	feature = 689	correl = 0.0493577	descr = N_Gram_TTTA
cnt = 206	feature = 601	correl = -0.148115	descr = N_Gram_TCCTT
cnt = 207	feature = 21	correl = -0.0609384	descr = Position_Specific_Bin_Base_8_Base_C
cnt = 208	feature = 32	correl = 0.08487	descr = Position_Specific_Bin_Base_13_Base_C
cnt = 209	feature = 484	correl = 0.083642	descr = N_Gram_GGCA
cnt = 210	feature = 8	correl = -0.072672	descr = Position_Specific_Bin_Base_2_Base_A
cnt = 211	feature = 105	correl = 0.155594	descr = Fold_of_Target_NoEndbrace_noends_Pos_18
cnt = 212	feature = 314	correl = 0.0671655	descr = N_Gram_CCGT
cnt = 213	feature = 61	correl = -0.190527	descr = Gibbs_of_Target_Sequence__Pos_18_Step_1
cnt = 214	feature = 274	correl = 0.133558	descr = N_Gram_CAGT
cnt = 215	feature = 17	correl = 0.0832069	descr = Position_Specific_Bin_Base_5_Base_C
cnt = 216	feature = 34	correl = 0.0449651	descr = Position_Specific_Bin_Base_14_Base_C
cnt = 217	feature = 14	correl = 0.0478372	descr = Position_Specific_Bin_Base_4_Base_C
cnt = 218	feature = 418	correl = -0.142983	descr = N_Gram_GATC
cnt = 219	feature = 618	correl = -0.109664	descr = N_Gram_TCTTC
cnt = 220	feature = 67	correl = 0.180286	descr = Fold_of_RNAi_Sequence_Pos_0
cnt = 221	feature = 10	correl = -0.0614154	descr = Position_Specific_Bin_Base_2_Base_G
cnt = 222	feature = 683	correl = 0.0553121	descr = N_Gram_TTGG
cnt = 223	feature = 341	correl = 0.103406	descr = N_Gram_CGGC
cnt = 224	feature = 56	correl = 0.0539412	descr = Gibbs_of_Target_Sequence__Pos_12_Step_1
cnt = 225	feature = 545	correl = 0.0783838	descr = N_Gram_GTGT
cnt = 226	feature = 353	correl = -0.127818	descr = N_Gram_CGTCG
cnt = 227	feature = 28	correl = 0.136225	descr = Position_Specific_Bin_Base_12_Base_C
cnt = 228	feature = 664	correl = -0.0814692	descr = N_Gram_TTAC
cnt = 229	feature = 72	correl = 0.0485657	descr = Fold_of_RNAi_Sequence_Pos_10
cnt = 230	feature = 272	correl = -0.147982	descr = N_Gram_CAGCT
cnt = 231	feature = 36	correl = -0.122514	descr = Position_Specific_Bin_Base_16_Base_A
cnt = 232	feature = 471	correl = 0.0769589	descr = N_Gram_GGAA
cnt = 233	feature = 277	correl = 0.0729598	descr = N_Gram_CATC
cnt = 234	feature = 478	correl = 0.102351	descr = N_Gram_GGAG
cnt = 235	feature = 231	correl = -0.0674853	descr = N_Gram_ATGA
cnt = 236	feature = 446	correl = 0.083521	descr = N_Gram_GCCG
cnt = 237	feature = 681	correl = -0.0898801	descr = N_Gram_TTGC
cnt = 238	feature = 614	correl = -0.118725	descr = N_Gram_TCTCT
cnt = 239	feature = 69	correl = 0.173695	descr = Fold_of_RNAi_Sequence_Pos_2
cnt = 240	feature = 677	correl = -0.0690254	descr = N_Gram_TTGA
cnt = 241	feature = 292	correl = -0.0840023	descr = N_Gram_CCAG
cnt = 242	feature = 329	correl = -0.0918492	descr = N_Gram_CGAG
cnt = 243	feature = 59	correl = -0.0532804	descr = Gibbs_of_Target_Sequence__Pos_15_Step_1
cnt = 244	feature = 535	correl = -0.0732795	descr = N_Gram_GTCT
cnt = 245	feature = 540	correl = 0.0577975	descr = N_Gram_GTGC
cnt = 246	feature = 80	correl = 0.0709011	descr = Xue_Structure_Feature_A100
cnt = 247	feature = 60	correl = -0.114628	descr = Gibbs_of_Target_Sequence__Pos_17_Step_1
cnt = 248	feature = 456	correl = 0.0897644	descr = N_Gram_GCGG
cnt = 249	feature = 602	correl = -0.0785299	descr = N_Gram_TCG
cnt = 250	feature = 424	correl = -0.0648451	descr = N_Gram_GATT
cnt = 251	feature = 58	correl = -0.171832	descr = Gibbs_of_Target_Sequence__Pos_14_Step_1
cnt = 252	feature = 697	correl = -0.102371	descr = N_Gram_TTTTT
cnt = 253	feature = 466	correl = -0.0778558	descr = N_Gram_GCTCC
cnt = 254	feature = 641	correl = 0.0696033	descr = N_Gram_TGGC
cnt = 255	feature = 691	correl = -0.0692288	descr = N_Gram_TTTCC
cnt = 256	feature = 559	correl = -0.0561035	descr = N_Gram_TAA
cnt = 257	feature = 525	correl = -0.0847882	descr = N_Gram_GTC
cnt = 258	feature = 335	correl = 0.0598446	descr = N_Gram_CGCC
cnt = 259	feature = 461	correl = -0.0884055	descr = N_Gram_GCGT
cnt = 260	feature = 83	correl = 0.0787529	descr = Xue_Structure_Feature_C110
cnt = 261	feature = 389	correl = -0.205187	descr = N_Gram_CTTCT
cnt = 262	feature = 578	correl = 0.0484045	descr = N_Gram_TCA
cnt = 263	feature = 248	correl = 0.137021	descr = N_Gram_CAA
cnt = 264	feature = 531	correl = -0.0860112	descr = N_Gram_GTCG
cnt = 265	feature = 613	correl = -0.118597	descr = N_Gram_TCTCC
cnt = 266	feature = 632	correl = -0.0511779	descr = N_Gram_TGC
cnt = 267	feature = 390	correl = -0.0512649	descr = N_Gram_CTTG
cnt = 268	feature = 511	correl = 0.0715981	descr = N_Gram_GGT
cnt = 269	feature = 82	correl = 0.108334	descr = Xue_Structure_Feature_C111
cnt = 270	feature = 662	correl = -0.0770247	descr = N_Gram_TTA
cnt = 271	feature = 222	correl = -0.0590112	descr = N_Gram_ATC
cnt = 272	feature = 621	correl = -0.0865059	descr = N_Gram_TGA
cnt = 273	feature = 598	correl = -0.110706	descr = N_Gram_TCCT
cnt = 274	feature = 695	correl = -0.144447	descr = N_Gram_TTTTC
cnt = 275	feature = 611	correl = -0.19447	descr = N_Gram_TCTC
cnt = 276	feature = 417	correl = -0.0721812	descr = N_Gram_GAT
cnt = 277	feature = 517	correl = 0.052238	descr = N_Gram_GT
cnt = 278	feature = 497	correl = 0.178305	descr = N_Gram_GGG
cnt = 279	feature = 86	correl = 0.104148	descr = Xue_Structure_Feature_G111
cnt = 280	feature = 690	correl = -0.0968157	descr = N_Gram_TTTC
cnt = 281	feature = 247	correl = 0.0907745	descr = N_Gram_CA
cnt = 282	feature = 65	correl = -0.139605	descr = PF_RNAi_Fold_5'Free_Count
cnt = 283	feature = 306	correl = 0.0920694	descr = N_Gram_CCG
cnt = 284	feature = 609	correl = -0.105703	descr = N_Gram_TCT
cnt = 285	feature = 676	correl = -0.0521481	descr = N_Gram_TTG
cnt = 286	feature = 616	correl = -0.0945642	descr = N_Gram_TCTT
cnt = 287	feature = 285	correl = 0.0475262	descr = N_Gram_CC
cnt = 288	feature = 483	correl = 0.150884	descr = N_Gram_GGC
cnt = 289	feature = 661	correl = -0.114981	descr = N_Gram_TT
cnt = 290	feature = 688	correl = -0.0669687	descr = N_Gram_TTT
cnt = 291	feature = 64	correl = -0.179519	descr = PF_RNAi_Fold_Energy
num rows = 521
num_elements = 152132
*
optimization finished, #iter = 604
nu = 0.535808
obj = -43.708969, rho = -0.484448
nSV = 360, nBSV = 195
num rows = 58
num_elements = 16936
*
optimization finished, #iter = 63
nu = 0.488589
obj = -4.122783, rho = -0.489525
nSV = 47, nBSV = 13
*
optimization finished, #iter = 604
nu = 0.535808
obj = -43.708969, rho = -0.484448
nSV = 360, nBSV = 195
CFS merit scores = 1.335
CFS merit scores = 1.58417
CFS merit scores = 1.82731
CFS merit scores = 2.05049
CFS merit scores = 2.25158
CFS merit scores = 2.43469
CFS merit scores = 2.60371
CFS merit scores = 2.76188
CFS merit scores = 2.9081
CFS merit scores = 3.04697
CFS merit scores = 3.17964
CFS merit scores = 3.30606
CFS merit scores = 3.42774
CFS merit scores = 3.54503
CFS merit scores = 3.6575
CFS merit scores = 3.76595
CFS merit scores = 3.87019
CFS merit scores = 3.97061
CFS merit scores = 4.06756
CFS merit scores = 4.15939
CFS merit scores = 4.24859
CFS merit scores = 4.33509
CFS merit scores = 4.41892
CFS merit scores = 4.49955
CFS merit scores = 4.57833
CFS merit scores = 4.65494
CFS merit scores = 4.73006
CFS merit scores = 4.80328
CFS merit scores = 4.87454
CFS merit scores = 4.94388
CFS merit scores = 5.01093
CFS merit scores = 5.07511
CFS merit scores = 5.1378
CFS merit scores = 5.19852
CFS merit scores = 5.25732
CFS merit scores = 5.31469
CFS merit scores = 5.37083
CFS merit scores = 5.42482
CFS merit scores = 5.47403
CFS merit scores = 5.52059
CFS merit scores = 5.56598
CFS merit scores = 5.60935
CFS merit scores = 5.65114
CFS merit scores = 5.69197
CFS merit scores = 5.73073
CFS merit scores = 5.76625
CFS merit scores = 5.79997
CFS merit scores = 5.83162
CFS merit scores = 5.86191
CFS merit scores = 5.89081
CFS merit scores = 5.91758
CFS merit scores = 5.94407
CFS merit scores = 5.97014
CFS merit scores = 5.99471
CFS merit scores = 6.01858
CFS merit scores = 6.04057
CFS merit scores = 6.06283
CFS merit scores = 6.08377
CFS merit scores = 6.10328
CFS merit scores = 6.12185
CFS merit scores = 6.13962
CFS merit scores = 6.15733
CFS merit scores = 6.17522
CFS merit scores = 6.1922
CFS merit scores = 6.20864
CFS merit scores = 6.22455
CFS merit scores = 6.2381
CFS merit scores = 6.25093
CFS merit scores = 6.2632
CFS merit scores = 6.27566
CFS merit scores = 6.2873
CFS merit scores = 6.29818
CFS merit scores = 6.30939
CFS merit scores = 6.32012
CFS merit scores = 6.32966
CFS merit scores = 6.33885
CFS merit scores = 6.34805
CFS merit scores = 6.35701
CFS merit scores = 6.362
CFS merit scores = 6.36716
CFS merit scores = 6.37052
CFS merit scores = 6.3734
CFS merit scores = 6.37689
CFS merit scores = 6.37932
CFS merit scores = 6.38134
CFS merit scores = 6.38256
CFS merit scores = 6.3831
CFS merit scores = 6.38364
CFS merit scores = 6.38473
CFS merit scores = 6.38622
CFS merit scores = 6.38617
CFS merit scores = 6.38644
CFS merit scores = 6.38676
CFS merit scores = 6.38632
CFS merit scores = 6.38576
CFS merit scores = 6.38558
CFS merit scores = 6.38549
CFS merit scores = 6.38577
CFS merit scores = 6.38597
CFS merit scores = 6.38601
CFS merit scores = 6.38562
CFS merit scores = 6.38516
CFS merit scores = 6.38364
CFS merit scores = 6.38229
CFS merit scores = 6.38067
CFS merit scores = 6.37708
CFS merit scores = 6.37367
CFS merit scores = 6.37046
CFS merit scores = 6.36655
CFS merit scores = 6.36175
CFS merit scores = 6.3563
CFS merit scores = 6.35102
CFS merit scores = 6.34619
CFS merit scores = 6.34165
CFS merit scores = 6.33722
CFS merit scores = 6.33266
CFS merit scores = 6.32845
CFS merit scores = 6.3234
CFS merit scores = 6.31814
CFS merit scores = 6.31144
CFS merit scores = 6.3048
CFS merit scores = 6.2984
CFS merit scores = 6.29231
CFS merit scores = 6.28644
CFS merit scores = 6.28072
CFS merit scores = 6.27524
CFS merit scores = 6.26998
CFS merit scores = 6.26381
CFS merit scores = 6.25795
CFS merit scores = 6.25244
CFS merit scores = 6.24615
CFS merit scores = 6.23926
CFS merit scores = 6.23226
CFS merit scores = 6.22435
CFS merit scores = 6.21629
CFS merit scores = 6.20758
CFS merit scores = 6.19917
CFS merit scores = 6.19088
CFS merit scores = 6.18265
CFS merit scores = 6.17464
CFS merit scores = 6.1655
CFS merit scores = 6.15638
CFS merit scores = 6.14741
CFS merit scores = 6.13845
CFS merit scores = 6.12914
CFS merit scores = 6.11945
CFS merit scores = 6.11003
CFS merit scores = 6.10073
CFS merit scores = 6.0918
CFS merit scores = 6.08269
CFS merit scores = 6.07383
CFS merit scores = 6.06528
CFS merit scores = 6.05664
CFS merit scores = 6.04827
CFS merit scores = 6.03919
CFS merit scores = 6.03024
CFS merit scores = 6.02138
CFS merit scores = 6.01224
CFS merit scores = 6.00338
CFS merit scores = 5.99437
CFS merit scores = 5.98556
CFS merit scores = 5.97695
CFS merit scores = 5.96781
CFS merit scores = 5.95882
CFS merit scores = 5.95007
CFS merit scores = 5.94045
CFS merit scores = 5.93086
CFS merit scores = 5.92132
CFS merit scores = 5.91166
CFS merit scores = 5.90216
CFS merit scores = 5.89229
CFS merit scores = 5.88234
CFS merit scores = 5.87261
CFS merit scores = 5.8628
CFS merit scores = 5.85302
CFS merit scores = 5.84256
CFS merit scores = 5.83211
CFS merit scores = 5.82157
CFS merit scores = 5.81099
CFS merit scores = 5.80056
CFS merit scores = 5.79046
CFS merit scores = 5.78055
CFS merit scores = 5.77046
CFS merit scores = 5.76056
CFS merit scores = 5.75058
CFS merit scores = 5.74054
CFS merit scores = 5.73042
CFS merit scores = 5.72024
CFS merit scores = 5.71026
CFS merit scores = 5.70058
CFS merit scores = 5.69086
CFS merit scores = 5.68137
CFS merit scores = 5.67187
CFS merit scores = 5.66227
CFS merit scores = 5.65256
CFS merit scores = 5.64307
CFS merit scores = 5.63366
CFS merit scores = 5.62438
CFS merit scores = 5.61493
CFS merit scores = 5.60547
CFS merit scores = 5.59615
CFS merit scores = 5.58701
CFS merit scores = 5.578
CFS merit scores = 5.56903
CFS merit scores = 5.56022
CFS merit scores = 5.55154
CFS merit scores = 5.54309
CFS merit scores = 5.53472
CFS merit scores = 5.52631
CFS merit scores = 5.51796
CFS merit scores = 5.50972
CFS merit scores = 5.50156
CFS merit scores = 5.49337
CFS merit scores = 5.48483
CFS merit scores = 5.47653
CFS merit scores = 5.4682
CFS merit scores = 5.45987
CFS merit scores = 5.45147
CFS merit scores = 5.44317
CFS merit scores = 5.43506
CFS merit scores = 5.42713
CFS merit scores = 5.41919
CFS merit scores = 5.41113
CFS merit scores = 5.40316
CFS merit scores = 5.39543
CFS merit scores = 5.38772
CFS merit scores = 5.38002
CFS merit scores = 5.37224
CFS merit scores = 5.36445
CFS merit scores = 5.35606
CFS merit scores = 5.34773
CFS merit scores = 5.33956
CFS merit scores = 5.33144
CFS merit scores = 5.32333
CFS merit scores = 5.31532
CFS merit scores = 5.30744
CFS merit scores = 5.29914
CFS merit scores = 5.29069
CFS merit scores = 5.28234
CFS merit scores = 5.27403
CFS merit scores = 5.26577
CFS merit scores = 5.25753
CFS merit scores = 5.24897
CFS merit scores = 5.24058
CFS merit scores = 5.23227
CFS merit scores = 5.22407
CFS merit scores = 5.21599
CFS merit scores = 5.20762
CFS merit scores = 5.19937
CFS merit scores = 5.19106
CFS merit scores = 5.18296
CFS merit scores = 5.17485
CFS merit scores = 5.16647
CFS merit scores = 5.15777
CFS merit scores = 5.14931
CFS merit scores = 5.14083
CFS merit scores = 5.13218
CFS merit scores = 5.1236
CFS merit scores = 5.11461
CFS merit scores = 5.10582
CFS merit scores = 5.09694
CFS merit scores = 5.08799
CFS merit scores = 5.07903
CFS merit scores = 5.07017
CFS merit scores = 5.06134
CFS merit scores = 5.05253
CFS merit scores = 5.04373
CFS merit scores = 5.03476
CFS merit scores = 5.02591
CFS merit scores = 5.01718
CFS merit scores = 5.00852
CFS merit scores = 4.99967
CFS merit scores = 4.99086
CFS merit scores = 4.98208
CFS merit scores = 4.97304
CFS merit scores = 4.96398
CFS merit scores = 4.95478
CFS merit scores = 4.94556
CFS merit scores = 4.93626
CFS merit scores = 4.9268
CFS merit scores = 4.91757
CFS merit scores = 4.90827
CFS merit scores = 4.89912
CFS merit scores = 4.88967
CFS merit scores = 4.88011
CFS merit scores = 4.8706
CFS merit scores = 4.8609
CFS merit scores = 4.85054
CFS merit scores = 4.84018
CFS merit scores = 4.82969
CFS merit scores = 4.81906
CFS merit scores = 4.80772
CFS merit scores = 4.796
CFS merit scores = 4.78424
CFS merit scores = 4.77238
CFS merit scores = 4.76071
CFS merit scores = 4.74885
CFS merit scores = 4.73686
CFS merit scores = 4.72463
CFS merit scores = 4.71213
CFS merit scores = 4.69982
CFS merit scores = 4.6867
CFS merit scores = 4.67168
CFS merit scores = 4.65544
CFS merit scores = 4.63859
cnt = 1	feature = 59	correl = -0.335001	descr = Gibbs_of_Target_Sequence__Pos_20_Step_1
cnt = 2	feature = 613	correl = -0.186395	descr = N_Gram_TCTC
cnt = 3	feature = 57	correl = -0.175519	descr = Gibbs_of_Target_Sequence__Pos_18_Step_1
cnt = 4	feature = 387	correl = 0.101005	descr = N_Gram_GAAAG
cnt = 5	feature = 627	correl = -0.0813317	descr = N_Gram_TGAGA
cnt = 6	feature = 516	correl = 0.0482489	descr = N_Gram_GTAAA
cnt = 7	feature = 396	correl = -0.0682858	descr = N_Gram_GACCC
cnt = 8	feature = 624	correl = 0.051018	descr = N_Gram_TGAAA
cnt = 9	feature = 612	correl = 0.0562657	descr = N_Gram_TCTAC
cnt = 10	feature = 315	correl = -0.0492301	descr = N_Gram_CGACC
cnt = 11	feature = 601	correl = 0.0801168	descr = N_Gram_TCGAC
cnt = 12	feature = 324	correl = 0.0449682	descr = N_Gram_CGCCA
cnt = 13	feature = 593	correl = 0.0519979	descr = N_Gram_TCCCG
cnt = 14	feature = 303	correl = 0.0542474	descr = N_Gram_CCTAT
cnt = 15	feature = 399	correl = 0.0885336	descr = N_Gram_GACGG
cnt = 16	feature = 545	correl = 0.0660573	descr = N_Gram_GTGTC
cnt = 17	feature = 314	correl = 0.0730871	descr = N_Gram_CGACA
cnt = 18	feature = 508	correl = -0.0539773	descr = N_Gram_GGGTT
cnt = 19	feature = 605	correl = -0.0604343	descr = N_Gram_TCGCT
cnt = 20	feature = 429	correl = 0.0570881	descr = N_Gram_GCAAT
cnt = 21	feature = 546	correl = 0.0477341	descr = N_Gram_GTGTG
cnt = 22	feature = 412	correl = 0.0664029	descr = N_Gram_GATAT
cnt = 23	feature = 329	correl = 0.0665538	descr = N_Gram_CGGAA
cnt = 24	feature = 334	correl = 0.0495723	descr = N_Gram_CGGCC
cnt = 25	feature = 326	correl = 0.0569187	descr = N_Gram_CGCTA
cnt = 26	feature = 353	correl = 0.0449682	descr = N_Gram_CTAAA
cnt = 27	feature = 529	correl = 0.0984847	descr = N_Gram_GTCGG
cnt = 28	feature = 357	correl = 0.0646514	descr = N_Gram_CTATA
cnt = 29	feature = 350	correl = -0.0565534	descr = N_Gram_CGTTC
cnt = 30	feature = 247	correl = 0.0439697	descr = N_Gram_CACAC
cnt = 31	feature = 591	correl = 0.0607957	descr = N_Gram_TCCCA
cnt = 32	feature = 276	correl = 0.051351	descr = N_Gram_CCAAT
cnt = 33	feature = 661	correl = -0.0504621	descr = N_Gram_TGTTC
cnt = 34	feature = 541	correl = 0.10346	descr = N_Gram_GTGGC
cnt = 35	feature = 438	correl = 0.0486014	descr = N_Gram_GCCAG
cnt = 36	feature = 292	correl = 0.0686314	descr = N_Gram_CCCGC
cnt = 37	feature = 331	correl = 0.0675379	descr = N_Gram_CGGAT
cnt = 38	feature = 389	correl = -0.0557573	descr = N_Gram_GAAGG
cnt = 39	feature = 544	correl = 0.0470247	descr = N_Gram_GTGTA
cnt = 40	feature = 551	correl = 0.0446926	descr = N_Gram_GTTGC
cnt = 41	feature = 341	correl = -0.0704385	descr = N_Gram_CGTAA
cnt = 42	feature = 510	correl = -0.0998537	descr = N_Gram_GGTAA
cnt = 43	feature = 628	correl = 0.0501996	descr = N_Gram_TGAGT
cnt = 44	feature = 392	correl = 0.075687	descr = N_Gram_GAATC
cnt = 45	feature = 321	correl = -0.0495078	descr = N_Gram_CGATG
cnt = 46	feature = 251	correl = 0.0619849	descr = N_Gram_CACCA
cnt = 47	feature = 231	correl = 0.04675	descr = N_Gram_ATTCT
cnt = 48	feature = 655	correl = -0.0721152	descr = N_Gram_TGTCA
cnt = 49	feature = 301	correl = -0.0541916	descr = N_Gram_CCGTC
cnt = 50	feature = 322	correl = 0.0783266	descr = N_Gram_CGCAA
cnt = 51	feature = 218	correl = -0.0564014	descr = N_Gram_ATCAT
cnt = 52	feature = 160	correl = -0.0676986	descr = N_Gram_ACGCA
cnt = 53	feature = 351	correl = 0.113046	descr = N_Gram_CGTTT
cnt = 54	feature = 432	correl = -0.0624977	descr = N_Gram_GCAGA
cnt = 55	feature = 572	correl = -0.0628149	descr = N_Gram_TAGAT
cnt = 56	feature = 255	correl = 0.055695	descr = N_Gram_CACGT
cnt = 57	feature = 547	correl = 0.0885336	descr = N_Gram_GTTAA
cnt = 58	feature = 386	correl = 0.0526599	descr = N_Gram_GAAAC
cnt = 59	feature = 335	correl = 0.0605801	descr = N_Gram_CGGCG
cnt = 60	feature = 619	correl = -0.136862	descr = N_Gram_TCTTA
cnt = 61	feature = 244	correl = 0.0824092	descr = N_Gram_CAAGG
cnt = 62	feature = 648	correl = 0.0529725	descr = N_Gram_TGGGA
cnt = 63	feature = 286	correl = 0.0837304	descr = N_Gram_CCCAC
cnt = 64	feature = 538	correl = 0.0840186	descr = N_Gram_GTGCT
cnt = 65	feature = 580	correl = 0.0443521	descr = N_Gram_TCAAA
cnt = 66	feature = 649	correl = 0.0880164	descr = N_Gram_TGGGG
cnt = 67	feature = 424	correl = -0.102162	descr = N_Gram_GATTT
cnt = 68	feature = 594	correl = 0.0467614	descr = N_Gram_TCCGA
cnt = 69	feature = 500	correl = 0.104338	descr = N_Gram_GGGCC
cnt = 70	feature = 536	correl = 0.0573867	descr = N_Gram_GTGCA
cnt = 71	feature = 608	correl = -0.0587729	descr = N_Gram_TCGGT
cnt = 72	feature = 626	correl = 0.0455699	descr = N_Gram_TGACA
cnt = 73	feature = 211	correl = 0.0544521	descr = N_Gram_ATACA
cnt = 74	feature = 690	correl = 0.0451248	descr = N_Gram_TTTCA
cnt = 75	feature = 512	correl = 0.0645362	descr = N_Gram_GGTCA
cnt = 76	feature = 290	correl = 0.0460393	descr = N_Gram_CCCCT
cnt = 77	feature = 540	correl = 0.0440189	descr = N_Gram_GTGGA
cnt = 78	feature = 340	correl = 0.0567705	descr = N_Gram_CGGTT
cnt = 79	feature = 652	correl = 0.0492583	descr = N_Gram_TGGTA
cnt = 80	feature = 606	correl = 0.0815678	descr = N_Gram_TCGGA
cnt = 81	feature = 382	correl = 0.0573149	descr = N_Gram_CTTGG
cnt = 82	feature = 664	correl = 0.0646514	descr = N_Gram_TTAAC
cnt = 83	feature = 304	correl = 0.0669317	descr = N_Gram_CCTCA
cnt = 84	feature = 492	correl = 0.132497	descr = N_Gram_GGCTT
cnt = 85	feature = 602	correl = -0.112239	descr = N_Gram_TCGAG
cnt = 86	feature = 448	correl = 0.0443714	descr = N_Gram_GCGAG
cnt = 87	feature = 636	correl = 0.0443758	descr = N_Gram_TGCAG
cnt = 88	feature = 395	correl = 0.0835581	descr = N_Gram_GACAG
cnt = 89	feature = 214	correl = 0.0465649	descr = N_Gram_ATAGC
cnt = 90	feature = 342	correl = -0.0676986	descr = N_Gram_CGTAC
cnt = 91	feature = 278	correl = -0.0570146	descr = N_Gram_CCACG
cnt = 92	feature = 248	correl = 0.0831468	descr = N_Gram_CACAG
cnt = 93	feature = 272	correl = -0.0595348	descr = N_Gram_CATGT
cnt = 94	feature = 563	correl = -0.140999	descr = N_Gram_TAAGT
cnt = 95	feature = 505	correl = 0.0672489	descr = N_Gram_GGGGC
cnt = 96	feature = 479	correl = 0.0651709	descr = N_Gram_GGATT
cnt = 97	feature = 258	correl = 0.111347	descr = N_Gram_CAGCG
cnt = 98	feature = 222	correl = 0.0596296	descr = N_Gram_ATCTG
cnt = 99	feature = 446	correl = 0.135114	descr = N_Gram_GCCTT
cnt = 100	feature = 367	correl = 0.0617716	descr = N_Gram_CTCGG
cnt = 101	feature = 680	correl = -0.0661787	descr = N_Gram_TTGAC
cnt = 102	feature = 610	correl = 0.0589902	descr = N_Gram_TCGTT
cnt = 103	feature = 687	correl = -0.0611295	descr = N_Gram_TTGTA
cnt = 104	feature = 228	correl = 0.0440098	descr = N_Gram_ATGTG
cnt = 105	feature = 436	correl = 0.120019	descr = N_Gram_GCATC
cnt = 106	feature = 394	correl = 0.0443673	descr = N_Gram_GACAC
cnt = 107	feature = 485	correl = 0.0887869	descr = N_Gram_GGCCC
cnt = 108	feature = 226	correl = -0.050257	descr = N_Gram_ATGCT
cnt = 109	feature = 268	correl = -0.0775616	descr = N_Gram_CATCG
cnt = 110	feature = 496	correl = 0.105989	descr = N_Gram_GGGAC
cnt = 111	feature = 305	correl = -0.066356	descr = N_Gram_CCTCC
cnt = 112	feature = 404	correl = -0.0480222	descr = N_Gram_GAGCC
cnt = 113	feature = 453	correl = 0.0592659	descr = N_Gram_GCGGG
cnt = 114	feature = 654	correl = 0.0589823	descr = N_Gram_TGTAA
cnt = 115	feature = 683	correl = 0.0586818	descr = N_Gram_TTGCA
cnt = 116	feature = 641	correl = 0.0649505	descr = N_Gram_TGGAC
cnt = 117	feature = 375	correl = -0.12982	descr = N_Gram_CTTAT
cnt = 118	feature = 277	correl = 0.058304	descr = N_Gram_CCACC
cnt = 119	feature = 233	correl = 0.0914607	descr = N_Gram_ATTGT
cnt = 120	feature = 525	correl = 0.0510769	descr = N_Gram_GTCCC
cnt = 121	feature = 681	correl = -0.0471707	descr = N_Gram_TTGAG
cnt = 122	feature = 635	correl = 0.0951233	descr = N_Gram_TGCAC
cnt = 123	feature = 447	correl = -0.0770329	descr = N_Gram_GCGAC
cnt = 124	feature = 501	correl = 0.0775068	descr = N_Gram_GGGCG
cnt = 125	feature = 674	correl = -0.0732794	descr = N_Gram_TTCGG
cnt = 126	feature = 391	correl = -0.0494498	descr = N_Gram_GAATA
cnt = 127	feature = 236	correl = -0.151901	descr = N_Gram_ATTTT
cnt = 128	feature = 348	correl = 0.125823	descr = N_Gram_CGTGC
cnt = 129	feature = 659	correl = 0.0943639	descr = N_Gram_TGTGG
cnt = 130	feature = 360	correl = 0.0787784	descr = N_Gram_CTCAA
cnt = 131	feature = 207	correl = -0.0726713	descr = N_Gram_AGTTT
cnt = 132	feature = 574	correl = -0.0523682	descr = N_Gram_TAGCC
cnt = 133	feature = 464	correl = 0.0802708	descr = N_Gram_GCTGG
cnt = 134	feature = 325	correl = 0.0934479	descr = N_Gram_CGCCG
cnt = 135	feature = 241	correl = 0.0619327	descr = N_Gram_CAAAG
cnt = 136	feature = 440	correl = 0.0894919	descr = N_Gram_GCCCG
cnt = 137	feature = 388	correl = 0.107194	descr = N_Gram_GAAGA
cnt = 138	feature = 361	correl = 0.0546877	descr = N_Gram_CTCAC
cnt = 139	feature = 497	correl = 0.11304	descr = N_Gram_GGGAG
cnt = 140	feature = 603	correl = -0.0488526	descr = N_Gram_TCGC
cnt = 141	feature = 478	correl = -0.0842352	descr = N_Gram_GGATC
cnt = 142	feature = 318	correl = -0.0778583	descr = N_Gram_CGAGT
cnt = 143	feature = 417	correl = -0.0670206	descr = N_Gram_GATGA
cnt = 144	feature = 653	correl = 0.0514986	descr = N_Gram_TGGTC
cnt = 145	feature = 466	correl = 0.0483151	descr = N_Gram_GCTTT
cnt = 146	feature = 487	correl = 0.133509	descr = N_Gram_GGCCT
cnt = 147	feature = 451	correl = 0.0787735	descr = N_Gram_GCGGA
cnt = 148	feature = 484	correl = 0.0769144	descr = N_Gram_GGCCA
cnt = 149	feature = 306	correl = 0.0601988	descr = N_Gram_CCTCG
cnt = 150	feature = 235	correl = -0.0597821	descr = N_Gram_ATTTG
cnt = 151	feature = 397	correl = 0.0525953	descr = N_Gram_GACCG
cnt = 152	feature = 463	correl = 0.065488	descr = N_Gram_GCTGC
cnt = 153	feature = 337	correl = 0.107255	descr = N_Gram_CGGGA
cnt = 154	feature = 356	correl = 0.087417	descr = N_Gram_CTAT
cnt = 155	feature = 309	correl = -0.0859899	descr = N_Gram_CCTTC
cnt = 156	feature = 283	correl = 0.0648749	descr = N_Gram_CCATC
cnt = 157	feature = 476	correl = 0.0768074	descr = N_Gram_GGAGC
cnt = 158	feature = 614	correl = -0.0562052	descr = N_Gram_TCTCA
cnt = 159	feature = 609	correl = -0.0517309	descr = N_Gram_TCGTC
cnt = 160	feature = 517	correl = -0.050279	descr = N_Gram_GTAAG
cnt = 161	feature = 553	correl = -0.0707453	descr = N_Gram_GTTGT
cnt = 162	feature = 407	correl = 0.0645523	descr = N_Gram_GAGGT
cnt = 163	feature = 632	correl = -0.135808	descr = N_Gram_TGATT
cnt = 164	feature = 697	correl = -0.0663268	descr = N_Gram_TTTTG
cnt = 165	feature = 504	correl = 0.0613934	descr = N_Gram_GGGGA
cnt = 166	feature = 645	correl = -0.0787881	descr = N_Gram_TGGCG
cnt = 167	feature = 254	correl = -0.0749098	descr = N_Gram_CACGA
cnt = 168	feature = 252	correl = 0.0534775	descr = N_Gram_CACCT
cnt = 169	feature = 274	correl = 0.053807	descr = N_Gram_CCAAA
cnt = 170	feature = 225	correl = -0.0755016	descr = N_Gram_ATGC
cnt = 171	feature = 267	correl = 0.10584	descr = N_Gram_CATCC
cnt = 172	feature = 527	correl = -0.103909	descr = N_Gram_GTCGA
cnt = 173	feature = 426	correl = 0.125602	descr = N_Gram_GCAA
cnt = 174	feature = 209	correl = -0.102279	descr = N_Gram_ATAA
cnt = 175	feature = 52	correl = -0.177172	descr = Gibbs_of_Target_Sequence__Pos_7_Step_1
cnt = 176	feature = 383	correl = 0.0711122	descr = N_Gram_CTTTA
cnt = 177	feature = 625	correl = -0.0658539	descr = N_Gram_TGAAG
cnt = 178	feature = 81	correl = 0.0527181	descr = Xue_Structure_Feature_C101
cnt = 179	feature = 259	correl = -0.136766	descr = N_Gram_CAGCT
cnt = 180	feature = 10	correl = -0.0815042	descr = Position_Specific_Bin_Base_2_Base_G
cnt = 181	feature = 595	correl = -0.0851382	descr = N_Gram_TCCGG
cnt = 182	feature = 435	correl = 0.0777539	descr = N_Gram_GCAT
cnt = 183	feature = 39	correl = 0.0760799	descr = Position_Specific_Bin_Base_17_Base_G
cnt = 184	feature = 371	correl = 0.0512498	descr = N_Gram_CTGGA
cnt = 185	feature = 13	correl = 0.0861806	descr = Position_Specific_Bin_Base_3_Base_C
cnt = 186	feature = 30	correl = -0.125699	descr = Position_Specific_Bin_Base_12_Base_T
cnt = 187	feature = 34	correl = 0.123904	descr = Position_Specific_Bin_Base_14_Base_T
cnt = 188	feature = 24	correl = -0.0518313	descr = Position_Specific_Bin_Base_9_Base_T
cnt = 189	feature = 42	correl = 0.108294	descr = Position_Specific_Bin_Base_18_Base_C
cnt = 190	feature = 644	correl = 0.114355	descr = N_Gram_TGGCC
cnt = 191	feature = 590	correl = 0.077493	descr = N_Gram_TCCC
cnt = 192	feature = 32	correl = 0.114941	descr = Position_Specific_Bin_Base_13_Base_C
cnt = 193	feature = 219	correl = -0.0845956	descr = N_Gram_ATCG
cnt = 194	feature = 19	correl = -0.0959675	descr = Position_Specific_Bin_Base_6_Base_A
cnt = 195	feature = 511	correl = 0.0456596	descr = N_Gram_GGTC
cnt = 196	feature = 620	correl = -0.134689	descr = N_Gram_TCTTC
cnt = 197	feature = 29	correl = 0.0954761	descr = Position_Specific_Bin_Base_12_Base_G
cnt = 198	feature = 78	correl = 0.130657	descr = Xue_Structure_Feature_A101
cnt = 199	feature = 514	correl = 0.0453198	descr = N_Gram_GGTT
cnt = 200	feature = 390	correl = -0.075542	descr = N_Gram_GAAGT
cnt = 201	feature = 21	correl = -0.0500264	descr = Position_Specific_Bin_Base_8_Base_C
cnt = 202	feature = 285	correl = 0.0575112	descr = N_Gram_CCCA
cnt = 203	feature = 473	correl = 0.120945	descr = N_Gram_GGACC
cnt = 204	feature = 14	correl = -0.0644476	descr = Position_Specific_Bin_Base_4_Base_A
cnt = 205	feature = 291	correl = 0.0965253	descr = N_Gram_CCCG
cnt = 206	feature = 380	correl = -0.0819458	descr = N_Gram_CTTGA
cnt = 207	feature = 539	correl = 0.108871	descr = N_Gram_GTGG
cnt = 208	feature = 232	correl = 0.0564979	descr = N_Gram_ATTG
cnt = 209	feature = 413	correl = -0.118259	descr = N_Gram_GATC
cnt = 210	feature = 11	correl = 0.0887967	descr = Position_Specific_Bin_Base_2_Base_T
cnt = 211	feature = 18	correl = 0.0744944	descr = Position_Specific_Bin_Base_5_Base_G
cnt = 212	feature = 38	correl = 0.0721528	descr = Position_Specific_Bin_Base_17_Base_C
cnt = 213	feature = 454	correl = -0.0755293	descr = N_Gram_GCGT
cnt = 214	feature = 136	correl = -0.0906064	descr = N_Gram_AATC
cnt = 215	feature = 33	correl = -0.117847	descr = Position_Specific_Bin_Base_14_Base_A
cnt = 216	feature = 280	correl = -0.112404	descr = N_Gram_CCAGC
cnt = 217	feature = 481	correl = 0.0475912	descr = N_Gram_GGCA
cnt = 218	feature = 105	correl = -0.0662083	descr = Fold_of_Target_NoBeginbrace_noends_Pos_7
cnt = 219	feature = 313	correl = -0.0449112	descr = N_Gram_CGAC
cnt = 220	feature = 44	correl = -0.0879745	descr = Position_Specific_Bin_Base_18_Base_T
cnt = 221	feature = 36	correl = 0.134421	descr = Position_Specific_Bin_Base_16_Base_C
cnt = 222	feature = 441	correl = 0.0670364	descr = N_Gram_GCCG
cnt = 223	feature = 633	correl = 0.114278	descr = N_Gram_TGCA
cnt = 224	feature = 69	correl = 0.0808422	descr = Fold_of_RNAi_Sequence_Pos_9
cnt = 225	feature = 9	correl = 0.0635599	descr = Position_Specific_Bin_Base_2_Base_C
cnt = 226	feature = 82	correl = 0.0855275	descr = Xue_Structure_Feature_C010
cnt = 227	feature = 40	correl = -0.0779228	descr = Position_Specific_Bin_Base_17_Base_T
cnt = 228	feature = 503	correl = 0.0659145	descr = N_Gram_GGGG
cnt = 229	feature = 589	correl = -0.129991	descr = N_Gram_TCCAG
cnt = 230	feature = 77	correl = 0.0838065	descr = Xue_Structure_Feature_A100
cnt = 231	feature = 17	correl = 0.104264	descr = Position_Specific_Bin_Base_5_Base_C
cnt = 232	feature = 54	correl = -0.0974245	descr = Gibbs_of_Target_Sequence__Pos_13_Step_1
cnt = 233	feature = 8	correl = -0.0555671	descr = Position_Specific_Bin_Base_2_Base_A
cnt = 234	feature = 531	correl = -0.0770362	descr = N_Gram_GTCTT
cnt = 235	feature = 56	correl = -0.102628	descr = Gibbs_of_Target_Sequence__Pos_17_Step_1
cnt = 236	feature = 76	correl = 0.062412	descr = Xue_Structure_Feature_A111
cnt = 237	feature = 20	correl = 0.110323	descr = Position_Specific_Bin_Base_6_Base_C
cnt = 238	feature = 598	correl = -0.129877	descr = N_Gram_TCCTT
cnt = 239	feature = 651	correl = 0.072549	descr = N_Gram_TGGT
cnt = 240	feature = 416	correl = -0.0440887	descr = N_Gram_GATG
cnt = 241	feature = 300	correl = 0.0601673	descr = N_Gram_CCGT
cnt = 242	feature = 234	correl = -0.107219	descr = N_Gram_ATTT
cnt = 243	feature = 72	correl = 0.122247	descr = Fold_of_RNAi_Sequence_Pos_12
cnt = 244	feature = 35	correl = -0.112333	descr = Position_Specific_Bin_Base_16_Base_A
cnt = 245	feature = 49	correl = -0.0443689	descr = Gibbs_of_Target_Sequence__Pos_4_Step_1
cnt = 246	feature = 526	correl = -0.0732084	descr = N_Gram_GTCG
cnt = 247	feature = 472	correl = 0.119878	descr = N_Gram_GGAC
cnt = 248	feature = 475	correl = 0.10991	descr = N_Gram_GGAG
cnt = 249	feature = 535	correl = 0.0729268	descr = N_Gram_GTGC
cnt = 250	feature = 28	correl = 0.139325	descr = Position_Specific_Bin_Base_12_Base_C
cnt = 251	feature = 64	correl = 0.199608	descr = Fold_of_RNAi_Sequence_Pos_1
cnt = 252	feature = 679	correl = -0.0585037	descr = N_Gram_TTGA
cnt = 253	feature = 498	correl = 0.131823	descr = N_Gram_GGGC
cnt = 254	feature = 43	correl = 0.284592	descr = Position_Specific_Bin_Base_18_Base_G
cnt = 255	feature = 461	correl = -0.0794271	descr = N_Gram_GCTCC
cnt = 256	feature = 67	correl = 0.0769865	descr = Fold_of_RNAi_Sequence_Pos_4
cnt = 257	feature = 450	correl = 0.0880005	descr = N_Gram_GCGG
cnt = 258	feature = 691	correl = -0.0655038	descr = N_Gram_TTTCC
cnt = 259	feature = 677	correl = -0.139967	descr = N_Gram_TTCTT
cnt = 260	feature = 615	correl = -0.11716	descr = N_Gram_TCTCC
cnt = 261	feature = 323	correl = 0.0672541	descr = N_Gram_CGCC
cnt = 262	feature = 343	correl = -0.0872262	descr = N_Gram_CGTC
cnt = 263	feature = 643	correl = 0.0451574	descr = N_Gram_TGGC
cnt = 264	feature = 265	correl = 0.0729038	descr = N_Gram_CAT
cnt = 265	feature = 86	correl = 0.0801244	descr = Xue_Structure_Feature_G100
cnt = 266	feature = 73	correl = 0.0923377	descr = Fold_of_RNAi_Sequence_Pos_13
cnt = 267	feature = 58	correl = -0.300939	descr = Gibbs_of_Target_Sequence__Pos_19_Step_1
cnt = 268	feature = 312	correl = -0.0596474	descr = N_Gram_CGA
cnt = 269	feature = 483	correl = 0.161213	descr = N_Gram_GGCC
cnt = 270	feature = 364	correl = -0.105719	descr = N_Gram_CTCCA
cnt = 271	feature = 557	correl = -0.0817198	descr = N_Gram_TAA
cnt = 272	feature = 376	correl = -0.126568	descr = N_Gram_CTTC
cnt = 273	feature = 66	correl = 0.0894178	descr = Fold_of_RNAi_Sequence_Pos_3
cnt = 274	feature = 579	correl = 0.0699961	descr = N_Gram_TCA
cnt = 275	feature = 596	correl = -0.0890113	descr = N_Gram_TCCT
cnt = 276	feature = 494	correl = 0.133216	descr = N_Gram_GGGA
cnt = 277	feature = 425	correl = 0.128276	descr = N_Gram_GCA
cnt = 278	feature = 217	correl = -0.0656194	descr = N_Gram_ATC
cnt = 279	feature = 695	correl = -0.15477	descr = N_Gram_TTTT
cnt = 280	feature = 284	correl = 0.0495362	descr = N_Gram_CCC
cnt = 281	feature = 308	correl = -0.0990473	descr = N_Gram_CCTT
cnt = 282	feature = 80	correl = 0.115545	descr = Xue_Structure_Feature_C110
cnt = 283	feature = 623	correl = -0.0742621	descr = N_Gram_TGA
cnt = 284	feature = 599	correl = -0.109256	descr = N_Gram_TCG
cnt = 285	feature = 460	correl = -0.055655	descr = N_Gram_GCTC
cnt = 286	feature = 79	correl = 0.0735233	descr = Xue_Structure_Feature_C111
cnt = 287	feature = 509	correl = 0.0678959	descr = N_Gram_GGT
cnt = 288	feature = 336	correl = 0.147416	descr = N_Gram_CGGG
cnt = 289	feature = 640	correl = 0.0942792	descr = N_Gram_TGG
cnt = 290	feature = 578	correl = -0.114723	descr = N_Gram_TC
cnt = 291	feature = 237	correl = 0.108921	descr = N_Gram_CA
cnt = 292	feature = 373	correl = -0.125257	descr = N_Gram_CTT
cnt = 293	feature = 61	correl = -0.150091	descr = PF_RNAi_Fold_5'Free_Count
cnt = 294	feature = 468	correl = 0.141089	descr = N_Gram_GGA
cnt = 295	feature = 437	correl = 0.0671955	descr = N_Gram_GCC
cnt = 296	feature = 689	correl = -0.125157	descr = N_Gram_TTTC
cnt = 297	feature = 611	correl = -0.105133	descr = N_Gram_TCT
cnt = 298	feature = 363	correl = -0.0971868	descr = N_Gram_CTCC
cnt = 299	feature = 618	correl = -0.116817	descr = N_Gram_TCTT
cnt = 300	feature = 688	correl = -0.0953816	descr = N_Gram_TTT
cnt = 301	feature = 327	correl = 0.0908169	descr = N_Gram_CGG
cnt = 302	feature = 662	correl = -0.130387	descr = N_Gram_TT
cnt = 303	feature = 60	correl = -0.186888	descr = PF_RNAi_Fold_Energy
cnt = 304	feature = 467	correl = 0.168089	descr = N_Gram_GG
cnt = 305	feature = 83	correl = -0.0941193	descr = Xue_Structure_Feature_C000
num rows = 521
num_elements = 159426
*
optimization finished, #iter = 556
nu = 0.524894
obj = -42.781993, rho = -0.441296
nSV = 351, nBSV = 196
num rows = 58
num_elements = 17748
*
optimization finished, #iter = 52
nu = 0.556424
obj = -4.808999, rho = -0.362774
nSV = 48, nBSV = 16
*
optimization finished, #iter = 556
nu = 0.524894
obj = -42.781993, rho = -0.441296
nSV = 351, nBSV = 196
CFS merit scores = 1.32688
CFS merit scores = 1.5707
CFS merit scores = 1.82878
CFS merit scores = 2.04905
CFS merit scores = 2.23955
CFS merit scores = 2.40744
CFS merit scores = 2.56091
CFS merit scores = 2.7059
CFS merit scores = 2.83883
CFS merit scores = 2.96433
CFS merit scores = 3.08442
CFS merit scores = 3.19372
CFS merit scores = 3.29746
CFS merit scores = 3.39462
CFS merit scores = 3.48741
CFS merit scores = 3.57673
CFS merit scores = 3.66099
CFS merit scores = 3.7429
CFS merit scores = 3.82152
CFS merit scores = 3.89755
CFS merit scores = 3.97099
CFS merit scores = 4.0421
CFS merit scores = 4.11115
CFS merit scores = 4.17368
CFS merit scores = 4.233
CFS merit scores = 4.28898
CFS merit scores = 4.34064
CFS merit scores = 4.38864
CFS merit scores = 4.43147
CFS merit scores = 4.4721
CFS merit scores = 4.50822
CFS merit scores = 4.54226
CFS merit scores = 4.56676
CFS merit scores = 4.59085
CFS merit scores = 4.61031
CFS merit scores = 4.62969
CFS merit scores = 4.64924
CFS merit scores = 4.66349
CFS merit scores = 4.67355
CFS merit scores = 4.68407
CFS merit scores = 4.69463
CFS merit scores = 4.69938
CFS merit scores = 4.70301
CFS merit scores = 4.70461
CFS merit scores = 4.70738
CFS merit scores = 4.7102
CFS merit scores = 4.71258
CFS merit scores = 4.71276
CFS merit scores = 4.71203
CFS merit scores = 4.71004
CFS merit scores = 4.70724
CFS merit scores = 4.70381
CFS merit scores = 4.70168
CFS merit scores = 4.69676
CFS merit scores = 4.69343
CFS merit scores = 4.68868
CFS merit scores = 4.6842
CFS merit scores = 4.67824
CFS merit scores = 4.6729
CFS merit scores = 4.66792
CFS merit scores = 4.66182
CFS merit scores = 4.65591
CFS merit scores = 4.64997
CFS merit scores = 4.64379
CFS merit scores = 4.63804
CFS merit scores = 4.63174
CFS merit scores = 4.62568
CFS merit scores = 4.61906
CFS merit scores = 4.61192
CFS merit scores = 4.60551
CFS merit scores = 4.5996
CFS merit scores = 4.59439
CFS merit scores = 4.58902
CFS merit scores = 4.58294
CFS merit scores = 4.57604
CFS merit scores = 4.56629
CFS merit scores = 4.556
CFS merit scores = 4.5452
CFS merit scores = 4.53483
CFS merit scores = 4.52493
CFS merit scores = 4.51542
CFS merit scores = 4.50642
CFS merit scores = 4.49755
CFS merit scores = 4.48766
CFS merit scores = 4.47862
CFS merit scores = 4.46976
CFS merit scores = 4.46021
CFS merit scores = 4.45014
CFS merit scores = 4.44023
CFS merit scores = 4.42779
CFS merit scores = 4.41282
CFS merit scores = 4.39716
CFS merit scores = 4.38116
CFS merit scores = 4.36607
CFS merit scores = 4.35087
CFS merit scores = 4.33594
CFS merit scores = 4.32077
CFS merit scores = 4.30417
CFS merit scores = 4.27932
CFS merit scores = 4.25505
cnt = 1	feature = 64	correl = -0.326885	descr = Gibbs_of_Target_Sequence__Pos_20_Step_1
cnt = 2	feature = 15	correl = -0.128209	descr = Position_Specific_Bin_Base_5_Base_A
cnt = 3	feature = 105	correl = 0.100374	descr = Fold_of_Target_NoEndbrace_noends_Pos_13
cnt = 4	feature = 417	correl = -0.116362	descr = N_Gram_GATC
cnt = 5	feature = 439	correl = 0.050434	descr = N_Gram_GCCAT
cnt = 6	feature = 645	correl = 0.068652	descr = N_Gram_TGTGA
cnt = 7	feature = 11	correl = 0.0601134	descr = Position_Specific_Bin_Base_2_Base_T
cnt = 8	feature = 616	correl = 0.0454675	descr = N_Gram_TGACA
cnt = 9	feature = 596	correl = -0.0492347	descr = N_Gram_TCGCA
cnt = 10	feature = 324	correl = 0.0730035	descr = N_Gram_CGACA
cnt = 11	feature = 308	correl = 0.0449028	descr = N_Gram_CCGCA
cnt = 12	feature = 450	correl = 0.0442697	descr = N_Gram_GCGAG
cnt = 13	feature = 416	correl = 0.066287	descr = N_Gram_GATAT
cnt = 14	feature = 303	correl = 0.051928	descr = N_Gram_CCCGC
cnt = 15	feature = 207	correl = 0.0444811	descr = N_Gram_AGGTA
cnt = 16	feature = 304	correl = 0.0608559	descr = N_Gram_CCCGG
cnt = 17	feature = 654	correl = -0.069999	descr = N_Gram_TTACC
cnt = 18	feature = 426	correl = 0.0605145	descr = N_Gram_GCAAA
cnt = 19	feature = 599	correl = -0.0481308	descr = N_Gram_TCGGG
cnt = 20	feature = 341	correl = 0.105331	descr = N_Gram_CGGCA
cnt = 21	feature = 276	correl = 0.0774551	descr = N_Gram_CAGCG
cnt = 22	feature = 435	correl = -0.052931	descr = N_Gram_GCATG
cnt = 23	feature = 278	correl = 0.108389	descr = N_Gram_CAGGA
cnt = 24	feature = 222	correl = -0.138499	descr = N_Gram_ATAAG
cnt = 25	feature = 313	correl = -0.0542667	descr = N_Gram_CCGTC
cnt = 26	feature = 291	correl = 0.0512448	descr = N_Gram_CCAAT
cnt = 27	feature = 514	correl = 0.0481448	descr = N_Gram_GTAAA
cnt = 28	feature = 466	correl = 0.0553326	descr = N_Gram_GCTTT
cnt = 29	feature = 265	correl = 0.0630905	descr = N_Gram_CACCA
cnt = 30	feature = 463	correl = 0.0564639	descr = N_Gram_GCTGC
cnt = 31	feature = 351	correl = -0.130915	descr = N_Gram_CGTCG
cnt = 32	feature = 231	correl = 0.0856451	descr = N_Gram_ATATA
cnt = 33	feature = 461	correl = -0.0732129	descr = N_Gram_GCTCC
cnt = 34	feature = 315	correl = 0.0552097	descr = N_Gram_CCTAT
cnt = 35	feature = 391	correl = 0.102901	descr = N_Gram_CTTTG
cnt = 36	feature = 471	correl = -0.0499629	descr = N_Gram_GGAAC
cnt = 37	feature = 218	correl = 0.0686179	descr = N_Gram_AGTTG
cnt = 38	feature = 274	correl = 0.0819906	descr = N_Gram_CAGCA
cnt = 39	feature = 633	correl = 0.18328	descr = N_Gram_TGGCT
cnt = 40	feature = 267	correl = 0.0581254	descr = N_Gram_CACCG
cnt = 41	feature = 219	correl = -0.117772	descr = N_Gram_AGTTT
cnt = 42	feature = 472	correl = 0.0967814	descr = N_Gram_GGAC
cnt = 43	feature = 510	correl = 0.0488594	descr = N_Gram_GGTC
cnt = 44	feature = 497	correl = 0.145706	descr = N_Gram_GGGC
cnt = 45	feature = 225	correl = 0.0680859	descr = N_Gram_ATACG
cnt = 46	feature = 605	correl = -0.0985684	descr = N_Gram_TCTCA
cnt = 47	feature = 643	correl = 0.0576772	descr = N_Gram_TGTCC
cnt = 48	feature = 18	correl = -0.129631	descr = Position_Specific_Bin_Base_6_Base_A
cnt = 49	feature = 86	correl = 0.0848042	descr = Xue_Structure_Feature_C101
cnt = 50	feature = 32	correl = -0.0542111	descr = Position_Specific_Bin_Base_13_Base_A
cnt = 51	feature = 20	correl = 0.0533471	descr = Position_Specific_Bin_Base_7_Base_T
cnt = 52	feature = 390	correl = 0.0445422	descr = N_Gram_CTTTA
cnt = 53	feature = 21	correl = 0.0555526	descr = Position_Specific_Bin_Base_8_Base_T
cnt = 54	feature = 14	correl = -0.068026	descr = Position_Specific_Bin_Base_4_Base_A
cnt = 55	feature = 24	correl = -0.0611174	descr = Position_Specific_Bin_Base_10_Base_C
cnt = 56	feature = 259	correl = 0.0503811	descr = N_Gram_CAAT
cnt = 57	feature = 541	correl = 0.0595992	descr = N_Gram_GTTG
cnt = 58	feature = 661	correl = -0.0440948	descr = N_Gram_TTCCG
cnt = 59	feature = 57	correl = -0.0824215	descr = Gibbs_of_Target_Sequence__Pos_13_Step_1
cnt = 60	feature = 272	correl = 0.0482376	descr = N_Gram_CACT
cnt = 61	feature = 73	correl = 0.0906147	descr = Fold_of_RNAi_Sequence_Pos_9
cnt = 62	feature = 10	correl = -0.0802303	descr = Position_Specific_Bin_Base_2_Base_G
cnt = 63	feature = 399	correl = 0.0834526	descr = N_Gram_GACAG
cnt = 64	feature = 83	correl = 0.114443	descr = Xue_Structure_Feature_A101
cnt = 65	feature = 551	correl = -0.0932872	descr = N_Gram_TAAG
cnt = 66	feature = 619	correl = -0.0848186	descr = N_Gram_TGAT
cnt = 67	feature = 30	correl = 0.0891074	descr = Position_Specific_Bin_Base_12_Base_G
cnt = 68	feature = 446	correl = 0.0854186	descr = N_Gram_GCCT
cnt = 69	feature = 33	correl = 0.103368	descr = Position_Specific_Bin_Base_13_Base_C
cnt = 70	feature = 608	correl = -0.107497	descr = N_Gram_TCTCT
cnt = 71	feature = 674	correl = 0.0508852	descr = N_Gram_TTGG
cnt = 72	feature = 81	correl = -0.0515979	descr = Xue_Structure_Feature_A110
cnt = 73	feature = 12	correl = -0.0639653	descr = Position_Specific_Bin_Base_3_Base_A
cnt = 74	feature = 17	correl = 0.0762718	descr = Position_Specific_Bin_Base_5_Base_G
cnt = 75	feature = 671	correl = -0.0710507	descr = N_Gram_TTGC
cnt = 76	feature = 61	correl = -0.122222	descr = Gibbs_of_Target_Sequence__Pos_17_Step_1
cnt = 77	feature = 72	correl = 0.0811179	descr = Fold_of_RNAi_Sequence_Pos_6
cnt = 78	feature = 574	correl = -0.0589184	descr = N_Gram_TCAT
cnt = 79	feature = 59	correl = -0.0485392	descr = Gibbs_of_Target_Sequence__Pos_15_Step_1
cnt = 80	feature = 209	correl = -0.0480691	descr = N_Gram_AGT
cnt = 81	feature = 54	correl = -0.123644	descr = Gibbs_of_Target_Sequence__Pos_6_Step_1
cnt = 82	feature = 28	correl = -0.110489	descr = Position_Specific_Bin_Base_12_Base_A
cnt = 83	feature = 441	correl = 0.0893612	descr = N_Gram_GCCCG
cnt = 84	feature = 56	correl = 0.0659425	descr = Gibbs_of_Target_Sequence__Pos_12_Step_1
cnt = 85	feature = 546	correl = -0.0994484	descr = N_Gram_GTTTT
cnt = 86	feature = 82	correl = 0.0494186	descr = Xue_Structure_Feature_A100
cnt = 87	feature = 606	correl = -0.117488	descr = N_Gram_TCTCC
cnt = 88	feature = 80	correl = 0.0454459	descr = Xue_Structure_Feature_A111
cnt = 89	feature = 494	correl = 0.11958	descr = N_Gram_GGGA
cnt = 90	feature = 460	correl = -0.0542849	descr = N_Gram_GCTC
cnt = 91	feature = 232	correl = -0.0568023	descr = N_Gram_ATC
cnt = 92	feature = 413	correl = -0.0443778	descr = N_Gram_GAT
cnt = 93	feature = 547	correl = -0.0749633	descr = N_Gram_TA
cnt = 94	feature = 29	correl = 0.144214	descr = Position_Specific_Bin_Base_12_Base_C
cnt = 95	feature = 77	correl = 0.086522	descr = Fold_of_RNAi_Sequence_Pos_14
cnt = 96	feature = 545	correl = -0.0447023	descr = N_Gram_GTTT
cnt = 97	feature = 688	correl = -0.133379	descr = N_Gram_TTTTT
cnt = 98	feature = 306	correl = 0.0645485	descr = N_Gram_CCG
cnt = 99	feature = 67	correl = -0.0705325	descr = PF_RNAi_Fold_3'Free_Count
cnt = 100	feature = 58	correl = -0.177903	descr = Gibbs_of_Target_Sequence__Pos_14_Step_1
num rows = 521
num_elements = 52621
*
optimization finished, #iter = 378
nu = 0.611508
obj = -52.675645, rho = -0.523489
nSV = 355, nBSV = 282
num rows = 58
num_elements = 5858
*
optimization finished, #iter = 41
nu = 0.656673
obj = -5.969458, rho = -0.408225
nSV = 46, nBSV = 32
*
optimization finished, #iter = 378
nu = 0.611508
obj = -52.675645, rho = -0.523489
nSV = 355, nBSV = 282
CFS merit scores = 1.25579
CFS merit scores = 1.56633
CFS merit scores = 1.8222
CFS merit scores = 2.04796
CFS merit scores = 2.25132
CFS merit scores = 2.43701
CFS merit scores = 2.6099
CFS merit scores = 2.77153
CFS merit scores = 2.92374
CFS merit scores = 3.06833
CFS merit scores = 3.2061
CFS merit scores = 3.33792
CFS merit scores = 3.46422
CFS merit scores = 3.58576
CFS merit scores = 3.70303
CFS merit scores = 3.81637
CFS merit scores = 3.92436
CFS merit scores = 4.02825
CFS merit scores = 4.12833
CFS merit scores = 4.2252
CFS merit scores = 4.31905
CFS merit scores = 4.41029
CFS merit scores = 4.49911
CFS merit scores = 4.58563
CFS merit scores = 4.66998
CFS merit scores = 4.75121
CFS merit scores = 4.83086
CFS merit scores = 4.90732
CFS merit scores = 4.98215
CFS merit scores = 5.05534
CFS merit scores = 5.12695
CFS merit scores = 5.19714
CFS merit scores = 5.26595
CFS merit scores = 5.32984
CFS merit scores = 5.39197
CFS merit scores = 5.45139
CFS merit scores = 5.50966
CFS merit scores = 5.56679
CFS merit scores = 5.62237
CFS merit scores = 5.67583
CFS merit scores = 5.72727
CFS merit scores = 5.77588
CFS merit scores = 5.82308
CFS merit scores = 5.86945
CFS merit scores = 5.90752
CFS merit scores = 5.94328
CFS merit scores = 5.97556
CFS merit scores = 6.00722
CFS merit scores = 6.03481
CFS merit scores = 6.05948
CFS merit scores = 6.08157
CFS merit scores = 6.10254
CFS merit scores = 6.1205
CFS merit scores = 6.13765
CFS merit scores = 6.15424
CFS merit scores = 6.16961
CFS merit scores = 6.18445
CFS merit scores = 6.19906
CFS merit scores = 6.21345
CFS merit scores = 6.22827
CFS merit scores = 6.24277
CFS merit scores = 6.2573
CFS merit scores = 6.2719
CFS merit scores = 6.2855
CFS merit scores = 6.29658
CFS merit scores = 6.30708
CFS merit scores = 6.31754
CFS merit scores = 6.32299
CFS merit scores = 6.32671
CFS merit scores = 6.3307
CFS merit scores = 6.33508
CFS merit scores = 6.33985
CFS merit scores = 6.33952
CFS merit scores = 6.33983
CFS merit scores = 6.34075
CFS merit scores = 6.34236
CFS merit scores = 6.34394
CFS merit scores = 6.34615
CFS merit scores = 6.34668
CFS merit scores = 6.34649
CFS merit scores = 6.346
CFS merit scores = 6.34502
CFS merit scores = 6.34416
CFS merit scores = 6.34279
CFS merit scores = 6.34195
CFS merit scores = 6.34122
CFS merit scores = 6.33949
CFS merit scores = 6.33766
CFS merit scores = 6.33585
CFS merit scores = 6.33451
CFS merit scores = 6.33238
CFS merit scores = 6.33059
CFS merit scores = 6.32907
CFS merit scores = 6.32789
CFS merit scores = 6.32622
CFS merit scores = 6.32424
CFS merit scores = 6.32262
CFS merit scores = 6.32137
CFS merit scores = 6.3189
CFS merit scores = 6.31662
CFS merit scores = 6.31451
CFS merit scores = 6.31099
CFS merit scores = 6.30736
CFS merit scores = 6.30386
CFS merit scores = 6.2994
CFS merit scores = 6.29376
CFS merit scores = 6.28852
CFS merit scores = 6.28389
CFS merit scores = 6.27944
CFS merit scores = 6.27297
CFS merit scores = 6.2667
CFS merit scores = 6.26051
CFS merit scores = 6.25386
CFS merit scores = 6.24741
CFS merit scores = 6.24119
CFS merit scores = 6.23504
CFS merit scores = 6.229
CFS merit scores = 6.22275
CFS merit scores = 6.21626
CFS merit scores = 6.21016
CFS merit scores = 6.20312
CFS merit scores = 6.19581
CFS merit scores = 6.18865
CFS merit scores = 6.1816
CFS merit scores = 6.17411
CFS merit scores = 6.16652
CFS merit scores = 6.15884
CFS merit scores = 6.15156
CFS merit scores = 6.14433
CFS merit scores = 6.13698
CFS merit scores = 6.12927
CFS merit scores = 6.12197
CFS merit scores = 6.11509
CFS merit scores = 6.10828
CFS merit scores = 6.10105
CFS merit scores = 6.09354
CFS merit scores = 6.08533
CFS merit scores = 6.07708
CFS merit scores = 6.06911
CFS merit scores = 6.06108
CFS merit scores = 6.05257
CFS merit scores = 6.04428
CFS merit scores = 6.03624
CFS merit scores = 6.02832
CFS merit scores = 6.02019
CFS merit scores = 6.01219
CFS merit scores = 6.00355
CFS merit scores = 5.99439
CFS merit scores = 5.98508
CFS merit scores = 5.97589
CFS merit scores = 5.96691
CFS merit scores = 5.95825
CFS merit scores = 5.94903
CFS merit scores = 5.93992
CFS merit scores = 5.93115
CFS merit scores = 5.92192
CFS merit scores = 5.91124
CFS merit scores = 5.90063
CFS merit scores = 5.89015
CFS merit scores = 5.87992
CFS merit scores = 5.86977
CFS merit scores = 5.85986
CFS merit scores = 5.85027
CFS merit scores = 5.84046
CFS merit scores = 5.83096
CFS merit scores = 5.8208
CFS merit scores = 5.81038
CFS merit scores = 5.80007
CFS merit scores = 5.78999
CFS merit scores = 5.7801
CFS merit scores = 5.77042
CFS merit scores = 5.76078
CFS merit scores = 5.75119
CFS merit scores = 5.74141
CFS merit scores = 5.73171
CFS merit scores = 5.72198
CFS merit scores = 5.71221
CFS merit scores = 5.70255
CFS merit scores = 5.69299
CFS merit scores = 5.68379
CFS merit scores = 5.6748
CFS merit scores = 5.66604
CFS merit scores = 5.65723
CFS merit scores = 5.64853
CFS merit scores = 5.63933
CFS merit scores = 5.63039
CFS merit scores = 5.6214
CFS merit scores = 5.61224
CFS merit scores = 5.60331
CFS merit scores = 5.59448
CFS merit scores = 5.58584
CFS merit scores = 5.57732
CFS merit scores = 5.56893
CFS merit scores = 5.56062
CFS merit scores = 5.55258
CFS merit scores = 5.54467
CFS merit scores = 5.53692
CFS merit scores = 5.52921
CFS merit scores = 5.52161
CFS merit scores = 5.51412
CFS merit scores = 5.50671
CFS merit scores = 5.49944
CFS merit scores = 5.49212
CFS merit scores = 5.48503
CFS merit scores = 5.4777
CFS merit scores = 5.47032
CFS merit scores = 5.46278
CFS merit scores = 5.45517
CFS merit scores = 5.4476
CFS merit scores = 5.44018
CFS merit scores = 5.43245
CFS merit scores = 5.42481
CFS merit scores = 5.41726
CFS merit scores = 5.40973
CFS merit scores = 5.40226
CFS merit scores = 5.39474
CFS merit scores = 5.3872
CFS merit scores = 5.37964
CFS merit scores = 5.37205
CFS merit scores = 5.36449
CFS merit scores = 5.35675
CFS merit scores = 5.34917
CFS merit scores = 5.34164
CFS merit scores = 5.33425
CFS merit scores = 5.32696
CFS merit scores = 5.31967
CFS merit scores = 5.31247
CFS merit scores = 5.30494
CFS merit scores = 5.29749
CFS merit scores = 5.29005
CFS merit scores = 5.28273
CFS merit scores = 5.27508
CFS merit scores = 5.26762
CFS merit scores = 5.26008
CFS merit scores = 5.25233
CFS merit scores = 5.24467
CFS merit scores = 5.23707
CFS merit scores = 5.22945
CFS merit scores = 5.22194
CFS merit scores = 5.21445
CFS merit scores = 5.20714
CFS merit scores = 5.19968
CFS merit scores = 5.19204
CFS merit scores = 5.18443
CFS merit scores = 5.17683
CFS merit scores = 5.16922
CFS merit scores = 5.16165
CFS merit scores = 5.15412
CFS merit scores = 5.14638
CFS merit scores = 5.13873
CFS merit scores = 5.13094
CFS merit scores = 5.12307
CFS merit scores = 5.11531
CFS merit scores = 5.10739
CFS merit scores = 5.09947
CFS merit scores = 5.09153
CFS merit scores = 5.08353
CFS merit scores = 5.07562
CFS merit scores = 5.06751
CFS merit scores = 5.05941
CFS merit scores = 5.05054
CFS merit scores = 5.04148
CFS merit scores = 5.03214
CFS merit scores = 5.02294
CFS merit scores = 5.01361
CFS merit scores = 5.00401
CFS merit scores = 4.9938
CFS merit scores = 4.98347
CFS merit scores = 4.9731
CFS merit scores = 4.96278
CFS merit scores = 4.95259
CFS merit scores = 4.9417
CFS merit scores = 4.93089
CFS merit scores = 4.91991
CFS merit scores = 4.90907
CFS merit scores = 4.89833
CFS merit scores = 4.8876
CFS merit scores = 4.87704
CFS merit scores = 4.86596
CFS merit scores = 4.8536
CFS merit scores = 4.84121
CFS merit scores = 4.82884
CFS merit scores = 4.8159
CFS merit scores = 4.80304
CFS merit scores = 4.78953
CFS merit scores = 4.77607
CFS merit scores = 4.76238
CFS merit scores = 4.74818
CFS merit scores = 4.7307
CFS merit scores = 4.70644
cnt = 1	feature = 43	correl = -0.255793	descr = Position_Specific_Bin_Base_18_Base_A
cnt = 2	feature = 678	correl = -0.225281	descr = N_Gram_TTCTC
cnt = 3	feature = 448	correl = 0.0766245	descr = N_Gram_GCCT
cnt = 4	feature = 473	correl = 0.114234	descr = N_Gram_GGAAA
cnt = 5	feature = 514	correl = 0.0924545	descr = N_Gram_GGGTC
cnt = 6	feature = 313	correl = 0.108045	descr = N_Gram_CCTCA
cnt = 7	feature = 244	correl = 0.0730959	descr = N_Gram_ATGGG
cnt = 8	feature = 611	correl = 0.0940019	descr = N_Gram_TCGGC
cnt = 9	feature = 664	correl = 0.0799585	descr = N_Gram_TTAAG
cnt = 10	feature = 353	correl = 0.0785541	descr = N_Gram_CGTGG
cnt = 11	feature = 321	correl = 0.0729367	descr = N_Gram_CGACA
cnt = 12	feature = 351	correl = 0.070128	descr = N_Gram_CGTGA
cnt = 13	feature = 447	correl = -0.056263	descr = N_Gram_GCCGT
cnt = 14	feature = 598	correl = 0.0518716	descr = N_Gram_TCCCG
cnt = 15	feature = 322	correl = -0.0492413	descr = N_Gram_CGACC
cnt = 16	feature = 301	correl = 0.0448498	descr = N_Gram_CCCCG
cnt = 17	feature = 429	correl = 0.0724704	descr = N_Gram_GCAAT
cnt = 18	feature = 597	correl = 0.0606099	descr = N_Gram_TCCCA
cnt = 19	feature = 217	correl = -0.0439411	descr = N_Gram_AGTGA
cnt = 20	feature = 361	correl = 0.0857534	descr = N_Gram_CTATT
cnt = 21	feature = 576	correl = 0.0624943	descr = N_Gram_TATAA
cnt = 22	feature = 618	correl = 0.0565305	descr = N_Gram_TCTCG
cnt = 23	feature = 419	correl = -0.055789	descr = N_Gram_GATCG
cnt = 24	feature = 627	correl = 0.0508648	descr = N_Gram_TGAAA
cnt = 25	feature = 232	correl = -0.0455511	descr = N_Gram_ATCAA
cnt = 26	feature = 609	correl = -0.0492413	descr = N_Gram_TCGCA
cnt = 27	feature = 674	correl = 0.0442881	descr = N_Gram_TTCGA
cnt = 28	feature = 324	correl = 0.0883378	descr = N_Gram_CGACT
cnt = 29	feature = 219	correl = 0.0883378	descr = N_Gram_AGTTA
cnt = 30	feature = 578	correl = 0.0750185	descr = N_Gram_TATAT
cnt = 31	feature = 520	correl = 0.0549401	descr = N_Gram_GGTGC
cnt = 32	feature = 391	correl = 0.0525049	descr = N_Gram_GAAAC
cnt = 33	feature = 416	correl = 0.0455868	descr = N_Gram_GATAC
cnt = 34	feature = 432	correl = 0.0824809	descr = N_Gram_GCACT
cnt = 35	feature = 394	correl = -0.0442622	descr = N_Gram_GAAGG
cnt = 36	feature = 308	correl = 0.0550859	descr = N_Gram_CCGGC
cnt = 37	feature = 225	correl = 0.0542735	descr = N_Gram_ATACA
cnt = 38	feature = 555	correl = 0.0445252	descr = N_Gram_GTTGC
cnt = 39	feature = 267	correl = -0.0447454	descr = N_Gram_CACCC
cnt = 40	feature = 688	correl = -0.0474312	descr = N_Gram_TTGGA
cnt = 41	feature = 208	correl = -0.0498252	descr = N_Gram_AGGGC
cnt = 42	feature = 207	correl = -0.0651342	descr = N_Gram_AGGCT
cnt = 43	feature = 396	correl = 0.0527757	descr = N_Gram_GAATC
cnt = 44	feature = 610	correl = 0.0648799	descr = N_Gram_TCGGA
cnt = 45	feature = 247	correl = -0.0547916	descr = N_Gram_ATTAC
cnt = 46	feature = 291	correl = -0.0450395	descr = N_Gram_CCACG
cnt = 47	feature = 389	correl = 0.0577329	descr = N_Gram_CTTTG
cnt = 48	feature = 246	correl = 0.0631997	descr = N_Gram_ATGTT
cnt = 49	feature = 467	correl = 0.0799764	descr = N_Gram_GCTGG
cnt = 50	feature = 683	correl = -0.0663177	descr = N_Gram_TTGAC
cnt = 51	feature = 623	correl = -0.12972	descr = N_Gram_TCTTA
cnt = 52	feature = 82	correl = -0.0574263	descr = Xue_Structure_Feature_A010
cnt = 53	feature = 510	correl = 0.0877997	descr = N_Gram_GGGGC
cnt = 54	feature = 348	correl = -0.0456528	descr = N_Gram_CGTCC
cnt = 55	feature = 653	correl = 0.0587498	descr = N_Gram_TGTAA
cnt = 56	feature = 552	correl = 0.0847243	descr = N_Gram_GTTCC
cnt = 57	feature = 456	correl = 0.0575207	descr = N_Gram_GCGGG
cnt = 58	feature = 236	correl = -0.097297	descr = N_Gram_ATCGG
cnt = 59	feature = 512	correl = 0.0448498	descr = N_Gram_GGGGT
cnt = 60	feature = 478	correl = 0.0981411	descr = N_Gram_GGACG
cnt = 61	feature = 424	correl = -0.0691849	descr = N_Gram_GATTT
cnt = 62	feature = 461	correl = 0.0858528	descr = N_Gram_GCTAT
cnt = 63	feature = 160	correl = 0.0448498	descr = N_Gram_ACAGC
cnt = 64	feature = 228	correl = 0.0463331	descr = N_Gram_ATAGC
cnt = 65	feature = 636	correl = 0.0931096	descr = N_Gram_TGCAC
cnt = 66	feature = 600	correl = -0.0649711	descr = N_Gram_TCCGC
cnt = 67	feature = 290	correl = 0.0476934	descr = N_Gram_CCAAT
cnt = 68	feature = 218	correl = 0.102945	descr = N_Gram_AGTGT
cnt = 69	feature = 691	correl = 0.0843309	descr = N_Gram_TTGTG
cnt = 70	feature = 312	correl = 0.0784148	descr = N_Gram_CCGTG
cnt = 71	feature = 392	correl = 0.100755	descr = N_Gram_GAAAG
cnt = 72	feature = 649	correl = 0.0460523	descr = N_Gram_TGGGT
cnt = 73	feature = 641	correl = 0.0884103	descr = N_Gram_TGGAG
cnt = 74	feature = 326	correl = -0.0912834	descr = N_Gram_CGAGT
cnt = 75	feature = 417	correl = 0.075923	descr = N_Gram_GATAT
cnt = 76	feature = 235	correl = -0.0492413	descr = N_Gram_ATCGC
cnt = 77	feature = 484	correl = 0.0649314	descr = N_Gram_GGATT
cnt = 78	feature = 303	correl = 0.0684582	descr = N_Gram_CCCGC
cnt = 79	feature = 629	correl = -0.0813739	descr = N_Gram_TGAGA
cnt = 80	feature = 540	correl = 0.047812	descr = N_Gram_GTGAC
cnt = 81	feature = 494	correl = 0.0748259	descr = N_Gram_GGCGC
cnt = 82	feature = 690	correl = -0.0539225	descr = N_Gram_TTGTA
cnt = 83	feature = 648	correl = 0.0877997	descr = N_Gram_TGGGG
cnt = 84	feature = 579	correl = 0.0624687	descr = N_Gram_TATGT
cnt = 85	feature = 446	correl = 0.0580428	descr = N_Gram_GCCGC
cnt = 86	feature = 563	correl = 0.0605012	descr = N_Gram_TAAAT
cnt = 87	feature = 574	correl = 0.0802415	descr = N_Gram_TAGCA
cnt = 88	feature = 483	correl = -0.0892388	descr = N_Gram_GGATC
cnt = 89	feature = 451	correl = -0.0771366	descr = N_Gram_GCGAC
cnt = 90	feature = 211	correl = 0.0755699	descr = N_Gram_AGGTT
cnt = 91	feature = 295	correl = 0.0455395	descr = N_Gram_CCATC
cnt = 92	feature = 209	correl = 0.10018	descr = N_Gram_AGGGG
cnt = 93	feature = 645	correl = 0.146803	descr = N_Gram_TGGCT
cnt = 94	feature = 613	correl = 0.0558992	descr = N_Gram_TCGTT
cnt = 95	feature = 695	correl = -0.045038	descr = N_Gram_TTTCG
cnt = 96	feature = 501	correl = 0.105734	descr = N_Gram_GGGAC
cnt = 97	feature = 315	correl = 0.0599956	descr = N_Gram_CCTCG
cnt = 98	feature = 278	correl = 0.0832083	descr = N_Gram_CAGGA
cnt = 99	feature = 580	correl = -0.0568288	descr = N_Gram_TATTC
cnt = 100	feature = 654	correl = -0.0614479	descr = N_Gram_TGTCA
cnt = 101	feature = 631	correl = -0.0444781	descr = N_Gram_TGATC
cnt = 102	feature = 363	correl = 0.0649461	descr = N_Gram_CTCAA
cnt = 103	feature = 423	correl = -0.0595979	descr = N_Gram_GATTA
cnt = 104	feature = 272	correl = 0.0966225	descr = N_Gram_CACTC
cnt = 105	feature = 659	correl = 0.0503127	descr = N_Gram_TGTGT
cnt = 106	feature = 304	correl = 0.0702418	descr = N_Gram_CCCGG
cnt = 107	feature = 407	correl = -0.0480842	descr = N_Gram_GAGCC
cnt = 108	feature = 360	correl = 0.0624943	descr = N_Gram_CTATA
cnt = 109	feature = 258	correl = 0.0465688	descr = N_Gram_CAACA
cnt = 110	feature = 399	correl = 0.0523441	descr = N_Gram_GACCG
cnt = 111	feature = 318	correl = -0.0790128	descr = N_Gram_CCTTC
cnt = 112	feature = 452	correl = 0.0737702	descr = N_Gram_GCGAG
cnt = 113	feature = 440	correl = -0.0510814	descr = N_Gram_GCCAA
cnt = 114	feature = 647	correl = 0.0511865	descr = N_Gram_TGGGA
cnt = 115	feature = 517	correl = -0.0707976	descr = N_Gram_GGTAA
cnt = 116	feature = 500	correl = 0.0518907	descr = N_Gram_GGGAA
cnt = 117	feature = 589	correl = -0.0584076	descr = N_Gram_TCATA
cnt = 118	feature = 603	correl = -0.0561181	descr = N_Gram_TCCTC
cnt = 119	feature = 511	correl = 0.0756844	descr = N_Gram_GGGGG
cnt = 120	feature = 643	correl = 0.102589	descr = N_Gram_TGGCC
cnt = 121	feature = 525	correl = -0.0627469	descr = N_Gram_GTATC
cnt = 122	feature = 454	correl = 0.0515601	descr = N_Gram_GCGGA
cnt = 123	feature = 546	correl = 0.0774851	descr = N_Gram_GTGGT
cnt = 124	feature = 371	correl = -0.0737816	descr = N_Gram_CTGAT
cnt = 125	feature = 364	correl = 0.0682814	descr = N_Gram_CTCAC
cnt = 126	feature = 505	correl = 0.10175	descr = N_Gram_GGGCC
cnt = 127	feature = 281	correl = 0.129518	descr = N_Gram_CAGTG
cnt = 128	feature = 481	correl = 0.106159	descr = N_Gram_GGAGC
cnt = 129	feature = 487	correl = 0.0854986	descr = N_Gram_GGCAT
cnt = 130	feature = 404	correl = -0.0768158	descr = N_Gram_GACTG
cnt = 131	feature = 593	correl = 0.0584476	descr = N_Gram_TCCAA
cnt = 132	feature = 497	correl = 0.153635	descr = N_Gram_GGCTT
cnt = 133	feature = 531	correl = 0.050868	descr = N_Gram_GTCCC
cnt = 134	feature = 285	correl = -0.0664047	descr = N_Gram_CATCG
cnt = 135	feature = 336	correl = 0.057566	descr = N_Gram_CGGAC
cnt = 136	feature = 286	correl = 0.0786939	descr = N_Gram_CATCT
cnt = 137	feature = 306	correl = 0.0440284	descr = N_Gram_CCGA
cnt = 138	feature = 413	correl = -0.0559163	descr = N_Gram_GAGTT
cnt = 139	feature = 441	correl = 0.0978444	descr = N_Gram_GCCAG
cnt = 140	feature = 280	correl = 0.0815473	descr = N_Gram_CAGTA
cnt = 141	feature = 375	correl = 0.0453749	descr = N_Gram_CTGTG
cnt = 142	feature = 274	correl = 0.0834702	descr = N_Gram_CAGCA
cnt = 143	feature = 553	correl = -0.07825	descr = N_Gram_GTTCT
cnt = 144	feature = 226	correl = -0.0793273	descr = N_Gram_ATACT
cnt = 145	feature = 466	correl = 0.0652103	descr = N_Gram_GCTGC
cnt = 146	feature = 428	correl = 0.0956937	descr = N_Gram_GCAAC
cnt = 147	feature = 450	correl = 0.132646	descr = N_Gram_GCCTT
cnt = 148	feature = 557	correl = -0.0534548	descr = N_Gram_GTTGT
cnt = 149	feature = 594	correl = -0.0477594	descr = N_Gram_TCCAC
cnt = 150	feature = 504	correl = 0.0756844	descr = N_Gram_GGGCA
cnt = 151	feature = 545	correl = 0.112764	descr = N_Gram_GTGGC
cnt = 152	feature = 624	correl = -0.135977	descr = N_Gram_TCTTC
cnt = 153	feature = 601	correl = -0.0849159	descr = N_Gram_TCCGG
cnt = 154	feature = 463	correl = 0.0504524	descr = N_Gram_GCTCA
cnt = 155	feature = 341	correl = 0.107999	descr = N_Gram_CGGGA
cnt = 156	feature = 259	correl = 0.0687412	descr = N_Gram_CAAG
cnt = 157	feature = 612	correl = -0.0487143	descr = N_Gram_TCGTC
cnt = 158	feature = 373	correl = 0.0498909	descr = N_Gram_CTGGA
cnt = 159	feature = 276	correl = -0.139525	descr = N_Gram_CAGCT
cnt = 160	feature = 644	correl = -0.0798216	descr = N_Gram_TGGCG
cnt = 161	feature = 608	correl = -0.100801	descr = N_Gram_TCGAG
cnt = 162	feature = 390	correl = 0.0849416	descr = N_Gram_GAAA
cnt = 163	feature = 435	correl = 0.0498434	descr = N_Gram_GCAGT
cnt = 164	feature = 327	correl = -0.0450845	descr = N_Gram_CGAT
cnt = 165	feature = 30	correl = -0.102017	descr = Position_Specific_Bin_Base_12_Base_T
cnt = 166	feature = 14	correl = -0.1502	descr = Position_Specific_Bin_Base_5_Base_A
cnt = 167	feature = 40	correl = 0.0877517	descr = Position_Specific_Bin_Base_17_Base_C
cnt = 168	feature = 26	correl = -0.0802373	descr = Position_Specific_Bin_Base_11_Base_G
cnt = 169	feature = 632	correl = -0.117916	descr = N_Gram_TGATT
cnt = 170	feature = 36	correl = 0.059702	descr = Position_Specific_Bin_Base_15_Base_T
cnt = 171	feature = 248	correl = 0.0458093	descr = N_Gram_ATTG
cnt = 172	feature = 596	correl = 0.0638738	descr = N_Gram_TCCC
cnt = 173	feature = 492	correl = 0.132646	descr = N_Gram_GGCCT
cnt = 174	feature = 33	correl = -0.113363	descr = Position_Specific_Bin_Base_14_Base_A
cnt = 175	feature = 395	correl = -0.0541473	descr = N_Gram_GAAGT
cnt = 176	feature = 23	correl = -0.0806504	descr = Position_Specific_Bin_Base_9_Base_T
cnt = 177	feature = 357	correl = 0.0501379	descr = N_Gram_CTA
cnt = 178	feature = 689	correl = 0.076648	descr = N_Gram_TTGGC
cnt = 179	feature = 11	correl = -0.054391	descr = Position_Specific_Bin_Base_4_Base_A
cnt = 180	feature = 475	correl = 0.053315	descr = N_Gram_GGAAG
cnt = 181	feature = 10	correl = 0.0723508	descr = Position_Specific_Bin_Base_3_Base_C
cnt = 182	feature = 41	correl = 0.0491441	descr = Position_Specific_Bin_Base_17_Base_G
cnt = 183	feature = 350	correl = 0.132061	descr = N_Gram_CGTG
cnt = 184	feature = 21	correl = 0.0640325	descr = Position_Specific_Bin_Base_8_Base_T
cnt = 185	feature = 32	correl = 0.130268	descr = Position_Specific_Bin_Base_13_Base_C
cnt = 186	feature = 35	correl = -0.047612	descr = Position_Specific_Bin_Base_15_Base_G
cnt = 187	feature = 44	correl = 0.109365	descr = Position_Specific_Bin_Base_18_Base_C
cnt = 188	feature = 72	correl = 0.102086	descr = Fold_of_RNAi_Sequence_Pos_9
cnt = 189	feature = 237	correl = -0.064906	descr = N_Gram_ATCTC
cnt = 190	feature = 77	correl = 0.0676704	descr = Fold_of_RNAi_Sequence_Pos_15
cnt = 191	feature = 616	correl = -0.0997089	descr = N_Gram_TCTCA
cnt = 192	feature = 342	correl = 0.128717	descr = N_Gram_CGGGC
cnt = 193	feature = 468	correl = 0.0850152	descr = N_Gram_GCTT
cnt = 194	feature = 383	correl = -0.104132	descr = N_Gram_CTTGA
cnt = 195	feature = 265	correl = 0.0621859	descr = N_Gram_CACC
cnt = 196	feature = 54	correl = -0.0557335	descr = Gibbs_of_Target_Sequence__Pos_8_Step_1
cnt = 197	feature = 206	correl = 0.102113	descr = N_Gram_AGGCG
cnt = 198	feature = 387	correl = 0.0766834	descr = N_Gram_CTTTA
cnt = 199	feature = 13	correl = 0.0510965	descr = Position_Specific_Bin_Base_4_Base_T
cnt = 200	feature = 673	correl = -0.0480288	descr = N_Gram_TTCCG
cnt = 201	feature = 426	correl = 0.124267	descr = N_Gram_GCAA
cnt = 202	feature = 105	correl = 0.0534014	descr = Fold_of_Target_NoEndbrace_noends_Pos_15
cnt = 203	feature = 39	correl = -0.0748419	descr = Position_Specific_Bin_Base_17_Base_A
cnt = 204	feature = 24	correl = -0.0453259	descr = Position_Specific_Bin_Base_10_Base_G
cnt = 205	feature = 29	correl = 0.0813304	descr = Position_Specific_Bin_Base_12_Base_G
cnt = 206	feature = 539	correl = 0.0467646	descr = N_Gram_GTGA
cnt = 207	feature = 136	correl = 0.0516237	descr = N_Gram_AACAT
cnt = 208	feature = 565	correl = -0.099727	descr = N_Gram_TAAG
cnt = 209	feature = 684	correl = -0.0717365	descr = N_Gram_TTGC
cnt = 210	feature = 51	correl = -0.0491855	descr = Gibbs_of_Target_Sequence__Pos_4_Step_1
cnt = 211	feature = 73	correl = 0.0525042	descr = Fold_of_RNAi_Sequence_Pos_11
cnt = 212	feature = 334	correl = 0.0663428	descr = N_Gram_CGGA
cnt = 213	feature = 606	correl = -0.0612843	descr = N_Gram_TCGA
cnt = 214	feature = 529	correl = -0.0531036	descr = N_Gram_GTCC
cnt = 215	feature = 547	correl = 0.0680015	descr = N_Gram_GTGT
cnt = 216	feature = 17	correl = -0.1439	descr = Position_Specific_Bin_Base_6_Base_A
cnt = 217	feature = 595	correl = -0.138992	descr = N_Gram_TCCAG
cnt = 218	feature = 619	correl = -0.117051	descr = N_Gram_TCTCT
cnt = 219	feature = 81	correl = 0.112098	descr = Xue_Structure_Feature_A101
cnt = 220	feature = 8	correl = 0.0882388	descr = Position_Specific_Bin_Base_2_Base_C
cnt = 221	feature = 38	correl = 0.154993	descr = Position_Specific_Bin_Base_16_Base_C
cnt = 222	feature = 536	correl = -0.081874	descr = N_Gram_GTCT
cnt = 223	feature = 59	correl = -0.0526008	descr = Gibbs_of_Target_Sequence__Pos_15_Step_1
cnt = 224	feature = 604	correl = -0.108303	descr = N_Gram_TCCTT
cnt = 225	feature = 79	correl = -0.0717641	descr = Xue_Structure_Feature_A110
cnt = 226	feature = 57	correl = -0.0881619	descr = Gibbs_of_Target_Sequence__Pos_13_Step_1
cnt = 227	feature = 541	correl = 0.0443085	descr = N_Gram_GTGC
cnt = 228	feature = 388	correl = -0.0526176	descr = N_Gram_CTTTC
cnt = 229	feature = 52	correl = -0.119077	descr = Gibbs_of_Target_Sequence__Pos_6_Step_1
cnt = 230	feature = 476	correl = 0.0898354	descr = N_Gram_GGAC
cnt = 231	feature = 496	correl = 0.0791347	descr = N_Gram_GGCT
cnt = 232	feature = 18	correl = 0.128532	descr = Position_Specific_Bin_Base_6_Base_C
cnt = 233	feature = 418	correl = -0.118412	descr = N_Gram_GATC
cnt = 234	feature = 509	correl = 0.0541443	descr = N_Gram_GGGGA
cnt = 235	feature = 277	correl = 0.0606058	descr = N_Gram_CAGG
cnt = 236	feature = 12	correl = 0.0472081	descr = Position_Specific_Bin_Base_4_Base_C
cnt = 237	feature = 80	correl = 0.0530725	descr = Xue_Structure_Feature_A100
cnt = 238	feature = 697	correl = -0.0585	descr = N_Gram_TTTG
cnt = 239	feature = 67	correl = 0.157007	descr = Fold_of_RNAi_Sequence_Pos_0
cnt = 240	feature = 214	correl = -0.0842201	descr = N_Gram_AGTC
cnt = 241	feature = 544	correl = 0.0999848	descr = N_Gram_GTGG
cnt = 242	feature = 60	correl = -0.111311	descr = Gibbs_of_Target_Sequence__Pos_17_Step_1
cnt = 243	feature = 453	correl = 0.0883347	descr = N_Gram_GCGG
cnt = 244	feature = 28	correl = 0.140363	descr = Position_Specific_Bin_Base_12_Base_C
cnt = 245	feature = 234	correl = -0.0759074	descr = N_Gram_ATCG
cnt = 246	feature = 76	correl = 0.0654704	descr = Fold_of_RNAi_Sequence_Pos_14
cnt = 247	feature = 700	correl = -0.127815	descr = N_Gram_TTTTC
cnt = 248	feature = 681	correl = -0.0861382	descr = N_Gram_TTGA
cnt = 249	feature = 472	correl = 0.0772817	descr = N_Gram_GGAA
cnt = 250	feature = 309	correl = 0.109583	descr = N_Gram_CCGGG
cnt = 251	feature = 56	correl = 0.0660343	descr = Gibbs_of_Target_Sequence__Pos_12_Step_1
cnt = 252	feature = 367	correl = -0.114791	descr = N_Gram_CTCCA
cnt = 253	feature = 61	correl = -0.19477	descr = Gibbs_of_Target_Sequence__Pos_18_Step_1
cnt = 254	feature = 58	correl = -0.201419	descr = Gibbs_of_Target_Sequence__Pos_14_Step_1
cnt = 255	feature = 86	correl = 0.0468023	descr = Xue_Structure_Feature_C011
cnt = 256	feature = 702	correl = -0.104708	descr = N_Gram_TTTTT
cnt = 257	feature = 69	correl = 0.144874	descr = Fold_of_RNAi_Sequence_Pos_2
cnt = 258	feature = 633	correl = -0.0476861	descr = N_Gram_TGC
cnt = 259	feature = 382	correl = -0.0452868	descr = N_Gram_CTTG
cnt = 260	feature = 78	correl = 0.0461948	descr = Fold_of_RNAi_Sequence_Pos_16
cnt = 261	feature = 662	correl = -0.0606262	descr = N_Gram_TTA
cnt = 262	feature = 602	correl = -0.0962677	descr = N_Gram_TCCT
cnt = 263	feature = 599	correl = -0.0542676	descr = N_Gram_TCCG
cnt = 264	feature = 425	correl = 0.12695	descr = N_Gram_GCA
cnt = 265	feature = 503	correl = 0.139264	descr = N_Gram_GGGC
cnt = 266	feature = 516	correl = 0.0732941	descr = N_Gram_GGT
cnt = 267	feature = 460	correl = 0.0474591	descr = N_Gram_GCT
cnt = 268	feature = 626	correl = -0.0926296	descr = N_Gram_TGA
cnt = 269	feature = 605	correl = -0.0786267	descr = N_Gram_TCG
cnt = 270	feature = 405	correl = 0.0644775	descr = N_Gram_GAG
cnt = 271	feature = 508	correl = 0.0940687	descr = N_Gram_GGGG
cnt = 272	feature = 356	correl = -0.0701932	descr = N_Gram_CT
cnt = 273	feature = 640	correl = 0.089568	descr = N_Gram_TGG
cnt = 274	feature = 222	correl = -0.0966907	descr = N_Gram_AT
cnt = 275	feature = 615	correl = -0.203329	descr = N_Gram_TCTC
cnt = 276	feature = 254	correl = 0.0741285	descr = N_Gram_CA
cnt = 277	feature = 538	correl = 0.121846	descr = N_Gram_GTG
cnt = 278	feature = 83	correl = 0.0826214	descr = Xue_Structure_Feature_C111
cnt = 279	feature = 677	correl = -0.234287	descr = N_Gram_TTCT
cnt = 280	feature = 376	correl = -0.116003	descr = N_Gram_CTT
cnt = 281	feature = 305	correl = 0.0663525	descr = N_Gram_CCG
cnt = 282	feature = 66	correl = -0.0658058	descr = PF_RNAi_Fold_3'Free_Count
cnt = 283	feature = 340	correl = 0.129862	descr = N_Gram_CGGG
cnt = 284	feature = 591	correl = -0.133903	descr = N_Gram_TCC
cnt = 285	feature = 614	correl = -0.137463	descr = N_Gram_TCT
cnt = 286	feature = 661	correl = -0.126288	descr = N_Gram_TT
cnt = 287	feature = 485	correl = 0.149835	descr = N_Gram_GGC
cnt = 288	feature = 498	correl = 0.183921	descr = N_Gram_GGG
cnt = 289	feature = 64	correl = -0.171683	descr = PF_RNAi_Fold_Energy
cnt = 290	feature = 47	correl = -0.17902	descr = Gibbs_of_Target_Sequence_
num rows = 521
num_elements = 151611
*
optimization finished, #iter = 605
nu = 0.551381
obj = -43.412162, rho = -0.428559
nSV = 372, nBSV = 208
num rows = 58
num_elements = 16878
*
optimization finished, #iter = 40
nu = 0.469767
obj = -4.475687, rho = -0.412557
nSV = 42, nBSV = 15
*
optimization finished, #iter = 605
nu = 0.551381
obj = -43.412162, rho = -0.428559
nSV = 372, nBSV = 208
CFS merit scores = 1.31574
CFS merit scores = 1.60933
CFS merit scores = 1.84989
CFS merit scores = 2.07381
CFS merit scores = 2.27073
CFS merit scores = 2.44522
CFS merit scores = 2.60826
CFS merit scores = 2.75853
CFS merit scores = 2.89989
CFS merit scores = 3.03244
CFS merit scores = 3.15798
CFS merit scores = 3.27707
CFS merit scores = 3.39193
CFS merit scores = 3.50299
CFS merit scores = 3.60947
CFS merit scores = 3.71258
CFS merit scores = 3.81266
CFS merit scores = 3.90993
CFS merit scores = 4.0045
CFS merit scores = 4.09668
CFS merit scores = 4.18667
CFS merit scores = 4.27448
CFS merit scores = 4.36029
CFS merit scores = 4.44424
CFS merit scores = 4.5264
CFS merit scores = 4.60597
CFS merit scores = 4.68371
CFS merit scores = 4.75971
CFS merit scores = 4.83381
CFS merit scores = 4.90441
CFS merit scores = 4.97338
CFS merit scores = 5.04073
CFS merit scores = 5.10649
CFS merit scores = 5.17019
CFS merit scores = 5.23056
CFS merit scores = 5.28964
CFS merit scores = 5.34777
CFS merit scores = 5.40487
CFS merit scores = 5.46106
CFS merit scores = 5.51516
CFS merit scores = 5.56812
CFS merit scores = 5.6193
CFS merit scores = 5.66886
CFS merit scores = 5.71511
CFS merit scores = 5.75696
CFS merit scores = 5.79779
CFS merit scores = 5.83387
CFS merit scores = 5.86757
CFS merit scores = 5.89966
CFS merit scores = 5.92789
CFS merit scores = 5.95353
CFS merit scores = 5.97664
CFS merit scores = 5.99902
CFS merit scores = 6.02028
CFS merit scores = 6.0407
CFS merit scores = 6.06086
CFS merit scores = 6.08045
CFS merit scores = 6.09725
CFS merit scores = 6.11368
CFS merit scores = 6.12824
CFS merit scores = 6.14182
CFS merit scores = 6.1549
CFS merit scores = 6.16721
CFS merit scores = 6.17782
CFS merit scores = 6.18795
CFS merit scores = 6.19853
CFS merit scores = 6.20768
CFS merit scores = 6.21673
CFS merit scores = 6.22485
CFS merit scores = 6.23276
CFS merit scores = 6.23894
CFS merit scores = 6.24421
CFS merit scores = 6.2499
CFS merit scores = 6.25604
CFS merit scores = 6.26189
CFS merit scores = 6.26802
CFS merit scores = 6.27393
CFS merit scores = 6.27692
CFS merit scores = 6.27878
CFS merit scores = 6.27921
CFS merit scores = 6.27861
CFS merit scores = 6.27846
CFS merit scores = 6.27713
CFS merit scores = 6.27557
CFS merit scores = 6.27397
CFS merit scores = 6.27255
CFS merit scores = 6.27092
CFS merit scores = 6.26948
CFS merit scores = 6.26831
CFS merit scores = 6.2667
CFS merit scores = 6.26428
CFS merit scores = 6.26057
CFS merit scores = 6.25695
CFS merit scores = 6.25191
CFS merit scores = 6.24738
CFS merit scores = 6.24326
CFS merit scores = 6.23932
CFS merit scores = 6.23523
CFS merit scores = 6.23117
CFS merit scores = 6.22615
CFS merit scores = 6.22139
CFS merit scores = 6.21688
CFS merit scores = 6.21281
CFS merit scores = 6.20778
CFS merit scores = 6.20264
CFS merit scores = 6.19727
CFS merit scores = 6.1919
CFS merit scores = 6.18606
CFS merit scores = 6.17996
CFS merit scores = 6.17414
CFS merit scores = 6.1688
CFS merit scores = 6.16332
CFS merit scores = 6.15799
CFS merit scores = 6.15263
CFS merit scores = 6.14766
CFS merit scores = 6.14228
CFS merit scores = 6.13674
CFS merit scores = 6.13111
CFS merit scores = 6.12512
CFS merit scores = 6.11914
CFS merit scores = 6.11296
CFS merit scores = 6.10661
CFS merit scores = 6.10012
CFS merit scores = 6.09321
CFS merit scores = 6.08544
CFS merit scores = 6.07812
CFS merit scores = 6.0708
CFS merit scores = 6.06345
CFS merit scores = 6.05594
CFS merit scores = 6.04775
CFS merit scores = 6.04001
CFS merit scores = 6.03174
CFS merit scores = 6.02369
CFS merit scores = 6.01567
CFS merit scores = 6.00764
CFS merit scores = 5.9992
CFS merit scores = 5.99116
CFS merit scores = 5.98322
CFS merit scores = 5.97533
CFS merit scores = 5.96725
CFS merit scores = 5.95935
CFS merit scores = 5.95017
CFS merit scores = 5.94126
CFS merit scores = 5.93249
CFS merit scores = 5.92351
CFS merit scores = 5.91494
CFS merit scores = 5.90634
CFS merit scores = 5.89725
CFS merit scores = 5.88819
CFS merit scores = 5.87931
CFS merit scores = 5.87046
CFS merit scores = 5.86188
CFS merit scores = 5.85356
CFS merit scores = 5.84553
CFS merit scores = 5.8369
CFS merit scores = 5.82854
CFS merit scores = 5.81991
CFS merit scores = 5.81138
CFS merit scores = 5.80326
CFS merit scores = 5.79468
CFS merit scores = 5.78601
CFS merit scores = 5.77732
CFS merit scores = 5.76871
CFS merit scores = 5.75994
CFS merit scores = 5.75098
CFS merit scores = 5.74204
CFS merit scores = 5.73258
CFS merit scores = 5.72267
CFS merit scores = 5.7131
CFS merit scores = 5.70352
CFS merit scores = 5.69424
CFS merit scores = 5.68521
CFS merit scores = 5.67613
CFS merit scores = 5.66668
CFS merit scores = 5.65686
CFS merit scores = 5.64733
CFS merit scores = 5.63772
CFS merit scores = 5.62837
CFS merit scores = 5.6191
CFS merit scores = 5.61001
CFS merit scores = 5.60121
CFS merit scores = 5.59193
CFS merit scores = 5.58283
CFS merit scores = 5.57393
CFS merit scores = 5.56524
CFS merit scores = 5.55683
CFS merit scores = 5.54823
CFS merit scores = 5.53969
CFS merit scores = 5.5312
CFS merit scores = 5.52242
CFS merit scores = 5.51376
CFS merit scores = 5.50537
CFS merit scores = 5.49724
CFS merit scores = 5.48895
CFS merit scores = 5.48074
CFS merit scores = 5.47236
CFS merit scores = 5.46404
CFS merit scores = 5.45539
CFS merit scores = 5.44695
CFS merit scores = 5.43879
CFS merit scores = 5.4305
CFS merit scores = 5.42242
CFS merit scores = 5.41432
CFS merit scores = 5.40635
CFS merit scores = 5.39859
CFS merit scores = 5.39057
CFS merit scores = 5.3827
CFS merit scores = 5.37481
CFS merit scores = 5.36706
CFS merit scores = 5.3594
CFS merit scores = 5.35182
CFS merit scores = 5.34406
CFS merit scores = 5.33622
CFS merit scores = 5.32852
CFS merit scores = 5.32103
CFS merit scores = 5.31358
CFS merit scores = 5.30632
CFS merit scores = 5.29891
CFS merit scores = 5.2914
CFS merit scores = 5.28391
CFS merit scores = 5.27641
CFS merit scores = 5.26888
CFS merit scores = 5.26136
CFS merit scores = 5.25394
CFS merit scores = 5.24669
CFS merit scores = 5.23927
CFS merit scores = 5.23201
CFS merit scores = 5.22479
CFS merit scores = 5.21771
CFS merit scores = 5.21067
CFS merit scores = 5.20355
CFS merit scores = 5.19651
CFS merit scores = 5.18937
CFS merit scores = 5.18191
CFS merit scores = 5.17445
CFS merit scores = 5.16698
CFS merit scores = 5.15968
CFS merit scores = 5.15244
CFS merit scores = 5.14505
CFS merit scores = 5.13725
CFS merit scores = 5.12958
CFS merit scores = 5.12204
CFS merit scores = 5.11446
CFS merit scores = 5.10703
CFS merit scores = 5.09981
CFS merit scores = 5.09246
CFS merit scores = 5.085
CFS merit scores = 5.07718
CFS merit scores = 5.06935
CFS merit scores = 5.06172
CFS merit scores = 5.05391
CFS merit scores = 5.04572
CFS merit scores = 5.03731
CFS merit scores = 5.02859
CFS merit scores = 5.0198
CFS merit scores = 5.01069
CFS merit scores = 5.0016
CFS merit scores = 4.99241
CFS merit scores = 4.98332
CFS merit scores = 4.97439
CFS merit scores = 4.96527
CFS merit scores = 4.95618
CFS merit scores = 4.94702
CFS merit scores = 4.93797
CFS merit scores = 4.92855
CFS merit scores = 4.91916
CFS merit scores = 4.9096
CFS merit scores = 4.90009
CFS merit scores = 4.88992
CFS merit scores = 4.87988
CFS merit scores = 4.86974
CFS merit scores = 4.85845
CFS merit scores = 4.84694
CFS merit scores = 4.83546
CFS merit scores = 4.82375
CFS merit scores = 4.81224
CFS merit scores = 4.80084
CFS merit scores = 4.78941
CFS merit scores = 4.7768
CFS merit scores = 4.76399
CFS merit scores = 4.74931
CFS merit scores = 4.73296
cnt = 1	feature = 64	correl = -0.315741	descr = Gibbs_of_Target_Sequence__Pos_20_Step_1
cnt = 2	feature = 49	correl = 0.257535	descr = Gibbs_of_Target_Sequence__Pos_1_Step_1
cnt = 3	feature = 602	correl = -0.168925	descr = N_Gram_TCTC
cnt = 4	feature = 264	correl = 0.0966289	descr = N_Gram_CACTC
cnt = 5	feature = 565	correl = 0.0749823	descr = N_Gram_TATAT
cnt = 6	feature = 616	correl = 0.0454579	descr = N_Gram_TGACA
cnt = 7	feature = 244	correl = 0.0648243	descr = N_Gram_ATTTC
cnt = 8	feature = 640	correl = 0.0682103	descr = N_Gram_TGGGT
cnt = 9	feature = 327	correl = 0.0634342	descr = N_Gram_CGGAA
cnt = 10	feature = 425	correl = 0.0724663	descr = N_Gram_GCAAT
cnt = 11	feature = 258	correl = -0.0445068	descr = N_Gram_CACCC
cnt = 12	feature = 661	correl = 0.0442807	descr = N_Gram_TTCGA
cnt = 13	feature = 228	correl = -0.0490554	descr = N_Gram_ATCGC
cnt = 14	feature = 351	correl = 0.0448412	descr = N_Gram_CTAAA
cnt = 15	feature = 659	correl = 0.0733953	descr = N_Gram_TTCAA
cnt = 16	feature = 595	correl = 0.0798773	descr = N_Gram_TCGAC
cnt = 17	feature = 315	correl = 0.0728701	descr = N_Gram_CGACA
cnt = 18	feature = 652	correl = 0.0644614	descr = N_Gram_TTAAC
cnt = 19	feature = 344	correl = 0.0700672	descr = N_Gram_CGTGA
cnt = 20	feature = 497	correl = 0.0448412	descr = N_Gram_GGGCT
cnt = 21	feature = 453	correl = 0.0448412	descr = N_Gram_GCGTA
cnt = 22	feature = 324	correl = 0.0567535	descr = N_Gram_CGCTA
cnt = 23	feature = 628	correl = 0.0518485	descr = N_Gram_TGCCG
cnt = 24	feature = 511	correl = 0.0501107	descr = N_Gram_GTATA
cnt = 25	feature = 322	correl = 0.0448412	descr = N_Gram_CGCCA
cnt = 26	feature = 456	correl = -0.0540667	descr = N_Gram_GCGTT
cnt = 27	feature = 614	correl = 0.0508786	descr = N_Gram_TGAAA
cnt = 28	feature = 399	correl = 0.0882741	descr = N_Gram_GACGG
cnt = 29	feature = 383	correl = 0.0525153	descr = N_Gram_GAAAC
cnt = 30	feature = 677	correl = 0.0843023	descr = N_Gram_TTGTG
cnt = 31	feature = 292	correl = 0.0834916	descr = N_Gram_CCCAC
cnt = 32	feature = 237	correl = 0.0730906	descr = N_Gram_ATGGG
cnt = 33	feature = 331	correl = 0.049443	descr = N_Gram_CGGCC
cnt = 34	feature = 388	correl = -0.0440018	descr = N_Gram_GAAGG
cnt = 35	feature = 555	correl = 0.0801525	descr = N_Gram_TAAGC
cnt = 36	feature = 540	correl = 0.0882741	descr = N_Gram_GTTAA
cnt = 37	feature = 501	correl = 0.0448412	descr = N_Gram_GGGGT
cnt = 38	feature = 339	correl = -0.0674576	descr = N_Gram_CGTAC
cnt = 39	feature = 654	correl = -0.0527772	descr = N_Gram_TTACC
cnt = 40	feature = 219	correl = 0.0543071	descr = N_Gram_ATACA
cnt = 41	feature = 674	correl = -0.0724834	descr = N_Gram_TTGGA
cnt = 42	feature = 510	correl = 0.0481283	descr = N_Gram_GTAAA
cnt = 43	feature = 546	correl = 0.0445789	descr = N_Gram_GTTGC
cnt = 44	feature = 391	correl = 0.0528731	descr = N_Gram_GAATC
cnt = 45	feature = 541	correl = -0.0786822	descr = N_Gram_GTTAC
cnt = 46	feature = 252	correl = 0.0899699	descr = N_Gram_CAAGG
cnt = 47	feature = 505	correl = -0.0703818	descr = N_Gram_GGTAA
cnt = 48	feature = 341	correl = -0.0453035	descr = N_Gram_CGTCC
cnt = 49	feature = 428	correl = -0.107537	descr = N_Gram_GCAGA
cnt = 50	feature = 483	correl = 0.134565	descr = N_Gram_GGCCT
cnt = 51	feature = 417	correl = 0.0742177	descr = N_Gram_GATGT
cnt = 52	feature = 267	correl = 0.0541348	descr = N_Gram_CAGCC
cnt = 53	feature = 599	correl = -0.0478457	descr = N_Gram_TCGGG
cnt = 54	feature = 605	correl = 0.0478472	descr = N_Gram_TCTCG
cnt = 55	feature = 265	correl = 0.0467233	descr = N_Gram_CACTT
cnt = 56	feature = 241	correl = -0.0679949	descr = N_Gram_ATTAC
cnt = 57	feature = 643	correl = -0.0517893	descr = N_Gram_TGTCA
cnt = 58	feature = 222	correl = 0.0711138	descr = N_Gram_ATAGT
cnt = 59	feature = 563	correl = -0.0521398	descr = N_Gram_TAGCC
cnt = 60	feature = 226	correl = -0.0570998	descr = N_Gram_ATCAT
cnt = 61	feature = 451	correl = 0.0500977	descr = N_Gram_GCGGC
cnt = 62	feature = 447	correl = -0.0767367	descr = N_Gram_GCGAC
cnt = 63	feature = 627	correl = -0.0458337	descr = N_Gram_TGCCC
cnt = 64	feature = 429	correl = 0.0466578	descr = N_Gram_GCAGC
cnt = 65	feature = 306	correl = 0.0551439	descr = N_Gram_CCTAT
cnt = 66	feature = 209	correl = 0.0994517	descr = N_Gram_AGTCA
cnt = 67	feature = 481	correl = 0.0980838	descr = N_Gram_GGCCC
cnt = 68	feature = 420	correl = -0.0652644	descr = N_Gram_GATTT
cnt = 69	feature = 416	correl = -0.0529468	descr = N_Gram_GATGC
cnt = 70	feature = 648	correl = 0.0503771	descr = N_Gram_TGTGT
cnt = 71	feature = 619	correl = 0.0663225	descr = N_Gram_TGATA
cnt = 72	feature = 538	correl = 0.046912	descr = N_Gram_GTGTA
cnt = 73	feature = 494	correl = 0.0514292	descr = N_Gram_GGGCA
cnt = 74	feature = 348	correl = -0.04745	descr = N_Gram_CGTTC
cnt = 75	feature = 255	correl = 0.0829143	descr = N_Gram_CACAG
cnt = 76	feature = 318	correl = 0.0850226	descr = N_Gram_CGAGG
cnt = 77	feature = 536	correl = 0.0451637	descr = N_Gram_GTGGT
cnt = 78	feature = 492	correl = 0.0846977	descr = N_Gram_GGGAG
cnt = 79	feature = 485	correl = 0.100021	descr = N_Gram_GGCGC
cnt = 80	feature = 136	correl = -0.124323	descr = N_Gram_AATAA
cnt = 81	feature = 397	correl = -0.0636668	descr = N_Gram_GACCT
cnt = 82	feature = 632	correl = 0.0883958	descr = N_Gram_TGGAG
cnt = 83	feature = 467	correl = 0.120026	descr = N_Gram_GGAAA
cnt = 84	feature = 579	correl = 0.0837258	descr = N_Gram_TCCAA
cnt = 85	feature = 512	correl = -0.062498	descr = N_Gram_GTATC
cnt = 86	feature = 308	correl = -0.100045	descr = N_Gram_CCTCC
cnt = 87	feature = 448	correl = 0.0442632	descr = N_Gram_GCGAG
cnt = 88	feature = 342	correl = -0.111636	descr = N_Gram_CGTCG
cnt = 89	feature = 283	correl = 0.0591166	descr = N_Gram_CCACC
cnt = 90	feature = 419	correl = 0.0481975	descr = N_Gram_GATTG
cnt = 91	feature = 503	correl = 0.0924091	descr = N_Gram_GGGTC
cnt = 92	feature = 285	correl = 0.0485221	descr = N_Gram_CCAGA
cnt = 93	feature = 393	correl = 0.0442546	descr = N_Gram_GACAC
cnt = 94	feature = 281	correl = 0.063157	descr = N_Gram_CCAAG
cnt = 95	feature = 357	correl = 0.0919936	descr = N_Gram_CTCAA
cnt = 96	feature = 301	correl = 0.0702649	descr = N_Gram_CCGGC
cnt = 97	feature = 686	correl = -0.0446259	descr = N_Gram_TTTGC
cnt = 98	feature = 440	correl = 0.0581111	descr = N_Gram_GCCGC
cnt = 99	feature = 312	correl = -0.077094	descr = N_Gram_CCTTC
cnt = 100	feature = 529	correl = 0.0608454	descr = N_Gram_GTGAC
cnt = 101	feature = 363	correl = 0.0483946	descr = N_Gram_CTCTA
cnt = 102	feature = 254	correl = 0.0518321	descr = N_Gram_CAATA
cnt = 103	feature = 647	correl = 0.105252	descr = N_Gram_TGTGG
cnt = 104	feature = 509	correl = 0.0445121	descr = N_Gram_GGTTG
cnt = 105	feature = 418	correl = -0.0715682	descr = N_Gram_GATTA
cnt = 106	feature = 588	correl = 0.0507833	descr = N_Gram_TCCGT
cnt = 107	feature = 500	correl = 0.0514292	descr = N_Gram_GGGGG
cnt = 108	feature = 413	correl = 0.0662241	descr = N_Gram_GATAT
cnt = 109	feature = 218	correl = -0.14867	descr = N_Gram_ATAAG
cnt = 110	feature = 386	correl = 0.116463	descr = N_Gram_GAAGA
cnt = 111	feature = 508	correl = 0.0549455	descr = N_Gram_GGTGC
cnt = 112	feature = 303	correl = -0.087861	descr = N_Gram_CCGGT
cnt = 113	feature = 644	correl = 0.0728676	descr = N_Gram_TGTCC
cnt = 114	feature = 539	correl = 0.0689761	descr = N_Gram_GTGTG
cnt = 115	feature = 394	correl = 0.0833145	descr = N_Gram_GACAG
cnt = 116	feature = 624	correl = 0.106035	descr = N_Gram_TGCAA
cnt = 117	feature = 437	correl = 0.0442898	descr = N_Gram_GCCCA
cnt = 118	feature = 309	correl = 0.0600399	descr = N_Gram_CCTCG
cnt = 119	feature = 544	correl = -0.0652554	descr = N_Gram_GTTCT
cnt = 120	feature = 662	correl = -0.0625584	descr = N_Gram_TTCGG
cnt = 121	feature = 478	correl = 0.0893482	descr = N_Gram_GGCAT
cnt = 122	feature = 473	correl = -0.117252	descr = N_Gram_GGATC
cnt = 123	feature = 396	correl = 0.0524747	descr = N_Gram_GACCG
cnt = 124	feature = 207	correl = 0.117095	descr = N_Gram_AGTAA
cnt = 125	feature = 435	correl = 0.114818	descr = N_Gram_GCCAG
cnt = 126	feature = 649	correl = -0.0513953	descr = N_Gram_TGTTA
cnt = 127	feature = 426	correl = 0.0777377	descr = N_Gram_GCAC
cnt = 128	feature = 233	correl = -0.056193	descr = N_Gram_ATGAT
cnt = 129	feature = 454	correl = -0.11341	descr = N_Gram_GCGTC
cnt = 130	feature = 496	correl = 0.0772924	descr = N_Gram_GGGCG
cnt = 131	feature = 472	correl = 0.0890801	descr = N_Gram_GGAGC
cnt = 132	feature = 484	correl = -0.051706	descr = N_Gram_GGCGA
cnt = 133	feature = 231	correl = 0.0543425	descr = N_Gram_ATCTT
cnt = 134	feature = 278	correl = -0.0659681	descr = N_Gram_CATCG
cnt = 135	feature = 390	correl = -0.0650887	descr = N_Gram_GAATA
cnt = 136	feature = 441	correl = 0.0718506	descr = N_Gram_GCCGG
cnt = 137	feature = 681	correl = 0.0592949	descr = N_Gram_TTTCA
cnt = 138	feature = 633	correl = -0.0446265	descr = N_Gram_TGGAT
cnt = 139	feature = 547	correl = 0.0884316	descr = N_Gram_GTTGG
cnt = 140	feature = 461	correl = 0.0653288	descr = N_Gram_GCTGC
cnt = 141	feature = 364	correl = -0.0637952	descr = N_Gram_CTCTC
cnt = 142	feature = 596	correl = -0.114908	descr = N_Gram_TCGAG
cnt = 143	feature = 574	correl = 0.0967779	descr = N_Gram_TCAGT
cnt = 144	feature = 459	correl = -0.0553687	descr = N_Gram_GCTCC
cnt = 145	feature = 353	correl = 0.105131	descr = N_Gram_CTAT
cnt = 146	feature = 499	correl = 0.0670674	descr = N_Gram_GGGGC
cnt = 147	feature = 277	correl = 0.0996108	descr = N_Gram_CATCC
cnt = 148	feature = 402	correl = -0.0771727	descr = N_Gram_GACTG
cnt = 149	feature = 14	correl = -0.0472451	descr = Position_Specific_Bin_Base_3_Base_T
cnt = 150	feature = 520	correl = -0.0449245	descr = N_Gram_GTCCT
cnt = 151	feature = 305	correl = 0.10468	descr = N_Gram_CCGTG
cnt = 152	feature = 295	correl = 0.0996153	descr = N_Gram_CCCG
cnt = 153	feature = 690	correl = -0.0776218	descr = N_Gram_TTTTG
cnt = 154	feature = 214	correl = 0.055236	descr = N_Gram_AGTTG
cnt = 155	feature = 387	correl = -0.0550667	descr = N_Gram_GAAGC
cnt = 156	feature = 407	correl = 0.0644015	descr = N_Gram_GAGGT
cnt = 157	feature = 81	correl = 0.0532574	descr = Xue_Structure_Feature_C101
cnt = 158	feature = 21	correl = 0.0475506	descr = Position_Specific_Bin_Base_7_Base_T
cnt = 159	feature = 655	correl = -0.0481747	descr = N_Gram_TTAT
cnt = 160	feature = 600	correl = -0.0514837	descr = N_Gram_TCGTC
cnt = 161	feature = 610	correl = -0.0558676	descr = N_Gram_TCTTG
cnt = 162	feature = 382	correl = 0.0743496	descr = N_Gram_GAAA
cnt = 163	feature = 60	correl = -0.0455979	descr = Gibbs_of_Target_Sequence__Pos_15_Step_1
cnt = 164	feature = 326	correl = 0.0636365	descr = N_Gram_CGGA
cnt = 165	feature = 337	correl = -0.063269	descr = N_Gram_CGTA
cnt = 166	feature = 603	correl = -0.0652255	descr = N_Gram_TCTCA
cnt = 167	feature = 580	correl = -0.147061	descr = N_Gram_TCCAG
cnt = 168	feature = 24	correl = 0.0724008	descr = Position_Specific_Bin_Base_9_Base_G
cnt = 169	feature = 683	correl = -0.0445568	descr = N_Gram_TTTCG
cnt = 170	feature = 411	correl = 0.0670801	descr = N_Gram_GATA
cnt = 171	feature = 40	correl = -0.102619	descr = Position_Specific_Bin_Base_17_Base_A
cnt = 172	feature = 56	correl = 0.0539918	descr = Gibbs_of_Target_Sequence__Pos_9_Step_1
cnt = 173	feature = 10	correl = -0.0610749	descr = Position_Specific_Bin_Base_2_Base_G
cnt = 174	feature = 463	correl = 0.0718363	descr = N_Gram_GCTT
cnt = 175	feature = 422	correl = 0.136158	descr = N_Gram_GCAA
cnt = 176	feature = 57	correl = 0.0798759	descr = Gibbs_of_Target_Sequence__Pos_12_Step_1
cnt = 177	feature = 47	correl = -0.0849472	descr = Position_Specific_Bin_Base_18_Base_T
cnt = 178	feature = 54	correl = -0.0999396	descr = Gibbs_of_Target_Sequence__Pos_6_Step_1
cnt = 179	feature = 522	correl = -0.106336	descr = N_Gram_GTCGA
cnt = 180	feature = 19	correl = -0.108709	descr = Position_Specific_Bin_Base_6_Base_A
cnt = 181	feature = 28	correl = -0.0890399	descr = Position_Specific_Bin_Base_12_Base_A
cnt = 182	feature = 33	correl = -0.104083	descr = Position_Specific_Bin_Base_14_Base_A
cnt = 183	feature = 160	correl = 0.0538196	descr = N_Gram_ACCG
cnt = 184	feature = 250	correl = 0.075082	descr = N_Gram_CAAG
cnt = 185	feature = 623	correl = 0.0894808	descr = N_Gram_TGCA
cnt = 186	feature = 606	correl = -0.102151	descr = N_Gram_TCTCT
cnt = 187	feature = 18	correl = 0.0670435	descr = Position_Specific_Bin_Base_5_Base_G
cnt = 188	feature = 389	correl = -0.0661732	descr = N_Gram_GAAGT
cnt = 189	feature = 39	correl = 0.127552	descr = Position_Specific_Bin_Base_16_Base_C
cnt = 190	feature = 645	correl = 0.0936193	descr = N_Gram_TGTG
cnt = 191	feature = 52	correl = -0.0621262	descr = Gibbs_of_Target_Sequence__Pos_4_Step_1
cnt = 192	feature = 23	correl = 0.0640235	descr = Position_Specific_Bin_Base_8_Base_T
cnt = 193	feature = 291	correl = 0.063444	descr = N_Gram_CCCA
cnt = 194	feature = 43	correl = -0.0456094	descr = Position_Specific_Bin_Base_17_Base_T
cnt = 195	feature = 335	correl = -0.0868439	descr = N_Gram_CGGTA
cnt = 196	feature = 334	correl = 0.147338	descr = N_Gram_CGGGC
cnt = 197	feature = 514	correl = 0.0495725	descr = N_Gram_GTCA
cnt = 198	feature = 350	correl = 0.0807625	descr = N_Gram_CTA
cnt = 199	feature = 609	correl = -0.119215	descr = N_Gram_TCTTC
cnt = 200	feature = 392	correl = 0.0679545	descr = N_Gram_GACA
cnt = 201	feature = 30	correl = 0.0971044	descr = Position_Specific_Bin_Base_12_Base_G
cnt = 202	feature = 13	correl = 0.0978987	descr = Position_Specific_Bin_Base_3_Base_C
cnt = 203	feature = 9	correl = 0.0526558	descr = Position_Specific_Bin_Base_2_Base_C
cnt = 204	feature = 653	correl = -0.0705834	descr = N_Gram_TTAC
cnt = 205	feature = 69	correl = 0.119763	descr = Fold_of_RNAi_Sequence_Pos_2
cnt = 206	feature = 343	correl = 0.164484	descr = N_Gram_CGTG
cnt = 207	feature = 105	correl = -0.0586989	descr = Fold_of_Target_NoBeginbrace_noends_Pos_4
cnt = 208	feature = 217	correl = -0.104164	descr = N_Gram_ATAA
cnt = 209	feature = 460	correl = 0.0707826	descr = N_Gram_GCTG
cnt = 210	feature = 32	correl = 0.0921578	descr = Position_Specific_Bin_Base_13_Base_C
cnt = 211	feature = 466	correl = 0.0605593	descr = N_Gram_GGAA
cnt = 212	feature = 576	correl = -0.0476776	descr = N_Gram_TCATC
cnt = 213	feature = 82	correl = 0.0593089	descr = Xue_Structure_Feature_C010
cnt = 214	feature = 17	correl = 0.0802261	descr = Position_Specific_Bin_Base_5_Base_C
cnt = 215	feature = 572	correl = 0.0879668	descr = N_Gram_TCAG
cnt = 216	feature = 58	correl = -0.0816743	descr = Gibbs_of_Target_Sequence__Pos_13_Step_1
cnt = 217	feature = 232	correl = -0.0556832	descr = N_Gram_ATGA
cnt = 218	feature = 76	correl = 0.043969	descr = Fold_of_RNAi_Sequence_Pos_16
cnt = 219	feature = 11	correl = 0.0839022	descr = Position_Specific_Bin_Base_2_Base_T
cnt = 220	feature = 41	correl = 0.104833	descr = Position_Specific_Bin_Base_17_Base_C
cnt = 221	feature = 691	correl = -0.0834092	descr = N_Gram_TTTTT
cnt = 222	feature = 72	correl = 0.066735	descr = Fold_of_RNAi_Sequence_Pos_9
cnt = 223	feature = 46	correl = 0.279209	descr = Position_Specific_Bin_Base_18_Base_G
cnt = 224	feature = 272	correl = 0.0954197	descr = N_Gram_CAGT
cnt = 225	feature = 12	correl = -0.0609064	descr = Position_Specific_Bin_Base_3_Base_A
cnt = 226	feature = 450	correl = 0.0583028	descr = N_Gram_GCGG
cnt = 227	feature = 73	correl = 0.0909172	descr = Fold_of_RNAi_Sequence_Pos_12
cnt = 228	feature = 468	correl = 0.107474	descr = N_Gram_GGAC
cnt = 229	feature = 61	correl = -0.100253	descr = Gibbs_of_Target_Sequence__Pos_17_Step_1
cnt = 230	feature = 280	correl = 0.0688441	descr = N_Gram_CCAA
cnt = 231	feature = 78	correl = 0.098503	descr = Xue_Structure_Feature_A101
cnt = 232	feature = 618	correl = -0.0910242	descr = N_Gram_TGAT
cnt = 233	feature = 8	correl = -0.0617368	descr = Position_Specific_Bin_Base_2_Base_A
cnt = 234	feature = 615	correl = -0.0786589	descr = N_Gram_TGAAG
cnt = 235	feature = 361	correl = -0.109807	descr = N_Gram_CTCCT
cnt = 236	feature = 304	correl = 0.0630603	descr = N_Gram_CCGT
cnt = 237	feature = 38	correl = -0.109084	descr = Position_Specific_Bin_Base_16_Base_A
cnt = 238	feature = 594	correl = -0.066013	descr = N_Gram_TCGA
cnt = 239	feature = 525	correl = -0.0762125	descr = N_Gram_GTCT
cnt = 240	feature = 531	correl = 0.0511179	descr = N_Gram_GTGC
cnt = 241	feature = 29	correl = 0.131466	descr = Position_Specific_Bin_Base_12_Base_C
cnt = 242	feature = 689	correl = -0.123877	descr = N_Gram_TTTTC
cnt = 243	feature = 67	correl = 0.115054	descr = Fold_of_RNAi_Sequence_Pos_0
cnt = 244	feature = 553	correl = -0.110225	descr = N_Gram_TAAG
cnt = 245	feature = 545	correl = 0.0551173	descr = N_Gram_GTTG
cnt = 246	feature = 77	correl = -0.0642143	descr = Xue_Structure_Feature_A110
cnt = 247	feature = 86	correl = 0.0685732	descr = Xue_Structure_Feature_G100
cnt = 248	feature = 276	correl = 0.0716209	descr = N_Gram_CATC
cnt = 249	feature = 375	correl = -0.0467989	descr = N_Gram_CTTG
cnt = 250	feature = 526	correl = -0.0775986	descr = N_Gram_GTCTT
cnt = 251	feature = 80	correl = 0.0753008	descr = Xue_Structure_Feature_C110
cnt = 252	feature = 360	correl = -0.0934474	descr = N_Gram_CTCCA
cnt = 253	feature = 290	correl = 0.0472243	descr = N_Gram_CCC
cnt = 254	feature = 340	correl = -0.0797355	descr = N_Gram_CGTC
cnt = 255	feature = 59	correl = -0.173148	descr = Gibbs_of_Target_Sequence__Pos_14_Step_1
cnt = 256	feature = 68	correl = 0.147956	descr = Fold_of_RNAi_Sequence_Pos_1
cnt = 257	feature = 248	correl = 0.128825	descr = N_Gram_CAA
cnt = 258	feature = 641	correl = 0.0825464	descr = N_Gram_TGT
cnt = 259	feature = 651	correl = -0.0632509	descr = N_Gram_TTA
cnt = 260	feature = 631	correl = 0.0658107	descr = N_Gram_TGG
cnt = 261	feature = 664	correl = -0.205475	descr = N_Gram_TTCTC
cnt = 262	feature = 321	correl = 0.0681088	descr = N_Gram_CGCC
cnt = 263	feature = 578	correl = -0.0816624	descr = N_Gram_TCCA
cnt = 264	feature = 313	correl = -0.0525714	descr = N_Gram_CGA
cnt = 265	feature = 225	correl = -0.0683281	descr = N_Gram_ATC
cnt = 266	feature = 688	correl = -0.123213	descr = N_Gram_TTTT
cnt = 267	feature = 527	correl = 0.13684	descr = N_Gram_GTG
cnt = 268	feature = 373	correl = -0.122145	descr = N_Gram_CTTC
cnt = 269	feature = 612	correl = -0.0810715	descr = N_Gram_TGA
cnt = 270	feature = 79	correl = 0.0562995	descr = Xue_Structure_Feature_C111
cnt = 271	feature = 504	correl = 0.0569926	descr = N_Gram_GGT
cnt = 272	feature = 593	correl = -0.0976397	descr = N_Gram_TCG
cnt = 273	feature = 475	correl = 0.149938	descr = N_Gram_GGC
cnt = 274	feature = 666	correl = -0.0718793	descr = N_Gram_TTG
cnt = 275	feature = 247	correl = 0.100019	descr = N_Gram_CA
cnt = 276	feature = 66	correl = -0.0827188	descr = PF_RNAi_Fold_5'Free_Count
cnt = 277	feature = 356	correl = -0.0849171	descr = N_Gram_CTC
cnt = 278	feature = 680	correl = -0.091051	descr = N_Gram_TTTC
cnt = 279	feature = 601	correl = -0.0915187	descr = N_Gram_TCT
cnt = 280	feature = 446	correl = -0.0613498	descr = N_Gram_GCG
cnt = 281	feature = 65	correl = -0.146326	descr = PF_RNAi_Fold_Energy
cnt = 282	feature = 83	correl = -0.0764503	descr = Xue_Structure_Feature_C000
num rows = 522
num_elements = 147726
*
optimization finished, #iter = 578
nu = 0.539961
obj = -44.403272, rho = -0.544989
nSV = 363, nBSV = 203
num rows = 57
num_elements = 16131
*
optimization finished, #iter = 60
nu = 0.451023
obj = -3.542342, rho = -0.476526
nSV = 41, nBSV = 10
*
optimization finished, #iter = 578
nu = 0.539961
obj = -44.403272, rho = -0.544989
nSV = 363, nBSV = 203
TEST = 21 AVE CORR = 0.563277
