# Supplementary material for: Improving model predictions for RNA interference activities that use support vector machine regression by combining and filtering features
Source: BMC Bioinformatics. 2007 Jun 6;8:182. doi: 10.1186/1471-2105-8-182 (PMC1906837; doi:10.1186/1471-2105-8-182)
Supplement: Additional file 6 — tr_579_cfsfilters. The features found to be useful by Correlation based Feature in training and testing the 579 dataset by cross validation, at t-test values from 0 to 90. [file 1471-2105-8-182-S6.gz › tr_579_file_22]

22
ave count = 266.4

CFS merit scores = 1.3532
CFS merit scores = 1.59912
CFS merit scores = 1.85226
CFS merit scores = 2.07793
CFS merit scores = 2.27912
CFS merit scores = 2.46022
CFS merit scores = 2.62706
CFS merit scores = 2.78294
CFS merit scores = 2.92863
CFS merit scores = 3.06621
CFS merit scores = 3.19633
CFS merit scores = 3.32125
CFS merit scores = 3.44155
CFS merit scores = 3.55742
CFS merit scores = 3.66925
CFS merit scores = 3.77684
CFS merit scores = 3.88045
CFS merit scores = 3.9792
CFS merit scores = 4.07447
CFS merit scores = 4.16571
CFS merit scores = 4.25435
CFS merit scores = 4.33958
CFS merit scores = 4.4225
CFS merit scores = 4.50254
CFS merit scores = 4.58036
CFS merit scores = 4.65675
CFS merit scores = 4.73166
CFS merit scores = 4.80514
CFS merit scores = 4.87525
CFS merit scores = 4.94344
CFS merit scores = 5.01023
CFS merit scores = 5.07606
CFS merit scores = 5.14029
CFS merit scores = 5.20288
CFS merit scores = 5.26409
CFS merit scores = 5.32206
CFS merit scores = 5.37839
CFS merit scores = 5.43201
CFS merit scores = 5.48438
CFS merit scores = 5.53562
CFS merit scores = 5.58449
CFS merit scores = 5.632
CFS merit scores = 5.67684
CFS merit scores = 5.72056
CFS merit scores = 5.76262
CFS merit scores = 5.80196
CFS merit scores = 5.83959
CFS merit scores = 5.87474
CFS merit scores = 5.90879
CFS merit scores = 5.94295
CFS merit scores = 5.97549
CFS merit scores = 6.00466
CFS merit scores = 6.03191
CFS merit scores = 6.05761
CFS merit scores = 6.08209
CFS merit scores = 6.1039
CFS merit scores = 6.12267
CFS merit scores = 6.13779
CFS merit scores = 6.15273
CFS merit scores = 6.16662
CFS merit scores = 6.17961
CFS merit scores = 6.19104
CFS merit scores = 6.20198
CFS merit scores = 6.2116
CFS merit scores = 6.22022
CFS merit scores = 6.22836
CFS merit scores = 6.23532
CFS merit scores = 6.24248
CFS merit scores = 6.24879
CFS merit scores = 6.25428
CFS merit scores = 6.25898
CFS merit scores = 6.26415
CFS merit scores = 6.26757
CFS merit scores = 6.26931
CFS merit scores = 6.27121
CFS merit scores = 6.27204
CFS merit scores = 6.272
CFS merit scores = 6.27226
CFS merit scores = 6.27265
CFS merit scores = 6.27297
CFS merit scores = 6.27293
CFS merit scores = 6.27307
CFS merit scores = 6.2738
CFS merit scores = 6.27465
CFS merit scores = 6.27446
CFS merit scores = 6.27376
CFS merit scores = 6.27367
CFS merit scores = 6.27382
CFS merit scores = 6.27412
CFS merit scores = 6.27425
CFS merit scores = 6.27391
CFS merit scores = 6.27279
CFS merit scores = 6.27142
CFS merit scores = 6.2702
CFS merit scores = 6.26734
CFS merit scores = 6.26348
CFS merit scores = 6.2588
CFS merit scores = 6.25372
CFS merit scores = 6.24885
CFS merit scores = 6.24389
CFS merit scores = 6.23899
CFS merit scores = 6.23399
CFS merit scores = 6.22884
CFS merit scores = 6.22315
CFS merit scores = 6.21725
CFS merit scores = 6.21091
CFS merit scores = 6.20446
CFS merit scores = 6.19727
CFS merit scores = 6.19022
CFS merit scores = 6.1835
CFS merit scores = 6.17689
CFS merit scores = 6.16938
CFS merit scores = 6.16196
CFS merit scores = 6.1544
CFS merit scores = 6.14644
CFS merit scores = 6.13874
CFS merit scores = 6.13081
CFS merit scores = 6.12332
CFS merit scores = 6.11636
CFS merit scores = 6.10981
CFS merit scores = 6.1027
CFS merit scores = 6.09563
CFS merit scores = 6.08744
CFS merit scores = 6.07917
CFS merit scores = 6.06994
CFS merit scores = 6.06103
CFS merit scores = 6.0525
CFS merit scores = 6.04454
CFS merit scores = 6.03629
CFS merit scores = 6.02807
CFS merit scores = 6.01993
CFS merit scores = 6.0119
CFS merit scores = 6.00422
CFS merit scores = 5.99597
CFS merit scores = 5.98796
CFS merit scores = 5.9798
CFS merit scores = 5.97158
CFS merit scores = 5.96363
CFS merit scores = 5.9554
CFS merit scores = 5.9474
CFS merit scores = 5.93913
CFS merit scores = 5.93109
CFS merit scores = 5.92282
cnt = 1	feature = 56	correl = -0.353201	descr = Gibbs_of_Target_Sequence__Pos_20_Step_1
cnt = 2	feature = 54	correl = -0.179414	descr = Gibbs_of_Target_Sequence__Pos_18_Step_1
cnt = 3	feature = 247	correl = 0.130837	descr = N_Gram_CAA
cnt = 4	feature = 536	correl = -0.0829008	descr = N_Gram_GTCG
cnt = 5	feature = 394	correl = 0.101802	descr = N_Gram_GAAAG
cnt = 6	feature = 422	correl = 0.0670741	descr = N_Gram_GATAT
cnt = 7	feature = 653	correl = 0.0764455	descr = N_Gram_TGGGG
cnt = 8	feature = 417	correl = 0.116505	descr = N_Gram_GAGTC
cnt = 9	feature = 579	correl = 0.0757763	descr = N_Gram_TATAT
cnt = 10	feature = 413	correl = -0.0562514	descr = N_Gram_GAGAG
cnt = 11	feature = 392	correl = -0.0576625	descr = N_Gram_GAAAA
cnt = 12	feature = 321	correl = -0.049196	descr = N_Gram_CGACC
cnt = 13	feature = 407	correl = 0.0453462	descr = N_Gram_GACGG
cnt = 14	feature = 351	correl = 0.079212	descr = N_Gram_CGTGG
cnt = 15	feature = 516	correl = 0.0780126	descr = N_Gram_GGGTA
cnt = 16	feature = 628	correl = 0.0515069	descr = N_Gram_TGAAA
cnt = 17	feature = 578	correl = 0.0449751	descr = N_Gram_TATAG
cnt = 18	feature = 357	correl = 0.0568421	descr = N_Gram_CTACT
cnt = 19	feature = 336	correl = 0.0741223	descr = N_Gram_CGGAA
cnt = 20	feature = 360	correl = 0.0631922	descr = N_Gram_CTATA
cnt = 21	feature = 424	correl = -0.0556583	descr = N_Gram_GATCG
cnt = 22	feature = 259	correl = -0.0444717	descr = N_Gram_CACCC
cnt = 23	feature = 526	correl = -0.0571564	descr = N_Gram_GGTTA
cnt = 24	feature = 600	correl = 0.0473609	descr = N_Gram_TCCGA
cnt = 25	feature = 680	correl = 0.0447817	descr = N_Gram_TTCGA
cnt = 26	feature = 395	correl = -0.0590736	descr = N_Gram_GAAAT
cnt = 27	feature = 361	correl = 0.0806231	descr = N_Gram_CTATT
cnt = 28	feature = 545	correl = 0.0573403	descr = N_Gram_GTGCG
cnt = 29	feature = 304	correl = 0.0453462	descr = N_Gram_CCGCA
cnt = 30	feature = 255	correl = 0.0542035	descr = N_Gram_CACAG
cnt = 31	feature = 514	correl = 0.0453462	descr = N_Gram_GGGGT
cnt = 32	feature = 466	correl = 0.0453462	descr = N_Gram_GCGTA
cnt = 33	feature = 280	correl = -0.0497657	descr = N_Gram_CATGC
cnt = 34	feature = 494	correl = 0.0729795	descr = N_Gram_GGCCC
cnt = 35	feature = 218	correl = 0.0550219	descr = N_Gram_ATACA
cnt = 36	feature = 568	correl = -0.0463739	descr = N_Gram_TAACG
cnt = 37	feature = 222	correl = 0.0718812	descr = N_Gram_ATAGT
cnt = 38	feature = 313	correl = 0.0676048	descr = N_Gram_CCTCA
cnt = 39	feature = 316	correl = 0.0606705	descr = N_Gram_CCTCT
cnt = 40	feature = 659	correl = 0.0577553	descr = N_Gram_TGTAA
cnt = 41	feature = 237	correl = 0.0443948	descr = N_Gram_ATGTG
cnt = 42	feature = 397	correl = -0.0439102	descr = N_Gram_GAAGG
cnt = 43	feature = 546	correl = 0.0580781	descr = N_Gram_GTGCT
cnt = 44	feature = 652	correl = 0.0503692	descr = N_Gram_TGGGA
cnt = 45	feature = 459	correl = -0.0485576	descr = N_Gram_GCGAC
cnt = 46	feature = 342	correl = 0.0869933	descr = N_Gram_CGGGA
cnt = 47	feature = 217	correl = -0.149135	descr = N_Gram_ATAAG
cnt = 48	feature = 688	correl = -0.0591405	descr = N_Gram_TTGAG
cnt = 49	feature = 538	correl = -0.0459506	descr = N_Gram_GTCGC
cnt = 50	feature = 510	correl = 0.0453462	descr = N_Gram_GGGCT
cnt = 51	feature = 317	correl = 0.0652478	descr = N_Gram_CCTGC
cnt = 52	feature = 527	correl = 0.0914936	descr = N_Gram_GGTTG
cnt = 53	feature = 458	correl = 0.138322	descr = N_Gram_GCCTT
cnt = 54	feature = 251	correl = 0.0622593	descr = N_Gram_CAAGC
cnt = 55	feature = 624	correl = -0.117639	descr = N_Gram_TCTTA
cnt = 56	feature = 426	correl = -0.0500458	descr = N_Gram_GATGC
cnt = 57	feature = 226	correl = -0.0567228	descr = N_Gram_ATCAT
cnt = 58	feature = 555	correl = 0.0453462	descr = N_Gram_GTTAA
cnt = 59	feature = 690	correl = 0.0594649	descr = N_Gram_TTGCA
cnt = 60	feature = 285	correl = 0.0600075	descr = N_Gram_CCACC
cnt = 61	feature = 312	correl = 0.0558015	descr = N_Gram_CCTAT
cnt = 62	feature = 309	correl = -0.0732728	descr = N_Gram_CCGGT
cnt = 63	feature = 584	correl = 0.0472183	descr = N_Gram_TCAAA
cnt = 64	feature = 434	correl = 0.0612091	descr = N_Gram_GCAAA
cnt = 65	feature = 241	correl = 0.0446791	descr = N_Gram_ATTGG
cnt = 66	feature = 429	correl = -0.0605618	descr = N_Gram_GATTA
cnt = 67	feature = 612	correl = 0.0947339	descr = N_Gram_TCGGC
cnt = 68	feature = 370	correl = 0.0718503	descr = N_Gram_CTCGG
cnt = 69	feature = 703	correl = -0.0503227	descr = N_Gram_TTTTG
cnt = 70	feature = 327	correl = -0.0446597	descr = N_Gram_CGATC
cnt = 71	feature = 252	correl = 0.0974183	descr = N_Gram_CAAGG
cnt = 72	feature = 484	correl = 0.0641909	descr = N_Gram_GGACG
cnt = 73	feature = 431	correl = -0.0897428	descr = N_Gram_GATTT
cnt = 74	feature = 353	correl = -0.0473352	descr = N_Gram_CGTTC
cnt = 75	feature = 601	correl = -0.0977886	descr = N_Gram_TCCGC
cnt = 76	feature = 284	correl = 0.0519672	descr = N_Gram_CCAAT
cnt = 77	feature = 448	correl = 0.0704377	descr = N_Gram_GCCAG
cnt = 78	feature = 331	correl = 0.101505	descr = N_Gram_CGCCG
cnt = 79	feature = 468	correl = 0.118123	descr = N_Gram_GCGTG
cnt = 80	feature = 440	correl = -0.0721949	descr = N_Gram_GCAGA
cnt = 81	feature = 633	correl = 0.0801463	descr = N_Gram_TGAGT
cnt = 82	feature = 616	correl = 0.0568421	descr = N_Gram_TCTAC
cnt = 83	feature = 654	correl = 0.0767751	descr = N_Gram_TGGGT
cnt = 84	feature = 382	correl = 0.0499655	descr = N_Gram_CTTCC
cnt = 85	feature = 278	correl = -0.0611866	descr = N_Gram_CATCG
cnt = 86	feature = 640	correl = 0.107159	descr = N_Gram_TGCAA
cnt = 87	feature = 224	correl = 0.0864478	descr = N_Gram_ATATA
cnt = 88	feature = 258	correl = 0.0833795	descr = N_Gram_CACCA
cnt = 89	feature = 386	correl = 0.0910274	descr = N_Gram_CTTGG
cnt = 90	feature = 219	correl = -0.0501446	descr = N_Gram_ATACT
cnt = 91	feature = 681	correl = -0.0558762	descr = N_Gram_TTCGG
cnt = 92	feature = 340	correl = 0.0702472	descr = N_Gram_CGGCG
cnt = 93	feature = 483	correl = 0.110261	descr = N_Gram_GGACC
cnt = 94	feature = 677	correl = 0.0567785	descr = N_Gram_TTCAG
cnt = 95	feature = 228	correl = -0.0524821	descr = N_Gram_ATCCT
cnt = 96	feature = 574	correl = 0.0729653	descr = N_Gram_TACGA
cnt = 97	feature = 512	correl = 0.0679232	descr = N_Gram_GGGGC
cnt = 98	feature = 291	correl = 0.0676408	descr = N_Gram_CCATC
cnt = 99	feature = 322	correl = -0.0717699	descr = N_Gram_CGACG
cnt = 100	feature = 450	correl = 0.0515042	descr = N_Gram_GCCCA
cnt = 101	feature = 635	correl = 0.0545243	descr = N_Gram_TGATA
cnt = 102	feature = 324	correl = 0.086002	descr = N_Gram_CGAGG
cnt = 103	feature = 244	correl = -0.0769311	descr = N_Gram_ATTTG
cnt = 104	feature = 576	correl = -0.0623623	descr = N_Gram_TAGAT
cnt = 105	feature = 518	correl = -0.0529673	descr = N_Gram_GGGTT
cnt = 106	feature = 661	correl = 0.0466068	descr = N_Gram_TGTCC
cnt = 107	feature = 691	correl = -0.158357	descr = N_Gram_TTGCG
cnt = 108	feature = 614	correl = -0.0485637	descr = N_Gram_TCGTC
cnt = 109	feature = 249	correl = 0.0635672	descr = N_Gram_CAAAG
cnt = 110	feature = 136	correl = -0.0552547	descr = N_Gram_AATCA
cnt = 111	feature = 380	correl = -0.112116	descr = N_Gram_CTTAT
cnt = 112	feature = 416	correl = 0.0589398	descr = N_Gram_GAGGT
cnt = 113	feature = 563	correl = -0.0489243	descr = N_Gram_GTTGT
cnt = 114	feature = 457	correl = 0.0805039	descr = N_Gram_GCCTC
cnt = 115	feature = 274	correl = 0.133118	descr = N_Gram_CAGTG
cnt = 116	feature = 520	correl = -0.0673475	descr = N_Gram_GGTAA
cnt = 117	feature = 314	correl = -0.129731	descr = N_Gram_CCTCC
cnt = 118	feature = 301	correl = 0.0711427	descr = N_Gram_CCCGG
cnt = 119	feature = 501	correl = 0.125627	descr = N_Gram_GGCTT
cnt = 120	feature = 267	correl = -0.0638971	descr = N_Gram_CAGAA
cnt = 121	feature = 364	correl = 0.0713122	descr = N_Gram_CTCAC
cnt = 122	feature = 350	correl = 0.106189	descr = N_Gram_CGTGC
cnt = 123	feature = 508	correl = 0.107561	descr = N_Gram_GGGCC
cnt = 124	feature = 618	correl = -0.0701702	descr = N_Gram_TCTCA
cnt = 125	feature = 499	correl = 0.0703178	descr = N_Gram_GGCGG
cnt = 126	feature = 648	correl = 0.112615	descr = N_Gram_TGGCC
cnt = 127	feature = 504	correl = 0.0641909	descr = N_Gram_GGGAC
cnt = 128	feature = 231	correl = 0.0803255	descr = N_Gram_ATCTG
cnt = 129	feature = 283	correl = 0.0668142	descr = N_Gram_CCAAG
cnt = 130	feature = 232	correl = 0.051437	descr = N_Gram_ATCTT
cnt = 131	feature = 377	correl = 0.0594056	descr = N_Gram_CTGTG
cnt = 132	feature = 396	correl = 0.108301	descr = N_Gram_GAAGA
cnt = 133	feature = 505	correl = 0.10458	descr = N_Gram_GGGAG
cnt = 134	feature = 318	correl = -0.0584729	descr = N_Gram_CCTTC
cnt = 135	feature = 695	correl = 0.0458209	descr = N_Gram_TTGTT
cnt = 136	feature = 363	correl = 0.056201	descr = N_Gram_CTCAA
cnt = 137	feature = 453	correl = 0.0589525	descr = N_Gram_GCCGC
cnt = 138	feature = 435	correl = 0.0934799	descr = N_Gram_GCAAC
cnt = 139	feature = 467	correl = -0.131884	descr = N_Gram_GCGTC
cnt = 140	feature = 235	correl = -0.0655336	descr = N_Gram_ATGCT
cnt = 141	feature = 596	correl = 0.0667987	descr = N_Gram_TCCC
cnt = 142	feature = 473	correl = 0.0663734	descr = N_Gram_GCTGC
cnt = 143	feature = 399	correl = -0.0466347	descr = N_Gram_GAATA
num rows = 521
num_elements = 75024
*
optimization finished, #iter = 315
nu = 0.772922
obj = -75.909706, rho = -0.370943
nSV = 421, nBSV = 378
num rows = 58
num_elements = 8352
*
optimization finished, #iter = 33
nu = 0.705977
obj = -8.161685, rho = -0.451237
nSV = 47, nBSV = 35
*
optimization finished, #iter = 315
nu = 0.772922
obj = -75.909706, rho = -0.370943
nSV = 421, nBSV = 378
CFS merit scores = 1.34741
CFS merit scores = 1.58079
CFS merit scores = 1.83129
CFS merit scores = 2.06097
CFS merit scores = 2.25504
CFS merit scores = 2.42619
CFS merit scores = 2.58652
CFS merit scores = 2.73694
CFS merit scores = 2.87998
CFS merit scores = 3.01605
CFS merit scores = 3.14538
CFS merit scores = 3.26963
CFS merit scores = 3.3848
CFS merit scores = 3.49478
CFS merit scores = 3.59996
CFS merit scores = 3.70164
CFS merit scores = 3.79711
CFS merit scores = 3.88851
CFS merit scores = 3.97641
CFS merit scores = 4.06207
CFS merit scores = 4.14451
CFS merit scores = 4.22416
CFS merit scores = 4.3013
CFS merit scores = 4.37563
CFS merit scores = 4.44758
CFS merit scores = 4.51736
CFS merit scores = 4.5849
CFS merit scores = 4.65009
CFS merit scores = 4.71344
CFS merit scores = 4.77504
CFS merit scores = 4.83239
CFS merit scores = 4.88841
CFS merit scores = 4.9418
CFS merit scores = 4.99289
CFS merit scores = 5.04231
CFS merit scores = 5.09066
CFS merit scores = 5.13786
CFS merit scores = 5.18332
CFS merit scores = 5.22374
CFS merit scores = 5.26303
CFS merit scores = 5.29918
CFS merit scores = 5.33369
CFS merit scores = 5.36706
CFS merit scores = 5.39971
CFS merit scores = 5.43202
CFS merit scores = 5.46272
CFS merit scores = 5.49176
CFS merit scores = 5.51969
CFS merit scores = 5.54719
CFS merit scores = 5.57338
CFS merit scores = 5.59771
CFS merit scores = 5.62048
CFS merit scores = 5.64246
CFS merit scores = 5.66219
CFS merit scores = 5.68171
CFS merit scores = 5.699
CFS merit scores = 5.7161
CFS merit scores = 5.73308
CFS merit scores = 5.74632
CFS merit scores = 5.75803
CFS merit scores = 5.76809
CFS merit scores = 5.77814
CFS merit scores = 5.78868
CFS merit scores = 5.79927
CFS merit scores = 5.80928
CFS merit scores = 5.81869
CFS merit scores = 5.82718
CFS merit scores = 5.83334
CFS merit scores = 5.83919
CFS merit scores = 5.84482
CFS merit scores = 5.85077
CFS merit scores = 5.85715
CFS merit scores = 5.86396
CFS merit scores = 5.87059
CFS merit scores = 5.87745
CFS merit scores = 5.88397
CFS merit scores = 5.88977
CFS merit scores = 5.8954
CFS merit scores = 5.90043
CFS merit scores = 5.90577
CFS merit scores = 5.91017
CFS merit scores = 5.91351
CFS merit scores = 5.91616
CFS merit scores = 5.91848
CFS merit scores = 5.92088
CFS merit scores = 5.92319
CFS merit scores = 5.92528
CFS merit scores = 5.92673
CFS merit scores = 5.92865
CFS merit scores = 5.92987
CFS merit scores = 5.93108
CFS merit scores = 5.93259
CFS merit scores = 5.93417
CFS merit scores = 5.93324
CFS merit scores = 5.93262
CFS merit scores = 5.93176
CFS merit scores = 5.93093
CFS merit scores = 5.92953
CFS merit scores = 5.92641
CFS merit scores = 5.92328
CFS merit scores = 5.92064
CFS merit scores = 5.9176
CFS merit scores = 5.9146
CFS merit scores = 5.91207
CFS merit scores = 5.90829
CFS merit scores = 5.9043
CFS merit scores = 5.89941
CFS merit scores = 5.89408
CFS merit scores = 5.88855
CFS merit scores = 5.88316
CFS merit scores = 5.87769
CFS merit scores = 5.87226
CFS merit scores = 5.86638
CFS merit scores = 5.86052
CFS merit scores = 5.85435
CFS merit scores = 5.84815
CFS merit scores = 5.84209
CFS merit scores = 5.83621
CFS merit scores = 5.83052
CFS merit scores = 5.82485
CFS merit scores = 5.81827
CFS merit scores = 5.81182
CFS merit scores = 5.8058
CFS merit scores = 5.79955
CFS merit scores = 5.7929
CFS merit scores = 5.78617
CFS merit scores = 5.77936
CFS merit scores = 5.77279
CFS merit scores = 5.76532
CFS merit scores = 5.75769
CFS merit scores = 5.74972
CFS merit scores = 5.74166
CFS merit scores = 5.73379
CFS merit scores = 5.72565
cnt = 1	feature = 60	correl = -0.347415	descr = Gibbs_of_Target_Sequence__Pos_20_Step_1
cnt = 2	feature = 58	correl = -0.179314	descr = Gibbs_of_Target_Sequence__Pos_18_Step_1
cnt = 3	feature = 389	correl = -0.115623	descr = N_Gram_CTTC
cnt = 4	feature = 292	correl = 0.0512516	descr = N_Gram_CATGG
cnt = 5	feature = 23	correl = 0.0854367	descr = Position_Specific_Bin_Base_10_Base_T
cnt = 6	feature = 235	correl = 0.0802	descr = N_Gram_ATCTG
cnt = 7	feature = 593	correl = 0.0452869	descr = N_Gram_TCCCA
cnt = 8	feature = 329	correl = -0.0491937	descr = N_Gram_CGACC
cnt = 9	feature = 607	correl = 0.0946425	descr = N_Gram_TCGGC
cnt = 10	feature = 360	correl = 0.0791307	descr = N_Gram_CGTGG
cnt = 11	feature = 594	correl = 0.0523377	descr = N_Gram_TCCCG
cnt = 12	feature = 336	correl = 0.0452869	descr = N_Gram_CGCCA
cnt = 13	feature = 417	correl = -0.047847	descr = N_Gram_GAGCC
cnt = 14	feature = 640	correl = 0.0892806	descr = N_Gram_TGGAG
cnt = 15	feature = 367	correl = 0.0567535	descr = N_Gram_CTACT
cnt = 16	feature = 606	correl = -0.0491937	descr = N_Gram_TCGCA
cnt = 17	feature = 538	correl = 0.0572733	descr = N_Gram_GTGCG
cnt = 18	feature = 218	correl = 0.0890594	descr = N_Gram_AGTTA
cnt = 19	feature = 305	correl = 0.0452869	descr = N_Gram_CCCCG
cnt = 20	feature = 291	correl = -0.0497754	descr = N_Gram_CATGC
cnt = 21	feature = 459	correl = -0.0767401	descr = N_Gram_GCGAC
cnt = 22	feature = 673	correl = 0.0447228	descr = N_Gram_TTCGA
cnt = 23	feature = 363	correl = 0.113754	descr = N_Gram_CGTTT
cnt = 24	feature = 278	correl = 0.0540659	descr = N_Gram_CAGCG
cnt = 25	feature = 454	correl = 0.0972248	descr = N_Gram_GCCGG
cnt = 26	feature = 361	correl = 0.05408	descr = N_Gram_CGTGT
cnt = 27	feature = 272	correl = 0.0561223	descr = N_Gram_CACGT
cnt = 28	feature = 217	correl = 0.105676	descr = N_Gram_AGTGT
cnt = 29	feature = 664	correl = -0.0571912	descr = N_Gram_TTAAG
cnt = 30	feature = 209	correl = 0.0785959	descr = N_Gram_AGGGG
cnt = 31	feature = 286	correl = -0.0599505	descr = N_Gram_CATAT
cnt = 32	feature = 503	correl = 0.0968628	descr = N_Gram_GGGAC
cnt = 33	feature = 539	correl = 0.0978169	descr = N_Gram_GTGCT
cnt = 34	feature = 309	correl = -0.0630652	descr = N_Gram_CCCTT
cnt = 35	feature = 608	correl = -0.0666005	descr = N_Gram_TCGGG
cnt = 36	feature = 527	correl = 0.0452869	descr = N_Gram_GTCCG
cnt = 37	feature = 207	correl = -0.0649075	descr = N_Gram_AGGCT
cnt = 38	feature = 512	correl = -0.058393	descr = N_Gram_GGTAA
cnt = 39	feature = 686	correl = 0.0516604	descr = N_Gram_TTGGT
cnt = 40	feature = 303	correl = 0.0570896	descr = N_Gram_CCCAA
cnt = 41	feature = 267	correl = 0.0639483	descr = N_Gram_CACCA
cnt = 42	feature = 428	correl = -0.0556641	descr = N_Gram_GATCG
cnt = 43	feature = 576	correl = -0.0505998	descr = N_Gram_TATAC
cnt = 44	feature = 648	correl = 0.0467472	descr = N_Gram_TGGGT
cnt = 45	feature = 407	correl = 0.0448195	descr = N_Gram_GACAC
cnt = 46	feature = 595	correl = 0.0472704	descr = N_Gram_TCCGA
cnt = 47	feature = 647	correl = 0.0885995	descr = N_Gram_TGGGG
cnt = 48	feature = 653	correl = 0.0596118	descr = N_Gram_TGTAA
cnt = 49	feature = 241	correl = -0.0558209	descr = N_Gram_ATGCC
cnt = 50	feature = 629	correl = -0.0812066	descr = N_Gram_TGAGA
cnt = 51	feature = 231	correl = -0.0522752	descr = N_Gram_ATCAT
cnt = 52	feature = 382	correl = -0.0922983	descr = N_Gram_CTGAT
cnt = 53	feature = 550	correl = -0.0483207	descr = N_Gram_GTTCG
cnt = 54	feature = 442	correl = 0.0833266	descr = N_Gram_GCACT
cnt = 55	feature = 251	correl = 0.106191	descr = N_Gram_ATTGT
cnt = 56	feature = 508	correl = 0.0452869	descr = N_Gram_GGGGT
cnt = 57	feature = 660	correl = -0.0512407	descr = N_Gram_TGTTA
cnt = 58	feature = 228	correl = 0.0717923	descr = N_Gram_ATAGT
cnt = 59	feature = 322	correl = 0.0441725	descr = N_Gram_CCTCT
cnt = 60	feature = 514	correl = 0.0652534	descr = N_Gram_GGTCA
cnt = 61	feature = 304	correl = 0.0843006	descr = N_Gram_CCCAC
cnt = 62	feature = 425	correl = 0.0461314	descr = N_Gram_GATAC
cnt = 63	feature = 426	correl = 0.0669709	descr = N_Gram_GATAT
cnt = 64	feature = 674	correl = -0.0486819	descr = N_Gram_TTCGG
cnt = 65	feature = 468	correl = -0.131911	descr = N_Gram_GCGTC
cnt = 66	feature = 248	correl = -0.048657	descr = N_Gram_ATTAA
cnt = 67	feature = 280	correl = 0.0863731	descr = N_Gram_CAGGA
cnt = 68	feature = 497	correl = 0.0744338	descr = N_Gram_GGCGC
cnt = 69	feature = 233	correl = -0.0491937	descr = N_Gram_ATCGC
cnt = 70	feature = 599	correl = 0.055723	descr = N_Gram_TCCTA
cnt = 71	feature = 487	correl = 0.0898475	descr = N_Gram_GGAGT
cnt = 72	feature = 574	correl = 0.0461414	descr = N_Gram_TAGGT
cnt = 73	feature = 460	correl = 0.0745119	descr = N_Gram_GCGAG
cnt = 74	feature = 578	correl = -0.0563951	descr = N_Gram_TATTC
cnt = 75	feature = 572	correl = 0.0884882	descr = N_Gram_TAGCA
cnt = 76	feature = 596	correl = -0.0653456	descr = N_Gram_TCCGC
cnt = 77	feature = 395	correl = 0.109561	descr = N_Gram_CTTGG
cnt = 78	feature = 276	correl = 0.0729478	descr = N_Gram_CAGCA
cnt = 79	feature = 613	correl = 0.0567535	descr = N_Gram_TCTAC
cnt = 80	feature = 214	correl = 0.115696	descr = N_Gram_AGTCA
cnt = 81	feature = 353	correl = -0.0676412	descr = N_Gram_CGTAC
cnt = 82	feature = 144	correl = 0.0641471	descr = N_Gram_AATCT
cnt = 83	feature = 525	correl = -0.0727329	descr = N_Gram_GTCCA
cnt = 84	feature = 324	correl = 0.0544044	descr = N_Gram_CCTGC
cnt = 85	feature = 500	correl = 0.154835	descr = N_Gram_GGCTT
cnt = 86	feature = 520	correl = 0.0712806	descr = N_Gram_GTAGT
cnt = 87	feature = 510	correl = 0.0932736	descr = N_Gram_GGGTC
cnt = 88	feature = 313	correl = 0.0710368	descr = N_Gram_CCGGC
cnt = 89	feature = 331	correl = 0.0858864	descr = N_Gram_CGAGG
cnt = 90	feature = 301	correl = 0.0612116	descr = N_Gram_CCATC
cnt = 91	feature = 234	correl = -0.0963875	descr = N_Gram_ATCGG
cnt = 92	feature = 371	correl = 0.0548529	descr = N_Gram_CTATG
cnt = 93	feature = 632	correl = 0.0544221	descr = N_Gram_TGATA
cnt = 94	feature = 446	correl = 0.101936	descr = N_Gram_GCATC
cnt = 95	feature = 630	correl = 0.0440217	descr = N_Gram_TGAGT
cnt = 96	feature = 498	correl = 0.0891482	descr = N_Gram_GGCGG
cnt = 97	feature = 541	correl = 0.138921	descr = N_Gram_GTGGC
cnt = 98	feature = 265	correl = 0.083765	descr = N_Gram_CACAG
cnt = 99	feature = 544	correl = 0.0475785	descr = N_Gram_GTGTA
cnt = 100	feature = 435	correl = -0.0897884	descr = N_Gram_GATTT
cnt = 101	feature = 343	correl = 0.106027	descr = N_Gram_CGGCA
cnt = 102	feature = 285	correl = -0.0502499	descr = N_Gram_CATAC
cnt = 103	feature = 388	correl = -0.128542	descr = N_Gram_CTTAT
cnt = 104	feature = 547	correl = 0.0890594	descr = N_Gram_GTTAA
cnt = 105	feature = 553	correl = 0.108164	descr = N_Gram_GTTGG
cnt = 106	feature = 555	correl = -0.0745096	descr = N_Gram_GTTTT
cnt = 107	feature = 496	correl = 0.151082	descr = N_Gram_GGCCT
cnt = 108	feature = 308	correl = 0.0710368	descr = N_Gram_CCCGG
cnt = 109	feature = 277	correl = 0.0548463	descr = N_Gram_CAGCC
cnt = 110	feature = 463	correl = 0.0523923	descr = N_Gram_GCGGA
cnt = 111	feature = 475	correl = 0.0810675	descr = N_Gram_GCTGG
cnt = 112	feature = 429	correl = -0.100494	descr = N_Gram_GATCT
cnt = 113	feature = 551	correl = -0.0579619	descr = N_Gram_GTTCT
cnt = 114	feature = 591	correl = 0.0848322	descr = N_Gram_TCCAA
cnt = 115	feature = 413	correl = -0.072178	descr = N_Gram_GACGT
cnt = 116	feature = 529	correl = -0.114562	descr = N_Gram_GTCGA
cnt = 117	feature = 222	correl = -0.084211	descr = N_Gram_ATAA
cnt = 118	feature = 283	correl = 0.132953	descr = N_Gram_CAGTG
cnt = 119	feature = 334	correl = -0.0498811	descr = N_Gram_CGCAG
cnt = 120	feature = 654	correl = -0.054691	descr = N_Gram_TGTCA
cnt = 121	feature = 610	correl = -0.0621414	descr = N_Gram_TCGTC
cnt = 122	feature = 545	correl = 0.0698162	descr = N_Gram_GTGTG
cnt = 123	feature = 219	correl = 0.059449	descr = N_Gram_AGTTG
cnt = 124	feature = 494	correl = 0.107641	descr = N_Gram_GGCCA
cnt = 125	feature = 247	correl = -0.0675563	descr = N_Gram_ATTA
cnt = 126	feature = 390	correl = 0.0489038	descr = N_Gram_CTTCA
cnt = 127	feature = 483	correl = 0.113009	descr = N_Gram_GGACC
cnt = 128	feature = 697	correl = -0.0963129	descr = N_Gram_TTTTG
cnt = 129	feature = 450	correl = 0.0608555	descr = N_Gram_GCCAT
cnt = 130	feature = 397	correl = 0.0914291	descr = N_Gram_CTTTA
cnt = 131	feature = 350	correl = -0.0656894	descr = N_Gram_CGGTA
cnt = 132	feature = 636	correl = 0.0849031	descr = N_Gram_TGCAC
cnt = 133	feature = 437	correl = 0.130899	descr = N_Gram_GCAA
cnt = 134	feature = 396	correl = 0.0788654	descr = N_Gram_CTTGT
num rows = 521
num_elements = 70335
*
optimization finished, #iter = 262
nu = 0.734375
obj = -74.005605, rho = -0.409419
nSV = 400, nBSV = 366
num rows = 58
num_elements = 7830
*
optimization finished, #iter = 35
nu = 0.750013
obj = -8.433211, rho = -0.273333
nSV = 49, nBSV = 36
*
optimization finished, #iter = 262
nu = 0.734375
obj = -74.005605, rho = -0.409419
nSV = 400, nBSV = 366
CFS merit scores = 1.31031
CFS merit scores = 1.58705
CFS merit scores = 1.83436
CFS merit scores = 2.05821
CFS merit scores = 2.26283
CFS merit scores = 2.45168
CFS merit scores = 2.62778
CFS merit scores = 2.79296
CFS merit scores = 2.94728
CFS merit scores = 3.09332
CFS merit scores = 3.23219
CFS merit scores = 3.36455
CFS merit scores = 3.49058
CFS merit scores = 3.60889
CFS merit scores = 3.72256
CFS merit scores = 3.8322
CFS merit scores = 3.9377
CFS merit scores = 4.03953
CFS merit scores = 4.13823
CFS merit scores = 4.23323
CFS merit scores = 4.32428
CFS merit scores = 4.41283
CFS merit scores = 4.49879
CFS merit scores = 4.58225
CFS merit scores = 4.66358
CFS merit scores = 4.74302
CFS merit scores = 4.82069
CFS merit scores = 4.8966
CFS merit scores = 4.96999
CFS merit scores = 5.04139
CFS merit scores = 5.11091
CFS merit scores = 5.17757
CFS merit scores = 5.24205
CFS merit scores = 5.30408
CFS merit scores = 5.36457
CFS merit scores = 5.42343
CFS merit scores = 5.48072
CFS merit scores = 5.53599
CFS merit scores = 5.58961
CFS merit scores = 5.64177
CFS merit scores = 5.69203
CFS merit scores = 5.74049
CFS merit scores = 5.78734
CFS merit scores = 5.83262
CFS merit scores = 5.87482
CFS merit scores = 5.9111
CFS merit scores = 5.94598
CFS merit scores = 5.97886
CFS merit scores = 6.01009
CFS merit scores = 6.04005
CFS merit scores = 6.06641
CFS merit scores = 6.09091
CFS merit scores = 6.1134
CFS merit scores = 6.13526
CFS merit scores = 6.15641
CFS merit scores = 6.17759
CFS merit scores = 6.19821
CFS merit scores = 6.21719
CFS merit scores = 6.2361
CFS merit scores = 6.25461
CFS merit scores = 6.2729
CFS merit scores = 6.28827
CFS merit scores = 6.30356
CFS merit scores = 6.31471
CFS merit scores = 6.326
CFS merit scores = 6.33546
CFS merit scores = 6.34361
CFS merit scores = 6.35154
CFS merit scores = 6.35901
CFS merit scores = 6.36501
CFS merit scores = 6.37057
CFS merit scores = 6.37249
CFS merit scores = 6.37436
CFS merit scores = 6.3756
CFS merit scores = 6.37565
CFS merit scores = 6.37577
CFS merit scores = 6.37609
CFS merit scores = 6.37567
CFS merit scores = 6.37491
CFS merit scores = 6.37466
CFS merit scores = 6.37281
CFS merit scores = 6.37143
CFS merit scores = 6.36994
CFS merit scores = 6.36846
CFS merit scores = 6.36686
CFS merit scores = 6.36577
CFS merit scores = 6.36512
CFS merit scores = 6.36456
CFS merit scores = 6.36422
CFS merit scores = 6.36382
CFS merit scores = 6.36344
CFS merit scores = 6.36199
CFS merit scores = 6.36015
CFS merit scores = 6.35634
CFS merit scores = 6.35235
CFS merit scores = 6.34815
CFS merit scores = 6.34399
CFS merit scores = 6.33903
CFS merit scores = 6.33426
CFS merit scores = 6.32958
CFS merit scores = 6.32502
CFS merit scores = 6.32013
CFS merit scores = 6.31471
CFS merit scores = 6.30967
CFS merit scores = 6.30409
CFS merit scores = 6.29817
CFS merit scores = 6.29273
CFS merit scores = 6.28679
CFS merit scores = 6.281
CFS merit scores = 6.27351
CFS merit scores = 6.26627
CFS merit scores = 6.25939
CFS merit scores = 6.25202
CFS merit scores = 6.2447
CFS merit scores = 6.23674
CFS merit scores = 6.22856
CFS merit scores = 6.22063
CFS merit scores = 6.21301
CFS merit scores = 6.20582
CFS merit scores = 6.19884
CFS merit scores = 6.19158
CFS merit scores = 6.18435
CFS merit scores = 6.17723
CFS merit scores = 6.1703
CFS merit scores = 6.16238
CFS merit scores = 6.15462
CFS merit scores = 6.1468
CFS merit scores = 6.13869
CFS merit scores = 6.13011
CFS merit scores = 6.12152
CFS merit scores = 6.11338
CFS merit scores = 6.10511
CFS merit scores = 6.09672
CFS merit scores = 6.08824
CFS merit scores = 6.07978
CFS merit scores = 6.07118
CFS merit scores = 6.06285
CFS merit scores = 6.05441
CFS merit scores = 6.04633
CFS merit scores = 6.03844
CFS merit scores = 6.03081
CFS merit scores = 6.02304
CFS merit scores = 6.01502
CFS merit scores = 6.00701
CFS merit scores = 5.99892
CFS merit scores = 5.99079
CFS merit scores = 5.98241
CFS merit scores = 5.97424
CFS merit scores = 5.966
CFS merit scores = 5.95767
CFS merit scores = 5.9491
CFS merit scores = 5.94058
CFS merit scores = 5.93218
CFS merit scores = 5.9233
CFS merit scores = 5.91447
CFS merit scores = 5.90564
CFS merit scores = 5.89661
CFS merit scores = 5.88745
CFS merit scores = 5.87795
CFS merit scores = 5.86842
CFS merit scores = 5.85894
CFS merit scores = 5.84963
CFS merit scores = 5.84058
CFS merit scores = 5.83115
CFS merit scores = 5.82194
CFS merit scores = 5.81267
CFS merit scores = 5.8036
CFS merit scores = 5.79484
CFS merit scores = 5.78637
CFS merit scores = 5.77799
CFS merit scores = 5.76983
CFS merit scores = 5.76186
CFS merit scores = 5.75375
CFS merit scores = 5.74475
CFS merit scores = 5.73595
CFS merit scores = 5.72738
CFS merit scores = 5.71856
CFS merit scores = 5.70994
CFS merit scores = 5.70142
CFS merit scores = 5.69296
CFS merit scores = 5.68448
CFS merit scores = 5.67622
CFS merit scores = 5.66803
CFS merit scores = 5.65993
CFS merit scores = 5.65181
CFS merit scores = 5.64398
CFS merit scores = 5.63636
CFS merit scores = 5.62856
CFS merit scores = 5.62045
CFS merit scores = 5.61196
CFS merit scores = 5.60325
CFS merit scores = 5.5948
CFS merit scores = 5.58645
CFS merit scores = 5.57829
CFS merit scores = 5.57013
CFS merit scores = 5.56222
CFS merit scores = 5.55449
CFS merit scores = 5.54674
CFS merit scores = 5.53868
CFS merit scores = 5.53082
CFS merit scores = 5.52312
CFS merit scores = 5.51532
CFS merit scores = 5.50719
CFS merit scores = 5.49935
CFS merit scores = 5.49157
CFS merit scores = 5.48406
CFS merit scores = 5.47641
CFS merit scores = 5.46894
CFS merit scores = 5.46134
CFS merit scores = 5.45384
CFS merit scores = 5.44642
CFS merit scores = 5.439
CFS merit scores = 5.43169
CFS merit scores = 5.42447
CFS merit scores = 5.41723
CFS merit scores = 5.41014
CFS merit scores = 5.40296
CFS merit scores = 5.39573
CFS merit scores = 5.3887
CFS merit scores = 5.38164
CFS merit scores = 5.3746
CFS merit scores = 5.3675
CFS merit scores = 5.36051
CFS merit scores = 5.35359
CFS merit scores = 5.3467
CFS merit scores = 5.33986
CFS merit scores = 5.33282
CFS merit scores = 5.32596
CFS merit scores = 5.31905
CFS merit scores = 5.31223
CFS merit scores = 5.30553
CFS merit scores = 5.29875
CFS merit scores = 5.2918
CFS merit scores = 5.28474
CFS merit scores = 5.27781
CFS merit scores = 5.27102
CFS merit scores = 5.26439
CFS merit scores = 5.25776
CFS merit scores = 5.25084
CFS merit scores = 5.24409
CFS merit scores = 5.23729
CFS merit scores = 5.23052
CFS merit scores = 5.22381
CFS merit scores = 5.2171
CFS merit scores = 5.21046
CFS merit scores = 5.204
CFS merit scores = 5.19745
CFS merit scores = 5.19077
CFS merit scores = 5.18414
CFS merit scores = 5.17721
CFS merit scores = 5.17039
CFS merit scores = 5.16347
CFS merit scores = 5.15652
CFS merit scores = 5.14968
CFS merit scores = 5.14282
CFS merit scores = 5.13586
CFS merit scores = 5.129
CFS merit scores = 5.12189
CFS merit scores = 5.11481
CFS merit scores = 5.10785
CFS merit scores = 5.10085
CFS merit scores = 5.09397
CFS merit scores = 5.08677
CFS merit scores = 5.07962
CFS merit scores = 5.07263
CFS merit scores = 5.06578
CFS merit scores = 5.05848
CFS merit scores = 5.05122
CFS merit scores = 5.04404
CFS merit scores = 5.03675
CFS merit scores = 5.02961
CFS merit scores = 5.02222
CFS merit scores = 5.01491
CFS merit scores = 5.00756
CFS merit scores = 5.00008
CFS merit scores = 4.99271
CFS merit scores = 4.98487
CFS merit scores = 4.97696
CFS merit scores = 4.96868
CFS merit scores = 4.96046
CFS merit scores = 4.95208
CFS merit scores = 4.94365
CFS merit scores = 4.93533
CFS merit scores = 4.92708
CFS merit scores = 4.91892
CFS merit scores = 4.91037
CFS merit scores = 4.90155
CFS merit scores = 4.89277
CFS merit scores = 4.88384
CFS merit scores = 4.87483
CFS merit scores = 4.86547
CFS merit scores = 4.85607
CFS merit scores = 4.84662
CFS merit scores = 4.83726
CFS merit scores = 4.82752
CFS merit scores = 4.8179
CFS merit scores = 4.80759
CFS merit scores = 4.7972
CFS merit scores = 4.7863
CFS merit scores = 4.77497
CFS merit scores = 4.76337
CFS merit scores = 4.75025
CFS merit scores = 4.73681
CFS merit scores = 4.72344
CFS merit scores = 4.70763
cnt = 1	feature = 62	correl = -0.31031	descr = Gibbs_of_Target_Sequence__Pos_19_Step_1
cnt = 2	feature = 618	correl = -0.209582	descr = N_Gram_TCTC
cnt = 3	feature = 228	correl = -0.0860007	descr = N_Gram_ATACT
cnt = 4	feature = 265	correl = 0.0524058	descr = N_Gram_CAATA
cnt = 5	feature = 357	correl = 0.0705788	descr = N_Gram_CGTGA
cnt = 6	feature = 545	correl = 0.0571925	descr = N_Gram_GTGCG
cnt = 7	feature = 613	correl = 0.0945333	descr = N_Gram_TCGGC
cnt = 8	feature = 335	correl = 0.0452153	descr = N_Gram_CGCCA
cnt = 9	feature = 529	correl = 0.0505135	descr = N_Gram_GTATA
cnt = 10	feature = 609	correl = 0.0804424	descr = N_Gram_TCGAC
cnt = 11	feature = 399	correl = 0.0684652	descr = N_Gram_GAAAC
cnt = 12	feature = 365	correl = 0.0452153	descr = N_Gram_CTAAA
cnt = 13	feature = 527	correl = 0.0486508	descr = N_Gram_GTAAA
cnt = 14	feature = 631	correl = -0.0611613	descr = N_Gram_TGAGA
cnt = 15	feature = 671	correl = 0.073979	descr = N_Gram_TTCAA
cnt = 16	feature = 640	correl = 0.0522607	descr = N_Gram_TGCCG
cnt = 17	feature = 407	correl = -0.0682308	descr = N_Gram_GACCC
cnt = 18	feature = 244	correl = -0.0454018	descr = N_Gram_ATGCA
cnt = 19	feature = 563	correl = -0.0463753	descr = N_Gram_TAACG
cnt = 20	feature = 448	correl = -0.0451129	descr = N_Gram_GCATG
cnt = 21	feature = 628	correl = 0.0513395	descr = N_Gram_TGAAA
cnt = 22	feature = 611	correl = -0.0491935	descr = N_Gram_TCGCA
cnt = 23	feature = 688	correl = 0.0849871	descr = N_Gram_TTGTG
cnt = 24	feature = 426	correl = -0.0556744	descr = N_Gram_GATCG
cnt = 25	feature = 305	correl = 0.114852	descr = N_Gram_CCCCC
cnt = 26	feature = 220	correl = 0.088939	descr = N_Gram_AGTTA
cnt = 27	feature = 306	correl = 0.0452153	descr = N_Gram_CCCCG
cnt = 28	feature = 572	correl = 0.045862	descr = N_Gram_TAGAC
cnt = 29	feature = 599	correl = 0.061186	descr = N_Gram_TCCCA
cnt = 30	feature = 420	correl = 0.0939614	descr = N_Gram_GAGTC
cnt = 31	feature = 512	correl = 0.0519346	descr = N_Gram_GGGCA
cnt = 32	feature = 579	correl = 0.0755747	descr = N_Gram_TATAT
cnt = 33	feature = 600	correl = 0.0471599	descr = N_Gram_TCCGA
cnt = 34	feature = 286	correl = -0.0522777	descr = N_Gram_CATAT
cnt = 35	feature = 604	correl = 0.0556281	descr = N_Gram_TCCTA
cnt = 36	feature = 612	correl = 0.0739016	descr = N_Gram_TCGGA
cnt = 37	feature = 483	correl = 0.120941	descr = N_Gram_GGAAA
cnt = 38	feature = 557	correl = 0.0450469	descr = N_Gram_GTTGC
cnt = 39	feature = 312	correl = 0.0709082	descr = N_Gram_CCGGC
cnt = 40	feature = 322	correl = 0.0440555	descr = N_Gram_CCTCT
cnt = 41	feature = 520	correl = 0.0570243	descr = N_Gram_GGGTC
cnt = 42	feature = 463	correl = 0.0447646	descr = N_Gram_GCGAG
cnt = 43	feature = 553	correl = -0.0519099	descr = N_Gram_GTTAC
cnt = 44	feature = 555	correl = -0.0483674	descr = N_Gram_GTTCG
cnt = 45	feature = 324	correl = 0.0669036	descr = N_Gram_CCTGC
cnt = 46	feature = 317	correl = -0.0486993	descr = N_Gram_CCGTC
cnt = 47	feature = 397	correl = 0.0822662	descr = N_Gram_CTTTG
cnt = 48	feature = 353	correl = -0.0701527	descr = N_Gram_CGTAA
cnt = 49	feature = 674	correl = 0.0446517	descr = N_Gram_TTCGA
cnt = 50	feature = 461	correl = 0.152783	descr = N_Gram_GCCTT
cnt = 51	feature = 347	correl = 0.067119	descr = N_Gram_CGGCG
cnt = 52	feature = 231	correl = 0.0716851	descr = N_Gram_ATAGT
cnt = 53	feature = 404	correl = 0.0534807	descr = N_Gram_GAATC
cnt = 54	feature = 226	correl = -0.136112	descr = N_Gram_ATAAG
cnt = 55	feature = 291	correl = -0.0497901	descr = N_Gram_CATGC
cnt = 56	feature = 251	correl = -0.0752	descr = N_Gram_ATTAC
cnt = 57	feature = 267	correl = 0.0597923	descr = N_Gram_CACAT
cnt = 58	feature = 247	correl = 0.0737142	descr = N_Gram_ATGGG
cnt = 59	feature = 304	correl = 0.084172	descr = N_Gram_CCCAC
cnt = 60	feature = 437	correl = 0.0610067	descr = N_Gram_GCAAA
cnt = 61	feature = 351	correl = -0.0731294	descr = N_Gram_CGGTA
cnt = 62	feature = 209	correl = -0.0562116	descr = N_Gram_AGGCT
cnt = 63	feature = 389	correl = 0.0497046	descr = N_Gram_CTTCC
cnt = 64	feature = 309	correl = 0.0515678	descr = N_Gram_CCCGG
cnt = 65	feature = 456	correl = -0.0466652	descr = N_Gram_GCCCT
cnt = 66	feature = 525	correl = -0.0538694	descr = N_Gram_GGTGT
cnt = 67	feature = 614	correl = -0.0741793	descr = N_Gram_TCGGG
cnt = 68	feature = 160	correl = 0.0629792	descr = N_Gram_ACAGG
cnt = 69	feature = 484	correl = -0.0496958	descr = N_Gram_GGAAC
cnt = 70	feature = 546	correl = 0.0847198	descr = N_Gram_GTGCT
cnt = 71	feature = 392	correl = -0.132209	descr = N_Gram_CTTGC
cnt = 72	feature = 211	correl = 0.0784616	descr = N_Gram_AGGGG
cnt = 73	feature = 219	correl = 0.105505	descr = N_Gram_AGTGT
cnt = 74	feature = 451	correl = -0.0448584	descr = N_Gram_GCCAA
cnt = 75	feature = 214	correl = 0.125266	descr = N_Gram_AGTAA
cnt = 76	feature = 237	correl = -0.0491935	descr = N_Gram_ATCGC
cnt = 77	feature = 295	correl = 0.0625274	descr = N_Gram_CCACC
cnt = 78	feature = 361	correl = -0.0474185	descr = N_Gram_CGTTC
cnt = 79	feature = 514	correl = 0.0779741	descr = N_Gram_GGGCG
cnt = 80	feature = 645	correl = 0.0891381	descr = N_Gram_TGGAG
cnt = 81	feature = 345	correl = 0.105894	descr = N_Gram_CGGCA
cnt = 82	feature = 225	correl = -0.0440871	descr = N_Gram_ATAAC
cnt = 83	feature = 681	correl = -0.0595496	descr = N_Gram_TTGAA
cnt = 84	feature = 232	correl = 0.0862097	descr = N_Gram_ATATA
cnt = 85	feature = 308	correl = 0.0689923	descr = N_Gram_CCCGC
cnt = 86	feature = 504	correl = 0.061944	descr = N_Gram_GGCTC
cnt = 87	feature = 280	correl = 0.086195	descr = N_Gram_CAGGA
cnt = 88	feature = 277	correl = 0.0780894	descr = N_Gram_CAGCG
cnt = 89	feature = 473	correl = 0.0952818	descr = N_Gram_GCGTG
cnt = 90	feature = 509	correl = 0.10652	descr = N_Gram_GGGAC
cnt = 91	feature = 447	correl = 0.0947159	descr = N_Gram_GCATC
cnt = 92	feature = 207	correl = 0.0453326	descr = N_Gram_AGGCC
cnt = 93	feature = 321	correl = -0.0938671	descr = N_Gram_CCTCC
cnt = 94	feature = 276	correl = 0.0547211	descr = N_Gram_CAGCC
cnt = 95	feature = 274	correl = -0.0455864	descr = N_Gram_CACTG
cnt = 96	feature = 654	correl = 0.052057	descr = N_Gram_TGGTC
cnt = 97	feature = 468	correl = 0.0659829	descr = N_Gram_GCGGG
cnt = 98	feature = 206	correl = 0.0852223	descr = N_Gram_AGGCA
cnt = 99	feature = 526	correl = 0.057652	descr = N_Gram_GGTTG
cnt = 100	feature = 522	correl = -0.0564729	descr = N_Gram_GGTAA
cnt = 101	feature = 578	correl = -0.0500121	descr = N_Gram_TATAC
cnt = 102	feature = 255	correl = -0.0809794	descr = N_Gram_ATTTG
cnt = 103	feature = 595	correl = 0.0846375	descr = N_Gram_TCCAA
cnt = 104	feature = 458	correl = 0.0725619	descr = N_Gram_GCCGG
cnt = 105	feature = 360	correl = 0.0539643	descr = N_Gram_CGTGT
cnt = 106	feature = 551	correl = 0.0559484	descr = N_Gram_GTGTG
cnt = 107	feature = 419	correl = 0.0464714	descr = N_Gram_GAGGT
cnt = 108	feature = 536	correl = -0.0826746	descr = N_Gram_GTCGA
cnt = 109	feature = 432	correl = -0.0740815	descr = N_Gram_GATTA
cnt = 110	feature = 343	correl = 0.0581897	descr = N_Gram_CGGAC
cnt = 111	feature = 441	correl = 0.0831887	descr = N_Gram_GCACT
cnt = 112	feature = 235	correl = -0.0513973	descr = N_Gram_ATCCT
cnt = 113	feature = 505	correl = 0.132381	descr = N_Gram_GGCTT
cnt = 114	feature = 460	correl = 0.0641225	descr = N_Gram_GCCTC
cnt = 115	feature = 655	correl = -0.066847	descr = N_Gram_TGTCA
cnt = 116	feature = 409	correl = -0.063562	descr = N_Gram_GACCT
cnt = 117	feature = 601	correl = -0.0746333	descr = N_Gram_TCCGC
cnt = 118	feature = 574	correl = 0.0883375	descr = N_Gram_TAGCA
cnt = 119	feature = 528	correl = 0.048611	descr = N_Gram_GTAGT
cnt = 120	feature = 327	correl = -0.0457862	descr = N_Gram_CGAC
cnt = 121	feature = 281	correl = 0.0813157	descr = N_Gram_CAGGC
cnt = 122	feature = 380	correl = -0.0503763	descr = N_Gram_CTCTT
cnt = 123	feature = 453	correl = 0.0512733	descr = N_Gram_GCCAT
cnt = 124	feature = 538	correl = 0.0989123	descr = N_Gram_GTCGG
cnt = 125	feature = 646	correl = 0.087776	descr = N_Gram_TGGCC
cnt = 126	feature = 615	correl = -0.0510315	descr = N_Gram_TCGTC
cnt = 127	feature = 368	correl = 0.106119	descr = N_Gram_CTAT
cnt = 128	feature = 501	correl = 0.100886	descr = N_Gram_GGCGC
cnt = 129	feature = 352	correl = 0.058078	descr = N_Gram_CGGTT
cnt = 130	feature = 283	correl = 0.0738002	descr = N_Gram_CAGTA
cnt = 131	feature = 284	correl = 0.132752	descr = N_Gram_CAGTG
cnt = 132	feature = 466	correl = 0.052261	descr = N_Gram_GCGGA
cnt = 133	feature = 395	correl = 0.0732961	descr = N_Gram_CTTTA
cnt = 134	feature = 278	correl = -0.129662	descr = N_Gram_CAGCT
cnt = 135	feature = 626	correl = -0.0587221	descr = N_Gram_TCTTG
cnt = 136	feature = 303	correl = 0.0538727	descr = N_Gram_CCCAA
cnt = 137	feature = 413	correl = -0.0683846	descr = N_Gram_GACTG
cnt = 138	feature = 318	correl = 0.102805	descr = N_Gram_CCGTG
cnt = 139	feature = 659	correl = 0.106172	descr = N_Gram_TGTGG
cnt = 140	feature = 416	correl = 0.0978394	descr = N_Gram_GAGCT
cnt = 141	feature = 394	correl = 0.078722	descr = N_Gram_CTTGT
cnt = 142	feature = 592	correl = -0.0487767	descr = N_Gram_TCATG
cnt = 143	feature = 272	correl = -0.0670345	descr = N_Gram_CACGA
cnt = 144	feature = 222	correl = -0.0890047	descr = N_Gram_AGTTT
cnt = 145	feature = 342	correl = 0.0640402	descr = N_Gram_CGGAA
cnt = 146	feature = 475	correl = 0.0781606	descr = N_Gram_GCTCA
cnt = 147	feature = 252	correl = 0.0521577	descr = N_Gram_ATTG
cnt = 148	feature = 510	correl = 0.104254	descr = N_Gram_GGGAG
cnt = 149	feature = 467	correl = 0.0713413	descr = N_Gram_GCGGC
cnt = 150	feature = 492	correl = -0.0766675	descr = N_Gram_GGATC
cnt = 151	feature = 270	correl = 0.0746547	descr = N_Gram_CACCT
cnt = 152	feature = 644	correl = -0.0507403	descr = N_Gram_TGGAA
cnt = 153	feature = 290	correl = 0.0909964	descr = N_Gram_CATCT
cnt = 154	feature = 565	correl = -0.0511209	descr = N_Gram_TAAGA
cnt = 155	feature = 325	correl = -0.0742046	descr = N_Gram_CCTTC
cnt = 156	feature = 610	correl = -0.0908316	descr = N_Gram_TCGAG
cnt = 157	feature = 428	correl = -0.0460328	descr = N_Gram_GATGA
cnt = 158	feature = 373	correl = -0.0894282	descr = N_Gram_CTCAT
cnt = 159	feature = 596	correl = -0.0518106	descr = N_Gram_TCCAC
cnt = 160	feature = 605	correl = -0.0844334	descr = N_Gram_TCCTC
cnt = 161	feature = 636	correl = -0.110124	descr = N_Gram_TGATT
cnt = 162	feature = 540	correl = -0.0954529	descr = N_Gram_GTCTT
cnt = 163	feature = 649	correl = 0.0761694	descr = N_Gram_TGGG
cnt = 164	feature = 15	correl = -0.130346	descr = Position_Specific_Bin_Base_5_Base_A
cnt = 165	feature = 485	correl = 0.05273	descr = N_Gram_GGAAG
cnt = 166	feature = 445	correl = 0.0505385	descr = N_Gram_GCAGT
cnt = 167	feature = 337	correl = 0.0521346	descr = N_Gram_CGCGG
cnt = 168	feature = 695	correl = -0.0878469	descr = N_Gram_TTTGG
cnt = 169	feature = 40	correl = -0.0449371	descr = Position_Specific_Bin_Base_16_Base_T
cnt = 170	feature = 454	correl = 0.0640847	descr = N_Gram_GCCCA
cnt = 171	feature = 336	correl = 0.083616	descr = N_Gram_CGCCG
cnt = 172	feature = 386	correl = -0.0510798	descr = N_Gram_CTTA
cnt = 173	feature = 208	correl = 0.102984	descr = N_Gram_AGGCG
cnt = 174	feature = 248	correl = 0.0582133	descr = N_Gram_ATGT
cnt = 175	feature = 496	correl = 0.0643245	descr = N_Gram_GGCAT
cnt = 176	feature = 478	correl = 0.0840173	descr = N_Gram_GCTGC
cnt = 177	feature = 301	correl = 0.0672829	descr = N_Gram_CCATC
cnt = 178	feature = 647	correl = -0.0854219	descr = N_Gram_TGGCG
cnt = 179	feature = 35	correl = 0.113988	descr = Position_Specific_Bin_Base_14_Base_T
cnt = 180	feature = 30	correl = -0.132447	descr = Position_Specific_Bin_Base_12_Base_T
cnt = 181	feature = 686	correl = -0.136441	descr = N_Gram_TTGCG
cnt = 182	feature = 18	correl = -0.123245	descr = Position_Specific_Bin_Base_6_Base_A
cnt = 183	feature = 576	correl = 0.0535774	descr = N_Gram_TAGT
cnt = 184	feature = 24	correl = -0.0597786	descr = Position_Specific_Bin_Base_9_Base_T
cnt = 185	feature = 136	correl = -0.0662508	descr = N_Gram_AAGAC
cnt = 186	feature = 11	correl = -0.0540301	descr = Position_Specific_Bin_Base_3_Base_A
cnt = 187	feature = 13	correl = -0.0653391	descr = Position_Specific_Bin_Base_4_Base_A
cnt = 188	feature = 33	correl = -0.0668403	descr = Position_Specific_Bin_Base_13_Base_G
cnt = 189	feature = 234	correl = -0.0457992	descr = N_Gram_ATCCA
cnt = 190	feature = 73	correl = 0.0860118	descr = Fold_of_RNAi_Sequence_Pos_9
cnt = 191	feature = 51	correl = 0.253534	descr = Gibbs_of_Target_Sequence__Pos_2_Step_1
cnt = 192	feature = 105	correl = 0.0875298	descr = Fold_of_Target_NoEndbrace_noends_Pos_13
cnt = 193	feature = 648	correl = 0.128811	descr = N_Gram_TGGCT
cnt = 194	feature = 36	correl = -0.0639954	descr = Position_Specific_Bin_Base_15_Base_A
cnt = 195	feature = 383	correl = 0.100553	descr = N_Gram_CTGCA
cnt = 196	feature = 44	correl = -0.064086	descr = Position_Specific_Bin_Base_17_Base_T
cnt = 197	feature = 619	correl = -0.0873073	descr = N_Gram_TCTCA
cnt = 198	feature = 9	correl = -0.0733006	descr = Position_Specific_Bin_Base_2_Base_G
cnt = 199	feature = 80	correl = 0.0584292	descr = Xue_Structure_Feature_A111
cnt = 200	feature = 580	correl = -0.0487824	descr = N_Gram_TATC
cnt = 201	feature = 364	correl = 0.0868264	descr = N_Gram_CTA
cnt = 202	feature = 313	correl = 0.109626	descr = N_Gram_CCGGG
cnt = 203	feature = 591	correl = -0.0598799	descr = N_Gram_TCATC
cnt = 204	feature = 391	correl = -0.0741187	descr = N_Gram_CTTGA
cnt = 205	feature = 21	correl = -0.060694	descr = Position_Specific_Bin_Base_8_Base_C
cnt = 206	feature = 472	correl = -0.113988	descr = N_Gram_GCGTC
cnt = 207	feature = 39	correl = 0.115459	descr = Position_Specific_Bin_Base_16_Base_C
cnt = 208	feature = 29	correl = 0.106737	descr = Position_Specific_Bin_Base_12_Base_G
cnt = 209	feature = 602	correl = -0.0850017	descr = N_Gram_TCCGG
cnt = 210	feature = 498	correl = 0.0886749	descr = N_Gram_GGCCA
cnt = 211	feature = 23	correl = 0.0587341	descr = Position_Specific_Bin_Base_9_Base_G
cnt = 212	feature = 14	correl = 0.0556579	descr = Position_Specific_Bin_Base_4_Base_C
cnt = 213	feature = 10	correl = 0.10045	descr = Position_Specific_Bin_Base_2_Base_T
cnt = 214	feature = 652	correl = 0.0663349	descr = N_Gram_TGGT
cnt = 215	feature = 665	correl = -0.0522481	descr = N_Gram_TTAC
cnt = 216	feature = 34	correl = -0.10072	descr = Position_Specific_Bin_Base_14_Base_A
cnt = 217	feature = 425	correl = -0.112593	descr = N_Gram_GATC
cnt = 218	feature = 81	correl = -0.051644	descr = Xue_Structure_Feature_A110
cnt = 219	feature = 57	correl = 0.0634252	descr = Gibbs_of_Target_Sequence__Pos_12_Step_1
cnt = 220	feature = 19	correl = 0.108097	descr = Position_Specific_Bin_Base_6_Base_C
cnt = 221	feature = 375	correl = -0.07533	descr = N_Gram_CTCCA
cnt = 222	feature = 12	correl = 0.0808468	descr = Position_Specific_Bin_Base_3_Base_C
cnt = 223	feature = 83	correl = 0.118788	descr = Xue_Structure_Feature_A101
cnt = 224	feature = 250	correl = -0.0592952	descr = N_Gram_ATTA
cnt = 225	feature = 8	correl = 0.0529705	descr = Position_Specific_Bin_Base_2_Base_C
cnt = 226	feature = 17	correl = 0.0580049	descr = Position_Specific_Bin_Base_5_Base_G
cnt = 227	feature = 45	correl = -0.284736	descr = Position_Specific_Bin_Base_18_Base_A
cnt = 228	feature = 331	correl = -0.0703197	descr = N_Gram_CGAT
cnt = 229	feature = 350	correl = 0.141297	descr = N_Gram_CGGGC
cnt = 230	feature = 446	correl = 0.0635627	descr = N_Gram_GCAT
cnt = 231	feature = 608	correl = -0.0700894	descr = N_Gram_TCGA
cnt = 232	feature = 547	correl = 0.127011	descr = N_Gram_GTGG
cnt = 233	feature = 32	correl = 0.102317	descr = Position_Specific_Bin_Base_13_Base_C
cnt = 234	feature = 56	correl = -0.0750306	descr = Gibbs_of_Target_Sequence__Pos_8_Step_1
cnt = 235	feature = 16	correl = 0.0993132	descr = Position_Specific_Bin_Base_5_Base_C
cnt = 236	feature = 241	correl = -0.0466478	descr = N_Gram_ATGA
cnt = 237	feature = 254	correl = -0.109859	descr = N_Gram_ATTT
cnt = 238	feature = 459	correl = 0.118146	descr = N_Gram_GCCT
cnt = 239	feature = 58	correl = -0.0968753	descr = Gibbs_of_Target_Sequence__Pos_13_Step_1
cnt = 240	feature = 52	correl = 0.0982062	descr = Gibbs_of_Target_Sequence__Pos_3_Step_1
cnt = 241	feature = 539	correl = -0.0982941	descr = N_Gram_GTCT
cnt = 242	feature = 396	correl = -0.0500829	descr = N_Gram_CTTTC
cnt = 243	feature = 641	correl = -0.125891	descr = N_Gram_TGCG
cnt = 244	feature = 76	correl = 0.0770998	descr = Fold_of_RNAi_Sequence_Pos_13
cnt = 245	feature = 382	correl = 0.044969	descr = N_Gram_CTGC
cnt = 246	feature = 356	correl = 0.164586	descr = N_Gram_CGTG
cnt = 247	feature = 341	correl = 0.0746589	descr = N_Gram_CGGA
cnt = 248	feature = 61	correl = -0.168732	descr = Gibbs_of_Target_Sequence__Pos_18_Step_1
cnt = 249	feature = 218	correl = 0.0737685	descr = N_Gram_AGTG
cnt = 250	feature = 67	correl = 0.162657	descr = Fold_of_RNAi_Sequence_Pos_0
cnt = 251	feature = 28	correl = 0.138389	descr = Position_Specific_Bin_Base_12_Base_C
cnt = 252	feature = 684	correl = -0.0899241	descr = N_Gram_TTGC
cnt = 253	feature = 390	correl = -0.212268	descr = N_Gram_CTTCT
cnt = 254	feature = 516	correl = 0.0685009	descr = N_Gram_GGGG
cnt = 255	feature = 78	correl = 0.0829885	descr = Fold_of_RNAi_Sequence_Pos_15
cnt = 256	feature = 292	correl = 0.0888545	descr = N_Gram_CCAA
cnt = 257	feature = 680	correl = -0.0599609	descr = N_Gram_TTGA
cnt = 258	feature = 489	correl = 0.113647	descr = N_Gram_GGAG
cnt = 259	feature = 69	correl = 0.146947	descr = Fold_of_RNAi_Sequence_Pos_2
cnt = 260	feature = 503	correl = 0.073335	descr = N_Gram_GGCT
cnt = 261	feature = 633	correl = -0.0871538	descr = N_Gram_TGAT
cnt = 262	feature = 606	correl = -0.101141	descr = N_Gram_TCCTT
cnt = 263	feature = 82	correl = 0.0474604	descr = Xue_Structure_Feature_A100
cnt = 264	feature = 450	correl = 0.0535219	descr = N_Gram_GCCA
cnt = 265	feature = 344	correl = 0.106053	descr = N_Gram_CGGC
cnt = 266	feature = 511	correl = 0.139701	descr = N_Gram_GGGC
cnt = 267	feature = 72	correl = 0.0791198	descr = Fold_of_RNAi_Sequence_Pos_6
cnt = 268	feature = 60	correl = -0.121528	descr = Gibbs_of_Target_Sequence__Pos_17_Step_1
cnt = 269	feature = 531	correl = -0.0897736	descr = N_Gram_GTC
cnt = 270	feature = 59	correl = -0.173913	descr = Gibbs_of_Target_Sequence__Pos_14_Step_1
cnt = 271	feature = 54	correl = -0.1222	descr = Gibbs_of_Target_Sequence__Pos_6_Step_1
cnt = 272	feature = 535	correl = -0.0610609	descr = N_Gram_GTCG
cnt = 273	feature = 544	correl = 0.0800045	descr = N_Gram_GTGC
cnt = 274	feature = 417	correl = 0.0651856	descr = N_Gram_GAGG
cnt = 275	feature = 68	correl = 0.17055	descr = Fold_of_RNAi_Sequence_Pos_1
cnt = 276	feature = 79	correl = 0.061986	descr = Fold_of_RNAi_Sequence_Pos_16
cnt = 277	feature = 583	correl = 0.0451932	descr = N_Gram_TCA
cnt = 278	feature = 376	correl = -0.147698	descr = N_Gram_CTCCT
cnt = 279	feature = 258	correl = 0.14948	descr = N_Gram_CAA
cnt = 280	feature = 497	correl = 0.157508	descr = N_Gram_GGCC
cnt = 281	feature = 326	correl = -0.0579785	descr = N_Gram_CGA
cnt = 282	feature = 77	correl = 0.0682217	descr = Fold_of_RNAi_Sequence_Pos_14
cnt = 283	feature = 334	correl = 0.0730302	descr = N_Gram_CGCC
cnt = 284	feature = 285	correl = 0.0577619	descr = N_Gram_CAT
cnt = 285	feature = 594	correl = -0.0794771	descr = N_Gram_TCCA
cnt = 286	feature = 643	correl = 0.0465268	descr = N_Gram_TGG
cnt = 287	feature = 627	correl = -0.0643904	descr = N_Gram_TGA
cnt = 288	feature = 662	correl = -0.0824298	descr = N_Gram_TTA
cnt = 289	feature = 233	correl = -0.0861165	descr = N_Gram_ATC
cnt = 290	feature = 500	correl = 0.0468315	descr = N_Gram_GGCG
cnt = 291	feature = 363	correl = -0.0513034	descr = N_Gram_CT
cnt = 292	feature = 541	correl = 0.161508	descr = N_Gram_GTG
cnt = 293	feature = 603	correl = -0.103201	descr = N_Gram_TCCT
cnt = 294	feature = 623	correl = -0.101491	descr = N_Gram_TCTT
cnt = 295	feature = 86	correl = 0.0884466	descr = Xue_Structure_Feature_C110
cnt = 296	feature = 679	correl = -0.0647196	descr = N_Gram_TTG
cnt = 297	feature = 481	correl = 0.134543	descr = N_Gram_GGA
cnt = 298	feature = 348	correl = 0.115007	descr = N_Gram_CGGG
cnt = 299	feature = 616	correl = -0.118008	descr = N_Gram_TCT
cnt = 300	feature = 669	correl = -0.147762	descr = N_Gram_TTC
cnt = 301	feature = 66	correl = -0.077225	descr = PF_RNAi_Fold_3'Free_Count
cnt = 302	feature = 661	correl = -0.122374	descr = N_Gram_TT
cnt = 303	feature = 494	correl = 0.139004	descr = N_Gram_GGC
cnt = 304	feature = 340	correl = 0.0768058	descr = N_Gram_CGG
cnt = 305	feature = 64	correl = -0.186881	descr = PF_RNAi_Fold_Energy
num rows = 521
num_elements = 159426
*
optimization finished, #iter = 631
nu = 0.519475
obj = -41.671117, rho = -0.522187
nSV = 365, nBSV = 179
num rows = 58
num_elements = 17748
*
optimization finished, #iter = 50
nu = 0.529533
obj = -5.296185, rho = -0.450506
nSV = 45, nBSV = 18
*
optimization finished, #iter = 631
nu = 0.519475
obj = -41.671117, rho = -0.522187
nSV = 365, nBSV = 179
CFS merit scores = 1.3671
CFS merit scores = 1.6015
CFS merit scores = 1.85002
CFS merit scores = 2.06397
CFS merit scores = 2.2623
CFS merit scores = 2.44577
CFS merit scores = 2.61581
CFS merit scores = 2.77232
CFS merit scores = 2.92032
CFS merit scores = 3.06048
CFS merit scores = 3.19385
CFS merit scores = 3.32034
CFS merit scores = 3.44056
CFS merit scores = 3.55502
CFS merit scores = 3.66312
CFS merit scores = 3.76684
CFS merit scores = 3.86637
CFS merit scores = 3.9608
CFS merit scores = 4.05205
CFS merit scores = 4.13943
CFS merit scores = 4.22465
CFS merit scores = 4.30766
CFS merit scores = 4.3876
CFS merit scores = 4.46569
CFS merit scores = 4.54052
CFS merit scores = 4.61216
CFS merit scores = 4.67968
CFS merit scores = 4.74476
CFS merit scores = 4.80807
CFS merit scores = 4.86927
CFS merit scores = 4.9281
CFS merit scores = 4.98319
CFS merit scores = 5.03561
CFS merit scores = 5.08408
CFS merit scores = 5.12919
CFS merit scores = 5.17142
CFS merit scores = 5.21275
CFS merit scores = 5.2515
CFS merit scores = 5.28887
CFS merit scores = 5.32444
CFS merit scores = 5.35846
CFS merit scores = 5.38709
CFS merit scores = 5.4152
CFS merit scores = 5.44149
CFS merit scores = 5.46677
CFS merit scores = 5.49163
CFS merit scores = 5.51602
CFS merit scores = 5.54024
CFS merit scores = 5.56368
CFS merit scores = 5.5871
CFS merit scores = 5.6104
CFS merit scores = 5.63327
CFS merit scores = 5.65618
CFS merit scores = 5.67697
CFS merit scores = 5.69704
CFS merit scores = 5.71247
CFS merit scores = 5.72512
CFS merit scores = 5.73707
CFS merit scores = 5.74928
CFS merit scores = 5.76116
CFS merit scores = 5.77359
CFS merit scores = 5.78631
CFS merit scores = 5.7987
CFS merit scores = 5.81052
CFS merit scores = 5.82088
CFS merit scores = 5.83079
CFS merit scores = 5.84004
CFS merit scores = 5.84926
CFS merit scores = 5.85765
CFS merit scores = 5.86632
CFS merit scores = 5.87358
CFS merit scores = 5.88096
CFS merit scores = 5.88757
CFS merit scores = 5.89418
CFS merit scores = 5.8996
CFS merit scores = 5.90224
CFS merit scores = 5.90477
CFS merit scores = 5.90544
CFS merit scores = 5.90648
CFS merit scores = 5.90778
CFS merit scores = 5.90886
CFS merit scores = 5.90875
CFS merit scores = 5.90917
CFS merit scores = 5.90894
CFS merit scores = 5.90782
CFS merit scores = 5.90564
CFS merit scores = 5.90393
CFS merit scores = 5.90037
CFS merit scores = 5.89726
CFS merit scores = 5.8941
CFS merit scores = 5.8909
CFS merit scores = 5.88827
CFS merit scores = 5.88534
CFS merit scores = 5.88253
CFS merit scores = 5.88006
CFS merit scores = 5.87675
CFS merit scores = 5.87329
CFS merit scores = 5.86961
CFS merit scores = 5.86612
CFS merit scores = 5.86144
CFS merit scores = 5.85717
CFS merit scores = 5.85278
CFS merit scores = 5.84809
CFS merit scores = 5.84295
CFS merit scores = 5.83818
CFS merit scores = 5.83349
CFS merit scores = 5.82811
CFS merit scores = 5.82316
CFS merit scores = 5.81846
CFS merit scores = 5.81158
CFS merit scores = 5.80481
CFS merit scores = 5.79792
CFS merit scores = 5.79134
CFS merit scores = 5.78508
CFS merit scores = 5.7791
CFS merit scores = 5.77288
CFS merit scores = 5.76671
CFS merit scores = 5.76047
CFS merit scores = 5.75434
CFS merit scores = 5.74743
CFS merit scores = 5.73984
CFS merit scores = 5.73257
CFS merit scores = 5.72554
CFS merit scores = 5.71863
CFS merit scores = 5.71165
CFS merit scores = 5.70459
CFS merit scores = 5.69774
CFS merit scores = 5.69111
CFS merit scores = 5.68482
CFS merit scores = 5.67848
CFS merit scores = 5.67213
CFS merit scores = 5.66579
CFS merit scores = 5.65915
CFS merit scores = 5.65246
CFS merit scores = 5.64581
CFS merit scores = 5.63932
CFS merit scores = 5.63286
CFS merit scores = 5.62638
CFS merit scores = 5.61981
CFS merit scores = 5.6128
CFS merit scores = 5.60623
CFS merit scores = 5.59973
CFS merit scores = 5.59328
CFS merit scores = 5.587
CFS merit scores = 5.58022
CFS merit scores = 5.57356
CFS merit scores = 5.56704
CFS merit scores = 5.56038
CFS merit scores = 5.55377
CFS merit scores = 5.5475
CFS merit scores = 5.54127
CFS merit scores = 5.535
CFS merit scores = 5.52873
CFS merit scores = 5.52243
CFS merit scores = 5.5161
CFS merit scores = 5.50993
CFS merit scores = 5.50318
CFS merit scores = 5.49608
CFS merit scores = 5.48913
CFS merit scores = 5.48235
CFS merit scores = 5.4754
CFS merit scores = 5.46848
CFS merit scores = 5.46183
CFS merit scores = 5.45537
CFS merit scores = 5.44868
CFS merit scores = 5.44218
CFS merit scores = 5.43572
CFS merit scores = 5.42928
CFS merit scores = 5.42279
CFS merit scores = 5.41636
CFS merit scores = 5.41
CFS merit scores = 5.40378
CFS merit scores = 5.39768
CFS merit scores = 5.39175
CFS merit scores = 5.38597
CFS merit scores = 5.3798
CFS merit scores = 5.37371
CFS merit scores = 5.3676
CFS merit scores = 5.36095
CFS merit scores = 5.35428
CFS merit scores = 5.34768
CFS merit scores = 5.34064
CFS merit scores = 5.33357
CFS merit scores = 5.32667
CFS merit scores = 5.31964
CFS merit scores = 5.31279
CFS merit scores = 5.30583
CFS merit scores = 5.29905
CFS merit scores = 5.29227
CFS merit scores = 5.28548
CFS merit scores = 5.27876
CFS merit scores = 5.27198
CFS merit scores = 5.26516
CFS merit scores = 5.25837
CFS merit scores = 5.2518
CFS merit scores = 5.24529
CFS merit scores = 5.23895
CFS merit scores = 5.23244
CFS merit scores = 5.22581
CFS merit scores = 5.21942
CFS merit scores = 5.21289
CFS merit scores = 5.20636
CFS merit scores = 5.19987
CFS merit scores = 5.19353
CFS merit scores = 5.18724
CFS merit scores = 5.18109
CFS merit scores = 5.17496
CFS merit scores = 5.16886
CFS merit scores = 5.16273
CFS merit scores = 5.15668
CFS merit scores = 5.15068
CFS merit scores = 5.14472
CFS merit scores = 5.13876
CFS merit scores = 5.13298
CFS merit scores = 5.12718
CFS merit scores = 5.12144
CFS merit scores = 5.11575
CFS merit scores = 5.11
CFS merit scores = 5.10424
CFS merit scores = 5.09857
CFS merit scores = 5.0928
CFS merit scores = 5.08716
CFS merit scores = 5.08154
CFS merit scores = 5.07583
CFS merit scores = 5.07011
CFS merit scores = 5.06446
CFS merit scores = 5.05879
CFS merit scores = 5.05282
CFS merit scores = 5.04678
CFS merit scores = 5.0409
CFS merit scores = 5.03495
CFS merit scores = 5.02893
CFS merit scores = 5.02296
CFS merit scores = 5.01703
CFS merit scores = 5.01099
CFS merit scores = 5.00497
CFS merit scores = 4.99892
CFS merit scores = 4.99295
CFS merit scores = 4.98686
CFS merit scores = 4.98063
CFS merit scores = 4.97442
CFS merit scores = 4.96829
CFS merit scores = 4.96206
CFS merit scores = 4.95573
CFS merit scores = 4.94942
CFS merit scores = 4.94311
CFS merit scores = 4.93681
CFS merit scores = 4.93037
CFS merit scores = 4.92394
CFS merit scores = 4.9175
CFS merit scores = 4.91081
CFS merit scores = 4.90418
CFS merit scores = 4.89759
CFS merit scores = 4.89082
CFS merit scores = 4.88421
CFS merit scores = 4.87752
CFS merit scores = 4.87072
CFS merit scores = 4.86393
CFS merit scores = 4.85734
CFS merit scores = 4.85075
CFS merit scores = 4.84362
CFS merit scores = 4.83659
CFS merit scores = 4.82946
CFS merit scores = 4.8224
CFS merit scores = 4.81486
CFS merit scores = 4.80724
CFS merit scores = 4.79967
CFS merit scores = 4.79212
CFS merit scores = 4.78454
CFS merit scores = 4.77706
CFS merit scores = 4.76933
CFS merit scores = 4.76142
CFS merit scores = 4.75335
CFS merit scores = 4.74538
CFS merit scores = 4.73719
CFS merit scores = 4.72899
CFS merit scores = 4.72049
CFS merit scores = 4.71215
CFS merit scores = 4.70376
CFS merit scores = 4.69516
CFS merit scores = 4.68584
CFS merit scores = 4.67656
CFS merit scores = 4.66706
CFS merit scores = 4.65752
CFS merit scores = 4.64761
CFS merit scores = 4.63787
CFS merit scores = 4.62795
CFS merit scores = 4.61816
CFS merit scores = 4.60821
CFS merit scores = 4.59782
CFS merit scores = 4.5875
CFS merit scores = 4.57722
CFS merit scores = 4.56657
CFS merit scores = 4.55531
CFS merit scores = 4.54299
CFS merit scores = 4.52973
CFS merit scores = 4.51537
cnt = 1	feature = 59	correl = -0.367104	descr = Gibbs_of_Target_Sequence__Pos_20_Step_1
cnt = 2	feature = 57	correl = -0.185372	descr = Gibbs_of_Target_Sequence__Pos_18_Step_1
cnt = 3	feature = 276	correl = -0.138667	descr = N_Gram_CAGCT
cnt = 4	feature = 371	correl = 0.074817	descr = N_Gram_CTAT
cnt = 5	feature = 623	correl = 0.056568	descr = N_Gram_TCTAC
cnt = 6	feature = 343	correl = 0.0639507	descr = N_Gram_CGGAA
cnt = 7	feature = 265	correl = -0.0510587	descr = N_Gram_CACCC
cnt = 8	feature = 619	correl = 0.0944683	descr = N_Gram_TCGGC
cnt = 9	feature = 363	correl = 0.0789734	descr = N_Gram_CGTGG
cnt = 10	feature = 531	correl = 0.0485664	descr = N_Gram_GTAAA
cnt = 11	feature = 606	correl = 0.0522095	descr = N_Gram_TCCCG
cnt = 12	feature = 209	correl = 0.0592888	descr = N_Gram_AGTCA
cnt = 13	feature = 361	correl = 0.0705217	descr = N_Gram_CGTGA
cnt = 14	feature = 511	correl = 0.0518583	descr = N_Gram_GGGCA
cnt = 15	feature = 292	correl = 0.0516743	descr = N_Gram_CCAAT
cnt = 16	feature = 334	correl = 0.0569573	descr = N_Gram_CGAGG
cnt = 17	feature = 604	correl = 0.0611067	descr = N_Gram_TCCCA
cnt = 18	feature = 425	correl = 0.0459803	descr = N_Gram_GATAC
cnt = 19	feature = 627	correl = 0.0482838	descr = N_Gram_TCTCG
cnt = 20	feature = 305	correl = 0.114781	descr = N_Gram_CCCCC
cnt = 21	feature = 356	correl = -0.0676688	descr = N_Gram_CGTAC
cnt = 22	feature = 649	correl = 0.0522095	descr = N_Gram_TGCCG
cnt = 23	feature = 514	correl = 0.0451664	descr = N_Gram_GGGCT
cnt = 24	feature = 226	correl = 0.0963392	descr = N_Gram_ATATA
cnt = 25	feature = 464	correl = -0.07686	descr = N_Gram_GCGAC
cnt = 26	feature = 498	correl = 0.0891817	descr = N_Gram_GGCCC
cnt = 27	feature = 258	correl = 0.0619243	descr = N_Gram_CAAGC
cnt = 28	feature = 555	correl = 0.0473666	descr = N_Gram_GTGTA
cnt = 29	feature = 697	correl = 0.0784451	descr = N_Gram_TTGCA
cnt = 30	feature = 520	correl = 0.0930484	descr = N_Gram_GGGTC
cnt = 31	feature = 449	correl = -0.0451669	descr = N_Gram_GCATG
cnt = 32	feature = 231	correl = -0.096687	descr = N_Gram_ATCGG
cnt = 33	feature = 583	correl = -0.0443184	descr = N_Gram_TAGAT
cnt = 34	feature = 244	correl = -0.068687	descr = N_Gram_ATTAC
cnt = 35	feature = 643	correl = -0.0487993	descr = N_Gram_TGATC
cnt = 36	feature = 314	correl = 0.0451664	descr = N_Gram_CCGCA
cnt = 37	feature = 541	correl = -0.139915	descr = N_Gram_GTCGA
cnt = 38	feature = 348	correl = 0.0719598	descr = N_Gram_CGGCG
cnt = 39	feature = 394	correl = 0.0495909	descr = N_Gram_CTTCC
cnt = 40	feature = 653	correl = -0.0511003	descr = N_Gram_TGCTA
cnt = 41	feature = 572	correl = -0.0484163	descr = N_Gram_TAAGA
cnt = 42	feature = 222	correl = 0.054751	descr = N_Gram_ATACA
cnt = 43	feature = 228	correl = -0.0524788	descr = N_Gram_ATCAT
cnt = 44	feature = 220	correl = -0.138992	descr = N_Gram_ATAAG
cnt = 45	feature = 322	correl = 0.0672847	descr = N_Gram_CCTCA
cnt = 46	feature = 225	correl = 0.0469528	descr = N_Gram_ATAGC
cnt = 47	feature = 309	correl = 0.0689214	descr = N_Gram_CCCGC
cnt = 48	feature = 279	correl = 0.04669	descr = N_Gram_CAGGG
cnt = 49	feature = 563	correl = 0.0449729	descr = N_Gram_GTTGC
cnt = 50	feature = 438	correl = 0.0481836	descr = N_Gram_GCAAA
cnt = 51	feature = 303	correl = 0.0840852	descr = N_Gram_CCCAC
cnt = 52	feature = 536	correl = -0.0557263	descr = N_Gram_GTCAA
cnt = 53	feature = 417	correl = 0.0966337	descr = N_Gram_GACTA
cnt = 54	feature = 321	correl = 0.0555615	descr = N_Gram_CCTAT
cnt = 55	feature = 270	correl = 0.0973596	descr = N_Gram_CACTC
cnt = 56	feature = 383	correl = -0.0769531	descr = N_Gram_CTGAT
cnt = 57	feature = 681	correl = -0.103736	descr = N_Gram_TTATA
cnt = 58	feature = 337	correl = -0.0585454	descr = N_Gram_CGATC
cnt = 59	feature = 664	correl = 0.0465532	descr = N_Gram_TGGGT
cnt = 60	feature = 414	correl = -0.0759005	descr = N_Gram_GACGA
cnt = 61	feature = 324	correl = 0.0885261	descr = N_Gram_CCTCG
cnt = 62	feature = 468	correl = 0.0545127	descr = N_Gram_GCGGA
cnt = 63	feature = 232	correl = -0.0560929	descr = N_Gram_ATCGT
cnt = 64	feature = 553	correl = 0.0751006	descr = N_Gram_GTGGT
cnt = 65	feature = 605	correl = 0.0526773	descr = N_Gram_TCCCC
cnt = 66	feature = 340	correl = 0.0843153	descr = N_Gram_CGCCG
cnt = 67	feature = 278	correl = 0.0860635	descr = N_Gram_CAGGA
cnt = 68	feature = 364	correl = 0.0538781	descr = N_Gram_CGTGT
cnt = 69	feature = 596	correl = 0.0593951	descr = N_Gram_TCAGT
cnt = 70	feature = 426	correl = 0.0508805	descr = N_Gram_GATAT
cnt = 71	feature = 399	correl = 0.0845057	descr = N_Gram_CTTGG
cnt = 72	feature = 647	correl = 0.0863688	descr = N_Gram_TGCAC
cnt = 73	feature = 601	correl = 0.105701	descr = N_Gram_TCCAA
cnt = 74	feature = 527	correl = 0.0773543	descr = N_Gram_GGTCA
cnt = 75	feature = 608	correl = -0.0590805	descr = N_Gram_TCCGC
cnt = 76	feature = 662	correl = 0.0532989	descr = N_Gram_TGGGA
cnt = 77	feature = 255	correl = 0.0533561	descr = N_Gram_CAAAG
cnt = 78	feature = 500	correl = 0.141104	descr = N_Gram_GGCCT
cnt = 79	feature = 259	correl = 0.046299	descr = N_Gram_CAAGG
cnt = 80	feature = 674	correl = 0.0508267	descr = N_Gram_TGTGT
cnt = 81	feature = 274	correl = 0.0546265	descr = N_Gram_CAGCC
cnt = 82	feature = 529	correl = 0.0553621	descr = N_Gram_GGTGC
cnt = 83	feature = 695	correl = -0.0468674	descr = N_Gram_TTGAG
cnt = 84	feature = 335	correl = -0.0778092	descr = N_Gram_CGAGT
cnt = 85	feature = 432	correl = -0.0702334	descr = N_Gram_GATTA
cnt = 86	feature = 382	correl = 0.0456416	descr = N_Gram_CTGAC
cnt = 87	feature = 380	correl = 0.0597889	descr = N_Gram_CTCTA
cnt = 88	feature = 248	correl = 0.0558985	descr = N_Gram_ATTTC
cnt = 89	feature = 593	correl = 0.106025	descr = N_Gram_TCACC
cnt = 90	feature = 688	correl = -0.0625765	descr = N_Gram_TTCGG
cnt = 91	feature = 441	correl = 0.0743071	descr = N_Gram_GCACT
cnt = 92	feature = 476	correl = 0.0807637	descr = N_Gram_GCTGG
cnt = 93	feature = 250	correl = -0.146356	descr = N_Gram_ATTTT
cnt = 94	feature = 375	correl = -0.0945249	descr = N_Gram_CTCAT
cnt = 95	feature = 508	correl = 0.0966337	descr = N_Gram_GGGAC
cnt = 96	feature = 611	correl = 0.0555615	descr = N_Gram_TCCTA
cnt = 97	feature = 631	correl = -0.12351	descr = N_Gram_TCTTA
cnt = 98	feature = 505	correl = 0.154507	descr = N_Gram_GGCTT
cnt = 99	feature = 445	correl = 0.0646277	descr = N_Gram_GCAGG
cnt = 100	feature = 512	correl = 0.112904	descr = N_Gram_GGGCC
cnt = 101	feature = 241	correl = -0.049051	descr = N_Gram_ATGCT
cnt = 102	feature = 416	correl = -0.103688	descr = N_Gram_GACGT
cnt = 103	feature = 461	correl = 0.0617979	descr = N_Gram_GCCTC
cnt = 104	feature = 254	correl = 0.0638139	descr = N_Gram_CAAAA
cnt = 105	feature = 539	correl = 0.0514266	descr = N_Gram_GTCCC
cnt = 106	feature = 207	correl = 0.0447335	descr = N_Gram_AGTA
cnt = 107	feature = 516	correl = 0.0676026	descr = N_Gram_GGGGC
cnt = 108	feature = 281	correl = 0.132618	descr = N_Gram_CAGTG
cnt = 109	feature = 235	correl = 0.0601557	descr = N_Gram_ATCTT
cnt = 110	feature = 313	correl = 0.0463148	descr = N_Gram_CCGA
cnt = 111	feature = 454	correl = 0.0639664	descr = N_Gram_GCCCA
cnt = 112	feature = 525	correl = -0.0686245	descr = N_Gram_GGTAA
cnt = 113	feature = 404	correl = 0.104044	descr = N_Gram_GAAGA
cnt = 114	feature = 388	correl = 0.0587143	descr = N_Gram_CTGTG
cnt = 115	feature = 267	correl = 0.0875162	descr = N_Gram_CACCT
cnt = 116	feature = 83	correl = 0.083973	descr = Xue_Structure_Feature_C101
cnt = 117	feature = 503	correl = 0.0916557	descr = N_Gram_GGCGG
cnt = 118	feature = 407	correl = 0.0643379	descr = N_Gram_GACA
cnt = 119	feature = 652	correl = -0.148897	descr = N_Gram_TGCGT
cnt = 120	feature = 437	correl = 0.105457	descr = N_Gram_GCAA
cnt = 121	feature = 557	correl = 0.0531905	descr = N_Gram_GTGTT
cnt = 122	feature = 304	correl = 0.0702682	descr = N_Gram_CCCC
cnt = 123	feature = 509	correl = 0.105736	descr = N_Gram_GGGAG
cnt = 124	feature = 391	correl = -0.118168	descr = N_Gram_CTTAT
cnt = 125	feature = 576	correl = -0.0591623	descr = N_Gram_TAATC
cnt = 126	feature = 466	correl = 0.0457616	descr = N_Gram_GCGCC
cnt = 127	feature = 273	correl = 0.101061	descr = N_Gram_CAGCA
cnt = 128	feature = 478	correl = 0.0533238	descr = N_Gram_GCTTG
cnt = 129	feature = 648	correl = 0.0642018	descr = N_Gram_TGCAG
cnt = 130	feature = 219	correl = -0.116476	descr = N_Gram_ATAA
cnt = 131	feature = 285	correl = -0.0644924	descr = N_Gram_CATCG
cnt = 132	feature = 618	correl = 0.0738182	descr = N_Gram_TCGGA
cnt = 133	feature = 457	correl = 0.0468005	descr = N_Gram_GCCGC
cnt = 134	feature = 485	correl = 0.121515	descr = N_Gram_GGACC
cnt = 135	feature = 290	correl = 0.0681048	descr = N_Gram_CCAAA
cnt = 136	feature = 160	correl = -0.0460672	descr = N_Gram_ACCC
cnt = 137	feature = 291	correl = 0.0650369	descr = N_Gram_CCAAG
cnt = 138	feature = 393	correl = 0.0534301	descr = N_Gram_CTTCA
cnt = 139	feature = 494	correl = 0.0538293	descr = N_Gram_GGCAG
cnt = 140	feature = 24	correl = -0.0757129	descr = Position_Specific_Bin_Base_11_Base_G
cnt = 141	feature = 386	correl = 0.0566061	descr = N_Gram_CTGGA
cnt = 142	feature = 501	correl = -0.0516841	descr = N_Gram_GGCGA
cnt = 143	feature = 472	correl = -0.150363	descr = N_Gram_GCGTC
cnt = 144	feature = 211	correl = -0.143414	descr = N_Gram_AGTCT
cnt = 145	feature = 13	correl = -0.106593	descr = Position_Specific_Bin_Base_5_Base_A
cnt = 146	feature = 446	correl = 0.0504378	descr = N_Gram_GCAGT
cnt = 147	feature = 654	correl = 0.0567346	descr = N_Gram_TGCTC
cnt = 148	feature = 473	correl = 0.0951915	descr = N_Gram_GCGTG
cnt = 149	feature = 424	correl = 0.062157	descr = N_Gram_GATA
cnt = 150	feature = 23	correl = 0.0709762	descr = Position_Specific_Bin_Base_10_Base_T
cnt = 151	feature = 286	correl = 0.120957	descr = N_Gram_CATCT
cnt = 152	feature = 29	correl = -0.0509821	descr = Position_Specific_Bin_Base_13_Base_A
cnt = 153	feature = 595	correl = 0.0741566	descr = N_Gram_TCAGC
cnt = 154	feature = 609	correl = -0.0960283	descr = N_Gram_TCCGG
cnt = 155	feature = 580	correl = -0.0585988	descr = N_Gram_TACTT
cnt = 156	feature = 350	correl = 0.107818	descr = N_Gram_CGGGA
cnt = 157	feature = 641	correl = -0.0446915	descr = N_Gram_TGAGG
cnt = 158	feature = 660	correl = 0.147824	descr = N_Gram_TGGCT
cnt = 159	feature = 612	correl = -0.0616462	descr = N_Gram_TCCTC
cnt = 160	feature = 308	correl = 0.0864573	descr = N_Gram_CCCG
cnt = 161	feature = 9	correl = 0.0592036	descr = Position_Specific_Bin_Base_2_Base_T
cnt = 162	feature = 547	correl = 0.0581457	descr = N_Gram_GTGA
cnt = 163	feature = 497	correl = 0.095666	descr = N_Gram_GGCCA
cnt = 164	feature = 351	correl = 0.135189	descr = N_Gram_CGGGC
cnt = 165	feature = 36	correl = -0.0487017	descr = Position_Specific_Bin_Base_17_Base_A
cnt = 166	feature = 10	correl = 0.0477601	descr = Position_Specific_Bin_Base_3_Base_C
cnt = 167	feature = 52	correl = -0.07153	descr = Gibbs_of_Target_Sequence__Pos_8_Step_1
cnt = 168	feature = 620	correl = -0.0638075	descr = N_Gram_TCGT
cnt = 169	feature = 46	correl = 0.228642	descr = Gibbs_of_Target_Sequence__Pos_2_Step_1
cnt = 170	feature = 327	correl = -0.0743195	descr = N_Gram_CCTTC
cnt = 171	feature = 644	correl = -0.129911	descr = N_Gram_TGATT
cnt = 172	feature = 440	correl = 0.079112	descr = N_Gram_GCAC
cnt = 173	feature = 661	correl = 0.10714	descr = N_Gram_TGGG
cnt = 174	feature = 284	correl = 0.112201	descr = N_Gram_CATCC
cnt = 175	feature = 18	correl = -0.0643624	descr = Position_Specific_Bin_Base_8_Base_C
cnt = 176	feature = 28	correl = -0.123833	descr = Position_Specific_Bin_Base_12_Base_T
cnt = 177	feature = 32	correl = 0.0841844	descr = Position_Specific_Bin_Base_14_Base_T
cnt = 178	feature = 429	correl = -0.117967	descr = N_Gram_GATCT
cnt = 179	feature = 616	correl = -0.11223	descr = N_Gram_TCGAG
cnt = 180	feature = 72	correl = 0.108104	descr = Fold_of_RNAi_Sequence_Pos_13
cnt = 181	feature = 39	correl = -0.0753907	descr = Position_Specific_Bin_Base_17_Base_T
cnt = 182	feature = 8	correl = -0.0766174	descr = Position_Specific_Bin_Base_2_Base_G
cnt = 183	feature = 483	correl = 0.0576938	descr = N_Gram_GGAAG
cnt = 184	feature = 706	correl = -0.0577922	descr = N_Gram_TTTG
cnt = 185	feature = 272	correl = 0.0498107	descr = N_Gram_CAGA
cnt = 186	feature = 475	correl = 0.0630263	descr = N_Gram_GCTG
cnt = 187	feature = 43	correl = -0.11235	descr = Position_Specific_Bin_Base_18_Base_T
cnt = 188	feature = 11	correl = -0.0714538	descr = Position_Specific_Bin_Base_4_Base_A
cnt = 189	feature = 33	correl = -0.134412	descr = Position_Specific_Bin_Base_16_Base_A
cnt = 190	feature = 336	correl = -0.044484	descr = N_Gram_CGAT
cnt = 191	feature = 237	correl = -0.0601963	descr = N_Gram_ATGA
cnt = 192	feature = 545	correl = -0.0769329	descr = N_Gram_GTCTT
cnt = 193	feature = 526	correl = 0.0678755	descr = N_Gram_GGTC
cnt = 194	feature = 592	correl = 0.0492018	descr = N_Gram_TCAC
cnt = 195	feature = 390	correl = -0.0658128	descr = N_Gram_CTTA
cnt = 196	feature = 17	correl = 0.114787	descr = Position_Specific_Bin_Base_6_Base_C
cnt = 197	feature = 633	correl = -0.0553516	descr = N_Gram_TCTTG
cnt = 198	feature = 76	correl = 0.0725677	descr = Xue_Structure_Feature_A111
cnt = 199	feature = 77	correl = -0.0568313	descr = Xue_Structure_Feature_A110
cnt = 200	feature = 14	correl = 0.0729509	descr = Position_Specific_Bin_Base_5_Base_C
cnt = 201	feature = 460	correl = 0.107	descr = N_Gram_GCCT
cnt = 202	feature = 367	correl = 0.056404	descr = N_Gram_CTA
cnt = 203	feature = 413	correl = -0.0782646	descr = N_Gram_GACG
cnt = 204	feature = 38	correl = 0.0524513	descr = Position_Specific_Bin_Base_17_Base_G
cnt = 205	feature = 69	correl = 0.0960731	descr = Fold_of_RNAi_Sequence_Pos_9
cnt = 206	feature = 602	correl = -0.146788	descr = N_Gram_TCCAG
cnt = 207	feature = 47	correl = 0.051568	descr = Gibbs_of_Target_Sequence__Pos_3_Step_1
cnt = 208	feature = 645	correl = 0.0990614	descr = N_Gram_TGCA
cnt = 209	feature = 504	correl = 0.0809913	descr = N_Gram_GGCT
cnt = 210	feature = 12	correl = 0.0575257	descr = Position_Specific_Bin_Base_4_Base_C
cnt = 211	feature = 683	correl = 0.0818895	descr = N_Gram_TTCA
cnt = 212	feature = 34	correl = 0.119192	descr = Position_Specific_Bin_Base_16_Base_C
cnt = 213	feature = 342	correl = 0.0758056	descr = N_Gram_CGGA
cnt = 214	feature = 628	correl = -0.124671	descr = N_Gram_TCTCT
cnt = 215	feature = 615	correl = -0.0990083	descr = N_Gram_TCGA
cnt = 216	feature = 360	correl = 0.173598	descr = N_Gram_CGTG
cnt = 217	feature = 603	correl = 0.0731655	descr = N_Gram_TCCC
cnt = 218	feature = 30	correl = 0.0917041	descr = Position_Specific_Bin_Base_13_Base_C
cnt = 219	feature = 35	correl = 0.0606741	descr = Position_Specific_Bin_Base_16_Base_G
cnt = 220	feature = 467	correl = 0.0832831	descr = N_Gram_GCGG
cnt = 221	feature = 477	correl = 0.0685135	descr = N_Gram_GCTT
cnt = 222	feature = 54	correl = -0.105255	descr = Gibbs_of_Target_Sequence__Pos_13_Step_1
cnt = 223	feature = 79	correl = 0.1176	descr = Xue_Structure_Feature_A101
cnt = 224	feature = 579	correl = -0.0643994	descr = N_Gram_TACT
cnt = 225	feature = 51	correl = -0.168329	descr = Gibbs_of_Target_Sequence__Pos_7_Step_1
cnt = 226	feature = 49	correl = -0.081065	descr = Gibbs_of_Target_Sequence__Pos_5_Step_1
cnt = 227	feature = 456	correl = 0.0470482	descr = N_Gram_GCCG
cnt = 228	feature = 233	correl = -0.0544241	descr = N_Gram_ATCTC
cnt = 229	feature = 613	correl = -0.102608	descr = N_Gram_TCCTT
cnt = 230	feature = 105	correl = 0.12693	descr = Fold_of_Target_NoEndbrace_noends_Pos_17
cnt = 231	feature = 40	correl = -0.282118	descr = Position_Specific_Bin_Base_18_Base_A
cnt = 232	feature = 136	correl = -0.098047	descr = N_Gram_AAGT
cnt = 233	feature = 66	correl = 0.0860864	descr = Fold_of_RNAi_Sequence_Pos_3
cnt = 234	feature = 301	correl = 0.0920494	descr = N_Gram_CCCA
cnt = 235	feature = 247	correl = -0.10551	descr = N_Gram_ATTT
cnt = 236	feature = 632	correl = -0.112485	descr = N_Gram_TCTTC
cnt = 237	feature = 451	correl = 0.060614	descr = N_Gram_GCCA
cnt = 238	feature = 280	correl = 0.108386	descr = N_Gram_CAGT
cnt = 239	feature = 693	correl = -0.0708149	descr = N_Gram_TTGA
cnt = 240	feature = 345	correl = 0.120737	descr = N_Gram_CGGC
cnt = 241	feature = 481	correl = 0.0533468	descr = N_Gram_GGAA
cnt = 242	feature = 634	correl = 0.051643	descr = N_Gram_TCTTT
cnt = 243	feature = 690	correl = -0.201791	descr = N_Gram_TTCTC
cnt = 244	feature = 73	correl = 0.0679381	descr = Fold_of_RNAi_Sequence_Pos_14
cnt = 245	feature = 594	correl = 0.0786009	descr = N_Gram_TCAG
cnt = 246	feature = 510	correl = 0.133195	descr = N_Gram_GGGC
cnt = 247	feature = 540	correl = -0.104129	descr = N_Gram_GTCG
cnt = 248	feature = 82	correl = 0.0473888	descr = Xue_Structure_Feature_C100
cnt = 249	feature = 78	correl = 0.049494	descr = Xue_Structure_Feature_A100
cnt = 250	feature = 544	correl = -0.0836642	descr = N_Gram_GTCT
cnt = 251	feature = 677	correl = -0.0874536	descr = N_Gram_TTA
cnt = 252	feature = 711	correl = -0.131475	descr = N_Gram_TTTTT
cnt = 253	feature = 283	correl = 0.0920225	descr = N_Gram_CATC
cnt = 254	feature = 208	correl = -0.100917	descr = N_Gram_AGTC
cnt = 255	feature = 64	correl = 0.200631	descr = Fold_of_RNAi_Sequence_Pos_1
cnt = 256	feature = 667	correl = 0.0851659	descr = N_Gram_TGT
cnt = 257	feature = 357	correl = -0.111191	descr = N_Gram_CGTC
cnt = 258	feature = 56	correl = -0.129755	descr = Gibbs_of_Target_Sequence__Pos_17_Step_1
cnt = 259	feature = 474	correl = -0.0556673	descr = N_Gram_GCTCC
cnt = 260	feature = 396	correl = -0.0464044	descr = N_Gram_CTTG
cnt = 261	feature = 58	correl = -0.307672	descr = Gibbs_of_Target_Sequence__Pos_19_Step_1
cnt = 262	feature = 67	correl = 0.0539575	descr = Fold_of_RNAi_Sequence_Pos_4
cnt = 263	feature = 338	correl = 0.0569033	descr = N_Gram_CGCC
cnt = 264	feature = 326	correl = -0.0466408	descr = N_Gram_CCTT
cnt = 265	feature = 655	correl = 0.0828624	descr = N_Gram_TGG
cnt = 266	feature = 626	correl = -0.0982027	descr = N_Gram_TCTCC
cnt = 267	feature = 252	correl = 0.124289	descr = N_Gram_CAA
cnt = 268	feature = 691	correl = -0.102603	descr = N_Gram_TTCTT
cnt = 269	feature = 496	correl = 0.177325	descr = N_Gram_GGCC
cnt = 270	feature = 600	correl = -0.0790111	descr = N_Gram_TCCA
cnt = 271	feature = 610	correl = -0.0752757	descr = N_Gram_TCCT
cnt = 272	feature = 590	correl = 0.0486757	descr = N_Gram_TCA
cnt = 273	feature = 546	correl = 0.18024	descr = N_Gram_GTG
cnt = 274	feature = 81	correl = 0.090842	descr = Xue_Structure_Feature_C110
cnt = 275	feature = 614	correl = -0.113935	descr = N_Gram_TCG
cnt = 276	feature = 395	correl = -0.208668	descr = N_Gram_CTTCT
cnt = 277	feature = 708	correl = -0.150346	descr = N_Gram_TTTT
cnt = 278	feature = 80	correl = 0.109024	descr = Xue_Structure_Feature_C111
cnt = 279	feature = 589	correl = -0.0939071	descr = N_Gram_TC
cnt = 280	feature = 217	correl = -0.118484	descr = N_Gram_AT
cnt = 281	feature = 251	correl = 0.115552	descr = N_Gram_CA
cnt = 282	feature = 392	correl = -0.102172	descr = N_Gram_CTTC
cnt = 283	feature = 312	correl = 0.0888826	descr = N_Gram_CCG
cnt = 284	feature = 435	correl = 0.044122	descr = N_Gram_GC
cnt = 285	feature = 703	correl = -0.0952573	descr = N_Gram_TTTC
cnt = 286	feature = 373	correl = -0.0764467	descr = N_Gram_CTC
cnt = 287	feature = 463	correl = -0.0518636	descr = N_Gram_GCG
cnt = 288	feature = 61	correl = -0.154267	descr = PF_RNAi_Fold_5'Free_Count
cnt = 289	feature = 689	correl = -0.200596	descr = N_Gram_TTCT
cnt = 290	feature = 341	correl = 0.0824102	descr = N_Gram_CGG
cnt = 291	feature = 702	correl = -0.100038	descr = N_Gram_TTT
cnt = 292	feature = 450	correl = 0.105854	descr = N_Gram_GCC
cnt = 293	feature = 599	correl = -0.0864073	descr = N_Gram_TCC
cnt = 294	feature = 492	correl = 0.162124	descr = N_Gram_GGC
cnt = 295	feature = 479	correl = 0.157102	descr = N_Gram_GG
cnt = 296	feature = 60	correl = -0.196859	descr = PF_RNAi_Fold_Energy
cnt = 297	feature = 86	correl = -0.102472	descr = Xue_Structure_Feature_C000
num rows = 521
num_elements = 155258
*
optimization finished, #iter = 625
nu = 0.533177
obj = -42.954833, rho = -0.424882
nSV = 367, nBSV = 199
num rows = 58
num_elements = 17284
*
optimization finished, #iter = 49
nu = 0.486808
obj = -4.746340, rho = -0.414657
nSV = 43, nBSV = 16
*
optimization finished, #iter = 625
nu = 0.533177
obj = -42.954833, rho = -0.424882
nSV = 367, nBSV = 199
CFS merit scores = 1.35103
CFS merit scores = 1.60969
CFS merit scores = 1.84932
CFS merit scores = 2.07136
CFS merit scores = 2.27643
CFS merit scores = 2.46255
CFS merit scores = 2.63272
CFS merit scores = 2.78762
CFS merit scores = 2.93174
CFS merit scores = 3.06783
CFS merit scores = 3.19732
CFS merit scores = 3.32088
CFS merit scores = 3.43828
CFS merit scores = 3.55042
CFS merit scores = 3.65807
CFS merit scores = 3.7624
CFS merit scores = 3.86377
CFS merit scores = 3.96229
CFS merit scores = 4.05718
CFS merit scores = 4.14947
CFS merit scores = 4.23932
CFS merit scores = 4.327
CFS merit scores = 4.41273
CFS merit scores = 4.49658
CFS merit scores = 4.5787
CFS merit scores = 4.65913
CFS merit scores = 4.73802
CFS merit scores = 4.8147
CFS merit scores = 4.88971
CFS merit scores = 4.96314
CFS merit scores = 5.03501
CFS merit scores = 5.10542
CFS merit scores = 5.17238
CFS merit scores = 5.23762
CFS merit scores = 5.30142
CFS merit scores = 5.36385
CFS merit scores = 5.425
CFS merit scores = 5.48483
CFS merit scores = 5.54127
CFS merit scores = 5.59653
CFS merit scores = 5.6509
CFS merit scores = 5.70447
CFS merit scores = 5.75655
CFS merit scores = 5.80751
CFS merit scores = 5.8574
CFS merit scores = 5.90608
CFS merit scores = 5.95367
CFS merit scores = 5.9965
CFS merit scores = 6.03622
CFS merit scores = 6.06858
CFS merit scores = 6.09544
CFS merit scores = 6.12153
CFS merit scores = 6.1473
CFS merit scores = 6.17033
CFS merit scores = 6.19221
CFS merit scores = 6.2136
CFS merit scores = 6.23445
CFS merit scores = 6.2544
CFS merit scores = 6.2727
CFS merit scores = 6.29076
CFS merit scores = 6.30848
CFS merit scores = 6.32143
CFS merit scores = 6.3343
CFS merit scores = 6.34722
CFS merit scores = 6.35788
CFS merit scores = 6.36743
CFS merit scores = 6.37653
CFS merit scores = 6.38572
CFS merit scores = 6.39518
CFS merit scores = 6.4041
CFS merit scores = 6.41307
CFS merit scores = 6.42144
CFS merit scores = 6.42976
CFS merit scores = 6.43619
CFS merit scores = 6.44262
CFS merit scores = 6.44869
CFS merit scores = 6.45482
CFS merit scores = 6.46092
CFS merit scores = 6.46632
CFS merit scores = 6.46742
CFS merit scores = 6.46826
CFS merit scores = 6.4695
CFS merit scores = 6.47133
CFS merit scores = 6.47306
CFS merit scores = 6.47422
CFS merit scores = 6.47557
CFS merit scores = 6.47758
CFS merit scores = 6.48019
CFS merit scores = 6.48153
CFS merit scores = 6.48184
CFS merit scores = 6.48186
CFS merit scores = 6.48011
CFS merit scores = 6.47825
CFS merit scores = 6.47668
CFS merit scores = 6.47474
CFS merit scores = 6.47308
CFS merit scores = 6.47033
CFS merit scores = 6.46546
CFS merit scores = 6.46089
CFS merit scores = 6.45648
CFS merit scores = 6.4523
CFS merit scores = 6.44792
CFS merit scores = 6.44335
CFS merit scores = 6.43857
CFS merit scores = 6.43377
CFS merit scores = 6.42937
CFS merit scores = 6.42466
CFS merit scores = 6.41807
CFS merit scores = 6.41118
CFS merit scores = 6.40447
CFS merit scores = 6.39768
CFS merit scores = 6.39109
CFS merit scores = 6.38395
CFS merit scores = 6.37682
CFS merit scores = 6.37005
CFS merit scores = 6.36341
CFS merit scores = 6.35721
CFS merit scores = 6.35105
CFS merit scores = 6.34491
CFS merit scores = 6.33908
CFS merit scores = 6.33303
CFS merit scores = 6.32619
CFS merit scores = 6.31955
CFS merit scores = 6.31302
CFS merit scores = 6.3064
CFS merit scores = 6.29873
CFS merit scores = 6.29101
CFS merit scores = 6.28296
CFS merit scores = 6.27537
CFS merit scores = 6.26803
CFS merit scores = 6.26091
CFS merit scores = 6.25274
CFS merit scores = 6.24483
CFS merit scores = 6.23698
CFS merit scores = 6.22913
CFS merit scores = 6.22151
CFS merit scores = 6.21329
CFS merit scores = 6.20441
CFS merit scores = 6.19531
CFS merit scores = 6.18533
CFS merit scores = 6.17566
CFS merit scores = 6.16627
CFS merit scores = 6.15643
CFS merit scores = 6.14612
CFS merit scores = 6.13588
CFS merit scores = 6.12588
CFS merit scores = 6.11603
CFS merit scores = 6.10574
CFS merit scores = 6.09568
CFS merit scores = 6.08562
CFS merit scores = 6.0751
CFS merit scores = 6.06449
CFS merit scores = 6.05411
CFS merit scores = 6.04381
CFS merit scores = 6.03329
CFS merit scores = 6.02254
CFS merit scores = 6.0121
CFS merit scores = 6.00174
CFS merit scores = 5.99171
CFS merit scores = 5.98178
CFS merit scores = 5.97207
CFS merit scores = 5.96249
CFS merit scores = 5.95256
CFS merit scores = 5.94289
CFS merit scores = 5.93319
CFS merit scores = 5.92369
CFS merit scores = 5.91426
CFS merit scores = 5.90477
CFS merit scores = 5.89538
CFS merit scores = 5.88599
CFS merit scores = 5.87655
CFS merit scores = 5.86694
CFS merit scores = 5.85748
CFS merit scores = 5.84818
CFS merit scores = 5.8385
CFS merit scores = 5.82877
CFS merit scores = 5.81917
CFS merit scores = 5.80969
CFS merit scores = 5.80034
CFS merit scores = 5.7908
CFS merit scores = 5.78136
CFS merit scores = 5.77213
CFS merit scores = 5.7628
CFS merit scores = 5.75339
CFS merit scores = 5.74409
CFS merit scores = 5.73489
CFS merit scores = 5.72602
CFS merit scores = 5.71683
CFS merit scores = 5.70778
CFS merit scores = 5.69879
CFS merit scores = 5.69015
CFS merit scores = 5.68165
CFS merit scores = 5.67327
CFS merit scores = 5.66479
CFS merit scores = 5.65647
CFS merit scores = 5.64818
CFS merit scores = 5.64
CFS merit scores = 5.63157
CFS merit scores = 5.6231
CFS merit scores = 5.61455
CFS merit scores = 5.60625
CFS merit scores = 5.59759
CFS merit scores = 5.58904
CFS merit scores = 5.58042
CFS merit scores = 5.57199
CFS merit scores = 5.56373
CFS merit scores = 5.55561
CFS merit scores = 5.54752
CFS merit scores = 5.53953
CFS merit scores = 5.53151
CFS merit scores = 5.52364
CFS merit scores = 5.51592
CFS merit scores = 5.50768
CFS merit scores = 5.49962
CFS merit scores = 5.49158
CFS merit scores = 5.48364
CFS merit scores = 5.47563
CFS merit scores = 5.46772
CFS merit scores = 5.46008
CFS merit scores = 5.45254
CFS merit scores = 5.44509
CFS merit scores = 5.43736
CFS merit scores = 5.42962
CFS merit scores = 5.42177
CFS merit scores = 5.41415
CFS merit scores = 5.40648
CFS merit scores = 5.39883
CFS merit scores = 5.39136
CFS merit scores = 5.38388
CFS merit scores = 5.37661
CFS merit scores = 5.36899
CFS merit scores = 5.36157
CFS merit scores = 5.35436
CFS merit scores = 5.347
CFS merit scores = 5.33979
CFS merit scores = 5.3325
CFS merit scores = 5.32517
CFS merit scores = 5.31778
CFS merit scores = 5.31042
CFS merit scores = 5.30319
CFS merit scores = 5.2959
CFS merit scores = 5.28847
CFS merit scores = 5.28125
CFS merit scores = 5.27398
CFS merit scores = 5.26678
CFS merit scores = 5.25961
CFS merit scores = 5.25241
CFS merit scores = 5.24537
CFS merit scores = 5.23773
CFS merit scores = 5.23008
CFS merit scores = 5.22256
CFS merit scores = 5.21501
CFS merit scores = 5.20747
CFS merit scores = 5.19995
CFS merit scores = 5.19221
CFS merit scores = 5.18462
CFS merit scores = 5.17697
CFS merit scores = 5.16936
CFS merit scores = 5.16173
CFS merit scores = 5.15414
CFS merit scores = 5.14657
CFS merit scores = 5.13912
CFS merit scores = 5.13166
CFS merit scores = 5.12416
CFS merit scores = 5.11644
CFS merit scores = 5.10859
CFS merit scores = 5.10062
CFS merit scores = 5.09269
CFS merit scores = 5.08494
CFS merit scores = 5.07682
CFS merit scores = 5.06819
CFS merit scores = 5.05931
CFS merit scores = 5.05056
CFS merit scores = 5.04133
CFS merit scores = 5.0314
CFS merit scores = 5.02153
CFS merit scores = 5.01169
CFS merit scores = 5.00188
CFS merit scores = 4.99165
CFS merit scores = 4.98145
CFS merit scores = 4.97133
CFS merit scores = 4.96107
CFS merit scores = 4.95053
CFS merit scores = 4.93989
CFS merit scores = 4.9292
CFS merit scores = 4.91859
CFS merit scores = 4.9081
CFS merit scores = 4.89782
CFS merit scores = 4.8874
CFS merit scores = 4.87718
CFS merit scores = 4.86682
CFS merit scores = 4.85631
CFS merit scores = 4.84559
CFS merit scores = 4.83491
CFS merit scores = 4.82392
CFS merit scores = 4.81248
CFS merit scores = 4.80088
CFS merit scores = 4.78899
CFS merit scores = 4.77734
CFS merit scores = 4.7659
CFS merit scores = 4.7546
CFS merit scores = 4.74301
CFS merit scores = 4.73056
CFS merit scores = 4.71372
cnt = 1	feature = 57	correl = -0.351026	descr = Gibbs_of_Target_Sequence__Pos_20_Step_1
cnt = 2	feature = 44	correl = 0.234174	descr = Gibbs_of_Target_Sequence__Pos_1_Step_1
cnt = 3	feature = 331	correl = -0.113457	descr = N_Gram_CGACG
cnt = 4	feature = 367	correl = -0.0478481	descr = N_Gram_CGTTG
cnt = 5	feature = 683	correl = 0.0526279	descr = N_Gram_TTAGC
cnt = 6	feature = 250	correl = -0.0914438	descr = N_Gram_CAAAC
cnt = 7	feature = 475	correl = 0.0520379	descr = N_Gram_GCGGA
cnt = 8	feature = 318	correl = 0.0935556	descr = N_Gram_CCGTG
cnt = 9	feature = 450	correl = 0.072894	descr = N_Gram_GCAAT
cnt = 10	feature = 505	correl = -0.0572984	descr = N_Gram_GGCAC
cnt = 11	feature = 425	correl = -0.0479501	descr = N_Gram_GAGCC
cnt = 12	feature = 390	correl = 0.055997	descr = N_Gram_CTGGG
cnt = 13	feature = 294	correl = 0.051569	descr = N_Gram_CCAAT
cnt = 14	feature = 255	correl = 0.0492396	descr = N_Gram_CAAGC
cnt = 15	feature = 160	correl = -0.0590697	descr = N_Gram_ACGAC
cnt = 16	feature = 228	correl = -0.0492157	descr = N_Gram_ATCGC
cnt = 17	feature = 576	correl = -0.0464003	descr = N_Gram_TAACG
cnt = 18	feature = 692	correl = 0.0445382	descr = N_Gram_TTCGA
cnt = 19	feature = 306	correl = 0.114671	descr = N_Gram_CCCCC
cnt = 20	feature = 624	correl = 0.0943714	descr = N_Gram_TCGGC
cnt = 21	feature = 364	correl = 0.0788865	descr = N_Gram_CGTGG
cnt = 22	feature = 558	correl = 0.0570669	descr = N_Gram_GTGCG
cnt = 23	feature = 654	correl = 0.0521399	descr = N_Gram_TGCCG
cnt = 24	feature = 340	correl = 0.0451013	descr = N_Gram_CGCCA
cnt = 25	feature = 610	correl = 0.0521399	descr = N_Gram_TCCCG
cnt = 26	feature = 478	correl = 0.0451013	descr = N_Gram_GCGTA
cnt = 27	feature = 312	correl = 0.0451013	descr = N_Gram_CCGCA
cnt = 28	feature = 375	correl = 0.0861629	descr = N_Gram_CTATT
cnt = 29	feature = 415	correl = -0.0682636	descr = N_Gram_GACCC
cnt = 30	feature = 629	correl = 0.0837716	descr = N_Gram_TCTAC
cnt = 31	feature = 437	correl = -0.0557194	descr = N_Gram_GATCG
cnt = 32	feature = 219	correl = -0.0502394	descr = N_Gram_ATAAT
cnt = 33	feature = 409	correl = -0.0440801	descr = N_Gram_GAAGG
cnt = 34	feature = 269	correl = 0.0676009	descr = N_Gram_CACTC
cnt = 35	feature = 305	correl = 0.0839686	descr = N_Gram_CCCAC
cnt = 36	feature = 579	correl = 0.0740259	descr = N_Gram_TAAGC
cnt = 37	feature = 623	correl = 0.0737083	descr = N_Gram_TCGGA
cnt = 38	feature = 529	correl = 0.0517626	descr = N_Gram_GGGGG
cnt = 39	feature = 544	correl = 0.176534	descr = N_Gram_GTCAG
cnt = 40	feature = 301	correl = -0.0626342	descr = N_Gram_CCATA
cnt = 41	feature = 615	correl = 0.0554749	descr = N_Gram_TCCTA
cnt = 42	feature = 237	correl = -0.0454569	descr = N_Gram_ATGCA
cnt = 43	feature = 633	correl = 0.0481807	descr = N_Gram_TCTCG
cnt = 44	feature = 509	correl = 0.0890522	descr = N_Gram_GGCCC
cnt = 45	feature = 435	correl = 0.0666399	descr = N_Gram_GATAT
cnt = 46	feature = 290	correl = 0.0579106	descr = N_Gram_CATTA
cnt = 47	feature = 441	correl = 0.0542832	descr = N_Gram_GATGT
cnt = 48	feature = 313	correl = 0.0706988	descr = N_Gram_CCGGC
cnt = 49	feature = 337	correl = -0.0463533	descr = N_Gram_CGATG
cnt = 50	feature = 218	correl = -0.149169	descr = N_Gram_ATAAG
cnt = 51	feature = 209	correl = -0.0638717	descr = N_Gram_AGTCC
cnt = 52	feature = 540	correl = 0.0503943	descr = N_Gram_GTATA
cnt = 53	feature = 589	correl = -0.0576748	descr = N_Gram_TAGCC
cnt = 54	feature = 416	correl = -0.0637454	descr = N_Gram_GACCT
cnt = 55	feature = 703	correl = 0.0589592	descr = N_Gram_TTGCA
cnt = 56	feature = 688	correl = 0.073808	descr = N_Gram_TTCAA
cnt = 57	feature = 591	correl = -0.0682976	descr = N_Gram_TATAC
cnt = 58	feature = 424	correl = -0.0680089	descr = N_Gram_GAGAA
cnt = 59	feature = 476	correl = 0.0515987	descr = N_Gram_GCGGC
cnt = 60	feature = 659	correl = 0.088911	descr = N_Gram_TGGAG
cnt = 61	feature = 609	correl = 0.061005	descr = N_Gram_TCCCA
cnt = 62	feature = 413	correl = 0.0445559	descr = N_Gram_GACAC
cnt = 63	feature = 467	correl = -0.0562543	descr = N_Gram_GCCGT
cnt = 64	feature = 590	correl = 0.07769	descr = N_Gram_TAGTC
cnt = 65	feature = 704	correl = -0.152896	descr = N_Gram_TTGCG
cnt = 66	feature = 539	correl = 0.0549123	descr = N_Gram_GGTTG
cnt = 67	feature = 309	correl = 0.0688261	descr = N_Gram_CCCGC
cnt = 68	feature = 322	correl = 0.060428	descr = N_Gram_CCTCG
cnt = 69	feature = 407	correl = 0.101285	descr = N_Gram_GAAAG
cnt = 70	feature = 550	correl = -0.0459779	descr = N_Gram_GTCGC
cnt = 71	feature = 286	correl = -0.0640705	descr = N_Gram_CATCG
cnt = 72	feature = 460	correl = 0.0928253	descr = N_Gram_GCCAG
cnt = 73	feature = 511	correl = 0.150496	descr = N_Gram_GGCCT
cnt = 74	feature = 653	correl = 0.0954466	descr = N_Gram_TGCAC
cnt = 75	feature = 448	correl = 0.0608259	descr = N_Gram_GCAAA
cnt = 76	feature = 612	correl = -0.0748541	descr = N_Gram_TCCGC
cnt = 77	feature = 541	correl = -0.062694	descr = N_Gram_GTATC
cnt = 78	feature = 336	correl = -0.0571194	descr = N_Gram_CGATC
cnt = 79	feature = 593	correl = -0.0565826	descr = N_Gram_TATTC
cnt = 80	feature = 342	correl = 0.0570669	descr = N_Gram_CGCTA
cnt = 81	feature = 649	correl = -0.048882	descr = N_Gram_TGATC
cnt = 82	feature = 500	correl = 0.089506	descr = N_Gram_GGAGT
cnt = 83	feature = 510	correl = 0.0497675	descr = N_Gram_GGCCG
cnt = 84	feature = 222	correl = 0.0732557	descr = N_Gram_ATAGT
cnt = 85	feature = 386	correl = -0.0553155	descr = N_Gram_CTCTC
cnt = 86	feature = 420	correl = 0.0861629	descr = N_Gram_GACTA
cnt = 87	feature = 371	correl = 0.0837716	descr = N_Gram_CTACT
cnt = 88	feature = 283	correl = -0.0502394	descr = N_Gram_CATAA
cnt = 89	feature = 440	correl = -0.0665899	descr = N_Gram_GATGC
cnt = 90	feature = 251	correl = 0.0611831	descr = N_Gram_CAAAG
cnt = 91	feature = 599	correl = 0.0488607	descr = N_Gram_TCAGA
cnt = 92	feature = 278	correl = 0.0858995	descr = N_Gram_CAGGA
cnt = 93	feature = 596	correl = 0.0535565	descr = N_Gram_TCAAG
cnt = 94	feature = 602	correl = -0.0550172	descr = N_Gram_TCATA
cnt = 95	feature = 472	correl = 0.0445806	descr = N_Gram_GCGAG
cnt = 96	feature = 356	correl = -0.081093	descr = N_Gram_CGTAA
cnt = 97	feature = 241	correl = -0.0734402	descr = N_Gram_ATTAC
cnt = 98	feature = 525	correl = 0.0777578	descr = N_Gram_GGGCG
cnt = 99	feature = 565	correl = 0.0694316	descr = N_Gram_GTGTG
cnt = 100	feature = 348	correl = 0.105692	descr = N_Gram_CGGCA
cnt = 101	feature = 648	correl = 0.0652394	descr = N_Gram_TGATA
cnt = 102	feature = 429	correl = 0.077493	descr = N_Gram_GAGGT
cnt = 103	feature = 360	correl = -0.130753	descr = N_Gram_CGTCG
cnt = 104	feature = 580	correl = -0.14	descr = N_Gram_TAAGT
cnt = 105	feature = 274	correl = 0.0545108	descr = N_Gram_CAGCC
cnt = 106	feature = 690	correl = 0.075369	descr = N_Gram_TTCCA
cnt = 107	feature = 265	correl = 0.0739212	descr = N_Gram_CACCT
cnt = 108	feature = 463	correl = 0.0897581	descr = N_Gram_GCCCG
cnt = 109	feature = 461	correl = 0.0495703	descr = N_Gram_GCCAT
cnt = 110	feature = 701	correl = -0.0469626	descr = N_Gram_TTGAG
cnt = 111	feature = 466	correl = 0.072319	descr = N_Gram_GCCGG
cnt = 112	feature = 258	correl = 0.0521977	descr = N_Gram_CAATA
cnt = 113	feature = 483	correl = 0.0547365	descr = N_Gram_GCTCA
cnt = 114	feature = 492	correl = 0.120683	descr = N_Gram_GGAAA
cnt = 115	feature = 547	correl = 0.0699929	descr = N_Gram_GTCCC
cnt = 116	feature = 516	correl = 0.149759	descr = N_Gram_GGCTT
cnt = 117	feature = 231	correl = 0.0797974	descr = N_Gram_ATCTG
cnt = 118	feature = 326	correl = -0.0885865	descr = N_Gram_CCTTC
cnt = 119	feature = 605	correl = 0.0922761	descr = N_Gram_TCCAA
cnt = 120	feature = 456	correl = 0.113531	descr = N_Gram_GCATC
cnt = 121	feature = 321	correl = -0.108383	descr = N_Gram_CCTCC
cnt = 122	feature = 226	correl = 0.0736043	descr = N_Gram_ATCAG
cnt = 123	feature = 496	correl = 0.102968	descr = N_Gram_GGACC
cnt = 124	feature = 652	correl = 0.106629	descr = N_Gram_TGCAA
cnt = 125	feature = 578	correl = -0.0513164	descr = N_Gram_TAAGA
cnt = 126	feature = 514	correl = 0.0780795	descr = N_Gram_GGCGG
cnt = 127	feature = 395	correl = 0.0588783	descr = N_Gram_CTTCA
cnt = 128	feature = 345	correl = 0.0638375	descr = N_Gram_CGGAA
cnt = 129	feature = 396	correl = 0.0494568	descr = N_Gram_CTTCC
cnt = 130	feature = 546	correl = -0.091129	descr = N_Gram_GTCCA
cnt = 131	feature = 334	correl = -0.090811	descr = N_Gram_CGAGT
cnt = 132	feature = 631	correl = -0.0981541	descr = N_Gram_TCTCA
cnt = 133	feature = 572	correl = -0.0724846	descr = N_Gram_GTTGT
cnt = 134	feature = 497	correl = 0.0986263	descr = N_Gram_GGACG
cnt = 135	feature = 487	correl = 0.0713594	descr = N_Gram_GCTGG
cnt = 136	feature = 235	correl = -0.0633511	descr = N_Gram_ATGAT
cnt = 137	feature = 645	correl = -0.0455926	descr = N_Gram_TGACT
cnt = 138	feature = 501	correl = -0.101171	descr = N_Gram_GGATC
cnt = 139	feature = 711	correl = 0.0461979	descr = N_Gram_TTTCA
cnt = 140	feature = 508	correl = 0.102806	descr = N_Gram_GGCCA
cnt = 141	feature = 281	correl = 0.109971	descr = N_Gram_CAGTG
cnt = 142	feature = 382	correl = -0.053954	descr = N_Gram_CTCCG
cnt = 143	feature = 627	correl = -0.0647136	descr = N_Gram_TCGTC
cnt = 144	feature = 280	correl = 0.0821779	descr = N_Gram_CAGTA
cnt = 145	feature = 714	correl = -0.0899226	descr = N_Gram_TTTCT
cnt = 146	feature = 600	correl = 0.0810429	descr = N_Gram_TCAGC
cnt = 147	feature = 351	correl = 0.0901555	descr = N_Gram_CGGGA
cnt = 148	feature = 363	correl = 0.11555	descr = N_Gram_CGTGC
cnt = 149	feature = 719	correl = -0.0777019	descr = N_Gram_TTTTG
cnt = 150	feature = 527	correl = 0.0708556	descr = N_Gram_GGGGA
cnt = 151	feature = 419	correl = -0.0822704	descr = N_Gram_GACGT
cnt = 152	feature = 531	correl = 0.0502037	descr = N_Gram_GGGT
cnt = 153	feature = 232	correl = 0.0618643	descr = N_Gram_ATCTT
cnt = 154	feature = 713	correl = -0.0576182	descr = N_Gram_TTTCG
cnt = 155	feature = 272	correl = 0.0591848	descr = N_Gram_CAGAG
cnt = 156	feature = 267	correl = -0.0776467	descr = N_Gram_CACGA
cnt = 157	feature = 451	correl = 0.0757415	descr = N_Gram_GCAC
cnt = 158	feature = 661	correl = 0.122443	descr = N_Gram_TGGCC
cnt = 159	feature = 341	correl = 0.0937968	descr = N_Gram_CGCCG
cnt = 160	feature = 276	correl = -0.134609	descr = N_Gram_CAGCT
cnt = 161	feature = 506	correl = 0.0924541	descr = N_Gram_GGCAT
cnt = 162	feature = 689	correl = 0.0629505	descr = N_Gram_TTCAG
cnt = 163	feature = 324	correl = -0.0472097	descr = N_Gram_CCTGG
cnt = 164	feature = 520	correl = 0.106276	descr = N_Gram_GGGAC
cnt = 165	feature = 426	correl = 0.0911086	descr = N_Gram_GAGCT
cnt = 166	feature = 208	correl = 0.131286	descr = N_Gram_AGTCA
cnt = 167	feature = 252	correl = 0.0496247	descr = N_Gram_CAACA
cnt = 168	feature = 616	correl = -0.0700986	descr = N_Gram_TCCTC
cnt = 169	feature = 373	correl = 0.105793	descr = N_Gram_CTAT
cnt = 170	feature = 512	correl = -0.0612784	descr = N_Gram_GGCGA
cnt = 171	feature = 674	correl = 0.0581474	descr = N_Gram_TGTCC
cnt = 172	feature = 292	correl = 0.0702164	descr = N_Gram_CCAAA
cnt = 173	feature = 606	correl = -0.0634811	descr = N_Gram_TCCAC
cnt = 174	feature = 352	correl = 0.14096	descr = N_Gram_CGGGC
cnt = 175	feature = 494	correl = 0.0483425	descr = N_Gram_GGAAG
cnt = 176	feature = 563	correl = 0.0777447	descr = N_Gram_GTGT
cnt = 177	feature = 36	correl = -0.0501528	descr = Position_Specific_Bin_Base_16_Base_T
cnt = 178	feature = 13	correl = -0.125111	descr = Position_Specific_Bin_Base_5_Base_A
cnt = 179	feature = 608	correl = 0.0612152	descr = N_Gram_TCCC
cnt = 180	feature = 536	correl = 0.0616288	descr = N_Gram_GGTC
cnt = 181	feature = 24	correl = -0.0910926	descr = Position_Specific_Bin_Base_11_Base_G
cnt = 182	feature = 29	correl = -0.0685099	descr = Position_Specific_Bin_Base_13_Base_A
cnt = 183	feature = 664	correl = 0.106951	descr = N_Gram_TGGG
cnt = 184	feature = 468	correl = 0.0886763	descr = N_Gram_GCCT
cnt = 185	feature = 23	correl = 0.066669	descr = Position_Specific_Bin_Base_10_Base_T
cnt = 186	feature = 28	correl = -0.119936	descr = Position_Specific_Bin_Base_12_Base_T
cnt = 187	feature = 655	correl = -0.142705	descr = N_Gram_TGCG
cnt = 188	feature = 83	correl = 0.0629097	descr = Xue_Structure_Feature_C010
cnt = 189	feature = 681	correl = -0.071987	descr = N_Gram_TTAC
cnt = 190	feature = 11	correl = 0.0838059	descr = Position_Specific_Bin_Base_3_Base_C
cnt = 191	feature = 601	correl = 0.110297	descr = N_Gram_TCAGT
cnt = 192	feature = 285	correl = 0.110467	descr = N_Gram_CATCC
cnt = 193	feature = 388	correl = 0.0463813	descr = N_Gram_CTGC
cnt = 194	feature = 21	correl = -0.060895	descr = Position_Specific_Bin_Base_9_Base_T
cnt = 195	feature = 38	correl = -0.0569938	descr = Position_Specific_Bin_Base_17_Base_T
cnt = 196	feature = 244	correl = -0.0865362	descr = N_Gram_ATTT
cnt = 197	feature = 662	correl = -0.10154	descr = N_Gram_TGGCG
cnt = 198	feature = 428	correl = 0.0441429	descr = N_Gram_GAGGC
cnt = 199	feature = 634	correl = -0.114886	descr = N_Gram_TCTCT
cnt = 200	feature = 18	correl = 0.0468431	descr = Position_Specific_Bin_Base_6_Base_T
cnt = 201	feature = 10	correl = -0.0440194	descr = Position_Specific_Bin_Base_3_Base_A
cnt = 202	feature = 40	correl = 0.139588	descr = Position_Specific_Bin_Base_18_Base_C
cnt = 203	feature = 353	correl = -0.0517811	descr = N_Gram_CGGT
cnt = 204	feature = 8	correl = -0.0609869	descr = Position_Specific_Bin_Base_2_Base_G
cnt = 205	feature = 254	correl = 0.0820514	descr = N_Gram_CAAG
cnt = 206	feature = 308	correl = 0.0968647	descr = N_Gram_CCCG
cnt = 207	feature = 447	correl = 0.130184	descr = N_Gram_GCAA
cnt = 208	feature = 32	correl = 0.093727	descr = Position_Specific_Bin_Base_14_Base_T
cnt = 209	feature = 335	correl = -0.0623832	descr = N_Gram_CGAT
cnt = 210	feature = 626	correl = -0.0616364	descr = N_Gram_TCGT
cnt = 211	feature = 17	correl = 0.104792	descr = Position_Specific_Bin_Base_6_Base_C
cnt = 212	feature = 619	correl = -0.0871725	descr = N_Gram_TCGA
cnt = 213	feature = 211	correl = 0.0459271	descr = N_Gram_AGTG
cnt = 214	feature = 454	correl = 0.0790465	descr = N_Gram_GCAT
cnt = 215	feature = 277	correl = 0.0473476	descr = N_Gram_CAGG
cnt = 216	feature = 105	correl = -0.0783452	descr = Fold_of_Target_NoBeginbrace_noends_Pos_4
cnt = 217	feature = 438	correl = -0.117362	descr = N_Gram_GATCT
cnt = 218	feature = 34	correl = -0.113325	descr = Position_Specific_Bin_Base_16_Base_A
cnt = 219	feature = 45	correl = 0.25005	descr = Gibbs_of_Target_Sequence__Pos_2_Step_1
cnt = 220	feature = 399	correl = -0.0827461	descr = N_Gram_CTTGA
cnt = 221	feature = 72	correl = 0.0817908	descr = Fold_of_RNAi_Sequence_Pos_14
cnt = 222	feature = 526	correl = 0.101548	descr = N_Gram_GGGG
cnt = 223	feature = 553	correl = -0.0825531	descr = N_Gram_GTCT
cnt = 224	feature = 51	correl = -0.0993222	descr = Gibbs_of_Target_Sequence__Pos_13_Step_1
cnt = 225	feature = 234	correl = -0.0662889	descr = N_Gram_ATGA
cnt = 226	feature = 33	correl = 0.0496908	descr = Position_Specific_Bin_Base_15_Base_C
cnt = 227	feature = 67	correl = 0.105863	descr = Fold_of_RNAi_Sequence_Pos_9
cnt = 228	feature = 49	correl = -0.162427	descr = Gibbs_of_Target_Sequence__Pos_7_Step_1
cnt = 229	feature = 712	correl = -0.0786485	descr = N_Gram_TTTCC
cnt = 230	feature = 9	correl = 0.0649604	descr = Position_Specific_Bin_Base_2_Base_T
cnt = 231	feature = 136	correl = -0.043914	descr = N_Gram_AATC
cnt = 232	feature = 30	correl = 0.0994615	descr = Position_Specific_Bin_Base_13_Base_C
cnt = 233	feature = 39	correl = -0.267577	descr = Position_Specific_Bin_Base_18_Base_A
cnt = 234	feature = 69	correl = 0.0758556	descr = Fold_of_RNAi_Sequence_Pos_11
cnt = 235	feature = 643	correl = -0.0717183	descr = N_Gram_TGAAG
cnt = 236	feature = 12	correl = -0.0953787	descr = Position_Specific_Bin_Base_4_Base_A
cnt = 237	feature = 473	correl = 0.0582656	descr = N_Gram_GCGCC
cnt = 238	feature = 691	correl = -0.0486398	descr = N_Gram_TTCG
cnt = 239	feature = 702	correl = -0.0618147	descr = N_Gram_TTGC
cnt = 240	feature = 397	correl = -0.224709	descr = N_Gram_CTTCT
cnt = 241	feature = 76	correl = -0.059011	descr = Xue_Structure_Feature_A110
cnt = 242	feature = 459	correl = 0.0705088	descr = N_Gram_GCCA
cnt = 243	feature = 485	correl = 0.0887049	descr = N_Gram_GCTG
cnt = 244	feature = 304	correl = 0.0695853	descr = N_Gram_CCCA
cnt = 245	feature = 35	correl = 0.132939	descr = Position_Specific_Bin_Base_16_Base_C
cnt = 246	feature = 77	correl = 0.0658704	descr = Xue_Structure_Feature_A100
cnt = 247	feature = 14	correl = 0.0891135	descr = Position_Specific_Bin_Base_5_Base_C
cnt = 248	feature = 640	correl = 0.0509196	descr = N_Gram_TCTTT
cnt = 249	feature = 26	correl = 0.172887	descr = Position_Specific_Bin_Base_12_Base_C
cnt = 250	feature = 383	correl = -0.126845	descr = N_Gram_CTCCT
cnt = 251	feature = 56	correl = -0.285192	descr = Gibbs_of_Target_Sequence__Pos_19_Step_1
cnt = 252	feature = 477	correl = -0.0791223	descr = N_Gram_GCGT
cnt = 253	feature = 417	correl = -0.0448644	descr = N_Gram_GACG
cnt = 254	feature = 73	correl = 0.0609044	descr = Fold_of_RNAi_Sequence_Pos_15
cnt = 255	feature = 695	correl = -0.204811	descr = N_Gram_TTCTC
cnt = 256	feature = 284	correl = 0.0778066	descr = N_Gram_CATC
cnt = 257	feature = 464	correl = 0.0674106	descr = N_Gram_GCCG
cnt = 258	feature = 233	correl = -0.0440288	descr = N_Gram_ATG
cnt = 259	feature = 545	correl = -0.0580049	descr = N_Gram_GTCC
cnt = 260	feature = 504	correl = 0.0734098	descr = N_Gram_GGCA
cnt = 261	feature = 291	correl = 0.108972	descr = N_Gram_CCAA
cnt = 262	feature = 61	correl = 0.168852	descr = Fold_of_RNAi_Sequence_Pos_0
cnt = 263	feature = 52	correl = -0.179394	descr = Gibbs_of_Target_Sequence__Pos_14_Step_1
cnt = 264	feature = 314	correl = 0.128341	descr = N_Gram_CCGGG
cnt = 265	feature = 718	correl = -0.1575	descr = N_Gram_TTTTC
cnt = 266	feature = 207	correl = -0.094282	descr = N_Gram_AGTC
cnt = 267	feature = 64	correl = 0.083141	descr = Fold_of_RNAi_Sequence_Pos_3
cnt = 268	feature = 82	correl = 0.0497266	descr = Xue_Structure_Feature_C011
cnt = 269	feature = 611	correl = -0.0705908	descr = N_Gram_TCCG
cnt = 270	feature = 54	correl = -0.120437	descr = Gibbs_of_Target_Sequence__Pos_17_Step_1
cnt = 271	feature = 81	correl = 0.0445739	descr = Xue_Structure_Feature_C100
cnt = 272	feature = 555	correl = 0.151964	descr = N_Gram_GTG
cnt = 273	feature = 481	correl = 0.0646111	descr = N_Gram_GCT
cnt = 274	feature = 432	correl = -0.0485555	descr = N_Gram_GAT
cnt = 275	feature = 394	correl = -0.122047	descr = N_Gram_CTTC
cnt = 276	feature = 80	correl = 0.080354	descr = Xue_Structure_Feature_C110
cnt = 277	feature = 446	correl = 0.122317	descr = N_Gram_GCA
cnt = 278	feature = 303	correl = 0.0448825	descr = N_Gram_CCC
cnt = 279	feature = 327	correl = -0.0713729	descr = N_Gram_CGA
cnt = 280	feature = 86	correl = 0.108566	descr = Xue_Structure_Feature_G110
cnt = 281	feature = 717	correl = -0.1552	descr = N_Gram_TTTT
cnt = 282	feature = 697	correl = -0.0625514	descr = N_Gram_TTG
cnt = 283	feature = 423	correl = 0.0466108	descr = N_Gram_GAG
cnt = 284	feature = 517	correl = 0.189105	descr = N_Gram_GGG
cnt = 285	feature = 694	correl = -0.214266	descr = N_Gram_TTCT
cnt = 286	feature = 618	correl = -0.111821	descr = N_Gram_TCG
cnt = 287	feature = 248	correl = 0.135025	descr = N_Gram_CAA
cnt = 288	feature = 225	correl = -0.0514077	descr = N_Gram_ATC
cnt = 289	feature = 641	correl = -0.0947727	descr = N_Gram_TGA
cnt = 290	feature = 79	correl = 0.0941971	descr = Xue_Structure_Feature_C111
cnt = 291	feature = 574	correl = -0.0639488	descr = N_Gram_TA
cnt = 292	feature = 636	correl = -0.101141	descr = N_Gram_TCTT
cnt = 293	feature = 376	correl = -0.100549	descr = N_Gram_CTC
cnt = 294	feature = 60	correl = -0.0509974	descr = PF_RNAi_Fold_3'Free_Count
cnt = 295	feature = 391	correl = -0.110851	descr = N_Gram_CTT
cnt = 296	feature = 594	correl = -0.138975	descr = N_Gram_TC
cnt = 297	feature = 59	correl = -0.139778	descr = PF_RNAi_Fold_5'Free_Count
cnt = 298	feature = 343	correl = 0.0747964	descr = N_Gram_CGG
cnt = 299	feature = 709	correl = -0.10885	descr = N_Gram_TTT
cnt = 300	feature = 458	correl = 0.108922	descr = N_Gram_GCC
cnt = 301	feature = 603	correl = -0.136211	descr = N_Gram_TCC
cnt = 302	feature = 628	correl = -0.109722	descr = N_Gram_TCT
cnt = 303	feature = 503	correl = 0.144805	descr = N_Gram_GGC
cnt = 304	feature = 58	correl = -0.190267	descr = PF_RNAi_Fold_Energy
num rows = 521
num_elements = 158905
*
optimization finished, #iter = 571
nu = 0.512451
obj = -42.139666, rho = -0.379040
nSV = 355, nBSV = 183
num rows = 58
num_elements = 17690
*
optimization finished, #iter = 40
nu = 0.490884
obj = -4.724256, rho = -0.402555
nSV = 43, nBSV = 15
*
optimization finished, #iter = 571
nu = 0.512451
obj = -42.139666, rho = -0.379040
nSV = 355, nBSV = 183
CFS merit scores = 1.22163
CFS merit scores = 1.55718
CFS merit scores = 1.82664
CFS merit scores = 2.05715
CFS merit scores = 2.2689
CFS merit scores = 2.46424
CFS merit scores = 2.64564
CFS merit scores = 2.81421
CFS merit scores = 2.97166
CFS merit scores = 3.12037
CFS merit scores = 3.26136
CFS merit scores = 3.3954
CFS merit scores = 3.52319
CFS merit scores = 3.64534
CFS merit scores = 3.76143
CFS merit scores = 3.87373
CFS merit scores = 3.98064
CFS merit scores = 4.08349
CFS merit scores = 4.18182
CFS merit scores = 4.27623
CFS merit scores = 4.36833
CFS merit scores = 4.45826
CFS merit scores = 4.54618
CFS merit scores = 4.62894
CFS merit scores = 4.70946
CFS merit scores = 4.78612
CFS merit scores = 4.86045
CFS merit scores = 4.92977
CFS merit scores = 4.99528
CFS merit scores = 5.05794
CFS merit scores = 5.11896
CFS merit scores = 5.17844
CFS merit scores = 5.23638
CFS merit scores = 5.29266
CFS merit scores = 5.34563
CFS merit scores = 5.39608
CFS merit scores = 5.44462
CFS merit scores = 5.49123
CFS merit scores = 5.53544
CFS merit scores = 5.57748
CFS merit scores = 5.61833
CFS merit scores = 5.65666
CFS merit scores = 5.69505
CFS merit scores = 5.72726
CFS merit scores = 5.75752
CFS merit scores = 5.7871
CFS merit scores = 5.81271
CFS merit scores = 5.83746
CFS merit scores = 5.86008
CFS merit scores = 5.87813
CFS merit scores = 5.89587
CFS merit scores = 5.91281
CFS merit scores = 5.93027
CFS merit scores = 5.94795
CFS merit scores = 5.96464
CFS merit scores = 5.97962
CFS merit scores = 5.99417
CFS merit scores = 6.00685
CFS merit scores = 6.01897
CFS merit scores = 6.03088
CFS merit scores = 6.04112
CFS merit scores = 6.05084
CFS merit scores = 6.05968
CFS merit scores = 6.0663
CFS merit scores = 6.07148
CFS merit scores = 6.07662
CFS merit scores = 6.08196
CFS merit scores = 6.08692
CFS merit scores = 6.09098
CFS merit scores = 6.09521
CFS merit scores = 6.09965
CFS merit scores = 6.10438
CFS merit scores = 6.10911
CFS merit scores = 6.11463
CFS merit scores = 6.11976
CFS merit scores = 6.12125
CFS merit scores = 6.1225
CFS merit scores = 6.12421
CFS merit scores = 6.12638
CFS merit scores = 6.12818
CFS merit scores = 6.13036
CFS merit scores = 6.13285
CFS merit scores = 6.13402
CFS merit scores = 6.13373
CFS merit scores = 6.13376
CFS merit scores = 6.13322
CFS merit scores = 6.13239
CFS merit scores = 6.13093
CFS merit scores = 6.12923
CFS merit scores = 6.12734
CFS merit scores = 6.12522
CFS merit scores = 6.1237
CFS merit scores = 6.12171
CFS merit scores = 6.11964
CFS merit scores = 6.11527
CFS merit scores = 6.11043
CFS merit scores = 6.10603
CFS merit scores = 6.10146
CFS merit scores = 6.09725
CFS merit scores = 6.09278
CFS merit scores = 6.08772
CFS merit scores = 6.08249
CFS merit scores = 6.07713
CFS merit scores = 6.07212
CFS merit scores = 6.06708
CFS merit scores = 6.06161
CFS merit scores = 6.05626
CFS merit scores = 6.05135
CFS merit scores = 6.04636
CFS merit scores = 6.04054
CFS merit scores = 6.03451
CFS merit scores = 6.02853
CFS merit scores = 6.02262
CFS merit scores = 6.01642
CFS merit scores = 6.01036
CFS merit scores = 6.00455
CFS merit scores = 5.99806
CFS merit scores = 5.99185
CFS merit scores = 5.9859
CFS merit scores = 5.97929
CFS merit scores = 5.97232
CFS merit scores = 5.9635
CFS merit scores = 5.95476
CFS merit scores = 5.94636
CFS merit scores = 5.93815
CFS merit scores = 5.92929
CFS merit scores = 5.9209
CFS merit scores = 5.91261
CFS merit scores = 5.9042
CFS merit scores = 5.89592
CFS merit scores = 5.88734
CFS merit scores = 5.87861
CFS merit scores = 5.86915
CFS merit scores = 5.8601
CFS merit scores = 5.85022
CFS merit scores = 5.84005
CFS merit scores = 5.8297
CFS merit scores = 5.81973
CFS merit scores = 5.80998
CFS merit scores = 5.80022
CFS merit scores = 5.79084
CFS merit scores = 5.78166
cnt = 1	feature = 674	correl = -0.221627	descr = N_Gram_TTCTC
cnt = 2	feature = 54	correl = -0.185982	descr = Gibbs_of_Target_Sequence__Pos_7_Step_1
cnt = 3	feature = 312	correl = 0.140134	descr = N_Gram_CCGGG
cnt = 4	feature = 604	correl = 0.0802158	descr = N_Gram_TCGAC
cnt = 5	feature = 326	correl = 0.073181	descr = N_Gram_CGACA
cnt = 6	feature = 357	correl = 0.0788089	descr = N_Gram_CGTGG
cnt = 7	feature = 574	correl = 0.0675531	descr = N_Gram_TATAT
cnt = 8	feature = 508	correl = 0.0450415	descr = N_Gram_GGGGT
cnt = 9	feature = 301	correl = 0.0450415	descr = N_Gram_CCCCG
cnt = 10	feature = 599	correl = 0.0553946	descr = N_Gram_TCCTA
cnt = 11	feature = 209	correl = 0.0886556	descr = N_Gram_AGTTA
cnt = 12	feature = 432	correl = 0.0836764	descr = N_Gram_GCAAT
cnt = 13	feature = 406	correl = -0.0682787	descr = N_Gram_GACCC
cnt = 14	feature = 595	correl = 0.0502062	descr = N_Gram_TCCGA
cnt = 15	feature = 327	correl = -0.0492258	descr = N_Gram_CGACC
cnt = 16	feature = 505	correl = 0.0450415	descr = N_Gram_GGGCT
cnt = 17	feature = 383	correl = 0.0559049	descr = N_Gram_CTGGG
cnt = 18	feature = 241	correl = 0.0669167	descr = N_Gram_ATTCC
cnt = 19	feature = 351	correl = -0.0676911	descr = N_Gram_CGTAC
cnt = 20	feature = 364	correl = 0.0661461	descr = N_Gram_CTAGG
cnt = 21	feature = 541	correl = 0.0570008	descr = N_Gram_GTGCG
cnt = 22	feature = 225	correl = -0.0492258	descr = N_Gram_ATCGC
cnt = 23	feature = 309	correl = 0.0450415	descr = N_Gram_CCGCA
cnt = 24	feature = 514	correl = 0.0551954	descr = N_Gram_GGTGC
cnt = 25	feature = 283	correl = 0.0553759	descr = N_Gram_CATTA
cnt = 26	feature = 527	correl = 0.176369	descr = N_Gram_GTCAG
cnt = 27	feature = 610	correl = 0.0563769	descr = N_Gram_TCTAC
cnt = 28	feature = 482	correl = 0.0653179	descr = N_Gram_GGATT
cnt = 29	feature = 653	correl = 0.0591248	descr = N_Gram_TGTAA
cnt = 30	feature = 473	correl = -0.0498594	descr = N_Gram_GGAAC
cnt = 31	feature = 572	correl = 0.0687236	descr = N_Gram_TAGCA
cnt = 32	feature = 267	correl = 0.0670594	descr = N_Gram_CACTC
cnt = 33	feature = 441	correl = -0.045258	descr = N_Gram_GCATG
cnt = 34	feature = 521	correl = 0.0482947	descr = N_Gram_GTACC
cnt = 35	feature = 382	correl = -0.0684932	descr = N_Gram_CTGCC
cnt = 36	feature = 252	correl = 0.0616903	descr = N_Gram_CAAGC
cnt = 37	feature = 454	correl = -0.0745838	descr = N_Gram_GCGAC
cnt = 38	feature = 526	correl = -0.0512522	descr = N_Gram_GTCAA
cnt = 39	feature = 539	correl = 0.0611525	descr = N_Gram_GTGAC
cnt = 40	feature = 318	correl = 0.0670616	descr = N_Gram_CCTCA
cnt = 41	feature = 313	correl = -0.0641534	descr = N_Gram_CCGGT
cnt = 42	feature = 593	correl = 0.0520764	descr = N_Gram_TCCCG
cnt = 43	feature = 308	correl = 0.0450415	descr = N_Gram_CCGAA
cnt = 44	feature = 542	correl = 0.0697161	descr = N_Gram_GTGCT
cnt = 45	feature = 460	correl = 0.054097	descr = N_Gram_GCGGT
cnt = 46	feature = 343	correl = 0.0496787	descr = N_Gram_CGGCC
cnt = 47	feature = 360	correl = 0.149477	descr = N_Gram_CGTTT
cnt = 48	feature = 500	correl = 0.106148	descr = N_Gram_GGGAC
cnt = 49	feature = 334	correl = -0.0494292	descr = N_Gram_CGATG
cnt = 50	feature = 217	correl = -0.104536	descr = N_Gram_ATACT
cnt = 51	feature = 226	correl = -0.095802	descr = N_Gram_ATCGG
cnt = 52	feature = 626	correl = -0.0813103	descr = N_Gram_TGAGA
cnt = 53	feature = 640	correl = 0.0637596	descr = N_Gram_TGGAG
cnt = 54	feature = 404	correl = 0.0444698	descr = N_Gram_GACAC
cnt = 55	feature = 605	correl = -0.14911	descr = N_Gram_TCGAG
cnt = 56	feature = 596	correl = -0.0802348	descr = N_Gram_TCCGC
cnt = 57	feature = 214	correl = -0.125779	descr = N_Gram_ATAAG
cnt = 58	feature = 510	correl = -0.0444272	descr = N_Gram_GGGTT
cnt = 59	feature = 393	correl = 0.0844645	descr = N_Gram_CTTGG
cnt = 60	feature = 258	correl = 0.0832887	descr = N_Gram_CACAG
cnt = 61	feature = 380	correl = -0.0732144	descr = N_Gram_CTGAT
cnt = 62	feature = 367	correl = 0.0634333	descr = N_Gram_CTATG
cnt = 63	feature = 464	correl = 0.0544286	descr = N_Gram_GCGTG
cnt = 64	feature = 504	correl = 0.0776445	descr = N_Gram_GGGCG
cnt = 65	feature = 509	correl = 0.0928145	descr = N_Gram_GGGTC
cnt = 66	feature = 253	correl = 0.0825601	descr = N_Gram_CAAGG
cnt = 67	feature = 235	correl = -0.0659481	descr = N_Gram_ATGCT
cnt = 68	feature = 426	correl = 0.0484501	descr = N_Gram_GATTG
cnt = 69	feature = 303	correl = 0.073181	descr = N_Gram_CCCGA
cnt = 70	feature = 290	correl = 0.0594077	descr = N_Gram_CCACC
cnt = 71	feature = 291	correl = -0.0447983	descr = N_Gram_CCACG
cnt = 72	feature = 546	correl = 0.0471497	descr = N_Gram_GTGTA
cnt = 73	feature = 606	correl = -0.0492258	descr = N_Gram_TCGCA
cnt = 74	feature = 386	correl = 0.0450415	descr = N_Gram_CTTAC
cnt = 75	feature = 321	correl = 0.0720865	descr = N_Gram_CCTGC
cnt = 76	feature = 501	correl = 0.120675	descr = N_Gram_GGGAG
cnt = 77	feature = 665	correl = -0.073479	descr = N_Gram_TTACC
cnt = 78	feature = 304	correl = 0.0687388	descr = N_Gram_CCCGC
cnt = 79	feature = 459	correl = 0.059438	descr = N_Gram_GCGGG
cnt = 80	feature = 363	correl = 0.0563769	descr = N_Gram_CTACT
cnt = 81	feature = 425	correl = -0.0717742	descr = N_Gram_GATTA
cnt = 82	feature = 624	correl = 0.0456842	descr = N_Gram_TGACA
cnt = 83	feature = 324	correl = -0.114938	descr = N_Gram_CCTTC
cnt = 84	feature = 451	correl = 0.0704072	descr = N_Gram_GCCTC
cnt = 85	feature = 648	correl = 0.0463545	descr = N_Gram_TGGGT
cnt = 86	feature = 659	correl = 0.0506229	descr = N_Gram_TGTGT
cnt = 87	feature = 440	correl = 0.10902	descr = N_Gram_GCATC
cnt = 88	feature = 472	correl = 0.120547	descr = N_Gram_GGAAA
cnt = 89	feature = 276	correl = 0.121945	descr = N_Gram_CAGTG
cnt = 90	feature = 516	correl = 0.0576326	descr = N_Gram_GGTTG
cnt = 91	feature = 337	correl = 0.0570008	descr = N_Gram_CGCTA
cnt = 92	feature = 255	correl = 0.0520892	descr = N_Gram_CAATA
cnt = 93	feature = 492	correl = -0.084973	descr = N_Gram_GGCGA
cnt = 94	feature = 580	correl = 0.0952317	descr = N_Gram_TCACC
cnt = 95	feature = 232	correl = -0.0590718	descr = N_Gram_ATGAT
cnt = 96	feature = 654	correl = -0.0671181	descr = N_Gram_TGTCA
cnt = 97	feature = 529	correl = 0.0512049	descr = N_Gram_GTCCC
cnt = 98	feature = 284	correl = 0.0447356	descr = N_Gram_CATTC
cnt = 99	feature = 565	correl = -0.12886	descr = N_Gram_TAAGT
cnt = 100	feature = 481	correl = -0.106626	descr = N_Gram_GGATC
cnt = 101	feature = 544	correl = 0.13832	descr = N_Gram_GTGGC
cnt = 102	feature = 340	correl = 0.0637315	descr = N_Gram_CGGAA
cnt = 103	feature = 448	correl = 0.0721921	descr = N_Gram_GCCGG
cnt = 104	feature = 463	correl = -0.129118	descr = N_Gram_GCGTC
cnt = 105	feature = 407	correl = 0.0591652	descr = N_Gram_GACCG
cnt = 106	feature = 589	correl = 0.0872749	descr = N_Gram_TCCAA
cnt = 107	feature = 437	correl = 0.062322	descr = N_Gram_GCAGC
cnt = 108	feature = 686	correl = 0.0546418	descr = N_Gram_TTGGT
cnt = 109	feature = 228	correl = 0.0796666	descr = N_Gram_ATCTG
cnt = 110	feature = 136	correl = 0.0466507	descr = N_Gram_AATAT
cnt = 111	feature = 644	correl = 0.131806	descr = N_Gram_TGGCT
cnt = 112	feature = 280	correl = 0.109566	descr = N_Gram_CATCT
cnt = 113	feature = 494	correl = 0.0903571	descr = N_Gram_GGCGG
cnt = 114	feature = 467	correl = 0.0824739	descr = N_Gram_GCTGG
cnt = 115	feature = 211	correl = -0.114928	descr = N_Gram_AGTTT
cnt = 116	feature = 305	correl = 0.0705893	descr = N_Gram_CCCGG
cnt = 117	feature = 259	correl = 0.0446846	descr = N_Gram_CACAT
cnt = 118	feature = 207	correl = 0.0975619	descr = N_Gram_AGTGT
cnt = 119	feature = 375	correl = -0.0439351	descr = N_Gram_CTCCG
cnt = 120	feature = 485	correl = 0.052131	descr = N_Gram_GGCAG
cnt = 121	feature = 350	correl = -0.0562403	descr = N_Gram_CGTAA
cnt = 122	feature = 395	correl = 0.0856318	descr = N_Gram_CTTTA
cnt = 123	feature = 394	correl = 0.078366	descr = N_Gram_CTTGT
cnt = 124	feature = 612	correl = -0.0777771	descr = N_Gram_TCTCA
cnt = 125	feature = 396	correl = 0.121997	descr = N_Gram_CTTTG
cnt = 126	feature = 356	correl = 0.103422	descr = N_Gram_CGTGC
cnt = 127	feature = 476	correl = 0.125541	descr = N_Gram_GGACC
cnt = 128	feature = 555	correl = -0.0479684	descr = N_Gram_GTTGT
cnt = 129	feature = 447	correl = 0.0899065	descr = N_Gram_GCCGC
cnt = 130	feature = 281	correl = -0.0453982	descr = N_Gram_CATGA
cnt = 131	feature = 392	correl = -0.114554	descr = N_Gram_CTTGC
cnt = 132	feature = 399	correl = 0.107687	descr = N_Gram_GAAGA
cnt = 133	feature = 420	correl = -0.132303	descr = N_Gram_GATCT
cnt = 134	feature = 77	correl = -0.0508233	descr = Fold_of_RNAi_Sequence_Pos_18
cnt = 135	feature = 590	correl = -0.145289	descr = N_Gram_TCCAG
cnt = 136	feature = 44	correl = 0.100401	descr = Position_Specific_Bin_Base_18_Base_C
cnt = 137	feature = 547	correl = 0.0693062	descr = N_Gram_GTGTG
cnt = 138	feature = 429	correl = 0.10322	descr = N_Gram_GCAA
cnt = 139	feature = 503	correl = 0.124141	descr = N_Gram_GGGCC
cnt = 140	feature = 458	correl = 0.0660122	descr = N_Gram_GCGGC
cnt = 141	feature = 416	correl = -0.105056	descr = N_Gram_GAGTT
cnt = 142	feature = 615	correl = 0.0474567	descr = N_Gram_TCTGG
num rows = 521
num_elements = 74503
*
optimization finished, #iter = 311
nu = 0.751993
obj = -74.435168, rho = -0.235270
nSV = 419, nBSV = 369
num rows = 58
num_elements = 8294
*
optimization finished, #iter = 31
nu = 0.724892
obj = -7.943408, rho = -0.457821
nSV = 48, nBSV = 37
*
optimization finished, #iter = 311
nu = 0.751993
obj = -74.435168, rho = -0.235270
nSV = 419, nBSV = 369
CFS merit scores = 1.335
CFS merit scores = 1.58417
CFS merit scores = 1.82731
CFS merit scores = 2.04756
CFS merit scores = 2.24671
CFS merit scores = 2.4283
CFS merit scores = 2.59659
CFS merit scores = 2.75413
CFS merit scores = 2.89976
CFS merit scores = 3.03767
CFS merit scores = 3.1693
CFS merit scores = 3.29571
CFS merit scores = 3.4173
CFS merit scores = 3.5334
CFS merit scores = 3.64463
CFS merit scores = 3.75195
CFS merit scores = 3.85495
CFS merit scores = 3.95257
CFS merit scores = 4.04676
CFS merit scores = 4.13814
CFS merit scores = 4.22575
CFS merit scores = 4.3104
CFS merit scores = 4.3928
CFS merit scores = 4.47295
CFS merit scores = 4.55131
CFS merit scores = 4.62761
CFS merit scores = 4.70188
CFS merit scores = 4.77361
CFS merit scores = 4.8424
CFS merit scores = 4.90927
CFS merit scores = 4.97375
CFS merit scores = 5.03664
CFS merit scores = 5.09725
CFS merit scores = 5.15669
CFS merit scores = 5.21363
CFS merit scores = 5.26599
CFS merit scores = 5.31586
CFS merit scores = 5.36332
CFS merit scores = 5.40847
CFS merit scores = 5.45195
CFS merit scores = 5.49415
CFS merit scores = 5.53535
CFS merit scores = 5.57331
CFS merit scores = 5.60986
CFS merit scores = 5.64558
CFS merit scores = 5.67921
CFS merit scores = 5.71186
CFS merit scores = 5.74347
CFS merit scores = 5.77377
CFS merit scores = 5.80296
CFS merit scores = 5.83116
CFS merit scores = 5.8585
CFS merit scores = 5.8843
CFS merit scores = 5.90929
CFS merit scores = 5.93331
CFS merit scores = 5.95686
CFS merit scores = 5.98058
CFS merit scores = 6.00298
CFS merit scores = 6.02329
CFS merit scores = 6.04272
CFS merit scores = 6.06156
CFS merit scores = 6.07966
CFS merit scores = 6.09633
CFS merit scores = 6.11124
CFS merit scores = 6.12486
CFS merit scores = 6.13821
CFS merit scores = 6.1514
CFS merit scores = 6.16472
CFS merit scores = 6.17656
CFS merit scores = 6.18834
CFS merit scores = 6.20041
CFS merit scores = 6.21075
CFS merit scores = 6.21823
CFS merit scores = 6.22594
CFS merit scores = 6.23191
CFS merit scores = 6.23727
CFS merit scores = 6.24262
CFS merit scores = 6.24803
CFS merit scores = 6.2529
CFS merit scores = 6.25724
CFS merit scores = 6.26176
CFS merit scores = 6.26678
CFS merit scores = 6.27138
CFS merit scores = 6.27486
CFS merit scores = 6.27773
CFS merit scores = 6.28074
CFS merit scores = 6.28409
CFS merit scores = 6.28678
CFS merit scores = 6.28979
CFS merit scores = 6.29313
CFS merit scores = 6.29632
CFS merit scores = 6.29828
CFS merit scores = 6.30043
CFS merit scores = 6.30228
CFS merit scores = 6.30378
CFS merit scores = 6.30458
CFS merit scores = 6.3057
CFS merit scores = 6.30552
CFS merit scores = 6.3036
CFS merit scores = 6.29996
CFS merit scores = 6.29656
CFS merit scores = 6.2933
CFS merit scores = 6.29036
CFS merit scores = 6.28737
CFS merit scores = 6.28355
CFS merit scores = 6.27971
CFS merit scores = 6.27498
CFS merit scores = 6.2705
CFS merit scores = 6.26621
CFS merit scores = 6.26222
CFS merit scores = 6.25812
CFS merit scores = 6.25362
CFS merit scores = 6.24936
CFS merit scores = 6.24498
CFS merit scores = 6.24061
CFS merit scores = 6.23632
CFS merit scores = 6.23103
CFS merit scores = 6.22467
CFS merit scores = 6.21847
CFS merit scores = 6.21261
CFS merit scores = 6.20669
CFS merit scores = 6.20097
CFS merit scores = 6.19526
CFS merit scores = 6.18905
CFS merit scores = 6.18301
CFS merit scores = 6.177
CFS merit scores = 6.17106
CFS merit scores = 6.16491
CFS merit scores = 6.15663
CFS merit scores = 6.14845
CFS merit scores = 6.14036
CFS merit scores = 6.13244
CFS merit scores = 6.12402
CFS merit scores = 6.11569
CFS merit scores = 6.10722
CFS merit scores = 6.09875
CFS merit scores = 6.09043
CFS merit scores = 6.08147
CFS merit scores = 6.07278
CFS merit scores = 6.06388
CFS merit scores = 6.0541
CFS merit scores = 6.04438
CFS merit scores = 6.03496
CFS merit scores = 6.02566
CFS merit scores = 6.01664
CFS merit scores = 6.00802
CFS merit scores = 5.99935
CFS merit scores = 5.99034
CFS merit scores = 5.98168
CFS merit scores = 5.97292
CFS merit scores = 5.96389
CFS merit scores = 5.95509
CFS merit scores = 5.94606
CFS merit scores = 5.93601
CFS merit scores = 5.92626
CFS merit scores = 5.91607
CFS merit scores = 5.90532
CFS merit scores = 5.8946
CFS merit scores = 5.88398
CFS merit scores = 5.87371
CFS merit scores = 5.86363
CFS merit scores = 5.85359
CFS merit scores = 5.84373
CFS merit scores = 5.83415
CFS merit scores = 5.82379
CFS merit scores = 5.81364
CFS merit scores = 5.80354
CFS merit scores = 5.7935
CFS merit scores = 5.78356
CFS merit scores = 5.77343
CFS merit scores = 5.76309
CFS merit scores = 5.75296
CFS merit scores = 5.74246
CFS merit scores = 5.73202
CFS merit scores = 5.72162
CFS merit scores = 5.71139
CFS merit scores = 5.70035
CFS merit scores = 5.68963
CFS merit scores = 5.67899
CFS merit scores = 5.66852
CFS merit scores = 5.65821
CFS merit scores = 5.64806
CFS merit scores = 5.63794
CFS merit scores = 5.62816
CFS merit scores = 5.61857
CFS merit scores = 5.60883
CFS merit scores = 5.59911
CFS merit scores = 5.58975
CFS merit scores = 5.58037
CFS merit scores = 5.57113
CFS merit scores = 5.56225
CFS merit scores = 5.55328
CFS merit scores = 5.54457
CFS merit scores = 5.5357
CFS merit scores = 5.52648
CFS merit scores = 5.51751
CFS merit scores = 5.50854
CFS merit scores = 5.49965
CFS merit scores = 5.491
CFS merit scores = 5.4823
CFS merit scores = 5.4738
CFS merit scores = 5.4654
CFS merit scores = 5.45684
CFS merit scores = 5.44829
CFS merit scores = 5.44002
CFS merit scores = 5.4313
CFS merit scores = 5.42274
CFS merit scores = 5.41445
CFS merit scores = 5.40614
CFS merit scores = 5.39789
CFS merit scores = 5.38946
CFS merit scores = 5.38106
CFS merit scores = 5.37286
CFS merit scores = 5.36488
CFS merit scores = 5.35681
CFS merit scores = 5.34881
CFS merit scores = 5.34076
CFS merit scores = 5.33274
CFS merit scores = 5.32437
CFS merit scores = 5.31556
CFS merit scores = 5.30694
CFS merit scores = 5.29835
CFS merit scores = 5.28984
CFS merit scores = 5.28138
CFS merit scores = 5.27273
CFS merit scores = 5.26419
CFS merit scores = 5.25531
CFS merit scores = 5.24637
CFS merit scores = 5.23734
CFS merit scores = 5.22844
CFS merit scores = 5.21947
CFS merit scores = 5.21062
CFS merit scores = 5.20176
CFS merit scores = 5.19317
CFS merit scores = 5.18453
CFS merit scores = 5.17598
CFS merit scores = 5.16726
CFS merit scores = 5.15859
CFS merit scores = 5.15007
CFS merit scores = 5.14141
CFS merit scores = 5.13295
CFS merit scores = 5.12396
CFS merit scores = 5.11505
CFS merit scores = 5.10604
CFS merit scores = 5.09703
CFS merit scores = 5.08809
CFS merit scores = 5.0793
CFS merit scores = 5.06988
CFS merit scores = 5.0606
CFS merit scores = 5.05125
CFS merit scores = 5.04209
CFS merit scores = 5.03292
CFS merit scores = 5.02399
CFS merit scores = 5.01479
CFS merit scores = 5.00577
CFS merit scores = 4.99666
CFS merit scores = 4.98759
CFS merit scores = 4.97782
CFS merit scores = 4.96817
CFS merit scores = 4.95841
CFS merit scores = 4.94862
CFS merit scores = 4.93884
CFS merit scores = 4.92899
CFS merit scores = 4.91931
CFS merit scores = 4.90983
CFS merit scores = 4.90031
CFS merit scores = 4.89084
CFS merit scores = 4.88145
CFS merit scores = 4.87183
CFS merit scores = 4.86225
CFS merit scores = 4.85265
CFS merit scores = 4.84269
CFS merit scores = 4.83279
CFS merit scores = 4.82268
CFS merit scores = 4.81201
CFS merit scores = 4.80126
CFS merit scores = 4.7899
CFS merit scores = 4.77778
CFS merit scores = 4.7657
CFS merit scores = 4.75348
CFS merit scores = 4.74147
CFS merit scores = 4.72921
CFS merit scores = 4.7169
CFS merit scores = 4.70456
CFS merit scores = 4.69199
CFS merit scores = 4.67923
CFS merit scores = 4.66589
CFS merit scores = 4.65007
CFS merit scores = 4.63333
CFS merit scores = 4.61564
cnt = 1	feature = 59	correl = -0.335001	descr = Gibbs_of_Target_Sequence__Pos_20_Step_1
cnt = 2	feature = 613	correl = -0.186395	descr = N_Gram_TCTC
cnt = 3	feature = 57	correl = -0.175519	descr = Gibbs_of_Target_Sequence__Pos_18_Step_1
cnt = 4	feature = 388	correl = 0.107194	descr = N_Gram_GAAGA
cnt = 5	feature = 627	correl = -0.0813317	descr = N_Gram_TGAGA
cnt = 6	feature = 516	correl = 0.0482489	descr = N_Gram_GTAAA
cnt = 7	feature = 396	correl = -0.0682858	descr = N_Gram_GACCC
cnt = 8	feature = 624	correl = 0.051018	descr = N_Gram_TGAAA
cnt = 9	feature = 601	correl = 0.0801168	descr = N_Gram_TCGAC
cnt = 10	feature = 399	correl = 0.0885336	descr = N_Gram_GACGG
cnt = 11	feature = 593	correl = 0.0519979	descr = N_Gram_TCCCG
cnt = 12	feature = 324	correl = 0.0449682	descr = N_Gram_CGCCA
cnt = 13	feature = 303	correl = 0.0542474	descr = N_Gram_CCTAT
cnt = 14	feature = 545	correl = 0.0660573	descr = N_Gram_GTGTC
cnt = 15	feature = 314	correl = 0.0730871	descr = N_Gram_CGACA
cnt = 16	feature = 508	correl = -0.0539773	descr = N_Gram_GGGTT
cnt = 17	feature = 605	correl = -0.0604343	descr = N_Gram_TCGCT
cnt = 18	feature = 412	correl = 0.0664029	descr = N_Gram_GATAT
cnt = 19	feature = 429	correl = 0.0570881	descr = N_Gram_GCAAT
cnt = 20	feature = 546	correl = 0.0477341	descr = N_Gram_GTGTG
cnt = 21	feature = 247	correl = 0.0439697	descr = N_Gram_CACAC
cnt = 22	feature = 334	correl = 0.0495723	descr = N_Gram_CGGCC
cnt = 23	feature = 326	correl = 0.0569187	descr = N_Gram_CGCTA
cnt = 24	feature = 529	correl = 0.0984847	descr = N_Gram_GTCGG
cnt = 25	feature = 353	correl = 0.0449682	descr = N_Gram_CTAAA
cnt = 26	feature = 357	correl = 0.0646514	descr = N_Gram_CTATA
cnt = 27	feature = 350	correl = -0.0565534	descr = N_Gram_CGTTC
cnt = 28	feature = 591	correl = 0.0607957	descr = N_Gram_TCCCA
cnt = 29	feature = 276	correl = 0.051351	descr = N_Gram_CCAAT
cnt = 30	feature = 661	correl = -0.0504621	descr = N_Gram_TGTTC
cnt = 31	feature = 541	correl = 0.10346	descr = N_Gram_GTGGC
cnt = 32	feature = 272	correl = -0.0595348	descr = N_Gram_CATGT
cnt = 33	feature = 292	correl = 0.0686314	descr = N_Gram_CCCGC
cnt = 34	feature = 331	correl = 0.0675379	descr = N_Gram_CGGAT
cnt = 35	feature = 389	correl = -0.0557573	descr = N_Gram_GAAGG
cnt = 36	feature = 544	correl = 0.0470247	descr = N_Gram_GTGTA
cnt = 37	feature = 341	correl = -0.0704385	descr = N_Gram_CGTAA
cnt = 38	feature = 510	correl = -0.0998537	descr = N_Gram_GGTAA
cnt = 39	feature = 628	correl = 0.0501996	descr = N_Gram_TGAGT
cnt = 40	feature = 321	correl = -0.0495078	descr = N_Gram_CGATG
cnt = 41	feature = 244	correl = 0.0824092	descr = N_Gram_CAAGG
cnt = 42	feature = 351	correl = 0.113046	descr = N_Gram_CGTTT
cnt = 43	feature = 251	correl = 0.0619849	descr = N_Gram_CACCA
cnt = 44	feature = 606	correl = 0.0815678	descr = N_Gram_TCGGA
cnt = 45	feature = 231	correl = 0.04675	descr = N_Gram_ATTCT
cnt = 46	feature = 655	correl = -0.0721152	descr = N_Gram_TGTCA
cnt = 47	feature = 492	correl = 0.132497	descr = N_Gram_GGCTT
cnt = 48	feature = 301	correl = -0.0541916	descr = N_Gram_CCGTC
cnt = 49	feature = 322	correl = 0.0783266	descr = N_Gram_CGCAA
cnt = 50	feature = 438	correl = 0.0486014	descr = N_Gram_GCCAG
cnt = 51	feature = 160	correl = -0.0676986	descr = N_Gram_ACGCA
cnt = 52	feature = 218	correl = -0.0564014	descr = N_Gram_ATCAT
cnt = 53	feature = 432	correl = -0.0624977	descr = N_Gram_GCAGA
cnt = 54	feature = 572	correl = -0.0628149	descr = N_Gram_TAGAT
cnt = 55	feature = 612	correl = 0.0562657	descr = N_Gram_TCTAC
cnt = 56	feature = 255	correl = 0.055695	descr = N_Gram_CACGT
cnt = 57	feature = 547	correl = 0.0885336	descr = N_Gram_GTTAA
cnt = 58	feature = 386	correl = 0.0526599	descr = N_Gram_GAAAC
cnt = 59	feature = 335	correl = 0.0605801	descr = N_Gram_CGGCG
cnt = 60	feature = 619	correl = -0.136862	descr = N_Gram_TCTTA
cnt = 61	feature = 648	correl = 0.0529725	descr = N_Gram_TGGGA
cnt = 62	feature = 538	correl = 0.0840186	descr = N_Gram_GTGCT
cnt = 63	feature = 649	correl = 0.0880164	descr = N_Gram_TGGGG
cnt = 64	feature = 424	correl = -0.102162	descr = N_Gram_GATTT
cnt = 65	feature = 594	correl = 0.0467614	descr = N_Gram_TCCGA
cnt = 66	feature = 392	correl = 0.075687	descr = N_Gram_GAATC
cnt = 67	feature = 446	correl = 0.135114	descr = N_Gram_GCCTT
cnt = 68	feature = 536	correl = 0.0573867	descr = N_Gram_GTGCA
cnt = 69	feature = 690	correl = 0.0451248	descr = N_Gram_TTTCA
cnt = 70	feature = 626	correl = 0.0455699	descr = N_Gram_TGACA
cnt = 71	feature = 211	correl = 0.0544521	descr = N_Gram_ATACA
cnt = 72	feature = 290	correl = 0.0460393	descr = N_Gram_CCCCT
cnt = 73	feature = 286	correl = 0.0837304	descr = N_Gram_CCCAC
cnt = 74	feature = 512	correl = 0.0645362	descr = N_Gram_GGTCA
cnt = 75	feature = 652	correl = 0.0492583	descr = N_Gram_TGGTA
cnt = 76	feature = 540	correl = 0.0440189	descr = N_Gram_GTGGA
cnt = 77	feature = 340	correl = 0.0567705	descr = N_Gram_CGGTT
cnt = 78	feature = 580	correl = 0.0443521	descr = N_Gram_TCAAA
cnt = 79	feature = 683	correl = 0.0586818	descr = N_Gram_TTGCA
cnt = 80	feature = 674	correl = -0.0732794	descr = N_Gram_TTCGG
cnt = 81	feature = 664	correl = 0.0646514	descr = N_Gram_TTAAC
cnt = 82	feature = 304	correl = 0.0669317	descr = N_Gram_CCTCA
cnt = 83	feature = 367	correl = 0.0617716	descr = N_Gram_CTCGG
cnt = 84	feature = 602	correl = -0.112239	descr = N_Gram_TCGAG
cnt = 85	feature = 382	correl = 0.0573149	descr = N_Gram_CTTGG
cnt = 86	feature = 448	correl = 0.0443714	descr = N_Gram_GCGAG
cnt = 87	feature = 505	correl = 0.0672489	descr = N_Gram_GGGGC
cnt = 88	feature = 610	correl = 0.0589902	descr = N_Gram_TCGTT
cnt = 89	feature = 395	correl = 0.0835581	descr = N_Gram_GACAG
cnt = 90	feature = 342	correl = -0.0676986	descr = N_Gram_CGTAC
cnt = 91	feature = 391	correl = -0.0494498	descr = N_Gram_GAATA
cnt = 92	feature = 248	correl = 0.0831468	descr = N_Gram_CACAG
cnt = 93	feature = 278	correl = -0.0570146	descr = N_Gram_CCACG
cnt = 94	feature = 574	correl = -0.0523682	descr = N_Gram_TAGCC
cnt = 95	feature = 233	correl = 0.0914607	descr = N_Gram_ATTGT
cnt = 96	feature = 258	correl = 0.111347	descr = N_Gram_CAGCG
cnt = 97	feature = 222	correl = 0.0596296	descr = N_Gram_ATCTG
cnt = 98	feature = 680	correl = -0.0661787	descr = N_Gram_TTGAC
cnt = 99	feature = 228	correl = 0.0440098	descr = N_Gram_ATGTG
cnt = 100	feature = 305	correl = -0.066356	descr = N_Gram_CCTCC
cnt = 101	feature = 500	correl = 0.104338	descr = N_Gram_GGGCC
cnt = 102	feature = 436	correl = 0.120019	descr = N_Gram_GCATC
cnt = 103	feature = 654	correl = 0.0589823	descr = N_Gram_TGTAA
cnt = 104	feature = 394	correl = 0.0443673	descr = N_Gram_GACAC
cnt = 105	feature = 268	correl = -0.0775616	descr = N_Gram_CATCG
cnt = 106	feature = 479	correl = 0.0651709	descr = N_Gram_GGATT
cnt = 107	feature = 485	correl = 0.0887869	descr = N_Gram_GGCCC
cnt = 108	feature = 636	correl = 0.0443758	descr = N_Gram_TGCAG
cnt = 109	feature = 226	correl = -0.050257	descr = N_Gram_ATGCT
cnt = 110	feature = 641	correl = 0.0649505	descr = N_Gram_TGGAC
cnt = 111	feature = 404	correl = -0.0480222	descr = N_Gram_GAGCC
cnt = 112	feature = 375	correl = -0.12982	descr = N_Gram_CTTAT
cnt = 113	feature = 501	correl = 0.0775068	descr = N_Gram_GGGCG
cnt = 114	feature = 496	correl = 0.105989	descr = N_Gram_GGGAC
cnt = 115	feature = 563	correl = -0.140999	descr = N_Gram_TAAGT
cnt = 116	feature = 277	correl = 0.058304	descr = N_Gram_CCACC
cnt = 117	feature = 687	correl = -0.0611295	descr = N_Gram_TTGTA
cnt = 118	feature = 681	correl = -0.0471707	descr = N_Gram_TTGAG
cnt = 119	feature = 635	correl = 0.0951233	descr = N_Gram_TGCAC
cnt = 120	feature = 447	correl = -0.0770329	descr = N_Gram_GCGAC
cnt = 121	feature = 236	correl = -0.151901	descr = N_Gram_ATTTT
cnt = 122	feature = 360	correl = 0.0787784	descr = N_Gram_CTCAA
cnt = 123	feature = 525	correl = 0.0510769	descr = N_Gram_GTCCC
cnt = 124	feature = 348	correl = 0.125823	descr = N_Gram_CGTGC
cnt = 125	feature = 659	correl = 0.0943639	descr = N_Gram_TGTGG
cnt = 126	feature = 329	correl = 0.0665538	descr = N_Gram_CGGAA
cnt = 127	feature = 337	correl = 0.107255	descr = N_Gram_CGGGA
cnt = 128	feature = 207	correl = -0.0726713	descr = N_Gram_AGTTT
cnt = 129	feature = 440	correl = 0.0894919	descr = N_Gram_GCCCG
cnt = 130	feature = 241	correl = 0.0619327	descr = N_Gram_CAAAG
cnt = 131	feature = 397	correl = 0.0525953	descr = N_Gram_GACCG
cnt = 132	feature = 325	correl = 0.0934479	descr = N_Gram_CGCCG
cnt = 133	feature = 361	correl = 0.0546877	descr = N_Gram_CTCAC
cnt = 134	feature = 653	correl = 0.0514986	descr = N_Gram_TGGTC
cnt = 135	feature = 476	correl = 0.0768074	descr = N_Gram_GGAGC
cnt = 136	feature = 603	correl = -0.0488526	descr = N_Gram_TCGC
cnt = 137	feature = 478	correl = -0.0842352	descr = N_Gram_GGATC
cnt = 138	feature = 318	correl = -0.0778583	descr = N_Gram_CGAGT
cnt = 139	feature = 417	correl = -0.0670206	descr = N_Gram_GATGA
cnt = 140	feature = 466	correl = 0.0483151	descr = N_Gram_GCTTT
cnt = 141	feature = 609	correl = -0.0517309	descr = N_Gram_TCGTC
cnt = 142	feature = 451	correl = 0.0787735	descr = N_Gram_GCGGA
cnt = 143	feature = 484	correl = 0.0769144	descr = N_Gram_GGCCA
cnt = 144	feature = 235	correl = -0.0597821	descr = N_Gram_ATTTG
cnt = 145	feature = 306	correl = 0.0601988	descr = N_Gram_CCTCG
cnt = 146	feature = 407	correl = 0.0645523	descr = N_Gram_GAGGT
cnt = 147	feature = 487	correl = 0.133509	descr = N_Gram_GGCCT
cnt = 148	feature = 504	correl = 0.0613934	descr = N_Gram_GGGGA
cnt = 149	feature = 356	correl = 0.087417	descr = N_Gram_CTAT
cnt = 150	feature = 463	correl = 0.065488	descr = N_Gram_GCTGC
cnt = 151	feature = 283	correl = 0.0648749	descr = N_Gram_CCATC
cnt = 152	feature = 309	correl = -0.0859899	descr = N_Gram_CCTTC
cnt = 153	feature = 614	correl = -0.0562052	descr = N_Gram_TCTCA
cnt = 154	feature = 697	correl = -0.0663268	descr = N_Gram_TTTTG
cnt = 155	feature = 632	correl = -0.135808	descr = N_Gram_TGATT
cnt = 156	feature = 267	correl = 0.10584	descr = N_Gram_CATCC
cnt = 157	feature = 645	correl = -0.0787881	descr = N_Gram_TGGCG
cnt = 158	feature = 254	correl = -0.0749098	descr = N_Gram_CACGA
cnt = 159	feature = 497	correl = 0.11304	descr = N_Gram_GGGAG
cnt = 160	feature = 225	correl = -0.0755016	descr = N_Gram_ATGC
cnt = 161	feature = 595	correl = -0.0851382	descr = N_Gram_TCCGG
cnt = 162	feature = 274	correl = 0.053807	descr = N_Gram_CCAAA
cnt = 163	feature = 426	correl = 0.125602	descr = N_Gram_GCAA
cnt = 164	feature = 252	correl = 0.0534775	descr = N_Gram_CACCT
cnt = 165	feature = 383	correl = 0.0711122	descr = N_Gram_CTTTA
cnt = 166	feature = 209	correl = -0.102279	descr = N_Gram_ATAA
cnt = 167	feature = 435	correl = 0.0777539	descr = N_Gram_GCAT
cnt = 168	feature = 527	correl = -0.103909	descr = N_Gram_GTCGA
cnt = 169	feature = 52	correl = -0.177172	descr = Gibbs_of_Target_Sequence__Pos_7_Step_1
cnt = 170	feature = 390	correl = -0.075542	descr = N_Gram_GAAGT
cnt = 171	feature = 10	correl = -0.0815042	descr = Position_Specific_Bin_Base_2_Base_G
cnt = 172	feature = 81	correl = 0.0527181	descr = Xue_Structure_Feature_C101
cnt = 173	feature = 13	correl = 0.0861806	descr = Position_Specific_Bin_Base_3_Base_C
cnt = 174	feature = 259	correl = -0.136766	descr = N_Gram_CAGCT
cnt = 175	feature = 30	correl = -0.125699	descr = Position_Specific_Bin_Base_12_Base_T
cnt = 176	feature = 32	correl = 0.114941	descr = Position_Specific_Bin_Base_13_Base_C
cnt = 177	feature = 42	correl = 0.108294	descr = Position_Specific_Bin_Base_18_Base_C
cnt = 178	feature = 514	correl = 0.0453198	descr = N_Gram_GGTT
cnt = 179	feature = 24	correl = -0.0518313	descr = Position_Specific_Bin_Base_9_Base_T
cnt = 180	feature = 285	correl = 0.0575112	descr = N_Gram_CCCA
cnt = 181	feature = 644	correl = 0.114355	descr = N_Gram_TGGCC
cnt = 182	feature = 34	correl = 0.123904	descr = Position_Specific_Bin_Base_14_Base_T
cnt = 183	feature = 219	correl = -0.0845956	descr = N_Gram_ATCG
cnt = 184	feature = 19	correl = -0.0959675	descr = Position_Specific_Bin_Base_6_Base_A
cnt = 185	feature = 39	correl = 0.0760799	descr = Position_Specific_Bin_Base_17_Base_G
cnt = 186	feature = 625	correl = -0.0658539	descr = N_Gram_TGAAG
cnt = 187	feature = 29	correl = 0.0954761	descr = Position_Specific_Bin_Base_12_Base_G
cnt = 188	feature = 511	correl = 0.0456596	descr = N_Gram_GGTC
cnt = 189	feature = 590	correl = 0.077493	descr = N_Gram_TCCC
cnt = 190	feature = 473	correl = 0.120945	descr = N_Gram_GGACC
cnt = 191	feature = 21	correl = -0.0500264	descr = Position_Specific_Bin_Base_8_Base_C
cnt = 192	feature = 380	correl = -0.0819458	descr = N_Gram_CTTGA
cnt = 193	feature = 14	correl = -0.0644476	descr = Position_Specific_Bin_Base_4_Base_A
cnt = 194	feature = 78	correl = 0.130657	descr = Xue_Structure_Feature_A101
cnt = 195	feature = 232	correl = 0.0564979	descr = N_Gram_ATTG
cnt = 196	feature = 413	correl = -0.118259	descr = N_Gram_GATC
cnt = 197	feature = 291	correl = 0.0965253	descr = N_Gram_CCCG
cnt = 198	feature = 11	correl = 0.0887967	descr = Position_Specific_Bin_Base_2_Base_T
cnt = 199	feature = 18	correl = 0.0744944	descr = Position_Specific_Bin_Base_5_Base_G
cnt = 200	feature = 280	correl = -0.112404	descr = N_Gram_CCAGC
cnt = 201	feature = 539	correl = 0.108871	descr = N_Gram_GTGG
cnt = 202	feature = 454	correl = -0.0755293	descr = N_Gram_GCGT
cnt = 203	feature = 481	correl = 0.0475912	descr = N_Gram_GGCA
cnt = 204	feature = 38	correl = 0.0721528	descr = Position_Specific_Bin_Base_17_Base_C
cnt = 205	feature = 136	correl = -0.0906064	descr = N_Gram_AATC
cnt = 206	feature = 44	correl = -0.0879745	descr = Position_Specific_Bin_Base_18_Base_T
cnt = 207	feature = 33	correl = -0.117847	descr = Position_Specific_Bin_Base_14_Base_A
cnt = 208	feature = 313	correl = -0.0449112	descr = N_Gram_CGAC
cnt = 209	feature = 36	correl = 0.134421	descr = Position_Specific_Bin_Base_16_Base_C
cnt = 210	feature = 105	correl = -0.0662083	descr = Fold_of_Target_NoBeginbrace_noends_Pos_7
cnt = 211	feature = 531	correl = -0.0770362	descr = N_Gram_GTCTT
cnt = 212	feature = 633	correl = 0.114278	descr = N_Gram_TGCA
cnt = 213	feature = 82	correl = 0.0855275	descr = Xue_Structure_Feature_C010
cnt = 214	feature = 441	correl = 0.0670364	descr = N_Gram_GCCG
cnt = 215	feature = 17	correl = 0.104264	descr = Position_Specific_Bin_Base_5_Base_C
cnt = 216	feature = 40	correl = -0.0779228	descr = Position_Specific_Bin_Base_17_Base_T
cnt = 217	feature = 69	correl = 0.0808422	descr = Fold_of_RNAi_Sequence_Pos_9
cnt = 218	feature = 9	correl = 0.0635599	descr = Position_Specific_Bin_Base_2_Base_C
cnt = 219	feature = 503	correl = 0.0659145	descr = N_Gram_GGGG
cnt = 220	feature = 76	correl = 0.062412	descr = Xue_Structure_Feature_A111
cnt = 221	feature = 56	correl = -0.102628	descr = Gibbs_of_Target_Sequence__Pos_17_Step_1
cnt = 222	feature = 54	correl = -0.0974245	descr = Gibbs_of_Target_Sequence__Pos_13_Step_1
cnt = 223	feature = 77	correl = 0.0838065	descr = Xue_Structure_Feature_A100
cnt = 224	feature = 20	correl = 0.110323	descr = Position_Specific_Bin_Base_6_Base_C
cnt = 225	feature = 598	correl = -0.129877	descr = N_Gram_TCCTT
cnt = 226	feature = 8	correl = -0.0555671	descr = Position_Specific_Bin_Base_2_Base_A
cnt = 227	feature = 300	correl = 0.0601673	descr = N_Gram_CCGT
cnt = 228	feature = 234	correl = -0.107219	descr = N_Gram_ATTT
cnt = 229	feature = 35	correl = -0.112333	descr = Position_Specific_Bin_Base_16_Base_A
cnt = 230	feature = 416	correl = -0.0440887	descr = N_Gram_GATG
cnt = 231	feature = 472	correl = 0.119878	descr = N_Gram_GGAC
cnt = 232	feature = 72	correl = 0.122247	descr = Fold_of_RNAi_Sequence_Pos_12
cnt = 233	feature = 49	correl = -0.0443689	descr = Gibbs_of_Target_Sequence__Pos_4_Step_1
cnt = 234	feature = 526	correl = -0.0732084	descr = N_Gram_GTCG
cnt = 235	feature = 475	correl = 0.10991	descr = N_Gram_GGAG
cnt = 236	feature = 364	correl = -0.105719	descr = N_Gram_CTCCA
cnt = 237	feature = 450	correl = 0.0880005	descr = N_Gram_GCGG
cnt = 238	feature = 679	correl = -0.0585037	descr = N_Gram_TTGA
cnt = 239	feature = 535	correl = 0.0729268	descr = N_Gram_GTGC
cnt = 240	feature = 64	correl = 0.199608	descr = Fold_of_RNAi_Sequence_Pos_1
cnt = 241	feature = 28	correl = 0.139325	descr = Position_Specific_Bin_Base_12_Base_C
cnt = 242	feature = 376	correl = -0.126568	descr = N_Gram_CTTC
cnt = 243	feature = 67	correl = 0.0769865	descr = Fold_of_RNAi_Sequence_Pos_4
cnt = 244	feature = 691	correl = -0.0655038	descr = N_Gram_TTTCC
cnt = 245	feature = 323	correl = 0.0672541	descr = N_Gram_CGCC
cnt = 246	feature = 615	correl = -0.11716	descr = N_Gram_TCTCC
cnt = 247	feature = 677	correl = -0.139967	descr = N_Gram_TTCTT
cnt = 248	feature = 343	correl = -0.0872262	descr = N_Gram_CGTC
cnt = 249	feature = 86	correl = 0.0801244	descr = Xue_Structure_Feature_G100
cnt = 250	feature = 643	correl = 0.0451574	descr = N_Gram_TGGC
cnt = 251	feature = 461	correl = -0.0794271	descr = N_Gram_GCTCC
cnt = 252	feature = 58	correl = -0.300939	descr = Gibbs_of_Target_Sequence__Pos_19_Step_1
cnt = 253	feature = 265	correl = 0.0729038	descr = N_Gram_CAT
cnt = 254	feature = 557	correl = -0.0817198	descr = N_Gram_TAA
cnt = 255	feature = 66	correl = 0.0894178	descr = Fold_of_RNAi_Sequence_Pos_3
cnt = 256	feature = 483	correl = 0.161213	descr = N_Gram_GGCC
cnt = 257	feature = 312	correl = -0.0596474	descr = N_Gram_CGA
cnt = 258	feature = 579	correl = 0.0699961	descr = N_Gram_TCA
cnt = 259	feature = 73	correl = 0.0923377	descr = Fold_of_RNAi_Sequence_Pos_13
cnt = 260	feature = 596	correl = -0.0890113	descr = N_Gram_TCCT
cnt = 261	feature = 494	correl = 0.133216	descr = N_Gram_GGGA
cnt = 262	feature = 425	correl = 0.128276	descr = N_Gram_GCA
cnt = 263	feature = 217	correl = -0.0656194	descr = N_Gram_ATC
cnt = 264	feature = 695	correl = -0.15477	descr = N_Gram_TTTT
cnt = 265	feature = 284	correl = 0.0495362	descr = N_Gram_CCC
cnt = 266	feature = 308	correl = -0.0990473	descr = N_Gram_CCTT
cnt = 267	feature = 509	correl = 0.0678959	descr = N_Gram_GGT
cnt = 268	feature = 623	correl = -0.0742621	descr = N_Gram_TGA
cnt = 269	feature = 80	correl = 0.115545	descr = Xue_Structure_Feature_C110
cnt = 270	feature = 599	correl = -0.109256	descr = N_Gram_TCG
cnt = 271	feature = 460	correl = -0.055655	descr = N_Gram_GCTC
cnt = 272	feature = 640	correl = 0.0942792	descr = N_Gram_TGG
cnt = 273	feature = 336	correl = 0.147416	descr = N_Gram_CGGG
cnt = 274	feature = 79	correl = 0.0735233	descr = Xue_Structure_Feature_C111
cnt = 275	feature = 237	correl = 0.108921	descr = N_Gram_CA
cnt = 276	feature = 578	correl = -0.114723	descr = N_Gram_TC
cnt = 277	feature = 373	correl = -0.125257	descr = N_Gram_CTT
cnt = 278	feature = 468	correl = 0.141089	descr = N_Gram_GGA
cnt = 279	feature = 618	correl = -0.116817	descr = N_Gram_TCTT
cnt = 280	feature = 437	correl = 0.0671955	descr = N_Gram_GCC
cnt = 281	feature = 689	correl = -0.125157	descr = N_Gram_TTTC
cnt = 282	feature = 363	correl = -0.0971868	descr = N_Gram_CTCC
cnt = 283	feature = 61	correl = -0.150091	descr = PF_RNAi_Fold_5'Free_Count
cnt = 284	feature = 327	correl = 0.0908169	descr = N_Gram_CGG
cnt = 285	feature = 611	correl = -0.105133	descr = N_Gram_TCT
cnt = 286	feature = 688	correl = -0.0953816	descr = N_Gram_TTT
cnt = 287	feature = 662	correl = -0.130387	descr = N_Gram_TT
cnt = 288	feature = 60	correl = -0.186888	descr = PF_RNAi_Fold_Energy
cnt = 289	feature = 467	correl = 0.168089	descr = N_Gram_GG
cnt = 290	feature = 83	correl = -0.0941193	descr = Xue_Structure_Feature_C000
num rows = 521
num_elements = 151611
*
optimization finished, #iter = 565
nu = 0.524486
obj = -43.503081, rho = -0.438091
nSV = 354, nBSV = 200
num rows = 58
num_elements = 16878
*
optimization finished, #iter = 50
nu = 0.559729
obj = -4.830742, rho = -0.360896
nSV = 48, nBSV = 16
*
optimization finished, #iter = 565
nu = 0.524486
obj = -43.503081, rho = -0.438091
nSV = 354, nBSV = 200
CFS merit scores = 1.32688
CFS merit scores = 1.5707
CFS merit scores = 1.82878
CFS merit scores = 2.04905
CFS merit scores = 2.23955
CFS merit scores = 2.40744
CFS merit scores = 2.56091
CFS merit scores = 2.70042
CFS merit scores = 2.83105
CFS merit scores = 2.9508
CFS merit scores = 3.06412
CFS merit scores = 3.16854
CFS merit scores = 3.2692
CFS merit scores = 3.36554
CFS merit scores = 3.45795
CFS merit scores = 3.54674
CFS merit scores = 3.63166
CFS merit scores = 3.71415
CFS merit scores = 3.79312
CFS merit scores = 3.86966
CFS merit scores = 3.94358
CFS merit scores = 4.01064
CFS merit scores = 4.0744
CFS merit scores = 4.13373
CFS merit scores = 4.18844
CFS merit scores = 4.24035
CFS merit scores = 4.28629
CFS merit scores = 4.32973
CFS merit scores = 4.36907
CFS merit scores = 4.40498
CFS merit scores = 4.43612
CFS merit scores = 4.46272
CFS merit scores = 4.48322
CFS merit scores = 4.50346
CFS merit scores = 4.51791
CFS merit scores = 4.52828
CFS merit scores = 4.53887
CFS merit scores = 4.55025
CFS merit scores = 4.56027
CFS merit scores = 4.5656
CFS merit scores = 4.57068
CFS merit scores = 4.57561
CFS merit scores = 4.57885
CFS merit scores = 4.58302
CFS merit scores = 4.58649
CFS merit scores = 4.58911
CFS merit scores = 4.59181
CFS merit scores = 4.59098
CFS merit scores = 4.59086
CFS merit scores = 4.5891
CFS merit scores = 4.58743
CFS merit scores = 4.58708
CFS merit scores = 4.58209
CFS merit scores = 4.57839
CFS merit scores = 4.57332
CFS merit scores = 4.56689
CFS merit scores = 4.56124
CFS merit scores = 4.55629
CFS merit scores = 4.55007
CFS merit scores = 4.54344
CFS merit scores = 4.53676
CFS merit scores = 4.52909
CFS merit scores = 4.52209
CFS merit scores = 4.51635
CFS merit scores = 4.51018
CFS merit scores = 4.50264
CFS merit scores = 4.49422
CFS merit scores = 4.48586
CFS merit scores = 4.4783
CFS merit scores = 4.46882
CFS merit scores = 4.45772
CFS merit scores = 4.4474
CFS merit scores = 4.43736
CFS merit scores = 4.4275
CFS merit scores = 4.41794
CFS merit scores = 4.40944
CFS merit scores = 4.3993
CFS merit scores = 4.38981
CFS merit scores = 4.38069
CFS merit scores = 4.36987
CFS merit scores = 4.35787
CFS merit scores = 4.3444
CFS merit scores = 4.32966
CFS merit scores = 4.31382
CFS merit scores = 4.29576
CFS merit scores = 4.27892
CFS merit scores = 4.26089
CFS merit scores = 4.23387
CFS merit scores = 4.20586
cnt = 1	feature = 64	correl = -0.326885	descr = Gibbs_of_Target_Sequence__Pos_20_Step_1
cnt = 2	feature = 15	correl = -0.128209	descr = Position_Specific_Bin_Base_5_Base_A
cnt = 3	feature = 105	correl = 0.100374	descr = Fold_of_Target_NoEndbrace_noends_Pos_13
cnt = 4	feature = 417	correl = -0.116362	descr = N_Gram_GATC
cnt = 5	feature = 439	correl = 0.050434	descr = N_Gram_GCCAT
cnt = 6	feature = 645	correl = 0.068652	descr = N_Gram_TGTGA
cnt = 7	feature = 11	correl = 0.0601134	descr = Position_Specific_Bin_Base_2_Base_T
cnt = 8	feature = 596	correl = -0.0492347	descr = N_Gram_TCGCA
cnt = 9	feature = 308	correl = 0.0449028	descr = N_Gram_CCGCA
cnt = 10	feature = 450	correl = 0.0442697	descr = N_Gram_GCGAG
cnt = 11	feature = 416	correl = 0.066287	descr = N_Gram_GATAT
cnt = 12	feature = 303	correl = 0.051928	descr = N_Gram_CCCGC
cnt = 13	feature = 207	correl = 0.0444811	descr = N_Gram_AGGTA
cnt = 14	feature = 304	correl = 0.0608559	descr = N_Gram_CCCGG
cnt = 15	feature = 399	correl = 0.0834526	descr = N_Gram_GACAG
cnt = 16	feature = 599	correl = -0.0481308	descr = N_Gram_TCGGG
cnt = 17	feature = 654	correl = -0.069999	descr = N_Gram_TTACC
cnt = 18	feature = 426	correl = 0.0605145	descr = N_Gram_GCAAA
cnt = 19	feature = 341	correl = 0.105331	descr = N_Gram_CGGCA
cnt = 20	feature = 276	correl = 0.0774551	descr = N_Gram_CAGCG
cnt = 21	feature = 278	correl = 0.108389	descr = N_Gram_CAGGA
cnt = 22	feature = 222	correl = -0.138499	descr = N_Gram_ATAAG
cnt = 23	feature = 313	correl = -0.0542667	descr = N_Gram_CCGTC
cnt = 24	feature = 291	correl = 0.0512448	descr = N_Gram_CCAAT
cnt = 25	feature = 514	correl = 0.0481448	descr = N_Gram_GTAAA
cnt = 26	feature = 466	correl = 0.0553326	descr = N_Gram_GCTTT
cnt = 27	feature = 265	correl = 0.0630905	descr = N_Gram_CACCA
cnt = 28	feature = 463	correl = 0.0564639	descr = N_Gram_GCTGC
cnt = 29	feature = 351	correl = -0.130915	descr = N_Gram_CGTCG
cnt = 30	feature = 231	correl = 0.0856451	descr = N_Gram_ATATA
cnt = 31	feature = 643	correl = 0.0576772	descr = N_Gram_TGTCC
cnt = 32	feature = 461	correl = -0.0732129	descr = N_Gram_GCTCC
cnt = 33	feature = 391	correl = 0.102901	descr = N_Gram_CTTTG
cnt = 34	feature = 471	correl = -0.0499629	descr = N_Gram_GGAAC
cnt = 35	feature = 267	correl = 0.0581254	descr = N_Gram_CACCG
cnt = 36	feature = 219	correl = -0.117772	descr = N_Gram_AGTTT
cnt = 37	feature = 633	correl = 0.18328	descr = N_Gram_TGGCT
cnt = 38	feature = 274	correl = 0.0819906	descr = N_Gram_CAGCA
cnt = 39	feature = 218	correl = 0.0686179	descr = N_Gram_AGTTG
cnt = 40	feature = 510	correl = 0.0488594	descr = N_Gram_GGTC
cnt = 41	feature = 472	correl = 0.0967814	descr = N_Gram_GGAC
cnt = 42	feature = 21	correl = 0.0555526	descr = Position_Specific_Bin_Base_8_Base_T
cnt = 43	feature = 605	correl = -0.0985684	descr = N_Gram_TCTCA
cnt = 44	feature = 497	correl = 0.145706	descr = N_Gram_GGGC
cnt = 45	feature = 225	correl = 0.0680859	descr = N_Gram_ATACG
cnt = 46	feature = 86	correl = 0.0848042	descr = Xue_Structure_Feature_C101
cnt = 47	feature = 18	correl = -0.129631	descr = Position_Specific_Bin_Base_6_Base_A
cnt = 48	feature = 259	correl = 0.0503811	descr = N_Gram_CAAT
cnt = 49	feature = 32	correl = -0.0542111	descr = Position_Specific_Bin_Base_13_Base_A
cnt = 50	feature = 390	correl = 0.0445422	descr = N_Gram_CTTTA
cnt = 51	feature = 14	correl = -0.068026	descr = Position_Specific_Bin_Base_4_Base_A
cnt = 52	feature = 24	correl = -0.0611174	descr = Position_Specific_Bin_Base_10_Base_C
cnt = 53	feature = 73	correl = 0.0906147	descr = Fold_of_RNAi_Sequence_Pos_9
cnt = 54	feature = 661	correl = -0.0440948	descr = N_Gram_TTCCG
cnt = 55	feature = 541	correl = 0.0595992	descr = N_Gram_GTTG
cnt = 56	feature = 272	correl = 0.0482376	descr = N_Gram_CACT
cnt = 57	feature = 57	correl = -0.0824215	descr = Gibbs_of_Target_Sequence__Pos_13_Step_1
cnt = 58	feature = 10	correl = -0.0802303	descr = Position_Specific_Bin_Base_2_Base_G
cnt = 59	feature = 83	correl = 0.114443	descr = Xue_Structure_Feature_A101
cnt = 60	feature = 671	correl = -0.0710507	descr = N_Gram_TTGC
cnt = 61	feature = 33	correl = 0.103368	descr = Position_Specific_Bin_Base_13_Base_C
cnt = 62	feature = 12	correl = -0.0639653	descr = Position_Specific_Bin_Base_3_Base_A
cnt = 63	feature = 446	correl = 0.0854186	descr = N_Gram_GCCT
cnt = 64	feature = 17	correl = 0.0762718	descr = Position_Specific_Bin_Base_5_Base_G
cnt = 65	feature = 608	correl = -0.107497	descr = N_Gram_TCTCT
cnt = 66	feature = 81	correl = -0.0515979	descr = Xue_Structure_Feature_A110
cnt = 67	feature = 441	correl = 0.0893612	descr = N_Gram_GCCCG
cnt = 68	feature = 619	correl = -0.0848186	descr = N_Gram_TGAT
cnt = 69	feature = 28	correl = -0.110489	descr = Position_Specific_Bin_Base_12_Base_A
cnt = 70	feature = 209	correl = -0.0480691	descr = N_Gram_AGT
cnt = 71	feature = 61	correl = -0.122222	descr = Gibbs_of_Target_Sequence__Pos_17_Step_1
cnt = 72	feature = 80	correl = 0.0454459	descr = Xue_Structure_Feature_A111
cnt = 73	feature = 54	correl = -0.123644	descr = Gibbs_of_Target_Sequence__Pos_6_Step_1
cnt = 74	feature = 606	correl = -0.117488	descr = N_Gram_TCTCC
cnt = 75	feature = 59	correl = -0.0485392	descr = Gibbs_of_Target_Sequence__Pos_15_Step_1
cnt = 76	feature = 574	correl = -0.0589184	descr = N_Gram_TCAT
cnt = 77	feature = 56	correl = 0.0659425	descr = Gibbs_of_Target_Sequence__Pos_12_Step_1
cnt = 78	feature = 546	correl = -0.0994484	descr = N_Gram_GTTTT
cnt = 79	feature = 82	correl = 0.0494186	descr = Xue_Structure_Feature_A100
cnt = 80	feature = 72	correl = 0.0811179	descr = Fold_of_RNAi_Sequence_Pos_6
cnt = 81	feature = 494	correl = 0.11958	descr = N_Gram_GGGA
cnt = 82	feature = 460	correl = -0.0542849	descr = N_Gram_GCTC
cnt = 83	feature = 29	correl = 0.144214	descr = Position_Specific_Bin_Base_12_Base_C
cnt = 84	feature = 547	correl = -0.0749633	descr = N_Gram_TA
cnt = 85	feature = 77	correl = 0.086522	descr = Fold_of_RNAi_Sequence_Pos_14
cnt = 86	feature = 688	correl = -0.133379	descr = N_Gram_TTTTT
cnt = 87	feature = 545	correl = -0.0447023	descr = N_Gram_GTTT
cnt = 88	feature = 58	correl = -0.177903	descr = Gibbs_of_Target_Sequence__Pos_14_Step_1
cnt = 89	feature = 67	correl = -0.0705325	descr = PF_RNAi_Fold_3'Free_Count
num rows = 521
num_elements = 46890
*
optimization finished, #iter = 396
nu = 0.630869
obj = -54.109055, rho = -0.469461
nSV = 366, nBSV = 295
num rows = 58
num_elements = 5220
*
optimization finished, #iter = 39
nu = 0.670168
obj = -6.065678, rho = -0.386048
nSV = 47, nBSV = 30
*
optimization finished, #iter = 396
nu = 0.630869
obj = -54.109055, rho = -0.469461
nSV = 366, nBSV = 295
CFS merit scores = 1.23429
CFS merit scores = 1.53609
CFS merit scores = 1.79902
CFS merit scores = 2.03387
CFS merit scores = 2.24563
CFS merit scores = 2.43998
CFS merit scores = 2.62027
CFS merit scores = 2.78843
CFS merit scores = 2.94675
CFS merit scores = 3.09687
CFS merit scores = 3.2397
CFS merit scores = 3.37624
CFS merit scores = 3.50717
CFS merit scores = 3.63305
CFS merit scores = 3.74988
CFS merit scores = 3.8624
CFS merit scores = 3.97094
CFS merit scores = 4.07586
CFS merit scores = 4.17733
CFS merit scores = 4.27554
CFS merit scores = 4.37091
CFS merit scores = 4.46361
CFS merit scores = 4.55382
CFS merit scores = 4.64166
CFS merit scores = 4.72731
CFS merit scores = 4.80698
CFS merit scores = 4.8843
CFS merit scores = 4.9598
CFS merit scores = 5.03342
CFS merit scores = 5.10521
CFS merit scores = 5.1753
CFS merit scores = 5.24374
CFS merit scores = 5.31098
CFS merit scores = 5.37674
CFS merit scores = 5.43984
CFS merit scores = 5.50137
CFS merit scores = 5.55998
CFS merit scores = 5.61345
CFS merit scores = 5.66622
CFS merit scores = 5.71829
CFS merit scores = 5.76837
CFS merit scores = 5.81725
CFS merit scores = 5.86333
CFS merit scores = 5.90644
CFS merit scores = 5.94832
CFS merit scores = 5.98784
CFS merit scores = 6.02584
CFS merit scores = 6.05849
CFS merit scores = 6.08723
CFS merit scores = 6.11077
CFS merit scores = 6.13274
CFS merit scores = 6.1513
CFS merit scores = 6.16721
CFS merit scores = 6.18247
CFS merit scores = 6.1967
CFS merit scores = 6.20796
CFS merit scores = 6.21859
CFS merit scores = 6.22918
CFS merit scores = 6.23727
CFS merit scores = 6.24539
CFS merit scores = 6.25181
CFS merit scores = 6.25776
CFS merit scores = 6.26454
CFS merit scores = 6.27038
CFS merit scores = 6.27617
CFS merit scores = 6.2807
CFS merit scores = 6.28446
CFS merit scores = 6.28761
CFS merit scores = 6.29036
CFS merit scores = 6.2938
CFS merit scores = 6.29609
CFS merit scores = 6.29724
CFS merit scores = 6.29884
CFS merit scores = 6.30093
CFS merit scores = 6.30281
CFS merit scores = 6.30535
CFS merit scores = 6.30815
CFS merit scores = 6.31143
CFS merit scores = 6.31515
CFS merit scores = 6.31865
CFS merit scores = 6.3217
CFS merit scores = 6.32375
CFS merit scores = 6.32582
CFS merit scores = 6.326
CFS merit scores = 6.32489
CFS merit scores = 6.32252
CFS merit scores = 6.32042
CFS merit scores = 6.31896
CFS merit scores = 6.31741
CFS merit scores = 6.31591
CFS merit scores = 6.31283
CFS merit scores = 6.30959
CFS merit scores = 6.30494
CFS merit scores = 6.3005
CFS merit scores = 6.2963
CFS merit scores = 6.29259
CFS merit scores = 6.28886
CFS merit scores = 6.28536
CFS merit scores = 6.28118
CFS merit scores = 6.27592
CFS merit scores = 6.271
CFS merit scores = 6.26598
CFS merit scores = 6.26099
CFS merit scores = 6.25628
CFS merit scores = 6.25138
CFS merit scores = 6.24471
CFS merit scores = 6.2385
CFS merit scores = 6.23243
CFS merit scores = 6.22618
CFS merit scores = 6.22029
CFS merit scores = 6.21415
CFS merit scores = 6.20834
CFS merit scores = 6.20298
CFS merit scores = 6.19758
CFS merit scores = 6.19139
CFS merit scores = 6.18377
CFS merit scores = 6.17669
CFS merit scores = 6.16963
CFS merit scores = 6.16217
CFS merit scores = 6.15442
CFS merit scores = 6.14679
CFS merit scores = 6.13918
CFS merit scores = 6.13142
CFS merit scores = 6.12341
CFS merit scores = 6.11479
CFS merit scores = 6.10621
CFS merit scores = 6.09778
CFS merit scores = 6.08928
CFS merit scores = 6.08122
CFS merit scores = 6.07257
CFS merit scores = 6.06405
CFS merit scores = 6.05549
CFS merit scores = 6.04713
CFS merit scores = 6.03829
CFS merit scores = 6.02939
CFS merit scores = 6.02057
CFS merit scores = 6.01175
CFS merit scores = 6.00274
CFS merit scores = 5.99366
CFS merit scores = 5.98455
CFS merit scores = 5.97573
CFS merit scores = 5.96659
CFS merit scores = 5.9563
CFS merit scores = 5.94641
CFS merit scores = 5.93614
CFS merit scores = 5.92576
CFS merit scores = 5.91582
CFS merit scores = 5.90598
CFS merit scores = 5.8965
CFS merit scores = 5.88702
CFS merit scores = 5.87738
CFS merit scores = 5.86776
CFS merit scores = 5.85739
CFS merit scores = 5.84725
CFS merit scores = 5.83714
CFS merit scores = 5.82719
CFS merit scores = 5.81709
CFS merit scores = 5.80709
CFS merit scores = 5.79724
CFS merit scores = 5.7875
CFS merit scores = 5.77815
CFS merit scores = 5.76867
CFS merit scores = 5.75881
CFS merit scores = 5.74897
CFS merit scores = 5.73925
CFS merit scores = 5.72931
CFS merit scores = 5.71961
CFS merit scores = 5.71015
CFS merit scores = 5.70046
CFS merit scores = 5.69091
CFS merit scores = 5.68165
CFS merit scores = 5.67238
CFS merit scores = 5.66318
CFS merit scores = 5.65387
CFS merit scores = 5.64442
CFS merit scores = 5.63519
CFS merit scores = 5.62598
CFS merit scores = 5.6169
CFS merit scores = 5.60791
CFS merit scores = 5.59915
CFS merit scores = 5.59036
CFS merit scores = 5.58185
CFS merit scores = 5.57332
CFS merit scores = 5.56458
CFS merit scores = 5.55599
CFS merit scores = 5.54772
CFS merit scores = 5.53961
CFS merit scores = 5.53152
CFS merit scores = 5.52342
CFS merit scores = 5.51545
CFS merit scores = 5.50778
CFS merit scores = 5.49983
CFS merit scores = 5.49216
CFS merit scores = 5.48429
CFS merit scores = 5.4764
CFS merit scores = 5.46861
CFS merit scores = 5.46062
CFS merit scores = 5.45274
CFS merit scores = 5.44506
CFS merit scores = 5.43721
CFS merit scores = 5.42937
CFS merit scores = 5.42132
CFS merit scores = 5.41339
CFS merit scores = 5.40568
CFS merit scores = 5.39803
CFS merit scores = 5.39034
CFS merit scores = 5.38261
CFS merit scores = 5.37499
CFS merit scores = 5.36735
CFS merit scores = 5.35977
CFS merit scores = 5.35221
CFS merit scores = 5.34446
CFS merit scores = 5.33663
CFS merit scores = 5.3288
CFS merit scores = 5.32119
CFS merit scores = 5.31358
CFS merit scores = 5.30611
CFS merit scores = 5.29869
CFS merit scores = 5.29139
CFS merit scores = 5.28426
CFS merit scores = 5.27669
CFS merit scores = 5.26926
CFS merit scores = 5.26184
CFS merit scores = 5.25455
CFS merit scores = 5.24704
CFS merit scores = 5.23953
CFS merit scores = 5.23209
CFS merit scores = 5.22454
CFS merit scores = 5.21683
CFS merit scores = 5.20916
CFS merit scores = 5.20157
CFS merit scores = 5.19408
CFS merit scores = 5.1868
CFS merit scores = 5.17937
CFS merit scores = 5.17207
CFS merit scores = 5.16427
CFS merit scores = 5.15649
CFS merit scores = 5.14865
CFS merit scores = 5.14094
CFS merit scores = 5.13331
CFS merit scores = 5.1256
CFS merit scores = 5.11771
CFS merit scores = 5.10976
CFS merit scores = 5.10162
CFS merit scores = 5.09356
CFS merit scores = 5.08543
CFS merit scores = 5.07749
CFS merit scores = 5.0697
CFS merit scores = 5.06179
CFS merit scores = 5.05372
CFS merit scores = 5.04573
CFS merit scores = 5.03772
CFS merit scores = 5.02968
CFS merit scores = 5.02168
CFS merit scores = 5.01372
CFS merit scores = 5.00534
CFS merit scores = 4.99651
CFS merit scores = 4.98757
CFS merit scores = 4.97801
CFS merit scores = 4.96858
CFS merit scores = 4.9589
CFS merit scores = 4.94859
CFS merit scores = 4.93837
CFS merit scores = 4.92785
CFS merit scores = 4.91727
CFS merit scores = 4.90671
CFS merit scores = 4.89608
CFS merit scores = 4.88524
CFS merit scores = 4.8745
CFS merit scores = 4.86365
CFS merit scores = 4.85276
CFS merit scores = 4.84202
CFS merit scores = 4.82962
CFS merit scores = 4.8171
CFS merit scores = 4.80453
CFS merit scores = 4.79169
CFS merit scores = 4.77805
CFS merit scores = 4.76451
CFS merit scores = 4.75104
CFS merit scores = 4.73296
CFS merit scores = 4.70803
cnt = 1	feature = 677	correl = -0.234287	descr = N_Gram_TTCT
cnt = 2	feature = 340	correl = 0.129862	descr = N_Gram_CGGG
cnt = 3	feature = 313	correl = 0.108045	descr = N_Gram_CCTCA
cnt = 4	feature = 611	correl = 0.0940019	descr = N_Gram_TCGGC
cnt = 5	feature = 353	correl = 0.0785541	descr = N_Gram_CGTGG
cnt = 6	feature = 321	correl = 0.0729367	descr = N_Gram_CGACA
cnt = 7	feature = 351	correl = 0.070128	descr = N_Gram_CGTGA
cnt = 8	feature = 447	correl = -0.056263	descr = N_Gram_GCCGT
cnt = 9	feature = 609	correl = -0.0492413	descr = N_Gram_TCGCA
cnt = 10	feature = 322	correl = -0.0492413	descr = N_Gram_CGACC
cnt = 11	feature = 512	correl = 0.0448498	descr = N_Gram_GGGGT
cnt = 12	feature = 301	correl = 0.0448498	descr = N_Gram_CCCCG
cnt = 13	feature = 160	correl = 0.0448498	descr = N_Gram_ACAGC
cnt = 14	feature = 674	correl = 0.0442881	descr = N_Gram_TTCGA
cnt = 15	feature = 219	correl = 0.0883378	descr = N_Gram_AGTTA
cnt = 16	feature = 324	correl = 0.0883378	descr = N_Gram_CGACT
cnt = 17	feature = 461	correl = 0.0858528	descr = N_Gram_GCTAT
cnt = 18	feature = 361	correl = 0.0857534	descr = N_Gram_CTATT
cnt = 19	feature = 578	correl = 0.0750185	descr = N_Gram_TATAT
cnt = 20	feature = 618	correl = 0.0565305	descr = N_Gram_TCTCG
cnt = 21	feature = 419	correl = -0.055789	descr = N_Gram_GATCG
cnt = 22	feature = 391	correl = 0.0525049	descr = N_Gram_GAAAC
cnt = 23	feature = 627	correl = 0.0508648	descr = N_Gram_TGAAA
cnt = 24	feature = 416	correl = 0.0455868	descr = N_Gram_GATAC
cnt = 25	feature = 232	correl = -0.0455511	descr = N_Gram_ATCAA
cnt = 26	feature = 473	correl = 0.114234	descr = N_Gram_GGAAA
cnt = 27	feature = 208	correl = -0.0498252	descr = N_Gram_AGGGC
cnt = 28	feature = 429	correl = 0.0724704	descr = N_Gram_GCAAT
cnt = 29	feature = 555	correl = 0.0445252	descr = N_Gram_GTTGC
cnt = 30	feature = 82	correl = -0.0574263	descr = Xue_Structure_Feature_A010
cnt = 31	feature = 225	correl = 0.0542735	descr = N_Gram_ATACA
cnt = 32	feature = 267	correl = -0.0447454	descr = N_Gram_CACCC
cnt = 33	feature = 664	correl = 0.0799585	descr = N_Gram_TTAAG
cnt = 34	feature = 217	correl = -0.0439411	descr = N_Gram_AGTGA
cnt = 35	feature = 688	correl = -0.0474312	descr = N_Gram_TTGGA
cnt = 36	feature = 394	correl = -0.0442622	descr = N_Gram_GAAGG
cnt = 37	feature = 636	correl = 0.0931096	descr = N_Gram_TGCAC
cnt = 38	feature = 504	correl = 0.0756844	descr = N_Gram_GGGCA
cnt = 39	feature = 610	correl = 0.0648799	descr = N_Gram_TCGGA
cnt = 40	feature = 520	correl = 0.0549401	descr = N_Gram_GGTGC
cnt = 41	feature = 308	correl = 0.0550859	descr = N_Gram_CCGGC
cnt = 42	feature = 552	correl = 0.0847243	descr = N_Gram_GTTCC
cnt = 43	feature = 228	correl = 0.0463331	descr = N_Gram_ATAGC
cnt = 44	feature = 396	correl = 0.0527757	descr = N_Gram_GAATC
cnt = 45	feature = 207	correl = -0.0651342	descr = N_Gram_AGGCT
cnt = 46	feature = 579	correl = 0.0624687	descr = N_Gram_TATGT
cnt = 47	feature = 389	correl = 0.0577329	descr = N_Gram_CTTTG
cnt = 48	feature = 451	correl = -0.0771366	descr = N_Gram_GCGAC
cnt = 49	feature = 348	correl = -0.0456528	descr = N_Gram_CGTCC
cnt = 50	feature = 304	correl = 0.0702418	descr = N_Gram_CCCGG
cnt = 51	feature = 272	correl = 0.0966225	descr = N_Gram_CACTC
cnt = 52	feature = 467	correl = 0.0799764	descr = N_Gram_GCTGG
cnt = 53	feature = 484	correl = 0.0649314	descr = N_Gram_GGATT
cnt = 54	feature = 653	correl = 0.0587498	descr = N_Gram_TGTAA
cnt = 55	feature = 649	correl = 0.0460523	descr = N_Gram_TGGGT
cnt = 56	feature = 600	correl = -0.0649711	descr = N_Gram_TCCGC
cnt = 57	feature = 247	correl = -0.0547916	descr = N_Gram_ATTAC
cnt = 58	feature = 648	correl = 0.0877997	descr = N_Gram_TGGGG
cnt = 59	feature = 290	correl = 0.0476934	descr = N_Gram_CCAAT
cnt = 60	feature = 424	correl = -0.0691849	descr = N_Gram_GATTT
cnt = 61	feature = 623	correl = -0.12972	descr = N_Gram_TCTTA
cnt = 62	feature = 691	correl = 0.0843309	descr = N_Gram_TTGTG
cnt = 63	feature = 597	correl = 0.0606099	descr = N_Gram_TCCCA
cnt = 64	feature = 492	correl = 0.132646	descr = N_Gram_GGCCT
cnt = 65	feature = 392	correl = 0.100755	descr = N_Gram_GAAAG
cnt = 66	feature = 312	correl = 0.0784148	descr = N_Gram_CCGTG
cnt = 67	feature = 446	correl = 0.0580428	descr = N_Gram_GCCGC
cnt = 68	feature = 690	correl = -0.0539225	descr = N_Gram_TTGTA
cnt = 69	feature = 576	correl = 0.0624943	descr = N_Gram_TATAA
cnt = 70	feature = 236	correl = -0.097297	descr = N_Gram_ATCGG
cnt = 71	feature = 291	correl = -0.0450395	descr = N_Gram_CCACG
cnt = 72	feature = 235	correl = -0.0492413	descr = N_Gram_ATCGC
cnt = 73	feature = 417	correl = 0.075923	descr = N_Gram_GATAT
cnt = 74	feature = 452	correl = 0.0737702	descr = N_Gram_GCGAG
cnt = 75	feature = 629	correl = -0.0813739	descr = N_Gram_TGAGA
cnt = 76	feature = 303	correl = 0.0684582	descr = N_Gram_CCCGC
cnt = 77	feature = 641	correl = 0.0884103	descr = N_Gram_TGGAG
cnt = 78	feature = 211	correl = 0.0755699	descr = N_Gram_AGGTT
cnt = 79	feature = 209	correl = 0.10018	descr = N_Gram_AGGGG
cnt = 80	feature = 540	correl = 0.047812	descr = N_Gram_GTGAC
cnt = 81	feature = 218	correl = 0.102945	descr = N_Gram_AGTGT
cnt = 82	feature = 683	correl = -0.0663177	descr = N_Gram_TTGAC
cnt = 83	feature = 574	correl = 0.0802415	descr = N_Gram_TAGCA
cnt = 84	feature = 517	correl = -0.0707976	descr = N_Gram_GGTAA
cnt = 85	feature = 278	correl = 0.0832083	descr = N_Gram_CAGGA
cnt = 86	feature = 631	correl = -0.0444781	descr = N_Gram_TGATC
cnt = 87	feature = 613	correl = 0.0558992	descr = N_Gram_TCGTT
cnt = 88	feature = 336	correl = 0.057566	descr = N_Gram_CGGAC
cnt = 89	feature = 494	correl = 0.0748259	descr = N_Gram_GGCGC
cnt = 90	feature = 645	correl = 0.146803	descr = N_Gram_TGGCT
cnt = 91	feature = 654	correl = -0.0614479	descr = N_Gram_TGTCA
cnt = 92	feature = 246	correl = 0.0631997	descr = N_Gram_ATGTT
cnt = 93	feature = 580	correl = -0.0568288	descr = N_Gram_TATTC
cnt = 94	feature = 563	correl = 0.0605012	descr = N_Gram_TAAAT
cnt = 95	feature = 286	correl = 0.0786939	descr = N_Gram_CATCT
cnt = 96	feature = 511	correl = 0.0756844	descr = N_Gram_GGGGG
cnt = 97	feature = 258	correl = 0.0465688	descr = N_Gram_CAACA
cnt = 98	feature = 546	correl = 0.0774851	descr = N_Gram_GTGGT
cnt = 99	feature = 483	correl = -0.0892388	descr = N_Gram_GGATC
cnt = 100	feature = 514	correl = 0.0924545	descr = N_Gram_GGGTC
cnt = 101	feature = 423	correl = -0.0595979	descr = N_Gram_GATTA
cnt = 102	feature = 659	correl = 0.0503127	descr = N_Gram_TGTGT
cnt = 103	feature = 363	correl = 0.0649461	descr = N_Gram_CTCAA
cnt = 104	feature = 326	correl = -0.0912834	descr = N_Gram_CGAGT
cnt = 105	feature = 695	correl = -0.045038	descr = N_Gram_TTTCG
cnt = 106	feature = 456	correl = 0.0575207	descr = N_Gram_GCGGG
cnt = 107	feature = 478	correl = 0.0981411	descr = N_Gram_GGACG
cnt = 108	feature = 440	correl = -0.0510814	descr = N_Gram_GCCAA
cnt = 109	feature = 407	correl = -0.0480842	descr = N_Gram_GAGCC
cnt = 110	feature = 647	correl = 0.0511865	descr = N_Gram_TGGGA
cnt = 111	feature = 360	correl = 0.0624943	descr = N_Gram_CTATA
cnt = 112	feature = 432	correl = 0.0824809	descr = N_Gram_GCACT
cnt = 113	feature = 399	correl = 0.0523441	descr = N_Gram_GACCG
cnt = 114	feature = 589	correl = -0.0584076	descr = N_Gram_TCATA
cnt = 115	feature = 364	correl = 0.0682814	descr = N_Gram_CTCAC
cnt = 116	feature = 371	correl = -0.0737816	descr = N_Gram_CTGAT
cnt = 117	feature = 525	correl = -0.0627469	descr = N_Gram_GTATC
cnt = 118	feature = 274	correl = 0.0834702	descr = N_Gram_CAGCA
cnt = 119	feature = 531	correl = 0.050868	descr = N_Gram_GTCCC
cnt = 120	feature = 318	correl = -0.0790128	descr = N_Gram_CCTTC
cnt = 121	feature = 593	correl = 0.0584476	descr = N_Gram_TCCAA
cnt = 122	feature = 454	correl = 0.0515601	descr = N_Gram_GCGGA
cnt = 123	feature = 441	correl = 0.0978444	descr = N_Gram_GCCAG
cnt = 124	feature = 375	correl = 0.0453749	descr = N_Gram_CTGTG
cnt = 125	feature = 487	correl = 0.0854986	descr = N_Gram_GGCAT
cnt = 126	feature = 404	correl = -0.0768158	descr = N_Gram_GACTG
cnt = 127	feature = 497	correl = 0.153635	descr = N_Gram_GGCTT
cnt = 128	feature = 643	correl = 0.102589	descr = N_Gram_TGGCC
cnt = 129	feature = 281	correl = 0.129518	descr = N_Gram_CAGTG
cnt = 130	feature = 466	correl = 0.0652103	descr = N_Gram_GCTGC
cnt = 131	feature = 428	correl = 0.0956937	descr = N_Gram_GCAAC
cnt = 132	feature = 505	correl = 0.10175	descr = N_Gram_GGGCC
cnt = 133	feature = 553	correl = -0.07825	descr = N_Gram_GTTCT
cnt = 134	feature = 481	correl = 0.106159	descr = N_Gram_GGAGC
cnt = 135	feature = 280	correl = 0.0815473	descr = N_Gram_CAGTA
cnt = 136	feature = 413	correl = -0.0559163	descr = N_Gram_GAGTT
cnt = 137	feature = 500	correl = 0.0518907	descr = N_Gram_GGGAA
cnt = 138	feature = 510	correl = 0.0877997	descr = N_Gram_GGGGC
cnt = 139	feature = 306	correl = 0.0440284	descr = N_Gram_CCGA
cnt = 140	feature = 226	correl = -0.0793273	descr = N_Gram_ATACT
cnt = 141	feature = 612	correl = -0.0487143	descr = N_Gram_TCGTC
cnt = 142	feature = 624	correl = -0.135977	descr = N_Gram_TCTTC
cnt = 143	feature = 545	correl = 0.112764	descr = N_Gram_GTGGC
cnt = 144	feature = 557	correl = -0.0534548	descr = N_Gram_GTTGT
cnt = 145	feature = 594	correl = -0.0477594	descr = N_Gram_TCCAC
cnt = 146	feature = 501	correl = 0.105734	descr = N_Gram_GGGAC
cnt = 147	feature = 463	correl = 0.0504524	descr = N_Gram_GCTCA
cnt = 148	feature = 244	correl = 0.0730959	descr = N_Gram_ATGGG
cnt = 149	feature = 373	correl = 0.0498909	descr = N_Gram_CTGGA
cnt = 150	feature = 601	correl = -0.0849159	descr = N_Gram_TCCGG
cnt = 151	feature = 259	correl = 0.0687412	descr = N_Gram_CAAG
cnt = 152	feature = 341	correl = 0.107999	descr = N_Gram_CGGGA
cnt = 153	feature = 30	correl = -0.102017	descr = Position_Specific_Bin_Base_12_Base_T
cnt = 154	feature = 596	correl = 0.0638738	descr = N_Gram_TCCC
cnt = 155	feature = 644	correl = -0.0798216	descr = N_Gram_TGGCG
cnt = 156	feature = 390	correl = 0.0849416	descr = N_Gram_GAAA
cnt = 157	feature = 276	correl = -0.139525	descr = N_Gram_CAGCT
cnt = 158	feature = 608	correl = -0.100801	descr = N_Gram_TCGAG
cnt = 159	feature = 435	correl = 0.0498434	descr = N_Gram_GCAGT
cnt = 160	feature = 41	correl = 0.0491441	descr = Position_Specific_Bin_Base_17_Base_G
cnt = 161	feature = 450	correl = 0.132646	descr = N_Gram_GCCTT
cnt = 162	feature = 327	correl = -0.0450845	descr = N_Gram_CGAT
cnt = 163	feature = 14	correl = -0.1502	descr = Position_Specific_Bin_Base_5_Base_A
cnt = 164	feature = 632	correl = -0.117916	descr = N_Gram_TGATT
cnt = 165	feature = 26	correl = -0.0802373	descr = Position_Specific_Bin_Base_11_Base_G
cnt = 166	feature = 248	correl = 0.0458093	descr = N_Gram_ATTG
cnt = 167	feature = 36	correl = 0.059702	descr = Position_Specific_Bin_Base_15_Base_T
cnt = 168	feature = 395	correl = -0.0541473	descr = N_Gram_GAAGT
cnt = 169	feature = 23	correl = -0.0806504	descr = Position_Specific_Bin_Base_9_Base_T
cnt = 170	feature = 40	correl = 0.0877517	descr = Position_Specific_Bin_Base_17_Base_C
cnt = 171	feature = 673	correl = -0.0480288	descr = N_Gram_TTCCG
cnt = 172	feature = 51	correl = -0.0491855	descr = Gibbs_of_Target_Sequence__Pos_4_Step_1
cnt = 173	feature = 21	correl = 0.0640325	descr = Position_Specific_Bin_Base_8_Base_T
cnt = 174	feature = 357	correl = 0.0501379	descr = N_Gram_CTA
cnt = 175	feature = 44	correl = 0.109365	descr = Position_Specific_Bin_Base_18_Base_C
cnt = 176	feature = 237	correl = -0.064906	descr = N_Gram_ATCTC
cnt = 177	feature = 13	correl = 0.0510965	descr = Position_Specific_Bin_Base_4_Base_T
cnt = 178	feature = 475	correl = 0.053315	descr = N_Gram_GGAAG
cnt = 179	feature = 350	correl = 0.132061	descr = N_Gram_CGTG
cnt = 180	feature = 54	correl = -0.0557335	descr = Gibbs_of_Target_Sequence__Pos_8_Step_1
cnt = 181	feature = 35	correl = -0.047612	descr = Position_Specific_Bin_Base_15_Base_G
cnt = 182	feature = 616	correl = -0.0997089	descr = N_Gram_TCTCA
cnt = 183	feature = 426	correl = 0.124267	descr = N_Gram_GCAA
cnt = 184	feature = 32	correl = 0.130268	descr = Position_Specific_Bin_Base_13_Base_C
cnt = 185	feature = 72	correl = 0.102086	descr = Fold_of_RNAi_Sequence_Pos_9
cnt = 186	feature = 24	correl = -0.0453259	descr = Position_Specific_Bin_Base_10_Base_G
cnt = 187	feature = 33	correl = -0.113363	descr = Position_Specific_Bin_Base_14_Base_A
cnt = 188	feature = 468	correl = 0.0850152	descr = N_Gram_GCTT
cnt = 189	feature = 105	correl = 0.0534014	descr = Fold_of_Target_NoEndbrace_noends_Pos_15
cnt = 190	feature = 265	correl = 0.0621859	descr = N_Gram_CACC
cnt = 191	feature = 383	correl = -0.104132	descr = N_Gram_CTTGA
cnt = 192	feature = 77	correl = 0.0676704	descr = Fold_of_RNAi_Sequence_Pos_15
cnt = 193	feature = 39	correl = -0.0748419	descr = Position_Specific_Bin_Base_17_Base_A
cnt = 194	feature = 29	correl = 0.0813304	descr = Position_Specific_Bin_Base_12_Base_G
cnt = 195	feature = 206	correl = 0.102113	descr = N_Gram_AGGCG
cnt = 196	feature = 10	correl = 0.0723508	descr = Position_Specific_Bin_Base_3_Base_C
cnt = 197	feature = 606	correl = -0.0612843	descr = N_Gram_TCGA
cnt = 198	feature = 342	correl = 0.128717	descr = N_Gram_CGGGC
cnt = 199	feature = 539	correl = 0.0467646	descr = N_Gram_GTGA
cnt = 200	feature = 565	correl = -0.099727	descr = N_Gram_TAAG
cnt = 201	feature = 11	correl = -0.054391	descr = Position_Specific_Bin_Base_4_Base_A
cnt = 202	feature = 136	correl = 0.0516237	descr = N_Gram_AACAT
cnt = 203	feature = 684	correl = -0.0717365	descr = N_Gram_TTGC
cnt = 204	feature = 529	correl = -0.0531036	descr = N_Gram_GTCC
cnt = 205	feature = 334	correl = 0.0663428	descr = N_Gram_CGGA
cnt = 206	feature = 547	correl = 0.0680015	descr = N_Gram_GTGT
cnt = 207	feature = 388	correl = -0.0526176	descr = N_Gram_CTTTC
cnt = 208	feature = 448	correl = 0.0766245	descr = N_Gram_GCCT
cnt = 209	feature = 536	correl = -0.081874	descr = N_Gram_GTCT
cnt = 210	feature = 73	correl = 0.0525042	descr = Fold_of_RNAi_Sequence_Pos_11
cnt = 211	feature = 619	correl = -0.117051	descr = N_Gram_TCTCT
cnt = 212	feature = 496	correl = 0.0791347	descr = N_Gram_GGCT
cnt = 213	feature = 17	correl = -0.1439	descr = Position_Specific_Bin_Base_6_Base_A
cnt = 214	feature = 541	correl = 0.0443085	descr = N_Gram_GTGC
cnt = 215	feature = 79	correl = -0.0717641	descr = Xue_Structure_Feature_A110
cnt = 216	feature = 595	correl = -0.138992	descr = N_Gram_TCCAG
cnt = 217	feature = 81	correl = 0.112098	descr = Xue_Structure_Feature_A101
cnt = 218	feature = 38	correl = 0.154993	descr = Position_Specific_Bin_Base_16_Base_C
cnt = 219	feature = 8	correl = 0.0882388	descr = Position_Specific_Bin_Base_2_Base_C
cnt = 220	feature = 59	correl = -0.0526008	descr = Gibbs_of_Target_Sequence__Pos_15_Step_1
cnt = 221	feature = 57	correl = -0.0881619	descr = Gibbs_of_Target_Sequence__Pos_13_Step_1
cnt = 222	feature = 604	correl = -0.108303	descr = N_Gram_TCCTT
cnt = 223	feature = 52	correl = -0.119077	descr = Gibbs_of_Target_Sequence__Pos_6_Step_1
cnt = 224	feature = 234	correl = -0.0759074	descr = N_Gram_ATCG
cnt = 225	feature = 18	correl = 0.128532	descr = Position_Specific_Bin_Base_6_Base_C
cnt = 226	feature = 418	correl = -0.118412	descr = N_Gram_GATC
cnt = 227	feature = 67	correl = 0.157007	descr = Fold_of_RNAi_Sequence_Pos_0
cnt = 228	feature = 476	correl = 0.0898354	descr = N_Gram_GGAC
cnt = 229	feature = 697	correl = -0.0585	descr = N_Gram_TTTG
cnt = 230	feature = 277	correl = 0.0606058	descr = N_Gram_CAGG
cnt = 231	feature = 12	correl = 0.0472081	descr = Position_Specific_Bin_Base_4_Base_C
cnt = 232	feature = 214	correl = -0.0842201	descr = N_Gram_AGTC
cnt = 233	feature = 80	correl = 0.0530725	descr = Xue_Structure_Feature_A100
cnt = 234	feature = 28	correl = 0.140363	descr = Position_Specific_Bin_Base_12_Base_C
cnt = 235	feature = 544	correl = 0.0999848	descr = N_Gram_GTGG
cnt = 236	feature = 509	correl = 0.0541443	descr = N_Gram_GGGGA
cnt = 237	feature = 60	correl = -0.111311	descr = Gibbs_of_Target_Sequence__Pos_17_Step_1
cnt = 238	feature = 700	correl = -0.127815	descr = N_Gram_TTTTC
cnt = 239	feature = 76	correl = 0.0654704	descr = Fold_of_RNAi_Sequence_Pos_14
cnt = 240	feature = 453	correl = 0.0883347	descr = N_Gram_GCGG
cnt = 241	feature = 681	correl = -0.0861382	descr = N_Gram_TTGA
cnt = 242	feature = 56	correl = 0.0660343	descr = Gibbs_of_Target_Sequence__Pos_12_Step_1
cnt = 243	feature = 472	correl = 0.0772817	descr = N_Gram_GGAA
cnt = 244	feature = 309	correl = 0.109583	descr = N_Gram_CCGGG
cnt = 245	feature = 367	correl = -0.114791	descr = N_Gram_CTCCA
cnt = 246	feature = 702	correl = -0.104708	descr = N_Gram_TTTTT
cnt = 247	feature = 69	correl = 0.144874	descr = Fold_of_RNAi_Sequence_Pos_2
cnt = 248	feature = 633	correl = -0.0476861	descr = N_Gram_TGC
cnt = 249	feature = 58	correl = -0.201419	descr = Gibbs_of_Target_Sequence__Pos_14_Step_1
cnt = 250	feature = 86	correl = 0.0468023	descr = Xue_Structure_Feature_C011
cnt = 251	feature = 382	correl = -0.0452868	descr = N_Gram_CTTG
cnt = 252	feature = 61	correl = -0.19477	descr = Gibbs_of_Target_Sequence__Pos_18_Step_1
cnt = 253	feature = 678	correl = -0.225281	descr = N_Gram_TTCTC
cnt = 254	feature = 78	correl = 0.0461948	descr = Fold_of_RNAi_Sequence_Pos_16
cnt = 255	feature = 662	correl = -0.0606262	descr = N_Gram_TTA
cnt = 256	feature = 602	correl = -0.0962677	descr = N_Gram_TCCT
cnt = 257	feature = 599	correl = -0.0542676	descr = N_Gram_TCCG
cnt = 258	feature = 425	correl = 0.12695	descr = N_Gram_GCA
cnt = 259	feature = 605	correl = -0.0786267	descr = N_Gram_TCG
cnt = 260	feature = 503	correl = 0.139264	descr = N_Gram_GGGC
cnt = 261	feature = 516	correl = 0.0732941	descr = N_Gram_GGT
cnt = 262	feature = 460	correl = 0.0474591	descr = N_Gram_GCT
cnt = 263	feature = 405	correl = 0.0644775	descr = N_Gram_GAG
cnt = 264	feature = 626	correl = -0.0926296	descr = N_Gram_TGA
cnt = 265	feature = 508	correl = 0.0940687	descr = N_Gram_GGGG
cnt = 266	feature = 640	correl = 0.089568	descr = N_Gram_TGG
cnt = 267	feature = 254	correl = 0.0741285	descr = N_Gram_CA
cnt = 268	feature = 222	correl = -0.0966907	descr = N_Gram_AT
cnt = 269	feature = 615	correl = -0.203329	descr = N_Gram_TCTC
cnt = 270	feature = 356	correl = -0.0701932	descr = N_Gram_CT
cnt = 271	feature = 538	correl = 0.121846	descr = N_Gram_GTG
cnt = 272	feature = 83	correl = 0.0826214	descr = Xue_Structure_Feature_C111
cnt = 273	feature = 376	correl = -0.116003	descr = N_Gram_CTT
cnt = 274	feature = 305	correl = 0.0663525	descr = N_Gram_CCG
cnt = 275	feature = 66	correl = -0.0658058	descr = PF_RNAi_Fold_3'Free_Count
cnt = 276	feature = 591	correl = -0.133903	descr = N_Gram_TCC
cnt = 277	feature = 661	correl = -0.126288	descr = N_Gram_TT
cnt = 278	feature = 614	correl = -0.137463	descr = N_Gram_TCT
cnt = 279	feature = 485	correl = 0.149835	descr = N_Gram_GGC
cnt = 280	feature = 64	correl = -0.171683	descr = PF_RNAi_Fold_Energy
cnt = 281	feature = 47	correl = -0.17902	descr = Gibbs_of_Target_Sequence_
num rows = 521
num_elements = 146922
*
optimization finished, #iter = 588
nu = 0.549950
obj = -43.798129, rho = -0.439405
nSV = 373, nBSV = 212
num rows = 58
num_elements = 16356
*
optimization finished, #iter = 40
nu = 0.468711
obj = -4.492574, rho = -0.418216
nSV = 42, nBSV = 14
*
optimization finished, #iter = 588
nu = 0.549950
obj = -43.798129, rho = -0.439405
nSV = 373, nBSV = 212
CFS merit scores = 1.31574
CFS merit scores = 1.60933
CFS merit scores = 1.84989
CFS merit scores = 2.07381
CFS merit scores = 2.27073
CFS merit scores = 2.44522
CFS merit scores = 2.60826
CFS merit scores = 2.75853
CFS merit scores = 2.89989
CFS merit scores = 3.03244
CFS merit scores = 3.15798
CFS merit scores = 3.27707
CFS merit scores = 3.39193
CFS merit scores = 3.50299
CFS merit scores = 3.60947
CFS merit scores = 3.71258
CFS merit scores = 3.81266
CFS merit scores = 3.90993
CFS merit scores = 4.0045
CFS merit scores = 4.09668
CFS merit scores = 4.18667
CFS merit scores = 4.27448
CFS merit scores = 4.36029
CFS merit scores = 4.44424
CFS merit scores = 4.5264
CFS merit scores = 4.60597
CFS merit scores = 4.68371
CFS merit scores = 4.75971
CFS merit scores = 4.83381
CFS merit scores = 4.90441
CFS merit scores = 4.97338
CFS merit scores = 5.04073
CFS merit scores = 5.10649
CFS merit scores = 5.17019
CFS merit scores = 5.23056
CFS merit scores = 5.28964
CFS merit scores = 5.34777
CFS merit scores = 5.40487
CFS merit scores = 5.46106
CFS merit scores = 5.51516
CFS merit scores = 5.56812
CFS merit scores = 5.6193
CFS merit scores = 5.66886
CFS merit scores = 5.71511
CFS merit scores = 5.75696
CFS merit scores = 5.79779
CFS merit scores = 5.83387
CFS merit scores = 5.86757
CFS merit scores = 5.89966
CFS merit scores = 5.92789
CFS merit scores = 5.95353
CFS merit scores = 5.97664
CFS merit scores = 5.99902
CFS merit scores = 6.02028
CFS merit scores = 6.0407
CFS merit scores = 6.06086
CFS merit scores = 6.08045
CFS merit scores = 6.09725
CFS merit scores = 6.11368
CFS merit scores = 6.12824
CFS merit scores = 6.14182
CFS merit scores = 6.1549
CFS merit scores = 6.16721
CFS merit scores = 6.1771
CFS merit scores = 6.18727
CFS merit scores = 6.19606
CFS merit scores = 6.20429
CFS merit scores = 6.21165
CFS merit scores = 6.21724
CFS merit scores = 6.22205
CFS merit scores = 6.22726
CFS merit scores = 6.23287
CFS merit scores = 6.23828
CFS merit scores = 6.24401
CFS merit scores = 6.24975
CFS merit scores = 6.25258
CFS merit scores = 6.25415
CFS merit scores = 6.25472
CFS merit scores = 6.25422
CFS merit scores = 6.25357
CFS merit scores = 6.25261
CFS merit scores = 6.25129
CFS merit scores = 6.24999
CFS merit scores = 6.24828
CFS merit scores = 6.24708
CFS merit scores = 6.24541
CFS merit scores = 6.24389
CFS merit scores = 6.24199
CFS merit scores = 6.23924
CFS merit scores = 6.23685
CFS merit scores = 6.23506
CFS merit scores = 6.23228
CFS merit scores = 6.22937
CFS merit scores = 6.22502
CFS merit scores = 6.22094
CFS merit scores = 6.21716
CFS merit scores = 6.21251
CFS merit scores = 6.20793
CFS merit scores = 6.20335
CFS merit scores = 6.19893
CFS merit scores = 6.19474
CFS merit scores = 6.18936
CFS merit scores = 6.18279
CFS merit scores = 6.17658
CFS merit scores = 6.16995
CFS merit scores = 6.16354
CFS merit scores = 6.15754
CFS merit scores = 6.15176
CFS merit scores = 6.14612
CFS merit scores = 6.14083
CFS merit scores = 6.13538
CFS merit scores = 6.13002
CFS merit scores = 6.12477
CFS merit scores = 6.11923
CFS merit scores = 6.11352
CFS merit scores = 6.10763
CFS merit scores = 6.10184
CFS merit scores = 6.09582
CFS merit scores = 6.08967
CFS merit scores = 6.0828
CFS merit scores = 6.07615
CFS merit scores = 6.06919
CFS merit scores = 6.06249
CFS merit scores = 6.05486
CFS merit scores = 6.04725
CFS merit scores = 6.03901
CFS merit scores = 6.03107
CFS merit scores = 6.02294
CFS merit scores = 6.01502
CFS merit scores = 6.00742
CFS merit scores = 5.99967
CFS merit scores = 5.992
CFS merit scores = 5.98425
CFS merit scores = 5.97609
CFS merit scores = 5.96821
CFS merit scores = 5.96039
CFS merit scores = 5.95289
CFS merit scores = 5.9449
CFS merit scores = 5.93606
CFS merit scores = 5.92738
CFS merit scores = 5.919
CFS merit scores = 5.9106
CFS merit scores = 5.90225
CFS merit scores = 5.89359
CFS merit scores = 5.88491
CFS merit scores = 5.87574
CFS merit scores = 5.86675
CFS merit scores = 5.85782
CFS merit scores = 5.84887
CFS merit scores = 5.83996
CFS merit scores = 5.83134
CFS merit scores = 5.82273
CFS merit scores = 5.81379
CFS merit scores = 5.80528
CFS merit scores = 5.79703
CFS merit scores = 5.78802
CFS merit scores = 5.77873
CFS merit scores = 5.76951
CFS merit scores = 5.76064
CFS merit scores = 5.75146
CFS merit scores = 5.74235
CFS merit scores = 5.73299
CFS merit scores = 5.72262
CFS merit scores = 5.71267
CFS merit scores = 5.70295
CFS merit scores = 5.6932
CFS merit scores = 5.68371
CFS merit scores = 5.6743
CFS merit scores = 5.66487
CFS merit scores = 5.65576
CFS merit scores = 5.64664
CFS merit scores = 5.63709
CFS merit scores = 5.62776
CFS merit scores = 5.61841
CFS merit scores = 5.60927
CFS merit scores = 5.60017
CFS merit scores = 5.59124
CFS merit scores = 5.58252
CFS merit scores = 5.57361
CFS merit scores = 5.5643
CFS merit scores = 5.55524
CFS merit scores = 5.54634
CFS merit scores = 5.53731
CFS merit scores = 5.52815
CFS merit scores = 5.51928
CFS merit scores = 5.51015
CFS merit scores = 5.5012
CFS merit scores = 5.49248
CFS merit scores = 5.48356
CFS merit scores = 5.4747
CFS merit scores = 5.46597
CFS merit scores = 5.45738
CFS merit scores = 5.4485
CFS merit scores = 5.43963
CFS merit scores = 5.43097
CFS merit scores = 5.42251
CFS merit scores = 5.41406
CFS merit scores = 5.40582
CFS merit scores = 5.39748
CFS merit scores = 5.38931
CFS merit scores = 5.38109
CFS merit scores = 5.37294
CFS merit scores = 5.36496
CFS merit scores = 5.35713
CFS merit scores = 5.3495
CFS merit scores = 5.34162
CFS merit scores = 5.33395
CFS merit scores = 5.32638
CFS merit scores = 5.31898
CFS merit scores = 5.3115
CFS merit scores = 5.30406
CFS merit scores = 5.29658
CFS merit scores = 5.28918
CFS merit scores = 5.28184
CFS merit scores = 5.27452
CFS merit scores = 5.267
CFS merit scores = 5.25931
CFS merit scores = 5.25155
CFS merit scores = 5.24396
CFS merit scores = 5.23647
CFS merit scores = 5.2291
CFS merit scores = 5.22154
CFS merit scores = 5.21419
CFS merit scores = 5.20694
CFS merit scores = 5.19983
CFS merit scores = 5.19282
CFS merit scores = 5.18552
CFS merit scores = 5.17805
CFS merit scores = 5.17055
CFS merit scores = 5.16278
CFS merit scores = 5.15506
CFS merit scores = 5.14748
CFS merit scores = 5.13977
CFS merit scores = 5.13209
CFS merit scores = 5.12423
CFS merit scores = 5.11653
CFS merit scores = 5.10897
CFS merit scores = 5.1012
CFS merit scores = 5.09354
CFS merit scores = 5.08578
CFS merit scores = 5.07775
CFS merit scores = 5.0698
CFS merit scores = 5.06175
CFS merit scores = 5.05373
CFS merit scores = 5.04552
CFS merit scores = 5.03692
CFS merit scores = 5.02782
CFS merit scores = 5.01885
CFS merit scores = 5.00954
CFS merit scores = 5.0001
CFS merit scores = 4.99065
CFS merit scores = 4.98124
CFS merit scores = 4.97161
CFS merit scores = 4.96211
CFS merit scores = 4.95246
CFS merit scores = 4.94281
CFS merit scores = 4.9329
CFS merit scores = 4.92307
CFS merit scores = 4.91315
CFS merit scores = 4.9031
CFS merit scores = 4.89271
CFS merit scores = 4.88232
CFS merit scores = 4.8718
CFS merit scores = 4.85965
CFS merit scores = 4.84735
CFS merit scores = 4.83516
CFS merit scores = 4.82294
CFS merit scores = 4.81097
CFS merit scores = 4.79733
CFS merit scores = 4.78365
CFS merit scores = 4.76801
CFS merit scores = 4.75054
cnt = 1	feature = 64	correl = -0.315741	descr = Gibbs_of_Target_Sequence__Pos_20_Step_1
cnt = 2	feature = 49	correl = 0.257535	descr = Gibbs_of_Target_Sequence__Pos_1_Step_1
cnt = 3	feature = 602	correl = -0.168925	descr = N_Gram_TCTC
cnt = 4	feature = 264	correl = 0.0966289	descr = N_Gram_CACTC
cnt = 5	feature = 565	correl = 0.0749823	descr = N_Gram_TATAT
cnt = 6	feature = 616	correl = 0.0454579	descr = N_Gram_TGACA
cnt = 7	feature = 244	correl = 0.0648243	descr = N_Gram_ATTTC
cnt = 8	feature = 640	correl = 0.0682103	descr = N_Gram_TGGGT
cnt = 9	feature = 327	correl = 0.0634342	descr = N_Gram_CGGAA
cnt = 10	feature = 425	correl = 0.0724663	descr = N_Gram_GCAAT
cnt = 11	feature = 258	correl = -0.0445068	descr = N_Gram_CACCC
cnt = 12	feature = 661	correl = 0.0442807	descr = N_Gram_TTCGA
cnt = 13	feature = 228	correl = -0.0490554	descr = N_Gram_ATCGC
cnt = 14	feature = 351	correl = 0.0448412	descr = N_Gram_CTAAA
cnt = 15	feature = 659	correl = 0.0733953	descr = N_Gram_TTCAA
cnt = 16	feature = 595	correl = 0.0798773	descr = N_Gram_TCGAC
cnt = 17	feature = 315	correl = 0.0728701	descr = N_Gram_CGACA
cnt = 18	feature = 652	correl = 0.0644614	descr = N_Gram_TTAAC
cnt = 19	feature = 344	correl = 0.0700672	descr = N_Gram_CGTGA
cnt = 20	feature = 497	correl = 0.0448412	descr = N_Gram_GGGCT
cnt = 21	feature = 453	correl = 0.0448412	descr = N_Gram_GCGTA
cnt = 22	feature = 324	correl = 0.0567535	descr = N_Gram_CGCTA
cnt = 23	feature = 628	correl = 0.0518485	descr = N_Gram_TGCCG
cnt = 24	feature = 511	correl = 0.0501107	descr = N_Gram_GTATA
cnt = 25	feature = 322	correl = 0.0448412	descr = N_Gram_CGCCA
cnt = 26	feature = 456	correl = -0.0540667	descr = N_Gram_GCGTT
cnt = 27	feature = 614	correl = 0.0508786	descr = N_Gram_TGAAA
cnt = 28	feature = 399	correl = 0.0882741	descr = N_Gram_GACGG
cnt = 29	feature = 383	correl = 0.0525153	descr = N_Gram_GAAAC
cnt = 30	feature = 677	correl = 0.0843023	descr = N_Gram_TTGTG
cnt = 31	feature = 292	correl = 0.0834916	descr = N_Gram_CCCAC
cnt = 32	feature = 237	correl = 0.0730906	descr = N_Gram_ATGGG
cnt = 33	feature = 331	correl = 0.049443	descr = N_Gram_CGGCC
cnt = 34	feature = 388	correl = -0.0440018	descr = N_Gram_GAAGG
cnt = 35	feature = 555	correl = 0.0801525	descr = N_Gram_TAAGC
cnt = 36	feature = 540	correl = 0.0882741	descr = N_Gram_GTTAA
cnt = 37	feature = 501	correl = 0.0448412	descr = N_Gram_GGGGT
cnt = 38	feature = 339	correl = -0.0674576	descr = N_Gram_CGTAC
cnt = 39	feature = 654	correl = -0.0527772	descr = N_Gram_TTACC
cnt = 40	feature = 219	correl = 0.0543071	descr = N_Gram_ATACA
cnt = 41	feature = 674	correl = -0.0724834	descr = N_Gram_TTGGA
cnt = 42	feature = 510	correl = 0.0481283	descr = N_Gram_GTAAA
cnt = 43	feature = 546	correl = 0.0445789	descr = N_Gram_GTTGC
cnt = 44	feature = 391	correl = 0.0528731	descr = N_Gram_GAATC
cnt = 45	feature = 541	correl = -0.0786822	descr = N_Gram_GTTAC
cnt = 46	feature = 252	correl = 0.0899699	descr = N_Gram_CAAGG
cnt = 47	feature = 505	correl = -0.0703818	descr = N_Gram_GGTAA
cnt = 48	feature = 341	correl = -0.0453035	descr = N_Gram_CGTCC
cnt = 49	feature = 428	correl = -0.107537	descr = N_Gram_GCAGA
cnt = 50	feature = 483	correl = 0.134565	descr = N_Gram_GGCCT
cnt = 51	feature = 417	correl = 0.0742177	descr = N_Gram_GATGT
cnt = 52	feature = 267	correl = 0.0541348	descr = N_Gram_CAGCC
cnt = 53	feature = 599	correl = -0.0478457	descr = N_Gram_TCGGG
cnt = 54	feature = 605	correl = 0.0478472	descr = N_Gram_TCTCG
cnt = 55	feature = 265	correl = 0.0467233	descr = N_Gram_CACTT
cnt = 56	feature = 241	correl = -0.0679949	descr = N_Gram_ATTAC
cnt = 57	feature = 643	correl = -0.0517893	descr = N_Gram_TGTCA
cnt = 58	feature = 222	correl = 0.0711138	descr = N_Gram_ATAGT
cnt = 59	feature = 563	correl = -0.0521398	descr = N_Gram_TAGCC
cnt = 60	feature = 226	correl = -0.0570998	descr = N_Gram_ATCAT
cnt = 61	feature = 451	correl = 0.0500977	descr = N_Gram_GCGGC
cnt = 62	feature = 447	correl = -0.0767367	descr = N_Gram_GCGAC
cnt = 63	feature = 627	correl = -0.0458337	descr = N_Gram_TGCCC
cnt = 64	feature = 209	correl = 0.0994517	descr = N_Gram_AGTCA
cnt = 65	feature = 306	correl = 0.0551439	descr = N_Gram_CCTAT
cnt = 66	feature = 481	correl = 0.0980838	descr = N_Gram_GGCCC
cnt = 67	feature = 416	correl = -0.0529468	descr = N_Gram_GATGC
cnt = 68	feature = 648	correl = 0.0503771	descr = N_Gram_TGTGT
cnt = 69	feature = 619	correl = 0.0663225	descr = N_Gram_TGATA
cnt = 70	feature = 538	correl = 0.046912	descr = N_Gram_GTGTA
cnt = 71	feature = 348	correl = -0.04745	descr = N_Gram_CGTTC
cnt = 72	feature = 500	correl = 0.0514292	descr = N_Gram_GGGGG
cnt = 73	feature = 255	correl = 0.0829143	descr = N_Gram_CACAG
cnt = 74	feature = 318	correl = 0.0850226	descr = N_Gram_CGAGG
cnt = 75	feature = 536	correl = 0.0451637	descr = N_Gram_GTGGT
cnt = 76	feature = 492	correl = 0.0846977	descr = N_Gram_GGGAG
cnt = 77	feature = 485	correl = 0.100021	descr = N_Gram_GGCGC
cnt = 78	feature = 136	correl = -0.124323	descr = N_Gram_AATAA
cnt = 79	feature = 397	correl = -0.0636668	descr = N_Gram_GACCT
cnt = 80	feature = 632	correl = 0.0883958	descr = N_Gram_TGGAG
cnt = 81	feature = 342	correl = -0.111636	descr = N_Gram_CGTCG
cnt = 82	feature = 467	correl = 0.120026	descr = N_Gram_GGAAA
cnt = 83	feature = 588	correl = 0.0507833	descr = N_Gram_TCCGT
cnt = 84	feature = 512	correl = -0.062498	descr = N_Gram_GTATC
cnt = 85	feature = 308	correl = -0.100045	descr = N_Gram_CCTCC
cnt = 86	feature = 448	correl = 0.0442632	descr = N_Gram_GCGAG
cnt = 87	feature = 283	correl = 0.0591166	descr = N_Gram_CCACC
cnt = 88	feature = 419	correl = 0.0481975	descr = N_Gram_GATTG
cnt = 89	feature = 285	correl = 0.0485221	descr = N_Gram_CCAGA
cnt = 90	feature = 503	correl = 0.0924091	descr = N_Gram_GGGTC
cnt = 91	feature = 281	correl = 0.063157	descr = N_Gram_CCAAG
cnt = 92	feature = 440	correl = 0.0581111	descr = N_Gram_GCCGC
cnt = 93	feature = 393	correl = 0.0442546	descr = N_Gram_GACAC
cnt = 94	feature = 357	correl = 0.0919936	descr = N_Gram_CTCAA
cnt = 95	feature = 301	correl = 0.0702649	descr = N_Gram_CCGGC
cnt = 96	feature = 312	correl = -0.077094	descr = N_Gram_CCTTC
cnt = 97	feature = 413	correl = 0.0662241	descr = N_Gram_GATAT
cnt = 98	feature = 624	correl = 0.106035	descr = N_Gram_TGCAA
cnt = 99	feature = 529	correl = 0.0608454	descr = N_Gram_GTGAC
cnt = 100	feature = 363	correl = 0.0483946	descr = N_Gram_CTCTA
cnt = 101	feature = 647	correl = 0.105252	descr = N_Gram_TGTGG
cnt = 102	feature = 418	correl = -0.0715682	descr = N_Gram_GATTA
cnt = 103	feature = 649	correl = -0.0513953	descr = N_Gram_TGTTA
cnt = 104	feature = 494	correl = 0.0514292	descr = N_Gram_GGGCA
cnt = 105	feature = 254	correl = 0.0518321	descr = N_Gram_CAATA
cnt = 106	feature = 218	correl = -0.14867	descr = N_Gram_ATAAG
cnt = 107	feature = 644	correl = 0.0728676	descr = N_Gram_TGTCC
cnt = 108	feature = 386	correl = 0.116463	descr = N_Gram_GAAGA
cnt = 109	feature = 508	correl = 0.0549455	descr = N_Gram_GGTGC
cnt = 110	feature = 303	correl = -0.087861	descr = N_Gram_CCGGT
cnt = 111	feature = 579	correl = 0.0837258	descr = N_Gram_TCCAA
cnt = 112	feature = 539	correl = 0.0689761	descr = N_Gram_GTGTG
cnt = 113	feature = 394	correl = 0.0833145	descr = N_Gram_GACAG
cnt = 114	feature = 473	correl = -0.117252	descr = N_Gram_GGATC
cnt = 115	feature = 437	correl = 0.0442898	descr = N_Gram_GCCCA
cnt = 116	feature = 309	correl = 0.0600399	descr = N_Gram_CCTCG
cnt = 117	feature = 544	correl = -0.0652554	descr = N_Gram_GTTCT
cnt = 118	feature = 662	correl = -0.0625584	descr = N_Gram_TTCGG
cnt = 119	feature = 478	correl = 0.0893482	descr = N_Gram_GGCAT
cnt = 120	feature = 396	correl = 0.0524747	descr = N_Gram_GACCG
cnt = 121	feature = 435	correl = 0.114818	descr = N_Gram_GCCAG
cnt = 122	feature = 207	correl = 0.117095	descr = N_Gram_AGTAA
cnt = 123	feature = 426	correl = 0.0777377	descr = N_Gram_GCAC
cnt = 124	feature = 454	correl = -0.11341	descr = N_Gram_GCGTC
cnt = 125	feature = 233	correl = -0.056193	descr = N_Gram_ATGAT
cnt = 126	feature = 509	correl = 0.0445121	descr = N_Gram_GGTTG
cnt = 127	feature = 472	correl = 0.0890801	descr = N_Gram_GGAGC
cnt = 128	feature = 364	correl = -0.0637952	descr = N_Gram_CTCTC
cnt = 129	feature = 496	correl = 0.0772924	descr = N_Gram_GGGCG
cnt = 130	feature = 681	correl = 0.0592949	descr = N_Gram_TTTCA
cnt = 131	feature = 278	correl = -0.0659681	descr = N_Gram_CATCG
cnt = 132	feature = 484	correl = -0.051706	descr = N_Gram_GGCGA
cnt = 133	feature = 390	correl = -0.0650887	descr = N_Gram_GAATA
cnt = 134	feature = 633	correl = -0.0446265	descr = N_Gram_TGGAT
cnt = 135	feature = 231	correl = 0.0543425	descr = N_Gram_ATCTT
cnt = 136	feature = 441	correl = 0.0718506	descr = N_Gram_GCCGG
cnt = 137	feature = 461	correl = 0.0653288	descr = N_Gram_GCTGC
cnt = 138	feature = 547	correl = 0.0884316	descr = N_Gram_GTTGG
cnt = 139	feature = 596	correl = -0.114908	descr = N_Gram_TCGAG
cnt = 140	feature = 499	correl = 0.0670674	descr = N_Gram_GGGGC
cnt = 141	feature = 459	correl = -0.0553687	descr = N_Gram_GCTCC
cnt = 142	feature = 690	correl = -0.0776218	descr = N_Gram_TTTTG
cnt = 143	feature = 574	correl = 0.0967779	descr = N_Gram_TCAGT
cnt = 144	feature = 353	correl = 0.105131	descr = N_Gram_CTAT
cnt = 145	feature = 277	correl = 0.0996108	descr = N_Gram_CATCC
cnt = 146	feature = 402	correl = -0.0771727	descr = N_Gram_GACTG
cnt = 147	feature = 14	correl = -0.0472451	descr = Position_Specific_Bin_Base_3_Base_T
cnt = 148	feature = 520	correl = -0.0449245	descr = N_Gram_GTCCT
cnt = 149	feature = 305	correl = 0.10468	descr = N_Gram_CCGTG
cnt = 150	feature = 214	correl = 0.055236	descr = N_Gram_AGTTG
cnt = 151	feature = 407	correl = 0.0644015	descr = N_Gram_GAGGT
cnt = 152	feature = 81	correl = 0.0532574	descr = Xue_Structure_Feature_C101
cnt = 153	feature = 655	correl = -0.0481747	descr = N_Gram_TTAT
cnt = 154	feature = 610	correl = -0.0558676	descr = N_Gram_TCTTG
cnt = 155	feature = 21	correl = 0.0475506	descr = Position_Specific_Bin_Base_7_Base_T
cnt = 156	feature = 600	correl = -0.0514837	descr = N_Gram_TCGTC
cnt = 157	feature = 337	correl = -0.063269	descr = N_Gram_CGTA
cnt = 158	feature = 60	correl = -0.0455979	descr = Gibbs_of_Target_Sequence__Pos_15_Step_1
cnt = 159	feature = 382	correl = 0.0743496	descr = N_Gram_GAAA
cnt = 160	feature = 603	correl = -0.0652255	descr = N_Gram_TCTCA
cnt = 161	feature = 326	correl = 0.0636365	descr = N_Gram_CGGA
cnt = 162	feature = 56	correl = 0.0539918	descr = Gibbs_of_Target_Sequence__Pos_9_Step_1
cnt = 163	feature = 57	correl = 0.0798759	descr = Gibbs_of_Target_Sequence__Pos_12_Step_1
cnt = 164	feature = 411	correl = 0.0670801	descr = N_Gram_GATA
cnt = 165	feature = 463	correl = 0.0718363	descr = N_Gram_GCTT
cnt = 166	feature = 683	correl = -0.0445568	descr = N_Gram_TTTCG
cnt = 167	feature = 40	correl = -0.102619	descr = Position_Specific_Bin_Base_17_Base_A
cnt = 168	feature = 606	correl = -0.102151	descr = N_Gram_TCTCT
cnt = 169	feature = 24	correl = 0.0724008	descr = Position_Specific_Bin_Base_9_Base_G
cnt = 170	feature = 10	correl = -0.0610749	descr = Position_Specific_Bin_Base_2_Base_G
cnt = 171	feature = 580	correl = -0.147061	descr = N_Gram_TCCAG
cnt = 172	feature = 19	correl = -0.108709	descr = Position_Specific_Bin_Base_6_Base_A
cnt = 173	feature = 623	correl = 0.0894808	descr = N_Gram_TGCA
cnt = 174	feature = 47	correl = -0.0849472	descr = Position_Specific_Bin_Base_18_Base_T
cnt = 175	feature = 28	correl = -0.0890399	descr = Position_Specific_Bin_Base_12_Base_A
cnt = 176	feature = 422	correl = 0.136158	descr = N_Gram_GCAA
cnt = 177	feature = 522	correl = -0.106336	descr = N_Gram_GTCGA
cnt = 178	feature = 54	correl = -0.0999396	descr = Gibbs_of_Target_Sequence__Pos_6_Step_1
cnt = 179	feature = 160	correl = 0.0538196	descr = N_Gram_ACCG
cnt = 180	feature = 33	correl = -0.104083	descr = Position_Specific_Bin_Base_14_Base_A
cnt = 181	feature = 250	correl = 0.075082	descr = N_Gram_CAAG
cnt = 182	feature = 18	correl = 0.0670435	descr = Position_Specific_Bin_Base_5_Base_G
cnt = 183	feature = 389	correl = -0.0661732	descr = N_Gram_GAAGT
cnt = 184	feature = 52	correl = -0.0621262	descr = Gibbs_of_Target_Sequence__Pos_4_Step_1
cnt = 185	feature = 39	correl = 0.127552	descr = Position_Specific_Bin_Base_16_Base_C
cnt = 186	feature = 645	correl = 0.0936193	descr = N_Gram_TGTG
cnt = 187	feature = 291	correl = 0.063444	descr = N_Gram_CCCA
cnt = 188	feature = 23	correl = 0.0640235	descr = Position_Specific_Bin_Base_8_Base_T
cnt = 189	feature = 466	correl = 0.0605593	descr = N_Gram_GGAA
cnt = 190	feature = 514	correl = 0.0495725	descr = N_Gram_GTCA
cnt = 191	feature = 335	correl = -0.0868439	descr = N_Gram_CGGTA
cnt = 192	feature = 58	correl = -0.0816743	descr = Gibbs_of_Target_Sequence__Pos_13_Step_1
cnt = 193	feature = 392	correl = 0.0679545	descr = N_Gram_GACA
cnt = 194	feature = 609	correl = -0.119215	descr = N_Gram_TCTTC
cnt = 195	feature = 334	correl = 0.147338	descr = N_Gram_CGGGC
cnt = 196	feature = 350	correl = 0.0807625	descr = N_Gram_CTA
cnt = 197	feature = 32	correl = 0.0921578	descr = Position_Specific_Bin_Base_13_Base_C
cnt = 198	feature = 460	correl = 0.0707826	descr = N_Gram_GCTG
cnt = 199	feature = 76	correl = 0.043969	descr = Fold_of_RNAi_Sequence_Pos_16
cnt = 200	feature = 105	correl = -0.0586989	descr = Fold_of_Target_NoBeginbrace_noends_Pos_4
cnt = 201	feature = 41	correl = 0.104833	descr = Position_Specific_Bin_Base_17_Base_C
cnt = 202	feature = 653	correl = -0.0705834	descr = N_Gram_TTAC
cnt = 203	feature = 13	correl = 0.0978987	descr = Position_Specific_Bin_Base_3_Base_C
cnt = 204	feature = 30	correl = 0.0971044	descr = Position_Specific_Bin_Base_12_Base_G
cnt = 205	feature = 576	correl = -0.0476776	descr = N_Gram_TCATC
cnt = 206	feature = 217	correl = -0.104164	descr = N_Gram_ATAA
cnt = 207	feature = 73	correl = 0.0909172	descr = Fold_of_RNAi_Sequence_Pos_12
cnt = 208	feature = 82	correl = 0.0593089	descr = Xue_Structure_Feature_C010
cnt = 209	feature = 11	correl = 0.0839022	descr = Position_Specific_Bin_Base_2_Base_T
cnt = 210	feature = 572	correl = 0.0879668	descr = N_Gram_TCAG
cnt = 211	feature = 343	correl = 0.164484	descr = N_Gram_CGTG
cnt = 212	feature = 618	correl = -0.0910242	descr = N_Gram_TGAT
cnt = 213	feature = 691	correl = -0.0834092	descr = N_Gram_TTTTT
cnt = 214	feature = 17	correl = 0.0802261	descr = Position_Specific_Bin_Base_5_Base_C
cnt = 215	feature = 72	correl = 0.066735	descr = Fold_of_RNAi_Sequence_Pos_9
cnt = 216	feature = 9	correl = 0.0526558	descr = Position_Specific_Bin_Base_2_Base_C
cnt = 217	feature = 46	correl = 0.279209	descr = Position_Specific_Bin_Base_18_Base_G
cnt = 218	feature = 12	correl = -0.0609064	descr = Position_Specific_Bin_Base_3_Base_A
cnt = 219	feature = 232	correl = -0.0556832	descr = N_Gram_ATGA
cnt = 220	feature = 69	correl = 0.119763	descr = Fold_of_RNAi_Sequence_Pos_2
cnt = 221	feature = 272	correl = 0.0954197	descr = N_Gram_CAGT
cnt = 222	feature = 450	correl = 0.0583028	descr = N_Gram_GCGG
cnt = 223	feature = 61	correl = -0.100253	descr = Gibbs_of_Target_Sequence__Pos_17_Step_1
cnt = 224	feature = 280	correl = 0.0688441	descr = N_Gram_CCAA
cnt = 225	feature = 468	correl = 0.107474	descr = N_Gram_GGAC
cnt = 226	feature = 78	correl = 0.098503	descr = Xue_Structure_Feature_A101
cnt = 227	feature = 8	correl = -0.0617368	descr = Position_Specific_Bin_Base_2_Base_A
cnt = 228	feature = 615	correl = -0.0786589	descr = N_Gram_TGAAG
cnt = 229	feature = 689	correl = -0.123877	descr = N_Gram_TTTTC
cnt = 230	feature = 361	correl = -0.109807	descr = N_Gram_CTCCT
cnt = 231	feature = 304	correl = 0.0630603	descr = N_Gram_CCGT
cnt = 232	feature = 38	correl = -0.109084	descr = Position_Specific_Bin_Base_16_Base_A
cnt = 233	feature = 525	correl = -0.0762125	descr = N_Gram_GTCT
cnt = 234	feature = 594	correl = -0.066013	descr = N_Gram_TCGA
cnt = 235	feature = 67	correl = 0.115054	descr = Fold_of_RNAi_Sequence_Pos_0
cnt = 236	feature = 531	correl = 0.0511179	descr = N_Gram_GTGC
cnt = 237	feature = 29	correl = 0.131466	descr = Position_Specific_Bin_Base_12_Base_C
cnt = 238	feature = 545	correl = 0.0551173	descr = N_Gram_GTTG
cnt = 239	feature = 77	correl = -0.0642143	descr = Xue_Structure_Feature_A110
cnt = 240	feature = 86	correl = 0.0685732	descr = Xue_Structure_Feature_G100
cnt = 241	feature = 526	correl = -0.0775986	descr = N_Gram_GTCTT
cnt = 242	feature = 375	correl = -0.0467989	descr = N_Gram_CTTG
cnt = 243	feature = 276	correl = 0.0716209	descr = N_Gram_CATC
cnt = 244	feature = 80	correl = 0.0753008	descr = Xue_Structure_Feature_C110
cnt = 245	feature = 290	correl = 0.0472243	descr = N_Gram_CCC
cnt = 246	feature = 360	correl = -0.0934474	descr = N_Gram_CTCCA
cnt = 247	feature = 59	correl = -0.173148	descr = Gibbs_of_Target_Sequence__Pos_14_Step_1
cnt = 248	feature = 340	correl = -0.0797355	descr = N_Gram_CGTC
cnt = 249	feature = 248	correl = 0.128825	descr = N_Gram_CAA
cnt = 250	feature = 68	correl = 0.147956	descr = Fold_of_RNAi_Sequence_Pos_1
cnt = 251	feature = 641	correl = 0.0825464	descr = N_Gram_TGT
cnt = 252	feature = 631	correl = 0.0658107	descr = N_Gram_TGG
cnt = 253	feature = 664	correl = -0.205475	descr = N_Gram_TTCTC
cnt = 254	feature = 321	correl = 0.0681088	descr = N_Gram_CGCC
cnt = 255	feature = 313	correl = -0.0525714	descr = N_Gram_CGA
cnt = 256	feature = 578	correl = -0.0816624	descr = N_Gram_TCCA
cnt = 257	feature = 688	correl = -0.123213	descr = N_Gram_TTTT
cnt = 258	feature = 225	correl = -0.0683281	descr = N_Gram_ATC
cnt = 259	feature = 527	correl = 0.13684	descr = N_Gram_GTG
cnt = 260	feature = 373	correl = -0.122145	descr = N_Gram_CTTC
cnt = 261	feature = 612	correl = -0.0810715	descr = N_Gram_TGA
cnt = 262	feature = 79	correl = 0.0562995	descr = Xue_Structure_Feature_C111
cnt = 263	feature = 504	correl = 0.0569926	descr = N_Gram_GGT
cnt = 264	feature = 475	correl = 0.149938	descr = N_Gram_GGC
cnt = 265	feature = 247	correl = 0.100019	descr = N_Gram_CA
cnt = 266	feature = 66	correl = -0.0827188	descr = PF_RNAi_Fold_5'Free_Count
cnt = 267	feature = 356	correl = -0.0849171	descr = N_Gram_CTC
cnt = 268	feature = 680	correl = -0.091051	descr = N_Gram_TTTC
cnt = 269	feature = 601	correl = -0.0915187	descr = N_Gram_TCT
cnt = 270	feature = 446	correl = -0.0613498	descr = N_Gram_GCG
cnt = 271	feature = 65	correl = -0.146326	descr = PF_RNAi_Fold_Energy
cnt = 272	feature = 83	correl = -0.0764503	descr = Xue_Structure_Feature_C000
num rows = 522
num_elements = 142506
*
optimization finished, #iter = 609
nu = 0.543445
obj = -44.798607, rho = -0.563038
nSV = 365, nBSV = 208
num rows = 57
num_elements = 15561
*
optimization finished, #iter = 62
nu = 0.449691
obj = -3.571906, rho = -0.480709
nSV = 41, nBSV = 10
*
optimization finished, #iter = 609
nu = 0.543445
obj = -44.798607, rho = -0.563038
nSV = 365, nBSV = 208
TEST = 22 AVE CORR = 0.533277
