# Supplementary material for: Improving model predictions for RNA interference activities that use support vector machine regression by combining and filtering features
Source: BMC Bioinformatics. 2007 Jun 6;8:182. doi: 10.1186/1471-2105-8-182 (PMC1906837; doi:10.1186/1471-2105-8-182)
Supplement: Additional file 6 — tr_579_cfsfilters. The features found to be useful by Correlation based Feature in training and testing the 579 dataset by cross validation, at t-test values from 0 to 90. [file 1471-2105-8-182-S6.gz › tr_579_file_23]

23
ave count = 225.7

CFS merit scores = 1.3532
CFS merit scores = 1.59912
CFS merit scores = 1.85226
CFS merit scores = 2.07793
CFS merit scores = 2.27912
CFS merit scores = 2.46022
CFS merit scores = 2.62706
CFS merit scores = 2.78294
CFS merit scores = 2.92863
CFS merit scores = 3.06621
CFS merit scores = 3.19633
CFS merit scores = 3.32125
CFS merit scores = 3.44155
CFS merit scores = 3.55742
CFS merit scores = 3.66925
CFS merit scores = 3.77684
CFS merit scores = 3.88045
CFS merit scores = 3.9792
CFS merit scores = 4.07447
CFS merit scores = 4.16571
CFS merit scores = 4.25435
CFS merit scores = 4.33958
CFS merit scores = 4.4225
CFS merit scores = 4.5021
CFS merit scores = 4.5802
CFS merit scores = 4.65675
CFS merit scores = 4.73178
CFS merit scores = 4.80334
CFS merit scores = 4.87312
CFS merit scores = 4.94122
CFS merit scores = 5.00831
CFS merit scores = 5.07394
CFS merit scores = 5.13804
CFS merit scores = 5.20068
CFS merit scores = 5.25965
CFS merit scores = 5.31712
CFS merit scores = 5.37206
CFS merit scores = 5.42569
CFS merit scores = 5.47816
CFS merit scores = 5.52827
CFS merit scores = 5.57688
CFS merit scores = 5.62315
CFS merit scores = 5.66775
CFS merit scores = 5.71091
CFS merit scores = 5.75148
CFS merit scores = 5.79023
CFS merit scores = 5.82643
CFS merit scores = 5.86086
CFS merit scores = 5.89541
CFS merit scores = 5.92885
CFS merit scores = 5.95902
CFS merit scores = 5.98705
CFS merit scores = 6.01336
CFS merit scores = 6.0387
CFS merit scores = 6.06126
CFS merit scores = 6.08086
CFS merit scores = 6.09606
CFS merit scores = 6.11152
CFS merit scores = 6.12587
CFS merit scores = 6.13903
CFS merit scores = 6.15101
CFS merit scores = 6.16249
CFS merit scores = 6.17232
CFS merit scores = 6.18121
CFS merit scores = 6.18987
CFS merit scores = 6.19687
CFS merit scores = 6.20429
CFS merit scores = 6.21128
CFS merit scores = 6.21716
CFS merit scores = 6.22203
CFS merit scores = 6.22732
CFS merit scores = 6.23238
CFS merit scores = 6.23634
CFS merit scores = 6.23873
CFS merit scores = 6.23984
CFS merit scores = 6.24048
CFS merit scores = 6.2411
CFS merit scores = 6.24196
CFS merit scores = 6.24301
CFS merit scores = 6.24387
CFS merit scores = 6.24445
CFS merit scores = 6.24517
CFS merit scores = 6.24645
CFS merit scores = 6.24659
CFS merit scores = 6.24603
CFS merit scores = 6.2458
CFS merit scores = 6.24619
CFS merit scores = 6.24671
CFS merit scores = 6.247
CFS merit scores = 6.24684
CFS merit scores = 6.24592
CFS merit scores = 6.24472
CFS merit scores = 6.24371
CFS merit scores = 6.24106
CFS merit scores = 6.23725
CFS merit scores = 6.23261
CFS merit scores = 6.22775
CFS merit scores = 6.22297
CFS merit scores = 6.21811
CFS merit scores = 6.21328
CFS merit scores = 6.20832
CFS merit scores = 6.20366
CFS merit scores = 6.19889
CFS merit scores = 6.193
CFS merit scores = 6.18675
CFS merit scores = 6.18042
CFS merit scores = 6.17425
CFS merit scores = 6.16825
CFS merit scores = 6.16196
CFS merit scores = 6.15591
CFS merit scores = 6.15015
CFS merit scores = 6.14317
CFS merit scores = 6.13646
CFS merit scores = 6.1297
CFS merit scores = 6.12206
CFS merit scores = 6.11463
CFS merit scores = 6.10702
CFS merit scores = 6.09995
CFS merit scores = 6.09335
CFS merit scores = 6.08581
CFS merit scores = 6.07834
CFS merit scores = 6.07008
CFS merit scores = 6.06162
CFS merit scores = 6.05363
CFS merit scores = 6.04491
CFS merit scores = 6.03636
CFS merit scores = 6.02812
CFS merit scores = 6.01979
CFS merit scores = 6.01121
CFS merit scores = 6.00298
CFS merit scores = 5.99476
CFS merit scores = 5.98665
CFS merit scores = 5.97893
CFS merit scores = 5.97136
CFS merit scores = 5.9639
CFS merit scores = 5.95572
CFS merit scores = 5.94671
CFS merit scores = 5.93812
CFS merit scores = 5.92984
CFS merit scores = 5.92184
CFS merit scores = 5.91406
CFS merit scores = 5.9059
CFS merit scores = 5.89754
CFS merit scores = 5.88862
CFS merit scores = 5.87892
CFS merit scores = 5.86949
CFS merit scores = 5.86012
CFS merit scores = 5.85072
CFS merit scores = 5.84133
CFS merit scores = 5.83171
CFS merit scores = 5.82228
CFS merit scores = 5.81311
CFS merit scores = 5.80376
CFS merit scores = 5.7943
CFS merit scores = 5.78463
CFS merit scores = 5.77465
CFS merit scores = 5.76514
CFS merit scores = 5.75471
CFS merit scores = 5.74429
CFS merit scores = 5.73383
CFS merit scores = 5.72343
CFS merit scores = 5.71307
CFS merit scores = 5.70307
CFS merit scores = 5.69299
CFS merit scores = 5.68288
CFS merit scores = 5.67298
CFS merit scores = 5.66349
CFS merit scores = 5.65369
CFS merit scores = 5.64397
CFS merit scores = 5.63444
CFS merit scores = 5.62523
CFS merit scores = 5.61577
CFS merit scores = 5.6065
CFS merit scores = 5.59731
CFS merit scores = 5.58828
CFS merit scores = 5.57917
CFS merit scores = 5.57006
CFS merit scores = 5.56124
CFS merit scores = 5.55236
CFS merit scores = 5.5438
CFS merit scores = 5.53498
CFS merit scores = 5.52625
CFS merit scores = 5.51765
CFS merit scores = 5.5092
CFS merit scores = 5.50067
CFS merit scores = 5.49228
CFS merit scores = 5.48396
CFS merit scores = 5.4758
CFS merit scores = 5.46786
CFS merit scores = 5.45986
CFS merit scores = 5.45205
CFS merit scores = 5.44432
CFS merit scores = 5.43655
CFS merit scores = 5.42876
CFS merit scores = 5.42109
CFS merit scores = 5.41362
CFS merit scores = 5.4063
CFS merit scores = 5.39904
CFS merit scores = 5.39168
CFS merit scores = 5.38406
CFS merit scores = 5.37656
CFS merit scores = 5.36918
CFS merit scores = 5.36192
CFS merit scores = 5.35485
CFS merit scores = 5.34794
CFS merit scores = 5.34122
CFS merit scores = 5.33444
CFS merit scores = 5.32752
CFS merit scores = 5.3208
CFS merit scores = 5.31377
CFS merit scores = 5.30686
CFS merit scores = 5.29984
CFS merit scores = 5.29296
CFS merit scores = 5.28612
CFS merit scores = 5.27935
CFS merit scores = 5.27263
CFS merit scores = 5.26592
CFS merit scores = 5.25909
CFS merit scores = 5.25234
CFS merit scores = 5.24564
CFS merit scores = 5.2386
CFS merit scores = 5.23161
CFS merit scores = 5.22475
CFS merit scores = 5.21773
CFS merit scores = 5.21079
CFS merit scores = 5.204
CFS merit scores = 5.19704
CFS merit scores = 5.19003
CFS merit scores = 5.18315
CFS merit scores = 5.17638
CFS merit scores = 5.16909
CFS merit scores = 5.16192
CFS merit scores = 5.15479
CFS merit scores = 5.14786
CFS merit scores = 5.1409
CFS merit scores = 5.1338
CFS merit scores = 5.12679
CFS merit scores = 5.11976
CFS merit scores = 5.11272
CFS merit scores = 5.1055
CFS merit scores = 5.09841
CFS merit scores = 5.09149
CFS merit scores = 5.08462
CFS merit scores = 5.07769
CFS merit scores = 5.07065
CFS merit scores = 5.06372
CFS merit scores = 5.05684
CFS merit scores = 5.04995
CFS merit scores = 5.04303
CFS merit scores = 5.03618
CFS merit scores = 5.02874
CFS merit scores = 5.02138
CFS merit scores = 5.01388
CFS merit scores = 5.00622
CFS merit scores = 4.99818
CFS merit scores = 4.99026
CFS merit scores = 4.98221
CFS merit scores = 4.97426
CFS merit scores = 4.96601
CFS merit scores = 4.95744
CFS merit scores = 4.94909
CFS merit scores = 4.94074
CFS merit scores = 4.9325
CFS merit scores = 4.92424
CFS merit scores = 4.91584
CFS merit scores = 4.90755
CFS merit scores = 4.89869
CFS merit scores = 4.88971
CFS merit scores = 4.88043
CFS merit scores = 4.87129
CFS merit scores = 4.86219
CFS merit scores = 4.85289
CFS merit scores = 4.84344
CFS merit scores = 4.8332
CFS merit scores = 4.82203
CFS merit scores = 4.8111
CFS merit scores = 4.80008
CFS merit scores = 4.78878
CFS merit scores = 4.77736
CFS merit scores = 4.76578
CFS merit scores = 4.75435
CFS merit scores = 4.74315
CFS merit scores = 4.73157
CFS merit scores = 4.71954
CFS merit scores = 4.7073
CFS merit scores = 4.69466
CFS merit scores = 4.68182
CFS merit scores = 4.66892
CFS merit scores = 4.65588
CFS merit scores = 4.64154
CFS merit scores = 4.62608
CFS merit scores = 4.60808
CFS merit scores = 4.58926
CFS merit scores = 4.56735
cnt = 1	feature = 56	correl = -0.353201	descr = Gibbs_of_Target_Sequence__Pos_20_Step_1
cnt = 2	feature = 54	correl = -0.179414	descr = Gibbs_of_Target_Sequence__Pos_18_Step_1
cnt = 3	feature = 247	correl = 0.130837	descr = N_Gram_CAA
cnt = 4	feature = 536	correl = -0.0829008	descr = N_Gram_GTCG
cnt = 5	feature = 394	correl = 0.101802	descr = N_Gram_GAAAG
cnt = 6	feature = 422	correl = 0.0670741	descr = N_Gram_GATAT
cnt = 7	feature = 653	correl = 0.0764455	descr = N_Gram_TGGGG
cnt = 8	feature = 417	correl = 0.116505	descr = N_Gram_GAGTC
cnt = 9	feature = 579	correl = 0.0757763	descr = N_Gram_TATAT
cnt = 10	feature = 413	correl = -0.0562514	descr = N_Gram_GAGAG
cnt = 11	feature = 392	correl = -0.0576625	descr = N_Gram_GAAAA
cnt = 12	feature = 321	correl = -0.049196	descr = N_Gram_CGACC
cnt = 13	feature = 407	correl = 0.0453462	descr = N_Gram_GACGG
cnt = 14	feature = 351	correl = 0.079212	descr = N_Gram_CGTGG
cnt = 15	feature = 516	correl = 0.0780126	descr = N_Gram_GGGTA
cnt = 16	feature = 628	correl = 0.0515069	descr = N_Gram_TGAAA
cnt = 17	feature = 578	correl = 0.0449751	descr = N_Gram_TATAG
cnt = 18	feature = 357	correl = 0.0568421	descr = N_Gram_CTACT
cnt = 19	feature = 336	correl = 0.0741223	descr = N_Gram_CGGAA
cnt = 20	feature = 360	correl = 0.0631922	descr = N_Gram_CTATA
cnt = 21	feature = 424	correl = -0.0556583	descr = N_Gram_GATCG
cnt = 22	feature = 259	correl = -0.0444717	descr = N_Gram_CACCC
cnt = 23	feature = 526	correl = -0.0571564	descr = N_Gram_GGTTA
cnt = 24	feature = 680	correl = 0.0447817	descr = N_Gram_TTCGA
cnt = 25	feature = 395	correl = -0.0590736	descr = N_Gram_GAAAT
cnt = 26	feature = 361	correl = 0.0806231	descr = N_Gram_CTATT
cnt = 27	feature = 545	correl = 0.0573403	descr = N_Gram_GTGCG
cnt = 28	feature = 304	correl = 0.0453462	descr = N_Gram_CCGCA
cnt = 29	feature = 255	correl = 0.0542035	descr = N_Gram_CACAG
cnt = 30	feature = 466	correl = 0.0453462	descr = N_Gram_GCGTA
cnt = 31	feature = 514	correl = 0.0453462	descr = N_Gram_GGGGT
cnt = 32	feature = 280	correl = -0.0497657	descr = N_Gram_CATGC
cnt = 33	feature = 494	correl = 0.0729795	descr = N_Gram_GGCCC
cnt = 34	feature = 218	correl = 0.0550219	descr = N_Gram_ATACA
cnt = 35	feature = 568	correl = -0.0463739	descr = N_Gram_TAACG
cnt = 36	feature = 222	correl = 0.0718812	descr = N_Gram_ATAGT
cnt = 37	feature = 313	correl = 0.0676048	descr = N_Gram_CCTCA
cnt = 38	feature = 316	correl = 0.0606705	descr = N_Gram_CCTCT
cnt = 39	feature = 659	correl = 0.0577553	descr = N_Gram_TGTAA
cnt = 40	feature = 237	correl = 0.0443948	descr = N_Gram_ATGTG
cnt = 41	feature = 397	correl = -0.0439102	descr = N_Gram_GAAGG
cnt = 42	feature = 546	correl = 0.0580781	descr = N_Gram_GTGCT
cnt = 43	feature = 652	correl = 0.0503692	descr = N_Gram_TGGGA
cnt = 44	feature = 459	correl = -0.0485576	descr = N_Gram_GCGAC
cnt = 45	feature = 342	correl = 0.0869933	descr = N_Gram_CGGGA
cnt = 46	feature = 217	correl = -0.149135	descr = N_Gram_ATAAG
cnt = 47	feature = 688	correl = -0.0591405	descr = N_Gram_TTGAG
cnt = 48	feature = 538	correl = -0.0459506	descr = N_Gram_GTCGC
cnt = 49	feature = 510	correl = 0.0453462	descr = N_Gram_GGGCT
cnt = 50	feature = 317	correl = 0.0652478	descr = N_Gram_CCTGC
cnt = 51	feature = 527	correl = 0.0914936	descr = N_Gram_GGTTG
cnt = 52	feature = 458	correl = 0.138322	descr = N_Gram_GCCTT
cnt = 53	feature = 251	correl = 0.0622593	descr = N_Gram_CAAGC
cnt = 54	feature = 624	correl = -0.117639	descr = N_Gram_TCTTA
cnt = 55	feature = 426	correl = -0.0500458	descr = N_Gram_GATGC
cnt = 56	feature = 226	correl = -0.0567228	descr = N_Gram_ATCAT
cnt = 57	feature = 555	correl = 0.0453462	descr = N_Gram_GTTAA
cnt = 58	feature = 690	correl = 0.0594649	descr = N_Gram_TTGCA
cnt = 59	feature = 285	correl = 0.0600075	descr = N_Gram_CCACC
cnt = 60	feature = 312	correl = 0.0558015	descr = N_Gram_CCTAT
cnt = 61	feature = 309	correl = -0.0732728	descr = N_Gram_CCGGT
cnt = 62	feature = 584	correl = 0.0472183	descr = N_Gram_TCAAA
cnt = 63	feature = 434	correl = 0.0612091	descr = N_Gram_GCAAA
cnt = 64	feature = 241	correl = 0.0446791	descr = N_Gram_ATTGG
cnt = 65	feature = 429	correl = -0.0605618	descr = N_Gram_GATTA
cnt = 66	feature = 612	correl = 0.0947339	descr = N_Gram_TCGGC
cnt = 67	feature = 370	correl = 0.0718503	descr = N_Gram_CTCGG
cnt = 68	feature = 703	correl = -0.0503227	descr = N_Gram_TTTTG
cnt = 69	feature = 327	correl = -0.0446597	descr = N_Gram_CGATC
cnt = 70	feature = 252	correl = 0.0974183	descr = N_Gram_CAAGG
cnt = 71	feature = 484	correl = 0.0641909	descr = N_Gram_GGACG
cnt = 72	feature = 382	correl = 0.0499655	descr = N_Gram_CTTCC
cnt = 73	feature = 431	correl = -0.0897428	descr = N_Gram_GATTT
cnt = 74	feature = 353	correl = -0.0473352	descr = N_Gram_CGTTC
cnt = 75	feature = 284	correl = 0.0519672	descr = N_Gram_CCAAT
cnt = 76	feature = 601	correl = -0.0977886	descr = N_Gram_TCCGC
cnt = 77	feature = 448	correl = 0.0704377	descr = N_Gram_GCCAG
cnt = 78	feature = 331	correl = 0.101505	descr = N_Gram_CGCCG
cnt = 79	feature = 468	correl = 0.118123	descr = N_Gram_GCGTG
cnt = 80	feature = 440	correl = -0.0721949	descr = N_Gram_GCAGA
cnt = 81	feature = 633	correl = 0.0801463	descr = N_Gram_TGAGT
cnt = 82	feature = 616	correl = 0.0568421	descr = N_Gram_TCTAC
cnt = 83	feature = 654	correl = 0.0767751	descr = N_Gram_TGGGT
cnt = 84	feature = 278	correl = -0.0611866	descr = N_Gram_CATCG
cnt = 85	feature = 386	correl = 0.0910274	descr = N_Gram_CTTGG
cnt = 86	feature = 640	correl = 0.107159	descr = N_Gram_TGCAA
cnt = 87	feature = 224	correl = 0.0864478	descr = N_Gram_ATATA
cnt = 88	feature = 258	correl = 0.0833795	descr = N_Gram_CACCA
cnt = 89	feature = 219	correl = -0.0501446	descr = N_Gram_ATACT
cnt = 90	feature = 681	correl = -0.0558762	descr = N_Gram_TTCGG
cnt = 91	feature = 340	correl = 0.0702472	descr = N_Gram_CGGCG
cnt = 92	feature = 677	correl = 0.0567785	descr = N_Gram_TTCAG
cnt = 93	feature = 483	correl = 0.110261	descr = N_Gram_GGACC
cnt = 94	feature = 228	correl = -0.0524821	descr = N_Gram_ATCCT
cnt = 95	feature = 574	correl = 0.0729653	descr = N_Gram_TACGA
cnt = 96	feature = 512	correl = 0.0679232	descr = N_Gram_GGGGC
cnt = 97	feature = 291	correl = 0.0676408	descr = N_Gram_CCATC
cnt = 98	feature = 322	correl = -0.0717699	descr = N_Gram_CGACG
cnt = 99	feature = 450	correl = 0.0515042	descr = N_Gram_GCCCA
cnt = 100	feature = 635	correl = 0.0545243	descr = N_Gram_TGATA
cnt = 101	feature = 324	correl = 0.086002	descr = N_Gram_CGAGG
cnt = 102	feature = 364	correl = 0.0713122	descr = N_Gram_CTCAC
cnt = 103	feature = 244	correl = -0.0769311	descr = N_Gram_ATTTG
cnt = 104	feature = 518	correl = -0.0529673	descr = N_Gram_GGGTT
cnt = 105	feature = 661	correl = 0.0466068	descr = N_Gram_TGTCC
cnt = 106	feature = 691	correl = -0.158357	descr = N_Gram_TTGCG
cnt = 107	feature = 380	correl = -0.112116	descr = N_Gram_CTTAT
cnt = 108	feature = 457	correl = 0.0805039	descr = N_Gram_GCCTC
cnt = 109	feature = 614	correl = -0.0485637	descr = N_Gram_TCGTC
cnt = 110	feature = 249	correl = 0.0635672	descr = N_Gram_CAAAG
cnt = 111	feature = 136	correl = -0.0552547	descr = N_Gram_AATCA
cnt = 112	feature = 314	correl = -0.129731	descr = N_Gram_CCTCC
cnt = 113	feature = 416	correl = 0.0589398	descr = N_Gram_GAGGT
cnt = 114	feature = 563	correl = -0.0489243	descr = N_Gram_GTTGT
cnt = 115	feature = 274	correl = 0.133118	descr = N_Gram_CAGTG
cnt = 116	feature = 520	correl = -0.0673475	descr = N_Gram_GGTAA
cnt = 117	feature = 301	correl = 0.0711427	descr = N_Gram_CCCGG
cnt = 118	feature = 501	correl = 0.125627	descr = N_Gram_GGCTT
cnt = 119	feature = 267	correl = -0.0638971	descr = N_Gram_CAGAA
cnt = 120	feature = 350	correl = 0.106189	descr = N_Gram_CGTGC
cnt = 121	feature = 235	correl = -0.0655336	descr = N_Gram_ATGCT
cnt = 122	feature = 508	correl = 0.107561	descr = N_Gram_GGGCC
cnt = 123	feature = 363	correl = 0.056201	descr = N_Gram_CTCAA
cnt = 124	feature = 231	correl = 0.0803255	descr = N_Gram_ATCTG
cnt = 125	feature = 648	correl = 0.112615	descr = N_Gram_TGGCC
cnt = 126	feature = 504	correl = 0.0641909	descr = N_Gram_GGGAC
cnt = 127	feature = 473	correl = 0.0663734	descr = N_Gram_GCTGC
cnt = 128	feature = 232	correl = 0.051437	descr = N_Gram_ATCTT
cnt = 129	feature = 463	correl = 0.0601642	descr = N_Gram_GCGGG
cnt = 130	feature = 318	correl = -0.0584729	descr = N_Gram_CCTTC
cnt = 131	feature = 283	correl = 0.0668142	descr = N_Gram_CCAAG
cnt = 132	feature = 453	correl = 0.0589525	descr = N_Gram_GCCGC
cnt = 133	feature = 396	correl = 0.108301	descr = N_Gram_GAAGA
cnt = 134	feature = 377	correl = 0.0594056	descr = N_Gram_CTGTG
cnt = 135	feature = 695	correl = 0.0458209	descr = N_Gram_TTGTT
cnt = 136	feature = 418	correl = -0.0845491	descr = N_Gram_GAGTT
cnt = 137	feature = 303	correl = 0.0467344	descr = N_Gram_CCGA
cnt = 138	feature = 505	correl = 0.10458	descr = N_Gram_GGGAG
cnt = 139	feature = 435	correl = 0.0934799	descr = N_Gram_GCAAC
cnt = 140	feature = 649	correl = -0.0590997	descr = N_Gram_TGGCG
cnt = 141	feature = 596	correl = 0.0667987	descr = N_Gram_TCCC
cnt = 142	feature = 399	correl = -0.0466347	descr = N_Gram_GAATA
cnt = 143	feature = 263	correl = -0.0642739	descr = N_Gram_CACGA
cnt = 144	feature = 388	correl = 0.0457856	descr = N_Gram_CTTTA
cnt = 145	feature = 277	correl = 0.101152	descr = N_Gram_CATCC
cnt = 146	feature = 451	correl = 0.0737958	descr = N_Gram_GCCCG
cnt = 147	feature = 580	correl = -0.0484539	descr = N_Gram_TATT
cnt = 148	feature = 587	correl = 0.0993655	descr = N_Gram_TCACC
cnt = 149	feature = 425	correl = -0.106802	descr = N_Gram_GATCT
cnt = 150	feature = 207	correl = -0.154201	descr = N_Gram_AGTCT
cnt = 151	feature = 335	correl = 0.0450802	descr = N_Gram_CGGA
cnt = 152	feature = 391	correl = 0.0793839	descr = N_Gram_GAAA
cnt = 153	feature = 467	correl = -0.131884	descr = N_Gram_GCGTC
cnt = 154	feature = 24	correl = -0.0572736	descr = Position_Specific_Bin_Base_11_Base_G
cnt = 155	feature = 375	correl = 0.106193	descr = N_Gram_CTGCA
cnt = 156	feature = 390	correl = 0.104142	descr = N_Gram_CTTTG
cnt = 157	feature = 10	correl = 0.0634696	descr = Position_Specific_Bin_Base_3_Base_C
cnt = 158	feature = 80	correl = 0.0622439	descr = Xue_Structure_Feature_C010
cnt = 159	feature = 602	correl = -0.0855062	descr = N_Gram_TCCGG
cnt = 160	feature = 11	correl = -0.142041	descr = Position_Specific_Bin_Base_5_Base_A
cnt = 161	feature = 265	correl = 0.0541497	descr = N_Gram_CACT
cnt = 162	feature = 29	correl = -0.0510556	descr = Position_Specific_Bin_Base_13_Base_A
cnt = 163	feature = 632	correl = -0.0665266	descr = N_Gram_TGAGG
cnt = 164	feature = 547	correl = 0.153445	descr = N_Gram_GTGG
cnt = 165	feature = 234	correl = -0.0954343	descr = N_Gram_ATGC
cnt = 166	feature = 343	correl = 0.137662	descr = N_Gram_CGGGC
cnt = 167	feature = 16	correl = 0.0476967	descr = Position_Specific_Bin_Base_6_Base_T
cnt = 168	feature = 223	correl = 0.0476593	descr = N_Gram_ATAT
cnt = 169	feature = 23	correl = 0.0642312	descr = Position_Specific_Bin_Base_10_Base_T
cnt = 170	feature = 20	correl = 0.0782312	descr = Position_Specific_Bin_Base_8_Base_T
cnt = 171	feature = 36	correl = -0.0603416	descr = Position_Specific_Bin_Base_17_Base_A
cnt = 172	feature = 69	correl = 0.0955724	descr = Fold_of_RNAi_Sequence_Pos_13
cnt = 173	feature = 437	correl = 0.122173	descr = N_Gram_GCAC
cnt = 174	feature = 18	correl = 0.0645701	descr = Position_Specific_Bin_Base_7_Base_T
cnt = 175	feature = 481	correl = 0.0444349	descr = N_Gram_GGAAG
cnt = 176	feature = 279	correl = 0.110125	descr = N_Gram_CATCT
cnt = 177	feature = 651	correl = 0.116684	descr = N_Gram_TGGG
cnt = 178	feature = 19	correl = -0.0654154	descr = Position_Specific_Bin_Base_8_Base_C
cnt = 179	feature = 28	correl = -0.132365	descr = Position_Specific_Bin_Base_12_Base_T
cnt = 180	feature = 460	correl = 0.0719566	descr = N_Gram_GCGCC
cnt = 181	feature = 610	correl = -0.116423	descr = N_Gram_TCGAG
cnt = 182	feature = 270	correl = -0.138749	descr = N_Gram_CAGCT
cnt = 183	feature = 105	correl = -0.0587574	descr = Fold_of_Target_NoBeginbrace_noends_Pos_8
cnt = 184	feature = 32	correl = 0.107781	descr = Position_Specific_Bin_Base_14_Base_T
cnt = 185	feature = 8	correl = 0.0776161	descr = Position_Specific_Bin_Base_2_Base_T
cnt = 186	feature = 21	correl = 0.0640465	descr = Position_Specific_Bin_Base_9_Base_G
cnt = 187	feature = 475	correl = 0.0538052	descr = N_Gram_GCTT
cnt = 188	feature = 355	correl = 0.0757138	descr = N_Gram_CTA
cnt = 189	feature = 655	correl = 0.0840314	descr = N_Gram_TGGT
cnt = 190	feature = 67	correl = 0.0596054	descr = Fold_of_RNAi_Sequence_Pos_11
cnt = 191	feature = 13	correl = 0.0708226	descr = Position_Specific_Bin_Base_5_Base_G
cnt = 192	feature = 208	correl = 0.0521898	descr = N_Gram_AGTG
cnt = 193	feature = 605	correl = -0.0873015	descr = N_Gram_TCCTC
cnt = 194	feature = 250	correl = 0.0699619	descr = N_Gram_CAAG
cnt = 195	feature = 38	correl = -0.0717014	descr = Position_Specific_Bin_Base_17_Base_T
cnt = 196	feature = 379	correl = -0.0653101	descr = N_Gram_CTTA
cnt = 197	feature = 326	correl = -0.0442609	descr = N_Gram_CGAT
cnt = 198	feature = 14	correl = -0.107903	descr = Position_Specific_Bin_Base_6_Base_A
cnt = 199	feature = 337	correl = 0.112002	descr = N_Gram_CGGC
cnt = 200	feature = 626	correl = -0.0621569	descr = N_Gram_TCTTG
cnt = 201	feature = 525	correl = 0.0601741	descr = N_Gram_GGTT
cnt = 202	feature = 31	correl = -0.104449	descr = Position_Specific_Bin_Base_14_Base_A
cnt = 203	feature = 27	correl = 0.0717415	descr = Position_Specific_Bin_Base_12_Base_G
cnt = 204	feature = 74	correl = -0.0611569	descr = Xue_Structure_Feature_A110
cnt = 205	feature = 30	correl = 0.107969	descr = Position_Specific_Bin_Base_13_Base_C
cnt = 206	feature = 541	correl = -0.0968349	descr = N_Gram_GTCTT
cnt = 207	feature = 456	correl = 0.0968796	descr = N_Gram_GCCT
cnt = 208	feature = 472	correl = 0.0703417	descr = N_Gram_GCTG
cnt = 209	feature = 447	correl = 0.0480186	descr = N_Gram_GCCA
cnt = 210	feature = 17	correl = -0.0526982	descr = Position_Specific_Bin_Base_7_Base_A
cnt = 211	feature = 35	correl = 0.1196	descr = Position_Specific_Bin_Base_16_Base_C
cnt = 212	feature = 233	correl = -0.0542312	descr = N_Gram_ATGA
cnt = 213	feature = 643	correl = -0.147022	descr = N_Gram_TGCG
cnt = 214	feature = 15	correl = 0.118233	descr = Position_Specific_Bin_Base_6_Base_C
cnt = 215	feature = 47	correl = -0.0733237	descr = Gibbs_of_Target_Sequence__Pos_5_Step_1
cnt = 216	feature = 662	correl = 0.10002	descr = N_Gram_TGTG
cnt = 217	feature = 272	correl = 0.131904	descr = N_Gram_CAGT
cnt = 218	feature = 500	correl = 0.0539491	descr = N_Gram_GGCT
cnt = 219	feature = 511	correl = 0.0688865	descr = N_Gram_GGGG
cnt = 220	feature = 606	correl = -0.108429	descr = N_Gram_TCCTT
cnt = 221	feature = 34	correl = -0.120144	descr = Position_Specific_Bin_Base_16_Base_A
cnt = 222	feature = 529	correl = 0.0524988	descr = N_Gram_GTAA
cnt = 223	feature = 33	correl = 0.0550113	descr = Position_Specific_Bin_Base_15_Base_C
cnt = 224	feature = 591	correl = -0.0490921	descr = N_Gram_TCAT
cnt = 225	feature = 66	correl = 0.114137	descr = Fold_of_RNAi_Sequence_Pos_9
cnt = 226	feature = 68	correl = 0.10223	descr = Fold_of_RNAi_Sequence_Pos_12
cnt = 227	feature = 51	correl = -0.0948196	descr = Gibbs_of_Target_Sequence__Pos_13_Step_1
cnt = 228	feature = 39	correl = -0.272883	descr = Position_Specific_Bin_Base_18_Base_A
cnt = 229	feature = 683	correl = -0.212999	descr = N_Gram_TTCTC
cnt = 230	feature = 72	correl = 0.0668907	descr = Fold_of_RNAi_Sequence_Pos_16
cnt = 231	feature = 478	correl = 0.0756026	descr = N_Gram_GGAA
cnt = 232	feature = 12	correl = 0.10338	descr = Position_Specific_Bin_Base_5_Base_C
cnt = 233	feature = 76	correl = 0.122089	descr = Xue_Structure_Feature_A101
cnt = 234	feature = 608	correl = -0.0801673	descr = N_Gram_TCGA
cnt = 235	feature = 281	correl = 0.0727402	descr = N_Gram_CCAA
cnt = 236	feature = 75	correl = 0.0667554	descr = Xue_Structure_Feature_A100
cnt = 237	feature = 308	correl = 0.121247	descr = N_Gram_CCGGG
cnt = 238	feature = 389	correl = -0.0535046	descr = N_Gram_CTTTC
cnt = 239	feature = 211	correl = -0.0483691	descr = N_Gram_AGTT
cnt = 240	feature = 60	correl = 0.160396	descr = Fold_of_RNAi_Sequence_Pos_0
cnt = 241	feature = 540	correl = -0.0907469	descr = N_Gram_GTCT
cnt = 242	feature = 46	correl = 0.0708243	descr = Gibbs_of_Target_Sequence__Pos_3_Step_1
cnt = 243	feature = 704	correl = -0.094943	descr = N_Gram_TTTTT
cnt = 244	feature = 41	correl = 0.293721	descr = Position_Specific_Bin_Base_18_Base_G
cnt = 245	feature = 461	correl = 0.0705884	descr = N_Gram_GCGG
cnt = 246	feature = 647	correl = 0.0705965	descr = N_Gram_TGGC
cnt = 247	feature = 276	correl = 0.0801075	descr = N_Gram_CATC
cnt = 248	feature = 594	correl = -0.113573	descr = N_Gram_TCCA
cnt = 249	feature = 689	correl = -0.0849937	descr = N_Gram_TTGC
cnt = 250	feature = 70	correl = 0.0676775	descr = Fold_of_RNAi_Sequence_Pos_14
cnt = 251	feature = 53	correl = -0.106536	descr = Gibbs_of_Target_Sequence__Pos_17_Step_1
cnt = 252	feature = 544	correl = 0.0453464	descr = N_Gram_GTGC
cnt = 253	feature = 73	correl = 0.0712512	descr = Xue_Structure_Feature_A111
cnt = 254	feature = 599	correl = -0.0681458	descr = N_Gram_TCCG
cnt = 255	feature = 432	correl = 0.146631	descr = N_Gram_GCA
cnt = 256	feature = 383	correl = -0.203289	descr = N_Gram_CTTCT
cnt = 257	feature = 627	correl = -0.0770555	descr = N_Gram_TGA
cnt = 258	feature = 55	correl = -0.307746	descr = Gibbs_of_Target_Sequence__Pos_19_Step_1
cnt = 259	feature = 292	correl = 0.0527339	descr = N_Gram_CCC
cnt = 260	feature = 254	correl = 0.0645214	descr = N_Gram_CAC
cnt = 261	feature = 79	correl = 0.0584143	descr = Xue_Structure_Feature_C011
cnt = 262	feature = 419	correl = -0.0479912	descr = N_Gram_GAT
cnt = 263	feature = 465	correl = -0.0799468	descr = N_Gram_GCGT
cnt = 264	feature = 62	correl = 0.147955	descr = Fold_of_RNAi_Sequence_Pos_2
cnt = 265	feature = 619	correl = -0.115604	descr = N_Gram_TCTCC
cnt = 266	feature = 645	correl = 0.109526	descr = N_Gram_TGG
cnt = 267	feature = 497	correl = 0.0564006	descr = N_Gram_GGCG
cnt = 268	feature = 64	correl = 0.0485876	descr = Fold_of_RNAi_Sequence_Pos_4
cnt = 269	feature = 61	correl = 0.185591	descr = Fold_of_RNAi_Sequence_Pos_1
cnt = 270	feature = 701	correl = -0.12353	descr = N_Gram_TTTT
cnt = 271	feature = 306	correl = 0.0474194	descr = N_Gram_CCGG
cnt = 272	feature = 225	correl = -0.0561611	descr = N_Gram_ATC
cnt = 273	feature = 86	correl = 0.0742608	descr = Xue_Structure_Feature_G011
cnt = 274	feature = 638	correl = -0.0590736	descr = N_Gram_TGC
cnt = 275	feature = 446	correl = 0.0867499	descr = N_Gram_GCC
cnt = 276	feature = 341	correl = 0.109567	descr = N_Gram_CGGG
cnt = 277	feature = 565	correl = -0.062562	descr = N_Gram_TA
cnt = 278	feature = 697	correl = -0.12556	descr = N_Gram_TTTC
cnt = 279	feature = 615	correl = -0.124099	descr = N_Gram_TCT
cnt = 280	feature = 77	correl = 0.0861776	descr = Xue_Structure_Feature_C111
cnt = 281	feature = 378	correl = -0.0990588	descr = N_Gram_CTT
cnt = 282	feature = 366	correl = -0.149367	descr = N_Gram_CTCC
cnt = 283	feature = 83	correl = 0.128216	descr = Xue_Structure_Feature_G110
cnt = 284	feature = 82	correl = 0.111591	descr = Xue_Structure_Feature_G111
cnt = 285	feature = 623	correl = -0.126918	descr = N_Gram_TCTT
cnt = 286	feature = 674	correl = -0.157725	descr = N_Gram_TTC
cnt = 287	feature = 59	correl = -0.0780818	descr = PF_RNAi_Fold_3'Free_Count
cnt = 288	feature = 666	correl = -0.129919	descr = N_Gram_TT
cnt = 289	feature = 334	correl = 0.0832065	descr = N_Gram_CGG
cnt = 290	feature = 58	correl = -0.141089	descr = PF_RNAi_Fold_5'Free_Count
cnt = 291	feature = 476	correl = 0.178395	descr = N_Gram_GG
cnt = 292	feature = 81	correl = -0.111912	descr = Xue_Structure_Feature_C000
cnt = 293	feature = 57	correl = -0.188459	descr = PF_RNAi_Fold_Energy
cnt = 294	feature = 43	correl = -0.180997	descr = Gibbs_of_Target_Sequence_
num rows = 521
num_elements = 153695
*
optimization finished, #iter = 637
nu = 0.523815
obj = -40.041163, rho = -0.370817
nSV = 380, nBSV = 196
num rows = 58
num_elements = 17110
*
optimization finished, #iter = 56
nu = 0.566382
obj = -5.062776, rho = -0.527925
nSV = 50, nBSV = 19
*
optimization finished, #iter = 637
nu = 0.523815
obj = -40.041163, rho = -0.370817
nSV = 380, nBSV = 196
CFS merit scores = 1.34741
CFS merit scores = 1.58079
CFS merit scores = 1.83129
CFS merit scores = 2.06097
CFS merit scores = 2.25504
CFS merit scores = 2.42619
CFS merit scores = 2.58652
CFS merit scores = 2.73694
CFS merit scores = 2.87998
CFS merit scores = 3.01605
CFS merit scores = 3.14538
CFS merit scores = 3.26963
CFS merit scores = 3.3848
CFS merit scores = 3.49478
CFS merit scores = 3.59996
CFS merit scores = 3.70164
CFS merit scores = 3.79711
CFS merit scores = 3.88851
CFS merit scores = 3.97641
CFS merit scores = 4.06207
CFS merit scores = 4.14451
CFS merit scores = 4.22416
CFS merit scores = 4.3013
CFS merit scores = 4.37563
CFS merit scores = 4.44758
CFS merit scores = 4.51736
CFS merit scores = 4.5849
CFS merit scores = 4.65009
CFS merit scores = 4.7129
CFS merit scores = 4.77132
CFS merit scores = 4.82831
CFS merit scores = 4.88304
CFS merit scores = 4.93509
CFS merit scores = 4.98562
CFS merit scores = 5.03451
CFS merit scores = 5.08258
CFS merit scores = 5.12907
CFS merit scores = 5.17035
CFS merit scores = 5.21038
CFS merit scores = 5.2473
CFS merit scores = 5.2822
CFS merit scores = 5.31565
CFS merit scores = 5.3486
CFS merit scores = 5.38007
CFS merit scores = 5.40967
CFS merit scores = 5.43804
CFS merit scores = 5.46506
CFS merit scores = 5.49151
CFS merit scores = 5.51615
CFS merit scores = 5.53899
CFS merit scores = 5.5617
CFS merit scores = 5.58199
CFS merit scores = 5.60229
CFS merit scores = 5.62187
CFS merit scores = 5.63973
CFS merit scores = 5.65773
CFS merit scores = 5.67533
CFS merit scores = 5.6893
CFS merit scores = 5.70183
CFS merit scores = 5.71249
CFS merit scores = 5.72312
CFS merit scores = 5.73408
CFS merit scores = 5.74495
CFS merit scores = 5.75369
CFS merit scores = 5.75959
CFS merit scores = 5.76475
CFS merit scores = 5.77039
CFS merit scores = 5.77592
CFS merit scores = 5.78186
CFS merit scores = 5.78821
CFS merit scores = 5.79508
CFS merit scores = 5.80212
CFS merit scores = 5.80911
CFS merit scores = 5.81539
CFS merit scores = 5.82161
CFS merit scores = 5.82773
CFS merit scores = 5.83314
CFS merit scores = 5.83885
CFS merit scores = 5.84345
CFS merit scores = 5.84653
CFS merit scores = 5.84894
CFS merit scores = 5.85135
CFS merit scores = 5.85417
CFS merit scores = 5.85694
CFS merit scores = 5.85938
CFS merit scores = 5.86123
CFS merit scores = 5.86354
CFS merit scores = 5.86548
CFS merit scores = 5.8672
CFS merit scores = 5.86904
CFS merit scores = 5.87104
CFS merit scores = 5.87309
CFS merit scores = 5.87292
CFS merit scores = 5.87303
CFS merit scores = 5.87293
CFS merit scores = 5.87278
CFS merit scores = 5.87203
CFS merit scores = 5.8707
CFS merit scores = 5.86927
CFS merit scores = 5.86707
CFS merit scores = 5.86393
CFS merit scores = 5.86032
CFS merit scores = 5.85544
CFS merit scores = 5.85078
CFS merit scores = 5.84628
CFS merit scores = 5.84102
CFS merit scores = 5.83604
CFS merit scores = 5.83108
CFS merit scores = 5.8257
CFS merit scores = 5.81955
CFS merit scores = 5.81318
CFS merit scores = 5.80704
CFS merit scores = 5.80109
CFS merit scores = 5.79508
CFS merit scores = 5.78912
CFS merit scores = 5.78322
CFS merit scores = 5.77716
CFS merit scores = 5.77073
CFS merit scores = 5.76408
CFS merit scores = 5.75734
CFS merit scores = 5.75089
CFS merit scores = 5.74482
CFS merit scores = 5.73768
CFS merit scores = 5.73071
CFS merit scores = 5.72403
CFS merit scores = 5.71735
CFS merit scores = 5.71023
CFS merit scores = 5.70326
CFS merit scores = 5.69608
CFS merit scores = 5.6888
CFS merit scores = 5.68147
CFS merit scores = 5.67413
CFS merit scores = 5.66603
CFS merit scores = 5.65823
CFS merit scores = 5.6506
CFS merit scores = 5.64296
CFS merit scores = 5.63498
CFS merit scores = 5.62715
CFS merit scores = 5.6197
CFS merit scores = 5.61192
CFS merit scores = 5.60437
CFS merit scores = 5.59684
CFS merit scores = 5.5895
CFS merit scores = 5.5825
CFS merit scores = 5.5751
CFS merit scores = 5.56805
CFS merit scores = 5.56094
CFS merit scores = 5.55398
CFS merit scores = 5.54678
CFS merit scores = 5.53931
CFS merit scores = 5.53167
CFS merit scores = 5.52384
CFS merit scores = 5.51628
CFS merit scores = 5.50871
CFS merit scores = 5.50145
CFS merit scores = 5.49415
CFS merit scores = 5.48712
CFS merit scores = 5.48033
CFS merit scores = 5.47348
CFS merit scores = 5.46672
CFS merit scores = 5.4601
CFS merit scores = 5.45357
CFS merit scores = 5.44714
CFS merit scores = 5.44077
CFS merit scores = 5.43434
CFS merit scores = 5.42797
CFS merit scores = 5.42127
CFS merit scores = 5.41451
CFS merit scores = 5.40789
CFS merit scores = 5.40155
CFS merit scores = 5.39485
CFS merit scores = 5.38828
CFS merit scores = 5.38186
CFS merit scores = 5.37539
CFS merit scores = 5.36897
CFS merit scores = 5.36267
CFS merit scores = 5.3563
CFS merit scores = 5.34995
CFS merit scores = 5.34344
CFS merit scores = 5.33644
CFS merit scores = 5.32953
CFS merit scores = 5.32253
CFS merit scores = 5.3157
CFS merit scores = 5.30896
CFS merit scores = 5.30225
CFS merit scores = 5.2956
CFS merit scores = 5.28893
CFS merit scores = 5.2823
CFS merit scores = 5.27571
CFS merit scores = 5.26936
CFS merit scores = 5.26316
CFS merit scores = 5.25702
CFS merit scores = 5.25069
CFS merit scores = 5.24431
CFS merit scores = 5.23811
CFS merit scores = 5.23168
CFS merit scores = 5.22534
CFS merit scores = 5.21923
CFS merit scores = 5.21254
CFS merit scores = 5.20596
CFS merit scores = 5.19926
CFS merit scores = 5.19263
CFS merit scores = 5.18621
CFS merit scores = 5.17991
CFS merit scores = 5.17381
CFS merit scores = 5.16758
CFS merit scores = 5.16127
CFS merit scores = 5.15506
CFS merit scores = 5.14891
CFS merit scores = 5.14261
CFS merit scores = 5.13638
CFS merit scores = 5.13005
CFS merit scores = 5.12384
CFS merit scores = 5.11771
CFS merit scores = 5.11167
CFS merit scores = 5.10548
CFS merit scores = 5.09928
CFS merit scores = 5.09322
CFS merit scores = 5.08724
CFS merit scores = 5.08092
CFS merit scores = 5.0748
CFS merit scores = 5.0686
CFS merit scores = 5.06248
CFS merit scores = 5.05619
CFS merit scores = 5.04976
CFS merit scores = 5.0435
CFS merit scores = 5.03731
CFS merit scores = 5.03082
CFS merit scores = 5.02441
CFS merit scores = 5.01807
CFS merit scores = 5.01184
CFS merit scores = 5.0055
CFS merit scores = 4.9988
CFS merit scores = 4.99197
CFS merit scores = 4.98497
CFS merit scores = 4.97791
CFS merit scores = 4.97064
CFS merit scores = 4.96333
CFS merit scores = 4.95577
CFS merit scores = 4.94825
CFS merit scores = 4.94064
CFS merit scores = 4.93274
CFS merit scores = 4.92439
CFS merit scores = 4.91573
CFS merit scores = 4.907
CFS merit scores = 4.89809
CFS merit scores = 4.8892
CFS merit scores = 4.8804
CFS merit scores = 4.8715
CFS merit scores = 4.86275
CFS merit scores = 4.85382
CFS merit scores = 4.84494
CFS merit scores = 4.83616
CFS merit scores = 4.8273
CFS merit scores = 4.81853
CFS merit scores = 4.80979
CFS merit scores = 4.80108
CFS merit scores = 4.79129
CFS merit scores = 4.78162
CFS merit scores = 4.7721
CFS merit scores = 4.76252
CFS merit scores = 4.75261
CFS merit scores = 4.74222
CFS merit scores = 4.73197
CFS merit scores = 4.72171
CFS merit scores = 4.71136
CFS merit scores = 4.70106
CFS merit scores = 4.69076
CFS merit scores = 4.6803
CFS merit scores = 4.66973
CFS merit scores = 4.65873
CFS merit scores = 4.64781
CFS merit scores = 4.63569
CFS merit scores = 4.6233
CFS merit scores = 4.61028
CFS merit scores = 4.59578
CFS merit scores = 4.58026
CFS merit scores = 4.56409
CFS merit scores = 4.54214
cnt = 1	feature = 60	correl = -0.347415	descr = Gibbs_of_Target_Sequence__Pos_20_Step_1
cnt = 2	feature = 58	correl = -0.179314	descr = Gibbs_of_Target_Sequence__Pos_18_Step_1
cnt = 3	feature = 389	correl = -0.115623	descr = N_Gram_CTTC
cnt = 4	feature = 292	correl = 0.0512516	descr = N_Gram_CATGG
cnt = 5	feature = 23	correl = 0.0854367	descr = Position_Specific_Bin_Base_10_Base_T
cnt = 6	feature = 235	correl = 0.0802	descr = N_Gram_ATCTG
cnt = 7	feature = 593	correl = 0.0452869	descr = N_Gram_TCCCA
cnt = 8	feature = 329	correl = -0.0491937	descr = N_Gram_CGACC
cnt = 9	feature = 607	correl = 0.0946425	descr = N_Gram_TCGGC
cnt = 10	feature = 360	correl = 0.0791307	descr = N_Gram_CGTGG
cnt = 11	feature = 594	correl = 0.0523377	descr = N_Gram_TCCCG
cnt = 12	feature = 336	correl = 0.0452869	descr = N_Gram_CGCCA
cnt = 13	feature = 417	correl = -0.047847	descr = N_Gram_GAGCC
cnt = 14	feature = 640	correl = 0.0892806	descr = N_Gram_TGGAG
cnt = 15	feature = 367	correl = 0.0567535	descr = N_Gram_CTACT
cnt = 16	feature = 606	correl = -0.0491937	descr = N_Gram_TCGCA
cnt = 17	feature = 538	correl = 0.0572733	descr = N_Gram_GTGCG
cnt = 18	feature = 218	correl = 0.0890594	descr = N_Gram_AGTTA
cnt = 19	feature = 305	correl = 0.0452869	descr = N_Gram_CCCCG
cnt = 20	feature = 291	correl = -0.0497754	descr = N_Gram_CATGC
cnt = 21	feature = 459	correl = -0.0767401	descr = N_Gram_GCGAC
cnt = 22	feature = 673	correl = 0.0447228	descr = N_Gram_TTCGA
cnt = 23	feature = 363	correl = 0.113754	descr = N_Gram_CGTTT
cnt = 24	feature = 278	correl = 0.0540659	descr = N_Gram_CAGCG
cnt = 25	feature = 454	correl = 0.0972248	descr = N_Gram_GCCGG
cnt = 26	feature = 361	correl = 0.05408	descr = N_Gram_CGTGT
cnt = 27	feature = 272	correl = 0.0561223	descr = N_Gram_CACGT
cnt = 28	feature = 217	correl = 0.105676	descr = N_Gram_AGTGT
cnt = 29	feature = 209	correl = 0.0785959	descr = N_Gram_AGGGG
cnt = 30	feature = 286	correl = -0.0599505	descr = N_Gram_CATAT
cnt = 31	feature = 503	correl = 0.0968628	descr = N_Gram_GGGAC
cnt = 32	feature = 539	correl = 0.0978169	descr = N_Gram_GTGCT
cnt = 33	feature = 309	correl = -0.0630652	descr = N_Gram_CCCTT
cnt = 34	feature = 608	correl = -0.0666005	descr = N_Gram_TCGGG
cnt = 35	feature = 527	correl = 0.0452869	descr = N_Gram_GTCCG
cnt = 36	feature = 207	correl = -0.0649075	descr = N_Gram_AGGCT
cnt = 37	feature = 512	correl = -0.058393	descr = N_Gram_GGTAA
cnt = 38	feature = 686	correl = 0.0516604	descr = N_Gram_TTGGT
cnt = 39	feature = 303	correl = 0.0570896	descr = N_Gram_CCCAA
cnt = 40	feature = 267	correl = 0.0639483	descr = N_Gram_CACCA
cnt = 41	feature = 428	correl = -0.0556641	descr = N_Gram_GATCG
cnt = 42	feature = 648	correl = 0.0467472	descr = N_Gram_TGGGT
cnt = 43	feature = 407	correl = 0.0448195	descr = N_Gram_GACAC
cnt = 44	feature = 595	correl = 0.0472704	descr = N_Gram_TCCGA
cnt = 45	feature = 647	correl = 0.0885995	descr = N_Gram_TGGGG
cnt = 46	feature = 241	correl = -0.0558209	descr = N_Gram_ATGCC
cnt = 47	feature = 629	correl = -0.0812066	descr = N_Gram_TGAGA
cnt = 48	feature = 231	correl = -0.0522752	descr = N_Gram_ATCAT
cnt = 49	feature = 382	correl = -0.0922983	descr = N_Gram_CTGAT
cnt = 50	feature = 248	correl = -0.048657	descr = N_Gram_ATTAA
cnt = 51	feature = 550	correl = -0.0483207	descr = N_Gram_GTTCG
cnt = 52	feature = 442	correl = 0.0833266	descr = N_Gram_GCACT
cnt = 53	feature = 251	correl = 0.106191	descr = N_Gram_ATTGT
cnt = 54	feature = 426	correl = 0.0669709	descr = N_Gram_GATAT
cnt = 55	feature = 508	correl = 0.0452869	descr = N_Gram_GGGGT
cnt = 56	feature = 660	correl = -0.0512407	descr = N_Gram_TGTTA
cnt = 57	feature = 228	correl = 0.0717923	descr = N_Gram_ATAGT
cnt = 58	feature = 322	correl = 0.0441725	descr = N_Gram_CCTCT
cnt = 59	feature = 514	correl = 0.0652534	descr = N_Gram_GGTCA
cnt = 60	feature = 304	correl = 0.0843006	descr = N_Gram_CCCAC
cnt = 61	feature = 468	correl = -0.131911	descr = N_Gram_GCGTC
cnt = 62	feature = 425	correl = 0.0461314	descr = N_Gram_GATAC
cnt = 63	feature = 674	correl = -0.0486819	descr = N_Gram_TTCGG
cnt = 64	feature = 280	correl = 0.0863731	descr = N_Gram_CAGGA
cnt = 65	feature = 497	correl = 0.0744338	descr = N_Gram_GGCGC
cnt = 66	feature = 596	correl = -0.0653456	descr = N_Gram_TCCGC
cnt = 67	feature = 233	correl = -0.0491937	descr = N_Gram_ATCGC
cnt = 68	feature = 599	correl = 0.055723	descr = N_Gram_TCCTA
cnt = 69	feature = 487	correl = 0.0898475	descr = N_Gram_GGAGT
cnt = 70	feature = 574	correl = 0.0461414	descr = N_Gram_TAGGT
cnt = 71	feature = 460	correl = 0.0745119	descr = N_Gram_GCGAG
cnt = 72	feature = 388	correl = -0.128542	descr = N_Gram_CTTAT
cnt = 73	feature = 572	correl = 0.0884882	descr = N_Gram_TAGCA
cnt = 74	feature = 395	correl = 0.109561	descr = N_Gram_CTTGG
cnt = 75	feature = 144	correl = 0.0641471	descr = N_Gram_AATCT
cnt = 76	feature = 276	correl = 0.0729478	descr = N_Gram_CAGCA
cnt = 77	feature = 214	correl = 0.115696	descr = N_Gram_AGTCA
cnt = 78	feature = 613	correl = 0.0567535	descr = N_Gram_TCTAC
cnt = 79	feature = 353	correl = -0.0676412	descr = N_Gram_CGTAC
cnt = 80	feature = 525	correl = -0.0727329	descr = N_Gram_GTCCA
cnt = 81	feature = 324	correl = 0.0544044	descr = N_Gram_CCTGC
cnt = 82	feature = 544	correl = 0.0475785	descr = N_Gram_GTGTA
cnt = 83	feature = 500	correl = 0.154835	descr = N_Gram_GGCTT
cnt = 84	feature = 578	correl = -0.0563951	descr = N_Gram_TATTC
cnt = 85	feature = 510	correl = 0.0932736	descr = N_Gram_GGGTC
cnt = 86	feature = 313	correl = 0.0710368	descr = N_Gram_CCGGC
cnt = 87	feature = 331	correl = 0.0858864	descr = N_Gram_CGAGG
cnt = 88	feature = 301	correl = 0.0612116	descr = N_Gram_CCATC
cnt = 89	feature = 234	correl = -0.0963875	descr = N_Gram_ATCGG
cnt = 90	feature = 371	correl = 0.0548529	descr = N_Gram_CTATG
cnt = 91	feature = 632	correl = 0.0544221	descr = N_Gram_TGATA
cnt = 92	feature = 520	correl = 0.0712806	descr = N_Gram_GTAGT
cnt = 93	feature = 446	correl = 0.101936	descr = N_Gram_GCATC
cnt = 94	feature = 630	correl = 0.0440217	descr = N_Gram_TGAGT
cnt = 95	feature = 498	correl = 0.0891482	descr = N_Gram_GGCGG
cnt = 96	feature = 541	correl = 0.138921	descr = N_Gram_GTGGC
cnt = 97	feature = 265	correl = 0.083765	descr = N_Gram_CACAG
cnt = 98	feature = 285	correl = -0.0502499	descr = N_Gram_CATAC
cnt = 99	feature = 429	correl = -0.100494	descr = N_Gram_GATCT
cnt = 100	feature = 343	correl = 0.106027	descr = N_Gram_CGGCA
cnt = 101	feature = 547	correl = 0.0890594	descr = N_Gram_GTTAA
cnt = 102	feature = 394	correl = -0.121553	descr = N_Gram_CTTGC
cnt = 103	feature = 553	correl = 0.108164	descr = N_Gram_GTTGG
cnt = 104	feature = 463	correl = 0.0523923	descr = N_Gram_GCGGA
cnt = 105	feature = 697	correl = -0.0963129	descr = N_Gram_TTTTG
cnt = 106	feature = 308	correl = 0.0710368	descr = N_Gram_CCCGG
cnt = 107	feature = 496	correl = 0.151082	descr = N_Gram_GGCCT
cnt = 108	feature = 277	correl = 0.0548463	descr = N_Gram_CAGCC
cnt = 109	feature = 475	correl = 0.0810675	descr = N_Gram_GCTGG
cnt = 110	feature = 591	correl = 0.0848322	descr = N_Gram_TCCAA
cnt = 111	feature = 222	correl = -0.084211	descr = N_Gram_ATAA
cnt = 112	feature = 654	correl = -0.054691	descr = N_Gram_TGTCA
cnt = 113	feature = 413	correl = -0.072178	descr = N_Gram_GACGT
cnt = 114	feature = 350	correl = -0.0656894	descr = N_Gram_CGGTA
cnt = 115	feature = 283	correl = 0.132953	descr = N_Gram_CAGTG
cnt = 116	feature = 334	correl = -0.0498811	descr = N_Gram_CGCAG
cnt = 117	feature = 247	correl = -0.0675563	descr = N_Gram_ATTA
cnt = 118	feature = 390	correl = 0.0489038	descr = N_Gram_CTTCA
cnt = 119	feature = 545	correl = 0.0698162	descr = N_Gram_GTGTG
cnt = 120	feature = 494	correl = 0.107641	descr = N_Gram_GGCCA
cnt = 121	feature = 219	correl = 0.059449	descr = N_Gram_AGTTG
cnt = 122	feature = 529	correl = -0.114562	descr = N_Gram_GTCGA
cnt = 123	feature = 483	correl = 0.113009	descr = N_Gram_GGACC
cnt = 124	feature = 387	correl = -0.0670185	descr = N_Gram_CTTA
cnt = 125	feature = 397	correl = 0.0914291	descr = N_Gram_CTTTA
cnt = 126	feature = 610	correl = -0.0621414	descr = N_Gram_TCGTC
cnt = 127	feature = 450	correl = 0.0608555	descr = N_Gram_GCCAT
cnt = 128	feature = 375	correl = -0.11012	descr = N_Gram_CTCAT
cnt = 129	feature = 633	correl = -0.14881	descr = N_Gram_TGATT
cnt = 130	feature = 437	correl = 0.130899	descr = N_Gram_GCAA
cnt = 131	feature = 504	correl = 0.101752	descr = N_Gram_GGGAG
cnt = 132	feature = 396	correl = 0.0788654	descr = N_Gram_CTTGT
cnt = 133	feature = 380	correl = 0.0809231	descr = N_Gram_CTCTA
cnt = 134	feature = 337	correl = 0.101752	descr = N_Gram_CGCCG
cnt = 135	feature = 509	correl = 0.0499342	descr = N_Gram_GGGT
cnt = 136	feature = 250	correl = 0.0497647	descr = N_Gram_ATTG
cnt = 137	feature = 10	correl = 0.0854775	descr = Position_Specific_Bin_Base_3_Base_C
cnt = 138	feature = 225	correl = -0.0730058	descr = N_Gram_ATACT
cnt = 139	feature = 484	correl = 0.0989836	descr = N_Gram_GGACG
cnt = 140	feature = 298	correl = -0.134265	descr = N_Gram_CCAGC
cnt = 141	feature = 644	correl = 0.117453	descr = N_Gram_TGGCT
cnt = 142	feature = 526	correl = 0.0516429	descr = N_Gram_GTCCC
cnt = 143	feature = 19	correl = 0.0669134	descr = Position_Specific_Bin_Base_7_Base_T
cnt = 144	feature = 327	correl = -0.0443489	descr = N_Gram_CGAC
cnt = 145	feature = 492	correl = 0.083074	descr = N_Gram_GGCAT
cnt = 146	feature = 29	correl = -0.0800233	descr = Position_Specific_Bin_Base_13_Base_A
cnt = 147	feature = 244	correl = 0.0505259	descr = N_Gram_ATGT
cnt = 148	feature = 8	correl = -0.0951943	descr = Position_Specific_Bin_Base_2_Base_G
cnt = 149	feature = 38	correl = -0.0595136	descr = Position_Specific_Bin_Base_17_Base_A
cnt = 150	feature = 211	correl = 0.0866538	descr = N_Gram_AGTA
cnt = 151	feature = 28	correl = -0.130606	descr = Position_Specific_Bin_Base_12_Base_T
cnt = 152	feature = 18	correl = 0.118854	descr = Position_Specific_Bin_Base_6_Base_C
cnt = 153	feature = 13	correl = -0.117329	descr = Position_Specific_Bin_Base_5_Base_A
cnt = 154	feature = 290	correl = 0.116459	descr = N_Gram_CATCT
cnt = 155	feature = 627	correl = -0.0479981	descr = N_Gram_TGAAG
cnt = 156	feature = 24	correl = -0.0876332	descr = Position_Specific_Bin_Base_11_Base_G
cnt = 157	feature = 383	correl = 0.0959676	descr = N_Gram_CTGCA
cnt = 158	feature = 9	correl = 0.0776875	descr = Position_Specific_Bin_Base_2_Base_T
cnt = 159	feature = 33	correl = 0.105292	descr = Position_Specific_Bin_Base_14_Base_T
cnt = 160	feature = 619	correl = -0.0520495	descr = N_Gram_TCTGA
cnt = 161	feature = 605	correl = -0.123104	descr = N_Gram_TCGAG
cnt = 162	feature = 351	correl = -0.0566691	descr = N_Gram_CGTA
cnt = 163	feature = 21	correl = -0.0775498	descr = Position_Specific_Bin_Base_9_Base_T
cnt = 164	feature = 348	correl = 0.128962	descr = N_Gram_CGGGC
cnt = 165	feature = 35	correl = 0.0640574	descr = Position_Specific_Bin_Base_15_Base_T
cnt = 166	feature = 47	correl = 0.261498	descr = Gibbs_of_Target_Sequence__Pos_2_Step_1
cnt = 167	feature = 615	correl = -0.0845169	descr = N_Gram_TCTCA
cnt = 168	feature = 393	correl = -0.0936785	descr = N_Gram_CTTGA
cnt = 169	feature = 341	correl = 0.0989836	descr = N_Gram_CGGAC
cnt = 170	feature = 451	correl = 0.0642394	descr = N_Gram_GCCCA
cnt = 171	feature = 49	correl = -0.0653716	descr = Gibbs_of_Target_Sequence__Pos_5_Step_1
cnt = 172	feature = 274	correl = 0.0512262	descr = N_Gram_CAGA
cnt = 173	feature = 609	correl = -0.0513179	descr = N_Gram_TCGT
cnt = 174	feature = 306	correl = 0.0973384	descr = N_Gram_CCCG
cnt = 175	feature = 39	correl = 0.100543	descr = Position_Specific_Bin_Base_17_Base_C
cnt = 176	feature = 259	correl = 0.0701711	descr = N_Gram_CAAG
cnt = 177	feature = 555	correl = -0.0745096	descr = N_Gram_GTTTT
cnt = 178	feature = 81	correl = 0.11074	descr = Xue_Structure_Feature_A101
cnt = 179	feature = 30	correl = 0.130178	descr = Position_Specific_Bin_Base_13_Base_C
cnt = 180	feature = 655	correl = 0.0744355	descr = N_Gram_TGTCC
cnt = 181	feature = 17	correl = -0.0974862	descr = Position_Specific_Bin_Base_6_Base_A
cnt = 182	feature = 226	correl = 0.0602607	descr = N_Gram_ATAG
cnt = 183	feature = 52	correl = 0.0508568	descr = Gibbs_of_Target_Sequence__Pos_9_Step_1
cnt = 184	feature = 691	correl = -0.078504	descr = N_Gram_TTTCC
cnt = 185	feature = 105	correl = 0.126577	descr = Fold_of_Target_NoEndbrace_noends_Pos_17
cnt = 186	feature = 472	correl = -0.0965741	descr = N_Gram_GCTCC
cnt = 187	feature = 623	correl = -0.0522128	descr = N_Gram_TCTTG
cnt = 188	feature = 441	correl = 0.0927742	descr = N_Gram_GCAC
cnt = 189	feature = 420	correl = 0.0635363	descr = N_Gram_GAGGC
cnt = 190	feature = 476	correl = 0.0689069	descr = N_Gram_GCTT
cnt = 191	feature = 79	correl = -0.0483646	descr = Xue_Structure_Feature_A110
cnt = 192	feature = 32	correl = -0.0442977	descr = Position_Specific_Bin_Base_14_Base_G
cnt = 193	feature = 14	correl = 0.109627	descr = Position_Specific_Bin_Base_5_Base_C
cnt = 194	feature = 645	correl = 0.120543	descr = N_Gram_TGGG
cnt = 195	feature = 12	correl = 0.0653704	descr = Position_Specific_Bin_Base_4_Base_C
cnt = 196	feature = 618	correl = -0.127889	descr = N_Gram_TCTCT
cnt = 197	feature = 34	correl = -0.0508569	descr = Position_Specific_Bin_Base_15_Base_A
cnt = 198	feature = 643	correl = -0.0920186	descr = N_Gram_TGGCG
cnt = 199	feature = 252	correl = -0.0893484	descr = N_Gram_ATTT
cnt = 200	feature = 505	correl = 0.11473	descr = N_Gram_GGGC
cnt = 201	feature = 69	correl = 0.0759704	descr = Fold_of_RNAi_Sequence_Pos_6
cnt = 202	feature = 356	correl = -0.130588	descr = N_Gram_CGTCG
cnt = 203	feature = 72	correl = 0.0538517	descr = Fold_of_RNAi_Sequence_Pos_11
cnt = 204	feature = 340	correl = 0.0733859	descr = N_Gram_CGGA
cnt = 205	feature = 649	correl = 0.0821641	descr = N_Gram_TGGT
cnt = 206	feature = 357	correl = 0.169655	descr = N_Gram_CGTG
cnt = 207	feature = 365	correl = 0.0795051	descr = N_Gram_CTA
cnt = 208	feature = 448	correl = 0.0551662	descr = N_Gram_GCCA
cnt = 209	feature = 342	correl = 0.099732	descr = N_Gram_CGGC
cnt = 210	feature = 232	correl = -0.0768526	descr = N_Gram_ATCG
cnt = 211	feature = 456	correl = 0.0994547	descr = N_Gram_GCCT
cnt = 212	feature = 51	correl = -0.17313	descr = Gibbs_of_Target_Sequence__Pos_7_Step_1
cnt = 213	feature = 54	correl = -0.0759403	descr = Gibbs_of_Target_Sequence__Pos_13_Step_1
cnt = 214	feature = 540	correl = 0.118949	descr = N_Gram_GTGG
cnt = 215	feature = 601	correl = -0.108175	descr = N_Gram_TCCTT
cnt = 216	feature = 473	correl = 0.0858602	descr = N_Gram_GCTG
cnt = 217	feature = 36	correl = -0.148573	descr = Position_Specific_Bin_Base_16_Base_A
cnt = 218	feature = 76	correl = 0.0789703	descr = Fold_of_RNAi_Sequence_Pos_15
cnt = 219	feature = 432	correl = -0.0644062	descr = N_Gram_GATT
cnt = 220	feature = 11	correl = -0.0653915	descr = Position_Specific_Bin_Base_4_Base_A
cnt = 221	feature = 424	correl = 0.0661687	descr = N_Gram_GATA
cnt = 222	feature = 683	correl = 0.0583121	descr = N_Gram_TTGG
cnt = 223	feature = 66	correl = 0.163259	descr = Fold_of_RNAi_Sequence_Pos_2
cnt = 224	feature = 56	correl = -0.0449353	descr = Gibbs_of_Target_Sequence__Pos_15_Step_1
cnt = 225	feature = 206	correl = 0.130544	descr = N_Gram_AGGCG
cnt = 226	feature = 485	correl = 0.109338	descr = N_Gram_GGAG
cnt = 227	feature = 281	correl = 0.132917	descr = N_Gram_CAGT
cnt = 228	feature = 391	correl = -0.212296	descr = N_Gram_CTTCT
cnt = 229	feature = 680	correl = -0.0881419	descr = N_Gram_TTGC
cnt = 230	feature = 461	correl = 0.0512026	descr = N_Gram_GCGCC
cnt = 231	feature = 80	correl = 0.0690623	descr = Xue_Structure_Feature_A100
cnt = 232	feature = 499	correl = 0.0612823	descr = N_Gram_GGCT
cnt = 233	feature = 73	correl = 0.0863489	descr = Fold_of_RNAi_Sequence_Pos_12
cnt = 234	feature = 616	correl = -0.109802	descr = N_Gram_TCTCC
cnt = 235	feature = 59	correl = -0.292329	descr = Gibbs_of_Target_Sequence__Pos_19_Step_1
cnt = 236	feature = 565	correl = -0.0711144	descr = N_Gram_TAC
cnt = 237	feature = 419	correl = 0.0685691	descr = N_Gram_GAGG
cnt = 238	feature = 557	correl = -0.0638355	descr = N_Gram_TAA
cnt = 239	feature = 57	correl = -0.11194	descr = Gibbs_of_Target_Sequence__Pos_17_Step_1
cnt = 240	feature = 64	correl = 0.15833	descr = Fold_of_RNAi_Sequence_Pos_0
cnt = 241	feature = 77	correl = 0.0661739	descr = Fold_of_RNAi_Sequence_Pos_16
cnt = 242	feature = 326	correl = -0.0476907	descr = N_Gram_CGA
cnt = 243	feature = 466	correl = -0.0787335	descr = N_Gram_GCGT
cnt = 244	feature = 255	correl = 0.140447	descr = N_Gram_CAA
cnt = 245	feature = 590	correl = -0.0921947	descr = N_Gram_TCCA
cnt = 246	feature = 68	correl = 0.0616863	descr = Fold_of_RNAi_Sequence_Pos_4
cnt = 247	feature = 312	correl = 0.0571317	descr = N_Gram_CCGG
cnt = 248	feature = 284	correl = 0.0548268	descr = N_Gram_CAT
cnt = 249	feature = 662	correl = -0.0926193	descr = N_Gram_TTA
cnt = 250	feature = 602	correl = -0.110016	descr = N_Gram_TCG
cnt = 251	feature = 511	correl = 0.0883702	descr = N_Gram_GGT
cnt = 252	feature = 677	correl = -0.120385	descr = N_Gram_TTCTT
cnt = 253	feature = 641	correl = 0.0679978	descr = N_Gram_TGGC
cnt = 254	feature = 546	correl = 0.052667	descr = N_Gram_GTT
cnt = 255	feature = 67	correl = 0.0897767	descr = Fold_of_RNAi_Sequence_Pos_3
cnt = 256	feature = 580	correl = 0.0574006	descr = N_Gram_TCA
cnt = 257	feature = 614	correl = -0.186339	descr = N_Gram_TCTC
cnt = 258	feature = 501	correl = 0.15026	descr = N_Gram_GGG
cnt = 259	feature = 579	correl = -0.116747	descr = N_Gram_TC
cnt = 260	feature = 695	correl = -0.156484	descr = N_Gram_TTTT
cnt = 261	feature = 416	correl = 0.0620889	descr = N_Gram_GAG
cnt = 262	feature = 364	correl = -0.0500366	descr = N_Gram_CT
cnt = 263	feature = 82	correl = 0.10386	descr = Xue_Structure_Feature_C111
cnt = 264	feature = 624	correl = 0.060323	descr = N_Gram_TG
cnt = 265	feature = 690	correl = -0.125022	descr = N_Gram_TTTC
cnt = 266	feature = 83	correl = 0.0933448	descr = Xue_Structure_Feature_C110
cnt = 267	feature = 399	correl = 0.0518076	descr = N_Gram_GA
cnt = 268	feature = 620	correl = -0.115902	descr = N_Gram_TCTT
cnt = 269	feature = 376	correl = -0.118952	descr = N_Gram_CTCC
cnt = 270	feature = 447	correl = 0.0919573	descr = N_Gram_GCC
cnt = 271	feature = 688	correl = -0.0933832	descr = N_Gram_TTT
cnt = 272	feature = 373	correl = -0.106501	descr = N_Gram_CTC
cnt = 273	feature = 611	correl = -0.104478	descr = N_Gram_TCT
cnt = 274	feature = 386	correl = -0.114192	descr = N_Gram_CTT
cnt = 275	feature = 669	correl = -0.171725	descr = N_Gram_TTC
cnt = 276	feature = 478	correl = 0.183511	descr = N_Gram_GG
cnt = 277	feature = 61	correl = -0.192875	descr = PF_RNAi_Fold_Energy
cnt = 278	feature = 86	correl = -0.154338	descr = Xue_Structure_Feature_C000
cnt = 279	feature = 45	correl = -0.1612	descr = Gibbs_of_Target_Sequence_
num rows = 521
num_elements = 145880
*
optimization finished, #iter = 629
nu = 0.534433
obj = -41.597105, rho = -0.530299
nSV = 363, nBSV = 201
num rows = 58
num_elements = 16240
*
optimization finished, #iter = 46
nu = 0.497945
obj = -5.013573, rho = -0.367097
nSV = 45, nBSV = 15
*
optimization finished, #iter = 629
nu = 0.534433
obj = -41.597105, rho = -0.530299
nSV = 363, nBSV = 201
CFS merit scores = 1.28474
CFS merit scores = 1.56937
CFS merit scores = 1.83088
CFS merit scores = 2.05963
CFS merit scores = 2.26831
CFS merit scores = 2.45927
CFS merit scores = 2.63382
CFS merit scores = 2.79737
CFS merit scores = 2.95071
CFS merit scores = 3.09382
CFS merit scores = 3.22947
CFS merit scores = 3.35861
CFS merit scores = 3.48021
CFS merit scores = 3.59662
CFS merit scores = 3.70758
CFS merit scores = 3.81363
CFS merit scores = 3.9141
CFS merit scores = 4.01064
CFS merit scores = 4.10396
CFS merit scores = 4.1944
CFS merit scores = 4.28276
CFS merit scores = 4.36876
CFS merit scores = 4.45246
CFS merit scores = 4.53326
CFS merit scores = 4.61184
CFS merit scores = 4.68732
CFS merit scores = 4.7606
CFS merit scores = 4.83203
CFS merit scores = 4.89919
CFS merit scores = 4.96378
CFS merit scores = 5.02625
CFS merit scores = 5.08643
CFS merit scores = 5.14534
CFS merit scores = 5.2028
CFS merit scores = 5.25814
CFS merit scores = 5.31086
CFS merit scores = 5.36016
CFS merit scores = 5.40595
CFS merit scores = 5.45044
CFS merit scores = 5.4944
CFS merit scores = 5.53677
CFS merit scores = 5.57797
CFS merit scores = 5.61821
CFS merit scores = 5.65671
CFS merit scores = 5.69487
CFS merit scores = 5.73259
CFS merit scores = 5.76745
CFS merit scores = 5.79871
CFS merit scores = 5.82696
CFS merit scores = 5.85445
CFS merit scores = 5.88085
CFS merit scores = 5.9062
CFS merit scores = 5.93001
CFS merit scores = 5.95256
CFS merit scores = 5.9749
CFS merit scores = 5.99734
CFS merit scores = 6.01933
CFS merit scores = 6.04118
CFS merit scores = 6.06186
CFS merit scores = 6.08072
CFS merit scores = 6.09854
CFS merit scores = 6.11432
CFS merit scores = 6.12669
CFS merit scores = 6.13712
CFS merit scores = 6.14732
CFS merit scores = 6.15745
CFS merit scores = 6.16733
CFS merit scores = 6.17606
CFS merit scores = 6.18362
CFS merit scores = 6.19148
CFS merit scores = 6.19893
CFS merit scores = 6.20578
CFS merit scores = 6.21268
CFS merit scores = 6.21869
CFS merit scores = 6.22471
CFS merit scores = 6.2305
CFS merit scores = 6.23602
CFS merit scores = 6.24054
CFS merit scores = 6.24521
CFS merit scores = 6.25032
CFS merit scores = 6.25301
CFS merit scores = 6.25421
CFS merit scores = 6.25559
CFS merit scores = 6.25657
CFS merit scores = 6.25769
CFS merit scores = 6.25893
CFS merit scores = 6.25993
CFS merit scores = 6.26107
CFS merit scores = 6.26071
CFS merit scores = 6.25934
CFS merit scores = 6.25658
CFS merit scores = 6.25408
CFS merit scores = 6.25162
CFS merit scores = 6.24916
CFS merit scores = 6.24601
CFS merit scores = 6.24263
CFS merit scores = 6.23829
CFS merit scores = 6.23348
CFS merit scores = 6.22797
CFS merit scores = 6.22264
CFS merit scores = 6.21773
CFS merit scores = 6.21274
CFS merit scores = 6.2081
CFS merit scores = 6.20346
CFS merit scores = 6.19844
CFS merit scores = 6.19284
CFS merit scores = 6.18598
CFS merit scores = 6.17964
CFS merit scores = 6.17385
CFS merit scores = 6.167
CFS merit scores = 6.16034
CFS merit scores = 6.15365
CFS merit scores = 6.14726
CFS merit scores = 6.14129
CFS merit scores = 6.13556
CFS merit scores = 6.12994
CFS merit scores = 6.12354
CFS merit scores = 6.11672
CFS merit scores = 6.10952
CFS merit scores = 6.10254
CFS merit scores = 6.09566
CFS merit scores = 6.08874
CFS merit scores = 6.08158
CFS merit scores = 6.07313
CFS merit scores = 6.06472
CFS merit scores = 6.05646
CFS merit scores = 6.04819
CFS merit scores = 6.0399
CFS merit scores = 6.03192
CFS merit scores = 6.02399
CFS merit scores = 6.01647
CFS merit scores = 6.00867
CFS merit scores = 6.00112
CFS merit scores = 5.99347
CFS merit scores = 5.98601
CFS merit scores = 5.9784
CFS merit scores = 5.97055
CFS merit scores = 5.96284
CFS merit scores = 5.95488
CFS merit scores = 5.94736
CFS merit scores = 5.93953
CFS merit scores = 5.93165
CFS merit scores = 5.9237
CFS merit scores = 5.91496
CFS merit scores = 5.90641
CFS merit scores = 5.89796
CFS merit scores = 5.88955
CFS merit scores = 5.88137
CFS merit scores = 5.8727
CFS merit scores = 5.86375
CFS merit scores = 5.85499
CFS merit scores = 5.84646
CFS merit scores = 5.83796
CFS merit scores = 5.82983
CFS merit scores = 5.822
CFS merit scores = 5.81319
CFS merit scores = 5.80483
CFS merit scores = 5.79575
CFS merit scores = 5.78672
CFS merit scores = 5.77798
CFS merit scores = 5.76908
CFS merit scores = 5.76003
CFS merit scores = 5.75131
CFS merit scores = 5.74289
CFS merit scores = 5.7346
CFS merit scores = 5.72609
CFS merit scores = 5.7178
CFS merit scores = 5.70969
CFS merit scores = 5.70153
CFS merit scores = 5.69271
CFS merit scores = 5.68373
CFS merit scores = 5.67499
CFS merit scores = 5.66638
CFS merit scores = 5.65799
CFS merit scores = 5.64978
CFS merit scores = 5.64149
CFS merit scores = 5.6332
CFS merit scores = 5.62496
CFS merit scores = 5.6169
CFS merit scores = 5.60886
CFS merit scores = 5.60103
CFS merit scores = 5.59309
CFS merit scores = 5.5852
CFS merit scores = 5.57702
CFS merit scores = 5.56876
CFS merit scores = 5.56062
CFS merit scores = 5.55253
CFS merit scores = 5.54446
CFS merit scores = 5.53655
CFS merit scores = 5.52877
CFS merit scores = 5.52112
CFS merit scores = 5.51376
CFS merit scores = 5.50582
CFS merit scores = 5.49804
CFS merit scores = 5.49032
CFS merit scores = 5.48281
CFS merit scores = 5.47549
CFS merit scores = 5.46783
CFS merit scores = 5.46042
CFS merit scores = 5.45272
CFS merit scores = 5.44493
CFS merit scores = 5.43708
CFS merit scores = 5.42936
CFS merit scores = 5.4217
CFS merit scores = 5.41421
CFS merit scores = 5.40687
CFS merit scores = 5.39973
CFS merit scores = 5.39277
CFS merit scores = 5.38588
CFS merit scores = 5.37884
CFS merit scores = 5.37182
CFS merit scores = 5.36493
CFS merit scores = 5.35783
CFS merit scores = 5.35055
CFS merit scores = 5.34329
CFS merit scores = 5.33623
CFS merit scores = 5.32911
CFS merit scores = 5.32213
CFS merit scores = 5.31504
CFS merit scores = 5.30813
CFS merit scores = 5.30121
CFS merit scores = 5.29432
CFS merit scores = 5.28743
CFS merit scores = 5.28062
CFS merit scores = 5.27392
CFS merit scores = 5.26738
CFS merit scores = 5.26014
CFS merit scores = 5.25294
CFS merit scores = 5.24584
CFS merit scores = 5.23883
CFS merit scores = 5.23197
CFS merit scores = 5.22495
CFS merit scores = 5.21804
CFS merit scores = 5.21121
CFS merit scores = 5.20416
CFS merit scores = 5.19727
CFS merit scores = 5.19044
CFS merit scores = 5.18338
CFS merit scores = 5.17631
CFS merit scores = 5.16928
CFS merit scores = 5.16231
CFS merit scores = 5.15528
CFS merit scores = 5.148
CFS merit scores = 5.14087
CFS merit scores = 5.13355
CFS merit scores = 5.12607
CFS merit scores = 5.11852
CFS merit scores = 5.11111
CFS merit scores = 5.10361
CFS merit scores = 5.09628
CFS merit scores = 5.08911
CFS merit scores = 5.0818
CFS merit scores = 5.07436
CFS merit scores = 5.06671
CFS merit scores = 5.05918
CFS merit scores = 5.0516
CFS merit scores = 5.04423
CFS merit scores = 5.03672
CFS merit scores = 5.02926
CFS merit scores = 5.0217
CFS merit scores = 5.01425
CFS merit scores = 5.00655
CFS merit scores = 4.99864
CFS merit scores = 4.99052
CFS merit scores = 4.98238
CFS merit scores = 4.97415
CFS merit scores = 4.96574
CFS merit scores = 4.95742
CFS merit scores = 4.94891
CFS merit scores = 4.94011
CFS merit scores = 4.93142
CFS merit scores = 4.92265
CFS merit scores = 4.91398
CFS merit scores = 4.90531
CFS merit scores = 4.8964
CFS merit scores = 4.88749
CFS merit scores = 4.87857
CFS merit scores = 4.86964
CFS merit scores = 4.8602
CFS merit scores = 4.85056
CFS merit scores = 4.84097
CFS merit scores = 4.83083
CFS merit scores = 4.8209
CFS merit scores = 4.8109
CFS merit scores = 4.80021
CFS merit scores = 4.78912
CFS merit scores = 4.77752
CFS merit scores = 4.76557
CFS merit scores = 4.75338
CFS merit scores = 4.73964
CFS merit scores = 4.72591
CFS merit scores = 4.71213
CFS merit scores = 4.69558
cnt = 1	feature = 45	correl = -0.284736	descr = Position_Specific_Bin_Base_18_Base_A
cnt = 2	feature = 356	correl = 0.164586	descr = N_Gram_CGTG
cnt = 3	feature = 61	correl = -0.168732	descr = Gibbs_of_Target_Sequence__Pos_18_Step_1
cnt = 4	feature = 247	correl = 0.0737142	descr = N_Gram_ATGGG
cnt = 5	feature = 612	correl = 0.0739016	descr = N_Gram_TCGGA
cnt = 6	feature = 232	correl = 0.0862097	descr = N_Gram_ATATA
cnt = 7	feature = 613	correl = 0.0945333	descr = N_Gram_TCGGC
cnt = 8	feature = 609	correl = 0.0804424	descr = N_Gram_TCGAC
cnt = 9	feature = 335	correl = 0.0452153	descr = N_Gram_CGCCA
cnt = 10	feature = 572	correl = 0.045862	descr = N_Gram_TAGAC
cnt = 11	feature = 407	correl = -0.0682308	descr = N_Gram_GACCC
cnt = 12	feature = 628	correl = 0.0513395	descr = N_Gram_TGAAA
cnt = 13	feature = 645	correl = 0.0891381	descr = N_Gram_TGGAG
cnt = 14	feature = 671	correl = 0.073979	descr = N_Gram_TTCAA
cnt = 15	feature = 674	correl = 0.0446517	descr = N_Gram_TTCGA
cnt = 16	feature = 599	correl = 0.061186	descr = N_Gram_TCCCA
cnt = 17	feature = 426	correl = -0.0556744	descr = N_Gram_GATCG
cnt = 18	feature = 220	correl = 0.088939	descr = N_Gram_AGTTA
cnt = 19	feature = 305	correl = 0.114852	descr = N_Gram_CCCCC
cnt = 20	feature = 640	correl = 0.0522607	descr = N_Gram_TGCCG
cnt = 21	feature = 306	correl = 0.0452153	descr = N_Gram_CCCCG
cnt = 22	feature = 631	correl = -0.0611613	descr = N_Gram_TGAGA
cnt = 23	feature = 291	correl = -0.0497901	descr = N_Gram_CATGC
cnt = 24	feature = 483	correl = 0.120941	descr = N_Gram_GGAAA
cnt = 25	feature = 237	correl = -0.0491935	descr = N_Gram_ATCGC
cnt = 26	feature = 600	correl = 0.0471599	descr = N_Gram_TCCGA
cnt = 27	feature = 563	correl = -0.0463753	descr = N_Gram_TAACG
cnt = 28	feature = 365	correl = 0.0452153	descr = N_Gram_CTAAA
cnt = 29	feature = 361	correl = -0.0474185	descr = N_Gram_CGTTC
cnt = 30	feature = 553	correl = -0.0519099	descr = N_Gram_GTTAC
cnt = 31	feature = 226	correl = -0.136112	descr = N_Gram_ATAAG
cnt = 32	feature = 520	correl = 0.0570243	descr = N_Gram_GGGTC
cnt = 33	feature = 557	correl = 0.0450469	descr = N_Gram_GTTGC
cnt = 34	feature = 458	correl = 0.0725619	descr = N_Gram_GCCGG
cnt = 35	feature = 509	correl = 0.10652	descr = N_Gram_GGGAC
cnt = 36	feature = 353	correl = -0.0701527	descr = N_Gram_CGTAA
cnt = 37	feature = 251	correl = -0.0752	descr = N_Gram_ATTAC
cnt = 38	feature = 267	correl = 0.0597923	descr = N_Gram_CACAT
cnt = 39	feature = 420	correl = 0.0939614	descr = N_Gram_GAGTC
cnt = 40	feature = 688	correl = 0.0849871	descr = N_Gram_TTGTG
cnt = 41	feature = 357	correl = 0.0705788	descr = N_Gram_CGTGA
cnt = 42	feature = 286	correl = -0.0522777	descr = N_Gram_CATAT
cnt = 43	feature = 324	correl = 0.0669036	descr = N_Gram_CCTGC
cnt = 44	feature = 529	correl = 0.0505135	descr = N_Gram_GTATA
cnt = 45	feature = 317	correl = -0.0486993	descr = N_Gram_CCGTC
cnt = 46	feature = 545	correl = 0.0571925	descr = N_Gram_GTGCG
cnt = 47	feature = 456	correl = -0.0466652	descr = N_Gram_GCCCT
cnt = 48	feature = 409	correl = -0.063562	descr = N_Gram_GACCT
cnt = 49	feature = 397	correl = 0.0822662	descr = N_Gram_CTTTG
cnt = 50	feature = 527	correl = 0.0486508	descr = N_Gram_GTAAA
cnt = 51	feature = 392	correl = -0.132209	descr = N_Gram_CTTGC
cnt = 52	feature = 209	correl = -0.0562116	descr = N_Gram_AGGCT
cnt = 53	feature = 347	correl = 0.067119	descr = N_Gram_CGGCG
cnt = 54	feature = 244	correl = -0.0454018	descr = N_Gram_ATGCA
cnt = 55	feature = 579	correl = 0.0755747	descr = N_Gram_TATAT
cnt = 56	feature = 441	correl = 0.0831887	descr = N_Gram_GCACT
cnt = 57	feature = 304	correl = 0.084172	descr = N_Gram_CCCAC
cnt = 58	feature = 578	correl = -0.0500121	descr = N_Gram_TATAC
cnt = 59	feature = 231	correl = 0.0716851	descr = N_Gram_ATAGT
cnt = 60	feature = 614	correl = -0.0741793	descr = N_Gram_TCGGG
cnt = 61	feature = 389	correl = 0.0497046	descr = N_Gram_CTTCC
cnt = 62	feature = 525	correl = -0.0538694	descr = N_Gram_GGTGT
cnt = 63	feature = 322	correl = 0.0440555	descr = N_Gram_CCTCT
cnt = 64	feature = 225	correl = -0.0440871	descr = N_Gram_ATAAC
cnt = 65	feature = 461	correl = 0.152783	descr = N_Gram_GCCTT
cnt = 66	feature = 211	correl = 0.0784616	descr = N_Gram_AGGGG
cnt = 67	feature = 160	correl = 0.0629792	descr = N_Gram_ACAGG
cnt = 68	feature = 484	correl = -0.0496958	descr = N_Gram_GGAAC
cnt = 69	feature = 437	correl = 0.0610067	descr = N_Gram_GCAAA
cnt = 70	feature = 345	correl = 0.105894	descr = N_Gram_CGGCA
cnt = 71	feature = 555	correl = -0.0483674	descr = N_Gram_GTTCG
cnt = 72	feature = 463	correl = 0.0447646	descr = N_Gram_GCGAG
cnt = 73	feature = 265	correl = 0.0524058	descr = N_Gram_CAATA
cnt = 74	feature = 681	correl = -0.0595496	descr = N_Gram_TTGAA
cnt = 75	feature = 448	correl = -0.0451129	descr = N_Gram_GCATG
cnt = 76	feature = 309	correl = 0.0515678	descr = N_Gram_CCCGG
cnt = 77	feature = 235	correl = -0.0513973	descr = N_Gram_ATCCT
cnt = 78	feature = 214	correl = 0.125266	descr = N_Gram_AGTAA
cnt = 79	feature = 399	correl = 0.0684652	descr = N_Gram_GAAAC
cnt = 80	feature = 295	correl = 0.0625274	descr = N_Gram_CCACC
cnt = 81	feature = 514	correl = 0.0779741	descr = N_Gram_GGGCG
cnt = 82	feature = 219	correl = 0.105505	descr = N_Gram_AGTGT
cnt = 83	feature = 504	correl = 0.061944	descr = N_Gram_GGCTC
cnt = 84	feature = 280	correl = 0.086195	descr = N_Gram_CAGGA
cnt = 85	feature = 277	correl = 0.0780894	descr = N_Gram_CAGCG
cnt = 86	feature = 308	correl = 0.0689923	descr = N_Gram_CCCGC
cnt = 87	feature = 512	correl = 0.0519346	descr = N_Gram_GGGCA
cnt = 88	feature = 207	correl = 0.0453326	descr = N_Gram_AGGCC
cnt = 89	feature = 321	correl = -0.0938671	descr = N_Gram_CCTCC
cnt = 90	feature = 505	correl = 0.132381	descr = N_Gram_GGCTT
cnt = 91	feature = 274	correl = -0.0455864	descr = N_Gram_CACTG
cnt = 92	feature = 526	correl = 0.057652	descr = N_Gram_GGTTG
cnt = 93	feature = 276	correl = 0.0547211	descr = N_Gram_CAGCC
cnt = 94	feature = 447	correl = 0.0947159	descr = N_Gram_GCATC
cnt = 95	feature = 351	correl = -0.0731294	descr = N_Gram_CGGTA
cnt = 96	feature = 655	correl = -0.066847	descr = N_Gram_TGTCA
cnt = 97	feature = 595	correl = 0.0846375	descr = N_Gram_TCCAA
cnt = 98	feature = 451	correl = -0.0448584	descr = N_Gram_GCCAA
cnt = 99	feature = 659	correl = 0.106172	descr = N_Gram_TGTGG
cnt = 100	feature = 528	correl = 0.048611	descr = N_Gram_GTAGT
cnt = 101	feature = 312	correl = 0.0709082	descr = N_Gram_CCGGC
cnt = 102	feature = 468	correl = 0.0659829	descr = N_Gram_GCGGG
cnt = 103	feature = 432	correl = -0.0740815	descr = N_Gram_GATTA
cnt = 104	feature = 368	correl = 0.106119	descr = N_Gram_CTAT
cnt = 105	feature = 281	correl = 0.0813157	descr = N_Gram_CAGGC
cnt = 106	feature = 419	correl = 0.0464714	descr = N_Gram_GAGGT
cnt = 107	feature = 610	correl = -0.0908316	descr = N_Gram_TCGAG
cnt = 108	feature = 343	correl = 0.0581897	descr = N_Gram_CGGAC
cnt = 109	feature = 360	correl = 0.0539643	descr = N_Gram_CGTGT
cnt = 110	feature = 380	correl = -0.0503763	descr = N_Gram_CTCTT
cnt = 111	feature = 283	correl = 0.0738002	descr = N_Gram_CAGTA
cnt = 112	feature = 601	correl = -0.0746333	descr = N_Gram_TCCGC
cnt = 113	feature = 460	correl = 0.0641225	descr = N_Gram_GCCTC
cnt = 114	feature = 654	correl = 0.052057	descr = N_Gram_TGGTC
cnt = 115	feature = 327	correl = -0.0457862	descr = N_Gram_CGAC
cnt = 116	feature = 551	correl = 0.0559484	descr = N_Gram_GTGTG
cnt = 117	feature = 574	correl = 0.0883375	descr = N_Gram_TAGCA
cnt = 118	feature = 325	correl = -0.0742046	descr = N_Gram_CCTTC
cnt = 119	feature = 615	correl = -0.0510315	descr = N_Gram_TCGTC
cnt = 120	feature = 206	correl = 0.0852223	descr = N_Gram_AGGCA
cnt = 121	feature = 538	correl = 0.0989123	descr = N_Gram_GTCGG
cnt = 122	feature = 301	correl = 0.0672829	descr = N_Gram_CCATC
cnt = 123	feature = 395	correl = 0.0732961	descr = N_Gram_CTTTA
cnt = 124	feature = 466	correl = 0.052261	descr = N_Gram_GCGGA
cnt = 125	feature = 546	correl = 0.0847198	descr = N_Gram_GTGCT
cnt = 126	feature = 255	correl = -0.0809794	descr = N_Gram_ATTTG
cnt = 127	feature = 352	correl = 0.058078	descr = N_Gram_CGGTT
cnt = 128	feature = 416	correl = 0.0978394	descr = N_Gram_GAGCT
cnt = 129	feature = 565	correl = -0.0511209	descr = N_Gram_TAAGA
cnt = 130	feature = 473	correl = 0.0952818	descr = N_Gram_GCGTG
cnt = 131	feature = 492	correl = -0.0766675	descr = N_Gram_GGATC
cnt = 132	feature = 413	correl = -0.0683846	descr = N_Gram_GACTG
cnt = 133	feature = 228	correl = -0.0860007	descr = N_Gram_ATACT
cnt = 134	feature = 501	correl = 0.100886	descr = N_Gram_GGCGC
cnt = 135	feature = 284	correl = 0.132752	descr = N_Gram_CAGTG
cnt = 136	feature = 303	correl = 0.0538727	descr = N_Gram_CCCAA
cnt = 137	feature = 272	correl = -0.0670345	descr = N_Gram_CACGA
cnt = 138	feature = 626	correl = -0.0587221	descr = N_Gram_TCTTG
cnt = 139	feature = 342	correl = 0.0640402	descr = N_Gram_CGGAA
cnt = 140	feature = 394	correl = 0.078722	descr = N_Gram_CTTGT
cnt = 141	feature = 475	correl = 0.0781606	descr = N_Gram_GCTCA
cnt = 142	feature = 373	correl = -0.0894282	descr = N_Gram_CTCAT
cnt = 143	feature = 540	correl = -0.0954529	descr = N_Gram_GTCTT
cnt = 144	feature = 222	correl = -0.0890047	descr = N_Gram_AGTTT
cnt = 145	feature = 649	correl = 0.0761694	descr = N_Gram_TGGG
cnt = 146	feature = 644	correl = -0.0507403	descr = N_Gram_TGGAA
cnt = 147	feature = 428	correl = -0.0460328	descr = N_Gram_GATGA
cnt = 148	feature = 467	correl = 0.0713413	descr = N_Gram_GCGGC
cnt = 149	feature = 270	correl = 0.0746547	descr = N_Gram_CACCT
cnt = 150	feature = 536	correl = -0.0826746	descr = N_Gram_GTCGA
cnt = 151	feature = 445	correl = 0.0505385	descr = N_Gram_GCAGT
cnt = 152	feature = 278	correl = -0.129662	descr = N_Gram_CAGCT
cnt = 153	feature = 592	correl = -0.0487767	descr = N_Gram_TCATG
cnt = 154	feature = 290	correl = 0.0909964	descr = N_Gram_CATCT
cnt = 155	feature = 252	correl = 0.0521577	descr = N_Gram_ATTG
cnt = 156	feature = 15	correl = -0.130346	descr = Position_Specific_Bin_Base_5_Base_A
cnt = 157	feature = 234	correl = -0.0457992	descr = N_Gram_ATCCA
cnt = 158	feature = 605	correl = -0.0844334	descr = N_Gram_TCCTC
cnt = 159	feature = 318	correl = 0.102805	descr = N_Gram_CCGTG
cnt = 160	feature = 510	correl = 0.104254	descr = N_Gram_GGGAG
cnt = 161	feature = 485	correl = 0.05273	descr = N_Gram_GGAAG
cnt = 162	feature = 695	correl = -0.0878469	descr = N_Gram_TTTGG
cnt = 163	feature = 454	correl = 0.0640847	descr = N_Gram_GCCCA
cnt = 164	feature = 337	correl = 0.0521346	descr = N_Gram_CGCGG
cnt = 165	feature = 136	correl = -0.0662508	descr = N_Gram_AAGAC
cnt = 166	feature = 386	correl = -0.0510798	descr = N_Gram_CTTA
cnt = 167	feature = 336	correl = 0.083616	descr = N_Gram_CGCCG
cnt = 168	feature = 40	correl = -0.0449371	descr = Position_Specific_Bin_Base_16_Base_T
cnt = 169	feature = 248	correl = 0.0582133	descr = N_Gram_ATGT
cnt = 170	feature = 13	correl = -0.0653391	descr = Position_Specific_Bin_Base_4_Base_A
cnt = 171	feature = 478	correl = 0.0840173	descr = N_Gram_GCTGC
cnt = 172	feature = 35	correl = 0.113988	descr = Position_Specific_Bin_Base_14_Base_T
cnt = 173	feature = 496	correl = 0.0643245	descr = N_Gram_GGCAT
cnt = 174	feature = 24	correl = -0.0597786	descr = Position_Specific_Bin_Base_9_Base_T
cnt = 175	feature = 619	correl = -0.0873073	descr = N_Gram_TCTCA
cnt = 176	feature = 647	correl = -0.0854219	descr = N_Gram_TGGCG
cnt = 177	feature = 602	correl = -0.0850017	descr = N_Gram_TCCGG
cnt = 178	feature = 33	correl = -0.0668403	descr = Position_Specific_Bin_Base_13_Base_G
cnt = 179	feature = 30	correl = -0.132447	descr = Position_Specific_Bin_Base_12_Base_T
cnt = 180	feature = 11	correl = -0.0540301	descr = Position_Specific_Bin_Base_3_Base_A
cnt = 181	feature = 208	correl = 0.102984	descr = N_Gram_AGGCG
cnt = 182	feature = 580	correl = -0.0487824	descr = N_Gram_TATC
cnt = 183	feature = 641	correl = -0.125891	descr = N_Gram_TGCG
cnt = 184	feature = 18	correl = -0.123245	descr = Position_Specific_Bin_Base_6_Base_A
cnt = 185	feature = 36	correl = -0.0639954	descr = Position_Specific_Bin_Base_15_Base_A
cnt = 186	feature = 498	correl = 0.0886749	descr = N_Gram_GGCCA
cnt = 187	feature = 596	correl = -0.0518106	descr = N_Gram_TCCAC
cnt = 188	feature = 51	correl = 0.253534	descr = Gibbs_of_Target_Sequence__Pos_2_Step_1
cnt = 189	feature = 648	correl = 0.128811	descr = N_Gram_TGGCT
cnt = 190	feature = 73	correl = 0.0860118	descr = Fold_of_RNAi_Sequence_Pos_9
cnt = 191	feature = 391	correl = -0.0741187	descr = N_Gram_CTTGA
cnt = 192	feature = 105	correl = 0.0875298	descr = Fold_of_Target_NoEndbrace_noends_Pos_13
cnt = 193	feature = 80	correl = 0.0584292	descr = Xue_Structure_Feature_A111
cnt = 194	feature = 383	correl = 0.100553	descr = N_Gram_CTGCA
cnt = 195	feature = 44	correl = -0.064086	descr = Position_Specific_Bin_Base_17_Base_T
cnt = 196	feature = 9	correl = -0.0733006	descr = Position_Specific_Bin_Base_2_Base_G
cnt = 197	feature = 364	correl = 0.0868264	descr = N_Gram_CTA
cnt = 198	feature = 23	correl = 0.0587341	descr = Position_Specific_Bin_Base_9_Base_G
cnt = 199	feature = 591	correl = -0.0598799	descr = N_Gram_TCATC
cnt = 200	feature = 14	correl = 0.0556579	descr = Position_Specific_Bin_Base_4_Base_C
cnt = 201	feature = 652	correl = 0.0663349	descr = N_Gram_TGGT
cnt = 202	feature = 57	correl = 0.0634252	descr = Gibbs_of_Target_Sequence__Pos_12_Step_1
cnt = 203	feature = 34	correl = -0.10072	descr = Position_Specific_Bin_Base_14_Base_A
cnt = 204	feature = 29	correl = 0.106737	descr = Position_Specific_Bin_Base_12_Base_G
cnt = 205	feature = 21	correl = -0.060694	descr = Position_Specific_Bin_Base_8_Base_C
cnt = 206	feature = 665	correl = -0.0522481	descr = N_Gram_TTAC
cnt = 207	feature = 10	correl = 0.10045	descr = Position_Specific_Bin_Base_2_Base_T
cnt = 208	feature = 472	correl = -0.113988	descr = N_Gram_GCGTC
cnt = 209	feature = 313	correl = 0.109626	descr = N_Gram_CCGGG
cnt = 210	feature = 81	correl = -0.051644	descr = Xue_Structure_Feature_A110
cnt = 211	feature = 425	correl = -0.112593	descr = N_Gram_GATC
cnt = 212	feature = 39	correl = 0.115459	descr = Position_Specific_Bin_Base_16_Base_C
cnt = 213	feature = 17	correl = 0.0580049	descr = Position_Specific_Bin_Base_5_Base_G
cnt = 214	feature = 375	correl = -0.07533	descr = N_Gram_CTCCA
cnt = 215	feature = 250	correl = -0.0592952	descr = N_Gram_ATTA
cnt = 216	feature = 83	correl = 0.118788	descr = Xue_Structure_Feature_A101
cnt = 217	feature = 19	correl = 0.108097	descr = Position_Specific_Bin_Base_6_Base_C
cnt = 218	feature = 12	correl = 0.0808468	descr = Position_Specific_Bin_Base_3_Base_C
cnt = 219	feature = 8	correl = 0.0529705	descr = Position_Specific_Bin_Base_2_Base_C
cnt = 220	feature = 331	correl = -0.0703197	descr = N_Gram_CGAT
cnt = 221	feature = 459	correl = 0.118146	descr = N_Gram_GCCT
cnt = 222	feature = 547	correl = 0.127011	descr = N_Gram_GTGG
cnt = 223	feature = 608	correl = -0.0700894	descr = N_Gram_TCGA
cnt = 224	feature = 446	correl = 0.0635627	descr = N_Gram_GCAT
cnt = 225	feature = 254	correl = -0.109859	descr = N_Gram_ATTT
cnt = 226	feature = 241	correl = -0.0466478	descr = N_Gram_ATGA
cnt = 227	feature = 32	correl = 0.102317	descr = Position_Specific_Bin_Base_13_Base_C
cnt = 228	feature = 350	correl = 0.141297	descr = N_Gram_CGGGC
cnt = 229	feature = 539	correl = -0.0982941	descr = N_Gram_GTCT
cnt = 230	feature = 58	correl = -0.0968753	descr = Gibbs_of_Target_Sequence__Pos_13_Step_1
cnt = 231	feature = 56	correl = -0.0750306	descr = Gibbs_of_Target_Sequence__Pos_8_Step_1
cnt = 232	feature = 52	correl = 0.0982062	descr = Gibbs_of_Target_Sequence__Pos_3_Step_1
cnt = 233	feature = 76	correl = 0.0770998	descr = Fold_of_RNAi_Sequence_Pos_13
cnt = 234	feature = 684	correl = -0.0899241	descr = N_Gram_TTGC
cnt = 235	feature = 218	correl = 0.0737685	descr = N_Gram_AGTG
cnt = 236	feature = 396	correl = -0.0500829	descr = N_Gram_CTTTC
cnt = 237	feature = 67	correl = 0.162657	descr = Fold_of_RNAi_Sequence_Pos_0
cnt = 238	feature = 341	correl = 0.0746589	descr = N_Gram_CGGA
cnt = 239	feature = 633	correl = -0.0871538	descr = N_Gram_TGAT
cnt = 240	feature = 382	correl = 0.044969	descr = N_Gram_CTGC
cnt = 241	feature = 28	correl = 0.138389	descr = Position_Specific_Bin_Base_12_Base_C
cnt = 242	feature = 390	correl = -0.212268	descr = N_Gram_CTTCT
cnt = 243	feature = 516	correl = 0.0685009	descr = N_Gram_GGGG
cnt = 244	feature = 450	correl = 0.0535219	descr = N_Gram_GCCA
cnt = 245	feature = 78	correl = 0.0829885	descr = Fold_of_RNAi_Sequence_Pos_15
cnt = 246	feature = 606	correl = -0.101141	descr = N_Gram_TCCTT
cnt = 247	feature = 489	correl = 0.113647	descr = N_Gram_GGAG
cnt = 248	feature = 680	correl = -0.0599609	descr = N_Gram_TTGA
cnt = 249	feature = 292	correl = 0.0888545	descr = N_Gram_CCAA
cnt = 250	feature = 503	correl = 0.073335	descr = N_Gram_GGCT
cnt = 251	feature = 69	correl = 0.146947	descr = Fold_of_RNAi_Sequence_Pos_2
cnt = 252	feature = 54	correl = -0.1222	descr = Gibbs_of_Target_Sequence__Pos_6_Step_1
cnt = 253	feature = 82	correl = 0.0474604	descr = Xue_Structure_Feature_A100
cnt = 254	feature = 511	correl = 0.139701	descr = N_Gram_GGGC
cnt = 255	feature = 344	correl = 0.106053	descr = N_Gram_CGGC
cnt = 256	feature = 535	correl = -0.0610609	descr = N_Gram_GTCG
cnt = 257	feature = 72	correl = 0.0791198	descr = Fold_of_RNAi_Sequence_Pos_6
cnt = 258	feature = 544	correl = 0.0800045	descr = N_Gram_GTGC
cnt = 259	feature = 60	correl = -0.121528	descr = Gibbs_of_Target_Sequence__Pos_17_Step_1
cnt = 260	feature = 59	correl = -0.173913	descr = Gibbs_of_Target_Sequence__Pos_14_Step_1
cnt = 261	feature = 531	correl = -0.0897736	descr = N_Gram_GTC
cnt = 262	feature = 68	correl = 0.17055	descr = Fold_of_RNAi_Sequence_Pos_1
cnt = 263	feature = 79	correl = 0.061986	descr = Fold_of_RNAi_Sequence_Pos_16
cnt = 264	feature = 417	correl = 0.0651856	descr = N_Gram_GAGG
cnt = 265	feature = 376	correl = -0.147698	descr = N_Gram_CTCCT
cnt = 266	feature = 497	correl = 0.157508	descr = N_Gram_GGCC
cnt = 267	feature = 583	correl = 0.0451932	descr = N_Gram_TCA
cnt = 268	feature = 618	correl = -0.209582	descr = N_Gram_TCTC
cnt = 269	feature = 258	correl = 0.14948	descr = N_Gram_CAA
cnt = 270	feature = 77	correl = 0.0682217	descr = Fold_of_RNAi_Sequence_Pos_14
cnt = 271	feature = 326	correl = -0.0579785	descr = N_Gram_CGA
cnt = 272	feature = 594	correl = -0.0794771	descr = N_Gram_TCCA
cnt = 273	feature = 285	correl = 0.0577619	descr = N_Gram_CAT
cnt = 274	feature = 334	correl = 0.0730302	descr = N_Gram_CGCC
cnt = 275	feature = 643	correl = 0.0465268	descr = N_Gram_TGG
cnt = 276	feature = 627	correl = -0.0643904	descr = N_Gram_TGA
cnt = 277	feature = 233	correl = -0.0861165	descr = N_Gram_ATC
cnt = 278	feature = 662	correl = -0.0824298	descr = N_Gram_TTA
cnt = 279	feature = 500	correl = 0.0468315	descr = N_Gram_GGCG
cnt = 280	feature = 541	correl = 0.161508	descr = N_Gram_GTG
cnt = 281	feature = 363	correl = -0.0513034	descr = N_Gram_CT
cnt = 282	feature = 679	correl = -0.0647196	descr = N_Gram_TTG
cnt = 283	feature = 623	correl = -0.101491	descr = N_Gram_TCTT
cnt = 284	feature = 86	correl = 0.0884466	descr = Xue_Structure_Feature_C110
cnt = 285	feature = 481	correl = 0.134543	descr = N_Gram_GGA
cnt = 286	feature = 348	correl = 0.115007	descr = N_Gram_CGGG
cnt = 287	feature = 616	correl = -0.118008	descr = N_Gram_TCT
cnt = 288	feature = 669	correl = -0.147762	descr = N_Gram_TTC
cnt = 289	feature = 66	correl = -0.077225	descr = PF_RNAi_Fold_3'Free_Count
cnt = 290	feature = 661	correl = -0.122374	descr = N_Gram_TT
cnt = 291	feature = 494	correl = 0.139004	descr = N_Gram_GGC
cnt = 292	feature = 340	correl = 0.0768058	descr = N_Gram_CGG
cnt = 293	feature = 64	correl = -0.186881	descr = PF_RNAi_Fold_Energy
num rows = 521
num_elements = 153174
*
optimization finished, #iter = 582
nu = 0.519950
obj = -42.163078, rho = -0.553188
nSV = 363, nBSV = 188
num rows = 58
num_elements = 17052
*
optimization finished, #iter = 48
nu = 0.536665
obj = -5.396174, rho = -0.447164
nSV = 45, nBSV = 21
*
optimization finished, #iter = 582
nu = 0.519950
obj = -42.163078, rho = -0.553188
nSV = 363, nBSV = 188
CFS merit scores = 1.3671
CFS merit scores = 1.6015
CFS merit scores = 1.85002
CFS merit scores = 2.06354
CFS merit scores = 2.26336
CFS merit scores = 2.44654
CFS merit scores = 2.61511
CFS merit scores = 2.77235
CFS merit scores = 2.92083
CFS merit scores = 3.06178
CFS merit scores = 3.19554
CFS merit scores = 3.32128
CFS merit scores = 3.44162
CFS merit scores = 3.5553
CFS merit scores = 3.66383
CFS merit scores = 3.76833
CFS merit scores = 3.86877
CFS merit scores = 3.96526
CFS merit scores = 4.05746
CFS merit scores = 4.14656
CFS merit scores = 4.23204
CFS merit scores = 4.31542
CFS merit scores = 4.39675
CFS merit scores = 4.47512
CFS merit scores = 4.55166
CFS merit scores = 4.62495
CFS merit scores = 4.6952
CFS merit scores = 4.76187
CFS merit scores = 4.82633
CFS merit scores = 4.88859
CFS merit scores = 4.94923
CFS merit scores = 5.00808
CFS merit scores = 5.06456
CFS merit scores = 5.11715
CFS merit scores = 5.16713
CFS merit scores = 5.21335
CFS merit scores = 5.25621
CFS merit scores = 5.29733
CFS merit scores = 5.33658
CFS merit scores = 5.37345
CFS merit scores = 5.40902
CFS merit scores = 5.4419
CFS merit scores = 5.46951
CFS merit scores = 5.49653
CFS merit scores = 5.52181
CFS merit scores = 5.54614
CFS merit scores = 5.57004
CFS merit scores = 5.59354
CFS merit scores = 5.61688
CFS merit scores = 5.63946
CFS merit scores = 5.66207
CFS merit scores = 5.68455
CFS merit scores = 5.7066
CFS merit scores = 5.72552
CFS merit scores = 5.74105
CFS merit scores = 5.75505
CFS merit scores = 5.76632
CFS merit scores = 5.77695
CFS merit scores = 5.78793
CFS merit scores = 5.79867
CFS merit scores = 5.81002
CFS merit scores = 5.82168
CFS merit scores = 5.83277
CFS merit scores = 5.84391
CFS merit scores = 5.85363
CFS merit scores = 5.8629
CFS merit scores = 5.87236
CFS merit scores = 5.88118
CFS merit scores = 5.89012
CFS merit scores = 5.89667
CFS merit scores = 5.90319
CFS merit scores = 5.9081
CFS merit scores = 5.91198
CFS merit scores = 5.91613
CFS merit scores = 5.91974
CFS merit scores = 5.92324
CFS merit scores = 5.92617
CFS merit scores = 5.92957
CFS merit scores = 5.9326
CFS merit scores = 5.93384
CFS merit scores = 5.93521
CFS merit scores = 5.93634
CFS merit scores = 5.93633
CFS merit scores = 5.93669
CFS merit scores = 5.93711
CFS merit scores = 5.93604
CFS merit scores = 5.93383
CFS merit scores = 5.93134
CFS merit scores = 5.92785
CFS merit scores = 5.9243
CFS merit scores = 5.92068
CFS merit scores = 5.91756
CFS merit scores = 5.9146
CFS merit scores = 5.91176
CFS merit scores = 5.90902
CFS merit scores = 5.90452
CFS merit scores = 5.89969
CFS merit scores = 5.89519
CFS merit scores = 5.89057
CFS merit scores = 5.88541
CFS merit scores = 5.88069
CFS merit scores = 5.87585
CFS merit scores = 5.86989
CFS merit scores = 5.86411
CFS merit scores = 5.85869
CFS merit scores = 5.85255
CFS merit scores = 5.84664
CFS merit scores = 5.84115
CFS merit scores = 5.83392
CFS merit scores = 5.827
CFS merit scores = 5.81999
CFS merit scores = 5.81322
CFS merit scores = 5.80658
CFS merit scores = 5.7998
CFS merit scores = 5.79297
CFS merit scores = 5.7863
CFS merit scores = 5.77951
CFS merit scores = 5.77271
CFS merit scores = 5.76521
CFS merit scores = 5.75694
CFS merit scores = 5.74903
CFS merit scores = 5.74135
CFS merit scores = 5.73384
CFS merit scores = 5.72633
CFS merit scores = 5.71875
CFS merit scores = 5.71133
CFS merit scores = 5.70424
CFS merit scores = 5.6974
CFS merit scores = 5.69088
CFS merit scores = 5.6841
CFS merit scores = 5.67721
CFS merit scores = 5.67005
CFS merit scores = 5.66312
CFS merit scores = 5.65637
CFS merit scores = 5.64965
CFS merit scores = 5.64311
CFS merit scores = 5.63627
CFS merit scores = 5.62929
CFS merit scores = 5.62212
CFS merit scores = 5.6151
CFS merit scores = 5.60815
CFS merit scores = 5.60151
CFS merit scores = 5.59498
CFS merit scores = 5.58869
CFS merit scores = 5.5819
CFS merit scores = 5.57516
CFS merit scores = 5.5683
CFS merit scores = 5.56142
CFS merit scores = 5.55487
cnt = 1	feature = 59	correl = -0.367104	descr = Gibbs_of_Target_Sequence__Pos_20_Step_1
cnt = 2	feature = 57	correl = -0.185372	descr = Gibbs_of_Target_Sequence__Pos_18_Step_1
cnt = 3	feature = 276	correl = -0.138667	descr = N_Gram_CAGCT
cnt = 4	feature = 343	correl = 0.0639507	descr = N_Gram_CGGAA
cnt = 5	feature = 623	correl = 0.056568	descr = N_Gram_TCTAC
cnt = 6	feature = 265	correl = -0.0510587	descr = N_Gram_CACCC
cnt = 7	feature = 531	correl = 0.0485664	descr = N_Gram_GTAAA
cnt = 8	feature = 209	correl = 0.0592888	descr = N_Gram_AGTCA
cnt = 9	feature = 619	correl = 0.0944683	descr = N_Gram_TCGGC
cnt = 10	feature = 363	correl = 0.0789734	descr = N_Gram_CGTGG
cnt = 11	feature = 606	correl = 0.0522095	descr = N_Gram_TCCCG
cnt = 12	feature = 361	correl = 0.0705217	descr = N_Gram_CGTGA
cnt = 13	feature = 511	correl = 0.0518583	descr = N_Gram_GGGCA
cnt = 14	feature = 292	correl = 0.0516743	descr = N_Gram_CCAAT
cnt = 15	feature = 611	correl = 0.0555615	descr = N_Gram_TCCTA
cnt = 16	feature = 334	correl = 0.0569573	descr = N_Gram_CGAGG
cnt = 17	feature = 604	correl = 0.0611067	descr = N_Gram_TCCCA
cnt = 18	feature = 417	correl = 0.0966337	descr = N_Gram_GACTA
cnt = 19	feature = 425	correl = 0.0459803	descr = N_Gram_GATAC
cnt = 20	feature = 627	correl = 0.0482838	descr = N_Gram_TCTCG
cnt = 21	feature = 305	correl = 0.114781	descr = N_Gram_CCCCC
cnt = 22	feature = 356	correl = -0.0676688	descr = N_Gram_CGTAC
cnt = 23	feature = 649	correl = 0.0522095	descr = N_Gram_TGCCG
cnt = 24	feature = 514	correl = 0.0451664	descr = N_Gram_GGGCT
cnt = 25	feature = 226	correl = 0.0963392	descr = N_Gram_ATATA
cnt = 26	feature = 464	correl = -0.07686	descr = N_Gram_GCGAC
cnt = 27	feature = 498	correl = 0.0891817	descr = N_Gram_GGCCC
cnt = 28	feature = 653	correl = -0.0511003	descr = N_Gram_TGCTA
cnt = 29	feature = 258	correl = 0.0619243	descr = N_Gram_CAAGC
cnt = 30	feature = 697	correl = 0.0784451	descr = N_Gram_TTGCA
cnt = 31	feature = 555	correl = 0.0473666	descr = N_Gram_GTGTA
cnt = 32	feature = 520	correl = 0.0930484	descr = N_Gram_GGGTC
cnt = 33	feature = 449	correl = -0.0451669	descr = N_Gram_GCATG
cnt = 34	feature = 231	correl = -0.096687	descr = N_Gram_ATCGG
cnt = 35	feature = 583	correl = -0.0443184	descr = N_Gram_TAGAT
cnt = 36	feature = 244	correl = -0.068687	descr = N_Gram_ATTAC
cnt = 37	feature = 643	correl = -0.0487993	descr = N_Gram_TGATC
cnt = 38	feature = 314	correl = 0.0451664	descr = N_Gram_CCGCA
cnt = 39	feature = 541	correl = -0.139915	descr = N_Gram_GTCGA
cnt = 40	feature = 394	correl = 0.0495909	descr = N_Gram_CTTCC
cnt = 41	feature = 348	correl = 0.0719598	descr = N_Gram_CGGCG
cnt = 42	feature = 572	correl = -0.0484163	descr = N_Gram_TAAGA
cnt = 43	feature = 222	correl = 0.054751	descr = N_Gram_ATACA
cnt = 44	feature = 228	correl = -0.0524788	descr = N_Gram_ATCAT
cnt = 45	feature = 220	correl = -0.138992	descr = N_Gram_ATAAG
cnt = 46	feature = 322	correl = 0.0672847	descr = N_Gram_CCTCA
cnt = 47	feature = 225	correl = 0.0469528	descr = N_Gram_ATAGC
cnt = 48	feature = 309	correl = 0.0689214	descr = N_Gram_CCCGC
cnt = 49	feature = 279	correl = 0.04669	descr = N_Gram_CAGGG
cnt = 50	feature = 563	correl = 0.0449729	descr = N_Gram_GTTGC
cnt = 51	feature = 438	correl = 0.0481836	descr = N_Gram_GCAAA
cnt = 52	feature = 303	correl = 0.0840852	descr = N_Gram_CCCAC
cnt = 53	feature = 536	correl = -0.0557263	descr = N_Gram_GTCAA
cnt = 54	feature = 270	correl = 0.0973596	descr = N_Gram_CACTC
cnt = 55	feature = 232	correl = -0.0560929	descr = N_Gram_ATCGT
cnt = 56	feature = 383	correl = -0.0769531	descr = N_Gram_CTGAT
cnt = 57	feature = 681	correl = -0.103736	descr = N_Gram_TTATA
cnt = 58	feature = 664	correl = 0.0465532	descr = N_Gram_TGGGT
cnt = 59	feature = 337	correl = -0.0585454	descr = N_Gram_CGATC
cnt = 60	feature = 414	correl = -0.0759005	descr = N_Gram_GACGA
cnt = 61	feature = 324	correl = 0.0885261	descr = N_Gram_CCTCG
cnt = 62	feature = 468	correl = 0.0545127	descr = N_Gram_GCGGA
cnt = 63	feature = 259	correl = 0.046299	descr = N_Gram_CAAGG
cnt = 64	feature = 553	correl = 0.0751006	descr = N_Gram_GTGGT
cnt = 65	feature = 605	correl = 0.0526773	descr = N_Gram_TCCCC
cnt = 66	feature = 340	correl = 0.0843153	descr = N_Gram_CGCCG
cnt = 67	feature = 248	correl = 0.0558985	descr = N_Gram_ATTTC
cnt = 68	feature = 278	correl = 0.0860635	descr = N_Gram_CAGGA
cnt = 69	feature = 364	correl = 0.0538781	descr = N_Gram_CGTGT
cnt = 70	feature = 399	correl = 0.0845057	descr = N_Gram_CTTGG
cnt = 71	feature = 647	correl = 0.0863688	descr = N_Gram_TGCAC
cnt = 72	feature = 608	correl = -0.0590805	descr = N_Gram_TCCGC
cnt = 73	feature = 321	correl = 0.0555615	descr = N_Gram_CCTAT
cnt = 74	feature = 601	correl = 0.105701	descr = N_Gram_TCCAA
cnt = 75	feature = 596	correl = 0.0593951	descr = N_Gram_TCAGT
cnt = 76	feature = 380	correl = 0.0597889	descr = N_Gram_CTCTA
cnt = 77	feature = 426	correl = 0.0508805	descr = N_Gram_GATAT
cnt = 78	feature = 662	correl = 0.0532989	descr = N_Gram_TGGGA
cnt = 79	feature = 255	correl = 0.0533561	descr = N_Gram_CAAAG
cnt = 80	feature = 500	correl = 0.141104	descr = N_Gram_GGCCT
cnt = 81	feature = 674	correl = 0.0508267	descr = N_Gram_TGTGT
cnt = 82	feature = 274	correl = 0.0546265	descr = N_Gram_CAGCC
cnt = 83	feature = 529	correl = 0.0553621	descr = N_Gram_GGTGC
cnt = 84	feature = 695	correl = -0.0468674	descr = N_Gram_TTGAG
cnt = 85	feature = 527	correl = 0.0773543	descr = N_Gram_GGTCA
cnt = 86	feature = 432	correl = -0.0702334	descr = N_Gram_GATTA
cnt = 87	feature = 335	correl = -0.0778092	descr = N_Gram_CGAGT
cnt = 88	feature = 508	correl = 0.0966337	descr = N_Gram_GGGAC
cnt = 89	feature = 593	correl = 0.106025	descr = N_Gram_TCACC
cnt = 90	feature = 688	correl = -0.0625765	descr = N_Gram_TTCGG
cnt = 91	feature = 476	correl = 0.0807637	descr = N_Gram_GCTGG
cnt = 92	feature = 441	correl = 0.0743071	descr = N_Gram_GCACT
cnt = 93	feature = 382	correl = 0.0456416	descr = N_Gram_CTGAC
cnt = 94	feature = 250	correl = -0.146356	descr = N_Gram_ATTTT
cnt = 95	feature = 375	correl = -0.0945249	descr = N_Gram_CTCAT
cnt = 96	feature = 631	correl = -0.12351	descr = N_Gram_TCTTA
cnt = 97	feature = 505	correl = 0.154507	descr = N_Gram_GGCTT
cnt = 98	feature = 445	correl = 0.0646277	descr = N_Gram_GCAGG
cnt = 99	feature = 461	correl = 0.0617979	descr = N_Gram_GCCTC
cnt = 100	feature = 512	correl = 0.112904	descr = N_Gram_GGGCC
cnt = 101	feature = 241	correl = -0.049051	descr = N_Gram_ATGCT
cnt = 102	feature = 416	correl = -0.103688	descr = N_Gram_GACGT
cnt = 103	feature = 207	correl = 0.0447335	descr = N_Gram_AGTA
cnt = 104	feature = 539	correl = 0.0514266	descr = N_Gram_GTCCC
cnt = 105	feature = 254	correl = 0.0638139	descr = N_Gram_CAAAA
cnt = 106	feature = 235	correl = 0.0601557	descr = N_Gram_ATCTT
cnt = 107	feature = 516	correl = 0.0676026	descr = N_Gram_GGGGC
cnt = 108	feature = 281	correl = 0.132618	descr = N_Gram_CAGTG
cnt = 109	feature = 525	correl = -0.0686245	descr = N_Gram_GGTAA
cnt = 110	feature = 407	correl = 0.0643379	descr = N_Gram_GACA
cnt = 111	feature = 388	correl = 0.0587143	descr = N_Gram_CTGTG
cnt = 112	feature = 454	correl = 0.0639664	descr = N_Gram_GCCCA
cnt = 113	feature = 313	correl = 0.0463148	descr = N_Gram_CCGA
cnt = 114	feature = 267	correl = 0.0875162	descr = N_Gram_CACCT
cnt = 115	feature = 404	correl = 0.104044	descr = N_Gram_GAAGA
cnt = 116	feature = 83	correl = 0.083973	descr = Xue_Structure_Feature_C101
cnt = 117	feature = 503	correl = 0.0916557	descr = N_Gram_GGCGG
cnt = 118	feature = 652	correl = -0.148897	descr = N_Gram_TGCGT
cnt = 119	feature = 437	correl = 0.105457	descr = N_Gram_GCAA
cnt = 120	feature = 557	correl = 0.0531905	descr = N_Gram_GTGTT
cnt = 121	feature = 304	correl = 0.0702682	descr = N_Gram_CCCC
cnt = 122	feature = 509	correl = 0.105736	descr = N_Gram_GGGAG
cnt = 123	feature = 391	correl = -0.118168	descr = N_Gram_CTTAT
cnt = 124	feature = 576	correl = -0.0591623	descr = N_Gram_TAATC
cnt = 125	feature = 219	correl = -0.116476	descr = N_Gram_ATAA
cnt = 126	feature = 466	correl = 0.0457616	descr = N_Gram_GCGCC
cnt = 127	feature = 273	correl = 0.101061	descr = N_Gram_CAGCA
cnt = 128	feature = 478	correl = 0.0533238	descr = N_Gram_GCTTG
cnt = 129	feature = 648	correl = 0.0642018	descr = N_Gram_TGCAG
cnt = 130	feature = 285	correl = -0.0644924	descr = N_Gram_CATCG
cnt = 131	feature = 618	correl = 0.0738182	descr = N_Gram_TCGGA
cnt = 132	feature = 457	correl = 0.0468005	descr = N_Gram_GCCGC
cnt = 133	feature = 291	correl = 0.0650369	descr = N_Gram_CCAAG
cnt = 134	feature = 485	correl = 0.121515	descr = N_Gram_GGACC
cnt = 135	feature = 290	correl = 0.0681048	descr = N_Gram_CCAAA
cnt = 136	feature = 160	correl = -0.0460672	descr = N_Gram_ACCC
cnt = 137	feature = 393	correl = 0.0534301	descr = N_Gram_CTTCA
cnt = 138	feature = 494	correl = 0.0538293	descr = N_Gram_GGCAG
cnt = 139	feature = 211	correl = -0.143414	descr = N_Gram_AGTCT
cnt = 140	feature = 13	correl = -0.106593	descr = Position_Specific_Bin_Base_5_Base_A
cnt = 141	feature = 24	correl = -0.0757129	descr = Position_Specific_Bin_Base_11_Base_G
cnt = 142	feature = 386	correl = 0.0566061	descr = N_Gram_CTGGA
cnt = 143	feature = 472	correl = -0.150363	descr = N_Gram_GCGTC
cnt = 144	feature = 501	correl = -0.0516841	descr = N_Gram_GGCGA
cnt = 145	feature = 654	correl = 0.0567346	descr = N_Gram_TGCTC
cnt = 146	feature = 446	correl = 0.0504378	descr = N_Gram_GCAGT
cnt = 147	feature = 23	correl = 0.0709762	descr = Position_Specific_Bin_Base_10_Base_T
cnt = 148	feature = 424	correl = 0.062157	descr = N_Gram_GATA
cnt = 149	feature = 473	correl = 0.0951915	descr = N_Gram_GCGTG
num rows = 521
num_elements = 78150
*
optimization finished, #iter = 297
nu = 0.721794
obj = -72.998465, rho = -0.506379
nSV = 400, nBSV = 350
num rows = 58
num_elements = 8700
*
optimization finished, #iter = 29
nu = 0.730200
obj = -8.372196, rho = -0.429090
nSV = 46, nBSV = 38
*
optimization finished, #iter = 297
nu = 0.721794
obj = -72.998465, rho = -0.506379
nSV = 400, nBSV = 350
CFS merit scores = 1.35103
CFS merit scores = 1.60969
CFS merit scores = 1.84462
CFS merit scores = 2.06736
CFS merit scores = 2.27237
CFS merit scores = 2.45806
CFS merit scores = 2.62776
CFS merit scores = 2.78237
CFS merit scores = 2.92733
CFS merit scores = 3.06411
CFS merit scores = 3.19415
CFS merit scores = 3.31818
CFS merit scores = 3.436
CFS merit scores = 3.54852
CFS merit scores = 3.6564
CFS merit scores = 3.76094
CFS merit scores = 3.86237
CFS merit scores = 3.96006
CFS merit scores = 4.05478
CFS merit scores = 4.14667
CFS merit scores = 4.23626
CFS merit scores = 4.32378
CFS merit scores = 4.40933
CFS merit scores = 4.49305
CFS merit scores = 4.57501
CFS merit scores = 4.65534
CFS merit scores = 4.73347
CFS merit scores = 4.80981
CFS merit scores = 4.8845
CFS merit scores = 4.95761
CFS merit scores = 5.02917
CFS merit scores = 5.09929
CFS merit scores = 5.16573
CFS merit scores = 5.2307
CFS merit scores = 5.29423
CFS merit scores = 5.35644
CFS merit scores = 5.41729
CFS merit scores = 5.47474
CFS merit scores = 5.53086
CFS merit scores = 5.58606
CFS merit scores = 5.64043
CFS merit scores = 5.69336
CFS merit scores = 5.74517
CFS merit scores = 5.79586
CFS merit scores = 5.84527
CFS merit scores = 5.8877
CFS merit scores = 5.92761
CFS merit scores = 5.9655
CFS merit scores = 5.99839
CFS merit scores = 6.02574
CFS merit scores = 6.05233
CFS merit scores = 6.07858
CFS merit scores = 6.10207
CFS merit scores = 6.12442
CFS merit scores = 6.14629
CFS merit scores = 6.16761
CFS merit scores = 6.18802
CFS merit scores = 6.20676
CFS merit scores = 6.22469
CFS merit scores = 6.24003
CFS merit scores = 6.25357
CFS merit scores = 6.26701
CFS merit scores = 6.28115
CFS merit scores = 6.29529
CFS merit scores = 6.30692
CFS merit scores = 6.31746
CFS merit scores = 6.32769
CFS merit scores = 6.33792
CFS merit scores = 6.34837
CFS merit scores = 6.35833
CFS merit scores = 6.36809
CFS merit scores = 6.37733
CFS merit scores = 6.38456
CFS merit scores = 6.39159
CFS merit scores = 6.39873
CFS merit scores = 6.40536
CFS merit scores = 6.41134
CFS merit scores = 6.41365
CFS merit scores = 6.41494
CFS merit scores = 6.41566
CFS merit scores = 6.4151
CFS merit scores = 6.41483
CFS merit scores = 6.41535
CFS merit scores = 6.41535
CFS merit scores = 6.41495
CFS merit scores = 6.41435
CFS merit scores = 6.41335
CFS merit scores = 6.41065
CFS merit scores = 6.40796
CFS merit scores = 6.4054
CFS merit scores = 6.4024
CFS merit scores = 6.39837
CFS merit scores = 6.39494
CFS merit scores = 6.3894
CFS merit scores = 6.38394
CFS merit scores = 6.37797
CFS merit scores = 6.372
CFS merit scores = 6.36561
CFS merit scores = 6.35902
CFS merit scores = 6.35298
CFS merit scores = 6.34616
CFS merit scores = 6.33991
CFS merit scores = 6.33409
CFS merit scores = 6.32818
CFS merit scores = 6.32146
CFS merit scores = 6.3146
CFS merit scores = 6.30794
CFS merit scores = 6.30087
CFS merit scores = 6.29381
CFS merit scores = 6.28686
CFS merit scores = 6.28042
CFS merit scores = 6.27408
CFS merit scores = 6.26807
CFS merit scores = 6.2622
CFS merit scores = 6.25632
CFS merit scores = 6.25031
CFS merit scores = 6.24434
CFS merit scores = 6.23781
CFS merit scores = 6.23114
CFS merit scores = 6.22416
CFS merit scores = 6.21664
CFS merit scores = 6.20889
CFS merit scores = 6.20115
CFS merit scores = 6.19368
CFS merit scores = 6.18618
CFS merit scores = 6.17896
CFS merit scores = 6.1721
CFS merit scores = 6.16541
CFS merit scores = 6.15897
CFS merit scores = 6.15137
CFS merit scores = 6.14389
CFS merit scores = 6.13624
CFS merit scores = 6.12859
CFS merit scores = 6.12045
CFS merit scores = 6.11145
CFS merit scores = 6.1022
CFS merit scores = 6.09283
CFS merit scores = 6.08329
CFS merit scores = 6.07303
CFS merit scores = 6.06313
CFS merit scores = 6.0533
CFS merit scores = 6.04358
CFS merit scores = 6.0338
CFS merit scores = 6.02424
CFS merit scores = 6.0141
CFS merit scores = 6.0041
CFS merit scores = 5.99444
CFS merit scores = 5.98496
CFS merit scores = 5.97578
CFS merit scores = 5.9658
CFS merit scores = 5.9559
CFS merit scores = 5.94526
CFS merit scores = 5.93494
CFS merit scores = 5.92492
CFS merit scores = 5.91505
CFS merit scores = 5.9055
CFS merit scores = 5.89629
CFS merit scores = 5.88722
CFS merit scores = 5.87813
CFS merit scores = 5.86921
CFS merit scores = 5.86001
CFS merit scores = 5.85075
CFS merit scores = 5.84161
CFS merit scores = 5.83222
CFS merit scores = 5.82226
CFS merit scores = 5.81241
CFS merit scores = 5.80267
CFS merit scores = 5.79305
CFS merit scores = 5.78347
CFS merit scores = 5.77414
CFS merit scores = 5.76486
CFS merit scores = 5.75537
CFS merit scores = 5.74611
CFS merit scores = 5.73695
CFS merit scores = 5.728
CFS merit scores = 5.71898
CFS merit scores = 5.71011
CFS merit scores = 5.70146
CFS merit scores = 5.6926
CFS merit scores = 5.68383
CFS merit scores = 5.67466
CFS merit scores = 5.66559
CFS merit scores = 5.6568
CFS merit scores = 5.64797
CFS merit scores = 5.63927
CFS merit scores = 5.63046
CFS merit scores = 5.62181
CFS merit scores = 5.61319
CFS merit scores = 5.60487
CFS merit scores = 5.59678
CFS merit scores = 5.58815
CFS merit scores = 5.57955
CFS merit scores = 5.57103
CFS merit scores = 5.56251
CFS merit scores = 5.55409
CFS merit scores = 5.54548
CFS merit scores = 5.53693
CFS merit scores = 5.52862
CFS merit scores = 5.52022
CFS merit scores = 5.51196
CFS merit scores = 5.50394
CFS merit scores = 5.49609
CFS merit scores = 5.48825
CFS merit scores = 5.48022
CFS merit scores = 5.47211
CFS merit scores = 5.46414
CFS merit scores = 5.45588
CFS merit scores = 5.4476
CFS merit scores = 5.43956
CFS merit scores = 5.43167
CFS merit scores = 5.42396
CFS merit scores = 5.41644
CFS merit scores = 5.40862
CFS merit scores = 5.40092
CFS merit scores = 5.3934
CFS merit scores = 5.38576
CFS merit scores = 5.37817
CFS merit scores = 5.37075
CFS merit scores = 5.36354
CFS merit scores = 5.35631
CFS merit scores = 5.34894
CFS merit scores = 5.34137
CFS merit scores = 5.33396
CFS merit scores = 5.32657
CFS merit scores = 5.31941
CFS merit scores = 5.3122
CFS merit scores = 5.30504
CFS merit scores = 5.29792
CFS merit scores = 5.29086
CFS merit scores = 5.28366
CFS merit scores = 5.27653
CFS merit scores = 5.26898
CFS merit scores = 5.26164
CFS merit scores = 5.25427
CFS merit scores = 5.24687
CFS merit scores = 5.23966
CFS merit scores = 5.23256
CFS merit scores = 5.22565
CFS merit scores = 5.21867
CFS merit scores = 5.21168
CFS merit scores = 5.20438
CFS merit scores = 5.19716
CFS merit scores = 5.1897
CFS merit scores = 5.18205
CFS merit scores = 5.17459
CFS merit scores = 5.16696
CFS merit scores = 5.15896
CFS merit scores = 5.1511
CFS merit scores = 5.14325
CFS merit scores = 5.13543
CFS merit scores = 5.12768
CFS merit scores = 5.12015
CFS merit scores = 5.11254
CFS merit scores = 5.10498
CFS merit scores = 5.09744
CFS merit scores = 5.0898
CFS merit scores = 5.0821
CFS merit scores = 5.07399
CFS merit scores = 5.06595
CFS merit scores = 5.05795
CFS merit scores = 5.05001
CFS merit scores = 5.04178
CFS merit scores = 5.03309
CFS merit scores = 5.02452
CFS merit scores = 5.01588
CFS merit scores = 5.0065
CFS merit scores = 4.99645
CFS merit scores = 4.98641
CFS merit scores = 4.97636
CFS merit scores = 4.96645
CFS merit scores = 4.95646
CFS merit scores = 4.94643
CFS merit scores = 4.93636
CFS merit scores = 4.92622
CFS merit scores = 4.91602
CFS merit scores = 4.90591
CFS merit scores = 4.89507
CFS merit scores = 4.88435
CFS merit scores = 4.87377
CFS merit scores = 4.86326
CFS merit scores = 4.85284
CFS merit scores = 4.84257
CFS merit scores = 4.8321
CFS merit scores = 4.82144
CFS merit scores = 4.81065
CFS merit scores = 4.80001
CFS merit scores = 4.78892
CFS merit scores = 4.77755
CFS merit scores = 4.76577
CFS merit scores = 4.75394
CFS merit scores = 4.74219
CFS merit scores = 4.73062
CFS merit scores = 4.7186
CFS merit scores = 4.706
CFS merit scores = 4.6884
cnt = 1	feature = 57	correl = -0.351026	descr = Gibbs_of_Target_Sequence__Pos_20_Step_1
cnt = 2	feature = 44	correl = 0.234174	descr = Gibbs_of_Target_Sequence__Pos_1_Step_1
cnt = 3	feature = 318	correl = 0.0935556	descr = N_Gram_CCGTG
cnt = 4	feature = 367	correl = -0.0478481	descr = N_Gram_CGTTG
cnt = 5	feature = 683	correl = 0.0526279	descr = N_Gram_TTAGC
cnt = 6	feature = 475	correl = 0.0520379	descr = N_Gram_GCGGA
cnt = 7	feature = 250	correl = -0.0914438	descr = N_Gram_CAAAC
cnt = 8	feature = 441	correl = 0.0542832	descr = N_Gram_GATGT
cnt = 9	feature = 450	correl = 0.072894	descr = N_Gram_GCAAT
cnt = 10	feature = 505	correl = -0.0572984	descr = N_Gram_GGCAC
cnt = 11	feature = 425	correl = -0.0479501	descr = N_Gram_GAGCC
cnt = 12	feature = 390	correl = 0.055997	descr = N_Gram_CTGGG
cnt = 13	feature = 294	correl = 0.051569	descr = N_Gram_CCAAT
cnt = 14	feature = 255	correl = 0.0492396	descr = N_Gram_CAAGC
cnt = 15	feature = 160	correl = -0.0590697	descr = N_Gram_ACGAC
cnt = 16	feature = 228	correl = -0.0492157	descr = N_Gram_ATCGC
cnt = 17	feature = 692	correl = 0.0445382	descr = N_Gram_TTCGA
cnt = 18	feature = 409	correl = -0.0440801	descr = N_Gram_GAAGG
cnt = 19	feature = 306	correl = 0.114671	descr = N_Gram_CCCCC
cnt = 20	feature = 364	correl = 0.0788865	descr = N_Gram_CGTGG
cnt = 21	feature = 342	correl = 0.0570669	descr = N_Gram_CGCTA
cnt = 22	feature = 654	correl = 0.0521399	descr = N_Gram_TGCCG
cnt = 23	feature = 340	correl = 0.0451013	descr = N_Gram_CGCCA
cnt = 24	feature = 610	correl = 0.0521399	descr = N_Gram_TCCCG
cnt = 25	feature = 478	correl = 0.0451013	descr = N_Gram_GCGTA
cnt = 26	feature = 312	correl = 0.0451013	descr = N_Gram_CCGCA
cnt = 27	feature = 348	correl = 0.105692	descr = N_Gram_CGGCA
cnt = 28	feature = 375	correl = 0.0861629	descr = N_Gram_CTATT
cnt = 29	feature = 415	correl = -0.0682636	descr = N_Gram_GACCC
cnt = 30	feature = 371	correl = 0.0837716	descr = N_Gram_CTACT
cnt = 31	feature = 437	correl = -0.0557194	descr = N_Gram_GATCG
cnt = 32	feature = 283	correl = -0.0502394	descr = N_Gram_CATAA
cnt = 33	feature = 269	correl = 0.0676009	descr = N_Gram_CACTC
cnt = 34	feature = 305	correl = 0.0839686	descr = N_Gram_CCCAC
cnt = 35	feature = 579	correl = 0.0740259	descr = N_Gram_TAAGC
cnt = 36	feature = 623	correl = 0.0737083	descr = N_Gram_TCGGA
cnt = 37	feature = 529	correl = 0.0517626	descr = N_Gram_GGGGG
cnt = 38	feature = 544	correl = 0.176534	descr = N_Gram_GTCAG
cnt = 39	feature = 301	correl = -0.0626342	descr = N_Gram_CCATA
cnt = 40	feature = 615	correl = 0.0554749	descr = N_Gram_TCCTA
cnt = 41	feature = 237	correl = -0.0454569	descr = N_Gram_ATGCA
cnt = 42	feature = 633	correl = 0.0481807	descr = N_Gram_TCTCG
cnt = 43	feature = 509	correl = 0.0890522	descr = N_Gram_GGCCC
cnt = 44	feature = 435	correl = 0.0666399	descr = N_Gram_GATAT
cnt = 45	feature = 290	correl = 0.0579106	descr = N_Gram_CATTA
cnt = 46	feature = 337	correl = -0.0463533	descr = N_Gram_CGATG
cnt = 47	feature = 356	correl = -0.081093	descr = N_Gram_CGTAA
cnt = 48	feature = 466	correl = 0.072319	descr = N_Gram_GCCGG
cnt = 49	feature = 218	correl = -0.149169	descr = N_Gram_ATAAG
cnt = 50	feature = 209	correl = -0.0638717	descr = N_Gram_AGTCC
cnt = 51	feature = 540	correl = 0.0503943	descr = N_Gram_GTATA
cnt = 52	feature = 589	correl = -0.0576748	descr = N_Gram_TAGCC
cnt = 53	feature = 416	correl = -0.0637454	descr = N_Gram_GACCT
cnt = 54	feature = 703	correl = 0.0589592	descr = N_Gram_TTGCA
cnt = 55	feature = 688	correl = 0.073808	descr = N_Gram_TTCAA
cnt = 56	feature = 591	correl = -0.0682976	descr = N_Gram_TATAC
cnt = 57	feature = 424	correl = -0.0680089	descr = N_Gram_GAGAA
cnt = 58	feature = 476	correl = 0.0515987	descr = N_Gram_GCGGC
cnt = 59	feature = 609	correl = 0.061005	descr = N_Gram_TCCCA
cnt = 60	feature = 500	correl = 0.089506	descr = N_Gram_GGAGT
cnt = 61	feature = 413	correl = 0.0445559	descr = N_Gram_GACAC
cnt = 62	feature = 467	correl = -0.0562543	descr = N_Gram_GCCGT
cnt = 63	feature = 222	correl = 0.0732557	descr = N_Gram_ATAGT
cnt = 64	feature = 590	correl = 0.07769	descr = N_Gram_TAGTC
cnt = 65	feature = 704	correl = -0.152896	descr = N_Gram_TTGCG
cnt = 66	feature = 539	correl = 0.0549123	descr = N_Gram_GGTTG
cnt = 67	feature = 309	correl = 0.0688261	descr = N_Gram_CCCGC
cnt = 68	feature = 322	correl = 0.060428	descr = N_Gram_CCTCG
cnt = 69	feature = 407	correl = 0.101285	descr = N_Gram_GAAAG
cnt = 70	feature = 550	correl = -0.0459779	descr = N_Gram_GTCGC
cnt = 71	feature = 286	correl = -0.0640705	descr = N_Gram_CATCG
cnt = 72	feature = 460	correl = 0.0928253	descr = N_Gram_GCCAG
cnt = 73	feature = 653	correl = 0.0954466	descr = N_Gram_TGCAC
cnt = 74	feature = 448	correl = 0.0608259	descr = N_Gram_GCAAA
cnt = 75	feature = 612	correl = -0.0748541	descr = N_Gram_TCCGC
cnt = 76	feature = 541	correl = -0.062694	descr = N_Gram_GTATC
cnt = 77	feature = 593	correl = -0.0565826	descr = N_Gram_TATTC
cnt = 78	feature = 510	correl = 0.0497675	descr = N_Gram_GGCCG
cnt = 79	feature = 649	correl = -0.048882	descr = N_Gram_TGATC
cnt = 80	feature = 386	correl = -0.0553155	descr = N_Gram_CTCTC
cnt = 81	feature = 511	correl = 0.150496	descr = N_Gram_GGCCT
cnt = 82	feature = 629	correl = 0.0837716	descr = N_Gram_TCTAC
cnt = 83	feature = 219	correl = -0.0502394	descr = N_Gram_ATAAT
cnt = 84	feature = 440	correl = -0.0665899	descr = N_Gram_GATGC
cnt = 85	feature = 336	correl = -0.0571194	descr = N_Gram_CGATC
cnt = 86	feature = 251	correl = 0.0611831	descr = N_Gram_CAAAG
cnt = 87	feature = 599	correl = 0.0488607	descr = N_Gram_TCAGA
cnt = 88	feature = 278	correl = 0.0858995	descr = N_Gram_CAGGA
cnt = 89	feature = 602	correl = -0.0550172	descr = N_Gram_TCATA
cnt = 90	feature = 596	correl = 0.0535565	descr = N_Gram_TCAAG
cnt = 91	feature = 472	correl = 0.0445806	descr = N_Gram_GCGAG
cnt = 92	feature = 241	correl = -0.0734402	descr = N_Gram_ATTAC
cnt = 93	feature = 652	correl = 0.106629	descr = N_Gram_TGCAA
cnt = 94	feature = 605	correl = 0.0922761	descr = N_Gram_TCCAA
cnt = 95	feature = 565	correl = 0.0694316	descr = N_Gram_GTGTG
cnt = 96	feature = 313	correl = 0.0706988	descr = N_Gram_CCGGC
cnt = 97	feature = 360	correl = -0.130753	descr = N_Gram_CGTCG
cnt = 98	feature = 580	correl = -0.14	descr = N_Gram_TAAGT
cnt = 99	feature = 487	correl = 0.0713594	descr = N_Gram_GCTGG
cnt = 100	feature = 274	correl = 0.0545108	descr = N_Gram_CAGCC
cnt = 101	feature = 648	correl = 0.0652394	descr = N_Gram_TGATA
cnt = 102	feature = 690	correl = 0.075369	descr = N_Gram_TTCCA
cnt = 103	feature = 419	correl = -0.0822704	descr = N_Gram_GACGT
cnt = 104	feature = 429	correl = 0.077493	descr = N_Gram_GAGGT
cnt = 105	feature = 265	correl = 0.0739212	descr = N_Gram_CACCT
cnt = 106	feature = 461	correl = 0.0495703	descr = N_Gram_GCCAT
cnt = 107	feature = 701	correl = -0.0469626	descr = N_Gram_TTGAG
cnt = 108	feature = 258	correl = 0.0521977	descr = N_Gram_CAATA
cnt = 109	feature = 525	correl = 0.0777578	descr = N_Gram_GGGCG
cnt = 110	feature = 463	correl = 0.0897581	descr = N_Gram_GCCCG
cnt = 111	feature = 483	correl = 0.0547365	descr = N_Gram_GCTCA
cnt = 112	feature = 492	correl = 0.120683	descr = N_Gram_GGAAA
cnt = 113	feature = 547	correl = 0.0699929	descr = N_Gram_GTCCC
cnt = 114	feature = 516	correl = 0.149759	descr = N_Gram_GGCTT
cnt = 115	feature = 326	correl = -0.0885865	descr = N_Gram_CCTTC
cnt = 116	feature = 226	correl = 0.0736043	descr = N_Gram_ATCAG
cnt = 117	feature = 321	correl = -0.108383	descr = N_Gram_CCTCC
cnt = 118	feature = 231	correl = 0.0797974	descr = N_Gram_ATCTG
cnt = 119	feature = 496	correl = 0.102968	descr = N_Gram_GGACC
cnt = 120	feature = 578	correl = -0.0513164	descr = N_Gram_TAAGA
cnt = 121	feature = 645	correl = -0.0455926	descr = N_Gram_TGACT
cnt = 122	feature = 514	correl = 0.0780795	descr = N_Gram_GGCGG
cnt = 123	feature = 395	correl = 0.0588783	descr = N_Gram_CTTCA
cnt = 124	feature = 711	correl = 0.0461979	descr = N_Gram_TTTCA
cnt = 125	feature = 281	correl = 0.109971	descr = N_Gram_CAGTG
cnt = 126	feature = 345	correl = 0.0638375	descr = N_Gram_CGGAA
cnt = 127	feature = 396	correl = 0.0494568	descr = N_Gram_CTTCC
cnt = 128	feature = 546	correl = -0.091129	descr = N_Gram_GTCCA
cnt = 129	feature = 334	correl = -0.090811	descr = N_Gram_CGAGT
cnt = 130	feature = 631	correl = -0.0981541	descr = N_Gram_TCTCA
cnt = 131	feature = 497	correl = 0.0986263	descr = N_Gram_GGACG
cnt = 132	feature = 456	correl = 0.113531	descr = N_Gram_GCATC
cnt = 133	feature = 572	correl = -0.0724846	descr = N_Gram_GTTGT
cnt = 134	feature = 235	correl = -0.0633511	descr = N_Gram_ATGAT
cnt = 135	feature = 382	correl = -0.053954	descr = N_Gram_CTCCG
cnt = 136	feature = 363	correl = 0.11555	descr = N_Gram_CGTGC
cnt = 137	feature = 508	correl = 0.102806	descr = N_Gram_GGCCA
cnt = 138	feature = 501	correl = -0.101171	descr = N_Gram_GGATC
cnt = 139	feature = 373	correl = 0.105793	descr = N_Gram_CTAT
cnt = 140	feature = 426	correl = 0.0911086	descr = N_Gram_GAGCT
cnt = 141	feature = 280	correl = 0.0821779	descr = N_Gram_CAGTA
cnt = 142	feature = 714	correl = -0.0899226	descr = N_Gram_TTTCT
cnt = 143	feature = 351	correl = 0.0901555	descr = N_Gram_CGGGA
cnt = 144	feature = 627	correl = -0.0647136	descr = N_Gram_TCGTC
cnt = 145	feature = 719	correl = -0.0777019	descr = N_Gram_TTTTG
cnt = 146	feature = 531	correl = 0.0502037	descr = N_Gram_GGGT
cnt = 147	feature = 527	correl = 0.0708556	descr = N_Gram_GGGGA
cnt = 148	feature = 600	correl = 0.0810429	descr = N_Gram_TCAGC
cnt = 149	feature = 512	correl = -0.0612784	descr = N_Gram_GGCGA
cnt = 150	feature = 232	correl = 0.0618643	descr = N_Gram_ATCTT
cnt = 151	feature = 713	correl = -0.0576182	descr = N_Gram_TTTCG
cnt = 152	feature = 252	correl = 0.0496247	descr = N_Gram_CAACA
cnt = 153	feature = 272	correl = 0.0591848	descr = N_Gram_CAGAG
cnt = 154	feature = 267	correl = -0.0776467	descr = N_Gram_CACGA
cnt = 155	feature = 451	correl = 0.0757415	descr = N_Gram_GCAC
cnt = 156	feature = 520	correl = 0.106276	descr = N_Gram_GGGAC
cnt = 157	feature = 341	correl = 0.0937968	descr = N_Gram_CGCCG
cnt = 158	feature = 276	correl = -0.134609	descr = N_Gram_CAGCT
cnt = 159	feature = 506	correl = 0.0924541	descr = N_Gram_GGCAT
cnt = 160	feature = 689	correl = 0.0629505	descr = N_Gram_TTCAG
cnt = 161	feature = 324	correl = -0.0472097	descr = N_Gram_CCTGG
cnt = 162	feature = 661	correl = 0.122443	descr = N_Gram_TGGCC
cnt = 163	feature = 208	correl = 0.131286	descr = N_Gram_AGTCA
cnt = 164	feature = 616	correl = -0.0700986	descr = N_Gram_TCCTC
cnt = 165	feature = 36	correl = -0.0501528	descr = Position_Specific_Bin_Base_16_Base_T
cnt = 166	feature = 606	correl = -0.0634811	descr = N_Gram_TCCAC
cnt = 167	feature = 13	correl = -0.125111	descr = Position_Specific_Bin_Base_5_Base_A
cnt = 168	feature = 536	correl = 0.0616288	descr = N_Gram_GGTC
cnt = 169	feature = 292	correl = 0.0702164	descr = N_Gram_CCAAA
cnt = 170	feature = 674	correl = 0.0581474	descr = N_Gram_TGTCC
cnt = 171	feature = 352	correl = 0.14096	descr = N_Gram_CGGGC
cnt = 172	feature = 24	correl = -0.0910926	descr = Position_Specific_Bin_Base_11_Base_G
cnt = 173	feature = 494	correl = 0.0483425	descr = N_Gram_GGAAG
cnt = 174	feature = 662	correl = -0.10154	descr = N_Gram_TGGCG
cnt = 175	feature = 83	correl = 0.0629097	descr = Xue_Structure_Feature_C010
cnt = 176	feature = 563	correl = 0.0777447	descr = N_Gram_GTGT
cnt = 177	feature = 608	correl = 0.0612152	descr = N_Gram_TCCC
cnt = 178	feature = 29	correl = -0.0685099	descr = Position_Specific_Bin_Base_13_Base_A
cnt = 179	feature = 655	correl = -0.142705	descr = N_Gram_TGCG
cnt = 180	feature = 28	correl = -0.119936	descr = Position_Specific_Bin_Base_12_Base_T
cnt = 181	feature = 468	correl = 0.0886763	descr = N_Gram_GCCT
cnt = 182	feature = 11	correl = 0.0838059	descr = Position_Specific_Bin_Base_3_Base_C
cnt = 183	feature = 23	correl = 0.066669	descr = Position_Specific_Bin_Base_10_Base_T
cnt = 184	feature = 244	correl = -0.0865362	descr = N_Gram_ATTT
cnt = 185	feature = 38	correl = -0.0569938	descr = Position_Specific_Bin_Base_17_Base_T
cnt = 186	feature = 601	correl = 0.110297	descr = N_Gram_TCAGT
cnt = 187	feature = 388	correl = 0.0463813	descr = N_Gram_CTGC
cnt = 188	feature = 681	correl = -0.071987	descr = N_Gram_TTAC
cnt = 189	feature = 21	correl = -0.060895	descr = Position_Specific_Bin_Base_9_Base_T
cnt = 190	feature = 285	correl = 0.110467	descr = N_Gram_CATCC
cnt = 191	feature = 17	correl = 0.104792	descr = Position_Specific_Bin_Base_6_Base_C
cnt = 192	feature = 10	correl = -0.0440194	descr = Position_Specific_Bin_Base_3_Base_A
cnt = 193	feature = 428	correl = 0.0441429	descr = N_Gram_GAGGC
cnt = 194	feature = 634	correl = -0.114886	descr = N_Gram_TCTCT
cnt = 195	feature = 32	correl = 0.093727	descr = Position_Specific_Bin_Base_14_Base_T
cnt = 196	feature = 40	correl = 0.139588	descr = Position_Specific_Bin_Base_18_Base_C
cnt = 197	feature = 353	correl = -0.0517811	descr = N_Gram_CGGT
cnt = 198	feature = 8	correl = -0.0609869	descr = Position_Specific_Bin_Base_2_Base_G
cnt = 199	feature = 254	correl = 0.0820514	descr = N_Gram_CAAG
cnt = 200	feature = 18	correl = 0.0468431	descr = Position_Specific_Bin_Base_6_Base_T
cnt = 201	feature = 308	correl = 0.0968647	descr = N_Gram_CCCG
cnt = 202	feature = 447	correl = 0.130184	descr = N_Gram_GCAA
cnt = 203	feature = 211	correl = 0.0459271	descr = N_Gram_AGTG
cnt = 204	feature = 335	correl = -0.0623832	descr = N_Gram_CGAT
cnt = 205	feature = 626	correl = -0.0616364	descr = N_Gram_TCGT
cnt = 206	feature = 619	correl = -0.0871725	descr = N_Gram_TCGA
cnt = 207	feature = 399	correl = -0.0827461	descr = N_Gram_CTTGA
cnt = 208	feature = 454	correl = 0.0790465	descr = N_Gram_GCAT
cnt = 209	feature = 526	correl = 0.101548	descr = N_Gram_GGGG
cnt = 210	feature = 234	correl = -0.0662889	descr = N_Gram_ATGA
cnt = 211	feature = 45	correl = 0.25005	descr = Gibbs_of_Target_Sequence__Pos_2_Step_1
cnt = 212	feature = 34	correl = -0.113325	descr = Position_Specific_Bin_Base_16_Base_A
cnt = 213	feature = 277	correl = 0.0473476	descr = N_Gram_CAGG
cnt = 214	feature = 72	correl = 0.0817908	descr = Fold_of_RNAi_Sequence_Pos_14
cnt = 215	feature = 105	correl = -0.0783452	descr = Fold_of_Target_NoBeginbrace_noends_Pos_4
cnt = 216	feature = 438	correl = -0.117362	descr = N_Gram_GATCT
cnt = 217	feature = 33	correl = 0.0496908	descr = Position_Specific_Bin_Base_15_Base_C
cnt = 218	feature = 51	correl = -0.0993222	descr = Gibbs_of_Target_Sequence__Pos_13_Step_1
cnt = 219	feature = 553	correl = -0.0825531	descr = N_Gram_GTCT
cnt = 220	feature = 49	correl = -0.162427	descr = Gibbs_of_Target_Sequence__Pos_7_Step_1
cnt = 221	feature = 69	correl = 0.0758556	descr = Fold_of_RNAi_Sequence_Pos_11
cnt = 222	feature = 473	correl = 0.0582656	descr = N_Gram_GCGCC
cnt = 223	feature = 9	correl = 0.0649604	descr = Position_Specific_Bin_Base_2_Base_T
cnt = 224	feature = 136	correl = -0.043914	descr = N_Gram_AATC
cnt = 225	feature = 30	correl = 0.0994615	descr = Position_Specific_Bin_Base_13_Base_C
cnt = 226	feature = 39	correl = -0.267577	descr = Position_Specific_Bin_Base_18_Base_A
cnt = 227	feature = 643	correl = -0.0717183	descr = N_Gram_TGAAG
cnt = 228	feature = 712	correl = -0.0786485	descr = N_Gram_TTTCC
cnt = 229	feature = 67	correl = 0.105863	descr = Fold_of_RNAi_Sequence_Pos_9
cnt = 230	feature = 12	correl = -0.0953787	descr = Position_Specific_Bin_Base_4_Base_A
cnt = 231	feature = 485	correl = 0.0887049	descr = N_Gram_GCTG
cnt = 232	feature = 76	correl = -0.059011	descr = Xue_Structure_Feature_A110
cnt = 233	feature = 691	correl = -0.0486398	descr = N_Gram_TTCG
cnt = 234	feature = 397	correl = -0.224709	descr = N_Gram_CTTCT
cnt = 235	feature = 304	correl = 0.0695853	descr = N_Gram_CCCA
cnt = 236	feature = 35	correl = 0.132939	descr = Position_Specific_Bin_Base_16_Base_C
cnt = 237	feature = 417	correl = -0.0448644	descr = N_Gram_GACG
cnt = 238	feature = 459	correl = 0.0705088	descr = N_Gram_GCCA
cnt = 239	feature = 77	correl = 0.0658704	descr = Xue_Structure_Feature_A100
cnt = 240	feature = 14	correl = 0.0891135	descr = Position_Specific_Bin_Base_5_Base_C
cnt = 241	feature = 640	correl = 0.0509196	descr = N_Gram_TCTTT
cnt = 242	feature = 26	correl = 0.172887	descr = Position_Specific_Bin_Base_12_Base_C
cnt = 243	feature = 477	correl = -0.0791223	descr = N_Gram_GCGT
cnt = 244	feature = 383	correl = -0.126845	descr = N_Gram_CTCCT
cnt = 245	feature = 56	correl = -0.285192	descr = Gibbs_of_Target_Sequence__Pos_19_Step_1
cnt = 246	feature = 73	correl = 0.0609044	descr = Fold_of_RNAi_Sequence_Pos_15
cnt = 247	feature = 695	correl = -0.204811	descr = N_Gram_TTCTC
cnt = 248	feature = 284	correl = 0.0778066	descr = N_Gram_CATC
cnt = 249	feature = 291	correl = 0.108972	descr = N_Gram_CCAA
cnt = 250	feature = 504	correl = 0.0734098	descr = N_Gram_GGCA
cnt = 251	feature = 233	correl = -0.0440288	descr = N_Gram_ATG
cnt = 252	feature = 314	correl = 0.128341	descr = N_Gram_CCGGG
cnt = 253	feature = 61	correl = 0.168852	descr = Fold_of_RNAi_Sequence_Pos_0
cnt = 254	feature = 52	correl = -0.179394	descr = Gibbs_of_Target_Sequence__Pos_14_Step_1
cnt = 255	feature = 545	correl = -0.0580049	descr = N_Gram_GTCC
cnt = 256	feature = 464	correl = 0.0674106	descr = N_Gram_GCCG
cnt = 257	feature = 718	correl = -0.1575	descr = N_Gram_TTTTC
cnt = 258	feature = 207	correl = -0.094282	descr = N_Gram_AGTC
cnt = 259	feature = 64	correl = 0.083141	descr = Fold_of_RNAi_Sequence_Pos_3
cnt = 260	feature = 82	correl = 0.0497266	descr = Xue_Structure_Feature_C011
cnt = 261	feature = 611	correl = -0.0705908	descr = N_Gram_TCCG
cnt = 262	feature = 54	correl = -0.120437	descr = Gibbs_of_Target_Sequence__Pos_17_Step_1
cnt = 263	feature = 481	correl = 0.0646111	descr = N_Gram_GCT
cnt = 264	feature = 555	correl = 0.151964	descr = N_Gram_GTG
cnt = 265	feature = 81	correl = 0.0445739	descr = Xue_Structure_Feature_C100
cnt = 266	feature = 432	correl = -0.0485555	descr = N_Gram_GAT
cnt = 267	feature = 80	correl = 0.080354	descr = Xue_Structure_Feature_C110
cnt = 268	feature = 394	correl = -0.122047	descr = N_Gram_CTTC
cnt = 269	feature = 446	correl = 0.122317	descr = N_Gram_GCA
cnt = 270	feature = 303	correl = 0.0448825	descr = N_Gram_CCC
cnt = 271	feature = 327	correl = -0.0713729	descr = N_Gram_CGA
cnt = 272	feature = 697	correl = -0.0625514	descr = N_Gram_TTG
cnt = 273	feature = 86	correl = 0.108566	descr = Xue_Structure_Feature_G110
cnt = 274	feature = 717	correl = -0.1552	descr = N_Gram_TTTT
cnt = 275	feature = 517	correl = 0.189105	descr = N_Gram_GGG
cnt = 276	feature = 423	correl = 0.0466108	descr = N_Gram_GAG
cnt = 277	feature = 694	correl = -0.214266	descr = N_Gram_TTCT
cnt = 278	feature = 225	correl = -0.0514077	descr = N_Gram_ATC
cnt = 279	feature = 641	correl = -0.0947727	descr = N_Gram_TGA
cnt = 280	feature = 618	correl = -0.111821	descr = N_Gram_TCG
cnt = 281	feature = 248	correl = 0.135025	descr = N_Gram_CAA
cnt = 282	feature = 574	correl = -0.0639488	descr = N_Gram_TA
cnt = 283	feature = 60	correl = -0.0509974	descr = PF_RNAi_Fold_3'Free_Count
cnt = 284	feature = 636	correl = -0.101141	descr = N_Gram_TCTT
cnt = 285	feature = 376	correl = -0.100549	descr = N_Gram_CTC
cnt = 286	feature = 79	correl = 0.0941971	descr = Xue_Structure_Feature_C111
cnt = 287	feature = 391	correl = -0.110851	descr = N_Gram_CTT
cnt = 288	feature = 594	correl = -0.138975	descr = N_Gram_TC
cnt = 289	feature = 59	correl = -0.139778	descr = PF_RNAi_Fold_5'Free_Count
cnt = 290	feature = 709	correl = -0.10885	descr = N_Gram_TTT
cnt = 291	feature = 343	correl = 0.0747964	descr = N_Gram_CGG
cnt = 292	feature = 458	correl = 0.108922	descr = N_Gram_GCC
cnt = 293	feature = 628	correl = -0.109722	descr = N_Gram_TCT
cnt = 294	feature = 503	correl = 0.144805	descr = N_Gram_GGC
cnt = 295	feature = 58	correl = -0.190267	descr = PF_RNAi_Fold_Energy
num rows = 521
num_elements = 154216
*
optimization finished, #iter = 537
nu = 0.513669
obj = -42.298484, rho = -0.373676
nSV = 353, nBSV = 186
num rows = 58
num_elements = 17168
*
optimization finished, #iter = 45
nu = 0.494395
obj = -4.741214, rho = -0.398329
nSV = 43, nBSV = 16
*
optimization finished, #iter = 537
nu = 0.513669
obj = -42.298484, rho = -0.373676
nSV = 353, nBSV = 186
CFS merit scores = 1.22163
CFS merit scores = 1.55718
CFS merit scores = 1.82664
CFS merit scores = 2.05715
CFS merit scores = 2.2689
CFS merit scores = 2.46424
CFS merit scores = 2.64564
CFS merit scores = 2.81421
CFS merit scores = 2.97166
CFS merit scores = 3.12037
CFS merit scores = 3.26136
CFS merit scores = 3.3954
CFS merit scores = 3.52319
CFS merit scores = 3.64534
CFS merit scores = 3.76143
CFS merit scores = 3.87373
CFS merit scores = 3.98064
CFS merit scores = 4.08349
CFS merit scores = 4.18182
CFS merit scores = 4.27623
CFS merit scores = 4.36833
CFS merit scores = 4.45826
CFS merit scores = 4.54618
CFS merit scores = 4.62894
CFS merit scores = 4.70946
CFS merit scores = 4.78612
CFS merit scores = 4.86045
CFS merit scores = 4.92977
CFS merit scores = 4.99528
CFS merit scores = 5.05794
CFS merit scores = 5.11896
CFS merit scores = 5.17844
CFS merit scores = 5.23638
CFS merit scores = 5.29266
CFS merit scores = 5.34563
CFS merit scores = 5.39608
CFS merit scores = 5.44462
CFS merit scores = 5.49123
CFS merit scores = 5.53544
CFS merit scores = 5.57748
CFS merit scores = 5.61833
CFS merit scores = 5.65666
CFS merit scores = 5.69505
CFS merit scores = 5.72726
CFS merit scores = 5.75752
CFS merit scores = 5.7871
CFS merit scores = 5.81271
CFS merit scores = 5.83746
CFS merit scores = 5.86008
CFS merit scores = 5.87813
CFS merit scores = 5.89587
CFS merit scores = 5.91281
CFS merit scores = 5.93027
CFS merit scores = 5.94795
CFS merit scores = 5.96464
CFS merit scores = 5.97962
CFS merit scores = 5.99417
CFS merit scores = 6.00685
CFS merit scores = 6.01897
CFS merit scores = 6.03088
CFS merit scores = 6.04112
CFS merit scores = 6.05084
CFS merit scores = 6.05968
CFS merit scores = 6.0663
CFS merit scores = 6.07148
CFS merit scores = 6.07662
CFS merit scores = 6.08196
CFS merit scores = 6.08692
CFS merit scores = 6.09098
CFS merit scores = 6.09521
CFS merit scores = 6.09965
CFS merit scores = 6.10438
CFS merit scores = 6.10911
CFS merit scores = 6.11463
CFS merit scores = 6.11976
CFS merit scores = 6.12125
CFS merit scores = 6.1225
CFS merit scores = 6.12421
CFS merit scores = 6.12638
CFS merit scores = 6.12818
CFS merit scores = 6.13036
CFS merit scores = 6.13285
CFS merit scores = 6.13402
CFS merit scores = 6.13373
CFS merit scores = 6.13376
CFS merit scores = 6.13322
CFS merit scores = 6.13239
CFS merit scores = 6.13093
CFS merit scores = 6.12923
CFS merit scores = 6.12734
CFS merit scores = 6.12522
CFS merit scores = 6.1237
CFS merit scores = 6.12171
CFS merit scores = 6.11964
CFS merit scores = 6.11527
CFS merit scores = 6.11043
CFS merit scores = 6.10603
CFS merit scores = 6.10146
CFS merit scores = 6.09725
CFS merit scores = 6.09278
CFS merit scores = 6.08772
CFS merit scores = 6.08249
CFS merit scores = 6.07713
CFS merit scores = 6.07212
CFS merit scores = 6.06708
CFS merit scores = 6.06161
CFS merit scores = 6.05626
CFS merit scores = 6.05135
CFS merit scores = 6.04636
CFS merit scores = 6.04054
CFS merit scores = 6.03451
CFS merit scores = 6.02853
CFS merit scores = 6.02262
CFS merit scores = 6.01642
CFS merit scores = 6.01036
CFS merit scores = 6.00455
CFS merit scores = 5.99806
CFS merit scores = 5.99185
CFS merit scores = 5.9859
CFS merit scores = 5.97929
CFS merit scores = 5.97232
CFS merit scores = 5.9635
CFS merit scores = 5.95476
CFS merit scores = 5.94636
CFS merit scores = 5.93815
CFS merit scores = 5.92929
CFS merit scores = 5.9209
CFS merit scores = 5.91261
CFS merit scores = 5.9042
CFS merit scores = 5.89592
CFS merit scores = 5.88734
CFS merit scores = 5.87861
CFS merit scores = 5.86899
CFS merit scores = 5.85863
CFS merit scores = 5.84849
CFS merit scores = 5.83785
CFS merit scores = 5.82759
CFS merit scores = 5.81751
CFS merit scores = 5.80764
CFS merit scores = 5.79795
CFS merit scores = 5.7885
CFS merit scores = 5.77913
CFS merit scores = 5.76963
CFS merit scores = 5.76014
CFS merit scores = 5.75098
CFS merit scores = 5.74157
CFS merit scores = 5.73181
CFS merit scores = 5.72232
CFS merit scores = 5.71249
CFS merit scores = 5.70236
CFS merit scores = 5.69212
CFS merit scores = 5.68214
CFS merit scores = 5.67222
CFS merit scores = 5.66225
CFS merit scores = 5.6523
CFS merit scores = 5.64261
CFS merit scores = 5.63328
CFS merit scores = 5.62369
CFS merit scores = 5.6143
CFS merit scores = 5.60507
CFS merit scores = 5.59609
CFS merit scores = 5.58718
CFS merit scores = 5.57835
CFS merit scores = 5.56966
CFS merit scores = 5.56108
CFS merit scores = 5.55274
CFS merit scores = 5.54457
CFS merit scores = 5.53641
CFS merit scores = 5.52829
CFS merit scores = 5.52046
CFS merit scores = 5.51255
CFS merit scores = 5.50472
CFS merit scores = 5.49681
CFS merit scores = 5.48912
CFS merit scores = 5.48151
CFS merit scores = 5.47371
CFS merit scores = 5.46599
CFS merit scores = 5.45852
CFS merit scores = 5.4507
CFS merit scores = 5.4428
CFS merit scores = 5.43469
CFS merit scores = 5.42655
CFS merit scores = 5.41859
CFS merit scores = 5.41069
CFS merit scores = 5.40285
CFS merit scores = 5.39492
CFS merit scores = 5.38722
CFS merit scores = 5.37981
CFS merit scores = 5.37235
CFS merit scores = 5.36465
CFS merit scores = 5.35697
CFS merit scores = 5.34924
CFS merit scores = 5.34166
CFS merit scores = 5.33406
CFS merit scores = 5.32636
CFS merit scores = 5.31876
CFS merit scores = 5.31131
CFS merit scores = 5.3039
CFS merit scores = 5.2966
CFS merit scores = 5.28931
CFS merit scores = 5.28219
CFS merit scores = 5.27494
CFS merit scores = 5.26739
CFS merit scores = 5.2597
CFS merit scores = 5.25206
CFS merit scores = 5.24468
CFS merit scores = 5.2373
CFS merit scores = 5.22979
CFS merit scores = 5.22212
CFS merit scores = 5.21456
CFS merit scores = 5.20712
CFS merit scores = 5.1998
CFS merit scores = 5.19227
CFS merit scores = 5.18486
CFS merit scores = 5.17753
CFS merit scores = 5.17026
CFS merit scores = 5.16312
CFS merit scores = 5.15609
CFS merit scores = 5.14907
CFS merit scores = 5.14198
CFS merit scores = 5.13489
CFS merit scores = 5.12777
CFS merit scores = 5.12057
CFS merit scores = 5.11355
CFS merit scores = 5.10668
CFS merit scores = 5.09966
CFS merit scores = 5.09257
CFS merit scores = 5.08554
CFS merit scores = 5.07847
CFS merit scores = 5.07162
CFS merit scores = 5.06444
CFS merit scores = 5.05711
CFS merit scores = 5.04971
CFS merit scores = 5.04235
CFS merit scores = 5.03505
CFS merit scores = 5.02786
CFS merit scores = 5.02067
CFS merit scores = 5.01354
CFS merit scores = 5.0061
CFS merit scores = 4.99871
CFS merit scores = 4.99111
CFS merit scores = 4.9835
CFS merit scores = 4.9757
CFS merit scores = 4.96808
CFS merit scores = 4.95994
CFS merit scores = 4.95153
CFS merit scores = 4.94326
CFS merit scores = 4.93494
CFS merit scores = 4.92656
CFS merit scores = 4.91809
CFS merit scores = 4.90959
CFS merit scores = 4.90095
CFS merit scores = 4.89232
CFS merit scores = 4.88373
CFS merit scores = 4.87514
CFS merit scores = 4.86633
CFS merit scores = 4.85774
CFS merit scores = 4.84874
CFS merit scores = 4.83964
CFS merit scores = 4.83059
CFS merit scores = 4.82161
CFS merit scores = 4.8122
CFS merit scores = 4.80258
CFS merit scores = 4.79304
CFS merit scores = 4.7827
CFS merit scores = 4.77218
CFS merit scores = 4.76173
CFS merit scores = 4.75037
CFS merit scores = 4.73918
CFS merit scores = 4.72784
CFS merit scores = 4.7167
CFS merit scores = 4.70523
CFS merit scores = 4.69375
CFS merit scores = 4.68202
CFS merit scores = 4.66979
CFS merit scores = 4.65642
CFS merit scores = 4.64261
CFS merit scores = 4.62802
cnt = 1	feature = 674	correl = -0.221627	descr = N_Gram_TTCTC
cnt = 2	feature = 54	correl = -0.185982	descr = Gibbs_of_Target_Sequence__Pos_7_Step_1
cnt = 3	feature = 312	correl = 0.140134	descr = N_Gram_CCGGG
cnt = 4	feature = 604	correl = 0.0802158	descr = N_Gram_TCGAC
cnt = 5	feature = 326	correl = 0.073181	descr = N_Gram_CGACA
cnt = 6	feature = 357	correl = 0.0788089	descr = N_Gram_CGTGG
cnt = 7	feature = 574	correl = 0.0675531	descr = N_Gram_TATAT
cnt = 8	feature = 508	correl = 0.0450415	descr = N_Gram_GGGGT
cnt = 9	feature = 301	correl = 0.0450415	descr = N_Gram_CCCCG
cnt = 10	feature = 599	correl = 0.0553946	descr = N_Gram_TCCTA
cnt = 11	feature = 209	correl = 0.0886556	descr = N_Gram_AGTTA
cnt = 12	feature = 432	correl = 0.0836764	descr = N_Gram_GCAAT
cnt = 13	feature = 406	correl = -0.0682787	descr = N_Gram_GACCC
cnt = 14	feature = 595	correl = 0.0502062	descr = N_Gram_TCCGA
cnt = 15	feature = 327	correl = -0.0492258	descr = N_Gram_CGACC
cnt = 16	feature = 505	correl = 0.0450415	descr = N_Gram_GGGCT
cnt = 17	feature = 383	correl = 0.0559049	descr = N_Gram_CTGGG
cnt = 18	feature = 241	correl = 0.0669167	descr = N_Gram_ATTCC
cnt = 19	feature = 351	correl = -0.0676911	descr = N_Gram_CGTAC
cnt = 20	feature = 364	correl = 0.0661461	descr = N_Gram_CTAGG
cnt = 21	feature = 541	correl = 0.0570008	descr = N_Gram_GTGCG
cnt = 22	feature = 225	correl = -0.0492258	descr = N_Gram_ATCGC
cnt = 23	feature = 309	correl = 0.0450415	descr = N_Gram_CCGCA
cnt = 24	feature = 514	correl = 0.0551954	descr = N_Gram_GGTGC
cnt = 25	feature = 283	correl = 0.0553759	descr = N_Gram_CATTA
cnt = 26	feature = 527	correl = 0.176369	descr = N_Gram_GTCAG
cnt = 27	feature = 610	correl = 0.0563769	descr = N_Gram_TCTAC
cnt = 28	feature = 482	correl = 0.0653179	descr = N_Gram_GGATT
cnt = 29	feature = 653	correl = 0.0591248	descr = N_Gram_TGTAA
cnt = 30	feature = 473	correl = -0.0498594	descr = N_Gram_GGAAC
cnt = 31	feature = 572	correl = 0.0687236	descr = N_Gram_TAGCA
cnt = 32	feature = 267	correl = 0.0670594	descr = N_Gram_CACTC
cnt = 33	feature = 441	correl = -0.045258	descr = N_Gram_GCATG
cnt = 34	feature = 521	correl = 0.0482947	descr = N_Gram_GTACC
cnt = 35	feature = 382	correl = -0.0684932	descr = N_Gram_CTGCC
cnt = 36	feature = 252	correl = 0.0616903	descr = N_Gram_CAAGC
cnt = 37	feature = 454	correl = -0.0745838	descr = N_Gram_GCGAC
cnt = 38	feature = 526	correl = -0.0512522	descr = N_Gram_GTCAA
cnt = 39	feature = 539	correl = 0.0611525	descr = N_Gram_GTGAC
cnt = 40	feature = 318	correl = 0.0670616	descr = N_Gram_CCTCA
cnt = 41	feature = 313	correl = -0.0641534	descr = N_Gram_CCGGT
cnt = 42	feature = 593	correl = 0.0520764	descr = N_Gram_TCCCG
cnt = 43	feature = 308	correl = 0.0450415	descr = N_Gram_CCGAA
cnt = 44	feature = 542	correl = 0.0697161	descr = N_Gram_GTGCT
cnt = 45	feature = 460	correl = 0.054097	descr = N_Gram_GCGGT
cnt = 46	feature = 343	correl = 0.0496787	descr = N_Gram_CGGCC
cnt = 47	feature = 360	correl = 0.149477	descr = N_Gram_CGTTT
cnt = 48	feature = 500	correl = 0.106148	descr = N_Gram_GGGAC
cnt = 49	feature = 334	correl = -0.0494292	descr = N_Gram_CGATG
cnt = 50	feature = 217	correl = -0.104536	descr = N_Gram_ATACT
cnt = 51	feature = 226	correl = -0.095802	descr = N_Gram_ATCGG
cnt = 52	feature = 626	correl = -0.0813103	descr = N_Gram_TGAGA
cnt = 53	feature = 640	correl = 0.0637596	descr = N_Gram_TGGAG
cnt = 54	feature = 404	correl = 0.0444698	descr = N_Gram_GACAC
cnt = 55	feature = 605	correl = -0.14911	descr = N_Gram_TCGAG
cnt = 56	feature = 596	correl = -0.0802348	descr = N_Gram_TCCGC
cnt = 57	feature = 214	correl = -0.125779	descr = N_Gram_ATAAG
cnt = 58	feature = 510	correl = -0.0444272	descr = N_Gram_GGGTT
cnt = 59	feature = 393	correl = 0.0844645	descr = N_Gram_CTTGG
cnt = 60	feature = 258	correl = 0.0832887	descr = N_Gram_CACAG
cnt = 61	feature = 380	correl = -0.0732144	descr = N_Gram_CTGAT
cnt = 62	feature = 367	correl = 0.0634333	descr = N_Gram_CTATG
cnt = 63	feature = 464	correl = 0.0544286	descr = N_Gram_GCGTG
cnt = 64	feature = 504	correl = 0.0776445	descr = N_Gram_GGGCG
cnt = 65	feature = 509	correl = 0.0928145	descr = N_Gram_GGGTC
cnt = 66	feature = 253	correl = 0.0825601	descr = N_Gram_CAAGG
cnt = 67	feature = 235	correl = -0.0659481	descr = N_Gram_ATGCT
cnt = 68	feature = 426	correl = 0.0484501	descr = N_Gram_GATTG
cnt = 69	feature = 303	correl = 0.073181	descr = N_Gram_CCCGA
cnt = 70	feature = 290	correl = 0.0594077	descr = N_Gram_CCACC
cnt = 71	feature = 291	correl = -0.0447983	descr = N_Gram_CCACG
cnt = 72	feature = 546	correl = 0.0471497	descr = N_Gram_GTGTA
cnt = 73	feature = 606	correl = -0.0492258	descr = N_Gram_TCGCA
cnt = 74	feature = 386	correl = 0.0450415	descr = N_Gram_CTTAC
cnt = 75	feature = 321	correl = 0.0720865	descr = N_Gram_CCTGC
cnt = 76	feature = 501	correl = 0.120675	descr = N_Gram_GGGAG
cnt = 77	feature = 665	correl = -0.073479	descr = N_Gram_TTACC
cnt = 78	feature = 304	correl = 0.0687388	descr = N_Gram_CCCGC
cnt = 79	feature = 459	correl = 0.059438	descr = N_Gram_GCGGG
cnt = 80	feature = 363	correl = 0.0563769	descr = N_Gram_CTACT
cnt = 81	feature = 425	correl = -0.0717742	descr = N_Gram_GATTA
cnt = 82	feature = 624	correl = 0.0456842	descr = N_Gram_TGACA
cnt = 83	feature = 324	correl = -0.114938	descr = N_Gram_CCTTC
cnt = 84	feature = 451	correl = 0.0704072	descr = N_Gram_GCCTC
cnt = 85	feature = 648	correl = 0.0463545	descr = N_Gram_TGGGT
cnt = 86	feature = 659	correl = 0.0506229	descr = N_Gram_TGTGT
cnt = 87	feature = 440	correl = 0.10902	descr = N_Gram_GCATC
cnt = 88	feature = 472	correl = 0.120547	descr = N_Gram_GGAAA
cnt = 89	feature = 276	correl = 0.121945	descr = N_Gram_CAGTG
cnt = 90	feature = 516	correl = 0.0576326	descr = N_Gram_GGTTG
cnt = 91	feature = 337	correl = 0.0570008	descr = N_Gram_CGCTA
cnt = 92	feature = 255	correl = 0.0520892	descr = N_Gram_CAATA
cnt = 93	feature = 492	correl = -0.084973	descr = N_Gram_GGCGA
cnt = 94	feature = 580	correl = 0.0952317	descr = N_Gram_TCACC
cnt = 95	feature = 232	correl = -0.0590718	descr = N_Gram_ATGAT
cnt = 96	feature = 654	correl = -0.0671181	descr = N_Gram_TGTCA
cnt = 97	feature = 529	correl = 0.0512049	descr = N_Gram_GTCCC
cnt = 98	feature = 284	correl = 0.0447356	descr = N_Gram_CATTC
cnt = 99	feature = 565	correl = -0.12886	descr = N_Gram_TAAGT
cnt = 100	feature = 481	correl = -0.106626	descr = N_Gram_GGATC
cnt = 101	feature = 544	correl = 0.13832	descr = N_Gram_GTGGC
cnt = 102	feature = 340	correl = 0.0637315	descr = N_Gram_CGGAA
cnt = 103	feature = 448	correl = 0.0721921	descr = N_Gram_GCCGG
cnt = 104	feature = 463	correl = -0.129118	descr = N_Gram_GCGTC
cnt = 105	feature = 407	correl = 0.0591652	descr = N_Gram_GACCG
cnt = 106	feature = 589	correl = 0.0872749	descr = N_Gram_TCCAA
cnt = 107	feature = 437	correl = 0.062322	descr = N_Gram_GCAGC
cnt = 108	feature = 686	correl = 0.0546418	descr = N_Gram_TTGGT
cnt = 109	feature = 228	correl = 0.0796666	descr = N_Gram_ATCTG
cnt = 110	feature = 136	correl = 0.0466507	descr = N_Gram_AATAT
cnt = 111	feature = 644	correl = 0.131806	descr = N_Gram_TGGCT
cnt = 112	feature = 280	correl = 0.109566	descr = N_Gram_CATCT
cnt = 113	feature = 494	correl = 0.0903571	descr = N_Gram_GGCGG
cnt = 114	feature = 467	correl = 0.0824739	descr = N_Gram_GCTGG
cnt = 115	feature = 211	correl = -0.114928	descr = N_Gram_AGTTT
cnt = 116	feature = 305	correl = 0.0705893	descr = N_Gram_CCCGG
cnt = 117	feature = 259	correl = 0.0446846	descr = N_Gram_CACAT
cnt = 118	feature = 207	correl = 0.0975619	descr = N_Gram_AGTGT
cnt = 119	feature = 375	correl = -0.0439351	descr = N_Gram_CTCCG
cnt = 120	feature = 485	correl = 0.052131	descr = N_Gram_GGCAG
cnt = 121	feature = 350	correl = -0.0562403	descr = N_Gram_CGTAA
cnt = 122	feature = 395	correl = 0.0856318	descr = N_Gram_CTTTA
cnt = 123	feature = 394	correl = 0.078366	descr = N_Gram_CTTGT
cnt = 124	feature = 612	correl = -0.0777771	descr = N_Gram_TCTCA
cnt = 125	feature = 396	correl = 0.121997	descr = N_Gram_CTTTG
cnt = 126	feature = 356	correl = 0.103422	descr = N_Gram_CGTGC
cnt = 127	feature = 476	correl = 0.125541	descr = N_Gram_GGACC
cnt = 128	feature = 555	correl = -0.0479684	descr = N_Gram_GTTGT
cnt = 129	feature = 447	correl = 0.0899065	descr = N_Gram_GCCGC
cnt = 130	feature = 281	correl = -0.0453982	descr = N_Gram_CATGA
cnt = 131	feature = 392	correl = -0.114554	descr = N_Gram_CTTGC
cnt = 132	feature = 399	correl = 0.107687	descr = N_Gram_GAAGA
cnt = 133	feature = 77	correl = -0.0508233	descr = Fold_of_RNAi_Sequence_Pos_18
cnt = 134	feature = 590	correl = -0.145289	descr = N_Gram_TCCAG
cnt = 135	feature = 44	correl = 0.100401	descr = Position_Specific_Bin_Base_18_Base_C
cnt = 136	feature = 429	correl = 0.10322	descr = N_Gram_GCAA
cnt = 137	feature = 547	correl = 0.0693062	descr = N_Gram_GTGTG
cnt = 138	feature = 503	correl = 0.124141	descr = N_Gram_GGGCC
cnt = 139	feature = 51	correl = -0.0481894	descr = Gibbs_of_Target_Sequence__Pos_4_Step_1
cnt = 140	feature = 615	correl = 0.0474567	descr = N_Gram_TCTGG
cnt = 141	feature = 416	correl = -0.105056	descr = N_Gram_GAGTT
cnt = 142	feature = 627	correl = -0.0493541	descr = N_Gram_TGAGG
cnt = 143	feature = 458	correl = 0.0660122	descr = N_Gram_GCGGC
cnt = 144	feature = 160	correl = -0.071104	descr = N_Gram_ACGAT
cnt = 145	feature = 520	correl = 0.0468747	descr = N_Gram_GTAC
cnt = 146	feature = 26	correl = -0.0619178	descr = Position_Specific_Bin_Base_11_Base_G
cnt = 147	feature = 39	correl = -0.0496727	descr = Position_Specific_Bin_Base_16_Base_T
cnt = 148	feature = 24	correl = -0.0554109	descr = Position_Specific_Bin_Base_9_Base_T
cnt = 149	feature = 413	correl = 0.046238	descr = N_Gram_GAGC
cnt = 150	feature = 631	correl = -0.126073	descr = N_Gram_TGATT
cnt = 151	feature = 591	correl = 0.0648661	descr = N_Gram_TCCC
cnt = 152	feature = 643	correl = -0.0845715	descr = N_Gram_TGGCG
cnt = 153	feature = 11	correl = 0.0715807	descr = Position_Specific_Bin_Base_2_Base_T
cnt = 154	feature = 206	correl = -0.145657	descr = N_Gram_AGTCT
cnt = 155	feature = 35	correl = 0.0686014	descr = Position_Specific_Bin_Base_14_Base_T
cnt = 156	feature = 40	correl = -0.0543457	descr = Position_Specific_Bin_Base_17_Base_A
cnt = 157	feature = 597	correl = -0.0866761	descr = N_Gram_TCCGG
cnt = 158	feature = 645	correl = 0.0920003	descr = N_Gram_TGGG
cnt = 159	feature = 579	correl = 0.0447217	descr = N_Gram_TCAC
cnt = 160	feature = 496	correl = 0.154164	descr = N_Gram_GGCTT
cnt = 161	feature = 655	correl = 0.0580018	descr = N_Gram_TGTCC
cnt = 162	feature = 278	correl = 0.0945637	descr = N_Gram_CATCC
cnt = 163	feature = 12	correl = 0.0900679	descr = Position_Specific_Bin_Base_3_Base_C
cnt = 164	feature = 633	correl = 0.0705915	descr = N_Gram_TGCA
cnt = 165	feature = 16	correl = -0.127575	descr = Position_Specific_Bin_Base_5_Base_A
cnt = 166	feature = 30	correl = -0.141854	descr = Position_Specific_Bin_Base_12_Base_T
cnt = 167	feature = 23	correl = 0.05953	descr = Position_Specific_Bin_Base_9_Base_G
cnt = 168	feature = 453	correl = -0.0571668	descr = N_Gram_GCGA
cnt = 169	feature = 81	correl = 0.103328	descr = Xue_Structure_Feature_A101
cnt = 170	feature = 9	correl = 0.078318	descr = Position_Specific_Bin_Base_2_Base_C
cnt = 171	feature = 538	correl = 0.055444	descr = N_Gram_GTGA
cnt = 172	feature = 475	correl = 0.090033	descr = N_Gram_GGAC
cnt = 173	feature = 244	correl = -0.100859	descr = N_Gram_ATTT
cnt = 174	feature = 331	correl = -0.115242	descr = N_Gram_CGAGT
cnt = 175	feature = 251	correl = 0.0582749	descr = N_Gram_CAAG
cnt = 176	feature = 601	correl = -0.148115	descr = N_Gram_TCCTT
cnt = 177	feature = 19	correl = -0.117316	descr = Position_Specific_Bin_Base_6_Base_A
cnt = 178	feature = 218	correl = 0.0533545	descr = N_Gram_ATAG
cnt = 179	feature = 13	correl = -0.0659148	descr = Position_Specific_Bin_Base_4_Base_A
cnt = 180	feature = 29	correl = 0.0926201	descr = Position_Specific_Bin_Base_12_Base_G
cnt = 181	feature = 450	correl = 0.119503	descr = N_Gram_GCCT
cnt = 182	feature = 391	correl = -0.0864316	descr = N_Gram_CTTGA
cnt = 183	feature = 79	correl = -0.0599699	descr = Xue_Structure_Feature_A110
cnt = 184	feature = 563	correl = -0.0880709	descr = N_Gram_TAAG
cnt = 185	feature = 38	correl = 0.0460823	descr = Position_Specific_Bin_Base_16_Base_G
cnt = 186	feature = 314	correl = 0.0671655	descr = N_Gram_CCGT
cnt = 187	feature = 33	correl = -0.0934854	descr = Position_Specific_Bin_Base_14_Base_A
cnt = 188	feature = 73	correl = 0.0674259	descr = Fold_of_RNAi_Sequence_Pos_11
cnt = 189	feature = 265	correl = -0.0871877	descr = N_Gram_CACGA
cnt = 190	feature = 76	correl = 0.0592468	descr = Fold_of_RNAi_Sequence_Pos_14
cnt = 191	feature = 619	correl = -0.0577328	descr = N_Gram_TCTTG
cnt = 192	feature = 649	correl = 0.0585371	descr = N_Gram_TGGT
cnt = 193	feature = 18	correl = 0.0753239	descr = Position_Specific_Bin_Base_5_Base_G
cnt = 194	feature = 361	correl = 0.0904271	descr = N_Gram_CTA
cnt = 195	feature = 557	correl = -0.0878071	descr = N_Gram_GTTTT
cnt = 196	feature = 468	correl = 0.0608741	descr = N_Gram_GCTT
cnt = 197	feature = 536	correl = -0.0659935	descr = N_Gram_GTCTT
cnt = 198	feature = 57	correl = -0.100348	descr = Gibbs_of_Target_Sequence__Pos_13_Step_1
cnt = 199	feature = 623	correl = -0.0747605	descr = N_Gram_TGAAG
cnt = 200	feature = 21	correl = -0.0609384	descr = Position_Specific_Bin_Base_8_Base_C
cnt = 201	feature = 8	correl = -0.072672	descr = Position_Specific_Bin_Base_2_Base_A
cnt = 202	feature = 484	correl = 0.083642	descr = N_Gram_GGCA
cnt = 203	feature = 105	correl = 0.155594	descr = Fold_of_Target_NoEndbrace_noends_Pos_18
cnt = 204	feature = 614	correl = -0.118725	descr = N_Gram_TCTCT
cnt = 205	feature = 34	correl = 0.0449651	descr = Position_Specific_Bin_Base_14_Base_C
cnt = 206	feature = 32	correl = 0.08487	descr = Position_Specific_Bin_Base_13_Base_C
cnt = 207	feature = 67	correl = 0.180286	descr = Fold_of_RNAi_Sequence_Pos_0
cnt = 208	feature = 272	correl = -0.147982	descr = N_Gram_CAGCT
cnt = 209	feature = 14	correl = 0.0478372	descr = Position_Specific_Bin_Base_4_Base_C
cnt = 210	feature = 353	correl = -0.127818	descr = N_Gram_CGTCG
cnt = 211	feature = 274	correl = 0.133558	descr = N_Gram_CAGT
cnt = 212	feature = 17	correl = 0.0832069	descr = Position_Specific_Bin_Base_5_Base_C
cnt = 213	feature = 341	correl = 0.103406	descr = N_Gram_CGGC
cnt = 214	feature = 10	correl = -0.0614154	descr = Position_Specific_Bin_Base_2_Base_G
cnt = 215	feature = 61	correl = -0.190527	descr = Gibbs_of_Target_Sequence__Pos_18_Step_1
cnt = 216	feature = 28	correl = 0.136225	descr = Position_Specific_Bin_Base_12_Base_C
cnt = 217	feature = 72	correl = 0.0485657	descr = Fold_of_RNAi_Sequence_Pos_10
cnt = 218	feature = 683	correl = 0.0553121	descr = N_Gram_TTGG
cnt = 219	feature = 664	correl = -0.0814692	descr = N_Gram_TTAC
cnt = 220	feature = 545	correl = 0.0783838	descr = N_Gram_GTGT
cnt = 221	feature = 231	correl = -0.0674853	descr = N_Gram_ATGA
cnt = 222	feature = 277	correl = 0.0729598	descr = N_Gram_CATC
cnt = 223	feature = 471	correl = 0.0769589	descr = N_Gram_GGAA
cnt = 224	feature = 36	correl = -0.122514	descr = Position_Specific_Bin_Base_16_Base_A
cnt = 225	feature = 56	correl = 0.0539412	descr = Gibbs_of_Target_Sequence__Pos_12_Step_1
cnt = 226	feature = 478	correl = 0.102351	descr = N_Gram_GGAG
cnt = 227	feature = 681	correl = -0.0898801	descr = N_Gram_TTGC
cnt = 228	feature = 292	correl = -0.0840023	descr = N_Gram_CCAG
cnt = 229	feature = 69	correl = 0.173695	descr = Fold_of_RNAi_Sequence_Pos_2
cnt = 230	feature = 602	correl = -0.0785299	descr = N_Gram_TCG
cnt = 231	feature = 446	correl = 0.083521	descr = N_Gram_GCCG
cnt = 232	feature = 677	correl = -0.0690254	descr = N_Gram_TTGA
cnt = 233	feature = 535	correl = -0.0732795	descr = N_Gram_GTCT
cnt = 234	feature = 329	correl = -0.0918492	descr = N_Gram_CGAG
cnt = 235	feature = 59	correl = -0.0532804	descr = Gibbs_of_Target_Sequence__Pos_15_Step_1
cnt = 236	feature = 80	correl = 0.0709011	descr = Xue_Structure_Feature_A100
cnt = 237	feature = 540	correl = 0.0577975	descr = N_Gram_GTGC
cnt = 238	feature = 60	correl = -0.114628	descr = Gibbs_of_Target_Sequence__Pos_17_Step_1
cnt = 239	feature = 424	correl = -0.0648451	descr = N_Gram_GATT
cnt = 240	feature = 456	correl = 0.0897644	descr = N_Gram_GCGG
cnt = 241	feature = 466	correl = -0.0778558	descr = N_Gram_GCTCC
cnt = 242	feature = 697	correl = -0.102371	descr = N_Gram_TTTTT
cnt = 243	feature = 691	correl = -0.0692288	descr = N_Gram_TTTCC
cnt = 244	feature = 58	correl = -0.171832	descr = Gibbs_of_Target_Sequence__Pos_14_Step_1
cnt = 245	feature = 525	correl = -0.0847882	descr = N_Gram_GTC
cnt = 246	feature = 641	correl = 0.0696033	descr = N_Gram_TGGC
cnt = 247	feature = 389	correl = -0.205187	descr = N_Gram_CTTCT
cnt = 248	feature = 531	correl = -0.0860112	descr = N_Gram_GTCG
cnt = 249	feature = 559	correl = -0.0561035	descr = N_Gram_TAA
cnt = 250	feature = 335	correl = 0.0598446	descr = N_Gram_CGCC
cnt = 251	feature = 83	correl = 0.0787529	descr = Xue_Structure_Feature_C110
cnt = 252	feature = 461	correl = -0.0884055	descr = N_Gram_GCGT
cnt = 253	feature = 248	correl = 0.137021	descr = N_Gram_CAA
cnt = 254	feature = 578	correl = 0.0484045	descr = N_Gram_TCA
cnt = 255	feature = 662	correl = -0.0770247	descr = N_Gram_TTA
cnt = 256	feature = 613	correl = -0.118597	descr = N_Gram_TCTCC
cnt = 257	feature = 222	correl = -0.0590112	descr = N_Gram_ATC
cnt = 258	feature = 632	correl = -0.0511779	descr = N_Gram_TGC
cnt = 259	feature = 511	correl = 0.0715981	descr = N_Gram_GGT
cnt = 260	feature = 390	correl = -0.0512649	descr = N_Gram_CTTG
cnt = 261	feature = 82	correl = 0.108334	descr = Xue_Structure_Feature_C111
cnt = 262	feature = 417	correl = -0.0721812	descr = N_Gram_GAT
cnt = 263	feature = 695	correl = -0.144447	descr = N_Gram_TTTTC
cnt = 264	feature = 611	correl = -0.19447	descr = N_Gram_TCTC
cnt = 265	feature = 86	correl = 0.104148	descr = Xue_Structure_Feature_G111
cnt = 266	feature = 497	correl = 0.178305	descr = N_Gram_GGG
cnt = 267	feature = 690	correl = -0.0968157	descr = N_Gram_TTTC
cnt = 268	feature = 247	correl = 0.0907745	descr = N_Gram_CA
cnt = 269	feature = 616	correl = -0.0945642	descr = N_Gram_TCTT
cnt = 270	feature = 65	correl = -0.139605	descr = PF_RNAi_Fold_5'Free_Count
cnt = 271	feature = 306	correl = 0.0920694	descr = N_Gram_CCG
cnt = 272	feature = 676	correl = -0.0521481	descr = N_Gram_TTG
cnt = 273	feature = 609	correl = -0.105703	descr = N_Gram_TCT
cnt = 274	feature = 285	correl = 0.0475262	descr = N_Gram_CC
cnt = 275	feature = 483	correl = 0.150884	descr = N_Gram_GGC
cnt = 276	feature = 688	correl = -0.0669687	descr = N_Gram_TTT
cnt = 277	feature = 661	correl = -0.114981	descr = N_Gram_TT
cnt = 278	feature = 64	correl = -0.179519	descr = PF_RNAi_Fold_Energy
num rows = 521
num_elements = 145359
*
optimization finished, #iter = 589
nu = 0.540279
obj = -44.259273, rho = -0.463255
nSV = 362, nBSV = 203
num rows = 58
num_elements = 16182
*
optimization finished, #iter = 58
nu = 0.495242
obj = -4.171175, rho = -0.464268
nSV = 49, nBSV = 14
*
optimization finished, #iter = 589
nu = 0.540279
obj = -44.259273, rho = -0.463255
nSV = 362, nBSV = 203
CFS merit scores = 1.335
CFS merit scores = 1.58417
CFS merit scores = 1.82731
CFS merit scores = 2.04756
CFS merit scores = 2.24671
CFS merit scores = 2.4283
CFS merit scores = 2.59659
CFS merit scores = 2.75413
CFS merit scores = 2.89976
CFS merit scores = 3.03767
CFS merit scores = 3.1693
CFS merit scores = 3.29571
CFS merit scores = 3.4173
CFS merit scores = 3.5334
CFS merit scores = 3.64463
CFS merit scores = 3.75195
CFS merit scores = 3.85495
CFS merit scores = 3.95227
CFS merit scores = 4.04658
CFS merit scores = 4.13696
CFS merit scores = 4.22379
CFS merit scores = 4.30854
CFS merit scores = 4.39077
CFS merit scores = 4.47073
CFS merit scores = 4.54897
CFS merit scores = 4.62512
CFS merit scores = 4.69922
CFS merit scores = 4.77043
CFS merit scores = 4.83939
CFS merit scores = 4.90623
CFS merit scores = 4.97124
CFS merit scores = 5.03479
CFS merit scores = 5.09642
CFS merit scores = 5.15637
CFS merit scores = 5.21538
CFS merit scores = 5.27314
CFS merit scores = 5.3289
CFS merit scores = 5.38338
CFS merit scores = 5.43135
CFS merit scores = 5.4771
CFS merit scores = 5.52088
CFS merit scores = 5.56288
CFS merit scores = 5.60375
CFS merit scores = 5.64119
CFS merit scores = 5.67723
CFS merit scores = 5.71246
CFS merit scores = 5.7456
CFS merit scores = 5.77777
CFS merit scores = 5.80891
CFS merit scores = 5.83875
CFS merit scores = 5.86648
CFS merit scores = 5.89388
CFS merit scores = 5.91959
CFS merit scores = 5.94457
CFS merit scores = 5.9682
CFS merit scores = 5.99147
CFS merit scores = 6.01286
CFS merit scores = 6.0328
CFS merit scores = 6.0518
CFS merit scores = 6.06991
CFS merit scores = 6.08769
CFS merit scores = 6.10357
CFS merit scores = 6.11849
CFS merit scores = 6.1328
CFS merit scores = 6.14546
CFS merit scores = 6.1576
CFS merit scores = 6.16908
CFS merit scores = 6.18
CFS merit scores = 6.19032
CFS merit scores = 6.2006
CFS merit scores = 6.21045
CFS merit scores = 6.21989
CFS merit scores = 6.22712
CFS merit scores = 6.23458
CFS merit scores = 6.23996
CFS merit scores = 6.24485
CFS merit scores = 6.24972
CFS merit scores = 6.25333
CFS merit scores = 6.25574
CFS merit scores = 6.25785
CFS merit scores = 6.25852
CFS merit scores = 6.25947
CFS merit scores = 6.26001
CFS merit scores = 6.26083
CFS merit scores = 6.26206
CFS merit scores = 6.2637
CFS merit scores = 6.26575
CFS merit scores = 6.26649
CFS merit scores = 6.26741
CFS merit scores = 6.26783
CFS merit scores = 6.26748
CFS merit scores = 6.26719
CFS merit scores = 6.26716
CFS merit scores = 6.26727
CFS merit scores = 6.2669
CFS merit scores = 6.26546
CFS merit scores = 6.2633
CFS merit scores = 6.25958
CFS merit scores = 6.25574
CFS merit scores = 6.25214
CFS merit scores = 6.24881
CFS merit scores = 6.24557
CFS merit scores = 6.24172
CFS merit scores = 6.23624
CFS merit scores = 6.2312
CFS merit scores = 6.22535
CFS merit scores = 6.21975
CFS merit scores = 6.21397
CFS merit scores = 6.20814
CFS merit scores = 6.20276
CFS merit scores = 6.19721
CFS merit scores = 6.19191
CFS merit scores = 6.1858
CFS merit scores = 6.17859
CFS merit scores = 6.17169
CFS merit scores = 6.16486
CFS merit scores = 6.15833
CFS merit scores = 6.1519
CFS merit scores = 6.14498
CFS merit scores = 6.13824
CFS merit scores = 6.13152
CFS merit scores = 6.12479
CFS merit scores = 6.11851
CFS merit scores = 6.11002
CFS merit scores = 6.10119
CFS merit scores = 6.09283
CFS merit scores = 6.08447
CFS merit scores = 6.07648
CFS merit scores = 6.06868
CFS merit scores = 6.06107
CFS merit scores = 6.05221
CFS merit scores = 6.04348
CFS merit scores = 6.03397
CFS merit scores = 6.02475
CFS merit scores = 6.01571
CFS merit scores = 6.00676
CFS merit scores = 5.99734
CFS merit scores = 5.98783
CFS merit scores = 5.97824
CFS merit scores = 5.96882
CFS merit scores = 5.95955
CFS merit scores = 5.95043
CFS merit scores = 5.94142
CFS merit scores = 5.93256
CFS merit scores = 5.92319
CFS merit scores = 5.91382
CFS merit scores = 5.90471
CFS merit scores = 5.89423
CFS merit scores = 5.88411
CFS merit scores = 5.87336
CFS merit scores = 5.86246
CFS merit scores = 5.85182
CFS merit scores = 5.84099
CFS merit scores = 5.83051
CFS merit scores = 5.82018
CFS merit scores = 5.81017
CFS merit scores = 5.80022
CFS merit scores = 5.79048
CFS merit scores = 5.78071
CFS merit scores = 5.77115
CFS merit scores = 5.76079
CFS merit scores = 5.7507
CFS merit scores = 5.74053
CFS merit scores = 5.73033
CFS merit scores = 5.72018
CFS merit scores = 5.71007
CFS merit scores = 5.69993
CFS merit scores = 5.68989
CFS merit scores = 5.67938
CFS merit scores = 5.66913
CFS merit scores = 5.65874
CFS merit scores = 5.64846
CFS merit scores = 5.63838
CFS merit scores = 5.62833
CFS merit scores = 5.61845
CFS merit scores = 5.60854
CFS merit scores = 5.5989
CFS merit scores = 5.58932
CFS merit scores = 5.57946
CFS merit scores = 5.56979
CFS merit scores = 5.56041
CFS merit scores = 5.55109
CFS merit scores = 5.54176
CFS merit scores = 5.53233
CFS merit scores = 5.5232
CFS merit scores = 5.51421
CFS merit scores = 5.50548
CFS merit scores = 5.49691
CFS merit scores = 5.48826
CFS merit scores = 5.47961
CFS merit scores = 5.47099
CFS merit scores = 5.46238
CFS merit scores = 5.45393
CFS merit scores = 5.44532
CFS merit scores = 5.43672
CFS merit scores = 5.42823
CFS merit scores = 5.41981
CFS merit scores = 5.41139
CFS merit scores = 5.40307
CFS merit scores = 5.39501
CFS merit scores = 5.38674
CFS merit scores = 5.37871
CFS merit scores = 5.37054
CFS merit scores = 5.36241
CFS merit scores = 5.35436
CFS merit scores = 5.34623
CFS merit scores = 5.33816
CFS merit scores = 5.33004
CFS merit scores = 5.32191
CFS merit scores = 5.31387
CFS merit scores = 5.30568
CFS merit scores = 5.2976
CFS merit scores = 5.28906
CFS merit scores = 5.28071
CFS merit scores = 5.27244
CFS merit scores = 5.26386
CFS merit scores = 5.25549
CFS merit scores = 5.24673
CFS merit scores = 5.23801
CFS merit scores = 5.22949
CFS merit scores = 5.2206
CFS merit scores = 5.2119
CFS merit scores = 5.20286
CFS merit scores = 5.19394
CFS merit scores = 5.18503
CFS merit scores = 5.17628
CFS merit scores = 5.16759
CFS merit scores = 5.15873
CFS merit scores = 5.15
CFS merit scores = 5.14137
CFS merit scores = 5.13249
CFS merit scores = 5.12368
CFS merit scores = 5.11502
CFS merit scores = 5.10655
CFS merit scores = 5.09793
CFS merit scores = 5.08942
CFS merit scores = 5.08079
CFS merit scores = 5.07183
CFS merit scores = 5.06264
CFS merit scores = 5.05367
CFS merit scores = 5.04475
CFS merit scores = 5.03516
CFS merit scores = 5.02569
CFS merit scores = 5.01637
CFS merit scores = 5.00712
CFS merit scores = 4.99791
CFS merit scores = 4.9889
CFS merit scores = 4.97979
CFS merit scores = 4.97036
CFS merit scores = 4.96092
CFS merit scores = 4.95135
CFS merit scores = 4.94162
CFS merit scores = 4.93174
CFS merit scores = 4.9221
CFS merit scores = 4.91216
CFS merit scores = 4.90239
CFS merit scores = 4.89263
CFS merit scores = 4.88283
CFS merit scores = 4.87316
CFS merit scores = 4.86371
CFS merit scores = 4.85446
CFS merit scores = 4.84516
CFS merit scores = 4.83561
CFS merit scores = 4.82606
CFS merit scores = 4.81613
CFS merit scores = 4.80594
CFS merit scores = 4.79567
CFS merit scores = 4.78503
CFS merit scores = 4.77419
CFS merit scores = 4.76278
CFS merit scores = 4.75064
CFS merit scores = 4.73836
CFS merit scores = 4.72618
CFS merit scores = 4.71405
CFS merit scores = 4.70155
CFS merit scores = 4.68904
CFS merit scores = 4.67652
CFS merit scores = 4.66361
CFS merit scores = 4.65072
CFS merit scores = 4.63692
CFS merit scores = 4.62079
CFS merit scores = 4.60402
CFS merit scores = 4.58625
cnt = 1	feature = 59	correl = -0.335001	descr = Gibbs_of_Target_Sequence__Pos_20_Step_1
cnt = 2	feature = 613	correl = -0.186395	descr = N_Gram_TCTC
cnt = 3	feature = 57	correl = -0.175519	descr = Gibbs_of_Target_Sequence__Pos_18_Step_1
cnt = 4	feature = 388	correl = 0.107194	descr = N_Gram_GAAGA
cnt = 5	feature = 627	correl = -0.0813317	descr = N_Gram_TGAGA
cnt = 6	feature = 516	correl = 0.0482489	descr = N_Gram_GTAAA
cnt = 7	feature = 396	correl = -0.0682858	descr = N_Gram_GACCC
cnt = 8	feature = 624	correl = 0.051018	descr = N_Gram_TGAAA
cnt = 9	feature = 601	correl = 0.0801168	descr = N_Gram_TCGAC
cnt = 10	feature = 399	correl = 0.0885336	descr = N_Gram_GACGG
cnt = 11	feature = 593	correl = 0.0519979	descr = N_Gram_TCCCG
cnt = 12	feature = 324	correl = 0.0449682	descr = N_Gram_CGCCA
cnt = 13	feature = 303	correl = 0.0542474	descr = N_Gram_CCTAT
cnt = 14	feature = 545	correl = 0.0660573	descr = N_Gram_GTGTC
cnt = 15	feature = 314	correl = 0.0730871	descr = N_Gram_CGACA
cnt = 16	feature = 508	correl = -0.0539773	descr = N_Gram_GGGTT
cnt = 17	feature = 605	correl = -0.0604343	descr = N_Gram_TCGCT
cnt = 18	feature = 429	correl = 0.0570881	descr = N_Gram_GCAAT
cnt = 19	feature = 546	correl = 0.0477341	descr = N_Gram_GTGTG
cnt = 20	feature = 334	correl = 0.0495723	descr = N_Gram_CGGCC
cnt = 21	feature = 529	correl = 0.0984847	descr = N_Gram_GTCGG
cnt = 22	feature = 326	correl = 0.0569187	descr = N_Gram_CGCTA
cnt = 23	feature = 353	correl = 0.0449682	descr = N_Gram_CTAAA
cnt = 24	feature = 357	correl = 0.0646514	descr = N_Gram_CTATA
cnt = 25	feature = 350	correl = -0.0565534	descr = N_Gram_CGTTC
cnt = 26	feature = 547	correl = 0.0885336	descr = N_Gram_GTTAA
cnt = 27	feature = 591	correl = 0.0607957	descr = N_Gram_TCCCA
cnt = 28	feature = 276	correl = 0.051351	descr = N_Gram_CCAAT
cnt = 29	feature = 661	correl = -0.0504621	descr = N_Gram_TGTTC
cnt = 30	feature = 272	correl = -0.0595348	descr = N_Gram_CATGT
cnt = 31	feature = 386	correl = 0.0526599	descr = N_Gram_GAAAC
cnt = 32	feature = 541	correl = 0.10346	descr = N_Gram_GTGGC
cnt = 33	feature = 594	correl = 0.0467614	descr = N_Gram_TCCGA
cnt = 34	feature = 255	correl = 0.055695	descr = N_Gram_CACGT
cnt = 35	feature = 292	correl = 0.0686314	descr = N_Gram_CCCGC
cnt = 36	feature = 331	correl = 0.0675379	descr = N_Gram_CGGAT
cnt = 37	feature = 641	correl = 0.0649505	descr = N_Gram_TGGAC
cnt = 38	feature = 389	correl = -0.0557573	descr = N_Gram_GAAGG
cnt = 39	feature = 341	correl = -0.0704385	descr = N_Gram_CGTAA
cnt = 40	feature = 510	correl = -0.0998537	descr = N_Gram_GGTAA
cnt = 41	feature = 628	correl = 0.0501996	descr = N_Gram_TGAGT
cnt = 42	feature = 244	correl = 0.0824092	descr = N_Gram_CAAGG
cnt = 43	feature = 321	correl = -0.0495078	descr = N_Gram_CGATG
cnt = 44	feature = 251	correl = 0.0619849	descr = N_Gram_CACCA
cnt = 45	feature = 606	correl = 0.0815678	descr = N_Gram_TCGGA
cnt = 46	feature = 231	correl = 0.04675	descr = N_Gram_ATTCT
cnt = 47	feature = 655	correl = -0.0721152	descr = N_Gram_TGTCA
cnt = 48	feature = 492	correl = 0.132497	descr = N_Gram_GGCTT
cnt = 49	feature = 301	correl = -0.0541916	descr = N_Gram_CCGTC
cnt = 50	feature = 322	correl = 0.0783266	descr = N_Gram_CGCAA
cnt = 51	feature = 160	correl = -0.0676986	descr = N_Gram_ACGCA
cnt = 52	feature = 218	correl = -0.0564014	descr = N_Gram_ATCAT
cnt = 53	feature = 572	correl = -0.0628149	descr = N_Gram_TAGAT
cnt = 54	feature = 432	correl = -0.0624977	descr = N_Gram_GCAGA
cnt = 55	feature = 612	correl = 0.0562657	descr = N_Gram_TCTAC
cnt = 56	feature = 211	correl = 0.0544521	descr = N_Gram_ATACA
cnt = 57	feature = 544	correl = 0.0470247	descr = N_Gram_GTGTA
cnt = 58	feature = 335	correl = 0.0605801	descr = N_Gram_CGGCG
cnt = 59	feature = 619	correl = -0.136862	descr = N_Gram_TCTTA
cnt = 60	feature = 648	correl = 0.0529725	descr = N_Gram_TGGGA
cnt = 61	feature = 538	correl = 0.0840186	descr = N_Gram_GTGCT
cnt = 62	feature = 649	correl = 0.0880164	descr = N_Gram_TGGGG
cnt = 63	feature = 500	correl = 0.104338	descr = N_Gram_GGGCC
cnt = 64	feature = 424	correl = -0.102162	descr = N_Gram_GATTT
cnt = 65	feature = 540	correl = 0.0440189	descr = N_Gram_GTGGA
cnt = 66	feature = 536	correl = 0.0573867	descr = N_Gram_GTGCA
cnt = 67	feature = 690	correl = 0.0451248	descr = N_Gram_TTTCA
cnt = 68	feature = 626	correl = 0.0455699	descr = N_Gram_TGACA
cnt = 69	feature = 304	correl = 0.0669317	descr = N_Gram_CCTCA
cnt = 70	feature = 683	correl = 0.0586818	descr = N_Gram_TTGCA
cnt = 71	feature = 290	correl = 0.0460393	descr = N_Gram_CCCCT
cnt = 72	feature = 351	correl = 0.113046	descr = N_Gram_CGTTT
cnt = 73	feature = 286	correl = 0.0837304	descr = N_Gram_CCCAC
cnt = 74	feature = 512	correl = 0.0645362	descr = N_Gram_GGTCA
cnt = 75	feature = 392	correl = 0.075687	descr = N_Gram_GAATC
cnt = 76	feature = 340	correl = 0.0567705	descr = N_Gram_CGGTT
cnt = 77	feature = 580	correl = 0.0443521	descr = N_Gram_TCAAA
cnt = 78	feature = 674	correl = -0.0732794	descr = N_Gram_TTCGG
cnt = 79	feature = 367	correl = 0.0617716	descr = N_Gram_CTCGG
cnt = 80	feature = 602	correl = -0.112239	descr = N_Gram_TCGAG
cnt = 81	feature = 448	correl = 0.0443714	descr = N_Gram_GCGAG
cnt = 82	feature = 382	correl = 0.0573149	descr = N_Gram_CTTGG
cnt = 83	feature = 222	correl = 0.0596296	descr = N_Gram_ATCTG
cnt = 84	feature = 610	correl = 0.0589902	descr = N_Gram_TCGTT
cnt = 85	feature = 391	correl = -0.0494498	descr = N_Gram_GAATA
cnt = 86	feature = 395	correl = 0.0835581	descr = N_Gram_GACAG
cnt = 87	feature = 342	correl = -0.0676986	descr = N_Gram_CGTAC
cnt = 88	feature = 278	correl = -0.0570146	descr = N_Gram_CCACG
cnt = 89	feature = 248	correl = 0.0831468	descr = N_Gram_CACAG
cnt = 90	feature = 233	correl = 0.0914607	descr = N_Gram_ATTGT
cnt = 91	feature = 505	correl = 0.0672489	descr = N_Gram_GGGGC
cnt = 92	feature = 258	correl = 0.111347	descr = N_Gram_CAGCG
cnt = 93	feature = 446	correl = 0.135114	descr = N_Gram_GCCTT
cnt = 94	feature = 438	correl = 0.0486014	descr = N_Gram_GCCAG
cnt = 95	feature = 680	correl = -0.0661787	descr = N_Gram_TTGAC
cnt = 96	feature = 687	correl = -0.0611295	descr = N_Gram_TTGTA
cnt = 97	feature = 228	correl = 0.0440098	descr = N_Gram_ATGTG
cnt = 98	feature = 305	correl = -0.066356	descr = N_Gram_CCTCC
cnt = 99	feature = 436	correl = 0.120019	descr = N_Gram_GCATC
cnt = 100	feature = 654	correl = 0.0589823	descr = N_Gram_TGTAA
cnt = 101	feature = 479	correl = 0.0651709	descr = N_Gram_GGATT
cnt = 102	feature = 394	correl = 0.0443673	descr = N_Gram_GACAC
cnt = 103	feature = 268	correl = -0.0775616	descr = N_Gram_CATCG
cnt = 104	feature = 485	correl = 0.0887869	descr = N_Gram_GGCCC
cnt = 105	feature = 226	correl = -0.050257	descr = N_Gram_ATGCT
cnt = 106	feature = 404	correl = -0.0480222	descr = N_Gram_GAGCC
cnt = 107	feature = 375	correl = -0.12982	descr = N_Gram_CTTAT
cnt = 108	feature = 501	correl = 0.0775068	descr = N_Gram_GGGCG
cnt = 109	feature = 496	correl = 0.105989	descr = N_Gram_GGGAC
cnt = 110	feature = 563	correl = -0.140999	descr = N_Gram_TAAGT
cnt = 111	feature = 277	correl = 0.058304	descr = N_Gram_CCACC
cnt = 112	feature = 635	correl = 0.0951233	descr = N_Gram_TGCAC
cnt = 113	feature = 681	correl = -0.0471707	descr = N_Gram_TTGAG
cnt = 114	feature = 447	correl = -0.0770329	descr = N_Gram_GCGAC
cnt = 115	feature = 236	correl = -0.151901	descr = N_Gram_ATTTT
cnt = 116	feature = 574	correl = -0.0523682	descr = N_Gram_TAGCC
cnt = 117	feature = 360	correl = 0.0787784	descr = N_Gram_CTCAA
cnt = 118	feature = 337	correl = 0.107255	descr = N_Gram_CGGGA
cnt = 119	feature = 207	correl = -0.0726713	descr = N_Gram_AGTTT
cnt = 120	feature = 348	correl = 0.125823	descr = N_Gram_CGTGC
cnt = 121	feature = 659	correl = 0.0943639	descr = N_Gram_TGTGG
cnt = 122	feature = 329	correl = 0.0665538	descr = N_Gram_CGGAA
cnt = 123	feature = 525	correl = 0.0510769	descr = N_Gram_GTCCC
cnt = 124	feature = 241	correl = 0.0619327	descr = N_Gram_CAAAG
cnt = 125	feature = 440	correl = 0.0894919	descr = N_Gram_GCCCG
cnt = 126	feature = 361	correl = 0.0546877	descr = N_Gram_CTCAC
cnt = 127	feature = 653	correl = 0.0514986	descr = N_Gram_TGGTC
cnt = 128	feature = 397	correl = 0.0525953	descr = N_Gram_GACCG
cnt = 129	feature = 325	correl = 0.0934479	descr = N_Gram_CGCCG
cnt = 130	feature = 476	correl = 0.0768074	descr = N_Gram_GGAGC
cnt = 131	feature = 478	correl = -0.0842352	descr = N_Gram_GGATC
cnt = 132	feature = 603	correl = -0.0488526	descr = N_Gram_TCGC
cnt = 133	feature = 417	correl = -0.0670206	descr = N_Gram_GATGA
cnt = 134	feature = 318	correl = -0.0778583	descr = N_Gram_CGAGT
cnt = 135	feature = 356	correl = 0.087417	descr = N_Gram_CTAT
cnt = 136	feature = 466	correl = 0.0483151	descr = N_Gram_GCTTT
cnt = 137	feature = 235	correl = -0.0597821	descr = N_Gram_ATTTG
cnt = 138	feature = 484	correl = 0.0769144	descr = N_Gram_GGCCA
cnt = 139	feature = 451	correl = 0.0787735	descr = N_Gram_GCGGA
cnt = 140	feature = 407	correl = 0.0645523	descr = N_Gram_GAGGT
cnt = 141	feature = 306	correl = 0.0601988	descr = N_Gram_CCTCG
cnt = 142	feature = 487	correl = 0.133509	descr = N_Gram_GGCCT
cnt = 143	feature = 463	correl = 0.065488	descr = N_Gram_GCTGC
cnt = 144	feature = 614	correl = -0.0562052	descr = N_Gram_TCTCA
cnt = 145	feature = 309	correl = -0.0859899	descr = N_Gram_CCTTC
cnt = 146	feature = 283	correl = 0.0648749	descr = N_Gram_CCATC
cnt = 147	feature = 504	correl = 0.0613934	descr = N_Gram_GGGGA
cnt = 148	feature = 697	correl = -0.0663268	descr = N_Gram_TTTTG
cnt = 149	feature = 632	correl = -0.135808	descr = N_Gram_TGATT
cnt = 150	feature = 267	correl = 0.10584	descr = N_Gram_CATCC
cnt = 151	feature = 645	correl = -0.0787881	descr = N_Gram_TGGCG
cnt = 152	feature = 225	correl = -0.0755016	descr = N_Gram_ATGC
cnt = 153	feature = 383	correl = 0.0711122	descr = N_Gram_CTTTA
cnt = 154	feature = 209	correl = -0.102279	descr = N_Gram_ATAA
cnt = 155	feature = 254	correl = -0.0749098	descr = N_Gram_CACGA
cnt = 156	feature = 274	correl = 0.053807	descr = N_Gram_CCAAA
cnt = 157	feature = 497	correl = 0.11304	descr = N_Gram_GGGAG
cnt = 158	feature = 595	correl = -0.0851382	descr = N_Gram_TCCGG
cnt = 159	feature = 426	correl = 0.125602	descr = N_Gram_GCAA
cnt = 160	feature = 252	correl = 0.0534775	descr = N_Gram_CACCT
cnt = 161	feature = 435	correl = 0.0777539	descr = N_Gram_GCAT
cnt = 162	feature = 527	correl = -0.103909	descr = N_Gram_GTCGA
cnt = 163	feature = 52	correl = -0.177172	descr = Gibbs_of_Target_Sequence__Pos_7_Step_1
cnt = 164	feature = 390	correl = -0.075542	descr = N_Gram_GAAGT
cnt = 165	feature = 259	correl = -0.136766	descr = N_Gram_CAGCT
cnt = 166	feature = 10	correl = -0.0815042	descr = Position_Specific_Bin_Base_2_Base_G
cnt = 167	feature = 81	correl = 0.0527181	descr = Xue_Structure_Feature_C101
cnt = 168	feature = 13	correl = 0.0861806	descr = Position_Specific_Bin_Base_3_Base_C
cnt = 169	feature = 39	correl = 0.0760799	descr = Position_Specific_Bin_Base_17_Base_G
cnt = 170	feature = 34	correl = 0.123904	descr = Position_Specific_Bin_Base_14_Base_T
cnt = 171	feature = 514	correl = 0.0453198	descr = N_Gram_GGTT
cnt = 172	feature = 219	correl = -0.0845956	descr = N_Gram_ATCG
cnt = 173	feature = 30	correl = -0.125699	descr = Position_Specific_Bin_Base_12_Base_T
cnt = 174	feature = 42	correl = 0.108294	descr = Position_Specific_Bin_Base_18_Base_C
cnt = 175	feature = 24	correl = -0.0518313	descr = Position_Specific_Bin_Base_9_Base_T
cnt = 176	feature = 32	correl = 0.114941	descr = Position_Specific_Bin_Base_13_Base_C
cnt = 177	feature = 19	correl = -0.0959675	descr = Position_Specific_Bin_Base_6_Base_A
cnt = 178	feature = 511	correl = 0.0456596	descr = N_Gram_GGTC
cnt = 179	feature = 644	correl = 0.114355	descr = N_Gram_TGGCC
cnt = 180	feature = 285	correl = 0.0575112	descr = N_Gram_CCCA
cnt = 181	feature = 29	correl = 0.0954761	descr = Position_Specific_Bin_Base_12_Base_G
cnt = 182	feature = 625	correl = -0.0658539	descr = N_Gram_TGAAG
cnt = 183	feature = 14	correl = -0.0644476	descr = Position_Specific_Bin_Base_4_Base_A
cnt = 184	feature = 232	correl = 0.0564979	descr = N_Gram_ATTG
cnt = 185	feature = 21	correl = -0.0500264	descr = Position_Specific_Bin_Base_8_Base_C
cnt = 186	feature = 590	correl = 0.077493	descr = N_Gram_TCCC
cnt = 187	feature = 380	correl = -0.0819458	descr = N_Gram_CTTGA
cnt = 188	feature = 473	correl = 0.120945	descr = N_Gram_GGACC
cnt = 189	feature = 18	correl = 0.0744944	descr = Position_Specific_Bin_Base_5_Base_G
cnt = 190	feature = 11	correl = 0.0887967	descr = Position_Specific_Bin_Base_2_Base_T
cnt = 191	feature = 78	correl = 0.130657	descr = Xue_Structure_Feature_A101
cnt = 192	feature = 633	correl = 0.114278	descr = N_Gram_TGCA
cnt = 193	feature = 413	correl = -0.118259	descr = N_Gram_GATC
cnt = 194	feature = 291	correl = 0.0965253	descr = N_Gram_CCCG
cnt = 195	feature = 454	correl = -0.0755293	descr = N_Gram_GCGT
cnt = 196	feature = 531	correl = -0.0770362	descr = N_Gram_GTCTT
cnt = 197	feature = 539	correl = 0.108871	descr = N_Gram_GTGG
cnt = 198	feature = 44	correl = -0.0879745	descr = Position_Specific_Bin_Base_18_Base_T
cnt = 199	feature = 38	correl = 0.0721528	descr = Position_Specific_Bin_Base_17_Base_C
cnt = 200	feature = 313	correl = -0.0449112	descr = N_Gram_CGAC
cnt = 201	feature = 481	correl = 0.0475912	descr = N_Gram_GGCA
cnt = 202	feature = 280	correl = -0.112404	descr = N_Gram_CCAGC
cnt = 203	feature = 33	correl = -0.117847	descr = Position_Specific_Bin_Base_14_Base_A
cnt = 204	feature = 105	correl = -0.0662083	descr = Fold_of_Target_NoBeginbrace_noends_Pos_7
cnt = 205	feature = 136	correl = -0.0906064	descr = N_Gram_AATC
cnt = 206	feature = 56	correl = -0.102628	descr = Gibbs_of_Target_Sequence__Pos_17_Step_1
cnt = 207	feature = 82	correl = 0.0855275	descr = Xue_Structure_Feature_C010
cnt = 208	feature = 17	correl = 0.104264	descr = Position_Specific_Bin_Base_5_Base_C
cnt = 209	feature = 69	correl = 0.0808422	descr = Fold_of_RNAi_Sequence_Pos_9
cnt = 210	feature = 40	correl = -0.0779228	descr = Position_Specific_Bin_Base_17_Base_T
cnt = 211	feature = 441	correl = 0.0670364	descr = N_Gram_GCCG
cnt = 212	feature = 9	correl = 0.0635599	descr = Position_Specific_Bin_Base_2_Base_C
cnt = 213	feature = 54	correl = -0.0974245	descr = Gibbs_of_Target_Sequence__Pos_13_Step_1
cnt = 214	feature = 36	correl = 0.134421	descr = Position_Specific_Bin_Base_16_Base_C
cnt = 215	feature = 20	correl = 0.110323	descr = Position_Specific_Bin_Base_6_Base_C
cnt = 216	feature = 503	correl = 0.0659145	descr = N_Gram_GGGG
cnt = 217	feature = 76	correl = 0.062412	descr = Xue_Structure_Feature_A111
cnt = 218	feature = 77	correl = 0.0838065	descr = Xue_Structure_Feature_A100
cnt = 219	feature = 598	correl = -0.129877	descr = N_Gram_TCCTT
cnt = 220	feature = 8	correl = -0.0555671	descr = Position_Specific_Bin_Base_2_Base_A
cnt = 221	feature = 343	correl = -0.0872262	descr = N_Gram_CGTC
cnt = 222	feature = 234	correl = -0.107219	descr = N_Gram_ATTT
cnt = 223	feature = 472	correl = 0.119878	descr = N_Gram_GGAC
cnt = 224	feature = 416	correl = -0.0440887	descr = N_Gram_GATG
cnt = 225	feature = 35	correl = -0.112333	descr = Position_Specific_Bin_Base_16_Base_A
cnt = 226	feature = 72	correl = 0.122247	descr = Fold_of_RNAi_Sequence_Pos_12
cnt = 227	feature = 49	correl = -0.0443689	descr = Gibbs_of_Target_Sequence__Pos_4_Step_1
cnt = 228	feature = 364	correl = -0.105719	descr = N_Gram_CTCCA
cnt = 229	feature = 475	correl = 0.10991	descr = N_Gram_GGAG
cnt = 230	feature = 691	correl = -0.0655038	descr = N_Gram_TTTCC
cnt = 231	feature = 535	correl = 0.0729268	descr = N_Gram_GTGC
cnt = 232	feature = 28	correl = 0.139325	descr = Position_Specific_Bin_Base_12_Base_C
cnt = 233	feature = 679	correl = -0.0585037	descr = N_Gram_TTGA
cnt = 234	feature = 450	correl = 0.0880005	descr = N_Gram_GCGG
cnt = 235	feature = 526	correl = -0.0732084	descr = N_Gram_GTCG
cnt = 236	feature = 64	correl = 0.199608	descr = Fold_of_RNAi_Sequence_Pos_1
cnt = 237	feature = 376	correl = -0.126568	descr = N_Gram_CTTC
cnt = 238	feature = 67	correl = 0.0769865	descr = Fold_of_RNAi_Sequence_Pos_4
cnt = 239	feature = 677	correl = -0.139967	descr = N_Gram_TTCTT
cnt = 240	feature = 323	correl = 0.0672541	descr = N_Gram_CGCC
cnt = 241	feature = 615	correl = -0.11716	descr = N_Gram_TCTCC
cnt = 242	feature = 86	correl = 0.0801244	descr = Xue_Structure_Feature_G100
cnt = 243	feature = 557	correl = -0.0817198	descr = N_Gram_TAA
cnt = 244	feature = 461	correl = -0.0794271	descr = N_Gram_GCTCC
cnt = 245	feature = 643	correl = 0.0451574	descr = N_Gram_TGGC
cnt = 246	feature = 58	correl = -0.300939	descr = Gibbs_of_Target_Sequence__Pos_19_Step_1
cnt = 247	feature = 265	correl = 0.0729038	descr = N_Gram_CAT
cnt = 248	feature = 66	correl = 0.0894178	descr = Fold_of_RNAi_Sequence_Pos_3
cnt = 249	feature = 483	correl = 0.161213	descr = N_Gram_GGCC
cnt = 250	feature = 312	correl = -0.0596474	descr = N_Gram_CGA
cnt = 251	feature = 579	correl = 0.0699961	descr = N_Gram_TCA
cnt = 252	feature = 73	correl = 0.0923377	descr = Fold_of_RNAi_Sequence_Pos_13
cnt = 253	feature = 425	correl = 0.128276	descr = N_Gram_GCA
cnt = 254	feature = 596	correl = -0.0890113	descr = N_Gram_TCCT
cnt = 255	feature = 494	correl = 0.133216	descr = N_Gram_GGGA
cnt = 256	feature = 509	correl = 0.0678959	descr = N_Gram_GGT
cnt = 257	feature = 599	correl = -0.109256	descr = N_Gram_TCG
cnt = 258	feature = 217	correl = -0.0656194	descr = N_Gram_ATC
cnt = 259	feature = 308	correl = -0.0990473	descr = N_Gram_CCTT
cnt = 260	feature = 284	correl = 0.0495362	descr = N_Gram_CCC
cnt = 261	feature = 695	correl = -0.15477	descr = N_Gram_TTTT
cnt = 262	feature = 623	correl = -0.0742621	descr = N_Gram_TGA
cnt = 263	feature = 80	correl = 0.115545	descr = Xue_Structure_Feature_C110
cnt = 264	feature = 460	correl = -0.055655	descr = N_Gram_GCTC
cnt = 265	feature = 640	correl = 0.0942792	descr = N_Gram_TGG
cnt = 266	feature = 336	correl = 0.147416	descr = N_Gram_CGGG
cnt = 267	feature = 79	correl = 0.0735233	descr = Xue_Structure_Feature_C111
cnt = 268	feature = 237	correl = 0.108921	descr = N_Gram_CA
cnt = 269	feature = 578	correl = -0.114723	descr = N_Gram_TC
cnt = 270	feature = 373	correl = -0.125257	descr = N_Gram_CTT
cnt = 271	feature = 689	correl = -0.125157	descr = N_Gram_TTTC
cnt = 272	feature = 618	correl = -0.116817	descr = N_Gram_TCTT
cnt = 273	feature = 468	correl = 0.141089	descr = N_Gram_GGA
cnt = 274	feature = 437	correl = 0.0671955	descr = N_Gram_GCC
cnt = 275	feature = 363	correl = -0.0971868	descr = N_Gram_CTCC
cnt = 276	feature = 61	correl = -0.150091	descr = PF_RNAi_Fold_5'Free_Count
cnt = 277	feature = 327	correl = 0.0908169	descr = N_Gram_CGG
cnt = 278	feature = 611	correl = -0.105133	descr = N_Gram_TCT
cnt = 279	feature = 688	correl = -0.0953816	descr = N_Gram_TTT
cnt = 280	feature = 662	correl = -0.130387	descr = N_Gram_TT
cnt = 281	feature = 60	correl = -0.186888	descr = PF_RNAi_Fold_Energy
cnt = 282	feature = 467	correl = 0.168089	descr = N_Gram_GG
cnt = 283	feature = 83	correl = -0.0941193	descr = Xue_Structure_Feature_C000
num rows = 521
num_elements = 147964
*
optimization finished, #iter = 557
nu = 0.523519
obj = -43.575675, rho = -0.420478
nSV = 358, nBSV = 199
num rows = 58
num_elements = 16472
*
optimization finished, #iter = 55
nu = 0.561690
obj = -4.845213, rho = -0.366352
nSV = 48, nBSV = 17
*
optimization finished, #iter = 557
nu = 0.523519
obj = -43.575675, rho = -0.420478
nSV = 358, nBSV = 199
CFS merit scores = 1.32688
CFS merit scores = 1.5707
CFS merit scores = 1.82878
CFS merit scores = 2.04905
CFS merit scores = 2.23878
CFS merit scores = 2.41233
CFS merit scores = 2.56871
CFS merit scores = 2.7144
CFS merit scores = 2.84425
CFS merit scores = 2.96343
CFS merit scores = 3.07338
CFS merit scores = 3.17942
CFS merit scores = 3.28022
CFS merit scores = 3.37683
CFS merit scores = 3.46864
CFS merit scores = 3.55609
CFS merit scores = 3.63993
CFS merit scores = 3.71915
CFS merit scores = 3.79375
CFS merit scores = 3.86047
CFS merit scores = 3.91779
CFS merit scores = 3.96928
CFS merit scores = 4.01518
CFS merit scores = 4.05936
CFS merit scores = 4.10151
CFS merit scores = 4.13799
CFS merit scores = 4.16842
CFS merit scores = 4.19603
CFS merit scores = 4.22254
CFS merit scores = 4.24686
CFS merit scores = 4.26877
CFS merit scores = 4.28646
CFS merit scores = 4.30114
CFS merit scores = 4.31491
CFS merit scores = 4.32611
CFS merit scores = 4.3331
CFS merit scores = 4.34101
CFS merit scores = 4.34838
CFS merit scores = 4.35596
CFS merit scores = 4.36374
CFS merit scores = 4.37153
CFS merit scores = 4.3778
CFS merit scores = 4.38309
CFS merit scores = 4.38951
CFS merit scores = 4.39241
CFS merit scores = 4.39203
CFS merit scores = 4.38739
CFS merit scores = 4.38352
CFS merit scores = 4.38054
CFS merit scores = 4.37588
CFS merit scores = 4.37229
CFS merit scores = 4.3689
CFS merit scores = 4.36609
CFS merit scores = 4.36204
CFS merit scores = 4.35838
CFS merit scores = 4.35392
CFS merit scores = 4.34993
CFS merit scores = 4.34477
CFS merit scores = 4.33911
CFS merit scores = 4.33254
CFS merit scores = 4.32527
CFS merit scores = 4.31824
CFS merit scores = 4.30965
CFS merit scores = 4.3011
CFS merit scores = 4.29185
CFS merit scores = 4.28354
CFS merit scores = 4.27426
CFS merit scores = 4.26441
CFS merit scores = 4.25432
CFS merit scores = 4.24464
CFS merit scores = 4.23148
CFS merit scores = 4.21796
CFS merit scores = 4.20194
CFS merit scores = 4.18273
CFS merit scores = 4.16534
CFS merit scores = 4.14653
CFS merit scores = 4.11689
CFS merit scores = 4.0862
cnt = 1	feature = 64	correl = -0.326885	descr = Gibbs_of_Target_Sequence__Pos_20_Step_1
cnt = 2	feature = 15	correl = -0.128209	descr = Position_Specific_Bin_Base_5_Base_A
cnt = 3	feature = 105	correl = 0.100374	descr = Fold_of_Target_NoEndbrace_noends_Pos_13
cnt = 4	feature = 417	correl = -0.116362	descr = N_Gram_GATC
cnt = 5	feature = 209	correl = -0.0480691	descr = N_Gram_AGT
cnt = 6	feature = 645	correl = 0.068652	descr = N_Gram_TGTGA
cnt = 7	feature = 450	correl = 0.0442697	descr = N_Gram_GCGAG
cnt = 8	feature = 416	correl = 0.066287	descr = N_Gram_GATAT
cnt = 9	feature = 308	correl = 0.0449028	descr = N_Gram_CCGCA
cnt = 10	feature = 466	correl = 0.0553326	descr = N_Gram_GCTTT
cnt = 11	feature = 291	correl = 0.0512448	descr = N_Gram_CCAAT
cnt = 12	feature = 596	correl = -0.0492347	descr = N_Gram_TCGCA
cnt = 13	feature = 303	correl = 0.051928	descr = N_Gram_CCCGC
cnt = 14	feature = 207	correl = 0.0444811	descr = N_Gram_AGGTA
cnt = 15	feature = 399	correl = 0.0834526	descr = N_Gram_GACAG
cnt = 16	feature = 426	correl = 0.0605145	descr = N_Gram_GCAAA
cnt = 17	feature = 304	correl = 0.0608559	descr = N_Gram_CCCGG
cnt = 18	feature = 276	correl = 0.0774551	descr = N_Gram_CAGCG
cnt = 19	feature = 599	correl = -0.0481308	descr = N_Gram_TCGGG
cnt = 20	feature = 661	correl = -0.0440948	descr = N_Gram_TTCCG
cnt = 21	feature = 265	correl = 0.0630905	descr = N_Gram_CACCA
cnt = 22	feature = 471	correl = -0.0499629	descr = N_Gram_GGAAC
cnt = 23	feature = 222	correl = -0.138499	descr = N_Gram_ATAAG
cnt = 24	feature = 463	correl = 0.0564639	descr = N_Gram_GCTGC
cnt = 25	feature = 510	correl = 0.0488594	descr = N_Gram_GGTC
cnt = 26	feature = 643	correl = 0.0576772	descr = N_Gram_TGTCC
cnt = 27	feature = 267	correl = 0.0581254	descr = N_Gram_CACCG
cnt = 28	feature = 231	correl = 0.0856451	descr = N_Gram_ATATA
cnt = 29	feature = 351	correl = -0.130915	descr = N_Gram_CGTCG
cnt = 30	feature = 391	correl = 0.102901	descr = N_Gram_CTTTG
cnt = 31	feature = 461	correl = -0.0732129	descr = N_Gram_GCTCC
cnt = 32	feature = 274	correl = 0.0819906	descr = N_Gram_CAGCA
cnt = 33	feature = 313	correl = -0.0542667	descr = N_Gram_CCGTC
cnt = 34	feature = 390	correl = 0.0445422	descr = N_Gram_CTTTA
cnt = 35	feature = 472	correl = 0.0967814	descr = N_Gram_GGAC
cnt = 36	feature = 11	correl = 0.0601134	descr = Position_Specific_Bin_Base_2_Base_T
cnt = 37	feature = 14	correl = -0.068026	descr = Position_Specific_Bin_Base_4_Base_A
cnt = 38	feature = 33	correl = 0.103368	descr = Position_Specific_Bin_Base_13_Base_C
cnt = 39	feature = 218	correl = 0.0686179	descr = N_Gram_AGTTG
cnt = 40	feature = 18	correl = -0.129631	descr = Position_Specific_Bin_Base_6_Base_A
cnt = 41	feature = 633	correl = 0.18328	descr = N_Gram_TGGCT
cnt = 42	feature = 605	correl = -0.0985684	descr = N_Gram_TCTCA
cnt = 43	feature = 86	correl = 0.0848042	descr = Xue_Structure_Feature_C101
cnt = 44	feature = 225	correl = 0.0680859	descr = N_Gram_ATACG
cnt = 45	feature = 73	correl = 0.0906147	descr = Fold_of_RNAi_Sequence_Pos_9
cnt = 46	feature = 28	correl = -0.110489	descr = Position_Specific_Bin_Base_12_Base_A
cnt = 47	feature = 219	correl = -0.117772	descr = N_Gram_AGTTT
cnt = 48	feature = 12	correl = -0.0639653	descr = Position_Specific_Bin_Base_3_Base_A
cnt = 49	feature = 446	correl = 0.0854186	descr = N_Gram_GCCT
cnt = 50	feature = 32	correl = -0.0542111	descr = Position_Specific_Bin_Base_13_Base_A
cnt = 51	feature = 56	correl = 0.0659425	descr = Gibbs_of_Target_Sequence__Pos_12_Step_1
cnt = 52	feature = 272	correl = 0.0482376	descr = N_Gram_CACT
cnt = 53	feature = 83	correl = 0.114443	descr = Xue_Structure_Feature_A101
cnt = 54	feature = 541	correl = 0.0595992	descr = N_Gram_GTTG
cnt = 55	feature = 81	correl = -0.0515979	descr = Xue_Structure_Feature_A110
cnt = 56	feature = 619	correl = -0.0848186	descr = N_Gram_TGAT
cnt = 57	feature = 497	correl = 0.145706	descr = N_Gram_GGGC
cnt = 58	feature = 10	correl = -0.0802303	descr = Position_Specific_Bin_Base_2_Base_G
cnt = 59	feature = 17	correl = 0.0762718	descr = Position_Specific_Bin_Base_5_Base_G
cnt = 60	feature = 608	correl = -0.107497	descr = N_Gram_TCTCT
cnt = 61	feature = 61	correl = -0.122222	descr = Gibbs_of_Target_Sequence__Pos_17_Step_1
cnt = 62	feature = 606	correl = -0.117488	descr = N_Gram_TCTCC
cnt = 63	feature = 54	correl = -0.123644	descr = Gibbs_of_Target_Sequence__Pos_6_Step_1
cnt = 64	feature = 441	correl = 0.0893612	descr = N_Gram_GCCCG
cnt = 65	feature = 72	correl = 0.0811179	descr = Fold_of_RNAi_Sequence_Pos_6
cnt = 66	feature = 546	correl = -0.0994484	descr = N_Gram_GTTTT
cnt = 67	feature = 82	correl = 0.0494186	descr = Xue_Structure_Feature_A100
cnt = 68	feature = 59	correl = -0.0485392	descr = Gibbs_of_Target_Sequence__Pos_15_Step_1
cnt = 69	feature = 29	correl = 0.144214	descr = Position_Specific_Bin_Base_12_Base_C
cnt = 70	feature = 80	correl = 0.0454459	descr = Xue_Structure_Feature_A111
cnt = 71	feature = 547	correl = -0.0749633	descr = N_Gram_TA
cnt = 72	feature = 460	correl = -0.0542849	descr = N_Gram_GCTC
cnt = 73	feature = 57	correl = -0.0824215	descr = Gibbs_of_Target_Sequence__Pos_13_Step_1
cnt = 74	feature = 77	correl = 0.086522	descr = Fold_of_RNAi_Sequence_Pos_14
cnt = 75	feature = 688	correl = -0.133379	descr = N_Gram_TTTTT
cnt = 76	feature = 545	correl = -0.0447023	descr = N_Gram_GTTT
cnt = 77	feature = 58	correl = -0.177903	descr = Gibbs_of_Target_Sequence__Pos_14_Step_1
cnt = 78	feature = 67	correl = -0.0705325	descr = PF_RNAi_Fold_3'Free_Count
num rows = 521
num_elements = 41159
*
optimization finished, #iter = 410
nu = 0.635886
obj = -54.817117, rho = -0.427659
nSV = 358, nBSV = 297
num rows = 58
num_elements = 4582
*
optimization finished, #iter = 39
nu = 0.690224
obj = -6.194416, rho = -0.385067
nSV = 48, nBSV = 32
*
optimization finished, #iter = 410
nu = 0.635886
obj = -54.817117, rho = -0.427659
nSV = 358, nBSV = 297
CFS merit scores = 1.23429
CFS merit scores = 1.53609
CFS merit scores = 1.79902
CFS merit scores = 2.03387
CFS merit scores = 2.24563
CFS merit scores = 2.43998
CFS merit scores = 2.62027
CFS merit scores = 2.78843
CFS merit scores = 2.94675
CFS merit scores = 3.09687
CFS merit scores = 3.2397
CFS merit scores = 3.37624
CFS merit scores = 3.50717
CFS merit scores = 3.63305
CFS merit scores = 3.74988
CFS merit scores = 3.8624
CFS merit scores = 3.97094
CFS merit scores = 4.07586
CFS merit scores = 4.17733
CFS merit scores = 4.27554
CFS merit scores = 4.37091
CFS merit scores = 4.46361
CFS merit scores = 4.55382
CFS merit scores = 4.64166
CFS merit scores = 4.72731
CFS merit scores = 4.80698
CFS merit scores = 4.88427
CFS merit scores = 4.95957
CFS merit scores = 5.03297
CFS merit scores = 5.1046
CFS merit scores = 5.1745
CFS merit scores = 5.2428
cnt = 1	feature = 677	correl = -0.234287	descr = N_Gram_TTCT
cnt = 2	feature = 340	correl = 0.129862	descr = N_Gram_CGGG
cnt = 3	feature = 313	correl = 0.108045	descr = N_Gram_CCTCA
cnt = 4	feature = 611	correl = 0.0940019	descr = N_Gram_TCGGC
cnt = 5	feature = 353	correl = 0.0785541	descr = N_Gram_CGTGG
cnt = 6	feature = 321	correl = 0.0729367	descr = N_Gram_CGACA
cnt = 7	feature = 351	correl = 0.070128	descr = N_Gram_CGTGA
cnt = 8	feature = 447	correl = -0.056263	descr = N_Gram_GCCGT
cnt = 9	feature = 609	correl = -0.0492413	descr = N_Gram_TCGCA
cnt = 10	feature = 322	correl = -0.0492413	descr = N_Gram_CGACC
cnt = 11	feature = 512	correl = 0.0448498	descr = N_Gram_GGGGT
cnt = 12	feature = 301	correl = 0.0448498	descr = N_Gram_CCCCG
cnt = 13	feature = 160	correl = 0.0448498	descr = N_Gram_ACAGC
cnt = 14	feature = 674	correl = 0.0442881	descr = N_Gram_TTCGA
cnt = 15	feature = 219	correl = 0.0883378	descr = N_Gram_AGTTA
cnt = 16	feature = 324	correl = 0.0883378	descr = N_Gram_CGACT
cnt = 17	feature = 461	correl = 0.0858528	descr = N_Gram_GCTAT
cnt = 18	feature = 361	correl = 0.0857534	descr = N_Gram_CTATT
cnt = 19	feature = 578	correl = 0.0750185	descr = N_Gram_TATAT
cnt = 20	feature = 618	correl = 0.0565305	descr = N_Gram_TCTCG
cnt = 21	feature = 419	correl = -0.055789	descr = N_Gram_GATCG
cnt = 22	feature = 391	correl = 0.0525049	descr = N_Gram_GAAAC
cnt = 23	feature = 627	correl = 0.0508648	descr = N_Gram_TGAAA
cnt = 24	feature = 416	correl = 0.0455868	descr = N_Gram_GATAC
cnt = 25	feature = 232	correl = -0.0455511	descr = N_Gram_ATCAA
cnt = 26	feature = 473	correl = 0.114234	descr = N_Gram_GGAAA
cnt = 27	feature = 429	correl = 0.0724704	descr = N_Gram_GCAAT
cnt = 28	feature = 555	correl = 0.0445252	descr = N_Gram_GTTGC
cnt = 29	feature = 82	correl = -0.0574263	descr = Xue_Structure_Feature_A010
cnt = 30	feature = 225	correl = 0.0542735	descr = N_Gram_ATACA
cnt = 31	feature = 267	correl = -0.0447454	descr = N_Gram_CACCC
cnt = 32	feature = 217	correl = -0.0439411	descr = N_Gram_AGTGA
num rows = 521
num_elements = 17193
*
optimization finished, #iter = 216
nu = 0.763874
obj = -79.416636, rho = -0.462422
nSV = 403, nBSV = 393
num rows = 58
num_elements = 1914
*
optimization finished, #iter = 24
nu = 0.803280
obj = -8.793345, rho = -0.391076
nSV = 48, nBSV = 46
*
optimization finished, #iter = 216
nu = 0.763874
obj = -79.416636, rho = -0.462422
nSV = 403, nBSV = 393
CFS merit scores = 1.31574
CFS merit scores = 1.60933
CFS merit scores = 1.84989
CFS merit scores = 2.07381
CFS merit scores = 2.27073
CFS merit scores = 2.44522
CFS merit scores = 2.60826
CFS merit scores = 2.75853
CFS merit scores = 2.89989
CFS merit scores = 3.03244
CFS merit scores = 3.15798
CFS merit scores = 3.27707
CFS merit scores = 3.39193
CFS merit scores = 3.50299
CFS merit scores = 3.60947
CFS merit scores = 3.71258
CFS merit scores = 3.81266
CFS merit scores = 3.90969
CFS merit scores = 4.00424
CFS merit scores = 4.09635
CFS merit scores = 4.1862
CFS merit scores = 4.27397
CFS merit scores = 4.35975
CFS merit scores = 4.44294
CFS merit scores = 4.52411
CFS merit scores = 4.60338
CFS merit scores = 4.68056
CFS merit scores = 4.75418
CFS merit scores = 4.82602
CFS merit scores = 4.8961
CFS merit scores = 4.96446
CFS merit scores = 5.03075
CFS merit scores = 5.09352
CFS merit scores = 5.15465
CFS merit scores = 5.21456
CFS merit scores = 5.27358
CFS merit scores = 5.33161
CFS merit scores = 5.38758
CFS merit scores = 5.44236
CFS merit scores = 5.49536
CFS merit scores = 5.54656
CFS merit scores = 5.5916
CFS merit scores = 5.6348
CFS merit scores = 5.67394
CFS merit scores = 5.71038
CFS merit scores = 5.74482
CFS merit scores = 5.7767
CFS merit scores = 5.8062
CFS merit scores = 5.83295
CFS merit scores = 5.85686
CFS merit scores = 5.87902
CFS merit scores = 5.90085
CFS merit scores = 5.92208
CFS merit scores = 5.94298
CFS merit scores = 5.96202
CFS merit scores = 5.97966
CFS merit scores = 5.99536
CFS merit scores = 6.00961
CFS merit scores = 6.02305
CFS merit scores = 6.03595
CFS merit scores = 6.04692
CFS merit scores = 6.05764
CFS merit scores = 6.06712
CFS merit scores = 6.07673
CFS merit scores = 6.0858
CFS merit scores = 6.09446
CFS merit scores = 6.10312
CFS merit scores = 6.10921
CFS merit scores = 6.11508
CFS merit scores = 6.12133
CFS merit scores = 6.12808
CFS merit scores = 6.13434
CFS merit scores = 6.14057
CFS merit scores = 6.14388
CFS merit scores = 6.14676
CFS merit scores = 6.14935
CFS merit scores = 6.15003
CFS merit scores = 6.1505
CFS merit scores = 6.15004
CFS merit scores = 6.14927
CFS merit scores = 6.14754
CFS merit scores = 6.14615
CFS merit scores = 6.14466
CFS merit scores = 6.14345
CFS merit scores = 6.14283
CFS merit scores = 6.14185
CFS merit scores = 6.13978
CFS merit scores = 6.13829
CFS merit scores = 6.13651
CFS merit scores = 6.13459
CFS merit scores = 6.13247
CFS merit scores = 6.12973
CFS merit scores = 6.12651
CFS merit scores = 6.12371
CFS merit scores = 6.1204
CFS merit scores = 6.11715
CFS merit scores = 6.11386
CFS merit scores = 6.11054
CFS merit scores = 6.10656
CFS merit scores = 6.10126
CFS merit scores = 6.09542
CFS merit scores = 6.08986
CFS merit scores = 6.08379
CFS merit scores = 6.07746
CFS merit scores = 6.07138
CFS merit scores = 6.06579
CFS merit scores = 6.06038
CFS merit scores = 6.0548
CFS merit scores = 6.04956
CFS merit scores = 6.04444
CFS merit scores = 6.03949
CFS merit scores = 6.03451
CFS merit scores = 6.02881
CFS merit scores = 6.02348
CFS merit scores = 6.01778
CFS merit scores = 6.01214
CFS merit scores = 6.00668
CFS merit scores = 6.00049
CFS merit scores = 5.99367
CFS merit scores = 5.98723
CFS merit scores = 5.98007
CFS merit scores = 5.9727
CFS merit scores = 5.96515
CFS merit scores = 5.95757
CFS merit scores = 5.9498
CFS merit scores = 5.94201
CFS merit scores = 5.93467
CFS merit scores = 5.92724
CFS merit scores = 5.91883
CFS merit scores = 5.91073
CFS merit scores = 5.9029
CFS merit scores = 5.89505
CFS merit scores = 5.88746
CFS merit scores = 5.87991
CFS merit scores = 5.87218
CFS merit scores = 5.86445
CFS merit scores = 5.85594
CFS merit scores = 5.84783
CFS merit scores = 5.83954
CFS merit scores = 5.83152
CFS merit scores = 5.82291
CFS merit scores = 5.81466
CFS merit scores = 5.80652
CFS merit scores = 5.79815
CFS merit scores = 5.78978
CFS merit scores = 5.78126
CFS merit scores = 5.77239
CFS merit scores = 5.76399
CFS merit scores = 5.75563
CFS merit scores = 5.74745
CFS merit scores = 5.73872
CFS merit scores = 5.73011
CFS merit scores = 5.72139
CFS merit scores = 5.71266
CFS merit scores = 5.70392
CFS merit scores = 5.69515
CFS merit scores = 5.68669
CFS merit scores = 5.67805
CFS merit scores = 5.66891
CFS merit scores = 5.65971
CFS merit scores = 5.65041
CFS merit scores = 5.64121
CFS merit scores = 5.63211
CFS merit scores = 5.62299
CFS merit scores = 5.61384
CFS merit scores = 5.6047
CFS merit scores = 5.5956
CFS merit scores = 5.58665
CFS merit scores = 5.57791
CFS merit scores = 5.56906
CFS merit scores = 5.56025
CFS merit scores = 5.55158
CFS merit scores = 5.54307
CFS merit scores = 5.53414
CFS merit scores = 5.5252
CFS merit scores = 5.5164
CFS merit scores = 5.50744
CFS merit scores = 5.49863
CFS merit scores = 5.48942
CFS merit scores = 5.4801
CFS merit scores = 5.47108
CFS merit scores = 5.462
CFS merit scores = 5.45307
CFS merit scores = 5.44414
CFS merit scores = 5.4353
CFS merit scores = 5.42646
CFS merit scores = 5.41769
CFS merit scores = 5.40911
CFS merit scores = 5.40074
CFS merit scores = 5.39239
CFS merit scores = 5.38426
CFS merit scores = 5.37614
CFS merit scores = 5.36823
CFS merit scores = 5.36039
CFS merit scores = 5.35253
CFS merit scores = 5.34472
CFS merit scores = 5.33712
CFS merit scores = 5.32946
CFS merit scores = 5.32165
CFS merit scores = 5.31409
CFS merit scores = 5.30646
CFS merit scores = 5.29906
CFS merit scores = 5.29146
CFS merit scores = 5.2838
CFS merit scores = 5.27599
CFS merit scores = 5.26831
CFS merit scores = 5.26067
CFS merit scores = 5.25319
CFS merit scores = 5.2459
CFS merit scores = 5.23851
CFS merit scores = 5.23102
CFS merit scores = 5.22336
CFS merit scores = 5.21554
CFS merit scores = 5.20794
CFS merit scores = 5.20053
CFS merit scores = 5.19313
CFS merit scores = 5.18559
CFS merit scores = 5.1781
CFS merit scores = 5.17077
CFS merit scores = 5.1633
CFS merit scores = 5.15586
CFS merit scores = 5.14824
CFS merit scores = 5.14065
CFS merit scores = 5.13313
CFS merit scores = 5.12549
CFS merit scores = 5.11763
CFS merit scores = 5.10975
CFS merit scores = 5.10188
CFS merit scores = 5.09417
CFS merit scores = 5.08622
CFS merit scores = 5.0784
CFS merit scores = 5.07071
CFS merit scores = 5.06286
CFS merit scores = 5.05491
CFS merit scores = 5.04693
CFS merit scores = 5.03863
CFS merit scores = 5.03
CFS merit scores = 5.02104
CFS merit scores = 5.01174
CFS merit scores = 5.00243
CFS merit scores = 4.99312
CFS merit scores = 4.98331
CFS merit scores = 4.97372
CFS merit scores = 4.96395
CFS merit scores = 4.95413
CFS merit scores = 4.94409
CFS merit scores = 4.93421
CFS merit scores = 4.92454
CFS merit scores = 4.91468
CFS merit scores = 4.90495
CFS merit scores = 4.89512
CFS merit scores = 4.88497
CFS merit scores = 4.87472
CFS merit scores = 4.86398
CFS merit scores = 4.85307
CFS merit scores = 4.84058
CFS merit scores = 4.82816
CFS merit scores = 4.81545
CFS merit scores = 4.80287
CFS merit scores = 4.79038
CFS merit scores = 4.77655
CFS merit scores = 4.76251
CFS merit scores = 4.74622
CFS merit scores = 4.72814
cnt = 1	feature = 64	correl = -0.315741	descr = Gibbs_of_Target_Sequence__Pos_20_Step_1
cnt = 2	feature = 49	correl = 0.257535	descr = Gibbs_of_Target_Sequence__Pos_1_Step_1
cnt = 3	feature = 602	correl = -0.168925	descr = N_Gram_TCTC
cnt = 4	feature = 264	correl = 0.0966289	descr = N_Gram_CACTC
cnt = 5	feature = 565	correl = 0.0749823	descr = N_Gram_TATAT
cnt = 6	feature = 616	correl = 0.0454579	descr = N_Gram_TGACA
cnt = 7	feature = 244	correl = 0.0648243	descr = N_Gram_ATTTC
cnt = 8	feature = 640	correl = 0.0682103	descr = N_Gram_TGGGT
cnt = 9	feature = 327	correl = 0.0634342	descr = N_Gram_CGGAA
cnt = 10	feature = 425	correl = 0.0724663	descr = N_Gram_GCAAT
cnt = 11	feature = 258	correl = -0.0445068	descr = N_Gram_CACCC
cnt = 12	feature = 661	correl = 0.0442807	descr = N_Gram_TTCGA
cnt = 13	feature = 228	correl = -0.0490554	descr = N_Gram_ATCGC
cnt = 14	feature = 351	correl = 0.0448412	descr = N_Gram_CTAAA
cnt = 15	feature = 659	correl = 0.0733953	descr = N_Gram_TTCAA
cnt = 16	feature = 595	correl = 0.0798773	descr = N_Gram_TCGAC
cnt = 17	feature = 315	correl = 0.0728701	descr = N_Gram_CGACA
cnt = 18	feature = 497	correl = 0.0448412	descr = N_Gram_GGGCT
cnt = 19	feature = 453	correl = 0.0448412	descr = N_Gram_GCGTA
cnt = 20	feature = 324	correl = 0.0567535	descr = N_Gram_CGCTA
cnt = 21	feature = 628	correl = 0.0518485	descr = N_Gram_TGCCG
cnt = 22	feature = 511	correl = 0.0501107	descr = N_Gram_GTATA
cnt = 23	feature = 322	correl = 0.0448412	descr = N_Gram_CGCCA
cnt = 24	feature = 456	correl = -0.0540667	descr = N_Gram_GCGTT
cnt = 25	feature = 614	correl = 0.0508786	descr = N_Gram_TGAAA
cnt = 26	feature = 399	correl = 0.0882741	descr = N_Gram_GACGG
cnt = 27	feature = 383	correl = 0.0525153	descr = N_Gram_GAAAC
cnt = 28	feature = 677	correl = 0.0843023	descr = N_Gram_TTGTG
cnt = 29	feature = 292	correl = 0.0834916	descr = N_Gram_CCCAC
cnt = 30	feature = 237	correl = 0.0730906	descr = N_Gram_ATGGG
cnt = 31	feature = 331	correl = 0.049443	descr = N_Gram_CGGCC
cnt = 32	feature = 388	correl = -0.0440018	descr = N_Gram_GAAGG
cnt = 33	feature = 555	correl = 0.0801525	descr = N_Gram_TAAGC
cnt = 34	feature = 540	correl = 0.0882741	descr = N_Gram_GTTAA
cnt = 35	feature = 501	correl = 0.0448412	descr = N_Gram_GGGGT
cnt = 36	feature = 339	correl = -0.0674576	descr = N_Gram_CGTAC
cnt = 37	feature = 654	correl = -0.0527772	descr = N_Gram_TTACC
cnt = 38	feature = 219	correl = 0.0543071	descr = N_Gram_ATACA
cnt = 39	feature = 674	correl = -0.0724834	descr = N_Gram_TTGGA
cnt = 40	feature = 510	correl = 0.0481283	descr = N_Gram_GTAAA
cnt = 41	feature = 546	correl = 0.0445789	descr = N_Gram_GTTGC
cnt = 42	feature = 541	correl = -0.0786822	descr = N_Gram_GTTAC
cnt = 43	feature = 252	correl = 0.0899699	descr = N_Gram_CAAGG
cnt = 44	feature = 505	correl = -0.0703818	descr = N_Gram_GGTAA
cnt = 45	feature = 341	correl = -0.0453035	descr = N_Gram_CGTCC
cnt = 46	feature = 428	correl = -0.107537	descr = N_Gram_GCAGA
cnt = 47	feature = 285	correl = 0.0485221	descr = N_Gram_CCAGA
cnt = 48	feature = 483	correl = 0.134565	descr = N_Gram_GGCCT
cnt = 49	feature = 417	correl = 0.0742177	descr = N_Gram_GATGT
cnt = 50	feature = 599	correl = -0.0478457	descr = N_Gram_TCGGG
cnt = 51	feature = 605	correl = 0.0478472	descr = N_Gram_TCTCG
cnt = 52	feature = 241	correl = -0.0679949	descr = N_Gram_ATTAC
cnt = 53	feature = 265	correl = 0.0467233	descr = N_Gram_CACTT
cnt = 54	feature = 643	correl = -0.0517893	descr = N_Gram_TGTCA
cnt = 55	feature = 255	correl = 0.0829143	descr = N_Gram_CACAG
cnt = 56	feature = 563	correl = -0.0521398	descr = N_Gram_TAGCC
cnt = 57	feature = 226	correl = -0.0570998	descr = N_Gram_ATCAT
cnt = 58	feature = 447	correl = -0.0767367	descr = N_Gram_GCGAC
cnt = 59	feature = 619	correl = 0.0663225	descr = N_Gram_TGATA
cnt = 60	feature = 627	correl = -0.0458337	descr = N_Gram_TGCCC
cnt = 61	feature = 209	correl = 0.0994517	descr = N_Gram_AGTCA
cnt = 62	feature = 306	correl = 0.0551439	descr = N_Gram_CCTAT
cnt = 63	feature = 481	correl = 0.0980838	descr = N_Gram_GGCCC
cnt = 64	feature = 416	correl = -0.0529468	descr = N_Gram_GATGC
cnt = 65	feature = 632	correl = 0.0883958	descr = N_Gram_TGGAG
cnt = 66	feature = 648	correl = 0.0503771	descr = N_Gram_TGTGT
cnt = 67	feature = 451	correl = 0.0500977	descr = N_Gram_GCGGC
cnt = 68	feature = 588	correl = 0.0507833	descr = N_Gram_TCCGT
cnt = 69	feature = 538	correl = 0.046912	descr = N_Gram_GTGTA
cnt = 70	feature = 348	correl = -0.04745	descr = N_Gram_CGTTC
cnt = 71	feature = 500	correl = 0.0514292	descr = N_Gram_GGGGG
cnt = 72	feature = 318	correl = 0.0850226	descr = N_Gram_CGAGG
cnt = 73	feature = 536	correl = 0.0451637	descr = N_Gram_GTGGT
cnt = 74	feature = 492	correl = 0.0846977	descr = N_Gram_GGGAG
cnt = 75	feature = 267	correl = 0.0541348	descr = N_Gram_CAGCC
cnt = 76	feature = 485	correl = 0.100021	descr = N_Gram_GGCGC
cnt = 77	feature = 218	correl = -0.14867	descr = N_Gram_ATAAG
cnt = 78	feature = 397	correl = -0.0636668	descr = N_Gram_GACCT
cnt = 79	feature = 342	correl = -0.111636	descr = N_Gram_CGTCG
cnt = 80	feature = 467	correl = 0.120026	descr = N_Gram_GGAAA
cnt = 81	feature = 512	correl = -0.062498	descr = N_Gram_GTATC
cnt = 82	feature = 308	correl = -0.100045	descr = N_Gram_CCTCC
cnt = 83	feature = 448	correl = 0.0442632	descr = N_Gram_GCGAG
cnt = 84	feature = 283	correl = 0.0591166	descr = N_Gram_CCACC
cnt = 85	feature = 624	correl = 0.106035	descr = N_Gram_TGCAA
cnt = 86	feature = 419	correl = 0.0481975	descr = N_Gram_GATTG
cnt = 87	feature = 281	correl = 0.063157	descr = N_Gram_CCAAG
cnt = 88	feature = 503	correl = 0.0924091	descr = N_Gram_GGGTC
cnt = 89	feature = 357	correl = 0.0919936	descr = N_Gram_CTCAA
cnt = 90	feature = 440	correl = 0.0581111	descr = N_Gram_GCCGC
cnt = 91	feature = 393	correl = 0.0442546	descr = N_Gram_GACAC
cnt = 92	feature = 312	correl = -0.077094	descr = N_Gram_CCTTC
cnt = 93	feature = 647	correl = 0.105252	descr = N_Gram_TGTGG
cnt = 94	feature = 301	correl = 0.0702649	descr = N_Gram_CCGGC
cnt = 95	feature = 254	correl = 0.0518321	descr = N_Gram_CAATA
cnt = 96	feature = 413	correl = 0.0662241	descr = N_Gram_GATAT
cnt = 97	feature = 386	correl = 0.116463	descr = N_Gram_GAAGA
cnt = 98	feature = 529	correl = 0.0608454	descr = N_Gram_GTGAC
cnt = 99	feature = 418	correl = -0.0715682	descr = N_Gram_GATTA
cnt = 100	feature = 644	correl = 0.0728676	descr = N_Gram_TGTCC
cnt = 101	feature = 649	correl = -0.0513953	descr = N_Gram_TGTTA
cnt = 102	feature = 494	correl = 0.0514292	descr = N_Gram_GGGCA
cnt = 103	feature = 435	correl = 0.114818	descr = N_Gram_GCCAG
cnt = 104	feature = 363	correl = 0.0483946	descr = N_Gram_CTCTA
cnt = 105	feature = 303	correl = -0.087861	descr = N_Gram_CCGGT
cnt = 106	feature = 508	correl = 0.0549455	descr = N_Gram_GGTGC
cnt = 107	feature = 579	correl = 0.0837258	descr = N_Gram_TCCAA
cnt = 108	feature = 539	correl = 0.0689761	descr = N_Gram_GTGTG
cnt = 109	feature = 437	correl = 0.0442898	descr = N_Gram_GCCCA
cnt = 110	feature = 394	correl = 0.0833145	descr = N_Gram_GACAG
cnt = 111	feature = 473	correl = -0.117252	descr = N_Gram_GGATC
cnt = 112	feature = 390	correl = -0.0650887	descr = N_Gram_GAATA
cnt = 113	feature = 544	correl = -0.0652554	descr = N_Gram_GTTCT
cnt = 114	feature = 309	correl = 0.0600399	descr = N_Gram_CCTCG
cnt = 115	feature = 662	correl = -0.0625584	descr = N_Gram_TTCGG
cnt = 116	feature = 472	correl = 0.0890801	descr = N_Gram_GGAGC
cnt = 117	feature = 478	correl = 0.0893482	descr = N_Gram_GGCAT
cnt = 118	feature = 396	correl = 0.0524747	descr = N_Gram_GACCG
cnt = 119	feature = 207	correl = 0.117095	descr = N_Gram_AGTAA
cnt = 120	feature = 233	correl = -0.056193	descr = N_Gram_ATGAT
cnt = 121	feature = 426	correl = 0.0777377	descr = N_Gram_GCAC
cnt = 122	feature = 596	correl = -0.114908	descr = N_Gram_TCGAG
cnt = 123	feature = 461	correl = 0.0653288	descr = N_Gram_GCTGC
cnt = 124	feature = 509	correl = 0.0445121	descr = N_Gram_GGTTG
cnt = 125	feature = 364	correl = -0.0637952	descr = N_Gram_CTCTC
cnt = 126	feature = 496	correl = 0.0772924	descr = N_Gram_GGGCG
cnt = 127	feature = 681	correl = 0.0592949	descr = N_Gram_TTTCA
cnt = 128	feature = 278	correl = -0.0659681	descr = N_Gram_CATCG
cnt = 129	feature = 484	correl = -0.051706	descr = N_Gram_GGCGA
cnt = 130	feature = 231	correl = 0.0543425	descr = N_Gram_ATCTT
cnt = 131	feature = 633	correl = -0.0446265	descr = N_Gram_TGGAT
cnt = 132	feature = 305	correl = 0.10468	descr = N_Gram_CCGTG
cnt = 133	feature = 441	correl = 0.0718506	descr = N_Gram_GCCGG
cnt = 134	feature = 353	correl = 0.105131	descr = N_Gram_CTAT
cnt = 135	feature = 547	correl = 0.0884316	descr = N_Gram_GTTGG
cnt = 136	feature = 136	correl = -0.124323	descr = N_Gram_AATAA
cnt = 137	feature = 690	correl = -0.0776218	descr = N_Gram_TTTTG
cnt = 138	feature = 499	correl = 0.0670674	descr = N_Gram_GGGGC
cnt = 139	feature = 574	correl = 0.0967779	descr = N_Gram_TCAGT
cnt = 140	feature = 454	correl = -0.11341	descr = N_Gram_GCGTC
cnt = 141	feature = 277	correl = 0.0996108	descr = N_Gram_CATCC
cnt = 142	feature = 14	correl = -0.0472451	descr = Position_Specific_Bin_Base_3_Base_T
cnt = 143	feature = 81	correl = 0.0532574	descr = Xue_Structure_Feature_C101
cnt = 144	feature = 655	correl = -0.0481747	descr = N_Gram_TTAT
cnt = 145	feature = 402	correl = -0.0771727	descr = N_Gram_GACTG
cnt = 146	feature = 214	correl = 0.055236	descr = N_Gram_AGTTG
cnt = 147	feature = 21	correl = 0.0475506	descr = Position_Specific_Bin_Base_7_Base_T
cnt = 148	feature = 407	correl = 0.0644015	descr = N_Gram_GAGGT
cnt = 149	feature = 520	correl = -0.0449245	descr = N_Gram_GTCCT
cnt = 150	feature = 610	correl = -0.0558676	descr = N_Gram_TCTTG
cnt = 151	feature = 459	correl = -0.0553687	descr = N_Gram_GCTCC
cnt = 152	feature = 600	correl = -0.0514837	descr = N_Gram_TCGTC
cnt = 153	feature = 603	correl = -0.0652255	descr = N_Gram_TCTCA
cnt = 154	feature = 411	correl = 0.0670801	descr = N_Gram_GATA
cnt = 155	feature = 337	correl = -0.063269	descr = N_Gram_CGTA
cnt = 156	feature = 60	correl = -0.0455979	descr = Gibbs_of_Target_Sequence__Pos_15_Step_1
cnt = 157	feature = 382	correl = 0.0743496	descr = N_Gram_GAAA
cnt = 158	feature = 56	correl = 0.0539918	descr = Gibbs_of_Target_Sequence__Pos_9_Step_1
cnt = 159	feature = 57	correl = 0.0798759	descr = Gibbs_of_Target_Sequence__Pos_12_Step_1
cnt = 160	feature = 40	correl = -0.102619	descr = Position_Specific_Bin_Base_17_Base_A
cnt = 161	feature = 683	correl = -0.0445568	descr = N_Gram_TTTCG
cnt = 162	feature = 463	correl = 0.0718363	descr = N_Gram_GCTT
cnt = 163	feature = 24	correl = 0.0724008	descr = Position_Specific_Bin_Base_9_Base_G
cnt = 164	feature = 10	correl = -0.0610749	descr = Position_Specific_Bin_Base_2_Base_G
cnt = 165	feature = 606	correl = -0.102151	descr = N_Gram_TCTCT
cnt = 166	feature = 326	correl = 0.0636365	descr = N_Gram_CGGA
cnt = 167	feature = 580	correl = -0.147061	descr = N_Gram_TCCAG
cnt = 168	feature = 623	correl = 0.0894808	descr = N_Gram_TGCA
cnt = 169	feature = 19	correl = -0.108709	descr = Position_Specific_Bin_Base_6_Base_A
cnt = 170	feature = 47	correl = -0.0849472	descr = Position_Specific_Bin_Base_18_Base_T
cnt = 171	feature = 28	correl = -0.0890399	descr = Position_Specific_Bin_Base_12_Base_A
cnt = 172	feature = 18	correl = 0.0670435	descr = Position_Specific_Bin_Base_5_Base_G
cnt = 173	feature = 522	correl = -0.106336	descr = N_Gram_GTCGA
cnt = 174	feature = 160	correl = 0.0538196	descr = N_Gram_ACCG
cnt = 175	feature = 250	correl = 0.075082	descr = N_Gram_CAAG
cnt = 176	feature = 33	correl = -0.104083	descr = Position_Specific_Bin_Base_14_Base_A
cnt = 177	feature = 13	correl = 0.0978987	descr = Position_Specific_Bin_Base_3_Base_C
cnt = 178	feature = 54	correl = -0.0999396	descr = Gibbs_of_Target_Sequence__Pos_6_Step_1
cnt = 179	feature = 389	correl = -0.0661732	descr = N_Gram_GAAGT
cnt = 180	feature = 39	correl = 0.127552	descr = Position_Specific_Bin_Base_16_Base_C
cnt = 181	feature = 645	correl = 0.0936193	descr = N_Gram_TGTG
cnt = 182	feature = 30	correl = 0.0971044	descr = Position_Specific_Bin_Base_12_Base_G
cnt = 183	feature = 291	correl = 0.063444	descr = N_Gram_CCCA
cnt = 184	feature = 514	correl = 0.0495725	descr = N_Gram_GTCA
cnt = 185	feature = 9	correl = 0.0526558	descr = Position_Specific_Bin_Base_2_Base_C
cnt = 186	feature = 335	correl = -0.0868439	descr = N_Gram_CGGTA
cnt = 187	feature = 350	correl = 0.0807625	descr = N_Gram_CTA
cnt = 188	feature = 217	correl = -0.104164	descr = N_Gram_ATAA
cnt = 189	feature = 23	correl = 0.0640235	descr = Position_Specific_Bin_Base_8_Base_T
cnt = 190	feature = 69	correl = 0.119763	descr = Fold_of_RNAi_Sequence_Pos_2
cnt = 191	feature = 392	correl = 0.0679545	descr = N_Gram_GACA
cnt = 192	feature = 460	correl = 0.0707826	descr = N_Gram_GCTG
cnt = 193	feature = 52	correl = -0.0621262	descr = Gibbs_of_Target_Sequence__Pos_4_Step_1
cnt = 194	feature = 32	correl = 0.0921578	descr = Position_Specific_Bin_Base_13_Base_C
cnt = 195	feature = 466	correl = 0.0605593	descr = N_Gram_GGAA
cnt = 196	feature = 334	correl = 0.147338	descr = N_Gram_CGGGC
cnt = 197	feature = 105	correl = -0.0586989	descr = Fold_of_Target_NoBeginbrace_noends_Pos_4
cnt = 198	feature = 343	correl = 0.164484	descr = N_Gram_CGTG
cnt = 199	feature = 58	correl = -0.0816743	descr = Gibbs_of_Target_Sequence__Pos_13_Step_1
cnt = 200	feature = 653	correl = -0.0705834	descr = N_Gram_TTAC
cnt = 201	feature = 82	correl = 0.0593089	descr = Xue_Structure_Feature_C010
cnt = 202	feature = 41	correl = 0.104833	descr = Position_Specific_Bin_Base_17_Base_C
cnt = 203	feature = 691	correl = -0.0834092	descr = N_Gram_TTTTT
cnt = 204	feature = 609	correl = -0.119215	descr = N_Gram_TCTTC
cnt = 205	feature = 76	correl = 0.043969	descr = Fold_of_RNAi_Sequence_Pos_16
cnt = 206	feature = 572	correl = 0.0879668	descr = N_Gram_TCAG
cnt = 207	feature = 17	correl = 0.0802261	descr = Position_Specific_Bin_Base_5_Base_C
cnt = 208	feature = 46	correl = 0.279209	descr = Position_Specific_Bin_Base_18_Base_G
cnt = 209	feature = 11	correl = 0.0839022	descr = Position_Specific_Bin_Base_2_Base_T
cnt = 210	feature = 232	correl = -0.0556832	descr = N_Gram_ATGA
cnt = 211	feature = 72	correl = 0.066735	descr = Fold_of_RNAi_Sequence_Pos_9
cnt = 212	feature = 78	correl = 0.098503	descr = Xue_Structure_Feature_A101
cnt = 213	feature = 61	correl = -0.100253	descr = Gibbs_of_Target_Sequence__Pos_17_Step_1
cnt = 214	feature = 12	correl = -0.0609064	descr = Position_Specific_Bin_Base_3_Base_A
cnt = 215	feature = 272	correl = 0.0954197	descr = N_Gram_CAGT
cnt = 216	feature = 450	correl = 0.0583028	descr = N_Gram_GCGG
cnt = 217	feature = 280	correl = 0.0688441	descr = N_Gram_CCAA
cnt = 218	feature = 468	correl = 0.107474	descr = N_Gram_GGAC
cnt = 219	feature = 73	correl = 0.0909172	descr = Fold_of_RNAi_Sequence_Pos_12
cnt = 220	feature = 8	correl = -0.0617368	descr = Position_Specific_Bin_Base_2_Base_A
cnt = 221	feature = 304	correl = 0.0630603	descr = N_Gram_CCGT
cnt = 222	feature = 615	correl = -0.0786589	descr = N_Gram_TGAAG
cnt = 223	feature = 361	correl = -0.109807	descr = N_Gram_CTCCT
cnt = 224	feature = 689	correl = -0.123877	descr = N_Gram_TTTTC
cnt = 225	feature = 38	correl = -0.109084	descr = Position_Specific_Bin_Base_16_Base_A
cnt = 226	feature = 526	correl = -0.0775986	descr = N_Gram_GTCTT
cnt = 227	feature = 276	correl = 0.0716209	descr = N_Gram_CATC
cnt = 228	feature = 594	correl = -0.066013	descr = N_Gram_TCGA
cnt = 229	feature = 77	correl = -0.0642143	descr = Xue_Structure_Feature_A110
cnt = 230	feature = 67	correl = 0.115054	descr = Fold_of_RNAi_Sequence_Pos_0
cnt = 231	feature = 545	correl = 0.0551173	descr = N_Gram_GTTG
cnt = 232	feature = 29	correl = 0.131466	descr = Position_Specific_Bin_Base_12_Base_C
cnt = 233	feature = 525	correl = -0.0762125	descr = N_Gram_GTCT
cnt = 234	feature = 375	correl = -0.0467989	descr = N_Gram_CTTG
cnt = 235	feature = 86	correl = 0.0685732	descr = Xue_Structure_Feature_G100
cnt = 236	feature = 80	correl = 0.0753008	descr = Xue_Structure_Feature_C110
cnt = 237	feature = 290	correl = 0.0472243	descr = N_Gram_CCC
cnt = 238	feature = 360	correl = -0.0934474	descr = N_Gram_CTCCA
cnt = 239	feature = 248	correl = 0.128825	descr = N_Gram_CAA
cnt = 240	feature = 340	correl = -0.0797355	descr = N_Gram_CGTC
cnt = 241	feature = 59	correl = -0.173148	descr = Gibbs_of_Target_Sequence__Pos_14_Step_1
cnt = 242	feature = 641	correl = 0.0825464	descr = N_Gram_TGT
cnt = 243	feature = 68	correl = 0.147956	descr = Fold_of_RNAi_Sequence_Pos_1
cnt = 244	feature = 631	correl = 0.0658107	descr = N_Gram_TGG
cnt = 245	feature = 664	correl = -0.205475	descr = N_Gram_TTCTC
cnt = 246	feature = 527	correl = 0.13684	descr = N_Gram_GTG
cnt = 247	feature = 321	correl = 0.0681088	descr = N_Gram_CGCC
cnt = 248	feature = 225	correl = -0.0683281	descr = N_Gram_ATC
cnt = 249	feature = 313	correl = -0.0525714	descr = N_Gram_CGA
cnt = 250	feature = 578	correl = -0.0816624	descr = N_Gram_TCCA
cnt = 251	feature = 688	correl = -0.123213	descr = N_Gram_TTTT
cnt = 252	feature = 612	correl = -0.0810715	descr = N_Gram_TGA
cnt = 253	feature = 373	correl = -0.122145	descr = N_Gram_CTTC
cnt = 254	feature = 79	correl = 0.0562995	descr = Xue_Structure_Feature_C111
cnt = 255	feature = 504	correl = 0.0569926	descr = N_Gram_GGT
cnt = 256	feature = 475	correl = 0.149938	descr = N_Gram_GGC
cnt = 257	feature = 247	correl = 0.100019	descr = N_Gram_CA
cnt = 258	feature = 66	correl = -0.0827188	descr = PF_RNAi_Fold_5'Free_Count
cnt = 259	feature = 356	correl = -0.0849171	descr = N_Gram_CTC
cnt = 260	feature = 680	correl = -0.091051	descr = N_Gram_TTTC
cnt = 261	feature = 601	correl = -0.0915187	descr = N_Gram_TCT
cnt = 262	feature = 446	correl = -0.0613498	descr = N_Gram_GCG
cnt = 263	feature = 65	correl = -0.146326	descr = PF_RNAi_Fold_Energy
cnt = 264	feature = 83	correl = -0.0764503	descr = Xue_Structure_Feature_C000
num rows = 522
num_elements = 138330
*
optimization finished, #iter = 546
nu = 0.547507
obj = -45.085255, rho = -0.521444
nSV = 364, nBSV = 211
num rows = 57
num_elements = 15105
*
optimization finished, #iter = 63
nu = 0.450510
obj = -3.575577, rho = -0.474078
nSV = 41, nBSV = 10
*
optimization finished, #iter = 546
nu = 0.547507
obj = -45.085255, rho = -0.521444
nSV = 364, nBSV = 211
TEST = 23 AVE CORR = 0.551244
