# Supplementary material for: Improving model predictions for RNA interference activities that use support vector machine regression by combining and filtering features
Source: BMC Bioinformatics. 2007 Jun 6;8:182. doi: 10.1186/1471-2105-8-182 (PMC1906837; doi:10.1186/1471-2105-8-182)
Supplement: Additional file 6 — tr_579_cfsfilters. The features found to be useful by Correlation based Feature in training and testing the 579 dataset by cross validation, at t-test values from 0 to 90. [file 1471-2105-8-182-S6.gz › tr_579_file_24]

24
ave count = 224.5

CFS merit scores = 1.3532
CFS merit scores = 1.59912
CFS merit scores = 1.85226
CFS merit scores = 2.07793
CFS merit scores = 2.27912
CFS merit scores = 2.46022
CFS merit scores = 2.62706
CFS merit scores = 2.78294
CFS merit scores = 2.92863
CFS merit scores = 3.06621
CFS merit scores = 3.19633
CFS merit scores = 3.32125
CFS merit scores = 3.44155
CFS merit scores = 3.55742
CFS merit scores = 3.66925
CFS merit scores = 3.77684
CFS merit scores = 3.88045
CFS merit scores = 3.9792
CFS merit scores = 4.07447
CFS merit scores = 4.16571
CFS merit scores = 4.25435
CFS merit scores = 4.33958
CFS merit scores = 4.4225
CFS merit scores = 4.5021
CFS merit scores = 4.5802
CFS merit scores = 4.65675
CFS merit scores = 4.73178
CFS merit scores = 4.80334
CFS merit scores = 4.87312
CFS merit scores = 4.94122
CFS merit scores = 5.00831
CFS merit scores = 5.07394
CFS merit scores = 5.13804
CFS merit scores = 5.20068
CFS merit scores = 5.25965
CFS merit scores = 5.31712
CFS merit scores = 5.37206
CFS merit scores = 5.42569
CFS merit scores = 5.47816
CFS merit scores = 5.52827
CFS merit scores = 5.57688
CFS merit scores = 5.62315
CFS merit scores = 5.66775
CFS merit scores = 5.71091
CFS merit scores = 5.75148
CFS merit scores = 5.7889
CFS merit scores = 5.8237
CFS merit scores = 5.85824
CFS merit scores = 5.89288
CFS merit scores = 5.92423
CFS merit scores = 5.95317
CFS merit scores = 5.98135
CFS merit scores = 6.0078
CFS merit scores = 6.03328
CFS merit scores = 6.05382
CFS merit scores = 6.0696
CFS merit scores = 6.08494
CFS merit scores = 6.10039
CFS merit scores = 6.11311
CFS merit scores = 6.12485
CFS merit scores = 6.13611
CFS merit scores = 6.14701
CFS merit scores = 6.15697
CFS merit scores = 6.16593
CFS merit scores = 6.17446
CFS merit scores = 6.18176
CFS merit scores = 6.18972
CFS merit scores = 6.19761
CFS merit scores = 6.20385
CFS merit scores = 6.20907
CFS merit scores = 6.21469
CFS merit scores = 6.22006
CFS merit scores = 6.22433
CFS merit scores = 6.22703
CFS merit scores = 6.22844
CFS merit scores = 6.22938
CFS merit scores = 6.23028
CFS merit scores = 6.23141
CFS merit scores = 6.23272
CFS merit scores = 6.23297
CFS merit scores = 6.23339
CFS merit scores = 6.2344
CFS merit scores = 6.2347
CFS merit scores = 6.2342
CFS merit scores = 6.23375
CFS merit scores = 6.23389
CFS merit scores = 6.23435
CFS merit scores = 6.23461
CFS merit scores = 6.23445
CFS merit scores = 6.23354
CFS merit scores = 6.23245
CFS merit scores = 6.23137
CFS merit scores = 6.22914
CFS merit scores = 6.22681
CFS merit scores = 6.22333
CFS merit scores = 6.219
CFS merit scores = 6.21445
CFS merit scores = 6.20997
CFS merit scores = 6.2054
CFS merit scores = 6.20085
CFS merit scores = 6.19616
CFS merit scores = 6.19176
CFS merit scores = 6.18725
CFS merit scores = 6.1807
CFS merit scores = 6.17413
CFS merit scores = 6.16766
CFS merit scores = 6.16133
CFS merit scores = 6.15487
CFS merit scores = 6.14869
CFS merit scores = 6.14291
CFS merit scores = 6.137
CFS merit scores = 6.1303
CFS merit scores = 6.1235
CFS merit scores = 6.11636
CFS merit scores = 6.10899
CFS merit scores = 6.10184
CFS merit scores = 6.09449
CFS merit scores = 6.08768
CFS merit scores = 6.07993
CFS merit scores = 6.07233
CFS merit scores = 6.06478
CFS merit scores = 6.05676
CFS merit scores = 6.04855
CFS merit scores = 6.04079
CFS merit scores = 6.0323
CFS merit scores = 6.02399
CFS merit scores = 6.01597
CFS merit scores = 6.00752
CFS merit scores = 5.99915
CFS merit scores = 5.99112
CFS merit scores = 5.98311
CFS merit scores = 5.9752
CFS merit scores = 5.96767
CFS merit scores = 5.96028
CFS merit scores = 5.953
CFS merit scores = 5.94499
CFS merit scores = 5.93699
CFS merit scores = 5.92852
CFS merit scores = 5.92038
CFS merit scores = 5.91249
CFS merit scores = 5.90488
CFS merit scores = 5.89742
CFS merit scores = 5.88931
CFS merit scores = 5.87958
CFS merit scores = 5.87006
CFS merit scores = 5.86071
CFS merit scores = 5.85174
CFS merit scores = 5.84282
CFS merit scores = 5.8337
CFS merit scores = 5.824
CFS merit scores = 5.81459
CFS merit scores = 5.80501
CFS merit scores = 5.79549
CFS merit scores = 5.78561
CFS merit scores = 5.77542
CFS merit scores = 5.76571
CFS merit scores = 5.75565
CFS merit scores = 5.745
CFS merit scores = 5.73435
CFS merit scores = 5.72377
CFS merit scores = 5.71319
CFS merit scores = 5.70293
CFS merit scores = 5.69267
CFS merit scores = 5.68253
CFS merit scores = 5.67253
CFS merit scores = 5.66287
CFS merit scores = 5.65289
CFS merit scores = 5.64297
CFS merit scores = 5.63337
CFS merit scores = 5.62383
CFS merit scores = 5.61464
CFS merit scores = 5.60574
CFS merit scores = 5.59693
CFS merit scores = 5.58801
CFS merit scores = 5.57901
CFS merit scores = 5.57026
CFS merit scores = 5.56107
CFS merit scores = 5.55205
CFS merit scores = 5.54332
CFS merit scores = 5.5347
CFS merit scores = 5.52577
CFS merit scores = 5.51683
CFS merit scores = 5.50813
CFS merit scores = 5.49947
CFS merit scores = 5.49105
CFS merit scores = 5.48256
CFS merit scores = 5.47442
CFS merit scores = 5.46634
CFS merit scores = 5.45846
CFS merit scores = 5.45059
CFS merit scores = 5.44284
CFS merit scores = 5.43489
CFS merit scores = 5.42698
CFS merit scores = 5.41927
CFS merit scores = 5.41163
CFS merit scores = 5.40413
CFS merit scores = 5.39661
CFS merit scores = 5.38905
CFS merit scores = 5.38158
CFS merit scores = 5.37437
CFS merit scores = 5.36705
CFS merit scores = 5.35998
CFS merit scores = 5.35306
CFS merit scores = 5.34606
CFS merit scores = 5.33918
CFS merit scores = 5.33216
CFS merit scores = 5.32499
CFS merit scores = 5.31776
CFS merit scores = 5.31067
CFS merit scores = 5.30368
CFS merit scores = 5.29653
CFS merit scores = 5.2895
CFS merit scores = 5.28259
CFS merit scores = 5.27581
CFS merit scores = 5.26895
CFS merit scores = 5.26226
CFS merit scores = 5.25539
CFS merit scores = 5.24853
CFS merit scores = 5.24121
CFS merit scores = 5.23397
CFS merit scores = 5.22689
CFS merit scores = 5.2199
CFS merit scores = 5.21298
CFS merit scores = 5.20604
CFS merit scores = 5.19916
CFS merit scores = 5.1922
CFS merit scores = 5.18526
CFS merit scores = 5.17786
CFS merit scores = 5.17044
CFS merit scores = 5.16305
CFS merit scores = 5.15568
CFS merit scores = 5.14854
CFS merit scores = 5.14145
CFS merit scores = 5.13433
CFS merit scores = 5.12701
CFS merit scores = 5.11981
CFS merit scores = 5.1128
CFS merit scores = 5.10541
CFS merit scores = 5.09812
CFS merit scores = 5.09082
CFS merit scores = 5.08347
CFS merit scores = 5.07629
CFS merit scores = 5.06896
CFS merit scores = 5.06178
CFS merit scores = 5.05477
CFS merit scores = 5.04779
CFS merit scores = 5.04031
CFS merit scores = 5.03284
CFS merit scores = 5.02532
CFS merit scores = 5.01761
CFS merit scores = 5.00979
CFS merit scores = 5.00183
CFS merit scores = 4.99359
CFS merit scores = 4.98526
CFS merit scores = 4.9767
CFS merit scores = 4.96822
CFS merit scores = 4.95983
CFS merit scores = 4.95142
CFS merit scores = 4.94299
CFS merit scores = 4.93459
CFS merit scores = 4.92627
CFS merit scores = 4.91783
CFS merit scores = 4.90907
CFS merit scores = 4.89991
CFS merit scores = 4.89087
CFS merit scores = 4.88158
CFS merit scores = 4.8722
CFS merit scores = 4.86283
CFS merit scores = 4.85337
CFS merit scores = 4.84276
CFS merit scores = 4.83141
CFS merit scores = 4.82006
CFS merit scores = 4.80826
CFS merit scores = 4.79652
CFS merit scores = 4.7847
CFS merit scores = 4.77309
CFS merit scores = 4.76124
CFS merit scores = 4.74924
CFS merit scores = 4.73696
CFS merit scores = 4.72432
CFS merit scores = 4.71117
CFS merit scores = 4.69817
CFS merit scores = 4.68478
CFS merit scores = 4.67095
CFS merit scores = 4.65654
CFS merit scores = 4.64069
CFS merit scores = 4.62216
CFS merit scores = 4.6031
CFS merit scores = 4.58081
cnt = 1	feature = 56	correl = -0.353201	descr = Gibbs_of_Target_Sequence__Pos_20_Step_1
cnt = 2	feature = 54	correl = -0.179414	descr = Gibbs_of_Target_Sequence__Pos_18_Step_1
cnt = 3	feature = 247	correl = 0.130837	descr = N_Gram_CAA
cnt = 4	feature = 536	correl = -0.0829008	descr = N_Gram_GTCG
cnt = 5	feature = 394	correl = 0.101802	descr = N_Gram_GAAAG
cnt = 6	feature = 422	correl = 0.0670741	descr = N_Gram_GATAT
cnt = 7	feature = 653	correl = 0.0764455	descr = N_Gram_TGGGG
cnt = 8	feature = 417	correl = 0.116505	descr = N_Gram_GAGTC
cnt = 9	feature = 579	correl = 0.0757763	descr = N_Gram_TATAT
cnt = 10	feature = 413	correl = -0.0562514	descr = N_Gram_GAGAG
cnt = 11	feature = 392	correl = -0.0576625	descr = N_Gram_GAAAA
cnt = 12	feature = 321	correl = -0.049196	descr = N_Gram_CGACC
cnt = 13	feature = 407	correl = 0.0453462	descr = N_Gram_GACGG
cnt = 14	feature = 351	correl = 0.079212	descr = N_Gram_CGTGG
cnt = 15	feature = 516	correl = 0.0780126	descr = N_Gram_GGGTA
cnt = 16	feature = 628	correl = 0.0515069	descr = N_Gram_TGAAA
cnt = 17	feature = 578	correl = 0.0449751	descr = N_Gram_TATAG
cnt = 18	feature = 357	correl = 0.0568421	descr = N_Gram_CTACT
cnt = 19	feature = 336	correl = 0.0741223	descr = N_Gram_CGGAA
cnt = 20	feature = 360	correl = 0.0631922	descr = N_Gram_CTATA
cnt = 21	feature = 424	correl = -0.0556583	descr = N_Gram_GATCG
cnt = 22	feature = 259	correl = -0.0444717	descr = N_Gram_CACCC
cnt = 23	feature = 526	correl = -0.0571564	descr = N_Gram_GGTTA
cnt = 24	feature = 680	correl = 0.0447817	descr = N_Gram_TTCGA
cnt = 25	feature = 395	correl = -0.0590736	descr = N_Gram_GAAAT
cnt = 26	feature = 361	correl = 0.0806231	descr = N_Gram_CTATT
cnt = 27	feature = 545	correl = 0.0573403	descr = N_Gram_GTGCG
cnt = 28	feature = 304	correl = 0.0453462	descr = N_Gram_CCGCA
cnt = 29	feature = 255	correl = 0.0542035	descr = N_Gram_CACAG
cnt = 30	feature = 466	correl = 0.0453462	descr = N_Gram_GCGTA
cnt = 31	feature = 514	correl = 0.0453462	descr = N_Gram_GGGGT
cnt = 32	feature = 280	correl = -0.0497657	descr = N_Gram_CATGC
cnt = 33	feature = 494	correl = 0.0729795	descr = N_Gram_GGCCC
cnt = 34	feature = 218	correl = 0.0550219	descr = N_Gram_ATACA
cnt = 35	feature = 568	correl = -0.0463739	descr = N_Gram_TAACG
cnt = 36	feature = 222	correl = 0.0718812	descr = N_Gram_ATAGT
cnt = 37	feature = 313	correl = 0.0676048	descr = N_Gram_CCTCA
cnt = 38	feature = 316	correl = 0.0606705	descr = N_Gram_CCTCT
cnt = 39	feature = 659	correl = 0.0577553	descr = N_Gram_TGTAA
cnt = 40	feature = 237	correl = 0.0443948	descr = N_Gram_ATGTG
cnt = 41	feature = 397	correl = -0.0439102	descr = N_Gram_GAAGG
cnt = 42	feature = 546	correl = 0.0580781	descr = N_Gram_GTGCT
cnt = 43	feature = 652	correl = 0.0503692	descr = N_Gram_TGGGA
cnt = 44	feature = 459	correl = -0.0485576	descr = N_Gram_GCGAC
cnt = 45	feature = 342	correl = 0.0869933	descr = N_Gram_CGGGA
cnt = 46	feature = 688	correl = -0.0591405	descr = N_Gram_TTGAG
cnt = 47	feature = 317	correl = 0.0652478	descr = N_Gram_CCTGC
cnt = 48	feature = 538	correl = -0.0459506	descr = N_Gram_GTCGC
cnt = 49	feature = 510	correl = 0.0453462	descr = N_Gram_GGGCT
cnt = 50	feature = 527	correl = 0.0914936	descr = N_Gram_GGTTG
cnt = 51	feature = 440	correl = -0.0721949	descr = N_Gram_GCAGA
cnt = 52	feature = 458	correl = 0.138322	descr = N_Gram_GCCTT
cnt = 53	feature = 251	correl = 0.0622593	descr = N_Gram_CAAGC
cnt = 54	feature = 624	correl = -0.117639	descr = N_Gram_TCTTA
cnt = 55	feature = 226	correl = -0.0567228	descr = N_Gram_ATCAT
cnt = 56	feature = 703	correl = -0.0503227	descr = N_Gram_TTTTG
cnt = 57	feature = 555	correl = 0.0453462	descr = N_Gram_GTTAA
cnt = 58	feature = 426	correl = -0.0500458	descr = N_Gram_GATGC
cnt = 59	feature = 312	correl = 0.0558015	descr = N_Gram_CCTAT
cnt = 60	feature = 309	correl = -0.0732728	descr = N_Gram_CCGGT
cnt = 61	feature = 584	correl = 0.0472183	descr = N_Gram_TCAAA
cnt = 62	feature = 285	correl = 0.0600075	descr = N_Gram_CCACC
cnt = 63	feature = 434	correl = 0.0612091	descr = N_Gram_GCAAA
cnt = 64	feature = 241	correl = 0.0446791	descr = N_Gram_ATTGG
cnt = 65	feature = 429	correl = -0.0605618	descr = N_Gram_GATTA
cnt = 66	feature = 690	correl = 0.0594649	descr = N_Gram_TTGCA
cnt = 67	feature = 612	correl = 0.0947339	descr = N_Gram_TCGGC
cnt = 68	feature = 370	correl = 0.0718503	descr = N_Gram_CTCGG
cnt = 69	feature = 327	correl = -0.0446597	descr = N_Gram_CGATC
cnt = 70	feature = 252	correl = 0.0974183	descr = N_Gram_CAAGG
cnt = 71	feature = 484	correl = 0.0641909	descr = N_Gram_GGACG
cnt = 72	feature = 382	correl = 0.0499655	descr = N_Gram_CTTCC
cnt = 73	feature = 431	correl = -0.0897428	descr = N_Gram_GATTT
cnt = 74	feature = 353	correl = -0.0473352	descr = N_Gram_CGTTC
cnt = 75	feature = 284	correl = 0.0519672	descr = N_Gram_CCAAT
cnt = 76	feature = 601	correl = -0.0977886	descr = N_Gram_TCCGC
cnt = 77	feature = 448	correl = 0.0704377	descr = N_Gram_GCCAG
cnt = 78	feature = 331	correl = 0.101505	descr = N_Gram_CGCCG
cnt = 79	feature = 468	correl = 0.118123	descr = N_Gram_GCGTG
cnt = 80	feature = 633	correl = 0.0801463	descr = N_Gram_TGAGT
cnt = 81	feature = 616	correl = 0.0568421	descr = N_Gram_TCTAC
cnt = 82	feature = 654	correl = 0.0767751	descr = N_Gram_TGGGT
cnt = 83	feature = 278	correl = -0.0611866	descr = N_Gram_CATCG
cnt = 84	feature = 386	correl = 0.0910274	descr = N_Gram_CTTGG
cnt = 85	feature = 640	correl = 0.107159	descr = N_Gram_TGCAA
cnt = 86	feature = 224	correl = 0.0864478	descr = N_Gram_ATATA
cnt = 87	feature = 258	correl = 0.0833795	descr = N_Gram_CACCA
cnt = 88	feature = 219	correl = -0.0501446	descr = N_Gram_ATACT
cnt = 89	feature = 681	correl = -0.0558762	descr = N_Gram_TTCGG
cnt = 90	feature = 340	correl = 0.0702472	descr = N_Gram_CGGCG
cnt = 91	feature = 677	correl = 0.0567785	descr = N_Gram_TTCAG
cnt = 92	feature = 483	correl = 0.110261	descr = N_Gram_GGACC
cnt = 93	feature = 267	correl = -0.0638971	descr = N_Gram_CAGAA
cnt = 94	feature = 228	correl = -0.0524821	descr = N_Gram_ATCCT
cnt = 95	feature = 574	correl = 0.0729653	descr = N_Gram_TACGA
cnt = 96	feature = 512	correl = 0.0679232	descr = N_Gram_GGGGC
cnt = 97	feature = 291	correl = 0.0676408	descr = N_Gram_CCATC
cnt = 98	feature = 322	correl = -0.0717699	descr = N_Gram_CGACG
cnt = 99	feature = 450	correl = 0.0515042	descr = N_Gram_GCCCA
cnt = 100	feature = 635	correl = 0.0545243	descr = N_Gram_TGATA
cnt = 101	feature = 324	correl = 0.086002	descr = N_Gram_CGAGG
cnt = 102	feature = 364	correl = 0.0713122	descr = N_Gram_CTCAC
cnt = 103	feature = 244	correl = -0.0769311	descr = N_Gram_ATTTG
cnt = 104	feature = 661	correl = 0.0466068	descr = N_Gram_TGTCC
cnt = 105	feature = 691	correl = -0.158357	descr = N_Gram_TTGCG
cnt = 106	feature = 380	correl = -0.112116	descr = N_Gram_CTTAT
cnt = 107	feature = 457	correl = 0.0805039	descr = N_Gram_GCCTC
cnt = 108	feature = 614	correl = -0.0485637	descr = N_Gram_TCGTC
cnt = 109	feature = 518	correl = -0.0529673	descr = N_Gram_GGGTT
cnt = 110	feature = 249	correl = 0.0635672	descr = N_Gram_CAAAG
cnt = 111	feature = 416	correl = 0.0589398	descr = N_Gram_GAGGT
cnt = 112	feature = 314	correl = -0.129731	descr = N_Gram_CCTCC
cnt = 113	feature = 563	correl = -0.0489243	descr = N_Gram_GTTGT
cnt = 114	feature = 136	correl = -0.0552547	descr = N_Gram_AATCA
cnt = 115	feature = 274	correl = 0.133118	descr = N_Gram_CAGTG
cnt = 116	feature = 520	correl = -0.0673475	descr = N_Gram_GGTAA
cnt = 117	feature = 301	correl = 0.0711427	descr = N_Gram_CCCGG
cnt = 118	feature = 501	correl = 0.125627	descr = N_Gram_GGCTT
cnt = 119	feature = 350	correl = 0.106189	descr = N_Gram_CGTGC
cnt = 120	feature = 235	correl = -0.0655336	descr = N_Gram_ATGCT
cnt = 121	feature = 399	correl = -0.0466347	descr = N_Gram_GAATA
cnt = 122	feature = 508	correl = 0.107561	descr = N_Gram_GGGCC
cnt = 123	feature = 363	correl = 0.056201	descr = N_Gram_CTCAA
cnt = 124	feature = 231	correl = 0.0803255	descr = N_Gram_ATCTG
cnt = 125	feature = 648	correl = 0.112615	descr = N_Gram_TGGCC
cnt = 126	feature = 504	correl = 0.0641909	descr = N_Gram_GGGAC
cnt = 127	feature = 473	correl = 0.0663734	descr = N_Gram_GCTGC
cnt = 128	feature = 232	correl = 0.051437	descr = N_Gram_ATCTT
cnt = 129	feature = 463	correl = 0.0601642	descr = N_Gram_GCGGG
cnt = 130	feature = 318	correl = -0.0584729	descr = N_Gram_CCTTC
cnt = 131	feature = 283	correl = 0.0668142	descr = N_Gram_CCAAG
cnt = 132	feature = 453	correl = 0.0589525	descr = N_Gram_GCCGC
cnt = 133	feature = 396	correl = 0.108301	descr = N_Gram_GAAGA
cnt = 134	feature = 377	correl = 0.0594056	descr = N_Gram_CTGTG
cnt = 135	feature = 695	correl = 0.0458209	descr = N_Gram_TTGTT
cnt = 136	feature = 418	correl = -0.0845491	descr = N_Gram_GAGTT
cnt = 137	feature = 207	correl = -0.154201	descr = N_Gram_AGTCT
cnt = 138	feature = 596	correl = 0.0667987	descr = N_Gram_TCCC
cnt = 139	feature = 505	correl = 0.10458	descr = N_Gram_GGGAG
cnt = 140	feature = 303	correl = 0.0467344	descr = N_Gram_CCGA
cnt = 141	feature = 435	correl = 0.0934799	descr = N_Gram_GCAAC
cnt = 142	feature = 649	correl = -0.0590997	descr = N_Gram_TGGCG
cnt = 143	feature = 425	correl = -0.106802	descr = N_Gram_GATCT
cnt = 144	feature = 388	correl = 0.0457856	descr = N_Gram_CTTTA
cnt = 145	feature = 277	correl = 0.101152	descr = N_Gram_CATCC
cnt = 146	feature = 451	correl = 0.0737958	descr = N_Gram_GCCCG
cnt = 147	feature = 580	correl = -0.0484539	descr = N_Gram_TATT
cnt = 148	feature = 263	correl = -0.0642739	descr = N_Gram_CACGA
cnt = 149	feature = 587	correl = 0.0993655	descr = N_Gram_TCACC
cnt = 150	feature = 335	correl = 0.0450802	descr = N_Gram_CGGA
cnt = 151	feature = 391	correl = 0.0793839	descr = N_Gram_GAAA
cnt = 152	feature = 467	correl = -0.131884	descr = N_Gram_GCGTC
cnt = 153	feature = 24	correl = -0.0572736	descr = Position_Specific_Bin_Base_11_Base_G
cnt = 154	feature = 375	correl = 0.106193	descr = N_Gram_CTGCA
cnt = 155	feature = 10	correl = 0.0634696	descr = Position_Specific_Bin_Base_3_Base_C
cnt = 156	feature = 390	correl = 0.104142	descr = N_Gram_CTTTG
cnt = 157	feature = 80	correl = 0.0622439	descr = Xue_Structure_Feature_C010
cnt = 158	feature = 602	correl = -0.0855062	descr = N_Gram_TCCGG
cnt = 159	feature = 265	correl = 0.0541497	descr = N_Gram_CACT
cnt = 160	feature = 11	correl = -0.142041	descr = Position_Specific_Bin_Base_5_Base_A
cnt = 161	feature = 632	correl = -0.0665266	descr = N_Gram_TGAGG
cnt = 162	feature = 29	correl = -0.0510556	descr = Position_Specific_Bin_Base_13_Base_A
cnt = 163	feature = 547	correl = 0.153445	descr = N_Gram_GTGG
cnt = 164	feature = 16	correl = 0.0476967	descr = Position_Specific_Bin_Base_6_Base_T
cnt = 165	feature = 234	correl = -0.0954343	descr = N_Gram_ATGC
cnt = 166	feature = 343	correl = 0.137662	descr = N_Gram_CGGGC
cnt = 167	feature = 223	correl = 0.0476593	descr = N_Gram_ATAT
cnt = 168	feature = 19	correl = -0.0654154	descr = Position_Specific_Bin_Base_8_Base_C
cnt = 169	feature = 437	correl = 0.122173	descr = N_Gram_GCAC
cnt = 170	feature = 69	correl = 0.0955724	descr = Fold_of_RNAi_Sequence_Pos_13
cnt = 171	feature = 23	correl = 0.0642312	descr = Position_Specific_Bin_Base_10_Base_T
cnt = 172	feature = 36	correl = -0.0603416	descr = Position_Specific_Bin_Base_17_Base_A
cnt = 173	feature = 541	correl = -0.0968349	descr = N_Gram_GTCTT
cnt = 174	feature = 18	correl = 0.0645701	descr = Position_Specific_Bin_Base_7_Base_T
cnt = 175	feature = 481	correl = 0.0444349	descr = N_Gram_GGAAG
cnt = 176	feature = 28	correl = -0.132365	descr = Position_Specific_Bin_Base_12_Base_T
cnt = 177	feature = 460	correl = 0.0719566	descr = N_Gram_GCGCC
cnt = 178	feature = 279	correl = 0.110125	descr = N_Gram_CATCT
cnt = 179	feature = 20	correl = 0.0782312	descr = Position_Specific_Bin_Base_8_Base_T
cnt = 180	feature = 32	correl = 0.107781	descr = Position_Specific_Bin_Base_14_Base_T
cnt = 181	feature = 610	correl = -0.116423	descr = N_Gram_TCGAG
cnt = 182	feature = 21	correl = 0.0640465	descr = Position_Specific_Bin_Base_9_Base_G
cnt = 183	feature = 475	correl = 0.0538052	descr = N_Gram_GCTT
cnt = 184	feature = 13	correl = 0.0708226	descr = Position_Specific_Bin_Base_5_Base_G
cnt = 185	feature = 379	correl = -0.0653101	descr = N_Gram_CTTA
cnt = 186	feature = 8	correl = 0.0776161	descr = Position_Specific_Bin_Base_2_Base_T
cnt = 187	feature = 105	correl = -0.0587574	descr = Fold_of_Target_NoBeginbrace_noends_Pos_8
cnt = 188	feature = 355	correl = 0.0757138	descr = N_Gram_CTA
cnt = 189	feature = 655	correl = 0.0840314	descr = N_Gram_TGGT
cnt = 190	feature = 208	correl = 0.0521898	descr = N_Gram_AGTG
cnt = 191	feature = 67	correl = 0.0596054	descr = Fold_of_RNAi_Sequence_Pos_11
cnt = 192	feature = 605	correl = -0.0873015	descr = N_Gram_TCCTC
cnt = 193	feature = 326	correl = -0.0442609	descr = N_Gram_CGAT
cnt = 194	feature = 14	correl = -0.107903	descr = Position_Specific_Bin_Base_6_Base_A
cnt = 195	feature = 250	correl = 0.0699619	descr = N_Gram_CAAG
cnt = 196	feature = 38	correl = -0.0717014	descr = Position_Specific_Bin_Base_17_Base_T
cnt = 197	feature = 337	correl = 0.112002	descr = N_Gram_CGGC
cnt = 198	feature = 683	correl = -0.212999	descr = N_Gram_TTCTC
cnt = 199	feature = 31	correl = -0.104449	descr = Position_Specific_Bin_Base_14_Base_A
cnt = 200	feature = 525	correl = 0.0601741	descr = N_Gram_GGTT
cnt = 201	feature = 74	correl = -0.0611569	descr = Xue_Structure_Feature_A110
cnt = 202	feature = 27	correl = 0.0717415	descr = Position_Specific_Bin_Base_12_Base_G
cnt = 203	feature = 626	correl = -0.0621569	descr = N_Gram_TCTTG
cnt = 204	feature = 30	correl = 0.107969	descr = Position_Specific_Bin_Base_13_Base_C
cnt = 205	feature = 456	correl = 0.0968796	descr = N_Gram_GCCT
cnt = 206	feature = 447	correl = 0.0480186	descr = N_Gram_GCCA
cnt = 207	feature = 472	correl = 0.0703417	descr = N_Gram_GCTG
cnt = 208	feature = 17	correl = -0.0526982	descr = Position_Specific_Bin_Base_7_Base_A
cnt = 209	feature = 35	correl = 0.1196	descr = Position_Specific_Bin_Base_16_Base_C
cnt = 210	feature = 15	correl = 0.118233	descr = Position_Specific_Bin_Base_6_Base_C
cnt = 211	feature = 233	correl = -0.0542312	descr = N_Gram_ATGA
cnt = 212	feature = 47	correl = -0.0733237	descr = Gibbs_of_Target_Sequence__Pos_5_Step_1
cnt = 213	feature = 270	correl = -0.138749	descr = N_Gram_CAGCT
cnt = 214	feature = 643	correl = -0.147022	descr = N_Gram_TGCG
cnt = 215	feature = 272	correl = 0.131904	descr = N_Gram_CAGT
cnt = 216	feature = 662	correl = 0.10002	descr = N_Gram_TGTG
cnt = 217	feature = 511	correl = 0.0688865	descr = N_Gram_GGGG
cnt = 218	feature = 500	correl = 0.0539491	descr = N_Gram_GGCT
cnt = 219	feature = 529	correl = 0.0524988	descr = N_Gram_GTAA
cnt = 220	feature = 39	correl = -0.272883	descr = Position_Specific_Bin_Base_18_Base_A
cnt = 221	feature = 606	correl = -0.108429	descr = N_Gram_TCCTT
cnt = 222	feature = 34	correl = -0.120144	descr = Position_Specific_Bin_Base_16_Base_A
cnt = 223	feature = 72	correl = 0.0668907	descr = Fold_of_RNAi_Sequence_Pos_16
cnt = 224	feature = 33	correl = 0.0550113	descr = Position_Specific_Bin_Base_15_Base_C
cnt = 225	feature = 51	correl = -0.0948196	descr = Gibbs_of_Target_Sequence__Pos_13_Step_1
cnt = 226	feature = 60	correl = 0.160396	descr = Fold_of_RNAi_Sequence_Pos_0
cnt = 227	feature = 591	correl = -0.0490921	descr = N_Gram_TCAT
cnt = 228	feature = 66	correl = 0.114137	descr = Fold_of_RNAi_Sequence_Pos_9
cnt = 229	feature = 12	correl = 0.10338	descr = Position_Specific_Bin_Base_5_Base_C
cnt = 230	feature = 75	correl = 0.0667554	descr = Xue_Structure_Feature_A100
cnt = 231	feature = 281	correl = 0.0727402	descr = N_Gram_CCAA
cnt = 232	feature = 76	correl = 0.122089	descr = Xue_Structure_Feature_A101
cnt = 233	feature = 211	correl = -0.0483691	descr = N_Gram_AGTT
cnt = 234	feature = 540	correl = -0.0907469	descr = N_Gram_GTCT
cnt = 235	feature = 478	correl = 0.0756026	descr = N_Gram_GGAA
cnt = 236	feature = 308	correl = 0.121247	descr = N_Gram_CCGGG
cnt = 237	feature = 389	correl = -0.0535046	descr = N_Gram_CTTTC
cnt = 238	feature = 689	correl = -0.0849937	descr = N_Gram_TTGC
cnt = 239	feature = 46	correl = 0.0708243	descr = Gibbs_of_Target_Sequence__Pos_3_Step_1
cnt = 240	feature = 41	correl = 0.293721	descr = Position_Specific_Bin_Base_18_Base_G
cnt = 241	feature = 70	correl = 0.0676775	descr = Fold_of_RNAi_Sequence_Pos_14
cnt = 242	feature = 461	correl = 0.0705884	descr = N_Gram_GCGG
cnt = 243	feature = 704	correl = -0.094943	descr = N_Gram_TTTTT
cnt = 244	feature = 594	correl = -0.113573	descr = N_Gram_TCCA
cnt = 245	feature = 276	correl = 0.0801075	descr = N_Gram_CATC
cnt = 246	feature = 647	correl = 0.0705965	descr = N_Gram_TGGC
cnt = 247	feature = 73	correl = 0.0712512	descr = Xue_Structure_Feature_A111
cnt = 248	feature = 53	correl = -0.106536	descr = Gibbs_of_Target_Sequence__Pos_17_Step_1
cnt = 249	feature = 544	correl = 0.0453464	descr = N_Gram_GTGC
cnt = 250	feature = 383	correl = -0.203289	descr = N_Gram_CTTCT
cnt = 251	feature = 599	correl = -0.0681458	descr = N_Gram_TCCG
cnt = 252	feature = 432	correl = 0.146631	descr = N_Gram_GCA
cnt = 253	feature = 55	correl = -0.307746	descr = Gibbs_of_Target_Sequence__Pos_19_Step_1
cnt = 254	feature = 627	correl = -0.0770555	descr = N_Gram_TGA
cnt = 255	feature = 292	correl = 0.0527339	descr = N_Gram_CCC
cnt = 256	feature = 465	correl = -0.0799468	descr = N_Gram_GCGT
cnt = 257	feature = 62	correl = 0.147955	descr = Fold_of_RNAi_Sequence_Pos_2
cnt = 258	feature = 619	correl = -0.115604	descr = N_Gram_TCTCC
cnt = 259	feature = 79	correl = 0.0584143	descr = Xue_Structure_Feature_C011
cnt = 260	feature = 254	correl = 0.0645214	descr = N_Gram_CAC
cnt = 261	feature = 645	correl = 0.109526	descr = N_Gram_TGG
cnt = 262	feature = 419	correl = -0.0479912	descr = N_Gram_GAT
cnt = 263	feature = 64	correl = 0.0485876	descr = Fold_of_RNAi_Sequence_Pos_4
cnt = 264	feature = 497	correl = 0.0564006	descr = N_Gram_GGCG
cnt = 265	feature = 61	correl = 0.185591	descr = Fold_of_RNAi_Sequence_Pos_1
cnt = 266	feature = 701	correl = -0.12353	descr = N_Gram_TTTT
cnt = 267	feature = 306	correl = 0.0474194	descr = N_Gram_CCGG
cnt = 268	feature = 86	correl = 0.0742608	descr = Xue_Structure_Feature_G011
cnt = 269	feature = 225	correl = -0.0561611	descr = N_Gram_ATC
cnt = 270	feature = 638	correl = -0.0590736	descr = N_Gram_TGC
cnt = 271	feature = 446	correl = 0.0867499	descr = N_Gram_GCC
cnt = 272	feature = 341	correl = 0.109567	descr = N_Gram_CGGG
cnt = 273	feature = 697	correl = -0.12556	descr = N_Gram_TTTC
cnt = 274	feature = 366	correl = -0.149367	descr = N_Gram_CTCC
cnt = 275	feature = 378	correl = -0.0990588	descr = N_Gram_CTT
cnt = 276	feature = 77	correl = 0.0861776	descr = Xue_Structure_Feature_C111
cnt = 277	feature = 83	correl = 0.128216	descr = Xue_Structure_Feature_G110
cnt = 278	feature = 615	correl = -0.124099	descr = N_Gram_TCT
cnt = 279	feature = 82	correl = 0.111591	descr = Xue_Structure_Feature_G111
cnt = 280	feature = 623	correl = -0.126918	descr = N_Gram_TCTT
cnt = 281	feature = 59	correl = -0.0780818	descr = PF_RNAi_Fold_3'Free_Count
cnt = 282	feature = 666	correl = -0.129919	descr = N_Gram_TT
cnt = 283	feature = 674	correl = -0.157725	descr = N_Gram_TTC
cnt = 284	feature = 334	correl = 0.0832065	descr = N_Gram_CGG
cnt = 285	feature = 58	correl = -0.141089	descr = PF_RNAi_Fold_5'Free_Count
cnt = 286	feature = 476	correl = 0.178395	descr = N_Gram_GG
cnt = 287	feature = 81	correl = -0.111912	descr = Xue_Structure_Feature_C000
cnt = 288	feature = 57	correl = -0.188459	descr = PF_RNAi_Fold_Energy
cnt = 289	feature = 43	correl = -0.180997	descr = Gibbs_of_Target_Sequence_
num rows = 521
num_elements = 151090
*
optimization finished, #iter = 631
nu = 0.526759
obj = -40.298641, rho = -0.335458
nSV = 374, nBSV = 194
num rows = 58
num_elements = 16820
*
optimization finished, #iter = 53
nu = 0.565347
obj = -5.097454, rho = -0.533348
nSV = 50, nBSV = 20
*
optimization finished, #iter = 631
nu = 0.526759
obj = -40.298641, rho = -0.335458
nSV = 374, nBSV = 194
CFS merit scores = 1.34741
CFS merit scores = 1.58079
CFS merit scores = 1.83129
CFS merit scores = 2.06097
CFS merit scores = 2.25504
CFS merit scores = 2.42619
CFS merit scores = 2.58652
CFS merit scores = 2.73694
CFS merit scores = 2.87998
CFS merit scores = 3.01605
CFS merit scores = 3.14538
CFS merit scores = 3.26963
CFS merit scores = 3.3848
CFS merit scores = 3.49478
CFS merit scores = 3.59996
CFS merit scores = 3.70164
CFS merit scores = 3.79711
CFS merit scores = 3.88851
CFS merit scores = 3.97641
CFS merit scores = 4.06207
CFS merit scores = 4.14451
CFS merit scores = 4.22416
CFS merit scores = 4.3013
CFS merit scores = 4.37563
CFS merit scores = 4.44758
CFS merit scores = 4.51736
CFS merit scores = 4.5849
CFS merit scores = 4.65009
CFS merit scores = 4.7129
CFS merit scores = 4.77132
CFS merit scores = 4.82831
CFS merit scores = 4.88304
CFS merit scores = 4.93509
CFS merit scores = 4.98535
CFS merit scores = 5.03422
CFS merit scores = 5.08222
CFS merit scores = 5.1258
CFS merit scores = 5.16727
CFS merit scores = 5.20747
CFS merit scores = 5.24456
CFS merit scores = 5.27958
CFS merit scores = 5.31316
CFS merit scores = 5.34624
CFS merit scores = 5.37782
CFS merit scores = 5.40753
CFS merit scores = 5.43602
CFS merit scores = 5.46314
CFS merit scores = 5.48974
CFS merit scores = 5.51452
CFS merit scores = 5.53746
CFS merit scores = 5.56027
CFS merit scores = 5.58064
CFS merit scores = 5.60103
CFS merit scores = 5.62069
CFS merit scores = 5.6386
CFS merit scores = 5.65669
CFS merit scores = 5.67434
CFS merit scores = 5.68838
CFS merit scores = 5.70099
CFS merit scores = 5.7117
CFS merit scores = 5.72243
CFS merit scores = 5.73343
CFS merit scores = 5.74436
CFS merit scores = 5.75317
CFS merit scores = 5.75913
CFS merit scores = 5.76436
CFS merit scores = 5.77003
CFS merit scores = 5.77559
CFS merit scores = 5.78156
CFS merit scores = 5.78794
CFS merit scores = 5.79484
CFS merit scores = 5.80192
CFS merit scores = 5.80895
CFS merit scores = 5.81527
CFS merit scores = 5.82153
CFS merit scores = 5.82768
CFS merit scores = 5.83312
CFS merit scores = 5.83885
CFS merit scores = 5.84431
CFS merit scores = 5.84941
CFS merit scores = 5.85273
CFS merit scores = 5.85549
CFS merit scores = 5.85824
CFS merit scores = 5.86095
CFS merit scores = 5.86332
CFS merit scores = 5.8651
CFS merit scores = 5.86668
CFS merit scores = 5.86752
CFS merit scores = 5.86871
CFS merit scores = 5.87015
CFS merit scores = 5.86927
CFS merit scores = 5.86863
CFS merit scores = 5.8673
CFS merit scores = 5.86549
CFS merit scores = 5.86389
CFS merit scores = 5.86187
CFS merit scores = 5.85833
CFS merit scores = 5.85491
CFS merit scores = 5.85106
CFS merit scores = 5.84775
CFS merit scores = 5.84439
CFS merit scores = 5.83967
CFS merit scores = 5.83514
CFS merit scores = 5.83019
CFS merit scores = 5.82471
CFS merit scores = 5.81914
CFS merit scores = 5.81328
CFS merit scores = 5.80674
CFS merit scores = 5.80018
CFS merit scores = 5.79338
CFS merit scores = 5.7867
CFS merit scores = 5.77986
CFS merit scores = 5.77328
CFS merit scores = 5.76689
CFS merit scores = 5.76053
CFS merit scores = 5.75392
CFS merit scores = 5.74687
CFS merit scores = 5.73992
CFS merit scores = 5.73326
CFS merit scores = 5.72605
CFS merit scores = 5.71929
CFS merit scores = 5.71225
CFS merit scores = 5.70544
CFS merit scores = 5.69868
CFS merit scores = 5.69137
CFS merit scores = 5.68384
CFS merit scores = 5.67627
CFS merit scores = 5.66901
CFS merit scores = 5.66176
CFS merit scores = 5.65423
CFS merit scores = 5.64704
CFS merit scores = 5.63977
CFS merit scores = 5.63216
CFS merit scores = 5.62454
CFS merit scores = 5.61707
CFS merit scores = 5.60915
CFS merit scores = 5.60109
CFS merit scores = 5.59299
CFS merit scores = 5.58482
CFS merit scores = 5.57704
CFS merit scores = 5.56967
CFS merit scores = 5.56198
CFS merit scores = 5.55444
CFS merit scores = 5.54716
CFS merit scores = 5.54025
CFS merit scores = 5.53311
CFS merit scores = 5.52553
CFS merit scores = 5.51803
CFS merit scores = 5.51047
CFS merit scores = 5.50321
CFS merit scores = 5.49588
CFS merit scores = 5.48867
CFS merit scores = 5.48159
cnt = 1	feature = 60	correl = -0.347415	descr = Gibbs_of_Target_Sequence__Pos_20_Step_1
cnt = 2	feature = 58	correl = -0.179314	descr = Gibbs_of_Target_Sequence__Pos_18_Step_1
cnt = 3	feature = 389	correl = -0.115623	descr = N_Gram_CTTC
cnt = 4	feature = 292	correl = 0.0512516	descr = N_Gram_CATGG
cnt = 5	feature = 23	correl = 0.0854367	descr = Position_Specific_Bin_Base_10_Base_T
cnt = 6	feature = 235	correl = 0.0802	descr = N_Gram_ATCTG
cnt = 7	feature = 593	correl = 0.0452869	descr = N_Gram_TCCCA
cnt = 8	feature = 329	correl = -0.0491937	descr = N_Gram_CGACC
cnt = 9	feature = 607	correl = 0.0946425	descr = N_Gram_TCGGC
cnt = 10	feature = 360	correl = 0.0791307	descr = N_Gram_CGTGG
cnt = 11	feature = 594	correl = 0.0523377	descr = N_Gram_TCCCG
cnt = 12	feature = 336	correl = 0.0452869	descr = N_Gram_CGCCA
cnt = 13	feature = 417	correl = -0.047847	descr = N_Gram_GAGCC
cnt = 14	feature = 640	correl = 0.0892806	descr = N_Gram_TGGAG
cnt = 15	feature = 367	correl = 0.0567535	descr = N_Gram_CTACT
cnt = 16	feature = 606	correl = -0.0491937	descr = N_Gram_TCGCA
cnt = 17	feature = 538	correl = 0.0572733	descr = N_Gram_GTGCG
cnt = 18	feature = 218	correl = 0.0890594	descr = N_Gram_AGTTA
cnt = 19	feature = 305	correl = 0.0452869	descr = N_Gram_CCCCG
cnt = 20	feature = 291	correl = -0.0497754	descr = N_Gram_CATGC
cnt = 21	feature = 459	correl = -0.0767401	descr = N_Gram_GCGAC
cnt = 22	feature = 673	correl = 0.0447228	descr = N_Gram_TTCGA
cnt = 23	feature = 363	correl = 0.113754	descr = N_Gram_CGTTT
cnt = 24	feature = 278	correl = 0.0540659	descr = N_Gram_CAGCG
cnt = 25	feature = 454	correl = 0.0972248	descr = N_Gram_GCCGG
cnt = 26	feature = 361	correl = 0.05408	descr = N_Gram_CGTGT
cnt = 27	feature = 272	correl = 0.0561223	descr = N_Gram_CACGT
cnt = 28	feature = 217	correl = 0.105676	descr = N_Gram_AGTGT
cnt = 29	feature = 209	correl = 0.0785959	descr = N_Gram_AGGGG
cnt = 30	feature = 286	correl = -0.0599505	descr = N_Gram_CATAT
cnt = 31	feature = 503	correl = 0.0968628	descr = N_Gram_GGGAC
cnt = 32	feature = 539	correl = 0.0978169	descr = N_Gram_GTGCT
cnt = 33	feature = 309	correl = -0.0630652	descr = N_Gram_CCCTT
cnt = 34	feature = 512	correl = -0.058393	descr = N_Gram_GGTAA
cnt = 35	feature = 527	correl = 0.0452869	descr = N_Gram_GTCCG
cnt = 36	feature = 207	correl = -0.0649075	descr = N_Gram_AGGCT
cnt = 37	feature = 234	correl = -0.0963875	descr = N_Gram_ATCGG
cnt = 38	feature = 686	correl = 0.0516604	descr = N_Gram_TTGGT
cnt = 39	feature = 303	correl = 0.0570896	descr = N_Gram_CCCAA
cnt = 40	feature = 267	correl = 0.0639483	descr = N_Gram_CACCA
cnt = 41	feature = 428	correl = -0.0556641	descr = N_Gram_GATCG
cnt = 42	feature = 648	correl = 0.0467472	descr = N_Gram_TGGGT
cnt = 43	feature = 407	correl = 0.0448195	descr = N_Gram_GACAC
cnt = 44	feature = 595	correl = 0.0472704	descr = N_Gram_TCCGA
cnt = 45	feature = 647	correl = 0.0885995	descr = N_Gram_TGGGG
cnt = 46	feature = 241	correl = -0.0558209	descr = N_Gram_ATGCC
cnt = 47	feature = 629	correl = -0.0812066	descr = N_Gram_TGAGA
cnt = 48	feature = 231	correl = -0.0522752	descr = N_Gram_ATCAT
cnt = 49	feature = 382	correl = -0.0922983	descr = N_Gram_CTGAT
cnt = 50	feature = 248	correl = -0.048657	descr = N_Gram_ATTAA
cnt = 51	feature = 550	correl = -0.0483207	descr = N_Gram_GTTCG
cnt = 52	feature = 442	correl = 0.0833266	descr = N_Gram_GCACT
cnt = 53	feature = 251	correl = 0.106191	descr = N_Gram_ATTGT
cnt = 54	feature = 426	correl = 0.0669709	descr = N_Gram_GATAT
cnt = 55	feature = 508	correl = 0.0452869	descr = N_Gram_GGGGT
cnt = 56	feature = 660	correl = -0.0512407	descr = N_Gram_TGTTA
cnt = 57	feature = 228	correl = 0.0717923	descr = N_Gram_ATAGT
cnt = 58	feature = 322	correl = 0.0441725	descr = N_Gram_CCTCT
cnt = 59	feature = 514	correl = 0.0652534	descr = N_Gram_GGTCA
cnt = 60	feature = 304	correl = 0.0843006	descr = N_Gram_CCCAC
cnt = 61	feature = 468	correl = -0.131911	descr = N_Gram_GCGTC
cnt = 62	feature = 425	correl = 0.0461314	descr = N_Gram_GATAC
cnt = 63	feature = 674	correl = -0.0486819	descr = N_Gram_TTCGG
cnt = 64	feature = 280	correl = 0.0863731	descr = N_Gram_CAGGA
cnt = 65	feature = 497	correl = 0.0744338	descr = N_Gram_GGCGC
cnt = 66	feature = 596	correl = -0.0653456	descr = N_Gram_TCCGC
cnt = 67	feature = 233	correl = -0.0491937	descr = N_Gram_ATCGC
cnt = 68	feature = 599	correl = 0.055723	descr = N_Gram_TCCTA
cnt = 69	feature = 487	correl = 0.0898475	descr = N_Gram_GGAGT
cnt = 70	feature = 574	correl = 0.0461414	descr = N_Gram_TAGGT
cnt = 71	feature = 460	correl = 0.0745119	descr = N_Gram_GCGAG
cnt = 72	feature = 388	correl = -0.128542	descr = N_Gram_CTTAT
cnt = 73	feature = 572	correl = 0.0884882	descr = N_Gram_TAGCA
cnt = 74	feature = 395	correl = 0.109561	descr = N_Gram_CTTGG
cnt = 75	feature = 144	correl = 0.0641471	descr = N_Gram_AATCT
cnt = 76	feature = 276	correl = 0.0729478	descr = N_Gram_CAGCA
cnt = 77	feature = 214	correl = 0.115696	descr = N_Gram_AGTCA
cnt = 78	feature = 613	correl = 0.0567535	descr = N_Gram_TCTAC
cnt = 79	feature = 544	correl = 0.0475785	descr = N_Gram_GTGTA
cnt = 80	feature = 353	correl = -0.0676412	descr = N_Gram_CGTAC
cnt = 81	feature = 525	correl = -0.0727329	descr = N_Gram_GTCCA
cnt = 82	feature = 324	correl = 0.0544044	descr = N_Gram_CCTGC
cnt = 83	feature = 500	correl = 0.154835	descr = N_Gram_GGCTT
cnt = 84	feature = 578	correl = -0.0563951	descr = N_Gram_TATTC
cnt = 85	feature = 510	correl = 0.0932736	descr = N_Gram_GGGTC
cnt = 86	feature = 313	correl = 0.0710368	descr = N_Gram_CCGGC
cnt = 87	feature = 301	correl = 0.0612116	descr = N_Gram_CCATC
cnt = 88	feature = 371	correl = 0.0548529	descr = N_Gram_CTATG
cnt = 89	feature = 632	correl = 0.0544221	descr = N_Gram_TGATA
cnt = 90	feature = 520	correl = 0.0712806	descr = N_Gram_GTAGT
cnt = 91	feature = 446	correl = 0.101936	descr = N_Gram_GCATC
cnt = 92	feature = 630	correl = 0.0440217	descr = N_Gram_TGAGT
cnt = 93	feature = 541	correl = 0.138921	descr = N_Gram_GTGGC
cnt = 94	feature = 429	correl = -0.100494	descr = N_Gram_GATCT
cnt = 95	feature = 265	correl = 0.083765	descr = N_Gram_CACAG
cnt = 96	feature = 285	correl = -0.0502499	descr = N_Gram_CATAC
cnt = 97	feature = 343	correl = 0.106027	descr = N_Gram_CGGCA
cnt = 98	feature = 463	correl = 0.0523923	descr = N_Gram_GCGGA
cnt = 99	feature = 547	correl = 0.0890594	descr = N_Gram_GTTAA
cnt = 100	feature = 308	correl = 0.0710368	descr = N_Gram_CCCGG
cnt = 101	feature = 394	correl = -0.121553	descr = N_Gram_CTTGC
cnt = 102	feature = 553	correl = 0.108164	descr = N_Gram_GTTGG
cnt = 103	feature = 697	correl = -0.0963129	descr = N_Gram_TTTTG
cnt = 104	feature = 375	correl = -0.11012	descr = N_Gram_CTCAT
cnt = 105	feature = 496	correl = 0.151082	descr = N_Gram_GGCCT
cnt = 106	feature = 277	correl = 0.0548463	descr = N_Gram_CAGCC
cnt = 107	feature = 475	correl = 0.0810675	descr = N_Gram_GCTGG
cnt = 108	feature = 591	correl = 0.0848322	descr = N_Gram_TCCAA
cnt = 109	feature = 222	correl = -0.084211	descr = N_Gram_ATAA
cnt = 110	feature = 413	correl = -0.072178	descr = N_Gram_GACGT
cnt = 111	feature = 350	correl = -0.0656894	descr = N_Gram_CGGTA
cnt = 112	feature = 283	correl = 0.132953	descr = N_Gram_CAGTG
cnt = 113	feature = 654	correl = -0.054691	descr = N_Gram_TGTCA
cnt = 114	feature = 334	correl = -0.0498811	descr = N_Gram_CGCAG
cnt = 115	feature = 247	correl = -0.0675563	descr = N_Gram_ATTA
cnt = 116	feature = 390	correl = 0.0489038	descr = N_Gram_CTTCA
cnt = 117	feature = 545	correl = 0.0698162	descr = N_Gram_GTGTG
cnt = 118	feature = 494	correl = 0.107641	descr = N_Gram_GGCCA
cnt = 119	feature = 529	correl = -0.114562	descr = N_Gram_GTCGA
cnt = 120	feature = 483	correl = 0.113009	descr = N_Gram_GGACC
cnt = 121	feature = 219	correl = 0.059449	descr = N_Gram_AGTTG
cnt = 122	feature = 387	correl = -0.0670185	descr = N_Gram_CTTA
cnt = 123	feature = 397	correl = 0.0914291	descr = N_Gram_CTTTA
cnt = 124	feature = 610	correl = -0.0621414	descr = N_Gram_TCGTC
cnt = 125	feature = 450	correl = 0.0608555	descr = N_Gram_GCCAT
cnt = 126	feature = 633	correl = -0.14881	descr = N_Gram_TGATT
cnt = 127	feature = 437	correl = 0.130899	descr = N_Gram_GCAA
cnt = 128	feature = 504	correl = 0.101752	descr = N_Gram_GGGAG
cnt = 129	feature = 484	correl = 0.0989836	descr = N_Gram_GGACG
cnt = 130	feature = 396	correl = 0.0788654	descr = N_Gram_CTTGT
cnt = 131	feature = 10	correl = 0.0854775	descr = Position_Specific_Bin_Base_3_Base_C
cnt = 132	feature = 509	correl = 0.0499342	descr = N_Gram_GGGT
cnt = 133	feature = 380	correl = 0.0809231	descr = N_Gram_CTCTA
cnt = 134	feature = 337	correl = 0.101752	descr = N_Gram_CGCCG
cnt = 135	feature = 250	correl = 0.0497647	descr = N_Gram_ATTG
cnt = 136	feature = 225	correl = -0.0730058	descr = N_Gram_ATACT
cnt = 137	feature = 298	correl = -0.134265	descr = N_Gram_CCAGC
cnt = 138	feature = 644	correl = 0.117453	descr = N_Gram_TGGCT
cnt = 139	feature = 526	correl = 0.0516429	descr = N_Gram_GTCCC
cnt = 140	feature = 19	correl = 0.0669134	descr = Position_Specific_Bin_Base_7_Base_T
cnt = 141	feature = 327	correl = -0.0443489	descr = N_Gram_CGAC
cnt = 142	feature = 244	correl = 0.0505259	descr = N_Gram_ATGT
cnt = 143	feature = 8	correl = -0.0951943	descr = Position_Specific_Bin_Base_2_Base_G
cnt = 144	feature = 29	correl = -0.0800233	descr = Position_Specific_Bin_Base_13_Base_A
cnt = 145	feature = 492	correl = 0.083074	descr = N_Gram_GGCAT
cnt = 146	feature = 38	correl = -0.0595136	descr = Position_Specific_Bin_Base_17_Base_A
cnt = 147	feature = 615	correl = -0.0845169	descr = N_Gram_TCTCA
cnt = 148	feature = 28	correl = -0.130606	descr = Position_Specific_Bin_Base_12_Base_T
cnt = 149	feature = 383	correl = 0.0959676	descr = N_Gram_CTGCA
cnt = 150	feature = 211	correl = 0.0866538	descr = N_Gram_AGTA
cnt = 151	feature = 13	correl = -0.117329	descr = Position_Specific_Bin_Base_5_Base_A
cnt = 152	feature = 18	correl = 0.118854	descr = Position_Specific_Bin_Base_6_Base_C
cnt = 153	feature = 81	correl = 0.11074	descr = Xue_Structure_Feature_A101
num rows = 521
num_elements = 80234
*
optimization finished, #iter = 326
nu = 0.701112
obj = -66.719225, rho = -0.271529
nSV = 394, nBSV = 338
num rows = 58
num_elements = 8932
*
optimization finished, #iter = 38
nu = 0.677823
obj = -7.759898, rho = -0.257474
nSV = 46, nBSV = 30
*
optimization finished, #iter = 326
nu = 0.701112
obj = -66.719225, rho = -0.271529
nSV = 394, nBSV = 338
CFS merit scores = 1.28474
CFS merit scores = 1.56937
CFS merit scores = 1.83088
CFS merit scores = 2.05963
CFS merit scores = 2.26831
CFS merit scores = 2.45927
CFS merit scores = 2.63382
CFS merit scores = 2.79737
CFS merit scores = 2.95071
CFS merit scores = 3.09382
CFS merit scores = 3.22947
CFS merit scores = 3.35861
CFS merit scores = 3.48021
CFS merit scores = 3.59662
CFS merit scores = 3.70758
CFS merit scores = 3.81363
CFS merit scores = 3.9141
CFS merit scores = 4.01064
CFS merit scores = 4.10396
CFS merit scores = 4.1944
CFS merit scores = 4.28276
CFS merit scores = 4.36876
CFS merit scores = 4.45246
CFS merit scores = 4.53326
CFS merit scores = 4.61184
CFS merit scores = 4.68732
CFS merit scores = 4.7606
CFS merit scores = 4.83203
CFS merit scores = 4.89919
CFS merit scores = 4.96378
CFS merit scores = 5.02625
CFS merit scores = 5.08643
CFS merit scores = 5.14534
CFS merit scores = 5.20214
CFS merit scores = 5.25726
CFS merit scores = 5.3103
CFS merit scores = 5.35988
CFS merit scores = 5.40594
CFS merit scores = 5.45058
CFS merit scores = 5.4947
CFS merit scores = 5.53715
CFS merit scores = 5.57853
cnt = 1	feature = 45	correl = -0.284736	descr = Position_Specific_Bin_Base_18_Base_A
cnt = 2	feature = 356	correl = 0.164586	descr = N_Gram_CGTG
cnt = 3	feature = 61	correl = -0.168732	descr = Gibbs_of_Target_Sequence__Pos_18_Step_1
cnt = 4	feature = 247	correl = 0.0737142	descr = N_Gram_ATGGG
cnt = 5	feature = 612	correl = 0.0739016	descr = N_Gram_TCGGA
cnt = 6	feature = 232	correl = 0.0862097	descr = N_Gram_ATATA
cnt = 7	feature = 613	correl = 0.0945333	descr = N_Gram_TCGGC
cnt = 8	feature = 609	correl = 0.0804424	descr = N_Gram_TCGAC
cnt = 9	feature = 335	correl = 0.0452153	descr = N_Gram_CGCCA
cnt = 10	feature = 572	correl = 0.045862	descr = N_Gram_TAGAC
cnt = 11	feature = 407	correl = -0.0682308	descr = N_Gram_GACCC
cnt = 12	feature = 628	correl = 0.0513395	descr = N_Gram_TGAAA
cnt = 13	feature = 645	correl = 0.0891381	descr = N_Gram_TGGAG
cnt = 14	feature = 671	correl = 0.073979	descr = N_Gram_TTCAA
cnt = 15	feature = 674	correl = 0.0446517	descr = N_Gram_TTCGA
cnt = 16	feature = 599	correl = 0.061186	descr = N_Gram_TCCCA
cnt = 17	feature = 426	correl = -0.0556744	descr = N_Gram_GATCG
cnt = 18	feature = 220	correl = 0.088939	descr = N_Gram_AGTTA
cnt = 19	feature = 305	correl = 0.114852	descr = N_Gram_CCCCC
cnt = 20	feature = 640	correl = 0.0522607	descr = N_Gram_TGCCG
cnt = 21	feature = 306	correl = 0.0452153	descr = N_Gram_CCCCG
cnt = 22	feature = 631	correl = -0.0611613	descr = N_Gram_TGAGA
cnt = 23	feature = 291	correl = -0.0497901	descr = N_Gram_CATGC
cnt = 24	feature = 483	correl = 0.120941	descr = N_Gram_GGAAA
cnt = 25	feature = 237	correl = -0.0491935	descr = N_Gram_ATCGC
cnt = 26	feature = 600	correl = 0.0471599	descr = N_Gram_TCCGA
cnt = 27	feature = 563	correl = -0.0463753	descr = N_Gram_TAACG
cnt = 28	feature = 365	correl = 0.0452153	descr = N_Gram_CTAAA
cnt = 29	feature = 361	correl = -0.0474185	descr = N_Gram_CGTTC
cnt = 30	feature = 553	correl = -0.0519099	descr = N_Gram_GTTAC
cnt = 31	feature = 226	correl = -0.136112	descr = N_Gram_ATAAG
cnt = 32	feature = 520	correl = 0.0570243	descr = N_Gram_GGGTC
cnt = 33	feature = 557	correl = 0.0450469	descr = N_Gram_GTTGC
cnt = 34	feature = 509	correl = 0.10652	descr = N_Gram_GGGAC
cnt = 35	feature = 312	correl = 0.0709082	descr = N_Gram_CCGGC
cnt = 36	feature = 353	correl = -0.0701527	descr = N_Gram_CGTAA
cnt = 37	feature = 251	correl = -0.0752	descr = N_Gram_ATTAC
cnt = 38	feature = 267	correl = 0.0597923	descr = N_Gram_CACAT
cnt = 39	feature = 420	correl = 0.0939614	descr = N_Gram_GAGTC
cnt = 40	feature = 688	correl = 0.0849871	descr = N_Gram_TTGTG
cnt = 41	feature = 357	correl = 0.0705788	descr = N_Gram_CGTGA
cnt = 42	feature = 324	correl = 0.0669036	descr = N_Gram_CCTGC
num rows = 521
num_elements = 22403
*
optimization finished, #iter = 239
nu = 0.801595
obj = -83.761664, rho = -0.665315
nSV = 428, nBSV = 410
num rows = 58
num_elements = 2494
*
optimization finished, #iter = 23
nu = 0.769678
obj = -9.389698, rho = -0.360742
nSV = 46, nBSV = 42
*
optimization finished, #iter = 239
nu = 0.801595
obj = -83.761664, rho = -0.665315
nSV = 428, nBSV = 410
CFS merit scores = 1.3671
CFS merit scores = 1.6015
CFS merit scores = 1.85002
CFS merit scores = 2.06354
CFS merit scores = 2.26336
CFS merit scores = 2.44654
CFS merit scores = 2.61511
CFS merit scores = 2.77235
CFS merit scores = 2.92083
CFS merit scores = 3.06178
CFS merit scores = 3.19554
CFS merit scores = 3.32128
CFS merit scores = 3.44162
CFS merit scores = 3.5553
CFS merit scores = 3.66383
CFS merit scores = 3.76833
CFS merit scores = 3.86877
CFS merit scores = 3.96526
CFS merit scores = 4.05746
CFS merit scores = 4.14656
CFS merit scores = 4.23204
CFS merit scores = 4.31542
CFS merit scores = 4.39675
CFS merit scores = 4.47512
CFS merit scores = 4.55166
CFS merit scores = 4.62495
CFS merit scores = 4.6952
CFS merit scores = 4.76187
CFS merit scores = 4.82633
CFS merit scores = 4.88859
CFS merit scores = 4.94923
CFS merit scores = 5.00808
CFS merit scores = 5.06456
CFS merit scores = 5.11715
CFS merit scores = 5.16713
CFS merit scores = 5.21335
CFS merit scores = 5.25621
CFS merit scores = 5.29733
CFS merit scores = 5.33658
CFS merit scores = 5.37345
CFS merit scores = 5.40902
CFS merit scores = 5.4419
CFS merit scores = 5.46951
CFS merit scores = 5.49653
CFS merit scores = 5.52181
CFS merit scores = 5.54614
CFS merit scores = 5.57004
CFS merit scores = 5.59354
CFS merit scores = 5.61688
CFS merit scores = 5.63946
CFS merit scores = 5.66207
CFS merit scores = 5.68455
CFS merit scores = 5.7066
CFS merit scores = 5.72552
CFS merit scores = 5.74105
CFS merit scores = 5.75505
CFS merit scores = 5.76632
CFS merit scores = 5.77695
CFS merit scores = 5.78793
CFS merit scores = 5.79867
CFS merit scores = 5.81002
CFS merit scores = 5.82168
CFS merit scores = 5.83277
CFS merit scores = 5.84391
CFS merit scores = 5.85363
CFS merit scores = 5.8629
CFS merit scores = 5.87236
CFS merit scores = 5.88118
CFS merit scores = 5.89012
CFS merit scores = 5.89667
CFS merit scores = 5.90319
CFS merit scores = 5.90676
CFS merit scores = 5.91076
CFS merit scores = 5.91448
CFS merit scores = 5.9179
CFS merit scores = 5.92049
CFS merit scores = 5.92364
CFS merit scores = 5.9267
CFS merit scores = 5.92788
CFS merit scores = 5.929
CFS merit scores = 5.92994
CFS merit scores = 5.92983
CFS merit scores = 5.93001
CFS merit scores = 5.93031
CFS merit scores = 5.92922
CFS merit scores = 5.92696
CFS merit scores = 5.92416
CFS merit scores = 5.92068
CFS merit scores = 5.91712
CFS merit scores = 5.91344
CFS merit scores = 5.91004
CFS merit scores = 5.90694
CFS merit scores = 5.90419
CFS merit scores = 5.90156
CFS merit scores = 5.89706
CFS merit scores = 5.89204
CFS merit scores = 5.8875
CFS merit scores = 5.88271
CFS merit scores = 5.87748
CFS merit scores = 5.87267
CFS merit scores = 5.8678
CFS merit scores = 5.86199
CFS merit scores = 5.85624
CFS merit scores = 5.85074
CFS merit scores = 5.84491
CFS merit scores = 5.83934
CFS merit scores = 5.8337
CFS merit scores = 5.82846
CFS merit scores = 5.82148
CFS merit scores = 5.8148
CFS merit scores = 5.80802
CFS merit scores = 5.80148
CFS merit scores = 5.79506
CFS merit scores = 5.78849
CFS merit scores = 5.78191
CFS merit scores = 5.77556
CFS merit scores = 5.76895
CFS merit scores = 5.76175
CFS merit scores = 5.75482
CFS merit scores = 5.7467
CFS merit scores = 5.73868
CFS merit scores = 5.7309
CFS merit scores = 5.72343
CFS merit scores = 5.71637
CFS merit scores = 5.7092
CFS merit scores = 5.70198
CFS merit scores = 5.69471
CFS merit scores = 5.68759
CFS merit scores = 5.68065
CFS merit scores = 5.67395
CFS merit scores = 5.66721
CFS merit scores = 5.6606
CFS merit scores = 5.65372
CFS merit scores = 5.64709
CFS merit scores = 5.64022
CFS merit scores = 5.63341
CFS merit scores = 5.62689
CFS merit scores = 5.61981
CFS merit scores = 5.61303
CFS merit scores = 5.6059
CFS merit scores = 5.59905
CFS merit scores = 5.59224
CFS merit scores = 5.58566
CFS merit scores = 5.5785
CFS merit scores = 5.5711
CFS merit scores = 5.5641
CFS merit scores = 5.55699
CFS merit scores = 5.5501
CFS merit scores = 5.5434
CFS merit scores = 5.53694
CFS merit scores = 5.53047
CFS merit scores = 5.52368
CFS merit scores = 5.51678
CFS merit scores = 5.50956
CFS merit scores = 5.50212
CFS merit scores = 5.49495
CFS merit scores = 5.48786
CFS merit scores = 5.4808
CFS merit scores = 5.47371
CFS merit scores = 5.46666
CFS merit scores = 5.45982
CFS merit scores = 5.45318
CFS merit scores = 5.44635
CFS merit scores = 5.4397
CFS merit scores = 5.43276
CFS merit scores = 5.42597
CFS merit scores = 5.41927
CFS merit scores = 5.41282
CFS merit scores = 5.40617
CFS merit scores = 5.39972
CFS merit scores = 5.39283
CFS merit scores = 5.386
CFS merit scores = 5.3789
CFS merit scores = 5.37201
CFS merit scores = 5.36444
CFS merit scores = 5.35705
CFS merit scores = 5.34939
CFS merit scores = 5.34205
CFS merit scores = 5.33489
CFS merit scores = 5.32768
CFS merit scores = 5.32036
CFS merit scores = 5.31328
CFS merit scores = 5.30603
CFS merit scores = 5.29882
CFS merit scores = 5.29146
CFS merit scores = 5.28405
CFS merit scores = 5.27674
CFS merit scores = 5.26972
CFS merit scores = 5.26257
CFS merit scores = 5.25556
CFS merit scores = 5.2486
CFS merit scores = 5.24182
CFS merit scores = 5.23498
CFS merit scores = 5.22806
CFS merit scores = 5.22134
CFS merit scores = 5.21425
CFS merit scores = 5.20732
CFS merit scores = 5.20059
CFS merit scores = 5.19403
CFS merit scores = 5.1873
CFS merit scores = 5.1806
CFS merit scores = 5.17392
CFS merit scores = 5.16727
CFS merit scores = 5.16072
CFS merit scores = 5.1542
CFS merit scores = 5.14778
CFS merit scores = 5.14137
CFS merit scores = 5.13502
CFS merit scores = 5.12852
CFS merit scores = 5.12209
CFS merit scores = 5.11568
CFS merit scores = 5.10945
CFS merit scores = 5.10329
CFS merit scores = 5.09708
CFS merit scores = 5.091
CFS merit scores = 5.08488
CFS merit scores = 5.07892
CFS merit scores = 5.07292
CFS merit scores = 5.06679
CFS merit scores = 5.06069
CFS merit scores = 5.05454
CFS merit scores = 5.04831
CFS merit scores = 5.04183
CFS merit scores = 5.03543
CFS merit scores = 5.02916
CFS merit scores = 5.02305
CFS merit scores = 5.01688
CFS merit scores = 5.01069
CFS merit scores = 5.00448
CFS merit scores = 4.99834
CFS merit scores = 4.99201
CFS merit scores = 4.9854
CFS merit scores = 4.9787
CFS merit scores = 4.97211
CFS merit scores = 4.96557
CFS merit scores = 4.95889
CFS merit scores = 4.95209
CFS merit scores = 4.9452
CFS merit scores = 4.93839
CFS merit scores = 4.93163
CFS merit scores = 4.92463
CFS merit scores = 4.91754
CFS merit scores = 4.91052
CFS merit scores = 4.90355
CFS merit scores = 4.8963
CFS merit scores = 4.88905
CFS merit scores = 4.88165
CFS merit scores = 4.87422
CFS merit scores = 4.86688
CFS merit scores = 4.859
CFS merit scores = 4.85123
CFS merit scores = 4.84333
CFS merit scores = 4.83537
CFS merit scores = 4.82728
CFS merit scores = 4.81939
CFS merit scores = 4.81107
CFS merit scores = 4.80287
CFS merit scores = 4.79485
CFS merit scores = 4.7864
CFS merit scores = 4.77794
CFS merit scores = 4.76958
CFS merit scores = 4.76096
CFS merit scores = 4.75231
CFS merit scores = 4.7437
CFS merit scores = 4.73486
CFS merit scores = 4.72577
CFS merit scores = 4.71671
CFS merit scores = 4.70699
CFS merit scores = 4.69672
CFS merit scores = 4.68646
CFS merit scores = 4.67628
CFS merit scores = 4.66557
CFS merit scores = 4.65434
CFS merit scores = 4.64314
CFS merit scores = 4.63204
CFS merit scores = 4.62054
CFS merit scores = 4.60877
CFS merit scores = 4.59651
CFS merit scores = 4.58275
CFS merit scores = 4.56769
CFS merit scores = 4.55158
cnt = 1	feature = 59	correl = -0.367104	descr = Gibbs_of_Target_Sequence__Pos_20_Step_1
cnt = 2	feature = 57	correl = -0.185372	descr = Gibbs_of_Target_Sequence__Pos_18_Step_1
cnt = 3	feature = 276	correl = -0.138667	descr = N_Gram_CAGCT
cnt = 4	feature = 343	correl = 0.0639507	descr = N_Gram_CGGAA
cnt = 5	feature = 623	correl = 0.056568	descr = N_Gram_TCTAC
cnt = 6	feature = 265	correl = -0.0510587	descr = N_Gram_CACCC
cnt = 7	feature = 531	correl = 0.0485664	descr = N_Gram_GTAAA
cnt = 8	feature = 209	correl = 0.0592888	descr = N_Gram_AGTCA
cnt = 9	feature = 619	correl = 0.0944683	descr = N_Gram_TCGGC
cnt = 10	feature = 363	correl = 0.0789734	descr = N_Gram_CGTGG
cnt = 11	feature = 606	correl = 0.0522095	descr = N_Gram_TCCCG
cnt = 12	feature = 361	correl = 0.0705217	descr = N_Gram_CGTGA
cnt = 13	feature = 511	correl = 0.0518583	descr = N_Gram_GGGCA
cnt = 14	feature = 292	correl = 0.0516743	descr = N_Gram_CCAAT
cnt = 15	feature = 611	correl = 0.0555615	descr = N_Gram_TCCTA
cnt = 16	feature = 334	correl = 0.0569573	descr = N_Gram_CGAGG
cnt = 17	feature = 604	correl = 0.0611067	descr = N_Gram_TCCCA
cnt = 18	feature = 417	correl = 0.0966337	descr = N_Gram_GACTA
cnt = 19	feature = 425	correl = 0.0459803	descr = N_Gram_GATAC
cnt = 20	feature = 627	correl = 0.0482838	descr = N_Gram_TCTCG
cnt = 21	feature = 305	correl = 0.114781	descr = N_Gram_CCCCC
cnt = 22	feature = 356	correl = -0.0676688	descr = N_Gram_CGTAC
cnt = 23	feature = 649	correl = 0.0522095	descr = N_Gram_TGCCG
cnt = 24	feature = 514	correl = 0.0451664	descr = N_Gram_GGGCT
cnt = 25	feature = 226	correl = 0.0963392	descr = N_Gram_ATATA
cnt = 26	feature = 464	correl = -0.07686	descr = N_Gram_GCGAC
cnt = 27	feature = 498	correl = 0.0891817	descr = N_Gram_GGCCC
cnt = 28	feature = 653	correl = -0.0511003	descr = N_Gram_TGCTA
cnt = 29	feature = 258	correl = 0.0619243	descr = N_Gram_CAAGC
cnt = 30	feature = 697	correl = 0.0784451	descr = N_Gram_TTGCA
cnt = 31	feature = 555	correl = 0.0473666	descr = N_Gram_GTGTA
cnt = 32	feature = 520	correl = 0.0930484	descr = N_Gram_GGGTC
cnt = 33	feature = 449	correl = -0.0451669	descr = N_Gram_GCATG
cnt = 34	feature = 231	correl = -0.096687	descr = N_Gram_ATCGG
cnt = 35	feature = 583	correl = -0.0443184	descr = N_Gram_TAGAT
cnt = 36	feature = 244	correl = -0.068687	descr = N_Gram_ATTAC
cnt = 37	feature = 643	correl = -0.0487993	descr = N_Gram_TGATC
cnt = 38	feature = 314	correl = 0.0451664	descr = N_Gram_CCGCA
cnt = 39	feature = 541	correl = -0.139915	descr = N_Gram_GTCGA
cnt = 40	feature = 394	correl = 0.0495909	descr = N_Gram_CTTCC
cnt = 41	feature = 348	correl = 0.0719598	descr = N_Gram_CGGCG
cnt = 42	feature = 572	correl = -0.0484163	descr = N_Gram_TAAGA
cnt = 43	feature = 222	correl = 0.054751	descr = N_Gram_ATACA
cnt = 44	feature = 228	correl = -0.0524788	descr = N_Gram_ATCAT
cnt = 45	feature = 220	correl = -0.138992	descr = N_Gram_ATAAG
cnt = 46	feature = 322	correl = 0.0672847	descr = N_Gram_CCTCA
cnt = 47	feature = 225	correl = 0.0469528	descr = N_Gram_ATAGC
cnt = 48	feature = 309	correl = 0.0689214	descr = N_Gram_CCCGC
cnt = 49	feature = 279	correl = 0.04669	descr = N_Gram_CAGGG
cnt = 50	feature = 563	correl = 0.0449729	descr = N_Gram_GTTGC
cnt = 51	feature = 438	correl = 0.0481836	descr = N_Gram_GCAAA
cnt = 52	feature = 303	correl = 0.0840852	descr = N_Gram_CCCAC
cnt = 53	feature = 536	correl = -0.0557263	descr = N_Gram_GTCAA
cnt = 54	feature = 270	correl = 0.0973596	descr = N_Gram_CACTC
cnt = 55	feature = 232	correl = -0.0560929	descr = N_Gram_ATCGT
cnt = 56	feature = 383	correl = -0.0769531	descr = N_Gram_CTGAT
cnt = 57	feature = 681	correl = -0.103736	descr = N_Gram_TTATA
cnt = 58	feature = 664	correl = 0.0465532	descr = N_Gram_TGGGT
cnt = 59	feature = 337	correl = -0.0585454	descr = N_Gram_CGATC
cnt = 60	feature = 414	correl = -0.0759005	descr = N_Gram_GACGA
cnt = 61	feature = 324	correl = 0.0885261	descr = N_Gram_CCTCG
cnt = 62	feature = 468	correl = 0.0545127	descr = N_Gram_GCGGA
cnt = 63	feature = 259	correl = 0.046299	descr = N_Gram_CAAGG
cnt = 64	feature = 553	correl = 0.0751006	descr = N_Gram_GTGGT
cnt = 65	feature = 605	correl = 0.0526773	descr = N_Gram_TCCCC
cnt = 66	feature = 340	correl = 0.0843153	descr = N_Gram_CGCCG
cnt = 67	feature = 248	correl = 0.0558985	descr = N_Gram_ATTTC
cnt = 68	feature = 278	correl = 0.0860635	descr = N_Gram_CAGGA
cnt = 69	feature = 364	correl = 0.0538781	descr = N_Gram_CGTGT
cnt = 70	feature = 399	correl = 0.0845057	descr = N_Gram_CTTGG
cnt = 71	feature = 647	correl = 0.0863688	descr = N_Gram_TGCAC
cnt = 72	feature = 601	correl = 0.105701	descr = N_Gram_TCCAA
cnt = 73	feature = 321	correl = 0.0555615	descr = N_Gram_CCTAT
cnt = 74	feature = 596	correl = 0.0593951	descr = N_Gram_TCAGT
cnt = 75	feature = 380	correl = 0.0597889	descr = N_Gram_CTCTA
cnt = 76	feature = 426	correl = 0.0508805	descr = N_Gram_GATAT
cnt = 77	feature = 662	correl = 0.0532989	descr = N_Gram_TGGGA
cnt = 78	feature = 255	correl = 0.0533561	descr = N_Gram_CAAAG
cnt = 79	feature = 500	correl = 0.141104	descr = N_Gram_GGCCT
cnt = 80	feature = 674	correl = 0.0508267	descr = N_Gram_TGTGT
cnt = 81	feature = 274	correl = 0.0546265	descr = N_Gram_CAGCC
cnt = 82	feature = 695	correl = -0.0468674	descr = N_Gram_TTGAG
cnt = 83	feature = 529	correl = 0.0553621	descr = N_Gram_GGTGC
cnt = 84	feature = 527	correl = 0.0773543	descr = N_Gram_GGTCA
cnt = 85	feature = 432	correl = -0.0702334	descr = N_Gram_GATTA
cnt = 86	feature = 335	correl = -0.0778092	descr = N_Gram_CGAGT
cnt = 87	feature = 508	correl = 0.0966337	descr = N_Gram_GGGAC
cnt = 88	feature = 593	correl = 0.106025	descr = N_Gram_TCACC
cnt = 89	feature = 688	correl = -0.0625765	descr = N_Gram_TTCGG
cnt = 90	feature = 476	correl = 0.0807637	descr = N_Gram_GCTGG
cnt = 91	feature = 441	correl = 0.0743071	descr = N_Gram_GCACT
cnt = 92	feature = 382	correl = 0.0456416	descr = N_Gram_CTGAC
cnt = 93	feature = 250	correl = -0.146356	descr = N_Gram_ATTTT
cnt = 94	feature = 375	correl = -0.0945249	descr = N_Gram_CTCAT
cnt = 95	feature = 631	correl = -0.12351	descr = N_Gram_TCTTA
cnt = 96	feature = 505	correl = 0.154507	descr = N_Gram_GGCTT
cnt = 97	feature = 445	correl = 0.0646277	descr = N_Gram_GCAGG
cnt = 98	feature = 461	correl = 0.0617979	descr = N_Gram_GCCTC
cnt = 99	feature = 241	correl = -0.049051	descr = N_Gram_ATGCT
cnt = 100	feature = 512	correl = 0.112904	descr = N_Gram_GGGCC
cnt = 101	feature = 416	correl = -0.103688	descr = N_Gram_GACGT
cnt = 102	feature = 207	correl = 0.0447335	descr = N_Gram_AGTA
cnt = 103	feature = 254	correl = 0.0638139	descr = N_Gram_CAAAA
cnt = 104	feature = 539	correl = 0.0514266	descr = N_Gram_GTCCC
cnt = 105	feature = 437	correl = 0.105457	descr = N_Gram_GCAA
cnt = 106	feature = 235	correl = 0.0601557	descr = N_Gram_ATCTT
cnt = 107	feature = 516	correl = 0.0676026	descr = N_Gram_GGGGC
cnt = 108	feature = 281	correl = 0.132618	descr = N_Gram_CAGTG
cnt = 109	feature = 525	correl = -0.0686245	descr = N_Gram_GGTAA
cnt = 110	feature = 407	correl = 0.0643379	descr = N_Gram_GACA
cnt = 111	feature = 388	correl = 0.0587143	descr = N_Gram_CTGTG
cnt = 112	feature = 454	correl = 0.0639664	descr = N_Gram_GCCCA
cnt = 113	feature = 313	correl = 0.0463148	descr = N_Gram_CCGA
cnt = 114	feature = 267	correl = 0.0875162	descr = N_Gram_CACCT
cnt = 115	feature = 211	correl = -0.143414	descr = N_Gram_AGTCT
cnt = 116	feature = 404	correl = 0.104044	descr = N_Gram_GAAGA
cnt = 117	feature = 503	correl = 0.0916557	descr = N_Gram_GGCGG
cnt = 118	feature = 83	correl = 0.083973	descr = Xue_Structure_Feature_C101
cnt = 119	feature = 472	correl = -0.150363	descr = N_Gram_GCGTC
cnt = 120	feature = 557	correl = 0.0531905	descr = N_Gram_GTGTT
cnt = 121	feature = 509	correl = 0.105736	descr = N_Gram_GGGAG
cnt = 122	feature = 386	correl = 0.0566061	descr = N_Gram_CTGGA
cnt = 123	feature = 160	correl = -0.0460672	descr = N_Gram_ACCC
cnt = 124	feature = 391	correl = -0.118168	descr = N_Gram_CTTAT
cnt = 125	feature = 576	correl = -0.0591623	descr = N_Gram_TAATC
cnt = 126	feature = 466	correl = 0.0457616	descr = N_Gram_GCGCC
cnt = 127	feature = 648	correl = 0.0642018	descr = N_Gram_TGCAG
cnt = 128	feature = 304	correl = 0.0702682	descr = N_Gram_CCCC
cnt = 129	feature = 478	correl = 0.0533238	descr = N_Gram_GCTTG
cnt = 130	feature = 285	correl = -0.0644924	descr = N_Gram_CATCG
cnt = 131	feature = 618	correl = 0.0738182	descr = N_Gram_TCGGA
cnt = 132	feature = 494	correl = 0.0538293	descr = N_Gram_GGCAG
cnt = 133	feature = 291	correl = 0.0650369	descr = N_Gram_CCAAG
cnt = 134	feature = 612	correl = -0.0616462	descr = N_Gram_TCCTC
cnt = 135	feature = 290	correl = 0.0681048	descr = N_Gram_CCAAA
cnt = 136	feature = 393	correl = 0.0534301	descr = N_Gram_CTTCA
cnt = 137	feature = 457	correl = 0.0468005	descr = N_Gram_GCCGC
cnt = 138	feature = 13	correl = -0.106593	descr = Position_Specific_Bin_Base_5_Base_A
cnt = 139	feature = 485	correl = 0.121515	descr = N_Gram_GGACC
cnt = 140	feature = 219	correl = -0.116476	descr = N_Gram_ATAA
cnt = 141	feature = 273	correl = 0.101061	descr = N_Gram_CAGCA
cnt = 142	feature = 501	correl = -0.0516841	descr = N_Gram_GGCGA
cnt = 143	feature = 24	correl = -0.0757129	descr = Position_Specific_Bin_Base_11_Base_G
cnt = 144	feature = 609	correl = -0.0960283	descr = N_Gram_TCCGG
cnt = 145	feature = 23	correl = 0.0709762	descr = Position_Specific_Bin_Base_10_Base_T
cnt = 146	feature = 29	correl = -0.0509821	descr = Position_Specific_Bin_Base_13_Base_A
cnt = 147	feature = 424	correl = 0.062157	descr = N_Gram_GATA
cnt = 148	feature = 654	correl = 0.0567346	descr = N_Gram_TGCTC
cnt = 149	feature = 473	correl = 0.0951915	descr = N_Gram_GCGTG
cnt = 150	feature = 446	correl = 0.0504378	descr = N_Gram_GCAGT
cnt = 151	feature = 286	correl = 0.120957	descr = N_Gram_CATCT
cnt = 152	feature = 580	correl = -0.0585988	descr = N_Gram_TACTT
cnt = 153	feature = 350	correl = 0.107818	descr = N_Gram_CGGGA
cnt = 154	feature = 641	correl = -0.0446915	descr = N_Gram_TGAGG
cnt = 155	feature = 9	correl = 0.0592036	descr = Position_Specific_Bin_Base_2_Base_T
cnt = 156	feature = 547	correl = 0.0581457	descr = N_Gram_GTGA
cnt = 157	feature = 644	correl = -0.129911	descr = N_Gram_TGATT
cnt = 158	feature = 660	correl = 0.147824	descr = N_Gram_TGGCT
cnt = 159	feature = 308	correl = 0.0864573	descr = N_Gram_CCCG
cnt = 160	feature = 36	correl = -0.0487017	descr = Position_Specific_Bin_Base_17_Base_A
cnt = 161	feature = 616	correl = -0.11223	descr = N_Gram_TCGAG
cnt = 162	feature = 497	correl = 0.095666	descr = N_Gram_GGCCA
cnt = 163	feature = 10	correl = 0.0477601	descr = Position_Specific_Bin_Base_3_Base_C
cnt = 164	feature = 351	correl = 0.135189	descr = N_Gram_CGGGC
cnt = 165	feature = 327	correl = -0.0743195	descr = N_Gram_CCTTC
cnt = 166	feature = 661	correl = 0.10714	descr = N_Gram_TGGG
cnt = 167	feature = 52	correl = -0.07153	descr = Gibbs_of_Target_Sequence__Pos_8_Step_1
cnt = 168	feature = 18	correl = -0.0643624	descr = Position_Specific_Bin_Base_8_Base_C
cnt = 169	feature = 440	correl = 0.079112	descr = N_Gram_GCAC
cnt = 170	feature = 284	correl = 0.112201	descr = N_Gram_CATCC
cnt = 171	feature = 32	correl = 0.0841844	descr = Position_Specific_Bin_Base_14_Base_T
cnt = 172	feature = 429	correl = -0.117967	descr = N_Gram_GATCT
cnt = 173	feature = 28	correl = -0.123833	descr = Position_Specific_Bin_Base_12_Base_T
cnt = 174	feature = 76	correl = 0.0725677	descr = Xue_Structure_Feature_A111
cnt = 175	feature = 39	correl = -0.0753907	descr = Position_Specific_Bin_Base_17_Base_T
cnt = 176	feature = 633	correl = -0.0553516	descr = N_Gram_TCTTG
cnt = 177	feature = 47	correl = 0.051568	descr = Gibbs_of_Target_Sequence__Pos_3_Step_1
cnt = 178	feature = 483	correl = 0.0576938	descr = N_Gram_GGAAG
cnt = 179	feature = 43	correl = -0.11235	descr = Position_Specific_Bin_Base_18_Base_T
cnt = 180	feature = 545	correl = -0.0769329	descr = N_Gram_GTCTT
cnt = 181	feature = 475	correl = 0.0630263	descr = N_Gram_GCTG
cnt = 182	feature = 11	correl = -0.0714538	descr = Position_Specific_Bin_Base_4_Base_A
cnt = 183	feature = 336	correl = -0.044484	descr = N_Gram_CGAT
cnt = 184	feature = 77	correl = -0.0568313	descr = Xue_Structure_Feature_A110
cnt = 185	feature = 33	correl = -0.134412	descr = Position_Specific_Bin_Base_16_Base_A
cnt = 186	feature = 237	correl = -0.0601963	descr = N_Gram_ATGA
cnt = 187	feature = 272	correl = 0.0498107	descr = N_Gram_CAGA
cnt = 188	feature = 14	correl = 0.0729509	descr = Position_Specific_Bin_Base_5_Base_C
cnt = 189	feature = 526	correl = 0.0678755	descr = N_Gram_GGTC
cnt = 190	feature = 592	correl = 0.0492018	descr = N_Gram_TCAC
cnt = 191	feature = 17	correl = 0.114787	descr = Position_Specific_Bin_Base_6_Base_C
cnt = 192	feature = 390	correl = -0.0658128	descr = N_Gram_CTTA
cnt = 193	feature = 8	correl = -0.0766174	descr = Position_Specific_Bin_Base_2_Base_G
cnt = 194	feature = 460	correl = 0.107	descr = N_Gram_GCCT
cnt = 195	feature = 706	correl = -0.0577922	descr = N_Gram_TTTG
cnt = 196	feature = 69	correl = 0.0960731	descr = Fold_of_RNAi_Sequence_Pos_9
cnt = 197	feature = 38	correl = 0.0524513	descr = Position_Specific_Bin_Base_17_Base_G
cnt = 198	feature = 615	correl = -0.0990083	descr = N_Gram_TCGA
cnt = 199	feature = 413	correl = -0.0782646	descr = N_Gram_GACG
cnt = 200	feature = 602	correl = -0.146788	descr = N_Gram_TCCAG
cnt = 201	feature = 49	correl = -0.081065	descr = Gibbs_of_Target_Sequence__Pos_5_Step_1
cnt = 202	feature = 645	correl = 0.0990614	descr = N_Gram_TGCA
cnt = 203	feature = 683	correl = 0.0818895	descr = N_Gram_TTCA
cnt = 204	feature = 30	correl = 0.0917041	descr = Position_Specific_Bin_Base_13_Base_C
cnt = 205	feature = 34	correl = 0.119192	descr = Position_Specific_Bin_Base_16_Base_C
cnt = 206	feature = 504	correl = 0.0809913	descr = N_Gram_GGCT
cnt = 207	feature = 233	correl = -0.0544241	descr = N_Gram_ATCTC
cnt = 208	feature = 467	correl = 0.0832831	descr = N_Gram_GCGG
cnt = 209	feature = 66	correl = 0.0860864	descr = Fold_of_RNAi_Sequence_Pos_3
cnt = 210	feature = 579	correl = -0.0643994	descr = N_Gram_TACT
cnt = 211	feature = 360	correl = 0.173598	descr = N_Gram_CGTG
cnt = 212	feature = 35	correl = 0.0606741	descr = Position_Specific_Bin_Base_16_Base_G
cnt = 213	feature = 342	correl = 0.0758056	descr = N_Gram_CGGA
cnt = 214	feature = 54	correl = -0.105255	descr = Gibbs_of_Target_Sequence__Pos_13_Step_1
cnt = 215	feature = 79	correl = 0.1176	descr = Xue_Structure_Feature_A101
cnt = 216	feature = 477	correl = 0.0685135	descr = N_Gram_GCTT
cnt = 217	feature = 51	correl = -0.168329	descr = Gibbs_of_Target_Sequence__Pos_7_Step_1
cnt = 218	feature = 603	correl = 0.0731655	descr = N_Gram_TCCC
cnt = 219	feature = 690	correl = -0.201791	descr = N_Gram_TTCTC
cnt = 220	feature = 12	correl = 0.0575257	descr = Position_Specific_Bin_Base_4_Base_C
cnt = 221	feature = 40	correl = -0.282118	descr = Position_Specific_Bin_Base_18_Base_A
cnt = 222	feature = 456	correl = 0.0470482	descr = N_Gram_GCCG
cnt = 223	feature = 628	correl = -0.124671	descr = N_Gram_TCTCT
cnt = 224	feature = 357	correl = -0.111191	descr = N_Gram_CGTC
cnt = 225	feature = 301	correl = 0.0920494	descr = N_Gram_CCCA
cnt = 226	feature = 105	correl = 0.12693	descr = Fold_of_Target_NoEndbrace_noends_Pos_17
cnt = 227	feature = 613	correl = -0.102608	descr = N_Gram_TCCTT
cnt = 228	feature = 73	correl = 0.0679381	descr = Fold_of_RNAi_Sequence_Pos_14
cnt = 229	feature = 594	correl = 0.0786009	descr = N_Gram_TCAG
cnt = 230	feature = 451	correl = 0.060614	descr = N_Gram_GCCA
cnt = 231	feature = 136	correl = -0.098047	descr = N_Gram_AAGT
cnt = 232	feature = 280	correl = 0.108386	descr = N_Gram_CAGT
cnt = 233	feature = 481	correl = 0.0533468	descr = N_Gram_GGAA
cnt = 234	feature = 632	correl = -0.112485	descr = N_Gram_TCTTC
cnt = 235	feature = 540	correl = -0.104129	descr = N_Gram_GTCG
cnt = 236	feature = 78	correl = 0.049494	descr = Xue_Structure_Feature_A100
cnt = 237	feature = 82	correl = 0.0473888	descr = Xue_Structure_Feature_C100
cnt = 238	feature = 711	correl = -0.131475	descr = N_Gram_TTTTT
cnt = 239	feature = 510	correl = 0.133195	descr = N_Gram_GGGC
cnt = 240	feature = 544	correl = -0.0836642	descr = N_Gram_GTCT
cnt = 241	feature = 677	correl = -0.0874536	descr = N_Gram_TTA
cnt = 242	feature = 396	correl = -0.0464044	descr = N_Gram_CTTG
cnt = 243	feature = 72	correl = 0.108104	descr = Fold_of_RNAi_Sequence_Pos_13
cnt = 244	feature = 283	correl = 0.0920225	descr = N_Gram_CATC
cnt = 245	feature = 208	correl = -0.100917	descr = N_Gram_AGTC
cnt = 246	feature = 64	correl = 0.200631	descr = Fold_of_RNAi_Sequence_Pos_1
cnt = 247	feature = 56	correl = -0.129755	descr = Gibbs_of_Target_Sequence__Pos_17_Step_1
cnt = 248	feature = 474	correl = -0.0556673	descr = N_Gram_GCTCC
cnt = 249	feature = 338	correl = 0.0569033	descr = N_Gram_CGCC
cnt = 250	feature = 326	correl = -0.0466408	descr = N_Gram_CCTT
cnt = 251	feature = 67	correl = 0.0539575	descr = Fold_of_RNAi_Sequence_Pos_4
cnt = 252	feature = 58	correl = -0.307672	descr = Gibbs_of_Target_Sequence__Pos_19_Step_1
cnt = 253	feature = 252	correl = 0.124289	descr = N_Gram_CAA
cnt = 254	feature = 691	correl = -0.102603	descr = N_Gram_TTCTT
cnt = 255	feature = 600	correl = -0.0790111	descr = N_Gram_TCCA
cnt = 256	feature = 655	correl = 0.0828624	descr = N_Gram_TGG
cnt = 257	feature = 626	correl = -0.0982027	descr = N_Gram_TCTCC
cnt = 258	feature = 496	correl = 0.177325	descr = N_Gram_GGCC
cnt = 259	feature = 610	correl = -0.0752757	descr = N_Gram_TCCT
cnt = 260	feature = 614	correl = -0.113935	descr = N_Gram_TCG
cnt = 261	feature = 590	correl = 0.0486757	descr = N_Gram_TCA
cnt = 262	feature = 708	correl = -0.150346	descr = N_Gram_TTTT
cnt = 263	feature = 81	correl = 0.090842	descr = Xue_Structure_Feature_C110
cnt = 264	feature = 546	correl = 0.18024	descr = N_Gram_GTG
cnt = 265	feature = 589	correl = -0.0939071	descr = N_Gram_TC
cnt = 266	feature = 395	correl = -0.208668	descr = N_Gram_CTTCT
cnt = 267	feature = 80	correl = 0.109024	descr = Xue_Structure_Feature_C111
cnt = 268	feature = 312	correl = 0.0888826	descr = N_Gram_CCG
cnt = 269	feature = 392	correl = -0.102172	descr = N_Gram_CTTC
cnt = 270	feature = 463	correl = -0.0518636	descr = N_Gram_GCG
cnt = 271	feature = 703	correl = -0.0952573	descr = N_Gram_TTTC
cnt = 272	feature = 373	correl = -0.0764467	descr = N_Gram_CTC
cnt = 273	feature = 61	correl = -0.154267	descr = PF_RNAi_Fold_5'Free_Count
cnt = 274	feature = 689	correl = -0.200596	descr = N_Gram_TTCT
cnt = 275	feature = 341	correl = 0.0824102	descr = N_Gram_CGG
cnt = 276	feature = 450	correl = 0.105854	descr = N_Gram_GCC
cnt = 277	feature = 599	correl = -0.0864073	descr = N_Gram_TCC
cnt = 278	feature = 492	correl = 0.162124	descr = N_Gram_GGC
cnt = 279	feature = 479	correl = 0.157102	descr = N_Gram_GG
cnt = 280	feature = 60	correl = -0.196859	descr = PF_RNAi_Fold_Energy
cnt = 281	feature = 86	correl = -0.102472	descr = Xue_Structure_Feature_C000
num rows = 521
num_elements = 146922
*
optimization finished, #iter = 585
nu = 0.543934
obj = -43.972148, rho = -0.313515
nSV = 369, nBSV = 211
num rows = 58
num_elements = 16356
*
optimization finished, #iter = 53
nu = 0.489610
obj = -4.790495, rho = -0.413302
nSV = 42, nBSV = 15
*
optimization finished, #iter = 585
nu = 0.543934
obj = -43.972148, rho = -0.313515
nSV = 369, nBSV = 211
CFS merit scores = 1.35103
CFS merit scores = 1.60969
CFS merit scores = 1.84462
CFS merit scores = 2.06455
CFS merit scores = 2.26698
CFS merit scores = 2.44898
CFS merit scores = 2.6153
CFS merit scores = 2.76979
CFS merit scores = 2.91286
CFS merit scores = 3.04791
CFS merit scores = 3.17644
CFS merit scores = 3.29728
CFS merit scores = 3.41064
CFS merit scores = 3.51947
CFS merit scores = 3.62413
CFS merit scores = 3.72552
CFS merit scores = 3.82259
CFS merit scores = 3.917
CFS merit scores = 4.00897
CFS merit scores = 4.09876
CFS merit scores = 4.18644
CFS merit scores = 4.27219
CFS merit scores = 4.35471
CFS merit scores = 4.43515
CFS merit scores = 4.51372
CFS merit scores = 4.59045
CFS merit scores = 4.66546
CFS merit scores = 4.73885
CFS merit scores = 4.81072
CFS merit scores = 4.88046
CFS merit scores = 4.94698
CFS merit scores = 5.01176
CFS merit scores = 5.07525
CFS merit scores = 5.13758
CFS merit scores = 5.199
CFS merit scores = 5.25935
CFS merit scores = 5.31781
CFS merit scores = 5.37491
CFS merit scores = 5.43016
CFS merit scores = 5.48451
CFS merit scores = 5.53806
CFS merit scores = 5.58944
CFS merit scores = 5.63991
CFS merit scores = 5.68942
CFS merit scores = 5.73792
CFS merit scores = 5.78324
CFS merit scores = 5.82462
CFS merit scores = 5.86471
CFS merit scores = 5.90215
CFS merit scores = 5.93243
CFS merit scores = 5.96105
CFS merit scores = 5.98854
CFS merit scores = 6.01464
CFS merit scores = 6.03952
CFS merit scores = 6.06272
CFS merit scores = 6.08185
CFS merit scores = 6.09935
CFS merit scores = 6.11593
CFS merit scores = 6.1322
CFS merit scores = 6.14806
CFS merit scores = 6.16422
CFS merit scores = 6.17938
CFS merit scores = 6.19452
CFS merit scores = 6.2098
CFS merit scores = 6.22538
CFS merit scores = 6.23966
CFS merit scores = 6.25374
CFS merit scores = 6.26497
CFS merit scores = 6.2753
CFS merit scores = 6.28577
CFS merit scores = 6.29466
CFS merit scores = 6.30257
CFS merit scores = 6.31046
CFS merit scores = 6.31783
CFS merit scores = 6.32508
CFS merit scores = 6.33211
CFS merit scores = 6.33835
CFS merit scores = 6.33813
CFS merit scores = 6.33767
CFS merit scores = 6.33745
CFS merit scores = 6.33746
CFS merit scores = 6.33783
CFS merit scores = 6.33896
CFS merit scores = 6.34025
CFS merit scores = 6.34128
CFS merit scores = 6.34206
CFS merit scores = 6.34112
CFS merit scores = 6.3391
CFS merit scores = 6.33656
CFS merit scores = 6.33322
CFS merit scores = 6.32849
CFS merit scores = 6.32428
CFS merit scores = 6.31962
CFS merit scores = 6.31531
CFS merit scores = 6.31132
CFS merit scores = 6.30751
CFS merit scores = 6.30225
CFS merit scores = 6.29702
CFS merit scores = 6.29207
CFS merit scores = 6.28744
CFS merit scores = 6.28328
CFS merit scores = 6.27889
CFS merit scores = 6.2742
CFS merit scores = 6.26979
CFS merit scores = 6.2658
CFS merit scores = 6.26229
CFS merit scores = 6.25718
CFS merit scores = 6.25213
CFS merit scores = 6.24611
CFS merit scores = 6.24026
CFS merit scores = 6.23397
CFS merit scores = 6.22755
CFS merit scores = 6.2215
CFS merit scores = 6.21526
CFS merit scores = 6.20875
CFS merit scores = 6.20223
CFS merit scores = 6.19589
CFS merit scores = 6.18842
CFS merit scores = 6.18139
CFS merit scores = 6.17475
CFS merit scores = 6.16788
CFS merit scores = 6.16136
CFS merit scores = 6.15501
CFS merit scores = 6.14822
CFS merit scores = 6.14156
CFS merit scores = 6.13481
CFS merit scores = 6.12827
CFS merit scores = 6.12115
CFS merit scores = 6.11417
CFS merit scores = 6.10685
CFS merit scores = 6.09967
CFS merit scores = 6.09198
CFS merit scores = 6.08353
CFS merit scores = 6.07467
CFS merit scores = 6.06513
CFS merit scores = 6.05541
CFS merit scores = 6.04589
CFS merit scores = 6.03635
CFS merit scores = 6.02682
CFS merit scores = 6.01744
CFS merit scores = 6.00842
CFS merit scores = 5.99906
CFS merit scores = 5.98975
CFS merit scores = 5.98006
CFS merit scores = 5.97052
CFS merit scores = 5.96118
CFS merit scores = 5.95193
CFS merit scores = 5.94282
CFS merit scores = 5.93384
CFS merit scores = 5.92494
CFS merit scores = 5.91466
CFS merit scores = 5.90425
CFS merit scores = 5.89418
CFS merit scores = 5.88446
CFS merit scores = 5.87503
CFS merit scores = 5.86583
CFS merit scores = 5.85684
CFS merit scores = 5.84753
CFS merit scores = 5.83833
CFS merit scores = 5.82939
CFS merit scores = 5.82052
CFS merit scores = 5.81159
CFS merit scores = 5.8025
CFS merit scores = 5.79311
CFS merit scores = 5.78383
CFS merit scores = 5.77472
CFS merit scores = 5.76567
CFS merit scores = 5.7565
CFS merit scores = 5.74726
CFS merit scores = 5.73824
CFS merit scores = 5.72891
CFS merit scores = 5.71968
CFS merit scores = 5.71051
CFS merit scores = 5.70163
CFS merit scores = 5.69275
CFS merit scores = 5.68405
CFS merit scores = 5.67552
CFS merit scores = 5.66676
CFS merit scores = 5.65818
CFS merit scores = 5.64959
CFS merit scores = 5.64089
CFS merit scores = 5.63227
CFS merit scores = 5.62392
CFS merit scores = 5.61571
CFS merit scores = 5.60703
CFS merit scores = 5.59833
CFS merit scores = 5.58996
CFS merit scores = 5.58169
CFS merit scores = 5.57349
CFS merit scores = 5.5651
CFS merit scores = 5.55691
CFS merit scores = 5.54865
CFS merit scores = 5.5402
CFS merit scores = 5.5318
CFS merit scores = 5.52356
CFS merit scores = 5.51517
CFS merit scores = 5.50689
CFS merit scores = 5.49869
CFS merit scores = 5.49049
CFS merit scores = 5.48247
CFS merit scores = 5.47452
CFS merit scores = 5.46652
CFS merit scores = 5.45856
CFS merit scores = 5.45056
CFS merit scores = 5.44227
CFS merit scores = 5.43417
CFS merit scores = 5.42631
CFS merit scores = 5.41841
CFS merit scores = 5.41049
CFS merit scores = 5.40261
CFS merit scores = 5.39482
CFS merit scores = 5.38718
CFS merit scores = 5.37962
CFS merit scores = 5.37194
CFS merit scores = 5.36439
CFS merit scores = 5.35666
CFS merit scores = 5.34912
CFS merit scores = 5.34138
CFS merit scores = 5.33381
CFS merit scores = 5.32618
CFS merit scores = 5.31867
CFS merit scores = 5.31113
CFS merit scores = 5.30372
CFS merit scores = 5.2964
CFS merit scores = 5.28916
CFS merit scores = 5.2821
CFS merit scores = 5.27502
CFS merit scores = 5.26759
CFS merit scores = 5.26011
CFS merit scores = 5.25266
CFS merit scores = 5.24509
CFS merit scores = 5.23771
CFS merit scores = 5.23029
CFS merit scores = 5.22306
CFS merit scores = 5.21579
CFS merit scores = 5.2082
CFS merit scores = 5.20064
CFS merit scores = 5.19321
CFS merit scores = 5.18532
CFS merit scores = 5.17728
CFS merit scores = 5.16931
CFS merit scores = 5.16115
CFS merit scores = 5.15291
CFS merit scores = 5.14472
CFS merit scores = 5.13661
CFS merit scores = 5.12869
CFS merit scores = 5.12081
CFS merit scores = 5.11307
CFS merit scores = 5.1055
CFS merit scores = 5.09787
CFS merit scores = 5.09005
CFS merit scores = 5.08217
CFS merit scores = 5.07423
CFS merit scores = 5.06606
CFS merit scores = 5.05798
CFS merit scores = 5.04989
CFS merit scores = 5.04149
CFS merit scores = 5.03263
CFS merit scores = 5.02363
CFS merit scores = 5.01467
CFS merit scores = 5.00524
CFS merit scores = 4.99488
CFS merit scores = 4.98455
CFS merit scores = 4.97436
CFS merit scores = 4.9644
CFS merit scores = 4.95439
CFS merit scores = 4.94451
CFS merit scores = 4.93423
CFS merit scores = 4.9241
CFS merit scores = 4.91356
CFS merit scores = 4.90308
CFS merit scores = 4.89206
CFS merit scores = 4.8812
CFS merit scores = 4.87031
CFS merit scores = 4.8595
CFS merit scores = 4.84885
CFS merit scores = 4.83835
CFS merit scores = 4.82762
CFS merit scores = 4.81701
CFS merit scores = 4.80644
CFS merit scores = 4.7953
CFS merit scores = 4.78401
CFS merit scores = 4.77269
CFS merit scores = 4.76097
CFS merit scores = 4.74901
CFS merit scores = 4.73706
CFS merit scores = 4.72516
CFS merit scores = 4.71332
CFS merit scores = 4.70058
CFS merit scores = 4.68257
cnt = 1	feature = 57	correl = -0.351026	descr = Gibbs_of_Target_Sequence__Pos_20_Step_1
cnt = 2	feature = 44	correl = 0.234174	descr = Gibbs_of_Target_Sequence__Pos_1_Step_1
cnt = 3	feature = 318	correl = 0.0935556	descr = N_Gram_CCGTG
cnt = 4	feature = 683	correl = 0.0526279	descr = N_Gram_TTAGC
cnt = 5	feature = 8	correl = -0.0609869	descr = Position_Specific_Bin_Base_2_Base_G
cnt = 6	feature = 703	correl = 0.0589592	descr = N_Gram_TTGCA
cnt = 7	feature = 475	correl = 0.0520379	descr = N_Gram_GCGGA
cnt = 8	feature = 441	correl = 0.0542832	descr = N_Gram_GATGT
cnt = 9	feature = 450	correl = 0.072894	descr = N_Gram_GCAAT
cnt = 10	feature = 425	correl = -0.0479501	descr = N_Gram_GAGCC
cnt = 11	feature = 390	correl = 0.055997	descr = N_Gram_CTGGG
cnt = 12	feature = 633	correl = 0.0481807	descr = N_Gram_TCTCG
cnt = 13	feature = 269	correl = 0.0676009	descr = N_Gram_CACTC
cnt = 14	feature = 579	correl = 0.0740259	descr = N_Gram_TAAGC
cnt = 15	feature = 160	correl = -0.0590697	descr = N_Gram_ACGAC
cnt = 16	feature = 692	correl = 0.0445382	descr = N_Gram_TTCGA
cnt = 17	feature = 364	correl = 0.0788865	descr = N_Gram_CGTGG
cnt = 18	feature = 342	correl = 0.0570669	descr = N_Gram_CGCTA
cnt = 19	feature = 340	correl = 0.0451013	descr = N_Gram_CGCCA
cnt = 20	feature = 610	correl = 0.0521399	descr = N_Gram_TCCCG
cnt = 21	feature = 550	correl = -0.0459779	descr = N_Gram_GTCGC
cnt = 22	feature = 478	correl = 0.0451013	descr = N_Gram_GCGTA
cnt = 23	feature = 348	correl = 0.105692	descr = N_Gram_CGGCA
cnt = 24	feature = 629	correl = 0.0837716	descr = N_Gram_TCTAC
cnt = 25	feature = 415	correl = -0.0682636	descr = N_Gram_GACCC
cnt = 26	feature = 375	correl = 0.0861629	descr = N_Gram_CTATT
cnt = 27	feature = 219	correl = -0.0502394	descr = N_Gram_ATAAT
cnt = 28	feature = 688	correl = 0.073808	descr = N_Gram_TTCAA
cnt = 29	feature = 437	correl = -0.0557194	descr = N_Gram_GATCG
cnt = 30	feature = 505	correl = -0.0572984	descr = N_Gram_GGCAC
cnt = 31	feature = 228	correl = -0.0492157	descr = N_Gram_ATCGC
cnt = 32	feature = 623	correl = 0.0737083	descr = N_Gram_TCGGA
cnt = 33	feature = 306	correl = 0.114671	descr = N_Gram_CCCCC
cnt = 34	feature = 654	correl = 0.0521399	descr = N_Gram_TGCCG
cnt = 35	feature = 312	correl = 0.0451013	descr = N_Gram_CCGCA
cnt = 36	feature = 529	correl = 0.0517626	descr = N_Gram_GGGGG
cnt = 37	feature = 294	correl = 0.051569	descr = N_Gram_CCAAT
cnt = 38	feature = 409	correl = -0.0440801	descr = N_Gram_GAAGG
cnt = 39	feature = 301	correl = -0.0626342	descr = N_Gram_CCATA
cnt = 40	feature = 615	correl = 0.0554749	descr = N_Gram_TCCTA
cnt = 41	feature = 237	correl = -0.0454569	descr = N_Gram_ATGCA
cnt = 42	feature = 309	correl = 0.0688261	descr = N_Gram_CCCGC
cnt = 43	feature = 544	correl = 0.176534	descr = N_Gram_GTCAG
cnt = 44	feature = 305	correl = 0.0839686	descr = N_Gram_CCCAC
cnt = 45	feature = 290	correl = 0.0579106	descr = N_Gram_CATTA
cnt = 46	feature = 591	correl = -0.0682976	descr = N_Gram_TATAC
cnt = 47	feature = 356	correl = -0.081093	descr = N_Gram_CGTAA
cnt = 48	feature = 250	correl = -0.0914438	descr = N_Gram_CAAAC
cnt = 49	feature = 337	correl = -0.0463533	descr = N_Gram_CGATG
cnt = 50	feature = 416	correl = -0.0637454	descr = N_Gram_GACCT
cnt = 51	feature = 218	correl = -0.149169	descr = N_Gram_ATAAG
cnt = 52	feature = 540	correl = 0.0503943	descr = N_Gram_GTATA
cnt = 53	feature = 466	correl = 0.072319	descr = N_Gram_GCCGG
cnt = 54	feature = 209	correl = -0.0638717	descr = N_Gram_AGTCC
cnt = 55	feature = 589	correl = -0.0576748	descr = N_Gram_TAGCC
cnt = 56	feature = 424	correl = -0.0680089	descr = N_Gram_GAGAA
cnt = 57	feature = 435	correl = 0.0666399	descr = N_Gram_GATAT
cnt = 58	feature = 255	correl = 0.0492396	descr = N_Gram_CAAGC
cnt = 59	feature = 609	correl = 0.061005	descr = N_Gram_TCCCA
cnt = 60	feature = 509	correl = 0.0890522	descr = N_Gram_GGCCC
cnt = 61	feature = 500	correl = 0.089506	descr = N_Gram_GGAGT
cnt = 62	feature = 322	correl = 0.060428	descr = N_Gram_CCTCG
cnt = 63	feature = 467	correl = -0.0562543	descr = N_Gram_GCCGT
cnt = 64	feature = 413	correl = 0.0445559	descr = N_Gram_GACAC
cnt = 65	feature = 590	correl = 0.07769	descr = N_Gram_TAGTC
cnt = 66	feature = 704	correl = -0.152896	descr = N_Gram_TTGCG
cnt = 67	feature = 222	correl = 0.0732557	descr = N_Gram_ATAGT
cnt = 68	feature = 539	correl = 0.0549123	descr = N_Gram_GGTTG
cnt = 69	feature = 407	correl = 0.101285	descr = N_Gram_GAAAG
cnt = 70	feature = 460	correl = 0.0928253	descr = N_Gram_GCCAG
cnt = 71	feature = 514	correl = 0.0780795	descr = N_Gram_GGCGG
cnt = 72	feature = 286	correl = -0.0640705	descr = N_Gram_CATCG
cnt = 73	feature = 448	correl = 0.0608259	descr = N_Gram_GCAAA
cnt = 74	feature = 653	correl = 0.0954466	descr = N_Gram_TGCAC
cnt = 75	feature = 593	correl = -0.0565826	descr = N_Gram_TATTC
cnt = 76	feature = 541	correl = -0.062694	descr = N_Gram_GTATC
cnt = 77	feature = 612	correl = -0.0748541	descr = N_Gram_TCCGC
cnt = 78	feature = 386	correl = -0.0553155	descr = N_Gram_CTCTC
cnt = 79	feature = 649	correl = -0.048882	descr = N_Gram_TGATC
cnt = 80	feature = 510	correl = 0.0497675	descr = N_Gram_GGCCG
cnt = 81	feature = 511	correl = 0.150496	descr = N_Gram_GGCCT
cnt = 82	feature = 371	correl = 0.0837716	descr = N_Gram_CTACT
cnt = 83	feature = 283	correl = -0.0502394	descr = N_Gram_CATAA
cnt = 84	feature = 336	correl = -0.0571194	descr = N_Gram_CGATC
cnt = 85	feature = 440	correl = -0.0665899	descr = N_Gram_GATGC
cnt = 86	feature = 251	correl = 0.0611831	descr = N_Gram_CAAAG
cnt = 87	feature = 226	correl = 0.0736043	descr = N_Gram_ATCAG
cnt = 88	feature = 596	correl = 0.0535565	descr = N_Gram_TCAAG
cnt = 89	feature = 602	correl = -0.0550172	descr = N_Gram_TCATA
cnt = 90	feature = 429	correl = 0.077493	descr = N_Gram_GAGGT
cnt = 91	feature = 472	correl = 0.0445806	descr = N_Gram_GCGAG
cnt = 92	feature = 241	correl = -0.0734402	descr = N_Gram_ATTAC
cnt = 93	feature = 605	correl = 0.0922761	descr = N_Gram_TCCAA
cnt = 94	feature = 516	correl = 0.149759	descr = N_Gram_GGCTT
cnt = 95	feature = 396	correl = 0.0494568	descr = N_Gram_CTTCC
cnt = 96	feature = 652	correl = 0.106629	descr = N_Gram_TGCAA
cnt = 97	feature = 483	correl = 0.0547365	descr = N_Gram_GCTCA
cnt = 98	feature = 278	correl = 0.0858995	descr = N_Gram_CAGGA
cnt = 99	feature = 487	correl = 0.0713594	descr = N_Gram_GCTGG
cnt = 100	feature = 313	correl = 0.0706988	descr = N_Gram_CCGGC
cnt = 101	feature = 274	correl = 0.0545108	descr = N_Gram_CAGCC
cnt = 102	feature = 334	correl = -0.090811	descr = N_Gram_CGAGT
cnt = 103	feature = 419	correl = -0.0822704	descr = N_Gram_GACGT
cnt = 104	feature = 565	correl = 0.0694316	descr = N_Gram_GTGTG
cnt = 105	feature = 580	correl = -0.14	descr = N_Gram_TAAGT
cnt = 106	feature = 648	correl = 0.0652394	descr = N_Gram_TGATA
cnt = 107	feature = 701	correl = -0.0469626	descr = N_Gram_TTGAG
cnt = 108	feature = 461	correl = 0.0495703	descr = N_Gram_GCCAT
cnt = 109	feature = 258	correl = 0.0521977	descr = N_Gram_CAATA
cnt = 110	feature = 463	correl = 0.0897581	descr = N_Gram_GCCCG
cnt = 111	feature = 345	correl = 0.0638375	descr = N_Gram_CGGAA
cnt = 112	feature = 547	correl = 0.0699929	descr = N_Gram_GTCCC
cnt = 113	feature = 395	correl = 0.0588783	descr = N_Gram_CTTCA
cnt = 114	feature = 321	correl = -0.108383	descr = N_Gram_CCTCC
cnt = 115	feature = 476	correl = 0.0515987	descr = N_Gram_GCGGC
cnt = 116	feature = 496	correl = 0.102968	descr = N_Gram_GGACC
cnt = 117	feature = 231	correl = 0.0797974	descr = N_Gram_ATCTG
cnt = 118	feature = 492	correl = 0.120683	descr = N_Gram_GGAAA
cnt = 119	feature = 627	correl = -0.0647136	descr = N_Gram_TCGTC
cnt = 120	feature = 525	correl = 0.0777578	descr = N_Gram_GGGCG
cnt = 121	feature = 711	correl = 0.0461979	descr = N_Gram_TTTCA
cnt = 122	feature = 281	correl = 0.109971	descr = N_Gram_CAGTG
cnt = 123	feature = 326	correl = -0.0885865	descr = N_Gram_CCTTC
cnt = 124	feature = 645	correl = -0.0455926	descr = N_Gram_TGACT
cnt = 125	feature = 690	correl = 0.075369	descr = N_Gram_TTCCA
cnt = 126	feature = 578	correl = -0.0513164	descr = N_Gram_TAAGA
cnt = 127	feature = 265	correl = 0.0739212	descr = N_Gram_CACCT
cnt = 128	feature = 360	correl = -0.130753	descr = N_Gram_CGTCG
cnt = 129	feature = 631	correl = -0.0981541	descr = N_Gram_TCTCA
cnt = 130	feature = 599	correl = 0.0488607	descr = N_Gram_TCAGA
cnt = 131	feature = 497	correl = 0.0986263	descr = N_Gram_GGACG
cnt = 132	feature = 456	correl = 0.113531	descr = N_Gram_GCATC
cnt = 133	feature = 235	correl = -0.0633511	descr = N_Gram_ATGAT
cnt = 134	feature = 501	correl = -0.101171	descr = N_Gram_GGATC
cnt = 135	feature = 546	correl = -0.091129	descr = N_Gram_GTCCA
cnt = 136	feature = 373	correl = 0.105793	descr = N_Gram_CTAT
cnt = 137	feature = 508	correl = 0.102806	descr = N_Gram_GGCCA
cnt = 138	feature = 382	correl = -0.053954	descr = N_Gram_CTCCG
cnt = 139	feature = 426	correl = 0.0911086	descr = N_Gram_GAGCT
cnt = 140	feature = 280	correl = 0.0821779	descr = N_Gram_CAGTA
cnt = 141	feature = 363	correl = 0.11555	descr = N_Gram_CGTGC
cnt = 142	feature = 714	correl = -0.0899226	descr = N_Gram_TTTCT
cnt = 143	feature = 351	correl = 0.0901555	descr = N_Gram_CGGGA
cnt = 144	feature = 719	correl = -0.0777019	descr = N_Gram_TTTTG
cnt = 145	feature = 531	correl = 0.0502037	descr = N_Gram_GGGT
cnt = 146	feature = 527	correl = 0.0708556	descr = N_Gram_GGGGA
cnt = 147	feature = 713	correl = -0.0576182	descr = N_Gram_TTTCG
cnt = 148	feature = 512	correl = -0.0612784	descr = N_Gram_GGCGA
cnt = 149	feature = 600	correl = 0.0810429	descr = N_Gram_TCAGC
cnt = 150	feature = 232	correl = 0.0618643	descr = N_Gram_ATCTT
cnt = 151	feature = 252	correl = 0.0496247	descr = N_Gram_CAACA
cnt = 152	feature = 267	correl = -0.0776467	descr = N_Gram_CACGA
cnt = 153	feature = 520	correl = 0.106276	descr = N_Gram_GGGAC
cnt = 154	feature = 276	correl = -0.134609	descr = N_Gram_CAGCT
cnt = 155	feature = 272	correl = 0.0591848	descr = N_Gram_CAGAG
cnt = 156	feature = 451	correl = 0.0757415	descr = N_Gram_GCAC
cnt = 157	feature = 506	correl = 0.0924541	descr = N_Gram_GGCAT
cnt = 158	feature = 324	correl = -0.0472097	descr = N_Gram_CCTGG
cnt = 159	feature = 661	correl = 0.122443	descr = N_Gram_TGGCC
cnt = 160	feature = 352	correl = 0.14096	descr = N_Gram_CGGGC
cnt = 161	feature = 689	correl = 0.0629505	descr = N_Gram_TTCAG
cnt = 162	feature = 208	correl = 0.131286	descr = N_Gram_AGTCA
cnt = 163	feature = 536	correl = 0.0616288	descr = N_Gram_GGTC
cnt = 164	feature = 674	correl = 0.0581474	descr = N_Gram_TGTCC
cnt = 165	feature = 616	correl = -0.0700986	descr = N_Gram_TCCTC
cnt = 166	feature = 606	correl = -0.0634811	descr = N_Gram_TCCAC
cnt = 167	feature = 13	correl = -0.125111	descr = Position_Specific_Bin_Base_5_Base_A
cnt = 168	feature = 292	correl = 0.0702164	descr = N_Gram_CCAAA
cnt = 169	feature = 36	correl = -0.0501528	descr = Position_Specific_Bin_Base_16_Base_T
cnt = 170	feature = 662	correl = -0.10154	descr = N_Gram_TGGCG
cnt = 171	feature = 494	correl = 0.0483425	descr = N_Gram_GGAAG
cnt = 172	feature = 24	correl = -0.0910926	descr = Position_Specific_Bin_Base_11_Base_G
cnt = 173	feature = 29	correl = -0.0685099	descr = Position_Specific_Bin_Base_13_Base_A
cnt = 174	feature = 341	correl = 0.0937968	descr = N_Gram_CGCCG
cnt = 175	feature = 563	correl = 0.0777447	descr = N_Gram_GTGT
cnt = 176	feature = 608	correl = 0.0612152	descr = N_Gram_TCCC
cnt = 177	feature = 655	correl = -0.142705	descr = N_Gram_TGCG
cnt = 178	feature = 28	correl = -0.119936	descr = Position_Specific_Bin_Base_12_Base_T
cnt = 179	feature = 83	correl = 0.0629097	descr = Xue_Structure_Feature_C010
cnt = 180	feature = 681	correl = -0.071987	descr = N_Gram_TTAC
cnt = 181	feature = 38	correl = -0.0569938	descr = Position_Specific_Bin_Base_17_Base_T
cnt = 182	feature = 11	correl = 0.0838059	descr = Position_Specific_Bin_Base_3_Base_C
cnt = 183	feature = 23	correl = 0.066669	descr = Position_Specific_Bin_Base_10_Base_T
cnt = 184	feature = 388	correl = 0.0463813	descr = N_Gram_CTGC
cnt = 185	feature = 428	correl = 0.0441429	descr = N_Gram_GAGGC
cnt = 186	feature = 601	correl = 0.110297	descr = N_Gram_TCAGT
cnt = 187	feature = 21	correl = -0.060895	descr = Position_Specific_Bin_Base_9_Base_T
cnt = 188	feature = 285	correl = 0.110467	descr = N_Gram_CATCC
cnt = 189	feature = 468	correl = 0.0886763	descr = N_Gram_GCCT
cnt = 190	feature = 18	correl = 0.0468431	descr = Position_Specific_Bin_Base_6_Base_T
cnt = 191	feature = 10	correl = -0.0440194	descr = Position_Specific_Bin_Base_3_Base_A
cnt = 192	feature = 634	correl = -0.114886	descr = N_Gram_TCTCT
cnt = 193	feature = 32	correl = 0.093727	descr = Position_Specific_Bin_Base_14_Base_T
cnt = 194	feature = 40	correl = 0.139588	descr = Position_Specific_Bin_Base_18_Base_C
cnt = 195	feature = 353	correl = -0.0517811	descr = N_Gram_CGGT
cnt = 196	feature = 254	correl = 0.0820514	descr = N_Gram_CAAG
cnt = 197	feature = 211	correl = 0.0459271	descr = N_Gram_AGTG
cnt = 198	feature = 447	correl = 0.130184	descr = N_Gram_GCAA
cnt = 199	feature = 308	correl = 0.0968647	descr = N_Gram_CCCG
cnt = 200	feature = 399	correl = -0.0827461	descr = N_Gram_CTTGA
cnt = 201	feature = 17	correl = 0.104792	descr = Position_Specific_Bin_Base_6_Base_C
cnt = 202	feature = 335	correl = -0.0623832	descr = N_Gram_CGAT
cnt = 203	feature = 619	correl = -0.0871725	descr = N_Gram_TCGA
cnt = 204	feature = 626	correl = -0.0616364	descr = N_Gram_TCGT
cnt = 205	feature = 34	correl = -0.113325	descr = Position_Specific_Bin_Base_16_Base_A
cnt = 206	feature = 72	correl = 0.0817908	descr = Fold_of_RNAi_Sequence_Pos_14
cnt = 207	feature = 105	correl = -0.0783452	descr = Fold_of_Target_NoBeginbrace_noends_Pos_4
cnt = 208	feature = 277	correl = 0.0473476	descr = N_Gram_CAGG
cnt = 209	feature = 454	correl = 0.0790465	descr = N_Gram_GCAT
cnt = 210	feature = 438	correl = -0.117362	descr = N_Gram_GATCT
cnt = 211	feature = 45	correl = 0.25005	descr = Gibbs_of_Target_Sequence__Pos_2_Step_1
cnt = 212	feature = 51	correl = -0.0993222	descr = Gibbs_of_Target_Sequence__Pos_13_Step_1
cnt = 213	feature = 69	correl = 0.0758556	descr = Fold_of_RNAi_Sequence_Pos_11
cnt = 214	feature = 234	correl = -0.0662889	descr = N_Gram_ATGA
cnt = 215	feature = 33	correl = 0.0496908	descr = Position_Specific_Bin_Base_15_Base_C
cnt = 216	feature = 526	correl = 0.101548	descr = N_Gram_GGGG
cnt = 217	feature = 49	correl = -0.162427	descr = Gibbs_of_Target_Sequence__Pos_7_Step_1
cnt = 218	feature = 9	correl = 0.0649604	descr = Position_Specific_Bin_Base_2_Base_T
cnt = 219	feature = 473	correl = 0.0582656	descr = N_Gram_GCGCC
cnt = 220	feature = 136	correl = -0.043914	descr = N_Gram_AATC
cnt = 221	feature = 30	correl = 0.0994615	descr = Position_Specific_Bin_Base_13_Base_C
cnt = 222	feature = 643	correl = -0.0717183	descr = N_Gram_TGAAG
cnt = 223	feature = 39	correl = -0.267577	descr = Position_Specific_Bin_Base_18_Base_A
cnt = 224	feature = 712	correl = -0.0786485	descr = N_Gram_TTTCC
cnt = 225	feature = 67	correl = 0.105863	descr = Fold_of_RNAi_Sequence_Pos_9
cnt = 226	feature = 485	correl = 0.0887049	descr = N_Gram_GCTG
cnt = 227	feature = 12	correl = -0.0953787	descr = Position_Specific_Bin_Base_4_Base_A
cnt = 228	feature = 691	correl = -0.0486398	descr = N_Gram_TTCG
cnt = 229	feature = 76	correl = -0.059011	descr = Xue_Structure_Feature_A110
cnt = 230	feature = 397	correl = -0.224709	descr = N_Gram_CTTCT
cnt = 231	feature = 304	correl = 0.0695853	descr = N_Gram_CCCA
cnt = 232	feature = 459	correl = 0.0705088	descr = N_Gram_GCCA
cnt = 233	feature = 77	correl = 0.0658704	descr = Xue_Structure_Feature_A100
cnt = 234	feature = 35	correl = 0.132939	descr = Position_Specific_Bin_Base_16_Base_C
cnt = 235	feature = 14	correl = 0.0891135	descr = Position_Specific_Bin_Base_5_Base_C
cnt = 236	feature = 640	correl = 0.0509196	descr = N_Gram_TCTTT
cnt = 237	feature = 477	correl = -0.0791223	descr = N_Gram_GCGT
cnt = 238	feature = 26	correl = 0.172887	descr = Position_Specific_Bin_Base_12_Base_C
cnt = 239	feature = 383	correl = -0.126845	descr = N_Gram_CTCCT
cnt = 240	feature = 56	correl = -0.285192	descr = Gibbs_of_Target_Sequence__Pos_19_Step_1
cnt = 241	feature = 73	correl = 0.0609044	descr = Fold_of_RNAi_Sequence_Pos_15
cnt = 242	feature = 695	correl = -0.204811	descr = N_Gram_TTCTC
cnt = 243	feature = 284	correl = 0.0778066	descr = N_Gram_CATC
cnt = 244	feature = 504	correl = 0.0734098	descr = N_Gram_GGCA
cnt = 245	feature = 291	correl = 0.108972	descr = N_Gram_CCAA
cnt = 246	feature = 61	correl = 0.168852	descr = Fold_of_RNAi_Sequence_Pos_0
cnt = 247	feature = 233	correl = -0.0440288	descr = N_Gram_ATG
cnt = 248	feature = 52	correl = -0.179394	descr = Gibbs_of_Target_Sequence__Pos_14_Step_1
cnt = 249	feature = 207	correl = -0.094282	descr = N_Gram_AGTC
cnt = 250	feature = 464	correl = 0.0674106	descr = N_Gram_GCCG
cnt = 251	feature = 718	correl = -0.1575	descr = N_Gram_TTTTC
cnt = 252	feature = 545	correl = -0.0580049	descr = N_Gram_GTCC
cnt = 253	feature = 314	correl = 0.128341	descr = N_Gram_CCGGG
cnt = 254	feature = 611	correl = -0.0705908	descr = N_Gram_TCCG
cnt = 255	feature = 82	correl = 0.0497266	descr = Xue_Structure_Feature_C011
cnt = 256	feature = 54	correl = -0.120437	descr = Gibbs_of_Target_Sequence__Pos_17_Step_1
cnt = 257	feature = 64	correl = 0.083141	descr = Fold_of_RNAi_Sequence_Pos_3
cnt = 258	feature = 481	correl = 0.0646111	descr = N_Gram_GCT
cnt = 259	feature = 555	correl = 0.151964	descr = N_Gram_GTG
cnt = 260	feature = 81	correl = 0.0445739	descr = Xue_Structure_Feature_C100
cnt = 261	feature = 432	correl = -0.0485555	descr = N_Gram_GAT
cnt = 262	feature = 394	correl = -0.122047	descr = N_Gram_CTTC
cnt = 263	feature = 80	correl = 0.080354	descr = Xue_Structure_Feature_C110
cnt = 264	feature = 697	correl = -0.0625514	descr = N_Gram_TTG
cnt = 265	feature = 327	correl = -0.0713729	descr = N_Gram_CGA
cnt = 266	feature = 446	correl = 0.122317	descr = N_Gram_GCA
cnt = 267	feature = 303	correl = 0.0448825	descr = N_Gram_CCC
cnt = 268	feature = 86	correl = 0.108566	descr = Xue_Structure_Feature_G110
cnt = 269	feature = 717	correl = -0.1552	descr = N_Gram_TTTT
cnt = 270	feature = 517	correl = 0.189105	descr = N_Gram_GGG
cnt = 271	feature = 423	correl = 0.0466108	descr = N_Gram_GAG
cnt = 272	feature = 694	correl = -0.214266	descr = N_Gram_TTCT
cnt = 273	feature = 641	correl = -0.0947727	descr = N_Gram_TGA
cnt = 274	feature = 225	correl = -0.0514077	descr = N_Gram_ATC
cnt = 275	feature = 248	correl = 0.135025	descr = N_Gram_CAA
cnt = 276	feature = 574	correl = -0.0639488	descr = N_Gram_TA
cnt = 277	feature = 618	correl = -0.111821	descr = N_Gram_TCG
cnt = 278	feature = 79	correl = 0.0941971	descr = Xue_Structure_Feature_C111
cnt = 279	feature = 636	correl = -0.101141	descr = N_Gram_TCTT
cnt = 280	feature = 376	correl = -0.100549	descr = N_Gram_CTC
cnt = 281	feature = 60	correl = -0.0509974	descr = PF_RNAi_Fold_3'Free_Count
cnt = 282	feature = 391	correl = -0.110851	descr = N_Gram_CTT
cnt = 283	feature = 594	correl = -0.138975	descr = N_Gram_TC
cnt = 284	feature = 709	correl = -0.10885	descr = N_Gram_TTT
cnt = 285	feature = 59	correl = -0.139778	descr = PF_RNAi_Fold_5'Free_Count
cnt = 286	feature = 343	correl = 0.0747964	descr = N_Gram_CGG
cnt = 287	feature = 458	correl = 0.108922	descr = N_Gram_GCC
cnt = 288	feature = 628	correl = -0.109722	descr = N_Gram_TCT
cnt = 289	feature = 503	correl = 0.144805	descr = N_Gram_GGC
cnt = 290	feature = 58	correl = -0.190267	descr = PF_RNAi_Fold_Energy
num rows = 521
num_elements = 151611
*
optimization finished, #iter = 570
nu = 0.514263
obj = -42.617485, rho = -0.340191
nSV = 359, nBSV = 187
num rows = 58
num_elements = 16878
*
optimization finished, #iter = 47
nu = 0.496195
obj = -4.791612, rho = -0.386743
nSV = 43, nBSV = 16
*
optimization finished, #iter = 570
nu = 0.514263
obj = -42.617485, rho = -0.340191
nSV = 359, nBSV = 187
CFS merit scores = 1.22163
CFS merit scores = 1.55718
CFS merit scores = 1.82664
CFS merit scores = 2.05715
CFS merit scores = 2.2689
CFS merit scores = 2.46424
CFS merit scores = 2.64564
CFS merit scores = 2.81421
CFS merit scores = 2.97166
CFS merit scores = 3.12037
CFS merit scores = 3.26136
CFS merit scores = 3.3954
CFS merit scores = 3.52319
CFS merit scores = 3.64362
CFS merit scores = 3.7599
CFS merit scores = 3.87085
CFS merit scores = 3.97742
CFS merit scores = 4.07897
CFS merit scores = 4.17612
CFS merit scores = 4.27078
CFS merit scores = 4.36312
CFS merit scores = 4.45332
CFS merit scores = 4.53835
CFS merit scores = 4.62116
CFS merit scores = 4.70009
CFS merit scores = 4.77642
CFS merit scores = 4.84788
CFS merit scores = 4.91542
CFS merit scores = 4.98077
CFS merit scores = 5.04334
CFS merit scores = 5.10396
CFS merit scores = 5.16281
CFS merit scores = 5.21834
CFS merit scores = 5.27119
CFS merit scores = 5.32217
CFS merit scores = 5.37058
CFS merit scores = 5.41628
CFS merit scores = 5.4601
CFS merit scores = 5.49965
CFS merit scores = 5.53932
CFS merit scores = 5.57434
CFS merit scores = 5.60593
CFS merit scores = 5.63485
CFS merit scores = 5.66211
CFS merit scores = 5.68877
CFS merit scores = 5.71407
CFS merit scores = 5.73477
CFS merit scores = 5.75426
CFS merit scores = 5.77235
CFS merit scores = 5.79053
CFS merit scores = 5.80922
CFS merit scores = 5.8279
CFS merit scores = 5.84246
CFS merit scores = 5.85636
CFS merit scores = 5.87066
CFS merit scores = 5.88372
CFS merit scores = 5.89677
CFS merit scores = 5.90927
CFS merit scores = 5.92074
CFS merit scores = 5.93183
CFS merit scores = 5.94301
CFS merit scores = 5.9537
CFS merit scores = 5.96212
CFS merit scores = 5.96908
CFS merit scores = 5.97599
CFS merit scores = 5.98314
CFS merit scores = 5.99013
CFS merit scores = 5.99712
CFS merit scores = 6.00339
CFS merit scores = 6.00954
CFS merit scores = 6.01575
CFS merit scores = 6.02188
CFS merit scores = 6.02842
CFS merit scores = 6.03566
CFS merit scores = 6.041
CFS merit scores = 6.04344
CFS merit scores = 6.04617
CFS merit scores = 6.04942
CFS merit scores = 6.05194
CFS merit scores = 6.05486
CFS merit scores = 6.0558
CFS merit scores = 6.05604
CFS merit scores = 6.05654
CFS merit scores = 6.05657
CFS merit scores = 6.05693
CFS merit scores = 6.05585
CFS merit scores = 6.05309
CFS merit scores = 6.04973
CFS merit scores = 6.04463
CFS merit scores = 6.03988
CFS merit scores = 6.03532
CFS merit scores = 6.03121
CFS merit scores = 6.02723
CFS merit scores = 6.02333
CFS merit scores = 6.01955
CFS merit scores = 6.01577
CFS merit scores = 6.01168
CFS merit scores = 6.00805
CFS merit scores = 6.00282
CFS merit scores = 5.99797
CFS merit scores = 5.99346
CFS merit scores = 5.98932
CFS merit scores = 5.98507
CFS merit scores = 5.9794
CFS merit scores = 5.97405
CFS merit scores = 5.96883
CFS merit scores = 5.96375
CFS merit scores = 5.95844
CFS merit scores = 5.95283
CFS merit scores = 5.9471
CFS merit scores = 5.94149
CFS merit scores = 5.93589
CFS merit scores = 5.93024
CFS merit scores = 5.92287
CFS merit scores = 5.91493
CFS merit scores = 5.90698
CFS merit scores = 5.89908
CFS merit scores = 5.89135
CFS merit scores = 5.88333
CFS merit scores = 5.87525
CFS merit scores = 5.86729
CFS merit scores = 5.85811
CFS merit scores = 5.8481
CFS merit scores = 5.83824
CFS merit scores = 5.82884
CFS merit scores = 5.81946
CFS merit scores = 5.80948
CFS merit scores = 5.79983
CFS merit scores = 5.78967
CFS merit scores = 5.77828
CFS merit scores = 5.76721
CFS merit scores = 5.75671
CFS merit scores = 5.74583
CFS merit scores = 5.73522
CFS merit scores = 5.72493
CFS merit scores = 5.71462
CFS merit scores = 5.70488
CFS merit scores = 5.69494
CFS merit scores = 5.68483
CFS merit scores = 5.67508
CFS merit scores = 5.66436
CFS merit scores = 5.65421
CFS merit scores = 5.64403
CFS merit scores = 5.63373
CFS merit scores = 5.62359
CFS merit scores = 5.61371
CFS merit scores = 5.60374
CFS merit scores = 5.59398
CFS merit scores = 5.58445
CFS merit scores = 5.57485
CFS merit scores = 5.56551
CFS merit scores = 5.55589
CFS merit scores = 5.54633
CFS merit scores = 5.53716
CFS merit scores = 5.52798
CFS merit scores = 5.51903
CFS merit scores = 5.51024
CFS merit scores = 5.50176
CFS merit scores = 5.49333
CFS merit scores = 5.4848
CFS merit scores = 5.47644
CFS merit scores = 5.46823
CFS merit scores = 5.46012
CFS merit scores = 5.45218
CFS merit scores = 5.44443
CFS merit scores = 5.43682
CFS merit scores = 5.42928
CFS merit scores = 5.42142
CFS merit scores = 5.41366
CFS merit scores = 5.40568
CFS merit scores = 5.39804
CFS merit scores = 5.39025
CFS merit scores = 5.38194
CFS merit scores = 5.37384
CFS merit scores = 5.36578
CFS merit scores = 5.35784
CFS merit scores = 5.34991
CFS merit scores = 5.34227
CFS merit scores = 5.33444
CFS merit scores = 5.32685
CFS merit scores = 5.31913
CFS merit scores = 5.31153
CFS merit scores = 5.30406
CFS merit scores = 5.29654
CFS merit scores = 5.28915
CFS merit scores = 5.28184
CFS merit scores = 5.27457
CFS merit scores = 5.26693
CFS merit scores = 5.25952
CFS merit scores = 5.25227
CFS merit scores = 5.24518
CFS merit scores = 5.23809
CFS merit scores = 5.23093
CFS merit scores = 5.22366
CFS merit scores = 5.21628
CFS merit scores = 5.209
CFS merit scores = 5.2014
CFS merit scores = 5.19396
CFS merit scores = 5.18648
CFS merit scores = 5.17918
CFS merit scores = 5.17168
CFS merit scores = 5.16423
CFS merit scores = 5.15679
CFS merit scores = 5.14949
CFS merit scores = 5.14219
CFS merit scores = 5.1351
CFS merit scores = 5.12796
CFS merit scores = 5.12083
CFS merit scores = 5.11354
CFS merit scores = 5.10647
CFS merit scores = 5.0994
CFS merit scores = 5.09232
CFS merit scores = 5.08525
CFS merit scores = 5.07805
CFS merit scores = 5.07105
CFS merit scores = 5.0639
CFS merit scores = 5.05694
CFS merit scores = 5.05003
CFS merit scores = 5.04295
CFS merit scores = 5.03602
CFS merit scores = 5.02921
CFS merit scores = 5.02243
CFS merit scores = 5.01567
CFS merit scores = 5.00907
CFS merit scores = 5.00215
CFS merit scores = 4.99514
CFS merit scores = 4.98783
CFS merit scores = 4.98067
CFS merit scores = 4.97348
CFS merit scores = 4.96614
CFS merit scores = 4.95852
CFS merit scores = 4.95088
CFS merit scores = 4.94325
CFS merit scores = 4.93539
CFS merit scores = 4.92743
CFS merit scores = 4.91942
CFS merit scores = 4.91097
CFS merit scores = 4.90257
CFS merit scores = 4.89423
CFS merit scores = 4.88569
CFS merit scores = 4.87714
CFS merit scores = 4.86873
CFS merit scores = 4.86024
CFS merit scores = 4.85164
CFS merit scores = 4.8429
CFS merit scores = 4.83414
CFS merit scores = 4.82538
CFS merit scores = 4.81656
CFS merit scores = 4.80716
CFS merit scores = 4.79784
CFS merit scores = 4.78864
CFS merit scores = 4.77939
CFS merit scores = 4.76978
CFS merit scores = 4.75911
CFS merit scores = 4.74833
CFS merit scores = 4.73755
CFS merit scores = 4.7264
CFS merit scores = 4.71473
CFS merit scores = 4.70291
CFS merit scores = 4.69117
CFS merit scores = 4.67906
CFS merit scores = 4.66658
CFS merit scores = 4.6536
CFS merit scores = 4.63976
CFS merit scores = 4.62499
CFS merit scores = 4.60954
cnt = 1	feature = 674	correl = -0.221627	descr = N_Gram_TTCTC
cnt = 2	feature = 54	correl = -0.185982	descr = Gibbs_of_Target_Sequence__Pos_7_Step_1
cnt = 3	feature = 312	correl = 0.140134	descr = N_Gram_CCGGG
cnt = 4	feature = 604	correl = 0.0802158	descr = N_Gram_TCGAC
cnt = 5	feature = 326	correl = 0.073181	descr = N_Gram_CGACA
cnt = 6	feature = 357	correl = 0.0788089	descr = N_Gram_CGTGG
cnt = 7	feature = 574	correl = 0.0675531	descr = N_Gram_TATAT
cnt = 8	feature = 508	correl = 0.0450415	descr = N_Gram_GGGGT
cnt = 9	feature = 301	correl = 0.0450415	descr = N_Gram_CCCCG
cnt = 10	feature = 599	correl = 0.0553946	descr = N_Gram_TCCTA
cnt = 11	feature = 209	correl = 0.0886556	descr = N_Gram_AGTTA
cnt = 12	feature = 432	correl = 0.0836764	descr = N_Gram_GCAAT
cnt = 13	feature = 406	correl = -0.0682787	descr = N_Gram_GACCC
cnt = 14	feature = 327	correl = -0.0492258	descr = N_Gram_CGACC
cnt = 15	feature = 505	correl = 0.0450415	descr = N_Gram_GGGCT
cnt = 16	feature = 383	correl = 0.0559049	descr = N_Gram_CTGGG
cnt = 17	feature = 241	correl = 0.0669167	descr = N_Gram_ATTCC
cnt = 18	feature = 351	correl = -0.0676911	descr = N_Gram_CGTAC
cnt = 19	feature = 364	correl = 0.0661461	descr = N_Gram_CTAGG
cnt = 20	feature = 337	correl = 0.0570008	descr = N_Gram_CGCTA
cnt = 21	feature = 606	correl = -0.0492258	descr = N_Gram_TCGCA
cnt = 22	feature = 309	correl = 0.0450415	descr = N_Gram_CCGCA
cnt = 23	feature = 514	correl = 0.0551954	descr = N_Gram_GGTGC
cnt = 24	feature = 283	correl = 0.0553759	descr = N_Gram_CATTA
cnt = 25	feature = 527	correl = 0.176369	descr = N_Gram_GTCAG
cnt = 26	feature = 363	correl = 0.0563769	descr = N_Gram_CTACT
cnt = 27	feature = 482	correl = 0.0653179	descr = N_Gram_GGATT
cnt = 28	feature = 207	correl = 0.0975619	descr = N_Gram_AGTGT
cnt = 29	feature = 653	correl = 0.0591248	descr = N_Gram_TGTAA
cnt = 30	feature = 473	correl = -0.0498594	descr = N_Gram_GGAAC
cnt = 31	feature = 441	correl = -0.045258	descr = N_Gram_GCATG
cnt = 32	feature = 521	correl = 0.0482947	descr = N_Gram_GTACC
cnt = 33	feature = 382	correl = -0.0684932	descr = N_Gram_CTGCC
cnt = 34	feature = 252	correl = 0.0616903	descr = N_Gram_CAAGC
cnt = 35	feature = 454	correl = -0.0745838	descr = N_Gram_GCGAC
cnt = 36	feature = 539	correl = 0.0611525	descr = N_Gram_GTGAC
cnt = 37	feature = 313	correl = -0.0641534	descr = N_Gram_CCGGT
cnt = 38	feature = 318	correl = 0.0670616	descr = N_Gram_CCTCA
cnt = 39	feature = 593	correl = 0.0520764	descr = N_Gram_TCCCG
cnt = 40	feature = 308	correl = 0.0450415	descr = N_Gram_CCGAA
cnt = 41	feature = 460	correl = 0.054097	descr = N_Gram_GCGGT
cnt = 42	feature = 343	correl = 0.0496787	descr = N_Gram_CGGCC
cnt = 43	feature = 526	correl = -0.0512522	descr = N_Gram_GTCAA
cnt = 44	feature = 360	correl = 0.149477	descr = N_Gram_CGTTT
cnt = 45	feature = 500	correl = 0.106148	descr = N_Gram_GGGAC
cnt = 46	feature = 334	correl = -0.0494292	descr = N_Gram_CGATG
cnt = 47	feature = 596	correl = -0.0802348	descr = N_Gram_TCCGC
cnt = 48	feature = 226	correl = -0.095802	descr = N_Gram_ATCGG
cnt = 49	feature = 626	correl = -0.0813103	descr = N_Gram_TGAGA
cnt = 50	feature = 640	correl = 0.0637596	descr = N_Gram_TGGAG
cnt = 51	feature = 404	correl = 0.0444698	descr = N_Gram_GACAC
cnt = 52	feature = 605	correl = -0.14911	descr = N_Gram_TCGAG
cnt = 53	feature = 393	correl = 0.0844645	descr = N_Gram_CTTGG
cnt = 54	feature = 267	correl = 0.0670594	descr = N_Gram_CACTC
cnt = 55	feature = 510	correl = -0.0444272	descr = N_Gram_GGGTT
cnt = 56	feature = 258	correl = 0.0832887	descr = N_Gram_CACAG
cnt = 57	feature = 380	correl = -0.0732144	descr = N_Gram_CTGAT
cnt = 58	feature = 565	correl = -0.12886	descr = N_Gram_TAAGT
cnt = 59	feature = 324	correl = -0.114938	descr = N_Gram_CCTTC
cnt = 60	feature = 367	correl = 0.0634333	descr = N_Gram_CTATG
cnt = 61	feature = 340	correl = 0.0637315	descr = N_Gram_CGGAA
cnt = 62	feature = 464	correl = 0.0544286	descr = N_Gram_GCGTG
cnt = 63	feature = 546	correl = 0.0471497	descr = N_Gram_GTGTA
cnt = 64	feature = 509	correl = 0.0928145	descr = N_Gram_GGGTC
cnt = 65	feature = 235	correl = -0.0659481	descr = N_Gram_ATGCT
cnt = 66	feature = 253	correl = 0.0825601	descr = N_Gram_CAAGG
cnt = 67	feature = 501	correl = 0.120675	descr = N_Gram_GGGAG
cnt = 68	feature = 426	correl = 0.0484501	descr = N_Gram_GATTG
cnt = 69	feature = 303	correl = 0.073181	descr = N_Gram_CCCGA
cnt = 70	feature = 290	correl = 0.0594077	descr = N_Gram_CCACC
cnt = 71	feature = 291	correl = -0.0447983	descr = N_Gram_CCACG
cnt = 72	feature = 459	correl = 0.059438	descr = N_Gram_GCGGG
cnt = 73	feature = 225	correl = -0.0492258	descr = N_Gram_ATCGC
cnt = 74	feature = 386	correl = 0.0450415	descr = N_Gram_CTTAC
cnt = 75	feature = 356	correl = 0.103422	descr = N_Gram_CGTGC
cnt = 76	feature = 440	correl = 0.10902	descr = N_Gram_GCATC
cnt = 77	feature = 665	correl = -0.073479	descr = N_Gram_TTACC
cnt = 78	feature = 304	correl = 0.0687388	descr = N_Gram_CCCGC
cnt = 79	feature = 321	correl = 0.0720865	descr = N_Gram_CCTGC
cnt = 80	feature = 624	correl = 0.0456842	descr = N_Gram_TGACA
cnt = 81	feature = 516	correl = 0.0576326	descr = N_Gram_GGTTG
cnt = 82	feature = 451	correl = 0.0704072	descr = N_Gram_GCCTC
cnt = 83	feature = 648	correl = 0.0463545	descr = N_Gram_TGGGT
cnt = 84	feature = 425	correl = -0.0717742	descr = N_Gram_GATTA
cnt = 85	feature = 659	correl = 0.0506229	descr = N_Gram_TGTGT
cnt = 86	feature = 654	correl = -0.0671181	descr = N_Gram_TGTCA
cnt = 87	feature = 136	correl = 0.0466507	descr = N_Gram_AATAT
cnt = 88	feature = 492	correl = -0.084973	descr = N_Gram_GGCGA
cnt = 89	feature = 481	correl = -0.106626	descr = N_Gram_GGATC
cnt = 90	feature = 504	correl = 0.0776445	descr = N_Gram_GGGCG
cnt = 91	feature = 284	correl = 0.0447356	descr = N_Gram_CATTC
cnt = 92	feature = 472	correl = 0.120547	descr = N_Gram_GGAAA
cnt = 93	feature = 580	correl = 0.0952317	descr = N_Gram_TCACC
cnt = 94	feature = 437	correl = 0.062322	descr = N_Gram_GCAGC
cnt = 95	feature = 529	correl = 0.0512049	descr = N_Gram_GTCCC
cnt = 96	feature = 211	correl = -0.114928	descr = N_Gram_AGTTT
cnt = 97	feature = 396	correl = 0.121997	descr = N_Gram_CTTTG
cnt = 98	feature = 541	correl = 0.0570008	descr = N_Gram_GTGCG
cnt = 99	feature = 276	correl = 0.121945	descr = N_Gram_CAGTG
cnt = 100	feature = 686	correl = 0.0546418	descr = N_Gram_TTGGT
cnt = 101	feature = 255	correl = 0.0520892	descr = N_Gram_CAATA
cnt = 102	feature = 448	correl = 0.0721921	descr = N_Gram_GCCGG
cnt = 103	feature = 407	correl = 0.0591652	descr = N_Gram_GACCG
cnt = 104	feature = 228	correl = 0.0796666	descr = N_Gram_ATCTG
cnt = 105	feature = 394	correl = 0.078366	descr = N_Gram_CTTGT
cnt = 106	feature = 375	correl = -0.0439351	descr = N_Gram_CTCCG
cnt = 107	feature = 485	correl = 0.052131	descr = N_Gram_GGCAG
cnt = 108	feature = 259	correl = 0.0446846	descr = N_Gram_CACAT
cnt = 109	feature = 494	correl = 0.0903571	descr = N_Gram_GGCGG
cnt = 110	feature = 280	correl = 0.109566	descr = N_Gram_CATCT
cnt = 111	feature = 463	correl = -0.129118	descr = N_Gram_GCGTC
cnt = 112	feature = 467	correl = 0.0824739	descr = N_Gram_GCTGG
cnt = 113	feature = 305	correl = 0.0705893	descr = N_Gram_CCCGG
cnt = 114	feature = 644	correl = 0.131806	descr = N_Gram_TGGCT
cnt = 115	feature = 350	correl = -0.0562403	descr = N_Gram_CGTAA
cnt = 116	feature = 612	correl = -0.0777771	descr = N_Gram_TCTCA
cnt = 117	feature = 395	correl = 0.0856318	descr = N_Gram_CTTTA
cnt = 118	feature = 399	correl = 0.107687	descr = N_Gram_GAAGA
cnt = 119	feature = 544	correl = 0.13832	descr = N_Gram_GTGGC
cnt = 120	feature = 555	correl = -0.0479684	descr = N_Gram_GTTGT
cnt = 121	feature = 281	correl = -0.0453982	descr = N_Gram_CATGA
cnt = 122	feature = 476	correl = 0.125541	descr = N_Gram_GGACC
cnt = 123	feature = 206	correl = -0.145657	descr = N_Gram_AGTCT
cnt = 124	feature = 503	correl = 0.124141	descr = N_Gram_GGGCC
cnt = 125	feature = 392	correl = -0.114554	descr = N_Gram_CTTGC
cnt = 126	feature = 77	correl = -0.0508233	descr = Fold_of_RNAi_Sequence_Pos_18
cnt = 127	feature = 429	correl = 0.10322	descr = N_Gram_GCAA
cnt = 128	feature = 44	correl = 0.100401	descr = Position_Specific_Bin_Base_18_Base_C
cnt = 129	feature = 590	correl = -0.145289	descr = N_Gram_TCCAG
cnt = 130	feature = 627	correl = -0.0493541	descr = N_Gram_TGAGG
cnt = 131	feature = 51	correl = -0.0481894	descr = Gibbs_of_Target_Sequence__Pos_4_Step_1
cnt = 132	feature = 615	correl = 0.0474567	descr = N_Gram_TCTGG
cnt = 133	feature = 26	correl = -0.0619178	descr = Position_Specific_Bin_Base_11_Base_G
cnt = 134	feature = 547	correl = 0.0693062	descr = N_Gram_GTGTG
cnt = 135	feature = 416	correl = -0.105056	descr = N_Gram_GAGTT
cnt = 136	feature = 24	correl = -0.0554109	descr = Position_Specific_Bin_Base_9_Base_T
cnt = 137	feature = 458	correl = 0.0660122	descr = N_Gram_GCGGC
cnt = 138	feature = 520	correl = 0.0468747	descr = N_Gram_GTAC
cnt = 139	feature = 160	correl = -0.071104	descr = N_Gram_ACGAT
cnt = 140	feature = 39	correl = -0.0496727	descr = Position_Specific_Bin_Base_16_Base_T
cnt = 141	feature = 30	correl = -0.141854	descr = Position_Specific_Bin_Base_12_Base_T
cnt = 142	feature = 11	correl = 0.0715807	descr = Position_Specific_Bin_Base_2_Base_T
cnt = 143	feature = 413	correl = 0.046238	descr = N_Gram_GAGC
cnt = 144	feature = 536	correl = -0.0659935	descr = N_Gram_GTCTT
cnt = 145	feature = 631	correl = -0.126073	descr = N_Gram_TGATT
cnt = 146	feature = 35	correl = 0.0686014	descr = Position_Specific_Bin_Base_14_Base_T
cnt = 147	feature = 40	correl = -0.0543457	descr = Position_Specific_Bin_Base_17_Base_A
cnt = 148	feature = 278	correl = 0.0945637	descr = N_Gram_CATCC
cnt = 149	feature = 643	correl = -0.0845715	descr = N_Gram_TGGCG
cnt = 150	feature = 579	correl = 0.0447217	descr = N_Gram_TCAC
cnt = 151	feature = 591	correl = 0.0648661	descr = N_Gram_TCCC
cnt = 152	feature = 16	correl = -0.127575	descr = Position_Specific_Bin_Base_5_Base_A
cnt = 153	feature = 23	correl = 0.05953	descr = Position_Specific_Bin_Base_9_Base_G
cnt = 154	feature = 597	correl = -0.0866761	descr = N_Gram_TCCGG
cnt = 155	feature = 633	correl = 0.0705915	descr = N_Gram_TGCA
cnt = 156	feature = 645	correl = 0.0920003	descr = N_Gram_TGGG
cnt = 157	feature = 9	correl = 0.078318	descr = Position_Specific_Bin_Base_2_Base_C
cnt = 158	feature = 12	correl = 0.0900679	descr = Position_Specific_Bin_Base_3_Base_C
cnt = 159	feature = 81	correl = 0.103328	descr = Xue_Structure_Feature_A101
cnt = 160	feature = 496	correl = 0.154164	descr = N_Gram_GGCTT
cnt = 161	feature = 601	correl = -0.148115	descr = N_Gram_TCCTT
cnt = 162	feature = 655	correl = 0.0580018	descr = N_Gram_TGTCC
cnt = 163	feature = 453	correl = -0.0571668	descr = N_Gram_GCGA
cnt = 164	feature = 218	correl = 0.0533545	descr = N_Gram_ATAG
cnt = 165	feature = 251	correl = 0.0582749	descr = N_Gram_CAAG
cnt = 166	feature = 19	correl = -0.117316	descr = Position_Specific_Bin_Base_6_Base_A
cnt = 167	feature = 538	correl = 0.055444	descr = N_Gram_GTGA
cnt = 168	feature = 244	correl = -0.100859	descr = N_Gram_ATTT
cnt = 169	feature = 475	correl = 0.090033	descr = N_Gram_GGAC
cnt = 170	feature = 563	correl = -0.0880709	descr = N_Gram_TAAG
cnt = 171	feature = 76	correl = 0.0592468	descr = Fold_of_RNAi_Sequence_Pos_14
cnt = 172	feature = 29	correl = 0.0926201	descr = Position_Specific_Bin_Base_12_Base_G
cnt = 173	feature = 314	correl = 0.0671655	descr = N_Gram_CCGT
cnt = 174	feature = 450	correl = 0.119503	descr = N_Gram_GCCT
cnt = 175	feature = 619	correl = -0.0577328	descr = N_Gram_TCTTG
cnt = 176	feature = 557	correl = -0.0878071	descr = N_Gram_GTTTT
cnt = 177	feature = 79	correl = -0.0599699	descr = Xue_Structure_Feature_A110
cnt = 178	feature = 38	correl = 0.0460823	descr = Position_Specific_Bin_Base_16_Base_G
cnt = 179	feature = 265	correl = -0.0871877	descr = N_Gram_CACGA
cnt = 180	feature = 73	correl = 0.0674259	descr = Fold_of_RNAi_Sequence_Pos_11
cnt = 181	feature = 13	correl = -0.0659148	descr = Position_Specific_Bin_Base_4_Base_A
cnt = 182	feature = 361	correl = 0.0904271	descr = N_Gram_CTA
cnt = 183	feature = 33	correl = -0.0934854	descr = Position_Specific_Bin_Base_14_Base_A
cnt = 184	feature = 649	correl = 0.0585371	descr = N_Gram_TGGT
cnt = 185	feature = 18	correl = 0.0753239	descr = Position_Specific_Bin_Base_5_Base_G
cnt = 186	feature = 391	correl = -0.0864316	descr = N_Gram_CTTGA
cnt = 187	feature = 468	correl = 0.0608741	descr = N_Gram_GCTT
cnt = 188	feature = 57	correl = -0.100348	descr = Gibbs_of_Target_Sequence__Pos_13_Step_1
cnt = 189	feature = 484	correl = 0.083642	descr = N_Gram_GGCA
cnt = 190	feature = 8	correl = -0.072672	descr = Position_Specific_Bin_Base_2_Base_A
cnt = 191	feature = 21	correl = -0.0609384	descr = Position_Specific_Bin_Base_8_Base_C
cnt = 192	feature = 272	correl = -0.147982	descr = N_Gram_CAGCT
cnt = 193	feature = 623	correl = -0.0747605	descr = N_Gram_TGAAG
cnt = 194	feature = 105	correl = 0.155594	descr = Fold_of_Target_NoEndbrace_noends_Pos_18
cnt = 195	feature = 353	correl = -0.127818	descr = N_Gram_CGTCG
cnt = 196	feature = 34	correl = 0.0449651	descr = Position_Specific_Bin_Base_14_Base_C
cnt = 197	feature = 14	correl = 0.0478372	descr = Position_Specific_Bin_Base_4_Base_C
cnt = 198	feature = 72	correl = 0.0485657	descr = Fold_of_RNAi_Sequence_Pos_10
cnt = 199	feature = 614	correl = -0.118725	descr = N_Gram_TCTCT
cnt = 200	feature = 32	correl = 0.08487	descr = Position_Specific_Bin_Base_13_Base_C
cnt = 201	feature = 274	correl = 0.133558	descr = N_Gram_CAGT
cnt = 202	feature = 17	correl = 0.0832069	descr = Position_Specific_Bin_Base_5_Base_C
cnt = 203	feature = 231	correl = -0.0674853	descr = N_Gram_ATGA
cnt = 204	feature = 69	correl = 0.173695	descr = Fold_of_RNAi_Sequence_Pos_2
cnt = 205	feature = 10	correl = -0.0614154	descr = Position_Specific_Bin_Base_2_Base_G
cnt = 206	feature = 28	correl = 0.136225	descr = Position_Specific_Bin_Base_12_Base_C
cnt = 207	feature = 36	correl = -0.122514	descr = Position_Specific_Bin_Base_16_Base_A
cnt = 208	feature = 683	correl = 0.0553121	descr = N_Gram_TTGG
cnt = 209	feature = 664	correl = -0.0814692	descr = N_Gram_TTAC
cnt = 210	feature = 545	correl = 0.0783838	descr = N_Gram_GTGT
cnt = 211	feature = 466	correl = -0.0778558	descr = N_Gram_GCTCC
cnt = 212	feature = 341	correl = 0.103406	descr = N_Gram_CGGC
cnt = 213	feature = 329	correl = -0.0918492	descr = N_Gram_CGAG
cnt = 214	feature = 446	correl = 0.083521	descr = N_Gram_GCCG
cnt = 215	feature = 277	correl = 0.0729598	descr = N_Gram_CATC
cnt = 216	feature = 471	correl = 0.0769589	descr = N_Gram_GGAA
cnt = 217	feature = 56	correl = 0.0539412	descr = Gibbs_of_Target_Sequence__Pos_12_Step_1
cnt = 218	feature = 61	correl = -0.190527	descr = Gibbs_of_Target_Sequence__Pos_18_Step_1
cnt = 219	feature = 67	correl = 0.180286	descr = Fold_of_RNAi_Sequence_Pos_0
cnt = 220	feature = 535	correl = -0.0732795	descr = N_Gram_GTCT
cnt = 221	feature = 478	correl = 0.102351	descr = N_Gram_GGAG
cnt = 222	feature = 540	correl = 0.0577975	descr = N_Gram_GTGC
cnt = 223	feature = 602	correl = -0.0785299	descr = N_Gram_TCG
cnt = 224	feature = 681	correl = -0.0898801	descr = N_Gram_TTGC
cnt = 225	feature = 677	correl = -0.0690254	descr = N_Gram_TTGA
cnt = 226	feature = 292	correl = -0.0840023	descr = N_Gram_CCAG
cnt = 227	feature = 59	correl = -0.0532804	descr = Gibbs_of_Target_Sequence__Pos_15_Step_1
cnt = 228	feature = 80	correl = 0.0709011	descr = Xue_Structure_Feature_A100
cnt = 229	feature = 60	correl = -0.114628	descr = Gibbs_of_Target_Sequence__Pos_17_Step_1
cnt = 230	feature = 691	correl = -0.0692288	descr = N_Gram_TTTCC
cnt = 231	feature = 424	correl = -0.0648451	descr = N_Gram_GATT
cnt = 232	feature = 456	correl = 0.0897644	descr = N_Gram_GCGG
cnt = 233	feature = 389	correl = -0.205187	descr = N_Gram_CTTCT
cnt = 234	feature = 58	correl = -0.171832	descr = Gibbs_of_Target_Sequence__Pos_14_Step_1
cnt = 235	feature = 531	correl = -0.0860112	descr = N_Gram_GTCG
cnt = 236	feature = 697	correl = -0.102371	descr = N_Gram_TTTTT
cnt = 237	feature = 525	correl = -0.0847882	descr = N_Gram_GTC
cnt = 238	feature = 641	correl = 0.0696033	descr = N_Gram_TGGC
cnt = 239	feature = 559	correl = -0.0561035	descr = N_Gram_TAA
cnt = 240	feature = 335	correl = 0.0598446	descr = N_Gram_CGCC
cnt = 241	feature = 83	correl = 0.0787529	descr = Xue_Structure_Feature_C110
cnt = 242	feature = 248	correl = 0.137021	descr = N_Gram_CAA
cnt = 243	feature = 461	correl = -0.0884055	descr = N_Gram_GCGT
cnt = 244	feature = 578	correl = 0.0484045	descr = N_Gram_TCA
cnt = 245	feature = 662	correl = -0.0770247	descr = N_Gram_TTA
cnt = 246	feature = 613	correl = -0.118597	descr = N_Gram_TCTCC
cnt = 247	feature = 632	correl = -0.0511779	descr = N_Gram_TGC
cnt = 248	feature = 222	correl = -0.0590112	descr = N_Gram_ATC
cnt = 249	feature = 82	correl = 0.108334	descr = Xue_Structure_Feature_C111
cnt = 250	feature = 390	correl = -0.0512649	descr = N_Gram_CTTG
cnt = 251	feature = 511	correl = 0.0715981	descr = N_Gram_GGT
cnt = 252	feature = 417	correl = -0.0721812	descr = N_Gram_GAT
cnt = 253	feature = 695	correl = -0.144447	descr = N_Gram_TTTTC
cnt = 254	feature = 86	correl = 0.104148	descr = Xue_Structure_Feature_G111
cnt = 255	feature = 690	correl = -0.0968157	descr = N_Gram_TTTC
cnt = 256	feature = 497	correl = 0.178305	descr = N_Gram_GGG
cnt = 257	feature = 609	correl = -0.105703	descr = N_Gram_TCT
cnt = 258	feature = 306	correl = 0.0920694	descr = N_Gram_CCG
cnt = 259	feature = 65	correl = -0.139605	descr = PF_RNAi_Fold_5'Free_Count
cnt = 260	feature = 616	correl = -0.0945642	descr = N_Gram_TCTT
cnt = 261	feature = 676	correl = -0.0521481	descr = N_Gram_TTG
cnt = 262	feature = 285	correl = 0.0475262	descr = N_Gram_CC
cnt = 263	feature = 483	correl = 0.150884	descr = N_Gram_GGC
cnt = 264	feature = 688	correl = -0.0669687	descr = N_Gram_TTT
cnt = 265	feature = 661	correl = -0.114981	descr = N_Gram_TT
cnt = 266	feature = 64	correl = -0.179519	descr = PF_RNAi_Fold_Energy
num rows = 521
num_elements = 139107
*
optimization finished, #iter = 610
nu = 0.545463
obj = -44.860936, rho = -0.431879
nSV = 362, nBSV = 207
num rows = 58
num_elements = 15486
*
optimization finished, #iter = 59
nu = 0.502212
obj = -4.243125, rho = -0.462873
nSV = 48, nBSV = 14
*
optimization finished, #iter = 610
nu = 0.545463
obj = -44.860936, rho = -0.431879
nSV = 362, nBSV = 207
CFS merit scores = 1.335
CFS merit scores = 1.58417
CFS merit scores = 1.82731
CFS merit scores = 2.04756
CFS merit scores = 2.24671
CFS merit scores = 2.4283
CFS merit scores = 2.59659
CFS merit scores = 2.75413
CFS merit scores = 2.89976
CFS merit scores = 3.03767
CFS merit scores = 3.1693
CFS merit scores = 3.29571
CFS merit scores = 3.4173
CFS merit scores = 3.5334
CFS merit scores = 3.64463
CFS merit scores = 3.75195
CFS merit scores = 3.85495
CFS merit scores = 3.95227
CFS merit scores = 4.04658
CFS merit scores = 4.13696
CFS merit scores = 4.22379
CFS merit scores = 4.30854
CFS merit scores = 4.39077
CFS merit scores = 4.47073
CFS merit scores = 4.54897
CFS merit scores = 4.62512
CFS merit scores = 4.69922
CFS merit scores = 4.77043
CFS merit scores = 4.83939
CFS merit scores = 4.90623
CFS merit scores = 4.97124
CFS merit scores = 5.03479
CFS merit scores = 5.09642
CFS merit scores = 5.15637
CFS merit scores = 5.21538
CFS merit scores = 5.27239
CFS merit scores = 5.32777
CFS merit scores = 5.37706
CFS merit scores = 5.424
CFS merit scores = 5.46869
CFS merit scores = 5.51225
CFS merit scores = 5.55416
CFS merit scores = 5.59488
CFS merit scores = 5.6322
CFS merit scores = 5.6683
CFS merit scores = 5.70241
CFS merit scores = 5.73516
CFS merit scores = 5.76721
CFS merit scores = 5.79772
CFS merit scores = 5.8273
CFS merit scores = 5.8551
CFS merit scores = 5.88228
CFS merit scores = 5.90784
CFS merit scores = 5.93173
CFS merit scores = 5.95527
CFS merit scores = 5.97704
CFS merit scores = 5.99764
CFS merit scores = 6.01699
CFS merit scores = 6.03415
CFS merit scores = 6.04995
CFS merit scores = 6.06514
CFS merit scores = 6.07785
CFS merit scores = 6.08945
CFS merit scores = 6.10019
CFS merit scores = 6.11115
CFS merit scores = 6.1223
CFS merit scores = 6.13312
CFS merit scores = 6.14411
CFS merit scores = 6.15482
CFS merit scores = 6.16547
CFS merit scores = 6.1755
CFS merit scores = 6.1855
CFS merit scores = 6.19345
CFS merit scores = 6.20101
CFS merit scores = 6.20756
CFS merit scores = 6.21293
CFS merit scores = 6.21706
CFS merit scores = 6.22141
CFS merit scores = 6.22526
CFS merit scores = 6.22903
CFS merit scores = 6.23228
CFS merit scores = 6.23424
CFS merit scores = 6.23628
CFS merit scores = 6.23772
CFS merit scores = 6.23959
CFS merit scores = 6.24179
CFS merit scores = 6.24437
CFS merit scores = 6.24697
CFS merit scores = 6.24845
CFS merit scores = 6.25021
CFS merit scores = 6.25028
CFS merit scores = 6.25022
CFS merit scores = 6.25022
CFS merit scores = 6.25021
CFS merit scores = 6.24896
CFS merit scores = 6.24677
CFS merit scores = 6.24367
CFS merit scores = 6.2404
CFS merit scores = 6.23712
CFS merit scores = 6.23324
CFS merit scores = 6.2293
CFS merit scores = 6.22499
CFS merit scores = 6.21936
CFS merit scores = 6.21432
CFS merit scores = 6.20957
CFS merit scores = 6.20415
CFS merit scores = 6.19775
CFS merit scores = 6.191
CFS merit scores = 6.18465
CFS merit scores = 6.17771
CFS merit scores = 6.16996
CFS merit scores = 6.16236
CFS merit scores = 6.15518
CFS merit scores = 6.14818
CFS merit scores = 6.14141
CFS merit scores = 6.13489
CFS merit scores = 6.1282
CFS merit scores = 6.12158
CFS merit scores = 6.11506
CFS merit scores = 6.10847
CFS merit scores = 6.10003
CFS merit scores = 6.09118
CFS merit scores = 6.08194
CFS merit scores = 6.07325
CFS merit scores = 6.06511
CFS merit scores = 6.05698
CFS merit scores = 6.04922
CFS merit scores = 6.04141
CFS merit scores = 6.03264
CFS merit scores = 6.02402
CFS merit scores = 6.01548
CFS merit scores = 6.00667
CFS merit scores = 5.99761
CFS merit scores = 5.98872
CFS merit scores = 5.97995
CFS merit scores = 5.97093
CFS merit scores = 5.96161
CFS merit scores = 5.95188
CFS merit scores = 5.94221
CFS merit scores = 5.93264
CFS merit scores = 5.92334
CFS merit scores = 5.91417
CFS merit scores = 5.90529
CFS merit scores = 5.8967
CFS merit scores = 5.88767
CFS merit scores = 5.8786
CFS merit scores = 5.86839
CFS merit scores = 5.85772
CFS merit scores = 5.84709
CFS merit scores = 5.83666
CFS merit scores = 5.82643
CFS merit scores = 5.81577
CFS merit scores = 5.80527
CFS merit scores = 5.79515
CFS merit scores = 5.78491
CFS merit scores = 5.7746
CFS merit scores = 5.76444
CFS merit scores = 5.7538
CFS merit scores = 5.74322
CFS merit scores = 5.73279
CFS merit scores = 5.72234
CFS merit scores = 5.71186
CFS merit scores = 5.70142
CFS merit scores = 5.691
CFS merit scores = 5.68068
CFS merit scores = 5.67
CFS merit scores = 5.65954
CFS merit scores = 5.64925
CFS merit scores = 5.63919
CFS merit scores = 5.62919
CFS merit scores = 5.61902
CFS merit scores = 5.60887
CFS merit scores = 5.59899
CFS merit scores = 5.58922
CFS merit scores = 5.57961
CFS merit scores = 5.57003
CFS merit scores = 5.56019
CFS merit scores = 5.55056
CFS merit scores = 5.54097
CFS merit scores = 5.53169
CFS merit scores = 5.52248
CFS merit scores = 5.51317
CFS merit scores = 5.50396
CFS merit scores = 5.49489
CFS merit scores = 5.48618
CFS merit scores = 5.47756
CFS merit scores = 5.46904
CFS merit scores = 5.46047
CFS merit scores = 5.45179
CFS merit scores = 5.44316
CFS merit scores = 5.43475
CFS merit scores = 5.42615
CFS merit scores = 5.41773
CFS merit scores = 5.4092
CFS merit scores = 5.40072
CFS merit scores = 5.39225
CFS merit scores = 5.38386
CFS merit scores = 5.37561
CFS merit scores = 5.36754
CFS merit scores = 5.35932
CFS merit scores = 5.3511
CFS merit scores = 5.34277
CFS merit scores = 5.33448
CFS merit scores = 5.3262
CFS merit scores = 5.31798
CFS merit scores = 5.31004
CFS merit scores = 5.30192
CFS merit scores = 5.29378
CFS merit scores = 5.28562
CFS merit scores = 5.27699
CFS merit scores = 5.26843
CFS merit scores = 5.26006
CFS merit scores = 5.25135
CFS merit scores = 5.24252
CFS merit scores = 5.23368
CFS merit scores = 5.22507
CFS merit scores = 5.21659
CFS merit scores = 5.2081
CFS merit scores = 5.19942
CFS merit scores = 5.19068
CFS merit scores = 5.18163
CFS merit scores = 5.17255
CFS merit scores = 5.1637
CFS merit scores = 5.15486
CFS merit scores = 5.14615
CFS merit scores = 5.13729
CFS merit scores = 5.12856
CFS merit scores = 5.11995
CFS merit scores = 5.11136
CFS merit scores = 5.10272
CFS merit scores = 5.09403
CFS merit scores = 5.08527
CFS merit scores = 5.07664
CFS merit scores = 5.06807
CFS merit scores = 5.05895
CFS merit scores = 5.0498
CFS merit scores = 5.04074
CFS merit scores = 5.03173
CFS merit scores = 5.02238
CFS merit scores = 5.01321
CFS merit scores = 5.0041
CFS merit scores = 4.99488
CFS merit scores = 4.98558
CFS merit scores = 4.97643
CFS merit scores = 4.96714
CFS merit scores = 4.95795
CFS merit scores = 4.94858
CFS merit scores = 4.93916
CFS merit scores = 4.92935
CFS merit scores = 4.91945
CFS merit scores = 4.9097
CFS merit scores = 4.89964
CFS merit scores = 4.88983
CFS merit scores = 4.87999
CFS merit scores = 4.87013
CFS merit scores = 4.86041
CFS merit scores = 4.85089
CFS merit scores = 4.84158
CFS merit scores = 4.83236
CFS merit scores = 4.82286
CFS merit scores = 4.81345
CFS merit scores = 4.80367
CFS merit scores = 4.79336
CFS merit scores = 4.78303
CFS merit scores = 4.77229
CFS merit scores = 4.76142
CFS merit scores = 4.74984
CFS merit scores = 4.73769
CFS merit scores = 4.72554
CFS merit scores = 4.71318
CFS merit scores = 4.70048
CFS merit scores = 4.68776
CFS merit scores = 4.67499
CFS merit scores = 4.66179
CFS merit scores = 4.64764
CFS merit scores = 4.63094
CFS merit scores = 4.61397
CFS merit scores = 4.59607
cnt = 1	feature = 59	correl = -0.335001	descr = Gibbs_of_Target_Sequence__Pos_20_Step_1
cnt = 2	feature = 613	correl = -0.186395	descr = N_Gram_TCTC
cnt = 3	feature = 57	correl = -0.175519	descr = Gibbs_of_Target_Sequence__Pos_18_Step_1
cnt = 4	feature = 388	correl = 0.107194	descr = N_Gram_GAAGA
cnt = 5	feature = 627	correl = -0.0813317	descr = N_Gram_TGAGA
cnt = 6	feature = 516	correl = 0.0482489	descr = N_Gram_GTAAA
cnt = 7	feature = 396	correl = -0.0682858	descr = N_Gram_GACCC
cnt = 8	feature = 624	correl = 0.051018	descr = N_Gram_TGAAA
cnt = 9	feature = 601	correl = 0.0801168	descr = N_Gram_TCGAC
cnt = 10	feature = 399	correl = 0.0885336	descr = N_Gram_GACGG
cnt = 11	feature = 593	correl = 0.0519979	descr = N_Gram_TCCCG
cnt = 12	feature = 324	correl = 0.0449682	descr = N_Gram_CGCCA
cnt = 13	feature = 303	correl = 0.0542474	descr = N_Gram_CCTAT
cnt = 14	feature = 545	correl = 0.0660573	descr = N_Gram_GTGTC
cnt = 15	feature = 314	correl = 0.0730871	descr = N_Gram_CGACA
cnt = 16	feature = 508	correl = -0.0539773	descr = N_Gram_GGGTT
cnt = 17	feature = 605	correl = -0.0604343	descr = N_Gram_TCGCT
cnt = 18	feature = 429	correl = 0.0570881	descr = N_Gram_GCAAT
cnt = 19	feature = 546	correl = 0.0477341	descr = N_Gram_GTGTG
cnt = 20	feature = 334	correl = 0.0495723	descr = N_Gram_CGGCC
cnt = 21	feature = 529	correl = 0.0984847	descr = N_Gram_GTCGG
cnt = 22	feature = 326	correl = 0.0569187	descr = N_Gram_CGCTA
cnt = 23	feature = 353	correl = 0.0449682	descr = N_Gram_CTAAA
cnt = 24	feature = 357	correl = 0.0646514	descr = N_Gram_CTATA
cnt = 25	feature = 350	correl = -0.0565534	descr = N_Gram_CGTTC
cnt = 26	feature = 547	correl = 0.0885336	descr = N_Gram_GTTAA
cnt = 27	feature = 591	correl = 0.0607957	descr = N_Gram_TCCCA
cnt = 28	feature = 276	correl = 0.051351	descr = N_Gram_CCAAT
cnt = 29	feature = 661	correl = -0.0504621	descr = N_Gram_TGTTC
cnt = 30	feature = 272	correl = -0.0595348	descr = N_Gram_CATGT
cnt = 31	feature = 386	correl = 0.0526599	descr = N_Gram_GAAAC
cnt = 32	feature = 541	correl = 0.10346	descr = N_Gram_GTGGC
cnt = 33	feature = 594	correl = 0.0467614	descr = N_Gram_TCCGA
cnt = 34	feature = 255	correl = 0.055695	descr = N_Gram_CACGT
cnt = 35	feature = 292	correl = 0.0686314	descr = N_Gram_CCCGC
cnt = 36	feature = 641	correl = 0.0649505	descr = N_Gram_TGGAC
cnt = 37	feature = 389	correl = -0.0557573	descr = N_Gram_GAAGG
cnt = 38	feature = 341	correl = -0.0704385	descr = N_Gram_CGTAA
cnt = 39	feature = 510	correl = -0.0998537	descr = N_Gram_GGTAA
cnt = 40	feature = 628	correl = 0.0501996	descr = N_Gram_TGAGT
cnt = 41	feature = 479	correl = 0.0651709	descr = N_Gram_GGATT
cnt = 42	feature = 244	correl = 0.0824092	descr = N_Gram_CAAGG
cnt = 43	feature = 321	correl = -0.0495078	descr = N_Gram_CGATG
cnt = 44	feature = 251	correl = 0.0619849	descr = N_Gram_CACCA
cnt = 45	feature = 606	correl = 0.0815678	descr = N_Gram_TCGGA
cnt = 46	feature = 655	correl = -0.0721152	descr = N_Gram_TGTCA
cnt = 47	feature = 492	correl = 0.132497	descr = N_Gram_GGCTT
cnt = 48	feature = 301	correl = -0.0541916	descr = N_Gram_CCGTC
cnt = 49	feature = 322	correl = 0.0783266	descr = N_Gram_CGCAA
cnt = 50	feature = 619	correl = -0.136862	descr = N_Gram_TCTTA
cnt = 51	feature = 160	correl = -0.0676986	descr = N_Gram_ACGCA
cnt = 52	feature = 218	correl = -0.0564014	descr = N_Gram_ATCAT
cnt = 53	feature = 432	correl = -0.0624977	descr = N_Gram_GCAGA
cnt = 54	feature = 612	correl = 0.0562657	descr = N_Gram_TCTAC
cnt = 55	feature = 211	correl = 0.0544521	descr = N_Gram_ATACA
cnt = 56	feature = 544	correl = 0.0470247	descr = N_Gram_GTGTA
cnt = 57	feature = 335	correl = 0.0605801	descr = N_Gram_CGGCG
cnt = 58	feature = 538	correl = 0.0840186	descr = N_Gram_GTGCT
cnt = 59	feature = 690	correl = 0.0451248	descr = N_Gram_TTTCA
cnt = 60	feature = 649	correl = 0.0880164	descr = N_Gram_TGGGG
cnt = 61	feature = 500	correl = 0.104338	descr = N_Gram_GGGCC
cnt = 62	feature = 392	correl = 0.075687	descr = N_Gram_GAATC
cnt = 63	feature = 536	correl = 0.0573867	descr = N_Gram_GTGCA
cnt = 64	feature = 512	correl = 0.0645362	descr = N_Gram_GGTCA
cnt = 65	feature = 626	correl = 0.0455699	descr = N_Gram_TGACA
cnt = 66	feature = 258	correl = 0.111347	descr = N_Gram_CAGCG
cnt = 67	feature = 683	correl = 0.0586818	descr = N_Gram_TTGCA
cnt = 68	feature = 304	correl = 0.0669317	descr = N_Gram_CCTCA
cnt = 69	feature = 290	correl = 0.0460393	descr = N_Gram_CCCCT
cnt = 70	feature = 231	correl = 0.04675	descr = N_Gram_ATTCT
cnt = 71	feature = 351	correl = 0.113046	descr = N_Gram_CGTTT
cnt = 72	feature = 424	correl = -0.102162	descr = N_Gram_GATTT
cnt = 73	feature = 286	correl = 0.0837304	descr = N_Gram_CCCAC
cnt = 74	feature = 226	correl = -0.050257	descr = N_Gram_ATGCT
cnt = 75	feature = 540	correl = 0.0440189	descr = N_Gram_GTGGA
cnt = 76	feature = 580	correl = 0.0443521	descr = N_Gram_TCAAA
cnt = 77	feature = 674	correl = -0.0732794	descr = N_Gram_TTCGG
cnt = 78	feature = 648	correl = 0.0529725	descr = N_Gram_TGGGA
cnt = 79	feature = 222	correl = 0.0596296	descr = N_Gram_ATCTG
cnt = 80	feature = 367	correl = 0.0617716	descr = N_Gram_CTCGG
cnt = 81	feature = 602	correl = -0.112239	descr = N_Gram_TCGAG
cnt = 82	feature = 448	correl = 0.0443714	descr = N_Gram_GCGAG
cnt = 83	feature = 382	correl = 0.0573149	descr = N_Gram_CTTGG
cnt = 84	feature = 610	correl = 0.0589902	descr = N_Gram_TCGTT
cnt = 85	feature = 391	correl = -0.0494498	descr = N_Gram_GAATA
cnt = 86	feature = 395	correl = 0.0835581	descr = N_Gram_GACAG
cnt = 87	feature = 342	correl = -0.0676986	descr = N_Gram_CGTAC
cnt = 88	feature = 680	correl = -0.0661787	descr = N_Gram_TTGAC
cnt = 89	feature = 278	correl = -0.0570146	descr = N_Gram_CCACG
cnt = 90	feature = 248	correl = 0.0831468	descr = N_Gram_CACAG
cnt = 91	feature = 505	correl = 0.0672489	descr = N_Gram_GGGGC
cnt = 92	feature = 446	correl = 0.135114	descr = N_Gram_GCCTT
cnt = 93	feature = 438	correl = 0.0486014	descr = N_Gram_GCCAG
cnt = 94	feature = 233	correl = 0.0914607	descr = N_Gram_ATTGT
cnt = 95	feature = 687	correl = -0.0611295	descr = N_Gram_TTGTA
cnt = 96	feature = 228	correl = 0.0440098	descr = N_Gram_ATGTG
cnt = 97	feature = 340	correl = 0.0567705	descr = N_Gram_CGGTT
cnt = 98	feature = 451	correl = 0.0787735	descr = N_Gram_GCGGA
cnt = 99	feature = 436	correl = 0.120019	descr = N_Gram_GCATC
cnt = 100	feature = 394	correl = 0.0443673	descr = N_Gram_GACAC
cnt = 101	feature = 268	correl = -0.0775616	descr = N_Gram_CATCG
cnt = 102	feature = 305	correl = -0.066356	descr = N_Gram_CCTCC
cnt = 103	feature = 654	correl = 0.0589823	descr = N_Gram_TGTAA
cnt = 104	feature = 485	correl = 0.0887869	descr = N_Gram_GGCCC
cnt = 105	feature = 375	correl = -0.12982	descr = N_Gram_CTTAT
cnt = 106	feature = 404	correl = -0.0480222	descr = N_Gram_GAGCC
cnt = 107	feature = 563	correl = -0.140999	descr = N_Gram_TAAGT
cnt = 108	feature = 277	correl = 0.058304	descr = N_Gram_CCACC
cnt = 109	feature = 635	correl = 0.0951233	descr = N_Gram_TGCAC
cnt = 110	feature = 681	correl = -0.0471707	descr = N_Gram_TTGAG
cnt = 111	feature = 501	correl = 0.0775068	descr = N_Gram_GGGCG
cnt = 112	feature = 236	correl = -0.151901	descr = N_Gram_ATTTT
cnt = 113	feature = 496	correl = 0.105989	descr = N_Gram_GGGAC
cnt = 114	feature = 574	correl = -0.0523682	descr = N_Gram_TAGCC
cnt = 115	feature = 360	correl = 0.0787784	descr = N_Gram_CTCAA
cnt = 116	feature = 361	correl = 0.0546877	descr = N_Gram_CTCAC
cnt = 117	feature = 525	correl = 0.0510769	descr = N_Gram_GTCCC
cnt = 118	feature = 207	correl = -0.0726713	descr = N_Gram_AGTTT
cnt = 119	feature = 348	correl = 0.125823	descr = N_Gram_CGTGC
cnt = 120	feature = 659	correl = 0.0943639	descr = N_Gram_TGTGG
cnt = 121	feature = 337	correl = 0.107255	descr = N_Gram_CGGGA
cnt = 122	feature = 241	correl = 0.0619327	descr = N_Gram_CAAAG
cnt = 123	feature = 325	correl = 0.0934479	descr = N_Gram_CGCCG
cnt = 124	feature = 329	correl = 0.0665538	descr = N_Gram_CGGAA
cnt = 125	feature = 440	correl = 0.0894919	descr = N_Gram_GCCCG
cnt = 126	feature = 653	correl = 0.0514986	descr = N_Gram_TGGTC
cnt = 127	feature = 397	correl = 0.0525953	descr = N_Gram_GACCG
cnt = 128	feature = 476	correl = 0.0768074	descr = N_Gram_GGAGC
cnt = 129	feature = 645	correl = -0.0787881	descr = N_Gram_TGGCG
cnt = 130	feature = 478	correl = -0.0842352	descr = N_Gram_GGATC
cnt = 131	feature = 603	correl = -0.0488526	descr = N_Gram_TCGC
cnt = 132	feature = 417	correl = -0.0670206	descr = N_Gram_GATGA
cnt = 133	feature = 318	correl = -0.0778583	descr = N_Gram_CGAGT
cnt = 134	feature = 356	correl = 0.087417	descr = N_Gram_CTAT
cnt = 135	feature = 466	correl = 0.0483151	descr = N_Gram_GCTTT
cnt = 136	feature = 235	correl = -0.0597821	descr = N_Gram_ATTTG
cnt = 137	feature = 484	correl = 0.0769144	descr = N_Gram_GGCCA
cnt = 138	feature = 407	correl = 0.0645523	descr = N_Gram_GAGGT
cnt = 139	feature = 306	correl = 0.0601988	descr = N_Gram_CCTCG
cnt = 140	feature = 283	correl = 0.0648749	descr = N_Gram_CCATC
cnt = 141	feature = 225	correl = -0.0755016	descr = N_Gram_ATGC
cnt = 142	feature = 487	correl = 0.133509	descr = N_Gram_GGCCT
cnt = 143	feature = 614	correl = -0.0562052	descr = N_Gram_TCTCA
cnt = 144	feature = 463	correl = 0.065488	descr = N_Gram_GCTGC
cnt = 145	feature = 309	correl = -0.0859899	descr = N_Gram_CCTTC
cnt = 146	feature = 504	correl = 0.0613934	descr = N_Gram_GGGGA
cnt = 147	feature = 254	correl = -0.0749098	descr = N_Gram_CACGA
cnt = 148	feature = 697	correl = -0.0663268	descr = N_Gram_TTTTG
cnt = 149	feature = 595	correl = -0.0851382	descr = N_Gram_TCCGG
cnt = 150	feature = 632	correl = -0.135808	descr = N_Gram_TGATT
cnt = 151	feature = 267	correl = 0.10584	descr = N_Gram_CATCC
cnt = 152	feature = 274	correl = 0.053807	descr = N_Gram_CCAAA
cnt = 153	feature = 383	correl = 0.0711122	descr = N_Gram_CTTTA
cnt = 154	feature = 209	correl = -0.102279	descr = N_Gram_ATAA
cnt = 155	feature = 497	correl = 0.11304	descr = N_Gram_GGGAG
cnt = 156	feature = 426	correl = 0.125602	descr = N_Gram_GCAA
cnt = 157	feature = 252	correl = 0.0534775	descr = N_Gram_CACCT
cnt = 158	feature = 52	correl = -0.177172	descr = Gibbs_of_Target_Sequence__Pos_7_Step_1
cnt = 159	feature = 527	correl = -0.103909	descr = N_Gram_GTCGA
cnt = 160	feature = 435	correl = 0.0777539	descr = N_Gram_GCAT
cnt = 161	feature = 13	correl = 0.0861806	descr = Position_Specific_Bin_Base_3_Base_C
cnt = 162	feature = 390	correl = -0.075542	descr = N_Gram_GAAGT
cnt = 163	feature = 259	correl = -0.136766	descr = N_Gram_CAGCT
cnt = 164	feature = 10	correl = -0.0815042	descr = Position_Specific_Bin_Base_2_Base_G
cnt = 165	feature = 81	correl = 0.0527181	descr = Xue_Structure_Feature_C101
cnt = 166	feature = 34	correl = 0.123904	descr = Position_Specific_Bin_Base_14_Base_T
cnt = 167	feature = 39	correl = 0.0760799	descr = Position_Specific_Bin_Base_17_Base_G
cnt = 168	feature = 219	correl = -0.0845956	descr = N_Gram_ATCG
cnt = 169	feature = 313	correl = -0.0449112	descr = N_Gram_CGAC
cnt = 170	feature = 30	correl = -0.125699	descr = Position_Specific_Bin_Base_12_Base_T
cnt = 171	feature = 514	correl = 0.0453198	descr = N_Gram_GGTT
cnt = 172	feature = 19	correl = -0.0959675	descr = Position_Specific_Bin_Base_6_Base_A
cnt = 173	feature = 24	correl = -0.0518313	descr = Position_Specific_Bin_Base_9_Base_T
cnt = 174	feature = 42	correl = 0.108294	descr = Position_Specific_Bin_Base_18_Base_C
cnt = 175	feature = 32	correl = 0.114941	descr = Position_Specific_Bin_Base_13_Base_C
cnt = 176	feature = 511	correl = 0.0456596	descr = N_Gram_GGTC
cnt = 177	feature = 29	correl = 0.0954761	descr = Position_Specific_Bin_Base_12_Base_G
cnt = 178	feature = 78	correl = 0.130657	descr = Xue_Structure_Feature_A101
cnt = 179	feature = 232	correl = 0.0564979	descr = N_Gram_ATTG
cnt = 180	feature = 380	correl = -0.0819458	descr = N_Gram_CTTGA
cnt = 181	feature = 590	correl = 0.077493	descr = N_Gram_TCCC
cnt = 182	feature = 644	correl = 0.114355	descr = N_Gram_TGGCC
cnt = 183	feature = 625	correl = -0.0658539	descr = N_Gram_TGAAG
cnt = 184	feature = 21	correl = -0.0500264	descr = Position_Specific_Bin_Base_8_Base_C
cnt = 185	feature = 285	correl = 0.0575112	descr = N_Gram_CCCA
cnt = 186	feature = 473	correl = 0.120945	descr = N_Gram_GGACC
cnt = 187	feature = 14	correl = -0.0644476	descr = Position_Specific_Bin_Base_4_Base_A
cnt = 188	feature = 18	correl = 0.0744944	descr = Position_Specific_Bin_Base_5_Base_G
cnt = 189	feature = 11	correl = 0.0887967	descr = Position_Specific_Bin_Base_2_Base_T
cnt = 190	feature = 633	correl = 0.114278	descr = N_Gram_TGCA
cnt = 191	feature = 413	correl = -0.118259	descr = N_Gram_GATC
cnt = 192	feature = 280	correl = -0.112404	descr = N_Gram_CCAGC
cnt = 193	feature = 38	correl = 0.0721528	descr = Position_Specific_Bin_Base_17_Base_C
cnt = 194	feature = 454	correl = -0.0755293	descr = N_Gram_GCGT
cnt = 195	feature = 44	correl = -0.0879745	descr = Position_Specific_Bin_Base_18_Base_T
cnt = 196	feature = 539	correl = 0.108871	descr = N_Gram_GTGG
cnt = 197	feature = 291	correl = 0.0965253	descr = N_Gram_CCCG
cnt = 198	feature = 136	correl = -0.0906064	descr = N_Gram_AATC
cnt = 199	feature = 481	correl = 0.0475912	descr = N_Gram_GGCA
cnt = 200	feature = 33	correl = -0.117847	descr = Position_Specific_Bin_Base_14_Base_A
cnt = 201	feature = 531	correl = -0.0770362	descr = N_Gram_GTCTT
cnt = 202	feature = 105	correl = -0.0662083	descr = Fold_of_Target_NoBeginbrace_noends_Pos_7
cnt = 203	feature = 36	correl = 0.134421	descr = Position_Specific_Bin_Base_16_Base_C
cnt = 204	feature = 17	correl = 0.104264	descr = Position_Specific_Bin_Base_5_Base_C
cnt = 205	feature = 441	correl = 0.0670364	descr = N_Gram_GCCG
cnt = 206	feature = 82	correl = 0.0855275	descr = Xue_Structure_Feature_C010
cnt = 207	feature = 40	correl = -0.0779228	descr = Position_Specific_Bin_Base_17_Base_T
cnt = 208	feature = 69	correl = 0.0808422	descr = Fold_of_RNAi_Sequence_Pos_9
cnt = 209	feature = 9	correl = 0.0635599	descr = Position_Specific_Bin_Base_2_Base_C
cnt = 210	feature = 56	correl = -0.102628	descr = Gibbs_of_Target_Sequence__Pos_17_Step_1
cnt = 211	feature = 54	correl = -0.0974245	descr = Gibbs_of_Target_Sequence__Pos_13_Step_1
cnt = 212	feature = 20	correl = 0.110323	descr = Position_Specific_Bin_Base_6_Base_C
cnt = 213	feature = 8	correl = -0.0555671	descr = Position_Specific_Bin_Base_2_Base_A
cnt = 214	feature = 77	correl = 0.0838065	descr = Xue_Structure_Feature_A100
cnt = 215	feature = 503	correl = 0.0659145	descr = N_Gram_GGGG
cnt = 216	feature = 76	correl = 0.062412	descr = Xue_Structure_Feature_A111
cnt = 217	feature = 416	correl = -0.0440887	descr = N_Gram_GATG
cnt = 218	feature = 598	correl = -0.129877	descr = N_Gram_TCCTT
cnt = 219	feature = 691	correl = -0.0655038	descr = N_Gram_TTTCC
cnt = 220	feature = 234	correl = -0.107219	descr = N_Gram_ATTT
cnt = 221	feature = 472	correl = 0.119878	descr = N_Gram_GGAC
cnt = 222	feature = 72	correl = 0.122247	descr = Fold_of_RNAi_Sequence_Pos_12
cnt = 223	feature = 35	correl = -0.112333	descr = Position_Specific_Bin_Base_16_Base_A
cnt = 224	feature = 49	correl = -0.0443689	descr = Gibbs_of_Target_Sequence__Pos_4_Step_1
cnt = 225	feature = 343	correl = -0.0872262	descr = N_Gram_CGTC
cnt = 226	feature = 364	correl = -0.105719	descr = N_Gram_CTCCA
cnt = 227	feature = 475	correl = 0.10991	descr = N_Gram_GGAG
cnt = 228	feature = 450	correl = 0.0880005	descr = N_Gram_GCGG
cnt = 229	feature = 679	correl = -0.0585037	descr = N_Gram_TTGA
cnt = 230	feature = 535	correl = 0.0729268	descr = N_Gram_GTGC
cnt = 231	feature = 28	correl = 0.139325	descr = Position_Specific_Bin_Base_12_Base_C
cnt = 232	feature = 376	correl = -0.126568	descr = N_Gram_CTTC
cnt = 233	feature = 526	correl = -0.0732084	descr = N_Gram_GTCG
cnt = 234	feature = 64	correl = 0.199608	descr = Fold_of_RNAi_Sequence_Pos_1
cnt = 235	feature = 67	correl = 0.0769865	descr = Fold_of_RNAi_Sequence_Pos_4
cnt = 236	feature = 323	correl = 0.0672541	descr = N_Gram_CGCC
cnt = 237	feature = 677	correl = -0.139967	descr = N_Gram_TTCTT
cnt = 238	feature = 615	correl = -0.11716	descr = N_Gram_TCTCC
cnt = 239	feature = 643	correl = 0.0451574	descr = N_Gram_TGGC
cnt = 240	feature = 557	correl = -0.0817198	descr = N_Gram_TAA
cnt = 241	feature = 86	correl = 0.0801244	descr = Xue_Structure_Feature_G100
cnt = 242	feature = 461	correl = -0.0794271	descr = N_Gram_GCTCC
cnt = 243	feature = 265	correl = 0.0729038	descr = N_Gram_CAT
cnt = 244	feature = 58	correl = -0.300939	descr = Gibbs_of_Target_Sequence__Pos_19_Step_1
cnt = 245	feature = 66	correl = 0.0894178	descr = Fold_of_RNAi_Sequence_Pos_3
cnt = 246	feature = 312	correl = -0.0596474	descr = N_Gram_CGA
cnt = 247	feature = 483	correl = 0.161213	descr = N_Gram_GGCC
cnt = 248	feature = 579	correl = 0.0699961	descr = N_Gram_TCA
cnt = 249	feature = 73	correl = 0.0923377	descr = Fold_of_RNAi_Sequence_Pos_13
cnt = 250	feature = 425	correl = 0.128276	descr = N_Gram_GCA
cnt = 251	feature = 596	correl = -0.0890113	descr = N_Gram_TCCT
cnt = 252	feature = 494	correl = 0.133216	descr = N_Gram_GGGA
cnt = 253	feature = 509	correl = 0.0678959	descr = N_Gram_GGT
cnt = 254	feature = 599	correl = -0.109256	descr = N_Gram_TCG
cnt = 255	feature = 217	correl = -0.0656194	descr = N_Gram_ATC
cnt = 256	feature = 308	correl = -0.0990473	descr = N_Gram_CCTT
cnt = 257	feature = 284	correl = 0.0495362	descr = N_Gram_CCC
cnt = 258	feature = 695	correl = -0.15477	descr = N_Gram_TTTT
cnt = 259	feature = 623	correl = -0.0742621	descr = N_Gram_TGA
cnt = 260	feature = 460	correl = -0.055655	descr = N_Gram_GCTC
cnt = 261	feature = 80	correl = 0.115545	descr = Xue_Structure_Feature_C110
cnt = 262	feature = 640	correl = 0.0942792	descr = N_Gram_TGG
cnt = 263	feature = 336	correl = 0.147416	descr = N_Gram_CGGG
cnt = 264	feature = 79	correl = 0.0735233	descr = Xue_Structure_Feature_C111
cnt = 265	feature = 237	correl = 0.108921	descr = N_Gram_CA
cnt = 266	feature = 578	correl = -0.114723	descr = N_Gram_TC
cnt = 267	feature = 373	correl = -0.125257	descr = N_Gram_CTT
cnt = 268	feature = 689	correl = -0.125157	descr = N_Gram_TTTC
cnt = 269	feature = 468	correl = 0.141089	descr = N_Gram_GGA
cnt = 270	feature = 437	correl = 0.0671955	descr = N_Gram_GCC
cnt = 271	feature = 611	correl = -0.105133	descr = N_Gram_TCT
cnt = 272	feature = 61	correl = -0.150091	descr = PF_RNAi_Fold_5'Free_Count
cnt = 273	feature = 327	correl = 0.0908169	descr = N_Gram_CGG
cnt = 274	feature = 688	correl = -0.0953816	descr = N_Gram_TTT
cnt = 275	feature = 662	correl = -0.130387	descr = N_Gram_TT
cnt = 276	feature = 60	correl = -0.186888	descr = PF_RNAi_Fold_Energy
cnt = 277	feature = 467	correl = 0.168089	descr = N_Gram_GG
cnt = 278	feature = 83	correl = -0.0941193	descr = Xue_Structure_Feature_C000
num rows = 521
num_elements = 145359
*
optimization finished, #iter = 556
nu = 0.527429
obj = -43.792728, rho = -0.390089
nSV = 363, nBSV = 199
num rows = 58
num_elements = 16182
*
optimization finished, #iter = 53
nu = 0.565441
obj = -4.887324, rho = -0.369755
nSV = 48, nBSV = 16
*
optimization finished, #iter = 556
nu = 0.527429
obj = -43.792728, rho = -0.390089
nSV = 363, nBSV = 199
CFS merit scores = 1.32688
CFS merit scores = 1.5707
CFS merit scores = 1.82878
CFS merit scores = 2.04905
CFS merit scores = 2.23878
CFS merit scores = 2.41233
CFS merit scores = 2.56871
CFS merit scores = 2.7144
CFS merit scores = 2.84425
CFS merit scores = 2.96343
CFS merit scores = 3.07338
CFS merit scores = 3.17942
CFS merit scores = 3.28022
CFS merit scores = 3.37683
CFS merit scores = 3.46864
CFS merit scores = 3.55609
CFS merit scores = 3.63993
CFS merit scores = 3.71744
CFS merit scores = 3.78791
CFS merit scores = 3.84711
CFS merit scores = 3.89606
CFS merit scores = 3.94206
CFS merit scores = 3.98643
CFS merit scores = 4.02472
CFS merit scores = 4.06211
CFS merit scores = 4.09346
CFS merit scores = 4.12175
CFS merit scores = 4.14701
CFS merit scores = 4.17139
CFS merit scores = 4.19115
CFS merit scores = 4.20978
CFS merit scores = 4.22539
CFS merit scores = 4.23853
CFS merit scores = 4.25112
CFS merit scores = 4.26221
CFS merit scores = 4.27072
CFS merit scores = 4.27781
CFS merit scores = 4.28604
CFS merit scores = 4.29299
CFS merit scores = 4.29714
CFS merit scores = 4.30259
CFS merit scores = 4.30803
CFS merit scores = 4.30764
CFS merit scores = 4.30675
CFS merit scores = 4.30676
CFS merit scores = 4.30674
CFS merit scores = 4.30345
CFS merit scores = 4.29897
CFS merit scores = 4.29485
CFS merit scores = 4.29155
CFS merit scores = 4.28852
CFS merit scores = 4.28444
CFS merit scores = 4.28114
CFS merit scores = 4.27695
CFS merit scores = 4.27193
CFS merit scores = 4.26676
CFS merit scores = 4.25972
CFS merit scores = 4.25106
CFS merit scores = 4.24235
CFS merit scores = 4.23245
CFS merit scores = 4.22259
CFS merit scores = 4.21211
CFS merit scores = 4.20216
CFS merit scores = 4.19099
CFS merit scores = 4.17818
CFS merit scores = 4.16419
CFS merit scores = 4.1502
CFS merit scores = 4.13432
CFS merit scores = 4.12006
CFS merit scores = 4.1014
CFS merit scores = 4.06889
CFS merit scores = 4.03336
cnt = 1	feature = 64	correl = -0.326885	descr = Gibbs_of_Target_Sequence__Pos_20_Step_1
cnt = 2	feature = 15	correl = -0.128209	descr = Position_Specific_Bin_Base_5_Base_A
cnt = 3	feature = 105	correl = 0.100374	descr = Fold_of_Target_NoEndbrace_noends_Pos_13
cnt = 4	feature = 417	correl = -0.116362	descr = N_Gram_GATC
cnt = 5	feature = 209	correl = -0.0480691	descr = N_Gram_AGT
cnt = 6	feature = 645	correl = 0.068652	descr = N_Gram_TGTGA
cnt = 7	feature = 450	correl = 0.0442697	descr = N_Gram_GCGAG
cnt = 8	feature = 416	correl = 0.066287	descr = N_Gram_GATAT
cnt = 9	feature = 308	correl = 0.0449028	descr = N_Gram_CCGCA
cnt = 10	feature = 466	correl = 0.0553326	descr = N_Gram_GCTTT
cnt = 11	feature = 291	correl = 0.0512448	descr = N_Gram_CCAAT
cnt = 12	feature = 596	correl = -0.0492347	descr = N_Gram_TCGCA
cnt = 13	feature = 303	correl = 0.051928	descr = N_Gram_CCCGC
cnt = 14	feature = 207	correl = 0.0444811	descr = N_Gram_AGGTA
cnt = 15	feature = 399	correl = 0.0834526	descr = N_Gram_GACAG
cnt = 16	feature = 426	correl = 0.0605145	descr = N_Gram_GCAAA
cnt = 17	feature = 304	correl = 0.0608559	descr = N_Gram_CCCGG
cnt = 18	feature = 599	correl = -0.0481308	descr = N_Gram_TCGGG
cnt = 19	feature = 661	correl = -0.0440948	descr = N_Gram_TTCCG
cnt = 20	feature = 265	correl = 0.0630905	descr = N_Gram_CACCA
cnt = 21	feature = 510	correl = 0.0488594	descr = N_Gram_GGTC
cnt = 22	feature = 222	correl = -0.138499	descr = N_Gram_ATAAG
cnt = 23	feature = 463	correl = 0.0564639	descr = N_Gram_GCTGC
cnt = 24	feature = 643	correl = 0.0576772	descr = N_Gram_TGTCC
cnt = 25	feature = 351	correl = -0.130915	descr = N_Gram_CGTCG
cnt = 26	feature = 267	correl = 0.0581254	descr = N_Gram_CACCG
cnt = 27	feature = 231	correl = 0.0856451	descr = N_Gram_ATATA
cnt = 28	feature = 391	correl = 0.102901	descr = N_Gram_CTTTG
cnt = 29	feature = 461	correl = -0.0732129	descr = N_Gram_GCTCC
cnt = 30	feature = 390	correl = 0.0445422	descr = N_Gram_CTTTA
cnt = 31	feature = 274	correl = 0.0819906	descr = N_Gram_CAGCA
cnt = 32	feature = 313	correl = -0.0542667	descr = N_Gram_CCGTC
cnt = 33	feature = 11	correl = 0.0601134	descr = Position_Specific_Bin_Base_2_Base_T
cnt = 34	feature = 472	correl = 0.0967814	descr = N_Gram_GGAC
cnt = 35	feature = 14	correl = -0.068026	descr = Position_Specific_Bin_Base_4_Base_A
cnt = 36	feature = 33	correl = 0.103368	descr = Position_Specific_Bin_Base_13_Base_C
cnt = 37	feature = 218	correl = 0.0686179	descr = N_Gram_AGTTG
cnt = 38	feature = 605	correl = -0.0985684	descr = N_Gram_TCTCA
cnt = 39	feature = 633	correl = 0.18328	descr = N_Gram_TGGCT
cnt = 40	feature = 86	correl = 0.0848042	descr = Xue_Structure_Feature_C101
cnt = 41	feature = 225	correl = 0.0680859	descr = N_Gram_ATACG
cnt = 42	feature = 73	correl = 0.0906147	descr = Fold_of_RNAi_Sequence_Pos_9
cnt = 43	feature = 12	correl = -0.0639653	descr = Position_Specific_Bin_Base_3_Base_A
cnt = 44	feature = 28	correl = -0.110489	descr = Position_Specific_Bin_Base_12_Base_A
cnt = 45	feature = 272	correl = 0.0482376	descr = N_Gram_CACT
cnt = 46	feature = 446	correl = 0.0854186	descr = N_Gram_GCCT
cnt = 47	feature = 219	correl = -0.117772	descr = N_Gram_AGTTT
cnt = 48	feature = 77	correl = 0.086522	descr = Fold_of_RNAi_Sequence_Pos_14
cnt = 49	feature = 56	correl = 0.0659425	descr = Gibbs_of_Target_Sequence__Pos_12_Step_1
cnt = 50	feature = 32	correl = -0.0542111	descr = Position_Specific_Bin_Base_13_Base_A
cnt = 51	feature = 10	correl = -0.0802303	descr = Position_Specific_Bin_Base_2_Base_G
cnt = 52	feature = 541	correl = 0.0595992	descr = N_Gram_GTTG
cnt = 53	feature = 497	correl = 0.145706	descr = N_Gram_GGGC
cnt = 54	feature = 83	correl = 0.114443	descr = Xue_Structure_Feature_A101
cnt = 55	feature = 17	correl = 0.0762718	descr = Position_Specific_Bin_Base_5_Base_G
cnt = 56	feature = 81	correl = -0.0515979	descr = Xue_Structure_Feature_A110
cnt = 57	feature = 606	correl = -0.117488	descr = N_Gram_TCTCC
cnt = 58	feature = 546	correl = -0.0994484	descr = N_Gram_GTTTT
cnt = 59	feature = 61	correl = -0.122222	descr = Gibbs_of_Target_Sequence__Pos_17_Step_1
cnt = 60	feature = 54	correl = -0.123644	descr = Gibbs_of_Target_Sequence__Pos_6_Step_1
cnt = 61	feature = 57	correl = -0.0824215	descr = Gibbs_of_Target_Sequence__Pos_13_Step_1
cnt = 62	feature = 82	correl = 0.0494186	descr = Xue_Structure_Feature_A100
cnt = 63	feature = 441	correl = 0.0893612	descr = N_Gram_GCCCG
cnt = 64	feature = 59	correl = -0.0485392	descr = Gibbs_of_Target_Sequence__Pos_15_Step_1
cnt = 65	feature = 460	correl = -0.0542849	descr = N_Gram_GCTC
cnt = 66	feature = 72	correl = 0.0811179	descr = Fold_of_RNAi_Sequence_Pos_6
cnt = 67	feature = 547	correl = -0.0749633	descr = N_Gram_TA
cnt = 68	feature = 80	correl = 0.0454459	descr = Xue_Structure_Feature_A111
cnt = 69	feature = 29	correl = 0.144214	descr = Position_Specific_Bin_Base_12_Base_C
cnt = 70	feature = 545	correl = -0.0447023	descr = N_Gram_GTTT
cnt = 71	feature = 58	correl = -0.177903	descr = Gibbs_of_Target_Sequence__Pos_14_Step_1
cnt = 72	feature = 67	correl = -0.0705325	descr = PF_RNAi_Fold_3'Free_Count
num rows = 521
num_elements = 38033
*
optimization finished, #iter = 406
nu = 0.633880
obj = -55.419853, rho = -0.391505
nSV = 357, nBSV = 304
num rows = 58
num_elements = 4234
*
optimization finished, #iter = 38
nu = 0.695977
obj = -6.223624, rho = -0.375035
nSV = 48, nBSV = 32
*
optimization finished, #iter = 406
nu = 0.633880
obj = -55.419853, rho = -0.391505
nSV = 357, nBSV = 304
CFS merit scores = 1.23429
CFS merit scores = 1.53609
CFS merit scores = 1.79902
CFS merit scores = 2.03198
CFS merit scores = 2.24379
CFS merit scores = 2.43839
CFS merit scores = 2.61792
CFS merit scores = 2.7862
CFS merit scores = 2.94473
CFS merit scores = 3.09501
CFS merit scores = 3.23809
CFS merit scores = 3.37482
CFS merit scores = 3.50154
CFS merit scores = 3.62299
CFS merit scores = 3.73964
CFS merit scores = 3.85199
CFS merit scores = 3.96026
CFS merit scores = 4.06472
CFS merit scores = 4.1659
CFS merit scores = 4.26401
CFS merit scores = 4.35928
CFS merit scores = 4.45186
CFS merit scores = 4.54197
CFS merit scores = 4.62592
CFS merit scores = 4.70715
CFS merit scores = 4.78618
CFS merit scores = 4.86315
CFS merit scores = 4.93814
CFS merit scores = 5.01129
CFS merit scores = 5.08176
CFS merit scores = 5.15033
CFS merit scores = 5.21447
CFS merit scores = 5.27342
CFS merit scores = 5.3309
CFS merit scores = 5.38755
CFS merit scores = 5.4434
CFS merit scores = 5.49738
CFS merit scores = 5.54742
CFS merit scores = 5.59591
CFS merit scores = 5.64295
CFS merit scores = 5.68736
CFS merit scores = 5.73024
CFS merit scores = 5.76762
CFS merit scores = 5.80066
CFS merit scores = 5.83253
CFS merit scores = 5.85836
CFS merit scores = 5.88292
CFS merit scores = 5.90598
CFS merit scores = 5.92613
CFS merit scores = 5.94488
CFS merit scores = 5.96291
CFS merit scores = 5.97968
CFS merit scores = 5.99429
CFS merit scores = 6.0075
CFS merit scores = 6.02007
CFS merit scores = 6.03008
CFS merit scores = 6.03963
CFS merit scores = 6.04819
CFS merit scores = 6.05597
CFS merit scores = 6.06315
CFS merit scores = 6.07007
CFS merit scores = 6.077
CFS merit scores = 6.08446
CFS merit scores = 6.09117
CFS merit scores = 6.09546
CFS merit scores = 6.10004
CFS merit scores = 6.10126
CFS merit scores = 6.10341
CFS merit scores = 6.1064
CFS merit scores = 6.1087
CFS merit scores = 6.11145
CFS merit scores = 6.11454
CFS merit scores = 6.11821
CFS merit scores = 6.12056
CFS merit scores = 6.12199
CFS merit scores = 6.12318
CFS merit scores = 6.12312
CFS merit scores = 6.12171
CFS merit scores = 6.11957
CFS merit scores = 6.11745
CFS merit scores = 6.1159
CFS merit scores = 6.11423
CFS merit scores = 6.1121
CFS merit scores = 6.10966
CFS merit scores = 6.10716
CFS merit scores = 6.1045
CFS merit scores = 6.10246
CFS merit scores = 6.10092
CFS merit scores = 6.0994
CFS merit scores = 6.09725
CFS merit scores = 6.09535
CFS merit scores = 6.09322
CFS merit scores = 6.09087
CFS merit scores = 6.08855
CFS merit scores = 6.08594
CFS merit scores = 6.08241
CFS merit scores = 6.07816
CFS merit scores = 6.07285
CFS merit scores = 6.06681
CFS merit scores = 6.06052
CFS merit scores = 6.05435
CFS merit scores = 6.04748
CFS merit scores = 6.04096
CFS merit scores = 6.03428
CFS merit scores = 6.02741
CFS merit scores = 6.01966
CFS merit scores = 6.01213
CFS merit scores = 6.00484
CFS merit scores = 5.99728
CFS merit scores = 5.98968
CFS merit scores = 5.98203
CFS merit scores = 5.97465
CFS merit scores = 5.96724
CFS merit scores = 5.95961
CFS merit scores = 5.95235
CFS merit scores = 5.94535
CFS merit scores = 5.93807
CFS merit scores = 5.93072
CFS merit scores = 5.9235
CFS merit scores = 5.91629
CFS merit scores = 5.90899
CFS merit scores = 5.901
CFS merit scores = 5.89318
CFS merit scores = 5.8849
CFS merit scores = 5.87616
CFS merit scores = 5.86711
CFS merit scores = 5.85766
CFS merit scores = 5.84841
CFS merit scores = 5.83894
CFS merit scores = 5.82982
CFS merit scores = 5.82105
CFS merit scores = 5.8124
CFS merit scores = 5.80415
CFS merit scores = 5.7947
CFS merit scores = 5.78446
CFS merit scores = 5.7744
CFS merit scores = 5.76408
CFS merit scores = 5.75388
CFS merit scores = 5.7439
CFS merit scores = 5.73428
CFS merit scores = 5.72498
CFS merit scores = 5.71558
CFS merit scores = 5.70618
CFS merit scores = 5.69712
CFS merit scores = 5.68786
CFS merit scores = 5.67832
CFS merit scores = 5.66887
CFS merit scores = 5.65954
CFS merit scores = 5.65033
CFS merit scores = 5.64127
CFS merit scores = 5.63259
CFS merit scores = 5.62415
CFS merit scores = 5.61508
CFS merit scores = 5.60612
CFS merit scores = 5.59706
CFS merit scores = 5.58827
CFS merit scores = 5.57941
CFS merit scores = 5.57067
CFS merit scores = 5.56187
CFS merit scores = 5.55326
CFS merit scores = 5.54464
CFS merit scores = 5.53605
CFS merit scores = 5.52763
CFS merit scores = 5.51933
CFS merit scores = 5.51111
CFS merit scores = 5.5028
CFS merit scores = 5.49468
CFS merit scores = 5.48681
CFS merit scores = 5.47898
CFS merit scores = 5.4713
CFS merit scores = 5.46391
CFS merit scores = 5.45642
CFS merit scores = 5.44902
CFS merit scores = 5.44173
CFS merit scores = 5.43412
CFS merit scores = 5.4268
CFS merit scores = 5.41954
CFS merit scores = 5.41251
CFS merit scores = 5.40533
CFS merit scores = 5.39837
CFS merit scores = 5.39109
CFS merit scores = 5.38398
CFS merit scores = 5.3769
CFS merit scores = 5.36965
CFS merit scores = 5.36255
CFS merit scores = 5.35515
CFS merit scores = 5.3479
CFS merit scores = 5.3408
CFS merit scores = 5.33381
CFS merit scores = 5.3265
CFS merit scores = 5.31923
CFS merit scores = 5.3118
CFS merit scores = 5.30413
CFS merit scores = 5.29664
CFS merit scores = 5.28928
CFS merit scores = 5.28171
CFS merit scores = 5.27419
CFS merit scores = 5.26639
CFS merit scores = 5.25874
CFS merit scores = 5.25109
CFS merit scores = 5.24369
CFS merit scores = 5.23633
CFS merit scores = 5.22901
CFS merit scores = 5.22144
CFS merit scores = 5.21397
CFS merit scores = 5.20654
CFS merit scores = 5.19916
CFS merit scores = 5.19181
CFS merit scores = 5.18444
CFS merit scores = 5.1772
CFS merit scores = 5.17001
CFS merit scores = 5.16303
CFS merit scores = 5.15612
CFS merit scores = 5.14927
CFS merit scores = 5.14239
CFS merit scores = 5.13531
CFS merit scores = 5.12813
CFS merit scores = 5.12094
CFS merit scores = 5.11368
CFS merit scores = 5.10658
CFS merit scores = 5.09946
CFS merit scores = 5.09257
CFS merit scores = 5.0851
CFS merit scores = 5.07766
CFS merit scores = 5.06992
CFS merit scores = 5.06231
CFS merit scores = 5.05438
CFS merit scores = 5.04635
CFS merit scores = 5.03833
CFS merit scores = 5.0302
CFS merit scores = 5.02196
CFS merit scores = 5.01387
CFS merit scores = 5.00584
CFS merit scores = 4.99777
CFS merit scores = 4.98989
CFS merit scores = 4.98188
CFS merit scores = 4.9739
CFS merit scores = 4.96597
CFS merit scores = 4.95802
CFS merit scores = 4.95012
CFS merit scores = 4.94224
CFS merit scores = 4.93433
CFS merit scores = 4.92629
CFS merit scores = 4.91809
CFS merit scores = 4.9095
CFS merit scores = 4.90031
CFS merit scores = 4.89112
CFS merit scores = 4.88125
CFS merit scores = 4.87117
CFS merit scores = 4.86095
CFS merit scores = 4.85025
CFS merit scores = 4.83927
CFS merit scores = 4.82847
CFS merit scores = 4.81787
CFS merit scores = 4.80713
CFS merit scores = 4.79619
CFS merit scores = 4.78533
CFS merit scores = 4.77426
CFS merit scores = 4.76216
CFS merit scores = 4.74957
CFS merit scores = 4.73679
CFS merit scores = 4.72384
CFS merit scores = 4.71011
CFS merit scores = 4.69641
CFS merit scores = 4.68284
CFS merit scores = 4.66397
CFS merit scores = 4.63835
cnt = 1	feature = 677	correl = -0.234287	descr = N_Gram_TTCT
cnt = 2	feature = 340	correl = 0.129862	descr = N_Gram_CGGG
cnt = 3	feature = 313	correl = 0.108045	descr = N_Gram_CCTCA
cnt = 4	feature = 353	correl = 0.0785541	descr = N_Gram_CGTGG
cnt = 5	feature = 321	correl = 0.0729367	descr = N_Gram_CGACA
cnt = 6	feature = 351	correl = 0.070128	descr = N_Gram_CGTGA
cnt = 7	feature = 235	correl = -0.0492413	descr = N_Gram_ATCGC
cnt = 8	feature = 322	correl = -0.0492413	descr = N_Gram_CGACC
cnt = 9	feature = 512	correl = 0.0448498	descr = N_Gram_GGGGT
cnt = 10	feature = 160	correl = 0.0448498	descr = N_Gram_ACAGC
cnt = 11	feature = 301	correl = 0.0448498	descr = N_Gram_CCCCG
cnt = 12	feature = 674	correl = 0.0442881	descr = N_Gram_TTCGA
cnt = 13	feature = 219	correl = 0.0883378	descr = N_Gram_AGTTA
cnt = 14	feature = 324	correl = 0.0883378	descr = N_Gram_CGACT
cnt = 15	feature = 461	correl = 0.0858528	descr = N_Gram_GCTAT
cnt = 16	feature = 361	correl = 0.0857534	descr = N_Gram_CTATT
cnt = 17	feature = 578	correl = 0.0750185	descr = N_Gram_TATAT
cnt = 18	feature = 618	correl = 0.0565305	descr = N_Gram_TCTCG
cnt = 19	feature = 419	correl = -0.055789	descr = N_Gram_GATCG
cnt = 20	feature = 391	correl = 0.0525049	descr = N_Gram_GAAAC
cnt = 21	feature = 627	correl = 0.0508648	descr = N_Gram_TGAAA
cnt = 22	feature = 416	correl = 0.0455868	descr = N_Gram_GATAC
cnt = 23	feature = 232	correl = -0.0455511	descr = N_Gram_ATCAA
cnt = 24	feature = 473	correl = 0.114234	descr = N_Gram_GGAAA
cnt = 25	feature = 555	correl = 0.0445252	descr = N_Gram_GTTGC
cnt = 26	feature = 82	correl = -0.0574263	descr = Xue_Structure_Feature_A010
cnt = 27	feature = 225	correl = 0.0542735	descr = N_Gram_ATACA
cnt = 28	feature = 407	correl = -0.0480842	descr = N_Gram_GAGCC
cnt = 29	feature = 267	correl = -0.0447454	descr = N_Gram_CACCC
cnt = 30	feature = 688	correl = -0.0474312	descr = N_Gram_TTGGA
cnt = 31	feature = 394	correl = -0.0442622	descr = N_Gram_GAAGG
cnt = 32	feature = 641	correl = 0.0884103	descr = N_Gram_TGGAG
cnt = 33	feature = 552	correl = 0.0847243	descr = N_Gram_GTTCC
cnt = 34	feature = 504	correl = 0.0756844	descr = N_Gram_GGGCA
cnt = 35	feature = 610	correl = 0.0648799	descr = N_Gram_TCGGA
cnt = 36	feature = 520	correl = 0.0549401	descr = N_Gram_GGTGC
cnt = 37	feature = 308	correl = 0.0550859	descr = N_Gram_CCGGC
cnt = 38	feature = 281	correl = 0.129518	descr = N_Gram_CAGTG
cnt = 39	feature = 396	correl = 0.0527757	descr = N_Gram_GAATC
cnt = 40	feature = 207	correl = -0.0651342	descr = N_Gram_AGGCT
cnt = 41	feature = 389	correl = 0.0577329	descr = N_Gram_CTTTG
cnt = 42	feature = 579	correl = 0.0624687	descr = N_Gram_TATGT
cnt = 43	feature = 683	correl = -0.0663177	descr = N_Gram_TTGAC
cnt = 44	feature = 348	correl = -0.0456528	descr = N_Gram_CGTCC
cnt = 45	feature = 291	correl = -0.0450395	descr = N_Gram_CCACG
cnt = 46	feature = 304	correl = 0.0702418	descr = N_Gram_CCCGG
cnt = 47	feature = 228	correl = 0.0463331	descr = N_Gram_ATAGC
cnt = 48	feature = 629	correl = -0.0813739	descr = N_Gram_TGAGA
cnt = 49	feature = 452	correl = 0.0737702	descr = N_Gram_GCGAG
cnt = 50	feature = 484	correl = 0.0649314	descr = N_Gram_GGATT
cnt = 51	feature = 653	correl = 0.0587498	descr = N_Gram_TGTAA
cnt = 52	feature = 649	correl = 0.0460523	descr = N_Gram_TGGGT
cnt = 53	feature = 690	correl = -0.0539225	descr = N_Gram_TTGTA
cnt = 54	feature = 600	correl = -0.0649711	descr = N_Gram_TCCGC
cnt = 55	feature = 648	correl = 0.0877997	descr = N_Gram_TGGGG
cnt = 56	feature = 290	correl = 0.0476934	descr = N_Gram_CCAAT
cnt = 57	feature = 423	correl = -0.0595979	descr = N_Gram_GATTA
cnt = 58	feature = 623	correl = -0.12972	descr = N_Gram_TCTTA
cnt = 59	feature = 597	correl = 0.0606099	descr = N_Gram_TCCCA
cnt = 60	feature = 492	correl = 0.132646	descr = N_Gram_GGCCT
cnt = 61	feature = 392	correl = 0.100755	descr = N_Gram_GAAAG
cnt = 62	feature = 303	correl = 0.0684582	descr = N_Gram_CCCGC
cnt = 63	feature = 424	correl = -0.0691849	descr = N_Gram_GATTT
cnt = 64	feature = 312	correl = 0.0784148	descr = N_Gram_CCGTG
cnt = 65	feature = 236	correl = -0.097297	descr = N_Gram_ATCGG
cnt = 66	feature = 360	correl = 0.0624943	descr = N_Gram_CTATA
cnt = 67	feature = 446	correl = 0.0580428	descr = N_Gram_GCCGC
cnt = 68	feature = 609	correl = -0.0492413	descr = N_Gram_TCGCA
cnt = 69	feature = 417	correl = 0.075923	descr = N_Gram_GATAT
cnt = 70	feature = 211	correl = 0.0755699	descr = N_Gram_AGGTT
cnt = 71	feature = 272	correl = 0.0966225	descr = N_Gram_CACTC
cnt = 72	feature = 540	correl = 0.047812	descr = N_Gram_GTGAC
cnt = 73	feature = 209	correl = 0.10018	descr = N_Gram_AGGGG
cnt = 74	feature = 691	correl = 0.0843309	descr = N_Gram_TTGTG
cnt = 75	feature = 574	correl = 0.0802415	descr = N_Gram_TAGCA
cnt = 76	feature = 563	correl = 0.0605012	descr = N_Gram_TAAAT
cnt = 77	feature = 631	correl = -0.0444781	descr = N_Gram_TGATC
cnt = 78	feature = 456	correl = 0.0575207	descr = N_Gram_GCGGG
cnt = 79	feature = 451	correl = -0.0771366	descr = N_Gram_GCGAC
cnt = 80	feature = 645	correl = 0.146803	descr = N_Gram_TGGCT
cnt = 81	feature = 336	correl = 0.057566	descr = N_Gram_CGGAC
cnt = 82	feature = 580	correl = -0.0568288	descr = N_Gram_TATTC
cnt = 83	feature = 654	correl = -0.0614479	descr = N_Gram_TGTCA
cnt = 84	feature = 695	correl = -0.045038	descr = N_Gram_TTTCG
cnt = 85	feature = 363	correl = 0.0649461	descr = N_Gram_CTCAA
cnt = 86	feature = 647	correl = 0.0511865	descr = N_Gram_TGGGA
cnt = 87	feature = 246	correl = 0.0631997	descr = N_Gram_ATGTT
cnt = 88	feature = 326	correl = -0.0912834	descr = N_Gram_CGAGT
cnt = 89	feature = 494	correl = 0.0748259	descr = N_Gram_GGCGC
cnt = 90	feature = 278	correl = 0.0832083	descr = N_Gram_CAGGA
cnt = 91	feature = 483	correl = -0.0892388	descr = N_Gram_GGATC
cnt = 92	feature = 511	correl = 0.0756844	descr = N_Gram_GGGGG
cnt = 93	feature = 613	correl = 0.0558992	descr = N_Gram_TCGTT
cnt = 94	feature = 286	correl = 0.0786939	descr = N_Gram_CATCT
cnt = 95	feature = 432	correl = 0.0824809	descr = N_Gram_GCACT
cnt = 96	feature = 514	correl = 0.0924545	descr = N_Gram_GGGTC
cnt = 97	feature = 467	correl = 0.0799764	descr = N_Gram_GCTGG
cnt = 98	feature = 258	correl = 0.0465688	descr = N_Gram_CAACA
cnt = 99	feature = 440	correl = -0.0510814	descr = N_Gram_GCCAA
cnt = 100	feature = 478	correl = 0.0981411	descr = N_Gram_GGACG
cnt = 101	feature = 218	correl = 0.102945	descr = N_Gram_AGTGT
cnt = 102	feature = 589	correl = -0.0584076	descr = N_Gram_TCATA
cnt = 103	feature = 399	correl = 0.0523441	descr = N_Gram_GACCG
cnt = 104	feature = 546	correl = 0.0774851	descr = N_Gram_GTGGT
cnt = 105	feature = 364	correl = 0.0682814	descr = N_Gram_CTCAC
cnt = 106	feature = 481	correl = 0.106159	descr = N_Gram_GGAGC
cnt = 107	feature = 531	correl = 0.050868	descr = N_Gram_GTCCC
cnt = 108	feature = 371	correl = -0.0737816	descr = N_Gram_CTGAT
cnt = 109	feature = 525	correl = -0.0627469	descr = N_Gram_GTATC
cnt = 110	feature = 318	correl = -0.0790128	descr = N_Gram_CCTTC
cnt = 111	feature = 441	correl = 0.0978444	descr = N_Gram_GCCAG
cnt = 112	feature = 375	correl = 0.0453749	descr = N_Gram_CTGTG
cnt = 113	feature = 593	correl = 0.0584476	descr = N_Gram_TCCAA
cnt = 114	feature = 454	correl = 0.0515601	descr = N_Gram_GCGGA
cnt = 115	feature = 497	correl = 0.153635	descr = N_Gram_GGCTT
cnt = 116	feature = 274	correl = 0.0834702	descr = N_Gram_CAGCA
cnt = 117	feature = 466	correl = 0.0652103	descr = N_Gram_GCTGC
cnt = 118	feature = 505	correl = 0.10175	descr = N_Gram_GGGCC
cnt = 119	feature = 487	correl = 0.0854986	descr = N_Gram_GGCAT
cnt = 120	feature = 413	correl = -0.0559163	descr = N_Gram_GAGTT
cnt = 121	feature = 404	correl = -0.0768158	descr = N_Gram_GACTG
cnt = 122	feature = 280	correl = 0.0815473	descr = N_Gram_CAGTA
cnt = 123	feature = 643	correl = 0.102589	descr = N_Gram_TGGCC
cnt = 124	feature = 553	correl = -0.07825	descr = N_Gram_GTTCT
cnt = 125	feature = 428	correl = 0.0956937	descr = N_Gram_GCAAC
cnt = 126	feature = 624	correl = -0.135977	descr = N_Gram_TCTTC
cnt = 127	feature = 500	correl = 0.0518907	descr = N_Gram_GGGAA
cnt = 128	feature = 601	correl = -0.0849159	descr = N_Gram_TCCGG
cnt = 129	feature = 557	correl = -0.0534548	descr = N_Gram_GTTGT
cnt = 130	feature = 510	correl = 0.0877997	descr = N_Gram_GGGGC
cnt = 131	feature = 612	correl = -0.0487143	descr = N_Gram_TCGTC
cnt = 132	feature = 306	correl = 0.0440284	descr = N_Gram_CCGA
cnt = 133	feature = 545	correl = 0.112764	descr = N_Gram_GTGGC
cnt = 134	feature = 226	correl = -0.0793273	descr = N_Gram_ATACT
cnt = 135	feature = 373	correl = 0.0498909	descr = N_Gram_CTGGA
cnt = 136	feature = 594	correl = -0.0477594	descr = N_Gram_TCCAC
cnt = 137	feature = 259	correl = 0.0687412	descr = N_Gram_CAAG
cnt = 138	feature = 463	correl = 0.0504524	descr = N_Gram_GCTCA
cnt = 139	feature = 632	correl = -0.117916	descr = N_Gram_TGATT
cnt = 140	feature = 341	correl = 0.107999	descr = N_Gram_CGGGA
cnt = 141	feature = 244	correl = 0.0730959	descr = N_Gram_ATGGG
cnt = 142	feature = 30	correl = -0.102017	descr = Position_Specific_Bin_Base_12_Base_T
cnt = 143	feature = 596	correl = 0.0638738	descr = N_Gram_TCCC
cnt = 144	feature = 435	correl = 0.0498434	descr = N_Gram_GCAGT
cnt = 145	feature = 501	correl = 0.105734	descr = N_Gram_GGGAC
cnt = 146	feature = 41	correl = 0.0491441	descr = Position_Specific_Bin_Base_17_Base_G
cnt = 147	feature = 644	correl = -0.0798216	descr = N_Gram_TGGCG
cnt = 148	feature = 565	correl = -0.099727	descr = N_Gram_TAAG
cnt = 149	feature = 390	correl = 0.0849416	descr = N_Gram_GAAA
cnt = 150	feature = 14	correl = -0.1502	descr = Position_Specific_Bin_Base_5_Base_A
cnt = 151	feature = 327	correl = -0.0450845	descr = N_Gram_CGAT
cnt = 152	feature = 26	correl = -0.0802373	descr = Position_Specific_Bin_Base_11_Base_G
cnt = 153	feature = 450	correl = 0.132646	descr = N_Gram_GCCTT
cnt = 154	feature = 276	correl = -0.139525	descr = N_Gram_CAGCT
cnt = 155	feature = 36	correl = 0.059702	descr = Position_Specific_Bin_Base_15_Base_T
cnt = 156	feature = 395	correl = -0.0541473	descr = N_Gram_GAAGT
cnt = 157	feature = 39	correl = -0.0748419	descr = Position_Specific_Bin_Base_17_Base_A
cnt = 158	feature = 23	correl = -0.0806504	descr = Position_Specific_Bin_Base_9_Base_T
cnt = 159	feature = 248	correl = 0.0458093	descr = N_Gram_ATTG
cnt = 160	feature = 21	correl = 0.0640325	descr = Position_Specific_Bin_Base_8_Base_T
cnt = 161	feature = 77	correl = 0.0676704	descr = Fold_of_RNAi_Sequence_Pos_15
cnt = 162	feature = 72	correl = 0.102086	descr = Fold_of_RNAi_Sequence_Pos_9
cnt = 163	feature = 357	correl = 0.0501379	descr = N_Gram_CTA
cnt = 164	feature = 33	correl = -0.113363	descr = Position_Specific_Bin_Base_14_Base_A
cnt = 165	feature = 350	correl = 0.132061	descr = N_Gram_CGTG
cnt = 166	feature = 616	correl = -0.0997089	descr = N_Gram_TCTCA
cnt = 167	feature = 426	correl = 0.124267	descr = N_Gram_GCAA
cnt = 168	feature = 44	correl = 0.109365	descr = Position_Specific_Bin_Base_18_Base_C
cnt = 169	feature = 35	correl = -0.047612	descr = Position_Specific_Bin_Base_15_Base_G
cnt = 170	feature = 13	correl = 0.0510965	descr = Position_Specific_Bin_Base_4_Base_T
cnt = 171	feature = 606	correl = -0.0612843	descr = N_Gram_TCGA
cnt = 172	feature = 10	correl = 0.0723508	descr = Position_Specific_Bin_Base_3_Base_C
cnt = 173	feature = 468	correl = 0.0850152	descr = N_Gram_GCTT
cnt = 174	feature = 24	correl = -0.0453259	descr = Position_Specific_Bin_Base_10_Base_G
cnt = 175	feature = 54	correl = -0.0557335	descr = Gibbs_of_Target_Sequence__Pos_8_Step_1
cnt = 176	feature = 32	correl = 0.130268	descr = Position_Specific_Bin_Base_13_Base_C
cnt = 177	feature = 383	correl = -0.104132	descr = N_Gram_CTTGA
cnt = 178	feature = 265	correl = 0.0621859	descr = N_Gram_CACC
cnt = 179	feature = 237	correl = -0.064906	descr = N_Gram_ATCTC
cnt = 180	feature = 40	correl = 0.0877517	descr = Position_Specific_Bin_Base_17_Base_C
cnt = 181	feature = 29	correl = 0.0813304	descr = Position_Specific_Bin_Base_12_Base_G
cnt = 182	feature = 206	correl = 0.102113	descr = N_Gram_AGGCG
cnt = 183	feature = 475	correl = 0.053315	descr = N_Gram_GGAAG
cnt = 184	feature = 539	correl = 0.0467646	descr = N_Gram_GTGA
cnt = 185	feature = 105	correl = 0.0534014	descr = Fold_of_Target_NoEndbrace_noends_Pos_15
cnt = 186	feature = 51	correl = -0.0491855	descr = Gibbs_of_Target_Sequence__Pos_4_Step_1
cnt = 187	feature = 529	correl = -0.0531036	descr = N_Gram_GTCC
cnt = 188	feature = 684	correl = -0.0717365	descr = N_Gram_TTGC
cnt = 189	feature = 136	correl = 0.0516237	descr = N_Gram_AACAT
cnt = 190	feature = 388	correl = -0.0526176	descr = N_Gram_CTTTC
cnt = 191	feature = 547	correl = 0.0680015	descr = N_Gram_GTGT
cnt = 192	feature = 334	correl = 0.0663428	descr = N_Gram_CGGA
cnt = 193	feature = 536	correl = -0.081874	descr = N_Gram_GTCT
cnt = 194	feature = 619	correl = -0.117051	descr = N_Gram_TCTCT
cnt = 195	feature = 73	correl = 0.0525042	descr = Fold_of_RNAi_Sequence_Pos_11
cnt = 196	feature = 448	correl = 0.0766245	descr = N_Gram_GCCT
cnt = 197	feature = 52	correl = -0.119077	descr = Gibbs_of_Target_Sequence__Pos_6_Step_1
cnt = 198	feature = 79	correl = -0.0717641	descr = Xue_Structure_Feature_A110
cnt = 199	feature = 81	correl = 0.112098	descr = Xue_Structure_Feature_A101
cnt = 200	feature = 18	correl = 0.128532	descr = Position_Specific_Bin_Base_6_Base_C
cnt = 201	feature = 541	correl = 0.0443085	descr = N_Gram_GTGC
cnt = 202	feature = 38	correl = 0.154993	descr = Position_Specific_Bin_Base_16_Base_C
cnt = 203	feature = 277	correl = 0.0606058	descr = N_Gram_CAGG
cnt = 204	feature = 342	correl = 0.128717	descr = N_Gram_CGGGC
cnt = 205	feature = 604	correl = -0.108303	descr = N_Gram_TCCTT
cnt = 206	feature = 8	correl = 0.0882388	descr = Position_Specific_Bin_Base_2_Base_C
cnt = 207	feature = 28	correl = 0.140363	descr = Position_Specific_Bin_Base_12_Base_C
cnt = 208	feature = 496	correl = 0.0791347	descr = N_Gram_GGCT
cnt = 209	feature = 12	correl = 0.0472081	descr = Position_Specific_Bin_Base_4_Base_C
cnt = 210	feature = 700	correl = -0.127815	descr = N_Gram_TTTTC
cnt = 211	feature = 234	correl = -0.0759074	descr = N_Gram_ATCG
cnt = 212	feature = 17	correl = -0.1439	descr = Position_Specific_Bin_Base_6_Base_A
cnt = 213	feature = 595	correl = -0.138992	descr = N_Gram_TCCAG
cnt = 214	feature = 59	correl = -0.0526008	descr = Gibbs_of_Target_Sequence__Pos_15_Step_1
cnt = 215	feature = 67	correl = 0.157007	descr = Fold_of_RNAi_Sequence_Pos_0
cnt = 216	feature = 418	correl = -0.118412	descr = N_Gram_GATC
cnt = 217	feature = 697	correl = -0.0585	descr = N_Gram_TTTG
cnt = 218	feature = 80	correl = 0.0530725	descr = Xue_Structure_Feature_A100
cnt = 219	feature = 544	correl = 0.0999848	descr = N_Gram_GTGG
cnt = 220	feature = 57	correl = -0.0881619	descr = Gibbs_of_Target_Sequence__Pos_13_Step_1
cnt = 221	feature = 214	correl = -0.0842201	descr = N_Gram_AGTC
cnt = 222	feature = 11	correl = -0.054391	descr = Position_Specific_Bin_Base_4_Base_A
cnt = 223	feature = 476	correl = 0.0898354	descr = N_Gram_GGAC
cnt = 224	feature = 76	correl = 0.0654704	descr = Fold_of_RNAi_Sequence_Pos_14
cnt = 225	feature = 60	correl = -0.111311	descr = Gibbs_of_Target_Sequence__Pos_17_Step_1
cnt = 226	feature = 681	correl = -0.0861382	descr = N_Gram_TTGA
cnt = 227	feature = 472	correl = 0.0772817	descr = N_Gram_GGAA
cnt = 228	feature = 86	correl = 0.0468023	descr = Xue_Structure_Feature_C011
cnt = 229	feature = 56	correl = 0.0660343	descr = Gibbs_of_Target_Sequence__Pos_12_Step_1
cnt = 230	feature = 633	correl = -0.0476861	descr = N_Gram_TGC
cnt = 231	feature = 702	correl = -0.104708	descr = N_Gram_TTTTT
cnt = 232	feature = 509	correl = 0.0541443	descr = N_Gram_GGGGA
cnt = 233	feature = 382	correl = -0.0452868	descr = N_Gram_CTTG
cnt = 234	feature = 367	correl = -0.114791	descr = N_Gram_CTCCA
cnt = 235	feature = 69	correl = 0.144874	descr = Fold_of_RNAi_Sequence_Pos_2
cnt = 236	feature = 662	correl = -0.0606262	descr = N_Gram_TTA
cnt = 237	feature = 309	correl = 0.109583	descr = N_Gram_CCGGG
cnt = 238	feature = 599	correl = -0.0542676	descr = N_Gram_TCCG
cnt = 239	feature = 58	correl = -0.201419	descr = Gibbs_of_Target_Sequence__Pos_14_Step_1
cnt = 240	feature = 78	correl = 0.0461948	descr = Fold_of_RNAi_Sequence_Pos_16
cnt = 241	feature = 678	correl = -0.225281	descr = N_Gram_TTCTC
cnt = 242	feature = 61	correl = -0.19477	descr = Gibbs_of_Target_Sequence__Pos_18_Step_1
cnt = 243	feature = 602	correl = -0.0962677	descr = N_Gram_TCCT
cnt = 244	feature = 425	correl = 0.12695	descr = N_Gram_GCA
cnt = 245	feature = 605	correl = -0.0786267	descr = N_Gram_TCG
cnt = 246	feature = 516	correl = 0.0732941	descr = N_Gram_GGT
cnt = 247	feature = 503	correl = 0.139264	descr = N_Gram_GGGC
cnt = 248	feature = 405	correl = 0.0644775	descr = N_Gram_GAG
cnt = 249	feature = 626	correl = -0.0926296	descr = N_Gram_TGA
cnt = 250	feature = 460	correl = 0.0474591	descr = N_Gram_GCT
cnt = 251	feature = 254	correl = 0.0741285	descr = N_Gram_CA
cnt = 252	feature = 640	correl = 0.089568	descr = N_Gram_TGG
cnt = 253	feature = 222	correl = -0.0966907	descr = N_Gram_AT
cnt = 254	feature = 508	correl = 0.0940687	descr = N_Gram_GGGG
cnt = 255	feature = 356	correl = -0.0701932	descr = N_Gram_CT
cnt = 256	feature = 538	correl = 0.121846	descr = N_Gram_GTG
cnt = 257	feature = 615	correl = -0.203329	descr = N_Gram_TCTC
cnt = 258	feature = 83	correl = 0.0826214	descr = Xue_Structure_Feature_C111
cnt = 259	feature = 305	correl = 0.0663525	descr = N_Gram_CCG
cnt = 260	feature = 376	correl = -0.116003	descr = N_Gram_CTT
cnt = 261	feature = 591	correl = -0.133903	descr = N_Gram_TCC
cnt = 262	feature = 66	correl = -0.0658058	descr = PF_RNAi_Fold_3'Free_Count
cnt = 263	feature = 485	correl = 0.149835	descr = N_Gram_GGC
cnt = 264	feature = 614	correl = -0.137463	descr = N_Gram_TCT
cnt = 265	feature = 661	correl = -0.126288	descr = N_Gram_TT
cnt = 266	feature = 64	correl = -0.171683	descr = PF_RNAi_Fold_Energy
cnt = 267	feature = 47	correl = -0.17902	descr = Gibbs_of_Target_Sequence_
num rows = 521
num_elements = 139628
*
optimization finished, #iter = 576
nu = 0.553160
obj = -44.337633, rho = -0.471122
nSV = 367, nBSV = 214
num rows = 58
num_elements = 15544
*
optimization finished, #iter = 43
nu = 0.472613
obj = -4.519582, rho = -0.420203
nSV = 43, nBSV = 15
*
optimization finished, #iter = 576
nu = 0.553160
obj = -44.337633, rho = -0.471122
nSV = 367, nBSV = 214
CFS merit scores = 1.31574
CFS merit scores = 1.60933
CFS merit scores = 1.84989
CFS merit scores = 2.06691
CFS merit scores = 2.2592
CFS merit scores = 2.43749
CFS merit scores = 2.59975
CFS merit scores = 2.75008
CFS merit scores = 2.89061
CFS merit scores = 3.02212
CFS merit scores = 3.14631
CFS merit scores = 3.26299
CFS merit scores = 3.37256
CFS merit scores = 3.47795
CFS merit scores = 3.58021
CFS merit scores = 3.67961
CFS merit scores = 3.77485
CFS merit scores = 3.86773
CFS merit scores = 3.95829
CFS merit scores = 4.04669
CFS merit scores = 4.13075
CFS merit scores = 4.21259
CFS merit scores = 4.29247
CFS merit scores = 4.37021
CFS merit scores = 4.44573
CFS merit scores = 4.51925
CFS merit scores = 4.59148
CFS merit scores = 4.6621
CFS merit scores = 4.73106
CFS merit scores = 4.7969
CFS merit scores = 4.8612
CFS merit scores = 4.92382
CFS merit scores = 4.98507
CFS merit scores = 5.04484
CFS merit scores = 5.10309
CFS merit scores = 5.15719
CFS merit scores = 5.2089
CFS merit scores = 5.25921
CFS merit scores = 5.3055
CFS merit scores = 5.34927
CFS merit scores = 5.39
CFS merit scores = 5.4286
CFS merit scores = 5.46646
CFS merit scores = 5.50152
CFS merit scores = 5.53463
CFS merit scores = 5.56629
CFS merit scores = 5.59692
CFS merit scores = 5.62418
CFS merit scores = 5.6497
CFS merit scores = 5.67427
CFS merit scores = 5.69848
CFS merit scores = 5.72181
CFS merit scores = 5.74422
CFS merit scores = 5.76442
CFS merit scores = 5.78383
CFS merit scores = 5.80269
CFS merit scores = 5.8206
CFS merit scores = 5.83781
CFS merit scores = 5.85491
CFS merit scores = 5.87181
CFS merit scores = 5.88589
CFS merit scores = 5.89866
CFS merit scores = 5.91178
CFS merit scores = 5.9246
CFS merit scores = 5.93512
CFS merit scores = 5.94516
CFS merit scores = 5.95521
CFS merit scores = 5.96503
CFS merit scores = 5.97507
CFS merit scores = 5.98349
CFS merit scores = 5.99114
CFS merit scores = 5.99894
CFS merit scores = 6.00535
CFS merit scores = 6.01082
CFS merit scores = 6.01615
CFS merit scores = 6.02031
CFS merit scores = 6.02466
CFS merit scores = 6.02824
CFS merit scores = 6.03183
CFS merit scores = 6.03424
CFS merit scores = 6.03594
CFS merit scores = 6.03716
CFS merit scores = 6.03805
CFS merit scores = 6.03858
CFS merit scores = 6.03939
CFS merit scores = 6.04037
CFS merit scores = 6.04135
CFS merit scores = 6.04224
CFS merit scores = 6.04124
CFS merit scores = 6.03951
CFS merit scores = 6.0373
CFS merit scores = 6.03402
CFS merit scores = 6.03101
CFS merit scores = 6.02803
CFS merit scores = 6.02461
CFS merit scores = 6.02113
CFS merit scores = 6.01592
CFS merit scores = 6.01118
CFS merit scores = 6.00676
CFS merit scores = 6.00266
CFS merit scores = 5.99736
CFS merit scores = 5.99229
CFS merit scores = 5.98767
CFS merit scores = 5.98214
CFS merit scores = 5.97704
CFS merit scores = 5.9721
CFS merit scores = 5.96757
CFS merit scores = 5.96344
CFS merit scores = 5.95937
CFS merit scores = 5.95519
CFS merit scores = 5.95137
CFS merit scores = 5.94786
CFS merit scores = 5.94419
CFS merit scores = 5.93991
CFS merit scores = 5.93524
CFS merit scores = 5.93009
CFS merit scores = 5.92469
CFS merit scores = 5.91858
CFS merit scores = 5.91248
CFS merit scores = 5.90679
CFS merit scores = 5.90014
CFS merit scores = 5.89287
CFS merit scores = 5.88555
CFS merit scores = 5.87842
CFS merit scores = 5.87142
CFS merit scores = 5.86431
CFS merit scores = 5.85708
CFS merit scores = 5.84925
CFS merit scores = 5.84135
CFS merit scores = 5.83352
CFS merit scores = 5.8255
CFS merit scores = 5.81771
CFS merit scores = 5.80964
CFS merit scores = 5.80161
CFS merit scores = 5.79359
CFS merit scores = 5.78564
CFS merit scores = 5.77791
CFS merit scores = 5.77014
CFS merit scores = 5.76273
CFS merit scores = 5.75423
CFS merit scores = 5.74582
CFS merit scores = 5.73745
CFS merit scores = 5.72897
CFS merit scores = 5.72063
CFS merit scores = 5.71241
CFS merit scores = 5.70449
CFS merit scores = 5.69568
CFS merit scores = 5.68655
CFS merit scores = 5.6774
CFS merit scores = 5.66838
CFS merit scores = 5.65926
CFS merit scores = 5.64986
CFS merit scores = 5.64054
CFS merit scores = 5.63141
CFS merit scores = 5.62209
CFS merit scores = 5.61283
CFS merit scores = 5.60373
CFS merit scores = 5.59465
CFS merit scores = 5.58536
CFS merit scores = 5.57621
CFS merit scores = 5.56703
CFS merit scores = 5.55802
CFS merit scores = 5.54928
CFS merit scores = 5.54047
CFS merit scores = 5.53165
CFS merit scores = 5.52294
CFS merit scores = 5.51396
CFS merit scores = 5.50507
CFS merit scores = 5.49604
CFS merit scores = 5.48721
CFS merit scores = 5.47836
CFS merit scores = 5.46965
CFS merit scores = 5.46099
CFS merit scores = 5.45236
CFS merit scores = 5.44353
CFS merit scores = 5.43435
CFS merit scores = 5.42534
CFS merit scores = 5.41639
CFS merit scores = 5.40762
CFS merit scores = 5.39884
CFS merit scores = 5.39028
CFS merit scores = 5.38189
CFS merit scores = 5.37321
CFS merit scores = 5.36462
CFS merit scores = 5.35636
CFS merit scores = 5.34799
CFS merit scores = 5.33963
CFS merit scores = 5.3314
CFS merit scores = 5.32332
CFS merit scores = 5.31544
CFS merit scores = 5.30772
CFS merit scores = 5.29998
CFS merit scores = 5.29252
CFS merit scores = 5.28511
CFS merit scores = 5.27733
CFS merit scores = 5.26962
CFS merit scores = 5.2617
CFS merit scores = 5.25382
CFS merit scores = 5.24612
CFS merit scores = 5.23853
CFS merit scores = 5.23094
CFS merit scores = 5.22322
CFS merit scores = 5.21546
CFS merit scores = 5.20765
CFS merit scores = 5.19981
CFS merit scores = 5.19206
CFS merit scores = 5.18437
CFS merit scores = 5.17678
CFS merit scores = 5.1692
CFS merit scores = 5.16146
CFS merit scores = 5.15382
CFS merit scores = 5.14585
CFS merit scores = 5.13801
CFS merit scores = 5.12995
CFS merit scores = 5.12181
CFS merit scores = 5.1137
CFS merit scores = 5.10542
CFS merit scores = 5.097
CFS merit scores = 5.08865
CFS merit scores = 5.08043
CFS merit scores = 5.07211
CFS merit scores = 5.06374
CFS merit scores = 5.05558
CFS merit scores = 5.04717
CFS merit scores = 5.03878
CFS merit scores = 5.03032
CFS merit scores = 5.02188
CFS merit scores = 5.01266
CFS merit scores = 5.00273
CFS merit scores = 4.99282
CFS merit scores = 4.98265
CFS merit scores = 4.97245
CFS merit scores = 4.96243
CFS merit scores = 4.95223
CFS merit scores = 4.94209
CFS merit scores = 4.93169
CFS merit scores = 4.92143
CFS merit scores = 4.91129
CFS merit scores = 4.90111
CFS merit scores = 4.89043
CFS merit scores = 4.87968
CFS merit scores = 4.86848
CFS merit scores = 4.85681
CFS merit scores = 4.84411
CFS merit scores = 4.831
CFS merit scores = 4.81794
CFS merit scores = 4.8047
CFS merit scores = 4.79019
CFS merit scores = 4.77557
CFS merit scores = 4.75793
CFS merit scores = 4.73903
cnt = 1	feature = 64	correl = -0.315741	descr = Gibbs_of_Target_Sequence__Pos_20_Step_1
cnt = 2	feature = 49	correl = 0.257535	descr = Gibbs_of_Target_Sequence__Pos_1_Step_1
cnt = 3	feature = 602	correl = -0.168925	descr = N_Gram_TCTC
cnt = 4	feature = 8	correl = -0.0617368	descr = Position_Specific_Bin_Base_2_Base_A
cnt = 5	feature = 565	correl = 0.0749823	descr = N_Gram_TATAT
cnt = 6	feature = 209	correl = 0.0994517	descr = N_Gram_AGTCA
cnt = 7	feature = 244	correl = 0.0648243	descr = N_Gram_ATTTC
cnt = 8	feature = 363	correl = 0.0483946	descr = N_Gram_CTCTA
cnt = 9	feature = 258	correl = -0.0445068	descr = N_Gram_CACCC
cnt = 10	feature = 327	correl = 0.0634342	descr = N_Gram_CGGAA
cnt = 11	feature = 481	correl = 0.0980838	descr = N_Gram_GGCCC
cnt = 12	feature = 281	correl = 0.063157	descr = N_Gram_CCAAG
cnt = 13	feature = 456	correl = -0.0540667	descr = N_Gram_GCGTT
cnt = 14	feature = 661	correl = 0.0442807	descr = N_Gram_TTCGA
cnt = 15	feature = 228	correl = -0.0490554	descr = N_Gram_ATCGC
cnt = 16	feature = 351	correl = 0.0448412	descr = N_Gram_CTAAA
cnt = 17	feature = 453	correl = 0.0448412	descr = N_Gram_GCGTA
cnt = 18	feature = 497	correl = 0.0448412	descr = N_Gram_GGGCT
cnt = 19	feature = 324	correl = 0.0567535	descr = N_Gram_CGCTA
cnt = 20	feature = 628	correl = 0.0518485	descr = N_Gram_TGCCG
cnt = 21	feature = 659	correl = 0.0733953	descr = N_Gram_TTCAA
cnt = 22	feature = 399	correl = 0.0882741	descr = N_Gram_GACGG
cnt = 23	feature = 614	correl = 0.0508786	descr = N_Gram_TGAAA
cnt = 24	feature = 383	correl = 0.0525153	descr = N_Gram_GAAAC
cnt = 25	feature = 219	correl = 0.0543071	descr = N_Gram_ATACA
cnt = 26	feature = 511	correl = 0.0501107	descr = N_Gram_GTATA
cnt = 27	feature = 322	correl = 0.0448412	descr = N_Gram_CGCCA
cnt = 28	feature = 674	correl = -0.0724834	descr = N_Gram_TTGGA
cnt = 29	feature = 425	correl = 0.0724663	descr = N_Gram_GCAAT
cnt = 30	feature = 648	correl = 0.0503771	descr = N_Gram_TGTGT
cnt = 31	feature = 339	correl = -0.0674576	descr = N_Gram_CGTAC
cnt = 32	feature = 237	correl = 0.0730906	descr = N_Gram_ATGGG
cnt = 33	feature = 510	correl = 0.0481283	descr = N_Gram_GTAAA
cnt = 34	feature = 503	correl = 0.0924091	descr = N_Gram_GGGTC
cnt = 35	feature = 616	correl = 0.0454579	descr = N_Gram_TGACA
cnt = 36	feature = 255	correl = 0.0829143	descr = N_Gram_CACAG
cnt = 37	feature = 541	correl = -0.0786822	descr = N_Gram_GTTAC
cnt = 38	feature = 555	correl = 0.0801525	descr = N_Gram_TAAGC
cnt = 39	feature = 301	correl = 0.0702649	descr = N_Gram_CCGGC
cnt = 40	feature = 647	correl = 0.105252	descr = N_Gram_TGTGG
cnt = 41	feature = 226	correl = -0.0570998	descr = N_Gram_ATCAT
cnt = 42	feature = 428	correl = -0.107537	descr = N_Gram_GCAGA
cnt = 43	feature = 605	correl = 0.0478472	descr = N_Gram_TCTCG
cnt = 44	feature = 388	correl = -0.0440018	descr = N_Gram_GAAGG
cnt = 45	feature = 285	correl = 0.0485221	descr = N_Gram_CCAGA
cnt = 46	feature = 483	correl = 0.134565	descr = N_Gram_GGCCT
cnt = 47	feature = 241	correl = -0.0679949	descr = N_Gram_ATTAC
cnt = 48	feature = 654	correl = -0.0527772	descr = N_Gram_TTACC
cnt = 49	feature = 546	correl = 0.0445789	descr = N_Gram_GTTGC
cnt = 50	feature = 303	correl = -0.087861	descr = N_Gram_CCGGT
cnt = 51	feature = 540	correl = 0.0882741	descr = N_Gram_GTTAA
cnt = 52	feature = 265	correl = 0.0467233	descr = N_Gram_CACTT
cnt = 53	feature = 563	correl = -0.0521398	descr = N_Gram_TAGCC
cnt = 54	feature = 341	correl = -0.0453035	descr = N_Gram_CGTCC
cnt = 55	feature = 306	correl = 0.0551439	descr = N_Gram_CCTAT
cnt = 56	feature = 599	correl = -0.0478457	descr = N_Gram_TCGGG
cnt = 57	feature = 416	correl = -0.0529468	descr = N_Gram_GATGC
cnt = 58	feature = 643	correl = -0.0517893	descr = N_Gram_TGTCA
cnt = 59	feature = 315	correl = 0.0728701	descr = N_Gram_CGACA
cnt = 60	feature = 447	correl = -0.0767367	descr = N_Gram_GCGAC
cnt = 61	feature = 501	correl = 0.0448412	descr = N_Gram_GGGGT
cnt = 62	feature = 640	correl = 0.0682103	descr = N_Gram_TGGGT
cnt = 63	feature = 292	correl = 0.0834916	descr = N_Gram_CCCAC
cnt = 64	feature = 318	correl = 0.0850226	descr = N_Gram_CGAGG
cnt = 65	feature = 588	correl = 0.0507833	descr = N_Gram_TCCGT
cnt = 66	feature = 357	correl = 0.0919936	descr = N_Gram_CTCAA
cnt = 67	feature = 632	correl = 0.0883958	descr = N_Gram_TGGAG
cnt = 68	feature = 342	correl = -0.111636	descr = N_Gram_CGTCG
cnt = 69	feature = 677	correl = 0.0843023	descr = N_Gram_TTGTG
cnt = 70	feature = 538	correl = 0.046912	descr = N_Gram_GTGTA
cnt = 71	feature = 500	correl = 0.0514292	descr = N_Gram_GGGGG
cnt = 72	feature = 627	correl = -0.0458337	descr = N_Gram_TGCCC
cnt = 73	feature = 417	correl = 0.0742177	descr = N_Gram_GATGT
cnt = 74	feature = 252	correl = 0.0899699	descr = N_Gram_CAAGG
cnt = 75	feature = 485	correl = 0.100021	descr = N_Gram_GGCGC
cnt = 76	feature = 492	correl = 0.0846977	descr = N_Gram_GGGAG
cnt = 77	feature = 267	correl = 0.0541348	descr = N_Gram_CAGCC
cnt = 78	feature = 397	correl = -0.0636668	descr = N_Gram_GACCT
cnt = 79	feature = 218	correl = -0.14867	descr = N_Gram_ATAAG
cnt = 80	feature = 348	correl = -0.04745	descr = N_Gram_CGTTC
cnt = 81	feature = 619	correl = 0.0663225	descr = N_Gram_TGATA
cnt = 82	feature = 308	correl = -0.100045	descr = N_Gram_CCTCC
cnt = 83	feature = 512	correl = -0.062498	descr = N_Gram_GTATC
cnt = 84	feature = 624	correl = 0.106035	descr = N_Gram_TGCAA
cnt = 85	feature = 419	correl = 0.0481975	descr = N_Gram_GATTG
cnt = 86	feature = 448	correl = 0.0442632	descr = N_Gram_GCGAG
cnt = 87	feature = 283	correl = 0.0591166	descr = N_Gram_CCACC
cnt = 88	feature = 467	correl = 0.120026	descr = N_Gram_GGAAA
cnt = 89	feature = 508	correl = 0.0549455	descr = N_Gram_GGTGC
cnt = 90	feature = 393	correl = 0.0442546	descr = N_Gram_GACAC
cnt = 91	feature = 312	correl = -0.077094	descr = N_Gram_CCTTC
cnt = 92	feature = 254	correl = 0.0518321	descr = N_Gram_CAATA
cnt = 93	feature = 413	correl = 0.0662241	descr = N_Gram_GATAT
cnt = 94	feature = 418	correl = -0.0715682	descr = N_Gram_GATTA
cnt = 95	feature = 529	correl = 0.0608454	descr = N_Gram_GTGAC
cnt = 96	feature = 539	correl = 0.0689761	descr = N_Gram_GTGTG
cnt = 97	feature = 440	correl = 0.0581111	descr = N_Gram_GCCGC
cnt = 98	feature = 386	correl = 0.116463	descr = N_Gram_GAAGA
cnt = 99	feature = 478	correl = 0.0893482	descr = N_Gram_GGCAT
cnt = 100	feature = 649	correl = -0.0513953	descr = N_Gram_TGTTA
cnt = 101	feature = 579	correl = 0.0837258	descr = N_Gram_TCCAA
cnt = 102	feature = 435	correl = 0.114818	descr = N_Gram_GCCAG
cnt = 103	feature = 472	correl = 0.0890801	descr = N_Gram_GGAGC
cnt = 104	feature = 536	correl = 0.0451637	descr = N_Gram_GTGGT
cnt = 105	feature = 662	correl = -0.0625584	descr = N_Gram_TTCGG
cnt = 106	feature = 644	correl = 0.0728676	descr = N_Gram_TGTCC
cnt = 107	feature = 494	correl = 0.0514292	descr = N_Gram_GGGCA
cnt = 108	feature = 441	correl = 0.0718506	descr = N_Gram_GCCGG
cnt = 109	feature = 544	correl = -0.0652554	descr = N_Gram_GTTCT
cnt = 110	feature = 394	correl = 0.0833145	descr = N_Gram_GACAG
cnt = 111	feature = 390	correl = -0.0650887	descr = N_Gram_GAATA
cnt = 112	feature = 309	correl = 0.0600399	descr = N_Gram_CCTCG
cnt = 113	feature = 473	correl = -0.117252	descr = N_Gram_GGATC
cnt = 114	feature = 437	correl = 0.0442898	descr = N_Gram_GCCCA
cnt = 115	feature = 426	correl = 0.0777377	descr = N_Gram_GCAC
cnt = 116	feature = 454	correl = -0.11341	descr = N_Gram_GCGTC
cnt = 117	feature = 396	correl = 0.0524747	descr = N_Gram_GACCG
cnt = 118	feature = 233	correl = -0.056193	descr = N_Gram_ATGAT
cnt = 119	feature = 207	correl = 0.117095	descr = N_Gram_AGTAA
cnt = 120	feature = 461	correl = 0.0653288	descr = N_Gram_GCTGC
cnt = 121	feature = 505	correl = -0.0703818	descr = N_Gram_GGTAA
cnt = 122	feature = 364	correl = -0.0637952	descr = N_Gram_CTCTC
cnt = 123	feature = 496	correl = 0.0772924	descr = N_Gram_GGGCG
cnt = 124	feature = 509	correl = 0.0445121	descr = N_Gram_GGTTG
cnt = 125	feature = 278	correl = -0.0659681	descr = N_Gram_CATCG
cnt = 126	feature = 231	correl = 0.0543425	descr = N_Gram_ATCTT
cnt = 127	feature = 484	correl = -0.051706	descr = N_Gram_GGCGA
cnt = 128	feature = 81	correl = 0.0532574	descr = Xue_Structure_Feature_C101
cnt = 129	feature = 681	correl = 0.0592949	descr = N_Gram_TTTCA
cnt = 130	feature = 305	correl = 0.10468	descr = N_Gram_CCGTG
cnt = 131	feature = 353	correl = 0.105131	descr = N_Gram_CTAT
cnt = 132	feature = 547	correl = 0.0884316	descr = N_Gram_GTTGG
cnt = 133	feature = 277	correl = 0.0996108	descr = N_Gram_CATCC
cnt = 134	feature = 574	correl = 0.0967779	descr = N_Gram_TCAGT
cnt = 135	feature = 596	correl = -0.114908	descr = N_Gram_TCGAG
cnt = 136	feature = 690	correl = -0.0776218	descr = N_Gram_TTTTG
cnt = 137	feature = 14	correl = -0.0472451	descr = Position_Specific_Bin_Base_3_Base_T
cnt = 138	feature = 136	correl = -0.124323	descr = N_Gram_AATAA
cnt = 139	feature = 499	correl = 0.0670674	descr = N_Gram_GGGGC
cnt = 140	feature = 655	correl = -0.0481747	descr = N_Gram_TTAT
cnt = 141	feature = 520	correl = -0.0449245	descr = N_Gram_GTCCT
cnt = 142	feature = 402	correl = -0.0771727	descr = N_Gram_GACTG
cnt = 143	feature = 610	correl = -0.0558676	descr = N_Gram_TCTTG
cnt = 144	feature = 21	correl = 0.0475506	descr = Position_Specific_Bin_Base_7_Base_T
cnt = 145	feature = 214	correl = 0.055236	descr = N_Gram_AGTTG
cnt = 146	feature = 407	correl = 0.0644015	descr = N_Gram_GAGGT
cnt = 147	feature = 411	correl = 0.0670801	descr = N_Gram_GATA
cnt = 148	feature = 337	correl = -0.063269	descr = N_Gram_CGTA
cnt = 149	feature = 603	correl = -0.0652255	descr = N_Gram_TCTCA
cnt = 150	feature = 24	correl = 0.0724008	descr = Position_Specific_Bin_Base_9_Base_G
cnt = 151	feature = 382	correl = 0.0743496	descr = N_Gram_GAAA
cnt = 152	feature = 580	correl = -0.147061	descr = N_Gram_TCCAG
cnt = 153	feature = 60	correl = -0.0455979	descr = Gibbs_of_Target_Sequence__Pos_15_Step_1
cnt = 154	feature = 56	correl = 0.0539918	descr = Gibbs_of_Target_Sequence__Pos_9_Step_1
cnt = 155	feature = 683	correl = -0.0445568	descr = N_Gram_TTTCG
cnt = 156	feature = 40	correl = -0.102619	descr = Position_Specific_Bin_Base_17_Base_A
cnt = 157	feature = 463	correl = 0.0718363	descr = N_Gram_GCTT
cnt = 158	feature = 57	correl = 0.0798759	descr = Gibbs_of_Target_Sequence__Pos_12_Step_1
cnt = 159	feature = 522	correl = -0.106336	descr = N_Gram_GTCGA
cnt = 160	feature = 18	correl = 0.0670435	descr = Position_Specific_Bin_Base_5_Base_G
cnt = 161	feature = 606	correl = -0.102151	descr = N_Gram_TCTCT
cnt = 162	feature = 623	correl = 0.0894808	descr = N_Gram_TGCA
cnt = 163	feature = 28	correl = -0.0890399	descr = Position_Specific_Bin_Base_12_Base_A
cnt = 164	feature = 326	correl = 0.0636365	descr = N_Gram_CGGA
cnt = 165	feature = 19	correl = -0.108709	descr = Position_Specific_Bin_Base_6_Base_A
cnt = 166	feature = 47	correl = -0.0849472	descr = Position_Specific_Bin_Base_18_Base_T
cnt = 167	feature = 13	correl = 0.0978987	descr = Position_Specific_Bin_Base_3_Base_C
cnt = 168	feature = 160	correl = 0.0538196	descr = N_Gram_ACCG
cnt = 169	feature = 10	correl = -0.0610749	descr = Position_Specific_Bin_Base_2_Base_G
cnt = 170	feature = 54	correl = -0.0999396	descr = Gibbs_of_Target_Sequence__Pos_6_Step_1
cnt = 171	feature = 33	correl = -0.104083	descr = Position_Specific_Bin_Base_14_Base_A
cnt = 172	feature = 250	correl = 0.075082	descr = N_Gram_CAAG
cnt = 173	feature = 389	correl = -0.0661732	descr = N_Gram_GAAGT
cnt = 174	feature = 39	correl = 0.127552	descr = Position_Specific_Bin_Base_16_Base_C
cnt = 175	feature = 645	correl = 0.0936193	descr = N_Gram_TGTG
cnt = 176	feature = 30	correl = 0.0971044	descr = Position_Specific_Bin_Base_12_Base_G
cnt = 177	feature = 514	correl = 0.0495725	descr = N_Gram_GTCA
cnt = 178	feature = 335	correl = -0.0868439	descr = N_Gram_CGGTA
cnt = 179	feature = 69	correl = 0.119763	descr = Fold_of_RNAi_Sequence_Pos_2
cnt = 180	feature = 460	correl = 0.0707826	descr = N_Gram_GCTG
cnt = 181	feature = 291	correl = 0.063444	descr = N_Gram_CCCA
cnt = 182	feature = 343	correl = 0.164484	descr = N_Gram_CGTG
cnt = 183	feature = 350	correl = 0.0807625	descr = N_Gram_CTA
cnt = 184	feature = 392	correl = 0.0679545	descr = N_Gram_GACA
cnt = 185	feature = 82	correl = 0.0593089	descr = Xue_Structure_Feature_C010
cnt = 186	feature = 466	correl = 0.0605593	descr = N_Gram_GGAA
cnt = 187	feature = 9	correl = 0.0526558	descr = Position_Specific_Bin_Base_2_Base_C
cnt = 188	feature = 334	correl = 0.147338	descr = N_Gram_CGGGC
cnt = 189	feature = 23	correl = 0.0640235	descr = Position_Specific_Bin_Base_8_Base_T
cnt = 190	feature = 32	correl = 0.0921578	descr = Position_Specific_Bin_Base_13_Base_C
cnt = 191	feature = 58	correl = -0.0816743	descr = Gibbs_of_Target_Sequence__Pos_13_Step_1
cnt = 192	feature = 105	correl = -0.0586989	descr = Fold_of_Target_NoBeginbrace_noends_Pos_4
cnt = 193	feature = 609	correl = -0.119215	descr = N_Gram_TCTTC
cnt = 194	feature = 450	correl = 0.0583028	descr = N_Gram_GCGG
cnt = 195	feature = 76	correl = 0.043969	descr = Fold_of_RNAi_Sequence_Pos_16
cnt = 196	feature = 653	correl = -0.0705834	descr = N_Gram_TTAC
cnt = 197	feature = 12	correl = -0.0609064	descr = Position_Specific_Bin_Base_3_Base_A
cnt = 198	feature = 232	correl = -0.0556832	descr = N_Gram_ATGA
cnt = 199	feature = 61	correl = -0.100253	descr = Gibbs_of_Target_Sequence__Pos_17_Step_1
cnt = 200	feature = 272	correl = 0.0954197	descr = N_Gram_CAGT
cnt = 201	feature = 17	correl = 0.0802261	descr = Position_Specific_Bin_Base_5_Base_C
cnt = 202	feature = 72	correl = 0.066735	descr = Fold_of_RNAi_Sequence_Pos_9
cnt = 203	feature = 691	correl = -0.0834092	descr = N_Gram_TTTTT
cnt = 204	feature = 73	correl = 0.0909172	descr = Fold_of_RNAi_Sequence_Pos_12
cnt = 205	feature = 11	correl = 0.0839022	descr = Position_Specific_Bin_Base_2_Base_T
cnt = 206	feature = 46	correl = 0.279209	descr = Position_Specific_Bin_Base_18_Base_G
cnt = 207	feature = 361	correl = -0.109807	descr = N_Gram_CTCCT
cnt = 208	feature = 526	correl = -0.0775986	descr = N_Gram_GTCTT
cnt = 209	feature = 615	correl = -0.0786589	descr = N_Gram_TGAAG
cnt = 210	feature = 280	correl = 0.0688441	descr = N_Gram_CCAA
cnt = 211	feature = 78	correl = 0.098503	descr = Xue_Structure_Feature_A101
cnt = 212	feature = 468	correl = 0.107474	descr = N_Gram_GGAC
cnt = 213	feature = 52	correl = -0.0621262	descr = Gibbs_of_Target_Sequence__Pos_4_Step_1
cnt = 214	feature = 689	correl = -0.123877	descr = N_Gram_TTTTC
cnt = 215	feature = 276	correl = 0.0716209	descr = N_Gram_CATC
cnt = 216	feature = 38	correl = -0.109084	descr = Position_Specific_Bin_Base_16_Base_A
cnt = 217	feature = 86	correl = 0.0685732	descr = Xue_Structure_Feature_G100
cnt = 218	feature = 594	correl = -0.066013	descr = N_Gram_TCGA
cnt = 219	feature = 77	correl = -0.0642143	descr = Xue_Structure_Feature_A110
cnt = 220	feature = 525	correl = -0.0762125	descr = N_Gram_GTCT
cnt = 221	feature = 29	correl = 0.131466	descr = Position_Specific_Bin_Base_12_Base_C
cnt = 222	feature = 545	correl = 0.0551173	descr = N_Gram_GTTG
cnt = 223	feature = 67	correl = 0.115054	descr = Fold_of_RNAi_Sequence_Pos_0
cnt = 224	feature = 375	correl = -0.0467989	descr = N_Gram_CTTG
cnt = 225	feature = 360	correl = -0.0934474	descr = N_Gram_CTCCA
cnt = 226	feature = 80	correl = 0.0753008	descr = Xue_Structure_Feature_C110
cnt = 227	feature = 340	correl = -0.0797355	descr = N_Gram_CGTC
cnt = 228	feature = 290	correl = 0.0472243	descr = N_Gram_CCC
cnt = 229	feature = 248	correl = 0.128825	descr = N_Gram_CAA
cnt = 230	feature = 59	correl = -0.173148	descr = Gibbs_of_Target_Sequence__Pos_14_Step_1
cnt = 231	feature = 631	correl = 0.0658107	descr = N_Gram_TGG
cnt = 232	feature = 641	correl = 0.0825464	descr = N_Gram_TGT
cnt = 233	feature = 68	correl = 0.147956	descr = Fold_of_RNAi_Sequence_Pos_1
cnt = 234	feature = 321	correl = 0.0681088	descr = N_Gram_CGCC
cnt = 235	feature = 578	correl = -0.0816624	descr = N_Gram_TCCA
cnt = 236	feature = 527	correl = 0.13684	descr = N_Gram_GTG
cnt = 237	feature = 225	correl = -0.0683281	descr = N_Gram_ATC
cnt = 238	feature = 373	correl = -0.122145	descr = N_Gram_CTTC
cnt = 239	feature = 313	correl = -0.0525714	descr = N_Gram_CGA
cnt = 240	feature = 612	correl = -0.0810715	descr = N_Gram_TGA
cnt = 241	feature = 688	correl = -0.123213	descr = N_Gram_TTTT
cnt = 242	feature = 79	correl = 0.0562995	descr = Xue_Structure_Feature_C111
cnt = 243	feature = 504	correl = 0.0569926	descr = N_Gram_GGT
cnt = 244	feature = 475	correl = 0.149938	descr = N_Gram_GGC
cnt = 245	feature = 356	correl = -0.0849171	descr = N_Gram_CTC
cnt = 246	feature = 680	correl = -0.091051	descr = N_Gram_TTTC
cnt = 247	feature = 66	correl = -0.0827188	descr = PF_RNAi_Fold_5'Free_Count
cnt = 248	feature = 446	correl = -0.0613498	descr = N_Gram_GCG
cnt = 249	feature = 601	correl = -0.0915187	descr = N_Gram_TCT
cnt = 250	feature = 65	correl = -0.146326	descr = PF_RNAi_Fold_Energy
cnt = 251	feature = 83	correl = -0.0764503	descr = Xue_Structure_Feature_C000
num rows = 522
num_elements = 131544
*
optimization finished, #iter = 592
nu = 0.553826
obj = -45.470812, rho = -0.481919
nSV = 365, nBSV = 210
num rows = 57
num_elements = 14364
*
optimization finished, #iter = 58
nu = 0.452706
obj = -3.594706, rho = -0.464129
nSV = 42, nBSV = 10
*
optimization finished, #iter = 592
nu = 0.553826
obj = -45.470812, rho = -0.481919
nSV = 365, nBSV = 210
TEST = 24 AVE CORR = 0.537468
