# Supplementary material for: Improving model predictions for RNA interference activities that use support vector machine regression by combining and filtering features
Source: BMC Bioinformatics. 2007 Jun 6;8:182. doi: 10.1186/1471-2105-8-182 (PMC1906837; doi:10.1186/1471-2105-8-182)
Supplement: Additional file 6 — tr_579_cfsfilters. The features found to be useful by Correlation based Feature in training and testing the 579 dataset by cross validation, at t-test values from 0 to 90. [file 1471-2105-8-182-S6.gz › tr_579_file_25]

25
ave count = 218.9

CFS merit scores = 1.3532
CFS merit scores = 1.59912
CFS merit scores = 1.84691
CFS merit scores = 2.07252
CFS merit scores = 2.27195
CFS merit scores = 2.45297
CFS merit scores = 2.62149
CFS merit scores = 2.7789
CFS merit scores = 2.92631
CFS merit scores = 3.06557
CFS merit scores = 3.19683
CFS merit scores = 3.32136
CFS merit scores = 3.44132
CFS merit scores = 3.55652
CFS merit scores = 3.6669
CFS merit scores = 3.77379
CFS merit scores = 3.87752
CFS merit scores = 3.97808
CFS merit scores = 4.07526
CFS merit scores = 4.16736
CFS merit scores = 4.25354
CFS merit scores = 4.33754
CFS merit scores = 4.41889
CFS merit scores = 4.49761
CFS merit scores = 4.5748
CFS merit scores = 4.65059
CFS merit scores = 4.72491
CFS merit scores = 4.79744
CFS merit scores = 4.86713
CFS merit scores = 4.93552
CFS merit scores = 5.00177
CFS merit scores = 5.06709
CFS merit scores = 5.13117
CFS merit scores = 5.19352
CFS merit scores = 5.25356
CFS merit scores = 5.31208
CFS merit scores = 5.3691
CFS merit scores = 5.42473
CFS merit scores = 5.47978
CFS merit scores = 5.53384
CFS merit scores = 5.58445
CFS merit scores = 5.63393
CFS merit scores = 5.67959
CFS merit scores = 5.72263
CFS merit scores = 5.76464
CFS merit scores = 5.80371
CFS merit scores = 5.84129
CFS merit scores = 5.8773
CFS merit scores = 5.91178
CFS merit scores = 5.94259
CFS merit scores = 5.97224
CFS merit scores = 6.00045
CFS merit scores = 6.02564
CFS merit scores = 6.0465
CFS merit scores = 6.06601
CFS merit scores = 6.08516
CFS merit scores = 6.10405
CFS merit scores = 6.12311
CFS merit scores = 6.14042
CFS merit scores = 6.15732
CFS merit scores = 6.17435
CFS merit scores = 6.19031
CFS merit scores = 6.20633
CFS merit scores = 6.21885
CFS merit scores = 6.23044
CFS merit scores = 6.23743
CFS merit scores = 6.24456
CFS merit scores = 6.25182
CFS merit scores = 6.25883
CFS merit scores = 6.26295
CFS merit scores = 6.26687
CFS merit scores = 6.2714
CFS merit scores = 6.27523
CFS merit scores = 6.27865
CFS merit scores = 6.28208
CFS merit scores = 6.28452
CFS merit scores = 6.28574
CFS merit scores = 6.2863
CFS merit scores = 6.28663
CFS merit scores = 6.28633
CFS merit scores = 6.28597
CFS merit scores = 6.28507
CFS merit scores = 6.28404
CFS merit scores = 6.28334
CFS merit scores = 6.28279
CFS merit scores = 6.28139
CFS merit scores = 6.28006
CFS merit scores = 6.27929
CFS merit scores = 6.2777
CFS merit scores = 6.27565
CFS merit scores = 6.27172
CFS merit scores = 6.26747
CFS merit scores = 6.26313
CFS merit scores = 6.25878
CFS merit scores = 6.25291
CFS merit scores = 6.24747
CFS merit scores = 6.24176
CFS merit scores = 6.23618
CFS merit scores = 6.23003
CFS merit scores = 6.22412
CFS merit scores = 6.21831
CFS merit scores = 6.21142
CFS merit scores = 6.20361
CFS merit scores = 6.19571
CFS merit scores = 6.18783
CFS merit scores = 6.18038
CFS merit scores = 6.17253
CFS merit scores = 6.16509
CFS merit scores = 6.1578
CFS merit scores = 6.15055
CFS merit scores = 6.14323
CFS merit scores = 6.13615
CFS merit scores = 6.1292
CFS merit scores = 6.12098
CFS merit scores = 6.11293
CFS merit scores = 6.10407
CFS merit scores = 6.09524
CFS merit scores = 6.08692
CFS merit scores = 6.07809
CFS merit scores = 6.06942
CFS merit scores = 6.0605
CFS merit scores = 6.05196
CFS merit scores = 6.04336
CFS merit scores = 6.03481
CFS merit scores = 6.02645
CFS merit scores = 6.01797
CFS merit scores = 6.00955
CFS merit scores = 6.00151
CFS merit scores = 5.99369
CFS merit scores = 5.98575
CFS merit scores = 5.97781
CFS merit scores = 5.97007
CFS merit scores = 5.96238
CFS merit scores = 5.95499
CFS merit scores = 5.9479
CFS merit scores = 5.94009
CFS merit scores = 5.93185
CFS merit scores = 5.92325
CFS merit scores = 5.91392
CFS merit scores = 5.9044
CFS merit scores = 5.89449
CFS merit scores = 5.88453
CFS merit scores = 5.87469
CFS merit scores = 5.86489
CFS merit scores = 5.85508
CFS merit scores = 5.84537
CFS merit scores = 5.83511
CFS merit scores = 5.82488
CFS merit scores = 5.81436
CFS merit scores = 5.8033
CFS merit scores = 5.79244
CFS merit scores = 5.78095
CFS merit scores = 5.7698
CFS merit scores = 5.75892
CFS merit scores = 5.74824
CFS merit scores = 5.73735
CFS merit scores = 5.72659
CFS merit scores = 5.7161
CFS merit scores = 5.7051
CFS merit scores = 5.69447
CFS merit scores = 5.68395
CFS merit scores = 5.67379
CFS merit scores = 5.66387
CFS merit scores = 5.6541
CFS merit scores = 5.64453
CFS merit scores = 5.63481
CFS merit scores = 5.62507
CFS merit scores = 5.61565
CFS merit scores = 5.60622
CFS merit scores = 5.59701
CFS merit scores = 5.58773
CFS merit scores = 5.57872
CFS merit scores = 5.56959
CFS merit scores = 5.56031
CFS merit scores = 5.55041
CFS merit scores = 5.54074
CFS merit scores = 5.53133
CFS merit scores = 5.52208
CFS merit scores = 5.51287
CFS merit scores = 5.50379
CFS merit scores = 5.49474
CFS merit scores = 5.48593
CFS merit scores = 5.47735
CFS merit scores = 5.4687
CFS merit scores = 5.46018
CFS merit scores = 5.45183
CFS merit scores = 5.44351
CFS merit scores = 5.43511
CFS merit scores = 5.42683
CFS merit scores = 5.41879
CFS merit scores = 5.41087
CFS merit scores = 5.40285
CFS merit scores = 5.39489
CFS merit scores = 5.38702
CFS merit scores = 5.3793
CFS merit scores = 5.37178
CFS merit scores = 5.36457
CFS merit scores = 5.35723
CFS merit scores = 5.34997
CFS merit scores = 5.34251
CFS merit scores = 5.33486
CFS merit scores = 5.32726
CFS merit scores = 5.31969
CFS merit scores = 5.31199
CFS merit scores = 5.30447
CFS merit scores = 5.2972
CFS merit scores = 5.28999
CFS merit scores = 5.28272
CFS merit scores = 5.27557
CFS merit scores = 5.268
CFS merit scores = 5.26048
CFS merit scores = 5.25287
CFS merit scores = 5.24543
CFS merit scores = 5.23796
CFS merit scores = 5.23061
CFS merit scores = 5.22326
CFS merit scores = 5.21605
CFS merit scores = 5.20873
CFS merit scores = 5.20146
CFS merit scores = 5.1938
CFS merit scores = 5.18601
CFS merit scores = 5.1783
CFS merit scores = 5.17053
CFS merit scores = 5.16276
CFS merit scores = 5.15492
CFS merit scores = 5.14728
CFS merit scores = 5.13969
CFS merit scores = 5.13232
CFS merit scores = 5.12491
CFS merit scores = 5.11757
CFS merit scores = 5.11015
CFS merit scores = 5.10253
CFS merit scores = 5.09501
CFS merit scores = 5.08757
CFS merit scores = 5.08001
CFS merit scores = 5.07248
CFS merit scores = 5.06515
CFS merit scores = 5.05779
CFS merit scores = 5.05055
CFS merit scores = 5.04262
CFS merit scores = 5.03472
CFS merit scores = 5.02684
CFS merit scores = 5.01894
CFS merit scores = 5.01109
CFS merit scores = 5.00304
CFS merit scores = 4.99479
CFS merit scores = 4.98612
CFS merit scores = 4.97714
CFS merit scores = 4.96831
CFS merit scores = 4.95957
CFS merit scores = 4.95089
CFS merit scores = 4.94237
CFS merit scores = 4.93385
CFS merit scores = 4.92546
CFS merit scores = 4.91702
CFS merit scores = 4.90791
CFS merit scores = 4.89889
CFS merit scores = 4.88983
CFS merit scores = 4.88041
CFS merit scores = 4.87109
CFS merit scores = 4.86154
CFS merit scores = 4.85199
CFS merit scores = 4.84112
CFS merit scores = 4.82974
CFS merit scores = 4.81809
CFS merit scores = 4.80613
CFS merit scores = 4.79406
CFS merit scores = 4.78185
CFS merit scores = 4.7698
CFS merit scores = 4.7579
CFS merit scores = 4.74576
CFS merit scores = 4.73322
CFS merit scores = 4.72066
CFS merit scores = 4.70726
CFS merit scores = 4.6938
CFS merit scores = 4.68029
CFS merit scores = 4.66627
CFS merit scores = 4.65138
CFS merit scores = 4.63499
CFS merit scores = 4.61572
CFS merit scores = 4.59596
CFS merit scores = 4.57317
cnt = 1	feature = 56	correl = -0.353201	descr = Gibbs_of_Target_Sequence__Pos_20_Step_1
cnt = 2	feature = 54	correl = -0.179414	descr = Gibbs_of_Target_Sequence__Pos_18_Step_1
cnt = 3	feature = 541	correl = -0.0968349	descr = N_Gram_GTCTT
cnt = 4	feature = 11	correl = -0.142041	descr = Position_Specific_Bin_Base_5_Base_A
cnt = 5	feature = 394	correl = 0.101802	descr = N_Gram_GAAAG
cnt = 6	feature = 653	correl = 0.0764455	descr = N_Gram_TGGGG
cnt = 7	feature = 417	correl = 0.116505	descr = N_Gram_GAGTC
cnt = 8	feature = 422	correl = 0.0670741	descr = N_Gram_GATAT
cnt = 9	feature = 579	correl = 0.0757763	descr = N_Gram_TATAT
cnt = 10	feature = 628	correl = 0.0515069	descr = N_Gram_TGAAA
cnt = 11	feature = 336	correl = 0.0741223	descr = N_Gram_CGGAA
cnt = 12	feature = 413	correl = -0.0562514	descr = N_Gram_GAGAG
cnt = 13	feature = 680	correl = 0.0447817	descr = N_Gram_TTCGA
cnt = 14	feature = 654	correl = 0.0767751	descr = N_Gram_TGGGT
cnt = 15	feature = 392	correl = -0.0576625	descr = N_Gram_GAAAA
cnt = 16	feature = 321	correl = -0.049196	descr = N_Gram_CGACC
cnt = 17	feature = 407	correl = 0.0453462	descr = N_Gram_GACGG
cnt = 18	feature = 612	correl = 0.0947339	descr = N_Gram_TCGGC
cnt = 19	feature = 578	correl = 0.0449751	descr = N_Gram_TATAG
cnt = 20	feature = 360	correl = 0.0631922	descr = N_Gram_CTATA
cnt = 21	feature = 351	correl = 0.079212	descr = N_Gram_CGTGG
cnt = 22	feature = 616	correl = 0.0568421	descr = N_Gram_TCTAC
cnt = 23	feature = 259	correl = -0.0444717	descr = N_Gram_CACCC
cnt = 24	feature = 395	correl = -0.0590736	descr = N_Gram_GAAAT
cnt = 25	feature = 568	correl = -0.0463739	descr = N_Gram_TAACG
cnt = 26	feature = 361	correl = 0.0806231	descr = N_Gram_CTATT
cnt = 27	feature = 545	correl = 0.0573403	descr = N_Gram_GTGCG
cnt = 28	feature = 218	correl = 0.0550219	descr = N_Gram_ATACA
cnt = 29	feature = 280	correl = -0.0497657	descr = N_Gram_CATGC
cnt = 30	feature = 304	correl = 0.0453462	descr = N_Gram_CCGCA
cnt = 31	feature = 510	correl = 0.0453462	descr = N_Gram_GGGCT
cnt = 32	feature = 466	correl = 0.0453462	descr = N_Gram_GCGTA
cnt = 33	feature = 255	correl = 0.0542035	descr = N_Gram_CACAG
cnt = 34	feature = 659	correl = 0.0577553	descr = N_Gram_TGTAA
cnt = 35	feature = 222	correl = 0.0718812	descr = N_Gram_ATAGT
cnt = 36	feature = 424	correl = -0.0556583	descr = N_Gram_GATCG
cnt = 37	feature = 494	correl = 0.0729795	descr = N_Gram_GGCCC
cnt = 38	feature = 538	correl = -0.0459506	descr = N_Gram_GTCGC
cnt = 39	feature = 514	correl = 0.0453462	descr = N_Gram_GGGGT
cnt = 40	feature = 397	correl = -0.0439102	descr = N_Gram_GAAGG
cnt = 41	feature = 313	correl = 0.0676048	descr = N_Gram_CCTCA
cnt = 42	feature = 316	correl = 0.0606705	descr = N_Gram_CCTCT
cnt = 43	feature = 237	correl = 0.0443948	descr = N_Gram_ATGTG
cnt = 44	feature = 251	correl = 0.0622593	descr = N_Gram_CAAGC
cnt = 45	feature = 241	correl = 0.0446791	descr = N_Gram_ATTGG
cnt = 46	feature = 317	correl = 0.0652478	descr = N_Gram_CCTGC
cnt = 47	feature = 342	correl = 0.0869933	descr = N_Gram_CGGGA
cnt = 48	feature = 458	correl = 0.138322	descr = N_Gram_GCCTT
cnt = 49	feature = 584	correl = 0.0472183	descr = N_Gram_TCAAA
cnt = 50	feature = 426	correl = -0.0500458	descr = N_Gram_GATGC
cnt = 51	feature = 309	correl = -0.0732728	descr = N_Gram_CCGGT
cnt = 52	feature = 688	correl = -0.0591405	descr = N_Gram_TTGAG
cnt = 53	feature = 624	correl = -0.117639	descr = N_Gram_TCTTA
cnt = 54	feature = 690	correl = 0.0594649	descr = N_Gram_TTGCA
cnt = 55	feature = 691	correl = -0.158357	descr = N_Gram_TTGCG
cnt = 56	feature = 526	correl = -0.0571564	descr = N_Gram_GGTTA
cnt = 57	feature = 555	correl = 0.0453462	descr = N_Gram_GTTAA
cnt = 58	feature = 546	correl = 0.0580781	descr = N_Gram_GTGCT
cnt = 59	feature = 285	correl = 0.0600075	descr = N_Gram_CCACC
cnt = 60	feature = 434	correl = 0.0612091	descr = N_Gram_GCAAA
cnt = 61	feature = 322	correl = -0.0717699	descr = N_Gram_CGACG
cnt = 62	feature = 226	correl = -0.0567228	descr = N_Gram_ATCAT
cnt = 63	feature = 516	correl = 0.0780126	descr = N_Gram_GGGTA
cnt = 64	feature = 527	correl = 0.0914936	descr = N_Gram_GGTTG
cnt = 65	feature = 312	correl = 0.0558015	descr = N_Gram_CCTAT
cnt = 66	feature = 327	correl = -0.0446597	descr = N_Gram_CGATC
cnt = 67	feature = 252	correl = 0.0974183	descr = N_Gram_CAAGG
cnt = 68	feature = 370	correl = 0.0718503	descr = N_Gram_CTCGG
cnt = 69	feature = 382	correl = 0.0499655	descr = N_Gram_CTTCC
cnt = 70	feature = 440	correl = -0.0721949	descr = N_Gram_GCAGA
cnt = 71	feature = 484	correl = 0.0641909	descr = N_Gram_GGACG
cnt = 72	feature = 284	correl = 0.0519672	descr = N_Gram_CCAAT
cnt = 73	feature = 353	correl = -0.0473352	descr = N_Gram_CGTTC
cnt = 74	feature = 703	correl = -0.0503227	descr = N_Gram_TTTTG
cnt = 75	feature = 640	correl = 0.107159	descr = N_Gram_TGCAA
cnt = 76	feature = 601	correl = -0.0977886	descr = N_Gram_TCCGC
cnt = 77	feature = 483	correl = 0.110261	descr = N_Gram_GGACC
cnt = 78	feature = 652	correl = 0.0503692	descr = N_Gram_TGGGA
cnt = 79	feature = 468	correl = 0.118123	descr = N_Gram_GCGTG
cnt = 80	feature = 633	correl = 0.0801463	descr = N_Gram_TGAGT
cnt = 81	feature = 340	correl = 0.0702472	descr = N_Gram_CGGCG
cnt = 82	feature = 357	correl = 0.0568421	descr = N_Gram_CTACT
cnt = 83	feature = 677	correl = 0.0567785	descr = N_Gram_TTCAG
cnt = 84	feature = 448	correl = 0.0704377	descr = N_Gram_GCCAG
cnt = 85	feature = 681	correl = -0.0558762	descr = N_Gram_TTCGG
cnt = 86	feature = 219	correl = -0.0501446	descr = N_Gram_ATACT
cnt = 87	feature = 224	correl = 0.0864478	descr = N_Gram_ATATA
cnt = 88	feature = 258	correl = 0.0833795	descr = N_Gram_CACCA
cnt = 89	feature = 431	correl = -0.0897428	descr = N_Gram_GATTT
cnt = 90	feature = 228	correl = -0.0524821	descr = N_Gram_ATCCT
cnt = 91	feature = 386	correl = 0.0910274	descr = N_Gram_CTTGG
cnt = 92	feature = 512	correl = 0.0679232	descr = N_Gram_GGGGC
cnt = 93	feature = 278	correl = -0.0611866	descr = N_Gram_CATCG
cnt = 94	feature = 291	correl = 0.0676408	descr = N_Gram_CCATC
cnt = 95	feature = 450	correl = 0.0515042	descr = N_Gram_GCCCA
cnt = 96	feature = 574	correl = 0.0729653	descr = N_Gram_TACGA
cnt = 97	feature = 364	correl = 0.0713122	descr = N_Gram_CTCAC
cnt = 98	feature = 249	correl = 0.0635672	descr = N_Gram_CAAAG
cnt = 99	feature = 244	correl = -0.0769311	descr = N_Gram_ATTTG
cnt = 100	feature = 635	correl = 0.0545243	descr = N_Gram_TGATA
cnt = 101	feature = 324	correl = 0.086002	descr = N_Gram_CGAGG
cnt = 102	feature = 267	correl = -0.0638971	descr = N_Gram_CAGAA
cnt = 103	feature = 508	correl = 0.107561	descr = N_Gram_GGGCC
cnt = 104	feature = 314	correl = -0.129731	descr = N_Gram_CCTCC
cnt = 105	feature = 416	correl = 0.0589398	descr = N_Gram_GAGGT
cnt = 106	feature = 380	correl = -0.112116	descr = N_Gram_CTTAT
cnt = 107	feature = 457	correl = 0.0805039	descr = N_Gram_GCCTC
cnt = 108	feature = 467	correl = -0.131884	descr = N_Gram_GCGTC
cnt = 109	feature = 518	correl = -0.0529673	descr = N_Gram_GGGTT
cnt = 110	feature = 661	correl = 0.0466068	descr = N_Gram_TGTCC
cnt = 111	feature = 136	correl = -0.0552547	descr = N_Gram_AATCA
cnt = 112	feature = 274	correl = 0.133118	descr = N_Gram_CAGTG
cnt = 113	feature = 695	correl = 0.0458209	descr = N_Gram_TTGTT
cnt = 114	feature = 504	correl = 0.0641909	descr = N_Gram_GGGAC
cnt = 115	feature = 363	correl = 0.056201	descr = N_Gram_CTCAA
cnt = 116	feature = 614	correl = -0.0485637	descr = N_Gram_TCGTC
cnt = 117	feature = 235	correl = -0.0655336	descr = N_Gram_ATGCT
cnt = 118	feature = 501	correl = 0.125627	descr = N_Gram_GGCTT
cnt = 119	feature = 263	correl = -0.0642739	descr = N_Gram_CACGA
cnt = 120	feature = 649	correl = -0.0590997	descr = N_Gram_TGGCG
cnt = 121	feature = 596	correl = 0.0667987	descr = N_Gram_TCCC
cnt = 122	feature = 283	correl = 0.0668142	descr = N_Gram_CCAAG
cnt = 123	feature = 231	correl = 0.0803255	descr = N_Gram_ATCTG
cnt = 124	feature = 303	correl = 0.0467344	descr = N_Gram_CCGA
cnt = 125	feature = 505	correl = 0.10458	descr = N_Gram_GGGAG
cnt = 126	feature = 648	correl = 0.112615	descr = N_Gram_TGGCC
cnt = 127	feature = 435	correl = 0.0934799	descr = N_Gram_GCAAC
cnt = 128	feature = 350	correl = 0.106189	descr = N_Gram_CGTGC
cnt = 129	feature = 563	correl = -0.0489243	descr = N_Gram_GTTGT
cnt = 130	feature = 399	correl = -0.0466347	descr = N_Gram_GAATA
cnt = 131	feature = 463	correl = 0.0601642	descr = N_Gram_GCGGG
cnt = 132	feature = 418	correl = -0.0845491	descr = N_Gram_GAGTT
cnt = 133	feature = 301	correl = 0.0711427	descr = N_Gram_CCCGG
cnt = 134	feature = 453	correl = 0.0589525	descr = N_Gram_GCCGC
cnt = 135	feature = 396	correl = 0.108301	descr = N_Gram_GAAGA
cnt = 136	feature = 318	correl = -0.0584729	descr = N_Gram_CCTTC
cnt = 137	feature = 473	correl = 0.0663734	descr = N_Gram_GCTGC
cnt = 138	feature = 377	correl = 0.0594056	descr = N_Gram_CTGTG
cnt = 139	feature = 388	correl = 0.0457856	descr = N_Gram_CTTTA
cnt = 140	feature = 602	correl = -0.0855062	descr = N_Gram_TCCGG
cnt = 141	feature = 425	correl = -0.106802	descr = N_Gram_GATCT
cnt = 142	feature = 277	correl = 0.101152	descr = N_Gram_CATCC
cnt = 143	feature = 580	correl = -0.0484539	descr = N_Gram_TATT
cnt = 144	feature = 460	correl = 0.0719566	descr = N_Gram_GCGCC
cnt = 145	feature = 207	correl = -0.154201	descr = N_Gram_AGTCT
cnt = 146	feature = 587	correl = 0.0993655	descr = N_Gram_TCACC
cnt = 147	feature = 451	correl = 0.0737958	descr = N_Gram_GCCCG
cnt = 148	feature = 391	correl = 0.0793839	descr = N_Gram_GAAA
cnt = 149	feature = 335	correl = 0.0450802	descr = N_Gram_CGGA
cnt = 150	feature = 24	correl = -0.0572736	descr = Position_Specific_Bin_Base_11_Base_G
cnt = 151	feature = 375	correl = 0.106193	descr = N_Gram_CTGCA
cnt = 152	feature = 390	correl = 0.104142	descr = N_Gram_CTTTG
cnt = 153	feature = 10	correl = 0.0634696	descr = Position_Specific_Bin_Base_3_Base_C
cnt = 154	feature = 610	correl = -0.116423	descr = N_Gram_TCGAG
cnt = 155	feature = 80	correl = 0.0622439	descr = Xue_Structure_Feature_C010
cnt = 156	feature = 265	correl = 0.0541497	descr = N_Gram_CACT
cnt = 157	feature = 29	correl = -0.0510556	descr = Position_Specific_Bin_Base_13_Base_A
cnt = 158	feature = 632	correl = -0.0665266	descr = N_Gram_TGAGG
cnt = 159	feature = 279	correl = 0.110125	descr = N_Gram_CATCT
cnt = 160	feature = 234	correl = -0.0954343	descr = N_Gram_ATGC
cnt = 161	feature = 343	correl = 0.137662	descr = N_Gram_CGGGC
cnt = 162	feature = 547	correl = 0.153445	descr = N_Gram_GTGG
cnt = 163	feature = 23	correl = 0.0642312	descr = Position_Specific_Bin_Base_10_Base_T
cnt = 164	feature = 223	correl = 0.0476593	descr = N_Gram_ATAT
cnt = 165	feature = 16	correl = 0.0476967	descr = Position_Specific_Bin_Base_6_Base_T
cnt = 166	feature = 326	correl = -0.0442609	descr = N_Gram_CGAT
cnt = 167	feature = 36	correl = -0.0603416	descr = Position_Specific_Bin_Base_17_Base_A
cnt = 168	feature = 28	correl = -0.132365	descr = Position_Specific_Bin_Base_12_Base_T
cnt = 169	feature = 18	correl = 0.0645701	descr = Position_Specific_Bin_Base_7_Base_T
cnt = 170	feature = 69	correl = 0.0955724	descr = Fold_of_RNAi_Sequence_Pos_13
cnt = 171	feature = 19	correl = -0.0654154	descr = Position_Specific_Bin_Base_8_Base_C
cnt = 172	feature = 437	correl = 0.122173	descr = N_Gram_GCAC
cnt = 173	feature = 481	correl = 0.0444349	descr = N_Gram_GGAAG
cnt = 174	feature = 32	correl = 0.107781	descr = Position_Specific_Bin_Base_14_Base_T
cnt = 175	feature = 626	correl = -0.0621569	descr = N_Gram_TCTTG
cnt = 176	feature = 475	correl = 0.0538052	descr = N_Gram_GCTT
cnt = 177	feature = 655	correl = 0.0840314	descr = N_Gram_TGGT
cnt = 178	feature = 21	correl = 0.0640465	descr = Position_Specific_Bin_Base_9_Base_G
cnt = 179	feature = 456	correl = 0.0968796	descr = N_Gram_GCCT
cnt = 180	feature = 250	correl = 0.0699619	descr = N_Gram_CAAG
cnt = 181	feature = 379	correl = -0.0653101	descr = N_Gram_CTTA
cnt = 182	feature = 105	correl = -0.0587574	descr = Fold_of_Target_NoBeginbrace_noends_Pos_8
cnt = 183	feature = 67	correl = 0.0596054	descr = Fold_of_RNAi_Sequence_Pos_11
cnt = 184	feature = 13	correl = 0.0708226	descr = Position_Specific_Bin_Base_5_Base_G
cnt = 185	feature = 8	correl = 0.0776161	descr = Position_Specific_Bin_Base_2_Base_T
cnt = 186	feature = 355	correl = 0.0757138	descr = N_Gram_CTA
cnt = 187	feature = 74	correl = -0.0611569	descr = Xue_Structure_Feature_A110
cnt = 188	feature = 15	correl = 0.118233	descr = Position_Specific_Bin_Base_6_Base_C
cnt = 189	feature = 605	correl = -0.0873015	descr = N_Gram_TCCTC
cnt = 190	feature = 683	correl = -0.212999	descr = N_Gram_TTCTC
cnt = 191	feature = 31	correl = -0.104449	descr = Position_Specific_Bin_Base_14_Base_A
cnt = 192	feature = 643	correl = -0.147022	descr = N_Gram_TGCG
cnt = 193	feature = 30	correl = 0.107969	descr = Position_Specific_Bin_Base_13_Base_C
cnt = 194	feature = 447	correl = 0.0480186	descr = N_Gram_GCCA
cnt = 195	feature = 27	correl = 0.0717415	descr = Position_Specific_Bin_Base_12_Base_G
cnt = 196	feature = 337	correl = 0.112002	descr = N_Gram_CGGC
cnt = 197	feature = 208	correl = 0.0521898	descr = N_Gram_AGTG
cnt = 198	feature = 525	correl = 0.0601741	descr = N_Gram_GGTT
cnt = 199	feature = 529	correl = 0.0524988	descr = N_Gram_GTAA
cnt = 200	feature = 472	correl = 0.0703417	descr = N_Gram_GCTG
cnt = 201	feature = 35	correl = 0.1196	descr = Position_Specific_Bin_Base_16_Base_C
cnt = 202	feature = 38	correl = -0.0717014	descr = Position_Specific_Bin_Base_17_Base_T
cnt = 203	feature = 233	correl = -0.0542312	descr = N_Gram_ATGA
cnt = 204	feature = 14	correl = -0.107903	descr = Position_Specific_Bin_Base_6_Base_A
cnt = 205	feature = 47	correl = -0.0733237	descr = Gibbs_of_Target_Sequence__Pos_5_Step_1
cnt = 206	feature = 17	correl = -0.0526982	descr = Position_Specific_Bin_Base_7_Base_A
cnt = 207	feature = 270	correl = -0.138749	descr = N_Gram_CAGCT
cnt = 208	feature = 662	correl = 0.10002	descr = N_Gram_TGTG
cnt = 209	feature = 272	correl = 0.131904	descr = N_Gram_CAGT
cnt = 210	feature = 500	correl = 0.0539491	descr = N_Gram_GGCT
cnt = 211	feature = 511	correl = 0.0688865	descr = N_Gram_GGGG
cnt = 212	feature = 606	correl = -0.108429	descr = N_Gram_TCCTT
cnt = 213	feature = 39	correl = -0.272883	descr = Position_Specific_Bin_Base_18_Base_A
cnt = 214	feature = 72	correl = 0.0668907	descr = Fold_of_RNAi_Sequence_Pos_16
cnt = 215	feature = 34	correl = -0.120144	descr = Position_Specific_Bin_Base_16_Base_A
cnt = 216	feature = 33	correl = 0.0550113	descr = Position_Specific_Bin_Base_15_Base_C
cnt = 217	feature = 51	correl = -0.0948196	descr = Gibbs_of_Target_Sequence__Pos_13_Step_1
cnt = 218	feature = 591	correl = -0.0490921	descr = N_Gram_TCAT
cnt = 219	feature = 60	correl = 0.160396	descr = Fold_of_RNAi_Sequence_Pos_0
cnt = 220	feature = 281	correl = 0.0727402	descr = N_Gram_CCAA
cnt = 221	feature = 66	correl = 0.114137	descr = Fold_of_RNAi_Sequence_Pos_9
cnt = 222	feature = 211	correl = -0.0483691	descr = N_Gram_AGTT
cnt = 223	feature = 478	correl = 0.0756026	descr = N_Gram_GGAA
cnt = 224	feature = 12	correl = 0.10338	descr = Position_Specific_Bin_Base_5_Base_C
cnt = 225	feature = 308	correl = 0.121247	descr = N_Gram_CCGGG
cnt = 226	feature = 75	correl = 0.0667554	descr = Xue_Structure_Feature_A100
cnt = 227	feature = 536	correl = -0.0829008	descr = N_Gram_GTCG
cnt = 228	feature = 76	correl = 0.122089	descr = Xue_Structure_Feature_A101
cnt = 229	feature = 389	correl = -0.0535046	descr = N_Gram_CTTTC
cnt = 230	feature = 540	correl = -0.0907469	descr = N_Gram_GTCT
cnt = 231	feature = 46	correl = 0.0708243	descr = Gibbs_of_Target_Sequence__Pos_3_Step_1
cnt = 232	feature = 689	correl = -0.0849937	descr = N_Gram_TTGC
cnt = 233	feature = 647	correl = 0.0705965	descr = N_Gram_TGGC
cnt = 234	feature = 41	correl = 0.293721	descr = Position_Specific_Bin_Base_18_Base_G
cnt = 235	feature = 276	correl = 0.0801075	descr = N_Gram_CATC
cnt = 236	feature = 461	correl = 0.0705884	descr = N_Gram_GCGG
cnt = 237	feature = 594	correl = -0.113573	descr = N_Gram_TCCA
cnt = 238	feature = 704	correl = -0.094943	descr = N_Gram_TTTTT
cnt = 239	feature = 73	correl = 0.0712512	descr = Xue_Structure_Feature_A111
cnt = 240	feature = 53	correl = -0.106536	descr = Gibbs_of_Target_Sequence__Pos_17_Step_1
cnt = 241	feature = 544	correl = 0.0453464	descr = N_Gram_GTGC
cnt = 242	feature = 70	correl = 0.0676775	descr = Fold_of_RNAi_Sequence_Pos_14
cnt = 243	feature = 599	correl = -0.0681458	descr = N_Gram_TCCG
cnt = 244	feature = 383	correl = -0.203289	descr = N_Gram_CTTCT
cnt = 245	feature = 432	correl = 0.146631	descr = N_Gram_GCA
cnt = 246	feature = 627	correl = -0.0770555	descr = N_Gram_TGA
cnt = 247	feature = 55	correl = -0.307746	descr = Gibbs_of_Target_Sequence__Pos_19_Step_1
cnt = 248	feature = 619	correl = -0.115604	descr = N_Gram_TCTCC
cnt = 249	feature = 62	correl = 0.147955	descr = Fold_of_RNAi_Sequence_Pos_2
cnt = 250	feature = 465	correl = -0.0799468	descr = N_Gram_GCGT
cnt = 251	feature = 79	correl = 0.0584143	descr = Xue_Structure_Feature_C011
cnt = 252	feature = 419	correl = -0.0479912	descr = N_Gram_GAT
cnt = 253	feature = 254	correl = 0.0645214	descr = N_Gram_CAC
cnt = 254	feature = 292	correl = 0.0527339	descr = N_Gram_CCC
cnt = 255	feature = 645	correl = 0.109526	descr = N_Gram_TGG
cnt = 256	feature = 497	correl = 0.0564006	descr = N_Gram_GGCG
cnt = 257	feature = 64	correl = 0.0485876	descr = Fold_of_RNAi_Sequence_Pos_4
cnt = 258	feature = 306	correl = 0.0474194	descr = N_Gram_CCGG
cnt = 259	feature = 61	correl = 0.185591	descr = Fold_of_RNAi_Sequence_Pos_1
cnt = 260	feature = 701	correl = -0.12353	descr = N_Gram_TTTT
cnt = 261	feature = 86	correl = 0.0742608	descr = Xue_Structure_Feature_G011
cnt = 262	feature = 225	correl = -0.0561611	descr = N_Gram_ATC
cnt = 263	feature = 638	correl = -0.0590736	descr = N_Gram_TGC
cnt = 264	feature = 446	correl = 0.0867499	descr = N_Gram_GCC
cnt = 265	feature = 341	correl = 0.109567	descr = N_Gram_CGGG
cnt = 266	feature = 615	correl = -0.124099	descr = N_Gram_TCT
cnt = 267	feature = 697	correl = -0.12556	descr = N_Gram_TTTC
cnt = 268	feature = 77	correl = 0.0861776	descr = Xue_Structure_Feature_C111
cnt = 269	feature = 366	correl = -0.149367	descr = N_Gram_CTCC
cnt = 270	feature = 378	correl = -0.0990588	descr = N_Gram_CTT
cnt = 271	feature = 83	correl = 0.128216	descr = Xue_Structure_Feature_G110
cnt = 272	feature = 82	correl = 0.111591	descr = Xue_Structure_Feature_G111
cnt = 273	feature = 623	correl = -0.126918	descr = N_Gram_TCTT
cnt = 274	feature = 674	correl = -0.157725	descr = N_Gram_TTC
cnt = 275	feature = 59	correl = -0.0780818	descr = PF_RNAi_Fold_3'Free_Count
cnt = 276	feature = 666	correl = -0.129919	descr = N_Gram_TT
cnt = 277	feature = 334	correl = 0.0832065	descr = N_Gram_CGG
cnt = 278	feature = 58	correl = -0.141089	descr = PF_RNAi_Fold_5'Free_Count
cnt = 279	feature = 476	correl = 0.178395	descr = N_Gram_GG
cnt = 280	feature = 81	correl = -0.111912	descr = Xue_Structure_Feature_C000
cnt = 281	feature = 57	correl = -0.188459	descr = PF_RNAi_Fold_Energy
cnt = 282	feature = 43	correl = -0.180997	descr = Gibbs_of_Target_Sequence_
num rows = 521
num_elements = 147443
*
optimization finished, #iter = 587
nu = 0.526310
obj = -40.537852, rho = -0.334904
nSV = 369, nBSV = 197
num rows = 58
num_elements = 16414
*
optimization finished, #iter = 51
nu = 0.572175
obj = -5.137950, rho = -0.520174
nSV = 50, nBSV = 18
*
optimization finished, #iter = 587
nu = 0.526310
obj = -40.537852, rho = -0.334904
nSV = 369, nBSV = 197
CFS merit scores = 1.34741
CFS merit scores = 1.58079
CFS merit scores = 1.83129
CFS merit scores = 2.06097
CFS merit scores = 2.25504
CFS merit scores = 2.42619
CFS merit scores = 2.58652
CFS merit scores = 2.73694
CFS merit scores = 2.87998
CFS merit scores = 3.01605
CFS merit scores = 3.14538
CFS merit scores = 3.26963
CFS merit scores = 3.3848
CFS merit scores = 3.49478
CFS merit scores = 3.59996
CFS merit scores = 3.70164
CFS merit scores = 3.79711
CFS merit scores = 3.88851
CFS merit scores = 3.97641
CFS merit scores = 4.06207
CFS merit scores = 4.14402
CFS merit scores = 4.22392
CFS merit scores = 4.30094
CFS merit scores = 4.3756
CFS merit scores = 4.44776
CFS merit scores = 4.5171
CFS merit scores = 4.58474
CFS merit scores = 4.64952
CFS merit scores = 4.7101
CFS merit scores = 4.76814
CFS merit scores = 4.82361
CFS merit scores = 4.87686
CFS merit scores = 4.92789
CFS merit scores = 4.97755
CFS merit scores = 5.02377
CFS merit scores = 5.0679
CFS merit scores = 5.11027
CFS merit scores = 5.1497
CFS merit scores = 5.18569
CFS merit scores = 5.22068
CFS merit scores = 5.25492
CFS merit scores = 5.28783
CFS merit scores = 5.31857
CFS merit scores = 5.34891
CFS merit scores = 5.37832
CFS merit scores = 5.40677
CFS merit scores = 5.43429
CFS merit scores = 5.46033
CFS merit scores = 5.48416
CFS merit scores = 5.50777
CFS merit scores = 5.52887
CFS merit scores = 5.55004
CFS merit scores = 5.57036
CFS merit scores = 5.58864
CFS merit scores = 5.60694
CFS merit scores = 5.62507
CFS merit scores = 5.63974
CFS merit scores = 5.65427
CFS merit scores = 5.66756
CFS merit scores = 5.67905
CFS merit scores = 5.69045
CFS merit scores = 5.70222
CFS merit scores = 5.71359
CFS merit scores = 5.72299
CFS merit scores = 5.72961
CFS merit scores = 5.73536
CFS merit scores = 5.74173
CFS merit scores = 5.74794
CFS merit scores = 5.75451
CFS merit scores = 5.76157
CFS merit scores = 5.76906
CFS merit scores = 5.77692
CFS merit scores = 5.78353
CFS merit scores = 5.79036
CFS merit scores = 5.79689
CFS merit scores = 5.80268
CFS merit scores = 5.8086
CFS merit scores = 5.81432
CFS merit scores = 5.81999
CFS merit scores = 5.82347
CFS merit scores = 5.82631
CFS merit scores = 5.82924
CFS merit scores = 5.83198
CFS merit scores = 5.83324
CFS merit scores = 5.83411
CFS merit scores = 5.83456
CFS merit scores = 5.83529
CFS merit scores = 5.83505
CFS merit scores = 5.83464
CFS merit scores = 5.83387
CFS merit scores = 5.83329
CFS merit scores = 5.83243
CFS merit scores = 5.83092
CFS merit scores = 5.82941
CFS merit scores = 5.82593
CFS merit scores = 5.82256
CFS merit scores = 5.81934
CFS merit scores = 5.81567
CFS merit scores = 5.81255
CFS merit scores = 5.8093
cnt = 1	feature = 60	correl = -0.347415	descr = Gibbs_of_Target_Sequence__Pos_20_Step_1
cnt = 2	feature = 58	correl = -0.179314	descr = Gibbs_of_Target_Sequence__Pos_18_Step_1
cnt = 3	feature = 389	correl = -0.115623	descr = N_Gram_CTTC
cnt = 4	feature = 292	correl = 0.0512516	descr = N_Gram_CATGG
cnt = 5	feature = 23	correl = 0.0854367	descr = Position_Specific_Bin_Base_10_Base_T
cnt = 6	feature = 235	correl = 0.0802	descr = N_Gram_ATCTG
cnt = 7	feature = 593	correl = 0.0452869	descr = N_Gram_TCCCA
cnt = 8	feature = 329	correl = -0.0491937	descr = N_Gram_CGACC
cnt = 9	feature = 607	correl = 0.0946425	descr = N_Gram_TCGGC
cnt = 10	feature = 360	correl = 0.0791307	descr = N_Gram_CGTGG
cnt = 11	feature = 594	correl = 0.0523377	descr = N_Gram_TCCCG
cnt = 12	feature = 336	correl = 0.0452869	descr = N_Gram_CGCCA
cnt = 13	feature = 417	correl = -0.047847	descr = N_Gram_GAGCC
cnt = 14	feature = 640	correl = 0.0892806	descr = N_Gram_TGGAG
cnt = 15	feature = 367	correl = 0.0567535	descr = N_Gram_CTACT
cnt = 16	feature = 606	correl = -0.0491937	descr = N_Gram_TCGCA
cnt = 17	feature = 538	correl = 0.0572733	descr = N_Gram_GTGCG
cnt = 18	feature = 218	correl = 0.0890594	descr = N_Gram_AGTTA
cnt = 19	feature = 305	correl = 0.0452869	descr = N_Gram_CCCCG
cnt = 20	feature = 291	correl = -0.0497754	descr = N_Gram_CATGC
cnt = 21	feature = 363	correl = 0.113754	descr = N_Gram_CGTTT
cnt = 22	feature = 673	correl = 0.0447228	descr = N_Gram_TTCGA
cnt = 23	feature = 454	correl = 0.0972248	descr = N_Gram_GCCGG
cnt = 24	feature = 278	correl = 0.0540659	descr = N_Gram_CAGCG
cnt = 25	feature = 361	correl = 0.05408	descr = N_Gram_CGTGT
cnt = 26	feature = 272	correl = 0.0561223	descr = N_Gram_CACGT
cnt = 27	feature = 217	correl = 0.105676	descr = N_Gram_AGTGT
cnt = 28	feature = 209	correl = 0.0785959	descr = N_Gram_AGGGG
cnt = 29	feature = 539	correl = 0.0978169	descr = N_Gram_GTGCT
cnt = 30	feature = 503	correl = 0.0968628	descr = N_Gram_GGGAC
cnt = 31	feature = 512	correl = -0.058393	descr = N_Gram_GGTAA
cnt = 32	feature = 309	correl = -0.0630652	descr = N_Gram_CCCTT
cnt = 33	feature = 207	correl = -0.0649075	descr = N_Gram_AGGCT
cnt = 34	feature = 527	correl = 0.0452869	descr = N_Gram_GTCCG
cnt = 35	feature = 234	correl = -0.0963875	descr = N_Gram_ATCGG
cnt = 36	feature = 686	correl = 0.0516604	descr = N_Gram_TTGGT
cnt = 37	feature = 303	correl = 0.0570896	descr = N_Gram_CCCAA
cnt = 38	feature = 267	correl = 0.0639483	descr = N_Gram_CACCA
cnt = 39	feature = 428	correl = -0.0556641	descr = N_Gram_GATCG
cnt = 40	feature = 648	correl = 0.0467472	descr = N_Gram_TGGGT
cnt = 41	feature = 407	correl = 0.0448195	descr = N_Gram_GACAC
cnt = 42	feature = 595	correl = 0.0472704	descr = N_Gram_TCCGA
cnt = 43	feature = 647	correl = 0.0885995	descr = N_Gram_TGGGG
cnt = 44	feature = 578	correl = -0.0563951	descr = N_Gram_TATTC
cnt = 45	feature = 241	correl = -0.0558209	descr = N_Gram_ATGCC
cnt = 46	feature = 231	correl = -0.0522752	descr = N_Gram_ATCAT
cnt = 47	feature = 629	correl = -0.0812066	descr = N_Gram_TGAGA
cnt = 48	feature = 382	correl = -0.0922983	descr = N_Gram_CTGAT
cnt = 49	feature = 248	correl = -0.048657	descr = N_Gram_ATTAA
cnt = 50	feature = 550	correl = -0.0483207	descr = N_Gram_GTTCG
cnt = 51	feature = 251	correl = 0.106191	descr = N_Gram_ATTGT
cnt = 52	feature = 442	correl = 0.0833266	descr = N_Gram_GCACT
cnt = 53	feature = 426	correl = 0.0669709	descr = N_Gram_GATAT
cnt = 54	feature = 508	correl = 0.0452869	descr = N_Gram_GGGGT
cnt = 55	feature = 660	correl = -0.0512407	descr = N_Gram_TGTTA
cnt = 56	feature = 228	correl = 0.0717923	descr = N_Gram_ATAGT
cnt = 57	feature = 322	correl = 0.0441725	descr = N_Gram_CCTCT
cnt = 58	feature = 413	correl = -0.072178	descr = N_Gram_GACGT
cnt = 59	feature = 514	correl = 0.0652534	descr = N_Gram_GGTCA
cnt = 60	feature = 304	correl = 0.0843006	descr = N_Gram_CCCAC
cnt = 61	feature = 425	correl = 0.0461314	descr = N_Gram_GATAC
cnt = 62	feature = 674	correl = -0.0486819	descr = N_Gram_TTCGG
cnt = 63	feature = 468	correl = -0.131911	descr = N_Gram_GCGTC
cnt = 64	feature = 280	correl = 0.0863731	descr = N_Gram_CAGGA
cnt = 65	feature = 497	correl = 0.0744338	descr = N_Gram_GGCGC
cnt = 66	feature = 596	correl = -0.0653456	descr = N_Gram_TCCGC
cnt = 67	feature = 233	correl = -0.0491937	descr = N_Gram_ATCGC
cnt = 68	feature = 599	correl = 0.055723	descr = N_Gram_TCCTA
cnt = 69	feature = 487	correl = 0.0898475	descr = N_Gram_GGAGT
cnt = 70	feature = 144	correl = 0.0641471	descr = N_Gram_AATCT
cnt = 71	feature = 574	correl = 0.0461414	descr = N_Gram_TAGGT
cnt = 72	feature = 460	correl = 0.0745119	descr = N_Gram_GCGAG
cnt = 73	feature = 395	correl = 0.109561	descr = N_Gram_CTTGG
cnt = 74	feature = 353	correl = -0.0676412	descr = N_Gram_CGTAC
cnt = 75	feature = 276	correl = 0.0729478	descr = N_Gram_CAGCA
cnt = 76	feature = 214	correl = 0.115696	descr = N_Gram_AGTCA
cnt = 77	feature = 613	correl = 0.0567535	descr = N_Gram_TCTAC
cnt = 78	feature = 544	correl = 0.0475785	descr = N_Gram_GTGTA
cnt = 79	feature = 388	correl = -0.128542	descr = N_Gram_CTTAT
cnt = 80	feature = 525	correl = -0.0727329	descr = N_Gram_GTCCA
cnt = 81	feature = 324	correl = 0.0544044	descr = N_Gram_CCTGC
cnt = 82	feature = 553	correl = 0.108164	descr = N_Gram_GTTGG
cnt = 83	feature = 541	correl = 0.138921	descr = N_Gram_GTGGC
cnt = 84	feature = 313	correl = 0.0710368	descr = N_Gram_CCGGC
cnt = 85	feature = 446	correl = 0.101936	descr = N_Gram_GCATC
cnt = 86	feature = 520	correl = 0.0712806	descr = N_Gram_GTAGT
cnt = 87	feature = 632	correl = 0.0544221	descr = N_Gram_TGATA
cnt = 88	feature = 510	correl = 0.0932736	descr = N_Gram_GGGTC
cnt = 89	feature = 301	correl = 0.0612116	descr = N_Gram_CCATC
cnt = 90	feature = 285	correl = -0.0502499	descr = N_Gram_CATAC
cnt = 91	feature = 630	correl = 0.0440217	descr = N_Gram_TGAGT
cnt = 92	feature = 371	correl = 0.0548529	descr = N_Gram_CTATG
cnt = 93	feature = 429	correl = -0.100494	descr = N_Gram_GATCT
cnt = 94	feature = 265	correl = 0.083765	descr = N_Gram_CACAG
cnt = 95	feature = 500	correl = 0.154835	descr = N_Gram_GGCTT
cnt = 96	feature = 343	correl = 0.106027	descr = N_Gram_CGGCA
cnt = 97	feature = 463	correl = 0.0523923	descr = N_Gram_GCGGA
cnt = 98	feature = 547	correl = 0.0890594	descr = N_Gram_GTTAA
cnt = 99	feature = 308	correl = 0.0710368	descr = N_Gram_CCCGG
cnt = 100	feature = 529	correl = -0.114562	descr = N_Gram_GTCGA
num rows = 521
num_elements = 52621
*
optimization finished, #iter = 272
nu = 0.754266
obj = -76.894019, rho = -0.305497
nSV = 407, nBSV = 375
num rows = 58
num_elements = 5858
*
optimization finished, #iter = 31
nu = 0.727184
obj = -8.644771, rho = -0.249146
nSV = 48, nBSV = 39
*
optimization finished, #iter = 272
nu = 0.754266
obj = -76.894019, rho = -0.305497
nSV = 407, nBSV = 375
CFS merit scores = 1.28474
CFS merit scores = 1.56937
CFS merit scores = 1.83088
CFS merit scores = 2.05818
CFS merit scores = 2.26622
CFS merit scores = 2.45414
CFS merit scores = 2.629
CFS merit scores = 2.79184
CFS merit scores = 2.94324
CFS merit scores = 3.0862
CFS merit scores = 3.22159
CFS merit scores = 3.34921
CFS merit scores = 3.47067
CFS merit scores = 3.58591
CFS merit scores = 3.69625
CFS merit scores = 3.80043
CFS merit scores = 3.90059
CFS merit scores = 3.9974
CFS merit scores = 4.09104
CFS merit scores = 4.18177
CFS merit scores = 4.27039
CFS merit scores = 4.3565
CFS merit scores = 4.44035
CFS merit scores = 4.52121
CFS merit scores = 4.59999
CFS merit scores = 4.67552
CFS merit scores = 4.74899
CFS merit scores = 4.81755
CFS merit scores = 4.88346
CFS merit scores = 4.94722
CFS merit scores = 5.00848
CFS merit scores = 5.06847
CFS merit scores = 5.12597
CFS merit scores = 5.18165
CFS merit scores = 5.23357
CFS merit scores = 5.28177
CFS merit scores = 5.32808
CFS merit scores = 5.37222
CFS merit scores = 5.41542
CFS merit scores = 5.45761
CFS merit scores = 5.49846
CFS merit scores = 5.53773
CFS merit scores = 5.57653
cnt = 1	feature = 45	correl = -0.284736	descr = Position_Specific_Bin_Base_18_Base_A
cnt = 2	feature = 356	correl = 0.164586	descr = N_Gram_CGTG
cnt = 3	feature = 61	correl = -0.168732	descr = Gibbs_of_Target_Sequence__Pos_18_Step_1
cnt = 4	feature = 612	correl = 0.0739016	descr = N_Gram_TCGGA
cnt = 5	feature = 232	correl = 0.0862097	descr = N_Gram_ATATA
cnt = 6	feature = 613	correl = 0.0945333	descr = N_Gram_TCGGC
cnt = 7	feature = 609	correl = 0.0804424	descr = N_Gram_TCGAC
cnt = 8	feature = 335	correl = 0.0452153	descr = N_Gram_CGCCA
cnt = 9	feature = 407	correl = -0.0682308	descr = N_Gram_GACCC
cnt = 10	feature = 628	correl = 0.0513395	descr = N_Gram_TGAAA
cnt = 11	feature = 209	correl = -0.0562116	descr = N_Gram_AGGCT
cnt = 12	feature = 645	correl = 0.0891381	descr = N_Gram_TGGAG
cnt = 13	feature = 671	correl = 0.073979	descr = N_Gram_TTCAA
cnt = 14	feature = 674	correl = 0.0446517	descr = N_Gram_TTCGA
cnt = 15	feature = 599	correl = 0.061186	descr = N_Gram_TCCCA
cnt = 16	feature = 426	correl = -0.0556744	descr = N_Gram_GATCG
cnt = 17	feature = 512	correl = 0.0519346	descr = N_Gram_GGGCA
cnt = 18	feature = 220	correl = 0.088939	descr = N_Gram_AGTTA
cnt = 19	feature = 305	correl = 0.114852	descr = N_Gram_CCCCC
cnt = 20	feature = 640	correl = 0.0522607	descr = N_Gram_TGCCG
cnt = 21	feature = 306	correl = 0.0452153	descr = N_Gram_CCCCG
cnt = 22	feature = 291	correl = -0.0497901	descr = N_Gram_CATGC
cnt = 23	feature = 631	correl = -0.0611613	descr = N_Gram_TGAGA
cnt = 24	feature = 483	correl = 0.120941	descr = N_Gram_GGAAA
cnt = 25	feature = 237	correl = -0.0491935	descr = N_Gram_ATCGC
cnt = 26	feature = 600	correl = 0.0471599	descr = N_Gram_TCCGA
cnt = 27	feature = 563	correl = -0.0463753	descr = N_Gram_TAACG
cnt = 28	feature = 361	correl = -0.0474185	descr = N_Gram_CGTTC
cnt = 29	feature = 553	correl = -0.0519099	descr = N_Gram_GTTAC
cnt = 30	feature = 226	correl = -0.136112	descr = N_Gram_ATAAG
cnt = 31	feature = 520	correl = 0.0570243	descr = N_Gram_GGGTC
cnt = 32	feature = 557	correl = 0.0450469	descr = N_Gram_GTTGC
cnt = 33	feature = 353	correl = -0.0701527	descr = N_Gram_CGTAA
cnt = 34	feature = 312	correl = 0.0709082	descr = N_Gram_CCGGC
cnt = 35	feature = 251	correl = -0.0752	descr = N_Gram_ATTAC
cnt = 36	feature = 267	correl = 0.0597923	descr = N_Gram_CACAT
cnt = 37	feature = 659	correl = 0.106172	descr = N_Gram_TGTGG
cnt = 38	feature = 324	correl = 0.0669036	descr = N_Gram_CCTGC
cnt = 39	feature = 357	correl = 0.0705788	descr = N_Gram_CGTGA
cnt = 40	feature = 286	correl = -0.0522777	descr = N_Gram_CATAT
cnt = 41	feature = 317	correl = -0.0486993	descr = N_Gram_CCGTC
cnt = 42	feature = 529	correl = 0.0505135	descr = N_Gram_GTATA
cnt = 43	feature = 545	correl = 0.0571925	descr = N_Gram_GTGCG
num rows = 521
num_elements = 22924
*
optimization finished, #iter = 228
nu = 0.802864
obj = -84.395874, rho = -0.465376
nSV = 428, nBSV = 411
num rows = 58
num_elements = 2552
*
optimization finished, #iter = 24
nu = 0.767562
obj = -9.391342, rho = -0.357916
nSV = 46, nBSV = 42
*
optimization finished, #iter = 228
nu = 0.802864
obj = -84.395874, rho = -0.465376
nSV = 428, nBSV = 411
CFS merit scores = 1.3671
CFS merit scores = 1.6015
CFS merit scores = 1.85002
CFS merit scores = 2.06354
CFS merit scores = 2.26336
CFS merit scores = 2.44654
CFS merit scores = 2.61511
CFS merit scores = 2.77235
CFS merit scores = 2.92083
CFS merit scores = 3.06178
CFS merit scores = 3.19554
CFS merit scores = 3.32128
CFS merit scores = 3.44162
CFS merit scores = 3.5553
CFS merit scores = 3.66383
CFS merit scores = 3.76833
CFS merit scores = 3.86877
CFS merit scores = 3.96526
CFS merit scores = 4.05746
CFS merit scores = 4.14656
CFS merit scores = 4.23204
CFS merit scores = 4.31542
CFS merit scores = 4.39675
CFS merit scores = 4.47512
CFS merit scores = 4.55166
CFS merit scores = 4.62495
CFS merit scores = 4.6952
CFS merit scores = 4.76187
CFS merit scores = 4.82633
CFS merit scores = 4.88859
CFS merit scores = 4.94923
CFS merit scores = 5.00808
CFS merit scores = 5.06456
CFS merit scores = 5.11715
CFS merit scores = 5.16713
CFS merit scores = 5.21335
CFS merit scores = 5.25621
CFS merit scores = 5.29733
CFS merit scores = 5.33658
CFS merit scores = 5.37345
CFS merit scores = 5.40902
CFS merit scores = 5.43772
CFS merit scores = 5.46538
CFS merit scores = 5.49142
CFS merit scores = 5.51725
CFS merit scores = 5.54173
CFS merit scores = 5.56523
CFS merit scores = 5.58895
CFS merit scores = 5.61168
CFS merit scores = 5.63433
CFS merit scores = 5.65662
CFS merit scores = 5.6758
CFS merit scores = 5.69357
CFS merit scores = 5.7089
CFS merit scores = 5.72379
CFS merit scores = 5.73797
CFS merit scores = 5.74991
CFS merit scores = 5.76119
CFS merit scores = 5.77192
CFS merit scores = 5.78197
CFS merit scores = 5.79246
CFS merit scores = 5.80161
CFS merit scores = 5.81018
CFS merit scores = 5.81816
CFS merit scores = 5.82589
CFS merit scores = 5.83348
CFS merit scores = 5.84125
CFS merit scores = 5.8483
CFS merit scores = 5.85547
CFS merit scores = 5.86196
CFS merit scores = 5.86778
CFS merit scores = 5.87231
CFS merit scores = 5.87691
CFS merit scores = 5.88067
CFS merit scores = 5.88355
CFS merit scores = 5.88705
CFS merit scores = 5.89085
CFS merit scores = 5.89425
CFS merit scores = 5.89568
CFS merit scores = 5.89752
CFS merit scores = 5.89978
CFS merit scores = 5.90005
CFS merit scores = 5.90054
CFS merit scores = 5.90048
CFS merit scores = 5.90003
CFS merit scores = 5.89772
CFS merit scores = 5.89558
CFS merit scores = 5.89409
CFS merit scores = 5.89086
CFS merit scores = 5.88773
CFS merit scores = 5.885
CFS merit scores = 5.88258
CFS merit scores = 5.87878
CFS merit scores = 5.87465
CFS merit scores = 5.86984
CFS merit scores = 5.86471
CFS merit scores = 5.85905
CFS merit scores = 5.85357
CFS merit scores = 5.84848
CFS merit scores = 5.84277
CFS merit scores = 5.83654
CFS merit scores = 5.83042
CFS merit scores = 5.82435
CFS merit scores = 5.81845
CFS merit scores = 5.81284
CFS merit scores = 5.8077
CFS merit scores = 5.80219
CFS merit scores = 5.79681
CFS merit scores = 5.79138
CFS merit scores = 5.78594
CFS merit scores = 5.78039
CFS merit scores = 5.77469
CFS merit scores = 5.7684
CFS merit scores = 5.76141
CFS merit scores = 5.7545
CFS merit scores = 5.74716
CFS merit scores = 5.74009
CFS merit scores = 5.73276
CFS merit scores = 5.7252
CFS merit scores = 5.71785
CFS merit scores = 5.71049
CFS merit scores = 5.7034
CFS merit scores = 5.69654
CFS merit scores = 5.68963
CFS merit scores = 5.68216
CFS merit scores = 5.67484
CFS merit scores = 5.66759
CFS merit scores = 5.66019
CFS merit scores = 5.65313
CFS merit scores = 5.64633
CFS merit scores = 5.63942
CFS merit scores = 5.63205
CFS merit scores = 5.62491
CFS merit scores = 5.61801
CFS merit scores = 5.61161
CFS merit scores = 5.60509
CFS merit scores = 5.59831
CFS merit scores = 5.59177
CFS merit scores = 5.58519
CFS merit scores = 5.57851
CFS merit scores = 5.57169
CFS merit scores = 5.56477
CFS merit scores = 5.55738
CFS merit scores = 5.54998
CFS merit scores = 5.54283
CFS merit scores = 5.53592
CFS merit scores = 5.52894
CFS merit scores = 5.5222
CFS merit scores = 5.51483
CFS merit scores = 5.50719
CFS merit scores = 5.49919
CFS merit scores = 5.49125
CFS merit scores = 5.48336
CFS merit scores = 5.47554
CFS merit scores = 5.46781
CFS merit scores = 5.46049
CFS merit scores = 5.45316
CFS merit scores = 5.44593
CFS merit scores = 5.43873
CFS merit scores = 5.43155
CFS merit scores = 5.42394
CFS merit scores = 5.41658
CFS merit scores = 5.40945
CFS merit scores = 5.40227
CFS merit scores = 5.39511
CFS merit scores = 5.38822
CFS merit scores = 5.38104
CFS merit scores = 5.37382
CFS merit scores = 5.36674
CFS merit scores = 5.35944
CFS merit scores = 5.35216
CFS merit scores = 5.34478
CFS merit scores = 5.33749
CFS merit scores = 5.33
CFS merit scores = 5.32228
CFS merit scores = 5.31446
CFS merit scores = 5.3069
CFS merit scores = 5.29933
CFS merit scores = 5.29174
CFS merit scores = 5.28409
CFS merit scores = 5.27664
CFS merit scores = 5.26933
CFS merit scores = 5.26195
CFS merit scores = 5.25427
CFS merit scores = 5.24687
CFS merit scores = 5.23955
CFS merit scores = 5.2323
CFS merit scores = 5.225
CFS merit scores = 5.2178
CFS merit scores = 5.21071
CFS merit scores = 5.20359
CFS merit scores = 5.19665
CFS merit scores = 5.18986
CFS merit scores = 5.18305
CFS merit scores = 5.17622
CFS merit scores = 5.16928
CFS merit scores = 5.16245
CFS merit scores = 5.1557
CFS merit scores = 5.14892
CFS merit scores = 5.14215
CFS merit scores = 5.13555
CFS merit scores = 5.12903
CFS merit scores = 5.12258
CFS merit scores = 5.11624
CFS merit scores = 5.10975
CFS merit scores = 5.10316
CFS merit scores = 5.09671
CFS merit scores = 5.09032
CFS merit scores = 5.08382
CFS merit scores = 5.07728
CFS merit scores = 5.07099
CFS merit scores = 5.06481
CFS merit scores = 5.05875
CFS merit scores = 5.05278
CFS merit scores = 5.04629
CFS merit scores = 5.03988
CFS merit scores = 5.03308
CFS merit scores = 5.02645
CFS merit scores = 5.01988
CFS merit scores = 5.01341
CFS merit scores = 5.00669
CFS merit scores = 5.00009
CFS merit scores = 4.99342
CFS merit scores = 4.98633
CFS merit scores = 4.97937
CFS merit scores = 4.97246
CFS merit scores = 4.96549
CFS merit scores = 4.95844
CFS merit scores = 4.95152
CFS merit scores = 4.94445
CFS merit scores = 4.93748
CFS merit scores = 4.93011
CFS merit scores = 4.92277
CFS merit scores = 4.91552
CFS merit scores = 4.90824
CFS merit scores = 4.90087
CFS merit scores = 4.89349
CFS merit scores = 4.8859
CFS merit scores = 4.87808
CFS merit scores = 4.87042
CFS merit scores = 4.86258
CFS merit scores = 4.85464
CFS merit scores = 4.84672
CFS merit scores = 4.8385
CFS merit scores = 4.83005
CFS merit scores = 4.82178
CFS merit scores = 4.81364
CFS merit scores = 4.80523
CFS merit scores = 4.79652
CFS merit scores = 4.78791
CFS merit scores = 4.77913
CFS merit scores = 4.77039
CFS merit scores = 4.76163
CFS merit scores = 4.75285
CFS merit scores = 4.74366
CFS merit scores = 4.73441
CFS merit scores = 4.72487
CFS merit scores = 4.7148
CFS merit scores = 4.70452
CFS merit scores = 4.69384
CFS merit scores = 4.68317
CFS merit scores = 4.67204
CFS merit scores = 4.66062
CFS merit scores = 4.64932
CFS merit scores = 4.63692
CFS merit scores = 4.62476
CFS merit scores = 4.61166
CFS merit scores = 4.59625
CFS merit scores = 4.58019
cnt = 1	feature = 59	correl = -0.367104	descr = Gibbs_of_Target_Sequence__Pos_20_Step_1
cnt = 2	feature = 57	correl = -0.185372	descr = Gibbs_of_Target_Sequence__Pos_18_Step_1
cnt = 3	feature = 276	correl = -0.138667	descr = N_Gram_CAGCT
cnt = 4	feature = 343	correl = 0.0639507	descr = N_Gram_CGGAA
cnt = 5	feature = 623	correl = 0.056568	descr = N_Gram_TCTAC
cnt = 6	feature = 265	correl = -0.0510587	descr = N_Gram_CACCC
cnt = 7	feature = 531	correl = 0.0485664	descr = N_Gram_GTAAA
cnt = 8	feature = 209	correl = 0.0592888	descr = N_Gram_AGTCA
cnt = 9	feature = 619	correl = 0.0944683	descr = N_Gram_TCGGC
cnt = 10	feature = 363	correl = 0.0789734	descr = N_Gram_CGTGG
cnt = 11	feature = 606	correl = 0.0522095	descr = N_Gram_TCCCG
cnt = 12	feature = 361	correl = 0.0705217	descr = N_Gram_CGTGA
cnt = 13	feature = 511	correl = 0.0518583	descr = N_Gram_GGGCA
cnt = 14	feature = 292	correl = 0.0516743	descr = N_Gram_CCAAT
cnt = 15	feature = 611	correl = 0.0555615	descr = N_Gram_TCCTA
cnt = 16	feature = 334	correl = 0.0569573	descr = N_Gram_CGAGG
cnt = 17	feature = 604	correl = 0.0611067	descr = N_Gram_TCCCA
cnt = 18	feature = 417	correl = 0.0966337	descr = N_Gram_GACTA
cnt = 19	feature = 425	correl = 0.0459803	descr = N_Gram_GATAC
cnt = 20	feature = 627	correl = 0.0482838	descr = N_Gram_TCTCG
cnt = 21	feature = 305	correl = 0.114781	descr = N_Gram_CCCCC
cnt = 22	feature = 356	correl = -0.0676688	descr = N_Gram_CGTAC
cnt = 23	feature = 649	correl = 0.0522095	descr = N_Gram_TGCCG
cnt = 24	feature = 514	correl = 0.0451664	descr = N_Gram_GGGCT
cnt = 25	feature = 226	correl = 0.0963392	descr = N_Gram_ATATA
cnt = 26	feature = 464	correl = -0.07686	descr = N_Gram_GCGAC
cnt = 27	feature = 498	correl = 0.0891817	descr = N_Gram_GGCCC
cnt = 28	feature = 653	correl = -0.0511003	descr = N_Gram_TGCTA
cnt = 29	feature = 258	correl = 0.0619243	descr = N_Gram_CAAGC
cnt = 30	feature = 697	correl = 0.0784451	descr = N_Gram_TTGCA
cnt = 31	feature = 555	correl = 0.0473666	descr = N_Gram_GTGTA
cnt = 32	feature = 520	correl = 0.0930484	descr = N_Gram_GGGTC
cnt = 33	feature = 449	correl = -0.0451669	descr = N_Gram_GCATG
cnt = 34	feature = 231	correl = -0.096687	descr = N_Gram_ATCGG
cnt = 35	feature = 583	correl = -0.0443184	descr = N_Gram_TAGAT
cnt = 36	feature = 244	correl = -0.068687	descr = N_Gram_ATTAC
cnt = 37	feature = 643	correl = -0.0487993	descr = N_Gram_TGATC
cnt = 38	feature = 314	correl = 0.0451664	descr = N_Gram_CCGCA
cnt = 39	feature = 541	correl = -0.139915	descr = N_Gram_GTCGA
cnt = 40	feature = 394	correl = 0.0495909	descr = N_Gram_CTTCC
cnt = 41	feature = 348	correl = 0.0719598	descr = N_Gram_CGGCG
cnt = 42	feature = 228	correl = -0.0524788	descr = N_Gram_ATCAT
cnt = 43	feature = 222	correl = 0.054751	descr = N_Gram_ATACA
cnt = 44	feature = 220	correl = -0.138992	descr = N_Gram_ATAAG
cnt = 45	feature = 274	correl = 0.0546265	descr = N_Gram_CAGCC
cnt = 46	feature = 225	correl = 0.0469528	descr = N_Gram_ATAGC
cnt = 47	feature = 309	correl = 0.0689214	descr = N_Gram_CCCGC
cnt = 48	feature = 279	correl = 0.04669	descr = N_Gram_CAGGG
cnt = 49	feature = 563	correl = 0.0449729	descr = N_Gram_GTTGC
cnt = 50	feature = 438	correl = 0.0481836	descr = N_Gram_GCAAA
cnt = 51	feature = 536	correl = -0.0557263	descr = N_Gram_GTCAA
cnt = 52	feature = 270	correl = 0.0973596	descr = N_Gram_CACTC
cnt = 53	feature = 414	correl = -0.0759005	descr = N_Gram_GACGA
cnt = 54	feature = 383	correl = -0.0769531	descr = N_Gram_CTGAT
cnt = 55	feature = 267	correl = 0.0875162	descr = N_Gram_CACCT
cnt = 56	feature = 500	correl = 0.141104	descr = N_Gram_GGCCT
cnt = 57	feature = 681	correl = -0.103736	descr = N_Gram_TTATA
cnt = 58	feature = 337	correl = -0.0585454	descr = N_Gram_CGATC
cnt = 59	feature = 468	correl = 0.0545127	descr = N_Gram_GCGGA
cnt = 60	feature = 259	correl = 0.046299	descr = N_Gram_CAAGG
cnt = 61	feature = 553	correl = 0.0751006	descr = N_Gram_GTGGT
cnt = 62	feature = 605	correl = 0.0526773	descr = N_Gram_TCCCC
cnt = 63	feature = 248	correl = 0.0558985	descr = N_Gram_ATTTC
cnt = 64	feature = 322	correl = 0.0672847	descr = N_Gram_CCTCA
cnt = 65	feature = 525	correl = -0.0686245	descr = N_Gram_GGTAA
cnt = 66	feature = 664	correl = 0.0465532	descr = N_Gram_TGGGT
cnt = 67	feature = 380	correl = 0.0597889	descr = N_Gram_CTCTA
cnt = 68	feature = 324	correl = 0.0885261	descr = N_Gram_CCTCG
cnt = 69	feature = 303	correl = 0.0840852	descr = N_Gram_CCCAC
cnt = 70	feature = 278	correl = 0.0860635	descr = N_Gram_CAGGA
cnt = 71	feature = 596	correl = 0.0593951	descr = N_Gram_TCAGT
cnt = 72	feature = 399	correl = 0.0845057	descr = N_Gram_CTTGG
cnt = 73	feature = 601	correl = 0.105701	descr = N_Gram_TCCAA
cnt = 74	feature = 529	correl = 0.0553621	descr = N_Gram_GGTGC
cnt = 75	feature = 426	correl = 0.0508805	descr = N_Gram_GATAT
cnt = 76	feature = 662	correl = 0.0532989	descr = N_Gram_TGGGA
cnt = 77	feature = 647	correl = 0.0863688	descr = N_Gram_TGCAC
cnt = 78	feature = 695	correl = -0.0468674	descr = N_Gram_TTGAG
cnt = 79	feature = 255	correl = 0.0533561	descr = N_Gram_CAAAG
cnt = 80	feature = 674	correl = 0.0508267	descr = N_Gram_TGTGT
cnt = 81	feature = 382	correl = 0.0456416	descr = N_Gram_CTGAC
cnt = 82	feature = 364	correl = 0.0538781	descr = N_Gram_CGTGT
cnt = 83	feature = 527	correl = 0.0773543	descr = N_Gram_GGTCA
cnt = 84	feature = 340	correl = 0.0843153	descr = N_Gram_CGCCG
cnt = 85	feature = 432	correl = -0.0702334	descr = N_Gram_GATTA
cnt = 86	feature = 335	correl = -0.0778092	descr = N_Gram_CGAGT
cnt = 87	feature = 508	correl = 0.0966337	descr = N_Gram_GGGAC
cnt = 88	feature = 321	correl = 0.0555615	descr = N_Gram_CCTAT
cnt = 89	feature = 476	correl = 0.0807637	descr = N_Gram_GCTGG
cnt = 90	feature = 375	correl = -0.0945249	descr = N_Gram_CTCAT
cnt = 91	feature = 441	correl = 0.0743071	descr = N_Gram_GCACT
cnt = 92	feature = 250	correl = -0.146356	descr = N_Gram_ATTTT
cnt = 93	feature = 241	correl = -0.049051	descr = N_Gram_ATGCT
cnt = 94	feature = 631	correl = -0.12351	descr = N_Gram_TCTTA
cnt = 95	feature = 445	correl = 0.0646277	descr = N_Gram_GCAGG
cnt = 96	feature = 618	correl = 0.0738182	descr = N_Gram_TCGGA
cnt = 97	feature = 512	correl = 0.112904	descr = N_Gram_GGGCC
cnt = 98	feature = 416	correl = -0.103688	descr = N_Gram_GACGT
cnt = 99	feature = 505	correl = 0.154507	descr = N_Gram_GGCTT
cnt = 100	feature = 207	correl = 0.0447335	descr = N_Gram_AGTA
cnt = 101	feature = 539	correl = 0.0514266	descr = N_Gram_GTCCC
cnt = 102	feature = 593	correl = 0.106025	descr = N_Gram_TCACC
cnt = 103	feature = 461	correl = 0.0617979	descr = N_Gram_GCCTC
cnt = 104	feature = 254	correl = 0.0638139	descr = N_Gram_CAAAA
cnt = 105	feature = 281	correl = 0.132618	descr = N_Gram_CAGTG
cnt = 106	feature = 516	correl = 0.0676026	descr = N_Gram_GGGGC
cnt = 107	feature = 285	correl = -0.0644924	descr = N_Gram_CATCG
cnt = 108	feature = 437	correl = 0.105457	descr = N_Gram_GCAA
cnt = 109	feature = 235	correl = 0.0601557	descr = N_Gram_ATCTT
cnt = 110	feature = 454	correl = 0.0639664	descr = N_Gram_GCCCA
cnt = 111	feature = 407	correl = 0.0643379	descr = N_Gram_GACA
cnt = 112	feature = 388	correl = 0.0587143	descr = N_Gram_CTGTG
cnt = 113	feature = 211	correl = -0.143414	descr = N_Gram_AGTCT
cnt = 114	feature = 503	correl = 0.0916557	descr = N_Gram_GGCGG
cnt = 115	feature = 160	correl = -0.0460672	descr = N_Gram_ACCC
cnt = 116	feature = 472	correl = -0.150363	descr = N_Gram_GCGTC
cnt = 117	feature = 313	correl = 0.0463148	descr = N_Gram_CCGA
cnt = 118	feature = 557	correl = 0.0531905	descr = N_Gram_GTGTT
cnt = 119	feature = 83	correl = 0.083973	descr = Xue_Structure_Feature_C101
cnt = 120	feature = 404	correl = 0.104044	descr = N_Gram_GAAGA
cnt = 121	feature = 509	correl = 0.105736	descr = N_Gram_GGGAG
cnt = 122	feature = 386	correl = 0.0566061	descr = N_Gram_CTGGA
cnt = 123	feature = 391	correl = -0.118168	descr = N_Gram_CTTAT
cnt = 124	feature = 576	correl = -0.0591623	descr = N_Gram_TAATC
cnt = 125	feature = 648	correl = 0.0642018	descr = N_Gram_TGCAG
cnt = 126	feature = 304	correl = 0.0702682	descr = N_Gram_CCCC
cnt = 127	feature = 478	correl = 0.0533238	descr = N_Gram_GCTTG
cnt = 128	feature = 609	correl = -0.0960283	descr = N_Gram_TCCGG
cnt = 129	feature = 24	correl = -0.0757129	descr = Position_Specific_Bin_Base_11_Base_G
cnt = 130	feature = 494	correl = 0.0538293	descr = N_Gram_GGCAG
cnt = 131	feature = 654	correl = 0.0567346	descr = N_Gram_TGCTC
cnt = 132	feature = 291	correl = 0.0650369	descr = N_Gram_CCAAG
cnt = 133	feature = 13	correl = -0.106593	descr = Position_Specific_Bin_Base_5_Base_A
cnt = 134	feature = 580	correl = -0.0585988	descr = N_Gram_TACTT
cnt = 135	feature = 393	correl = 0.0534301	descr = N_Gram_CTTCA
cnt = 136	feature = 466	correl = 0.0457616	descr = N_Gram_GCGCC
cnt = 137	feature = 457	correl = 0.0468005	descr = N_Gram_GCCGC
cnt = 138	feature = 273	correl = 0.101061	descr = N_Gram_CAGCA
cnt = 139	feature = 485	correl = 0.121515	descr = N_Gram_GGACC
cnt = 140	feature = 424	correl = 0.062157	descr = N_Gram_GATA
cnt = 141	feature = 290	correl = 0.0681048	descr = N_Gram_CCAAA
cnt = 142	feature = 501	correl = -0.0516841	descr = N_Gram_GGCGA
cnt = 143	feature = 612	correl = -0.0616462	descr = N_Gram_TCCTC
cnt = 144	feature = 219	correl = -0.116476	descr = N_Gram_ATAA
cnt = 145	feature = 446	correl = 0.0504378	descr = N_Gram_GCAGT
cnt = 146	feature = 473	correl = 0.0951915	descr = N_Gram_GCGTG
cnt = 147	feature = 23	correl = 0.0709762	descr = Position_Specific_Bin_Base_10_Base_T
cnt = 148	feature = 286	correl = 0.120957	descr = N_Gram_CATCT
cnt = 149	feature = 350	correl = 0.107818	descr = N_Gram_CGGGA
cnt = 150	feature = 641	correl = -0.0446915	descr = N_Gram_TGAGG
cnt = 151	feature = 644	correl = -0.129911	descr = N_Gram_TGATT
cnt = 152	feature = 547	correl = 0.0581457	descr = N_Gram_GTGA
cnt = 153	feature = 660	correl = 0.147824	descr = N_Gram_TGGCT
cnt = 154	feature = 308	correl = 0.0864573	descr = N_Gram_CCCG
cnt = 155	feature = 616	correl = -0.11223	descr = N_Gram_TCGAG
cnt = 156	feature = 36	correl = -0.0487017	descr = Position_Specific_Bin_Base_17_Base_A
cnt = 157	feature = 497	correl = 0.095666	descr = N_Gram_GGCCA
cnt = 158	feature = 10	correl = 0.0477601	descr = Position_Specific_Bin_Base_3_Base_C
cnt = 159	feature = 351	correl = 0.135189	descr = N_Gram_CGGGC
cnt = 160	feature = 52	correl = -0.07153	descr = Gibbs_of_Target_Sequence__Pos_8_Step_1
cnt = 161	feature = 661	correl = 0.10714	descr = N_Gram_TGGG
cnt = 162	feature = 327	correl = -0.0743195	descr = N_Gram_CCTTC
cnt = 163	feature = 47	correl = 0.051568	descr = Gibbs_of_Target_Sequence__Pos_3_Step_1
cnt = 164	feature = 440	correl = 0.079112	descr = N_Gram_GCAC
cnt = 165	feature = 18	correl = -0.0643624	descr = Position_Specific_Bin_Base_8_Base_C
cnt = 166	feature = 284	correl = 0.112201	descr = N_Gram_CATCC
cnt = 167	feature = 32	correl = 0.0841844	descr = Position_Specific_Bin_Base_14_Base_T
cnt = 168	feature = 545	correl = -0.0769329	descr = N_Gram_GTCTT
cnt = 169	feature = 28	correl = -0.123833	descr = Position_Specific_Bin_Base_12_Base_T
cnt = 170	feature = 76	correl = 0.0725677	descr = Xue_Structure_Feature_A111
cnt = 171	feature = 628	correl = -0.124671	descr = N_Gram_TCTCT
cnt = 172	feature = 633	correl = -0.0553516	descr = N_Gram_TCTTG
cnt = 173	feature = 39	correl = -0.0753907	descr = Position_Specific_Bin_Base_17_Base_T
cnt = 174	feature = 483	correl = 0.0576938	descr = N_Gram_GGAAG
cnt = 175	feature = 336	correl = -0.044484	descr = N_Gram_CGAT
cnt = 176	feature = 8	correl = -0.0766174	descr = Position_Specific_Bin_Base_2_Base_G
cnt = 177	feature = 475	correl = 0.0630263	descr = N_Gram_GCTG
cnt = 178	feature = 33	correl = -0.134412	descr = Position_Specific_Bin_Base_16_Base_A
cnt = 179	feature = 237	correl = -0.0601963	descr = N_Gram_ATGA
cnt = 180	feature = 11	correl = -0.0714538	descr = Position_Specific_Bin_Base_4_Base_A
cnt = 181	feature = 592	correl = 0.0492018	descr = N_Gram_TCAC
cnt = 182	feature = 272	correl = 0.0498107	descr = N_Gram_CAGA
cnt = 183	feature = 77	correl = -0.0568313	descr = Xue_Structure_Feature_A110
cnt = 184	feature = 14	correl = 0.0729509	descr = Position_Specific_Bin_Base_5_Base_C
cnt = 185	feature = 526	correl = 0.0678755	descr = N_Gram_GGTC
cnt = 186	feature = 390	correl = -0.0658128	descr = N_Gram_CTTA
cnt = 187	feature = 17	correl = 0.114787	descr = Position_Specific_Bin_Base_6_Base_C
cnt = 188	feature = 706	correl = -0.0577922	descr = N_Gram_TTTG
cnt = 189	feature = 38	correl = 0.0524513	descr = Position_Specific_Bin_Base_17_Base_G
cnt = 190	feature = 460	correl = 0.107	descr = N_Gram_GCCT
cnt = 191	feature = 615	correl = -0.0990083	descr = N_Gram_TCGA
cnt = 192	feature = 413	correl = -0.0782646	descr = N_Gram_GACG
cnt = 193	feature = 69	correl = 0.0960731	descr = Fold_of_RNAi_Sequence_Pos_9
cnt = 194	feature = 30	correl = 0.0917041	descr = Position_Specific_Bin_Base_13_Base_C
cnt = 195	feature = 49	correl = -0.081065	descr = Gibbs_of_Target_Sequence__Pos_5_Step_1
cnt = 196	feature = 342	correl = 0.0758056	descr = N_Gram_CGGA
cnt = 197	feature = 233	correl = -0.0544241	descr = N_Gram_ATCTC
cnt = 198	feature = 645	correl = 0.0990614	descr = N_Gram_TGCA
cnt = 199	feature = 602	correl = -0.146788	descr = N_Gram_TCCAG
cnt = 200	feature = 79	correl = 0.1176	descr = Xue_Structure_Feature_A101
cnt = 201	feature = 579	correl = -0.0643994	descr = N_Gram_TACT
cnt = 202	feature = 360	correl = 0.173598	descr = N_Gram_CGTG
cnt = 203	feature = 683	correl = 0.0818895	descr = N_Gram_TTCA
cnt = 204	feature = 35	correl = 0.0606741	descr = Position_Specific_Bin_Base_16_Base_G
cnt = 205	feature = 54	correl = -0.105255	descr = Gibbs_of_Target_Sequence__Pos_13_Step_1
cnt = 206	feature = 467	correl = 0.0832831	descr = N_Gram_GCGG
cnt = 207	feature = 477	correl = 0.0685135	descr = N_Gram_GCTT
cnt = 208	feature = 40	correl = -0.282118	descr = Position_Specific_Bin_Base_18_Base_A
cnt = 209	feature = 34	correl = 0.119192	descr = Position_Specific_Bin_Base_16_Base_C
cnt = 210	feature = 357	correl = -0.111191	descr = N_Gram_CGTC
cnt = 211	feature = 73	correl = 0.0679381	descr = Fold_of_RNAi_Sequence_Pos_14
cnt = 212	feature = 504	correl = 0.0809913	descr = N_Gram_GGCT
cnt = 213	feature = 51	correl = -0.168329	descr = Gibbs_of_Target_Sequence__Pos_7_Step_1
cnt = 214	feature = 603	correl = 0.0731655	descr = N_Gram_TCCC
cnt = 215	feature = 690	correl = -0.201791	descr = N_Gram_TTCTC
cnt = 216	feature = 456	correl = 0.0470482	descr = N_Gram_GCCG
cnt = 217	feature = 105	correl = 0.12693	descr = Fold_of_Target_NoEndbrace_noends_Pos_17
cnt = 218	feature = 301	correl = 0.0920494	descr = N_Gram_CCCA
cnt = 219	feature = 613	correl = -0.102608	descr = N_Gram_TCCTT
cnt = 220	feature = 451	correl = 0.060614	descr = N_Gram_GCCA
cnt = 221	feature = 280	correl = 0.108386	descr = N_Gram_CAGT
cnt = 222	feature = 544	correl = -0.0836642	descr = N_Gram_GTCT
cnt = 223	feature = 72	correl = 0.108104	descr = Fold_of_RNAi_Sequence_Pos_13
cnt = 224	feature = 594	correl = 0.0786009	descr = N_Gram_TCAG
cnt = 225	feature = 481	correl = 0.0533468	descr = N_Gram_GGAA
cnt = 226	feature = 136	correl = -0.098047	descr = N_Gram_AAGT
cnt = 227	feature = 711	correl = -0.131475	descr = N_Gram_TTTTT
cnt = 228	feature = 82	correl = 0.0473888	descr = Xue_Structure_Feature_C100
cnt = 229	feature = 540	correl = -0.104129	descr = N_Gram_GTCG
cnt = 230	feature = 78	correl = 0.049494	descr = Xue_Structure_Feature_A100
cnt = 231	feature = 632	correl = -0.112485	descr = N_Gram_TCTTC
cnt = 232	feature = 283	correl = 0.0920225	descr = N_Gram_CATC
cnt = 233	feature = 64	correl = 0.200631	descr = Fold_of_RNAi_Sequence_Pos_1
cnt = 234	feature = 510	correl = 0.133195	descr = N_Gram_GGGC
cnt = 235	feature = 677	correl = -0.0874536	descr = N_Gram_TTA
cnt = 236	feature = 396	correl = -0.0464044	descr = N_Gram_CTTG
cnt = 237	feature = 67	correl = 0.0539575	descr = Fold_of_RNAi_Sequence_Pos_4
cnt = 238	feature = 208	correl = -0.100917	descr = N_Gram_AGTC
cnt = 239	feature = 56	correl = -0.129755	descr = Gibbs_of_Target_Sequence__Pos_17_Step_1
cnt = 240	feature = 326	correl = -0.0466408	descr = N_Gram_CCTT
cnt = 241	feature = 338	correl = 0.0569033	descr = N_Gram_CGCC
cnt = 242	feature = 58	correl = -0.307672	descr = Gibbs_of_Target_Sequence__Pos_19_Step_1
cnt = 243	feature = 474	correl = -0.0556673	descr = N_Gram_GCTCC
cnt = 244	feature = 252	correl = 0.124289	descr = N_Gram_CAA
cnt = 245	feature = 614	correl = -0.113935	descr = N_Gram_TCG
cnt = 246	feature = 691	correl = -0.102603	descr = N_Gram_TTCTT
cnt = 247	feature = 600	correl = -0.0790111	descr = N_Gram_TCCA
cnt = 248	feature = 655	correl = 0.0828624	descr = N_Gram_TGG
cnt = 249	feature = 610	correl = -0.0752757	descr = N_Gram_TCCT
cnt = 250	feature = 496	correl = 0.177325	descr = N_Gram_GGCC
cnt = 251	feature = 626	correl = -0.0982027	descr = N_Gram_TCTCC
cnt = 252	feature = 590	correl = 0.0486757	descr = N_Gram_TCA
cnt = 253	feature = 708	correl = -0.150346	descr = N_Gram_TTTT
cnt = 254	feature = 81	correl = 0.090842	descr = Xue_Structure_Feature_C110
cnt = 255	feature = 546	correl = 0.18024	descr = N_Gram_GTG
cnt = 256	feature = 80	correl = 0.109024	descr = Xue_Structure_Feature_C111
cnt = 257	feature = 395	correl = -0.208668	descr = N_Gram_CTTCT
cnt = 258	feature = 703	correl = -0.0952573	descr = N_Gram_TTTC
cnt = 259	feature = 312	correl = 0.0888826	descr = N_Gram_CCG
cnt = 260	feature = 463	correl = -0.0518636	descr = N_Gram_GCG
cnt = 261	feature = 392	correl = -0.102172	descr = N_Gram_CTTC
cnt = 262	feature = 61	correl = -0.154267	descr = PF_RNAi_Fold_5'Free_Count
cnt = 263	feature = 341	correl = 0.0824102	descr = N_Gram_CGG
cnt = 264	feature = 689	correl = -0.200596	descr = N_Gram_TTCT
cnt = 265	feature = 599	correl = -0.0864073	descr = N_Gram_TCC
cnt = 266	feature = 450	correl = 0.105854	descr = N_Gram_GCC
cnt = 267	feature = 492	correl = 0.162124	descr = N_Gram_GGC
cnt = 268	feature = 60	correl = -0.196859	descr = PF_RNAi_Fold_Energy
cnt = 269	feature = 86	correl = -0.102472	descr = Xue_Structure_Feature_C000
num rows = 521
num_elements = 140670
*
optimization finished, #iter = 554
nu = 0.553299
obj = -45.452966, rho = -0.348396
nSV = 372, nBSV = 222
num rows = 58
num_elements = 15660
*
optimization finished, #iter = 48
nu = 0.502887
obj = -5.009362, rho = -0.381238
nSV = 44, nBSV = 16
*
optimization finished, #iter = 554
nu = 0.553299
obj = -45.452966, rho = -0.348396
nSV = 372, nBSV = 222
CFS merit scores = 1.35103
CFS merit scores = 1.60969
CFS merit scores = 1.84462
CFS merit scores = 2.06455
CFS merit scores = 2.26698
CFS merit scores = 2.44898
CFS merit scores = 2.6153
CFS merit scores = 2.76979
CFS merit scores = 2.91286
CFS merit scores = 3.04791
CFS merit scores = 3.17644
CFS merit scores = 3.29728
CFS merit scores = 3.41057
CFS merit scores = 3.51876
CFS merit scores = 3.62342
CFS merit scores = 3.72351
CFS merit scores = 3.82073
CFS merit scores = 3.91534
CFS merit scores = 4.00762
CFS merit scores = 4.09764
CFS merit scores = 4.18454
CFS merit scores = 4.26908
CFS merit scores = 4.3514
CFS merit scores = 4.43174
CFS merit scores = 4.51016
CFS merit scores = 4.58678
CFS merit scores = 4.66169
CFS merit scores = 4.73501
CFS merit scores = 4.80398
CFS merit scores = 4.8716
CFS merit scores = 4.93762
CFS merit scores = 5.00224
CFS merit scores = 5.06565
CFS merit scores = 5.12811
CFS merit scores = 5.18905
CFS merit scores = 5.24854
CFS merit scores = 5.30572
CFS merit scores = 5.36194
CFS merit scores = 5.4173
CFS merit scores = 5.47064
CFS merit scores = 5.52284
CFS merit scores = 5.57411
CFS merit scores = 5.62431
CFS merit scores = 5.67156
CFS merit scores = 5.71489
CFS merit scores = 5.75679
CFS merit scores = 5.79582
CFS merit scores = 5.82792
CFS merit scores = 5.858
CFS merit scores = 5.8861
CFS merit scores = 5.9134
CFS merit scores = 5.93973
CFS merit scores = 5.96425
CFS merit scores = 5.98434
CFS merit scores = 6.00261
CFS merit scores = 6.01993
CFS merit scores = 6.03733
CFS merit scores = 6.05444
CFS merit scores = 6.07112
CFS merit scores = 6.08808
CFS merit scores = 6.10402
CFS merit scores = 6.11993
CFS merit scores = 6.13596
CFS merit scores = 6.15225
CFS merit scores = 6.16728
CFS merit scores = 6.18205
CFS merit scores = 6.194
CFS merit scores = 6.20503
CFS merit scores = 6.21619
CFS merit scores = 6.22576
CFS merit scores = 6.23435
CFS merit scores = 6.24289
CFS merit scores = 6.25063
CFS merit scores = 6.25786
CFS merit scores = 6.26493
CFS merit scores = 6.26585
CFS merit scores = 6.26639
CFS merit scores = 6.26671
CFS merit scores = 6.26724
CFS merit scores = 6.26799
CFS merit scores = 6.26908
CFS merit scores = 6.2705
CFS merit scores = 6.2719
CFS merit scores = 6.27351
CFS merit scores = 6.27499
CFS merit scores = 6.27675
CFS merit scores = 6.27685
CFS merit scores = 6.2768
CFS merit scores = 6.27642
CFS merit scores = 6.27512
CFS merit scores = 6.27331
CFS merit scores = 6.27128
CFS merit scores = 6.2685
CFS merit scores = 6.26266
CFS merit scores = 6.25659
CFS merit scores = 6.25055
CFS merit scores = 6.24519
CFS merit scores = 6.24001
cnt = 1	feature = 57	correl = -0.351026	descr = Gibbs_of_Target_Sequence__Pos_20_Step_1
cnt = 2	feature = 44	correl = 0.234174	descr = Gibbs_of_Target_Sequence__Pos_1_Step_1
cnt = 3	feature = 318	correl = 0.0935556	descr = N_Gram_CCGTG
cnt = 4	feature = 683	correl = 0.0526279	descr = N_Gram_TTAGC
cnt = 5	feature = 8	correl = -0.0609869	descr = Position_Specific_Bin_Base_2_Base_G
cnt = 6	feature = 703	correl = 0.0589592	descr = N_Gram_TTGCA
cnt = 7	feature = 475	correl = 0.0520379	descr = N_Gram_GCGGA
cnt = 8	feature = 441	correl = 0.0542832	descr = N_Gram_GATGT
cnt = 9	feature = 450	correl = 0.072894	descr = N_Gram_GCAAT
cnt = 10	feature = 425	correl = -0.0479501	descr = N_Gram_GAGCC
cnt = 11	feature = 390	correl = 0.055997	descr = N_Gram_CTGGG
cnt = 12	feature = 633	correl = 0.0481807	descr = N_Gram_TCTCG
cnt = 13	feature = 579	correl = 0.0740259	descr = N_Gram_TAAGC
cnt = 14	feature = 160	correl = -0.0590697	descr = N_Gram_ACGAC
cnt = 15	feature = 692	correl = 0.0445382	descr = N_Gram_TTCGA
cnt = 16	feature = 364	correl = 0.0788865	descr = N_Gram_CGTGG
cnt = 17	feature = 342	correl = 0.0570669	descr = N_Gram_CGCTA
cnt = 18	feature = 340	correl = 0.0451013	descr = N_Gram_CGCCA
cnt = 19	feature = 610	correl = 0.0521399	descr = N_Gram_TCCCG
cnt = 20	feature = 478	correl = 0.0451013	descr = N_Gram_GCGTA
cnt = 21	feature = 505	correl = -0.0572984	descr = N_Gram_GGCAC
cnt = 22	feature = 348	correl = 0.105692	descr = N_Gram_CGGCA
cnt = 23	feature = 371	correl = 0.0837716	descr = N_Gram_CTACT
cnt = 24	feature = 415	correl = -0.0682636	descr = N_Gram_GACCC
cnt = 25	feature = 375	correl = 0.0861629	descr = N_Gram_CTATT
cnt = 26	feature = 219	correl = -0.0502394	descr = N_Gram_ATAAT
cnt = 27	feature = 688	correl = 0.073808	descr = N_Gram_TTCAA
cnt = 28	feature = 437	correl = -0.0557194	descr = N_Gram_GATCG
cnt = 29	feature = 228	correl = -0.0492157	descr = N_Gram_ATCGC
cnt = 30	feature = 623	correl = 0.0737083	descr = N_Gram_TCGGA
cnt = 31	feature = 529	correl = 0.0517626	descr = N_Gram_GGGGG
cnt = 32	feature = 306	correl = 0.114671	descr = N_Gram_CCCCC
cnt = 33	feature = 654	correl = 0.0521399	descr = N_Gram_TGCCG
cnt = 34	feature = 312	correl = 0.0451013	descr = N_Gram_CCGCA
cnt = 35	feature = 294	correl = 0.051569	descr = N_Gram_CCAAT
cnt = 36	feature = 409	correl = -0.0440801	descr = N_Gram_GAAGG
cnt = 37	feature = 301	correl = -0.0626342	descr = N_Gram_CCATA
cnt = 38	feature = 615	correl = 0.0554749	descr = N_Gram_TCCTA
cnt = 39	feature = 237	correl = -0.0454569	descr = N_Gram_ATGCA
cnt = 40	feature = 544	correl = 0.176534	descr = N_Gram_GTCAG
cnt = 41	feature = 309	correl = 0.0688261	descr = N_Gram_CCCGC
cnt = 42	feature = 305	correl = 0.0839686	descr = N_Gram_CCCAC
cnt = 43	feature = 290	correl = 0.0579106	descr = N_Gram_CATTA
cnt = 44	feature = 591	correl = -0.0682976	descr = N_Gram_TATAC
cnt = 45	feature = 250	correl = -0.0914438	descr = N_Gram_CAAAC
cnt = 46	feature = 356	correl = -0.081093	descr = N_Gram_CGTAA
cnt = 47	feature = 337	correl = -0.0463533	descr = N_Gram_CGATG
cnt = 48	feature = 416	correl = -0.0637454	descr = N_Gram_GACCT
cnt = 49	feature = 218	correl = -0.149169	descr = N_Gram_ATAAG
cnt = 50	feature = 540	correl = 0.0503943	descr = N_Gram_GTATA
cnt = 51	feature = 466	correl = 0.072319	descr = N_Gram_GCCGG
cnt = 52	feature = 209	correl = -0.0638717	descr = N_Gram_AGTCC
cnt = 53	feature = 589	correl = -0.0576748	descr = N_Gram_TAGCC
cnt = 54	feature = 424	correl = -0.0680089	descr = N_Gram_GAGAA
cnt = 55	feature = 435	correl = 0.0666399	descr = N_Gram_GATAT
cnt = 56	feature = 255	correl = 0.0492396	descr = N_Gram_CAAGC
cnt = 57	feature = 653	correl = 0.0954466	descr = N_Gram_TGCAC
cnt = 58	feature = 609	correl = 0.061005	descr = N_Gram_TCCCA
cnt = 59	feature = 509	correl = 0.0890522	descr = N_Gram_GGCCC
cnt = 60	feature = 500	correl = 0.089506	descr = N_Gram_GGAGT
cnt = 61	feature = 322	correl = 0.060428	descr = N_Gram_CCTCG
cnt = 62	feature = 467	correl = -0.0562543	descr = N_Gram_GCCGT
cnt = 63	feature = 413	correl = 0.0445559	descr = N_Gram_GACAC
cnt = 64	feature = 590	correl = 0.07769	descr = N_Gram_TAGTC
cnt = 65	feature = 704	correl = -0.152896	descr = N_Gram_TTGCG
cnt = 66	feature = 222	correl = 0.0732557	descr = N_Gram_ATAGT
cnt = 67	feature = 539	correl = 0.0549123	descr = N_Gram_GGTTG
cnt = 68	feature = 407	correl = 0.101285	descr = N_Gram_GAAAG
cnt = 69	feature = 460	correl = 0.0928253	descr = N_Gram_GCCAG
cnt = 70	feature = 514	correl = 0.0780795	descr = N_Gram_GGCGG
cnt = 71	feature = 286	correl = -0.0640705	descr = N_Gram_CATCG
cnt = 72	feature = 448	correl = 0.0608259	descr = N_Gram_GCAAA
cnt = 73	feature = 593	correl = -0.0565826	descr = N_Gram_TATTC
cnt = 74	feature = 541	correl = -0.062694	descr = N_Gram_GTATC
cnt = 75	feature = 612	correl = -0.0748541	descr = N_Gram_TCCGC
cnt = 76	feature = 396	correl = 0.0494568	descr = N_Gram_CTTCC
cnt = 77	feature = 386	correl = -0.0553155	descr = N_Gram_CTCTC
cnt = 78	feature = 649	correl = -0.048882	descr = N_Gram_TGATC
cnt = 79	feature = 510	correl = 0.0497675	descr = N_Gram_GGCCG
cnt = 80	feature = 511	correl = 0.150496	descr = N_Gram_GGCCT
cnt = 81	feature = 283	correl = -0.0502394	descr = N_Gram_CATAA
cnt = 82	feature = 336	correl = -0.0571194	descr = N_Gram_CGATC
cnt = 83	feature = 472	correl = 0.0445806	descr = N_Gram_GCGAG
cnt = 84	feature = 440	correl = -0.0665899	descr = N_Gram_GATGC
cnt = 85	feature = 648	correl = 0.0652394	descr = N_Gram_TGATA
cnt = 86	feature = 251	correl = 0.0611831	descr = N_Gram_CAAAG
cnt = 87	feature = 226	correl = 0.0736043	descr = N_Gram_ATCAG
cnt = 88	feature = 565	correl = 0.0694316	descr = N_Gram_GTGTG
cnt = 89	feature = 596	correl = 0.0535565	descr = N_Gram_TCAAG
cnt = 90	feature = 602	correl = -0.0550172	descr = N_Gram_TCATA
cnt = 91	feature = 652	correl = 0.106629	descr = N_Gram_TGCAA
cnt = 92	feature = 278	correl = 0.0858995	descr = N_Gram_CAGGA
cnt = 93	feature = 241	correl = -0.0734402	descr = N_Gram_ATTAC
cnt = 94	feature = 483	correl = 0.0547365	descr = N_Gram_GCTCA
cnt = 95	feature = 487	correl = 0.0713594	descr = N_Gram_GCTGG
cnt = 96	feature = 313	correl = 0.0706988	descr = N_Gram_CCGGC
cnt = 97	feature = 274	correl = 0.0545108	descr = N_Gram_CAGCC
cnt = 98	feature = 334	correl = -0.090811	descr = N_Gram_CGAGT
num rows = 521
num_elements = 51579
*
optimization finished, #iter = 251
nu = 0.766634
obj = -77.482725, rho = -0.337815
nSV = 415, nBSV = 385
num rows = 58
num_elements = 5742
*
optimization finished, #iter = 24
nu = 0.697409
obj = -8.767202, rho = -0.309562
nSV = 44, nBSV = 37
*
optimization finished, #iter = 251
nu = 0.766634
obj = -77.482725, rho = -0.337815
nSV = 415, nBSV = 385
CFS merit scores = 1.22163
CFS merit scores = 1.55718
CFS merit scores = 1.82664
CFS merit scores = 2.05715
CFS merit scores = 2.2689
CFS merit scores = 2.46424
CFS merit scores = 2.64564
CFS merit scores = 2.81421
CFS merit scores = 2.97166
CFS merit scores = 3.12037
CFS merit scores = 3.26136
CFS merit scores = 3.3954
CFS merit scores = 3.52319
CFS merit scores = 3.64362
CFS merit scores = 3.7599
CFS merit scores = 3.87085
CFS merit scores = 3.97742
CFS merit scores = 4.07897
CFS merit scores = 4.17612
CFS merit scores = 4.27078
CFS merit scores = 4.36312
CFS merit scores = 4.45332
CFS merit scores = 4.53835
CFS merit scores = 4.62116
CFS merit scores = 4.70009
CFS merit scores = 4.77642
CFS merit scores = 4.84788
CFS merit scores = 4.91542
CFS merit scores = 4.98077
CFS merit scores = 5.04334
CFS merit scores = 5.10396
CFS merit scores = 5.16281
CFS merit scores = 5.21834
CFS merit scores = 5.27119
CFS merit scores = 5.32217
CFS merit scores = 5.37058
CFS merit scores = 5.41628
CFS merit scores = 5.4601
CFS merit scores = 5.49965
CFS merit scores = 5.53932
CFS merit scores = 5.57434
CFS merit scores = 5.60593
CFS merit scores = 5.63485
CFS merit scores = 5.66211
CFS merit scores = 5.68877
CFS merit scores = 5.71407
CFS merit scores = 5.73477
CFS merit scores = 5.75426
CFS merit scores = 5.77235
CFS merit scores = 5.79053
CFS merit scores = 5.80922
CFS merit scores = 5.8279
CFS merit scores = 5.84246
CFS merit scores = 5.85636
CFS merit scores = 5.87066
CFS merit scores = 5.88372
CFS merit scores = 5.89677
CFS merit scores = 5.90927
CFS merit scores = 5.92074
CFS merit scores = 5.93183
CFS merit scores = 5.94301
CFS merit scores = 5.9537
CFS merit scores = 5.96212
CFS merit scores = 5.96908
CFS merit scores = 5.97599
CFS merit scores = 5.98314
CFS merit scores = 5.99013
CFS merit scores = 5.99712
CFS merit scores = 6.00339
CFS merit scores = 6.00954
CFS merit scores = 6.01575
CFS merit scores = 6.02172
CFS merit scores = 6.02843
CFS merit scores = 6.03373
CFS merit scores = 6.03599
CFS merit scores = 6.03841
CFS merit scores = 6.04123
CFS merit scores = 6.04362
CFS merit scores = 6.04414
CFS merit scores = 6.04418
CFS merit scores = 6.04399
CFS merit scores = 6.04431
CFS merit scores = 6.04441
CFS merit scores = 6.0446
CFS merit scores = 6.04361
CFS merit scores = 6.04124
CFS merit scores = 6.03817
CFS merit scores = 6.03538
CFS merit scores = 6.03263
CFS merit scores = 6.02772
CFS merit scores = 6.02303
CFS merit scores = 6.01893
CFS merit scores = 6.01514
CFS merit scores = 6.01133
CFS merit scores = 6.00763
CFS merit scores = 6.0038
CFS merit scores = 5.99968
CFS merit scores = 5.99592
CFS merit scores = 5.99084
CFS merit scores = 5.98628
CFS merit scores = 5.98174
CFS merit scores = 5.9771
CFS merit scores = 5.97195
CFS merit scores = 5.9663
CFS merit scores = 5.96096
CFS merit scores = 5.95553
CFS merit scores = 5.95038
CFS merit scores = 5.94505
CFS merit scores = 5.93892
CFS merit scores = 5.93265
CFS merit scores = 5.92624
CFS merit scores = 5.91819
CFS merit scores = 5.90961
CFS merit scores = 5.90131
CFS merit scores = 5.89302
CFS merit scores = 5.88476
CFS merit scores = 5.87605
CFS merit scores = 5.86759
CFS merit scores = 5.85935
CFS merit scores = 5.84957
CFS merit scores = 5.83998
CFS merit scores = 5.83083
CFS merit scores = 5.82131
CFS merit scores = 5.81184
CFS merit scores = 5.80289
CFS merit scores = 5.79337
CFS merit scores = 5.78277
CFS merit scores = 5.77115
CFS merit scores = 5.75989
CFS merit scores = 5.749
CFS merit scores = 5.73856
CFS merit scores = 5.72819
CFS merit scores = 5.71738
CFS merit scores = 5.70686
CFS merit scores = 5.69668
CFS merit scores = 5.68605
CFS merit scores = 5.67554
CFS merit scores = 5.66531
CFS merit scores = 5.65496
CFS merit scores = 5.64407
CFS merit scores = 5.63345
CFS merit scores = 5.62304
CFS merit scores = 5.61226
CFS merit scores = 5.60191
CFS merit scores = 5.59199
CFS merit scores = 5.58231
CFS merit scores = 5.5725
CFS merit scores = 5.56268
CFS merit scores = 5.55315
CFS merit scores = 5.54382
CFS merit scores = 5.53446
CFS merit scores = 5.52506
CFS merit scores = 5.51576
CFS merit scores = 5.50675
CFS merit scores = 5.4978
CFS merit scores = 5.4892
CFS merit scores = 5.48076
CFS merit scores = 5.4727
CFS merit scores = 5.46472
CFS merit scores = 5.45631
CFS merit scores = 5.44814
CFS merit scores = 5.44025
CFS merit scores = 5.43207
CFS merit scores = 5.42388
CFS merit scores = 5.41565
CFS merit scores = 5.40727
CFS merit scores = 5.39876
CFS merit scores = 5.39033
CFS merit scores = 5.382
CFS merit scores = 5.37377
CFS merit scores = 5.36568
CFS merit scores = 5.35744
CFS merit scores = 5.3492
CFS merit scores = 5.34116
CFS merit scores = 5.33321
CFS merit scores = 5.32541
CFS merit scores = 5.31747
CFS merit scores = 5.30965
CFS merit scores = 5.30219
CFS merit scores = 5.29432
CFS merit scores = 5.28658
CFS merit scores = 5.27898
CFS merit scores = 5.27141
CFS merit scores = 5.26398
CFS merit scores = 5.25619
CFS merit scores = 5.24844
CFS merit scores = 5.24086
CFS merit scores = 5.23326
CFS merit scores = 5.22568
CFS merit scores = 5.21807
CFS merit scores = 5.21044
CFS merit scores = 5.20275
CFS merit scores = 5.19495
CFS merit scores = 5.18742
CFS merit scores = 5.17995
CFS merit scores = 5.17231
CFS merit scores = 5.16494
CFS merit scores = 5.15756
CFS merit scores = 5.15012
CFS merit scores = 5.14265
CFS merit scores = 5.13511
CFS merit scores = 5.12768
CFS merit scores = 5.12039
CFS merit scores = 5.11318
CFS merit scores = 5.10554
CFS merit scores = 5.09812
CFS merit scores = 5.09067
CFS merit scores = 5.08319
CFS merit scores = 5.0758
CFS merit scores = 5.06858
CFS merit scores = 5.06125
CFS merit scores = 5.05397
CFS merit scores = 5.04683
CFS merit scores = 5.03967
CFS merit scores = 5.03254
CFS merit scores = 5.02538
CFS merit scores = 5.01828
CFS merit scores = 5.0114
CFS merit scores = 5.0047
CFS merit scores = 4.99751
CFS merit scores = 4.99015
CFS merit scores = 4.98282
CFS merit scores = 4.97555
CFS merit scores = 4.96836
CFS merit scores = 4.9612
CFS merit scores = 4.95371
CFS merit scores = 4.94598
CFS merit scores = 4.93831
CFS merit scores = 4.93037
CFS merit scores = 4.92226
CFS merit scores = 4.91408
CFS merit scores = 4.9054
CFS merit scores = 4.89682
CFS merit scores = 4.8882
CFS merit scores = 4.8798
CFS merit scores = 4.87124
CFS merit scores = 4.86258
CFS merit scores = 4.8537
CFS merit scores = 4.84498
CFS merit scores = 4.83605
CFS merit scores = 4.82706
CFS merit scores = 4.8181
CFS merit scores = 4.80904
CFS merit scores = 4.79976
CFS merit scores = 4.79026
CFS merit scores = 4.78082
CFS merit scores = 4.77137
CFS merit scores = 4.7617
CFS merit scores = 4.75096
CFS merit scores = 4.74038
CFS merit scores = 4.72935
CFS merit scores = 4.71835
CFS merit scores = 4.70653
CFS merit scores = 4.6947
CFS merit scores = 4.68258
CFS merit scores = 4.67029
CFS merit scores = 4.65753
CFS merit scores = 4.64446
CFS merit scores = 4.63057
CFS merit scores = 4.61572
CFS merit scores = 4.59998
cnt = 1	feature = 674	correl = -0.221627	descr = N_Gram_TTCTC
cnt = 2	feature = 54	correl = -0.185982	descr = Gibbs_of_Target_Sequence__Pos_7_Step_1
cnt = 3	feature = 312	correl = 0.140134	descr = N_Gram_CCGGG
cnt = 4	feature = 604	correl = 0.0802158	descr = N_Gram_TCGAC
cnt = 5	feature = 326	correl = 0.073181	descr = N_Gram_CGACA
cnt = 6	feature = 357	correl = 0.0788089	descr = N_Gram_CGTGG
cnt = 7	feature = 574	correl = 0.0675531	descr = N_Gram_TATAT
cnt = 8	feature = 508	correl = 0.0450415	descr = N_Gram_GGGGT
cnt = 9	feature = 301	correl = 0.0450415	descr = N_Gram_CCCCG
cnt = 10	feature = 599	correl = 0.0553946	descr = N_Gram_TCCTA
cnt = 11	feature = 209	correl = 0.0886556	descr = N_Gram_AGTTA
cnt = 12	feature = 432	correl = 0.0836764	descr = N_Gram_GCAAT
cnt = 13	feature = 406	correl = -0.0682787	descr = N_Gram_GACCC
cnt = 14	feature = 327	correl = -0.0492258	descr = N_Gram_CGACC
cnt = 15	feature = 505	correl = 0.0450415	descr = N_Gram_GGGCT
cnt = 16	feature = 383	correl = 0.0559049	descr = N_Gram_CTGGG
cnt = 17	feature = 241	correl = 0.0669167	descr = N_Gram_ATTCC
cnt = 18	feature = 351	correl = -0.0676911	descr = N_Gram_CGTAC
cnt = 19	feature = 364	correl = 0.0661461	descr = N_Gram_CTAGG
cnt = 20	feature = 337	correl = 0.0570008	descr = N_Gram_CGCTA
cnt = 21	feature = 606	correl = -0.0492258	descr = N_Gram_TCGCA
cnt = 22	feature = 309	correl = 0.0450415	descr = N_Gram_CCGCA
cnt = 23	feature = 514	correl = 0.0551954	descr = N_Gram_GGTGC
cnt = 24	feature = 283	correl = 0.0553759	descr = N_Gram_CATTA
cnt = 25	feature = 527	correl = 0.176369	descr = N_Gram_GTCAG
cnt = 26	feature = 363	correl = 0.0563769	descr = N_Gram_CTACT
cnt = 27	feature = 482	correl = 0.0653179	descr = N_Gram_GGATT
cnt = 28	feature = 207	correl = 0.0975619	descr = N_Gram_AGTGT
cnt = 29	feature = 653	correl = 0.0591248	descr = N_Gram_TGTAA
cnt = 30	feature = 473	correl = -0.0498594	descr = N_Gram_GGAAC
cnt = 31	feature = 441	correl = -0.045258	descr = N_Gram_GCATG
cnt = 32	feature = 521	correl = 0.0482947	descr = N_Gram_GTACC
cnt = 33	feature = 382	correl = -0.0684932	descr = N_Gram_CTGCC
cnt = 34	feature = 252	correl = 0.0616903	descr = N_Gram_CAAGC
cnt = 35	feature = 454	correl = -0.0745838	descr = N_Gram_GCGAC
cnt = 36	feature = 539	correl = 0.0611525	descr = N_Gram_GTGAC
cnt = 37	feature = 313	correl = -0.0641534	descr = N_Gram_CCGGT
cnt = 38	feature = 318	correl = 0.0670616	descr = N_Gram_CCTCA
cnt = 39	feature = 593	correl = 0.0520764	descr = N_Gram_TCCCG
cnt = 40	feature = 308	correl = 0.0450415	descr = N_Gram_CCGAA
cnt = 41	feature = 460	correl = 0.054097	descr = N_Gram_GCGGT
cnt = 42	feature = 343	correl = 0.0496787	descr = N_Gram_CGGCC
cnt = 43	feature = 526	correl = -0.0512522	descr = N_Gram_GTCAA
cnt = 44	feature = 360	correl = 0.149477	descr = N_Gram_CGTTT
cnt = 45	feature = 500	correl = 0.106148	descr = N_Gram_GGGAC
cnt = 46	feature = 334	correl = -0.0494292	descr = N_Gram_CGATG
cnt = 47	feature = 596	correl = -0.0802348	descr = N_Gram_TCCGC
cnt = 48	feature = 226	correl = -0.095802	descr = N_Gram_ATCGG
cnt = 49	feature = 626	correl = -0.0813103	descr = N_Gram_TGAGA
cnt = 50	feature = 640	correl = 0.0637596	descr = N_Gram_TGGAG
cnt = 51	feature = 404	correl = 0.0444698	descr = N_Gram_GACAC
cnt = 52	feature = 605	correl = -0.14911	descr = N_Gram_TCGAG
cnt = 53	feature = 393	correl = 0.0844645	descr = N_Gram_CTTGG
cnt = 54	feature = 267	correl = 0.0670594	descr = N_Gram_CACTC
cnt = 55	feature = 510	correl = -0.0444272	descr = N_Gram_GGGTT
cnt = 56	feature = 258	correl = 0.0832887	descr = N_Gram_CACAG
cnt = 57	feature = 380	correl = -0.0732144	descr = N_Gram_CTGAT
cnt = 58	feature = 565	correl = -0.12886	descr = N_Gram_TAAGT
cnt = 59	feature = 324	correl = -0.114938	descr = N_Gram_CCTTC
cnt = 60	feature = 367	correl = 0.0634333	descr = N_Gram_CTATG
cnt = 61	feature = 340	correl = 0.0637315	descr = N_Gram_CGGAA
cnt = 62	feature = 464	correl = 0.0544286	descr = N_Gram_GCGTG
cnt = 63	feature = 546	correl = 0.0471497	descr = N_Gram_GTGTA
cnt = 64	feature = 509	correl = 0.0928145	descr = N_Gram_GGGTC
cnt = 65	feature = 235	correl = -0.0659481	descr = N_Gram_ATGCT
cnt = 66	feature = 253	correl = 0.0825601	descr = N_Gram_CAAGG
cnt = 67	feature = 501	correl = 0.120675	descr = N_Gram_GGGAG
cnt = 68	feature = 426	correl = 0.0484501	descr = N_Gram_GATTG
cnt = 69	feature = 303	correl = 0.073181	descr = N_Gram_CCCGA
cnt = 70	feature = 290	correl = 0.0594077	descr = N_Gram_CCACC
cnt = 71	feature = 291	correl = -0.0447983	descr = N_Gram_CCACG
cnt = 72	feature = 225	correl = -0.0492258	descr = N_Gram_ATCGC
cnt = 73	feature = 386	correl = 0.0450415	descr = N_Gram_CTTAC
cnt = 74	feature = 356	correl = 0.103422	descr = N_Gram_CGTGC
cnt = 75	feature = 440	correl = 0.10902	descr = N_Gram_GCATC
cnt = 76	feature = 665	correl = -0.073479	descr = N_Gram_TTACC
cnt = 77	feature = 304	correl = 0.0687388	descr = N_Gram_CCCGC
cnt = 78	feature = 321	correl = 0.0720865	descr = N_Gram_CCTGC
cnt = 79	feature = 516	correl = 0.0576326	descr = N_Gram_GGTTG
cnt = 80	feature = 504	correl = 0.0776445	descr = N_Gram_GGGCG
cnt = 81	feature = 255	correl = 0.0520892	descr = N_Gram_CAATA
cnt = 82	feature = 648	correl = 0.0463545	descr = N_Gram_TGGGT
cnt = 83	feature = 425	correl = -0.0717742	descr = N_Gram_GATTA
cnt = 84	feature = 659	correl = 0.0506229	descr = N_Gram_TGTGT
cnt = 85	feature = 654	correl = -0.0671181	descr = N_Gram_TGTCA
cnt = 86	feature = 580	correl = 0.0952317	descr = N_Gram_TCACC
cnt = 87	feature = 494	correl = 0.0903571	descr = N_Gram_GGCGG
cnt = 88	feature = 686	correl = 0.0546418	descr = N_Gram_TTGGT
cnt = 89	feature = 492	correl = -0.084973	descr = N_Gram_GGCGA
cnt = 90	feature = 481	correl = -0.106626	descr = N_Gram_GGATC
cnt = 91	feature = 284	correl = 0.0447356	descr = N_Gram_CATTC
cnt = 92	feature = 472	correl = 0.120547	descr = N_Gram_GGAAA
cnt = 93	feature = 228	correl = 0.0796666	descr = N_Gram_ATCTG
cnt = 94	feature = 437	correl = 0.062322	descr = N_Gram_GCAGC
cnt = 95	feature = 529	correl = 0.0512049	descr = N_Gram_GTCCC
cnt = 96	feature = 211	correl = -0.114928	descr = N_Gram_AGTTT
cnt = 97	feature = 541	correl = 0.0570008	descr = N_Gram_GTGCG
cnt = 98	feature = 396	correl = 0.121997	descr = N_Gram_CTTTG
cnt = 99	feature = 451	correl = 0.0704072	descr = N_Gram_GCCTC
cnt = 100	feature = 276	correl = 0.121945	descr = N_Gram_CAGTG
cnt = 101	feature = 448	correl = 0.0721921	descr = N_Gram_GCCGG
cnt = 102	feature = 407	correl = 0.0591652	descr = N_Gram_GACCG
cnt = 103	feature = 136	correl = 0.0466507	descr = N_Gram_AATAT
cnt = 104	feature = 280	correl = 0.109566	descr = N_Gram_CATCT
cnt = 105	feature = 394	correl = 0.078366	descr = N_Gram_CTTGT
cnt = 106	feature = 375	correl = -0.0439351	descr = N_Gram_CTCCG
cnt = 107	feature = 485	correl = 0.052131	descr = N_Gram_GGCAG
cnt = 108	feature = 259	correl = 0.0446846	descr = N_Gram_CACAT
cnt = 109	feature = 463	correl = -0.129118	descr = N_Gram_GCGTC
cnt = 110	feature = 467	correl = 0.0824739	descr = N_Gram_GCTGG
cnt = 111	feature = 305	correl = 0.0705893	descr = N_Gram_CCCGG
cnt = 112	feature = 644	correl = 0.131806	descr = N_Gram_TGGCT
cnt = 113	feature = 350	correl = -0.0562403	descr = N_Gram_CGTAA
cnt = 114	feature = 612	correl = -0.0777771	descr = N_Gram_TCTCA
cnt = 115	feature = 395	correl = 0.0856318	descr = N_Gram_CTTTA
cnt = 116	feature = 399	correl = 0.107687	descr = N_Gram_GAAGA
cnt = 117	feature = 544	correl = 0.13832	descr = N_Gram_GTGGC
cnt = 118	feature = 555	correl = -0.0479684	descr = N_Gram_GTTGT
cnt = 119	feature = 281	correl = -0.0453982	descr = N_Gram_CATGA
cnt = 120	feature = 476	correl = 0.125541	descr = N_Gram_GGACC
cnt = 121	feature = 77	correl = -0.0508233	descr = Fold_of_RNAi_Sequence_Pos_18
cnt = 122	feature = 458	correl = 0.0660122	descr = N_Gram_GCGGC
cnt = 123	feature = 590	correl = -0.145289	descr = N_Gram_TCCAG
cnt = 124	feature = 416	correl = -0.105056	descr = N_Gram_GAGTT
cnt = 125	feature = 44	correl = 0.100401	descr = Position_Specific_Bin_Base_18_Base_C
cnt = 126	feature = 503	correl = 0.124141	descr = N_Gram_GGGCC
cnt = 127	feature = 206	correl = -0.145657	descr = N_Gram_AGTCT
cnt = 128	feature = 627	correl = -0.0493541	descr = N_Gram_TGAGG
cnt = 129	feature = 26	correl = -0.0619178	descr = Position_Specific_Bin_Base_11_Base_G
cnt = 130	feature = 11	correl = 0.0715807	descr = Position_Specific_Bin_Base_2_Base_T
cnt = 131	feature = 631	correl = -0.126073	descr = N_Gram_TGATT
cnt = 132	feature = 615	correl = 0.0474567	descr = N_Gram_TCTGG
cnt = 133	feature = 24	correl = -0.0554109	descr = Position_Specific_Bin_Base_9_Base_T
cnt = 134	feature = 413	correl = 0.046238	descr = N_Gram_GAGC
cnt = 135	feature = 520	correl = 0.0468747	descr = N_Gram_GTAC
cnt = 136	feature = 39	correl = -0.0496727	descr = Position_Specific_Bin_Base_16_Base_T
cnt = 137	feature = 547	correl = 0.0693062	descr = N_Gram_GTGTG
cnt = 138	feature = 392	correl = -0.114554	descr = N_Gram_CTTGC
cnt = 139	feature = 12	correl = 0.0900679	descr = Position_Specific_Bin_Base_3_Base_C
cnt = 140	feature = 9	correl = 0.078318	descr = Position_Specific_Bin_Base_2_Base_C
cnt = 141	feature = 160	correl = -0.071104	descr = N_Gram_ACGAT
cnt = 142	feature = 30	correl = -0.141854	descr = Position_Specific_Bin_Base_12_Base_T
cnt = 143	feature = 40	correl = -0.0543457	descr = Position_Specific_Bin_Base_17_Base_A
cnt = 144	feature = 35	correl = 0.0686014	descr = Position_Specific_Bin_Base_14_Base_T
cnt = 145	feature = 591	correl = 0.0648661	descr = N_Gram_TCCC
cnt = 146	feature = 536	correl = -0.0659935	descr = N_Gram_GTCTT
cnt = 147	feature = 643	correl = -0.0845715	descr = N_Gram_TGGCG
cnt = 148	feature = 278	correl = 0.0945637	descr = N_Gram_CATCC
cnt = 149	feature = 579	correl = 0.0447217	descr = N_Gram_TCAC
cnt = 150	feature = 633	correl = 0.0705915	descr = N_Gram_TGCA
cnt = 151	feature = 218	correl = 0.0533545	descr = N_Gram_ATAG
cnt = 152	feature = 23	correl = 0.05953	descr = Position_Specific_Bin_Base_9_Base_G
cnt = 153	feature = 538	correl = 0.055444	descr = N_Gram_GTGA
cnt = 154	feature = 645	correl = 0.0920003	descr = N_Gram_TGGG
cnt = 155	feature = 81	correl = 0.103328	descr = Xue_Structure_Feature_A101
cnt = 156	feature = 597	correl = -0.0866761	descr = N_Gram_TCCGG
cnt = 157	feature = 496	correl = 0.154164	descr = N_Gram_GGCTT
cnt = 158	feature = 655	correl = 0.0580018	descr = N_Gram_TGTCC
cnt = 159	feature = 244	correl = -0.100859	descr = N_Gram_ATTT
cnt = 160	feature = 601	correl = -0.148115	descr = N_Gram_TCCTT
cnt = 161	feature = 18	correl = 0.0753239	descr = Position_Specific_Bin_Base_5_Base_G
cnt = 162	feature = 453	correl = -0.0571668	descr = N_Gram_GCGA
cnt = 163	feature = 251	correl = 0.0582749	descr = N_Gram_CAAG
cnt = 164	feature = 563	correl = -0.0880709	descr = N_Gram_TAAG
cnt = 165	feature = 29	correl = 0.0926201	descr = Position_Specific_Bin_Base_12_Base_G
cnt = 166	feature = 475	correl = 0.090033	descr = N_Gram_GGAC
cnt = 167	feature = 450	correl = 0.119503	descr = N_Gram_GCCT
cnt = 168	feature = 76	correl = 0.0592468	descr = Fold_of_RNAi_Sequence_Pos_14
cnt = 169	feature = 8	correl = -0.072672	descr = Position_Specific_Bin_Base_2_Base_A
cnt = 170	feature = 38	correl = 0.0460823	descr = Position_Specific_Bin_Base_16_Base_G
cnt = 171	feature = 557	correl = -0.0878071	descr = N_Gram_GTTTT
cnt = 172	feature = 314	correl = 0.0671655	descr = N_Gram_CCGT
cnt = 173	feature = 33	correl = -0.0934854	descr = Position_Specific_Bin_Base_14_Base_A
cnt = 174	feature = 79	correl = -0.0599699	descr = Xue_Structure_Feature_A110
cnt = 175	feature = 391	correl = -0.0864316	descr = N_Gram_CTTGA
cnt = 176	feature = 13	correl = -0.0659148	descr = Position_Specific_Bin_Base_4_Base_A
cnt = 177	feature = 649	correl = 0.0585371	descr = N_Gram_TGGT
cnt = 178	feature = 73	correl = 0.0674259	descr = Fold_of_RNAi_Sequence_Pos_11
cnt = 179	feature = 361	correl = 0.0904271	descr = N_Gram_CTA
cnt = 180	feature = 619	correl = -0.0577328	descr = N_Gram_TCTTG
cnt = 181	feature = 21	correl = -0.0609384	descr = Position_Specific_Bin_Base_8_Base_C
cnt = 182	feature = 468	correl = 0.0608741	descr = N_Gram_GCTT
cnt = 183	feature = 265	correl = -0.0871877	descr = N_Gram_CACGA
cnt = 184	feature = 484	correl = 0.083642	descr = N_Gram_GGCA
cnt = 185	feature = 272	correl = -0.147982	descr = N_Gram_CAGCT
cnt = 186	feature = 57	correl = -0.100348	descr = Gibbs_of_Target_Sequence__Pos_13_Step_1
cnt = 187	feature = 10	correl = -0.0614154	descr = Position_Specific_Bin_Base_2_Base_G
cnt = 188	feature = 623	correl = -0.0747605	descr = N_Gram_TGAAG
cnt = 189	feature = 105	correl = 0.155594	descr = Fold_of_Target_NoEndbrace_noends_Pos_18
cnt = 190	feature = 341	correl = 0.103406	descr = N_Gram_CGGC
cnt = 191	feature = 34	correl = 0.0449651	descr = Position_Specific_Bin_Base_14_Base_C
cnt = 192	feature = 353	correl = -0.127818	descr = N_Gram_CGTCG
cnt = 193	feature = 614	correl = -0.118725	descr = N_Gram_TCTCT
cnt = 194	feature = 72	correl = 0.0485657	descr = Fold_of_RNAi_Sequence_Pos_10
cnt = 195	feature = 32	correl = 0.08487	descr = Position_Specific_Bin_Base_13_Base_C
cnt = 196	feature = 17	correl = 0.0832069	descr = Position_Specific_Bin_Base_5_Base_C
cnt = 197	feature = 14	correl = 0.0478372	descr = Position_Specific_Bin_Base_4_Base_C
cnt = 198	feature = 274	correl = 0.133558	descr = N_Gram_CAGT
cnt = 199	feature = 36	correl = -0.122514	descr = Position_Specific_Bin_Base_16_Base_A
cnt = 200	feature = 683	correl = 0.0553121	descr = N_Gram_TTGG
cnt = 201	feature = 231	correl = -0.0674853	descr = N_Gram_ATGA
cnt = 202	feature = 69	correl = 0.173695	descr = Fold_of_RNAi_Sequence_Pos_2
cnt = 203	feature = 51	correl = -0.0481894	descr = Gibbs_of_Target_Sequence__Pos_4_Step_1
cnt = 204	feature = 28	correl = 0.136225	descr = Position_Specific_Bin_Base_12_Base_C
cnt = 205	feature = 545	correl = 0.0783838	descr = N_Gram_GTGT
cnt = 206	feature = 664	correl = -0.0814692	descr = N_Gram_TTAC
cnt = 207	feature = 466	correl = -0.0778558	descr = N_Gram_GCTCC
cnt = 208	feature = 277	correl = 0.0729598	descr = N_Gram_CATC
cnt = 209	feature = 329	correl = -0.0918492	descr = N_Gram_CGAG
cnt = 210	feature = 446	correl = 0.083521	descr = N_Gram_GCCG
cnt = 211	feature = 471	correl = 0.0769589	descr = N_Gram_GGAA
cnt = 212	feature = 56	correl = 0.0539412	descr = Gibbs_of_Target_Sequence__Pos_12_Step_1
cnt = 213	feature = 478	correl = 0.102351	descr = N_Gram_GGAG
cnt = 214	feature = 61	correl = -0.190527	descr = Gibbs_of_Target_Sequence__Pos_18_Step_1
cnt = 215	feature = 535	correl = -0.0732795	descr = N_Gram_GTCT
cnt = 216	feature = 540	correl = 0.0577975	descr = N_Gram_GTGC
cnt = 217	feature = 67	correl = 0.180286	descr = Fold_of_RNAi_Sequence_Pos_0
cnt = 218	feature = 681	correl = -0.0898801	descr = N_Gram_TTGC
cnt = 219	feature = 602	correl = -0.0785299	descr = N_Gram_TCG
cnt = 220	feature = 677	correl = -0.0690254	descr = N_Gram_TTGA
cnt = 221	feature = 292	correl = -0.0840023	descr = N_Gram_CCAG
cnt = 222	feature = 80	correl = 0.0709011	descr = Xue_Structure_Feature_A100
cnt = 223	feature = 456	correl = 0.0897644	descr = N_Gram_GCGG
cnt = 224	feature = 59	correl = -0.0532804	descr = Gibbs_of_Target_Sequence__Pos_15_Step_1
cnt = 225	feature = 60	correl = -0.114628	descr = Gibbs_of_Target_Sequence__Pos_17_Step_1
cnt = 226	feature = 691	correl = -0.0692288	descr = N_Gram_TTTCC
cnt = 227	feature = 697	correl = -0.102371	descr = N_Gram_TTTTT
cnt = 228	feature = 389	correl = -0.205187	descr = N_Gram_CTTCT
cnt = 229	feature = 424	correl = -0.0648451	descr = N_Gram_GATT
cnt = 230	feature = 58	correl = -0.171832	descr = Gibbs_of_Target_Sequence__Pos_14_Step_1
cnt = 231	feature = 525	correl = -0.0847882	descr = N_Gram_GTC
cnt = 232	feature = 248	correl = 0.137021	descr = N_Gram_CAA
cnt = 233	feature = 531	correl = -0.0860112	descr = N_Gram_GTCG
cnt = 234	feature = 559	correl = -0.0561035	descr = N_Gram_TAA
cnt = 235	feature = 641	correl = 0.0696033	descr = N_Gram_TGGC
cnt = 236	feature = 83	correl = 0.0787529	descr = Xue_Structure_Feature_C110
cnt = 237	feature = 335	correl = 0.0598446	descr = N_Gram_CGCC
cnt = 238	feature = 461	correl = -0.0884055	descr = N_Gram_GCGT
cnt = 239	feature = 662	correl = -0.0770247	descr = N_Gram_TTA
cnt = 240	feature = 578	correl = 0.0484045	descr = N_Gram_TCA
cnt = 241	feature = 613	correl = -0.118597	descr = N_Gram_TCTCC
cnt = 242	feature = 222	correl = -0.0590112	descr = N_Gram_ATC
cnt = 243	feature = 632	correl = -0.0511779	descr = N_Gram_TGC
cnt = 244	feature = 82	correl = 0.108334	descr = Xue_Structure_Feature_C111
cnt = 245	feature = 417	correl = -0.0721812	descr = N_Gram_GAT
cnt = 246	feature = 511	correl = 0.0715981	descr = N_Gram_GGT
cnt = 247	feature = 390	correl = -0.0512649	descr = N_Gram_CTTG
cnt = 248	feature = 695	correl = -0.144447	descr = N_Gram_TTTTC
cnt = 249	feature = 497	correl = 0.178305	descr = N_Gram_GGG
cnt = 250	feature = 690	correl = -0.0968157	descr = N_Gram_TTTC
cnt = 251	feature = 86	correl = 0.104148	descr = Xue_Structure_Feature_G111
cnt = 252	feature = 609	correl = -0.105703	descr = N_Gram_TCT
cnt = 253	feature = 306	correl = 0.0920694	descr = N_Gram_CCG
cnt = 254	feature = 616	correl = -0.0945642	descr = N_Gram_TCTT
cnt = 255	feature = 65	correl = -0.139605	descr = PF_RNAi_Fold_5'Free_Count
cnt = 256	feature = 676	correl = -0.0521481	descr = N_Gram_TTG
cnt = 257	feature = 285	correl = 0.0475262	descr = N_Gram_CC
cnt = 258	feature = 483	correl = 0.150884	descr = N_Gram_GGC
cnt = 259	feature = 688	correl = -0.0669687	descr = N_Gram_TTT
cnt = 260	feature = 661	correl = -0.114981	descr = N_Gram_TT
cnt = 261	feature = 64	correl = -0.179519	descr = PF_RNAi_Fold_Energy
num rows = 521
num_elements = 136502
*
optimization finished, #iter = 564
nu = 0.546179
obj = -45.217236, rho = -0.445774
nSV = 359, nBSV = 209
num rows = 58
num_elements = 15196
*
optimization finished, #iter = 62
nu = 0.502994
obj = -4.262588, rho = -0.451779
nSV = 48, nBSV = 14
*
optimization finished, #iter = 564
nu = 0.546179
obj = -45.217236, rho = -0.445774
nSV = 359, nBSV = 209
CFS merit scores = 1.335
CFS merit scores = 1.58417
CFS merit scores = 1.82731
CFS merit scores = 2.04756
CFS merit scores = 2.24373
CFS merit scores = 2.42573
CFS merit scores = 2.59492
CFS merit scores = 2.75317
CFS merit scores = 2.89926
CFS merit scores = 3.03779
CFS merit scores = 3.16953
CFS merit scores = 3.29601
CFS merit scores = 3.41766
CFS merit scores = 3.53412
CFS merit scores = 3.64616
CFS merit scores = 3.75368
CFS merit scores = 3.85695
CFS merit scores = 3.95431
CFS merit scores = 4.04772
CFS merit scores = 4.1374
CFS merit scores = 4.22415
CFS merit scores = 4.30824
CFS merit scores = 4.39006
CFS merit scores = 4.47005
CFS merit scores = 4.54796
CFS merit scores = 4.62384
CFS merit scores = 4.69681
CFS merit scores = 4.76733
CFS merit scores = 4.83591
CFS merit scores = 4.9022
CFS merit scores = 4.96699
CFS merit scores = 5.02998
CFS merit scores = 5.09104
CFS merit scores = 5.15112
CFS merit scores = 5.20941
CFS merit scores = 5.26574
CFS merit scores = 5.31959
CFS merit scores = 5.37121
CFS merit scores = 5.41932
CFS merit scores = 5.46522
CFS merit scores = 5.50919
CFS merit scores = 5.55137
CFS merit scores = 5.59239
CFS merit scores = 5.62999
CFS merit scores = 5.66625
CFS merit scores = 5.70162
CFS merit scores = 5.73491
CFS merit scores = 5.76725
CFS merit scores = 5.79853
CFS merit scores = 5.82852
CFS merit scores = 5.85625
CFS merit scores = 5.88024
CFS merit scores = 5.9039
CFS merit scores = 5.92608
CFS merit scores = 5.94777
CFS merit scores = 5.96829
CFS merit scores = 5.98797
CFS merit scores = 6.00453
CFS merit scores = 6.02009
CFS merit scores = 6.03498
CFS merit scores = 6.04896
CFS merit scores = 6.06341
CFS merit scores = 6.07649
CFS merit scores = 6.08702
CFS merit scores = 6.09778
CFS merit scores = 6.10865
CFS merit scores = 6.1188
CFS merit scores = 6.1279
CFS merit scores = 6.13645
CFS merit scores = 6.14517
CFS merit scores = 6.15286
CFS merit scores = 6.16078
CFS merit scores = 6.1676
CFS merit scores = 6.17311
CFS merit scores = 6.17844
CFS merit scores = 6.18287
CFS merit scores = 6.18687
CFS merit scores = 6.19117
CFS merit scores = 6.19551
CFS merit scores = 6.1998
CFS merit scores = 6.20442
CFS merit scores = 6.20816
CFS merit scores = 6.21097
CFS merit scores = 6.21291
CFS merit scores = 6.21537
CFS merit scores = 6.2181
CFS merit scores = 6.2208
CFS merit scores = 6.22234
CFS merit scores = 6.22409
CFS merit scores = 6.22539
CFS merit scores = 6.22462
CFS merit scores = 6.22127
CFS merit scores = 6.21833
CFS merit scores = 6.21479
CFS merit scores = 6.21072
CFS merit scores = 6.20699
CFS merit scores = 6.20367
CFS merit scores = 6.20085
CFS merit scores = 6.19692
CFS merit scores = 6.19308
CFS merit scores = 6.18895
CFS merit scores = 6.18345
CFS merit scores = 6.17857
CFS merit scores = 6.1741
CFS merit scores = 6.16836
CFS merit scores = 6.16248
CFS merit scores = 6.15588
CFS merit scores = 6.1497
CFS merit scores = 6.14321
CFS merit scores = 6.13561
CFS merit scores = 6.12817
CFS merit scores = 6.12114
CFS merit scores = 6.11416
CFS merit scores = 6.10684
CFS merit scores = 6.09984
CFS merit scores = 6.09284
CFS merit scores = 6.08558
CFS merit scores = 6.07738
CFS merit scores = 6.06889
CFS merit scores = 6.06004
CFS merit scores = 6.05101
CFS merit scores = 6.04207
CFS merit scores = 6.03366
CFS merit scores = 6.0258
CFS merit scores = 6.01796
CFS merit scores = 6.01047
CFS merit scores = 6.00315
CFS merit scores = 5.99511
CFS merit scores = 5.98671
CFS merit scores = 5.97835
CFS merit scores = 5.96909
CFS merit scores = 5.96002
CFS merit scores = 5.95111
CFS merit scores = 5.94206
CFS merit scores = 5.93279
CFS merit scores = 5.92326
CFS merit scores = 5.91383
CFS merit scores = 5.90445
CFS merit scores = 5.89517
CFS merit scores = 5.88592
CFS merit scores = 5.87696
CFS merit scores = 5.86792
CFS merit scores = 5.85896
CFS merit scores = 5.84981
CFS merit scores = 5.83967
CFS merit scores = 5.82974
CFS merit scores = 5.81949
CFS merit scores = 5.80909
CFS merit scores = 5.7989
CFS merit scores = 5.78804
CFS merit scores = 5.77749
CFS merit scores = 5.76677
CFS merit scores = 5.75577
CFS merit scores = 5.74492
CFS merit scores = 5.73401
CFS merit scores = 5.72307
CFS merit scores = 5.71211
CFS merit scores = 5.70126
CFS merit scores = 5.69033
CFS merit scores = 5.67963
CFS merit scores = 5.66894
CFS merit scores = 5.65823
CFS merit scores = 5.64783
CFS merit scores = 5.63733
CFS merit scores = 5.62675
CFS merit scores = 5.61624
CFS merit scores = 5.60585
CFS merit scores = 5.59573
CFS merit scores = 5.58549
CFS merit scores = 5.57546
CFS merit scores = 5.56589
CFS merit scores = 5.55625
CFS merit scores = 5.54651
CFS merit scores = 5.53636
CFS merit scores = 5.52641
CFS merit scores = 5.51662
CFS merit scores = 5.50711
CFS merit scores = 5.49761
CFS merit scores = 5.48845
CFS merit scores = 5.47907
CFS merit scores = 5.46983
CFS merit scores = 5.46082
CFS merit scores = 5.45181
CFS merit scores = 5.44295
CFS merit scores = 5.4343
CFS merit scores = 5.42565
CFS merit scores = 5.41706
CFS merit scores = 5.40843
CFS merit scores = 5.39992
CFS merit scores = 5.39139
CFS merit scores = 5.38288
CFS merit scores = 5.37417
CFS merit scores = 5.36563
CFS merit scores = 5.35736
CFS merit scores = 5.34936
CFS merit scores = 5.34127
CFS merit scores = 5.33307
CFS merit scores = 5.32482
CFS merit scores = 5.31652
CFS merit scores = 5.30831
CFS merit scores = 5.30025
CFS merit scores = 5.29237
CFS merit scores = 5.28438
CFS merit scores = 5.27632
CFS merit scores = 5.2683
CFS merit scores = 5.25972
CFS merit scores = 5.25112
CFS merit scores = 5.24258
CFS merit scores = 5.23406
CFS merit scores = 5.22532
CFS merit scores = 5.21675
CFS merit scores = 5.20812
CFS merit scores = 5.19947
CFS merit scores = 5.1909
CFS merit scores = 5.18246
CFS merit scores = 5.17397
CFS merit scores = 5.1648
CFS merit scores = 5.15567
CFS merit scores = 5.14668
CFS merit scores = 5.13764
CFS merit scores = 5.12883
CFS merit scores = 5.12016
CFS merit scores = 5.11144
CFS merit scores = 5.10284
CFS merit scores = 5.09402
CFS merit scores = 5.08521
CFS merit scores = 5.07622
CFS merit scores = 5.067
CFS merit scores = 5.05764
CFS merit scores = 5.04832
CFS merit scores = 5.03901
CFS merit scores = 5.0298
CFS merit scores = 5.0202
CFS merit scores = 5.01082
CFS merit scores = 5.0014
CFS merit scores = 4.99204
CFS merit scores = 4.98248
CFS merit scores = 4.97288
CFS merit scores = 4.96325
CFS merit scores = 4.95354
CFS merit scores = 4.94387
CFS merit scores = 4.93413
CFS merit scores = 4.92384
CFS merit scores = 4.91371
CFS merit scores = 4.90357
CFS merit scores = 4.89354
CFS merit scores = 4.88344
CFS merit scores = 4.87352
CFS merit scores = 4.86356
CFS merit scores = 4.85386
CFS merit scores = 4.84412
CFS merit scores = 4.83444
CFS merit scores = 4.82474
CFS merit scores = 4.81485
CFS merit scores = 4.80466
CFS merit scores = 4.79393
CFS merit scores = 4.78328
CFS merit scores = 4.7728
CFS merit scores = 4.76205
CFS merit scores = 4.75032
CFS merit scores = 4.7378
CFS merit scores = 4.72505
CFS merit scores = 4.71251
CFS merit scores = 4.69975
CFS merit scores = 4.68681
CFS merit scores = 4.67363
CFS merit scores = 4.66033
CFS merit scores = 4.64599
CFS merit scores = 4.62871
CFS merit scores = 4.61123
CFS merit scores = 4.59285
cnt = 1	feature = 59	correl = -0.335001	descr = Gibbs_of_Target_Sequence__Pos_20_Step_1
cnt = 2	feature = 613	correl = -0.186395	descr = N_Gram_TCTC
cnt = 3	feature = 57	correl = -0.175519	descr = Gibbs_of_Target_Sequence__Pos_18_Step_1
cnt = 4	feature = 388	correl = 0.107194	descr = N_Gram_GAAGA
cnt = 5	feature = 516	correl = 0.0482489	descr = N_Gram_GTAAA
cnt = 6	feature = 160	correl = -0.0676986	descr = N_Gram_ACGCA
cnt = 7	feature = 396	correl = -0.0682858	descr = N_Gram_GACCC
cnt = 8	feature = 624	correl = 0.051018	descr = N_Gram_TGAAA
cnt = 9	feature = 601	correl = 0.0801168	descr = N_Gram_TCGAC
cnt = 10	feature = 508	correl = -0.0539773	descr = N_Gram_GGGTT
cnt = 11	feature = 593	correl = 0.0519979	descr = N_Gram_TCCCG
cnt = 12	feature = 324	correl = 0.0449682	descr = N_Gram_CGCCA
cnt = 13	feature = 303	correl = 0.0542474	descr = N_Gram_CCTAT
cnt = 14	feature = 399	correl = 0.0885336	descr = N_Gram_GACGG
cnt = 15	feature = 545	correl = 0.0660573	descr = N_Gram_GTGTC
cnt = 16	feature = 314	correl = 0.0730871	descr = N_Gram_CGACA
cnt = 17	feature = 605	correl = -0.0604343	descr = N_Gram_TCGCT
cnt = 18	feature = 546	correl = 0.0477341	descr = N_Gram_GTGTG
cnt = 19	feature = 334	correl = 0.0495723	descr = N_Gram_CGGCC
cnt = 20	feature = 648	correl = 0.0529725	descr = N_Gram_TGGGA
cnt = 21	feature = 326	correl = 0.0569187	descr = N_Gram_CGCTA
cnt = 22	feature = 353	correl = 0.0449682	descr = N_Gram_CTAAA
cnt = 23	feature = 350	correl = -0.0565534	descr = N_Gram_CGTTC
cnt = 24	feature = 357	correl = 0.0646514	descr = N_Gram_CTATA
cnt = 25	feature = 547	correl = 0.0885336	descr = N_Gram_GTTAA
cnt = 26	feature = 591	correl = 0.0607957	descr = N_Gram_TCCCA
cnt = 27	feature = 276	correl = 0.051351	descr = N_Gram_CCAAT
cnt = 28	feature = 661	correl = -0.0504621	descr = N_Gram_TGTTC
cnt = 29	feature = 272	correl = -0.0595348	descr = N_Gram_CATGT
cnt = 30	feature = 386	correl = 0.0526599	descr = N_Gram_GAAAC
cnt = 31	feature = 541	correl = 0.10346	descr = N_Gram_GTGGC
cnt = 32	feature = 594	correl = 0.0467614	descr = N_Gram_TCCGA
cnt = 33	feature = 292	correl = 0.0686314	descr = N_Gram_CCCGC
cnt = 34	feature = 255	correl = 0.055695	descr = N_Gram_CACGT
cnt = 35	feature = 641	correl = 0.0649505	descr = N_Gram_TGGAC
cnt = 36	feature = 389	correl = -0.0557573	descr = N_Gram_GAAGG
cnt = 37	feature = 536	correl = 0.0573867	descr = N_Gram_GTGCA
cnt = 38	feature = 505	correl = 0.0672489	descr = N_Gram_GGGGC
cnt = 39	feature = 341	correl = -0.0704385	descr = N_Gram_CGTAA
cnt = 40	feature = 510	correl = -0.0998537	descr = N_Gram_GGTAA
cnt = 41	feature = 628	correl = 0.0501996	descr = N_Gram_TGAGT
cnt = 42	feature = 244	correl = 0.0824092	descr = N_Gram_CAAGG
cnt = 43	feature = 321	correl = -0.0495078	descr = N_Gram_CGATG
cnt = 44	feature = 251	correl = 0.0619849	descr = N_Gram_CACCA
cnt = 45	feature = 606	correl = 0.0815678	descr = N_Gram_TCGGA
cnt = 46	feature = 231	correl = 0.04675	descr = N_Gram_ATTCT
cnt = 47	feature = 655	correl = -0.0721152	descr = N_Gram_TGTCA
cnt = 48	feature = 492	correl = 0.132497	descr = N_Gram_GGCTT
cnt = 49	feature = 301	correl = -0.0541916	descr = N_Gram_CCGTC
cnt = 50	feature = 322	correl = 0.0783266	descr = N_Gram_CGCAA
cnt = 51	feature = 218	correl = -0.0564014	descr = N_Gram_ATCAT
cnt = 52	feature = 612	correl = 0.0562657	descr = N_Gram_TCTAC
cnt = 53	feature = 211	correl = 0.0544521	descr = N_Gram_ATACA
cnt = 54	feature = 544	correl = 0.0470247	descr = N_Gram_GTGTA
cnt = 55	feature = 335	correl = 0.0605801	descr = N_Gram_CGGCG
cnt = 56	feature = 619	correl = -0.136862	descr = N_Gram_TCTTA
cnt = 57	feature = 538	correl = 0.0840186	descr = N_Gram_GTGCT
cnt = 58	feature = 683	correl = 0.0586818	descr = N_Gram_TTGCA
cnt = 59	feature = 424	correl = -0.102162	descr = N_Gram_GATTT
cnt = 60	feature = 563	correl = -0.140999	descr = N_Gram_TAAGT
cnt = 61	feature = 438	correl = 0.0486014	descr = N_Gram_GCCAG
cnt = 62	feature = 342	correl = -0.0676986	descr = N_Gram_CGTAC
cnt = 63	feature = 446	correl = 0.135114	descr = N_Gram_GCCTT
cnt = 64	feature = 626	correl = 0.0455699	descr = N_Gram_TGACA
cnt = 65	feature = 258	correl = 0.111347	descr = N_Gram_CAGCG
cnt = 66	feature = 512	correl = 0.0645362	descr = N_Gram_GGTCA
cnt = 67	feature = 290	correl = 0.0460393	descr = N_Gram_CCCCT
cnt = 68	feature = 351	correl = 0.113046	descr = N_Gram_CGTTT
cnt = 69	feature = 529	correl = 0.0984847	descr = N_Gram_GTCGG
cnt = 70	feature = 392	correl = 0.075687	descr = N_Gram_GAATC
cnt = 71	feature = 286	correl = 0.0837304	descr = N_Gram_CCCAC
cnt = 72	feature = 226	correl = -0.050257	descr = N_Gram_ATGCT
cnt = 73	feature = 649	correl = 0.0880164	descr = N_Gram_TGGGG
cnt = 74	feature = 580	correl = 0.0443521	descr = N_Gram_TCAAA
cnt = 75	feature = 382	correl = 0.0573149	descr = N_Gram_CTTGG
cnt = 76	feature = 674	correl = -0.0732794	descr = N_Gram_TTCGG
cnt = 77	feature = 690	correl = 0.0451248	descr = N_Gram_TTTCA
cnt = 78	feature = 304	correl = 0.0669317	descr = N_Gram_CCTCA
cnt = 79	feature = 222	correl = 0.0596296	descr = N_Gram_ATCTG
cnt = 80	feature = 367	correl = 0.0617716	descr = N_Gram_CTCGG
cnt = 81	feature = 233	correl = 0.0914607	descr = N_Gram_ATTGT
cnt = 82	feature = 602	correl = -0.112239	descr = N_Gram_TCGAG
cnt = 83	feature = 448	correl = 0.0443714	descr = N_Gram_GCGAG
cnt = 84	feature = 540	correl = 0.0440189	descr = N_Gram_GTGGA
cnt = 85	feature = 610	correl = 0.0589902	descr = N_Gram_TCGTT
cnt = 86	feature = 395	correl = 0.0835581	descr = N_Gram_GACAG
cnt = 87	feature = 680	correl = -0.0661787	descr = N_Gram_TTGAC
cnt = 88	feature = 278	correl = -0.0570146	descr = N_Gram_CCACG
cnt = 89	feature = 248	correl = 0.0831468	descr = N_Gram_CACAG
cnt = 90	feature = 432	correl = -0.0624977	descr = N_Gram_GCAGA
cnt = 91	feature = 479	correl = 0.0651709	descr = N_Gram_GGATT
cnt = 92	feature = 436	correl = 0.120019	descr = N_Gram_GCATC
cnt = 93	feature = 228	correl = 0.0440098	descr = N_Gram_ATGTG
cnt = 94	feature = 340	correl = 0.0567705	descr = N_Gram_CGGTT
cnt = 95	feature = 451	correl = 0.0787735	descr = N_Gram_GCGGA
cnt = 96	feature = 681	correl = -0.0471707	descr = N_Gram_TTGAG
cnt = 97	feature = 404	correl = -0.0480222	descr = N_Gram_GAGCC
cnt = 98	feature = 500	correl = 0.104338	descr = N_Gram_GGGCC
cnt = 99	feature = 268	correl = -0.0775616	descr = N_Gram_CATCG
cnt = 100	feature = 574	correl = -0.0523682	descr = N_Gram_TAGCC
cnt = 101	feature = 305	correl = -0.066356	descr = N_Gram_CCTCC
cnt = 102	feature = 485	correl = 0.0887869	descr = N_Gram_GGCCC
cnt = 103	feature = 394	correl = 0.0443673	descr = N_Gram_GACAC
cnt = 104	feature = 375	correl = -0.12982	descr = N_Gram_CTTAT
cnt = 105	feature = 654	correl = 0.0589823	descr = N_Gram_TGTAA
cnt = 106	feature = 391	correl = -0.0494498	descr = N_Gram_GAATA
cnt = 107	feature = 277	correl = 0.058304	descr = N_Gram_CCACC
cnt = 108	feature = 635	correl = 0.0951233	descr = N_Gram_TGCAC
cnt = 109	feature = 361	correl = 0.0546877	descr = N_Gram_CTCAC
cnt = 110	feature = 501	correl = 0.0775068	descr = N_Gram_GGGCG
cnt = 111	feature = 236	correl = -0.151901	descr = N_Gram_ATTTT
cnt = 112	feature = 496	correl = 0.105989	descr = N_Gram_GGGAC
cnt = 113	feature = 360	correl = 0.0787784	descr = N_Gram_CTCAA
cnt = 114	feature = 207	correl = -0.0726713	descr = N_Gram_AGTTT
cnt = 115	feature = 525	correl = 0.0510769	descr = N_Gram_GTCCC
cnt = 116	feature = 348	correl = 0.125823	descr = N_Gram_CGTGC
cnt = 117	feature = 659	correl = 0.0943639	descr = N_Gram_TGTGG
cnt = 118	feature = 476	correl = 0.0768074	descr = N_Gram_GGAGC
cnt = 119	feature = 337	correl = 0.107255	descr = N_Gram_CGGGA
cnt = 120	feature = 241	correl = 0.0619327	descr = N_Gram_CAAAG
cnt = 121	feature = 478	correl = -0.0842352	descr = N_Gram_GGATC
cnt = 122	feature = 325	correl = 0.0934479	descr = N_Gram_CGCCG
cnt = 123	feature = 329	correl = 0.0665538	descr = N_Gram_CGGAA
cnt = 124	feature = 440	correl = 0.0894919	descr = N_Gram_GCCCG
cnt = 125	feature = 653	correl = 0.0514986	descr = N_Gram_TGGTC
cnt = 126	feature = 397	correl = 0.0525953	descr = N_Gram_GACCG
cnt = 127	feature = 235	correl = -0.0597821	descr = N_Gram_ATTTG
cnt = 128	feature = 417	correl = -0.0670206	descr = N_Gram_GATGA
cnt = 129	feature = 645	correl = -0.0787881	descr = N_Gram_TGGCG
cnt = 130	feature = 603	correl = -0.0488526	descr = N_Gram_TCGC
cnt = 131	feature = 318	correl = -0.0778583	descr = N_Gram_CGAGT
cnt = 132	feature = 356	correl = 0.087417	descr = N_Gram_CTAT
cnt = 133	feature = 466	correl = 0.0483151	descr = N_Gram_GCTTT
cnt = 134	feature = 463	correl = 0.065488	descr = N_Gram_GCTGC
cnt = 135	feature = 484	correl = 0.0769144	descr = N_Gram_GGCCA
cnt = 136	feature = 614	correl = -0.0562052	descr = N_Gram_TCTCA
cnt = 137	feature = 407	correl = 0.0645523	descr = N_Gram_GAGGT
cnt = 138	feature = 306	correl = 0.0601988	descr = N_Gram_CCTCG
cnt = 139	feature = 283	correl = 0.0648749	descr = N_Gram_CCATC
cnt = 140	feature = 487	correl = 0.133509	descr = N_Gram_GGCCT
cnt = 141	feature = 225	correl = -0.0755016	descr = N_Gram_ATGC
cnt = 142	feature = 697	correl = -0.0663268	descr = N_Gram_TTTTG
cnt = 143	feature = 309	correl = -0.0859899	descr = N_Gram_CCTTC
cnt = 144	feature = 504	correl = 0.0613934	descr = N_Gram_GGGGA
cnt = 145	feature = 426	correl = 0.125602	descr = N_Gram_GCAA
cnt = 146	feature = 254	correl = -0.0749098	descr = N_Gram_CACGA
cnt = 147	feature = 274	correl = 0.053807	descr = N_Gram_CCAAA
cnt = 148	feature = 267	correl = 0.10584	descr = N_Gram_CATCC
cnt = 149	feature = 632	correl = -0.135808	descr = N_Gram_TGATT
cnt = 150	feature = 383	correl = 0.0711122	descr = N_Gram_CTTTA
cnt = 151	feature = 209	correl = -0.102279	descr = N_Gram_ATAA
cnt = 152	feature = 497	correl = 0.11304	descr = N_Gram_GGGAG
cnt = 153	feature = 252	correl = 0.0534775	descr = N_Gram_CACCT
cnt = 154	feature = 527	correl = -0.103909	descr = N_Gram_GTCGA
cnt = 155	feature = 52	correl = -0.177172	descr = Gibbs_of_Target_Sequence__Pos_7_Step_1
cnt = 156	feature = 435	correl = 0.0777539	descr = N_Gram_GCAT
cnt = 157	feature = 625	correl = -0.0658539	descr = N_Gram_TGAAG
cnt = 158	feature = 13	correl = 0.0861806	descr = Position_Specific_Bin_Base_3_Base_C
cnt = 159	feature = 219	correl = -0.0845956	descr = N_Gram_ATCG
cnt = 160	feature = 259	correl = -0.136766	descr = N_Gram_CAGCT
cnt = 161	feature = 39	correl = 0.0760799	descr = Position_Specific_Bin_Base_17_Base_G
cnt = 162	feature = 34	correl = 0.123904	descr = Position_Specific_Bin_Base_14_Base_T
cnt = 163	feature = 81	correl = 0.0527181	descr = Xue_Structure_Feature_C101
cnt = 164	feature = 30	correl = -0.125699	descr = Position_Specific_Bin_Base_12_Base_T
cnt = 165	feature = 313	correl = -0.0449112	descr = N_Gram_CGAC
cnt = 166	feature = 511	correl = 0.0456596	descr = N_Gram_GGTC
cnt = 167	feature = 19	correl = -0.0959675	descr = Position_Specific_Bin_Base_6_Base_A
cnt = 168	feature = 10	correl = -0.0815042	descr = Position_Specific_Bin_Base_2_Base_G
cnt = 169	feature = 32	correl = 0.114941	descr = Position_Specific_Bin_Base_13_Base_C
cnt = 170	feature = 514	correl = 0.0453198	descr = N_Gram_GGTT
cnt = 171	feature = 42	correl = 0.108294	descr = Position_Specific_Bin_Base_18_Base_C
cnt = 172	feature = 29	correl = 0.0954761	descr = Position_Specific_Bin_Base_12_Base_G
cnt = 173	feature = 24	correl = -0.0518313	descr = Position_Specific_Bin_Base_9_Base_T
cnt = 174	feature = 285	correl = 0.0575112	descr = N_Gram_CCCA
cnt = 175	feature = 232	correl = 0.0564979	descr = N_Gram_ATTG
cnt = 176	feature = 380	correl = -0.0819458	descr = N_Gram_CTTGA
cnt = 177	feature = 21	correl = -0.0500264	descr = Position_Specific_Bin_Base_8_Base_C
cnt = 178	feature = 644	correl = 0.114355	descr = N_Gram_TGGCC
cnt = 179	feature = 413	correl = -0.118259	descr = N_Gram_GATC
cnt = 180	feature = 590	correl = 0.077493	descr = N_Gram_TCCC
cnt = 181	feature = 18	correl = 0.0744944	descr = Position_Specific_Bin_Base_5_Base_G
cnt = 182	feature = 390	correl = -0.075542	descr = N_Gram_GAAGT
cnt = 183	feature = 473	correl = 0.120945	descr = N_Gram_GGACC
cnt = 184	feature = 78	correl = 0.130657	descr = Xue_Structure_Feature_A101
cnt = 185	feature = 633	correl = 0.114278	descr = N_Gram_TGCA
cnt = 186	feature = 14	correl = -0.0644476	descr = Position_Specific_Bin_Base_4_Base_A
cnt = 187	feature = 11	correl = 0.0887967	descr = Position_Specific_Bin_Base_2_Base_T
cnt = 188	feature = 38	correl = 0.0721528	descr = Position_Specific_Bin_Base_17_Base_C
cnt = 189	feature = 280	correl = -0.112404	descr = N_Gram_CCAGC
cnt = 190	feature = 454	correl = -0.0755293	descr = N_Gram_GCGT
cnt = 191	feature = 481	correl = 0.0475912	descr = N_Gram_GGCA
cnt = 192	feature = 539	correl = 0.108871	descr = N_Gram_GTGG
cnt = 193	feature = 136	correl = -0.0906064	descr = N_Gram_AATC
cnt = 194	feature = 33	correl = -0.117847	descr = Position_Specific_Bin_Base_14_Base_A
cnt = 195	feature = 44	correl = -0.0879745	descr = Position_Specific_Bin_Base_18_Base_T
cnt = 196	feature = 291	correl = 0.0965253	descr = N_Gram_CCCG
cnt = 197	feature = 105	correl = -0.0662083	descr = Fold_of_Target_NoBeginbrace_noends_Pos_7
cnt = 198	feature = 69	correl = 0.0808422	descr = Fold_of_RNAi_Sequence_Pos_9
cnt = 199	feature = 531	correl = -0.0770362	descr = N_Gram_GTCTT
cnt = 200	feature = 17	correl = 0.104264	descr = Position_Specific_Bin_Base_5_Base_C
cnt = 201	feature = 82	correl = 0.0855275	descr = Xue_Structure_Feature_C010
cnt = 202	feature = 441	correl = 0.0670364	descr = N_Gram_GCCG
cnt = 203	feature = 36	correl = 0.134421	descr = Position_Specific_Bin_Base_16_Base_C
cnt = 204	feature = 9	correl = 0.0635599	descr = Position_Specific_Bin_Base_2_Base_C
cnt = 205	feature = 40	correl = -0.0779228	descr = Position_Specific_Bin_Base_17_Base_T
cnt = 206	feature = 76	correl = 0.062412	descr = Xue_Structure_Feature_A111
cnt = 207	feature = 56	correl = -0.102628	descr = Gibbs_of_Target_Sequence__Pos_17_Step_1
cnt = 208	feature = 54	correl = -0.0974245	descr = Gibbs_of_Target_Sequence__Pos_13_Step_1
cnt = 209	feature = 20	correl = 0.110323	descr = Position_Specific_Bin_Base_6_Base_C
cnt = 210	feature = 691	correl = -0.0655038	descr = N_Gram_TTTCC
cnt = 211	feature = 8	correl = -0.0555671	descr = Position_Specific_Bin_Base_2_Base_A
cnt = 212	feature = 77	correl = 0.0838065	descr = Xue_Structure_Feature_A100
cnt = 213	feature = 503	correl = 0.0659145	descr = N_Gram_GGGG
cnt = 214	feature = 416	correl = -0.0440887	descr = N_Gram_GATG
cnt = 215	feature = 598	correl = -0.129877	descr = N_Gram_TCCTT
cnt = 216	feature = 234	correl = -0.107219	descr = N_Gram_ATTT
cnt = 217	feature = 35	correl = -0.112333	descr = Position_Specific_Bin_Base_16_Base_A
cnt = 218	feature = 72	correl = 0.122247	descr = Fold_of_RNAi_Sequence_Pos_12
cnt = 219	feature = 475	correl = 0.10991	descr = N_Gram_GGAG
cnt = 220	feature = 472	correl = 0.119878	descr = N_Gram_GGAC
cnt = 221	feature = 535	correl = 0.0729268	descr = N_Gram_GTGC
cnt = 222	feature = 343	correl = -0.0872262	descr = N_Gram_CGTC
cnt = 223	feature = 679	correl = -0.0585037	descr = N_Gram_TTGA
cnt = 224	feature = 450	correl = 0.0880005	descr = N_Gram_GCGG
cnt = 225	feature = 28	correl = 0.139325	descr = Position_Specific_Bin_Base_12_Base_C
cnt = 226	feature = 364	correl = -0.105719	descr = N_Gram_CTCCA
cnt = 227	feature = 526	correl = -0.0732084	descr = N_Gram_GTCG
cnt = 228	feature = 64	correl = 0.199608	descr = Fold_of_RNAi_Sequence_Pos_1
cnt = 229	feature = 677	correl = -0.139967	descr = N_Gram_TTCTT
cnt = 230	feature = 323	correl = 0.0672541	descr = N_Gram_CGCC
cnt = 231	feature = 615	correl = -0.11716	descr = N_Gram_TCTCC
cnt = 232	feature = 67	correl = 0.0769865	descr = Fold_of_RNAi_Sequence_Pos_4
cnt = 233	feature = 557	correl = -0.0817198	descr = N_Gram_TAA
cnt = 234	feature = 643	correl = 0.0451574	descr = N_Gram_TGGC
cnt = 235	feature = 86	correl = 0.0801244	descr = Xue_Structure_Feature_G100
cnt = 236	feature = 461	correl = -0.0794271	descr = N_Gram_GCTCC
cnt = 237	feature = 265	correl = 0.0729038	descr = N_Gram_CAT
cnt = 238	feature = 58	correl = -0.300939	descr = Gibbs_of_Target_Sequence__Pos_19_Step_1
cnt = 239	feature = 312	correl = -0.0596474	descr = N_Gram_CGA
cnt = 240	feature = 73	correl = 0.0923377	descr = Fold_of_RNAi_Sequence_Pos_13
cnt = 241	feature = 579	correl = 0.0699961	descr = N_Gram_TCA
cnt = 242	feature = 483	correl = 0.161213	descr = N_Gram_GGCC
cnt = 243	feature = 425	correl = 0.128276	descr = N_Gram_GCA
cnt = 244	feature = 66	correl = 0.0894178	descr = Fold_of_RNAi_Sequence_Pos_3
cnt = 245	feature = 596	correl = -0.0890113	descr = N_Gram_TCCT
cnt = 246	feature = 509	correl = 0.0678959	descr = N_Gram_GGT
cnt = 247	feature = 494	correl = 0.133216	descr = N_Gram_GGGA
cnt = 248	feature = 695	correl = -0.15477	descr = N_Gram_TTTT
cnt = 249	feature = 623	correl = -0.0742621	descr = N_Gram_TGA
cnt = 250	feature = 284	correl = 0.0495362	descr = N_Gram_CCC
cnt = 251	feature = 308	correl = -0.0990473	descr = N_Gram_CCTT
cnt = 252	feature = 599	correl = -0.109256	descr = N_Gram_TCG
cnt = 253	feature = 460	correl = -0.055655	descr = N_Gram_GCTC
cnt = 254	feature = 80	correl = 0.115545	descr = Xue_Structure_Feature_C110
cnt = 255	feature = 640	correl = 0.0942792	descr = N_Gram_TGG
cnt = 256	feature = 336	correl = 0.147416	descr = N_Gram_CGGG
cnt = 257	feature = 79	correl = 0.0735233	descr = Xue_Structure_Feature_C111
cnt = 258	feature = 578	correl = -0.114723	descr = N_Gram_TC
cnt = 259	feature = 237	correl = 0.108921	descr = N_Gram_CA
cnt = 260	feature = 373	correl = -0.125257	descr = N_Gram_CTT
cnt = 261	feature = 689	correl = -0.125157	descr = N_Gram_TTTC
cnt = 262	feature = 468	correl = 0.141089	descr = N_Gram_GGA
cnt = 263	feature = 437	correl = 0.0671955	descr = N_Gram_GCC
cnt = 264	feature = 611	correl = -0.105133	descr = N_Gram_TCT
cnt = 265	feature = 327	correl = 0.0908169	descr = N_Gram_CGG
cnt = 266	feature = 61	correl = -0.150091	descr = PF_RNAi_Fold_5'Free_Count
cnt = 267	feature = 688	correl = -0.0953816	descr = N_Gram_TTT
cnt = 268	feature = 662	correl = -0.130387	descr = N_Gram_TT
cnt = 269	feature = 467	correl = 0.168089	descr = N_Gram_GG
cnt = 270	feature = 60	correl = -0.186888	descr = PF_RNAi_Fold_Energy
cnt = 271	feature = 83	correl = -0.0941193	descr = Xue_Structure_Feature_C000
num rows = 521
num_elements = 141712
*
optimization finished, #iter = 557
nu = 0.535947
obj = -44.257084, rho = -0.408135
nSV = 362, nBSV = 206
num rows = 58
num_elements = 15776
*
optimization finished, #iter = 47
nu = 0.570632
obj = -4.901929, rho = -0.367512
nSV = 48, nBSV = 16
*
optimization finished, #iter = 557
nu = 0.535947
obj = -44.257084, rho = -0.408135
nSV = 362, nBSV = 206
CFS merit scores = 1.32688
CFS merit scores = 1.56726
CFS merit scores = 1.82408
CFS merit scores = 2.05068
CFS merit scores = 2.24951
CFS merit scores = 2.42785
CFS merit scores = 2.58833
CFS merit scores = 2.73637
CFS merit scores = 2.8704
CFS merit scores = 2.99577
CFS merit scores = 3.11463
CFS merit scores = 3.2255
CFS merit scores = 3.33044
CFS merit scores = 3.43122
CFS merit scores = 3.51976
CFS merit scores = 3.60567
CFS merit scores = 3.68685
CFS merit scores = 3.76333
CFS merit scores = 3.83229
CFS merit scores = 3.88659
CFS merit scores = 3.93628
CFS merit scores = 3.98058
CFS merit scores = 4.02352
CFS merit scores = 4.06395
CFS merit scores = 4.09935
CFS merit scores = 4.12977
CFS merit scores = 4.15223
CFS merit scores = 4.17379
CFS merit scores = 4.1906
CFS merit scores = 4.20566
CFS merit scores = 4.2189
CFS merit scores = 4.23063
CFS merit scores = 4.2413
CFS merit scores = 4.24923
CFS merit scores = 4.25847
CFS merit scores = 4.26457
CFS merit scores = 4.26928
CFS merit scores = 4.27201
CFS merit scores = 4.27662
CFS merit scores = 4.28082
CFS merit scores = 4.2823
CFS merit scores = 4.28216
CFS merit scores = 4.28239
CFS merit scores = 4.28104
CFS merit scores = 4.27845
CFS merit scores = 4.27478
CFS merit scores = 4.27169
CFS merit scores = 4.26853
CFS merit scores = 4.26488
CFS merit scores = 4.26206
CFS merit scores = 4.26006
CFS merit scores = 4.25564
CFS merit scores = 4.25034
CFS merit scores = 4.24499
CFS merit scores = 4.23764
CFS merit scores = 4.23027
CFS merit scores = 4.2217
CFS merit scores = 4.21279
CFS merit scores = 4.20436
CFS merit scores = 4.19483
CFS merit scores = 4.18274
CFS merit scores = 4.1709
CFS merit scores = 4.15957
CFS merit scores = 4.14695
CFS merit scores = 4.13519
CFS merit scores = 4.11732
CFS merit scores = 4.09742
CFS merit scores = 4.0794
CFS merit scores = 4.04494
CFS merit scores = 4.00928
cnt = 1	feature = 64	correl = -0.326885	descr = Gibbs_of_Target_Sequence__Pos_20_Step_1
cnt = 2	feature = 28	correl = -0.110489	descr = Position_Specific_Bin_Base_12_Base_A
cnt = 3	feature = 54	correl = -0.123644	descr = Gibbs_of_Target_Sequence__Pos_6_Step_1
cnt = 4	feature = 222	correl = -0.138499	descr = N_Gram_ATAAG
cnt = 5	feature = 645	correl = 0.068652	descr = N_Gram_TGTGA
cnt = 6	feature = 466	correl = 0.0553326	descr = N_Gram_GCTTT
cnt = 7	feature = 231	correl = 0.0856451	descr = N_Gram_ATATA
cnt = 8	feature = 308	correl = 0.0449028	descr = N_Gram_CCGCA
cnt = 9	feature = 207	correl = 0.0444811	descr = N_Gram_AGGTA
cnt = 10	feature = 291	correl = 0.0512448	descr = N_Gram_CCAAT
cnt = 11	feature = 399	correl = 0.0834526	descr = N_Gram_GACAG
cnt = 12	feature = 303	correl = 0.051928	descr = N_Gram_CCCGC
cnt = 13	feature = 596	correl = -0.0492347	descr = N_Gram_TCGCA
cnt = 14	feature = 463	correl = 0.0564639	descr = N_Gram_GCTGC
cnt = 15	feature = 304	correl = 0.0608559	descr = N_Gram_CCCGG
cnt = 16	feature = 426	correl = 0.0605145	descr = N_Gram_GCAAA
cnt = 17	feature = 265	correl = 0.0630905	descr = N_Gram_CACCA
cnt = 18	feature = 351	correl = -0.130915	descr = N_Gram_CGTCG
cnt = 19	feature = 599	correl = -0.0481308	descr = N_Gram_TCGGG
cnt = 20	feature = 390	correl = 0.0445422	descr = N_Gram_CTTTA
cnt = 21	feature = 450	correl = 0.0442697	descr = N_Gram_GCGAG
cnt = 22	feature = 416	correl = 0.066287	descr = N_Gram_GATAT
cnt = 23	feature = 643	correl = 0.0576772	descr = N_Gram_TGTCC
cnt = 24	feature = 461	correl = -0.0732129	descr = N_Gram_GCTCC
cnt = 25	feature = 267	correl = 0.0581254	descr = N_Gram_CACCG
cnt = 26	feature = 510	correl = 0.0488594	descr = N_Gram_GGTC
cnt = 27	feature = 391	correl = 0.102901	descr = N_Gram_CTTTG
cnt = 28	feature = 274	correl = 0.0819906	descr = N_Gram_CAGCA
cnt = 29	feature = 417	correl = -0.116362	descr = N_Gram_GATC
cnt = 30	feature = 661	correl = -0.0440948	descr = N_Gram_TTCCG
cnt = 31	feature = 633	correl = 0.18328	descr = N_Gram_TGGCT
cnt = 32	feature = 218	correl = 0.0686179	descr = N_Gram_AGTTG
cnt = 33	feature = 605	correl = -0.0985684	descr = N_Gram_TCTCA
cnt = 34	feature = 33	correl = 0.103368	descr = Position_Specific_Bin_Base_13_Base_C
cnt = 35	feature = 11	correl = 0.0601134	descr = Position_Specific_Bin_Base_2_Base_T
cnt = 36	feature = 86	correl = 0.0848042	descr = Xue_Structure_Feature_C101
cnt = 37	feature = 446	correl = 0.0854186	descr = N_Gram_GCCT
cnt = 38	feature = 225	correl = 0.0680859	descr = N_Gram_ATACG
cnt = 39	feature = 472	correl = 0.0967814	descr = N_Gram_GGAC
cnt = 40	feature = 219	correl = -0.117772	descr = N_Gram_AGTTT
cnt = 41	feature = 73	correl = 0.0906147	descr = Fold_of_RNAi_Sequence_Pos_9
cnt = 42	feature = 12	correl = -0.0639653	descr = Position_Specific_Bin_Base_3_Base_A
cnt = 43	feature = 272	correl = 0.0482376	descr = N_Gram_CACT
cnt = 44	feature = 14	correl = -0.068026	descr = Position_Specific_Bin_Base_4_Base_A
cnt = 45	feature = 32	correl = -0.0542111	descr = Position_Specific_Bin_Base_13_Base_A
cnt = 46	feature = 56	correl = 0.0659425	descr = Gibbs_of_Target_Sequence__Pos_12_Step_1
cnt = 47	feature = 17	correl = 0.0762718	descr = Position_Specific_Bin_Base_5_Base_G
cnt = 48	feature = 81	correl = -0.0515979	descr = Xue_Structure_Feature_A110
cnt = 49	feature = 541	correl = 0.0595992	descr = N_Gram_GTTG
cnt = 50	feature = 105	correl = 0.100374	descr = Fold_of_Target_NoEndbrace_noends_Pos_13
cnt = 51	feature = 83	correl = 0.114443	descr = Xue_Structure_Feature_A101
cnt = 52	feature = 10	correl = -0.0802303	descr = Position_Specific_Bin_Base_2_Base_G
cnt = 53	feature = 606	correl = -0.117488	descr = N_Gram_TCTCC
cnt = 54	feature = 497	correl = 0.145706	descr = N_Gram_GGGC
cnt = 55	feature = 72	correl = 0.0811179	descr = Fold_of_RNAi_Sequence_Pos_6
cnt = 56	feature = 61	correl = -0.122222	descr = Gibbs_of_Target_Sequence__Pos_17_Step_1
cnt = 57	feature = 546	correl = -0.0994484	descr = N_Gram_GTTTT
cnt = 58	feature = 82	correl = 0.0494186	descr = Xue_Structure_Feature_A100
cnt = 59	feature = 209	correl = -0.0480691	descr = N_Gram_AGT
cnt = 60	feature = 441	correl = 0.0893612	descr = N_Gram_GCCCG
cnt = 61	feature = 29	correl = 0.144214	descr = Position_Specific_Bin_Base_12_Base_C
cnt = 62	feature = 80	correl = 0.0454459	descr = Xue_Structure_Feature_A111
cnt = 63	feature = 59	correl = -0.0485392	descr = Gibbs_of_Target_Sequence__Pos_15_Step_1
cnt = 64	feature = 547	correl = -0.0749633	descr = N_Gram_TA
cnt = 65	feature = 460	correl = -0.0542849	descr = N_Gram_GCTC
cnt = 66	feature = 57	correl = -0.0824215	descr = Gibbs_of_Target_Sequence__Pos_13_Step_1
cnt = 67	feature = 77	correl = 0.086522	descr = Fold_of_RNAi_Sequence_Pos_14
cnt = 68	feature = 545	correl = -0.0447023	descr = N_Gram_GTTT
cnt = 69	feature = 58	correl = -0.177903	descr = Gibbs_of_Target_Sequence__Pos_14_Step_1
cnt = 70	feature = 67	correl = -0.0705325	descr = PF_RNAi_Fold_3'Free_Count
num rows = 521
num_elements = 36991
*
optimization finished, #iter = 392
nu = 0.638246
obj = -55.780931, rho = -0.354635
nSV = 357, nBSV = 302
num rows = 58
num_elements = 4118
*
optimization finished, #iter = 39
nu = 0.696204
obj = -6.281603, rho = -0.399732
nSV = 50, nBSV = 33
*
optimization finished, #iter = 392
nu = 0.638246
obj = -55.780931, rho = -0.354635
nSV = 357, nBSV = 302
CFS merit scores = 1.23429
CFS merit scores = 1.53609
CFS merit scores = 1.79902
CFS merit scores = 2.03198
CFS merit scores = 2.24379
CFS merit scores = 2.43839
CFS merit scores = 2.61792
CFS merit scores = 2.7862
CFS merit scores = 2.94473
CFS merit scores = 3.09501
CFS merit scores = 3.23809
CFS merit scores = 3.37482
CFS merit scores = 3.50154
CFS merit scores = 3.62299
CFS merit scores = 3.73964
CFS merit scores = 3.85199
CFS merit scores = 3.96026
CFS merit scores = 4.06471
CFS merit scores = 4.16586
CFS merit scores = 4.2639
CFS merit scores = 4.35912
CFS merit scores = 4.44801
CFS merit scores = 4.53388
CFS merit scores = 4.61712
CFS merit scores = 4.69805
CFS merit scores = 4.77681
CFS merit scores = 4.85349
CFS merit scores = 4.92746
CFS merit scores = 4.99658
CFS merit scores = 5.06032
CFS merit scores = 5.12136
CFS merit scores = 5.18147
CFS merit scores = 5.24066
CFS merit scores = 5.29819
CFS merit scores = 5.3523
CFS merit scores = 5.40465
CFS merit scores = 5.45539
CFS merit scores = 5.50365
CFS merit scores = 5.54963
CFS merit scores = 5.59067
CFS merit scores = 5.6269
CFS merit scores = 5.66182
CFS merit scores = 5.68946
CFS merit scores = 5.71644
CFS merit scores = 5.74332
CFS merit scores = 5.76482
CFS merit scores = 5.78462
CFS merit scores = 5.80277
CFS merit scores = 5.82055
CFS merit scores = 5.83683
CFS merit scores = 5.85038
CFS merit scores = 5.86399
CFS merit scores = 5.87498
CFS merit scores = 5.88631
CFS merit scores = 5.8967
CFS merit scores = 5.90554
CFS merit scores = 5.91514
CFS merit scores = 5.92435
CFS merit scores = 5.93307
CFS merit scores = 5.94181
CFS merit scores = 5.95114
CFS merit scores = 5.96023
CFS merit scores = 5.96667
CFS merit scores = 5.97286
CFS merit scores = 5.97597
CFS merit scores = 5.97959
CFS merit scores = 5.98409
CFS merit scores = 5.98813
CFS merit scores = 5.99264
CFS merit scores = 5.99751
CFS merit scores = 6.00056
CFS merit scores = 6.0028
CFS merit scores = 6.00499
CFS merit scores = 6.00434
CFS merit scores = 6.00335
CFS merit scores = 6.00232
CFS merit scores = 6.00143
CFS merit scores = 6.00063
CFS merit scores = 5.99996
CFS merit scores = 5.99905
CFS merit scores = 5.9981
CFS merit scores = 5.99665
CFS merit scores = 5.99487
CFS merit scores = 5.9934
CFS merit scores = 5.992
CFS merit scores = 5.99076
CFS merit scores = 5.98917
CFS merit scores = 5.98687
CFS merit scores = 5.98511
CFS merit scores = 5.98327
CFS merit scores = 5.98076
CFS merit scores = 5.97721
CFS merit scores = 5.97414
CFS merit scores = 5.97063
CFS merit scores = 5.96514
CFS merit scores = 5.95877
CFS merit scores = 5.9527
CFS merit scores = 5.94638
CFS merit scores = 5.94011
CFS merit scores = 5.93363
CFS merit scores = 5.92717
CFS merit scores = 5.921
CFS merit scores = 5.91437
CFS merit scores = 5.90696
CFS merit scores = 5.89953
CFS merit scores = 5.89145
CFS merit scores = 5.88366
CFS merit scores = 5.87496
CFS merit scores = 5.86695
CFS merit scores = 5.85934
CFS merit scores = 5.85214
CFS merit scores = 5.84496
CFS merit scores = 5.83787
CFS merit scores = 5.83065
CFS merit scores = 5.82311
CFS merit scores = 5.81528
CFS merit scores = 5.80777
CFS merit scores = 5.80002
CFS merit scores = 5.79252
CFS merit scores = 5.78512
CFS merit scores = 5.77615
CFS merit scores = 5.76723
CFS merit scores = 5.75889
CFS merit scores = 5.75006
CFS merit scores = 5.74101
CFS merit scores = 5.73206
CFS merit scores = 5.72359
CFS merit scores = 5.71528
CFS merit scores = 5.70724
CFS merit scores = 5.69834
CFS merit scores = 5.68944
CFS merit scores = 5.68084
CFS merit scores = 5.67142
CFS merit scores = 5.66222
CFS merit scores = 5.65346
CFS merit scores = 5.64477
CFS merit scores = 5.63602
CFS merit scores = 5.62733
CFS merit scores = 5.61884
CFS merit scores = 5.61007
CFS merit scores = 5.60113
CFS merit scores = 5.59269
CFS merit scores = 5.58432
CFS merit scores = 5.5762
CFS merit scores = 5.56749
CFS merit scores = 5.55911
CFS merit scores = 5.55072
CFS merit scores = 5.54189
CFS merit scores = 5.53329
CFS merit scores = 5.52482
CFS merit scores = 5.51655
CFS merit scores = 5.5085
CFS merit scores = 5.50029
CFS merit scores = 5.49207
CFS merit scores = 5.48367
CFS merit scores = 5.47562
CFS merit scores = 5.46741
CFS merit scores = 5.45942
CFS merit scores = 5.45133
CFS merit scores = 5.44335
CFS merit scores = 5.43558
CFS merit scores = 5.42793
CFS merit scores = 5.42034
CFS merit scores = 5.413
CFS merit scores = 5.40584
CFS merit scores = 5.39847
CFS merit scores = 5.39107
CFS merit scores = 5.38376
CFS merit scores = 5.3768
CFS merit scores = 5.36969
CFS merit scores = 5.36271
CFS merit scores = 5.35566
CFS merit scores = 5.34842
CFS merit scores = 5.34121
CFS merit scores = 5.33409
CFS merit scores = 5.32659
CFS merit scores = 5.31927
CFS merit scores = 5.31192
CFS merit scores = 5.30476
CFS merit scores = 5.29745
CFS merit scores = 5.29
CFS merit scores = 5.28223
CFS merit scores = 5.27444
CFS merit scores = 5.26659
CFS merit scores = 5.25878
CFS merit scores = 5.25119
CFS merit scores = 5.24363
CFS merit scores = 5.23605
CFS merit scores = 5.22825
CFS merit scores = 5.22044
CFS merit scores = 5.21255
CFS merit scores = 5.20491
CFS merit scores = 5.19718
CFS merit scores = 5.18956
CFS merit scores = 5.18191
CFS merit scores = 5.17423
CFS merit scores = 5.16683
CFS merit scores = 5.1594
CFS merit scores = 5.15219
CFS merit scores = 5.14509
CFS merit scores = 5.13809
CFS merit scores = 5.13094
CFS merit scores = 5.12371
CFS merit scores = 5.11619
CFS merit scores = 5.1089
CFS merit scores = 5.10175
CFS merit scores = 5.09445
CFS merit scores = 5.08683
CFS merit scores = 5.07936
CFS merit scores = 5.07207
CFS merit scores = 5.06454
CFS merit scores = 5.05696
CFS merit scores = 5.04922
CFS merit scores = 5.04123
CFS merit scores = 5.03342
CFS merit scores = 5.02575
CFS merit scores = 5.01778
CFS merit scores = 5.0098
CFS merit scores = 5.00186
CFS merit scores = 4.99387
CFS merit scores = 4.98591
CFS merit scores = 4.97772
CFS merit scores = 4.96965
CFS merit scores = 4.96159
CFS merit scores = 4.95348
CFS merit scores = 4.94549
CFS merit scores = 4.93743
CFS merit scores = 4.92931
CFS merit scores = 4.92132
CFS merit scores = 4.91328
CFS merit scores = 4.90524
CFS merit scores = 4.89731
CFS merit scores = 4.88945
CFS merit scores = 4.88092
CFS merit scores = 4.87148
CFS merit scores = 4.86132
CFS merit scores = 4.85119
CFS merit scores = 4.84116
CFS merit scores = 4.83089
CFS merit scores = 4.82025
CFS merit scores = 4.80943
CFS merit scores = 4.79849
CFS merit scores = 4.78762
CFS merit scores = 4.77639
CFS merit scores = 4.76537
CFS merit scores = 4.75411
CFS merit scores = 4.74242
CFS merit scores = 4.73
CFS merit scores = 4.71744
CFS merit scores = 4.70457
CFS merit scores = 4.69113
CFS merit scores = 4.67709
CFS merit scores = 4.66278
CFS merit scores = 4.64857
CFS merit scores = 4.62875
CFS merit scores = 4.60225
cnt = 1	feature = 677	correl = -0.234287	descr = N_Gram_TTCT
cnt = 2	feature = 340	correl = 0.129862	descr = N_Gram_CGGG
cnt = 3	feature = 313	correl = 0.108045	descr = N_Gram_CCTCA
cnt = 4	feature = 353	correl = 0.0785541	descr = N_Gram_CGTGG
cnt = 5	feature = 321	correl = 0.0729367	descr = N_Gram_CGACA
cnt = 6	feature = 351	correl = 0.070128	descr = N_Gram_CGTGA
cnt = 7	feature = 235	correl = -0.0492413	descr = N_Gram_ATCGC
cnt = 8	feature = 322	correl = -0.0492413	descr = N_Gram_CGACC
cnt = 9	feature = 512	correl = 0.0448498	descr = N_Gram_GGGGT
cnt = 10	feature = 160	correl = 0.0448498	descr = N_Gram_ACAGC
cnt = 11	feature = 301	correl = 0.0448498	descr = N_Gram_CCCCG
cnt = 12	feature = 674	correl = 0.0442881	descr = N_Gram_TTCGA
cnt = 13	feature = 219	correl = 0.0883378	descr = N_Gram_AGTTA
cnt = 14	feature = 324	correl = 0.0883378	descr = N_Gram_CGACT
cnt = 15	feature = 461	correl = 0.0858528	descr = N_Gram_GCTAT
cnt = 16	feature = 361	correl = 0.0857534	descr = N_Gram_CTATT
cnt = 17	feature = 578	correl = 0.0750185	descr = N_Gram_TATAT
cnt = 18	feature = 419	correl = -0.055789	descr = N_Gram_GATCG
cnt = 19	feature = 391	correl = 0.0525049	descr = N_Gram_GAAAC
cnt = 20	feature = 416	correl = 0.0455868	descr = N_Gram_GATAC
cnt = 21	feature = 232	correl = -0.0455511	descr = N_Gram_ATCAA
cnt = 22	feature = 473	correl = 0.114234	descr = N_Gram_GGAAA
cnt = 23	feature = 629	correl = -0.0813739	descr = N_Gram_TGAGA
cnt = 24	feature = 555	correl = 0.0445252	descr = N_Gram_GTTGC
cnt = 25	feature = 82	correl = -0.0574263	descr = Xue_Structure_Feature_A010
cnt = 26	feature = 225	correl = 0.0542735	descr = N_Gram_ATACA
cnt = 27	feature = 267	correl = -0.0447454	descr = N_Gram_CACCC
cnt = 28	feature = 394	correl = -0.0442622	descr = N_Gram_GAAGG
cnt = 29	feature = 641	correl = 0.0884103	descr = N_Gram_TGGAG
cnt = 30	feature = 552	correl = 0.0847243	descr = N_Gram_GTTCC
cnt = 31	feature = 504	correl = 0.0756844	descr = N_Gram_GGGCA
cnt = 32	feature = 610	correl = 0.0648799	descr = N_Gram_TCGGA
cnt = 33	feature = 520	correl = 0.0549401	descr = N_Gram_GGTGC
cnt = 34	feature = 308	correl = 0.0550859	descr = N_Gram_CCGGC
cnt = 35	feature = 281	correl = 0.129518	descr = N_Gram_CAGTG
cnt = 36	feature = 396	correl = 0.0527757	descr = N_Gram_GAATC
cnt = 37	feature = 207	correl = -0.0651342	descr = N_Gram_AGGCT
cnt = 38	feature = 389	correl = 0.0577329	descr = N_Gram_CTTTG
cnt = 39	feature = 579	correl = 0.0624687	descr = N_Gram_TATGT
cnt = 40	feature = 683	correl = -0.0663177	descr = N_Gram_TTGAC
cnt = 41	feature = 348	correl = -0.0456528	descr = N_Gram_CGTCC
cnt = 42	feature = 291	correl = -0.0450395	descr = N_Gram_CCACG
cnt = 43	feature = 304	correl = 0.0702418	descr = N_Gram_CCCGG
cnt = 44	feature = 407	correl = -0.0480842	descr = N_Gram_GAGCC
cnt = 45	feature = 228	correl = 0.0463331	descr = N_Gram_ATAGC
cnt = 46	feature = 452	correl = 0.0737702	descr = N_Gram_GCGAG
cnt = 47	feature = 653	correl = 0.0587498	descr = N_Gram_TGTAA
cnt = 48	feature = 690	correl = -0.0539225	descr = N_Gram_TTGTA
cnt = 49	feature = 649	correl = 0.0460523	descr = N_Gram_TGGGT
cnt = 50	feature = 600	correl = -0.0649711	descr = N_Gram_TCCGC
cnt = 51	feature = 424	correl = -0.0691849	descr = N_Gram_GATTT
cnt = 52	feature = 648	correl = 0.0877997	descr = N_Gram_TGGGG
cnt = 53	feature = 290	correl = 0.0476934	descr = N_Gram_CCAAT
cnt = 54	feature = 423	correl = -0.0595979	descr = N_Gram_GATTA
cnt = 55	feature = 623	correl = -0.12972	descr = N_Gram_TCTTA
cnt = 56	feature = 209	correl = 0.10018	descr = N_Gram_AGGGG
cnt = 57	feature = 597	correl = 0.0606099	descr = N_Gram_TCCCA
cnt = 58	feature = 450	correl = 0.132646	descr = N_Gram_GCCTT
cnt = 59	feature = 392	correl = 0.100755	descr = N_Gram_GAAAG
cnt = 60	feature = 647	correl = 0.0511865	descr = N_Gram_TGGGA
cnt = 61	feature = 303	correl = 0.0684582	descr = N_Gram_CCCGC
cnt = 62	feature = 312	correl = 0.0784148	descr = N_Gram_CCGTG
cnt = 63	feature = 236	correl = -0.097297	descr = N_Gram_ATCGG
cnt = 64	feature = 360	correl = 0.0624943	descr = N_Gram_CTATA
cnt = 65	feature = 446	correl = 0.0580428	descr = N_Gram_GCCGC
cnt = 66	feature = 417	correl = 0.075923	descr = N_Gram_GATAT
cnt = 67	feature = 609	correl = -0.0492413	descr = N_Gram_TCGCA
cnt = 68	feature = 211	correl = 0.0755699	descr = N_Gram_AGGTT
cnt = 69	feature = 272	correl = 0.0966225	descr = N_Gram_CACTC
cnt = 70	feature = 540	correl = 0.047812	descr = N_Gram_GTGAC
cnt = 71	feature = 691	correl = 0.0843309	descr = N_Gram_TTGTG
cnt = 72	feature = 574	correl = 0.0802415	descr = N_Gram_TAGCA
cnt = 73	feature = 563	correl = 0.0605012	descr = N_Gram_TAAAT
cnt = 74	feature = 456	correl = 0.0575207	descr = N_Gram_GCGGG
cnt = 75	feature = 631	correl = -0.0444781	descr = N_Gram_TGATC
cnt = 76	feature = 451	correl = -0.0771366	descr = N_Gram_GCGAC
cnt = 77	feature = 645	correl = 0.146803	descr = N_Gram_TGGCT
cnt = 78	feature = 336	correl = 0.057566	descr = N_Gram_CGGAC
cnt = 79	feature = 580	correl = -0.0568288	descr = N_Gram_TATTC
cnt = 80	feature = 654	correl = -0.0614479	descr = N_Gram_TGTCA
cnt = 81	feature = 695	correl = -0.045038	descr = N_Gram_TTTCG
cnt = 82	feature = 363	correl = 0.0649461	descr = N_Gram_CTCAA
cnt = 83	feature = 326	correl = -0.0912834	descr = N_Gram_CGAGT
cnt = 84	feature = 246	correl = 0.0631997	descr = N_Gram_ATGTT
cnt = 85	feature = 494	correl = 0.0748259	descr = N_Gram_GGCGC
cnt = 86	feature = 483	correl = -0.0892388	descr = N_Gram_GGATC
cnt = 87	feature = 278	correl = 0.0832083	descr = N_Gram_CAGGA
cnt = 88	feature = 511	correl = 0.0756844	descr = N_Gram_GGGGG
cnt = 89	feature = 286	correl = 0.0786939	descr = N_Gram_CATCT
cnt = 90	feature = 613	correl = 0.0558992	descr = N_Gram_TCGTT
cnt = 91	feature = 432	correl = 0.0824809	descr = N_Gram_GCACT
cnt = 92	feature = 514	correl = 0.0924545	descr = N_Gram_GGGTC
cnt = 93	feature = 258	correl = 0.0465688	descr = N_Gram_CAACA
cnt = 94	feature = 467	correl = 0.0799764	descr = N_Gram_GCTGG
cnt = 95	feature = 440	correl = -0.0510814	descr = N_Gram_GCCAA
cnt = 96	feature = 478	correl = 0.0981411	descr = N_Gram_GGACG
cnt = 97	feature = 218	correl = 0.102945	descr = N_Gram_AGTGT
cnt = 98	feature = 318	correl = -0.0790128	descr = N_Gram_CCTTC
cnt = 99	feature = 399	correl = 0.0523441	descr = N_Gram_GACCG
cnt = 100	feature = 546	correl = 0.0774851	descr = N_Gram_GTGGT
cnt = 101	feature = 364	correl = 0.0682814	descr = N_Gram_CTCAC
cnt = 102	feature = 371	correl = -0.0737816	descr = N_Gram_CTGAT
cnt = 103	feature = 601	correl = -0.0849159	descr = N_Gram_TCCGG
cnt = 104	feature = 481	correl = 0.106159	descr = N_Gram_GGAGC
cnt = 105	feature = 593	correl = 0.0584476	descr = N_Gram_TCCAA
cnt = 106	feature = 375	correl = 0.0453749	descr = N_Gram_CTGTG
cnt = 107	feature = 441	correl = 0.0978444	descr = N_Gram_GCCAG
cnt = 108	feature = 454	correl = 0.0515601	descr = N_Gram_GCGGA
cnt = 109	feature = 525	correl = -0.0627469	descr = N_Gram_GTATC
cnt = 110	feature = 497	correl = 0.153635	descr = N_Gram_GGCTT
cnt = 111	feature = 487	correl = 0.0854986	descr = N_Gram_GGCAT
cnt = 112	feature = 404	correl = -0.0768158	descr = N_Gram_GACTG
cnt = 113	feature = 466	correl = 0.0652103	descr = N_Gram_GCTGC
cnt = 114	feature = 505	correl = 0.10175	descr = N_Gram_GGGCC
cnt = 115	feature = 274	correl = 0.0834702	descr = N_Gram_CAGCA
cnt = 116	feature = 500	correl = 0.0518907	descr = N_Gram_GGGAA
cnt = 117	feature = 226	correl = -0.0793273	descr = N_Gram_ATACT
cnt = 118	feature = 643	correl = 0.102589	descr = N_Gram_TGGCC
cnt = 119	feature = 596	correl = 0.0638738	descr = N_Gram_TCCC
cnt = 120	feature = 280	correl = 0.0815473	descr = N_Gram_CAGTA
cnt = 121	feature = 612	correl = -0.0487143	descr = N_Gram_TCGTC
cnt = 122	feature = 624	correl = -0.135977	descr = N_Gram_TCTTC
cnt = 123	feature = 553	correl = -0.07825	descr = N_Gram_GTTCT
cnt = 124	feature = 413	correl = -0.0559163	descr = N_Gram_GAGTT
cnt = 125	feature = 373	correl = 0.0498909	descr = N_Gram_CTGGA
cnt = 126	feature = 510	correl = 0.0877997	descr = N_Gram_GGGGC
cnt = 127	feature = 557	correl = -0.0534548	descr = N_Gram_GTTGT
cnt = 128	feature = 306	correl = 0.0440284	descr = N_Gram_CCGA
cnt = 129	feature = 545	correl = 0.112764	descr = N_Gram_GTGGC
cnt = 130	feature = 248	correl = 0.0458093	descr = N_Gram_ATTG
cnt = 131	feature = 327	correl = -0.0450845	descr = N_Gram_CGAT
cnt = 132	feature = 390	correl = 0.0849416	descr = N_Gram_GAAA
cnt = 133	feature = 426	correl = 0.124267	descr = N_Gram_GCAA
cnt = 134	feature = 30	correl = -0.102017	descr = Position_Specific_Bin_Base_12_Base_T
cnt = 135	feature = 341	correl = 0.107999	descr = N_Gram_CGGGA
cnt = 136	feature = 244	correl = 0.0730959	descr = N_Gram_ATGGG
cnt = 137	feature = 259	correl = 0.0687412	descr = N_Gram_CAAG
cnt = 138	feature = 463	correl = 0.0504524	descr = N_Gram_GCTCA
cnt = 139	feature = 632	correl = -0.117916	descr = N_Gram_TGATT
cnt = 140	feature = 594	correl = -0.0477594	descr = N_Gram_TCCAC
cnt = 141	feature = 39	correl = -0.0748419	descr = Position_Specific_Bin_Base_17_Base_A
cnt = 142	feature = 435	correl = 0.0498434	descr = N_Gram_GCAGT
cnt = 143	feature = 26	correl = -0.0802373	descr = Position_Specific_Bin_Base_11_Base_G
cnt = 144	feature = 14	correl = -0.1502	descr = Position_Specific_Bin_Base_5_Base_A
cnt = 145	feature = 501	correl = 0.105734	descr = N_Gram_GGGAC
cnt = 146	feature = 565	correl = -0.099727	descr = N_Gram_TAAG
cnt = 147	feature = 77	correl = 0.0676704	descr = Fold_of_RNAi_Sequence_Pos_15
cnt = 148	feature = 492	correl = 0.132646	descr = N_Gram_GGCCT
cnt = 149	feature = 36	correl = 0.059702	descr = Position_Specific_Bin_Base_15_Base_T
cnt = 150	feature = 644	correl = -0.0798216	descr = N_Gram_TGGCG
cnt = 151	feature = 72	correl = 0.102086	descr = Fold_of_RNAi_Sequence_Pos_9
cnt = 152	feature = 395	correl = -0.0541473	descr = N_Gram_GAAGT
cnt = 153	feature = 276	correl = -0.139525	descr = N_Gram_CAGCT
cnt = 154	feature = 33	correl = -0.113363	descr = Position_Specific_Bin_Base_14_Base_A
cnt = 155	feature = 616	correl = -0.0997089	descr = N_Gram_TCTCA
cnt = 156	feature = 40	correl = 0.0877517	descr = Position_Specific_Bin_Base_17_Base_C
cnt = 157	feature = 357	correl = 0.0501379	descr = N_Gram_CTA
cnt = 158	feature = 44	correl = 0.109365	descr = Position_Specific_Bin_Base_18_Base_C
cnt = 159	feature = 24	correl = -0.0453259	descr = Position_Specific_Bin_Base_10_Base_G
cnt = 160	feature = 54	correl = -0.0557335	descr = Gibbs_of_Target_Sequence__Pos_8_Step_1
cnt = 161	feature = 23	correl = -0.0806504	descr = Position_Specific_Bin_Base_9_Base_T
cnt = 162	feature = 13	correl = 0.0510965	descr = Position_Specific_Bin_Base_4_Base_T
cnt = 163	feature = 350	correl = 0.132061	descr = N_Gram_CGTG
cnt = 164	feature = 35	correl = -0.047612	descr = Position_Specific_Bin_Base_15_Base_G
cnt = 165	feature = 468	correl = 0.0850152	descr = N_Gram_GCTT
cnt = 166	feature = 10	correl = 0.0723508	descr = Position_Specific_Bin_Base_3_Base_C
cnt = 167	feature = 383	correl = -0.104132	descr = N_Gram_CTTGA
cnt = 168	feature = 606	correl = -0.0612843	descr = N_Gram_TCGA
cnt = 169	feature = 265	correl = 0.0621859	descr = N_Gram_CACC
cnt = 170	feature = 32	correl = 0.130268	descr = Position_Specific_Bin_Base_13_Base_C
cnt = 171	feature = 237	correl = -0.064906	descr = N_Gram_ATCTC
cnt = 172	feature = 29	correl = 0.0813304	descr = Position_Specific_Bin_Base_12_Base_G
cnt = 173	feature = 529	correl = -0.0531036	descr = N_Gram_GTCC
cnt = 174	feature = 475	correl = 0.053315	descr = N_Gram_GGAAG
cnt = 175	feature = 105	correl = 0.0534014	descr = Fold_of_Target_NoEndbrace_noends_Pos_15
cnt = 176	feature = 136	correl = 0.0516237	descr = N_Gram_AACAT
cnt = 177	feature = 51	correl = -0.0491855	descr = Gibbs_of_Target_Sequence__Pos_4_Step_1
cnt = 178	feature = 539	correl = 0.0467646	descr = N_Gram_GTGA
cnt = 179	feature = 206	correl = 0.102113	descr = N_Gram_AGGCG
cnt = 180	feature = 388	correl = -0.0526176	descr = N_Gram_CTTTC
cnt = 181	feature = 684	correl = -0.0717365	descr = N_Gram_TTGC
cnt = 182	feature = 18	correl = 0.128532	descr = Position_Specific_Bin_Base_6_Base_C
cnt = 183	feature = 547	correl = 0.0680015	descr = N_Gram_GTGT
cnt = 184	feature = 334	correl = 0.0663428	descr = N_Gram_CGGA
cnt = 185	feature = 536	correl = -0.081874	descr = N_Gram_GTCT
cnt = 186	feature = 73	correl = 0.0525042	descr = Fold_of_RNAi_Sequence_Pos_11
cnt = 187	feature = 619	correl = -0.117051	descr = N_Gram_TCTCT
cnt = 188	feature = 38	correl = 0.154993	descr = Position_Specific_Bin_Base_16_Base_C
cnt = 189	feature = 12	correl = 0.0472081	descr = Position_Specific_Bin_Base_4_Base_C
cnt = 190	feature = 541	correl = 0.0443085	descr = N_Gram_GTGC
cnt = 191	feature = 81	correl = 0.112098	descr = Xue_Structure_Feature_A101
cnt = 192	feature = 79	correl = -0.0717641	descr = Xue_Structure_Feature_A110
cnt = 193	feature = 342	correl = 0.128717	descr = N_Gram_CGGGC
cnt = 194	feature = 277	correl = 0.0606058	descr = N_Gram_CAGG
cnt = 195	feature = 700	correl = -0.127815	descr = N_Gram_TTTTC
cnt = 196	feature = 52	correl = -0.119077	descr = Gibbs_of_Target_Sequence__Pos_6_Step_1
cnt = 197	feature = 448	correl = 0.0766245	descr = N_Gram_GCCT
cnt = 198	feature = 8	correl = 0.0882388	descr = Position_Specific_Bin_Base_2_Base_C
cnt = 199	feature = 57	correl = -0.0881619	descr = Gibbs_of_Target_Sequence__Pos_13_Step_1
cnt = 200	feature = 604	correl = -0.108303	descr = N_Gram_TCCTT
cnt = 201	feature = 17	correl = -0.1439	descr = Position_Specific_Bin_Base_6_Base_A
cnt = 202	feature = 59	correl = -0.0526008	descr = Gibbs_of_Target_Sequence__Pos_15_Step_1
cnt = 203	feature = 496	correl = 0.0791347	descr = N_Gram_GGCT
cnt = 204	feature = 234	correl = -0.0759074	descr = N_Gram_ATCG
cnt = 205	feature = 67	correl = 0.157007	descr = Fold_of_RNAi_Sequence_Pos_0
cnt = 206	feature = 418	correl = -0.118412	descr = N_Gram_GATC
cnt = 207	feature = 697	correl = -0.0585	descr = N_Gram_TTTG
cnt = 208	feature = 80	correl = 0.0530725	descr = Xue_Structure_Feature_A100
cnt = 209	feature = 214	correl = -0.0842201	descr = N_Gram_AGTC
cnt = 210	feature = 28	correl = 0.140363	descr = Position_Specific_Bin_Base_12_Base_C
cnt = 211	feature = 11	correl = -0.054391	descr = Position_Specific_Bin_Base_4_Base_A
cnt = 212	feature = 544	correl = 0.0999848	descr = N_Gram_GTGG
cnt = 213	feature = 76	correl = 0.0654704	descr = Fold_of_RNAi_Sequence_Pos_14
cnt = 214	feature = 476	correl = 0.0898354	descr = N_Gram_GGAC
cnt = 215	feature = 60	correl = -0.111311	descr = Gibbs_of_Target_Sequence__Pos_17_Step_1
cnt = 216	feature = 681	correl = -0.0861382	descr = N_Gram_TTGA
cnt = 217	feature = 472	correl = 0.0772817	descr = N_Gram_GGAA
cnt = 218	feature = 86	correl = 0.0468023	descr = Xue_Structure_Feature_C011
cnt = 219	feature = 702	correl = -0.104708	descr = N_Gram_TTTTT
cnt = 220	feature = 56	correl = 0.0660343	descr = Gibbs_of_Target_Sequence__Pos_12_Step_1
cnt = 221	feature = 678	correl = -0.225281	descr = N_Gram_TTCTC
cnt = 222	feature = 61	correl = -0.19477	descr = Gibbs_of_Target_Sequence__Pos_18_Step_1
cnt = 223	feature = 633	correl = -0.0476861	descr = N_Gram_TGC
cnt = 224	feature = 599	correl = -0.0542676	descr = N_Gram_TCCG
cnt = 225	feature = 309	correl = 0.109583	descr = N_Gram_CCGGG
cnt = 226	feature = 382	correl = -0.0452868	descr = N_Gram_CTTG
cnt = 227	feature = 69	correl = 0.144874	descr = Fold_of_RNAi_Sequence_Pos_2
cnt = 228	feature = 58	correl = -0.201419	descr = Gibbs_of_Target_Sequence__Pos_14_Step_1
cnt = 229	feature = 509	correl = 0.0541443	descr = N_Gram_GGGGA
cnt = 230	feature = 78	correl = 0.0461948	descr = Fold_of_RNAi_Sequence_Pos_16
cnt = 231	feature = 662	correl = -0.0606262	descr = N_Gram_TTA
cnt = 232	feature = 602	correl = -0.0962677	descr = N_Gram_TCCT
cnt = 233	feature = 425	correl = 0.12695	descr = N_Gram_GCA
cnt = 234	feature = 605	correl = -0.0786267	descr = N_Gram_TCG
cnt = 235	feature = 516	correl = 0.0732941	descr = N_Gram_GGT
cnt = 236	feature = 626	correl = -0.0926296	descr = N_Gram_TGA
cnt = 237	feature = 503	correl = 0.139264	descr = N_Gram_GGGC
cnt = 238	feature = 460	correl = 0.0474591	descr = N_Gram_GCT
cnt = 239	feature = 405	correl = 0.0644775	descr = N_Gram_GAG
cnt = 240	feature = 254	correl = 0.0741285	descr = N_Gram_CA
cnt = 241	feature = 640	correl = 0.089568	descr = N_Gram_TGG
cnt = 242	feature = 615	correl = -0.203329	descr = N_Gram_TCTC
cnt = 243	feature = 222	correl = -0.0966907	descr = N_Gram_AT
cnt = 244	feature = 508	correl = 0.0940687	descr = N_Gram_GGGG
cnt = 245	feature = 356	correl = -0.0701932	descr = N_Gram_CT
cnt = 246	feature = 538	correl = 0.121846	descr = N_Gram_GTG
cnt = 247	feature = 83	correl = 0.0826214	descr = Xue_Structure_Feature_C111
cnt = 248	feature = 305	correl = 0.0663525	descr = N_Gram_CCG
cnt = 249	feature = 591	correl = -0.133903	descr = N_Gram_TCC
cnt = 250	feature = 376	correl = -0.116003	descr = N_Gram_CTT
cnt = 251	feature = 66	correl = -0.0658058	descr = PF_RNAi_Fold_3'Free_Count
cnt = 252	feature = 614	correl = -0.137463	descr = N_Gram_TCT
cnt = 253	feature = 485	correl = 0.149835	descr = N_Gram_GGC
cnt = 254	feature = 661	correl = -0.126288	descr = N_Gram_TT
cnt = 255	feature = 64	correl = -0.171683	descr = PF_RNAi_Fold_Energy
cnt = 256	feature = 47	correl = -0.17902	descr = Gibbs_of_Target_Sequence_
num rows = 521
num_elements = 133897
*
optimization finished, #iter = 576
nu = 0.571924
obj = -45.175340, rho = -0.463400
nSV = 373, nBSV = 227
num rows = 58
num_elements = 14906
*
optimization finished, #iter = 47
nu = 0.480027
obj = -4.601356, rho = -0.405827
nSV = 41, nBSV = 15
*
optimization finished, #iter = 576
nu = 0.571924
obj = -45.175340, rho = -0.463400
nSV = 373, nBSV = 227
CFS merit scores = 1.31574
CFS merit scores = 1.60933
CFS merit scores = 1.84989
CFS merit scores = 2.06691
CFS merit scores = 2.2592
CFS merit scores = 2.43749
CFS merit scores = 2.59975
CFS merit scores = 2.75008
CFS merit scores = 2.89061
CFS merit scores = 3.02212
CFS merit scores = 3.14631
CFS merit scores = 3.26299
CFS merit scores = 3.37256
CFS merit scores = 3.47795
CFS merit scores = 3.58021
CFS merit scores = 3.67961
CFS merit scores = 3.77485
CFS merit scores = 3.86773
CFS merit scores = 3.95829
CFS merit scores = 4.04669
CFS merit scores = 4.13075
CFS merit scores = 4.21259
CFS merit scores = 4.29247
CFS merit scores = 4.37021
CFS merit scores = 4.44573
CFS merit scores = 4.51925
CFS merit scores = 4.59148
CFS merit scores = 4.6621
CFS merit scores = 4.73106
CFS merit scores = 4.7969
CFS merit scores = 4.8612
CFS merit scores = 4.92382
CFS merit scores = 4.98507
CFS merit scores = 5.04484
CFS merit scores = 5.10309
CFS merit scores = 5.15719
CFS merit scores = 5.2089
CFS merit scores = 5.25921
CFS merit scores = 5.3055
CFS merit scores = 5.34927
CFS merit scores = 5.39
CFS merit scores = 5.42855
CFS merit scores = 5.46422
CFS merit scores = 5.49835
CFS merit scores = 5.53081
CFS merit scores = 5.56235
CFS merit scores = 5.59003
CFS merit scores = 5.61736
CFS merit scores = 5.64294
CFS merit scores = 5.66748
CFS merit scores = 5.69177
CFS merit scores = 5.71512
CFS merit scores = 5.73774
CFS merit scores = 5.75992
CFS merit scores = 5.78006
CFS merit scores = 5.79986
CFS merit scores = 5.81773
CFS merit scores = 5.83491
CFS merit scores = 5.8522
CFS merit scores = 5.86916
CFS merit scores = 5.88342
CFS merit scores = 5.89645
CFS merit scores = 5.90981
CFS merit scores = 5.92314
CFS merit scores = 5.93649
CFS merit scores = 5.94734
CFS merit scores = 5.9578
CFS merit scores = 5.96834
CFS merit scores = 5.97864
CFS merit scores = 5.989
CFS merit scores = 5.99444
CFS merit scores = 5.9995
CFS merit scores = 6.00432
CFS merit scores = 6.00909
CFS merit scores = 6.01271
CFS merit scores = 6.01652
CFS merit scores = 6.01968
CFS merit scores = 6.02116
CFS merit scores = 6.0219
CFS merit scores = 6.02283
CFS merit scores = 6.02265
CFS merit scores = 6.02233
CFS merit scores = 6.02243
CFS merit scores = 6.02286
CFS merit scores = 6.02345
CFS merit scores = 6.02433
CFS merit scores = 6.02542
CFS merit scores = 6.02646
CFS merit scores = 6.02424
CFS merit scores = 6.02133
CFS merit scores = 6.01773
CFS merit scores = 6.0144
CFS merit scores = 6.01117
CFS merit scores = 6.00752
CFS merit scores = 6.00425
CFS merit scores = 6.00101
CFS merit scores = 5.99594
CFS merit scores = 5.99117
CFS merit scores = 5.98626
CFS merit scores = 5.98086
CFS merit scores = 5.97563
CFS merit scores = 5.97088
CFS merit scores = 5.96621
CFS merit scores = 5.96139
CFS merit scores = 5.95671
CFS merit scores = 5.95206
CFS merit scores = 5.94765
CFS merit scores = 5.94276
CFS merit scores = 5.93832
CFS merit scores = 5.93419
CFS merit scores = 5.93051
CFS merit scores = 5.92539
CFS merit scores = 5.92043
CFS merit scores = 5.91493
CFS merit scores = 5.9092
CFS merit scores = 5.90372
CFS merit scores = 5.89718
CFS merit scores = 5.89105
CFS merit scores = 5.8844
CFS merit scores = 5.87767
CFS merit scores = 5.87032
CFS merit scores = 5.86347
CFS merit scores = 5.8565
CFS merit scores = 5.84955
CFS merit scores = 5.84267
CFS merit scores = 5.83538
CFS merit scores = 5.82752
CFS merit scores = 5.8196
CFS merit scores = 5.81177
CFS merit scores = 5.80394
CFS merit scores = 5.79621
CFS merit scores = 5.78873
CFS merit scores = 5.78138
CFS merit scores = 5.77397
CFS merit scores = 5.76662
CFS merit scores = 5.75929
CFS merit scores = 5.75225
CFS merit scores = 5.7437
CFS merit scores = 5.73519
CFS merit scores = 5.72675
CFS merit scores = 5.71798
CFS merit scores = 5.70949
CFS merit scores = 5.70087
CFS merit scores = 5.69262
CFS merit scores = 5.6831
CFS merit scores = 5.67356
CFS merit scores = 5.66406
CFS merit scores = 5.65441
CFS merit scores = 5.64464
CFS merit scores = 5.63459
CFS merit scores = 5.62452
CFS merit scores = 5.61449
CFS merit scores = 5.60463
CFS merit scores = 5.59491
CFS merit scores = 5.58531
CFS merit scores = 5.57583
CFS merit scores = 5.56638
CFS merit scores = 5.55702
CFS merit scores = 5.54792
CFS merit scores = 5.53867
CFS merit scores = 5.52972
CFS merit scores = 5.52095
CFS merit scores = 5.51211
CFS merit scores = 5.50273
CFS merit scores = 5.49328
CFS merit scores = 5.48423
CFS merit scores = 5.47537
CFS merit scores = 5.46658
CFS merit scores = 5.45762
CFS merit scores = 5.44873
CFS merit scores = 5.43959
CFS merit scores = 5.43
CFS merit scores = 5.42049
CFS merit scores = 5.41132
CFS merit scores = 5.40216
CFS merit scores = 5.39294
CFS merit scores = 5.38387
CFS merit scores = 5.37508
CFS merit scores = 5.36635
CFS merit scores = 5.35781
CFS merit scores = 5.3493
CFS merit scores = 5.34098
CFS merit scores = 5.33287
CFS merit scores = 5.32463
CFS merit scores = 5.31664
CFS merit scores = 5.30887
CFS merit scores = 5.30128
CFS merit scores = 5.29362
CFS merit scores = 5.28595
CFS merit scores = 5.27817
CFS merit scores = 5.27025
CFS merit scores = 5.26252
CFS merit scores = 5.25466
CFS merit scores = 5.24669
CFS merit scores = 5.23872
CFS merit scores = 5.2309
CFS merit scores = 5.2232
CFS merit scores = 5.21572
CFS merit scores = 5.20786
CFS merit scores = 5.20005
CFS merit scores = 5.19229
CFS merit scores = 5.18462
CFS merit scores = 5.1769
CFS merit scores = 5.16888
CFS merit scores = 5.1607
CFS merit scores = 5.15253
CFS merit scores = 5.14431
CFS merit scores = 5.1363
CFS merit scores = 5.12777
CFS merit scores = 5.11916
CFS merit scores = 5.11059
CFS merit scores = 5.10204
CFS merit scores = 5.09339
CFS merit scores = 5.08469
CFS merit scores = 5.07626
CFS merit scores = 5.06772
CFS merit scores = 5.05921
CFS merit scores = 5.05064
CFS merit scores = 5.04192
CFS merit scores = 5.0331
CFS merit scores = 5.02445
CFS merit scores = 5.01543
CFS merit scores = 5.00653
CFS merit scores = 4.99724
CFS merit scores = 4.98725
CFS merit scores = 4.97664
CFS merit scores = 4.96603
CFS merit scores = 4.95573
CFS merit scores = 4.9452
CFS merit scores = 4.93457
CFS merit scores = 4.92398
CFS merit scores = 4.91337
CFS merit scores = 4.90253
CFS merit scores = 4.89135
CFS merit scores = 4.88036
CFS merit scores = 4.86885
CFS merit scores = 4.85651
CFS merit scores = 4.84384
CFS merit scores = 4.83043
CFS merit scores = 4.81691
CFS merit scores = 4.80317
CFS merit scores = 4.7882
CFS merit scores = 4.77318
CFS merit scores = 4.75504
CFS merit scores = 4.73557
cnt = 1	feature = 64	correl = -0.315741	descr = Gibbs_of_Target_Sequence__Pos_20_Step_1
cnt = 2	feature = 49	correl = 0.257535	descr = Gibbs_of_Target_Sequence__Pos_1_Step_1
cnt = 3	feature = 602	correl = -0.168925	descr = N_Gram_TCTC
cnt = 4	feature = 8	correl = -0.0617368	descr = Position_Specific_Bin_Base_2_Base_A
cnt = 5	feature = 565	correl = 0.0749823	descr = N_Gram_TATAT
cnt = 6	feature = 209	correl = 0.0994517	descr = N_Gram_AGTCA
cnt = 7	feature = 244	correl = 0.0648243	descr = N_Gram_ATTTC
cnt = 8	feature = 363	correl = 0.0483946	descr = N_Gram_CTCTA
cnt = 9	feature = 258	correl = -0.0445068	descr = N_Gram_CACCC
cnt = 10	feature = 327	correl = 0.0634342	descr = N_Gram_CGGAA
cnt = 11	feature = 481	correl = 0.0980838	descr = N_Gram_GGCCC
cnt = 12	feature = 281	correl = 0.063157	descr = N_Gram_CCAAG
cnt = 13	feature = 456	correl = -0.0540667	descr = N_Gram_GCGTT
cnt = 14	feature = 661	correl = 0.0442807	descr = N_Gram_TTCGA
cnt = 15	feature = 228	correl = -0.0490554	descr = N_Gram_ATCGC
cnt = 16	feature = 351	correl = 0.0448412	descr = N_Gram_CTAAA
cnt = 17	feature = 453	correl = 0.0448412	descr = N_Gram_GCGTA
cnt = 18	feature = 497	correl = 0.0448412	descr = N_Gram_GGGCT
cnt = 19	feature = 324	correl = 0.0567535	descr = N_Gram_CGCTA
cnt = 20	feature = 628	correl = 0.0518485	descr = N_Gram_TGCCG
cnt = 21	feature = 659	correl = 0.0733953	descr = N_Gram_TTCAA
cnt = 22	feature = 399	correl = 0.0882741	descr = N_Gram_GACGG
cnt = 23	feature = 614	correl = 0.0508786	descr = N_Gram_TGAAA
cnt = 24	feature = 383	correl = 0.0525153	descr = N_Gram_GAAAC
cnt = 25	feature = 219	correl = 0.0543071	descr = N_Gram_ATACA
cnt = 26	feature = 511	correl = 0.0501107	descr = N_Gram_GTATA
cnt = 27	feature = 322	correl = 0.0448412	descr = N_Gram_CGCCA
cnt = 28	feature = 674	correl = -0.0724834	descr = N_Gram_TTGGA
cnt = 29	feature = 425	correl = 0.0724663	descr = N_Gram_GCAAT
cnt = 30	feature = 648	correl = 0.0503771	descr = N_Gram_TGTGT
cnt = 31	feature = 339	correl = -0.0674576	descr = N_Gram_CGTAC
cnt = 32	feature = 237	correl = 0.0730906	descr = N_Gram_ATGGG
cnt = 33	feature = 510	correl = 0.0481283	descr = N_Gram_GTAAA
cnt = 34	feature = 503	correl = 0.0924091	descr = N_Gram_GGGTC
cnt = 35	feature = 616	correl = 0.0454579	descr = N_Gram_TGACA
cnt = 36	feature = 255	correl = 0.0829143	descr = N_Gram_CACAG
cnt = 37	feature = 541	correl = -0.0786822	descr = N_Gram_GTTAC
cnt = 38	feature = 555	correl = 0.0801525	descr = N_Gram_TAAGC
cnt = 39	feature = 301	correl = 0.0702649	descr = N_Gram_CCGGC
cnt = 40	feature = 647	correl = 0.105252	descr = N_Gram_TGTGG
cnt = 41	feature = 226	correl = -0.0570998	descr = N_Gram_ATCAT
cnt = 42	feature = 605	correl = 0.0478472	descr = N_Gram_TCTCG
cnt = 43	feature = 388	correl = -0.0440018	descr = N_Gram_GAAGG
cnt = 44	feature = 285	correl = 0.0485221	descr = N_Gram_CCAGA
cnt = 45	feature = 483	correl = 0.134565	descr = N_Gram_GGCCT
cnt = 46	feature = 241	correl = -0.0679949	descr = N_Gram_ATTAC
cnt = 47	feature = 416	correl = -0.0529468	descr = N_Gram_GATGC
cnt = 48	feature = 654	correl = -0.0527772	descr = N_Gram_TTACC
cnt = 49	feature = 546	correl = 0.0445789	descr = N_Gram_GTTGC
cnt = 50	feature = 303	correl = -0.087861	descr = N_Gram_CCGGT
cnt = 51	feature = 540	correl = 0.0882741	descr = N_Gram_GTTAA
cnt = 52	feature = 265	correl = 0.0467233	descr = N_Gram_CACTT
cnt = 53	feature = 500	correl = 0.0514292	descr = N_Gram_GGGGG
cnt = 54	feature = 563	correl = -0.0521398	descr = N_Gram_TAGCC
cnt = 55	feature = 341	correl = -0.0453035	descr = N_Gram_CGTCC
cnt = 56	feature = 306	correl = 0.0551439	descr = N_Gram_CCTAT
cnt = 57	feature = 643	correl = -0.0517893	descr = N_Gram_TGTCA
cnt = 58	feature = 447	correl = -0.0767367	descr = N_Gram_GCGAC
cnt = 59	feature = 315	correl = 0.0728701	descr = N_Gram_CGACA
cnt = 60	feature = 218	correl = -0.14867	descr = N_Gram_ATAAG
cnt = 61	feature = 501	correl = 0.0448412	descr = N_Gram_GGGGT
cnt = 62	feature = 640	correl = 0.0682103	descr = N_Gram_TGGGT
cnt = 63	feature = 292	correl = 0.0834916	descr = N_Gram_CCCAC
cnt = 64	feature = 538	correl = 0.046912	descr = N_Gram_GTGTA
cnt = 65	feature = 318	correl = 0.0850226	descr = N_Gram_CGAGG
cnt = 66	feature = 588	correl = 0.0507833	descr = N_Gram_TCCGT
cnt = 67	feature = 357	correl = 0.0919936	descr = N_Gram_CTCAA
cnt = 68	feature = 632	correl = 0.0883958	descr = N_Gram_TGGAG
cnt = 69	feature = 677	correl = 0.0843023	descr = N_Gram_TTGTG
cnt = 70	feature = 342	correl = -0.111636	descr = N_Gram_CGTCG
cnt = 71	feature = 417	correl = 0.0742177	descr = N_Gram_GATGT
cnt = 72	feature = 599	correl = -0.0478457	descr = N_Gram_TCGGG
cnt = 73	feature = 252	correl = 0.0899699	descr = N_Gram_CAAGG
cnt = 74	feature = 485	correl = 0.100021	descr = N_Gram_GGCGC
cnt = 75	feature = 492	correl = 0.0846977	descr = N_Gram_GGGAG
cnt = 76	feature = 267	correl = 0.0541348	descr = N_Gram_CAGCC
cnt = 77	feature = 397	correl = -0.0636668	descr = N_Gram_GACCT
cnt = 78	feature = 348	correl = -0.04745	descr = N_Gram_CGTTC
cnt = 79	feature = 619	correl = 0.0663225	descr = N_Gram_TGATA
cnt = 80	feature = 308	correl = -0.100045	descr = N_Gram_CCTCC
cnt = 81	feature = 512	correl = -0.062498	descr = N_Gram_GTATC
cnt = 82	feature = 312	correl = -0.077094	descr = N_Gram_CCTTC
cnt = 83	feature = 624	correl = 0.106035	descr = N_Gram_TGCAA
cnt = 84	feature = 419	correl = 0.0481975	descr = N_Gram_GATTG
cnt = 85	feature = 448	correl = 0.0442632	descr = N_Gram_GCGAG
cnt = 86	feature = 440	correl = 0.0581111	descr = N_Gram_GCCGC
cnt = 87	feature = 283	correl = 0.0591166	descr = N_Gram_CCACC
cnt = 88	feature = 467	correl = 0.120026	descr = N_Gram_GGAAA
cnt = 89	feature = 393	correl = 0.0442546	descr = N_Gram_GACAC
cnt = 90	feature = 536	correl = 0.0451637	descr = N_Gram_GTGGT
cnt = 91	feature = 254	correl = 0.0518321	descr = N_Gram_CAATA
cnt = 92	feature = 413	correl = 0.0662241	descr = N_Gram_GATAT
cnt = 93	feature = 418	correl = -0.0715682	descr = N_Gram_GATTA
cnt = 94	feature = 390	correl = -0.0650887	descr = N_Gram_GAATA
cnt = 95	feature = 529	correl = 0.0608454	descr = N_Gram_GTGAC
cnt = 96	feature = 494	correl = 0.0514292	descr = N_Gram_GGGCA
cnt = 97	feature = 386	correl = 0.116463	descr = N_Gram_GAAGA
cnt = 98	feature = 649	correl = -0.0513953	descr = N_Gram_TGTTA
cnt = 99	feature = 539	correl = 0.0689761	descr = N_Gram_GTGTG
cnt = 100	feature = 579	correl = 0.0837258	descr = N_Gram_TCCAA
cnt = 101	feature = 435	correl = 0.114818	descr = N_Gram_GCCAG
cnt = 102	feature = 472	correl = 0.0890801	descr = N_Gram_GGAGC
cnt = 103	feature = 644	correl = 0.0728676	descr = N_Gram_TGTCC
cnt = 104	feature = 508	correl = 0.0549455	descr = N_Gram_GGTGC
cnt = 105	feature = 662	correl = -0.0625584	descr = N_Gram_TTCGG
cnt = 106	feature = 544	correl = -0.0652554	descr = N_Gram_GTTCT
cnt = 107	feature = 441	correl = 0.0718506	descr = N_Gram_GCCGG
cnt = 108	feature = 394	correl = 0.0833145	descr = N_Gram_GACAG
cnt = 109	feature = 473	correl = -0.117252	descr = N_Gram_GGATC
cnt = 110	feature = 309	correl = 0.0600399	descr = N_Gram_CCTCG
cnt = 111	feature = 437	correl = 0.0442898	descr = N_Gram_GCCCA
cnt = 112	feature = 478	correl = 0.0893482	descr = N_Gram_GGCAT
cnt = 113	feature = 426	correl = 0.0777377	descr = N_Gram_GCAC
cnt = 114	feature = 454	correl = -0.11341	descr = N_Gram_GCGTC
cnt = 115	feature = 233	correl = -0.056193	descr = N_Gram_ATGAT
cnt = 116	feature = 396	correl = 0.0524747	descr = N_Gram_GACCG
cnt = 117	feature = 461	correl = 0.0653288	descr = N_Gram_GCTGC
cnt = 118	feature = 207	correl = 0.117095	descr = N_Gram_AGTAA
cnt = 119	feature = 231	correl = 0.0543425	descr = N_Gram_ATCTT
cnt = 120	feature = 505	correl = -0.0703818	descr = N_Gram_GGTAA
cnt = 121	feature = 81	correl = 0.0532574	descr = Xue_Structure_Feature_C101
cnt = 122	feature = 364	correl = -0.0637952	descr = N_Gram_CTCTC
cnt = 123	feature = 496	correl = 0.0772924	descr = N_Gram_GGGCG
cnt = 124	feature = 509	correl = 0.0445121	descr = N_Gram_GGTTG
cnt = 125	feature = 278	correl = -0.0659681	descr = N_Gram_CATCG
cnt = 126	feature = 484	correl = -0.051706	descr = N_Gram_GGCGA
cnt = 127	feature = 136	correl = -0.124323	descr = N_Gram_AATAA
cnt = 128	feature = 681	correl = 0.0592949	descr = N_Gram_TTTCA
cnt = 129	feature = 305	correl = 0.10468	descr = N_Gram_CCGTG
cnt = 130	feature = 690	correl = -0.0776218	descr = N_Gram_TTTTG
cnt = 131	feature = 353	correl = 0.105131	descr = N_Gram_CTAT
cnt = 132	feature = 547	correl = 0.0884316	descr = N_Gram_GTTGG
cnt = 133	feature = 499	correl = 0.0670674	descr = N_Gram_GGGGC
cnt = 134	feature = 277	correl = 0.0996108	descr = N_Gram_CATCC
cnt = 135	feature = 574	correl = 0.0967779	descr = N_Gram_TCAGT
cnt = 136	feature = 596	correl = -0.114908	descr = N_Gram_TCGAG
cnt = 137	feature = 14	correl = -0.0472451	descr = Position_Specific_Bin_Base_3_Base_T
cnt = 138	feature = 402	correl = -0.0771727	descr = N_Gram_GACTG
cnt = 139	feature = 655	correl = -0.0481747	descr = N_Gram_TTAT
cnt = 140	feature = 520	correl = -0.0449245	descr = N_Gram_GTCCT
cnt = 141	feature = 610	correl = -0.0558676	descr = N_Gram_TCTTG
cnt = 142	feature = 21	correl = 0.0475506	descr = Position_Specific_Bin_Base_7_Base_T
cnt = 143	feature = 214	correl = 0.055236	descr = N_Gram_AGTTG
cnt = 144	feature = 407	correl = 0.0644015	descr = N_Gram_GAGGT
cnt = 145	feature = 603	correl = -0.0652255	descr = N_Gram_TCTCA
cnt = 146	feature = 337	correl = -0.063269	descr = N_Gram_CGTA
cnt = 147	feature = 57	correl = 0.0798759	descr = Gibbs_of_Target_Sequence__Pos_12_Step_1
cnt = 148	feature = 382	correl = 0.0743496	descr = N_Gram_GAAA
cnt = 149	feature = 24	correl = 0.0724008	descr = Position_Specific_Bin_Base_9_Base_G
cnt = 150	feature = 463	correl = 0.0718363	descr = N_Gram_GCTT
cnt = 151	feature = 56	correl = 0.0539918	descr = Gibbs_of_Target_Sequence__Pos_9_Step_1
cnt = 152	feature = 326	correl = 0.0636365	descr = N_Gram_CGGA
cnt = 153	feature = 580	correl = -0.147061	descr = N_Gram_TCCAG
cnt = 154	feature = 40	correl = -0.102619	descr = Position_Specific_Bin_Base_17_Base_A
cnt = 155	feature = 18	correl = 0.0670435	descr = Position_Specific_Bin_Base_5_Base_G
cnt = 156	feature = 683	correl = -0.0445568	descr = N_Gram_TTTCG
cnt = 157	feature = 522	correl = -0.106336	descr = N_Gram_GTCGA
cnt = 158	feature = 606	correl = -0.102151	descr = N_Gram_TCTCT
cnt = 159	feature = 47	correl = -0.0849472	descr = Position_Specific_Bin_Base_18_Base_T
cnt = 160	feature = 623	correl = 0.0894808	descr = N_Gram_TGCA
cnt = 161	feature = 28	correl = -0.0890399	descr = Position_Specific_Bin_Base_12_Base_A
cnt = 162	feature = 33	correl = -0.104083	descr = Position_Specific_Bin_Base_14_Base_A
cnt = 163	feature = 19	correl = -0.108709	descr = Position_Specific_Bin_Base_6_Base_A
cnt = 164	feature = 250	correl = 0.075082	descr = N_Gram_CAAG
cnt = 165	feature = 160	correl = 0.0538196	descr = N_Gram_ACCG
cnt = 166	feature = 13	correl = 0.0978987	descr = Position_Specific_Bin_Base_3_Base_C
cnt = 167	feature = 10	correl = -0.0610749	descr = Position_Specific_Bin_Base_2_Base_G
cnt = 168	feature = 54	correl = -0.0999396	descr = Gibbs_of_Target_Sequence__Pos_6_Step_1
cnt = 169	feature = 39	correl = 0.127552	descr = Position_Specific_Bin_Base_16_Base_C
cnt = 170	feature = 389	correl = -0.0661732	descr = N_Gram_GAAGT
cnt = 171	feature = 645	correl = 0.0936193	descr = N_Gram_TGTG
cnt = 172	feature = 30	correl = 0.0971044	descr = Position_Specific_Bin_Base_12_Base_G
cnt = 173	feature = 69	correl = 0.119763	descr = Fold_of_RNAi_Sequence_Pos_2
cnt = 174	feature = 514	correl = 0.0495725	descr = N_Gram_GTCA
cnt = 175	feature = 82	correl = 0.0593089	descr = Xue_Structure_Feature_C010
cnt = 176	feature = 335	correl = -0.0868439	descr = N_Gram_CGGTA
cnt = 177	feature = 609	correl = -0.119215	descr = N_Gram_TCTTC
cnt = 178	feature = 350	correl = 0.0807625	descr = N_Gram_CTA
cnt = 179	feature = 291	correl = 0.063444	descr = N_Gram_CCCA
cnt = 180	feature = 32	correl = 0.0921578	descr = Position_Specific_Bin_Base_13_Base_C
cnt = 181	feature = 392	correl = 0.0679545	descr = N_Gram_GACA
cnt = 182	feature = 460	correl = 0.0707826	descr = N_Gram_GCTG
cnt = 183	feature = 343	correl = 0.164484	descr = N_Gram_CGTG
cnt = 184	feature = 334	correl = 0.147338	descr = N_Gram_CGGGC
cnt = 185	feature = 466	correl = 0.0605593	descr = N_Gram_GGAA
cnt = 186	feature = 23	correl = 0.0640235	descr = Position_Specific_Bin_Base_8_Base_T
cnt = 187	feature = 105	correl = -0.0586989	descr = Fold_of_Target_NoBeginbrace_noends_Pos_4
cnt = 188	feature = 76	correl = 0.043969	descr = Fold_of_RNAi_Sequence_Pos_16
cnt = 189	feature = 450	correl = 0.0583028	descr = N_Gram_GCGG
cnt = 190	feature = 58	correl = -0.0816743	descr = Gibbs_of_Target_Sequence__Pos_13_Step_1
cnt = 191	feature = 653	correl = -0.0705834	descr = N_Gram_TTAC
cnt = 192	feature = 9	correl = 0.0526558	descr = Position_Specific_Bin_Base_2_Base_C
cnt = 193	feature = 12	correl = -0.0609064	descr = Position_Specific_Bin_Base_3_Base_A
cnt = 194	feature = 61	correl = -0.100253	descr = Gibbs_of_Target_Sequence__Pos_17_Step_1
cnt = 195	feature = 232	correl = -0.0556832	descr = N_Gram_ATGA
cnt = 196	feature = 272	correl = 0.0954197	descr = N_Gram_CAGT
cnt = 197	feature = 17	correl = 0.0802261	descr = Position_Specific_Bin_Base_5_Base_C
cnt = 198	feature = 72	correl = 0.066735	descr = Fold_of_RNAi_Sequence_Pos_9
cnt = 199	feature = 691	correl = -0.0834092	descr = N_Gram_TTTTT
cnt = 200	feature = 526	correl = -0.0775986	descr = N_Gram_GTCTT
cnt = 201	feature = 11	correl = 0.0839022	descr = Position_Specific_Bin_Base_2_Base_T
cnt = 202	feature = 73	correl = 0.0909172	descr = Fold_of_RNAi_Sequence_Pos_12
cnt = 203	feature = 361	correl = -0.109807	descr = N_Gram_CTCCT
cnt = 204	feature = 615	correl = -0.0786589	descr = N_Gram_TGAAG
cnt = 205	feature = 78	correl = 0.098503	descr = Xue_Structure_Feature_A101
cnt = 206	feature = 280	correl = 0.0688441	descr = N_Gram_CCAA
cnt = 207	feature = 52	correl = -0.0621262	descr = Gibbs_of_Target_Sequence__Pos_4_Step_1
cnt = 208	feature = 468	correl = 0.107474	descr = N_Gram_GGAC
cnt = 209	feature = 689	correl = -0.123877	descr = N_Gram_TTTTC
cnt = 210	feature = 38	correl = -0.109084	descr = Position_Specific_Bin_Base_16_Base_A
cnt = 211	feature = 276	correl = 0.0716209	descr = N_Gram_CATC
cnt = 212	feature = 86	correl = 0.0685732	descr = Xue_Structure_Feature_G100
cnt = 213	feature = 77	correl = -0.0642143	descr = Xue_Structure_Feature_A110
cnt = 214	feature = 594	correl = -0.066013	descr = N_Gram_TCGA
cnt = 215	feature = 525	correl = -0.0762125	descr = N_Gram_GTCT
cnt = 216	feature = 29	correl = 0.131466	descr = Position_Specific_Bin_Base_12_Base_C
cnt = 217	feature = 67	correl = 0.115054	descr = Fold_of_RNAi_Sequence_Pos_0
cnt = 218	feature = 545	correl = 0.0551173	descr = N_Gram_GTTG
cnt = 219	feature = 375	correl = -0.0467989	descr = N_Gram_CTTG
cnt = 220	feature = 360	correl = -0.0934474	descr = N_Gram_CTCCA
cnt = 221	feature = 80	correl = 0.0753008	descr = Xue_Structure_Feature_C110
cnt = 222	feature = 340	correl = -0.0797355	descr = N_Gram_CGTC
cnt = 223	feature = 290	correl = 0.0472243	descr = N_Gram_CCC
cnt = 224	feature = 59	correl = -0.173148	descr = Gibbs_of_Target_Sequence__Pos_14_Step_1
cnt = 225	feature = 248	correl = 0.128825	descr = N_Gram_CAA
cnt = 226	feature = 631	correl = 0.0658107	descr = N_Gram_TGG
cnt = 227	feature = 68	correl = 0.147956	descr = Fold_of_RNAi_Sequence_Pos_1
cnt = 228	feature = 641	correl = 0.0825464	descr = N_Gram_TGT
cnt = 229	feature = 321	correl = 0.0681088	descr = N_Gram_CGCC
cnt = 230	feature = 578	correl = -0.0816624	descr = N_Gram_TCCA
cnt = 231	feature = 527	correl = 0.13684	descr = N_Gram_GTG
cnt = 232	feature = 225	correl = -0.0683281	descr = N_Gram_ATC
cnt = 233	feature = 313	correl = -0.0525714	descr = N_Gram_CGA
cnt = 234	feature = 612	correl = -0.0810715	descr = N_Gram_TGA
cnt = 235	feature = 688	correl = -0.123213	descr = N_Gram_TTTT
cnt = 236	feature = 79	correl = 0.0562995	descr = Xue_Structure_Feature_C111
cnt = 237	feature = 504	correl = 0.0569926	descr = N_Gram_GGT
cnt = 238	feature = 475	correl = 0.149938	descr = N_Gram_GGC
cnt = 239	feature = 356	correl = -0.0849171	descr = N_Gram_CTC
cnt = 240	feature = 680	correl = -0.091051	descr = N_Gram_TTTC
cnt = 241	feature = 66	correl = -0.0827188	descr = PF_RNAi_Fold_5'Free_Count
cnt = 242	feature = 601	correl = -0.0915187	descr = N_Gram_TCT
cnt = 243	feature = 446	correl = -0.0613498	descr = N_Gram_GCG
cnt = 244	feature = 65	correl = -0.146326	descr = PF_RNAi_Fold_Energy
cnt = 245	feature = 83	correl = -0.0764503	descr = Xue_Structure_Feature_C000
num rows = 522
num_elements = 128412
*
optimization finished, #iter = 577
nu = 0.556230
obj = -45.879357, rho = -0.490905
nSV = 365, nBSV = 215
num rows = 57
num_elements = 14022
*
optimization finished, #iter = 57
nu = 0.458514
obj = -3.700216, rho = -0.484816
nSV = 38, nBSV = 9
*
optimization finished, #iter = 577
nu = 0.556230
obj = -45.879357, rho = -0.490905
nSV = 365, nBSV = 215
TEST = 25 AVE CORR = 0.476295
