# Supplementary material for: Improving model predictions for RNA interference activities that use support vector machine regression by combining and filtering features
Source: BMC Bioinformatics. 2007 Jun 6;8:182. doi: 10.1186/1471-2105-8-182 (PMC1906837; doi:10.1186/1471-2105-8-182)
Supplement: Additional file 6 — tr_579_cfsfilters. The features found to be useful by Correlation based Feature in training and testing the 579 dataset by cross validation, at t-test values from 0 to 90. [file 1471-2105-8-182-S6.gz › tr_579_file_27]

27
ave count = 209.2

CFS merit scores = 1.3532
CFS merit scores = 1.59912
CFS merit scores = 1.84691
CFS merit scores = 2.07252
CFS merit scores = 2.27195
CFS merit scores = 2.45297
CFS merit scores = 2.62149
CFS merit scores = 2.77785
CFS merit scores = 2.92491
CFS merit scores = 3.06347
CFS merit scores = 3.19447
CFS merit scores = 3.31916
CFS merit scores = 3.43787
CFS merit scores = 3.55241
CFS merit scores = 3.6632
CFS merit scores = 3.77061
CFS merit scores = 3.8746
CFS merit scores = 3.97522
CFS merit scores = 4.07047
CFS merit scores = 4.15955
CFS merit scores = 4.2461
CFS merit scores = 4.32964
CFS merit scores = 4.41045
CFS merit scores = 4.48963
CFS merit scores = 4.56733
CFS merit scores = 4.64346
CFS merit scores = 4.7166
CFS merit scores = 4.78787
CFS merit scores = 4.85752
CFS merit scores = 4.92523
CFS merit scores = 4.99183
CFS merit scores = 5.05747
CFS merit scores = 5.12011
CFS merit scores = 5.18113
CFS merit scores = 5.2408
CFS merit scores = 5.29919
CFS merit scores = 5.35588
CFS merit scores = 5.41196
CFS merit scores = 5.465
CFS merit scores = 5.51682
CFS merit scores = 5.56498
CFS merit scores = 5.61169
CFS merit scores = 5.65586
CFS merit scores = 5.69887
CFS merit scores = 5.74092
CFS merit scores = 5.7799
CFS merit scores = 5.81732
CFS merit scores = 5.85327
CFS merit scores = 5.88762
CFS merit scores = 5.91835
CFS merit scores = 5.94794
CFS merit scores = 5.97614
CFS merit scores = 5.99726
CFS merit scores = 6.01695
CFS merit scores = 6.03641
CFS merit scores = 6.0541
CFS merit scores = 6.07138
CFS merit scores = 6.08809
CFS merit scores = 6.10303
CFS merit scores = 6.11643
CFS merit scores = 6.12716
CFS merit scores = 6.1357
CFS merit scores = 6.14206
CFS merit scores = 6.14894
CFS merit scores = 6.15623
CFS merit scores = 6.164
CFS merit scores = 6.16867
CFS merit scores = 6.17276
CFS merit scores = 6.17716
CFS merit scores = 6.1823
CFS merit scores = 6.18675
CFS merit scores = 6.19021
CFS merit scores = 6.19351
CFS merit scores = 6.19606
CFS merit scores = 6.19817
CFS merit scores = 6.19936
CFS merit scores = 6.20022
CFS merit scores = 6.20053
CFS merit scores = 6.20113
CFS merit scores = 6.20082
CFS merit scores = 6.20085
CFS merit scores = 6.20085
CFS merit scores = 6.20115
CFS merit scores = 6.20011
CFS merit scores = 6.19892
CFS merit scores = 6.19776
CFS merit scores = 6.19612
CFS merit scores = 6.19401
CFS merit scores = 6.1909
CFS merit scores = 6.18721
CFS merit scores = 6.18379
CFS merit scores = 6.18071
CFS merit scores = 6.1776
CFS merit scores = 6.17291
CFS merit scores = 6.16784
CFS merit scores = 6.16286
CFS merit scores = 6.15752
CFS merit scores = 6.15147
CFS merit scores = 6.14452
CFS merit scores = 6.13719
CFS merit scores = 6.12926
CFS merit scores = 6.12152
CFS merit scores = 6.11398
CFS merit scores = 6.10585
CFS merit scores = 6.09773
CFS merit scores = 6.08949
CFS merit scores = 6.08143
CFS merit scores = 6.07374
CFS merit scores = 6.0663
CFS merit scores = 6.05922
CFS merit scores = 6.05083
CFS merit scores = 6.04286
CFS merit scores = 6.03434
CFS merit scores = 6.02621
CFS merit scores = 6.01799
CFS merit scores = 6.01022
CFS merit scores = 6.00263
CFS merit scores = 5.99473
CFS merit scores = 5.98645
CFS merit scores = 5.97789
CFS merit scores = 5.96845
CFS merit scores = 5.95923
CFS merit scores = 5.95043
CFS merit scores = 5.94205
CFS merit scores = 5.93392
CFS merit scores = 5.92583
CFS merit scores = 5.91734
CFS merit scores = 5.90896
CFS merit scores = 5.90095
CFS merit scores = 5.89331
CFS merit scores = 5.88507
CFS merit scores = 5.87634
CFS merit scores = 5.86775
CFS merit scores = 5.85899
CFS merit scores = 5.85006
CFS merit scores = 5.84081
CFS merit scores = 5.83143
CFS merit scores = 5.82136
CFS merit scores = 5.81124
CFS merit scores = 5.80136
CFS merit scores = 5.79142
CFS merit scores = 5.7813
CFS merit scores = 5.77101
CFS merit scores = 5.76052
CFS merit scores = 5.74969
CFS merit scores = 5.73897
CFS merit scores = 5.72857
CFS merit scores = 5.71773
CFS merit scores = 5.70711
CFS merit scores = 5.69599
CFS merit scores = 5.68533
CFS merit scores = 5.6746
CFS merit scores = 5.66387
CFS merit scores = 5.65335
CFS merit scores = 5.64319
CFS merit scores = 5.63285
CFS merit scores = 5.62246
CFS merit scores = 5.61252
CFS merit scores = 5.603
CFS merit scores = 5.59319
CFS merit scores = 5.58336
CFS merit scores = 5.57385
CFS merit scores = 5.56448
CFS merit scores = 5.55533
CFS merit scores = 5.54615
CFS merit scores = 5.53701
CFS merit scores = 5.52785
CFS merit scores = 5.51863
CFS merit scores = 5.5092
CFS merit scores = 5.49986
CFS merit scores = 5.49084
CFS merit scores = 5.48174
CFS merit scores = 5.4727
CFS merit scores = 5.46395
CFS merit scores = 5.45506
CFS merit scores = 5.44617
CFS merit scores = 5.43757
CFS merit scores = 5.4289
CFS merit scores = 5.42058
CFS merit scores = 5.41225
CFS merit scores = 5.40373
CFS merit scores = 5.39546
CFS merit scores = 5.38746
CFS merit scores = 5.37921
CFS merit scores = 5.37098
CFS merit scores = 5.36289
CFS merit scores = 5.35477
CFS merit scores = 5.34679
CFS merit scores = 5.33894
CFS merit scores = 5.33126
CFS merit scores = 5.32381
CFS merit scores = 5.31642
CFS merit scores = 5.30883
CFS merit scores = 5.30145
CFS merit scores = 5.29405
CFS merit scores = 5.2866
CFS merit scores = 5.2792
CFS merit scores = 5.272
CFS merit scores = 5.26438
CFS merit scores = 5.25673
CFS merit scores = 5.2492
CFS merit scores = 5.24177
CFS merit scores = 5.23418
CFS merit scores = 5.22649
CFS merit scores = 5.21878
CFS merit scores = 5.21121
CFS merit scores = 5.2036
CFS merit scores = 5.19606
CFS merit scores = 5.18867
CFS merit scores = 5.18128
CFS merit scores = 5.17411
CFS merit scores = 5.16672
CFS merit scores = 5.15903
CFS merit scores = 5.15123
CFS merit scores = 5.14356
CFS merit scores = 5.13586
CFS merit scores = 5.12809
CFS merit scores = 5.12039
CFS merit scores = 5.11278
CFS merit scores = 5.1051
CFS merit scores = 5.09726
CFS merit scores = 5.08957
CFS merit scores = 5.08145
CFS merit scores = 5.07356
CFS merit scores = 5.06574
CFS merit scores = 5.05807
CFS merit scores = 5.05042
CFS merit scores = 5.0429
CFS merit scores = 5.03538
CFS merit scores = 5.02733
CFS merit scores = 5.0192
CFS merit scores = 5.0112
CFS merit scores = 5.00322
CFS merit scores = 4.99517
CFS merit scores = 4.98681
CFS merit scores = 4.97826
CFS merit scores = 4.96953
CFS merit scores = 4.96027
CFS merit scores = 4.95109
CFS merit scores = 4.94215
CFS merit scores = 4.93315
CFS merit scores = 4.92433
CFS merit scores = 4.91552
CFS merit scores = 4.90605
CFS merit scores = 4.89646
CFS merit scores = 4.88694
CFS merit scores = 4.87745
CFS merit scores = 4.86779
CFS merit scores = 4.85823
CFS merit scores = 4.84851
CFS merit scores = 4.83897
CFS merit scores = 4.8288
CFS merit scores = 4.81749
CFS merit scores = 4.80528
CFS merit scores = 4.793
CFS merit scores = 4.78045
CFS merit scores = 4.76819
CFS merit scores = 4.75559
CFS merit scores = 4.7428
CFS merit scores = 4.72993
CFS merit scores = 4.71708
CFS merit scores = 4.70414
CFS merit scores = 4.69022
CFS merit scores = 4.67619
CFS merit scores = 4.66203
CFS merit scores = 4.64775
CFS merit scores = 4.63226
CFS merit scores = 4.61511
CFS merit scores = 4.59524
CFS merit scores = 4.57442
CFS merit scores = 4.55075
cnt = 1	feature = 56	correl = -0.353201	descr = Gibbs_of_Target_Sequence__Pos_20_Step_1
cnt = 2	feature = 54	correl = -0.179414	descr = Gibbs_of_Target_Sequence__Pos_18_Step_1
cnt = 3	feature = 541	correl = -0.0968349	descr = N_Gram_GTCTT
cnt = 4	feature = 11	correl = -0.142041	descr = Position_Specific_Bin_Base_5_Base_A
cnt = 5	feature = 394	correl = 0.101802	descr = N_Gram_GAAAG
cnt = 6	feature = 653	correl = 0.0764455	descr = N_Gram_TGGGG
cnt = 7	feature = 417	correl = 0.116505	descr = N_Gram_GAGTC
cnt = 8	feature = 579	correl = 0.0757763	descr = N_Gram_TATAT
cnt = 9	feature = 628	correl = 0.0515069	descr = N_Gram_TGAAA
cnt = 10	feature = 336	correl = 0.0741223	descr = N_Gram_CGGAA
cnt = 11	feature = 654	correl = 0.0767751	descr = N_Gram_TGGGT
cnt = 12	feature = 680	correl = 0.0447817	descr = N_Gram_TTCGA
cnt = 13	feature = 392	correl = -0.0576625	descr = N_Gram_GAAAA
cnt = 14	feature = 321	correl = -0.049196	descr = N_Gram_CGACC
cnt = 15	feature = 407	correl = 0.0453462	descr = N_Gram_GACGG
cnt = 16	feature = 555	correl = 0.0453462	descr = N_Gram_GTTAA
cnt = 17	feature = 612	correl = 0.0947339	descr = N_Gram_TCGGC
cnt = 18	feature = 578	correl = 0.0449751	descr = N_Gram_TATAG
cnt = 19	feature = 360	correl = 0.0631922	descr = N_Gram_CTATA
cnt = 20	feature = 357	correl = 0.0568421	descr = N_Gram_CTACT
cnt = 21	feature = 351	correl = 0.079212	descr = N_Gram_CGTGG
cnt = 22	feature = 218	correl = 0.0550219	descr = N_Gram_ATACA
cnt = 23	feature = 395	correl = -0.0590736	descr = N_Gram_GAAAT
cnt = 24	feature = 568	correl = -0.0463739	descr = N_Gram_TAACG
cnt = 25	feature = 361	correl = 0.0806231	descr = N_Gram_CTATT
cnt = 26	feature = 545	correl = 0.0573403	descr = N_Gram_GTGCG
cnt = 27	feature = 280	correl = -0.0497657	descr = N_Gram_CATGC
cnt = 28	feature = 304	correl = 0.0453462	descr = N_Gram_CCGCA
cnt = 29	feature = 659	correl = 0.0577553	descr = N_Gram_TGTAA
cnt = 30	feature = 255	correl = 0.0542035	descr = N_Gram_CACAG
cnt = 31	feature = 510	correl = 0.0453462	descr = N_Gram_GGGCT
cnt = 32	feature = 466	correl = 0.0453462	descr = N_Gram_GCGTA
cnt = 33	feature = 222	correl = 0.0718812	descr = N_Gram_ATAGT
cnt = 34	feature = 424	correl = -0.0556583	descr = N_Gram_GATCG
cnt = 35	feature = 494	correl = 0.0729795	descr = N_Gram_GGCCC
cnt = 36	feature = 397	correl = -0.0439102	descr = N_Gram_GAAGG
cnt = 37	feature = 538	correl = -0.0459506	descr = N_Gram_GTCGC
cnt = 38	feature = 514	correl = 0.0453462	descr = N_Gram_GGGGT
cnt = 39	feature = 313	correl = 0.0676048	descr = N_Gram_CCTCA
cnt = 40	feature = 316	correl = 0.0606705	descr = N_Gram_CCTCT
cnt = 41	feature = 690	correl = 0.0594649	descr = N_Gram_TTGCA
cnt = 42	feature = 237	correl = 0.0443948	descr = N_Gram_ATGTG
cnt = 43	feature = 322	correl = -0.0717699	descr = N_Gram_CGACG
cnt = 44	feature = 251	correl = 0.0622593	descr = N_Gram_CAAGC
cnt = 45	feature = 241	correl = 0.0446791	descr = N_Gram_ATTGG
cnt = 46	feature = 317	correl = 0.0652478	descr = N_Gram_CCTGC
cnt = 47	feature = 342	correl = 0.0869933	descr = N_Gram_CGGGA
cnt = 48	feature = 458	correl = 0.138322	descr = N_Gram_GCCTT
cnt = 49	feature = 584	correl = 0.0472183	descr = N_Gram_TCAAA
cnt = 50	feature = 426	correl = -0.0500458	descr = N_Gram_GATGC
cnt = 51	feature = 309	correl = -0.0732728	descr = N_Gram_CCGGT
cnt = 52	feature = 688	correl = -0.0591405	descr = N_Gram_TTGAG
cnt = 53	feature = 691	correl = -0.158357	descr = N_Gram_TTGCG
cnt = 54	feature = 546	correl = 0.0580781	descr = N_Gram_GTGCT
cnt = 55	feature = 526	correl = -0.0571564	descr = N_Gram_GGTTA
cnt = 56	feature = 226	correl = -0.0567228	descr = N_Gram_ATCAT
cnt = 57	feature = 285	correl = 0.0600075	descr = N_Gram_CCACC
cnt = 58	feature = 434	correl = 0.0612091	descr = N_Gram_GCAAA
cnt = 59	feature = 516	correl = 0.0780126	descr = N_Gram_GGGTA
cnt = 60	feature = 527	correl = 0.0914936	descr = N_Gram_GGTTG
cnt = 61	feature = 312	correl = 0.0558015	descr = N_Gram_CCTAT
cnt = 62	feature = 380	correl = -0.112116	descr = N_Gram_CTTAT
cnt = 63	feature = 252	correl = 0.0974183	descr = N_Gram_CAAGG
cnt = 64	feature = 382	correl = 0.0499655	descr = N_Gram_CTTCC
cnt = 65	feature = 370	correl = 0.0718503	descr = N_Gram_CTCGG
cnt = 66	feature = 353	correl = -0.0473352	descr = N_Gram_CGTTC
cnt = 67	feature = 440	correl = -0.0721949	descr = N_Gram_GCAGA
cnt = 68	feature = 327	correl = -0.0446597	descr = N_Gram_CGATC
cnt = 69	feature = 284	correl = 0.0519672	descr = N_Gram_CCAAT
cnt = 70	feature = 484	correl = 0.0641909	descr = N_Gram_GGACG
cnt = 71	feature = 703	correl = -0.0503227	descr = N_Gram_TTTTG
cnt = 72	feature = 640	correl = 0.107159	descr = N_Gram_TGCAA
cnt = 73	feature = 601	correl = -0.0977886	descr = N_Gram_TCCGC
cnt = 74	feature = 224	correl = 0.0864478	descr = N_Gram_ATATA
cnt = 75	feature = 483	correl = 0.110261	descr = N_Gram_GGACC
cnt = 76	feature = 652	correl = 0.0503692	descr = N_Gram_TGGGA
cnt = 77	feature = 468	correl = 0.118123	descr = N_Gram_GCGTG
cnt = 78	feature = 633	correl = 0.0801463	descr = N_Gram_TGAGT
cnt = 79	feature = 340	correl = 0.0702472	descr = N_Gram_CGGCG
cnt = 80	feature = 616	correl = 0.0568421	descr = N_Gram_TCTAC
cnt = 81	feature = 677	correl = 0.0567785	descr = N_Gram_TTCAG
cnt = 82	feature = 448	correl = 0.0704377	descr = N_Gram_GCCAG
cnt = 83	feature = 681	correl = -0.0558762	descr = N_Gram_TTCGG
cnt = 84	feature = 258	correl = 0.0833795	descr = N_Gram_CACCA
cnt = 85	feature = 219	correl = -0.0501446	descr = N_Gram_ATACT
cnt = 86	feature = 431	correl = -0.0897428	descr = N_Gram_GATTT
cnt = 87	feature = 228	correl = -0.0524821	descr = N_Gram_ATCCT
cnt = 88	feature = 574	correl = 0.0729653	descr = N_Gram_TACGA
cnt = 89	feature = 386	correl = 0.0910274	descr = N_Gram_CTTGG
cnt = 90	feature = 512	correl = 0.0679232	descr = N_Gram_GGGGC
cnt = 91	feature = 635	correl = 0.0545243	descr = N_Gram_TGATA
cnt = 92	feature = 278	correl = -0.0611866	descr = N_Gram_CATCG
cnt = 93	feature = 291	correl = 0.0676408	descr = N_Gram_CCATC
cnt = 94	feature = 450	correl = 0.0515042	descr = N_Gram_GCCCA
cnt = 95	feature = 364	correl = 0.0713122	descr = N_Gram_CTCAC
cnt = 96	feature = 249	correl = 0.0635672	descr = N_Gram_CAAAG
cnt = 97	feature = 244	correl = -0.0769311	descr = N_Gram_ATTTG
cnt = 98	feature = 324	correl = 0.086002	descr = N_Gram_CGAGG
cnt = 99	feature = 267	correl = -0.0638971	descr = N_Gram_CAGAA
cnt = 100	feature = 649	correl = -0.0590997	descr = N_Gram_TGGCG
cnt = 101	feature = 314	correl = -0.129731	descr = N_Gram_CCTCC
cnt = 102	feature = 661	correl = 0.0466068	descr = N_Gram_TGTCC
cnt = 103	feature = 416	correl = 0.0589398	descr = N_Gram_GAGGT
cnt = 104	feature = 457	correl = 0.0805039	descr = N_Gram_GCCTC
cnt = 105	feature = 518	correl = -0.0529673	descr = N_Gram_GGGTT
cnt = 106	feature = 508	correl = 0.107561	descr = N_Gram_GGGCC
cnt = 107	feature = 274	correl = 0.133118	descr = N_Gram_CAGTG
cnt = 108	feature = 695	correl = 0.0458209	descr = N_Gram_TTGTT
cnt = 109	feature = 318	correl = -0.0584729	descr = N_Gram_CCTTC
cnt = 110	feature = 610	correl = -0.116423	descr = N_Gram_TCGAG
cnt = 111	feature = 504	correl = 0.0641909	descr = N_Gram_GGGAC
cnt = 112	feature = 363	correl = 0.056201	descr = N_Gram_CTCAA
cnt = 113	feature = 614	correl = -0.0485637	descr = N_Gram_TCGTC
cnt = 114	feature = 283	correl = 0.0668142	descr = N_Gram_CCAAG
cnt = 115	feature = 235	correl = -0.0655336	descr = N_Gram_ATGCT
cnt = 116	feature = 501	correl = 0.125627	descr = N_Gram_GGCTT
cnt = 117	feature = 303	correl = 0.0467344	descr = N_Gram_CCGA
cnt = 118	feature = 263	correl = -0.0642739	descr = N_Gram_CACGA
cnt = 119	feature = 596	correl = 0.0667987	descr = N_Gram_TCCC
cnt = 120	feature = 231	correl = 0.0803255	descr = N_Gram_ATCTG
cnt = 121	feature = 563	correl = -0.0489243	descr = N_Gram_GTTGT
cnt = 122	feature = 505	correl = 0.10458	descr = N_Gram_GGGAG
cnt = 123	feature = 648	correl = 0.112615	descr = N_Gram_TGGCC
cnt = 124	feature = 350	correl = 0.106189	descr = N_Gram_CGTGC
cnt = 125	feature = 463	correl = 0.0601642	descr = N_Gram_GCGGG
cnt = 126	feature = 399	correl = -0.0466347	descr = N_Gram_GAATA
cnt = 127	feature = 435	correl = 0.0934799	descr = N_Gram_GCAAC
cnt = 128	feature = 396	correl = 0.108301	descr = N_Gram_GAAGA
cnt = 129	feature = 301	correl = 0.0711427	descr = N_Gram_CCCGG
cnt = 130	feature = 453	correl = 0.0589525	descr = N_Gram_GCCGC
cnt = 131	feature = 473	correl = 0.0663734	descr = N_Gram_GCTGC
cnt = 132	feature = 377	correl = 0.0594056	descr = N_Gram_CTGTG
cnt = 133	feature = 602	correl = -0.0855062	descr = N_Gram_TCCGG
cnt = 134	feature = 580	correl = -0.0484539	descr = N_Gram_TATT
cnt = 135	feature = 425	correl = -0.106802	descr = N_Gram_GATCT
cnt = 136	feature = 467	correl = -0.131884	descr = N_Gram_GCGTC
cnt = 137	feature = 388	correl = 0.0457856	descr = N_Gram_CTTTA
cnt = 138	feature = 277	correl = 0.101152	descr = N_Gram_CATCC
cnt = 139	feature = 207	correl = -0.154201	descr = N_Gram_AGTCT
cnt = 140	feature = 460	correl = 0.0719566	descr = N_Gram_GCGCC
cnt = 141	feature = 391	correl = 0.0793839	descr = N_Gram_GAAA
cnt = 142	feature = 587	correl = 0.0993655	descr = N_Gram_TCACC
cnt = 143	feature = 24	correl = -0.0572736	descr = Position_Specific_Bin_Base_11_Base_G
cnt = 144	feature = 451	correl = 0.0737958	descr = N_Gram_GCCCG
cnt = 145	feature = 223	correl = 0.0476593	descr = N_Gram_ATAT
cnt = 146	feature = 437	correl = 0.122173	descr = N_Gram_GCAC
cnt = 147	feature = 10	correl = 0.0634696	descr = Position_Specific_Bin_Base_3_Base_C
cnt = 148	feature = 390	correl = 0.104142	descr = N_Gram_CTTTG
cnt = 149	feature = 80	correl = 0.0622439	descr = Xue_Structure_Feature_C010
cnt = 150	feature = 379	correl = -0.0653101	descr = N_Gram_CTTA
cnt = 151	feature = 29	correl = -0.0510556	descr = Position_Specific_Bin_Base_13_Base_A
cnt = 152	feature = 418	correl = -0.0845491	descr = N_Gram_GAGTT
cnt = 153	feature = 632	correl = -0.0665266	descr = N_Gram_TGAGG
cnt = 154	feature = 265	correl = 0.0541497	descr = N_Gram_CACT
cnt = 155	feature = 343	correl = 0.137662	descr = N_Gram_CGGGC
cnt = 156	feature = 279	correl = 0.110125	descr = N_Gram_CATCT
cnt = 157	feature = 23	correl = 0.0642312	descr = Position_Specific_Bin_Base_10_Base_T
cnt = 158	feature = 547	correl = 0.153445	descr = N_Gram_GTGG
cnt = 159	feature = 16	correl = 0.0476967	descr = Position_Specific_Bin_Base_6_Base_T
cnt = 160	feature = 18	correl = 0.0645701	descr = Position_Specific_Bin_Base_7_Base_T
cnt = 161	feature = 36	correl = -0.0603416	descr = Position_Specific_Bin_Base_17_Base_A
cnt = 162	feature = 28	correl = -0.132365	descr = Position_Specific_Bin_Base_12_Base_T
cnt = 163	feature = 69	correl = 0.0955724	descr = Fold_of_RNAi_Sequence_Pos_13
cnt = 164	feature = 326	correl = -0.0442609	descr = N_Gram_CGAT
cnt = 165	feature = 19	correl = -0.0654154	descr = Position_Specific_Bin_Base_8_Base_C
cnt = 166	feature = 32	correl = 0.107781	descr = Position_Specific_Bin_Base_14_Base_T
cnt = 167	feature = 375	correl = 0.106193	descr = N_Gram_CTGCA
cnt = 168	feature = 481	correl = 0.0444349	descr = N_Gram_GGAAG
cnt = 169	feature = 475	correl = 0.0538052	descr = N_Gram_GCTT
cnt = 170	feature = 8	correl = 0.0776161	descr = Position_Specific_Bin_Base_2_Base_T
cnt = 171	feature = 13	correl = 0.0708226	descr = Position_Specific_Bin_Base_5_Base_G
cnt = 172	feature = 655	correl = 0.0840314	descr = N_Gram_TGGT
cnt = 173	feature = 105	correl = -0.0587574	descr = Fold_of_Target_NoBeginbrace_noends_Pos_8
cnt = 174	feature = 270	correl = -0.138749	descr = N_Gram_CAGCT
cnt = 175	feature = 456	correl = 0.0968796	descr = N_Gram_GCCT
cnt = 176	feature = 21	correl = 0.0640465	descr = Position_Specific_Bin_Base_9_Base_G
cnt = 177	feature = 250	correl = 0.0699619	descr = N_Gram_CAAG
cnt = 178	feature = 67	correl = 0.0596054	descr = Fold_of_RNAi_Sequence_Pos_11
cnt = 179	feature = 626	correl = -0.0621569	descr = N_Gram_TCTTG
cnt = 180	feature = 605	correl = -0.0873015	descr = N_Gram_TCCTC
cnt = 181	feature = 355	correl = 0.0757138	descr = N_Gram_CTA
cnt = 182	feature = 31	correl = -0.104449	descr = Position_Specific_Bin_Base_14_Base_A
cnt = 183	feature = 74	correl = -0.0611569	descr = Xue_Structure_Feature_A110
cnt = 184	feature = 208	correl = 0.0521898	descr = N_Gram_AGTG
cnt = 185	feature = 38	correl = -0.0717014	descr = Position_Specific_Bin_Base_17_Base_T
cnt = 186	feature = 233	correl = -0.0542312	descr = N_Gram_ATGA
cnt = 187	feature = 525	correl = 0.0601741	descr = N_Gram_GGTT
cnt = 188	feature = 337	correl = 0.112002	descr = N_Gram_CGGC
cnt = 189	feature = 643	correl = -0.147022	descr = N_Gram_TGCG
cnt = 190	feature = 27	correl = 0.0717415	descr = Position_Specific_Bin_Base_12_Base_G
cnt = 191	feature = 15	correl = 0.118233	descr = Position_Specific_Bin_Base_6_Base_C
cnt = 192	feature = 529	correl = 0.0524988	descr = N_Gram_GTAA
cnt = 193	feature = 472	correl = 0.0703417	descr = N_Gram_GCTG
cnt = 194	feature = 30	correl = 0.107969	descr = Position_Specific_Bin_Base_13_Base_C
cnt = 195	feature = 35	correl = 0.1196	descr = Position_Specific_Bin_Base_16_Base_C
cnt = 196	feature = 17	correl = -0.0526982	descr = Position_Specific_Bin_Base_7_Base_A
cnt = 197	feature = 47	correl = -0.0733237	descr = Gibbs_of_Target_Sequence__Pos_5_Step_1
cnt = 198	feature = 683	correl = -0.212999	descr = N_Gram_TTCTC
cnt = 199	feature = 662	correl = 0.10002	descr = N_Gram_TGTG
cnt = 200	feature = 14	correl = -0.107903	descr = Position_Specific_Bin_Base_6_Base_A
cnt = 201	feature = 606	correl = -0.108429	descr = N_Gram_TCCTT
cnt = 202	feature = 272	correl = 0.131904	descr = N_Gram_CAGT
cnt = 203	feature = 51	correl = -0.0948196	descr = Gibbs_of_Target_Sequence__Pos_13_Step_1
cnt = 204	feature = 39	correl = -0.272883	descr = Position_Specific_Bin_Base_18_Base_A
cnt = 205	feature = 66	correl = 0.114137	descr = Fold_of_RNAi_Sequence_Pos_9
cnt = 206	feature = 591	correl = -0.0490921	descr = N_Gram_TCAT
cnt = 207	feature = 33	correl = 0.0550113	descr = Position_Specific_Bin_Base_15_Base_C
cnt = 208	feature = 500	correl = 0.0539491	descr = N_Gram_GGCT
cnt = 209	feature = 72	correl = 0.0668907	descr = Fold_of_RNAi_Sequence_Pos_16
cnt = 210	feature = 281	correl = 0.0727402	descr = N_Gram_CCAA
cnt = 211	feature = 34	correl = -0.120144	descr = Position_Specific_Bin_Base_16_Base_A
cnt = 212	feature = 478	correl = 0.0756026	descr = N_Gram_GGAA
cnt = 213	feature = 60	correl = 0.160396	descr = Fold_of_RNAi_Sequence_Pos_0
cnt = 214	feature = 211	correl = -0.0483691	descr = N_Gram_AGTT
cnt = 215	feature = 12	correl = 0.10338	descr = Position_Specific_Bin_Base_5_Base_C
cnt = 216	feature = 389	correl = -0.0535046	descr = N_Gram_CTTTC
cnt = 217	feature = 76	correl = 0.122089	descr = Xue_Structure_Feature_A101
cnt = 218	feature = 308	correl = 0.121247	descr = N_Gram_CCGGG
cnt = 219	feature = 46	correl = 0.0708243	descr = Gibbs_of_Target_Sequence__Pos_3_Step_1
cnt = 220	feature = 540	correl = -0.0907469	descr = N_Gram_GTCT
cnt = 221	feature = 536	correl = -0.0829008	descr = N_Gram_GTCG
cnt = 222	feature = 511	correl = 0.0688865	descr = N_Gram_GGGG
cnt = 223	feature = 461	correl = 0.0705884	descr = N_Gram_GCGG
cnt = 224	feature = 594	correl = -0.113573	descr = N_Gram_TCCA
cnt = 225	feature = 276	correl = 0.0801075	descr = N_Gram_CATC
cnt = 226	feature = 704	correl = -0.094943	descr = N_Gram_TTTTT
cnt = 227	feature = 647	correl = 0.0705965	descr = N_Gram_TGGC
cnt = 228	feature = 41	correl = 0.293721	descr = Position_Specific_Bin_Base_18_Base_G
cnt = 229	feature = 73	correl = 0.0712512	descr = Xue_Structure_Feature_A111
cnt = 230	feature = 383	correl = -0.203289	descr = N_Gram_CTTCT
cnt = 231	feature = 53	correl = -0.106536	descr = Gibbs_of_Target_Sequence__Pos_17_Step_1
cnt = 232	feature = 544	correl = 0.0453464	descr = N_Gram_GTGC
cnt = 233	feature = 599	correl = -0.0681458	descr = N_Gram_TCCG
cnt = 234	feature = 70	correl = 0.0676775	descr = Fold_of_RNAi_Sequence_Pos_14
cnt = 235	feature = 432	correl = 0.146631	descr = N_Gram_GCA
cnt = 236	feature = 419	correl = -0.0479912	descr = N_Gram_GAT
cnt = 237	feature = 55	correl = -0.307746	descr = Gibbs_of_Target_Sequence__Pos_19_Step_1
cnt = 238	feature = 619	correl = -0.115604	descr = N_Gram_TCTCC
cnt = 239	feature = 62	correl = 0.147955	descr = Fold_of_RNAi_Sequence_Pos_2
cnt = 240	feature = 465	correl = -0.0799468	descr = N_Gram_GCGT
cnt = 241	feature = 254	correl = 0.0645214	descr = N_Gram_CAC
cnt = 242	feature = 292	correl = 0.0527339	descr = N_Gram_CCC
cnt = 243	feature = 79	correl = 0.0584143	descr = Xue_Structure_Feature_C011
cnt = 244	feature = 645	correl = 0.109526	descr = N_Gram_TGG
cnt = 245	feature = 497	correl = 0.0564006	descr = N_Gram_GGCG
cnt = 246	feature = 64	correl = 0.0485876	descr = Fold_of_RNAi_Sequence_Pos_4
cnt = 247	feature = 306	correl = 0.0474194	descr = N_Gram_CCGG
cnt = 248	feature = 701	correl = -0.12353	descr = N_Gram_TTTT
cnt = 249	feature = 86	correl = 0.0742608	descr = Xue_Structure_Feature_G011
cnt = 250	feature = 225	correl = -0.0561611	descr = N_Gram_ATC
cnt = 251	feature = 61	correl = 0.185591	descr = Fold_of_RNAi_Sequence_Pos_1
cnt = 252	feature = 638	correl = -0.0590736	descr = N_Gram_TGC
cnt = 253	feature = 446	correl = 0.0867499	descr = N_Gram_GCC
cnt = 254	feature = 623	correl = -0.126918	descr = N_Gram_TCTT
cnt = 255	feature = 341	correl = 0.109567	descr = N_Gram_CGGG
cnt = 256	feature = 366	correl = -0.149367	descr = N_Gram_CTCC
cnt = 257	feature = 697	correl = -0.12556	descr = N_Gram_TTTC
cnt = 258	feature = 77	correl = 0.0861776	descr = Xue_Structure_Feature_C111
cnt = 259	feature = 615	correl = -0.124099	descr = N_Gram_TCT
cnt = 260	feature = 83	correl = 0.128216	descr = Xue_Structure_Feature_G110
cnt = 261	feature = 378	correl = -0.0990588	descr = N_Gram_CTT
cnt = 262	feature = 82	correl = 0.111591	descr = Xue_Structure_Feature_G111
cnt = 263	feature = 674	correl = -0.157725	descr = N_Gram_TTC
cnt = 264	feature = 59	correl = -0.0780818	descr = PF_RNAi_Fold_3'Free_Count
cnt = 265	feature = 666	correl = -0.129919	descr = N_Gram_TT
cnt = 266	feature = 334	correl = 0.0832065	descr = N_Gram_CGG
cnt = 267	feature = 58	correl = -0.141089	descr = PF_RNAi_Fold_5'Free_Count
cnt = 268	feature = 476	correl = 0.178395	descr = N_Gram_GG
cnt = 269	feature = 81	correl = -0.111912	descr = Xue_Structure_Feature_C000
cnt = 270	feature = 57	correl = -0.188459	descr = PF_RNAi_Fold_Energy
cnt = 271	feature = 43	correl = -0.180997	descr = Gibbs_of_Target_Sequence_
num rows = 521
num_elements = 141712
*
optimization finished, #iter = 612
nu = 0.531492
obj = -41.041177, rho = -0.284266
nSV = 373, nBSV = 203
num rows = 58
num_elements = 15776
*
optimization finished, #iter = 51
nu = 0.570918
obj = -5.167158, rho = -0.539750
nSV = 50, nBSV = 20
*
optimization finished, #iter = 612
nu = 0.531492
obj = -41.041177, rho = -0.284266
nSV = 373, nBSV = 203
CFS merit scores = 1.34741
CFS merit scores = 1.58079
CFS merit scores = 1.83115
CFS merit scores = 2.06598
CFS merit scores = 2.27671
CFS merit scores = 2.45389
CFS merit scores = 2.61295
CFS merit scores = 2.76021
CFS merit scores = 2.8989
CFS merit scores = 3.03177
CFS merit scores = 3.15728
CFS merit scores = 3.27763
CFS merit scores = 3.39304
CFS merit scores = 3.50266
CFS merit scores = 3.60523
CFS merit scores = 3.70117
CFS merit scores = 3.79257
CFS merit scores = 3.88152
CFS merit scores = 3.96838
CFS merit scores = 4.05295
CFS merit scores = 4.13372
CFS merit scores = 4.21195
CFS merit scores = 4.28838
CFS merit scores = 4.36183
CFS merit scores = 4.43203
CFS merit scores = 4.5003
CFS merit scores = 4.56644
CFS merit scores = 4.63065
CFS merit scores = 4.69346
CFS merit scores = 4.75376
CFS merit scores = 4.81195
CFS merit scores = 4.8676
CFS merit scores = 4.91838
CFS merit scores = 4.96744
CFS merit scores = 5.01427
CFS merit scores = 5.05527
CFS merit scores = 5.09495
CFS merit scores = 5.13303
CFS merit scores = 5.169
CFS merit scores = 5.20354
CFS merit scores = 5.23798
CFS merit scores = 5.2715
CFS merit scores = 5.30459
CFS merit scores = 5.33612
CFS merit scores = 5.36599
CFS merit scores = 5.39399
CFS merit scores = 5.42106
CFS merit scores = 5.44623
CFS merit scores = 5.46884
CFS merit scores = 5.49012
CFS merit scores = 5.51109
CFS merit scores = 5.53142
CFS merit scores = 5.55121
CFS merit scores = 5.57037
CFS merit scores = 5.58884
CFS merit scores = 5.60717
CFS merit scores = 5.62504
CFS merit scores = 5.64303
CFS merit scores = 5.65881
CFS merit scores = 5.67397
CFS merit scores = 5.68575
CFS merit scores = 5.69665
CFS merit scores = 5.70804
CFS merit scores = 5.71994
CFS merit scores = 5.72756
CFS merit scores = 5.7337
CFS merit scores = 5.73998
CFS merit scores = 5.7462
CFS merit scores = 5.75274
CFS merit scores = 5.75838
CFS merit scores = 5.76298
CFS merit scores = 5.76698
CFS merit scores = 5.77159
CFS merit scores = 5.77658
CFS merit scores = 5.78163
CFS merit scores = 5.78676
CFS merit scores = 5.79188
CFS merit scores = 5.79552
CFS merit scores = 5.79919
CFS merit scores = 5.79894
CFS merit scores = 5.79855
CFS merit scores = 5.79844
CFS merit scores = 5.79863
CFS merit scores = 5.79942
CFS merit scores = 5.80002
CFS merit scores = 5.80102
CFS merit scores = 5.8018
CFS merit scores = 5.80142
CFS merit scores = 5.80026
CFS merit scores = 5.79944
CFS merit scores = 5.7981
CFS merit scores = 5.7962
CFS merit scores = 5.7938
CFS merit scores = 5.79154
CFS merit scores = 5.78862
CFS merit scores = 5.78454
CFS merit scores = 5.78103
CFS merit scores = 5.77744
CFS merit scores = 5.77435
CFS merit scores = 5.77106
CFS merit scores = 5.76765
CFS merit scores = 5.76363
CFS merit scores = 5.75852
CFS merit scores = 5.75327
CFS merit scores = 5.74779
CFS merit scores = 5.74149
CFS merit scores = 5.73524
CFS merit scores = 5.72926
CFS merit scores = 5.72326
CFS merit scores = 5.71744
CFS merit scores = 5.71145
CFS merit scores = 5.7055
CFS merit scores = 5.69869
CFS merit scores = 5.69178
CFS merit scores = 5.68474
CFS merit scores = 5.67695
CFS merit scores = 5.66934
CFS merit scores = 5.66192
CFS merit scores = 5.65423
CFS merit scores = 5.64617
CFS merit scores = 5.63811
CFS merit scores = 5.63019
CFS merit scores = 5.62271
CFS merit scores = 5.61554
CFS merit scores = 5.60815
CFS merit scores = 5.60107
CFS merit scores = 5.59333
CFS merit scores = 5.58604
CFS merit scores = 5.57887
CFS merit scores = 5.57092
CFS merit scores = 5.56319
CFS merit scores = 5.55577
CFS merit scores = 5.54801
CFS merit scores = 5.5405
CFS merit scores = 5.5328
CFS merit scores = 5.52526
CFS merit scores = 5.51772
CFS merit scores = 5.51019
CFS merit scores = 5.50277
CFS merit scores = 5.4949
CFS merit scores = 5.48718
CFS merit scores = 5.47969
CFS merit scores = 5.47218
CFS merit scores = 5.46469
CFS merit scores = 5.4574
CFS merit scores = 5.44981
CFS merit scores = 5.44243
CFS merit scores = 5.43512
CFS merit scores = 5.42796
CFS merit scores = 5.42098
CFS merit scores = 5.41367
CFS merit scores = 5.40639
cnt = 1	feature = 60	correl = -0.347415	descr = Gibbs_of_Target_Sequence__Pos_20_Step_1
cnt = 2	feature = 58	correl = -0.179314	descr = Gibbs_of_Target_Sequence__Pos_18_Step_1
cnt = 3	feature = 298	correl = -0.134265	descr = N_Gram_CCAGC
cnt = 4	feature = 9	correl = 0.0776875	descr = Position_Specific_Bin_Base_2_Base_T
cnt = 5	feature = 14	correl = 0.109627	descr = Position_Specific_Bin_Base_5_Base_C
cnt = 6	feature = 334	correl = -0.0498811	descr = N_Gram_CGCAG
cnt = 7	feature = 217	correl = 0.105676	descr = N_Gram_AGTGT
cnt = 8	feature = 309	correl = -0.0630652	descr = N_Gram_CCCTT
cnt = 9	feature = 673	correl = 0.0447228	descr = N_Gram_TTCGA
cnt = 10	feature = 593	correl = 0.0452869	descr = N_Gram_TCCCA
cnt = 11	feature = 613	correl = 0.0567535	descr = N_Gram_TCTAC
cnt = 12	feature = 360	correl = 0.0791307	descr = N_Gram_CGTGG
cnt = 13	feature = 336	correl = 0.0452869	descr = N_Gram_CGCCA
cnt = 14	feature = 241	correl = -0.0558209	descr = N_Gram_ATGCC
cnt = 15	feature = 235	correl = 0.0802	descr = N_Gram_ATCTG
cnt = 16	feature = 280	correl = 0.0863731	descr = N_Gram_CAGGA
cnt = 17	feature = 329	correl = -0.0491937	descr = N_Gram_CGACC
cnt = 18	feature = 527	correl = 0.0452869	descr = N_Gram_GTCCG
cnt = 19	feature = 607	correl = 0.0946425	descr = N_Gram_TCGGC
cnt = 20	feature = 594	correl = 0.0523377	descr = N_Gram_TCCCG
cnt = 21	feature = 361	correl = 0.05408	descr = N_Gram_CGTGT
cnt = 22	feature = 508	correl = 0.0452869	descr = N_Gram_GGGGT
cnt = 23	feature = 363	correl = 0.113754	descr = N_Gram_CGTTT
cnt = 24	feature = 291	correl = -0.0497754	descr = N_Gram_CATGC
cnt = 25	feature = 426	correl = 0.0669709	descr = N_Gram_GATAT
cnt = 26	feature = 538	correl = 0.0572733	descr = N_Gram_GTGCG
cnt = 27	feature = 228	correl = 0.0717923	descr = N_Gram_ATAGT
cnt = 28	feature = 305	correl = 0.0452869	descr = N_Gram_CCCCG
cnt = 29	feature = 272	correl = 0.0561223	descr = N_Gram_CACGT
cnt = 30	feature = 446	correl = 0.101936	descr = N_Gram_GCATC
cnt = 31	feature = 313	correl = 0.0710368	descr = N_Gram_CCGGC
cnt = 32	feature = 251	correl = 0.106191	descr = N_Gram_ATTGT
cnt = 33	feature = 674	correl = -0.0486819	descr = N_Gram_TTCGG
cnt = 34	feature = 207	correl = -0.0649075	descr = N_Gram_AGGCT
cnt = 35	feature = 553	correl = 0.108164	descr = N_Gram_GTTGG
cnt = 36	feature = 460	correl = 0.0745119	descr = N_Gram_GCGAG
cnt = 37	feature = 660	correl = -0.0512407	descr = N_Gram_TGTTA
cnt = 38	feature = 234	correl = -0.0963875	descr = N_Gram_ATCGG
cnt = 39	feature = 382	correl = -0.0922983	descr = N_Gram_CTGAT
cnt = 40	feature = 428	correl = -0.0556641	descr = N_Gram_GATCG
cnt = 41	feature = 629	correl = -0.0812066	descr = N_Gram_TGAGA
cnt = 42	feature = 267	correl = 0.0639483	descr = N_Gram_CACCA
cnt = 43	feature = 599	correl = 0.055723	descr = N_Gram_TCCTA
cnt = 44	feature = 647	correl = 0.0885995	descr = N_Gram_TGGGG
cnt = 45	feature = 529	correl = -0.114562	descr = N_Gram_GTCGA
cnt = 46	feature = 231	correl = -0.0522752	descr = N_Gram_ATCAT
cnt = 47	feature = 248	correl = -0.048657	descr = N_Gram_ATTAA
cnt = 48	feature = 514	correl = 0.0652534	descr = N_Gram_GGTCA
cnt = 49	feature = 606	correl = -0.0491937	descr = N_Gram_TCGCA
cnt = 50	feature = 648	correl = 0.0467472	descr = N_Gram_TGGGT
cnt = 51	feature = 278	correl = 0.0540659	descr = N_Gram_CAGCG
cnt = 52	feature = 395	correl = 0.109561	descr = N_Gram_CTTGG
cnt = 53	feature = 497	correl = 0.0744338	descr = N_Gram_GGCGC
cnt = 54	feature = 550	correl = -0.0483207	descr = N_Gram_GTTCG
cnt = 55	feature = 578	correl = -0.0563951	descr = N_Gram_TATTC
cnt = 56	feature = 595	correl = 0.0472704	descr = N_Gram_TCCGA
cnt = 57	feature = 640	correl = 0.0892806	descr = N_Gram_TGGAG
cnt = 58	feature = 322	correl = 0.0441725	descr = N_Gram_CCTCT
cnt = 59	feature = 547	correl = 0.0890594	descr = N_Gram_GTTAA
cnt = 60	feature = 539	correl = 0.0978169	descr = N_Gram_GTGCT
cnt = 61	feature = 304	correl = 0.0843006	descr = N_Gram_CCCAC
cnt = 62	feature = 425	correl = 0.0461314	descr = N_Gram_GATAC
cnt = 63	feature = 503	correl = 0.0968628	descr = N_Gram_GGGAC
cnt = 64	feature = 353	correl = -0.0676412	descr = N_Gram_CGTAC
cnt = 65	feature = 596	correl = -0.0653456	descr = N_Gram_TCCGC
cnt = 66	feature = 407	correl = 0.0448195	descr = N_Gram_GACAC
cnt = 67	feature = 144	correl = 0.0641471	descr = N_Gram_AATCT
cnt = 68	feature = 303	correl = 0.0570896	descr = N_Gram_CCCAA
cnt = 69	feature = 324	correl = 0.0544044	descr = N_Gram_CCTGC
cnt = 70	feature = 390	correl = 0.0489038	descr = N_Gram_CTTCA
cnt = 71	feature = 512	correl = -0.058393	descr = N_Gram_GGTAA
cnt = 72	feature = 574	correl = 0.0461414	descr = N_Gram_TAGGT
cnt = 73	feature = 544	correl = 0.0475785	descr = N_Gram_GTGTA
cnt = 74	feature = 367	correl = 0.0567535	descr = N_Gram_CTACT
cnt = 75	feature = 487	correl = 0.0898475	descr = N_Gram_GGAGT
cnt = 76	feature = 209	correl = 0.0785959	descr = N_Gram_AGGGG
cnt = 77	feature = 225	correl = -0.0730058	descr = N_Gram_ATACT
cnt = 78	feature = 541	correl = 0.138921	descr = N_Gram_GTGGC
cnt = 79	feature = 525	correl = -0.0727329	descr = N_Gram_GTCCA
cnt = 80	feature = 520	correl = 0.0712806	descr = N_Gram_GTAGT
cnt = 81	feature = 630	correl = 0.0440217	descr = N_Gram_TGAGT
cnt = 82	feature = 686	correl = 0.0516604	descr = N_Gram_TTGGT
cnt = 83	feature = 417	correl = -0.047847	descr = N_Gram_GAGCC
cnt = 84	feature = 233	correl = -0.0491937	descr = N_Gram_ATCGC
cnt = 85	feature = 371	correl = 0.0548529	descr = N_Gram_CTATG
cnt = 86	feature = 496	correl = 0.151082	descr = N_Gram_GGCCT
cnt = 87	feature = 301	correl = 0.0612116	descr = N_Gram_CCATC
cnt = 88	feature = 510	correl = 0.0932736	descr = N_Gram_GGGTC
cnt = 89	feature = 632	correl = 0.0544221	descr = N_Gram_TGATA
cnt = 90	feature = 388	correl = -0.128542	descr = N_Gram_CTTAT
cnt = 91	feature = 265	correl = 0.083765	descr = N_Gram_CACAG
cnt = 92	feature = 375	correl = -0.11012	descr = N_Gram_CTCAT
cnt = 93	feature = 468	correl = -0.131911	descr = N_Gram_GCGTC
cnt = 94	feature = 500	correl = 0.154835	descr = N_Gram_GGCTT
cnt = 95	feature = 327	correl = -0.0443489	descr = N_Gram_CGAC
cnt = 96	feature = 283	correl = 0.132953	descr = N_Gram_CAGTG
cnt = 97	feature = 308	correl = 0.0710368	descr = N_Gram_CCCGG
cnt = 98	feature = 218	correl = 0.0890594	descr = N_Gram_AGTTA
cnt = 99	feature = 276	correl = 0.0729478	descr = N_Gram_CAGCA
cnt = 100	feature = 633	correl = -0.14881	descr = N_Gram_TGATT
cnt = 101	feature = 697	correl = -0.0963129	descr = N_Gram_TTTTG
cnt = 102	feature = 463	correl = 0.0523923	descr = N_Gram_GCGGA
cnt = 103	feature = 343	correl = 0.106027	descr = N_Gram_CGGCA
cnt = 104	feature = 429	correl = -0.100494	descr = N_Gram_GATCT
cnt = 105	feature = 337	correl = 0.101752	descr = N_Gram_CGCCG
cnt = 106	feature = 475	correl = 0.0810675	descr = N_Gram_GCTGG
cnt = 107	feature = 292	correl = 0.0512516	descr = N_Gram_CATGG
cnt = 108	feature = 591	correl = 0.0848322	descr = N_Gram_TCCAA
cnt = 109	feature = 654	correl = -0.054691	descr = N_Gram_TGTCA
cnt = 110	feature = 437	correl = 0.130899	descr = N_Gram_GCAA
cnt = 111	feature = 222	correl = -0.084211	descr = N_Gram_ATAA
cnt = 112	feature = 350	correl = -0.0656894	descr = N_Gram_CGGTA
cnt = 113	feature = 351	correl = -0.0566691	descr = N_Gram_CGTA
cnt = 114	feature = 450	correl = 0.0608555	descr = N_Gram_GCCAT
cnt = 115	feature = 545	correl = 0.0698162	descr = N_Gram_GTGTG
cnt = 116	feature = 483	correl = 0.113009	descr = N_Gram_GGACC
cnt = 117	feature = 610	correl = -0.0621414	descr = N_Gram_TCGTC
cnt = 118	feature = 494	correl = 0.107641	descr = N_Gram_GGCCA
cnt = 119	feature = 397	correl = 0.0914291	descr = N_Gram_CTTTA
cnt = 120	feature = 219	correl = 0.059449	descr = N_Gram_AGTTG
cnt = 121	feature = 387	correl = -0.0670185	descr = N_Gram_CTTA
cnt = 122	feature = 10	correl = 0.0854775	descr = Position_Specific_Bin_Base_3_Base_C
cnt = 123	feature = 394	correl = -0.121553	descr = N_Gram_CTTGC
cnt = 124	feature = 396	correl = 0.0788654	descr = N_Gram_CTTGT
cnt = 125	feature = 285	correl = -0.0502499	descr = N_Gram_CATAC
cnt = 126	feature = 509	correl = 0.0499342	descr = N_Gram_GGGT
cnt = 127	feature = 250	correl = 0.0497647	descr = N_Gram_ATTG
cnt = 128	feature = 244	correl = 0.0505259	descr = N_Gram_ATGT
cnt = 129	feature = 341	correl = 0.0989836	descr = N_Gram_CGGAC
cnt = 130	feature = 393	correl = -0.0936785	descr = N_Gram_CTTGA
cnt = 131	feature = 451	correl = 0.0642394	descr = N_Gram_GCCCA
cnt = 132	feature = 383	correl = 0.0959676	descr = N_Gram_CTGCA
cnt = 133	feature = 380	correl = 0.0809231	descr = N_Gram_CTCTA
cnt = 134	feature = 504	correl = 0.101752	descr = N_Gram_GGGAG
cnt = 135	feature = 28	correl = -0.130606	descr = Position_Specific_Bin_Base_12_Base_T
cnt = 136	feature = 526	correl = 0.0516429	descr = N_Gram_GTCCC
cnt = 137	feature = 211	correl = 0.0866538	descr = N_Gram_AGTA
cnt = 138	feature = 615	correl = -0.0845169	descr = N_Gram_TCTCA
cnt = 139	feature = 644	correl = 0.117453	descr = N_Gram_TGGCT
cnt = 140	feature = 38	correl = -0.0595136	descr = Position_Specific_Bin_Base_17_Base_A
cnt = 141	feature = 18	correl = 0.118854	descr = Position_Specific_Bin_Base_6_Base_C
cnt = 142	feature = 605	correl = -0.123104	descr = N_Gram_TCGAG
cnt = 143	feature = 643	correl = -0.0920186	descr = N_Gram_TGGCG
cnt = 144	feature = 290	correl = 0.116459	descr = N_Gram_CATCT
cnt = 145	feature = 35	correl = 0.0640574	descr = Position_Specific_Bin_Base_15_Base_T
cnt = 146	feature = 8	correl = -0.0951943	descr = Position_Specific_Bin_Base_2_Base_G
cnt = 147	feature = 30	correl = 0.130178	descr = Position_Specific_Bin_Base_13_Base_C
cnt = 148	feature = 348	correl = 0.128962	descr = N_Gram_CGGGC
cnt = 149	feature = 619	correl = -0.0520495	descr = N_Gram_TCTGA
cnt = 150	feature = 441	correl = 0.0927742	descr = N_Gram_GCAC
cnt = 151	feature = 21	correl = -0.0775498	descr = Position_Specific_Bin_Base_9_Base_T
cnt = 152	feature = 306	correl = 0.0973384	descr = N_Gram_CCCG
num rows = 521
num_elements = 79713
*
optimization finished, #iter = 328
nu = 0.685622
obj = -65.605134, rho = -0.244875
nSV = 385, nBSV = 323
num rows = 58
num_elements = 8874
*
optimization finished, #iter = 32
nu = 0.670325
obj = -7.735568, rho = -0.259387
nSV = 46, nBSV = 31
*
optimization finished, #iter = 328
nu = 0.685622
obj = -65.605134, rho = -0.244875
nSV = 385, nBSV = 323
CFS merit scores = 1.28474
CFS merit scores = 1.55913
CFS merit scores = 1.81907
CFS merit scores = 2.04279
CFS merit scores = 2.24561
CFS merit scores = 2.4332
CFS merit scores = 2.60665
CFS merit scores = 2.76719
CFS merit scores = 2.91828
CFS merit scores = 3.06074
CFS merit scores = 3.19467
CFS merit scores = 3.32172
CFS merit scores = 3.44193
CFS merit scores = 3.55749
CFS merit scores = 3.66792
CFS merit scores = 3.77382
CFS merit scores = 3.87563
CFS merit scores = 3.97408
CFS merit scores = 4.06879
CFS merit scores = 4.16098
CFS merit scores = 4.25069
CFS merit scores = 4.33777
CFS merit scores = 4.42292
CFS merit scores = 4.50584
CFS merit scores = 4.58625
CFS merit scores = 4.66407
CFS merit scores = 4.74021
CFS merit scores = 4.81284
CFS merit scores = 4.8838
CFS merit scores = 4.94953
CFS merit scores = 5.01342
CFS merit scores = 5.07529
CFS merit scores = 5.13527
CFS merit scores = 5.19369
CFS merit scores = 5.25099
CFS merit scores = 5.30672
CFS merit scores = 5.36141
CFS merit scores = 5.41386
CFS merit scores = 5.46463
CFS merit scores = 5.51192
CFS merit scores = 5.55676
CFS merit scores = 5.6002
CFS merit scores = 5.63999
CFS merit scores = 5.67488
CFS merit scores = 5.70547
CFS merit scores = 5.73443
CFS merit scores = 5.75898
CFS merit scores = 5.78242
CFS merit scores = 5.80435
CFS merit scores = 5.82587
CFS merit scores = 5.84705
CFS merit scores = 5.8667
CFS merit scores = 5.88644
CFS merit scores = 5.90547
CFS merit scores = 5.92268
CFS merit scores = 5.93937
CFS merit scores = 5.95179
CFS merit scores = 5.96406
CFS merit scores = 5.97632
CFS merit scores = 5.98815
CFS merit scores = 5.9989
CFS merit scores = 6.00911
CFS merit scores = 6.01918
CFS merit scores = 6.02942
CFS merit scores = 6.03859
CFS merit scores = 6.04652
CFS merit scores = 6.05424
CFS merit scores = 6.05968
CFS merit scores = 6.06536
CFS merit scores = 6.07152
CFS merit scores = 6.07766
CFS merit scores = 6.08339
CFS merit scores = 6.08806
CFS merit scores = 6.09211
CFS merit scores = 6.09529
CFS merit scores = 6.09711
CFS merit scores = 6.0971
CFS merit scores = 6.0976
CFS merit scores = 6.09787
CFS merit scores = 6.09821
CFS merit scores = 6.09898
CFS merit scores = 6.09884
CFS merit scores = 6.09716
CFS merit scores = 6.09609
CFS merit scores = 6.09392
CFS merit scores = 6.0919
CFS merit scores = 6.08984
CFS merit scores = 6.08771
CFS merit scores = 6.08616
CFS merit scores = 6.08501
CFS merit scores = 6.08261
CFS merit scores = 6.07985
CFS merit scores = 6.0771
CFS merit scores = 6.0744
CFS merit scores = 6.07093
CFS merit scores = 6.06655
CFS merit scores = 6.06175
CFS merit scores = 6.05694
CFS merit scores = 6.05047
CFS merit scores = 6.04415
CFS merit scores = 6.03776
CFS merit scores = 6.03178
CFS merit scores = 6.02544
CFS merit scores = 6.01891
CFS merit scores = 6.01273
CFS merit scores = 6.00654
CFS merit scores = 5.99979
CFS merit scores = 5.99325
CFS merit scores = 5.98594
CFS merit scores = 5.97881
CFS merit scores = 5.97129
CFS merit scores = 5.96388
CFS merit scores = 5.95675
CFS merit scores = 5.9494
CFS merit scores = 5.94212
CFS merit scores = 5.93452
CFS merit scores = 5.92733
CFS merit scores = 5.9199
CFS merit scores = 5.91277
CFS merit scores = 5.90571
CFS merit scores = 5.89785
CFS merit scores = 5.88969
CFS merit scores = 5.88124
CFS merit scores = 5.8731
CFS merit scores = 5.86505
CFS merit scores = 5.85754
CFS merit scores = 5.85023
CFS merit scores = 5.84272
CFS merit scores = 5.83498
CFS merit scores = 5.82716
CFS merit scores = 5.81914
CFS merit scores = 5.81073
CFS merit scores = 5.80259
CFS merit scores = 5.79453
CFS merit scores = 5.78624
CFS merit scores = 5.77739
CFS merit scores = 5.76874
CFS merit scores = 5.75987
CFS merit scores = 5.751
CFS merit scores = 5.74244
CFS merit scores = 5.73375
CFS merit scores = 5.72536
CFS merit scores = 5.71573
CFS merit scores = 5.7063
CFS merit scores = 5.69655
CFS merit scores = 5.68701
CFS merit scores = 5.67781
CFS merit scores = 5.66873
CFS merit scores = 5.65911
CFS merit scores = 5.6495
CFS merit scores = 5.63987
CFS merit scores = 5.63012
CFS merit scores = 5.62062
CFS merit scores = 5.6114
CFS merit scores = 5.60243
CFS merit scores = 5.59321
CFS merit scores = 5.58426
CFS merit scores = 5.57554
CFS merit scores = 5.56704
CFS merit scores = 5.55889
CFS merit scores = 5.55045
CFS merit scores = 5.54226
CFS merit scores = 5.53385
CFS merit scores = 5.52557
CFS merit scores = 5.517
CFS merit scores = 5.5088
CFS merit scores = 5.50071
CFS merit scores = 5.49271
CFS merit scores = 5.48473
CFS merit scores = 5.47664
CFS merit scores = 5.46834
CFS merit scores = 5.46031
CFS merit scores = 5.4524
CFS merit scores = 5.44456
CFS merit scores = 5.43661
CFS merit scores = 5.42875
CFS merit scores = 5.42118
CFS merit scores = 5.41353
CFS merit scores = 5.40567
CFS merit scores = 5.39782
CFS merit scores = 5.39025
CFS merit scores = 5.38231
CFS merit scores = 5.37431
CFS merit scores = 5.36654
CFS merit scores = 5.35883
CFS merit scores = 5.35133
CFS merit scores = 5.344
CFS merit scores = 5.33693
CFS merit scores = 5.32985
CFS merit scores = 5.32232
CFS merit scores = 5.31483
CFS merit scores = 5.30753
CFS merit scores = 5.29998
CFS merit scores = 5.29241
CFS merit scores = 5.28498
CFS merit scores = 5.2774
CFS merit scores = 5.26991
CFS merit scores = 5.26258
CFS merit scores = 5.25527
CFS merit scores = 5.24787
CFS merit scores = 5.24055
CFS merit scores = 5.23345
CFS merit scores = 5.22631
CFS merit scores = 5.21893
CFS merit scores = 5.21143
CFS merit scores = 5.20371
CFS merit scores = 5.1961
CFS merit scores = 5.18845
CFS merit scores = 5.18094
CFS merit scores = 5.17346
CFS merit scores = 5.16583
CFS merit scores = 5.15814
CFS merit scores = 5.15063
CFS merit scores = 5.14308
CFS merit scores = 5.13566
CFS merit scores = 5.12778
CFS merit scores = 5.1197
CFS merit scores = 5.11179
CFS merit scores = 5.10391
CFS merit scores = 5.09613
CFS merit scores = 5.08833
CFS merit scores = 5.0806
CFS merit scores = 5.07248
CFS merit scores = 5.06438
CFS merit scores = 5.05645
CFS merit scores = 5.04856
CFS merit scores = 5.0405
CFS merit scores = 5.03253
CFS merit scores = 5.02469
CFS merit scores = 5.01668
CFS merit scores = 5.00882
CFS merit scores = 5.00091
CFS merit scores = 4.99233
CFS merit scores = 4.98385
CFS merit scores = 4.97553
CFS merit scores = 4.9672
CFS merit scores = 4.95861
CFS merit scores = 4.94994
CFS merit scores = 4.94115
CFS merit scores = 4.93235
CFS merit scores = 4.92379
CFS merit scores = 4.91516
CFS merit scores = 4.90645
CFS merit scores = 4.8974
CFS merit scores = 4.88824
CFS merit scores = 4.87902
CFS merit scores = 4.86979
CFS merit scores = 4.86071
CFS merit scores = 4.8514
CFS merit scores = 4.842
CFS merit scores = 4.8324
CFS merit scores = 4.82256
CFS merit scores = 4.81235
CFS merit scores = 4.80221
CFS merit scores = 4.79174
CFS merit scores = 4.7811
CFS merit scores = 4.76992
CFS merit scores = 4.75839
CFS merit scores = 4.7466
CFS merit scores = 4.73371
CFS merit scores = 4.71976
CFS merit scores = 4.70587
CFS merit scores = 4.69149
CFS merit scores = 4.67684
CFS merit scores = 4.65797
cnt = 1	feature = 45	correl = -0.284736	descr = Position_Specific_Bin_Base_18_Base_A
cnt = 2	feature = 390	correl = -0.212268	descr = N_Gram_CTTCT
cnt = 3	feature = 61	correl = -0.168732	descr = Gibbs_of_Target_Sequence__Pos_18_Step_1
cnt = 4	feature = 612	correl = 0.0739016	descr = N_Gram_TCGGA
cnt = 5	feature = 613	correl = 0.0945333	descr = N_Gram_TCGGC
cnt = 6	feature = 609	correl = 0.0804424	descr = N_Gram_TCGAC
cnt = 7	feature = 335	correl = 0.0452153	descr = N_Gram_CGCCA
cnt = 8	feature = 357	correl = 0.0705788	descr = N_Gram_CGTGA
cnt = 9	feature = 628	correl = 0.0513395	descr = N_Gram_TGAAA
cnt = 10	feature = 209	correl = -0.0562116	descr = N_Gram_AGGCT
cnt = 11	feature = 645	correl = 0.0891381	descr = N_Gram_TGGAG
cnt = 12	feature = 671	correl = 0.073979	descr = N_Gram_TTCAA
cnt = 13	feature = 674	correl = 0.0446517	descr = N_Gram_TTCGA
cnt = 14	feature = 579	correl = 0.0755747	descr = N_Gram_TATAT
cnt = 15	feature = 599	correl = 0.061186	descr = N_Gram_TCCCA
cnt = 16	feature = 529	correl = 0.0505135	descr = N_Gram_GTATA
cnt = 17	feature = 545	correl = 0.0571925	descr = N_Gram_GTGCG
cnt = 18	feature = 426	correl = -0.0556744	descr = N_Gram_GATCG
cnt = 19	feature = 399	correl = 0.0684652	descr = N_Gram_GAAAC
cnt = 20	feature = 220	correl = 0.088939	descr = N_Gram_AGTTA
cnt = 21	feature = 305	correl = 0.114852	descr = N_Gram_CCCCC
cnt = 22	feature = 640	correl = 0.0522607	descr = N_Gram_TGCCG
cnt = 23	feature = 306	correl = 0.0452153	descr = N_Gram_CCCCG
cnt = 24	feature = 512	correl = 0.0519346	descr = N_Gram_GGGCA
cnt = 25	feature = 291	correl = -0.0497901	descr = N_Gram_CATGC
cnt = 26	feature = 420	correl = 0.0939614	descr = N_Gram_GAGTC
cnt = 27	feature = 237	correl = -0.0491935	descr = N_Gram_ATCGC
cnt = 28	feature = 563	correl = -0.0463753	descr = N_Gram_TAACG
cnt = 29	feature = 600	correl = 0.0471599	descr = N_Gram_TCCGA
cnt = 30	feature = 361	correl = -0.0474185	descr = N_Gram_CGTTC
cnt = 31	feature = 214	correl = 0.125266	descr = N_Gram_AGTAA
cnt = 32	feature = 551	correl = 0.0559484	descr = N_Gram_GTGTG
cnt = 33	feature = 441	correl = 0.0831887	descr = N_Gram_GCACT
cnt = 34	feature = 520	correl = 0.0570243	descr = N_Gram_GGGTC
cnt = 35	feature = 553	correl = -0.0519099	descr = N_Gram_GTTAC
cnt = 36	feature = 557	correl = 0.0450469	descr = N_Gram_GTTGC
cnt = 37	feature = 631	correl = -0.0611613	descr = N_Gram_TGAGA
cnt = 38	feature = 466	correl = 0.052261	descr = N_Gram_GCGGA
cnt = 39	feature = 312	correl = 0.0709082	descr = N_Gram_CCGGC
cnt = 40	feature = 353	correl = -0.0701527	descr = N_Gram_CGTAA
cnt = 41	feature = 251	correl = -0.0752	descr = N_Gram_ATTAC
cnt = 42	feature = 322	correl = 0.0440555	descr = N_Gram_CCTCT
cnt = 43	feature = 286	correl = -0.0522777	descr = N_Gram_CATAT
cnt = 44	feature = 461	correl = 0.152783	descr = N_Gram_GCCTT
cnt = 45	feature = 397	correl = 0.0822662	descr = N_Gram_CTTTG
cnt = 46	feature = 392	correl = -0.132209	descr = N_Gram_CTTGC
cnt = 47	feature = 456	correl = -0.0466652	descr = N_Gram_GCCCT
cnt = 48	feature = 267	correl = 0.0597923	descr = N_Gram_CACAT
cnt = 49	feature = 244	correl = -0.0454018	descr = N_Gram_ATGCA
cnt = 50	feature = 304	correl = 0.084172	descr = N_Gram_CCCAC
cnt = 51	feature = 324	correl = 0.0669036	descr = N_Gram_CCTGC
cnt = 52	feature = 351	correl = -0.0731294	descr = N_Gram_CGGTA
cnt = 53	feature = 231	correl = 0.0716851	descr = N_Gram_ATAGT
cnt = 54	feature = 468	correl = 0.0659829	descr = N_Gram_GCGGG
cnt = 55	feature = 614	correl = -0.0741793	descr = N_Gram_TCGGG
cnt = 56	feature = 546	correl = 0.0847198	descr = N_Gram_GTGCT
cnt = 57	feature = 309	correl = 0.0515678	descr = N_Gram_CCCGG
cnt = 58	feature = 226	correl = -0.136112	descr = N_Gram_ATAAG
cnt = 59	feature = 527	correl = 0.0486508	descr = N_Gram_GTAAA
cnt = 60	feature = 235	correl = -0.0513973	descr = N_Gram_ATCCT
cnt = 61	feature = 225	correl = -0.0440871	descr = N_Gram_ATAAC
cnt = 62	feature = 525	correl = -0.0538694	descr = N_Gram_GGTGT
cnt = 63	feature = 504	correl = 0.061944	descr = N_Gram_GGCTC
cnt = 64	feature = 160	correl = 0.0629792	descr = N_Gram_ACAGG
cnt = 65	feature = 484	correl = -0.0496958	descr = N_Gram_GGAAC
cnt = 66	feature = 437	correl = 0.0610067	descr = N_Gram_GCAAA
cnt = 67	feature = 463	correl = 0.0447646	descr = N_Gram_GCGAG
cnt = 68	feature = 389	correl = 0.0497046	descr = N_Gram_CTTCC
cnt = 69	feature = 265	correl = 0.0524058	descr = N_Gram_CAATA
cnt = 70	feature = 211	correl = 0.0784616	descr = N_Gram_AGGGG
cnt = 71	feature = 448	correl = -0.0451129	descr = N_Gram_GCATG
cnt = 72	feature = 483	correl = 0.120941	descr = N_Gram_GGAAA
cnt = 73	feature = 295	correl = 0.0625274	descr = N_Gram_CCACC
cnt = 74	feature = 578	correl = -0.0500121	descr = N_Gram_TATAC
cnt = 75	feature = 555	correl = -0.0483674	descr = N_Gram_GTTCG
cnt = 76	feature = 681	correl = -0.0595496	descr = N_Gram_TTGAA
cnt = 77	feature = 345	correl = 0.105894	descr = N_Gram_CGGCA
cnt = 78	feature = 207	correl = 0.0453326	descr = N_Gram_AGGCC
cnt = 79	feature = 514	correl = 0.0779741	descr = N_Gram_GGGCG
cnt = 80	feature = 308	correl = 0.0689923	descr = N_Gram_CCCGC
cnt = 81	feature = 380	correl = -0.0503763	descr = N_Gram_CTCTT
cnt = 82	feature = 280	correl = 0.086195	descr = N_Gram_CAGGA
cnt = 83	feature = 505	correl = 0.132381	descr = N_Gram_GGCTT
cnt = 84	feature = 219	correl = 0.105505	descr = N_Gram_AGTGT
cnt = 85	feature = 274	correl = -0.0455864	descr = N_Gram_CACTG
cnt = 86	feature = 281	correl = 0.0813157	descr = N_Gram_CAGGC
cnt = 87	feature = 526	correl = 0.057652	descr = N_Gram_GGTTG
cnt = 88	feature = 509	correl = 0.10652	descr = N_Gram_GGGAC
cnt = 89	feature = 276	correl = 0.0547211	descr = N_Gram_CAGCC
cnt = 90	feature = 360	correl = 0.0539643	descr = N_Gram_CGTGT
cnt = 91	feature = 601	correl = -0.0746333	descr = N_Gram_TCCGC
cnt = 92	feature = 655	correl = -0.066847	descr = N_Gram_TGTCA
cnt = 93	feature = 277	correl = 0.0780894	descr = N_Gram_CAGCG
cnt = 94	feature = 451	correl = -0.0448584	descr = N_Gram_GCCAA
cnt = 95	feature = 368	correl = 0.106119	descr = N_Gram_CTAT
cnt = 96	feature = 654	correl = 0.052057	descr = N_Gram_TGGTC
cnt = 97	feature = 528	correl = 0.048611	descr = N_Gram_GTAGT
cnt = 98	feature = 432	correl = -0.0740815	descr = N_Gram_GATTA
cnt = 99	feature = 136	correl = -0.0662508	descr = N_Gram_AAGAC
cnt = 100	feature = 649	correl = 0.0761694	descr = N_Gram_TGGG
cnt = 101	feature = 536	correl = -0.0826746	descr = N_Gram_GTCGA
cnt = 102	feature = 574	correl = 0.0883375	descr = N_Gram_TAGCA
cnt = 103	feature = 301	correl = 0.0672829	descr = N_Gram_CCATC
cnt = 104	feature = 395	correl = 0.0732961	descr = N_Gram_CTTTA
cnt = 105	feature = 473	correl = 0.0952818	descr = N_Gram_GCGTG
cnt = 106	feature = 283	correl = 0.0738002	descr = N_Gram_CAGTA
cnt = 107	feature = 615	correl = -0.0510315	descr = N_Gram_TCGTC
cnt = 108	feature = 460	correl = 0.0641225	descr = N_Gram_GCCTC
cnt = 109	feature = 327	correl = -0.0457862	descr = N_Gram_CGAC
cnt = 110	feature = 496	correl = 0.0643245	descr = N_Gram_GGCAT
cnt = 111	feature = 467	correl = 0.0713413	descr = N_Gram_GCGGC
cnt = 112	feature = 659	correl = 0.106172	descr = N_Gram_TGTGG
cnt = 113	feature = 343	correl = 0.0581897	descr = N_Gram_CGGAC
cnt = 114	feature = 336	correl = 0.083616	descr = N_Gram_CGCCG
cnt = 115	feature = 321	correl = -0.0938671	descr = N_Gram_CCTCC
cnt = 116	feature = 284	correl = 0.132752	descr = N_Gram_CAGTG
cnt = 117	feature = 394	correl = 0.078722	descr = N_Gram_CTTGT
cnt = 118	feature = 318	correl = 0.102805	descr = N_Gram_CCGTG
cnt = 119	feature = 325	correl = -0.0742046	descr = N_Gram_CCTTC
cnt = 120	feature = 255	correl = -0.0809794	descr = N_Gram_ATTTG
cnt = 121	feature = 352	correl = 0.058078	descr = N_Gram_CGGTT
cnt = 122	feature = 492	correl = -0.0766675	descr = N_Gram_GGATC
cnt = 123	feature = 416	correl = 0.0978394	descr = N_Gram_GAGCT
cnt = 124	feature = 373	correl = -0.0894282	descr = N_Gram_CTCAT
cnt = 125	feature = 303	correl = 0.0538727	descr = N_Gram_CCCAA
cnt = 126	feature = 538	correl = 0.0989123	descr = N_Gram_GTCGG
cnt = 127	feature = 565	correl = -0.0511209	descr = N_Gram_TAAGA
cnt = 128	feature = 252	correl = 0.0521577	descr = N_Gram_ATTG
cnt = 129	feature = 626	correl = -0.0587221	descr = N_Gram_TCTTG
cnt = 130	feature = 272	correl = -0.0670345	descr = N_Gram_CACGA
cnt = 131	feature = 501	correl = 0.100886	descr = N_Gram_GGCGC
cnt = 132	feature = 485	correl = 0.05273	descr = N_Gram_GGAAG
cnt = 133	feature = 228	correl = -0.0860007	descr = N_Gram_ATACT
cnt = 134	feature = 695	correl = -0.0878469	descr = N_Gram_TTTGG
cnt = 135	feature = 222	correl = -0.0890047	descr = N_Gram_AGTTT
cnt = 136	feature = 270	correl = 0.0746547	descr = N_Gram_CACCT
cnt = 137	feature = 342	correl = 0.0640402	descr = N_Gram_CGGAA
cnt = 138	feature = 540	correl = -0.0954529	descr = N_Gram_GTCTT
cnt = 139	feature = 290	correl = 0.0909964	descr = N_Gram_CATCT
cnt = 140	feature = 475	correl = 0.0781606	descr = N_Gram_GCTCA
cnt = 141	feature = 592	correl = -0.0487767	descr = N_Gram_TCATG
cnt = 142	feature = 510	correl = 0.104254	descr = N_Gram_GGGAG
cnt = 143	feature = 445	correl = 0.0505385	descr = N_Gram_GCAGT
cnt = 144	feature = 610	correl = -0.0908316	descr = N_Gram_TCGAG
cnt = 145	feature = 386	correl = -0.0510798	descr = N_Gram_CTTA
cnt = 146	feature = 234	correl = -0.0457992	descr = N_Gram_ATCCA
cnt = 147	feature = 40	correl = -0.0449371	descr = Position_Specific_Bin_Base_16_Base_T
cnt = 148	feature = 605	correl = -0.0844334	descr = N_Gram_TCCTC
cnt = 149	feature = 248	correl = 0.0582133	descr = N_Gram_ATGT
cnt = 150	feature = 18	correl = -0.123245	descr = Position_Specific_Bin_Base_6_Base_A
cnt = 151	feature = 33	correl = -0.0668403	descr = Position_Specific_Bin_Base_13_Base_G
cnt = 152	feature = 24	correl = -0.0597786	descr = Position_Specific_Bin_Base_9_Base_T
cnt = 153	feature = 337	correl = 0.0521346	descr = N_Gram_CGCGG
cnt = 154	feature = 208	correl = 0.102984	descr = N_Gram_AGGCG
cnt = 155	feature = 647	correl = -0.0854219	descr = N_Gram_TGGCG
cnt = 156	feature = 11	correl = -0.0540301	descr = Position_Specific_Bin_Base_3_Base_A
cnt = 157	feature = 30	correl = -0.132447	descr = Position_Specific_Bin_Base_12_Base_T
cnt = 158	feature = 454	correl = 0.0640847	descr = N_Gram_GCCCA
cnt = 159	feature = 13	correl = -0.0653391	descr = Position_Specific_Bin_Base_4_Base_A
cnt = 160	feature = 602	correl = -0.0850017	descr = N_Gram_TCCGG
cnt = 161	feature = 35	correl = 0.113988	descr = Position_Specific_Bin_Base_14_Base_T
cnt = 162	feature = 591	correl = -0.0598799	descr = N_Gram_TCATC
cnt = 163	feature = 51	correl = 0.253534	descr = Gibbs_of_Target_Sequence__Pos_2_Step_1
cnt = 164	feature = 648	correl = 0.128811	descr = N_Gram_TGGCT
cnt = 165	feature = 73	correl = 0.0860118	descr = Fold_of_RNAi_Sequence_Pos_9
cnt = 166	feature = 383	correl = 0.100553	descr = N_Gram_CTGCA
cnt = 167	feature = 391	correl = -0.0741187	descr = N_Gram_CTTGA
cnt = 168	feature = 580	correl = -0.0487824	descr = N_Gram_TATC
cnt = 169	feature = 36	correl = -0.0639954	descr = Position_Specific_Bin_Base_15_Base_A
cnt = 170	feature = 105	correl = 0.0875298	descr = Fold_of_Target_NoEndbrace_noends_Pos_13
cnt = 171	feature = 17	correl = 0.0580049	descr = Position_Specific_Bin_Base_5_Base_G
cnt = 172	feature = 641	correl = -0.125891	descr = N_Gram_TGCG
cnt = 173	feature = 364	correl = 0.0868264	descr = N_Gram_CTA
cnt = 174	feature = 80	correl = 0.0584292	descr = Xue_Structure_Feature_A111
cnt = 175	feature = 375	correl = -0.07533	descr = N_Gram_CTCCA
cnt = 176	feature = 52	correl = 0.0982062	descr = Gibbs_of_Target_Sequence__Pos_3_Step_1
cnt = 177	feature = 619	correl = -0.0873073	descr = N_Gram_TCTCA
cnt = 178	feature = 44	correl = -0.064086	descr = Position_Specific_Bin_Base_17_Base_T
cnt = 179	feature = 21	correl = -0.060694	descr = Position_Specific_Bin_Base_8_Base_C
cnt = 180	feature = 596	correl = -0.0518106	descr = N_Gram_TCCAC
cnt = 181	feature = 14	correl = 0.0556579	descr = Position_Specific_Bin_Base_4_Base_C
cnt = 182	feature = 34	correl = -0.10072	descr = Position_Specific_Bin_Base_14_Base_A
cnt = 183	feature = 241	correl = -0.0466478	descr = N_Gram_ATGA
cnt = 184	feature = 478	correl = 0.0840173	descr = N_Gram_GCTGC
cnt = 185	feature = 10	correl = 0.10045	descr = Position_Specific_Bin_Base_2_Base_T
cnt = 186	feature = 665	correl = -0.0522481	descr = N_Gram_TTAC
cnt = 187	feature = 29	correl = 0.106737	descr = Position_Specific_Bin_Base_12_Base_G
cnt = 188	feature = 81	correl = -0.051644	descr = Xue_Structure_Feature_A110
cnt = 189	feature = 652	correl = 0.0663349	descr = N_Gram_TGGT
cnt = 190	feature = 278	correl = -0.129662	descr = N_Gram_CAGCT
cnt = 191	feature = 446	correl = 0.0635627	descr = N_Gram_GCAT
cnt = 192	feature = 313	correl = 0.109626	descr = N_Gram_CCGGG
cnt = 193	feature = 472	correl = -0.113988	descr = N_Gram_GCGTC
cnt = 194	feature = 57	correl = 0.0634252	descr = Gibbs_of_Target_Sequence__Pos_12_Step_1
cnt = 195	feature = 39	correl = 0.115459	descr = Position_Specific_Bin_Base_16_Base_C
cnt = 196	feature = 547	correl = 0.127011	descr = N_Gram_GTGG
cnt = 197	feature = 83	correl = 0.118788	descr = Xue_Structure_Feature_A101
cnt = 198	feature = 250	correl = -0.0592952	descr = N_Gram_ATTA
cnt = 199	feature = 23	correl = 0.0587341	descr = Position_Specific_Bin_Base_9_Base_G
cnt = 200	feature = 8	correl = 0.0529705	descr = Position_Specific_Bin_Base_2_Base_C
cnt = 201	feature = 254	correl = -0.109859	descr = N_Gram_ATTT
cnt = 202	feature = 425	correl = -0.112593	descr = N_Gram_GATC
cnt = 203	feature = 19	correl = 0.108097	descr = Position_Specific_Bin_Base_6_Base_C
cnt = 204	feature = 350	correl = 0.141297	descr = N_Gram_CGGGC
cnt = 205	feature = 539	correl = -0.0982941	descr = N_Gram_GTCT
cnt = 206	feature = 56	correl = -0.0750306	descr = Gibbs_of_Target_Sequence__Pos_8_Step_1
cnt = 207	feature = 28	correl = 0.138389	descr = Position_Specific_Bin_Base_12_Base_C
cnt = 208	feature = 76	correl = 0.0770998	descr = Fold_of_RNAi_Sequence_Pos_13
cnt = 209	feature = 633	correl = -0.0871538	descr = N_Gram_TGAT
cnt = 210	feature = 396	correl = -0.0500829	descr = N_Gram_CTTTC
cnt = 211	feature = 32	correl = 0.102317	descr = Position_Specific_Bin_Base_13_Base_C
cnt = 212	feature = 218	correl = 0.0737685	descr = N_Gram_AGTG
cnt = 213	feature = 450	correl = 0.0535219	descr = N_Gram_GCCA
cnt = 214	feature = 684	correl = -0.0899241	descr = N_Gram_TTGC
cnt = 215	feature = 67	correl = 0.162657	descr = Fold_of_RNAi_Sequence_Pos_0
cnt = 216	feature = 58	correl = -0.0968753	descr = Gibbs_of_Target_Sequence__Pos_13_Step_1
cnt = 217	feature = 341	correl = 0.0746589	descr = N_Gram_CGGA
cnt = 218	feature = 382	correl = 0.044969	descr = N_Gram_CTGC
cnt = 219	feature = 516	correl = 0.0685009	descr = N_Gram_GGGG
cnt = 220	feature = 292	correl = 0.0888545	descr = N_Gram_CCAA
cnt = 221	feature = 78	correl = 0.0829885	descr = Fold_of_RNAi_Sequence_Pos_15
cnt = 222	feature = 606	correl = -0.101141	descr = N_Gram_TCCTT
cnt = 223	feature = 680	correl = -0.0599609	descr = N_Gram_TTGA
cnt = 224	feature = 497	correl = 0.157508	descr = N_Gram_GGCC
cnt = 225	feature = 489	correl = 0.113647	descr = N_Gram_GGAG
cnt = 226	feature = 82	correl = 0.0474604	descr = Xue_Structure_Feature_A100
cnt = 227	feature = 503	correl = 0.073335	descr = N_Gram_GGCT
cnt = 228	feature = 54	correl = -0.1222	descr = Gibbs_of_Target_Sequence__Pos_6_Step_1
cnt = 229	feature = 544	correl = 0.0800045	descr = N_Gram_GTGC
cnt = 230	feature = 69	correl = 0.146947	descr = Fold_of_RNAi_Sequence_Pos_2
cnt = 231	feature = 531	correl = -0.0897736	descr = N_Gram_GTC
cnt = 232	feature = 511	correl = 0.139701	descr = N_Gram_GGGC
cnt = 233	feature = 59	correl = -0.173913	descr = Gibbs_of_Target_Sequence__Pos_14_Step_1
cnt = 234	feature = 79	correl = 0.061986	descr = Fold_of_RNAi_Sequence_Pos_16
cnt = 235	feature = 535	correl = -0.0610609	descr = N_Gram_GTCG
cnt = 236	feature = 417	correl = 0.0651856	descr = N_Gram_GAGG
cnt = 237	feature = 60	correl = -0.121528	descr = Gibbs_of_Target_Sequence__Pos_17_Step_1
cnt = 238	feature = 68	correl = 0.17055	descr = Fold_of_RNAi_Sequence_Pos_1
cnt = 239	feature = 326	correl = -0.0579785	descr = N_Gram_CGA
cnt = 240	feature = 72	correl = 0.0791198	descr = Fold_of_RNAi_Sequence_Pos_6
cnt = 241	feature = 618	correl = -0.209582	descr = N_Gram_TCTC
cnt = 242	feature = 583	correl = 0.0451932	descr = N_Gram_TCA
cnt = 243	feature = 258	correl = 0.14948	descr = N_Gram_CAA
cnt = 244	feature = 376	correl = -0.147698	descr = N_Gram_CTCCT
cnt = 245	feature = 334	correl = 0.0730302	descr = N_Gram_CGCC
cnt = 246	feature = 643	correl = 0.0465268	descr = N_Gram_TGG
cnt = 247	feature = 594	correl = -0.0794771	descr = N_Gram_TCCA
cnt = 248	feature = 285	correl = 0.0577619	descr = N_Gram_CAT
cnt = 249	feature = 77	correl = 0.0682217	descr = Fold_of_RNAi_Sequence_Pos_14
cnt = 250	feature = 500	correl = 0.0468315	descr = N_Gram_GGCG
cnt = 251	feature = 233	correl = -0.0861165	descr = N_Gram_ATC
cnt = 252	feature = 662	correl = -0.0824298	descr = N_Gram_TTA
cnt = 253	feature = 363	correl = -0.0513034	descr = N_Gram_CT
cnt = 254	feature = 541	correl = 0.161508	descr = N_Gram_GTG
cnt = 255	feature = 86	correl = 0.0884466	descr = Xue_Structure_Feature_C110
cnt = 256	feature = 679	correl = -0.0647196	descr = N_Gram_TTG
cnt = 257	feature = 623	correl = -0.101491	descr = N_Gram_TCTT
cnt = 258	feature = 481	correl = 0.134543	descr = N_Gram_GGA
cnt = 259	feature = 348	correl = 0.115007	descr = N_Gram_CGGG
cnt = 260	feature = 616	correl = -0.118008	descr = N_Gram_TCT
cnt = 261	feature = 66	correl = -0.077225	descr = PF_RNAi_Fold_3'Free_Count
cnt = 262	feature = 494	correl = 0.139004	descr = N_Gram_GGC
cnt = 263	feature = 661	correl = -0.122374	descr = N_Gram_TT
cnt = 264	feature = 340	correl = 0.0768058	descr = N_Gram_CGG
cnt = 265	feature = 64	correl = -0.186881	descr = PF_RNAi_Fold_Energy
num rows = 521
num_elements = 138586
*
optimization finished, #iter = 570
nu = 0.541235
obj = -43.775979, rho = -0.411883
nSV = 365, nBSV = 202
num rows = 58
num_elements = 15428
*
optimization finished, #iter = 40
nu = 0.546506
obj = -5.565842, rho = -0.425395
nSV = 45, nBSV = 21
*
optimization finished, #iter = 570
nu = 0.541235
obj = -43.775979, rho = -0.411883
nSV = 365, nBSV = 202
CFS merit scores = 1.3671
CFS merit scores = 1.6015
CFS merit scores = 1.85002
CFS merit scores = 2.06354
CFS merit scores = 2.26336
CFS merit scores = 2.44654
CFS merit scores = 2.61511
CFS merit scores = 2.77235
CFS merit scores = 2.92083
CFS merit scores = 3.06178
CFS merit scores = 3.19554
CFS merit scores = 3.32128
CFS merit scores = 3.44162
CFS merit scores = 3.5553
CFS merit scores = 3.66383
CFS merit scores = 3.76833
CFS merit scores = 3.86877
CFS merit scores = 3.96526
CFS merit scores = 4.05746
CFS merit scores = 4.14527
CFS merit scores = 4.23051
CFS merit scores = 4.3134
CFS merit scores = 4.39322
CFS merit scores = 4.47123
CFS merit scores = 4.54538
CFS merit scores = 4.61564
CFS merit scores = 4.68372
CFS merit scores = 4.74933
CFS merit scores = 4.81307
CFS merit scores = 4.8746
CFS merit scores = 4.9338
CFS merit scores = 4.98941
CFS merit scores = 5.04246
CFS merit scores = 5.09165
CFS merit scores = 5.13753
CFS merit scores = 5.17988
CFS merit scores = 5.22183
CFS merit scores = 5.26122
CFS merit scores = 5.2991
CFS merit scores = 5.33135
CFS merit scores = 5.36128
CFS merit scores = 5.38987
CFS merit scores = 5.41695
CFS merit scores = 5.44373
CFS merit scores = 5.46919
CFS merit scores = 5.49348
CFS merit scores = 5.51808
CFS merit scores = 5.54162
CFS merit scores = 5.56501
CFS merit scores = 5.58701
CFS merit scores = 5.60685
CFS merit scores = 5.62524
CFS merit scores = 5.64123
CFS merit scores = 5.65676
CFS merit scores = 5.67156
CFS merit scores = 5.68596
CFS merit scores = 5.69934
CFS merit scores = 5.71209
CFS merit scores = 5.72371
CFS merit scores = 5.73362
CFS merit scores = 5.74292
CFS merit scores = 5.75227
CFS merit scores = 5.7612
CFS merit scores = 5.76995
CFS merit scores = 5.77791
CFS merit scores = 5.78606
CFS merit scores = 5.79434
CFS merit scores = 5.80236
CFS merit scores = 5.81082
CFS merit scores = 5.81944
CFS merit scores = 5.8284
CFS merit scores = 5.83607
CFS merit scores = 5.84172
CFS merit scores = 5.84474
CFS merit scores = 5.84584
CFS merit scores = 5.847
CFS merit scores = 5.84817
CFS merit scores = 5.8499
CFS merit scores = 5.84884
CFS merit scores = 5.84791
CFS merit scores = 5.84681
CFS merit scores = 5.84555
CFS merit scores = 5.84444
CFS merit scores = 5.84257
CFS merit scores = 5.84035
CFS merit scores = 5.83695
CFS merit scores = 5.83388
CFS merit scores = 5.83098
CFS merit scores = 5.82726
CFS merit scores = 5.82345
CFS merit scores = 5.81992
CFS merit scores = 5.81586
CFS merit scores = 5.81068
CFS merit scores = 5.80433
CFS merit scores = 5.79806
CFS merit scores = 5.79225
CFS merit scores = 5.78626
CFS merit scores = 5.78037
CFS merit scores = 5.77477
CFS merit scores = 5.76921
CFS merit scores = 5.76241
CFS merit scores = 5.75608
CFS merit scores = 5.74996
CFS merit scores = 5.74404
CFS merit scores = 5.73808
CFS merit scores = 5.7316
CFS merit scores = 5.7255
CFS merit scores = 5.71901
CFS merit scores = 5.71264
CFS merit scores = 5.70619
CFS merit scores = 5.69915
CFS merit scores = 5.69246
CFS merit scores = 5.68525
CFS merit scores = 5.67825
CFS merit scores = 5.67089
CFS merit scores = 5.66378
CFS merit scores = 5.65676
CFS merit scores = 5.64933
CFS merit scores = 5.64222
CFS merit scores = 5.63532
CFS merit scores = 5.62882
CFS merit scores = 5.62226
CFS merit scores = 5.61601
CFS merit scores = 5.60908
CFS merit scores = 5.6021
CFS merit scores = 5.59491
CFS merit scores = 5.58763
CFS merit scores = 5.58065
CFS merit scores = 5.57352
CFS merit scores = 5.56642
CFS merit scores = 5.55927
CFS merit scores = 5.55175
CFS merit scores = 5.54444
CFS merit scores = 5.53708
CFS merit scores = 5.52997
CFS merit scores = 5.52256
CFS merit scores = 5.51532
CFS merit scores = 5.50843
CFS merit scores = 5.50139
CFS merit scores = 5.4944
CFS merit scores = 5.48754
CFS merit scores = 5.48079
CFS merit scores = 5.47385
CFS merit scores = 5.46614
CFS merit scores = 5.45884
CFS merit scores = 5.45118
CFS merit scores = 5.44356
CFS merit scores = 5.43575
CFS merit scores = 5.42799
CFS merit scores = 5.42041
CFS merit scores = 5.41281
CFS merit scores = 5.40554
CFS merit scores = 5.39806
CFS merit scores = 5.39074
CFS merit scores = 5.38369
CFS merit scores = 5.37674
CFS merit scores = 5.36969
CFS merit scores = 5.36274
CFS merit scores = 5.35566
CFS merit scores = 5.34863
CFS merit scores = 5.34155
CFS merit scores = 5.33436
CFS merit scores = 5.32728
CFS merit scores = 5.3201
CFS merit scores = 5.31292
CFS merit scores = 5.30595
CFS merit scores = 5.29843
CFS merit scores = 5.2909
CFS merit scores = 5.28313
CFS merit scores = 5.27555
CFS merit scores = 5.268
CFS merit scores = 5.26071
CFS merit scores = 5.25332
CFS merit scores = 5.24618
CFS merit scores = 5.23922
CFS merit scores = 5.23212
CFS merit scores = 5.22493
CFS merit scores = 5.21777
CFS merit scores = 5.21052
CFS merit scores = 5.20325
CFS merit scores = 5.19593
CFS merit scores = 5.18876
CFS merit scores = 5.1816
CFS merit scores = 5.17464
CFS merit scores = 5.1675
CFS merit scores = 5.16067
CFS merit scores = 5.15394
CFS merit scores = 5.14746
CFS merit scores = 5.14118
CFS merit scores = 5.13474
CFS merit scores = 5.12853
CFS merit scores = 5.12191
CFS merit scores = 5.11526
CFS merit scores = 5.10847
CFS merit scores = 5.10193
CFS merit scores = 5.09526
CFS merit scores = 5.08868
CFS merit scores = 5.08225
CFS merit scores = 5.07588
CFS merit scores = 5.06953
CFS merit scores = 5.06304
CFS merit scores = 5.05658
CFS merit scores = 5.05013
CFS merit scores = 5.04388
CFS merit scores = 5.03771
CFS merit scores = 5.03156
CFS merit scores = 5.02541
CFS merit scores = 5.01936
CFS merit scores = 5.01306
CFS merit scores = 5.00691
CFS merit scores = 5.00056
CFS merit scores = 4.99405
CFS merit scores = 4.98735
CFS merit scores = 4.9808
CFS merit scores = 4.97429
CFS merit scores = 4.96787
CFS merit scores = 4.96124
CFS merit scores = 4.95455
CFS merit scores = 4.94768
CFS merit scores = 4.94061
CFS merit scores = 4.93365
CFS merit scores = 4.92662
CFS merit scores = 4.91943
CFS merit scores = 4.91241
CFS merit scores = 4.90524
CFS merit scores = 4.89818
CFS merit scores = 4.89082
CFS merit scores = 4.88357
CFS merit scores = 4.87636
CFS merit scores = 4.86914
CFS merit scores = 4.8617
CFS merit scores = 4.85392
CFS merit scores = 4.84611
CFS merit scores = 4.83833
CFS merit scores = 4.83061
CFS merit scores = 4.82291
CFS merit scores = 4.81477
CFS merit scores = 4.80686
CFS merit scores = 4.79893
CFS merit scores = 4.79049
CFS merit scores = 4.78229
CFS merit scores = 4.77382
CFS merit scores = 4.76508
CFS merit scores = 4.75629
CFS merit scores = 4.74739
CFS merit scores = 4.73857
CFS merit scores = 4.72964
CFS merit scores = 4.72068
CFS merit scores = 4.7113
CFS merit scores = 4.70196
CFS merit scores = 4.69224
CFS merit scores = 4.68224
CFS merit scores = 4.67197
CFS merit scores = 4.66111
CFS merit scores = 4.65036
CFS merit scores = 4.63901
CFS merit scores = 4.62764
CFS merit scores = 4.61519
CFS merit scores = 4.60272
CFS merit scores = 4.58922
CFS merit scores = 4.57337
CFS merit scores = 4.55691
cnt = 1	feature = 59	correl = -0.367104	descr = Gibbs_of_Target_Sequence__Pos_20_Step_1
cnt = 2	feature = 57	correl = -0.185372	descr = Gibbs_of_Target_Sequence__Pos_18_Step_1
cnt = 3	feature = 276	correl = -0.138667	descr = N_Gram_CAGCT
cnt = 4	feature = 343	correl = 0.0639507	descr = N_Gram_CGGAA
cnt = 5	feature = 623	correl = 0.056568	descr = N_Gram_TCTAC
cnt = 6	feature = 265	correl = -0.0510587	descr = N_Gram_CACCC
cnt = 7	feature = 531	correl = 0.0485664	descr = N_Gram_GTAAA
cnt = 8	feature = 209	correl = 0.0592888	descr = N_Gram_AGTCA
cnt = 9	feature = 619	correl = 0.0944683	descr = N_Gram_TCGGC
cnt = 10	feature = 363	correl = 0.0789734	descr = N_Gram_CGTGG
cnt = 11	feature = 606	correl = 0.0522095	descr = N_Gram_TCCCG
cnt = 12	feature = 361	correl = 0.0705217	descr = N_Gram_CGTGA
cnt = 13	feature = 511	correl = 0.0518583	descr = N_Gram_GGGCA
cnt = 14	feature = 292	correl = 0.0516743	descr = N_Gram_CCAAT
cnt = 15	feature = 611	correl = 0.0555615	descr = N_Gram_TCCTA
cnt = 16	feature = 334	correl = 0.0569573	descr = N_Gram_CGAGG
cnt = 17	feature = 604	correl = 0.0611067	descr = N_Gram_TCCCA
cnt = 18	feature = 417	correl = 0.0966337	descr = N_Gram_GACTA
cnt = 19	feature = 425	correl = 0.0459803	descr = N_Gram_GATAC
cnt = 20	feature = 464	correl = -0.07686	descr = N_Gram_GCGAC
cnt = 21	feature = 305	correl = 0.114781	descr = N_Gram_CCCCC
cnt = 22	feature = 649	correl = 0.0522095	descr = N_Gram_TGCCG
cnt = 23	feature = 514	correl = 0.0451664	descr = N_Gram_GGGCT
cnt = 24	feature = 226	correl = 0.0963392	descr = N_Gram_ATATA
cnt = 25	feature = 498	correl = 0.0891817	descr = N_Gram_GGCCC
cnt = 26	feature = 653	correl = -0.0511003	descr = N_Gram_TGCTA
cnt = 27	feature = 258	correl = 0.0619243	descr = N_Gram_CAAGC
cnt = 28	feature = 555	correl = 0.0473666	descr = N_Gram_GTGTA
cnt = 29	feature = 697	correl = 0.0784451	descr = N_Gram_TTGCA
cnt = 30	feature = 520	correl = 0.0930484	descr = N_Gram_GGGTC
cnt = 31	feature = 449	correl = -0.0451669	descr = N_Gram_GCATG
cnt = 32	feature = 231	correl = -0.096687	descr = N_Gram_ATCGG
cnt = 33	feature = 527	correl = 0.0773543	descr = N_Gram_GGTCA
cnt = 34	feature = 244	correl = -0.068687	descr = N_Gram_ATTAC
cnt = 35	feature = 643	correl = -0.0487993	descr = N_Gram_TGATC
cnt = 36	feature = 541	correl = -0.139915	descr = N_Gram_GTCGA
cnt = 37	feature = 314	correl = 0.0451664	descr = N_Gram_CCGCA
cnt = 38	feature = 348	correl = 0.0719598	descr = N_Gram_CGGCG
cnt = 39	feature = 394	correl = 0.0495909	descr = N_Gram_CTTCC
cnt = 40	feature = 337	correl = -0.0585454	descr = N_Gram_CGATC
cnt = 41	feature = 228	correl = -0.0524788	descr = N_Gram_ATCAT
cnt = 42	feature = 222	correl = 0.054751	descr = N_Gram_ATACA
cnt = 43	feature = 220	correl = -0.138992	descr = N_Gram_ATAAG
cnt = 44	feature = 274	correl = 0.0546265	descr = N_Gram_CAGCC
cnt = 45	feature = 225	correl = 0.0469528	descr = N_Gram_ATAGC
cnt = 46	feature = 309	correl = 0.0689214	descr = N_Gram_CCCGC
cnt = 47	feature = 279	correl = 0.04669	descr = N_Gram_CAGGG
cnt = 48	feature = 563	correl = 0.0449729	descr = N_Gram_GTTGC
cnt = 49	feature = 438	correl = 0.0481836	descr = N_Gram_GCAAA
cnt = 50	feature = 583	correl = -0.0443184	descr = N_Gram_TAGAT
cnt = 51	feature = 270	correl = 0.0973596	descr = N_Gram_CACTC
cnt = 52	feature = 414	correl = -0.0759005	descr = N_Gram_GACGA
cnt = 53	feature = 383	correl = -0.0769531	descr = N_Gram_CTGAT
cnt = 54	feature = 267	correl = 0.0875162	descr = N_Gram_CACCT
cnt = 55	feature = 500	correl = 0.141104	descr = N_Gram_GGCCT
cnt = 56	feature = 525	correl = -0.0686245	descr = N_Gram_GGTAA
cnt = 57	feature = 536	correl = -0.0557263	descr = N_Gram_GTCAA
cnt = 58	feature = 681	correl = -0.103736	descr = N_Gram_TTATA
cnt = 59	feature = 468	correl = 0.0545127	descr = N_Gram_GCGGA
cnt = 60	feature = 596	correl = 0.0593951	descr = N_Gram_TCAGT
cnt = 61	feature = 605	correl = 0.0526773	descr = N_Gram_TCCCC
cnt = 62	feature = 529	correl = 0.0553621	descr = N_Gram_GGTGC
cnt = 63	feature = 601	correl = 0.105701	descr = N_Gram_TCCAA
cnt = 64	feature = 322	correl = 0.0672847	descr = N_Gram_CCTCA
cnt = 65	feature = 664	correl = 0.0465532	descr = N_Gram_TGGGT
cnt = 66	feature = 380	correl = 0.0597889	descr = N_Gram_CTCTA
cnt = 67	feature = 426	correl = 0.0508805	descr = N_Gram_GATAT
cnt = 68	feature = 382	correl = 0.0456416	descr = N_Gram_CTGAC
cnt = 69	feature = 324	correl = 0.0885261	descr = N_Gram_CCTCG
cnt = 70	feature = 662	correl = 0.0532989	descr = N_Gram_TGGGA
cnt = 71	feature = 303	correl = 0.0840852	descr = N_Gram_CCCAC
cnt = 72	feature = 278	correl = 0.0860635	descr = N_Gram_CAGGA
cnt = 73	feature = 399	correl = 0.0845057	descr = N_Gram_CTTGG
cnt = 74	feature = 647	correl = 0.0863688	descr = N_Gram_TGCAC
cnt = 75	feature = 364	correl = 0.0538781	descr = N_Gram_CGTGT
cnt = 76	feature = 255	correl = 0.0533561	descr = N_Gram_CAAAG
cnt = 77	feature = 674	correl = 0.0508267	descr = N_Gram_TGTGT
cnt = 78	feature = 508	correl = 0.0966337	descr = N_Gram_GGGAC
cnt = 79	feature = 445	correl = 0.0646277	descr = N_Gram_GCAGG
cnt = 80	feature = 340	correl = 0.0843153	descr = N_Gram_CGCCG
cnt = 81	feature = 432	correl = -0.0702334	descr = N_Gram_GATTA
cnt = 82	feature = 441	correl = 0.0743071	descr = N_Gram_GCACT
cnt = 83	feature = 248	correl = 0.0558985	descr = N_Gram_ATTTC
cnt = 84	feature = 335	correl = -0.0778092	descr = N_Gram_CGAGT
cnt = 85	feature = 321	correl = 0.0555615	descr = N_Gram_CCTAT
cnt = 86	feature = 375	correl = -0.0945249	descr = N_Gram_CTCAT
cnt = 87	feature = 476	correl = 0.0807637	descr = N_Gram_GCTGG
cnt = 88	feature = 250	correl = -0.146356	descr = N_Gram_ATTTT
cnt = 89	feature = 416	correl = -0.103688	descr = N_Gram_GACGT
cnt = 90	feature = 612	correl = -0.0616462	descr = N_Gram_TCCTC
cnt = 91	feature = 553	correl = 0.0751006	descr = N_Gram_GTGGT
cnt = 92	feature = 631	correl = -0.12351	descr = N_Gram_TCTTA
cnt = 93	feature = 404	correl = 0.104044	descr = N_Gram_GAAGA
cnt = 94	feature = 512	correl = 0.112904	descr = N_Gram_GGGCC
cnt = 95	feature = 254	correl = 0.0638139	descr = N_Gram_CAAAA
cnt = 96	feature = 505	correl = 0.154507	descr = N_Gram_GGCTT
cnt = 97	feature = 241	correl = -0.049051	descr = N_Gram_ATGCT
cnt = 98	feature = 235	correl = 0.0601557	descr = N_Gram_ATCTT
cnt = 99	feature = 207	correl = 0.0447335	descr = N_Gram_AGTA
cnt = 100	feature = 461	correl = 0.0617979	descr = N_Gram_GCCTC
cnt = 101	feature = 281	correl = 0.132618	descr = N_Gram_CAGTG
cnt = 102	feature = 516	correl = 0.0676026	descr = N_Gram_GGGGC
cnt = 103	feature = 539	correl = 0.0514266	descr = N_Gram_GTCCC
cnt = 104	feature = 285	correl = -0.0644924	descr = N_Gram_CATCG
cnt = 105	feature = 437	correl = 0.105457	descr = N_Gram_GCAA
cnt = 106	feature = 313	correl = 0.0463148	descr = N_Gram_CCGA
cnt = 107	feature = 593	correl = 0.106025	descr = N_Gram_TCACC
cnt = 108	feature = 407	correl = 0.0643379	descr = N_Gram_GACA
cnt = 109	feature = 557	correl = 0.0531905	descr = N_Gram_GTGTT
cnt = 110	feature = 211	correl = -0.143414	descr = N_Gram_AGTCT
cnt = 111	feature = 503	correl = 0.0916557	descr = N_Gram_GGCGG
cnt = 112	feature = 291	correl = 0.0650369	descr = N_Gram_CCAAG
cnt = 113	feature = 83	correl = 0.083973	descr = Xue_Structure_Feature_C101
cnt = 114	feature = 472	correl = -0.150363	descr = N_Gram_GCGTC
cnt = 115	feature = 466	correl = 0.0457616	descr = N_Gram_GCGCC
cnt = 116	feature = 388	correl = 0.0587143	descr = N_Gram_CTGTG
cnt = 117	feature = 648	correl = 0.0642018	descr = N_Gram_TGCAG
cnt = 118	feature = 386	correl = 0.0566061	descr = N_Gram_CTGGA
cnt = 119	feature = 509	correl = 0.105736	descr = N_Gram_GGGAG
cnt = 120	feature = 160	correl = -0.0460672	descr = N_Gram_ACCC
cnt = 121	feature = 391	correl = -0.118168	descr = N_Gram_CTTAT
cnt = 122	feature = 576	correl = -0.0591623	descr = N_Gram_TAATC
cnt = 123	feature = 478	correl = 0.0533238	descr = N_Gram_GCTTG
cnt = 124	feature = 304	correl = 0.0702682	descr = N_Gram_CCCC
cnt = 125	feature = 13	correl = -0.106593	descr = Position_Specific_Bin_Base_5_Base_A
cnt = 126	feature = 393	correl = 0.0534301	descr = N_Gram_CTTCA
cnt = 127	feature = 494	correl = 0.0538293	descr = N_Gram_GGCAG
cnt = 128	feature = 609	correl = -0.0960283	descr = N_Gram_TCCGG
cnt = 129	feature = 580	correl = -0.0585988	descr = N_Gram_TACTT
cnt = 130	feature = 290	correl = 0.0681048	descr = N_Gram_CCAAA
cnt = 131	feature = 24	correl = -0.0757129	descr = Position_Specific_Bin_Base_11_Base_G
cnt = 132	feature = 641	correl = -0.0446915	descr = N_Gram_TGAGG
cnt = 133	feature = 457	correl = 0.0468005	descr = N_Gram_GCCGC
cnt = 134	feature = 219	correl = -0.116476	descr = N_Gram_ATAA
cnt = 135	feature = 485	correl = 0.121515	descr = N_Gram_GGACC
cnt = 136	feature = 273	correl = 0.101061	descr = N_Gram_CAGCA
cnt = 137	feature = 473	correl = 0.0951915	descr = N_Gram_GCGTG
cnt = 138	feature = 446	correl = 0.0504378	descr = N_Gram_GCAGT
cnt = 139	feature = 23	correl = 0.0709762	descr = Position_Specific_Bin_Base_10_Base_T
cnt = 140	feature = 654	correl = 0.0567346	descr = N_Gram_TGCTC
cnt = 141	feature = 424	correl = 0.062157	descr = N_Gram_GATA
cnt = 142	feature = 286	correl = 0.120957	descr = N_Gram_CATCT
cnt = 143	feature = 501	correl = -0.0516841	descr = N_Gram_GGCGA
cnt = 144	feature = 284	correl = 0.112201	descr = N_Gram_CATCC
cnt = 145	feature = 10	correl = 0.0477601	descr = Position_Specific_Bin_Base_3_Base_C
cnt = 146	feature = 36	correl = -0.0487017	descr = Position_Specific_Bin_Base_17_Base_A
cnt = 147	feature = 350	correl = 0.107818	descr = N_Gram_CGGGA
cnt = 148	feature = 644	correl = -0.129911	descr = N_Gram_TGATT
cnt = 149	feature = 547	correl = 0.0581457	descr = N_Gram_GTGA
cnt = 150	feature = 32	correl = 0.0841844	descr = Position_Specific_Bin_Base_14_Base_T
cnt = 151	feature = 52	correl = -0.07153	descr = Gibbs_of_Target_Sequence__Pos_8_Step_1
cnt = 152	feature = 660	correl = 0.147824	descr = N_Gram_TGGCT
cnt = 153	feature = 616	correl = -0.11223	descr = N_Gram_TCGAG
cnt = 154	feature = 497	correl = 0.095666	descr = N_Gram_GGCCA
cnt = 155	feature = 308	correl = 0.0864573	descr = N_Gram_CCCG
cnt = 156	feature = 351	correl = 0.135189	descr = N_Gram_CGGGC
cnt = 157	feature = 18	correl = -0.0643624	descr = Position_Specific_Bin_Base_8_Base_C
cnt = 158	feature = 327	correl = -0.0743195	descr = N_Gram_CCTTC
cnt = 159	feature = 661	correl = 0.10714	descr = N_Gram_TGGG
cnt = 160	feature = 440	correl = 0.079112	descr = N_Gram_GCAC
cnt = 161	feature = 47	correl = 0.051568	descr = Gibbs_of_Target_Sequence__Pos_3_Step_1
cnt = 162	feature = 545	correl = -0.0769329	descr = N_Gram_GTCTT
cnt = 163	feature = 28	correl = -0.123833	descr = Position_Specific_Bin_Base_12_Base_T
cnt = 164	feature = 336	correl = -0.044484	descr = N_Gram_CGAT
cnt = 165	feature = 73	correl = 0.0679381	descr = Fold_of_RNAi_Sequence_Pos_14
cnt = 166	feature = 633	correl = -0.0553516	descr = N_Gram_TCTTG
cnt = 167	feature = 475	correl = 0.0630263	descr = N_Gram_GCTG
cnt = 168	feature = 483	correl = 0.0576938	descr = N_Gram_GGAAG
cnt = 169	feature = 39	correl = -0.0753907	descr = Position_Specific_Bin_Base_17_Base_T
cnt = 170	feature = 706	correl = -0.0577922	descr = N_Gram_TTTG
cnt = 171	feature = 272	correl = 0.0498107	descr = N_Gram_CAGA
cnt = 172	feature = 342	correl = 0.0758056	descr = N_Gram_CGGA
cnt = 173	feature = 8	correl = -0.0766174	descr = Position_Specific_Bin_Base_2_Base_G
cnt = 174	feature = 592	correl = 0.0492018	descr = N_Gram_TCAC
cnt = 175	feature = 526	correl = 0.0678755	descr = N_Gram_GGTC
cnt = 176	feature = 628	correl = -0.124671	descr = N_Gram_TCTCT
cnt = 177	feature = 237	correl = -0.0601963	descr = N_Gram_ATGA
cnt = 178	feature = 38	correl = 0.0524513	descr = Position_Specific_Bin_Base_17_Base_G
cnt = 179	feature = 33	correl = -0.134412	descr = Position_Specific_Bin_Base_16_Base_A
cnt = 180	feature = 14	correl = 0.0729509	descr = Position_Specific_Bin_Base_5_Base_C
cnt = 181	feature = 30	correl = 0.0917041	descr = Position_Specific_Bin_Base_13_Base_C
cnt = 182	feature = 460	correl = 0.107	descr = N_Gram_GCCT
cnt = 183	feature = 17	correl = 0.114787	descr = Position_Specific_Bin_Base_6_Base_C
cnt = 184	feature = 49	correl = -0.081065	descr = Gibbs_of_Target_Sequence__Pos_5_Step_1
cnt = 185	feature = 413	correl = -0.0782646	descr = N_Gram_GACG
cnt = 186	feature = 69	correl = 0.0960731	descr = Fold_of_RNAi_Sequence_Pos_9
cnt = 187	feature = 77	correl = -0.0568313	descr = Xue_Structure_Feature_A110
cnt = 188	feature = 615	correl = -0.0990083	descr = N_Gram_TCGA
cnt = 189	feature = 233	correl = -0.0544241	descr = N_Gram_ATCTC
cnt = 190	feature = 76	correl = 0.0725677	descr = Xue_Structure_Feature_A111
cnt = 191	feature = 390	correl = -0.0658128	descr = N_Gram_CTTA
cnt = 192	feature = 683	correl = 0.0818895	descr = N_Gram_TTCA
cnt = 193	feature = 645	correl = 0.0990614	descr = N_Gram_TGCA
cnt = 194	feature = 602	correl = -0.146788	descr = N_Gram_TCCAG
cnt = 195	feature = 35	correl = 0.0606741	descr = Position_Specific_Bin_Base_16_Base_G
cnt = 196	feature = 360	correl = 0.173598	descr = N_Gram_CGTG
cnt = 197	feature = 579	correl = -0.0643994	descr = N_Gram_TACT
cnt = 198	feature = 79	correl = 0.1176	descr = Xue_Structure_Feature_A101
cnt = 199	feature = 504	correl = 0.0809913	descr = N_Gram_GGCT
cnt = 200	feature = 11	correl = -0.0714538	descr = Position_Specific_Bin_Base_4_Base_A
cnt = 201	feature = 54	correl = -0.105255	descr = Gibbs_of_Target_Sequence__Pos_13_Step_1
cnt = 202	feature = 467	correl = 0.0832831	descr = N_Gram_GCGG
cnt = 203	feature = 357	correl = -0.111191	descr = N_Gram_CGTC
cnt = 204	feature = 301	correl = 0.0920494	descr = N_Gram_CCCA
cnt = 205	feature = 34	correl = 0.119192	descr = Position_Specific_Bin_Base_16_Base_C
cnt = 206	feature = 51	correl = -0.168329	descr = Gibbs_of_Target_Sequence__Pos_7_Step_1
cnt = 207	feature = 477	correl = 0.0685135	descr = N_Gram_GCTT
cnt = 208	feature = 40	correl = -0.282118	descr = Position_Specific_Bin_Base_18_Base_A
cnt = 209	feature = 603	correl = 0.0731655	descr = N_Gram_TCCC
cnt = 210	feature = 456	correl = 0.0470482	descr = N_Gram_GCCG
cnt = 211	feature = 690	correl = -0.201791	descr = N_Gram_TTCTC
cnt = 212	feature = 105	correl = 0.12693	descr = Fold_of_Target_NoEndbrace_noends_Pos_17
cnt = 213	feature = 613	correl = -0.102608	descr = N_Gram_TCCTT
cnt = 214	feature = 451	correl = 0.060614	descr = N_Gram_GCCA
cnt = 215	feature = 280	correl = 0.108386	descr = N_Gram_CAGT
cnt = 216	feature = 544	correl = -0.0836642	descr = N_Gram_GTCT
cnt = 217	feature = 72	correl = 0.108104	descr = Fold_of_RNAi_Sequence_Pos_13
cnt = 218	feature = 481	correl = 0.0533468	descr = N_Gram_GGAA
cnt = 219	feature = 594	correl = 0.0786009	descr = N_Gram_TCAG
cnt = 220	feature = 82	correl = 0.0473888	descr = Xue_Structure_Feature_C100
cnt = 221	feature = 136	correl = -0.098047	descr = N_Gram_AAGT
cnt = 222	feature = 711	correl = -0.131475	descr = N_Gram_TTTTT
cnt = 223	feature = 540	correl = -0.104129	descr = N_Gram_GTCG
cnt = 224	feature = 78	correl = 0.049494	descr = Xue_Structure_Feature_A100
cnt = 225	feature = 632	correl = -0.112485	descr = N_Gram_TCTTC
cnt = 226	feature = 283	correl = 0.0920225	descr = N_Gram_CATC
cnt = 227	feature = 510	correl = 0.133195	descr = N_Gram_GGGC
cnt = 228	feature = 64	correl = 0.200631	descr = Fold_of_RNAi_Sequence_Pos_1
cnt = 229	feature = 396	correl = -0.0464044	descr = N_Gram_CTTG
cnt = 230	feature = 677	correl = -0.0874536	descr = N_Gram_TTA
cnt = 231	feature = 67	correl = 0.0539575	descr = Fold_of_RNAi_Sequence_Pos_4
cnt = 232	feature = 338	correl = 0.0569033	descr = N_Gram_CGCC
cnt = 233	feature = 326	correl = -0.0466408	descr = N_Gram_CCTT
cnt = 234	feature = 208	correl = -0.100917	descr = N_Gram_AGTC
cnt = 235	feature = 56	correl = -0.129755	descr = Gibbs_of_Target_Sequence__Pos_17_Step_1
cnt = 236	feature = 58	correl = -0.307672	descr = Gibbs_of_Target_Sequence__Pos_19_Step_1
cnt = 237	feature = 252	correl = 0.124289	descr = N_Gram_CAA
cnt = 238	feature = 474	correl = -0.0556673	descr = N_Gram_GCTCC
cnt = 239	feature = 614	correl = -0.113935	descr = N_Gram_TCG
cnt = 240	feature = 600	correl = -0.0790111	descr = N_Gram_TCCA
cnt = 241	feature = 691	correl = -0.102603	descr = N_Gram_TTCTT
cnt = 242	feature = 655	correl = 0.0828624	descr = N_Gram_TGG
cnt = 243	feature = 610	correl = -0.0752757	descr = N_Gram_TCCT
cnt = 244	feature = 496	correl = 0.177325	descr = N_Gram_GGCC
cnt = 245	feature = 590	correl = 0.0486757	descr = N_Gram_TCA
cnt = 246	feature = 626	correl = -0.0982027	descr = N_Gram_TCTCC
cnt = 247	feature = 708	correl = -0.150346	descr = N_Gram_TTTT
cnt = 248	feature = 81	correl = 0.090842	descr = Xue_Structure_Feature_C110
cnt = 249	feature = 546	correl = 0.18024	descr = N_Gram_GTG
cnt = 250	feature = 80	correl = 0.109024	descr = Xue_Structure_Feature_C111
cnt = 251	feature = 395	correl = -0.208668	descr = N_Gram_CTTCT
cnt = 252	feature = 703	correl = -0.0952573	descr = N_Gram_TTTC
cnt = 253	feature = 312	correl = 0.0888826	descr = N_Gram_CCG
cnt = 254	feature = 463	correl = -0.0518636	descr = N_Gram_GCG
cnt = 255	feature = 392	correl = -0.102172	descr = N_Gram_CTTC
cnt = 256	feature = 61	correl = -0.154267	descr = PF_RNAi_Fold_5'Free_Count
cnt = 257	feature = 341	correl = 0.0824102	descr = N_Gram_CGG
cnt = 258	feature = 450	correl = 0.105854	descr = N_Gram_GCC
cnt = 259	feature = 599	correl = -0.0864073	descr = N_Gram_TCC
cnt = 260	feature = 492	correl = 0.162124	descr = N_Gram_GGC
cnt = 261	feature = 60	correl = -0.196859	descr = PF_RNAi_Fold_Energy
cnt = 262	feature = 86	correl = -0.102472	descr = Xue_Structure_Feature_C000
num rows = 521
num_elements = 137023
*
optimization finished, #iter = 542
nu = 0.554751
obj = -45.760106, rho = -0.324579
nSV = 364, nBSV = 224
num rows = 58
num_elements = 15254
*
optimization finished, #iter = 51
nu = 0.513232
obj = -5.083175, rho = -0.385860
nSV = 45, nBSV = 18
*
optimization finished, #iter = 542
nu = 0.554751
obj = -45.760106, rho = -0.324579
nSV = 364, nBSV = 224
CFS merit scores = 1.35103
CFS merit scores = 1.60969
CFS merit scores = 1.84462
CFS merit scores = 2.06455
CFS merit scores = 2.26698
CFS merit scores = 2.44898
CFS merit scores = 2.6153
CFS merit scores = 2.76979
CFS merit scores = 2.91286
CFS merit scores = 3.04791
CFS merit scores = 3.17644
CFS merit scores = 3.29728
CFS merit scores = 3.41057
CFS merit scores = 3.51876
CFS merit scores = 3.62342
CFS merit scores = 3.72351
CFS merit scores = 3.82073
CFS merit scores = 3.91534
CFS merit scores = 4.00762
CFS merit scores = 4.09764
CFS merit scores = 4.18454
CFS merit scores = 4.26908
CFS merit scores = 4.3514
CFS merit scores = 4.43174
CFS merit scores = 4.51016
CFS merit scores = 4.58678
CFS merit scores = 4.66169
CFS merit scores = 4.73501
CFS merit scores = 4.80398
CFS merit scores = 4.8716
CFS merit scores = 4.93762
CFS merit scores = 5.00224
CFS merit scores = 5.06565
CFS merit scores = 5.12811
CFS merit scores = 5.18905
CFS merit scores = 5.24854
CFS merit scores = 5.30572
CFS merit scores = 5.36194
CFS merit scores = 5.4173
CFS merit scores = 5.47064
CFS merit scores = 5.52284
CFS merit scores = 5.57411
CFS merit scores = 5.62431
CFS merit scores = 5.67156
CFS merit scores = 5.71489
CFS merit scores = 5.75679
CFS merit scores = 5.79582
CFS merit scores = 5.82792
CFS merit scores = 5.858
CFS merit scores = 5.8861
CFS merit scores = 5.9134
CFS merit scores = 5.93973
CFS merit scores = 5.96425
CFS merit scores = 5.98434
CFS merit scores = 6.00261
CFS merit scores = 6.01993
CFS merit scores = 6.03684
CFS merit scores = 6.05344
CFS merit scores = 6.07025
CFS merit scores = 6.08614
CFS merit scores = 6.10168
CFS merit scores = 6.1172
CFS merit scores = 6.13282
CFS merit scores = 6.14684
CFS merit scores = 6.15907
CFS merit scores = 6.1698
CFS merit scores = 6.18077
CFS merit scores = 6.1907
CFS merit scores = 6.19961
CFS merit scores = 6.20768
CFS merit scores = 6.21534
CFS merit scores = 6.22264
CFS merit scores = 6.22959
CFS merit scores = 6.23404
CFS merit scores = 6.23868
CFS merit scores = 6.24013
CFS merit scores = 6.24111
CFS merit scores = 6.24191
CFS merit scores = 6.24297
CFS merit scores = 6.24398
CFS merit scores = 6.24557
CFS merit scores = 6.2469
CFS merit scores = 6.24807
CFS merit scores = 6.24944
CFS merit scores = 6.24969
CFS merit scores = 6.24942
CFS merit scores = 6.24945
CFS merit scores = 6.24911
CFS merit scores = 6.2487
CFS merit scores = 6.24784
CFS merit scores = 6.24654
CFS merit scores = 6.24286
CFS merit scores = 6.23767
CFS merit scores = 6.23258
CFS merit scores = 6.22714
CFS merit scores = 6.222
CFS merit scores = 6.21713
CFS merit scores = 6.21169
CFS merit scores = 6.20639
CFS merit scores = 6.20134
CFS merit scores = 6.19492
CFS merit scores = 6.18895
CFS merit scores = 6.18262
CFS merit scores = 6.17585
CFS merit scores = 6.16948
CFS merit scores = 6.16277
CFS merit scores = 6.1556
CFS merit scores = 6.14888
CFS merit scores = 6.14261
CFS merit scores = 6.1369
CFS merit scores = 6.13071
CFS merit scores = 6.12343
CFS merit scores = 6.11637
CFS merit scores = 6.10942
CFS merit scores = 6.10172
CFS merit scores = 6.09431
CFS merit scores = 6.08711
CFS merit scores = 6.07993
CFS merit scores = 6.07271
CFS merit scores = 6.06522
CFS merit scores = 6.0571
CFS merit scores = 6.04894
CFS merit scores = 6.0402
CFS merit scores = 6.0311
CFS merit scores = 6.02203
CFS merit scores = 6.01317
CFS merit scores = 6.00357
CFS merit scores = 5.99341
CFS merit scores = 5.9836
CFS merit scores = 5.9737
CFS merit scores = 5.964
CFS merit scores = 5.95451
CFS merit scores = 5.9451
CFS merit scores = 5.93544
CFS merit scores = 5.92611
CFS merit scores = 5.91653
CFS merit scores = 5.90722
CFS merit scores = 5.8979
CFS merit scores = 5.88834
CFS merit scores = 5.87842
CFS merit scores = 5.8688
CFS merit scores = 5.85936
CFS merit scores = 5.84988
CFS merit scores = 5.83999
CFS merit scores = 5.83002
CFS merit scores = 5.82016
CFS merit scores = 5.81048
CFS merit scores = 5.80095
CFS merit scores = 5.79142
CFS merit scores = 5.78212
CFS merit scores = 5.77181
CFS merit scores = 5.7614
CFS merit scores = 5.75112
CFS merit scores = 5.7411
CFS merit scores = 5.73104
CFS merit scores = 5.72108
CFS merit scores = 5.71136
CFS merit scores = 5.70139
CFS merit scores = 5.69147
CFS merit scores = 5.68163
CFS merit scores = 5.67213
CFS merit scores = 5.66259
CFS merit scores = 5.65314
CFS merit scores = 5.64394
CFS merit scores = 5.6344
CFS merit scores = 5.62519
CFS merit scores = 5.61597
CFS merit scores = 5.60696
CFS merit scores = 5.59802
CFS merit scores = 5.58917
CFS merit scores = 5.58031
CFS merit scores = 5.5717
CFS merit scores = 5.56319
CFS merit scores = 5.55463
CFS merit scores = 5.54587
CFS merit scores = 5.53698
CFS merit scores = 5.52788
CFS merit scores = 5.5189
CFS merit scores = 5.50996
CFS merit scores = 5.50097
CFS merit scores = 5.49205
CFS merit scores = 5.48325
CFS merit scores = 5.47441
CFS merit scores = 5.4657
CFS merit scores = 5.45701
CFS merit scores = 5.44832
CFS merit scores = 5.4395
CFS merit scores = 5.43066
CFS merit scores = 5.42173
CFS merit scores = 5.41316
CFS merit scores = 5.40445
CFS merit scores = 5.39594
CFS merit scores = 5.3873
CFS merit scores = 5.37894
CFS merit scores = 5.37073
CFS merit scores = 5.36248
CFS merit scores = 5.35443
CFS merit scores = 5.34611
CFS merit scores = 5.33778
CFS merit scores = 5.32959
CFS merit scores = 5.32142
CFS merit scores = 5.31323
CFS merit scores = 5.30507
CFS merit scores = 5.29705
CFS merit scores = 5.28912
CFS merit scores = 5.28116
CFS merit scores = 5.27333
CFS merit scores = 5.2655
CFS merit scores = 5.25767
CFS merit scores = 5.24985
CFS merit scores = 5.24212
CFS merit scores = 5.23423
CFS merit scores = 5.22589
CFS merit scores = 5.21759
CFS merit scores = 5.20927
CFS merit scores = 5.20091
CFS merit scores = 5.19257
CFS merit scores = 5.18441
CFS merit scores = 5.1765
CFS merit scores = 5.16835
CFS merit scores = 5.16017
CFS merit scores = 5.1519
CFS merit scores = 5.1432
CFS merit scores = 5.13428
CFS merit scores = 5.12534
CFS merit scores = 5.11657
CFS merit scores = 5.10781
CFS merit scores = 5.09879
CFS merit scores = 5.08983
CFS merit scores = 5.08094
CFS merit scores = 5.07201
CFS merit scores = 5.06318
CFS merit scores = 5.05443
CFS merit scores = 5.04528
CFS merit scores = 5.03627
CFS merit scores = 5.02704
CFS merit scores = 5.01762
CFS merit scores = 5.00813
CFS merit scores = 4.99829
CFS merit scores = 4.98839
CFS merit scores = 4.97808
CFS merit scores = 4.96794
CFS merit scores = 4.95731
CFS merit scores = 4.94673
CFS merit scores = 4.93571
CFS merit scores = 4.9249
CFS merit scores = 4.9136
CFS merit scores = 4.90233
CFS merit scores = 4.89049
CFS merit scores = 4.87881
CFS merit scores = 4.8671
CFS merit scores = 4.85553
CFS merit scores = 4.84375
CFS merit scores = 4.83212
CFS merit scores = 4.82052
CFS merit scores = 4.80896
CFS merit scores = 4.79759
CFS merit scores = 4.78558
CFS merit scores = 4.77305
CFS merit scores = 4.76029
CFS merit scores = 4.7476
CFS merit scores = 4.73521
CFS merit scores = 4.72248
CFS merit scores = 4.70938
CFS merit scores = 4.69617
CFS merit scores = 4.67624
cnt = 1	feature = 57	correl = -0.351026	descr = Gibbs_of_Target_Sequence__Pos_20_Step_1
cnt = 2	feature = 44	correl = 0.234174	descr = Gibbs_of_Target_Sequence__Pos_1_Step_1
cnt = 3	feature = 318	correl = 0.0935556	descr = N_Gram_CCGTG
cnt = 4	feature = 683	correl = 0.0526279	descr = N_Gram_TTAGC
cnt = 5	feature = 8	correl = -0.0609869	descr = Position_Specific_Bin_Base_2_Base_G
cnt = 6	feature = 703	correl = 0.0589592	descr = N_Gram_TTGCA
cnt = 7	feature = 475	correl = 0.0520379	descr = N_Gram_GCGGA
cnt = 8	feature = 441	correl = 0.0542832	descr = N_Gram_GATGT
cnt = 9	feature = 450	correl = 0.072894	descr = N_Gram_GCAAT
cnt = 10	feature = 425	correl = -0.0479501	descr = N_Gram_GAGCC
cnt = 11	feature = 390	correl = 0.055997	descr = N_Gram_CTGGG
cnt = 12	feature = 633	correl = 0.0481807	descr = N_Gram_TCTCG
cnt = 13	feature = 579	correl = 0.0740259	descr = N_Gram_TAAGC
cnt = 14	feature = 160	correl = -0.0590697	descr = N_Gram_ACGAC
cnt = 15	feature = 692	correl = 0.0445382	descr = N_Gram_TTCGA
cnt = 16	feature = 364	correl = 0.0788865	descr = N_Gram_CGTGG
cnt = 17	feature = 342	correl = 0.0570669	descr = N_Gram_CGCTA
cnt = 18	feature = 340	correl = 0.0451013	descr = N_Gram_CGCCA
cnt = 19	feature = 610	correl = 0.0521399	descr = N_Gram_TCCCG
cnt = 20	feature = 478	correl = 0.0451013	descr = N_Gram_GCGTA
cnt = 21	feature = 505	correl = -0.0572984	descr = N_Gram_GGCAC
cnt = 22	feature = 348	correl = 0.105692	descr = N_Gram_CGGCA
cnt = 23	feature = 371	correl = 0.0837716	descr = N_Gram_CTACT
cnt = 24	feature = 415	correl = -0.0682636	descr = N_Gram_GACCC
cnt = 25	feature = 375	correl = 0.0861629	descr = N_Gram_CTATT
cnt = 26	feature = 219	correl = -0.0502394	descr = N_Gram_ATAAT
cnt = 27	feature = 688	correl = 0.073808	descr = N_Gram_TTCAA
cnt = 28	feature = 437	correl = -0.0557194	descr = N_Gram_GATCG
cnt = 29	feature = 228	correl = -0.0492157	descr = N_Gram_ATCGC
cnt = 30	feature = 623	correl = 0.0737083	descr = N_Gram_TCGGA
cnt = 31	feature = 529	correl = 0.0517626	descr = N_Gram_GGGGG
cnt = 32	feature = 306	correl = 0.114671	descr = N_Gram_CCCCC
cnt = 33	feature = 654	correl = 0.0521399	descr = N_Gram_TGCCG
cnt = 34	feature = 312	correl = 0.0451013	descr = N_Gram_CCGCA
cnt = 35	feature = 294	correl = 0.051569	descr = N_Gram_CCAAT
cnt = 36	feature = 409	correl = -0.0440801	descr = N_Gram_GAAGG
cnt = 37	feature = 301	correl = -0.0626342	descr = N_Gram_CCATA
cnt = 38	feature = 615	correl = 0.0554749	descr = N_Gram_TCCTA
cnt = 39	feature = 237	correl = -0.0454569	descr = N_Gram_ATGCA
cnt = 40	feature = 544	correl = 0.176534	descr = N_Gram_GTCAG
cnt = 41	feature = 309	correl = 0.0688261	descr = N_Gram_CCCGC
cnt = 42	feature = 305	correl = 0.0839686	descr = N_Gram_CCCAC
cnt = 43	feature = 290	correl = 0.0579106	descr = N_Gram_CATTA
cnt = 44	feature = 591	correl = -0.0682976	descr = N_Gram_TATAC
cnt = 45	feature = 250	correl = -0.0914438	descr = N_Gram_CAAAC
cnt = 46	feature = 356	correl = -0.081093	descr = N_Gram_CGTAA
cnt = 47	feature = 337	correl = -0.0463533	descr = N_Gram_CGATG
cnt = 48	feature = 416	correl = -0.0637454	descr = N_Gram_GACCT
cnt = 49	feature = 218	correl = -0.149169	descr = N_Gram_ATAAG
cnt = 50	feature = 540	correl = 0.0503943	descr = N_Gram_GTATA
cnt = 51	feature = 466	correl = 0.072319	descr = N_Gram_GCCGG
cnt = 52	feature = 209	correl = -0.0638717	descr = N_Gram_AGTCC
cnt = 53	feature = 589	correl = -0.0576748	descr = N_Gram_TAGCC
cnt = 54	feature = 424	correl = -0.0680089	descr = N_Gram_GAGAA
cnt = 55	feature = 435	correl = 0.0666399	descr = N_Gram_GATAT
cnt = 56	feature = 255	correl = 0.0492396	descr = N_Gram_CAAGC
cnt = 57	feature = 609	correl = 0.061005	descr = N_Gram_TCCCA
cnt = 58	feature = 509	correl = 0.0890522	descr = N_Gram_GGCCC
cnt = 59	feature = 500	correl = 0.089506	descr = N_Gram_GGAGT
cnt = 60	feature = 322	correl = 0.060428	descr = N_Gram_CCTCG
cnt = 61	feature = 467	correl = -0.0562543	descr = N_Gram_GCCGT
cnt = 62	feature = 590	correl = 0.07769	descr = N_Gram_TAGTC
cnt = 63	feature = 704	correl = -0.152896	descr = N_Gram_TTGCG
cnt = 64	feature = 222	correl = 0.0732557	descr = N_Gram_ATAGT
cnt = 65	feature = 539	correl = 0.0549123	descr = N_Gram_GGTTG
cnt = 66	feature = 460	correl = 0.0928253	descr = N_Gram_GCCAG
cnt = 67	feature = 407	correl = 0.101285	descr = N_Gram_GAAAG
cnt = 68	feature = 514	correl = 0.0780795	descr = N_Gram_GGCGG
cnt = 69	feature = 286	correl = -0.0640705	descr = N_Gram_CATCG
cnt = 70	feature = 448	correl = 0.0608259	descr = N_Gram_GCAAA
cnt = 71	feature = 593	correl = -0.0565826	descr = N_Gram_TATTC
cnt = 72	feature = 612	correl = -0.0748541	descr = N_Gram_TCCGC
cnt = 73	feature = 541	correl = -0.062694	descr = N_Gram_GTATC
cnt = 74	feature = 278	correl = 0.0858995	descr = N_Gram_CAGGA
cnt = 75	feature = 472	correl = 0.0445806	descr = N_Gram_GCGAG
cnt = 76	feature = 396	correl = 0.0494568	descr = N_Gram_CTTCC
cnt = 77	feature = 386	correl = -0.0553155	descr = N_Gram_CTCTC
cnt = 78	feature = 649	correl = -0.048882	descr = N_Gram_TGATC
cnt = 79	feature = 510	correl = 0.0497675	descr = N_Gram_GGCCG
cnt = 80	feature = 283	correl = -0.0502394	descr = N_Gram_CATAA
cnt = 81	feature = 336	correl = -0.0571194	descr = N_Gram_CGATC
cnt = 82	feature = 440	correl = -0.0665899	descr = N_Gram_GATGC
cnt = 83	feature = 251	correl = 0.0611831	descr = N_Gram_CAAAG
cnt = 84	feature = 648	correl = 0.0652394	descr = N_Gram_TGATA
cnt = 85	feature = 511	correl = 0.150496	descr = N_Gram_GGCCT
cnt = 86	feature = 599	correl = 0.0488607	descr = N_Gram_TCAGA
cnt = 87	feature = 565	correl = 0.0694316	descr = N_Gram_GTGTG
cnt = 88	feature = 596	correl = 0.0535565	descr = N_Gram_TCAAG
cnt = 89	feature = 241	correl = -0.0734402	descr = N_Gram_ATTAC
cnt = 90	feature = 602	correl = -0.0550172	descr = N_Gram_TCATA
cnt = 91	feature = 652	correl = 0.106629	descr = N_Gram_TGCAA
cnt = 92	feature = 274	correl = 0.0545108	descr = N_Gram_CAGCC
cnt = 93	feature = 701	correl = -0.0469626	descr = N_Gram_TTGAG
cnt = 94	feature = 512	correl = -0.0612784	descr = N_Gram_GGCGA
cnt = 95	feature = 487	correl = 0.0713594	descr = N_Gram_GCTGG
cnt = 96	feature = 360	correl = -0.130753	descr = N_Gram_CGTCG
cnt = 97	feature = 313	correl = 0.0706988	descr = N_Gram_CCGGC
cnt = 98	feature = 605	correl = 0.0922761	descr = N_Gram_TCCAA
cnt = 99	feature = 580	correl = -0.14	descr = N_Gram_TAAGT
cnt = 100	feature = 461	correl = 0.0495703	descr = N_Gram_GCCAT
cnt = 101	feature = 463	correl = 0.0897581	descr = N_Gram_GCCCG
cnt = 102	feature = 483	correl = 0.0547365	descr = N_Gram_GCTCA
cnt = 103	feature = 516	correl = 0.149759	descr = N_Gram_GGCTT
cnt = 104	feature = 231	correl = 0.0797974	descr = N_Gram_ATCTG
cnt = 105	feature = 258	correl = 0.0521977	descr = N_Gram_CAATA
cnt = 106	feature = 281	correl = 0.109971	descr = N_Gram_CAGTG
cnt = 107	feature = 492	correl = 0.120683	descr = N_Gram_GGAAA
cnt = 108	feature = 321	correl = -0.108383	descr = N_Gram_CCTCC
cnt = 109	feature = 525	correl = 0.0777578	descr = N_Gram_GGGCG
cnt = 110	feature = 547	correl = 0.0699929	descr = N_Gram_GTCCC
cnt = 111	feature = 476	correl = 0.0515987	descr = N_Gram_GCGGC
cnt = 112	feature = 326	correl = -0.0885865	descr = N_Gram_CCTTC
cnt = 113	feature = 265	correl = 0.0739212	descr = N_Gram_CACCT
cnt = 114	feature = 226	correl = 0.0736043	descr = N_Gram_ATCAG
cnt = 115	feature = 711	correl = 0.0461979	descr = N_Gram_TTTCA
cnt = 116	feature = 578	correl = -0.0513164	descr = N_Gram_TAAGA
cnt = 117	feature = 546	correl = -0.091129	descr = N_Gram_GTCCA
cnt = 118	feature = 520	correl = 0.106276	descr = N_Gram_GGGAC
cnt = 119	feature = 690	correl = 0.075369	descr = N_Gram_TTCCA
cnt = 120	feature = 419	correl = -0.0822704	descr = N_Gram_GACGT
cnt = 121	feature = 451	correl = 0.0757415	descr = N_Gram_GCAC
cnt = 122	feature = 334	correl = -0.090811	descr = N_Gram_CGAGT
cnt = 123	feature = 235	correl = -0.0633511	descr = N_Gram_ATGAT
cnt = 124	feature = 456	correl = 0.113531	descr = N_Gram_GCATC
cnt = 125	feature = 324	correl = -0.0472097	descr = N_Gram_CCTGG
cnt = 126	feature = 363	correl = 0.11555	descr = N_Gram_CGTGC
cnt = 127	feature = 713	correl = -0.0576182	descr = N_Gram_TTTCG
cnt = 128	feature = 645	correl = -0.0455926	descr = N_Gram_TGACT
cnt = 129	feature = 496	correl = 0.102968	descr = N_Gram_GGACC
cnt = 130	feature = 508	correl = 0.102806	descr = N_Gram_GGCCA
cnt = 131	feature = 426	correl = 0.0911086	descr = N_Gram_GAGCT
cnt = 132	feature = 601	correl = 0.110297	descr = N_Gram_TCAGT
cnt = 133	feature = 373	correl = 0.105793	descr = N_Gram_CTAT
cnt = 134	feature = 501	correl = -0.101171	descr = N_Gram_GGATC
cnt = 135	feature = 351	correl = 0.0901555	descr = N_Gram_CGGGA
cnt = 136	feature = 280	correl = 0.0821779	descr = N_Gram_CAGTA
cnt = 137	feature = 719	correl = -0.0777019	descr = N_Gram_TTTTG
cnt = 138	feature = 714	correl = -0.0899226	descr = N_Gram_TTTCT
cnt = 139	feature = 527	correl = 0.0708556	descr = N_Gram_GGGGA
cnt = 140	feature = 531	correl = 0.0502037	descr = N_Gram_GGGT
cnt = 141	feature = 627	correl = -0.0647136	descr = N_Gram_TCGTC
cnt = 142	feature = 382	correl = -0.053954	descr = N_Gram_CTCCG
cnt = 143	feature = 497	correl = 0.0986263	descr = N_Gram_GGACG
cnt = 144	feature = 267	correl = -0.0776467	descr = N_Gram_CACGA
cnt = 145	feature = 536	correl = 0.0616288	descr = N_Gram_GGTC
cnt = 146	feature = 272	correl = 0.0591848	descr = N_Gram_CAGAG
cnt = 147	feature = 252	correl = 0.0496247	descr = N_Gram_CAACA
cnt = 148	feature = 276	correl = -0.134609	descr = N_Gram_CAGCT
cnt = 149	feature = 661	correl = 0.122443	descr = N_Gram_TGGCC
cnt = 150	feature = 352	correl = 0.14096	descr = N_Gram_CGGGC
cnt = 151	feature = 674	correl = 0.0581474	descr = N_Gram_TGTCC
cnt = 152	feature = 494	correl = 0.0483425	descr = N_Gram_GGAAG
cnt = 153	feature = 388	correl = 0.0463813	descr = N_Gram_CTGC
cnt = 154	feature = 29	correl = -0.0685099	descr = Position_Specific_Bin_Base_13_Base_A
cnt = 155	feature = 13	correl = -0.125111	descr = Position_Specific_Bin_Base_5_Base_A
cnt = 156	feature = 36	correl = -0.0501528	descr = Position_Specific_Bin_Base_16_Base_T
cnt = 157	feature = 616	correl = -0.0700986	descr = N_Gram_TCCTC
cnt = 158	feature = 606	correl = -0.0634811	descr = N_Gram_TCCAC
cnt = 159	feature = 292	correl = 0.0702164	descr = N_Gram_CCAAA
cnt = 160	feature = 24	correl = -0.0910926	descr = Position_Specific_Bin_Base_11_Base_G
cnt = 161	feature = 208	correl = 0.131286	descr = N_Gram_AGTCA
cnt = 162	feature = 341	correl = 0.0937968	descr = N_Gram_CGCCG
cnt = 163	feature = 38	correl = -0.0569938	descr = Position_Specific_Bin_Base_17_Base_T
cnt = 164	feature = 563	correl = 0.0777447	descr = N_Gram_GTGT
cnt = 165	feature = 662	correl = -0.10154	descr = N_Gram_TGGCG
cnt = 166	feature = 83	correl = 0.0629097	descr = Xue_Structure_Feature_C010
cnt = 167	feature = 28	correl = -0.119936	descr = Position_Specific_Bin_Base_12_Base_T
cnt = 168	feature = 655	correl = -0.142705	descr = N_Gram_TGCG
cnt = 169	feature = 11	correl = 0.0838059	descr = Position_Specific_Bin_Base_3_Base_C
cnt = 170	feature = 681	correl = -0.071987	descr = N_Gram_TTAC
cnt = 171	feature = 285	correl = 0.110467	descr = N_Gram_CATCC
cnt = 172	feature = 21	correl = -0.060895	descr = Position_Specific_Bin_Base_9_Base_T
cnt = 173	feature = 23	correl = 0.066669	descr = Position_Specific_Bin_Base_10_Base_T
cnt = 174	feature = 17	correl = 0.104792	descr = Position_Specific_Bin_Base_6_Base_C
cnt = 175	feature = 468	correl = 0.0886763	descr = N_Gram_GCCT
cnt = 176	feature = 10	correl = -0.0440194	descr = Position_Specific_Bin_Base_3_Base_A
cnt = 177	feature = 438	correl = -0.117362	descr = N_Gram_GATCT
cnt = 178	feature = 40	correl = 0.139588	descr = Position_Specific_Bin_Base_18_Base_C
cnt = 179	feature = 211	correl = 0.0459271	descr = N_Gram_AGTG
cnt = 180	feature = 399	correl = -0.0827461	descr = N_Gram_CTTGA
cnt = 181	feature = 254	correl = 0.0820514	descr = N_Gram_CAAG
cnt = 182	feature = 18	correl = 0.0468431	descr = Position_Specific_Bin_Base_6_Base_T
cnt = 183	feature = 353	correl = -0.0517811	descr = N_Gram_CGGT
cnt = 184	feature = 308	correl = 0.0968647	descr = N_Gram_CCCG
cnt = 185	feature = 32	correl = 0.093727	descr = Position_Specific_Bin_Base_14_Base_T
cnt = 186	feature = 447	correl = 0.130184	descr = N_Gram_GCAA
cnt = 187	feature = 277	correl = 0.0473476	descr = N_Gram_CAGG
cnt = 188	feature = 105	correl = -0.0783452	descr = Fold_of_Target_NoBeginbrace_noends_Pos_4
cnt = 189	feature = 34	correl = -0.113325	descr = Position_Specific_Bin_Base_16_Base_A
cnt = 190	feature = 619	correl = -0.0871725	descr = N_Gram_TCGA
cnt = 191	feature = 69	correl = 0.0758556	descr = Fold_of_RNAi_Sequence_Pos_11
cnt = 192	feature = 643	correl = -0.0717183	descr = N_Gram_TGAAG
cnt = 193	feature = 72	correl = 0.0817908	descr = Fold_of_RNAi_Sequence_Pos_14
cnt = 194	feature = 626	correl = -0.0616364	descr = N_Gram_TCGT
cnt = 195	feature = 45	correl = 0.25005	descr = Gibbs_of_Target_Sequence__Pos_2_Step_1
cnt = 196	feature = 335	correl = -0.0623832	descr = N_Gram_CGAT
cnt = 197	feature = 51	correl = -0.0993222	descr = Gibbs_of_Target_Sequence__Pos_13_Step_1
cnt = 198	feature = 485	correl = 0.0887049	descr = N_Gram_GCTG
cnt = 199	feature = 234	correl = -0.0662889	descr = N_Gram_ATGA
cnt = 200	feature = 9	correl = 0.0649604	descr = Position_Specific_Bin_Base_2_Base_T
cnt = 201	feature = 304	correl = 0.0695853	descr = N_Gram_CCCA
cnt = 202	feature = 526	correl = 0.101548	descr = N_Gram_GGGG
cnt = 203	feature = 33	correl = 0.0496908	descr = Position_Specific_Bin_Base_15_Base_C
cnt = 204	feature = 30	correl = 0.0994615	descr = Position_Specific_Bin_Base_13_Base_C
cnt = 205	feature = 67	correl = 0.105863	descr = Fold_of_RNAi_Sequence_Pos_9
cnt = 206	feature = 39	correl = -0.267577	descr = Position_Specific_Bin_Base_18_Base_A
cnt = 207	feature = 136	correl = -0.043914	descr = N_Gram_AATC
cnt = 208	feature = 77	correl = 0.0658704	descr = Xue_Structure_Feature_A100
cnt = 209	feature = 695	correl = -0.204811	descr = N_Gram_TTCTC
cnt = 210	feature = 712	correl = -0.0786485	descr = N_Gram_TTTCC
cnt = 211	feature = 473	correl = 0.0582656	descr = N_Gram_GCGCC
cnt = 212	feature = 691	correl = -0.0486398	descr = N_Gram_TTCG
cnt = 213	feature = 14	correl = 0.0891135	descr = Position_Specific_Bin_Base_5_Base_C
cnt = 214	feature = 76	correl = -0.059011	descr = Xue_Structure_Feature_A110
cnt = 215	feature = 477	correl = -0.0791223	descr = N_Gram_GCGT
cnt = 216	feature = 504	correl = 0.0734098	descr = N_Gram_GGCA
cnt = 217	feature = 35	correl = 0.132939	descr = Position_Specific_Bin_Base_16_Base_C
cnt = 218	feature = 397	correl = -0.224709	descr = N_Gram_CTTCT
cnt = 219	feature = 640	correl = 0.0509196	descr = N_Gram_TCTTT
cnt = 220	feature = 26	correl = 0.172887	descr = Position_Specific_Bin_Base_12_Base_C
cnt = 221	feature = 284	correl = 0.0778066	descr = N_Gram_CATC
cnt = 222	feature = 56	correl = -0.285192	descr = Gibbs_of_Target_Sequence__Pos_19_Step_1
cnt = 223	feature = 73	correl = 0.0609044	descr = Fold_of_RNAi_Sequence_Pos_15
cnt = 224	feature = 383	correl = -0.126845	descr = N_Gram_CTCCT
cnt = 225	feature = 61	correl = 0.168852	descr = Fold_of_RNAi_Sequence_Pos_0
cnt = 226	feature = 291	correl = 0.108972	descr = N_Gram_CCAA
cnt = 227	feature = 718	correl = -0.1575	descr = N_Gram_TTTTC
cnt = 228	feature = 52	correl = -0.179394	descr = Gibbs_of_Target_Sequence__Pos_14_Step_1
cnt = 229	feature = 545	correl = -0.0580049	descr = N_Gram_GTCC
cnt = 230	feature = 233	correl = -0.0440288	descr = N_Gram_ATG
cnt = 231	feature = 314	correl = 0.128341	descr = N_Gram_CCGGG
cnt = 232	feature = 207	correl = -0.094282	descr = N_Gram_AGTC
cnt = 233	feature = 82	correl = 0.0497266	descr = Xue_Structure_Feature_C011
cnt = 234	feature = 54	correl = -0.120437	descr = Gibbs_of_Target_Sequence__Pos_17_Step_1
cnt = 235	feature = 611	correl = -0.0705908	descr = N_Gram_TCCG
cnt = 236	feature = 81	correl = 0.0445739	descr = Xue_Structure_Feature_C100
cnt = 237	feature = 64	correl = 0.083141	descr = Fold_of_RNAi_Sequence_Pos_3
cnt = 238	feature = 394	correl = -0.122047	descr = N_Gram_CTTC
cnt = 239	feature = 555	correl = 0.151964	descr = N_Gram_GTG
cnt = 240	feature = 481	correl = 0.0646111	descr = N_Gram_GCT
cnt = 241	feature = 432	correl = -0.0485555	descr = N_Gram_GAT
cnt = 242	feature = 446	correl = 0.122317	descr = N_Gram_GCA
cnt = 243	feature = 80	correl = 0.080354	descr = Xue_Structure_Feature_C110
cnt = 244	feature = 303	correl = 0.0448825	descr = N_Gram_CCC
cnt = 245	feature = 697	correl = -0.0625514	descr = N_Gram_TTG
cnt = 246	feature = 327	correl = -0.0713729	descr = N_Gram_CGA
cnt = 247	feature = 717	correl = -0.1552	descr = N_Gram_TTTT
cnt = 248	feature = 86	correl = 0.108566	descr = Xue_Structure_Feature_G110
cnt = 249	feature = 225	correl = -0.0514077	descr = N_Gram_ATC
cnt = 250	feature = 517	correl = 0.189105	descr = N_Gram_GGG
cnt = 251	feature = 376	correl = -0.100549	descr = N_Gram_CTC
cnt = 252	feature = 641	correl = -0.0947727	descr = N_Gram_TGA
cnt = 253	feature = 694	correl = -0.214266	descr = N_Gram_TTCT
cnt = 254	feature = 574	correl = -0.0639488	descr = N_Gram_TA
cnt = 255	feature = 248	correl = 0.135025	descr = N_Gram_CAA
cnt = 256	feature = 79	correl = 0.0941971	descr = Xue_Structure_Feature_C111
cnt = 257	feature = 391	correl = -0.110851	descr = N_Gram_CTT
cnt = 258	feature = 594	correl = -0.138975	descr = N_Gram_TC
cnt = 259	feature = 60	correl = -0.0509974	descr = PF_RNAi_Fold_3'Free_Count
cnt = 260	feature = 628	correl = -0.109722	descr = N_Gram_TCT
cnt = 261	feature = 458	correl = 0.108922	descr = N_Gram_GCC
cnt = 262	feature = 709	correl = -0.10885	descr = N_Gram_TTT
cnt = 263	feature = 343	correl = 0.0747964	descr = N_Gram_CGG
cnt = 264	feature = 59	correl = -0.139778	descr = PF_RNAi_Fold_5'Free_Count
cnt = 265	feature = 503	correl = 0.144805	descr = N_Gram_GGC
cnt = 266	feature = 58	correl = -0.190267	descr = PF_RNAi_Fold_Energy
num rows = 521
num_elements = 139107
*
optimization finished, #iter = 546
nu = 0.524723
obj = -43.920701, rho = -0.297243
nSV = 365, nBSV = 204
num rows = 58
num_elements = 15486
*
optimization finished, #iter = 48
nu = 0.497712
obj = -4.873057, rho = -0.358760
nSV = 43, nBSV = 16
*
optimization finished, #iter = 546
nu = 0.524723
obj = -43.920701, rho = -0.297243
nSV = 365, nBSV = 204
CFS merit scores = 1.22163
CFS merit scores = 1.55718
CFS merit scores = 1.82664
CFS merit scores = 2.05698
CFS merit scores = 2.26877
CFS merit scores = 2.46389
CFS merit scores = 2.64377
CFS merit scores = 2.81081
CFS merit scores = 2.96809
CFS merit scores = 3.11662
CFS merit scores = 3.25725
CFS merit scores = 3.39083
CFS merit scores = 3.51614
CFS merit scores = 3.63685
CFS merit scores = 3.75213
CFS merit scores = 3.86266
CFS merit scores = 3.96768
CFS merit scores = 4.06783
CFS merit scores = 4.16529
CFS merit scores = 4.26025
CFS merit scores = 4.3529
CFS merit scores = 4.44038
CFS merit scores = 4.52548
CFS merit scores = 4.60672
CFS merit scores = 4.68509
CFS merit scores = 4.75713
CFS merit scores = 4.82662
CFS merit scores = 4.893
CFS merit scores = 4.95701
CFS merit scores = 5.01907
CFS merit scores = 5.078
CFS merit scores = 5.13499
CFS merit scores = 5.18921
CFS merit scores = 5.24063
CFS merit scores = 5.28916
CFS merit scores = 5.3357
CFS merit scores = 5.38052
CFS merit scores = 5.42092
CFS merit scores = 5.46142
CFS merit scores = 5.49742
CFS merit scores = 5.52982
CFS merit scores = 5.5596
CFS merit scores = 5.58763
CFS merit scores = 5.61506
CFS merit scores = 5.64116
CFS merit scores = 5.66471
CFS merit scores = 5.68506
CFS merit scores = 5.70456
CFS merit scores = 5.72322
CFS merit scores = 5.7422
CFS merit scores = 5.7615
CFS merit scores = 5.77912
CFS merit scores = 5.79409
CFS merit scores = 5.8087
CFS merit scores = 5.82367
CFS merit scores = 5.83747
CFS merit scores = 5.85066
CFS merit scores = 5.86291
CFS merit scores = 5.87421
CFS merit scores = 5.88447
CFS merit scores = 5.89257
CFS merit scores = 5.89916
CFS merit scores = 5.90597
CFS merit scores = 5.9129
CFS merit scores = 5.91974
CFS merit scores = 5.92501
CFS merit scores = 5.93075
CFS merit scores = 5.93676
CFS merit scores = 5.94279
CFS merit scores = 5.94876
CFS merit scores = 5.95551
CFS merit scores = 5.96298
CFS merit scores = 5.96591
CFS merit scores = 5.96877
CFS merit scores = 5.97185
CFS merit scores = 5.9749
CFS merit scores = 5.97624
CFS merit scores = 5.97684
CFS merit scores = 5.97667
CFS merit scores = 5.97673
CFS merit scores = 5.9765
CFS merit scores = 5.97549
CFS merit scores = 5.97407
CFS merit scores = 5.97135
CFS merit scores = 5.96916
CFS merit scores = 5.96696
CFS merit scores = 5.96386
CFS merit scores = 5.96076
CFS merit scores = 5.95751
CFS merit scores = 5.95423
CFS merit scores = 5.95116
CFS merit scores = 5.94778
CFS merit scores = 5.94451
CFS merit scores = 5.94028
CFS merit scores = 5.9343
CFS merit scores = 5.92863
CFS merit scores = 5.92348
CFS merit scores = 5.91882
CFS merit scores = 5.91408
CFS merit scores = 5.90927
CFS merit scores = 5.90376
CFS merit scores = 5.89832
CFS merit scores = 5.89252
CFS merit scores = 5.88472
CFS merit scores = 5.87649
CFS merit scores = 5.86892
CFS merit scores = 5.8615
CFS merit scores = 5.85278
CFS merit scores = 5.84382
CFS merit scores = 5.83424
CFS merit scores = 5.8246
CFS merit scores = 5.81521
CFS merit scores = 5.80536
CFS merit scores = 5.7957
CFS merit scores = 5.78619
CFS merit scores = 5.77606
CFS merit scores = 5.76598
CFS merit scores = 5.756
CFS merit scores = 5.74637
CFS merit scores = 5.73604
CFS merit scores = 5.72556
CFS merit scores = 5.715
CFS merit scores = 5.70412
CFS merit scores = 5.69366
CFS merit scores = 5.68369
CFS merit scores = 5.67319
CFS merit scores = 5.66268
CFS merit scores = 5.65198
CFS merit scores = 5.64123
CFS merit scores = 5.63054
CFS merit scores = 5.61999
CFS merit scores = 5.60941
CFS merit scores = 5.59854
CFS merit scores = 5.58801
CFS merit scores = 5.57802
CFS merit scores = 5.56769
CFS merit scores = 5.55758
CFS merit scores = 5.54759
CFS merit scores = 5.53799
CFS merit scores = 5.5281
CFS merit scores = 5.51846
CFS merit scores = 5.5091
CFS merit scores = 5.50008
CFS merit scores = 5.49102
CFS merit scores = 5.48211
CFS merit scores = 5.47344
CFS merit scores = 5.46497
CFS merit scores = 5.45659
CFS merit scores = 5.44847
CFS merit scores = 5.44037
CFS merit scores = 5.4314
CFS merit scores = 5.42265
CFS merit scores = 5.41416
CFS merit scores = 5.40568
CFS merit scores = 5.3974
CFS merit scores = 5.3895
CFS merit scores = 5.38109
CFS merit scores = 5.37246
CFS merit scores = 5.36385
CFS merit scores = 5.35531
CFS merit scores = 5.34696
CFS merit scores = 5.33859
CFS merit scores = 5.33053
CFS merit scores = 5.32266
CFS merit scores = 5.31471
CFS merit scores = 5.30643
CFS merit scores = 5.29827
CFS merit scores = 5.29023
CFS merit scores = 5.28232
CFS merit scores = 5.27416
CFS merit scores = 5.26598
CFS merit scores = 5.25776
CFS merit scores = 5.24988
CFS merit scores = 5.24208
CFS merit scores = 5.23442
CFS merit scores = 5.22671
CFS merit scores = 5.21907
CFS merit scores = 5.2111
CFS merit scores = 5.20343
CFS merit scores = 5.19589
CFS merit scores = 5.18813
CFS merit scores = 5.18065
CFS merit scores = 5.1731
CFS merit scores = 5.16522
CFS merit scores = 5.15736
CFS merit scores = 5.14956
CFS merit scores = 5.14184
CFS merit scores = 5.13412
CFS merit scores = 5.12657
CFS merit scores = 5.11903
CFS merit scores = 5.11149
CFS merit scores = 5.104
CFS merit scores = 5.09655
CFS merit scores = 5.08912
CFS merit scores = 5.0819
CFS merit scores = 5.07485
CFS merit scores = 5.06791
CFS merit scores = 5.06058
CFS merit scores = 5.05337
CFS merit scores = 5.04606
CFS merit scores = 5.03862
CFS merit scores = 5.03138
CFS merit scores = 5.024
CFS merit scores = 5.01641
CFS merit scores = 5.00892
CFS merit scores = 5.00163
CFS merit scores = 4.99434
CFS merit scores = 4.98703
CFS merit scores = 4.97989
CFS merit scores = 4.9726
CFS merit scores = 4.96514
CFS merit scores = 4.95739
CFS merit scores = 4.94966
CFS merit scores = 4.94187
CFS merit scores = 4.93432
CFS merit scores = 4.92694
CFS merit scores = 4.9192
CFS merit scores = 4.91123
CFS merit scores = 4.90314
CFS merit scores = 4.89507
CFS merit scores = 4.88661
CFS merit scores = 4.87786
CFS merit scores = 4.86915
CFS merit scores = 4.86068
CFS merit scores = 4.85177
CFS merit scores = 4.84288
CFS merit scores = 4.83383
CFS merit scores = 4.82469
CFS merit scores = 4.81544
CFS merit scores = 4.80575
CFS merit scores = 4.79631
CFS merit scores = 4.78621
CFS merit scores = 4.77625
CFS merit scores = 4.76615
CFS merit scores = 4.75618
CFS merit scores = 4.74605
CFS merit scores = 4.73491
CFS merit scores = 4.72387
CFS merit scores = 4.71184
CFS merit scores = 4.69988
CFS merit scores = 4.68766
CFS merit scores = 4.67522
CFS merit scores = 4.66253
CFS merit scores = 4.64843
CFS merit scores = 4.63453
CFS merit scores = 4.62009
CFS merit scores = 4.60407
CFS merit scores = 4.58811
cnt = 1	feature = 674	correl = -0.221627	descr = N_Gram_TTCTC
cnt = 2	feature = 54	correl = -0.185982	descr = Gibbs_of_Target_Sequence__Pos_7_Step_1
cnt = 3	feature = 312	correl = 0.140134	descr = N_Gram_CCGGG
cnt = 4	feature = 357	correl = 0.0788089	descr = N_Gram_CGTGG
cnt = 5	feature = 326	correl = 0.073181	descr = N_Gram_CGACA
cnt = 6	feature = 574	correl = 0.0675531	descr = N_Gram_TATAT
cnt = 7	feature = 508	correl = 0.0450415	descr = N_Gram_GGGGT
cnt = 8	feature = 301	correl = 0.0450415	descr = N_Gram_CCCCG
cnt = 9	feature = 599	correl = 0.0553946	descr = N_Gram_TCCTA
cnt = 10	feature = 209	correl = 0.0886556	descr = N_Gram_AGTTA
cnt = 11	feature = 432	correl = 0.0836764	descr = N_Gram_GCAAT
cnt = 12	feature = 406	correl = -0.0682787	descr = N_Gram_GACCC
cnt = 13	feature = 327	correl = -0.0492258	descr = N_Gram_CGACC
cnt = 14	feature = 505	correl = 0.0450415	descr = N_Gram_GGGCT
cnt = 15	feature = 383	correl = 0.0559049	descr = N_Gram_CTGGG
cnt = 16	feature = 241	correl = 0.0669167	descr = N_Gram_ATTCC
cnt = 17	feature = 351	correl = -0.0676911	descr = N_Gram_CGTAC
cnt = 18	feature = 364	correl = 0.0661461	descr = N_Gram_CTAGG
cnt = 19	feature = 337	correl = 0.0570008	descr = N_Gram_CGCTA
cnt = 20	feature = 606	correl = -0.0492258	descr = N_Gram_TCGCA
cnt = 21	feature = 309	correl = 0.0450415	descr = N_Gram_CCGCA
cnt = 22	feature = 283	correl = 0.0553759	descr = N_Gram_CATTA
cnt = 23	feature = 514	correl = 0.0551954	descr = N_Gram_GGTGC
cnt = 24	feature = 527	correl = 0.176369	descr = N_Gram_GTCAG
cnt = 25	feature = 363	correl = 0.0563769	descr = N_Gram_CTACT
cnt = 26	feature = 653	correl = 0.0591248	descr = N_Gram_TGTAA
cnt = 27	feature = 207	correl = 0.0975619	descr = N_Gram_AGTGT
cnt = 28	feature = 473	correl = -0.0498594	descr = N_Gram_GGAAC
cnt = 29	feature = 441	correl = -0.045258	descr = N_Gram_GCATG
cnt = 30	feature = 521	correl = 0.0482947	descr = N_Gram_GTACC
cnt = 31	feature = 426	correl = 0.0484501	descr = N_Gram_GATTG
cnt = 32	feature = 382	correl = -0.0684932	descr = N_Gram_CTGCC
cnt = 33	feature = 252	correl = 0.0616903	descr = N_Gram_CAAGC
cnt = 34	feature = 539	correl = 0.0611525	descr = N_Gram_GTGAC
cnt = 35	feature = 313	correl = -0.0641534	descr = N_Gram_CCGGT
cnt = 36	feature = 350	correl = -0.0562403	descr = N_Gram_CGTAA
cnt = 37	feature = 318	correl = 0.0670616	descr = N_Gram_CCTCA
cnt = 38	feature = 593	correl = 0.0520764	descr = N_Gram_TCCCG
cnt = 39	feature = 308	correl = 0.0450415	descr = N_Gram_CCGAA
cnt = 40	feature = 460	correl = 0.054097	descr = N_Gram_GCGGT
cnt = 41	feature = 343	correl = 0.0496787	descr = N_Gram_CGGCC
cnt = 42	feature = 526	correl = -0.0512522	descr = N_Gram_GTCAA
cnt = 43	feature = 360	correl = 0.149477	descr = N_Gram_CGTTT
cnt = 44	feature = 500	correl = 0.106148	descr = N_Gram_GGGAC
cnt = 45	feature = 334	correl = -0.0494292	descr = N_Gram_CGATG
cnt = 46	feature = 463	correl = -0.129118	descr = N_Gram_GCGTC
cnt = 47	feature = 226	correl = -0.095802	descr = N_Gram_ATCGG
cnt = 48	feature = 596	correl = -0.0802348	descr = N_Gram_TCCGC
cnt = 49	feature = 626	correl = -0.0813103	descr = N_Gram_TGAGA
cnt = 50	feature = 640	correl = 0.0637596	descr = N_Gram_TGGAG
cnt = 51	feature = 404	correl = 0.0444698	descr = N_Gram_GACAC
cnt = 52	feature = 451	correl = 0.0704072	descr = N_Gram_GCCTC
cnt = 53	feature = 393	correl = 0.0844645	descr = N_Gram_CTTGG
cnt = 54	feature = 267	correl = 0.0670594	descr = N_Gram_CACTC
cnt = 55	feature = 510	correl = -0.0444272	descr = N_Gram_GGGTT
cnt = 56	feature = 258	correl = 0.0832887	descr = N_Gram_CACAG
cnt = 57	feature = 565	correl = -0.12886	descr = N_Gram_TAAGT
cnt = 58	feature = 324	correl = -0.114938	descr = N_Gram_CCTTC
cnt = 59	feature = 380	correl = -0.0732144	descr = N_Gram_CTGAT
cnt = 60	feature = 464	correl = 0.0544286	descr = N_Gram_GCGTG
cnt = 61	feature = 546	correl = 0.0471497	descr = N_Gram_GTGTA
cnt = 62	feature = 509	correl = 0.0928145	descr = N_Gram_GGGTC
cnt = 63	feature = 235	correl = -0.0659481	descr = N_Gram_ATGCT
cnt = 64	feature = 253	correl = 0.0825601	descr = N_Gram_CAAGG
cnt = 65	feature = 501	correl = 0.120675	descr = N_Gram_GGGAG
cnt = 66	feature = 303	correl = 0.073181	descr = N_Gram_CCCGA
cnt = 67	feature = 290	correl = 0.0594077	descr = N_Gram_CCACC
cnt = 68	feature = 492	correl = -0.084973	descr = N_Gram_GGCGA
cnt = 69	feature = 340	correl = 0.0637315	descr = N_Gram_CGGAA
cnt = 70	feature = 541	correl = 0.0570008	descr = N_Gram_GTGCG
cnt = 71	feature = 225	correl = -0.0492258	descr = N_Gram_ATCGC
cnt = 72	feature = 386	correl = 0.0450415	descr = N_Gram_CTTAC
cnt = 73	feature = 440	correl = 0.10902	descr = N_Gram_GCATC
cnt = 74	feature = 665	correl = -0.073479	descr = N_Gram_TTACC
cnt = 75	feature = 304	correl = 0.0687388	descr = N_Gram_CCCGC
cnt = 76	feature = 321	correl = 0.0720865	descr = N_Gram_CCTGC
cnt = 77	feature = 516	correl = 0.0576326	descr = N_Gram_GGTTG
cnt = 78	feature = 494	correl = 0.0903571	descr = N_Gram_GGCGG
cnt = 79	feature = 648	correl = 0.0463545	descr = N_Gram_TGGGT
cnt = 80	feature = 425	correl = -0.0717742	descr = N_Gram_GATTA
cnt = 81	feature = 659	correl = 0.0506229	descr = N_Gram_TGTGT
cnt = 82	feature = 605	correl = -0.14911	descr = N_Gram_TCGAG
cnt = 83	feature = 654	correl = -0.0671181	descr = N_Gram_TGTCA
cnt = 84	feature = 291	correl = -0.0447983	descr = N_Gram_CCACG
cnt = 85	feature = 136	correl = 0.0466507	descr = N_Gram_AATAT
cnt = 86	feature = 686	correl = 0.0546418	descr = N_Gram_TTGGT
cnt = 87	feature = 367	correl = 0.0634333	descr = N_Gram_CTATG
cnt = 88	feature = 504	correl = 0.0776445	descr = N_Gram_GGGCG
cnt = 89	feature = 580	correl = 0.0952317	descr = N_Gram_TCACC
cnt = 90	feature = 481	correl = -0.106626	descr = N_Gram_GGATC
cnt = 91	feature = 472	correl = 0.120547	descr = N_Gram_GGAAA
cnt = 92	feature = 437	correl = 0.062322	descr = N_Gram_GCAGC
cnt = 93	feature = 529	correl = 0.0512049	descr = N_Gram_GTCCC
cnt = 94	feature = 280	correl = 0.109566	descr = N_Gram_CATCT
cnt = 95	feature = 276	correl = 0.121945	descr = N_Gram_CAGTG
cnt = 96	feature = 228	correl = 0.0796666	descr = N_Gram_ATCTG
cnt = 97	feature = 255	correl = 0.0520892	descr = N_Gram_CAATA
cnt = 98	feature = 448	correl = 0.0721921	descr = N_Gram_GCCGG
cnt = 99	feature = 407	correl = 0.0591652	descr = N_Gram_GACCG
cnt = 100	feature = 644	correl = 0.131806	descr = N_Gram_TGGCT
cnt = 101	feature = 485	correl = 0.052131	descr = N_Gram_GGCAG
cnt = 102	feature = 375	correl = -0.0439351	descr = N_Gram_CTCCG
cnt = 103	feature = 211	correl = -0.114928	descr = N_Gram_AGTTT
cnt = 104	feature = 467	correl = 0.0824739	descr = N_Gram_GCTGG
cnt = 105	feature = 305	correl = 0.0705893	descr = N_Gram_CCCGG
cnt = 106	feature = 544	correl = 0.13832	descr = N_Gram_GTGGC
cnt = 107	feature = 399	correl = 0.107687	descr = N_Gram_GAAGA
cnt = 108	feature = 395	correl = 0.0856318	descr = N_Gram_CTTTA
cnt = 109	feature = 612	correl = -0.0777771	descr = N_Gram_TCTCA
cnt = 110	feature = 281	correl = -0.0453982	descr = N_Gram_CATGA
cnt = 111	feature = 394	correl = 0.078366	descr = N_Gram_CTTGT
cnt = 112	feature = 555	correl = -0.0479684	descr = N_Gram_GTTGT
cnt = 113	feature = 536	correl = -0.0659935	descr = N_Gram_GTCTT
cnt = 114	feature = 44	correl = 0.100401	descr = Position_Specific_Bin_Base_18_Base_C
cnt = 115	feature = 77	correl = -0.0508233	descr = Fold_of_RNAi_Sequence_Pos_18
cnt = 116	feature = 458	correl = 0.0660122	descr = N_Gram_GCGGC
cnt = 117	feature = 476	correl = 0.125541	descr = N_Gram_GGACC
cnt = 118	feature = 503	correl = 0.124141	descr = N_Gram_GGGCC
cnt = 119	feature = 416	correl = -0.105056	descr = N_Gram_GAGTT
cnt = 120	feature = 26	correl = -0.0619178	descr = Position_Specific_Bin_Base_11_Base_G
cnt = 121	feature = 24	correl = -0.0554109	descr = Position_Specific_Bin_Base_9_Base_T
cnt = 122	feature = 453	correl = -0.0571668	descr = N_Gram_GCGA
cnt = 123	feature = 11	correl = 0.0715807	descr = Position_Specific_Bin_Base_2_Base_T
cnt = 124	feature = 615	correl = 0.0474567	descr = N_Gram_TCTGG
cnt = 125	feature = 590	correl = -0.145289	descr = N_Gram_TCCAG
cnt = 126	feature = 627	correl = -0.0493541	descr = N_Gram_TGAGG
cnt = 127	feature = 631	correl = -0.126073	descr = N_Gram_TGATT
cnt = 128	feature = 39	correl = -0.0496727	descr = Position_Specific_Bin_Base_16_Base_T
cnt = 129	feature = 538	correl = 0.055444	descr = N_Gram_GTGA
cnt = 130	feature = 520	correl = 0.0468747	descr = N_Gram_GTAC
cnt = 131	feature = 30	correl = -0.141854	descr = Position_Specific_Bin_Base_12_Base_T
cnt = 132	feature = 12	correl = 0.0900679	descr = Position_Specific_Bin_Base_3_Base_C
cnt = 133	feature = 9	correl = 0.078318	descr = Position_Specific_Bin_Base_2_Base_C
cnt = 134	feature = 633	correl = 0.0705915	descr = N_Gram_TGCA
cnt = 135	feature = 23	correl = 0.05953	descr = Position_Specific_Bin_Base_9_Base_G
cnt = 136	feature = 392	correl = -0.114554	descr = N_Gram_CTTGC
cnt = 137	feature = 160	correl = -0.071104	descr = N_Gram_ACGAT
cnt = 138	feature = 547	correl = 0.0693062	descr = N_Gram_GTGTG
cnt = 139	feature = 643	correl = -0.0845715	descr = N_Gram_TGGCG
cnt = 140	feature = 40	correl = -0.0543457	descr = Position_Specific_Bin_Base_17_Base_A
cnt = 141	feature = 278	correl = 0.0945637	descr = N_Gram_CATCC
cnt = 142	feature = 35	correl = 0.0686014	descr = Position_Specific_Bin_Base_14_Base_T
cnt = 143	feature = 563	correl = -0.0880709	descr = N_Gram_TAAG
cnt = 144	feature = 218	correl = 0.0533545	descr = N_Gram_ATAG
cnt = 145	feature = 645	correl = 0.0920003	descr = N_Gram_TGGG
cnt = 146	feature = 655	correl = 0.0580018	descr = N_Gram_TGTCC
cnt = 147	feature = 244	correl = -0.100859	descr = N_Gram_ATTT
cnt = 148	feature = 496	correl = 0.154164	descr = N_Gram_GGCTT
cnt = 149	feature = 81	correl = 0.103328	descr = Xue_Structure_Feature_A101
cnt = 150	feature = 314	correl = 0.0671655	descr = N_Gram_CCGT
cnt = 151	feature = 18	correl = 0.0753239	descr = Position_Specific_Bin_Base_5_Base_G
cnt = 152	feature = 597	correl = -0.0866761	descr = N_Gram_TCCGG
cnt = 153	feature = 251	correl = 0.0582749	descr = N_Gram_CAAG
cnt = 154	feature = 29	correl = 0.0926201	descr = Position_Specific_Bin_Base_12_Base_G
cnt = 155	feature = 591	correl = 0.0648661	descr = N_Gram_TCCC
cnt = 156	feature = 579	correl = 0.0447217	descr = N_Gram_TCAC
cnt = 157	feature = 466	correl = -0.0778558	descr = N_Gram_GCTCC
cnt = 158	feature = 391	correl = -0.0864316	descr = N_Gram_CTTGA
cnt = 159	feature = 206	correl = -0.145657	descr = N_Gram_AGTCT
cnt = 160	feature = 450	correl = 0.119503	descr = N_Gram_GCCT
cnt = 161	feature = 33	correl = -0.0934854	descr = Position_Specific_Bin_Base_14_Base_A
cnt = 162	feature = 79	correl = -0.0599699	descr = Xue_Structure_Feature_A110
cnt = 163	feature = 13	correl = -0.0659148	descr = Position_Specific_Bin_Base_4_Base_A
cnt = 164	feature = 8	correl = -0.072672	descr = Position_Specific_Bin_Base_2_Base_A
cnt = 165	feature = 475	correl = 0.090033	descr = N_Gram_GGAC
cnt = 166	feature = 38	correl = 0.0460823	descr = Position_Specific_Bin_Base_16_Base_G
cnt = 167	feature = 73	correl = 0.0674259	descr = Fold_of_RNAi_Sequence_Pos_11
cnt = 168	feature = 649	correl = 0.0585371	descr = N_Gram_TGGT
cnt = 169	feature = 557	correl = -0.0878071	descr = N_Gram_GTTTT
cnt = 170	feature = 361	correl = 0.0904271	descr = N_Gram_CTA
cnt = 171	feature = 468	correl = 0.0608741	descr = N_Gram_GCTT
cnt = 172	feature = 265	correl = -0.0871877	descr = N_Gram_CACGA
cnt = 173	feature = 21	correl = -0.0609384	descr = Position_Specific_Bin_Base_8_Base_C
cnt = 174	feature = 76	correl = 0.0592468	descr = Fold_of_RNAi_Sequence_Pos_14
cnt = 175	feature = 619	correl = -0.0577328	descr = N_Gram_TCTTG
cnt = 176	feature = 484	correl = 0.083642	descr = N_Gram_GGCA
cnt = 177	feature = 105	correl = 0.155594	descr = Fold_of_Target_NoEndbrace_noends_Pos_18
cnt = 178	feature = 601	correl = -0.148115	descr = N_Gram_TCCTT
cnt = 179	feature = 57	correl = -0.100348	descr = Gibbs_of_Target_Sequence__Pos_13_Step_1
cnt = 180	feature = 51	correl = -0.0481894	descr = Gibbs_of_Target_Sequence__Pos_4_Step_1
cnt = 181	feature = 353	correl = -0.127818	descr = N_Gram_CGTCG
cnt = 182	feature = 34	correl = 0.0449651	descr = Position_Specific_Bin_Base_14_Base_C
cnt = 183	feature = 623	correl = -0.0747605	descr = N_Gram_TGAAG
cnt = 184	feature = 17	correl = 0.0832069	descr = Position_Specific_Bin_Base_5_Base_C
cnt = 185	feature = 32	correl = 0.08487	descr = Position_Specific_Bin_Base_13_Base_C
cnt = 186	feature = 69	correl = 0.173695	descr = Fold_of_RNAi_Sequence_Pos_2
cnt = 187	feature = 614	correl = -0.118725	descr = N_Gram_TCTCT
cnt = 188	feature = 478	correl = 0.102351	descr = N_Gram_GGAG
cnt = 189	feature = 274	correl = 0.133558	descr = N_Gram_CAGT
cnt = 190	feature = 341	correl = 0.103406	descr = N_Gram_CGGC
cnt = 191	feature = 683	correl = 0.0553121	descr = N_Gram_TTGG
cnt = 192	feature = 36	correl = -0.122514	descr = Position_Specific_Bin_Base_16_Base_A
cnt = 193	feature = 272	correl = -0.147982	descr = N_Gram_CAGCT
cnt = 194	feature = 231	correl = -0.0674853	descr = N_Gram_ATGA
cnt = 195	feature = 14	correl = 0.0478372	descr = Position_Specific_Bin_Base_4_Base_C
cnt = 196	feature = 72	correl = 0.0485657	descr = Fold_of_RNAi_Sequence_Pos_10
cnt = 197	feature = 10	correl = -0.0614154	descr = Position_Specific_Bin_Base_2_Base_G
cnt = 198	feature = 28	correl = 0.136225	descr = Position_Specific_Bin_Base_12_Base_C
cnt = 199	feature = 664	correl = -0.0814692	descr = N_Gram_TTAC
cnt = 200	feature = 540	correl = 0.0577975	descr = N_Gram_GTGC
cnt = 201	feature = 545	correl = 0.0783838	descr = N_Gram_GTGT
cnt = 202	feature = 602	correl = -0.0785299	descr = N_Gram_TCG
cnt = 203	feature = 681	correl = -0.0898801	descr = N_Gram_TTGC
cnt = 204	feature = 535	correl = -0.0732795	descr = N_Gram_GTCT
cnt = 205	feature = 277	correl = 0.0729598	descr = N_Gram_CATC
cnt = 206	feature = 446	correl = 0.083521	descr = N_Gram_GCCG
cnt = 207	feature = 471	correl = 0.0769589	descr = N_Gram_GGAA
cnt = 208	feature = 677	correl = -0.0690254	descr = N_Gram_TTGA
cnt = 209	feature = 67	correl = 0.180286	descr = Fold_of_RNAi_Sequence_Pos_0
cnt = 210	feature = 61	correl = -0.190527	descr = Gibbs_of_Target_Sequence__Pos_18_Step_1
cnt = 211	feature = 292	correl = -0.0840023	descr = N_Gram_CCAG
cnt = 212	feature = 691	correl = -0.0692288	descr = N_Gram_TTTCC
cnt = 213	feature = 59	correl = -0.0532804	descr = Gibbs_of_Target_Sequence__Pos_15_Step_1
cnt = 214	feature = 80	correl = 0.0709011	descr = Xue_Structure_Feature_A100
cnt = 215	feature = 60	correl = -0.114628	descr = Gibbs_of_Target_Sequence__Pos_17_Step_1
cnt = 216	feature = 456	correl = 0.0897644	descr = N_Gram_GCGG
cnt = 217	feature = 424	correl = -0.0648451	descr = N_Gram_GATT
cnt = 218	feature = 531	correl = -0.0860112	descr = N_Gram_GTCG
cnt = 219	feature = 697	correl = -0.102371	descr = N_Gram_TTTTT
cnt = 220	feature = 389	correl = -0.205187	descr = N_Gram_CTTCT
cnt = 221	feature = 58	correl = -0.171832	descr = Gibbs_of_Target_Sequence__Pos_14_Step_1
cnt = 222	feature = 248	correl = 0.137021	descr = N_Gram_CAA
cnt = 223	feature = 641	correl = 0.0696033	descr = N_Gram_TGGC
cnt = 224	feature = 525	correl = -0.0847882	descr = N_Gram_GTC
cnt = 225	feature = 83	correl = 0.0787529	descr = Xue_Structure_Feature_C110
cnt = 226	feature = 461	correl = -0.0884055	descr = N_Gram_GCGT
cnt = 227	feature = 335	correl = 0.0598446	descr = N_Gram_CGCC
cnt = 228	feature = 662	correl = -0.0770247	descr = N_Gram_TTA
cnt = 229	feature = 578	correl = 0.0484045	descr = N_Gram_TCA
cnt = 230	feature = 613	correl = -0.118597	descr = N_Gram_TCTCC
cnt = 231	feature = 222	correl = -0.0590112	descr = N_Gram_ATC
cnt = 232	feature = 82	correl = 0.108334	descr = Xue_Structure_Feature_C111
cnt = 233	feature = 417	correl = -0.0721812	descr = N_Gram_GAT
cnt = 234	feature = 511	correl = 0.0715981	descr = N_Gram_GGT
cnt = 235	feature = 390	correl = -0.0512649	descr = N_Gram_CTTG
cnt = 236	feature = 695	correl = -0.144447	descr = N_Gram_TTTTC
cnt = 237	feature = 690	correl = -0.0968157	descr = N_Gram_TTTC
cnt = 238	feature = 497	correl = 0.178305	descr = N_Gram_GGG
cnt = 239	feature = 86	correl = 0.104148	descr = Xue_Structure_Feature_G111
cnt = 240	feature = 609	correl = -0.105703	descr = N_Gram_TCT
cnt = 241	feature = 306	correl = 0.0920694	descr = N_Gram_CCG
cnt = 242	feature = 616	correl = -0.0945642	descr = N_Gram_TCTT
cnt = 243	feature = 676	correl = -0.0521481	descr = N_Gram_TTG
cnt = 244	feature = 285	correl = 0.0475262	descr = N_Gram_CC
cnt = 245	feature = 483	correl = 0.150884	descr = N_Gram_GGC
cnt = 246	feature = 688	correl = -0.0669687	descr = N_Gram_TTT
cnt = 247	feature = 661	correl = -0.114981	descr = N_Gram_TT
cnt = 248	feature = 64	correl = -0.179519	descr = PF_RNAi_Fold_Energy
num rows = 521
num_elements = 129729
*
optimization finished, #iter = 568
nu = 0.564058
obj = -46.039773, rho = -0.452933
nSV = 356, nBSV = 217
num rows = 58
num_elements = 14442
*
optimization finished, #iter = 57
nu = 0.518493
obj = -4.392357, rho = -0.454001
nSV = 49, nBSV = 18
*
optimization finished, #iter = 568
nu = 0.564058
obj = -46.039773, rho = -0.452933
nSV = 356, nBSV = 217
CFS merit scores = 1.335
CFS merit scores = 1.58417
CFS merit scores = 1.82731
CFS merit scores = 2.04756
CFS merit scores = 2.24373
CFS merit scores = 2.42573
CFS merit scores = 2.59492
CFS merit scores = 2.75317
CFS merit scores = 2.89926
CFS merit scores = 3.03779
CFS merit scores = 3.16953
CFS merit scores = 3.29601
CFS merit scores = 3.41766
CFS merit scores = 3.53412
CFS merit scores = 3.64616
CFS merit scores = 3.75368
CFS merit scores = 3.85695
CFS merit scores = 3.95431
CFS merit scores = 4.04772
CFS merit scores = 4.1374
CFS merit scores = 4.22415
CFS merit scores = 4.30824
CFS merit scores = 4.39006
CFS merit scores = 4.47005
CFS merit scores = 4.54796
CFS merit scores = 4.62384
CFS merit scores = 4.69681
CFS merit scores = 4.76733
CFS merit scores = 4.83591
CFS merit scores = 4.9022
CFS merit scores = 4.96699
CFS merit scores = 5.02998
CFS merit scores = 5.09104
CFS merit scores = 5.15112
CFS merit scores = 5.20941
CFS merit scores = 5.26574
CFS merit scores = 5.31959
CFS merit scores = 5.37121
CFS merit scores = 5.41932
CFS merit scores = 5.46522
CFS merit scores = 5.50919
CFS merit scores = 5.55137
CFS merit scores = 5.59239
CFS merit scores = 5.62999
CFS merit scores = 5.66625
CFS merit scores = 5.70162
CFS merit scores = 5.73491
CFS merit scores = 5.76725
CFS merit scores = 5.79853
CFS merit scores = 5.82852
CFS merit scores = 5.85625
CFS merit scores = 5.88024
CFS merit scores = 5.9039
CFS merit scores = 5.92608
CFS merit scores = 5.94777
CFS merit scores = 5.96829
CFS merit scores = 5.98797
CFS merit scores = 6.00453
CFS merit scores = 6.02009
CFS merit scores = 6.03498
CFS merit scores = 6.04896
CFS merit scores = 6.06186
CFS merit scores = 6.07483
CFS merit scores = 6.0854
CFS merit scores = 6.0962
CFS merit scores = 6.10711
CFS merit scores = 6.11776
CFS merit scores = 6.12817
CFS merit scores = 6.1377
CFS merit scores = 6.14677
CFS merit scores = 6.15446
CFS merit scores = 6.16241
CFS merit scores = 6.16922
CFS merit scores = 6.17474
CFS merit scores = 6.1801
CFS merit scores = 6.18455
CFS merit scores = 6.18857
CFS merit scores = 6.19244
CFS merit scores = 6.19631
CFS merit scores = 6.2005
CFS merit scores = 6.20437
CFS merit scores = 6.20812
CFS merit scores = 6.21092
CFS merit scores = 6.21284
CFS merit scores = 6.21501
CFS merit scores = 6.2174
CFS merit scores = 6.21858
CFS merit scores = 6.21989
CFS merit scores = 6.22084
CFS merit scores = 6.21939
CFS merit scores = 6.21568
CFS merit scores = 6.21234
CFS merit scores = 6.2085
CFS merit scores = 6.20487
CFS merit scores = 6.20086
CFS merit scores = 6.19711
CFS merit scores = 6.19387
CFS merit scores = 6.18954
CFS merit scores = 6.18488
CFS merit scores = 6.17861
CFS merit scores = 6.17275
CFS merit scores = 6.16752
CFS merit scores = 6.16102
CFS merit scores = 6.1545
CFS merit scores = 6.14711
CFS merit scores = 6.14027
CFS merit scores = 6.13329
CFS merit scores = 6.12492
CFS merit scores = 6.11699
CFS merit scores = 6.10927
CFS merit scores = 6.10178
CFS merit scores = 6.09413
CFS merit scores = 6.08654
CFS merit scores = 6.07912
CFS merit scores = 6.07138
CFS merit scores = 6.06264
CFS merit scores = 6.05366
CFS merit scores = 6.04486
CFS merit scores = 6.03586
CFS merit scores = 6.02687
CFS merit scores = 6.01789
CFS merit scores = 6.00934
CFS merit scores = 6.00133
CFS merit scores = 5.99323
CFS merit scores = 5.98549
CFS merit scores = 5.97791
CFS merit scores = 5.97071
CFS merit scores = 5.96196
CFS merit scores = 5.95316
CFS merit scores = 5.94393
CFS merit scores = 5.93465
CFS merit scores = 5.9252
CFS merit scores = 5.9151
CFS merit scores = 5.90497
CFS merit scores = 5.89469
CFS merit scores = 5.88483
CFS merit scores = 5.87501
CFS merit scores = 5.86545
CFS merit scores = 5.85597
CFS merit scores = 5.84656
CFS merit scores = 5.83685
CFS merit scores = 5.82619
CFS merit scores = 5.81581
CFS merit scores = 5.80521
CFS merit scores = 5.79433
CFS merit scores = 5.78375
CFS merit scores = 5.77302
CFS merit scores = 5.76258
CFS merit scores = 5.75128
CFS merit scores = 5.73974
CFS merit scores = 5.72853
CFS merit scores = 5.71761
CFS merit scores = 5.70636
CFS merit scores = 5.69523
CFS merit scores = 5.68412
CFS merit scores = 5.67319
CFS merit scores = 5.66243
CFS merit scores = 5.65173
CFS merit scores = 5.64115
CFS merit scores = 5.63042
CFS merit scores = 5.61978
CFS merit scores = 5.60885
CFS merit scores = 5.59797
CFS merit scores = 5.58733
CFS merit scores = 5.57701
CFS merit scores = 5.56676
CFS merit scores = 5.55691
CFS merit scores = 5.5471
CFS merit scores = 5.53709
CFS merit scores = 5.52667
CFS merit scores = 5.51627
CFS merit scores = 5.50605
CFS merit scores = 5.49616
CFS merit scores = 5.48621
CFS merit scores = 5.47641
CFS merit scores = 5.46687
CFS merit scores = 5.45749
CFS merit scores = 5.44834
CFS merit scores = 5.43925
CFS merit scores = 5.43018
CFS merit scores = 5.42144
CFS merit scores = 5.41239
CFS merit scores = 5.40325
CFS merit scores = 5.39399
CFS merit scores = 5.38485
CFS merit scores = 5.37575
CFS merit scores = 5.36666
CFS merit scores = 5.35774
CFS merit scores = 5.34866
CFS merit scores = 5.33961
CFS merit scores = 5.33051
CFS merit scores = 5.32162
CFS merit scores = 5.31285
CFS merit scores = 5.30402
CFS merit scores = 5.29522
CFS merit scores = 5.28633
CFS merit scores = 5.2776
CFS merit scores = 5.26896
CFS merit scores = 5.26038
CFS merit scores = 5.25106
CFS merit scores = 5.24208
CFS merit scores = 5.233
CFS merit scores = 5.22418
CFS merit scores = 5.21516
CFS merit scores = 5.2062
CFS merit scores = 5.19741
CFS merit scores = 5.18839
CFS merit scores = 5.17953
CFS merit scores = 5.17059
CFS merit scores = 5.16148
CFS merit scores = 5.15215
CFS merit scores = 5.14267
CFS merit scores = 5.13332
CFS merit scores = 5.12407
CFS merit scores = 5.11482
CFS merit scores = 5.10561
CFS merit scores = 5.09655
CFS merit scores = 5.08775
CFS merit scores = 5.07895
CFS merit scores = 5.06998
CFS merit scores = 5.06091
CFS merit scores = 5.05171
CFS merit scores = 5.04229
CFS merit scores = 5.03249
CFS merit scores = 5.02285
CFS merit scores = 5.01286
CFS merit scores = 5.00291
CFS merit scores = 4.99295
CFS merit scores = 4.98306
CFS merit scores = 4.97312
CFS merit scores = 4.96287
CFS merit scores = 4.9526
CFS merit scores = 4.9424
CFS merit scores = 4.9321
CFS merit scores = 4.92192
CFS merit scores = 4.91168
CFS merit scores = 4.90112
CFS merit scores = 4.89075
CFS merit scores = 4.88047
CFS merit scores = 4.87032
CFS merit scores = 4.8603
CFS merit scores = 4.85025
CFS merit scores = 4.84021
CFS merit scores = 4.83039
CFS merit scores = 4.82063
CFS merit scores = 4.81009
CFS merit scores = 4.79936
CFS merit scores = 4.7881
CFS merit scores = 4.77699
CFS merit scores = 4.76583
CFS merit scores = 4.75488
CFS merit scores = 4.74294
CFS merit scores = 4.72985
CFS merit scores = 4.71665
CFS merit scores = 4.7037
CFS merit scores = 4.68992
CFS merit scores = 4.67651
CFS merit scores = 4.66294
CFS merit scores = 4.64815
CFS merit scores = 4.63012
CFS merit scores = 4.61165
CFS merit scores = 4.59287
cnt = 1	feature = 59	correl = -0.335001	descr = Gibbs_of_Target_Sequence__Pos_20_Step_1
cnt = 2	feature = 613	correl = -0.186395	descr = N_Gram_TCTC
cnt = 3	feature = 57	correl = -0.175519	descr = Gibbs_of_Target_Sequence__Pos_18_Step_1
cnt = 4	feature = 388	correl = 0.107194	descr = N_Gram_GAAGA
cnt = 5	feature = 516	correl = 0.0482489	descr = N_Gram_GTAAA
cnt = 6	feature = 160	correl = -0.0676986	descr = N_Gram_ACGCA
cnt = 7	feature = 396	correl = -0.0682858	descr = N_Gram_GACCC
cnt = 8	feature = 624	correl = 0.051018	descr = N_Gram_TGAAA
cnt = 9	feature = 601	correl = 0.0801168	descr = N_Gram_TCGAC
cnt = 10	feature = 508	correl = -0.0539773	descr = N_Gram_GGGTT
cnt = 11	feature = 593	correl = 0.0519979	descr = N_Gram_TCCCG
cnt = 12	feature = 324	correl = 0.0449682	descr = N_Gram_CGCCA
cnt = 13	feature = 303	correl = 0.0542474	descr = N_Gram_CCTAT
cnt = 14	feature = 399	correl = 0.0885336	descr = N_Gram_GACGG
cnt = 15	feature = 545	correl = 0.0660573	descr = N_Gram_GTGTC
cnt = 16	feature = 314	correl = 0.0730871	descr = N_Gram_CGACA
cnt = 17	feature = 605	correl = -0.0604343	descr = N_Gram_TCGCT
cnt = 18	feature = 546	correl = 0.0477341	descr = N_Gram_GTGTG
cnt = 19	feature = 334	correl = 0.0495723	descr = N_Gram_CGGCC
cnt = 20	feature = 648	correl = 0.0529725	descr = N_Gram_TGGGA
cnt = 21	feature = 326	correl = 0.0569187	descr = N_Gram_CGCTA
cnt = 22	feature = 353	correl = 0.0449682	descr = N_Gram_CTAAA
cnt = 23	feature = 350	correl = -0.0565534	descr = N_Gram_CGTTC
cnt = 24	feature = 357	correl = 0.0646514	descr = N_Gram_CTATA
cnt = 25	feature = 547	correl = 0.0885336	descr = N_Gram_GTTAA
cnt = 26	feature = 591	correl = 0.0607957	descr = N_Gram_TCCCA
cnt = 27	feature = 276	correl = 0.051351	descr = N_Gram_CCAAT
cnt = 28	feature = 661	correl = -0.0504621	descr = N_Gram_TGTTC
cnt = 29	feature = 272	correl = -0.0595348	descr = N_Gram_CATGT
cnt = 30	feature = 386	correl = 0.0526599	descr = N_Gram_GAAAC
cnt = 31	feature = 541	correl = 0.10346	descr = N_Gram_GTGGC
cnt = 32	feature = 594	correl = 0.0467614	descr = N_Gram_TCCGA
cnt = 33	feature = 292	correl = 0.0686314	descr = N_Gram_CCCGC
cnt = 34	feature = 255	correl = 0.055695	descr = N_Gram_CACGT
cnt = 35	feature = 641	correl = 0.0649505	descr = N_Gram_TGGAC
cnt = 36	feature = 389	correl = -0.0557573	descr = N_Gram_GAAGG
cnt = 37	feature = 536	correl = 0.0573867	descr = N_Gram_GTGCA
cnt = 38	feature = 505	correl = 0.0672489	descr = N_Gram_GGGGC
cnt = 39	feature = 341	correl = -0.0704385	descr = N_Gram_CGTAA
cnt = 40	feature = 510	correl = -0.0998537	descr = N_Gram_GGTAA
cnt = 41	feature = 628	correl = 0.0501996	descr = N_Gram_TGAGT
cnt = 42	feature = 244	correl = 0.0824092	descr = N_Gram_CAAGG
cnt = 43	feature = 321	correl = -0.0495078	descr = N_Gram_CGATG
cnt = 44	feature = 251	correl = 0.0619849	descr = N_Gram_CACCA
cnt = 45	feature = 606	correl = 0.0815678	descr = N_Gram_TCGGA
cnt = 46	feature = 231	correl = 0.04675	descr = N_Gram_ATTCT
cnt = 47	feature = 655	correl = -0.0721152	descr = N_Gram_TGTCA
cnt = 48	feature = 492	correl = 0.132497	descr = N_Gram_GGCTT
cnt = 49	feature = 301	correl = -0.0541916	descr = N_Gram_CCGTC
cnt = 50	feature = 322	correl = 0.0783266	descr = N_Gram_CGCAA
cnt = 51	feature = 218	correl = -0.0564014	descr = N_Gram_ATCAT
cnt = 52	feature = 612	correl = 0.0562657	descr = N_Gram_TCTAC
cnt = 53	feature = 211	correl = 0.0544521	descr = N_Gram_ATACA
cnt = 54	feature = 544	correl = 0.0470247	descr = N_Gram_GTGTA
cnt = 55	feature = 335	correl = 0.0605801	descr = N_Gram_CGGCG
cnt = 56	feature = 619	correl = -0.136862	descr = N_Gram_TCTTA
cnt = 57	feature = 538	correl = 0.0840186	descr = N_Gram_GTGCT
cnt = 58	feature = 683	correl = 0.0586818	descr = N_Gram_TTGCA
cnt = 59	feature = 424	correl = -0.102162	descr = N_Gram_GATTT
cnt = 60	feature = 563	correl = -0.140999	descr = N_Gram_TAAGT
cnt = 61	feature = 342	correl = -0.0676986	descr = N_Gram_CGTAC
cnt = 62	feature = 446	correl = 0.135114	descr = N_Gram_GCCTT
cnt = 63	feature = 540	correl = 0.0440189	descr = N_Gram_GTGGA
cnt = 64	feature = 626	correl = 0.0455699	descr = N_Gram_TGACA
cnt = 65	feature = 258	correl = 0.111347	descr = N_Gram_CAGCG
cnt = 66	feature = 512	correl = 0.0645362	descr = N_Gram_GGTCA
cnt = 67	feature = 304	correl = 0.0669317	descr = N_Gram_CCTCA
cnt = 68	feature = 290	correl = 0.0460393	descr = N_Gram_CCCCT
cnt = 69	feature = 351	correl = 0.113046	descr = N_Gram_CGTTT
cnt = 70	feature = 529	correl = 0.0984847	descr = N_Gram_GTCGG
cnt = 71	feature = 286	correl = 0.0837304	descr = N_Gram_CCCAC
cnt = 72	feature = 226	correl = -0.050257	descr = N_Gram_ATGCT
cnt = 73	feature = 649	correl = 0.0880164	descr = N_Gram_TGGGG
cnt = 74	feature = 580	correl = 0.0443521	descr = N_Gram_TCAAA
cnt = 75	feature = 382	correl = 0.0573149	descr = N_Gram_CTTGG
cnt = 76	feature = 674	correl = -0.0732794	descr = N_Gram_TTCGG
cnt = 77	feature = 690	correl = 0.0451248	descr = N_Gram_TTTCA
cnt = 78	feature = 222	correl = 0.0596296	descr = N_Gram_ATCTG
cnt = 79	feature = 233	correl = 0.0914607	descr = N_Gram_ATTGT
cnt = 80	feature = 367	correl = 0.0617716	descr = N_Gram_CTCGG
cnt = 81	feature = 392	correl = 0.075687	descr = N_Gram_GAATC
cnt = 82	feature = 602	correl = -0.112239	descr = N_Gram_TCGAG
cnt = 83	feature = 448	correl = 0.0443714	descr = N_Gram_GCGAG
cnt = 84	feature = 610	correl = 0.0589902	descr = N_Gram_TCGTT
cnt = 85	feature = 395	correl = 0.0835581	descr = N_Gram_GACAG
cnt = 86	feature = 680	correl = -0.0661787	descr = N_Gram_TTGAC
cnt = 87	feature = 278	correl = -0.0570146	descr = N_Gram_CCACG
cnt = 88	feature = 248	correl = 0.0831468	descr = N_Gram_CACAG
cnt = 89	feature = 432	correl = -0.0624977	descr = N_Gram_GCAGA
cnt = 90	feature = 500	correl = 0.104338	descr = N_Gram_GGGCC
cnt = 91	feature = 436	correl = 0.120019	descr = N_Gram_GCATC
cnt = 92	feature = 228	correl = 0.0440098	descr = N_Gram_ATGTG
cnt = 93	feature = 340	correl = 0.0567705	descr = N_Gram_CGGTT
cnt = 94	feature = 574	correl = -0.0523682	descr = N_Gram_TAGCC
cnt = 95	feature = 451	correl = 0.0787735	descr = N_Gram_GCGGA
cnt = 96	feature = 404	correl = -0.0480222	descr = N_Gram_GAGCC
cnt = 97	feature = 681	correl = -0.0471707	descr = N_Gram_TTGAG
cnt = 98	feature = 268	correl = -0.0775616	descr = N_Gram_CATCG
cnt = 99	feature = 305	correl = -0.066356	descr = N_Gram_CCTCC
cnt = 100	feature = 375	correl = -0.12982	descr = N_Gram_CTTAT
cnt = 101	feature = 485	correl = 0.0887869	descr = N_Gram_GGCCC
cnt = 102	feature = 394	correl = 0.0443673	descr = N_Gram_GACAC
cnt = 103	feature = 654	correl = 0.0589823	descr = N_Gram_TGTAA
cnt = 104	feature = 391	correl = -0.0494498	descr = N_Gram_GAATA
cnt = 105	feature = 277	correl = 0.058304	descr = N_Gram_CCACC
cnt = 106	feature = 635	correl = 0.0951233	descr = N_Gram_TGCAC
cnt = 107	feature = 361	correl = 0.0546877	descr = N_Gram_CTCAC
cnt = 108	feature = 501	correl = 0.0775068	descr = N_Gram_GGGCG
cnt = 109	feature = 236	correl = -0.151901	descr = N_Gram_ATTTT
cnt = 110	feature = 496	correl = 0.105989	descr = N_Gram_GGGAC
cnt = 111	feature = 360	correl = 0.0787784	descr = N_Gram_CTCAA
cnt = 112	feature = 207	correl = -0.0726713	descr = N_Gram_AGTTT
cnt = 113	feature = 525	correl = 0.0510769	descr = N_Gram_GTCCC
cnt = 114	feature = 348	correl = 0.125823	descr = N_Gram_CGTGC
cnt = 115	feature = 653	correl = 0.0514986	descr = N_Gram_TGGTC
cnt = 116	feature = 476	correl = 0.0768074	descr = N_Gram_GGAGC
cnt = 117	feature = 337	correl = 0.107255	descr = N_Gram_CGGGA
cnt = 118	feature = 484	correl = 0.0769144	descr = N_Gram_GGCCA
cnt = 119	feature = 235	correl = -0.0597821	descr = N_Gram_ATTTG
cnt = 120	feature = 241	correl = 0.0619327	descr = N_Gram_CAAAG
cnt = 121	feature = 478	correl = -0.0842352	descr = N_Gram_GGATC
cnt = 122	feature = 329	correl = 0.0665538	descr = N_Gram_CGGAA
cnt = 123	feature = 440	correl = 0.0894919	descr = N_Gram_GCCCG
cnt = 124	feature = 397	correl = 0.0525953	descr = N_Gram_GACCG
cnt = 125	feature = 645	correl = -0.0787881	descr = N_Gram_TGGCG
cnt = 126	feature = 659	correl = 0.0943639	descr = N_Gram_TGTGG
cnt = 127	feature = 417	correl = -0.0670206	descr = N_Gram_GATGA
cnt = 128	feature = 603	correl = -0.0488526	descr = N_Gram_TCGC
cnt = 129	feature = 325	correl = 0.0934479	descr = N_Gram_CGCCG
cnt = 130	feature = 318	correl = -0.0778583	descr = N_Gram_CGAGT
cnt = 131	feature = 466	correl = 0.0483151	descr = N_Gram_GCTTT
cnt = 132	feature = 463	correl = 0.065488	descr = N_Gram_GCTGC
cnt = 133	feature = 614	correl = -0.0562052	descr = N_Gram_TCTCA
cnt = 134	feature = 407	correl = 0.0645523	descr = N_Gram_GAGGT
cnt = 135	feature = 306	correl = 0.0601988	descr = N_Gram_CCTCG
cnt = 136	feature = 283	correl = 0.0648749	descr = N_Gram_CCATC
cnt = 137	feature = 225	correl = -0.0755016	descr = N_Gram_ATGC
cnt = 138	feature = 487	correl = 0.133509	descr = N_Gram_GGCCT
cnt = 139	feature = 697	correl = -0.0663268	descr = N_Gram_TTTTG
cnt = 140	feature = 309	correl = -0.0859899	descr = N_Gram_CCTTC
cnt = 141	feature = 504	correl = 0.0613934	descr = N_Gram_GGGGA
cnt = 142	feature = 426	correl = 0.125602	descr = N_Gram_GCAA
cnt = 143	feature = 254	correl = -0.0749098	descr = N_Gram_CACGA
cnt = 144	feature = 274	correl = 0.053807	descr = N_Gram_CCAAA
cnt = 145	feature = 267	correl = 0.10584	descr = N_Gram_CATCC
cnt = 146	feature = 632	correl = -0.135808	descr = N_Gram_TGATT
cnt = 147	feature = 209	correl = -0.102279	descr = N_Gram_ATAA
cnt = 148	feature = 383	correl = 0.0711122	descr = N_Gram_CTTTA
cnt = 149	feature = 497	correl = 0.11304	descr = N_Gram_GGGAG
cnt = 150	feature = 252	correl = 0.0534775	descr = N_Gram_CACCT
cnt = 151	feature = 52	correl = -0.177172	descr = Gibbs_of_Target_Sequence__Pos_7_Step_1
cnt = 152	feature = 527	correl = -0.103909	descr = N_Gram_GTCGA
cnt = 153	feature = 435	correl = 0.0777539	descr = N_Gram_GCAT
cnt = 154	feature = 625	correl = -0.0658539	descr = N_Gram_TGAAG
cnt = 155	feature = 34	correl = 0.123904	descr = Position_Specific_Bin_Base_14_Base_T
cnt = 156	feature = 81	correl = 0.0527181	descr = Xue_Structure_Feature_C101
cnt = 157	feature = 219	correl = -0.0845956	descr = N_Gram_ATCG
cnt = 158	feature = 30	correl = -0.125699	descr = Position_Specific_Bin_Base_12_Base_T
cnt = 159	feature = 13	correl = 0.0861806	descr = Position_Specific_Bin_Base_3_Base_C
cnt = 160	feature = 39	correl = 0.0760799	descr = Position_Specific_Bin_Base_17_Base_G
cnt = 161	feature = 19	correl = -0.0959675	descr = Position_Specific_Bin_Base_6_Base_A
cnt = 162	feature = 32	correl = 0.114941	descr = Position_Specific_Bin_Base_13_Base_C
cnt = 163	feature = 511	correl = 0.0456596	descr = N_Gram_GGTC
cnt = 164	feature = 313	correl = -0.0449112	descr = N_Gram_CGAC
cnt = 165	feature = 10	correl = -0.0815042	descr = Position_Specific_Bin_Base_2_Base_G
cnt = 166	feature = 24	correl = -0.0518313	descr = Position_Specific_Bin_Base_9_Base_T
cnt = 167	feature = 42	correl = 0.108294	descr = Position_Specific_Bin_Base_18_Base_C
cnt = 168	feature = 514	correl = 0.0453198	descr = N_Gram_GGTT
cnt = 169	feature = 29	correl = 0.0954761	descr = Position_Specific_Bin_Base_12_Base_G
cnt = 170	feature = 78	correl = 0.130657	descr = Xue_Structure_Feature_A101
cnt = 171	feature = 390	correl = -0.075542	descr = N_Gram_GAAGT
cnt = 172	feature = 21	correl = -0.0500264	descr = Position_Specific_Bin_Base_8_Base_C
cnt = 173	feature = 285	correl = 0.0575112	descr = N_Gram_CCCA
cnt = 174	feature = 531	correl = -0.0770362	descr = N_Gram_GTCTT
cnt = 175	feature = 473	correl = 0.120945	descr = N_Gram_GGACC
cnt = 176	feature = 633	correl = 0.114278	descr = N_Gram_TGCA
cnt = 177	feature = 380	correl = -0.0819458	descr = N_Gram_CTTGA
cnt = 178	feature = 14	correl = -0.0644476	descr = Position_Specific_Bin_Base_4_Base_A
cnt = 179	feature = 590	correl = 0.077493	descr = N_Gram_TCCC
cnt = 180	feature = 18	correl = 0.0744944	descr = Position_Specific_Bin_Base_5_Base_G
cnt = 181	feature = 644	correl = 0.114355	descr = N_Gram_TGGCC
cnt = 182	feature = 11	correl = 0.0887967	descr = Position_Specific_Bin_Base_2_Base_T
cnt = 183	feature = 38	correl = 0.0721528	descr = Position_Specific_Bin_Base_17_Base_C
cnt = 184	feature = 44	correl = -0.0879745	descr = Position_Specific_Bin_Base_18_Base_T
cnt = 185	feature = 33	correl = -0.117847	descr = Position_Specific_Bin_Base_14_Base_A
cnt = 186	feature = 539	correl = 0.108871	descr = N_Gram_GTGG
cnt = 187	feature = 136	correl = -0.0906064	descr = N_Gram_AATC
cnt = 188	feature = 481	correl = 0.0475912	descr = N_Gram_GGCA
cnt = 189	feature = 291	correl = 0.0965253	descr = N_Gram_CCCG
cnt = 190	feature = 105	correl = -0.0662083	descr = Fold_of_Target_NoBeginbrace_noends_Pos_7
cnt = 191	feature = 82	correl = 0.0855275	descr = Xue_Structure_Feature_C010
cnt = 192	feature = 56	correl = -0.102628	descr = Gibbs_of_Target_Sequence__Pos_17_Step_1
cnt = 193	feature = 17	correl = 0.104264	descr = Position_Specific_Bin_Base_5_Base_C
cnt = 194	feature = 76	correl = 0.062412	descr = Xue_Structure_Feature_A111
cnt = 195	feature = 69	correl = 0.0808422	descr = Fold_of_RNAi_Sequence_Pos_9
cnt = 196	feature = 9	correl = 0.0635599	descr = Position_Specific_Bin_Base_2_Base_C
cnt = 197	feature = 441	correl = 0.0670364	descr = N_Gram_GCCG
cnt = 198	feature = 461	correl = -0.0794271	descr = N_Gram_GCTCC
cnt = 199	feature = 40	correl = -0.0779228	descr = Position_Specific_Bin_Base_17_Base_T
cnt = 200	feature = 54	correl = -0.0974245	descr = Gibbs_of_Target_Sequence__Pos_13_Step_1
cnt = 201	feature = 20	correl = 0.110323	descr = Position_Specific_Bin_Base_6_Base_C
cnt = 202	feature = 36	correl = 0.134421	descr = Position_Specific_Bin_Base_16_Base_C
cnt = 203	feature = 598	correl = -0.129877	descr = N_Gram_TCCTT
cnt = 204	feature = 77	correl = 0.0838065	descr = Xue_Structure_Feature_A100
cnt = 205	feature = 8	correl = -0.0555671	descr = Position_Specific_Bin_Base_2_Base_A
cnt = 206	feature = 691	correl = -0.0655038	descr = N_Gram_TTTCC
cnt = 207	feature = 416	correl = -0.0440887	descr = N_Gram_GATG
cnt = 208	feature = 503	correl = 0.0659145	descr = N_Gram_GGGG
cnt = 209	feature = 234	correl = -0.107219	descr = N_Gram_ATTT
cnt = 210	feature = 526	correl = -0.0732084	descr = N_Gram_GTCG
cnt = 211	feature = 472	correl = 0.119878	descr = N_Gram_GGAC
cnt = 212	feature = 535	correl = 0.0729268	descr = N_Gram_GTGC
cnt = 213	feature = 615	correl = -0.11716	descr = N_Gram_TCTCC
cnt = 214	feature = 35	correl = -0.112333	descr = Position_Specific_Bin_Base_16_Base_A
cnt = 215	feature = 72	correl = 0.122247	descr = Fold_of_RNAi_Sequence_Pos_12
cnt = 216	feature = 450	correl = 0.0880005	descr = N_Gram_GCGG
cnt = 217	feature = 475	correl = 0.10991	descr = N_Gram_GGAG
cnt = 218	feature = 679	correl = -0.0585037	descr = N_Gram_TTGA
cnt = 219	feature = 343	correl = -0.0872262	descr = N_Gram_CGTC
cnt = 220	feature = 677	correl = -0.139967	descr = N_Gram_TTCTT
cnt = 221	feature = 364	correl = -0.105719	descr = N_Gram_CTCCA
cnt = 222	feature = 28	correl = 0.139325	descr = Position_Specific_Bin_Base_12_Base_C
cnt = 223	feature = 64	correl = 0.199608	descr = Fold_of_RNAi_Sequence_Pos_1
cnt = 224	feature = 323	correl = 0.0672541	descr = N_Gram_CGCC
cnt = 225	feature = 67	correl = 0.0769865	descr = Fold_of_RNAi_Sequence_Pos_4
cnt = 226	feature = 86	correl = 0.0801244	descr = Xue_Structure_Feature_G100
cnt = 227	feature = 643	correl = 0.0451574	descr = N_Gram_TGGC
cnt = 228	feature = 557	correl = -0.0817198	descr = N_Gram_TAA
cnt = 229	feature = 312	correl = -0.0596474	descr = N_Gram_CGA
cnt = 230	feature = 265	correl = 0.0729038	descr = N_Gram_CAT
cnt = 231	feature = 58	correl = -0.300939	descr = Gibbs_of_Target_Sequence__Pos_19_Step_1
cnt = 232	feature = 579	correl = 0.0699961	descr = N_Gram_TCA
cnt = 233	feature = 73	correl = 0.0923377	descr = Fold_of_RNAi_Sequence_Pos_13
cnt = 234	feature = 460	correl = -0.055655	descr = N_Gram_GCTC
cnt = 235	feature = 483	correl = 0.161213	descr = N_Gram_GGCC
cnt = 236	feature = 308	correl = -0.0990473	descr = N_Gram_CCTT
cnt = 237	feature = 425	correl = 0.128276	descr = N_Gram_GCA
cnt = 238	feature = 599	correl = -0.109256	descr = N_Gram_TCG
cnt = 239	feature = 66	correl = 0.0894178	descr = Fold_of_RNAi_Sequence_Pos_3
cnt = 240	feature = 695	correl = -0.15477	descr = N_Gram_TTTT
cnt = 241	feature = 509	correl = 0.0678959	descr = N_Gram_GGT
cnt = 242	feature = 494	correl = 0.133216	descr = N_Gram_GGGA
cnt = 243	feature = 623	correl = -0.0742621	descr = N_Gram_TGA
cnt = 244	feature = 284	correl = 0.0495362	descr = N_Gram_CCC
cnt = 245	feature = 596	correl = -0.0890113	descr = N_Gram_TCCT
cnt = 246	feature = 80	correl = 0.115545	descr = Xue_Structure_Feature_C110
cnt = 247	feature = 640	correl = 0.0942792	descr = N_Gram_TGG
cnt = 248	feature = 578	correl = -0.114723	descr = N_Gram_TC
cnt = 249	feature = 79	correl = 0.0735233	descr = Xue_Structure_Feature_C111
cnt = 250	feature = 336	correl = 0.147416	descr = N_Gram_CGGG
cnt = 251	feature = 237	correl = 0.108921	descr = N_Gram_CA
cnt = 252	feature = 373	correl = -0.125257	descr = N_Gram_CTT
cnt = 253	feature = 468	correl = 0.141089	descr = N_Gram_GGA
cnt = 254	feature = 611	correl = -0.105133	descr = N_Gram_TCT
cnt = 255	feature = 437	correl = 0.0671955	descr = N_Gram_GCC
cnt = 256	feature = 688	correl = -0.0953816	descr = N_Gram_TTT
cnt = 257	feature = 327	correl = 0.0908169	descr = N_Gram_CGG
cnt = 258	feature = 61	correl = -0.150091	descr = PF_RNAi_Fold_5'Free_Count
cnt = 259	feature = 662	correl = -0.130387	descr = N_Gram_TT
cnt = 260	feature = 467	correl = 0.168089	descr = N_Gram_GG
cnt = 261	feature = 60	correl = -0.186888	descr = PF_RNAi_Fold_Energy
cnt = 262	feature = 83	correl = -0.0941193	descr = Xue_Structure_Feature_C000
num rows = 521
num_elements = 137023
*
optimization finished, #iter = 565
nu = 0.540700
obj = -44.500606, rho = -0.375150
nSV = 360, nBSV = 208
num rows = 58
num_elements = 15254
*
optimization finished, #iter = 46
nu = 0.570697
obj = -4.912105, rho = -0.356588
nSV = 48, nBSV = 16
*
optimization finished, #iter = 565
nu = 0.540700
obj = -44.500606, rho = -0.375150
nSV = 360, nBSV = 208
CFS merit scores = 1.32688
CFS merit scores = 1.56726
CFS merit scores = 1.82408
CFS merit scores = 2.05068
CFS merit scores = 2.24951
CFS merit scores = 2.42785
CFS merit scores = 2.58833
CFS merit scores = 2.73637
CFS merit scores = 2.8683
CFS merit scores = 2.98779
CFS merit scores = 3.09847
CFS merit scores = 3.20187
CFS merit scores = 3.29623
CFS merit scores = 3.38787
CFS merit scores = 3.47416
CFS merit scores = 3.5556
CFS merit scores = 3.62875
CFS merit scores = 3.68824
CFS merit scores = 3.73839
CFS merit scores = 3.77728
CFS merit scores = 3.81375
CFS merit scores = 3.83704
CFS merit scores = 3.86052
CFS merit scores = 3.88133
CFS merit scores = 3.90369
CFS merit scores = 3.92431
CFS merit scores = 3.94363
CFS merit scores = 3.96066
CFS merit scores = 3.97568
CFS merit scores = 3.99051
CFS merit scores = 4.0053
CFS merit scores = 4.01199
CFS merit scores = 4.01624
CFS merit scores = 4.02106
CFS merit scores = 4.02522
CFS merit scores = 4.03006
CFS merit scores = 4.03451
CFS merit scores = 4.0404
CFS merit scores = 4.04116
CFS merit scores = 4.04275
CFS merit scores = 4.0448
CFS merit scores = 4.04801
CFS merit scores = 4.0474
CFS merit scores = 4.04832
CFS merit scores = 4.0465
CFS merit scores = 4.04365
CFS merit scores = 4.04098
CFS merit scores = 4.03561
CFS merit scores = 4.02958
CFS merit scores = 4.02271
CFS merit scores = 4.01636
CFS merit scores = 4.00628
CFS merit scores = 3.99541
CFS merit scores = 3.98335
CFS merit scores = 3.97246
CFS merit scores = 3.95869
CFS merit scores = 3.93616
CFS merit scores = 3.91564
CFS merit scores = 3.87996
cnt = 1	feature = 64	correl = -0.326885	descr = Gibbs_of_Target_Sequence__Pos_20_Step_1
cnt = 2	feature = 28	correl = -0.110489	descr = Position_Specific_Bin_Base_12_Base_A
cnt = 3	feature = 54	correl = -0.123644	descr = Gibbs_of_Target_Sequence__Pos_6_Step_1
cnt = 4	feature = 222	correl = -0.138499	descr = N_Gram_ATAAG
cnt = 5	feature = 645	correl = 0.068652	descr = N_Gram_TGTGA
cnt = 6	feature = 466	correl = 0.0553326	descr = N_Gram_GCTTT
cnt = 7	feature = 231	correl = 0.0856451	descr = N_Gram_ATATA
cnt = 8	feature = 308	correl = 0.0449028	descr = N_Gram_CCGCA
cnt = 9	feature = 291	correl = 0.0512448	descr = N_Gram_CCAAT
cnt = 10	feature = 303	correl = 0.051928	descr = N_Gram_CCCGC
cnt = 11	feature = 390	correl = 0.0445422	descr = N_Gram_CTTTA
cnt = 12	feature = 218	correl = 0.0686179	descr = N_Gram_AGTTG
cnt = 13	feature = 450	correl = 0.0442697	descr = N_Gram_GCGAG
cnt = 14	feature = 304	correl = 0.0608559	descr = N_Gram_CCCGG
cnt = 15	feature = 265	correl = 0.0630905	descr = N_Gram_CACCA
cnt = 16	feature = 351	correl = -0.130915	descr = N_Gram_CGTCG
cnt = 17	feature = 599	correl = -0.0481308	descr = N_Gram_TCGGG
cnt = 18	feature = 633	correl = 0.18328	descr = N_Gram_TGGCT
cnt = 19	feature = 461	correl = -0.0732129	descr = N_Gram_GCTCC
cnt = 20	feature = 267	correl = 0.0581254	descr = N_Gram_CACCG
cnt = 21	feature = 510	correl = 0.0488594	descr = N_Gram_GGTC
cnt = 22	feature = 417	correl = -0.116362	descr = N_Gram_GATC
cnt = 23	feature = 416	correl = 0.066287	descr = N_Gram_GATAT
cnt = 24	feature = 661	correl = -0.0440948	descr = N_Gram_TTCCG
cnt = 25	feature = 446	correl = 0.0854186	descr = N_Gram_GCCT
cnt = 26	feature = 391	correl = 0.102901	descr = N_Gram_CTTTG
cnt = 27	feature = 33	correl = 0.103368	descr = Position_Specific_Bin_Base_13_Base_C
cnt = 28	feature = 11	correl = 0.0601134	descr = Position_Specific_Bin_Base_2_Base_T
cnt = 29	feature = 86	correl = 0.0848042	descr = Xue_Structure_Feature_C101
cnt = 30	feature = 605	correl = -0.0985684	descr = N_Gram_TCTCA
cnt = 31	feature = 272	correl = 0.0482376	descr = N_Gram_CACT
cnt = 32	feature = 73	correl = 0.0906147	descr = Fold_of_RNAi_Sequence_Pos_9
cnt = 33	feature = 17	correl = 0.0762718	descr = Position_Specific_Bin_Base_5_Base_G
cnt = 34	feature = 56	correl = 0.0659425	descr = Gibbs_of_Target_Sequence__Pos_12_Step_1
cnt = 35	feature = 219	correl = -0.117772	descr = N_Gram_AGTTT
cnt = 36	feature = 225	correl = 0.0680859	descr = N_Gram_ATACG
cnt = 37	feature = 32	correl = -0.0542111	descr = Position_Specific_Bin_Base_13_Base_A
cnt = 38	feature = 541	correl = 0.0595992	descr = N_Gram_GTTG
cnt = 39	feature = 472	correl = 0.0967814	descr = N_Gram_GGAC
cnt = 40	feature = 83	correl = 0.114443	descr = Xue_Structure_Feature_A101
cnt = 41	feature = 81	correl = -0.0515979	descr = Xue_Structure_Feature_A110
cnt = 42	feature = 105	correl = 0.100374	descr = Fold_of_Target_NoEndbrace_noends_Pos_13
cnt = 43	feature = 10	correl = -0.0802303	descr = Position_Specific_Bin_Base_2_Base_G
cnt = 44	feature = 14	correl = -0.068026	descr = Position_Specific_Bin_Base_4_Base_A
cnt = 45	feature = 61	correl = -0.122222	descr = Gibbs_of_Target_Sequence__Pos_17_Step_1
cnt = 46	feature = 606	correl = -0.117488	descr = N_Gram_TCTCC
cnt = 47	feature = 72	correl = 0.0811179	descr = Fold_of_RNAi_Sequence_Pos_6
cnt = 48	feature = 497	correl = 0.145706	descr = N_Gram_GGGC
cnt = 49	feature = 82	correl = 0.0494186	descr = Xue_Structure_Feature_A100
cnt = 50	feature = 209	correl = -0.0480691	descr = N_Gram_AGT
cnt = 51	feature = 546	correl = -0.0994484	descr = N_Gram_GTTTT
cnt = 52	feature = 80	correl = 0.0454459	descr = Xue_Structure_Feature_A111
cnt = 53	feature = 547	correl = -0.0749633	descr = N_Gram_TA
cnt = 54	feature = 57	correl = -0.0824215	descr = Gibbs_of_Target_Sequence__Pos_13_Step_1
cnt = 55	feature = 59	correl = -0.0485392	descr = Gibbs_of_Target_Sequence__Pos_15_Step_1
cnt = 56	feature = 460	correl = -0.0542849	descr = N_Gram_GCTC
cnt = 57	feature = 77	correl = 0.086522	descr = Fold_of_RNAi_Sequence_Pos_14
cnt = 58	feature = 545	correl = -0.0447023	descr = N_Gram_GTTT
cnt = 59	feature = 58	correl = -0.177903	descr = Gibbs_of_Target_Sequence__Pos_14_Step_1
num rows = 521
num_elements = 31260
*
optimization finished, #iter = 335
nu = 0.636207
obj = -56.830936, rho = -0.252626
nSV = 357, nBSV = 312
num rows = 58
num_elements = 3480
*
optimization finished, #iter = 51
nu = 0.728407
obj = -6.701412, rho = -0.349496
nSV = 49, nBSV = 34
*
optimization finished, #iter = 335
nu = 0.636207
obj = -56.830936, rho = -0.252626
nSV = 357, nBSV = 312
CFS merit scores = 1.23429
CFS merit scores = 1.53609
CFS merit scores = 1.79902
CFS merit scores = 2.03198
CFS merit scores = 2.24379
CFS merit scores = 2.43839
CFS merit scores = 2.61792
CFS merit scores = 2.7862
CFS merit scores = 2.94473
CFS merit scores = 3.09501
CFS merit scores = 3.23809
CFS merit scores = 3.37482
CFS merit scores = 3.50154
CFS merit scores = 3.62299
CFS merit scores = 3.73964
CFS merit scores = 3.85199
CFS merit scores = 3.96026
CFS merit scores = 4.06471
CFS merit scores = 4.16586
CFS merit scores = 4.2639
CFS merit scores = 4.35557
CFS merit scores = 4.4439
CFS merit scores = 4.52934
CFS merit scores = 4.61233
CFS merit scores = 4.69304
CFS merit scores = 4.77161
CFS merit scores = 4.84812
CFS merit scores = 4.92189
CFS merit scores = 4.99084
CFS merit scores = 5.05773
CFS merit scores = 5.11952
CFS merit scores = 5.1793
CFS merit scores = 5.23819
CFS merit scores = 5.29619
CFS merit scores = 5.3497
CFS merit scores = 5.40163
CFS merit scores = 5.45198
CFS merit scores = 5.49898
CFS merit scores = 5.54474
CFS merit scores = 5.58527
CFS merit scores = 5.62158
CFS merit scores = 5.6498
CFS merit scores = 5.67759
CFS merit scores = 5.705
CFS merit scores = 5.7284
CFS merit scores = 5.7503
CFS merit scores = 5.76921
CFS merit scores = 5.78621
CFS merit scores = 5.79654
CFS merit scores = 5.80621
CFS merit scores = 5.81442
CFS merit scores = 5.82116
CFS merit scores = 5.82882
CFS merit scores = 5.83742
CFS merit scores = 5.84464
CFS merit scores = 5.85117
CFS merit scores = 5.85587
CFS merit scores = 5.86077
CFS merit scores = 5.86578
CFS merit scores = 5.87118
CFS merit scores = 5.87683
CFS merit scores = 5.88174
CFS merit scores = 5.88564
CFS merit scores = 5.8895
CFS merit scores = 5.89396
CFS merit scores = 5.89806
CFS merit scores = 5.90233
CFS merit scores = 5.90704
CFS merit scores = 5.91215
CFS merit scores = 5.91587
CFS merit scores = 5.91858
CFS merit scores = 5.9205
CFS merit scores = 5.92271
CFS merit scores = 5.92372
CFS merit scores = 5.92524
CFS merit scores = 5.9267
CFS merit scores = 5.9287
CFS merit scores = 5.92852
CFS merit scores = 5.92881
CFS merit scores = 5.92969
CFS merit scores = 5.93008
CFS merit scores = 5.93037
CFS merit scores = 5.93049
CFS merit scores = 5.93018
CFS merit scores = 5.92848
CFS merit scores = 5.92588
CFS merit scores = 5.92212
CFS merit scores = 5.91877
CFS merit scores = 5.91506
CFS merit scores = 5.91136
CFS merit scores = 5.90671
CFS merit scores = 5.90183
CFS merit scores = 5.89483
CFS merit scores = 5.88825
CFS merit scores = 5.8822
CFS merit scores = 5.87646
CFS merit scores = 5.87116
CFS merit scores = 5.86589
CFS merit scores = 5.86039
CFS merit scores = 5.85488
cnt = 1	feature = 677	correl = -0.234287	descr = N_Gram_TTCT
cnt = 2	feature = 340	correl = 0.129862	descr = N_Gram_CGGG
cnt = 3	feature = 313	correl = 0.108045	descr = N_Gram_CCTCA
cnt = 4	feature = 353	correl = 0.0785541	descr = N_Gram_CGTGG
cnt = 5	feature = 321	correl = 0.0729367	descr = N_Gram_CGACA
cnt = 6	feature = 351	correl = 0.070128	descr = N_Gram_CGTGA
cnt = 7	feature = 235	correl = -0.0492413	descr = N_Gram_ATCGC
cnt = 8	feature = 322	correl = -0.0492413	descr = N_Gram_CGACC
cnt = 9	feature = 512	correl = 0.0448498	descr = N_Gram_GGGGT
cnt = 10	feature = 160	correl = 0.0448498	descr = N_Gram_ACAGC
cnt = 11	feature = 301	correl = 0.0448498	descr = N_Gram_CCCCG
cnt = 12	feature = 674	correl = 0.0442881	descr = N_Gram_TTCGA
cnt = 13	feature = 219	correl = 0.0883378	descr = N_Gram_AGTTA
cnt = 14	feature = 324	correl = 0.0883378	descr = N_Gram_CGACT
cnt = 15	feature = 461	correl = 0.0858528	descr = N_Gram_GCTAT
cnt = 16	feature = 361	correl = 0.0857534	descr = N_Gram_CTATT
cnt = 17	feature = 578	correl = 0.0750185	descr = N_Gram_TATAT
cnt = 18	feature = 419	correl = -0.055789	descr = N_Gram_GATCG
cnt = 19	feature = 391	correl = 0.0525049	descr = N_Gram_GAAAC
cnt = 20	feature = 416	correl = 0.0455868	descr = N_Gram_GATAC
cnt = 21	feature = 392	correl = 0.100755	descr = N_Gram_GAAAG
cnt = 22	feature = 629	correl = -0.0813739	descr = N_Gram_TGAGA
cnt = 23	feature = 555	correl = 0.0445252	descr = N_Gram_GTTGC
cnt = 24	feature = 82	correl = -0.0574263	descr = Xue_Structure_Feature_A010
cnt = 25	feature = 225	correl = 0.0542735	descr = N_Gram_ATACA
cnt = 26	feature = 647	correl = 0.0511865	descr = N_Gram_TGGGA
cnt = 27	feature = 267	correl = -0.0447454	descr = N_Gram_CACCC
cnt = 28	feature = 394	correl = -0.0442622	descr = N_Gram_GAAGG
cnt = 29	feature = 641	correl = 0.0884103	descr = N_Gram_TGGAG
cnt = 30	feature = 649	correl = 0.0460523	descr = N_Gram_TGGGT
cnt = 31	feature = 552	correl = 0.0847243	descr = N_Gram_GTTCC
cnt = 32	feature = 511	correl = 0.0756844	descr = N_Gram_GGGGG
cnt = 33	feature = 610	correl = 0.0648799	descr = N_Gram_TCGGA
cnt = 34	feature = 520	correl = 0.0549401	descr = N_Gram_GGTGC
cnt = 35	feature = 272	correl = 0.0966225	descr = N_Gram_CACTC
cnt = 36	feature = 396	correl = 0.0527757	descr = N_Gram_GAATC
cnt = 37	feature = 207	correl = -0.0651342	descr = N_Gram_AGGCT
cnt = 38	feature = 579	correl = 0.0624687	descr = N_Gram_TATGT
cnt = 39	feature = 653	correl = 0.0587498	descr = N_Gram_TGTAA
cnt = 40	feature = 451	correl = -0.0771366	descr = N_Gram_GCGAC
cnt = 41	feature = 348	correl = -0.0456528	descr = N_Gram_CGTCC
cnt = 42	feature = 304	correl = 0.0702418	descr = N_Gram_CCCGG
cnt = 43	feature = 228	correl = 0.0463331	descr = N_Gram_ATAGC
cnt = 44	feature = 407	correl = -0.0480842	descr = N_Gram_GAGCC
cnt = 45	feature = 290	correl = 0.0476934	descr = N_Gram_CCAAT
cnt = 46	feature = 424	correl = -0.0691849	descr = N_Gram_GATTT
cnt = 47	feature = 690	correl = -0.0539225	descr = N_Gram_TTGTA
cnt = 48	feature = 600	correl = -0.0649711	descr = N_Gram_TCCGC
cnt = 49	feature = 423	correl = -0.0595979	descr = N_Gram_GATTA
cnt = 50	feature = 623	correl = -0.12972	descr = N_Gram_TCTTA
cnt = 51	feature = 336	correl = 0.057566	descr = N_Gram_CGGAC
cnt = 52	feature = 492	correl = 0.132646	descr = N_Gram_GGCCT
cnt = 53	feature = 209	correl = 0.10018	descr = N_Gram_AGGGG
cnt = 54	feature = 597	correl = 0.0606099	descr = N_Gram_TCCCA
cnt = 55	feature = 312	correl = 0.0784148	descr = N_Gram_CCGTG
cnt = 56	feature = 303	correl = 0.0684582	descr = N_Gram_CCCGC
cnt = 57	feature = 236	correl = -0.097297	descr = N_Gram_ATCGG
cnt = 58	feature = 613	correl = 0.0558992	descr = N_Gram_TCGTT
cnt = 59	feature = 291	correl = -0.0450395	descr = N_Gram_CCACG
cnt = 60	feature = 281	correl = 0.129518	descr = N_Gram_CAGTG
cnt = 61	feature = 360	correl = 0.0624943	descr = N_Gram_CTATA
cnt = 62	feature = 601	correl = -0.0849159	descr = N_Gram_TCCGG
cnt = 63	feature = 645	correl = 0.146803	descr = N_Gram_TGGCT
cnt = 64	feature = 446	correl = 0.0580428	descr = N_Gram_GCCGC
cnt = 65	feature = 417	correl = 0.075923	descr = N_Gram_GATAT
cnt = 66	feature = 258	correl = 0.0465688	descr = N_Gram_CAACA
cnt = 67	feature = 211	correl = 0.0755699	descr = N_Gram_AGGTT
cnt = 68	feature = 452	correl = 0.0737702	descr = N_Gram_GCGAG
cnt = 69	feature = 540	correl = 0.047812	descr = N_Gram_GTGAC
cnt = 70	feature = 683	correl = -0.0663177	descr = N_Gram_TTGAC
cnt = 71	feature = 487	correl = 0.0854986	descr = N_Gram_GGCAT
cnt = 72	feature = 563	correl = 0.0605012	descr = N_Gram_TAAAT
cnt = 73	feature = 494	correl = 0.0748259	descr = N_Gram_GGCGC
cnt = 74	feature = 609	correl = -0.0492413	descr = N_Gram_TCGCA
cnt = 75	feature = 473	correl = 0.114234	descr = N_Gram_GGAAA
cnt = 76	feature = 574	correl = 0.0802415	descr = N_Gram_TAGCA
cnt = 77	feature = 691	correl = 0.0843309	descr = N_Gram_TTGTG
cnt = 78	feature = 580	correl = -0.0568288	descr = N_Gram_TATTC
cnt = 79	feature = 504	correl = 0.0756844	descr = N_Gram_GGGCA
cnt = 80	feature = 631	correl = -0.0444781	descr = N_Gram_TGATC
cnt = 81	feature = 654	correl = -0.0614479	descr = N_Gram_TGTCA
cnt = 82	feature = 278	correl = 0.0832083	descr = N_Gram_CAGGA
cnt = 83	feature = 483	correl = -0.0892388	descr = N_Gram_GGATC
cnt = 84	feature = 246	correl = 0.0631997	descr = N_Gram_ATGTT
cnt = 85	feature = 695	correl = -0.045038	descr = N_Gram_TTTCG
cnt = 86	feature = 363	correl = 0.0649461	descr = N_Gram_CTCAA
cnt = 87	feature = 432	correl = 0.0824809	descr = N_Gram_GCACT
cnt = 88	feature = 440	correl = -0.0510814	descr = N_Gram_GCCAA
cnt = 89	feature = 286	correl = 0.0786939	descr = N_Gram_CATCT
cnt = 90	feature = 514	correl = 0.0924545	descr = N_Gram_GGGTC
cnt = 91	feature = 456	correl = 0.0575207	descr = N_Gram_GCGGG
cnt = 92	feature = 326	correl = -0.0912834	descr = N_Gram_CGAGT
cnt = 93	feature = 478	correl = 0.0981411	descr = N_Gram_GGACG
cnt = 94	feature = 218	correl = 0.102945	descr = N_Gram_AGTGT
cnt = 95	feature = 244	correl = 0.0730959	descr = N_Gram_ATGGG
cnt = 96	feature = 525	correl = -0.0627469	descr = N_Gram_GTATC
cnt = 97	feature = 318	correl = -0.0790128	descr = N_Gram_CCTTC
cnt = 98	feature = 399	correl = 0.0523441	descr = N_Gram_GACCG
cnt = 99	feature = 546	correl = 0.0774851	descr = N_Gram_GTGGT
cnt = 100	feature = 364	correl = 0.0682814	descr = N_Gram_CTCAC
num rows = 521
num_elements = 52621
*
optimization finished, #iter = 302
nu = 0.730088
obj = -74.439282, rho = -0.434979
nSV = 397, nBSV = 359
num rows = 58
num_elements = 5858
*
optimization finished, #iter = 35
nu = 0.711784
obj = -7.335337, rho = -0.391618
nSV = 45, nBSV = 32
*
optimization finished, #iter = 302
nu = 0.730088
obj = -74.439282, rho = -0.434979
nSV = 397, nBSV = 359
CFS merit scores = 1.31574
CFS merit scores = 1.60933
CFS merit scores = 1.84989
CFS merit scores = 2.06691
CFS merit scores = 2.2592
CFS merit scores = 2.43749
CFS merit scores = 2.59975
CFS merit scores = 2.75008
CFS merit scores = 2.89061
CFS merit scores = 3.02212
CFS merit scores = 3.14631
CFS merit scores = 3.26299
CFS merit scores = 3.37256
CFS merit scores = 3.47795
CFS merit scores = 3.58021
CFS merit scores = 3.67961
CFS merit scores = 3.77485
CFS merit scores = 3.86773
CFS merit scores = 3.95829
CFS merit scores = 4.04669
CFS merit scores = 4.13075
CFS merit scores = 4.21259
CFS merit scores = 4.29247
CFS merit scores = 4.37021
CFS merit scores = 4.44573
CFS merit scores = 4.51925
CFS merit scores = 4.59148
CFS merit scores = 4.6621
cnt = 1	feature = 64	correl = -0.315741	descr = Gibbs_of_Target_Sequence__Pos_20_Step_1
cnt = 2	feature = 49	correl = 0.257535	descr = Gibbs_of_Target_Sequence__Pos_1_Step_1
cnt = 3	feature = 602	correl = -0.168925	descr = N_Gram_TCTC
cnt = 4	feature = 8	correl = -0.0617368	descr = Position_Specific_Bin_Base_2_Base_A
cnt = 5	feature = 565	correl = 0.0749823	descr = N_Gram_TATAT
cnt = 6	feature = 209	correl = 0.0994517	descr = N_Gram_AGTCA
cnt = 7	feature = 244	correl = 0.0648243	descr = N_Gram_ATTTC
cnt = 8	feature = 363	correl = 0.0483946	descr = N_Gram_CTCTA
cnt = 9	feature = 258	correl = -0.0445068	descr = N_Gram_CACCC
cnt = 10	feature = 327	correl = 0.0634342	descr = N_Gram_CGGAA
cnt = 11	feature = 481	correl = 0.0980838	descr = N_Gram_GGCCC
cnt = 12	feature = 281	correl = 0.063157	descr = N_Gram_CCAAG
cnt = 13	feature = 456	correl = -0.0540667	descr = N_Gram_GCGTT
cnt = 14	feature = 661	correl = 0.0442807	descr = N_Gram_TTCGA
cnt = 15	feature = 228	correl = -0.0490554	descr = N_Gram_ATCGC
cnt = 16	feature = 351	correl = 0.0448412	descr = N_Gram_CTAAA
cnt = 17	feature = 453	correl = 0.0448412	descr = N_Gram_GCGTA
cnt = 18	feature = 497	correl = 0.0448412	descr = N_Gram_GGGCT
cnt = 19	feature = 324	correl = 0.0567535	descr = N_Gram_CGCTA
cnt = 20	feature = 628	correl = 0.0518485	descr = N_Gram_TGCCG
cnt = 21	feature = 659	correl = 0.0733953	descr = N_Gram_TTCAA
cnt = 22	feature = 399	correl = 0.0882741	descr = N_Gram_GACGG
cnt = 23	feature = 614	correl = 0.0508786	descr = N_Gram_TGAAA
cnt = 24	feature = 383	correl = 0.0525153	descr = N_Gram_GAAAC
cnt = 25	feature = 219	correl = 0.0543071	descr = N_Gram_ATACA
cnt = 26	feature = 511	correl = 0.0501107	descr = N_Gram_GTATA
cnt = 27	feature = 322	correl = 0.0448412	descr = N_Gram_CGCCA
cnt = 28	feature = 674	correl = -0.0724834	descr = N_Gram_TTGGA
num rows = 522
num_elements = 15138
*
optimization finished, #iter = 236
nu = 0.809030
obj = -86.672969, rho = -0.393047
nSV = 428, nBSV = 418
num rows = 57
num_elements = 1653
*
optimization finished, #iter = 25
nu = 0.807018
obj = -9.259847, rho = -0.436312
nSV = 47, nBSV = 45
*
optimization finished, #iter = 236
nu = 0.809030
obj = -86.672969, rho = -0.393047
nSV = 428, nBSV = 418
TEST = 27 AVE CORR = 0.468586
