# Supplementary material for: Improving model predictions for RNA interference activities that use support vector machine regression by combining and filtering features
Source: BMC Bioinformatics. 2007 Jun 6;8:182. doi: 10.1186/1471-2105-8-182 (PMC1906837; doi:10.1186/1471-2105-8-182)
Supplement: Additional file 6 — tr_579_cfsfilters. The features found to be useful by Correlation based Feature in training and testing the 579 dataset by cross validation, at t-test values from 0 to 90. [file 1471-2105-8-182-S6.gz › tr_579_file_28]

28
ave count = 191.3

CFS merit scores = 1.3532
CFS merit scores = 1.59912
CFS merit scores = 1.84691
CFS merit scores = 2.07252
CFS merit scores = 2.27195
CFS merit scores = 2.45297
CFS merit scores = 2.62149
CFS merit scores = 2.77785
CFS merit scores = 2.92491
CFS merit scores = 3.06347
CFS merit scores = 3.19447
CFS merit scores = 3.31916
CFS merit scores = 3.43787
CFS merit scores = 3.55241
CFS merit scores = 3.6632
CFS merit scores = 3.77061
CFS merit scores = 3.8746
CFS merit scores = 3.97522
CFS merit scores = 4.07047
CFS merit scores = 4.15955
CFS merit scores = 4.2461
CFS merit scores = 4.32964
CFS merit scores = 4.41045
CFS merit scores = 4.48963
CFS merit scores = 4.56733
CFS merit scores = 4.64346
CFS merit scores = 4.7166
CFS merit scores = 4.78787
CFS merit scores = 4.85752
CFS merit scores = 4.92523
CFS merit scores = 4.99183
CFS merit scores = 5.05747
CFS merit scores = 5.12011
CFS merit scores = 5.18113
CFS merit scores = 5.2408
CFS merit scores = 5.29919
CFS merit scores = 5.35588
CFS merit scores = 5.41196
CFS merit scores = 5.465
CFS merit scores = 5.51682
CFS merit scores = 5.56498
CFS merit scores = 5.61169
CFS merit scores = 5.65586
CFS merit scores = 5.6987
CFS merit scores = 5.73867
CFS merit scores = 5.77716
CFS merit scores = 5.814
CFS merit scores = 5.84932
CFS merit scores = 5.88092
CFS merit scores = 5.91134
CFS merit scores = 5.9343
CFS merit scores = 5.95524
CFS merit scores = 5.97471
CFS merit scores = 5.99407
CFS merit scores = 6.0132
CFS merit scores = 6.03139
CFS merit scores = 6.04866
CFS merit scores = 6.06381
CFS merit scores = 6.07831
CFS merit scores = 6.08935
CFS merit scores = 6.09872
CFS merit scores = 6.10585
CFS merit scores = 6.11321
CFS merit scores = 6.12074
CFS merit scores = 6.12882
CFS merit scores = 6.13392
CFS merit scores = 6.13844
CFS merit scores = 6.14287
CFS merit scores = 6.14781
CFS merit scores = 6.15339
CFS merit scores = 6.15705
CFS merit scores = 6.16095
CFS merit scores = 6.16362
CFS merit scores = 6.16549
CFS merit scores = 6.16686
CFS merit scores = 6.16786
CFS merit scores = 6.16941
CFS merit scores = 6.17034
CFS merit scores = 6.17145
CFS merit scores = 6.17174
CFS merit scores = 6.17193
CFS merit scores = 6.17175
CFS merit scores = 6.17066
CFS merit scores = 6.1694
CFS merit scores = 6.16821
CFS merit scores = 6.16639
CFS merit scores = 6.16432
CFS merit scores = 6.16181
CFS merit scores = 6.15824
CFS merit scores = 6.15421
CFS merit scores = 6.1502
CFS merit scores = 6.14501
CFS merit scores = 6.13988
CFS merit scores = 6.13482
CFS merit scores = 6.13017
CFS merit scores = 6.12548
CFS merit scores = 6.12102
CFS merit scores = 6.11533
CFS merit scores = 6.10979
CFS merit scores = 6.10397
CFS merit scores = 6.0967
CFS merit scores = 6.08935
CFS merit scores = 6.08123
CFS merit scores = 6.07354
CFS merit scores = 6.06614
CFS merit scores = 6.05823
CFS merit scores = 6.05079
CFS merit scores = 6.04362
CFS merit scores = 6.03513
CFS merit scores = 6.02682
CFS merit scores = 6.0187
CFS merit scores = 6.01109
CFS merit scores = 6.00272
CFS merit scores = 5.99442
CFS merit scores = 5.98612
CFS merit scores = 5.97798
CFS merit scores = 5.96961
CFS merit scores = 5.96069
CFS merit scores = 5.95078
CFS merit scores = 5.94129
CFS merit scores = 5.9321
CFS merit scores = 5.923
CFS merit scores = 5.91425
CFS merit scores = 5.90552
CFS merit scores = 5.89702
CFS merit scores = 5.8884
CFS merit scores = 5.88008
CFS merit scores = 5.87219
CFS merit scores = 5.86363
CFS merit scores = 5.85539
CFS merit scores = 5.84685
CFS merit scores = 5.83805
CFS merit scores = 5.82937
CFS merit scores = 5.82042
CFS merit scores = 5.81143
CFS merit scores = 5.80098
CFS merit scores = 5.79073
CFS merit scores = 5.78067
CFS merit scores = 5.76998
CFS merit scores = 5.75958
CFS merit scores = 5.74828
CFS merit scores = 5.73697
CFS merit scores = 5.72585
CFS merit scores = 5.71515
CFS merit scores = 5.70462
CFS merit scores = 5.69401
CFS merit scores = 5.68331
CFS merit scores = 5.67283
CFS merit scores = 5.66215
CFS merit scores = 5.65128
CFS merit scores = 5.64068
CFS merit scores = 5.62969
CFS merit scores = 5.61895
CFS merit scores = 5.6083
CFS merit scores = 5.59795
CFS merit scores = 5.58779
CFS merit scores = 5.57791
CFS merit scores = 5.56819
CFS merit scores = 5.55868
CFS merit scores = 5.54924
CFS merit scores = 5.54003
CFS merit scores = 5.53092
CFS merit scores = 5.52136
CFS merit scores = 5.51205
CFS merit scores = 5.50297
CFS merit scores = 5.49396
CFS merit scores = 5.48498
CFS merit scores = 5.47589
CFS merit scores = 5.46671
CFS merit scores = 5.45756
CFS merit scores = 5.4488
CFS merit scores = 5.44
CFS merit scores = 5.43115
CFS merit scores = 5.4226
CFS merit scores = 5.41371
CFS merit scores = 5.40513
CFS merit scores = 5.39674
CFS merit scores = 5.38835
CFS merit scores = 5.3803
CFS merit scores = 5.37229
CFS merit scores = 5.36438
CFS merit scores = 5.35645
CFS merit scores = 5.3487
CFS merit scores = 5.34102
CFS merit scores = 5.33334
CFS merit scores = 5.32577
CFS merit scores = 5.31837
CFS merit scores = 5.31047
CFS merit scores = 5.30272
CFS merit scores = 5.29506
CFS merit scores = 5.28761
CFS merit scores = 5.27985
CFS merit scores = 5.27218
CFS merit scores = 5.26434
CFS merit scores = 5.25661
CFS merit scores = 5.2488
CFS merit scores = 5.24103
CFS merit scores = 5.23329
CFS merit scores = 5.22568
CFS merit scores = 5.21825
CFS merit scores = 5.2108
CFS merit scores = 5.20315
CFS merit scores = 5.19558
CFS merit scores = 5.18806
CFS merit scores = 5.1803
CFS merit scores = 5.17269
CFS merit scores = 5.1653
CFS merit scores = 5.15804
CFS merit scores = 5.15058
CFS merit scores = 5.14294
CFS merit scores = 5.13498
CFS merit scores = 5.12711
CFS merit scores = 5.11933
CFS merit scores = 5.11167
CFS merit scores = 5.10382
CFS merit scores = 5.09599
CFS merit scores = 5.0883
CFS merit scores = 5.08035
CFS merit scores = 5.07228
CFS merit scores = 5.06435
CFS merit scores = 5.05665
CFS merit scores = 5.04902
CFS merit scores = 5.04151
CFS merit scores = 5.03371
CFS merit scores = 5.02608
CFS merit scores = 5.01823
CFS merit scores = 5.01015
CFS merit scores = 5.00209
CFS merit scores = 4.99422
CFS merit scores = 4.9861
CFS merit scores = 4.97805
CFS merit scores = 4.96948
CFS merit scores = 4.96058
CFS merit scores = 4.95153
CFS merit scores = 4.94264
CFS merit scores = 4.93343
CFS merit scores = 4.92448
CFS merit scores = 4.91541
CFS merit scores = 4.90639
CFS merit scores = 4.89707
CFS merit scores = 4.88748
CFS merit scores = 4.87778
CFS merit scores = 4.86825
CFS merit scores = 4.85891
CFS merit scores = 4.84927
CFS merit scores = 4.83947
CFS merit scores = 4.82961
CFS merit scores = 4.81927
CFS merit scores = 4.80798
CFS merit scores = 4.79551
CFS merit scores = 4.78289
CFS merit scores = 4.7704
CFS merit scores = 4.75801
CFS merit scores = 4.74525
CFS merit scores = 4.73234
CFS merit scores = 4.71942
CFS merit scores = 4.7063
CFS merit scores = 4.69312
CFS merit scores = 4.67919
CFS merit scores = 4.6648
CFS merit scores = 4.65055
CFS merit scores = 4.63612
CFS merit scores = 4.62024
CFS merit scores = 4.60273
CFS merit scores = 4.58253
CFS merit scores = 4.56139
CFS merit scores = 4.53728
cnt = 1	feature = 56	correl = -0.353201	descr = Gibbs_of_Target_Sequence__Pos_20_Step_1
cnt = 2	feature = 54	correl = -0.179414	descr = Gibbs_of_Target_Sequence__Pos_18_Step_1
cnt = 3	feature = 541	correl = -0.0968349	descr = N_Gram_GTCTT
cnt = 4	feature = 11	correl = -0.142041	descr = Position_Specific_Bin_Base_5_Base_A
cnt = 5	feature = 394	correl = 0.101802	descr = N_Gram_GAAAG
cnt = 6	feature = 653	correl = 0.0764455	descr = N_Gram_TGGGG
cnt = 7	feature = 417	correl = 0.116505	descr = N_Gram_GAGTC
cnt = 8	feature = 579	correl = 0.0757763	descr = N_Gram_TATAT
cnt = 9	feature = 628	correl = 0.0515069	descr = N_Gram_TGAAA
cnt = 10	feature = 336	correl = 0.0741223	descr = N_Gram_CGGAA
cnt = 11	feature = 654	correl = 0.0767751	descr = N_Gram_TGGGT
cnt = 12	feature = 680	correl = 0.0447817	descr = N_Gram_TTCGA
cnt = 13	feature = 392	correl = -0.0576625	descr = N_Gram_GAAAA
cnt = 14	feature = 321	correl = -0.049196	descr = N_Gram_CGACC
cnt = 15	feature = 407	correl = 0.0453462	descr = N_Gram_GACGG
cnt = 16	feature = 555	correl = 0.0453462	descr = N_Gram_GTTAA
cnt = 17	feature = 612	correl = 0.0947339	descr = N_Gram_TCGGC
cnt = 18	feature = 578	correl = 0.0449751	descr = N_Gram_TATAG
cnt = 19	feature = 360	correl = 0.0631922	descr = N_Gram_CTATA
cnt = 20	feature = 357	correl = 0.0568421	descr = N_Gram_CTACT
cnt = 21	feature = 351	correl = 0.079212	descr = N_Gram_CGTGG
cnt = 22	feature = 218	correl = 0.0550219	descr = N_Gram_ATACA
cnt = 23	feature = 395	correl = -0.0590736	descr = N_Gram_GAAAT
cnt = 24	feature = 568	correl = -0.0463739	descr = N_Gram_TAACG
cnt = 25	feature = 361	correl = 0.0806231	descr = N_Gram_CTATT
cnt = 26	feature = 545	correl = 0.0573403	descr = N_Gram_GTGCG
cnt = 27	feature = 280	correl = -0.0497657	descr = N_Gram_CATGC
cnt = 28	feature = 304	correl = 0.0453462	descr = N_Gram_CCGCA
cnt = 29	feature = 659	correl = 0.0577553	descr = N_Gram_TGTAA
cnt = 30	feature = 255	correl = 0.0542035	descr = N_Gram_CACAG
cnt = 31	feature = 510	correl = 0.0453462	descr = N_Gram_GGGCT
cnt = 32	feature = 466	correl = 0.0453462	descr = N_Gram_GCGTA
cnt = 33	feature = 222	correl = 0.0718812	descr = N_Gram_ATAGT
cnt = 34	feature = 424	correl = -0.0556583	descr = N_Gram_GATCG
cnt = 35	feature = 494	correl = 0.0729795	descr = N_Gram_GGCCC
cnt = 36	feature = 397	correl = -0.0439102	descr = N_Gram_GAAGG
cnt = 37	feature = 538	correl = -0.0459506	descr = N_Gram_GTCGC
cnt = 38	feature = 514	correl = 0.0453462	descr = N_Gram_GGGGT
cnt = 39	feature = 313	correl = 0.0676048	descr = N_Gram_CCTCA
cnt = 40	feature = 316	correl = 0.0606705	descr = N_Gram_CCTCT
cnt = 41	feature = 690	correl = 0.0594649	descr = N_Gram_TTGCA
cnt = 42	feature = 237	correl = 0.0443948	descr = N_Gram_ATGTG
cnt = 43	feature = 322	correl = -0.0717699	descr = N_Gram_CGACG
cnt = 44	feature = 241	correl = 0.0446791	descr = N_Gram_ATTGG
cnt = 45	feature = 317	correl = 0.0652478	descr = N_Gram_CCTGC
cnt = 46	feature = 342	correl = 0.0869933	descr = N_Gram_CGGGA
cnt = 47	feature = 458	correl = 0.138322	descr = N_Gram_GCCTT
cnt = 48	feature = 584	correl = 0.0472183	descr = N_Gram_TCAAA
cnt = 49	feature = 426	correl = -0.0500458	descr = N_Gram_GATGC
cnt = 50	feature = 309	correl = -0.0732728	descr = N_Gram_CCGGT
cnt = 51	feature = 691	correl = -0.158357	descr = N_Gram_TTGCG
cnt = 52	feature = 546	correl = 0.0580781	descr = N_Gram_GTGCT
cnt = 53	feature = 526	correl = -0.0571564	descr = N_Gram_GGTTA
cnt = 54	feature = 252	correl = 0.0974183	descr = N_Gram_CAAGG
cnt = 55	feature = 226	correl = -0.0567228	descr = N_Gram_ATCAT
cnt = 56	feature = 285	correl = 0.0600075	descr = N_Gram_CCACC
cnt = 57	feature = 434	correl = 0.0612091	descr = N_Gram_GCAAA
cnt = 58	feature = 516	correl = 0.0780126	descr = N_Gram_GGGTA
cnt = 59	feature = 527	correl = 0.0914936	descr = N_Gram_GGTTG
cnt = 60	feature = 312	correl = 0.0558015	descr = N_Gram_CCTAT
cnt = 61	feature = 380	correl = -0.112116	descr = N_Gram_CTTAT
cnt = 62	feature = 450	correl = 0.0515042	descr = N_Gram_GCCCA
cnt = 63	feature = 382	correl = 0.0499655	descr = N_Gram_CTTCC
cnt = 64	feature = 370	correl = 0.0718503	descr = N_Gram_CTCGG
cnt = 65	feature = 353	correl = -0.0473352	descr = N_Gram_CGTTC
cnt = 66	feature = 440	correl = -0.0721949	descr = N_Gram_GCAGA
cnt = 67	feature = 703	correl = -0.0503227	descr = N_Gram_TTTTG
cnt = 68	feature = 327	correl = -0.0446597	descr = N_Gram_CGATC
cnt = 69	feature = 504	correl = 0.0641909	descr = N_Gram_GGGAC
cnt = 70	feature = 284	correl = 0.0519672	descr = N_Gram_CCAAT
cnt = 71	feature = 640	correl = 0.107159	descr = N_Gram_TGCAA
cnt = 72	feature = 601	correl = -0.0977886	descr = N_Gram_TCCGC
cnt = 73	feature = 224	correl = 0.0864478	descr = N_Gram_ATATA
cnt = 74	feature = 448	correl = 0.0704377	descr = N_Gram_GCCAG
cnt = 75	feature = 652	correl = 0.0503692	descr = N_Gram_TGGGA
cnt = 76	feature = 291	correl = 0.0676408	descr = N_Gram_CCATC
cnt = 77	feature = 468	correl = 0.118123	descr = N_Gram_GCGTG
cnt = 78	feature = 633	correl = 0.0801463	descr = N_Gram_TGAGT
cnt = 79	feature = 340	correl = 0.0702472	descr = N_Gram_CGGCG
cnt = 80	feature = 616	correl = 0.0568421	descr = N_Gram_TCTAC
cnt = 81	feature = 681	correl = -0.0558762	descr = N_Gram_TTCGG
cnt = 82	feature = 228	correl = -0.0524821	descr = N_Gram_ATCCT
cnt = 83	feature = 386	correl = 0.0910274	descr = N_Gram_CTTGG
cnt = 84	feature = 219	correl = -0.0501446	descr = N_Gram_ATACT
cnt = 85	feature = 431	correl = -0.0897428	descr = N_Gram_GATTT
cnt = 86	feature = 258	correl = 0.0833795	descr = N_Gram_CACCA
cnt = 87	feature = 574	correl = 0.0729653	descr = N_Gram_TACGA
cnt = 88	feature = 283	correl = 0.0668142	descr = N_Gram_CCAAG
cnt = 89	feature = 278	correl = -0.0611866	descr = N_Gram_CATCG
cnt = 90	feature = 677	correl = 0.0567785	descr = N_Gram_TTCAG
cnt = 91	feature = 484	correl = 0.0641909	descr = N_Gram_GGACG
cnt = 92	feature = 483	correl = 0.110261	descr = N_Gram_GGACC
cnt = 93	feature = 364	correl = 0.0713122	descr = N_Gram_CTCAC
cnt = 94	feature = 249	correl = 0.0635672	descr = N_Gram_CAAAG
cnt = 95	feature = 635	correl = 0.0545243	descr = N_Gram_TGATA
cnt = 96	feature = 244	correl = -0.0769311	descr = N_Gram_ATTTG
cnt = 97	feature = 508	correl = 0.107561	descr = N_Gram_GGGCC
cnt = 98	feature = 563	correl = -0.0489243	descr = N_Gram_GTTGT
cnt = 99	feature = 416	correl = 0.0589398	descr = N_Gram_GAGGT
cnt = 100	feature = 267	correl = -0.0638971	descr = N_Gram_CAGAA
cnt = 101	feature = 314	correl = -0.129731	descr = N_Gram_CCTCC
cnt = 102	feature = 467	correl = -0.131884	descr = N_Gram_GCGTC
cnt = 103	feature = 457	correl = 0.0805039	descr = N_Gram_GCCTC
cnt = 104	feature = 512	correl = 0.0679232	descr = N_Gram_GGGGC
cnt = 105	feature = 518	correl = -0.0529673	descr = N_Gram_GGGTT
cnt = 106	feature = 661	correl = 0.0466068	descr = N_Gram_TGTCC
cnt = 107	feature = 274	correl = 0.133118	descr = N_Gram_CAGTG
cnt = 108	feature = 318	correl = -0.0584729	descr = N_Gram_CCTTC
cnt = 109	feature = 324	correl = 0.086002	descr = N_Gram_CGAGG
cnt = 110	feature = 363	correl = 0.056201	descr = N_Gram_CTCAA
cnt = 111	feature = 649	correl = -0.0590997	descr = N_Gram_TGGCG
cnt = 112	feature = 501	correl = 0.125627	descr = N_Gram_GGCTT
cnt = 113	feature = 235	correl = -0.0655336	descr = N_Gram_ATGCT
cnt = 114	feature = 303	correl = 0.0467344	descr = N_Gram_CCGA
cnt = 115	feature = 263	correl = -0.0642739	descr = N_Gram_CACGA
cnt = 116	feature = 350	correl = 0.106189	descr = N_Gram_CGTGC
cnt = 117	feature = 596	correl = 0.0667987	descr = N_Gram_TCCC
cnt = 118	feature = 231	correl = 0.0803255	descr = N_Gram_ATCTG
cnt = 119	feature = 648	correl = 0.112615	descr = N_Gram_TGGCC
cnt = 120	feature = 505	correl = 0.10458	descr = N_Gram_GGGAG
cnt = 121	feature = 463	correl = 0.0601642	descr = N_Gram_GCGGG
cnt = 122	feature = 399	correl = -0.0466347	descr = N_Gram_GAATA
cnt = 123	feature = 602	correl = -0.0855062	descr = N_Gram_TCCGG
cnt = 124	feature = 614	correl = -0.0485637	descr = N_Gram_TCGTC
cnt = 125	feature = 695	correl = 0.0458209	descr = N_Gram_TTGTT
cnt = 126	feature = 396	correl = 0.108301	descr = N_Gram_GAAGA
cnt = 127	feature = 277	correl = 0.101152	descr = N_Gram_CATCC
cnt = 128	feature = 301	correl = 0.0711427	descr = N_Gram_CCCGG
cnt = 129	feature = 473	correl = 0.0663734	descr = N_Gram_GCTGC
cnt = 130	feature = 453	correl = 0.0589525	descr = N_Gram_GCCGC
cnt = 131	feature = 377	correl = 0.0594056	descr = N_Gram_CTGTG
cnt = 132	feature = 580	correl = -0.0484539	descr = N_Gram_TATT
cnt = 133	feature = 425	correl = -0.106802	descr = N_Gram_GATCT
cnt = 134	feature = 610	correl = -0.116423	descr = N_Gram_TCGAG
cnt = 135	feature = 388	correl = 0.0457856	descr = N_Gram_CTTTA
cnt = 136	feature = 207	correl = -0.154201	descr = N_Gram_AGTCT
cnt = 137	feature = 391	correl = 0.0793839	descr = N_Gram_GAAA
cnt = 138	feature = 460	correl = 0.0719566	descr = N_Gram_GCGCC
cnt = 139	feature = 587	correl = 0.0993655	descr = N_Gram_TCACC
cnt = 140	feature = 24	correl = -0.0572736	descr = Position_Specific_Bin_Base_11_Base_G
cnt = 141	feature = 451	correl = 0.0737958	descr = N_Gram_GCCCG
cnt = 142	feature = 223	correl = 0.0476593	descr = N_Gram_ATAT
cnt = 143	feature = 632	correl = -0.0665266	descr = N_Gram_TGAGG
cnt = 144	feature = 10	correl = 0.0634696	descr = Position_Specific_Bin_Base_3_Base_C
cnt = 145	feature = 437	correl = 0.122173	descr = N_Gram_GCAC
cnt = 146	feature = 29	correl = -0.0510556	descr = Position_Specific_Bin_Base_13_Base_A
cnt = 147	feature = 80	correl = 0.0622439	descr = Xue_Structure_Feature_C010
cnt = 148	feature = 390	correl = 0.104142	descr = N_Gram_CTTTG
cnt = 149	feature = 379	correl = -0.0653101	descr = N_Gram_CTTA
cnt = 150	feature = 343	correl = 0.137662	descr = N_Gram_CGGGC
cnt = 151	feature = 265	correl = 0.0541497	descr = N_Gram_CACT
cnt = 152	feature = 279	correl = 0.110125	descr = N_Gram_CATCT
cnt = 153	feature = 23	correl = 0.0642312	descr = Position_Specific_Bin_Base_10_Base_T
cnt = 154	feature = 36	correl = -0.0603416	descr = Position_Specific_Bin_Base_17_Base_A
cnt = 155	feature = 18	correl = 0.0645701	descr = Position_Specific_Bin_Base_7_Base_T
cnt = 156	feature = 250	correl = 0.0699619	descr = N_Gram_CAAG
cnt = 157	feature = 28	correl = -0.132365	descr = Position_Specific_Bin_Base_12_Base_T
cnt = 158	feature = 69	correl = 0.0955724	descr = Fold_of_RNAi_Sequence_Pos_13
cnt = 159	feature = 16	correl = 0.0476967	descr = Position_Specific_Bin_Base_6_Base_T
cnt = 160	feature = 547	correl = 0.153445	descr = N_Gram_GTGG
cnt = 161	feature = 19	correl = -0.0654154	descr = Position_Specific_Bin_Base_8_Base_C
cnt = 162	feature = 326	correl = -0.0442609	descr = N_Gram_CGAT
cnt = 163	feature = 32	correl = 0.107781	descr = Position_Specific_Bin_Base_14_Base_T
cnt = 164	feature = 375	correl = 0.106193	descr = N_Gram_CTGCA
cnt = 165	feature = 626	correl = -0.0621569	descr = N_Gram_TCTTG
cnt = 166	feature = 481	correl = 0.0444349	descr = N_Gram_GGAAG
cnt = 167	feature = 475	correl = 0.0538052	descr = N_Gram_GCTT
cnt = 168	feature = 105	correl = -0.0587574	descr = Fold_of_Target_NoBeginbrace_noends_Pos_8
cnt = 169	feature = 655	correl = 0.0840314	descr = N_Gram_TGGT
cnt = 170	feature = 13	correl = 0.0708226	descr = Position_Specific_Bin_Base_5_Base_G
cnt = 171	feature = 8	correl = 0.0776161	descr = Position_Specific_Bin_Base_2_Base_T
cnt = 172	feature = 270	correl = -0.138749	descr = N_Gram_CAGCT
cnt = 173	feature = 456	correl = 0.0968796	descr = N_Gram_GCCT
cnt = 174	feature = 605	correl = -0.0873015	descr = N_Gram_TCCTC
cnt = 175	feature = 643	correl = -0.147022	descr = N_Gram_TGCG
cnt = 176	feature = 67	correl = 0.0596054	descr = Fold_of_RNAi_Sequence_Pos_11
cnt = 177	feature = 31	correl = -0.104449	descr = Position_Specific_Bin_Base_14_Base_A
cnt = 178	feature = 27	correl = 0.0717415	descr = Position_Specific_Bin_Base_12_Base_G
cnt = 179	feature = 74	correl = -0.0611569	descr = Xue_Structure_Feature_A110
cnt = 180	feature = 472	correl = 0.0703417	descr = N_Gram_GCTG
cnt = 181	feature = 15	correl = 0.118233	descr = Position_Specific_Bin_Base_6_Base_C
cnt = 182	feature = 355	correl = 0.0757138	descr = N_Gram_CTA
cnt = 183	feature = 30	correl = 0.107969	descr = Position_Specific_Bin_Base_13_Base_C
cnt = 184	feature = 208	correl = 0.0521898	descr = N_Gram_AGTG
cnt = 185	feature = 529	correl = 0.0524988	descr = N_Gram_GTAA
cnt = 186	feature = 525	correl = 0.0601741	descr = N_Gram_GGTT
cnt = 187	feature = 21	correl = 0.0640465	descr = Position_Specific_Bin_Base_9_Base_G
cnt = 188	feature = 233	correl = -0.0542312	descr = N_Gram_ATGA
cnt = 189	feature = 35	correl = 0.1196	descr = Position_Specific_Bin_Base_16_Base_C
cnt = 190	feature = 17	correl = -0.0526982	descr = Position_Specific_Bin_Base_7_Base_A
cnt = 191	feature = 47	correl = -0.0733237	descr = Gibbs_of_Target_Sequence__Pos_5_Step_1
cnt = 192	feature = 683	correl = -0.212999	descr = N_Gram_TTCTC
cnt = 193	feature = 38	correl = -0.0717014	descr = Position_Specific_Bin_Base_17_Base_T
cnt = 194	feature = 500	correl = 0.0539491	descr = N_Gram_GGCT
cnt = 195	feature = 662	correl = 0.10002	descr = N_Gram_TGTG
cnt = 196	feature = 281	correl = 0.0727402	descr = N_Gram_CCAA
cnt = 197	feature = 39	correl = -0.272883	descr = Position_Specific_Bin_Base_18_Base_A
cnt = 198	feature = 606	correl = -0.108429	descr = N_Gram_TCCTT
cnt = 199	feature = 211	correl = -0.0483691	descr = N_Gram_AGTT
cnt = 200	feature = 14	correl = -0.107903	descr = Position_Specific_Bin_Base_6_Base_A
cnt = 201	feature = 66	correl = 0.114137	descr = Fold_of_RNAi_Sequence_Pos_9
cnt = 202	feature = 591	correl = -0.0490921	descr = N_Gram_TCAT
cnt = 203	feature = 72	correl = 0.0668907	descr = Fold_of_RNAi_Sequence_Pos_16
cnt = 204	feature = 337	correl = 0.112002	descr = N_Gram_CGGC
cnt = 205	feature = 272	correl = 0.131904	descr = N_Gram_CAGT
cnt = 206	feature = 33	correl = 0.0550113	descr = Position_Specific_Bin_Base_15_Base_C
cnt = 207	feature = 51	correl = -0.0948196	descr = Gibbs_of_Target_Sequence__Pos_13_Step_1
cnt = 208	feature = 34	correl = -0.120144	descr = Position_Specific_Bin_Base_16_Base_A
cnt = 209	feature = 478	correl = 0.0756026	descr = N_Gram_GGAA
cnt = 210	feature = 60	correl = 0.160396	descr = Fold_of_RNAi_Sequence_Pos_0
cnt = 211	feature = 12	correl = 0.10338	descr = Position_Specific_Bin_Base_5_Base_C
cnt = 212	feature = 389	correl = -0.0535046	descr = N_Gram_CTTTC
cnt = 213	feature = 536	correl = -0.0829008	descr = N_Gram_GTCG
cnt = 214	feature = 76	correl = 0.122089	descr = Xue_Structure_Feature_A101
cnt = 215	feature = 46	correl = 0.0708243	descr = Gibbs_of_Target_Sequence__Pos_3_Step_1
cnt = 216	feature = 308	correl = 0.121247	descr = N_Gram_CCGGG
cnt = 217	feature = 540	correl = -0.0907469	descr = N_Gram_GTCT
cnt = 218	feature = 511	correl = 0.0688865	descr = N_Gram_GGGG
cnt = 219	feature = 704	correl = -0.094943	descr = N_Gram_TTTTT
cnt = 220	feature = 647	correl = 0.0705965	descr = N_Gram_TGGC
cnt = 221	feature = 276	correl = 0.0801075	descr = N_Gram_CATC
cnt = 222	feature = 461	correl = 0.0705884	descr = N_Gram_GCGG
cnt = 223	feature = 594	correl = -0.113573	descr = N_Gram_TCCA
cnt = 224	feature = 41	correl = 0.293721	descr = Position_Specific_Bin_Base_18_Base_G
cnt = 225	feature = 599	correl = -0.0681458	descr = N_Gram_TCCG
cnt = 226	feature = 70	correl = 0.0676775	descr = Fold_of_RNAi_Sequence_Pos_14
cnt = 227	feature = 544	correl = 0.0453464	descr = N_Gram_GTGC
cnt = 228	feature = 383	correl = -0.203289	descr = N_Gram_CTTCT
cnt = 229	feature = 432	correl = 0.146631	descr = N_Gram_GCA
cnt = 230	feature = 53	correl = -0.106536	descr = Gibbs_of_Target_Sequence__Pos_17_Step_1
cnt = 231	feature = 73	correl = 0.0712512	descr = Xue_Structure_Feature_A111
cnt = 232	feature = 419	correl = -0.0479912	descr = N_Gram_GAT
cnt = 233	feature = 55	correl = -0.307746	descr = Gibbs_of_Target_Sequence__Pos_19_Step_1
cnt = 234	feature = 292	correl = 0.0527339	descr = N_Gram_CCC
cnt = 235	feature = 465	correl = -0.0799468	descr = N_Gram_GCGT
cnt = 236	feature = 62	correl = 0.147955	descr = Fold_of_RNAi_Sequence_Pos_2
cnt = 237	feature = 254	correl = 0.0645214	descr = N_Gram_CAC
cnt = 238	feature = 79	correl = 0.0584143	descr = Xue_Structure_Feature_C011
cnt = 239	feature = 619	correl = -0.115604	descr = N_Gram_TCTCC
cnt = 240	feature = 645	correl = 0.109526	descr = N_Gram_TGG
cnt = 241	feature = 306	correl = 0.0474194	descr = N_Gram_CCGG
cnt = 242	feature = 701	correl = -0.12353	descr = N_Gram_TTTT
cnt = 243	feature = 86	correl = 0.0742608	descr = Xue_Structure_Feature_G011
cnt = 244	feature = 497	correl = 0.0564006	descr = N_Gram_GGCG
cnt = 245	feature = 61	correl = 0.185591	descr = Fold_of_RNAi_Sequence_Pos_1
cnt = 246	feature = 225	correl = -0.0561611	descr = N_Gram_ATC
cnt = 247	feature = 64	correl = 0.0485876	descr = Fold_of_RNAi_Sequence_Pos_4
cnt = 248	feature = 638	correl = -0.0590736	descr = N_Gram_TGC
cnt = 249	feature = 446	correl = 0.0867499	descr = N_Gram_GCC
cnt = 250	feature = 623	correl = -0.126918	descr = N_Gram_TCTT
cnt = 251	feature = 341	correl = 0.109567	descr = N_Gram_CGGG
cnt = 252	feature = 697	correl = -0.12556	descr = N_Gram_TTTC
cnt = 253	feature = 366	correl = -0.149367	descr = N_Gram_CTCC
cnt = 254	feature = 77	correl = 0.0861776	descr = Xue_Structure_Feature_C111
cnt = 255	feature = 378	correl = -0.0990588	descr = N_Gram_CTT
cnt = 256	feature = 83	correl = 0.128216	descr = Xue_Structure_Feature_G110
cnt = 257	feature = 615	correl = -0.124099	descr = N_Gram_TCT
cnt = 258	feature = 82	correl = 0.111591	descr = Xue_Structure_Feature_G111
cnt = 259	feature = 674	correl = -0.157725	descr = N_Gram_TTC
cnt = 260	feature = 59	correl = -0.0780818	descr = PF_RNAi_Fold_3'Free_Count
cnt = 261	feature = 666	correl = -0.129919	descr = N_Gram_TT
cnt = 262	feature = 334	correl = 0.0832065	descr = N_Gram_CGG
cnt = 263	feature = 58	correl = -0.141089	descr = PF_RNAi_Fold_5'Free_Count
cnt = 264	feature = 476	correl = 0.178395	descr = N_Gram_GG
cnt = 265	feature = 81	correl = -0.111912	descr = Xue_Structure_Feature_C000
cnt = 266	feature = 57	correl = -0.188459	descr = PF_RNAi_Fold_Energy
cnt = 267	feature = 43	correl = -0.180997	descr = Gibbs_of_Target_Sequence_
num rows = 521
num_elements = 139628
*
optimization finished, #iter = 598
nu = 0.532380
obj = -41.105754, rho = -0.265714
nSV = 369, nBSV = 202
num rows = 58
num_elements = 15544
*
optimization finished, #iter = 51
nu = 0.568644
obj = -5.179185, rho = -0.531994
nSV = 50, nBSV = 19
*
optimization finished, #iter = 598
nu = 0.532380
obj = -41.105754, rho = -0.265714
nSV = 369, nBSV = 202
CFS merit scores = 1.34741
CFS merit scores = 1.58079
CFS merit scores = 1.83115
CFS merit scores = 2.06598
CFS merit scores = 2.27671
CFS merit scores = 2.45389
CFS merit scores = 2.61295
CFS merit scores = 2.76021
CFS merit scores = 2.8989
CFS merit scores = 3.03177
CFS merit scores = 3.15728
CFS merit scores = 3.27687
CFS merit scores = 3.3907
CFS merit scores = 3.49722
CFS merit scores = 3.59689
CFS merit scores = 3.69091
CFS merit scores = 3.78234
CFS merit scores = 3.87158
CFS merit scores = 3.95837
CFS merit scores = 4.04151
CFS merit scores = 4.12188
CFS merit scores = 4.20022
CFS merit scores = 4.27548
CFS merit scores = 4.34753
CFS merit scores = 4.41728
CFS merit scores = 4.48494
CFS merit scores = 4.55049
CFS merit scores = 4.61468
CFS merit scores = 4.67662
CFS merit scores = 4.73617
CFS merit scores = 4.79321
CFS merit scores = 4.84537
CFS merit scores = 4.8956
CFS merit scores = 4.94369
CFS merit scores = 4.98558
CFS merit scores = 5.02633
CFS merit scores = 5.06541
CFS merit scores = 5.10248
CFS merit scores = 5.13771
CFS merit scores = 5.17294
CFS merit scores = 5.20737
CFS merit scores = 5.24111
CFS merit scores = 5.27333
CFS merit scores = 5.30415
CFS merit scores = 5.33305
CFS merit scores = 5.36083
CFS merit scores = 5.38672
CFS merit scores = 5.40979
CFS merit scores = 5.43164
CFS merit scores = 5.45317
CFS merit scores = 5.47422
CFS merit scores = 5.49458
CFS merit scores = 5.51503
CFS merit scores = 5.53489
CFS merit scores = 5.55398
CFS merit scores = 5.57299
CFS merit scores = 5.59152
CFS merit scores = 5.61011
CFS merit scores = 5.62657
CFS merit scores = 5.64223
CFS merit scores = 5.65468
CFS merit scores = 5.66626
CFS merit scores = 5.67827
CFS merit scores = 5.69078
CFS merit scores = 5.69883
CFS merit scores = 5.70559
CFS merit scores = 5.71241
CFS merit scores = 5.71915
CFS merit scores = 5.72617
CFS merit scores = 5.73219
CFS merit scores = 5.73771
CFS merit scores = 5.74249
CFS merit scores = 5.74786
CFS merit scores = 5.75356
CFS merit scores = 5.7593
CFS merit scores = 5.76498
CFS merit scores = 5.77078
CFS merit scores = 5.77484
CFS merit scores = 5.77598
CFS merit scores = 5.77608
CFS merit scores = 5.77608
CFS merit scores = 5.77612
CFS merit scores = 5.77671
CFS merit scores = 5.77721
CFS merit scores = 5.77818
CFS merit scores = 5.77902
CFS merit scores = 5.77853
CFS merit scores = 5.77803
CFS merit scores = 5.77727
CFS merit scores = 5.77681
CFS merit scores = 5.77586
CFS merit scores = 5.77425
CFS merit scores = 5.77214
CFS merit scores = 5.7691
CFS merit scores = 5.76504
CFS merit scores = 5.76136
CFS merit scores = 5.75806
CFS merit scores = 5.75497
CFS merit scores = 5.75234
CFS merit scores = 5.74949
CFS merit scores = 5.74621
CFS merit scores = 5.74257
CFS merit scores = 5.73808
CFS merit scores = 5.73241
CFS merit scores = 5.72593
CFS merit scores = 5.71951
CFS merit scores = 5.71346
CFS merit scores = 5.70777
CFS merit scores = 5.70205
CFS merit scores = 5.69618
CFS merit scores = 5.69025
CFS merit scores = 5.68353
CFS merit scores = 5.67706
CFS merit scores = 5.67063
CFS merit scores = 5.66386
CFS merit scores = 5.65642
CFS merit scores = 5.6491
CFS merit scores = 5.64198
CFS merit scores = 5.63457
CFS merit scores = 5.62684
CFS merit scores = 5.61931
CFS merit scores = 5.61183
CFS merit scores = 5.60454
CFS merit scores = 5.59696
CFS merit scores = 5.58971
CFS merit scores = 5.58172
CFS merit scores = 5.574
CFS merit scores = 5.5667
CFS merit scores = 5.55877
CFS merit scores = 5.55097
CFS merit scores = 5.54317
CFS merit scores = 5.53534
CFS merit scores = 5.52729
CFS merit scores = 5.51923
cnt = 1	feature = 60	correl = -0.347415	descr = Gibbs_of_Target_Sequence__Pos_20_Step_1
cnt = 2	feature = 58	correl = -0.179314	descr = Gibbs_of_Target_Sequence__Pos_18_Step_1
cnt = 3	feature = 298	correl = -0.134265	descr = N_Gram_CCAGC
cnt = 4	feature = 9	correl = 0.0776875	descr = Position_Specific_Bin_Base_2_Base_T
cnt = 5	feature = 14	correl = 0.109627	descr = Position_Specific_Bin_Base_5_Base_C
cnt = 6	feature = 334	correl = -0.0498811	descr = N_Gram_CGCAG
cnt = 7	feature = 217	correl = 0.105676	descr = N_Gram_AGTGT
cnt = 8	feature = 309	correl = -0.0630652	descr = N_Gram_CCCTT
cnt = 9	feature = 673	correl = 0.0447228	descr = N_Gram_TTCGA
cnt = 10	feature = 593	correl = 0.0452869	descr = N_Gram_TCCCA
cnt = 11	feature = 613	correl = 0.0567535	descr = N_Gram_TCTAC
cnt = 12	feature = 336	correl = 0.0452869	descr = N_Gram_CGCCA
cnt = 13	feature = 241	correl = -0.0558209	descr = N_Gram_ATGCC
cnt = 14	feature = 235	correl = 0.0802	descr = N_Gram_ATCTG
cnt = 15	feature = 280	correl = 0.0863731	descr = N_Gram_CAGGA
cnt = 16	feature = 329	correl = -0.0491937	descr = N_Gram_CGACC
cnt = 17	feature = 527	correl = 0.0452869	descr = N_Gram_GTCCG
cnt = 18	feature = 607	correl = 0.0946425	descr = N_Gram_TCGGC
cnt = 19	feature = 594	correl = 0.0523377	descr = N_Gram_TCCCG
cnt = 20	feature = 361	correl = 0.05408	descr = N_Gram_CGTGT
cnt = 21	feature = 363	correl = 0.113754	descr = N_Gram_CGTTT
cnt = 22	feature = 508	correl = 0.0452869	descr = N_Gram_GGGGT
cnt = 23	feature = 291	correl = -0.0497754	descr = N_Gram_CATGC
cnt = 24	feature = 426	correl = 0.0669709	descr = N_Gram_GATAT
cnt = 25	feature = 538	correl = 0.0572733	descr = N_Gram_GTGCG
cnt = 26	feature = 228	correl = 0.0717923	descr = N_Gram_ATAGT
cnt = 27	feature = 305	correl = 0.0452869	descr = N_Gram_CCCCG
cnt = 28	feature = 272	correl = 0.0561223	descr = N_Gram_CACGT
cnt = 29	feature = 446	correl = 0.101936	descr = N_Gram_GCATC
cnt = 30	feature = 313	correl = 0.0710368	descr = N_Gram_CCGGC
cnt = 31	feature = 251	correl = 0.106191	descr = N_Gram_ATTGT
cnt = 32	feature = 674	correl = -0.0486819	descr = N_Gram_TTCGG
cnt = 33	feature = 207	correl = -0.0649075	descr = N_Gram_AGGCT
cnt = 34	feature = 553	correl = 0.108164	descr = N_Gram_GTTGG
cnt = 35	feature = 460	correl = 0.0745119	descr = N_Gram_GCGAG
cnt = 36	feature = 660	correl = -0.0512407	descr = N_Gram_TGTTA
cnt = 37	feature = 234	correl = -0.0963875	descr = N_Gram_ATCGG
cnt = 38	feature = 382	correl = -0.0922983	descr = N_Gram_CTGAT
cnt = 39	feature = 428	correl = -0.0556641	descr = N_Gram_GATCG
cnt = 40	feature = 629	correl = -0.0812066	descr = N_Gram_TGAGA
cnt = 41	feature = 267	correl = 0.0639483	descr = N_Gram_CACCA
cnt = 42	feature = 599	correl = 0.055723	descr = N_Gram_TCCTA
cnt = 43	feature = 647	correl = 0.0885995	descr = N_Gram_TGGGG
cnt = 44	feature = 529	correl = -0.114562	descr = N_Gram_GTCGA
cnt = 45	feature = 231	correl = -0.0522752	descr = N_Gram_ATCAT
cnt = 46	feature = 248	correl = -0.048657	descr = N_Gram_ATTAA
cnt = 47	feature = 514	correl = 0.0652534	descr = N_Gram_GGTCA
cnt = 48	feature = 606	correl = -0.0491937	descr = N_Gram_TCGCA
cnt = 49	feature = 648	correl = 0.0467472	descr = N_Gram_TGGGT
cnt = 50	feature = 278	correl = 0.0540659	descr = N_Gram_CAGCG
cnt = 51	feature = 395	correl = 0.109561	descr = N_Gram_CTTGG
cnt = 52	feature = 497	correl = 0.0744338	descr = N_Gram_GGCGC
cnt = 53	feature = 541	correl = 0.138921	descr = N_Gram_GTGGC
cnt = 54	feature = 550	correl = -0.0483207	descr = N_Gram_GTTCG
cnt = 55	feature = 578	correl = -0.0563951	descr = N_Gram_TATTC
cnt = 56	feature = 595	correl = 0.0472704	descr = N_Gram_TCCGA
cnt = 57	feature = 640	correl = 0.0892806	descr = N_Gram_TGGAG
cnt = 58	feature = 322	correl = 0.0441725	descr = N_Gram_CCTCT
cnt = 59	feature = 547	correl = 0.0890594	descr = N_Gram_GTTAA
cnt = 60	feature = 539	correl = 0.0978169	descr = N_Gram_GTGCT
cnt = 61	feature = 304	correl = 0.0843006	descr = N_Gram_CCCAC
cnt = 62	feature = 425	correl = 0.0461314	descr = N_Gram_GATAC
cnt = 63	feature = 503	correl = 0.0968628	descr = N_Gram_GGGAC
cnt = 64	feature = 353	correl = -0.0676412	descr = N_Gram_CGTAC
cnt = 65	feature = 596	correl = -0.0653456	descr = N_Gram_TCCGC
cnt = 66	feature = 407	correl = 0.0448195	descr = N_Gram_GACAC
cnt = 67	feature = 144	correl = 0.0641471	descr = N_Gram_AATCT
cnt = 68	feature = 303	correl = 0.0570896	descr = N_Gram_CCCAA
cnt = 69	feature = 324	correl = 0.0544044	descr = N_Gram_CCTGC
cnt = 70	feature = 209	correl = 0.0785959	descr = N_Gram_AGGGG
cnt = 71	feature = 512	correl = -0.058393	descr = N_Gram_GGTAA
cnt = 72	feature = 544	correl = 0.0475785	descr = N_Gram_GTGTA
cnt = 73	feature = 574	correl = 0.0461414	descr = N_Gram_TAGGT
cnt = 74	feature = 367	correl = 0.0567535	descr = N_Gram_CTACT
cnt = 75	feature = 487	correl = 0.0898475	descr = N_Gram_GGAGT
cnt = 76	feature = 500	correl = 0.154835	descr = N_Gram_GGCTT
cnt = 77	feature = 225	correl = -0.0730058	descr = N_Gram_ATACT
cnt = 78	feature = 525	correl = -0.0727329	descr = N_Gram_GTCCA
cnt = 79	feature = 390	correl = 0.0489038	descr = N_Gram_CTTCA
cnt = 80	feature = 520	correl = 0.0712806	descr = N_Gram_GTAGT
cnt = 81	feature = 630	correl = 0.0440217	descr = N_Gram_TGAGT
cnt = 82	feature = 417	correl = -0.047847	descr = N_Gram_GAGCC
cnt = 83	feature = 233	correl = -0.0491937	descr = N_Gram_ATCGC
cnt = 84	feature = 496	correl = 0.151082	descr = N_Gram_GGCCT
cnt = 85	feature = 371	correl = 0.0548529	descr = N_Gram_CTATG
cnt = 86	feature = 301	correl = 0.0612116	descr = N_Gram_CCATC
cnt = 87	feature = 510	correl = 0.0932736	descr = N_Gram_GGGTC
cnt = 88	feature = 686	correl = 0.0516604	descr = N_Gram_TTGGT
cnt = 89	feature = 632	correl = 0.0544221	descr = N_Gram_TGATA
cnt = 90	feature = 388	correl = -0.128542	descr = N_Gram_CTTAT
cnt = 91	feature = 265	correl = 0.083765	descr = N_Gram_CACAG
cnt = 92	feature = 375	correl = -0.11012	descr = N_Gram_CTCAT
cnt = 93	feature = 468	correl = -0.131911	descr = N_Gram_GCGTC
cnt = 94	feature = 327	correl = -0.0443489	descr = N_Gram_CGAC
cnt = 95	feature = 545	correl = 0.0698162	descr = N_Gram_GTGTG
cnt = 96	feature = 308	correl = 0.0710368	descr = N_Gram_CCCGG
cnt = 97	feature = 343	correl = 0.106027	descr = N_Gram_CGGCA
cnt = 98	feature = 218	correl = 0.0890594	descr = N_Gram_AGTTA
cnt = 99	feature = 276	correl = 0.0729478	descr = N_Gram_CAGCA
cnt = 100	feature = 429	correl = -0.100494	descr = N_Gram_GATCT
cnt = 101	feature = 697	correl = -0.0963129	descr = N_Gram_TTTTG
cnt = 102	feature = 463	correl = 0.0523923	descr = N_Gram_GCGGA
cnt = 103	feature = 633	correl = -0.14881	descr = N_Gram_TGATT
cnt = 104	feature = 337	correl = 0.101752	descr = N_Gram_CGCCG
cnt = 105	feature = 475	correl = 0.0810675	descr = N_Gram_GCTGG
cnt = 106	feature = 591	correl = 0.0848322	descr = N_Gram_TCCAA
cnt = 107	feature = 654	correl = -0.054691	descr = N_Gram_TGTCA
cnt = 108	feature = 283	correl = 0.132953	descr = N_Gram_CAGTG
cnt = 109	feature = 437	correl = 0.130899	descr = N_Gram_GCAA
cnt = 110	feature = 222	correl = -0.084211	descr = N_Gram_ATAA
cnt = 111	feature = 350	correl = -0.0656894	descr = N_Gram_CGGTA
cnt = 112	feature = 351	correl = -0.0566691	descr = N_Gram_CGTA
cnt = 113	feature = 396	correl = 0.0788654	descr = N_Gram_CTTGT
cnt = 114	feature = 450	correl = 0.0608555	descr = N_Gram_GCCAT
cnt = 115	feature = 292	correl = 0.0512516	descr = N_Gram_CATGG
cnt = 116	feature = 483	correl = 0.113009	descr = N_Gram_GGACC
cnt = 117	feature = 610	correl = -0.0621414	descr = N_Gram_TCGTC
cnt = 118	feature = 494	correl = 0.107641	descr = N_Gram_GGCCA
cnt = 119	feature = 397	correl = 0.0914291	descr = N_Gram_CTTTA
cnt = 120	feature = 219	correl = 0.059449	descr = N_Gram_AGTTG
cnt = 121	feature = 10	correl = 0.0854775	descr = Position_Specific_Bin_Base_3_Base_C
cnt = 122	feature = 394	correl = -0.121553	descr = N_Gram_CTTGC
cnt = 123	feature = 387	correl = -0.0670185	descr = N_Gram_CTTA
cnt = 124	feature = 285	correl = -0.0502499	descr = N_Gram_CATAC
cnt = 125	feature = 509	correl = 0.0499342	descr = N_Gram_GGGT
cnt = 126	feature = 244	correl = 0.0505259	descr = N_Gram_ATGT
cnt = 127	feature = 644	correl = 0.117453	descr = N_Gram_TGGCT
cnt = 128	feature = 341	correl = 0.0989836	descr = N_Gram_CGGAC
cnt = 129	feature = 393	correl = -0.0936785	descr = N_Gram_CTTGA
cnt = 130	feature = 451	correl = 0.0642394	descr = N_Gram_GCCCA
cnt = 131	feature = 441	correl = 0.0927742	descr = N_Gram_GCAC
cnt = 132	feature = 380	correl = 0.0809231	descr = N_Gram_CTCTA
cnt = 133	feature = 28	correl = -0.130606	descr = Position_Specific_Bin_Base_12_Base_T
cnt = 134	feature = 526	correl = 0.0516429	descr = N_Gram_GTCCC
num rows = 521
num_elements = 70335
*
optimization finished, #iter = 301
nu = 0.707257
obj = -68.696227, rho = -0.144459
nSV = 393, nBSV = 340
num rows = 58
num_elements = 7830
*
optimization finished, #iter = 30
nu = 0.680331
obj = -7.942955, rho = -0.224536
nSV = 47, nBSV = 30
*
optimization finished, #iter = 301
nu = 0.707257
obj = -68.696227, rho = -0.144459
nSV = 393, nBSV = 340
CFS merit scores = 1.28474
CFS merit scores = 1.55913
CFS merit scores = 1.81907
CFS merit scores = 2.04279
CFS merit scores = 2.24561
CFS merit scores = 2.4332
CFS merit scores = 2.60665
CFS merit scores = 2.76719
CFS merit scores = 2.91828
CFS merit scores = 3.06074
CFS merit scores = 3.19467
CFS merit scores = 3.32172
CFS merit scores = 3.44193
CFS merit scores = 3.55749
CFS merit scores = 3.66792
CFS merit scores = 3.77382
CFS merit scores = 3.87563
CFS merit scores = 3.97408
CFS merit scores = 4.06879
CFS merit scores = 4.16083
CFS merit scores = 4.25032
CFS merit scores = 4.33733
CFS merit scores = 4.42241
CFS merit scores = 4.50479
CFS merit scores = 4.5846
CFS merit scores = 4.66233
CFS merit scores = 4.73658
CFS merit scores = 4.80915
CFS merit scores = 4.87657
CFS merit scores = 4.942
CFS merit scores = 5.00541
CFS merit scores = 5.06677
CFS merit scores = 5.12657
CFS merit scores = 5.18495
CFS merit scores = 5.2418
CFS merit scores = 5.29758
CFS merit scores = 5.35128
CFS merit scores = 5.4031
CFS merit scores = 5.45166
CFS merit scores = 5.49719
CFS merit scores = 5.5402
CFS merit scores = 5.58069
CFS merit scores = 5.61309
CFS merit scores = 5.64378
CFS merit scores = 5.66994
CFS merit scores = 5.69505
CFS merit scores = 5.71928
CFS merit scores = 5.74176
CFS merit scores = 5.76389
CFS merit scores = 5.78583
CFS merit scores = 5.80636
CFS merit scores = 5.8266
CFS merit scores = 5.84512
CFS merit scores = 5.86287
CFS merit scores = 5.87914
CFS merit scores = 5.89256
CFS merit scores = 5.90589
CFS merit scores = 5.91886
CFS merit scores = 5.9319
CFS merit scores = 5.94409
CFS merit scores = 5.9555
CFS merit scores = 5.96624
CFS merit scores = 5.97708
CFS merit scores = 5.98463
CFS merit scores = 5.99275
CFS merit scores = 6.00085
CFS merit scores = 6.00741
CFS merit scores = 6.01366
CFS merit scores = 6.02019
CFS merit scores = 6.0272
CFS merit scores = 6.03416
CFS merit scores = 6.04132
CFS merit scores = 6.04559
CFS merit scores = 6.04723
CFS merit scores = 6.04932
CFS merit scores = 6.0518
CFS merit scores = 6.05279
CFS merit scores = 6.05406
CFS merit scores = 6.05521
CFS merit scores = 6.05565
CFS merit scores = 6.05562
CFS merit scores = 6.05402
CFS merit scores = 6.0514
CFS merit scores = 6.04886
CFS merit scores = 6.04641
CFS merit scores = 6.04379
CFS merit scores = 6.04019
CFS merit scores = 6.03701
CFS merit scores = 6.03361
CFS merit scores = 6.03001
CFS merit scores = 6.02678
CFS merit scores = 6.02393
CFS merit scores = 6.01905
CFS merit scores = 6.01385
CFS merit scores = 6.00869
CFS merit scores = 6.00258
CFS merit scores = 5.99618
CFS merit scores = 5.9899
CFS merit scores = 5.98336
CFS merit scores = 5.97644
CFS merit scores = 5.96945
CFS merit scores = 5.96241
CFS merit scores = 5.95563
CFS merit scores = 5.94933
CFS merit scores = 5.94316
CFS merit scores = 5.93641
CFS merit scores = 5.92995
CFS merit scores = 5.9234
CFS merit scores = 5.91669
CFS merit scores = 5.91022
CFS merit scores = 5.90325
CFS merit scores = 5.89662
CFS merit scores = 5.89047
CFS merit scores = 5.88441
CFS merit scores = 5.87806
CFS merit scores = 5.87146
CFS merit scores = 5.86441
CFS merit scores = 5.8566
CFS merit scores = 5.84877
CFS merit scores = 5.84068
CFS merit scores = 5.83226
CFS merit scores = 5.8242
CFS merit scores = 5.81635
CFS merit scores = 5.8088
CFS merit scores = 5.80169
CFS merit scores = 5.79471
CFS merit scores = 5.78728
CFS merit scores = 5.77897
CFS merit scores = 5.77045
CFS merit scores = 5.76232
CFS merit scores = 5.75432
CFS merit scores = 5.74592
CFS merit scores = 5.73664
CFS merit scores = 5.72759
CFS merit scores = 5.71853
CFS merit scores = 5.7095
CFS merit scores = 5.70067
CFS merit scores = 5.69181
CFS merit scores = 5.68315
CFS merit scores = 5.6737
CFS merit scores = 5.66429
CFS merit scores = 5.65478
CFS merit scores = 5.64503
CFS merit scores = 5.63536
CFS merit scores = 5.62576
CFS merit scores = 5.61601
CFS merit scores = 5.60664
CFS merit scores = 5.59773
CFS merit scores = 5.58848
CFS merit scores = 5.57972
CFS merit scores = 5.57076
CFS merit scores = 5.56193
CFS merit scores = 5.55317
CFS merit scores = 5.54405
CFS merit scores = 5.53523
CFS merit scores = 5.52674
CFS merit scores = 5.51834
CFS merit scores = 5.51008
CFS merit scores = 5.50192
CFS merit scores = 5.49403
CFS merit scores = 5.48633
CFS merit scores = 5.47842
CFS merit scores = 5.47082
CFS merit scores = 5.4632
CFS merit scores = 5.4555
CFS merit scores = 5.44794
CFS merit scores = 5.43997
CFS merit scores = 5.43196
CFS merit scores = 5.4241
CFS merit scores = 5.41621
CFS merit scores = 5.40854
CFS merit scores = 5.4009
CFS merit scores = 5.39344
CFS merit scores = 5.38604
CFS merit scores = 5.37863
CFS merit scores = 5.37138
CFS merit scores = 5.36401
CFS merit scores = 5.35642
CFS merit scores = 5.34882
CFS merit scores = 5.34154
CFS merit scores = 5.33416
CFS merit scores = 5.32669
CFS merit scores = 5.3193
CFS merit scores = 5.31214
CFS merit scores = 5.30472
CFS merit scores = 5.29692
CFS merit scores = 5.28919
CFS merit scores = 5.28162
CFS merit scores = 5.27429
CFS merit scores = 5.26704
CFS merit scores = 5.25974
CFS merit scores = 5.25256
CFS merit scores = 5.24548
CFS merit scores = 5.23814
CFS merit scores = 5.23087
CFS merit scores = 5.22312
CFS merit scores = 5.21528
CFS merit scores = 5.20763
CFS merit scores = 5.19984
CFS merit scores = 5.19214
CFS merit scores = 5.18458
CFS merit scores = 5.17697
CFS merit scores = 5.16951
CFS merit scores = 5.16186
CFS merit scores = 5.15429
CFS merit scores = 5.14678
CFS merit scores = 5.13881
CFS merit scores = 5.13089
CFS merit scores = 5.1232
CFS merit scores = 5.11527
CFS merit scores = 5.10726
CFS merit scores = 5.09918
CFS merit scores = 5.09112
CFS merit scores = 5.08307
CFS merit scores = 5.07525
CFS merit scores = 5.06752
CFS merit scores = 5.05983
CFS merit scores = 5.05234
CFS merit scores = 5.04437
CFS merit scores = 5.0364
CFS merit scores = 5.02842
CFS merit scores = 5.0207
CFS merit scores = 5.01258
CFS merit scores = 5.00443
CFS merit scores = 4.99637
CFS merit scores = 4.98842
CFS merit scores = 4.98015
CFS merit scores = 4.97167
CFS merit scores = 4.96337
CFS merit scores = 4.95499
CFS merit scores = 4.94654
CFS merit scores = 4.938
CFS merit scores = 4.92917
CFS merit scores = 4.92042
CFS merit scores = 4.91162
CFS merit scores = 4.90297
CFS merit scores = 4.89423
CFS merit scores = 4.8857
CFS merit scores = 4.8766
CFS merit scores = 4.8674
CFS merit scores = 4.85822
CFS merit scores = 4.8491
CFS merit scores = 4.83967
CFS merit scores = 4.83034
CFS merit scores = 4.82075
CFS merit scores = 4.81125
CFS merit scores = 4.8018
CFS merit scores = 4.79188
CFS merit scores = 4.78181
CFS merit scores = 4.77135
CFS merit scores = 4.76056
CFS merit scores = 4.7492
CFS merit scores = 4.73763
CFS merit scores = 4.72552
CFS merit scores = 4.71251
CFS merit scores = 4.6984
CFS merit scores = 4.68439
CFS merit scores = 4.66997
CFS merit scores = 4.65517
CFS merit scores = 4.63596
cnt = 1	feature = 45	correl = -0.284736	descr = Position_Specific_Bin_Base_18_Base_A
cnt = 2	feature = 390	correl = -0.212268	descr = N_Gram_CTTCT
cnt = 3	feature = 61	correl = -0.168732	descr = Gibbs_of_Target_Sequence__Pos_18_Step_1
cnt = 4	feature = 612	correl = 0.0739016	descr = N_Gram_TCGGA
cnt = 5	feature = 613	correl = 0.0945333	descr = N_Gram_TCGGC
cnt = 6	feature = 609	correl = 0.0804424	descr = N_Gram_TCGAC
cnt = 7	feature = 335	correl = 0.0452153	descr = N_Gram_CGCCA
cnt = 8	feature = 357	correl = 0.0705788	descr = N_Gram_CGTGA
cnt = 9	feature = 628	correl = 0.0513395	descr = N_Gram_TGAAA
cnt = 10	feature = 209	correl = -0.0562116	descr = N_Gram_AGGCT
cnt = 11	feature = 645	correl = 0.0891381	descr = N_Gram_TGGAG
cnt = 12	feature = 671	correl = 0.073979	descr = N_Gram_TTCAA
cnt = 13	feature = 674	correl = 0.0446517	descr = N_Gram_TTCGA
cnt = 14	feature = 579	correl = 0.0755747	descr = N_Gram_TATAT
cnt = 15	feature = 599	correl = 0.061186	descr = N_Gram_TCCCA
cnt = 16	feature = 529	correl = 0.0505135	descr = N_Gram_GTATA
cnt = 17	feature = 545	correl = 0.0571925	descr = N_Gram_GTGCG
cnt = 18	feature = 426	correl = -0.0556744	descr = N_Gram_GATCG
cnt = 19	feature = 399	correl = 0.0684652	descr = N_Gram_GAAAC
cnt = 20	feature = 305	correl = 0.114852	descr = N_Gram_CCCCC
cnt = 21	feature = 512	correl = 0.0519346	descr = N_Gram_GGGCA
cnt = 22	feature = 640	correl = 0.0522607	descr = N_Gram_TGCCG
cnt = 23	feature = 306	correl = 0.0452153	descr = N_Gram_CCCCG
cnt = 24	feature = 291	correl = -0.0497901	descr = N_Gram_CATGC
cnt = 25	feature = 420	correl = 0.0939614	descr = N_Gram_GAGTC
cnt = 26	feature = 237	correl = -0.0491935	descr = N_Gram_ATCGC
cnt = 27	feature = 600	correl = 0.0471599	descr = N_Gram_TCCGA
cnt = 28	feature = 563	correl = -0.0463753	descr = N_Gram_TAACG
cnt = 29	feature = 361	correl = -0.0474185	descr = N_Gram_CGTTC
cnt = 30	feature = 214	correl = 0.125266	descr = N_Gram_AGTAA
cnt = 31	feature = 551	correl = 0.0559484	descr = N_Gram_GTGTG
cnt = 32	feature = 553	correl = -0.0519099	descr = N_Gram_GTTAC
cnt = 33	feature = 441	correl = 0.0831887	descr = N_Gram_GCACT
cnt = 34	feature = 520	correl = 0.0570243	descr = N_Gram_GGGTC
cnt = 35	feature = 557	correl = 0.0450469	descr = N_Gram_GTTGC
cnt = 36	feature = 631	correl = -0.0611613	descr = N_Gram_TGAGA
cnt = 37	feature = 466	correl = 0.052261	descr = N_Gram_GCGGA
cnt = 38	feature = 312	correl = 0.0709082	descr = N_Gram_CCGGC
cnt = 39	feature = 353	correl = -0.0701527	descr = N_Gram_CGTAA
cnt = 40	feature = 322	correl = 0.0440555	descr = N_Gram_CCTCT
cnt = 41	feature = 280	correl = 0.086195	descr = N_Gram_CAGGA
cnt = 42	feature = 286	correl = -0.0522777	descr = N_Gram_CATAT
cnt = 43	feature = 397	correl = 0.0822662	descr = N_Gram_CTTTG
cnt = 44	feature = 392	correl = -0.132209	descr = N_Gram_CTTGC
cnt = 45	feature = 456	correl = -0.0466652	descr = N_Gram_GCCCT
cnt = 46	feature = 461	correl = 0.152783	descr = N_Gram_GCCTT
cnt = 47	feature = 267	correl = 0.0597923	descr = N_Gram_CACAT
cnt = 48	feature = 244	correl = -0.0454018	descr = N_Gram_ATGCA
cnt = 49	feature = 304	correl = 0.084172	descr = N_Gram_CCCAC
cnt = 50	feature = 324	correl = 0.0669036	descr = N_Gram_CCTGC
cnt = 51	feature = 351	correl = -0.0731294	descr = N_Gram_CGGTA
cnt = 52	feature = 231	correl = 0.0716851	descr = N_Gram_ATAGT
cnt = 53	feature = 546	correl = 0.0847198	descr = N_Gram_GTGCT
cnt = 54	feature = 614	correl = -0.0741793	descr = N_Gram_TCGGG
cnt = 55	feature = 432	correl = -0.0740815	descr = N_Gram_GATTA
cnt = 56	feature = 468	correl = 0.0659829	descr = N_Gram_GCGGG
cnt = 57	feature = 309	correl = 0.0515678	descr = N_Gram_CCCGG
cnt = 58	feature = 226	correl = -0.136112	descr = N_Gram_ATAAG
cnt = 59	feature = 527	correl = 0.0486508	descr = N_Gram_GTAAA
cnt = 60	feature = 235	correl = -0.0513973	descr = N_Gram_ATCCT
cnt = 61	feature = 225	correl = -0.0440871	descr = N_Gram_ATAAC
cnt = 62	feature = 525	correl = -0.0538694	descr = N_Gram_GGTGT
cnt = 63	feature = 504	correl = 0.061944	descr = N_Gram_GGCTC
cnt = 64	feature = 437	correl = 0.0610067	descr = N_Gram_GCAAA
cnt = 65	feature = 308	correl = 0.0689923	descr = N_Gram_CCCGC
cnt = 66	feature = 463	correl = 0.0447646	descr = N_Gram_GCGAG
cnt = 67	feature = 555	correl = -0.0483674	descr = N_Gram_GTTCG
cnt = 68	feature = 389	correl = 0.0497046	descr = N_Gram_CTTCC
cnt = 69	feature = 265	correl = 0.0524058	descr = N_Gram_CAATA
cnt = 70	feature = 211	correl = 0.0784616	descr = N_Gram_AGGGG
cnt = 71	feature = 448	correl = -0.0451129	descr = N_Gram_GCATG
cnt = 72	feature = 484	correl = -0.0496958	descr = N_Gram_GGAAC
cnt = 73	feature = 578	correl = -0.0500121	descr = N_Gram_TATAC
cnt = 74	feature = 681	correl = -0.0595496	descr = N_Gram_TTGAA
cnt = 75	feature = 483	correl = 0.120941	descr = N_Gram_GGAAA
cnt = 76	feature = 505	correl = 0.132381	descr = N_Gram_GGCTT
cnt = 77	feature = 345	correl = 0.105894	descr = N_Gram_CGGCA
cnt = 78	feature = 207	correl = 0.0453326	descr = N_Gram_AGGCC
cnt = 79	feature = 514	correl = 0.0779741	descr = N_Gram_GGGCG
cnt = 80	feature = 368	correl = 0.106119	descr = N_Gram_CTAT
cnt = 81	feature = 321	correl = -0.0938671	descr = N_Gram_CCTCC
cnt = 82	feature = 219	correl = 0.105505	descr = N_Gram_AGTGT
cnt = 83	feature = 274	correl = -0.0455864	descr = N_Gram_CACTG
cnt = 84	feature = 281	correl = 0.0813157	descr = N_Gram_CAGGC
cnt = 85	feature = 526	correl = 0.057652	descr = N_Gram_GGTTG
cnt = 86	feature = 276	correl = 0.0547211	descr = N_Gram_CAGCC
cnt = 87	feature = 160	correl = 0.0629792	descr = N_Gram_ACAGG
cnt = 88	feature = 380	correl = -0.0503763	descr = N_Gram_CTCTT
cnt = 89	feature = 655	correl = -0.066847	descr = N_Gram_TGTCA
cnt = 90	feature = 277	correl = 0.0780894	descr = N_Gram_CAGCG
cnt = 91	feature = 451	correl = -0.0448584	descr = N_Gram_GCCAA
cnt = 92	feature = 509	correl = 0.10652	descr = N_Gram_GGGAC
cnt = 93	feature = 654	correl = 0.052057	descr = N_Gram_TGGTC
cnt = 94	feature = 528	correl = 0.048611	descr = N_Gram_GTAGT
cnt = 95	feature = 473	correl = 0.0952818	descr = N_Gram_GCGTG
cnt = 96	feature = 615	correl = -0.0510315	descr = N_Gram_TCGTC
cnt = 97	feature = 136	correl = -0.0662508	descr = N_Gram_AAGAC
cnt = 98	feature = 649	correl = 0.0761694	descr = N_Gram_TGGG
cnt = 99	feature = 574	correl = 0.0883375	descr = N_Gram_TAGCA
cnt = 100	feature = 395	correl = 0.0732961	descr = N_Gram_CTTTA
cnt = 101	feature = 301	correl = 0.0672829	descr = N_Gram_CCATC
cnt = 102	feature = 601	correl = -0.0746333	descr = N_Gram_TCCGC
cnt = 103	feature = 536	correl = -0.0826746	descr = N_Gram_GTCGA
cnt = 104	feature = 283	correl = 0.0738002	descr = N_Gram_CAGTA
cnt = 105	feature = 270	correl = 0.0746547	descr = N_Gram_CACCT
cnt = 106	feature = 318	correl = 0.102805	descr = N_Gram_CCGTG
cnt = 107	feature = 272	correl = -0.0670345	descr = N_Gram_CACGA
cnt = 108	feature = 460	correl = 0.0641225	descr = N_Gram_GCCTC
cnt = 109	feature = 467	correl = 0.0713413	descr = N_Gram_GCGGC
cnt = 110	feature = 496	correl = 0.0643245	descr = N_Gram_GGCAT
cnt = 111	feature = 659	correl = 0.106172	descr = N_Gram_TGTGG
cnt = 112	feature = 343	correl = 0.0581897	descr = N_Gram_CGGAC
cnt = 113	feature = 336	correl = 0.083616	descr = N_Gram_CGCCG
cnt = 114	feature = 327	correl = -0.0457862	descr = N_Gram_CGAC
cnt = 115	feature = 394	correl = 0.078722	descr = N_Gram_CTTGT
cnt = 116	feature = 284	correl = 0.132752	descr = N_Gram_CAGTG
cnt = 117	feature = 325	correl = -0.0742046	descr = N_Gram_CCTTC
cnt = 118	feature = 255	correl = -0.0809794	descr = N_Gram_ATTTG
cnt = 119	feature = 352	correl = 0.058078	descr = N_Gram_CGGTT
cnt = 120	feature = 492	correl = -0.0766675	descr = N_Gram_GGATC
cnt = 121	feature = 416	correl = 0.0978394	descr = N_Gram_GAGCT
cnt = 122	feature = 373	correl = -0.0894282	descr = N_Gram_CTCAT
cnt = 123	feature = 626	correl = -0.0587221	descr = N_Gram_TCTTG
cnt = 124	feature = 538	correl = 0.0989123	descr = N_Gram_GTCGG
cnt = 125	feature = 303	correl = 0.0538727	descr = N_Gram_CCCAA
cnt = 126	feature = 565	correl = -0.0511209	descr = N_Gram_TAAGA
cnt = 127	feature = 252	correl = 0.0521577	descr = N_Gram_ATTG
cnt = 128	feature = 485	correl = 0.05273	descr = N_Gram_GGAAG
cnt = 129	feature = 695	correl = -0.0878469	descr = N_Gram_TTTGG
cnt = 130	feature = 501	correl = 0.100886	descr = N_Gram_GGCGC
cnt = 131	feature = 228	correl = -0.0860007	descr = N_Gram_ATACT
cnt = 132	feature = 222	correl = -0.0890047	descr = N_Gram_AGTTT
cnt = 133	feature = 290	correl = 0.0909964	descr = N_Gram_CATCT
cnt = 134	feature = 342	correl = 0.0640402	descr = N_Gram_CGGAA
cnt = 135	feature = 540	correl = -0.0954529	descr = N_Gram_GTCTT
cnt = 136	feature = 234	correl = -0.0457992	descr = N_Gram_ATCCA
cnt = 137	feature = 475	correl = 0.0781606	descr = N_Gram_GCTCA
cnt = 138	feature = 592	correl = -0.0487767	descr = N_Gram_TCATG
cnt = 139	feature = 510	correl = 0.104254	descr = N_Gram_GGGAG
cnt = 140	feature = 33	correl = -0.0668403	descr = Position_Specific_Bin_Base_13_Base_G
cnt = 141	feature = 445	correl = 0.0505385	descr = N_Gram_GCAGT
cnt = 142	feature = 610	correl = -0.0908316	descr = N_Gram_TCGAG
cnt = 143	feature = 40	correl = -0.0449371	descr = Position_Specific_Bin_Base_16_Base_T
cnt = 144	feature = 386	correl = -0.0510798	descr = N_Gram_CTTA
cnt = 145	feature = 24	correl = -0.0597786	descr = Position_Specific_Bin_Base_9_Base_T
cnt = 146	feature = 208	correl = 0.102984	descr = N_Gram_AGGCG
cnt = 147	feature = 11	correl = -0.0540301	descr = Position_Specific_Bin_Base_3_Base_A
cnt = 148	feature = 337	correl = 0.0521346	descr = N_Gram_CGCGG
cnt = 149	feature = 605	correl = -0.0844334	descr = N_Gram_TCCTC
cnt = 150	feature = 248	correl = 0.0582133	descr = N_Gram_ATGT
cnt = 151	feature = 18	correl = -0.123245	descr = Position_Specific_Bin_Base_6_Base_A
cnt = 152	feature = 30	correl = -0.132447	descr = Position_Specific_Bin_Base_12_Base_T
cnt = 153	feature = 391	correl = -0.0741187	descr = N_Gram_CTTGA
cnt = 154	feature = 35	correl = 0.113988	descr = Position_Specific_Bin_Base_14_Base_T
cnt = 155	feature = 13	correl = -0.0653391	descr = Position_Specific_Bin_Base_4_Base_A
cnt = 156	feature = 602	correl = -0.0850017	descr = N_Gram_TCCGG
cnt = 157	feature = 591	correl = -0.0598799	descr = N_Gram_TCATC
cnt = 158	feature = 454	correl = 0.0640847	descr = N_Gram_GCCCA
cnt = 159	feature = 51	correl = 0.253534	descr = Gibbs_of_Target_Sequence__Pos_2_Step_1
cnt = 160	feature = 648	correl = 0.128811	descr = N_Gram_TGGCT
cnt = 161	feature = 647	correl = -0.0854219	descr = N_Gram_TGGCG
cnt = 162	feature = 73	correl = 0.0860118	descr = Fold_of_RNAi_Sequence_Pos_9
cnt = 163	feature = 580	correl = -0.0487824	descr = N_Gram_TATC
cnt = 164	feature = 80	correl = 0.0584292	descr = Xue_Structure_Feature_A111
cnt = 165	feature = 36	correl = -0.0639954	descr = Position_Specific_Bin_Base_15_Base_A
cnt = 166	feature = 383	correl = 0.100553	descr = N_Gram_CTGCA
cnt = 167	feature = 105	correl = 0.0875298	descr = Fold_of_Target_NoEndbrace_noends_Pos_13
cnt = 168	feature = 364	correl = 0.0868264	descr = N_Gram_CTA
cnt = 169	feature = 641	correl = -0.125891	descr = N_Gram_TGCG
cnt = 170	feature = 17	correl = 0.0580049	descr = Position_Specific_Bin_Base_5_Base_G
cnt = 171	feature = 665	correl = -0.0522481	descr = N_Gram_TTAC
cnt = 172	feature = 44	correl = -0.064086	descr = Position_Specific_Bin_Base_17_Base_T
cnt = 173	feature = 596	correl = -0.0518106	descr = N_Gram_TCCAC
cnt = 174	feature = 375	correl = -0.07533	descr = N_Gram_CTCCA
cnt = 175	feature = 10	correl = 0.10045	descr = Position_Specific_Bin_Base_2_Base_T
cnt = 176	feature = 619	correl = -0.0873073	descr = N_Gram_TCTCA
cnt = 177	feature = 14	correl = 0.0556579	descr = Position_Specific_Bin_Base_4_Base_C
cnt = 178	feature = 34	correl = -0.10072	descr = Position_Specific_Bin_Base_14_Base_A
cnt = 179	feature = 29	correl = 0.106737	descr = Position_Specific_Bin_Base_12_Base_G
cnt = 180	feature = 81	correl = -0.051644	descr = Xue_Structure_Feature_A110
cnt = 181	feature = 478	correl = 0.0840173	descr = N_Gram_GCTGC
cnt = 182	feature = 633	correl = -0.0871538	descr = N_Gram_TGAT
cnt = 183	feature = 652	correl = 0.0663349	descr = N_Gram_TGGT
cnt = 184	feature = 8	correl = 0.0529705	descr = Position_Specific_Bin_Base_2_Base_C
cnt = 185	feature = 250	correl = -0.0592952	descr = N_Gram_ATTA
cnt = 186	feature = 57	correl = 0.0634252	descr = Gibbs_of_Target_Sequence__Pos_12_Step_1
cnt = 187	feature = 241	correl = -0.0466478	descr = N_Gram_ATGA
cnt = 188	feature = 446	correl = 0.0635627	descr = N_Gram_GCAT
cnt = 189	feature = 39	correl = 0.115459	descr = Position_Specific_Bin_Base_16_Base_C
cnt = 190	feature = 278	correl = -0.129662	descr = N_Gram_CAGCT
cnt = 191	feature = 23	correl = 0.0587341	descr = Position_Specific_Bin_Base_9_Base_G
cnt = 192	feature = 350	correl = 0.141297	descr = N_Gram_CGGGC
cnt = 193	feature = 83	correl = 0.118788	descr = Xue_Structure_Feature_A101
cnt = 194	feature = 19	correl = 0.108097	descr = Position_Specific_Bin_Base_6_Base_C
cnt = 195	feature = 472	correl = -0.113988	descr = N_Gram_GCGTC
cnt = 196	feature = 547	correl = 0.127011	descr = N_Gram_GTGG
cnt = 197	feature = 254	correl = -0.109859	descr = N_Gram_ATTT
cnt = 198	feature = 425	correl = -0.112593	descr = N_Gram_GATC
cnt = 199	feature = 52	correl = 0.0982062	descr = Gibbs_of_Target_Sequence__Pos_3_Step_1
cnt = 200	feature = 313	correl = 0.109626	descr = N_Gram_CCGGG
cnt = 201	feature = 539	correl = -0.0982941	descr = N_Gram_GTCT
cnt = 202	feature = 32	correl = 0.102317	descr = Position_Specific_Bin_Base_13_Base_C
cnt = 203	feature = 56	correl = -0.0750306	descr = Gibbs_of_Target_Sequence__Pos_8_Step_1
cnt = 204	feature = 28	correl = 0.138389	descr = Position_Specific_Bin_Base_12_Base_C
cnt = 205	feature = 396	correl = -0.0500829	descr = N_Gram_CTTTC
cnt = 206	feature = 67	correl = 0.162657	descr = Fold_of_RNAi_Sequence_Pos_0
cnt = 207	feature = 684	correl = -0.0899241	descr = N_Gram_TTGC
cnt = 208	feature = 218	correl = 0.0737685	descr = N_Gram_AGTG
cnt = 209	feature = 450	correl = 0.0535219	descr = N_Gram_GCCA
cnt = 210	feature = 76	correl = 0.0770998	descr = Fold_of_RNAi_Sequence_Pos_13
cnt = 211	feature = 58	correl = -0.0968753	descr = Gibbs_of_Target_Sequence__Pos_13_Step_1
cnt = 212	feature = 292	correl = 0.0888545	descr = N_Gram_CCAA
cnt = 213	feature = 382	correl = 0.044969	descr = N_Gram_CTGC
cnt = 214	feature = 341	correl = 0.0746589	descr = N_Gram_CGGA
cnt = 215	feature = 78	correl = 0.0829885	descr = Fold_of_RNAi_Sequence_Pos_15
cnt = 216	feature = 606	correl = -0.101141	descr = N_Gram_TCCTT
cnt = 217	feature = 680	correl = -0.0599609	descr = N_Gram_TTGA
cnt = 218	feature = 516	correl = 0.0685009	descr = N_Gram_GGGG
cnt = 219	feature = 489	correl = 0.113647	descr = N_Gram_GGAG
cnt = 220	feature = 503	correl = 0.073335	descr = N_Gram_GGCT
cnt = 221	feature = 82	correl = 0.0474604	descr = Xue_Structure_Feature_A100
cnt = 222	feature = 497	correl = 0.157508	descr = N_Gram_GGCC
cnt = 223	feature = 544	correl = 0.0800045	descr = N_Gram_GTGC
cnt = 224	feature = 54	correl = -0.1222	descr = Gibbs_of_Target_Sequence__Pos_6_Step_1
cnt = 225	feature = 69	correl = 0.146947	descr = Fold_of_RNAi_Sequence_Pos_2
cnt = 226	feature = 531	correl = -0.0897736	descr = N_Gram_GTC
cnt = 227	feature = 511	correl = 0.139701	descr = N_Gram_GGGC
cnt = 228	feature = 59	correl = -0.173913	descr = Gibbs_of_Target_Sequence__Pos_14_Step_1
cnt = 229	feature = 79	correl = 0.061986	descr = Fold_of_RNAi_Sequence_Pos_16
cnt = 230	feature = 417	correl = 0.0651856	descr = N_Gram_GAGG
cnt = 231	feature = 535	correl = -0.0610609	descr = N_Gram_GTCG
cnt = 232	feature = 60	correl = -0.121528	descr = Gibbs_of_Target_Sequence__Pos_17_Step_1
cnt = 233	feature = 68	correl = 0.17055	descr = Fold_of_RNAi_Sequence_Pos_1
cnt = 234	feature = 326	correl = -0.0579785	descr = N_Gram_CGA
cnt = 235	feature = 72	correl = 0.0791198	descr = Fold_of_RNAi_Sequence_Pos_6
cnt = 236	feature = 618	correl = -0.209582	descr = N_Gram_TCTC
cnt = 237	feature = 583	correl = 0.0451932	descr = N_Gram_TCA
cnt = 238	feature = 258	correl = 0.14948	descr = N_Gram_CAA
cnt = 239	feature = 376	correl = -0.147698	descr = N_Gram_CTCCT
cnt = 240	feature = 594	correl = -0.0794771	descr = N_Gram_TCCA
cnt = 241	feature = 334	correl = 0.0730302	descr = N_Gram_CGCC
cnt = 242	feature = 643	correl = 0.0465268	descr = N_Gram_TGG
cnt = 243	feature = 285	correl = 0.0577619	descr = N_Gram_CAT
cnt = 244	feature = 77	correl = 0.0682217	descr = Fold_of_RNAi_Sequence_Pos_14
cnt = 245	feature = 500	correl = 0.0468315	descr = N_Gram_GGCG
cnt = 246	feature = 662	correl = -0.0824298	descr = N_Gram_TTA
cnt = 247	feature = 233	correl = -0.0861165	descr = N_Gram_ATC
cnt = 248	feature = 363	correl = -0.0513034	descr = N_Gram_CT
cnt = 249	feature = 541	correl = 0.161508	descr = N_Gram_GTG
cnt = 250	feature = 86	correl = 0.0884466	descr = Xue_Structure_Feature_C110
cnt = 251	feature = 679	correl = -0.0647196	descr = N_Gram_TTG
cnt = 252	feature = 623	correl = -0.101491	descr = N_Gram_TCTT
cnt = 253	feature = 481	correl = 0.134543	descr = N_Gram_GGA
cnt = 254	feature = 348	correl = 0.115007	descr = N_Gram_CGGG
cnt = 255	feature = 616	correl = -0.118008	descr = N_Gram_TCT
cnt = 256	feature = 66	correl = -0.077225	descr = PF_RNAi_Fold_3'Free_Count
cnt = 257	feature = 494	correl = 0.139004	descr = N_Gram_GGC
cnt = 258	feature = 661	correl = -0.122374	descr = N_Gram_TT
cnt = 259	feature = 340	correl = 0.0768058	descr = N_Gram_CGG
cnt = 260	feature = 64	correl = -0.186881	descr = PF_RNAi_Fold_Energy
num rows = 521
num_elements = 135981
*
optimization finished, #iter = 574
nu = 0.549626
obj = -44.344477, rho = -0.405944
nSV = 359, nBSV = 210
num rows = 58
num_elements = 15138
*
optimization finished, #iter = 44
nu = 0.549610
obj = -5.590048, rho = -0.427794
nSV = 45, nBSV = 21
*
optimization finished, #iter = 574
nu = 0.549626
obj = -44.344477, rho = -0.405944
nSV = 359, nBSV = 210
CFS merit scores = 1.3671
CFS merit scores = 1.6015
CFS merit scores = 1.85002
CFS merit scores = 2.06354
CFS merit scores = 2.26336
CFS merit scores = 2.44654
CFS merit scores = 2.61511
CFS merit scores = 2.77235
CFS merit scores = 2.92083
CFS merit scores = 3.06178
CFS merit scores = 3.19554
CFS merit scores = 3.32128
CFS merit scores = 3.44162
CFS merit scores = 3.5553
CFS merit scores = 3.66383
CFS merit scores = 3.76833
CFS merit scores = 3.86877
CFS merit scores = 3.96526
CFS merit scores = 4.05746
CFS merit scores = 4.14527
CFS merit scores = 4.23051
CFS merit scores = 4.3134
CFS merit scores = 4.39322
CFS merit scores = 4.47123
CFS merit scores = 4.54538
CFS merit scores = 4.61564
CFS merit scores = 4.68372
CFS merit scores = 4.74933
CFS merit scores = 4.81307
CFS merit scores = 4.87442
CFS merit scores = 4.93338
CFS merit scores = 4.9887
CFS merit scores = 5.04149
CFS merit scores = 5.0904
CFS merit scores = 5.13598
CFS merit scores = 5.1782
CFS merit scores = 5.21995
CFS merit scores = 5.25909
CFS merit scores = 5.29676
CFS merit scores = 5.3288
CFS merit scores = 5.35849
CFS merit scores = 5.38703
CFS merit scores = 5.41505
CFS merit scores = 5.44195
CFS merit scores = 5.46861
CFS merit scores = 5.49385
CFS merit scores = 5.51839
CFS merit scores = 5.54185
CFS merit scores = 5.56519
CFS merit scores = 5.58708
CFS merit scores = 5.60512
CFS merit scores = 5.62223
CFS merit scores = 5.63807
CFS merit scores = 5.65332
CFS merit scores = 5.66748
CFS merit scores = 5.68109
CFS merit scores = 5.69472
CFS merit scores = 5.70831
CFS merit scores = 5.72107
CFS merit scores = 5.73381
CFS merit scores = 5.74639
CFS merit scores = 5.75909
CFS merit scores = 5.77198
CFS merit scores = 5.78397
CFS merit scores = 5.79493
CFS merit scores = 5.80594
CFS merit scores = 5.81398
CFS merit scores = 5.82187
CFS merit scores = 5.82981
CFS merit scores = 5.8378
CFS merit scores = 5.84199
CFS merit scores = 5.84574
CFS merit scores = 5.84836
CFS merit scores = 5.84852
CFS merit scores = 5.84838
CFS merit scores = 5.84881
CFS merit scores = 5.84959
CFS merit scores = 5.84867
CFS merit scores = 5.84665
CFS merit scores = 5.84375
CFS merit scores = 5.84036
CFS merit scores = 5.83603
CFS merit scores = 5.83248
CFS merit scores = 5.82827
CFS merit scores = 5.82428
CFS merit scores = 5.82064
CFS merit scores = 5.81684
CFS merit scores = 5.81283
CFS merit scores = 5.80783
CFS merit scores = 5.80274
cnt = 1	feature = 59	correl = -0.367104	descr = Gibbs_of_Target_Sequence__Pos_20_Step_1
cnt = 2	feature = 57	correl = -0.185372	descr = Gibbs_of_Target_Sequence__Pos_18_Step_1
cnt = 3	feature = 276	correl = -0.138667	descr = N_Gram_CAGCT
cnt = 4	feature = 343	correl = 0.0639507	descr = N_Gram_CGGAA
cnt = 5	feature = 623	correl = 0.056568	descr = N_Gram_TCTAC
cnt = 6	feature = 265	correl = -0.0510587	descr = N_Gram_CACCC
cnt = 7	feature = 531	correl = 0.0485664	descr = N_Gram_GTAAA
cnt = 8	feature = 209	correl = 0.0592888	descr = N_Gram_AGTCA
cnt = 9	feature = 619	correl = 0.0944683	descr = N_Gram_TCGGC
cnt = 10	feature = 363	correl = 0.0789734	descr = N_Gram_CGTGG
cnt = 11	feature = 606	correl = 0.0522095	descr = N_Gram_TCCCG
cnt = 12	feature = 361	correl = 0.0705217	descr = N_Gram_CGTGA
cnt = 13	feature = 511	correl = 0.0518583	descr = N_Gram_GGGCA
cnt = 14	feature = 292	correl = 0.0516743	descr = N_Gram_CCAAT
cnt = 15	feature = 611	correl = 0.0555615	descr = N_Gram_TCCTA
cnt = 16	feature = 334	correl = 0.0569573	descr = N_Gram_CGAGG
cnt = 17	feature = 604	correl = 0.0611067	descr = N_Gram_TCCCA
cnt = 18	feature = 417	correl = 0.0966337	descr = N_Gram_GACTA
cnt = 19	feature = 425	correl = 0.0459803	descr = N_Gram_GATAC
cnt = 20	feature = 464	correl = -0.07686	descr = N_Gram_GCGAC
cnt = 21	feature = 305	correl = 0.114781	descr = N_Gram_CCCCC
cnt = 22	feature = 649	correl = 0.0522095	descr = N_Gram_TGCCG
cnt = 23	feature = 514	correl = 0.0451664	descr = N_Gram_GGGCT
cnt = 24	feature = 226	correl = 0.0963392	descr = N_Gram_ATATA
cnt = 25	feature = 498	correl = 0.0891817	descr = N_Gram_GGCCC
cnt = 26	feature = 653	correl = -0.0511003	descr = N_Gram_TGCTA
cnt = 27	feature = 258	correl = 0.0619243	descr = N_Gram_CAAGC
cnt = 28	feature = 555	correl = 0.0473666	descr = N_Gram_GTGTA
cnt = 29	feature = 697	correl = 0.0784451	descr = N_Gram_TTGCA
cnt = 30	feature = 279	correl = 0.04669	descr = N_Gram_CAGGG
cnt = 31	feature = 449	correl = -0.0451669	descr = N_Gram_GCATG
cnt = 32	feature = 231	correl = -0.096687	descr = N_Gram_ATCGG
cnt = 33	feature = 527	correl = 0.0773543	descr = N_Gram_GGTCA
cnt = 34	feature = 244	correl = -0.068687	descr = N_Gram_ATTAC
cnt = 35	feature = 643	correl = -0.0487993	descr = N_Gram_TGATC
cnt = 36	feature = 314	correl = 0.0451664	descr = N_Gram_CCGCA
cnt = 37	feature = 541	correl = -0.139915	descr = N_Gram_GTCGA
cnt = 38	feature = 348	correl = 0.0719598	descr = N_Gram_CGGCG
cnt = 39	feature = 394	correl = 0.0495909	descr = N_Gram_CTTCC
cnt = 40	feature = 337	correl = -0.0585454	descr = N_Gram_CGATC
cnt = 41	feature = 228	correl = -0.0524788	descr = N_Gram_ATCAT
cnt = 42	feature = 222	correl = 0.054751	descr = N_Gram_ATACA
cnt = 43	feature = 664	correl = 0.0465532	descr = N_Gram_TGGGT
cnt = 44	feature = 274	correl = 0.0546265	descr = N_Gram_CAGCC
cnt = 45	feature = 220	correl = -0.138992	descr = N_Gram_ATAAG
cnt = 46	feature = 225	correl = 0.0469528	descr = N_Gram_ATAGC
cnt = 47	feature = 309	correl = 0.0689214	descr = N_Gram_CCCGC
cnt = 48	feature = 563	correl = 0.0449729	descr = N_Gram_GTTGC
cnt = 49	feature = 438	correl = 0.0481836	descr = N_Gram_GCAAA
cnt = 50	feature = 583	correl = -0.0443184	descr = N_Gram_TAGAT
cnt = 51	feature = 414	correl = -0.0759005	descr = N_Gram_GACGA
cnt = 52	feature = 445	correl = 0.0646277	descr = N_Gram_GCAGG
cnt = 53	feature = 596	correl = 0.0593951	descr = N_Gram_TCAGT
cnt = 54	feature = 383	correl = -0.0769531	descr = N_Gram_CTGAT
cnt = 55	feature = 525	correl = -0.0686245	descr = N_Gram_GGTAA
cnt = 56	feature = 322	correl = 0.0672847	descr = N_Gram_CCTCA
cnt = 57	feature = 601	correl = 0.105701	descr = N_Gram_TCCAA
cnt = 58	feature = 536	correl = -0.0557263	descr = N_Gram_GTCAA
cnt = 59	feature = 681	correl = -0.103736	descr = N_Gram_TTATA
cnt = 60	feature = 441	correl = 0.0743071	descr = N_Gram_GCACT
cnt = 61	feature = 324	correl = 0.0885261	descr = N_Gram_CCTCG
cnt = 62	feature = 468	correl = 0.0545127	descr = N_Gram_GCGGA
cnt = 63	feature = 303	correl = 0.0840852	descr = N_Gram_CCCAC
cnt = 64	feature = 380	correl = 0.0597889	descr = N_Gram_CTCTA
cnt = 65	feature = 529	correl = 0.0553621	descr = N_Gram_GGTGC
cnt = 66	feature = 605	correl = 0.0526773	descr = N_Gram_TCCCC
cnt = 67	feature = 426	correl = 0.0508805	descr = N_Gram_GATAT
cnt = 68	feature = 382	correl = 0.0456416	descr = N_Gram_CTGAC
cnt = 69	feature = 662	correl = 0.0532989	descr = N_Gram_TGGGA
cnt = 70	feature = 399	correl = 0.0845057	descr = N_Gram_CTTGG
cnt = 71	feature = 364	correl = 0.0538781	descr = N_Gram_CGTGT
cnt = 72	feature = 500	correl = 0.141104	descr = N_Gram_GGCCT
cnt = 73	feature = 255	correl = 0.0533561	descr = N_Gram_CAAAG
cnt = 74	feature = 647	correl = 0.0863688	descr = N_Gram_TGCAC
cnt = 75	feature = 674	correl = 0.0508267	descr = N_Gram_TGTGT
cnt = 76	feature = 508	correl = 0.0966337	descr = N_Gram_GGGAC
cnt = 77	feature = 340	correl = 0.0843153	descr = N_Gram_CGCCG
cnt = 78	feature = 278	correl = 0.0860635	descr = N_Gram_CAGGA
cnt = 79	feature = 432	correl = -0.0702334	descr = N_Gram_GATTA
cnt = 80	feature = 248	correl = 0.0558985	descr = N_Gram_ATTTC
cnt = 81	feature = 335	correl = -0.0778092	descr = N_Gram_CGAGT
cnt = 82	feature = 321	correl = 0.0555615	descr = N_Gram_CCTAT
cnt = 83	feature = 593	correl = 0.106025	descr = N_Gram_TCACC
cnt = 84	feature = 375	correl = -0.0945249	descr = N_Gram_CTCAT
cnt = 85	feature = 476	correl = 0.0807637	descr = N_Gram_GCTGG
cnt = 86	feature = 250	correl = -0.146356	descr = N_Gram_ATTTT
cnt = 87	feature = 446	correl = 0.0504378	descr = N_Gram_GCAGT
cnt = 88	feature = 416	correl = -0.103688	descr = N_Gram_GACGT
cnt = 89	feature = 631	correl = -0.12351	descr = N_Gram_TCTTA
cnt = 90	feature = 612	correl = -0.0616462	descr = N_Gram_TCCTC
num rows = 521
num_elements = 47411
*
optimization finished, #iter = 252
nu = 0.768721
obj = -78.298929, rho = -0.454317
nSV = 415, nBSV = 384
num rows = 58
num_elements = 5278
*
optimization finished, #iter = 23
nu = 0.733351
obj = -9.123535, rho = -0.391511
nSV = 44, nBSV = 40
*
optimization finished, #iter = 252
nu = 0.768721
obj = -78.298929, rho = -0.454317
nSV = 415, nBSV = 384
CFS merit scores = 1.35103
CFS merit scores = 1.60969
CFS merit scores = 1.84462
CFS merit scores = 2.06455
CFS merit scores = 2.26698
CFS merit scores = 2.44898
CFS merit scores = 2.6153
CFS merit scores = 2.76979
CFS merit scores = 2.91286
CFS merit scores = 3.04791
CFS merit scores = 3.17644
CFS merit scores = 3.29728
CFS merit scores = 3.41057
CFS merit scores = 3.51876
CFS merit scores = 3.62342
CFS merit scores = 3.72351
CFS merit scores = 3.82073
CFS merit scores = 3.91534
CFS merit scores = 4.00762
CFS merit scores = 4.09764
CFS merit scores = 4.18454
CFS merit scores = 4.26908
CFS merit scores = 4.35138
CFS merit scores = 4.43166
CFS merit scores = 4.51003
CFS merit scores = 4.58661
CFS merit scores = 4.66152
CFS merit scores = 4.73193
CFS merit scores = 4.80091
CFS merit scores = 4.86836
CFS merit scores = 4.9341
CFS merit scores = 4.99859
CFS merit scores = 5.06209
CFS merit scores = 5.12435
CFS merit scores = 5.18509
CFS merit scores = 5.24328
CFS merit scores = 5.30047
CFS merit scores = 5.35676
CFS merit scores = 5.41118
CFS merit scores = 5.46423
CFS merit scores = 5.51642
CFS merit scores = 5.56749
CFS merit scores = 5.61575
CFS merit scores = 5.66011
CFS merit scores = 5.70108
CFS merit scores = 5.73554
CFS merit scores = 5.76741
CFS merit scores = 5.79624
CFS merit scores = 5.82482
CFS merit scores = 5.85279
CFS merit scores = 5.87889
CFS merit scores = 5.90352
CFS merit scores = 5.92722
CFS merit scores = 5.94813
CFS merit scores = 5.96601
CFS merit scores = 5.98343
CFS merit scores = 6.00058
CFS merit scores = 6.01788
CFS merit scores = 6.03429
CFS merit scores = 6.05017
CFS merit scores = 6.06635
CFS merit scores = 6.08247
CFS merit scores = 6.09681
CFS merit scores = 6.10972
CFS merit scores = 6.12098
CFS merit scores = 6.13239
CFS merit scores = 6.143
CFS merit scores = 6.15266
CFS merit scores = 6.16203
CFS merit scores = 6.1708
CFS merit scores = 6.17902
CFS merit scores = 6.18721
CFS merit scores = 6.1951
CFS merit scores = 6.20307
CFS merit scores = 6.20831
CFS merit scores = 6.21022
CFS merit scores = 6.21152
CFS merit scores = 6.21273
CFS merit scores = 6.21433
CFS merit scores = 6.21589
CFS merit scores = 6.21732
CFS merit scores = 6.21695
CFS merit scores = 6.21598
CFS merit scores = 6.21508
CFS merit scores = 6.21378
CFS merit scores = 6.21259
CFS merit scores = 6.21109
CFS merit scores = 6.2089
CFS merit scores = 6.2071
CFS merit scores = 6.20406
CFS merit scores = 6.20134
CFS merit scores = 6.19837
CFS merit scores = 6.19264
CFS merit scores = 6.1873
CFS merit scores = 6.18215
CFS merit scores = 6.17644
CFS merit scores = 6.17088
CFS merit scores = 6.16467
CFS merit scores = 6.15825
CFS merit scores = 6.15216
CFS merit scores = 6.14617
CFS merit scores = 6.13925
CFS merit scores = 6.13272
CFS merit scores = 6.12644
CFS merit scores = 6.12051
CFS merit scores = 6.11364
CFS merit scores = 6.10721
CFS merit scores = 6.10136
CFS merit scores = 6.09522
CFS merit scores = 6.08829
CFS merit scores = 6.08138
CFS merit scores = 6.07414
CFS merit scores = 6.06557
CFS merit scores = 6.05713
CFS merit scores = 6.04907
CFS merit scores = 6.04079
CFS merit scores = 6.03218
CFS merit scores = 6.02318
CFS merit scores = 6.01379
CFS merit scores = 6.00391
CFS merit scores = 5.99401
CFS merit scores = 5.98439
CFS merit scores = 5.97463
CFS merit scores = 5.96538
CFS merit scores = 5.95628
CFS merit scores = 5.94681
CFS merit scores = 5.93739
CFS merit scores = 5.92802
CFS merit scores = 5.91875
CFS merit scores = 5.9099
CFS merit scores = 5.9007
CFS merit scores = 5.89171
CFS merit scores = 5.88234
CFS merit scores = 5.87239
CFS merit scores = 5.86247
CFS merit scores = 5.85264
CFS merit scores = 5.84215
CFS merit scores = 5.83182
CFS merit scores = 5.82144
CFS merit scores = 5.8112
CFS merit scores = 5.80115
CFS merit scores = 5.79087
CFS merit scores = 5.78077
CFS merit scores = 5.77085
CFS merit scores = 5.76122
CFS merit scores = 5.75166
CFS merit scores = 5.7421
CFS merit scores = 5.7323
CFS merit scores = 5.72251
CFS merit scores = 5.713
CFS merit scores = 5.70368
CFS merit scores = 5.69436
CFS merit scores = 5.68472
CFS merit scores = 5.67504
CFS merit scores = 5.66563
CFS merit scores = 5.65631
CFS merit scores = 5.64697
CFS merit scores = 5.63756
CFS merit scores = 5.62807
CFS merit scores = 5.61856
CFS merit scores = 5.60918
CFS merit scores = 5.59961
CFS merit scores = 5.5902
CFS merit scores = 5.58098
CFS merit scores = 5.57202
CFS merit scores = 5.56326
CFS merit scores = 5.55476
CFS merit scores = 5.54597
CFS merit scores = 5.5376
CFS merit scores = 5.52839
CFS merit scores = 5.51908
CFS merit scores = 5.50999
CFS merit scores = 5.50091
CFS merit scores = 5.49188
CFS merit scores = 5.48255
CFS merit scores = 5.47352
CFS merit scores = 5.46461
CFS merit scores = 5.4558
CFS merit scores = 5.44717
CFS merit scores = 5.43848
CFS merit scores = 5.42945
CFS merit scores = 5.42048
CFS merit scores = 5.4118
CFS merit scores = 5.40311
CFS merit scores = 5.39404
CFS merit scores = 5.38525
CFS merit scores = 5.3764
CFS merit scores = 5.36782
CFS merit scores = 5.35928
CFS merit scores = 5.35071
CFS merit scores = 5.34207
CFS merit scores = 5.33358
CFS merit scores = 5.32521
CFS merit scores = 5.31676
CFS merit scores = 5.30844
CFS merit scores = 5.29994
CFS merit scores = 5.29154
CFS merit scores = 5.28327
CFS merit scores = 5.27505
CFS merit scores = 5.26686
CFS merit scores = 5.25874
CFS merit scores = 5.25073
CFS merit scores = 5.24279
CFS merit scores = 5.23479
CFS merit scores = 5.22692
CFS merit scores = 5.21885
CFS merit scores = 5.21005
CFS merit scores = 5.20139
CFS merit scores = 5.19285
CFS merit scores = 5.18438
CFS merit scores = 5.17604
CFS merit scores = 5.16779
CFS merit scores = 5.15939
CFS merit scores = 5.15086
CFS merit scores = 5.14224
CFS merit scores = 5.13381
CFS merit scores = 5.12493
CFS merit scores = 5.11597
CFS merit scores = 5.10708
CFS merit scores = 5.09834
CFS merit scores = 5.08882
CFS merit scores = 5.07945
CFS merit scores = 5.07012
CFS merit scores = 5.06096
CFS merit scores = 5.0515
CFS merit scores = 5.04206
CFS merit scores = 5.03273
CFS merit scores = 5.02322
CFS merit scores = 5.0135
CFS merit scores = 5.00346
CFS merit scores = 4.99364
CFS merit scores = 4.98352
CFS merit scores = 4.97341
CFS merit scores = 4.96341
CFS merit scores = 4.95365
CFS merit scores = 4.94323
CFS merit scores = 4.93241
CFS merit scores = 4.92166
CFS merit scores = 4.91082
CFS merit scores = 4.89965
CFS merit scores = 4.88853
CFS merit scores = 4.87725
CFS merit scores = 4.86533
CFS merit scores = 4.85353
CFS merit scores = 4.84185
CFS merit scores = 4.83026
CFS merit scores = 4.81847
CFS merit scores = 4.80701
CFS merit scores = 4.79501
CFS merit scores = 4.78331
CFS merit scores = 4.77095
CFS merit scores = 4.75806
CFS merit scores = 4.74511
CFS merit scores = 4.73239
CFS merit scores = 4.71979
CFS merit scores = 4.70665
CFS merit scores = 4.69298
CFS merit scores = 4.67935
CFS merit scores = 4.65859
cnt = 1	feature = 57	correl = -0.351026	descr = Gibbs_of_Target_Sequence__Pos_20_Step_1
cnt = 2	feature = 44	correl = 0.234174	descr = Gibbs_of_Target_Sequence__Pos_1_Step_1
cnt = 3	feature = 318	correl = 0.0935556	descr = N_Gram_CCGTG
cnt = 4	feature = 683	correl = 0.0526279	descr = N_Gram_TTAGC
cnt = 5	feature = 8	correl = -0.0609869	descr = Position_Specific_Bin_Base_2_Base_G
cnt = 6	feature = 703	correl = 0.0589592	descr = N_Gram_TTGCA
cnt = 7	feature = 475	correl = 0.0520379	descr = N_Gram_GCGGA
cnt = 8	feature = 441	correl = 0.0542832	descr = N_Gram_GATGT
cnt = 9	feature = 450	correl = 0.072894	descr = N_Gram_GCAAT
cnt = 10	feature = 425	correl = -0.0479501	descr = N_Gram_GAGCC
cnt = 11	feature = 390	correl = 0.055997	descr = N_Gram_CTGGG
cnt = 12	feature = 633	correl = 0.0481807	descr = N_Gram_TCTCG
cnt = 13	feature = 579	correl = 0.0740259	descr = N_Gram_TAAGC
cnt = 14	feature = 160	correl = -0.0590697	descr = N_Gram_ACGAC
cnt = 15	feature = 692	correl = 0.0445382	descr = N_Gram_TTCGA
cnt = 16	feature = 364	correl = 0.0788865	descr = N_Gram_CGTGG
cnt = 17	feature = 342	correl = 0.0570669	descr = N_Gram_CGCTA
cnt = 18	feature = 340	correl = 0.0451013	descr = N_Gram_CGCCA
cnt = 19	feature = 610	correl = 0.0521399	descr = N_Gram_TCCCG
cnt = 20	feature = 478	correl = 0.0451013	descr = N_Gram_GCGTA
cnt = 21	feature = 505	correl = -0.0572984	descr = N_Gram_GGCAC
cnt = 22	feature = 348	correl = 0.105692	descr = N_Gram_CGGCA
cnt = 23	feature = 415	correl = -0.0682636	descr = N_Gram_GACCC
cnt = 24	feature = 375	correl = 0.0861629	descr = N_Gram_CTATT
cnt = 25	feature = 219	correl = -0.0502394	descr = N_Gram_ATAAT
cnt = 26	feature = 688	correl = 0.073808	descr = N_Gram_TTCAA
cnt = 27	feature = 437	correl = -0.0557194	descr = N_Gram_GATCG
cnt = 28	feature = 623	correl = 0.0737083	descr = N_Gram_TCGGA
cnt = 29	feature = 228	correl = -0.0492157	descr = N_Gram_ATCGC
cnt = 30	feature = 529	correl = 0.0517626	descr = N_Gram_GGGGG
cnt = 31	feature = 306	correl = 0.114671	descr = N_Gram_CCCCC
cnt = 32	feature = 654	correl = 0.0521399	descr = N_Gram_TGCCG
cnt = 33	feature = 312	correl = 0.0451013	descr = N_Gram_CCGCA
cnt = 34	feature = 294	correl = 0.051569	descr = N_Gram_CCAAT
cnt = 35	feature = 409	correl = -0.0440801	descr = N_Gram_GAAGG
cnt = 36	feature = 301	correl = -0.0626342	descr = N_Gram_CCATA
cnt = 37	feature = 615	correl = 0.0554749	descr = N_Gram_TCCTA
cnt = 38	feature = 237	correl = -0.0454569	descr = N_Gram_ATGCA
cnt = 39	feature = 544	correl = 0.176534	descr = N_Gram_GTCAG
cnt = 40	feature = 309	correl = 0.0688261	descr = N_Gram_CCCGC
cnt = 41	feature = 305	correl = 0.0839686	descr = N_Gram_CCCAC
cnt = 42	feature = 290	correl = 0.0579106	descr = N_Gram_CATTA
cnt = 43	feature = 591	correl = -0.0682976	descr = N_Gram_TATAC
cnt = 44	feature = 250	correl = -0.0914438	descr = N_Gram_CAAAC
cnt = 45	feature = 337	correl = -0.0463533	descr = N_Gram_CGATG
cnt = 46	feature = 416	correl = -0.0637454	descr = N_Gram_GACCT
cnt = 47	feature = 218	correl = -0.149169	descr = N_Gram_ATAAG
cnt = 48	feature = 209	correl = -0.0638717	descr = N_Gram_AGTCC
cnt = 49	feature = 540	correl = 0.0503943	descr = N_Gram_GTATA
cnt = 50	feature = 466	correl = 0.072319	descr = N_Gram_GCCGG
cnt = 51	feature = 589	correl = -0.0576748	descr = N_Gram_TAGCC
cnt = 52	feature = 648	correl = 0.0652394	descr = N_Gram_TGATA
cnt = 53	feature = 512	correl = -0.0612784	descr = N_Gram_GGCGA
cnt = 54	feature = 424	correl = -0.0680089	descr = N_Gram_GAGAA
cnt = 55	feature = 255	correl = 0.0492396	descr = N_Gram_CAAGC
cnt = 56	feature = 609	correl = 0.061005	descr = N_Gram_TCCCA
cnt = 57	feature = 509	correl = 0.0890522	descr = N_Gram_GGCCC
cnt = 58	feature = 500	correl = 0.089506	descr = N_Gram_GGAGT
cnt = 59	feature = 322	correl = 0.060428	descr = N_Gram_CCTCG
cnt = 60	feature = 467	correl = -0.0562543	descr = N_Gram_GCCGT
cnt = 61	feature = 704	correl = -0.152896	descr = N_Gram_TTGCG
cnt = 62	feature = 590	correl = 0.07769	descr = N_Gram_TAGTC
cnt = 63	feature = 222	correl = 0.0732557	descr = N_Gram_ATAGT
cnt = 64	feature = 539	correl = 0.0549123	descr = N_Gram_GGTTG
cnt = 65	feature = 460	correl = 0.0928253	descr = N_Gram_GCCAG
cnt = 66	feature = 407	correl = 0.101285	descr = N_Gram_GAAAG
cnt = 67	feature = 514	correl = 0.0780795	descr = N_Gram_GGCGG
cnt = 68	feature = 336	correl = -0.0571194	descr = N_Gram_CGATC
cnt = 69	feature = 286	correl = -0.0640705	descr = N_Gram_CATCG
cnt = 70	feature = 448	correl = 0.0608259	descr = N_Gram_GCAAA
cnt = 71	feature = 593	correl = -0.0565826	descr = N_Gram_TATTC
cnt = 72	feature = 435	correl = 0.0666399	descr = N_Gram_GATAT
cnt = 73	feature = 541	correl = -0.062694	descr = N_Gram_GTATC
cnt = 74	feature = 612	correl = -0.0748541	descr = N_Gram_TCCGC
cnt = 75	feature = 278	correl = 0.0858995	descr = N_Gram_CAGGA
cnt = 76	feature = 396	correl = 0.0494568	descr = N_Gram_CTTCC
cnt = 77	feature = 386	correl = -0.0553155	descr = N_Gram_CTCTC
cnt = 78	feature = 649	correl = -0.048882	descr = N_Gram_TGATC
cnt = 79	feature = 510	correl = 0.0497675	descr = N_Gram_GGCCG
cnt = 80	feature = 283	correl = -0.0502394	descr = N_Gram_CATAA
cnt = 81	feature = 440	correl = -0.0665899	descr = N_Gram_GATGC
cnt = 82	feature = 511	correl = 0.150496	descr = N_Gram_GGCCT
cnt = 83	feature = 701	correl = -0.0469626	descr = N_Gram_TTGAG
cnt = 84	feature = 565	correl = 0.0694316	descr = N_Gram_GTGTG
cnt = 85	feature = 596	correl = 0.0535565	descr = N_Gram_TCAAG
cnt = 86	feature = 241	correl = -0.0734402	descr = N_Gram_ATTAC
cnt = 87	feature = 226	correl = 0.0736043	descr = N_Gram_ATCAG
cnt = 88	feature = 652	correl = 0.106629	descr = N_Gram_TGCAA
cnt = 89	feature = 602	correl = -0.0550172	descr = N_Gram_TCATA
cnt = 90	feature = 472	correl = 0.0445806	descr = N_Gram_GCGAG
cnt = 91	feature = 483	correl = 0.0547365	descr = N_Gram_GCTCA
cnt = 92	feature = 274	correl = 0.0545108	descr = N_Gram_CAGCC
cnt = 93	feature = 487	correl = 0.0713594	descr = N_Gram_GCTGG
cnt = 94	feature = 461	correl = 0.0495703	descr = N_Gram_GCCAT
cnt = 95	feature = 265	correl = 0.0739212	descr = N_Gram_CACCT
cnt = 96	feature = 605	correl = 0.0922761	descr = N_Gram_TCCAA
cnt = 97	feature = 580	correl = -0.14	descr = N_Gram_TAAGT
cnt = 98	feature = 334	correl = -0.090811	descr = N_Gram_CGAGT
cnt = 99	feature = 313	correl = 0.0706988	descr = N_Gram_CCGGC
cnt = 100	feature = 463	correl = 0.0897581	descr = N_Gram_GCCCG
cnt = 101	feature = 516	correl = 0.149759	descr = N_Gram_GGCTT
cnt = 102	feature = 231	correl = 0.0797974	descr = N_Gram_ATCTG
cnt = 103	feature = 258	correl = 0.0521977	descr = N_Gram_CAATA
cnt = 104	feature = 645	correl = -0.0455926	descr = N_Gram_TGACT
cnt = 105	feature = 281	correl = 0.109971	descr = N_Gram_CAGTG
cnt = 106	feature = 492	correl = 0.120683	descr = N_Gram_GGAAA
cnt = 107	feature = 525	correl = 0.0777578	descr = N_Gram_GGGCG
cnt = 108	feature = 547	correl = 0.0699929	descr = N_Gram_GTCCC
cnt = 109	feature = 321	correl = -0.108383	descr = N_Gram_CCTCC
cnt = 110	feature = 476	correl = 0.0515987	descr = N_Gram_GCGGC
cnt = 111	feature = 326	correl = -0.0885865	descr = N_Gram_CCTTC
cnt = 112	feature = 627	correl = -0.0647136	descr = N_Gram_TCGTC
cnt = 113	feature = 711	correl = 0.0461979	descr = N_Gram_TTTCA
cnt = 114	feature = 520	correl = 0.106276	descr = N_Gram_GGGAC
cnt = 115	feature = 690	correl = 0.075369	descr = N_Gram_TTCCA
cnt = 116	feature = 451	correl = 0.0757415	descr = N_Gram_GCAC
cnt = 117	feature = 578	correl = -0.0513164	descr = N_Gram_TAAGA
cnt = 118	feature = 599	correl = 0.0488607	descr = N_Gram_TCAGA
cnt = 119	feature = 235	correl = -0.0633511	descr = N_Gram_ATGAT
cnt = 120	feature = 501	correl = -0.101171	descr = N_Gram_GGATC
cnt = 121	feature = 606	correl = -0.0634811	descr = N_Gram_TCCAC
cnt = 122	feature = 456	correl = 0.113531	descr = N_Gram_GCATC
cnt = 123	feature = 496	correl = 0.102968	descr = N_Gram_GGACC
cnt = 124	feature = 363	correl = 0.11555	descr = N_Gram_CGTGC
cnt = 125	feature = 714	correl = -0.0899226	descr = N_Gram_TTTCT
cnt = 126	feature = 662	correl = -0.10154	descr = N_Gram_TGGCG
cnt = 127	feature = 713	correl = -0.0576182	descr = N_Gram_TTTCG
cnt = 128	feature = 508	correl = 0.102806	descr = N_Gram_GGCCA
cnt = 129	feature = 426	correl = 0.0911086	descr = N_Gram_GAGCT
cnt = 130	feature = 373	correl = 0.105793	descr = N_Gram_CTAT
cnt = 131	feature = 280	correl = 0.0821779	descr = N_Gram_CAGTA
cnt = 132	feature = 382	correl = -0.053954	descr = N_Gram_CTCCG
cnt = 133	feature = 351	correl = 0.0901555	descr = N_Gram_CGGGA
cnt = 134	feature = 601	correl = 0.110297	descr = N_Gram_TCAGT
cnt = 135	feature = 531	correl = 0.0502037	descr = N_Gram_GGGT
cnt = 136	feature = 527	correl = 0.0708556	descr = N_Gram_GGGGA
cnt = 137	feature = 719	correl = -0.0777019	descr = N_Gram_TTTTG
cnt = 138	feature = 267	correl = -0.0776467	descr = N_Gram_CACGA
cnt = 139	feature = 497	correl = 0.0986263	descr = N_Gram_GGACG
cnt = 140	feature = 546	correl = -0.091129	descr = N_Gram_GTCCA
cnt = 141	feature = 272	correl = 0.0591848	descr = N_Gram_CAGAG
cnt = 142	feature = 292	correl = 0.0702164	descr = N_Gram_CCAAA
cnt = 143	feature = 536	correl = 0.0616288	descr = N_Gram_GGTC
cnt = 144	feature = 276	correl = -0.134609	descr = N_Gram_CAGCT
cnt = 145	feature = 655	correl = -0.142705	descr = N_Gram_TGCG
cnt = 146	feature = 324	correl = -0.0472097	descr = N_Gram_CCTGG
cnt = 147	feature = 494	correl = 0.0483425	descr = N_Gram_GGAAG
cnt = 148	feature = 36	correl = -0.0501528	descr = Position_Specific_Bin_Base_16_Base_T
cnt = 149	feature = 661	correl = 0.122443	descr = N_Gram_TGGCC
cnt = 150	feature = 29	correl = -0.0685099	descr = Position_Specific_Bin_Base_13_Base_A
cnt = 151	feature = 352	correl = 0.14096	descr = N_Gram_CGGGC
cnt = 152	feature = 13	correl = -0.125111	descr = Position_Specific_Bin_Base_5_Base_A
cnt = 153	feature = 24	correl = -0.0910926	descr = Position_Specific_Bin_Base_11_Base_G
cnt = 154	feature = 388	correl = 0.0463813	descr = N_Gram_CTGC
cnt = 155	feature = 252	correl = 0.0496247	descr = N_Gram_CAACA
cnt = 156	feature = 674	correl = 0.0581474	descr = N_Gram_TGTCC
cnt = 157	feature = 616	correl = -0.0700986	descr = N_Gram_TCCTC
cnt = 158	feature = 28	correl = -0.119936	descr = Position_Specific_Bin_Base_12_Base_T
cnt = 159	feature = 208	correl = 0.131286	descr = N_Gram_AGTCA
cnt = 160	feature = 563	correl = 0.0777447	descr = N_Gram_GTGT
cnt = 161	feature = 38	correl = -0.0569938	descr = Position_Specific_Bin_Base_17_Base_T
cnt = 162	feature = 468	correl = 0.0886763	descr = N_Gram_GCCT
cnt = 163	feature = 399	correl = -0.0827461	descr = N_Gram_CTTGA
cnt = 164	feature = 21	correl = -0.060895	descr = Position_Specific_Bin_Base_9_Base_T
cnt = 165	feature = 83	correl = 0.0629097	descr = Xue_Structure_Feature_C010
cnt = 166	feature = 11	correl = 0.0838059	descr = Position_Specific_Bin_Base_3_Base_C
cnt = 167	feature = 285	correl = 0.110467	descr = N_Gram_CATCC
cnt = 168	feature = 23	correl = 0.066669	descr = Position_Specific_Bin_Base_10_Base_T
cnt = 169	feature = 17	correl = 0.104792	descr = Position_Specific_Bin_Base_6_Base_C
cnt = 170	feature = 619	correl = -0.0871725	descr = N_Gram_TCGA
cnt = 171	feature = 10	correl = -0.0440194	descr = Position_Specific_Bin_Base_3_Base_A
cnt = 172	feature = 681	correl = -0.071987	descr = N_Gram_TTAC
cnt = 173	feature = 341	correl = 0.0937968	descr = N_Gram_CGCCG
cnt = 174	feature = 40	correl = 0.139588	descr = Position_Specific_Bin_Base_18_Base_C
cnt = 175	feature = 32	correl = 0.093727	descr = Position_Specific_Bin_Base_14_Base_T
cnt = 176	feature = 335	correl = -0.0623832	descr = N_Gram_CGAT
cnt = 177	feature = 211	correl = 0.0459271	descr = N_Gram_AGTG
cnt = 178	feature = 18	correl = 0.0468431	descr = Position_Specific_Bin_Base_6_Base_T
cnt = 179	feature = 254	correl = 0.0820514	descr = N_Gram_CAAG
cnt = 180	feature = 353	correl = -0.0517811	descr = N_Gram_CGGT
cnt = 181	feature = 308	correl = 0.0968647	descr = N_Gram_CCCG
cnt = 182	feature = 105	correl = -0.0783452	descr = Fold_of_Target_NoBeginbrace_noends_Pos_4
cnt = 183	feature = 277	correl = 0.0473476	descr = N_Gram_CAGG
cnt = 184	feature = 34	correl = -0.113325	descr = Position_Specific_Bin_Base_16_Base_A
cnt = 185	feature = 626	correl = -0.0616364	descr = N_Gram_TCGT
cnt = 186	feature = 72	correl = 0.0817908	descr = Fold_of_RNAi_Sequence_Pos_14
cnt = 187	feature = 69	correl = 0.0758556	descr = Fold_of_RNAi_Sequence_Pos_11
cnt = 188	feature = 643	correl = -0.0717183	descr = N_Gram_TGAAG
cnt = 189	feature = 45	correl = 0.25005	descr = Gibbs_of_Target_Sequence__Pos_2_Step_1
cnt = 190	feature = 136	correl = -0.043914	descr = N_Gram_AATC
cnt = 191	feature = 51	correl = -0.0993222	descr = Gibbs_of_Target_Sequence__Pos_13_Step_1
cnt = 192	feature = 33	correl = 0.0496908	descr = Position_Specific_Bin_Base_15_Base_C
cnt = 193	feature = 234	correl = -0.0662889	descr = N_Gram_ATGA
cnt = 194	feature = 485	correl = 0.0887049	descr = N_Gram_GCTG
cnt = 195	feature = 9	correl = 0.0649604	descr = Position_Specific_Bin_Base_2_Base_T
cnt = 196	feature = 304	correl = 0.0695853	descr = N_Gram_CCCA
cnt = 197	feature = 30	correl = 0.0994615	descr = Position_Specific_Bin_Base_13_Base_C
cnt = 198	feature = 39	correl = -0.267577	descr = Position_Specific_Bin_Base_18_Base_A
cnt = 199	feature = 77	correl = 0.0658704	descr = Xue_Structure_Feature_A100
cnt = 200	feature = 712	correl = -0.0786485	descr = N_Gram_TTTCC
cnt = 201	feature = 67	correl = 0.105863	descr = Fold_of_RNAi_Sequence_Pos_9
cnt = 202	feature = 477	correl = -0.0791223	descr = N_Gram_GCGT
cnt = 203	feature = 526	correl = 0.101548	descr = N_Gram_GGGG
cnt = 204	feature = 691	correl = -0.0486398	descr = N_Gram_TTCG
cnt = 205	feature = 695	correl = -0.204811	descr = N_Gram_TTCTC
cnt = 206	feature = 473	correl = 0.0582656	descr = N_Gram_GCGCC
cnt = 207	feature = 76	correl = -0.059011	descr = Xue_Structure_Feature_A110
cnt = 208	feature = 14	correl = 0.0891135	descr = Position_Specific_Bin_Base_5_Base_C
cnt = 209	feature = 504	correl = 0.0734098	descr = N_Gram_GGCA
cnt = 210	feature = 35	correl = 0.132939	descr = Position_Specific_Bin_Base_16_Base_C
cnt = 211	feature = 640	correl = 0.0509196	descr = N_Gram_TCTTT
cnt = 212	feature = 397	correl = -0.224709	descr = N_Gram_CTTCT
cnt = 213	feature = 26	correl = 0.172887	descr = Position_Specific_Bin_Base_12_Base_C
cnt = 214	feature = 284	correl = 0.0778066	descr = N_Gram_CATC
cnt = 215	feature = 718	correl = -0.1575	descr = N_Gram_TTTTC
cnt = 216	feature = 56	correl = -0.285192	descr = Gibbs_of_Target_Sequence__Pos_19_Step_1
cnt = 217	feature = 73	correl = 0.0609044	descr = Fold_of_RNAi_Sequence_Pos_15
cnt = 218	feature = 383	correl = -0.126845	descr = N_Gram_CTCCT
cnt = 219	feature = 61	correl = 0.168852	descr = Fold_of_RNAi_Sequence_Pos_0
cnt = 220	feature = 291	correl = 0.108972	descr = N_Gram_CCAA
cnt = 221	feature = 233	correl = -0.0440288	descr = N_Gram_ATG
cnt = 222	feature = 82	correl = 0.0497266	descr = Xue_Structure_Feature_C011
cnt = 223	feature = 207	correl = -0.094282	descr = N_Gram_AGTC
cnt = 224	feature = 52	correl = -0.179394	descr = Gibbs_of_Target_Sequence__Pos_14_Step_1
cnt = 225	feature = 545	correl = -0.0580049	descr = N_Gram_GTCC
cnt = 226	feature = 314	correl = 0.128341	descr = N_Gram_CCGGG
cnt = 227	feature = 611	correl = -0.0705908	descr = N_Gram_TCCG
cnt = 228	feature = 54	correl = -0.120437	descr = Gibbs_of_Target_Sequence__Pos_17_Step_1
cnt = 229	feature = 81	correl = 0.0445739	descr = Xue_Structure_Feature_C100
cnt = 230	feature = 64	correl = 0.083141	descr = Fold_of_RNAi_Sequence_Pos_3
cnt = 231	feature = 394	correl = -0.122047	descr = N_Gram_CTTC
cnt = 232	feature = 555	correl = 0.151964	descr = N_Gram_GTG
cnt = 233	feature = 432	correl = -0.0485555	descr = N_Gram_GAT
cnt = 234	feature = 446	correl = 0.122317	descr = N_Gram_GCA
cnt = 235	feature = 481	correl = 0.0646111	descr = N_Gram_GCT
cnt = 236	feature = 327	correl = -0.0713729	descr = N_Gram_CGA
cnt = 237	feature = 80	correl = 0.080354	descr = Xue_Structure_Feature_C110
cnt = 238	feature = 303	correl = 0.0448825	descr = N_Gram_CCC
cnt = 239	feature = 717	correl = -0.1552	descr = N_Gram_TTTT
cnt = 240	feature = 697	correl = -0.0625514	descr = N_Gram_TTG
cnt = 241	feature = 225	correl = -0.0514077	descr = N_Gram_ATC
cnt = 242	feature = 86	correl = 0.108566	descr = Xue_Structure_Feature_G110
cnt = 243	feature = 248	correl = 0.135025	descr = N_Gram_CAA
cnt = 244	feature = 376	correl = -0.100549	descr = N_Gram_CTC
cnt = 245	feature = 517	correl = 0.189105	descr = N_Gram_GGG
cnt = 246	feature = 641	correl = -0.0947727	descr = N_Gram_TGA
cnt = 247	feature = 574	correl = -0.0639488	descr = N_Gram_TA
cnt = 248	feature = 694	correl = -0.214266	descr = N_Gram_TTCT
cnt = 249	feature = 391	correl = -0.110851	descr = N_Gram_CTT
cnt = 250	feature = 79	correl = 0.0941971	descr = Xue_Structure_Feature_C111
cnt = 251	feature = 594	correl = -0.138975	descr = N_Gram_TC
cnt = 252	feature = 628	correl = -0.109722	descr = N_Gram_TCT
cnt = 253	feature = 60	correl = -0.0509974	descr = PF_RNAi_Fold_3'Free_Count
cnt = 254	feature = 709	correl = -0.10885	descr = N_Gram_TTT
cnt = 255	feature = 458	correl = 0.108922	descr = N_Gram_GCC
cnt = 256	feature = 343	correl = 0.0747964	descr = N_Gram_CGG
cnt = 257	feature = 59	correl = -0.139778	descr = PF_RNAi_Fold_5'Free_Count
cnt = 258	feature = 503	correl = 0.144805	descr = N_Gram_GGC
cnt = 259	feature = 58	correl = -0.190267	descr = PF_RNAi_Fold_Energy
num rows = 521
num_elements = 135460
*
optimization finished, #iter = 567
nu = 0.527616
obj = -44.271325, rho = -0.280458
nSV = 368, nBSV = 203
num rows = 58
num_elements = 15080
*
optimization finished, #iter = 41
nu = 0.498469
obj = -4.895474, rho = -0.357209
nSV = 43, nBSV = 16
*
optimization finished, #iter = 567
nu = 0.527616
obj = -44.271325, rho = -0.280458
nSV = 368, nBSV = 203
CFS merit scores = 1.22163
CFS merit scores = 1.55718
CFS merit scores = 1.82664
CFS merit scores = 2.05698
CFS merit scores = 2.26877
CFS merit scores = 2.46389
CFS merit scores = 2.64377
CFS merit scores = 2.81081
CFS merit scores = 2.96809
CFS merit scores = 3.11662
CFS merit scores = 3.25725
CFS merit scores = 3.39083
CFS merit scores = 3.51614
CFS merit scores = 3.63685
CFS merit scores = 3.75213
CFS merit scores = 3.86266
CFS merit scores = 3.96768
CFS merit scores = 4.06783
CFS merit scores = 4.16529
CFS merit scores = 4.26025
CFS merit scores = 4.3529
CFS merit scores = 4.44038
CFS merit scores = 4.52548
CFS merit scores = 4.60672
CFS merit scores = 4.68509
CFS merit scores = 4.75713
CFS merit scores = 4.82662
CFS merit scores = 4.893
CFS merit scores = 4.95701
CFS merit scores = 5.01907
CFS merit scores = 5.078
CFS merit scores = 5.13499
CFS merit scores = 5.18921
CFS merit scores = 5.24063
CFS merit scores = 5.28916
CFS merit scores = 5.3357
CFS merit scores = 5.38052
CFS merit scores = 5.42092
CFS merit scores = 5.46142
CFS merit scores = 5.49742
CFS merit scores = 5.52982
CFS merit scores = 5.5596
CFS merit scores = 5.58681
CFS merit scores = 5.61297
CFS merit scores = 5.63676
CFS merit scores = 5.65718
CFS merit scores = 5.67679
CFS merit scores = 5.69517
CFS merit scores = 5.71379
CFS merit scores = 5.73286
CFS merit scores = 5.75037
CFS merit scores = 5.76542
CFS merit scores = 5.77991
CFS merit scores = 5.79479
CFS merit scores = 5.80845
CFS merit scores = 5.82169
CFS merit scores = 5.83419
CFS merit scores = 5.84566
CFS merit scores = 5.85567
CFS merit scores = 5.86368
CFS merit scores = 5.87011
CFS merit scores = 5.87703
CFS merit scores = 5.8839
CFS merit scores = 5.89073
CFS merit scores = 5.89575
CFS merit scores = 5.90149
CFS merit scores = 5.90753
CFS merit scores = 5.91353
CFS merit scores = 5.91936
CFS merit scores = 5.92591
CFS merit scores = 5.93322
CFS merit scores = 5.93607
CFS merit scores = 5.93883
CFS merit scores = 5.94177
CFS merit scores = 5.94479
CFS merit scores = 5.94615
CFS merit scores = 5.9468
CFS merit scores = 5.94655
CFS merit scores = 5.94664
CFS merit scores = 5.94636
CFS merit scores = 5.94589
CFS merit scores = 5.94545
CFS merit scores = 5.94456
CFS merit scores = 5.9424
CFS merit scores = 5.94078
CFS merit scores = 5.93925
CFS merit scores = 5.93828
CFS merit scores = 5.93576
CFS merit scores = 5.93306
CFS merit scores = 5.9303
CFS merit scores = 5.92681
CFS merit scores = 5.92376
CFS merit scores = 5.92097
CFS merit scores = 5.91713
CFS merit scores = 5.91162
CFS merit scores = 5.90641
CFS merit scores = 5.9017
CFS merit scores = 5.89746
CFS merit scores = 5.89251
CFS merit scores = 5.88715
cnt = 1	feature = 674	correl = -0.221627	descr = N_Gram_TTCTC
cnt = 2	feature = 54	correl = -0.185982	descr = Gibbs_of_Target_Sequence__Pos_7_Step_1
cnt = 3	feature = 312	correl = 0.140134	descr = N_Gram_CCGGG
cnt = 4	feature = 357	correl = 0.0788089	descr = N_Gram_CGTGG
cnt = 5	feature = 326	correl = 0.073181	descr = N_Gram_CGACA
cnt = 6	feature = 574	correl = 0.0675531	descr = N_Gram_TATAT
cnt = 7	feature = 508	correl = 0.0450415	descr = N_Gram_GGGGT
cnt = 8	feature = 301	correl = 0.0450415	descr = N_Gram_CCCCG
cnt = 9	feature = 599	correl = 0.0553946	descr = N_Gram_TCCTA
cnt = 10	feature = 209	correl = 0.0886556	descr = N_Gram_AGTTA
cnt = 11	feature = 432	correl = 0.0836764	descr = N_Gram_GCAAT
cnt = 12	feature = 406	correl = -0.0682787	descr = N_Gram_GACCC
cnt = 13	feature = 327	correl = -0.0492258	descr = N_Gram_CGACC
cnt = 14	feature = 505	correl = 0.0450415	descr = N_Gram_GGGCT
cnt = 15	feature = 383	correl = 0.0559049	descr = N_Gram_CTGGG
cnt = 16	feature = 241	correl = 0.0669167	descr = N_Gram_ATTCC
cnt = 17	feature = 351	correl = -0.0676911	descr = N_Gram_CGTAC
cnt = 18	feature = 364	correl = 0.0661461	descr = N_Gram_CTAGG
cnt = 19	feature = 337	correl = 0.0570008	descr = N_Gram_CGCTA
cnt = 20	feature = 606	correl = -0.0492258	descr = N_Gram_TCGCA
cnt = 21	feature = 309	correl = 0.0450415	descr = N_Gram_CCGCA
cnt = 22	feature = 283	correl = 0.0553759	descr = N_Gram_CATTA
cnt = 23	feature = 514	correl = 0.0551954	descr = N_Gram_GGTGC
cnt = 24	feature = 527	correl = 0.176369	descr = N_Gram_GTCAG
cnt = 25	feature = 363	correl = 0.0563769	descr = N_Gram_CTACT
cnt = 26	feature = 653	correl = 0.0591248	descr = N_Gram_TGTAA
cnt = 27	feature = 207	correl = 0.0975619	descr = N_Gram_AGTGT
cnt = 28	feature = 473	correl = -0.0498594	descr = N_Gram_GGAAC
cnt = 29	feature = 441	correl = -0.045258	descr = N_Gram_GCATG
cnt = 30	feature = 521	correl = 0.0482947	descr = N_Gram_GTACC
cnt = 31	feature = 426	correl = 0.0484501	descr = N_Gram_GATTG
cnt = 32	feature = 382	correl = -0.0684932	descr = N_Gram_CTGCC
cnt = 33	feature = 252	correl = 0.0616903	descr = N_Gram_CAAGC
cnt = 34	feature = 539	correl = 0.0611525	descr = N_Gram_GTGAC
cnt = 35	feature = 313	correl = -0.0641534	descr = N_Gram_CCGGT
cnt = 36	feature = 350	correl = -0.0562403	descr = N_Gram_CGTAA
cnt = 37	feature = 318	correl = 0.0670616	descr = N_Gram_CCTCA
cnt = 38	feature = 593	correl = 0.0520764	descr = N_Gram_TCCCG
cnt = 39	feature = 308	correl = 0.0450415	descr = N_Gram_CCGAA
cnt = 40	feature = 460	correl = 0.054097	descr = N_Gram_GCGGT
cnt = 41	feature = 343	correl = 0.0496787	descr = N_Gram_CGGCC
cnt = 42	feature = 526	correl = -0.0512522	descr = N_Gram_GTCAA
cnt = 43	feature = 500	correl = 0.106148	descr = N_Gram_GGGAC
cnt = 44	feature = 334	correl = -0.0494292	descr = N_Gram_CGATG
cnt = 45	feature = 463	correl = -0.129118	descr = N_Gram_GCGTC
cnt = 46	feature = 596	correl = -0.0802348	descr = N_Gram_TCCGC
cnt = 47	feature = 226	correl = -0.095802	descr = N_Gram_ATCGG
cnt = 48	feature = 626	correl = -0.0813103	descr = N_Gram_TGAGA
cnt = 49	feature = 640	correl = 0.0637596	descr = N_Gram_TGGAG
cnt = 50	feature = 404	correl = 0.0444698	descr = N_Gram_GACAC
cnt = 51	feature = 451	correl = 0.0704072	descr = N_Gram_GCCTC
cnt = 52	feature = 393	correl = 0.0844645	descr = N_Gram_CTTGG
cnt = 53	feature = 267	correl = 0.0670594	descr = N_Gram_CACTC
cnt = 54	feature = 510	correl = -0.0444272	descr = N_Gram_GGGTT
cnt = 55	feature = 258	correl = 0.0832887	descr = N_Gram_CACAG
cnt = 56	feature = 565	correl = -0.12886	descr = N_Gram_TAAGT
cnt = 57	feature = 324	correl = -0.114938	descr = N_Gram_CCTTC
cnt = 58	feature = 380	correl = -0.0732144	descr = N_Gram_CTGAT
cnt = 59	feature = 464	correl = 0.0544286	descr = N_Gram_GCGTG
cnt = 60	feature = 546	correl = 0.0471497	descr = N_Gram_GTGTA
cnt = 61	feature = 235	correl = -0.0659481	descr = N_Gram_ATGCT
cnt = 62	feature = 509	correl = 0.0928145	descr = N_Gram_GGGTC
cnt = 63	feature = 253	correl = 0.0825601	descr = N_Gram_CAAGG
cnt = 64	feature = 501	correl = 0.120675	descr = N_Gram_GGGAG
cnt = 65	feature = 303	correl = 0.073181	descr = N_Gram_CCCGA
cnt = 66	feature = 290	correl = 0.0594077	descr = N_Gram_CCACC
cnt = 67	feature = 492	correl = -0.084973	descr = N_Gram_GGCGA
cnt = 68	feature = 340	correl = 0.0637315	descr = N_Gram_CGGAA
cnt = 69	feature = 367	correl = 0.0634333	descr = N_Gram_CTATG
cnt = 70	feature = 225	correl = -0.0492258	descr = N_Gram_ATCGC
cnt = 71	feature = 386	correl = 0.0450415	descr = N_Gram_CTTAC
cnt = 72	feature = 440	correl = 0.10902	descr = N_Gram_GCATC
cnt = 73	feature = 665	correl = -0.073479	descr = N_Gram_TTACC
cnt = 74	feature = 304	correl = 0.0687388	descr = N_Gram_CCCGC
cnt = 75	feature = 321	correl = 0.0720865	descr = N_Gram_CCTGC
cnt = 76	feature = 516	correl = 0.0576326	descr = N_Gram_GGTTG
cnt = 77	feature = 494	correl = 0.0903571	descr = N_Gram_GGCGG
cnt = 78	feature = 648	correl = 0.0463545	descr = N_Gram_TGGGT
cnt = 79	feature = 425	correl = -0.0717742	descr = N_Gram_GATTA
cnt = 80	feature = 659	correl = 0.0506229	descr = N_Gram_TGTGT
cnt = 81	feature = 472	correl = 0.120547	descr = N_Gram_GGAAA
cnt = 82	feature = 605	correl = -0.14911	descr = N_Gram_TCGAG
cnt = 83	feature = 654	correl = -0.0671181	descr = N_Gram_TGTCA
cnt = 84	feature = 136	correl = 0.0466507	descr = N_Gram_AATAT
cnt = 85	feature = 291	correl = -0.0447983	descr = N_Gram_CCACG
cnt = 86	feature = 541	correl = 0.0570008	descr = N_Gram_GTGCG
cnt = 87	feature = 686	correl = 0.0546418	descr = N_Gram_TTGGT
cnt = 88	feature = 504	correl = 0.0776445	descr = N_Gram_GGGCG
cnt = 89	feature = 580	correl = 0.0952317	descr = N_Gram_TCACC
cnt = 90	feature = 481	correl = -0.106626	descr = N_Gram_GGATC
cnt = 91	feature = 437	correl = 0.062322	descr = N_Gram_GCAGC
cnt = 92	feature = 407	correl = 0.0591652	descr = N_Gram_GACCG
cnt = 93	feature = 529	correl = 0.0512049	descr = N_Gram_GTCCC
cnt = 94	feature = 280	correl = 0.109566	descr = N_Gram_CATCT
cnt = 95	feature = 276	correl = 0.121945	descr = N_Gram_CAGTG
cnt = 96	feature = 228	correl = 0.0796666	descr = N_Gram_ATCTG
cnt = 97	feature = 255	correl = 0.0520892	descr = N_Gram_CAATA
cnt = 98	feature = 448	correl = 0.0721921	descr = N_Gram_GCCGG
cnt = 99	feature = 644	correl = 0.131806	descr = N_Gram_TGGCT
cnt = 100	feature = 399	correl = 0.107687	descr = N_Gram_GAAGA
num rows = 521
num_elements = 52621
*
optimization finished, #iter = 276
nu = 0.763682
obj = -78.409442, rho = -0.152540
nSV = 414, nBSV = 380
num rows = 58
num_elements = 5858
*
optimization finished, #iter = 34
nu = 0.802144
obj = -8.291234, rho = -0.409262
nSV = 50, nBSV = 40
*
optimization finished, #iter = 276
nu = 0.763682
obj = -78.409442, rho = -0.152540
nSV = 414, nBSV = 380
CFS merit scores = 1.335
CFS merit scores = 1.58417
CFS merit scores = 1.82731
CFS merit scores = 2.04756
CFS merit scores = 2.24373
CFS merit scores = 2.42573
CFS merit scores = 2.59492
CFS merit scores = 2.75317
CFS merit scores = 2.89926
CFS merit scores = 3.03779
CFS merit scores = 3.16953
CFS merit scores = 3.29601
CFS merit scores = 3.41766
CFS merit scores = 3.53412
CFS merit scores = 3.64616
CFS merit scores = 3.75368
CFS merit scores = 3.85695
CFS merit scores = 3.95431
CFS merit scores = 4.04772
CFS merit scores = 4.1374
CFS merit scores = 4.22415
CFS merit scores = 4.30824
CFS merit scores = 4.39006
CFS merit scores = 4.47005
CFS merit scores = 4.54796
CFS merit scores = 4.62384
CFS merit scores = 4.69681
CFS merit scores = 4.76733
CFS merit scores = 4.83591
CFS merit scores = 4.9022
CFS merit scores = 4.96699
CFS merit scores = 5.02998
CFS merit scores = 5.09104
CFS merit scores = 5.15112
CFS merit scores = 5.20941
CFS merit scores = 5.26574
CFS merit scores = 5.31959
CFS merit scores = 5.37121
CFS merit scores = 5.41932
CFS merit scores = 5.46522
CFS merit scores = 5.50919
CFS merit scores = 5.55137
CFS merit scores = 5.59239
CFS merit scores = 5.62921
CFS merit scores = 5.66545
CFS merit scores = 5.69978
CFS merit scores = 5.73269
CFS merit scores = 5.76493
CFS merit scores = 5.7956
CFS merit scores = 5.82424
CFS merit scores = 5.84847
CFS merit scores = 5.87237
CFS merit scores = 5.89525
CFS merit scores = 5.91745
CFS merit scores = 5.93873
CFS merit scores = 5.95913
CFS merit scores = 5.97763
CFS merit scores = 5.99403
CFS merit scores = 6.00959
CFS merit scores = 6.02358
CFS merit scores = 6.03695
CFS merit scores = 6.05014
CFS merit scores = 6.06102
CFS merit scores = 6.07205
CFS merit scores = 6.08328
CFS merit scores = 6.09392
CFS merit scores = 6.10321
CFS merit scores = 6.11177
CFS merit scores = 6.11974
CFS merit scores = 6.12741
CFS merit scores = 6.13412
CFS merit scores = 6.13939
CFS merit scores = 6.1447
CFS merit scores = 6.14897
CFS merit scores = 6.15217
CFS merit scores = 6.15575
CFS merit scores = 6.1591
CFS merit scores = 6.16253
CFS merit scores = 6.16618
CFS merit scores = 6.16989
CFS merit scores = 6.17235
CFS merit scores = 6.17394
CFS merit scores = 6.17598
CFS merit scores = 6.17827
CFS merit scores = 6.18069
CFS merit scores = 6.18218
CFS merit scores = 6.18372
CFS merit scores = 6.18511
CFS merit scores = 6.18524
CFS merit scores = 6.18451
CFS merit scores = 6.18309
CFS merit scores = 6.18036
CFS merit scores = 6.17707
CFS merit scores = 6.17396
CFS merit scores = 6.17017
CFS merit scores = 6.16574
CFS merit scores = 6.16168
CFS merit scores = 6.1574
CFS merit scores = 6.15141
CFS merit scores = 6.14568
CFS merit scores = 6.14054
CFS merit scores = 6.13421
CFS merit scores = 6.12793
CFS merit scores = 6.12181
CFS merit scores = 6.11508
CFS merit scores = 6.10696
CFS merit scores = 6.09934
CFS merit scores = 6.0917
CFS merit scores = 6.08448
CFS merit scores = 6.07744
CFS merit scores = 6.07008
CFS merit scores = 6.06233
CFS merit scores = 6.05452
CFS merit scores = 6.04679
CFS merit scores = 6.03753
CFS merit scores = 6.02847
CFS merit scores = 6.01942
CFS merit scores = 6.01024
CFS merit scores = 6.00067
CFS merit scores = 5.99161
CFS merit scores = 5.98318
CFS merit scores = 5.97478
CFS merit scores = 5.96677
CFS merit scores = 5.95783
CFS merit scores = 5.94899
CFS merit scores = 5.93946
CFS merit scores = 5.93002
CFS merit scores = 5.9205
CFS merit scores = 5.91035
CFS merit scores = 5.90017
CFS merit scores = 5.88898
CFS merit scores = 5.87805
CFS merit scores = 5.86749
CFS merit scores = 5.85741
CFS merit scores = 5.84748
CFS merit scores = 5.83775
CFS merit scores = 5.8271
CFS merit scores = 5.81672
CFS merit scores = 5.80561
CFS merit scores = 5.79497
CFS merit scores = 5.7836
CFS merit scores = 5.77232
CFS merit scores = 5.76114
CFS merit scores = 5.75033
CFS merit scores = 5.73986
CFS merit scores = 5.72938
CFS merit scores = 5.71801
CFS merit scores = 5.70675
CFS merit scores = 5.69588
CFS merit scores = 5.68461
CFS merit scores = 5.67344
CFS merit scores = 5.66231
CFS merit scores = 5.65137
CFS merit scores = 5.64069
CFS merit scores = 5.63005
CFS merit scores = 5.61965
CFS merit scores = 5.60916
CFS merit scores = 5.59851
CFS merit scores = 5.58786
CFS merit scores = 5.5775
CFS merit scores = 5.56693
CFS merit scores = 5.55642
CFS merit scores = 5.54619
CFS merit scores = 5.53627
CFS merit scores = 5.52653
CFS merit scores = 5.51606
CFS merit scores = 5.50572
CFS merit scores = 5.49528
CFS merit scores = 5.48493
CFS merit scores = 5.47476
CFS merit scores = 5.46484
CFS merit scores = 5.45495
CFS merit scores = 5.44537
CFS merit scores = 5.43584
CFS merit scores = 5.42645
CFS merit scores = 5.41732
CFS merit scores = 5.40791
CFS merit scores = 5.3988
CFS merit scores = 5.38959
CFS merit scores = 5.38059
CFS merit scores = 5.37164
CFS merit scores = 5.36253
CFS merit scores = 5.35351
CFS merit scores = 5.34449
CFS merit scores = 5.33572
CFS merit scores = 5.32696
CFS merit scores = 5.318
CFS merit scores = 5.30886
CFS merit scores = 5.29988
CFS merit scores = 5.29066
CFS merit scores = 5.28143
CFS merit scores = 5.27235
CFS merit scores = 5.26345
CFS merit scores = 5.25455
CFS merit scores = 5.24583
CFS merit scores = 5.23657
CFS merit scores = 5.22745
CFS merit scores = 5.21829
CFS merit scores = 5.20927
CFS merit scores = 5.20011
CFS merit scores = 5.19109
CFS merit scores = 5.18214
CFS merit scores = 5.17287
CFS merit scores = 5.16366
CFS merit scores = 5.15459
CFS merit scores = 5.14576
CFS merit scores = 5.13603
CFS merit scores = 5.12661
CFS merit scores = 5.1171
CFS merit scores = 5.10756
CFS merit scores = 5.09818
CFS merit scores = 5.08883
CFS merit scores = 5.07966
CFS merit scores = 5.07063
CFS merit scores = 5.06178
CFS merit scores = 5.05266
CFS merit scores = 5.04346
CFS merit scores = 5.03449
CFS merit scores = 5.02534
CFS merit scores = 5.01541
CFS merit scores = 5.00559
CFS merit scores = 4.9956
CFS merit scores = 4.98558
CFS merit scores = 4.97559
CFS merit scores = 4.96572
CFS merit scores = 4.95597
CFS merit scores = 4.94556
CFS merit scores = 4.93534
CFS merit scores = 4.92503
CFS merit scores = 4.91467
CFS merit scores = 4.90444
CFS merit scores = 4.89428
CFS merit scores = 4.88423
CFS merit scores = 4.87369
CFS merit scores = 4.8633
CFS merit scores = 4.8532
CFS merit scores = 4.84296
CFS merit scores = 4.83298
CFS merit scores = 4.82306
CFS merit scores = 4.81315
CFS merit scores = 4.80341
CFS merit scores = 4.79271
CFS merit scores = 4.78225
CFS merit scores = 4.77087
CFS merit scores = 4.75965
CFS merit scores = 4.74846
CFS merit scores = 4.73738
CFS merit scores = 4.7255
CFS merit scores = 4.71223
CFS merit scores = 4.69889
CFS merit scores = 4.68573
CFS merit scores = 4.67196
CFS merit scores = 4.65843
CFS merit scores = 4.64478
CFS merit scores = 4.62986
CFS merit scores = 4.61168
CFS merit scores = 4.59289
CFS merit scores = 4.57394
cnt = 1	feature = 59	correl = -0.335001	descr = Gibbs_of_Target_Sequence__Pos_20_Step_1
cnt = 2	feature = 613	correl = -0.186395	descr = N_Gram_TCTC
cnt = 3	feature = 57	correl = -0.175519	descr = Gibbs_of_Target_Sequence__Pos_18_Step_1
cnt = 4	feature = 388	correl = 0.107194	descr = N_Gram_GAAGA
cnt = 5	feature = 516	correl = 0.0482489	descr = N_Gram_GTAAA
cnt = 6	feature = 160	correl = -0.0676986	descr = N_Gram_ACGCA
cnt = 7	feature = 396	correl = -0.0682858	descr = N_Gram_GACCC
cnt = 8	feature = 624	correl = 0.051018	descr = N_Gram_TGAAA
cnt = 9	feature = 601	correl = 0.0801168	descr = N_Gram_TCGAC
cnt = 10	feature = 508	correl = -0.0539773	descr = N_Gram_GGGTT
cnt = 11	feature = 593	correl = 0.0519979	descr = N_Gram_TCCCG
cnt = 12	feature = 324	correl = 0.0449682	descr = N_Gram_CGCCA
cnt = 13	feature = 303	correl = 0.0542474	descr = N_Gram_CCTAT
cnt = 14	feature = 399	correl = 0.0885336	descr = N_Gram_GACGG
cnt = 15	feature = 545	correl = 0.0660573	descr = N_Gram_GTGTC
cnt = 16	feature = 314	correl = 0.0730871	descr = N_Gram_CGACA
cnt = 17	feature = 605	correl = -0.0604343	descr = N_Gram_TCGCT
cnt = 18	feature = 546	correl = 0.0477341	descr = N_Gram_GTGTG
cnt = 19	feature = 334	correl = 0.0495723	descr = N_Gram_CGGCC
cnt = 20	feature = 648	correl = 0.0529725	descr = N_Gram_TGGGA
cnt = 21	feature = 326	correl = 0.0569187	descr = N_Gram_CGCTA
cnt = 22	feature = 353	correl = 0.0449682	descr = N_Gram_CTAAA
cnt = 23	feature = 350	correl = -0.0565534	descr = N_Gram_CGTTC
cnt = 24	feature = 357	correl = 0.0646514	descr = N_Gram_CTATA
cnt = 25	feature = 547	correl = 0.0885336	descr = N_Gram_GTTAA
cnt = 26	feature = 591	correl = 0.0607957	descr = N_Gram_TCCCA
cnt = 27	feature = 276	correl = 0.051351	descr = N_Gram_CCAAT
cnt = 28	feature = 661	correl = -0.0504621	descr = N_Gram_TGTTC
cnt = 29	feature = 272	correl = -0.0595348	descr = N_Gram_CATGT
cnt = 30	feature = 386	correl = 0.0526599	descr = N_Gram_GAAAC
cnt = 31	feature = 541	correl = 0.10346	descr = N_Gram_GTGGC
cnt = 32	feature = 594	correl = 0.0467614	descr = N_Gram_TCCGA
cnt = 33	feature = 292	correl = 0.0686314	descr = N_Gram_CCCGC
cnt = 34	feature = 255	correl = 0.055695	descr = N_Gram_CACGT
cnt = 35	feature = 641	correl = 0.0649505	descr = N_Gram_TGGAC
cnt = 36	feature = 389	correl = -0.0557573	descr = N_Gram_GAAGG
cnt = 37	feature = 536	correl = 0.0573867	descr = N_Gram_GTGCA
cnt = 38	feature = 505	correl = 0.0672489	descr = N_Gram_GGGGC
cnt = 39	feature = 341	correl = -0.0704385	descr = N_Gram_CGTAA
cnt = 40	feature = 510	correl = -0.0998537	descr = N_Gram_GGTAA
cnt = 41	feature = 628	correl = 0.0501996	descr = N_Gram_TGAGT
cnt = 42	feature = 244	correl = 0.0824092	descr = N_Gram_CAAGG
cnt = 43	feature = 321	correl = -0.0495078	descr = N_Gram_CGATG
cnt = 44	feature = 231	correl = 0.04675	descr = N_Gram_ATTCT
cnt = 45	feature = 606	correl = 0.0815678	descr = N_Gram_TCGGA
cnt = 46	feature = 655	correl = -0.0721152	descr = N_Gram_TGTCA
cnt = 47	feature = 492	correl = 0.132497	descr = N_Gram_GGCTT
cnt = 48	feature = 301	correl = -0.0541916	descr = N_Gram_CCGTC
cnt = 49	feature = 322	correl = 0.0783266	descr = N_Gram_CGCAA
cnt = 50	feature = 218	correl = -0.0564014	descr = N_Gram_ATCAT
cnt = 51	feature = 612	correl = 0.0562657	descr = N_Gram_TCTAC
cnt = 52	feature = 211	correl = 0.0544521	descr = N_Gram_ATACA
cnt = 53	feature = 335	correl = 0.0605801	descr = N_Gram_CGGCG
cnt = 54	feature = 544	correl = 0.0470247	descr = N_Gram_GTGTA
cnt = 55	feature = 538	correl = 0.0840186	descr = N_Gram_GTGCT
cnt = 56	feature = 619	correl = -0.136862	descr = N_Gram_TCTTA
cnt = 57	feature = 304	correl = 0.0669317	descr = N_Gram_CCTCA
cnt = 58	feature = 424	correl = -0.102162	descr = N_Gram_GATTT
cnt = 59	feature = 563	correl = -0.140999	descr = N_Gram_TAAGT
cnt = 60	feature = 342	correl = -0.0676986	descr = N_Gram_CGTAC
cnt = 61	feature = 446	correl = 0.135114	descr = N_Gram_GCCTT
cnt = 62	feature = 540	correl = 0.0440189	descr = N_Gram_GTGGA
cnt = 63	feature = 512	correl = 0.0645362	descr = N_Gram_GGTCA
cnt = 64	feature = 626	correl = 0.0455699	descr = N_Gram_TGACA
cnt = 65	feature = 258	correl = 0.111347	descr = N_Gram_CAGCG
cnt = 66	feature = 290	correl = 0.0460393	descr = N_Gram_CCCCT
cnt = 67	feature = 351	correl = 0.113046	descr = N_Gram_CGTTT
cnt = 68	feature = 529	correl = 0.0984847	descr = N_Gram_GTCGG
cnt = 69	feature = 226	correl = -0.050257	descr = N_Gram_ATGCT
cnt = 70	feature = 286	correl = 0.0837304	descr = N_Gram_CCCAC
cnt = 71	feature = 436	correl = 0.120019	descr = N_Gram_GCATC
cnt = 72	feature = 580	correl = 0.0443521	descr = N_Gram_TCAAA
cnt = 73	feature = 382	correl = 0.0573149	descr = N_Gram_CTTGG
cnt = 74	feature = 674	correl = -0.0732794	descr = N_Gram_TTCGG
cnt = 75	feature = 222	correl = 0.0596296	descr = N_Gram_ATCTG
cnt = 76	feature = 233	correl = 0.0914607	descr = N_Gram_ATTGT
cnt = 77	feature = 367	correl = 0.0617716	descr = N_Gram_CTCGG
cnt = 78	feature = 602	correl = -0.112239	descr = N_Gram_TCGAG
cnt = 79	feature = 392	correl = 0.075687	descr = N_Gram_GAATC
cnt = 80	feature = 451	correl = 0.0787735	descr = N_Gram_GCGGA
cnt = 81	feature = 432	correl = -0.0624977	descr = N_Gram_GCAGA
cnt = 82	feature = 610	correl = 0.0589902	descr = N_Gram_TCGTT
cnt = 83	feature = 680	correl = -0.0661787	descr = N_Gram_TTGAC
cnt = 84	feature = 395	correl = 0.0835581	descr = N_Gram_GACAG
cnt = 85	feature = 635	correl = 0.0951233	descr = N_Gram_TGCAC
cnt = 86	feature = 278	correl = -0.0570146	descr = N_Gram_CCACG
cnt = 87	feature = 248	correl = 0.0831468	descr = N_Gram_CACAG
cnt = 88	feature = 690	correl = 0.0451248	descr = N_Gram_TTTCA
cnt = 89	feature = 649	correl = 0.0880164	descr = N_Gram_TGGGG
cnt = 90	feature = 500	correl = 0.104338	descr = N_Gram_GGGCC
cnt = 91	feature = 681	correl = -0.0471707	descr = N_Gram_TTGAG
cnt = 92	feature = 228	correl = 0.0440098	descr = N_Gram_ATGTG
cnt = 93	feature = 340	correl = 0.0567705	descr = N_Gram_CGGTT
cnt = 94	feature = 574	correl = -0.0523682	descr = N_Gram_TAGCC
cnt = 95	feature = 404	correl = -0.0480222	descr = N_Gram_GAGCC
cnt = 96	feature = 268	correl = -0.0775616	descr = N_Gram_CATCG
cnt = 97	feature = 448	correl = 0.0443714	descr = N_Gram_GCGAG
cnt = 98	feature = 305	correl = -0.066356	descr = N_Gram_CCTCC
cnt = 99	feature = 375	correl = -0.12982	descr = N_Gram_CTTAT
cnt = 100	feature = 485	correl = 0.0887869	descr = N_Gram_GGCCC
cnt = 101	feature = 394	correl = 0.0443673	descr = N_Gram_GACAC
cnt = 102	feature = 654	correl = 0.0589823	descr = N_Gram_TGTAA
cnt = 103	feature = 391	correl = -0.0494498	descr = N_Gram_GAATA
cnt = 104	feature = 361	correl = 0.0546877	descr = N_Gram_CTCAC
cnt = 105	feature = 277	correl = 0.058304	descr = N_Gram_CCACC
cnt = 106	feature = 241	correl = 0.0619327	descr = N_Gram_CAAAG
cnt = 107	feature = 525	correl = 0.0510769	descr = N_Gram_GTCCC
cnt = 108	feature = 501	correl = 0.0775068	descr = N_Gram_GGGCG
cnt = 109	feature = 236	correl = -0.151901	descr = N_Gram_ATTTT
cnt = 110	feature = 496	correl = 0.105989	descr = N_Gram_GGGAC
cnt = 111	feature = 207	correl = -0.0726713	descr = N_Gram_AGTTT
cnt = 112	feature = 348	correl = 0.125823	descr = N_Gram_CGTGC
cnt = 113	feature = 476	correl = 0.0768074	descr = N_Gram_GGAGC
cnt = 114	feature = 659	correl = 0.0943639	descr = N_Gram_TGTGG
cnt = 115	feature = 337	correl = 0.107255	descr = N_Gram_CGGGA
cnt = 116	feature = 478	correl = -0.0842352	descr = N_Gram_GGATC
cnt = 117	feature = 235	correl = -0.0597821	descr = N_Gram_ATTTG
cnt = 118	feature = 484	correl = 0.0769144	descr = N_Gram_GGCCA
cnt = 119	feature = 645	correl = -0.0787881	descr = N_Gram_TGGCG
cnt = 120	feature = 329	correl = 0.0665538	descr = N_Gram_CGGAA
cnt = 121	feature = 440	correl = 0.0894919	descr = N_Gram_GCCCG
cnt = 122	feature = 397	correl = 0.0525953	descr = N_Gram_GACCG
cnt = 123	feature = 417	correl = -0.0670206	descr = N_Gram_GATGA
cnt = 124	feature = 603	correl = -0.0488526	descr = N_Gram_TCGC
cnt = 125	feature = 614	correl = -0.0562052	descr = N_Gram_TCTCA
cnt = 126	feature = 325	correl = 0.0934479	descr = N_Gram_CGCCG
cnt = 127	feature = 466	correl = 0.0483151	descr = N_Gram_GCTTT
cnt = 128	feature = 318	correl = -0.0778583	descr = N_Gram_CGAGT
cnt = 129	feature = 463	correl = 0.065488	descr = N_Gram_GCTGC
cnt = 130	feature = 407	correl = 0.0645523	descr = N_Gram_GAGGT
cnt = 131	feature = 697	correl = -0.0663268	descr = N_Gram_TTTTG
cnt = 132	feature = 283	correl = 0.0648749	descr = N_Gram_CCATC
cnt = 133	feature = 306	correl = 0.0601988	descr = N_Gram_CCTCG
cnt = 134	feature = 383	correl = 0.0711122	descr = N_Gram_CTTTA
cnt = 135	feature = 225	correl = -0.0755016	descr = N_Gram_ATGC
cnt = 136	feature = 309	correl = -0.0859899	descr = N_Gram_CCTTC
cnt = 137	feature = 504	correl = 0.0613934	descr = N_Gram_GGGGA
cnt = 138	feature = 426	correl = 0.125602	descr = N_Gram_GCAA
cnt = 139	feature = 274	correl = 0.053807	descr = N_Gram_CCAAA
cnt = 140	feature = 254	correl = -0.0749098	descr = N_Gram_CACGA
cnt = 141	feature = 267	correl = 0.10584	descr = N_Gram_CATCC
cnt = 142	feature = 632	correl = -0.135808	descr = N_Gram_TGATT
cnt = 143	feature = 209	correl = -0.102279	descr = N_Gram_ATAA
cnt = 144	feature = 487	correl = 0.133509	descr = N_Gram_GGCCT
cnt = 145	feature = 497	correl = 0.11304	descr = N_Gram_GGGAG
cnt = 146	feature = 511	correl = 0.0456596	descr = N_Gram_GGTC
cnt = 147	feature = 252	correl = 0.0534775	descr = N_Gram_CACCT
cnt = 148	feature = 527	correl = -0.103909	descr = N_Gram_GTCGA
cnt = 149	feature = 52	correl = -0.177172	descr = Gibbs_of_Target_Sequence__Pos_7_Step_1
cnt = 150	feature = 435	correl = 0.0777539	descr = N_Gram_GCAT
cnt = 151	feature = 13	correl = 0.0861806	descr = Position_Specific_Bin_Base_3_Base_C
cnt = 152	feature = 625	correl = -0.0658539	descr = N_Gram_TGAAG
cnt = 153	feature = 34	correl = 0.123904	descr = Position_Specific_Bin_Base_14_Base_T
cnt = 154	feature = 81	correl = 0.0527181	descr = Xue_Structure_Feature_C101
cnt = 155	feature = 30	correl = -0.125699	descr = Position_Specific_Bin_Base_12_Base_T
cnt = 156	feature = 219	correl = -0.0845956	descr = N_Gram_ATCG
cnt = 157	feature = 633	correl = 0.114278	descr = N_Gram_TGCA
cnt = 158	feature = 39	correl = 0.0760799	descr = Position_Specific_Bin_Base_17_Base_G
cnt = 159	feature = 19	correl = -0.0959675	descr = Position_Specific_Bin_Base_6_Base_A
cnt = 160	feature = 32	correl = 0.114941	descr = Position_Specific_Bin_Base_13_Base_C
cnt = 161	feature = 514	correl = 0.0453198	descr = N_Gram_GGTT
cnt = 162	feature = 42	correl = 0.108294	descr = Position_Specific_Bin_Base_18_Base_C
cnt = 163	feature = 10	correl = -0.0815042	descr = Position_Specific_Bin_Base_2_Base_G
cnt = 164	feature = 24	correl = -0.0518313	descr = Position_Specific_Bin_Base_9_Base_T
cnt = 165	feature = 313	correl = -0.0449112	descr = N_Gram_CGAC
cnt = 166	feature = 29	correl = 0.0954761	descr = Position_Specific_Bin_Base_12_Base_G
cnt = 167	feature = 78	correl = 0.130657	descr = Xue_Structure_Feature_A101
cnt = 168	feature = 21	correl = -0.0500264	descr = Position_Specific_Bin_Base_8_Base_C
cnt = 169	feature = 390	correl = -0.075542	descr = N_Gram_GAAGT
cnt = 170	feature = 285	correl = 0.0575112	descr = N_Gram_CCCA
cnt = 171	feature = 14	correl = -0.0644476	descr = Position_Specific_Bin_Base_4_Base_A
cnt = 172	feature = 380	correl = -0.0819458	descr = N_Gram_CTTGA
cnt = 173	feature = 539	correl = 0.108871	descr = N_Gram_GTGG
cnt = 174	feature = 590	correl = 0.077493	descr = N_Gram_TCCC
cnt = 175	feature = 473	correl = 0.120945	descr = N_Gram_GGACC
cnt = 176	feature = 531	correl = -0.0770362	descr = N_Gram_GTCTT
cnt = 177	feature = 11	correl = 0.0887967	descr = Position_Specific_Bin_Base_2_Base_T
cnt = 178	feature = 18	correl = 0.0744944	descr = Position_Specific_Bin_Base_5_Base_G
cnt = 179	feature = 44	correl = -0.0879745	descr = Position_Specific_Bin_Base_18_Base_T
cnt = 180	feature = 644	correl = 0.114355	descr = N_Gram_TGGCC
cnt = 181	feature = 38	correl = 0.0721528	descr = Position_Specific_Bin_Base_17_Base_C
cnt = 182	feature = 33	correl = -0.117847	descr = Position_Specific_Bin_Base_14_Base_A
cnt = 183	feature = 82	correl = 0.0855275	descr = Xue_Structure_Feature_C010
cnt = 184	feature = 136	correl = -0.0906064	descr = N_Gram_AATC
cnt = 185	feature = 481	correl = 0.0475912	descr = N_Gram_GGCA
cnt = 186	feature = 105	correl = -0.0662083	descr = Fold_of_Target_NoBeginbrace_noends_Pos_7
cnt = 187	feature = 56	correl = -0.102628	descr = Gibbs_of_Target_Sequence__Pos_17_Step_1
cnt = 188	feature = 69	correl = 0.0808422	descr = Fold_of_RNAi_Sequence_Pos_9
cnt = 189	feature = 9	correl = 0.0635599	descr = Position_Specific_Bin_Base_2_Base_C
cnt = 190	feature = 76	correl = 0.062412	descr = Xue_Structure_Feature_A111
cnt = 191	feature = 17	correl = 0.104264	descr = Position_Specific_Bin_Base_5_Base_C
cnt = 192	feature = 40	correl = -0.0779228	descr = Position_Specific_Bin_Base_17_Base_T
cnt = 193	feature = 291	correl = 0.0965253	descr = N_Gram_CCCG
cnt = 194	feature = 598	correl = -0.129877	descr = N_Gram_TCCTT
cnt = 195	feature = 441	correl = 0.0670364	descr = N_Gram_GCCG
cnt = 196	feature = 54	correl = -0.0974245	descr = Gibbs_of_Target_Sequence__Pos_13_Step_1
cnt = 197	feature = 364	correl = -0.105719	descr = N_Gram_CTCCA
cnt = 198	feature = 36	correl = 0.134421	descr = Position_Specific_Bin_Base_16_Base_C
cnt = 199	feature = 20	correl = 0.110323	descr = Position_Specific_Bin_Base_6_Base_C
cnt = 200	feature = 8	correl = -0.0555671	descr = Position_Specific_Bin_Base_2_Base_A
cnt = 201	feature = 77	correl = 0.0838065	descr = Xue_Structure_Feature_A100
cnt = 202	feature = 691	correl = -0.0655038	descr = N_Gram_TTTCC
cnt = 203	feature = 234	correl = -0.107219	descr = N_Gram_ATTT
cnt = 204	feature = 526	correl = -0.0732084	descr = N_Gram_GTCG
cnt = 205	feature = 503	correl = 0.0659145	descr = N_Gram_GGGG
cnt = 206	feature = 416	correl = -0.0440887	descr = N_Gram_GATG
cnt = 207	feature = 461	correl = -0.0794271	descr = N_Gram_GCTCC
cnt = 208	feature = 472	correl = 0.119878	descr = N_Gram_GGAC
cnt = 209	feature = 35	correl = -0.112333	descr = Position_Specific_Bin_Base_16_Base_A
cnt = 210	feature = 343	correl = -0.0872262	descr = N_Gram_CGTC
cnt = 211	feature = 535	correl = 0.0729268	descr = N_Gram_GTGC
cnt = 212	feature = 67	correl = 0.0769865	descr = Fold_of_RNAi_Sequence_Pos_4
cnt = 213	feature = 475	correl = 0.10991	descr = N_Gram_GGAG
cnt = 214	feature = 679	correl = -0.0585037	descr = N_Gram_TTGA
cnt = 215	feature = 450	correl = 0.0880005	descr = N_Gram_GCGG
cnt = 216	feature = 28	correl = 0.139325	descr = Position_Specific_Bin_Base_12_Base_C
cnt = 217	feature = 615	correl = -0.11716	descr = N_Gram_TCTCC
cnt = 218	feature = 677	correl = -0.139967	descr = N_Gram_TTCTT
cnt = 219	feature = 64	correl = 0.199608	descr = Fold_of_RNAi_Sequence_Pos_1
cnt = 220	feature = 323	correl = 0.0672541	descr = N_Gram_CGCC
cnt = 221	feature = 72	correl = 0.122247	descr = Fold_of_RNAi_Sequence_Pos_12
cnt = 222	feature = 86	correl = 0.0801244	descr = Xue_Structure_Feature_G100
cnt = 223	feature = 643	correl = 0.0451574	descr = N_Gram_TGGC
cnt = 224	feature = 579	correl = 0.0699961	descr = N_Gram_TCA
cnt = 225	feature = 557	correl = -0.0817198	descr = N_Gram_TAA
cnt = 226	feature = 312	correl = -0.0596474	descr = N_Gram_CGA
cnt = 227	feature = 265	correl = 0.0729038	descr = N_Gram_CAT
cnt = 228	feature = 58	correl = -0.300939	descr = Gibbs_of_Target_Sequence__Pos_19_Step_1
cnt = 229	feature = 66	correl = 0.0894178	descr = Fold_of_RNAi_Sequence_Pos_3
cnt = 230	feature = 460	correl = -0.055655	descr = N_Gram_GCTC
cnt = 231	feature = 425	correl = 0.128276	descr = N_Gram_GCA
cnt = 232	feature = 483	correl = 0.161213	descr = N_Gram_GGCC
cnt = 233	feature = 596	correl = -0.0890113	descr = N_Gram_TCCT
cnt = 234	feature = 509	correl = 0.0678959	descr = N_Gram_GGT
cnt = 235	feature = 695	correl = -0.15477	descr = N_Gram_TTTT
cnt = 236	feature = 73	correl = 0.0923377	descr = Fold_of_RNAi_Sequence_Pos_13
cnt = 237	feature = 308	correl = -0.0990473	descr = N_Gram_CCTT
cnt = 238	feature = 599	correl = -0.109256	descr = N_Gram_TCG
cnt = 239	feature = 494	correl = 0.133216	descr = N_Gram_GGGA
cnt = 240	feature = 623	correl = -0.0742621	descr = N_Gram_TGA
cnt = 241	feature = 284	correl = 0.0495362	descr = N_Gram_CCC
cnt = 242	feature = 80	correl = 0.115545	descr = Xue_Structure_Feature_C110
cnt = 243	feature = 640	correl = 0.0942792	descr = N_Gram_TGG
cnt = 244	feature = 578	correl = -0.114723	descr = N_Gram_TC
cnt = 245	feature = 79	correl = 0.0735233	descr = Xue_Structure_Feature_C111
cnt = 246	feature = 237	correl = 0.108921	descr = N_Gram_CA
cnt = 247	feature = 336	correl = 0.147416	descr = N_Gram_CGGG
cnt = 248	feature = 373	correl = -0.125257	descr = N_Gram_CTT
cnt = 249	feature = 468	correl = 0.141089	descr = N_Gram_GGA
cnt = 250	feature = 611	correl = -0.105133	descr = N_Gram_TCT
cnt = 251	feature = 437	correl = 0.0671955	descr = N_Gram_GCC
cnt = 252	feature = 688	correl = -0.0953816	descr = N_Gram_TTT
cnt = 253	feature = 327	correl = 0.0908169	descr = N_Gram_CGG
cnt = 254	feature = 61	correl = -0.150091	descr = PF_RNAi_Fold_5'Free_Count
cnt = 255	feature = 662	correl = -0.130387	descr = N_Gram_TT
cnt = 256	feature = 467	correl = 0.168089	descr = N_Gram_GG
cnt = 257	feature = 60	correl = -0.186888	descr = PF_RNAi_Fold_Energy
cnt = 258	feature = 83	correl = -0.0941193	descr = Xue_Structure_Feature_C000
num rows = 521
num_elements = 134939
*
optimization finished, #iter = 589
nu = 0.540820
obj = -44.594459, rho = -0.368541
nSV = 362, nBSV = 213
num rows = 58
num_elements = 15022
*
optimization finished, #iter = 51
nu = 0.573095
obj = -4.941882, rho = -0.366546
nSV = 48, nBSV = 16
*
optimization finished, #iter = 589
nu = 0.540820
obj = -44.594459, rho = -0.368541
nSV = 362, nBSV = 213
CFS merit scores = 1.32688
CFS merit scores = 1.56726
CFS merit scores = 1.82408
CFS merit scores = 2.05068
CFS merit scores = 2.24951
CFS merit scores = 2.42785
CFS merit scores = 2.58833
CFS merit scores = 2.73637
CFS merit scores = 2.8683
CFS merit scores = 2.98779
CFS merit scores = 3.09758
CFS merit scores = 3.19703
CFS merit scores = 3.29304
CFS merit scores = 3.38499
CFS merit scores = 3.46737
CFS merit scores = 3.5428
CFS merit scores = 3.60419
CFS merit scores = 3.65897
CFS merit scores = 3.7071
CFS merit scores = 3.74625
CFS merit scores = 3.78228
CFS merit scores = 3.81369
CFS merit scores = 3.83779
CFS merit scores = 3.86103
CFS merit scores = 3.8816
CFS merit scores = 3.89994
CFS merit scores = 3.91776
CFS merit scores = 3.93319
CFS merit scores = 3.94868
CFS merit scores = 3.95807
CFS merit scores = 3.96467
CFS merit scores = 3.97072
CFS merit scores = 3.97265
CFS merit scores = 3.97481
CFS merit scores = 3.97704
CFS merit scores = 3.9799
CFS merit scores = 3.98232
CFS merit scores = 3.9851
CFS merit scores = 3.98904
CFS merit scores = 3.99224
CFS merit scores = 3.9942
CFS merit scores = 3.99423
CFS merit scores = 3.99592
CFS merit scores = 3.99243
CFS merit scores = 3.98866
CFS merit scores = 3.98316
CFS merit scores = 3.97536
CFS merit scores = 3.96817
CFS merit scores = 3.957
CFS merit scores = 3.94463
CFS merit scores = 3.93227
CFS merit scores = 3.92032
CFS merit scores = 3.90533
CFS merit scores = 3.89103
CFS merit scores = 3.85025
cnt = 1	feature = 64	correl = -0.326885	descr = Gibbs_of_Target_Sequence__Pos_20_Step_1
cnt = 2	feature = 28	correl = -0.110489	descr = Position_Specific_Bin_Base_12_Base_A
cnt = 3	feature = 54	correl = -0.123644	descr = Gibbs_of_Target_Sequence__Pos_6_Step_1
cnt = 4	feature = 222	correl = -0.138499	descr = N_Gram_ATAAG
cnt = 5	feature = 645	correl = 0.068652	descr = N_Gram_TGTGA
cnt = 6	feature = 466	correl = 0.0553326	descr = N_Gram_GCTTT
cnt = 7	feature = 231	correl = 0.0856451	descr = N_Gram_ATATA
cnt = 8	feature = 308	correl = 0.0449028	descr = N_Gram_CCGCA
cnt = 9	feature = 291	correl = 0.0512448	descr = N_Gram_CCAAT
cnt = 10	feature = 303	correl = 0.051928	descr = N_Gram_CCCGC
cnt = 11	feature = 218	correl = 0.0686179	descr = N_Gram_AGTTG
cnt = 12	feature = 450	correl = 0.0442697	descr = N_Gram_GCGAG
cnt = 13	feature = 304	correl = 0.0608559	descr = N_Gram_CCCGG
cnt = 14	feature = 265	correl = 0.0630905	descr = N_Gram_CACCA
cnt = 15	feature = 599	correl = -0.0481308	descr = N_Gram_TCGGG
cnt = 16	feature = 633	correl = 0.18328	descr = N_Gram_TGGCT
cnt = 17	feature = 546	correl = -0.0994484	descr = N_Gram_GTTTT
cnt = 18	feature = 461	correl = -0.0732129	descr = N_Gram_GCTCC
cnt = 19	feature = 446	correl = 0.0854186	descr = N_Gram_GCCT
cnt = 20	feature = 267	correl = 0.0581254	descr = N_Gram_CACCG
cnt = 21	feature = 510	correl = 0.0488594	descr = N_Gram_GGTC
cnt = 22	feature = 417	correl = -0.116362	descr = N_Gram_GATC
cnt = 23	feature = 416	correl = 0.066287	descr = N_Gram_GATAT
cnt = 24	feature = 391	correl = 0.102901	descr = N_Gram_CTTTG
cnt = 25	feature = 33	correl = 0.103368	descr = Position_Specific_Bin_Base_13_Base_C
cnt = 26	feature = 661	correl = -0.0440948	descr = N_Gram_TTCCG
cnt = 27	feature = 11	correl = 0.0601134	descr = Position_Specific_Bin_Base_2_Base_T
cnt = 28	feature = 86	correl = 0.0848042	descr = Xue_Structure_Feature_C101
cnt = 29	feature = 605	correl = -0.0985684	descr = N_Gram_TCTCA
cnt = 30	feature = 73	correl = 0.0906147	descr = Fold_of_RNAi_Sequence_Pos_9
cnt = 31	feature = 272	correl = 0.0482376	descr = N_Gram_CACT
cnt = 32	feature = 56	correl = 0.0659425	descr = Gibbs_of_Target_Sequence__Pos_12_Step_1
cnt = 33	feature = 77	correl = 0.086522	descr = Fold_of_RNAi_Sequence_Pos_14
cnt = 34	feature = 225	correl = 0.0680859	descr = N_Gram_ATACG
cnt = 35	feature = 32	correl = -0.0542111	descr = Position_Specific_Bin_Base_13_Base_A
cnt = 36	feature = 17	correl = 0.0762718	descr = Position_Specific_Bin_Base_5_Base_G
cnt = 37	feature = 541	correl = 0.0595992	descr = N_Gram_GTTG
cnt = 38	feature = 472	correl = 0.0967814	descr = N_Gram_GGAC
cnt = 39	feature = 209	correl = -0.0480691	descr = N_Gram_AGT
cnt = 40	feature = 10	correl = -0.0802303	descr = Position_Specific_Bin_Base_2_Base_G
cnt = 41	feature = 497	correl = 0.145706	descr = N_Gram_GGGC
cnt = 42	feature = 83	correl = 0.114443	descr = Xue_Structure_Feature_A101
cnt = 43	feature = 105	correl = 0.100374	descr = Fold_of_Target_NoEndbrace_noends_Pos_13
cnt = 44	feature = 14	correl = -0.068026	descr = Position_Specific_Bin_Base_4_Base_A
cnt = 45	feature = 82	correl = 0.0494186	descr = Xue_Structure_Feature_A100
cnt = 46	feature = 61	correl = -0.122222	descr = Gibbs_of_Target_Sequence__Pos_17_Step_1
cnt = 47	feature = 81	correl = -0.0515979	descr = Xue_Structure_Feature_A110
cnt = 48	feature = 547	correl = -0.0749633	descr = N_Gram_TA
cnt = 49	feature = 57	correl = -0.0824215	descr = Gibbs_of_Target_Sequence__Pos_13_Step_1
cnt = 50	feature = 80	correl = 0.0454459	descr = Xue_Structure_Feature_A111
cnt = 51	feature = 545	correl = -0.0447023	descr = N_Gram_GTTT
cnt = 52	feature = 59	correl = -0.0485392	descr = Gibbs_of_Target_Sequence__Pos_15_Step_1
cnt = 53	feature = 460	correl = -0.0542849	descr = N_Gram_GCTC
cnt = 54	feature = 72	correl = 0.0811179	descr = Fold_of_RNAi_Sequence_Pos_6
cnt = 55	feature = 58	correl = -0.177903	descr = Gibbs_of_Target_Sequence__Pos_14_Step_1
num rows = 521
num_elements = 29176
*
optimization finished, #iter = 310
nu = 0.637679
obj = -57.105276, rho = -0.284124
nSV = 352, nBSV = 308
num rows = 58
num_elements = 3248
*
optimization finished, #iter = 51
nu = 0.728559
obj = -6.710647, rho = -0.358036
nSV = 49, nBSV = 34
*
optimization finished, #iter = 310
nu = 0.637679
obj = -57.105276, rho = -0.284124
nSV = 352, nBSV = 308
CFS merit scores = 1.23429
CFS merit scores = 1.53609
CFS merit scores = 1.79902
CFS merit scores = 2.03198
CFS merit scores = 2.24379
CFS merit scores = 2.43839
CFS merit scores = 2.61792
CFS merit scores = 2.7862
CFS merit scores = 2.94473
CFS merit scores = 3.09501
CFS merit scores = 3.23809
CFS merit scores = 3.37482
CFS merit scores = 3.50154
CFS merit scores = 3.62299
CFS merit scores = 3.73964
CFS merit scores = 3.85199
CFS merit scores = 3.96026
CFS merit scores = 4.06471
CFS merit scores = 4.16586
CFS merit scores = 4.2639
CFS merit scores = 4.35557
CFS merit scores = 4.4439
CFS merit scores = 4.52934
CFS merit scores = 4.61233
CFS merit scores = 4.69304
CFS merit scores = 4.77161
CFS merit scores = 4.84812
CFS merit scores = 4.92189
CFS merit scores = 4.99084
CFS merit scores = 5.05773
CFS merit scores = 5.11952
CFS merit scores = 5.1793
CFS merit scores = 5.23819
CFS merit scores = 5.29619
CFS merit scores = 5.3497
CFS merit scores = 5.40163
CFS merit scores = 5.45198
CFS merit scores = 5.49898
CFS merit scores = 5.54474
CFS merit scores = 5.58527
CFS merit scores = 5.62158
CFS merit scores = 5.6498
CFS merit scores = 5.67759
CFS merit scores = 5.705
CFS merit scores = 5.7284
CFS merit scores = 5.7503
CFS merit scores = 5.76921
CFS merit scores = 5.78621
CFS merit scores = 5.79654
CFS merit scores = 5.80621
CFS merit scores = 5.81442
CFS merit scores = 5.82116
CFS merit scores = 5.82882
CFS merit scores = 5.83742
CFS merit scores = 5.84464
CFS merit scores = 5.85117
CFS merit scores = 5.85587
CFS merit scores = 5.86077
CFS merit scores = 5.86578
CFS merit scores = 5.87118
CFS merit scores = 5.87541
CFS merit scores = 5.87856
CFS merit scores = 5.88158
CFS merit scores = 5.88522
CFS merit scores = 5.88878
CFS merit scores = 5.89238
CFS merit scores = 5.89641
CFS merit scores = 5.901
CFS merit scores = 5.90426
CFS merit scores = 5.90662
CFS merit scores = 5.90801
CFS merit scores = 5.90973
CFS merit scores = 5.91011
CFS merit scores = 5.91113
CFS merit scores = 5.91215
CFS merit scores = 5.91372
CFS merit scores = 5.91318
CFS merit scores = 5.91312
CFS merit scores = 5.91365
CFS merit scores = 5.91382
CFS merit scores = 5.91385
CFS merit scores = 5.91385
CFS merit scores = 5.91324
CFS merit scores = 5.91141
CFS merit scores = 5.9086
CFS merit scores = 5.90454
CFS merit scores = 5.90103
CFS merit scores = 5.89722
CFS merit scores = 5.8917
CFS merit scores = 5.88596
CFS merit scores = 5.87791
CFS merit scores = 5.87042
CFS merit scores = 5.86344
CFS merit scores = 5.85692
CFS merit scores = 5.85097
CFS merit scores = 5.84506
CFS merit scores = 5.83893
CFS merit scores = 5.83291
CFS merit scores = 5.82733
CFS merit scores = 5.82193
CFS merit scores = 5.81645
CFS merit scores = 5.81021
CFS merit scores = 5.80396
CFS merit scores = 5.79733
CFS merit scores = 5.7908
CFS merit scores = 5.78261
CFS merit scores = 5.77426
CFS merit scores = 5.76574
CFS merit scores = 5.75766
CFS merit scores = 5.7493
CFS merit scores = 5.7408
CFS merit scores = 5.73262
CFS merit scores = 5.72448
CFS merit scores = 5.71612
CFS merit scores = 5.70663
CFS merit scores = 5.697
CFS merit scores = 5.68785
CFS merit scores = 5.67776
CFS merit scores = 5.66787
CFS merit scores = 5.65797
CFS merit scores = 5.64844
CFS merit scores = 5.63917
CFS merit scores = 5.62983
CFS merit scores = 5.62098
CFS merit scores = 5.61233
CFS merit scores = 5.60303
CFS merit scores = 5.59401
CFS merit scores = 5.58532
CFS merit scores = 5.57631
CFS merit scores = 5.56703
CFS merit scores = 5.55782
CFS merit scores = 5.54906
CFS merit scores = 5.54004
CFS merit scores = 5.53103
CFS merit scores = 5.52207
CFS merit scores = 5.5135
CFS merit scores = 5.50491
CFS merit scores = 5.4959
CFS merit scores = 5.48708
CFS merit scores = 5.47859
CFS merit scores = 5.46992
CFS merit scores = 5.46094
CFS merit scores = 5.4523
CFS merit scores = 5.44416
CFS merit scores = 5.43592
CFS merit scores = 5.42764
CFS merit scores = 5.41966
CFS merit scores = 5.4115
CFS merit scores = 5.40368
CFS merit scores = 5.3959
CFS merit scores = 5.38819
CFS merit scores = 5.38078
CFS merit scores = 5.37303
CFS merit scores = 5.36551
CFS merit scores = 5.35821
CFS merit scores = 5.35088
CFS merit scores = 5.34375
CFS merit scores = 5.33666
CFS merit scores = 5.32987
CFS merit scores = 5.32304
CFS merit scores = 5.31619
CFS merit scores = 5.30948
CFS merit scores = 5.3025
CFS merit scores = 5.29566
CFS merit scores = 5.28878
CFS merit scores = 5.28172
CFS merit scores = 5.27489
CFS merit scores = 5.26771
CFS merit scores = 5.26005
CFS merit scores = 5.25249
CFS merit scores = 5.24484
CFS merit scores = 5.23709
CFS merit scores = 5.22923
CFS merit scores = 5.22138
CFS merit scores = 5.21365
CFS merit scores = 5.20614
CFS merit scores = 5.1984
CFS merit scores = 5.19063
CFS merit scores = 5.1829
CFS merit scores = 5.17517
CFS merit scores = 5.16752
CFS merit scores = 5.15986
CFS merit scores = 5.15227
CFS merit scores = 5.14485
CFS merit scores = 5.13727
CFS merit scores = 5.12959
CFS merit scores = 5.12189
CFS merit scores = 5.11432
CFS merit scores = 5.10684
CFS merit scores = 5.09914
CFS merit scores = 5.09138
CFS merit scores = 5.08363
CFS merit scores = 5.07586
CFS merit scores = 5.0683
CFS merit scores = 5.06088
CFS merit scores = 5.05263
CFS merit scores = 5.04447
CFS merit scores = 5.03633
CFS merit scores = 5.02811
CFS merit scores = 5.0199
CFS merit scores = 5.01144
CFS merit scores = 5.00303
CFS merit scores = 4.99458
CFS merit scores = 4.98606
CFS merit scores = 4.9777
CFS merit scores = 4.96936
CFS merit scores = 4.96103
CFS merit scores = 4.95249
CFS merit scores = 4.94387
CFS merit scores = 4.93536
CFS merit scores = 4.92705
CFS merit scores = 4.91848
CFS merit scores = 4.91018
CFS merit scores = 4.90147
CFS merit scores = 4.89296
CFS merit scores = 4.8842
CFS merit scores = 4.87558
CFS merit scores = 4.86615
CFS merit scores = 4.85658
CFS merit scores = 4.84646
CFS merit scores = 4.83576
CFS merit scores = 4.8252
CFS merit scores = 4.81487
CFS merit scores = 4.80377
CFS merit scores = 4.79294
CFS merit scores = 4.78161
CFS merit scores = 4.76999
CFS merit scores = 4.75865
CFS merit scores = 4.74655
CFS merit scores = 4.73412
CFS merit scores = 4.72058
CFS merit scores = 4.70717
CFS merit scores = 4.69369
CFS merit scores = 4.67983
CFS merit scores = 4.66568
CFS merit scores = 4.65029
CFS merit scores = 4.63514
CFS merit scores = 4.6136
cnt = 1	feature = 677	correl = -0.234287	descr = N_Gram_TTCT
cnt = 2	feature = 340	correl = 0.129862	descr = N_Gram_CGGG
cnt = 3	feature = 313	correl = 0.108045	descr = N_Gram_CCTCA
cnt = 4	feature = 353	correl = 0.0785541	descr = N_Gram_CGTGG
cnt = 5	feature = 321	correl = 0.0729367	descr = N_Gram_CGACA
cnt = 6	feature = 351	correl = 0.070128	descr = N_Gram_CGTGA
cnt = 7	feature = 235	correl = -0.0492413	descr = N_Gram_ATCGC
cnt = 8	feature = 322	correl = -0.0492413	descr = N_Gram_CGACC
cnt = 9	feature = 512	correl = 0.0448498	descr = N_Gram_GGGGT
cnt = 10	feature = 160	correl = 0.0448498	descr = N_Gram_ACAGC
cnt = 11	feature = 301	correl = 0.0448498	descr = N_Gram_CCCCG
cnt = 12	feature = 674	correl = 0.0442881	descr = N_Gram_TTCGA
cnt = 13	feature = 219	correl = 0.0883378	descr = N_Gram_AGTTA
cnt = 14	feature = 324	correl = 0.0883378	descr = N_Gram_CGACT
cnt = 15	feature = 461	correl = 0.0858528	descr = N_Gram_GCTAT
cnt = 16	feature = 361	correl = 0.0857534	descr = N_Gram_CTATT
cnt = 17	feature = 578	correl = 0.0750185	descr = N_Gram_TATAT
cnt = 18	feature = 419	correl = -0.055789	descr = N_Gram_GATCG
cnt = 19	feature = 391	correl = 0.0525049	descr = N_Gram_GAAAC
cnt = 20	feature = 416	correl = 0.0455868	descr = N_Gram_GATAC
cnt = 21	feature = 392	correl = 0.100755	descr = N_Gram_GAAAG
cnt = 22	feature = 629	correl = -0.0813739	descr = N_Gram_TGAGA
cnt = 23	feature = 555	correl = 0.0445252	descr = N_Gram_GTTGC
cnt = 24	feature = 82	correl = -0.0574263	descr = Xue_Structure_Feature_A010
cnt = 25	feature = 225	correl = 0.0542735	descr = N_Gram_ATACA
cnt = 26	feature = 647	correl = 0.0511865	descr = N_Gram_TGGGA
cnt = 27	feature = 267	correl = -0.0447454	descr = N_Gram_CACCC
cnt = 28	feature = 394	correl = -0.0442622	descr = N_Gram_GAAGG
cnt = 29	feature = 641	correl = 0.0884103	descr = N_Gram_TGGAG
cnt = 30	feature = 649	correl = 0.0460523	descr = N_Gram_TGGGT
cnt = 31	feature = 552	correl = 0.0847243	descr = N_Gram_GTTCC
cnt = 32	feature = 511	correl = 0.0756844	descr = N_Gram_GGGGG
cnt = 33	feature = 610	correl = 0.0648799	descr = N_Gram_TCGGA
cnt = 34	feature = 520	correl = 0.0549401	descr = N_Gram_GGTGC
cnt = 35	feature = 272	correl = 0.0966225	descr = N_Gram_CACTC
cnt = 36	feature = 396	correl = 0.0527757	descr = N_Gram_GAATC
cnt = 37	feature = 207	correl = -0.0651342	descr = N_Gram_AGGCT
cnt = 38	feature = 579	correl = 0.0624687	descr = N_Gram_TATGT
cnt = 39	feature = 653	correl = 0.0587498	descr = N_Gram_TGTAA
cnt = 40	feature = 451	correl = -0.0771366	descr = N_Gram_GCGAC
cnt = 41	feature = 348	correl = -0.0456528	descr = N_Gram_CGTCC
cnt = 42	feature = 304	correl = 0.0702418	descr = N_Gram_CCCGG
cnt = 43	feature = 228	correl = 0.0463331	descr = N_Gram_ATAGC
cnt = 44	feature = 407	correl = -0.0480842	descr = N_Gram_GAGCC
cnt = 45	feature = 290	correl = 0.0476934	descr = N_Gram_CCAAT
cnt = 46	feature = 424	correl = -0.0691849	descr = N_Gram_GATTT
cnt = 47	feature = 690	correl = -0.0539225	descr = N_Gram_TTGTA
cnt = 48	feature = 600	correl = -0.0649711	descr = N_Gram_TCCGC
cnt = 49	feature = 423	correl = -0.0595979	descr = N_Gram_GATTA
cnt = 50	feature = 623	correl = -0.12972	descr = N_Gram_TCTTA
cnt = 51	feature = 336	correl = 0.057566	descr = N_Gram_CGGAC
cnt = 52	feature = 492	correl = 0.132646	descr = N_Gram_GGCCT
cnt = 53	feature = 209	correl = 0.10018	descr = N_Gram_AGGGG
cnt = 54	feature = 597	correl = 0.0606099	descr = N_Gram_TCCCA
cnt = 55	feature = 312	correl = 0.0784148	descr = N_Gram_CCGTG
cnt = 56	feature = 303	correl = 0.0684582	descr = N_Gram_CCCGC
cnt = 57	feature = 236	correl = -0.097297	descr = N_Gram_ATCGG
cnt = 58	feature = 613	correl = 0.0558992	descr = N_Gram_TCGTT
cnt = 59	feature = 291	correl = -0.0450395	descr = N_Gram_CCACG
cnt = 60	feature = 281	correl = 0.129518	descr = N_Gram_CAGTG
cnt = 61	feature = 601	correl = -0.0849159	descr = N_Gram_TCCGG
cnt = 62	feature = 645	correl = 0.146803	descr = N_Gram_TGGCT
cnt = 63	feature = 446	correl = 0.0580428	descr = N_Gram_GCCGC
cnt = 64	feature = 417	correl = 0.075923	descr = N_Gram_GATAT
cnt = 65	feature = 258	correl = 0.0465688	descr = N_Gram_CAACA
cnt = 66	feature = 211	correl = 0.0755699	descr = N_Gram_AGGTT
cnt = 67	feature = 452	correl = 0.0737702	descr = N_Gram_GCGAG
cnt = 68	feature = 540	correl = 0.047812	descr = N_Gram_GTGAC
cnt = 69	feature = 683	correl = -0.0663177	descr = N_Gram_TTGAC
cnt = 70	feature = 487	correl = 0.0854986	descr = N_Gram_GGCAT
cnt = 71	feature = 563	correl = 0.0605012	descr = N_Gram_TAAAT
cnt = 72	feature = 494	correl = 0.0748259	descr = N_Gram_GGCGC
cnt = 73	feature = 609	correl = -0.0492413	descr = N_Gram_TCGCA
cnt = 74	feature = 473	correl = 0.114234	descr = N_Gram_GGAAA
cnt = 75	feature = 574	correl = 0.0802415	descr = N_Gram_TAGCA
cnt = 76	feature = 691	correl = 0.0843309	descr = N_Gram_TTGTG
cnt = 77	feature = 580	correl = -0.0568288	descr = N_Gram_TATTC
cnt = 78	feature = 631	correl = -0.0444781	descr = N_Gram_TGATC
cnt = 79	feature = 504	correl = 0.0756844	descr = N_Gram_GGGCA
cnt = 80	feature = 654	correl = -0.0614479	descr = N_Gram_TGTCA
cnt = 81	feature = 278	correl = 0.0832083	descr = N_Gram_CAGGA
cnt = 82	feature = 483	correl = -0.0892388	descr = N_Gram_GGATC
cnt = 83	feature = 246	correl = 0.0631997	descr = N_Gram_ATGTT
cnt = 84	feature = 695	correl = -0.045038	descr = N_Gram_TTTCG
cnt = 85	feature = 363	correl = 0.0649461	descr = N_Gram_CTCAA
cnt = 86	feature = 432	correl = 0.0824809	descr = N_Gram_GCACT
cnt = 87	feature = 440	correl = -0.0510814	descr = N_Gram_GCCAA
cnt = 88	feature = 286	correl = 0.0786939	descr = N_Gram_CATCT
cnt = 89	feature = 456	correl = 0.0575207	descr = N_Gram_GCGGG
cnt = 90	feature = 326	correl = -0.0912834	descr = N_Gram_CGAGT
cnt = 91	feature = 478	correl = 0.0981411	descr = N_Gram_GGACG
cnt = 92	feature = 218	correl = 0.102945	descr = N_Gram_AGTGT
cnt = 93	feature = 244	correl = 0.0730959	descr = N_Gram_ATGGG
cnt = 94	feature = 318	correl = -0.0790128	descr = N_Gram_CCTTC
cnt = 95	feature = 525	correl = -0.0627469	descr = N_Gram_GTATC
cnt = 96	feature = 399	correl = 0.0523441	descr = N_Gram_GACCG
cnt = 97	feature = 546	correl = 0.0774851	descr = N_Gram_GTGGT
cnt = 98	feature = 364	correl = 0.0682814	descr = N_Gram_CTCAC
cnt = 99	feature = 441	correl = 0.0978444	descr = N_Gram_GCCAG
cnt = 100	feature = 467	correl = 0.0799764	descr = N_Gram_GCTGG
cnt = 101	feature = 497	correl = 0.153635	descr = N_Gram_GGCTT
cnt = 102	feature = 481	correl = 0.106159	descr = N_Gram_GGAGC
cnt = 103	feature = 593	correl = 0.0584476	descr = N_Gram_TCCAA
cnt = 104	feature = 371	correl = -0.0737816	descr = N_Gram_CTGAT
cnt = 105	feature = 375	correl = 0.0453749	descr = N_Gram_CTGTG
cnt = 106	feature = 404	correl = -0.0768158	descr = N_Gram_GACTG
cnt = 107	feature = 466	correl = 0.0652103	descr = N_Gram_GCTGC
cnt = 108	feature = 596	correl = 0.0638738	descr = N_Gram_TCCC
cnt = 109	feature = 505	correl = 0.10175	descr = N_Gram_GGGCC
cnt = 110	feature = 643	correl = 0.102589	descr = N_Gram_TGGCC
cnt = 111	feature = 500	correl = 0.0518907	descr = N_Gram_GGGAA
cnt = 112	feature = 226	correl = -0.0793273	descr = N_Gram_ATACT
cnt = 113	feature = 274	correl = 0.0834702	descr = N_Gram_CAGCA
cnt = 114	feature = 280	correl = 0.0815473	descr = N_Gram_CAGTA
cnt = 115	feature = 612	correl = -0.0487143	descr = N_Gram_TCGTC
cnt = 116	feature = 553	correl = -0.07825	descr = N_Gram_GTTCT
cnt = 117	feature = 373	correl = 0.0498909	descr = N_Gram_CTGGA
cnt = 118	feature = 248	correl = 0.0458093	descr = N_Gram_ATTG
cnt = 119	feature = 557	correl = -0.0534548	descr = N_Gram_GTTGT
cnt = 120	feature = 327	correl = -0.0450845	descr = N_Gram_CGAT
cnt = 121	feature = 510	correl = 0.0877997	descr = N_Gram_GGGGC
cnt = 122	feature = 30	correl = -0.102017	descr = Position_Specific_Bin_Base_12_Base_T
cnt = 123	feature = 545	correl = 0.112764	descr = N_Gram_GTGGC
cnt = 124	feature = 306	correl = 0.0440284	descr = N_Gram_CCGA
cnt = 125	feature = 390	correl = 0.0849416	descr = N_Gram_GAAA
cnt = 126	feature = 341	correl = 0.107999	descr = N_Gram_CGGGA
cnt = 127	feature = 565	correl = -0.099727	descr = N_Gram_TAAG
cnt = 128	feature = 40	correl = 0.0877517	descr = Position_Specific_Bin_Base_17_Base_C
cnt = 129	feature = 426	correl = 0.124267	descr = N_Gram_GCAA
cnt = 130	feature = 14	correl = -0.1502	descr = Position_Specific_Bin_Base_5_Base_A
cnt = 131	feature = 77	correl = 0.0676704	descr = Fold_of_RNAi_Sequence_Pos_15
cnt = 132	feature = 632	correl = -0.117916	descr = N_Gram_TGATT
cnt = 133	feature = 501	correl = 0.105734	descr = N_Gram_GGGAC
cnt = 134	feature = 463	correl = 0.0504524	descr = N_Gram_GCTCA
cnt = 135	feature = 594	correl = -0.0477594	descr = N_Gram_TCCAC
cnt = 136	feature = 26	correl = -0.0802373	descr = Position_Specific_Bin_Base_11_Base_G
cnt = 137	feature = 435	correl = 0.0498434	descr = N_Gram_GCAGT
cnt = 138	feature = 36	correl = 0.059702	descr = Position_Specific_Bin_Base_15_Base_T
cnt = 139	feature = 276	correl = -0.139525	descr = N_Gram_CAGCT
cnt = 140	feature = 39	correl = -0.0748419	descr = Position_Specific_Bin_Base_17_Base_A
cnt = 141	feature = 644	correl = -0.0798216	descr = N_Gram_TGGCG
cnt = 142	feature = 72	correl = 0.102086	descr = Fold_of_RNAi_Sequence_Pos_9
cnt = 143	feature = 357	correl = 0.0501379	descr = N_Gram_CTA
cnt = 144	feature = 33	correl = -0.113363	descr = Position_Specific_Bin_Base_14_Base_A
cnt = 145	feature = 616	correl = -0.0997089	descr = N_Gram_TCTCA
cnt = 146	feature = 44	correl = 0.109365	descr = Position_Specific_Bin_Base_18_Base_C
cnt = 147	feature = 24	correl = -0.0453259	descr = Position_Specific_Bin_Base_10_Base_G
cnt = 148	feature = 29	correl = 0.0813304	descr = Position_Specific_Bin_Base_12_Base_G
cnt = 149	feature = 450	correl = 0.132646	descr = N_Gram_GCCTT
cnt = 150	feature = 54	correl = -0.0557335	descr = Gibbs_of_Target_Sequence__Pos_8_Step_1
cnt = 151	feature = 13	correl = 0.0510965	descr = Position_Specific_Bin_Base_4_Base_T
cnt = 152	feature = 606	correl = -0.0612843	descr = N_Gram_TCGA
cnt = 153	feature = 10	correl = 0.0723508	descr = Position_Specific_Bin_Base_3_Base_C
cnt = 154	feature = 23	correl = -0.0806504	descr = Position_Specific_Bin_Base_9_Base_T
cnt = 155	feature = 395	correl = -0.0541473	descr = N_Gram_GAAGT
cnt = 156	feature = 35	correl = -0.047612	descr = Position_Specific_Bin_Base_15_Base_G
cnt = 157	feature = 334	correl = 0.0663428	descr = N_Gram_CGGA
cnt = 158	feature = 32	correl = 0.130268	descr = Position_Specific_Bin_Base_13_Base_C
cnt = 159	feature = 468	correl = 0.0850152	descr = N_Gram_GCTT
cnt = 160	feature = 265	correl = 0.0621859	descr = N_Gram_CACC
cnt = 161	feature = 529	correl = -0.0531036	descr = N_Gram_GTCC
cnt = 162	feature = 136	correl = 0.0516237	descr = N_Gram_AACAT
cnt = 163	feature = 350	correl = 0.132061	descr = N_Gram_CGTG
cnt = 164	feature = 237	correl = -0.064906	descr = N_Gram_ATCTC
cnt = 165	feature = 684	correl = -0.0717365	descr = N_Gram_TTGC
cnt = 166	feature = 105	correl = 0.0534014	descr = Fold_of_Target_NoEndbrace_noends_Pos_15
cnt = 167	feature = 536	correl = -0.081874	descr = N_Gram_GTCT
cnt = 168	feature = 475	correl = 0.053315	descr = N_Gram_GGAAG
cnt = 169	feature = 539	correl = 0.0467646	descr = N_Gram_GTGA
cnt = 170	feature = 388	correl = -0.0526176	descr = N_Gram_CTTTC
cnt = 171	feature = 206	correl = 0.102113	descr = N_Gram_AGGCG
cnt = 172	feature = 18	correl = 0.128532	descr = Position_Specific_Bin_Base_6_Base_C
cnt = 173	feature = 12	correl = 0.0472081	descr = Position_Specific_Bin_Base_4_Base_C
cnt = 174	feature = 8	correl = 0.0882388	descr = Position_Specific_Bin_Base_2_Base_C
cnt = 175	feature = 73	correl = 0.0525042	descr = Fold_of_RNAi_Sequence_Pos_11
cnt = 176	feature = 342	correl = 0.128717	descr = N_Gram_CGGGC
cnt = 177	feature = 38	correl = 0.154993	descr = Position_Specific_Bin_Base_16_Base_C
cnt = 178	feature = 700	correl = -0.127815	descr = N_Gram_TTTTC
cnt = 179	feature = 697	correl = -0.0585	descr = N_Gram_TTTG
cnt = 180	feature = 81	correl = 0.112098	descr = Xue_Structure_Feature_A101
cnt = 181	feature = 547	correl = 0.0680015	descr = N_Gram_GTGT
cnt = 182	feature = 79	correl = -0.0717641	descr = Xue_Structure_Feature_A110
cnt = 183	feature = 541	correl = 0.0443085	descr = N_Gram_GTGC
cnt = 184	feature = 28	correl = 0.140363	descr = Position_Specific_Bin_Base_12_Base_C
cnt = 185	feature = 619	correl = -0.117051	descr = N_Gram_TCTCT
cnt = 186	feature = 52	correl = -0.119077	descr = Gibbs_of_Target_Sequence__Pos_6_Step_1
cnt = 187	feature = 277	correl = 0.0606058	descr = N_Gram_CAGG
cnt = 188	feature = 448	correl = 0.0766245	descr = N_Gram_GCCT
cnt = 189	feature = 604	correl = -0.108303	descr = N_Gram_TCCTT
cnt = 190	feature = 17	correl = -0.1439	descr = Position_Specific_Bin_Base_6_Base_A
cnt = 191	feature = 496	correl = 0.0791347	descr = N_Gram_GGCT
cnt = 192	feature = 67	correl = 0.157007	descr = Fold_of_RNAi_Sequence_Pos_0
cnt = 193	feature = 234	correl = -0.0759074	descr = N_Gram_ATCG
cnt = 194	feature = 681	correl = -0.0861382	descr = N_Gram_TTGA
cnt = 195	feature = 59	correl = -0.0526008	descr = Gibbs_of_Target_Sequence__Pos_15_Step_1
cnt = 196	feature = 11	correl = -0.054391	descr = Position_Specific_Bin_Base_4_Base_A
cnt = 197	feature = 80	correl = 0.0530725	descr = Xue_Structure_Feature_A100
cnt = 198	feature = 57	correl = -0.0881619	descr = Gibbs_of_Target_Sequence__Pos_13_Step_1
cnt = 199	feature = 678	correl = -0.225281	descr = N_Gram_TTCTC
cnt = 200	feature = 544	correl = 0.0999848	descr = N_Gram_GTGG
cnt = 201	feature = 86	correl = 0.0468023	descr = Xue_Structure_Feature_C011
cnt = 202	feature = 476	correl = 0.0898354	descr = N_Gram_GGAC
cnt = 203	feature = 61	correl = -0.19477	descr = Gibbs_of_Target_Sequence__Pos_18_Step_1
cnt = 204	feature = 76	correl = 0.0654704	descr = Fold_of_RNAi_Sequence_Pos_14
cnt = 205	feature = 382	correl = -0.0452868	descr = N_Gram_CTTG
cnt = 206	feature = 509	correl = 0.0541443	descr = N_Gram_GGGGA
cnt = 207	feature = 702	correl = -0.104708	descr = N_Gram_TTTTT
cnt = 208	feature = 56	correl = 0.0660343	descr = Gibbs_of_Target_Sequence__Pos_12_Step_1
cnt = 209	feature = 599	correl = -0.0542676	descr = N_Gram_TCCG
cnt = 210	feature = 60	correl = -0.111311	descr = Gibbs_of_Target_Sequence__Pos_17_Step_1
cnt = 211	feature = 472	correl = 0.0772817	descr = N_Gram_GGAA
cnt = 212	feature = 662	correl = -0.0606262	descr = N_Gram_TTA
cnt = 213	feature = 309	correl = 0.109583	descr = N_Gram_CCGGG
cnt = 214	feature = 58	correl = -0.201419	descr = Gibbs_of_Target_Sequence__Pos_14_Step_1
cnt = 215	feature = 69	correl = 0.144874	descr = Fold_of_RNAi_Sequence_Pos_2
cnt = 216	feature = 602	correl = -0.0962677	descr = N_Gram_TCCT
cnt = 217	feature = 425	correl = 0.12695	descr = N_Gram_GCA
cnt = 218	feature = 605	correl = -0.0786267	descr = N_Gram_TCG
cnt = 219	feature = 516	correl = 0.0732941	descr = N_Gram_GGT
cnt = 220	feature = 626	correl = -0.0926296	descr = N_Gram_TGA
cnt = 221	feature = 460	correl = 0.0474591	descr = N_Gram_GCT
cnt = 222	feature = 405	correl = 0.0644775	descr = N_Gram_GAG
cnt = 223	feature = 503	correl = 0.139264	descr = N_Gram_GGGC
cnt = 224	feature = 615	correl = -0.203329	descr = N_Gram_TCTC
cnt = 225	feature = 254	correl = 0.0741285	descr = N_Gram_CA
cnt = 226	feature = 640	correl = 0.089568	descr = N_Gram_TGG
cnt = 227	feature = 222	correl = -0.0966907	descr = N_Gram_AT
cnt = 228	feature = 508	correl = 0.0940687	descr = N_Gram_GGGG
cnt = 229	feature = 538	correl = 0.121846	descr = N_Gram_GTG
cnt = 230	feature = 83	correl = 0.0826214	descr = Xue_Structure_Feature_C111
cnt = 231	feature = 376	correl = -0.116003	descr = N_Gram_CTT
cnt = 232	feature = 591	correl = -0.133903	descr = N_Gram_TCC
cnt = 233	feature = 305	correl = 0.0663525	descr = N_Gram_CCG
cnt = 234	feature = 66	correl = -0.0658058	descr = PF_RNAi_Fold_3'Free_Count
cnt = 235	feature = 614	correl = -0.137463	descr = N_Gram_TCT
cnt = 236	feature = 661	correl = -0.126288	descr = N_Gram_TT
cnt = 237	feature = 485	correl = 0.149835	descr = N_Gram_GGC
cnt = 238	feature = 64	correl = -0.171683	descr = PF_RNAi_Fold_Energy
num rows = 521
num_elements = 124519
*
optimization finished, #iter = 552
nu = 0.586642
obj = -46.589742, rho = -0.407757
nSV = 367, nBSV = 238
num rows = 58
num_elements = 13862
*
optimization finished, #iter = 48
nu = 0.494699
obj = -4.727574, rho = -0.376196
nSV = 42, nBSV = 15
*
optimization finished, #iter = 552
nu = 0.586642
obj = -46.589742, rho = -0.407757
nSV = 367, nBSV = 238
CFS merit scores = 1.31574
CFS merit scores = 1.60933
CFS merit scores = 1.84989
CFS merit scores = 2.06691
CFS merit scores = 2.2592
CFS merit scores = 2.43749
CFS merit scores = 2.59975
CFS merit scores = 2.75008
CFS merit scores = 2.89061
CFS merit scores = 3.02212
CFS merit scores = 3.14631
CFS merit scores = 3.26299
CFS merit scores = 3.37256
CFS merit scores = 3.47795
CFS merit scores = 3.58021
CFS merit scores = 3.67961
CFS merit scores = 3.77485
CFS merit scores = 3.86773
CFS merit scores = 3.95829
CFS merit scores = 4.04669
CFS merit scores = 4.13075
CFS merit scores = 4.21259
CFS merit scores = 4.29247
CFS merit scores = 4.37021
CFS merit scores = 4.44573
CFS merit scores = 4.51925
CFS merit scores = 4.59148
CFS merit scores = 4.6621
CFS merit scores = 4.73106
CFS merit scores = 4.7969
CFS merit scores = 4.8612
CFS merit scores = 4.92382
CFS merit scores = 4.98507
CFS merit scores = 5.04484
CFS merit scores = 5.10309
CFS merit scores = 5.15719
CFS merit scores = 5.2089
CFS merit scores = 5.25921
CFS merit scores = 5.3055
CFS merit scores = 5.34927
CFS merit scores = 5.39
CFS merit scores = 5.42855
CFS merit scores = 5.46422
CFS merit scores = 5.49835
CFS merit scores = 5.53081
CFS merit scores = 5.56235
CFS merit scores = 5.59003
CFS merit scores = 5.61736
CFS merit scores = 5.64294
CFS merit scores = 5.66748
CFS merit scores = 5.69177
CFS merit scores = 5.71512
CFS merit scores = 5.73774
CFS merit scores = 5.75992
CFS merit scores = 5.78006
CFS merit scores = 5.79986
CFS merit scores = 5.81773
CFS merit scores = 5.83491
CFS merit scores = 5.8522
CFS merit scores = 5.86916
CFS merit scores = 5.88342
CFS merit scores = 5.89645
CFS merit scores = 5.90981
CFS merit scores = 5.92314
CFS merit scores = 5.93649
CFS merit scores = 5.94734
CFS merit scores = 5.9578
CFS merit scores = 5.96781
CFS merit scores = 5.97792
CFS merit scores = 5.98402
CFS merit scores = 5.98943
CFS merit scores = 5.99441
CFS merit scores = 5.99923
CFS merit scores = 6.00397
CFS merit scores = 6.00734
CFS merit scores = 6.01022
CFS merit scores = 6.0115
CFS merit scores = 6.01312
CFS merit scores = 6.01437
CFS merit scores = 6.01566
CFS merit scores = 6.01649
CFS merit scores = 6.01699
CFS merit scores = 6.01701
CFS merit scores = 6.01746
CFS merit scores = 6.0181
CFS merit scores = 6.01876
CFS merit scores = 6.01936
CFS merit scores = 6.0179
CFS merit scores = 6.01578
CFS merit scores = 6.01293
CFS merit scores = 6.00919
CFS merit scores = 6.00593
CFS merit scores = 6.00268
CFS merit scores = 5.99904
CFS merit scores = 5.9953
CFS merit scores = 5.9904
CFS merit scores = 5.98588
CFS merit scores = 5.98043
CFS merit scores = 5.97452
CFS merit scores = 5.96835
CFS merit scores = 5.96185
CFS merit scores = 5.95586
CFS merit scores = 5.95014
CFS merit scores = 5.94462
CFS merit scores = 5.93904
CFS merit scores = 5.93353
CFS merit scores = 5.92827
CFS merit scores = 5.92341
CFS merit scores = 5.91726
CFS merit scores = 5.91114
CFS merit scores = 5.90496
CFS merit scores = 5.89892
CFS merit scores = 5.89269
CFS merit scores = 5.8868
CFS merit scores = 5.88128
CFS merit scores = 5.87462
CFS merit scores = 5.86798
CFS merit scores = 5.86136
CFS merit scores = 5.85463
CFS merit scores = 5.8481
CFS merit scores = 5.84127
CFS merit scores = 5.83399
CFS merit scores = 5.8259
CFS merit scores = 5.81756
CFS merit scores = 5.80932
CFS merit scores = 5.80103
CFS merit scores = 5.79263
CFS merit scores = 5.78416
CFS merit scores = 5.77592
CFS merit scores = 5.76782
CFS merit scores = 5.75996
CFS merit scores = 5.75222
CFS merit scores = 5.74459
CFS merit scores = 5.737
CFS merit scores = 5.72871
CFS merit scores = 5.71966
CFS merit scores = 5.71073
CFS merit scores = 5.70211
CFS merit scores = 5.69338
CFS merit scores = 5.6847
CFS merit scores = 5.67442
CFS merit scores = 5.66413
CFS merit scores = 5.65417
CFS merit scores = 5.64444
CFS merit scores = 5.63427
CFS merit scores = 5.62439
CFS merit scores = 5.61498
CFS merit scores = 5.6047
CFS merit scores = 5.59462
CFS merit scores = 5.58458
CFS merit scores = 5.57474
CFS merit scores = 5.56507
CFS merit scores = 5.55551
CFS merit scores = 5.54561
CFS merit scores = 5.53598
CFS merit scores = 5.5261
CFS merit scores = 5.51667
CFS merit scores = 5.50706
CFS merit scores = 5.49776
CFS merit scores = 5.48797
CFS merit scores = 5.47816
CFS merit scores = 5.4686
CFS merit scores = 5.45922
CFS merit scores = 5.44936
CFS merit scores = 5.4395
CFS merit scores = 5.42964
CFS merit scores = 5.42016
CFS merit scores = 5.41039
CFS merit scores = 5.40075
CFS merit scores = 5.39093
CFS merit scores = 5.3814
CFS merit scores = 5.37204
CFS merit scores = 5.36291
CFS merit scores = 5.35406
CFS merit scores = 5.34539
CFS merit scores = 5.33695
CFS merit scores = 5.32835
CFS merit scores = 5.31999
CFS merit scores = 5.31168
CFS merit scores = 5.30366
CFS merit scores = 5.29553
CFS merit scores = 5.2876
CFS merit scores = 5.27969
CFS merit scores = 5.27189
CFS merit scores = 5.26418
CFS merit scores = 5.25614
CFS merit scores = 5.24798
CFS merit scores = 5.23991
CFS merit scores = 5.23174
CFS merit scores = 5.22365
CFS merit scores = 5.21491
CFS merit scores = 5.20622
CFS merit scores = 5.19775
CFS merit scores = 5.18922
CFS merit scores = 5.18091
CFS merit scores = 5.1723
CFS merit scores = 5.16371
CFS merit scores = 5.15513
CFS merit scores = 5.14634
CFS merit scores = 5.13764
CFS merit scores = 5.12897
CFS merit scores = 5.11976
CFS merit scores = 5.11058
CFS merit scores = 5.10143
CFS merit scores = 5.09223
CFS merit scores = 5.08315
CFS merit scores = 5.0741
CFS merit scores = 5.06528
CFS merit scores = 5.05638
CFS merit scores = 5.04735
CFS merit scores = 5.03818
CFS merit scores = 5.02832
CFS merit scores = 5.01832
CFS merit scores = 5.00843
CFS merit scores = 4.99818
CFS merit scores = 4.9875
CFS merit scores = 4.97673
CFS merit scores = 4.96539
CFS merit scores = 4.95391
CFS merit scores = 4.94254
CFS merit scores = 4.931
CFS merit scores = 4.9194
CFS merit scores = 4.90778
CFS merit scores = 4.89547
CFS merit scores = 4.8822
CFS merit scores = 4.86882
CFS merit scores = 4.85521
CFS merit scores = 4.83981
CFS merit scores = 4.82419
CFS merit scores = 4.80743
CFS merit scores = 4.78956
CFS merit scores = 4.77021
cnt = 1	feature = 64	correl = -0.315741	descr = Gibbs_of_Target_Sequence__Pos_20_Step_1
cnt = 2	feature = 49	correl = 0.257535	descr = Gibbs_of_Target_Sequence__Pos_1_Step_1
cnt = 3	feature = 602	correl = -0.168925	descr = N_Gram_TCTC
cnt = 4	feature = 8	correl = -0.0617368	descr = Position_Specific_Bin_Base_2_Base_A
cnt = 5	feature = 565	correl = 0.0749823	descr = N_Gram_TATAT
cnt = 6	feature = 209	correl = 0.0994517	descr = N_Gram_AGTCA
cnt = 7	feature = 244	correl = 0.0648243	descr = N_Gram_ATTTC
cnt = 8	feature = 363	correl = 0.0483946	descr = N_Gram_CTCTA
cnt = 9	feature = 258	correl = -0.0445068	descr = N_Gram_CACCC
cnt = 10	feature = 327	correl = 0.0634342	descr = N_Gram_CGGAA
cnt = 11	feature = 481	correl = 0.0980838	descr = N_Gram_GGCCC
cnt = 12	feature = 281	correl = 0.063157	descr = N_Gram_CCAAG
cnt = 13	feature = 456	correl = -0.0540667	descr = N_Gram_GCGTT
cnt = 14	feature = 661	correl = 0.0442807	descr = N_Gram_TTCGA
cnt = 15	feature = 228	correl = -0.0490554	descr = N_Gram_ATCGC
cnt = 16	feature = 351	correl = 0.0448412	descr = N_Gram_CTAAA
cnt = 17	feature = 453	correl = 0.0448412	descr = N_Gram_GCGTA
cnt = 18	feature = 497	correl = 0.0448412	descr = N_Gram_GGGCT
cnt = 19	feature = 324	correl = 0.0567535	descr = N_Gram_CGCTA
cnt = 20	feature = 628	correl = 0.0518485	descr = N_Gram_TGCCG
cnt = 21	feature = 659	correl = 0.0733953	descr = N_Gram_TTCAA
cnt = 22	feature = 399	correl = 0.0882741	descr = N_Gram_GACGG
cnt = 23	feature = 614	correl = 0.0508786	descr = N_Gram_TGAAA
cnt = 24	feature = 383	correl = 0.0525153	descr = N_Gram_GAAAC
cnt = 25	feature = 219	correl = 0.0543071	descr = N_Gram_ATACA
cnt = 26	feature = 511	correl = 0.0501107	descr = N_Gram_GTATA
cnt = 27	feature = 322	correl = 0.0448412	descr = N_Gram_CGCCA
cnt = 28	feature = 674	correl = -0.0724834	descr = N_Gram_TTGGA
cnt = 29	feature = 425	correl = 0.0724663	descr = N_Gram_GCAAT
cnt = 30	feature = 648	correl = 0.0503771	descr = N_Gram_TGTGT
cnt = 31	feature = 339	correl = -0.0674576	descr = N_Gram_CGTAC
cnt = 32	feature = 237	correl = 0.0730906	descr = N_Gram_ATGGG
cnt = 33	feature = 510	correl = 0.0481283	descr = N_Gram_GTAAA
cnt = 34	feature = 503	correl = 0.0924091	descr = N_Gram_GGGTC
cnt = 35	feature = 616	correl = 0.0454579	descr = N_Gram_TGACA
cnt = 36	feature = 255	correl = 0.0829143	descr = N_Gram_CACAG
cnt = 37	feature = 541	correl = -0.0786822	descr = N_Gram_GTTAC
cnt = 38	feature = 555	correl = 0.0801525	descr = N_Gram_TAAGC
cnt = 39	feature = 301	correl = 0.0702649	descr = N_Gram_CCGGC
cnt = 40	feature = 647	correl = 0.105252	descr = N_Gram_TGTGG
cnt = 41	feature = 226	correl = -0.0570998	descr = N_Gram_ATCAT
cnt = 42	feature = 605	correl = 0.0478472	descr = N_Gram_TCTCG
cnt = 43	feature = 388	correl = -0.0440018	descr = N_Gram_GAAGG
cnt = 44	feature = 285	correl = 0.0485221	descr = N_Gram_CCAGA
cnt = 45	feature = 483	correl = 0.134565	descr = N_Gram_GGCCT
cnt = 46	feature = 241	correl = -0.0679949	descr = N_Gram_ATTAC
cnt = 47	feature = 416	correl = -0.0529468	descr = N_Gram_GATGC
cnt = 48	feature = 654	correl = -0.0527772	descr = N_Gram_TTACC
cnt = 49	feature = 546	correl = 0.0445789	descr = N_Gram_GTTGC
cnt = 50	feature = 303	correl = -0.087861	descr = N_Gram_CCGGT
cnt = 51	feature = 540	correl = 0.0882741	descr = N_Gram_GTTAA
cnt = 52	feature = 265	correl = 0.0467233	descr = N_Gram_CACTT
cnt = 53	feature = 500	correl = 0.0514292	descr = N_Gram_GGGGG
cnt = 54	feature = 563	correl = -0.0521398	descr = N_Gram_TAGCC
cnt = 55	feature = 341	correl = -0.0453035	descr = N_Gram_CGTCC
cnt = 56	feature = 306	correl = 0.0551439	descr = N_Gram_CCTAT
cnt = 57	feature = 643	correl = -0.0517893	descr = N_Gram_TGTCA
cnt = 58	feature = 447	correl = -0.0767367	descr = N_Gram_GCGAC
cnt = 59	feature = 315	correl = 0.0728701	descr = N_Gram_CGACA
cnt = 60	feature = 218	correl = -0.14867	descr = N_Gram_ATAAG
cnt = 61	feature = 501	correl = 0.0448412	descr = N_Gram_GGGGT
cnt = 62	feature = 640	correl = 0.0682103	descr = N_Gram_TGGGT
cnt = 63	feature = 292	correl = 0.0834916	descr = N_Gram_CCCAC
cnt = 64	feature = 538	correl = 0.046912	descr = N_Gram_GTGTA
cnt = 65	feature = 318	correl = 0.0850226	descr = N_Gram_CGAGG
cnt = 66	feature = 588	correl = 0.0507833	descr = N_Gram_TCCGT
cnt = 67	feature = 357	correl = 0.0919936	descr = N_Gram_CTCAA
cnt = 68	feature = 342	correl = -0.111636	descr = N_Gram_CGTCG
cnt = 69	feature = 677	correl = 0.0843023	descr = N_Gram_TTGTG
cnt = 70	feature = 472	correl = 0.0890801	descr = N_Gram_GGAGC
cnt = 71	feature = 417	correl = 0.0742177	descr = N_Gram_GATGT
cnt = 72	feature = 599	correl = -0.0478457	descr = N_Gram_TCGGG
cnt = 73	feature = 252	correl = 0.0899699	descr = N_Gram_CAAGG
cnt = 74	feature = 485	correl = 0.100021	descr = N_Gram_GGCGC
cnt = 75	feature = 267	correl = 0.0541348	descr = N_Gram_CAGCC
cnt = 76	feature = 397	correl = -0.0636668	descr = N_Gram_GACCT
cnt = 77	feature = 440	correl = 0.0581111	descr = N_Gram_GCCGC
cnt = 78	feature = 348	correl = -0.04745	descr = N_Gram_CGTTC
cnt = 79	feature = 312	correl = -0.077094	descr = N_Gram_CCTTC
cnt = 80	feature = 619	correl = 0.0663225	descr = N_Gram_TGATA
cnt = 81	feature = 308	correl = -0.100045	descr = N_Gram_CCTCC
cnt = 82	feature = 512	correl = -0.062498	descr = N_Gram_GTATC
cnt = 83	feature = 254	correl = 0.0518321	descr = N_Gram_CAATA
cnt = 84	feature = 419	correl = 0.0481975	descr = N_Gram_GATTG
cnt = 85	feature = 448	correl = 0.0442632	descr = N_Gram_GCGAG
cnt = 86	feature = 283	correl = 0.0591166	descr = N_Gram_CCACC
cnt = 87	feature = 467	correl = 0.120026	descr = N_Gram_GGAAA
cnt = 88	feature = 492	correl = 0.0846977	descr = N_Gram_GGGAG
cnt = 89	feature = 393	correl = 0.0442546	descr = N_Gram_GACAC
cnt = 90	feature = 536	correl = 0.0451637	descr = N_Gram_GTGGT
cnt = 91	feature = 386	correl = 0.116463	descr = N_Gram_GAAGA
cnt = 92	feature = 413	correl = 0.0662241	descr = N_Gram_GATAT
cnt = 93	feature = 418	correl = -0.0715682	descr = N_Gram_GATTA
cnt = 94	feature = 390	correl = -0.0650887	descr = N_Gram_GAATA
cnt = 95	feature = 494	correl = 0.0514292	descr = N_Gram_GGGCA
cnt = 96	feature = 529	correl = 0.0608454	descr = N_Gram_GTGAC
cnt = 97	feature = 509	correl = 0.0445121	descr = N_Gram_GGTTG
cnt = 98	feature = 539	correl = 0.0689761	descr = N_Gram_GTGTG
cnt = 99	feature = 579	correl = 0.0837258	descr = N_Gram_TCCAA
cnt = 100	feature = 644	correl = 0.0728676	descr = N_Gram_TGTCC
cnt = 101	feature = 544	correl = -0.0652554	descr = N_Gram_GTTCT
cnt = 102	feature = 508	correl = 0.0549455	descr = N_Gram_GGTGC
cnt = 103	feature = 662	correl = -0.0625584	descr = N_Gram_TTCGG
cnt = 104	feature = 496	correl = 0.0772924	descr = N_Gram_GGGCG
cnt = 105	feature = 461	correl = 0.0653288	descr = N_Gram_GCTGC
cnt = 106	feature = 473	correl = -0.117252	descr = N_Gram_GGATC
cnt = 107	feature = 394	correl = 0.0833145	descr = N_Gram_GACAG
cnt = 108	feature = 437	correl = 0.0442898	descr = N_Gram_GCCCA
cnt = 109	feature = 478	correl = 0.0893482	descr = N_Gram_GGCAT
cnt = 110	feature = 441	correl = 0.0718506	descr = N_Gram_GCCGG
cnt = 111	feature = 426	correl = 0.0777377	descr = N_Gram_GCAC
cnt = 112	feature = 454	correl = -0.11341	descr = N_Gram_GCGTC
cnt = 113	feature = 233	correl = -0.056193	descr = N_Gram_ATGAT
cnt = 114	feature = 309	correl = 0.0600399	descr = N_Gram_CCTCG
cnt = 115	feature = 396	correl = 0.0524747	descr = N_Gram_GACCG
cnt = 116	feature = 207	correl = 0.117095	descr = N_Gram_AGTAA
cnt = 117	feature = 649	correl = -0.0513953	descr = N_Gram_TGTTA
cnt = 118	feature = 231	correl = 0.0543425	descr = N_Gram_ATCTT
cnt = 119	feature = 505	correl = -0.0703818	descr = N_Gram_GGTAA
cnt = 120	feature = 81	correl = 0.0532574	descr = Xue_Structure_Feature_C101
cnt = 121	feature = 364	correl = -0.0637952	descr = N_Gram_CTCTC
cnt = 122	feature = 305	correl = 0.10468	descr = N_Gram_CCGTG
cnt = 123	feature = 484	correl = -0.051706	descr = N_Gram_GGCGA
cnt = 124	feature = 278	correl = -0.0659681	descr = N_Gram_CATCG
cnt = 125	feature = 136	correl = -0.124323	descr = N_Gram_AATAA
cnt = 126	feature = 681	correl = 0.0592949	descr = N_Gram_TTTCA
cnt = 127	feature = 690	correl = -0.0776218	descr = N_Gram_TTTTG
cnt = 128	feature = 353	correl = 0.105131	descr = N_Gram_CTAT
cnt = 129	feature = 547	correl = 0.0884316	descr = N_Gram_GTTGG
cnt = 130	feature = 14	correl = -0.0472451	descr = Position_Specific_Bin_Base_3_Base_T
cnt = 131	feature = 277	correl = 0.0996108	descr = N_Gram_CATCC
cnt = 132	feature = 499	correl = 0.0670674	descr = N_Gram_GGGGC
cnt = 133	feature = 574	correl = 0.0967779	descr = N_Gram_TCAGT
cnt = 134	feature = 596	correl = -0.114908	descr = N_Gram_TCGAG
cnt = 135	feature = 56	correl = 0.0539918	descr = Gibbs_of_Target_Sequence__Pos_9_Step_1
cnt = 136	feature = 402	correl = -0.0771727	descr = N_Gram_GACTG
cnt = 137	feature = 520	correl = -0.0449245	descr = N_Gram_GTCCT
cnt = 138	feature = 407	correl = 0.0644015	descr = N_Gram_GAGGT
cnt = 139	feature = 655	correl = -0.0481747	descr = N_Gram_TTAT
cnt = 140	feature = 610	correl = -0.0558676	descr = N_Gram_TCTTG
cnt = 141	feature = 57	correl = 0.0798759	descr = Gibbs_of_Target_Sequence__Pos_12_Step_1
cnt = 142	feature = 21	correl = 0.0475506	descr = Position_Specific_Bin_Base_7_Base_T
cnt = 143	feature = 337	correl = -0.063269	descr = N_Gram_CGTA
cnt = 144	feature = 603	correl = -0.0652255	descr = N_Gram_TCTCA
cnt = 145	feature = 382	correl = 0.0743496	descr = N_Gram_GAAA
cnt = 146	feature = 623	correl = 0.0894808	descr = N_Gram_TGCA
cnt = 147	feature = 24	correl = 0.0724008	descr = Position_Specific_Bin_Base_9_Base_G
cnt = 148	feature = 463	correl = 0.0718363	descr = N_Gram_GCTT
cnt = 149	feature = 40	correl = -0.102619	descr = Position_Specific_Bin_Base_17_Base_A
cnt = 150	feature = 18	correl = 0.0670435	descr = Position_Specific_Bin_Base_5_Base_G
cnt = 151	feature = 580	correl = -0.147061	descr = N_Gram_TCCAG
cnt = 152	feature = 683	correl = -0.0445568	descr = N_Gram_TTTCG
cnt = 153	feature = 33	correl = -0.104083	descr = Position_Specific_Bin_Base_14_Base_A
cnt = 154	feature = 326	correl = 0.0636365	descr = N_Gram_CGGA
cnt = 155	feature = 606	correl = -0.102151	descr = N_Gram_TCTCT
cnt = 156	feature = 28	correl = -0.0890399	descr = Position_Specific_Bin_Base_12_Base_A
cnt = 157	feature = 522	correl = -0.106336	descr = N_Gram_GTCGA
cnt = 158	feature = 19	correl = -0.108709	descr = Position_Specific_Bin_Base_6_Base_A
cnt = 159	feature = 250	correl = 0.075082	descr = N_Gram_CAAG
cnt = 160	feature = 13	correl = 0.0978987	descr = Position_Specific_Bin_Base_3_Base_C
cnt = 161	feature = 54	correl = -0.0999396	descr = Gibbs_of_Target_Sequence__Pos_6_Step_1
cnt = 162	feature = 10	correl = -0.0610749	descr = Position_Specific_Bin_Base_2_Base_G
cnt = 163	feature = 160	correl = 0.0538196	descr = N_Gram_ACCG
cnt = 164	feature = 389	correl = -0.0661732	descr = N_Gram_GAAGT
cnt = 165	feature = 460	correl = 0.0707826	descr = N_Gram_GCTG
cnt = 166	feature = 69	correl = 0.119763	descr = Fold_of_RNAi_Sequence_Pos_2
cnt = 167	feature = 645	correl = 0.0936193	descr = N_Gram_TGTG
cnt = 168	feature = 30	correl = 0.0971044	descr = Position_Specific_Bin_Base_12_Base_G
cnt = 169	feature = 514	correl = 0.0495725	descr = N_Gram_GTCA
cnt = 170	feature = 343	correl = 0.164484	descr = N_Gram_CGTG
cnt = 171	feature = 335	correl = -0.0868439	descr = N_Gram_CGGTA
cnt = 172	feature = 61	correl = -0.100253	descr = Gibbs_of_Target_Sequence__Pos_17_Step_1
cnt = 173	feature = 392	correl = 0.0679545	descr = N_Gram_GACA
cnt = 174	feature = 82	correl = 0.0593089	descr = Xue_Structure_Feature_C010
cnt = 175	feature = 32	correl = 0.0921578	descr = Position_Specific_Bin_Base_13_Base_C
cnt = 176	feature = 350	correl = 0.0807625	descr = N_Gram_CTA
cnt = 177	feature = 291	correl = 0.063444	descr = N_Gram_CCCA
cnt = 178	feature = 23	correl = 0.0640235	descr = Position_Specific_Bin_Base_8_Base_T
cnt = 179	feature = 76	correl = 0.043969	descr = Fold_of_RNAi_Sequence_Pos_16
cnt = 180	feature = 334	correl = 0.147338	descr = N_Gram_CGGGC
cnt = 181	feature = 105	correl = -0.0586989	descr = Fold_of_Target_NoBeginbrace_noends_Pos_4
cnt = 182	feature = 609	correl = -0.119215	descr = N_Gram_TCTTC
cnt = 183	feature = 466	correl = 0.0605593	descr = N_Gram_GGAA
cnt = 184	feature = 450	correl = 0.0583028	descr = N_Gram_GCGG
cnt = 185	feature = 58	correl = -0.0816743	descr = Gibbs_of_Target_Sequence__Pos_13_Step_1
cnt = 186	feature = 12	correl = -0.0609064	descr = Position_Specific_Bin_Base_3_Base_A
cnt = 187	feature = 272	correl = 0.0954197	descr = N_Gram_CAGT
cnt = 188	feature = 9	correl = 0.0526558	descr = Position_Specific_Bin_Base_2_Base_C
cnt = 189	feature = 72	correl = 0.066735	descr = Fold_of_RNAi_Sequence_Pos_9
cnt = 190	feature = 17	correl = 0.0802261	descr = Position_Specific_Bin_Base_5_Base_C
cnt = 191	feature = 11	correl = 0.0839022	descr = Position_Specific_Bin_Base_2_Base_T
cnt = 192	feature = 73	correl = 0.0909172	descr = Fold_of_RNAi_Sequence_Pos_12
cnt = 193	feature = 691	correl = -0.0834092	descr = N_Gram_TTTTT
cnt = 194	feature = 526	correl = -0.0775986	descr = N_Gram_GTCTT
cnt = 195	feature = 361	correl = -0.109807	descr = N_Gram_CTCCT
cnt = 196	feature = 615	correl = -0.0786589	descr = N_Gram_TGAAG
cnt = 197	feature = 78	correl = 0.098503	descr = Xue_Structure_Feature_A101
cnt = 198	feature = 280	correl = 0.0688441	descr = N_Gram_CCAA
cnt = 199	feature = 468	correl = 0.107474	descr = N_Gram_GGAC
cnt = 200	feature = 38	correl = -0.109084	descr = Position_Specific_Bin_Base_16_Base_A
cnt = 201	feature = 52	correl = -0.0621262	descr = Gibbs_of_Target_Sequence__Pos_4_Step_1
cnt = 202	feature = 545	correl = 0.0551173	descr = N_Gram_GTTG
cnt = 203	feature = 594	correl = -0.066013	descr = N_Gram_TCGA
cnt = 204	feature = 77	correl = -0.0642143	descr = Xue_Structure_Feature_A110
cnt = 205	feature = 276	correl = 0.0716209	descr = N_Gram_CATC
cnt = 206	feature = 67	correl = 0.115054	descr = Fold_of_RNAi_Sequence_Pos_0
cnt = 207	feature = 689	correl = -0.123877	descr = N_Gram_TTTTC
cnt = 208	feature = 525	correl = -0.0762125	descr = N_Gram_GTCT
cnt = 209	feature = 86	correl = 0.0685732	descr = Xue_Structure_Feature_G100
cnt = 210	feature = 375	correl = -0.0467989	descr = N_Gram_CTTG
cnt = 211	feature = 80	correl = 0.0753008	descr = Xue_Structure_Feature_C110
cnt = 212	feature = 59	correl = -0.173148	descr = Gibbs_of_Target_Sequence__Pos_14_Step_1
cnt = 213	feature = 290	correl = 0.0472243	descr = N_Gram_CCC
cnt = 214	feature = 340	correl = -0.0797355	descr = N_Gram_CGTC
cnt = 215	feature = 248	correl = 0.128825	descr = N_Gram_CAA
cnt = 216	feature = 578	correl = -0.0816624	descr = N_Gram_TCCA
cnt = 217	feature = 631	correl = 0.0658107	descr = N_Gram_TGG
cnt = 218	feature = 641	correl = 0.0825464	descr = N_Gram_TGT
cnt = 219	feature = 225	correl = -0.0683281	descr = N_Gram_ATC
cnt = 220	feature = 321	correl = 0.0681088	descr = N_Gram_CGCC
cnt = 221	feature = 527	correl = 0.13684	descr = N_Gram_GTG
cnt = 222	feature = 612	correl = -0.0810715	descr = N_Gram_TGA
cnt = 223	feature = 313	correl = -0.0525714	descr = N_Gram_CGA
cnt = 224	feature = 688	correl = -0.123213	descr = N_Gram_TTTT
cnt = 225	feature = 504	correl = 0.0569926	descr = N_Gram_GGT
cnt = 226	feature = 66	correl = -0.0827188	descr = PF_RNAi_Fold_5'Free_Count
cnt = 227	feature = 475	correl = 0.149938	descr = N_Gram_GGC
cnt = 228	feature = 680	correl = -0.091051	descr = N_Gram_TTTC
cnt = 229	feature = 601	correl = -0.0915187	descr = N_Gram_TCT
cnt = 230	feature = 446	correl = -0.0613498	descr = N_Gram_GCG
cnt = 231	feature = 65	correl = -0.146326	descr = PF_RNAi_Fold_Energy
cnt = 232	feature = 83	correl = -0.0764503	descr = Xue_Structure_Feature_C000
num rows = 522
num_elements = 121626
*
optimization finished, #iter = 527
nu = 0.574581
obj = -47.407918, rho = -0.435980
nSV = 359, nBSV = 239
num rows = 57
num_elements = 13281
*
optimization finished, #iter = 56
nu = 0.467431
obj = -3.795505, rho = -0.474981
nSV = 39, nBSV = 10
*
optimization finished, #iter = 527
nu = 0.574581
obj = -47.407918, rho = -0.435980
nSV = 359, nBSV = 239
TEST = 28 AVE CORR = 0.49039
