# Supplementary material for: Improving model predictions for RNA interference activities that use support vector machine regression by combining and filtering features
Source: BMC Bioinformatics. 2007 Jun 6;8:182. doi: 10.1186/1471-2105-8-182 (PMC1906837; doi:10.1186/1471-2105-8-182)
Supplement: Additional file 6 — tr_579_cfsfilters. The features found to be useful by Correlation based Feature in training and testing the 579 dataset by cross validation, at t-test values from 0 to 90. [file 1471-2105-8-182-S6.gz › tr_579_file_29]

29
ave count = 189.3

CFS merit scores = 1.3532
CFS merit scores = 1.59912
CFS merit scores = 1.84691
CFS merit scores = 2.07252
CFS merit scores = 2.27195
CFS merit scores = 2.45297
CFS merit scores = 2.62149
CFS merit scores = 2.77785
CFS merit scores = 2.92491
CFS merit scores = 3.06347
CFS merit scores = 3.19447
CFS merit scores = 3.31916
CFS merit scores = 3.43787
CFS merit scores = 3.55241
CFS merit scores = 3.6632
CFS merit scores = 3.77061
CFS merit scores = 3.8746
CFS merit scores = 3.97522
CFS merit scores = 4.07047
CFS merit scores = 4.15955
CFS merit scores = 4.2461
CFS merit scores = 4.32964
CFS merit scores = 4.41045
CFS merit scores = 4.48963
CFS merit scores = 4.56733
CFS merit scores = 4.64346
CFS merit scores = 4.7166
CFS merit scores = 4.78787
CFS merit scores = 4.85752
CFS merit scores = 4.92523
CFS merit scores = 4.99183
CFS merit scores = 5.05747
CFS merit scores = 5.12011
CFS merit scores = 5.18113
CFS merit scores = 5.2408
CFS merit scores = 5.29919
CFS merit scores = 5.35588
CFS merit scores = 5.41196
CFS merit scores = 5.465
CFS merit scores = 5.51682
CFS merit scores = 5.56498
CFS merit scores = 5.61169
CFS merit scores = 5.65586
CFS merit scores = 5.6987
CFS merit scores = 5.73867
CFS merit scores = 5.77716
CFS merit scores = 5.814
CFS merit scores = 5.84932
CFS merit scores = 5.88092
CFS merit scores = 5.91134
CFS merit scores = 5.9343
CFS merit scores = 5.95524
CFS merit scores = 5.97471
CFS merit scores = 5.99407
CFS merit scores = 6.0132
CFS merit scores = 6.03139
CFS merit scores = 6.04866
CFS merit scores = 6.06381
CFS merit scores = 6.07831
CFS merit scores = 6.08935
CFS merit scores = 6.09872
CFS merit scores = 6.10585
CFS merit scores = 6.11321
CFS merit scores = 6.12074
CFS merit scores = 6.12882
CFS merit scores = 6.13392
CFS merit scores = 6.13844
CFS merit scores = 6.14287
CFS merit scores = 6.14781
CFS merit scores = 6.15339
CFS merit scores = 6.15705
CFS merit scores = 6.16095
CFS merit scores = 6.16362
CFS merit scores = 6.16549
CFS merit scores = 6.16686
CFS merit scores = 6.16786
CFS merit scores = 6.16941
CFS merit scores = 6.17034
CFS merit scores = 6.17145
CFS merit scores = 6.17174
CFS merit scores = 6.17193
CFS merit scores = 6.17175
CFS merit scores = 6.17066
CFS merit scores = 6.1694
CFS merit scores = 6.16821
CFS merit scores = 6.16639
CFS merit scores = 6.16432
CFS merit scores = 6.16181
CFS merit scores = 6.15824
CFS merit scores = 6.15421
CFS merit scores = 6.1502
CFS merit scores = 6.14501
CFS merit scores = 6.13988
CFS merit scores = 6.13482
CFS merit scores = 6.13017
CFS merit scores = 6.12548
CFS merit scores = 6.12102
CFS merit scores = 6.11533
CFS merit scores = 6.10979
CFS merit scores = 6.10397
CFS merit scores = 6.0967
CFS merit scores = 6.08935
CFS merit scores = 6.08123
CFS merit scores = 6.07354
CFS merit scores = 6.06614
CFS merit scores = 6.05823
CFS merit scores = 6.05079
CFS merit scores = 6.04362
CFS merit scores = 6.03513
CFS merit scores = 6.02682
CFS merit scores = 6.0187
CFS merit scores = 6.01109
CFS merit scores = 6.00272
CFS merit scores = 5.99442
CFS merit scores = 5.98612
CFS merit scores = 5.97798
CFS merit scores = 5.96961
CFS merit scores = 5.96069
CFS merit scores = 5.95078
CFS merit scores = 5.94129
CFS merit scores = 5.9321
CFS merit scores = 5.923
CFS merit scores = 5.91425
CFS merit scores = 5.90552
CFS merit scores = 5.89702
CFS merit scores = 5.8884
CFS merit scores = 5.88008
CFS merit scores = 5.87219
CFS merit scores = 5.86363
CFS merit scores = 5.85539
CFS merit scores = 5.84685
CFS merit scores = 5.83805
CFS merit scores = 5.82937
CFS merit scores = 5.82042
CFS merit scores = 5.81143
CFS merit scores = 5.80098
CFS merit scores = 5.79073
CFS merit scores = 5.78067
CFS merit scores = 5.76998
CFS merit scores = 5.75958
CFS merit scores = 5.74828
CFS merit scores = 5.73697
CFS merit scores = 5.72585
CFS merit scores = 5.71515
CFS merit scores = 5.70462
CFS merit scores = 5.69401
CFS merit scores = 5.68331
CFS merit scores = 5.67283
CFS merit scores = 5.66215
CFS merit scores = 5.65128
CFS merit scores = 5.64068
CFS merit scores = 5.62969
CFS merit scores = 5.61895
CFS merit scores = 5.6083
CFS merit scores = 5.59795
CFS merit scores = 5.58779
CFS merit scores = 5.57791
CFS merit scores = 5.56819
CFS merit scores = 5.5585
CFS merit scores = 5.54896
CFS merit scores = 5.53955
CFS merit scores = 5.53006
CFS merit scores = 5.52066
CFS merit scores = 5.51138
CFS merit scores = 5.50223
CFS merit scores = 5.49297
CFS merit scores = 5.48381
CFS merit scores = 5.47463
CFS merit scores = 5.4655
CFS merit scores = 5.45674
CFS merit scores = 5.44789
CFS merit scores = 5.43886
CFS merit scores = 5.42988
CFS merit scores = 5.42112
CFS merit scores = 5.41249
CFS merit scores = 5.40388
CFS merit scores = 5.39556
CFS merit scores = 5.38744
CFS merit scores = 5.37927
CFS merit scores = 5.37118
CFS merit scores = 5.36303
CFS merit scores = 5.35511
CFS merit scores = 5.34735
CFS merit scores = 5.33949
CFS merit scores = 5.33166
CFS merit scores = 5.32405
CFS merit scores = 5.31616
CFS merit scores = 5.30828
CFS merit scores = 5.30055
CFS merit scores = 5.29296
CFS merit scores = 5.28555
CFS merit scores = 5.27784
CFS merit scores = 5.27014
CFS merit scores = 5.26248
CFS merit scores = 5.25469
CFS merit scores = 5.24685
CFS merit scores = 5.23878
CFS merit scores = 5.23099
CFS merit scores = 5.22312
CFS merit scores = 5.21516
CFS merit scores = 5.20729
CFS merit scores = 5.19943
CFS merit scores = 5.19131
CFS merit scores = 5.18336
CFS merit scores = 5.1756
CFS merit scores = 5.16792
CFS merit scores = 5.16036
CFS merit scores = 5.15242
CFS merit scores = 5.14459
CFS merit scores = 5.13661
CFS merit scores = 5.12871
CFS merit scores = 5.12079
CFS merit scores = 5.11284
CFS merit scores = 5.10483
CFS merit scores = 5.0969
CFS merit scores = 5.08856
CFS merit scores = 5.08039
CFS merit scores = 5.07238
CFS merit scores = 5.06455
CFS merit scores = 5.05672
CFS merit scores = 5.04895
CFS merit scores = 5.04092
CFS merit scores = 5.03304
CFS merit scores = 5.02506
CFS merit scores = 5.01712
CFS merit scores = 5.00894
CFS merit scores = 5.00086
CFS merit scores = 4.99272
CFS merit scores = 4.9844
CFS merit scores = 4.97552
CFS merit scores = 4.96634
CFS merit scores = 4.95708
CFS merit scores = 4.94806
CFS merit scores = 4.93884
CFS merit scores = 4.92968
CFS merit scores = 4.92056
CFS merit scores = 4.91146
CFS merit scores = 4.90198
CFS merit scores = 4.89216
CFS merit scores = 4.88233
CFS merit scores = 4.87262
CFS merit scores = 4.86314
CFS merit scores = 4.85327
CFS merit scores = 4.84325
CFS merit scores = 4.83324
CFS merit scores = 4.82273
CFS merit scores = 4.81114
CFS merit scores = 4.7986
CFS merit scores = 4.78577
CFS merit scores = 4.7731
CFS merit scores = 4.76076
CFS merit scores = 4.74773
CFS merit scores = 4.735
CFS merit scores = 4.7219
CFS merit scores = 4.70866
CFS merit scores = 4.69529
CFS merit scores = 4.68115
CFS merit scores = 4.66655
CFS merit scores = 4.65223
CFS merit scores = 4.63764
CFS merit scores = 4.62153
CFS merit scores = 4.60383
CFS merit scores = 4.5835
CFS merit scores = 4.56203
CFS merit scores = 4.53751
cnt = 1	feature = 56	correl = -0.353201	descr = Gibbs_of_Target_Sequence__Pos_20_Step_1
cnt = 2	feature = 54	correl = -0.179414	descr = Gibbs_of_Target_Sequence__Pos_18_Step_1
cnt = 3	feature = 541	correl = -0.0968349	descr = N_Gram_GTCTT
cnt = 4	feature = 11	correl = -0.142041	descr = Position_Specific_Bin_Base_5_Base_A
cnt = 5	feature = 394	correl = 0.101802	descr = N_Gram_GAAAG
cnt = 6	feature = 653	correl = 0.0764455	descr = N_Gram_TGGGG
cnt = 7	feature = 417	correl = 0.116505	descr = N_Gram_GAGTC
cnt = 8	feature = 579	correl = 0.0757763	descr = N_Gram_TATAT
cnt = 9	feature = 628	correl = 0.0515069	descr = N_Gram_TGAAA
cnt = 10	feature = 336	correl = 0.0741223	descr = N_Gram_CGGAA
cnt = 11	feature = 654	correl = 0.0767751	descr = N_Gram_TGGGT
cnt = 12	feature = 680	correl = 0.0447817	descr = N_Gram_TTCGA
cnt = 13	feature = 392	correl = -0.0576625	descr = N_Gram_GAAAA
cnt = 14	feature = 321	correl = -0.049196	descr = N_Gram_CGACC
cnt = 15	feature = 407	correl = 0.0453462	descr = N_Gram_GACGG
cnt = 16	feature = 555	correl = 0.0453462	descr = N_Gram_GTTAA
cnt = 17	feature = 612	correl = 0.0947339	descr = N_Gram_TCGGC
cnt = 18	feature = 578	correl = 0.0449751	descr = N_Gram_TATAG
cnt = 19	feature = 360	correl = 0.0631922	descr = N_Gram_CTATA
cnt = 20	feature = 357	correl = 0.0568421	descr = N_Gram_CTACT
cnt = 21	feature = 351	correl = 0.079212	descr = N_Gram_CGTGG
cnt = 22	feature = 218	correl = 0.0550219	descr = N_Gram_ATACA
cnt = 23	feature = 395	correl = -0.0590736	descr = N_Gram_GAAAT
cnt = 24	feature = 568	correl = -0.0463739	descr = N_Gram_TAACG
cnt = 25	feature = 361	correl = 0.0806231	descr = N_Gram_CTATT
cnt = 26	feature = 545	correl = 0.0573403	descr = N_Gram_GTGCG
cnt = 27	feature = 280	correl = -0.0497657	descr = N_Gram_CATGC
cnt = 28	feature = 304	correl = 0.0453462	descr = N_Gram_CCGCA
cnt = 29	feature = 659	correl = 0.0577553	descr = N_Gram_TGTAA
cnt = 30	feature = 255	correl = 0.0542035	descr = N_Gram_CACAG
cnt = 31	feature = 510	correl = 0.0453462	descr = N_Gram_GGGCT
cnt = 32	feature = 466	correl = 0.0453462	descr = N_Gram_GCGTA
cnt = 33	feature = 222	correl = 0.0718812	descr = N_Gram_ATAGT
cnt = 34	feature = 424	correl = -0.0556583	descr = N_Gram_GATCG
cnt = 35	feature = 494	correl = 0.0729795	descr = N_Gram_GGCCC
cnt = 36	feature = 397	correl = -0.0439102	descr = N_Gram_GAAGG
cnt = 37	feature = 538	correl = -0.0459506	descr = N_Gram_GTCGC
cnt = 38	feature = 514	correl = 0.0453462	descr = N_Gram_GGGGT
cnt = 39	feature = 313	correl = 0.0676048	descr = N_Gram_CCTCA
cnt = 40	feature = 316	correl = 0.0606705	descr = N_Gram_CCTCT
cnt = 41	feature = 690	correl = 0.0594649	descr = N_Gram_TTGCA
cnt = 42	feature = 237	correl = 0.0443948	descr = N_Gram_ATGTG
cnt = 43	feature = 322	correl = -0.0717699	descr = N_Gram_CGACG
cnt = 44	feature = 241	correl = 0.0446791	descr = N_Gram_ATTGG
cnt = 45	feature = 317	correl = 0.0652478	descr = N_Gram_CCTGC
cnt = 46	feature = 342	correl = 0.0869933	descr = N_Gram_CGGGA
cnt = 47	feature = 458	correl = 0.138322	descr = N_Gram_GCCTT
cnt = 48	feature = 584	correl = 0.0472183	descr = N_Gram_TCAAA
cnt = 49	feature = 426	correl = -0.0500458	descr = N_Gram_GATGC
cnt = 50	feature = 309	correl = -0.0732728	descr = N_Gram_CCGGT
cnt = 51	feature = 691	correl = -0.158357	descr = N_Gram_TTGCG
cnt = 52	feature = 546	correl = 0.0580781	descr = N_Gram_GTGCT
cnt = 53	feature = 526	correl = -0.0571564	descr = N_Gram_GGTTA
cnt = 54	feature = 252	correl = 0.0974183	descr = N_Gram_CAAGG
cnt = 55	feature = 226	correl = -0.0567228	descr = N_Gram_ATCAT
cnt = 56	feature = 285	correl = 0.0600075	descr = N_Gram_CCACC
cnt = 57	feature = 434	correl = 0.0612091	descr = N_Gram_GCAAA
cnt = 58	feature = 516	correl = 0.0780126	descr = N_Gram_GGGTA
cnt = 59	feature = 527	correl = 0.0914936	descr = N_Gram_GGTTG
cnt = 60	feature = 312	correl = 0.0558015	descr = N_Gram_CCTAT
cnt = 61	feature = 380	correl = -0.112116	descr = N_Gram_CTTAT
cnt = 62	feature = 450	correl = 0.0515042	descr = N_Gram_GCCCA
cnt = 63	feature = 382	correl = 0.0499655	descr = N_Gram_CTTCC
cnt = 64	feature = 370	correl = 0.0718503	descr = N_Gram_CTCGG
cnt = 65	feature = 353	correl = -0.0473352	descr = N_Gram_CGTTC
cnt = 66	feature = 440	correl = -0.0721949	descr = N_Gram_GCAGA
cnt = 67	feature = 703	correl = -0.0503227	descr = N_Gram_TTTTG
cnt = 68	feature = 327	correl = -0.0446597	descr = N_Gram_CGATC
cnt = 69	feature = 504	correl = 0.0641909	descr = N_Gram_GGGAC
cnt = 70	feature = 284	correl = 0.0519672	descr = N_Gram_CCAAT
cnt = 71	feature = 640	correl = 0.107159	descr = N_Gram_TGCAA
cnt = 72	feature = 601	correl = -0.0977886	descr = N_Gram_TCCGC
cnt = 73	feature = 224	correl = 0.0864478	descr = N_Gram_ATATA
cnt = 74	feature = 448	correl = 0.0704377	descr = N_Gram_GCCAG
cnt = 75	feature = 652	correl = 0.0503692	descr = N_Gram_TGGGA
cnt = 76	feature = 291	correl = 0.0676408	descr = N_Gram_CCATC
cnt = 77	feature = 468	correl = 0.118123	descr = N_Gram_GCGTG
cnt = 78	feature = 633	correl = 0.0801463	descr = N_Gram_TGAGT
cnt = 79	feature = 340	correl = 0.0702472	descr = N_Gram_CGGCG
cnt = 80	feature = 616	correl = 0.0568421	descr = N_Gram_TCTAC
cnt = 81	feature = 681	correl = -0.0558762	descr = N_Gram_TTCGG
cnt = 82	feature = 228	correl = -0.0524821	descr = N_Gram_ATCCT
cnt = 83	feature = 386	correl = 0.0910274	descr = N_Gram_CTTGG
cnt = 84	feature = 219	correl = -0.0501446	descr = N_Gram_ATACT
cnt = 85	feature = 431	correl = -0.0897428	descr = N_Gram_GATTT
cnt = 86	feature = 258	correl = 0.0833795	descr = N_Gram_CACCA
cnt = 87	feature = 574	correl = 0.0729653	descr = N_Gram_TACGA
cnt = 88	feature = 283	correl = 0.0668142	descr = N_Gram_CCAAG
cnt = 89	feature = 278	correl = -0.0611866	descr = N_Gram_CATCG
cnt = 90	feature = 677	correl = 0.0567785	descr = N_Gram_TTCAG
cnt = 91	feature = 484	correl = 0.0641909	descr = N_Gram_GGACG
cnt = 92	feature = 483	correl = 0.110261	descr = N_Gram_GGACC
cnt = 93	feature = 364	correl = 0.0713122	descr = N_Gram_CTCAC
cnt = 94	feature = 249	correl = 0.0635672	descr = N_Gram_CAAAG
cnt = 95	feature = 635	correl = 0.0545243	descr = N_Gram_TGATA
cnt = 96	feature = 244	correl = -0.0769311	descr = N_Gram_ATTTG
cnt = 97	feature = 508	correl = 0.107561	descr = N_Gram_GGGCC
cnt = 98	feature = 563	correl = -0.0489243	descr = N_Gram_GTTGT
cnt = 99	feature = 416	correl = 0.0589398	descr = N_Gram_GAGGT
cnt = 100	feature = 267	correl = -0.0638971	descr = N_Gram_CAGAA
cnt = 101	feature = 314	correl = -0.129731	descr = N_Gram_CCTCC
cnt = 102	feature = 467	correl = -0.131884	descr = N_Gram_GCGTC
cnt = 103	feature = 457	correl = 0.0805039	descr = N_Gram_GCCTC
cnt = 104	feature = 512	correl = 0.0679232	descr = N_Gram_GGGGC
cnt = 105	feature = 518	correl = -0.0529673	descr = N_Gram_GGGTT
cnt = 106	feature = 661	correl = 0.0466068	descr = N_Gram_TGTCC
cnt = 107	feature = 274	correl = 0.133118	descr = N_Gram_CAGTG
cnt = 108	feature = 318	correl = -0.0584729	descr = N_Gram_CCTTC
cnt = 109	feature = 324	correl = 0.086002	descr = N_Gram_CGAGG
cnt = 110	feature = 363	correl = 0.056201	descr = N_Gram_CTCAA
cnt = 111	feature = 649	correl = -0.0590997	descr = N_Gram_TGGCG
cnt = 112	feature = 501	correl = 0.125627	descr = N_Gram_GGCTT
cnt = 113	feature = 235	correl = -0.0655336	descr = N_Gram_ATGCT
cnt = 114	feature = 303	correl = 0.0467344	descr = N_Gram_CCGA
cnt = 115	feature = 263	correl = -0.0642739	descr = N_Gram_CACGA
cnt = 116	feature = 350	correl = 0.106189	descr = N_Gram_CGTGC
cnt = 117	feature = 596	correl = 0.0667987	descr = N_Gram_TCCC
cnt = 118	feature = 231	correl = 0.0803255	descr = N_Gram_ATCTG
cnt = 119	feature = 648	correl = 0.112615	descr = N_Gram_TGGCC
cnt = 120	feature = 505	correl = 0.10458	descr = N_Gram_GGGAG
cnt = 121	feature = 463	correl = 0.0601642	descr = N_Gram_GCGGG
cnt = 122	feature = 399	correl = -0.0466347	descr = N_Gram_GAATA
cnt = 123	feature = 602	correl = -0.0855062	descr = N_Gram_TCCGG
cnt = 124	feature = 614	correl = -0.0485637	descr = N_Gram_TCGTC
cnt = 125	feature = 695	correl = 0.0458209	descr = N_Gram_TTGTT
cnt = 126	feature = 396	correl = 0.108301	descr = N_Gram_GAAGA
cnt = 127	feature = 277	correl = 0.101152	descr = N_Gram_CATCC
cnt = 128	feature = 301	correl = 0.0711427	descr = N_Gram_CCCGG
cnt = 129	feature = 473	correl = 0.0663734	descr = N_Gram_GCTGC
cnt = 130	feature = 453	correl = 0.0589525	descr = N_Gram_GCCGC
cnt = 131	feature = 377	correl = 0.0594056	descr = N_Gram_CTGTG
cnt = 132	feature = 580	correl = -0.0484539	descr = N_Gram_TATT
cnt = 133	feature = 425	correl = -0.106802	descr = N_Gram_GATCT
cnt = 134	feature = 610	correl = -0.116423	descr = N_Gram_TCGAG
cnt = 135	feature = 388	correl = 0.0457856	descr = N_Gram_CTTTA
cnt = 136	feature = 207	correl = -0.154201	descr = N_Gram_AGTCT
cnt = 137	feature = 391	correl = 0.0793839	descr = N_Gram_GAAA
cnt = 138	feature = 460	correl = 0.0719566	descr = N_Gram_GCGCC
cnt = 139	feature = 587	correl = 0.0993655	descr = N_Gram_TCACC
cnt = 140	feature = 24	correl = -0.0572736	descr = Position_Specific_Bin_Base_11_Base_G
cnt = 141	feature = 451	correl = 0.0737958	descr = N_Gram_GCCCG
cnt = 142	feature = 223	correl = 0.0476593	descr = N_Gram_ATAT
cnt = 143	feature = 632	correl = -0.0665266	descr = N_Gram_TGAGG
cnt = 144	feature = 10	correl = 0.0634696	descr = Position_Specific_Bin_Base_3_Base_C
cnt = 145	feature = 437	correl = 0.122173	descr = N_Gram_GCAC
cnt = 146	feature = 29	correl = -0.0510556	descr = Position_Specific_Bin_Base_13_Base_A
cnt = 147	feature = 80	correl = 0.0622439	descr = Xue_Structure_Feature_C010
cnt = 148	feature = 390	correl = 0.104142	descr = N_Gram_CTTTG
cnt = 149	feature = 379	correl = -0.0653101	descr = N_Gram_CTTA
cnt = 150	feature = 343	correl = 0.137662	descr = N_Gram_CGGGC
cnt = 151	feature = 265	correl = 0.0541497	descr = N_Gram_CACT
cnt = 152	feature = 279	correl = 0.110125	descr = N_Gram_CATCT
cnt = 153	feature = 23	correl = 0.0642312	descr = Position_Specific_Bin_Base_10_Base_T
cnt = 154	feature = 36	correl = -0.0603416	descr = Position_Specific_Bin_Base_17_Base_A
cnt = 155	feature = 18	correl = 0.0645701	descr = Position_Specific_Bin_Base_7_Base_T
cnt = 156	feature = 250	correl = 0.0699619	descr = N_Gram_CAAG
cnt = 157	feature = 28	correl = -0.132365	descr = Position_Specific_Bin_Base_12_Base_T
cnt = 158	feature = 69	correl = 0.0955724	descr = Fold_of_RNAi_Sequence_Pos_13
cnt = 159	feature = 19	correl = -0.0654154	descr = Position_Specific_Bin_Base_8_Base_C
cnt = 160	feature = 547	correl = 0.153445	descr = N_Gram_GTGG
cnt = 161	feature = 326	correl = -0.0442609	descr = N_Gram_CGAT
cnt = 162	feature = 626	correl = -0.0621569	descr = N_Gram_TCTTG
cnt = 163	feature = 32	correl = 0.107781	descr = Position_Specific_Bin_Base_14_Base_T
cnt = 164	feature = 375	correl = 0.106193	descr = N_Gram_CTGCA
cnt = 165	feature = 481	correl = 0.0444349	descr = N_Gram_GGAAG
cnt = 166	feature = 475	correl = 0.0538052	descr = N_Gram_GCTT
cnt = 167	feature = 15	correl = 0.118233	descr = Position_Specific_Bin_Base_6_Base_C
cnt = 168	feature = 655	correl = 0.0840314	descr = N_Gram_TGGT
cnt = 169	feature = 8	correl = 0.0776161	descr = Position_Specific_Bin_Base_2_Base_T
cnt = 170	feature = 105	correl = -0.0587574	descr = Fold_of_Target_NoBeginbrace_noends_Pos_8
cnt = 171	feature = 13	correl = 0.0708226	descr = Position_Specific_Bin_Base_5_Base_G
cnt = 172	feature = 605	correl = -0.0873015	descr = N_Gram_TCCTC
cnt = 173	feature = 270	correl = -0.138749	descr = N_Gram_CAGCT
cnt = 174	feature = 643	correl = -0.147022	descr = N_Gram_TGCG
cnt = 175	feature = 456	correl = 0.0968796	descr = N_Gram_GCCT
cnt = 176	feature = 27	correl = 0.0717415	descr = Position_Specific_Bin_Base_12_Base_G
cnt = 177	feature = 31	correl = -0.104449	descr = Position_Specific_Bin_Base_14_Base_A
cnt = 178	feature = 74	correl = -0.0611569	descr = Xue_Structure_Feature_A110
cnt = 179	feature = 472	correl = 0.0703417	descr = N_Gram_GCTG
cnt = 180	feature = 67	correl = 0.0596054	descr = Fold_of_RNAi_Sequence_Pos_11
cnt = 181	feature = 208	correl = 0.0521898	descr = N_Gram_AGTG
cnt = 182	feature = 355	correl = 0.0757138	descr = N_Gram_CTA
cnt = 183	feature = 30	correl = 0.107969	descr = Position_Specific_Bin_Base_13_Base_C
cnt = 184	feature = 529	correl = 0.0524988	descr = N_Gram_GTAA
cnt = 185	feature = 525	correl = 0.0601741	descr = N_Gram_GGTT
cnt = 186	feature = 21	correl = 0.0640465	descr = Position_Specific_Bin_Base_9_Base_G
cnt = 187	feature = 17	correl = -0.0526982	descr = Position_Specific_Bin_Base_7_Base_A
cnt = 188	feature = 35	correl = 0.1196	descr = Position_Specific_Bin_Base_16_Base_C
cnt = 189	feature = 233	correl = -0.0542312	descr = N_Gram_ATGA
cnt = 190	feature = 47	correl = -0.0733237	descr = Gibbs_of_Target_Sequence__Pos_5_Step_1
cnt = 191	feature = 14	correl = -0.107903	descr = Position_Specific_Bin_Base_6_Base_A
cnt = 192	feature = 683	correl = -0.212999	descr = N_Gram_TTCTC
cnt = 193	feature = 38	correl = -0.0717014	descr = Position_Specific_Bin_Base_17_Base_T
cnt = 194	feature = 500	correl = 0.0539491	descr = N_Gram_GGCT
cnt = 195	feature = 662	correl = 0.10002	descr = N_Gram_TGTG
cnt = 196	feature = 281	correl = 0.0727402	descr = N_Gram_CCAA
cnt = 197	feature = 211	correl = -0.0483691	descr = N_Gram_AGTT
cnt = 198	feature = 39	correl = -0.272883	descr = Position_Specific_Bin_Base_18_Base_A
cnt = 199	feature = 66	correl = 0.114137	descr = Fold_of_RNAi_Sequence_Pos_9
cnt = 200	feature = 72	correl = 0.0668907	descr = Fold_of_RNAi_Sequence_Pos_16
cnt = 201	feature = 337	correl = 0.112002	descr = N_Gram_CGGC
cnt = 202	feature = 591	correl = -0.0490921	descr = N_Gram_TCAT
cnt = 203	feature = 272	correl = 0.131904	descr = N_Gram_CAGT
cnt = 204	feature = 33	correl = 0.0550113	descr = Position_Specific_Bin_Base_15_Base_C
cnt = 205	feature = 51	correl = -0.0948196	descr = Gibbs_of_Target_Sequence__Pos_13_Step_1
cnt = 206	feature = 34	correl = -0.120144	descr = Position_Specific_Bin_Base_16_Base_A
cnt = 207	feature = 478	correl = 0.0756026	descr = N_Gram_GGAA
cnt = 208	feature = 12	correl = 0.10338	descr = Position_Specific_Bin_Base_5_Base_C
cnt = 209	feature = 60	correl = 0.160396	descr = Fold_of_RNAi_Sequence_Pos_0
cnt = 210	feature = 536	correl = -0.0829008	descr = N_Gram_GTCG
cnt = 211	feature = 389	correl = -0.0535046	descr = N_Gram_CTTTC
cnt = 212	feature = 76	correl = 0.122089	descr = Xue_Structure_Feature_A101
cnt = 213	feature = 46	correl = 0.0708243	descr = Gibbs_of_Target_Sequence__Pos_3_Step_1
cnt = 214	feature = 540	correl = -0.0907469	descr = N_Gram_GTCT
cnt = 215	feature = 308	correl = 0.121247	descr = N_Gram_CCGGG
cnt = 216	feature = 276	correl = 0.0801075	descr = N_Gram_CATC
cnt = 217	feature = 461	correl = 0.0705884	descr = N_Gram_GCGG
cnt = 218	feature = 647	correl = 0.0705965	descr = N_Gram_TGGC
cnt = 219	feature = 704	correl = -0.094943	descr = N_Gram_TTTTT
cnt = 220	feature = 594	correl = -0.113573	descr = N_Gram_TCCA
cnt = 221	feature = 511	correl = 0.0688865	descr = N_Gram_GGGG
cnt = 222	feature = 599	correl = -0.0681458	descr = N_Gram_TCCG
cnt = 223	feature = 41	correl = 0.293721	descr = Position_Specific_Bin_Base_18_Base_G
cnt = 224	feature = 383	correl = -0.203289	descr = N_Gram_CTTCT
cnt = 225	feature = 70	correl = 0.0676775	descr = Fold_of_RNAi_Sequence_Pos_14
cnt = 226	feature = 544	correl = 0.0453464	descr = N_Gram_GTGC
cnt = 227	feature = 432	correl = 0.146631	descr = N_Gram_GCA
cnt = 228	feature = 53	correl = -0.106536	descr = Gibbs_of_Target_Sequence__Pos_17_Step_1
cnt = 229	feature = 73	correl = 0.0712512	descr = Xue_Structure_Feature_A111
cnt = 230	feature = 419	correl = -0.0479912	descr = N_Gram_GAT
cnt = 231	feature = 292	correl = 0.0527339	descr = N_Gram_CCC
cnt = 232	feature = 55	correl = -0.307746	descr = Gibbs_of_Target_Sequence__Pos_19_Step_1
cnt = 233	feature = 465	correl = -0.0799468	descr = N_Gram_GCGT
cnt = 234	feature = 619	correl = -0.115604	descr = N_Gram_TCTCC
cnt = 235	feature = 62	correl = 0.147955	descr = Fold_of_RNAi_Sequence_Pos_2
cnt = 236	feature = 254	correl = 0.0645214	descr = N_Gram_CAC
cnt = 237	feature = 79	correl = 0.0584143	descr = Xue_Structure_Feature_C011
cnt = 238	feature = 645	correl = 0.109526	descr = N_Gram_TGG
cnt = 239	feature = 306	correl = 0.0474194	descr = N_Gram_CCGG
cnt = 240	feature = 701	correl = -0.12353	descr = N_Gram_TTTT
cnt = 241	feature = 86	correl = 0.0742608	descr = Xue_Structure_Feature_G011
cnt = 242	feature = 497	correl = 0.0564006	descr = N_Gram_GGCG
cnt = 243	feature = 61	correl = 0.185591	descr = Fold_of_RNAi_Sequence_Pos_1
cnt = 244	feature = 225	correl = -0.0561611	descr = N_Gram_ATC
cnt = 245	feature = 64	correl = 0.0485876	descr = Fold_of_RNAi_Sequence_Pos_4
cnt = 246	feature = 638	correl = -0.0590736	descr = N_Gram_TGC
cnt = 247	feature = 446	correl = 0.0867499	descr = N_Gram_GCC
cnt = 248	feature = 623	correl = -0.126918	descr = N_Gram_TCTT
cnt = 249	feature = 341	correl = 0.109567	descr = N_Gram_CGGG
cnt = 250	feature = 366	correl = -0.149367	descr = N_Gram_CTCC
cnt = 251	feature = 697	correl = -0.12556	descr = N_Gram_TTTC
cnt = 252	feature = 77	correl = 0.0861776	descr = Xue_Structure_Feature_C111
cnt = 253	feature = 378	correl = -0.0990588	descr = N_Gram_CTT
cnt = 254	feature = 83	correl = 0.128216	descr = Xue_Structure_Feature_G110
cnt = 255	feature = 615	correl = -0.124099	descr = N_Gram_TCT
cnt = 256	feature = 82	correl = 0.111591	descr = Xue_Structure_Feature_G111
cnt = 257	feature = 674	correl = -0.157725	descr = N_Gram_TTC
cnt = 258	feature = 59	correl = -0.0780818	descr = PF_RNAi_Fold_3'Free_Count
cnt = 259	feature = 666	correl = -0.129919	descr = N_Gram_TT
cnt = 260	feature = 334	correl = 0.0832065	descr = N_Gram_CGG
cnt = 261	feature = 58	correl = -0.141089	descr = PF_RNAi_Fold_5'Free_Count
cnt = 262	feature = 476	correl = 0.178395	descr = N_Gram_GG
cnt = 263	feature = 81	correl = -0.111912	descr = Xue_Structure_Feature_C000
cnt = 264	feature = 57	correl = -0.188459	descr = PF_RNAi_Fold_Energy
cnt = 265	feature = 43	correl = -0.180997	descr = Gibbs_of_Target_Sequence_
num rows = 521
num_elements = 138586
*
optimization finished, #iter = 571
nu = 0.533631
obj = -41.216937, rho = -0.255409
nSV = 371, nBSV = 203
num rows = 58
num_elements = 15428
*
optimization finished, #iter = 52
nu = 0.573974
obj = -5.235010, rho = -0.540206
nSV = 46, nBSV = 20
*
optimization finished, #iter = 571
nu = 0.533631
obj = -41.216937, rho = -0.255409
nSV = 371, nBSV = 203
CFS merit scores = 1.34741
CFS merit scores = 1.58079
CFS merit scores = 1.83115
CFS merit scores = 2.06598
CFS merit scores = 2.27671
CFS merit scores = 2.45389
CFS merit scores = 2.61295
CFS merit scores = 2.76021
CFS merit scores = 2.8989
CFS merit scores = 3.03177
CFS merit scores = 3.15728
CFS merit scores = 3.27687
CFS merit scores = 3.3907
CFS merit scores = 3.49722
CFS merit scores = 3.59689
CFS merit scores = 3.69091
CFS merit scores = 3.78234
CFS merit scores = 3.87158
CFS merit scores = 3.95837
CFS merit scores = 4.04151
CFS merit scores = 4.12188
CFS merit scores = 4.20022
CFS merit scores = 4.27548
CFS merit scores = 4.34753
CFS merit scores = 4.41728
CFS merit scores = 4.48494
CFS merit scores = 4.55049
CFS merit scores = 4.61468
CFS merit scores = 4.67662
CFS merit scores = 4.73617
CFS merit scores = 4.79321
CFS merit scores = 4.84537
CFS merit scores = 4.8956
CFS merit scores = 4.94056
CFS merit scores = 4.98281
CFS merit scores = 5.02406
CFS merit scores = 5.06359
CFS merit scores = 5.10119
CFS merit scores = 5.13672
CFS merit scores = 5.17216
CFS merit scores = 5.20697
CFS merit scores = 5.24089
CFS merit scores = 5.27443
CFS merit scores = 5.30674
CFS merit scores = 5.33729
CFS merit scores = 5.36597
CFS merit scores = 5.39373
CFS merit scores = 5.41956
CFS merit scores = 5.44289
CFS merit scores = 5.4643
CFS merit scores = 5.48536
CFS merit scores = 5.50562
CFS merit scores = 5.52524
CFS merit scores = 5.54423
CFS merit scores = 5.56296
CFS merit scores = 5.58122
CFS merit scores = 5.59965
CFS merit scores = 5.61568
CFS merit scores = 5.63141
CFS merit scores = 5.64214
CFS merit scores = 5.65325
CFS merit scores = 5.66491
CFS merit scores = 5.67704
CFS merit scores = 5.68886
CFS merit scores = 5.69684
CFS merit scores = 5.70361
CFS merit scores = 5.71042
CFS merit scores = 5.71715
CFS merit scores = 5.72415
CFS merit scores = 5.73051
CFS merit scores = 5.73709
CFS merit scores = 5.74302
CFS merit scores = 5.74839
CFS merit scores = 5.75424
CFS merit scores = 5.76043
CFS merit scores = 5.76663
CFS merit scores = 5.77243
CFS merit scores = 5.77649
CFS merit scores = 5.7775
CFS merit scores = 5.7777
CFS merit scores = 5.77816
CFS merit scores = 5.77876
CFS merit scores = 5.77942
CFS merit scores = 5.78066
CFS merit scores = 5.78169
CFS merit scores = 5.78311
CFS merit scores = 5.7843
CFS merit scores = 5.78296
CFS merit scores = 5.78203
CFS merit scores = 5.78051
CFS merit scores = 5.77857
CFS merit scores = 5.77614
CFS merit scores = 5.77277
CFS merit scores = 5.76819
CFS merit scores = 5.76397
CFS merit scores = 5.76009
CFS merit scores = 5.75647
CFS merit scores = 5.75344
CFS merit scores = 5.75041
CFS merit scores = 5.74723
cnt = 1	feature = 60	correl = -0.347415	descr = Gibbs_of_Target_Sequence__Pos_20_Step_1
cnt = 2	feature = 58	correl = -0.179314	descr = Gibbs_of_Target_Sequence__Pos_18_Step_1
cnt = 3	feature = 298	correl = -0.134265	descr = N_Gram_CCAGC
cnt = 4	feature = 9	correl = 0.0776875	descr = Position_Specific_Bin_Base_2_Base_T
cnt = 5	feature = 14	correl = 0.109627	descr = Position_Specific_Bin_Base_5_Base_C
cnt = 6	feature = 334	correl = -0.0498811	descr = N_Gram_CGCAG
cnt = 7	feature = 217	correl = 0.105676	descr = N_Gram_AGTGT
cnt = 8	feature = 309	correl = -0.0630652	descr = N_Gram_CCCTT
cnt = 9	feature = 673	correl = 0.0447228	descr = N_Gram_TTCGA
cnt = 10	feature = 593	correl = 0.0452869	descr = N_Gram_TCCCA
cnt = 11	feature = 613	correl = 0.0567535	descr = N_Gram_TCTAC
cnt = 12	feature = 336	correl = 0.0452869	descr = N_Gram_CGCCA
cnt = 13	feature = 241	correl = -0.0558209	descr = N_Gram_ATGCC
cnt = 14	feature = 235	correl = 0.0802	descr = N_Gram_ATCTG
cnt = 15	feature = 280	correl = 0.0863731	descr = N_Gram_CAGGA
cnt = 16	feature = 329	correl = -0.0491937	descr = N_Gram_CGACC
cnt = 17	feature = 527	correl = 0.0452869	descr = N_Gram_GTCCG
cnt = 18	feature = 607	correl = 0.0946425	descr = N_Gram_TCGGC
cnt = 19	feature = 594	correl = 0.0523377	descr = N_Gram_TCCCG
cnt = 20	feature = 361	correl = 0.05408	descr = N_Gram_CGTGT
cnt = 21	feature = 363	correl = 0.113754	descr = N_Gram_CGTTT
cnt = 22	feature = 508	correl = 0.0452869	descr = N_Gram_GGGGT
cnt = 23	feature = 291	correl = -0.0497754	descr = N_Gram_CATGC
cnt = 24	feature = 426	correl = 0.0669709	descr = N_Gram_GATAT
cnt = 25	feature = 538	correl = 0.0572733	descr = N_Gram_GTGCG
cnt = 26	feature = 228	correl = 0.0717923	descr = N_Gram_ATAGT
cnt = 27	feature = 305	correl = 0.0452869	descr = N_Gram_CCCCG
cnt = 28	feature = 272	correl = 0.0561223	descr = N_Gram_CACGT
cnt = 29	feature = 446	correl = 0.101936	descr = N_Gram_GCATC
cnt = 30	feature = 313	correl = 0.0710368	descr = N_Gram_CCGGC
cnt = 31	feature = 251	correl = 0.106191	descr = N_Gram_ATTGT
cnt = 32	feature = 674	correl = -0.0486819	descr = N_Gram_TTCGG
cnt = 33	feature = 207	correl = -0.0649075	descr = N_Gram_AGGCT
cnt = 34	feature = 500	correl = 0.154835	descr = N_Gram_GGCTT
cnt = 35	feature = 460	correl = 0.0745119	descr = N_Gram_GCGAG
cnt = 36	feature = 660	correl = -0.0512407	descr = N_Gram_TGTTA
cnt = 37	feature = 234	correl = -0.0963875	descr = N_Gram_ATCGG
cnt = 38	feature = 382	correl = -0.0922983	descr = N_Gram_CTGAT
cnt = 39	feature = 629	correl = -0.0812066	descr = N_Gram_TGAGA
cnt = 40	feature = 428	correl = -0.0556641	descr = N_Gram_GATCG
cnt = 41	feature = 267	correl = 0.0639483	descr = N_Gram_CACCA
cnt = 42	feature = 599	correl = 0.055723	descr = N_Gram_TCCTA
cnt = 43	feature = 648	correl = 0.0467472	descr = N_Gram_TGGGT
cnt = 44	feature = 647	correl = 0.0885995	descr = N_Gram_TGGGG
cnt = 45	feature = 529	correl = -0.114562	descr = N_Gram_GTCGA
cnt = 46	feature = 231	correl = -0.0522752	descr = N_Gram_ATCAT
cnt = 47	feature = 248	correl = -0.048657	descr = N_Gram_ATTAA
cnt = 48	feature = 514	correl = 0.0652534	descr = N_Gram_GGTCA
cnt = 49	feature = 606	correl = -0.0491937	descr = N_Gram_TCGCA
cnt = 50	feature = 278	correl = 0.0540659	descr = N_Gram_CAGCG
cnt = 51	feature = 395	correl = 0.109561	descr = N_Gram_CTTGG
cnt = 52	feature = 497	correl = 0.0744338	descr = N_Gram_GGCGC
cnt = 53	feature = 550	correl = -0.0483207	descr = N_Gram_GTTCG
cnt = 54	feature = 578	correl = -0.0563951	descr = N_Gram_TATTC
cnt = 55	feature = 595	correl = 0.0472704	descr = N_Gram_TCCGA
cnt = 56	feature = 640	correl = 0.0892806	descr = N_Gram_TGGAG
cnt = 57	feature = 322	correl = 0.0441725	descr = N_Gram_CCTCT
cnt = 58	feature = 547	correl = 0.0890594	descr = N_Gram_GTTAA
cnt = 59	feature = 539	correl = 0.0978169	descr = N_Gram_GTGCT
cnt = 60	feature = 541	correl = 0.138921	descr = N_Gram_GTGGC
cnt = 61	feature = 425	correl = 0.0461314	descr = N_Gram_GATAC
cnt = 62	feature = 503	correl = 0.0968628	descr = N_Gram_GGGAC
cnt = 63	feature = 353	correl = -0.0676412	descr = N_Gram_CGTAC
cnt = 64	feature = 686	correl = 0.0516604	descr = N_Gram_TTGGT
cnt = 65	feature = 596	correl = -0.0653456	descr = N_Gram_TCCGC
cnt = 66	feature = 407	correl = 0.0448195	descr = N_Gram_GACAC
cnt = 67	feature = 144	correl = 0.0641471	descr = N_Gram_AATCT
cnt = 68	feature = 303	correl = 0.0570896	descr = N_Gram_CCCAA
cnt = 69	feature = 324	correl = 0.0544044	descr = N_Gram_CCTGC
cnt = 70	feature = 304	correl = 0.0843006	descr = N_Gram_CCCAC
cnt = 71	feature = 209	correl = 0.0785959	descr = N_Gram_AGGGG
cnt = 72	feature = 512	correl = -0.058393	descr = N_Gram_GGTAA
cnt = 73	feature = 574	correl = 0.0461414	descr = N_Gram_TAGGT
cnt = 74	feature = 544	correl = 0.0475785	descr = N_Gram_GTGTA
cnt = 75	feature = 367	correl = 0.0567535	descr = N_Gram_CTACT
cnt = 76	feature = 487	correl = 0.0898475	descr = N_Gram_GGAGT
cnt = 77	feature = 225	correl = -0.0730058	descr = N_Gram_ATACT
cnt = 78	feature = 525	correl = -0.0727329	descr = N_Gram_GTCCA
cnt = 79	feature = 520	correl = 0.0712806	descr = N_Gram_GTAGT
cnt = 80	feature = 510	correl = 0.0932736	descr = N_Gram_GGGTC
cnt = 81	feature = 390	correl = 0.0489038	descr = N_Gram_CTTCA
cnt = 82	feature = 630	correl = 0.0440217	descr = N_Gram_TGAGT
cnt = 83	feature = 417	correl = -0.047847	descr = N_Gram_GAGCC
cnt = 84	feature = 233	correl = -0.0491937	descr = N_Gram_ATCGC
cnt = 85	feature = 371	correl = 0.0548529	descr = N_Gram_CTATG
cnt = 86	feature = 496	correl = 0.151082	descr = N_Gram_GGCCT
cnt = 87	feature = 301	correl = 0.0612116	descr = N_Gram_CCATC
cnt = 88	feature = 632	correl = 0.0544221	descr = N_Gram_TGATA
cnt = 89	feature = 388	correl = -0.128542	descr = N_Gram_CTTAT
cnt = 90	feature = 265	correl = 0.083765	descr = N_Gram_CACAG
cnt = 91	feature = 375	correl = -0.11012	descr = N_Gram_CTCAT
cnt = 92	feature = 468	correl = -0.131911	descr = N_Gram_GCGTC
cnt = 93	feature = 327	correl = -0.0443489	descr = N_Gram_CGAC
cnt = 94	feature = 545	correl = 0.0698162	descr = N_Gram_GTGTG
cnt = 95	feature = 308	correl = 0.0710368	descr = N_Gram_CCCGG
cnt = 96	feature = 343	correl = 0.106027	descr = N_Gram_CGGCA
cnt = 97	feature = 276	correl = 0.0729478	descr = N_Gram_CAGCA
cnt = 98	feature = 218	correl = 0.0890594	descr = N_Gram_AGTTA
cnt = 99	feature = 633	correl = -0.14881	descr = N_Gram_TGATT
cnt = 100	feature = 697	correl = -0.0963129	descr = N_Gram_TTTTG
num rows = 521
num_elements = 52621
*
optimization finished, #iter = 265
nu = 0.739478
obj = -75.453533, rho = -0.147614
nSV = 402, nBSV = 366
num rows = 58
num_elements = 5858
*
optimization finished, #iter = 30
nu = 0.723308
obj = -8.723783, rho = -0.274435
nSV = 47, nBSV = 38
*
optimization finished, #iter = 265
nu = 0.739478
obj = -75.453533, rho = -0.147614
nSV = 402, nBSV = 366
CFS merit scores = 1.28474
CFS merit scores = 1.55913
CFS merit scores = 1.81907
CFS merit scores = 2.04279
CFS merit scores = 2.24468
CFS merit scores = 2.43022
CFS merit scores = 2.60158
CFS merit scores = 2.76196
CFS merit scores = 2.91256
CFS merit scores = 3.05389
CFS merit scores = 3.18778
CFS merit scores = 3.31491
CFS merit scores = 3.43527
CFS merit scores = 3.55087
CFS merit scores = 3.66129
CFS merit scores = 3.76729
CFS merit scores = 3.8692
CFS merit scores = 3.96767
CFS merit scores = 4.06246
CFS merit scores = 4.15457
CFS merit scores = 4.24387
CFS merit scores = 4.33112
CFS merit scores = 4.4157
CFS merit scores = 4.49772
cnt = 1	feature = 45	correl = -0.284736	descr = Position_Specific_Bin_Base_18_Base_A
cnt = 2	feature = 390	correl = -0.212268	descr = N_Gram_CTTCT
cnt = 3	feature = 61	correl = -0.168732	descr = Gibbs_of_Target_Sequence__Pos_18_Step_1
cnt = 4	feature = 612	correl = 0.0739016	descr = N_Gram_TCGGA
cnt = 5	feature = 609	correl = 0.0804424	descr = N_Gram_TCGAC
cnt = 6	feature = 335	correl = 0.0452153	descr = N_Gram_CGCCA
cnt = 7	feature = 209	correl = -0.0562116	descr = N_Gram_AGGCT
cnt = 8	feature = 357	correl = 0.0705788	descr = N_Gram_CGTGA
cnt = 9	feature = 628	correl = 0.0513395	descr = N_Gram_TGAAA
cnt = 10	feature = 538	correl = 0.0989123	descr = N_Gram_GTCGG
cnt = 11	feature = 645	correl = 0.0891381	descr = N_Gram_TGGAG
cnt = 12	feature = 671	correl = 0.073979	descr = N_Gram_TTCAA
cnt = 13	feature = 674	correl = 0.0446517	descr = N_Gram_TTCGA
cnt = 14	feature = 579	correl = 0.0755747	descr = N_Gram_TATAT
cnt = 15	feature = 599	correl = 0.061186	descr = N_Gram_TCCCA
cnt = 16	feature = 529	correl = 0.0505135	descr = N_Gram_GTATA
cnt = 17	feature = 545	correl = 0.0571925	descr = N_Gram_GTGCG
cnt = 18	feature = 426	correl = -0.0556744	descr = N_Gram_GATCG
cnt = 19	feature = 399	correl = 0.0684652	descr = N_Gram_GAAAC
cnt = 20	feature = 305	correl = 0.114852	descr = N_Gram_CCCCC
cnt = 21	feature = 640	correl = 0.0522607	descr = N_Gram_TGCCG
cnt = 22	feature = 306	correl = 0.0452153	descr = N_Gram_CCCCG
cnt = 23	feature = 291	correl = -0.0497901	descr = N_Gram_CATGC
cnt = 24	feature = 420	correl = 0.0939614	descr = N_Gram_GAGTC
num rows = 521
num_elements = 13025
*
optimization finished, #iter = 217
nu = 0.809762
obj = -86.037944, rho = -0.390427
nSV = 423, nBSV = 419
num rows = 58
num_elements = 1450
*
optimization finished, #iter = 25
nu = 0.812639
obj = -9.738635, rho = -0.336787
nSV = 48, nBSV = 46
*
optimization finished, #iter = 217
nu = 0.809762
obj = -86.037944, rho = -0.390427
nSV = 423, nBSV = 419
CFS merit scores = 1.3671
CFS merit scores = 1.6015
CFS merit scores = 1.85002
CFS merit scores = 2.06354
CFS merit scores = 2.26336
CFS merit scores = 2.44654
CFS merit scores = 2.61511
CFS merit scores = 2.77235
CFS merit scores = 2.92083
CFS merit scores = 3.06178
CFS merit scores = 3.19554
CFS merit scores = 3.32128
CFS merit scores = 3.44162
CFS merit scores = 3.5553
CFS merit scores = 3.66383
CFS merit scores = 3.76833
CFS merit scores = 3.86877
CFS merit scores = 3.96526
CFS merit scores = 4.05746
CFS merit scores = 4.1452
CFS merit scores = 4.23043
CFS merit scores = 4.3126
CFS merit scores = 4.39288
CFS merit scores = 4.46978
CFS merit scores = 4.54266
CFS merit scores = 4.61289
CFS merit scores = 4.68095
CFS merit scores = 4.74653
CFS merit scores = 4.81027
CFS merit scores = 4.87159
CFS merit scores = 4.93055
CFS merit scores = 4.98584
CFS merit scores = 5.03861
CFS merit scores = 5.0875
CFS merit scores = 5.13305
CFS merit scores = 5.17532
CFS merit scores = 5.21705
CFS merit scores = 5.25603
CFS merit scores = 5.28855
CFS merit scores = 5.31984
CFS merit scores = 5.34882
CFS merit scores = 5.37743
CFS merit scores = 5.4052
CFS merit scores = 5.43258
CFS merit scores = 5.45865
CFS merit scores = 5.48341
CFS merit scores = 5.50722
CFS merit scores = 5.53076
CFS merit scores = 5.5537
CFS merit scores = 5.57177
CFS merit scores = 5.58927
CFS merit scores = 5.60558
CFS merit scores = 5.62132
CFS merit scores = 5.63582
CFS merit scores = 5.65006
CFS merit scores = 5.66399
CFS merit scores = 5.67784
CFS merit scores = 5.6917
CFS merit scores = 5.70468
CFS merit scores = 5.71772
CFS merit scores = 5.73059
CFS merit scores = 5.74336
CFS merit scores = 5.75538
CFS merit scores = 5.76619
CFS merit scores = 5.77723
CFS merit scores = 5.78516
CFS merit scores = 5.79261
CFS merit scores = 5.79885
CFS merit scores = 5.80503
CFS merit scores = 5.80956
CFS merit scores = 5.81435
CFS merit scores = 5.81865
CFS merit scores = 5.8218
CFS merit scores = 5.82252
CFS merit scores = 5.82297
CFS merit scores = 5.8236
CFS merit scores = 5.82255
CFS merit scores = 5.82054
CFS merit scores = 5.8191
CFS merit scores = 5.81682
CFS merit scores = 5.81399
CFS merit scores = 5.81085
CFS merit scores = 5.8079
CFS merit scores = 5.80415
CFS merit scores = 5.80065
CFS merit scores = 5.79746
CFS merit scores = 5.79413
CFS merit scores = 5.7891
CFS merit scores = 5.78413
CFS merit scores = 5.77866
CFS merit scores = 5.77352
CFS merit scores = 5.76887
CFS merit scores = 5.76281
CFS merit scores = 5.75723
CFS merit scores = 5.75207
CFS merit scores = 5.74682
CFS merit scores = 5.74141
CFS merit scores = 5.7356
CFS merit scores = 5.72953
CFS merit scores = 5.72286
CFS merit scores = 5.71644
CFS merit scores = 5.71003
CFS merit scores = 5.70368
CFS merit scores = 5.69779
CFS merit scores = 5.69164
CFS merit scores = 5.68483
CFS merit scores = 5.67836
CFS merit scores = 5.672
CFS merit scores = 5.66548
CFS merit scores = 5.65871
CFS merit scores = 5.65193
CFS merit scores = 5.64496
CFS merit scores = 5.63821
CFS merit scores = 5.63122
CFS merit scores = 5.62452
CFS merit scores = 5.61786
CFS merit scores = 5.61112
CFS merit scores = 5.60408
CFS merit scores = 5.59745
CFS merit scores = 5.5906
CFS merit scores = 5.58395
CFS merit scores = 5.57698
CFS merit scores = 5.5703
CFS merit scores = 5.56364
CFS merit scores = 5.55693
CFS merit scores = 5.54971
CFS merit scores = 5.54289
CFS merit scores = 5.53573
CFS merit scores = 5.52898
CFS merit scores = 5.52177
CFS merit scores = 5.51467
CFS merit scores = 5.50726
CFS merit scores = 5.49994
CFS merit scores = 5.49237
CFS merit scores = 5.48519
CFS merit scores = 5.4782
CFS merit scores = 5.47153
CFS merit scores = 5.46489
CFS merit scores = 5.45814
CFS merit scores = 5.45119
CFS merit scores = 5.44376
CFS merit scores = 5.43674
CFS merit scores = 5.42964
CFS merit scores = 5.42206
CFS merit scores = 5.41441
CFS merit scores = 5.40695
CFS merit scores = 5.39945
CFS merit scores = 5.39191
CFS merit scores = 5.38455
CFS merit scores = 5.37722
CFS merit scores = 5.36975
CFS merit scores = 5.36238
CFS merit scores = 5.35518
CFS merit scores = 5.34785
CFS merit scores = 5.34063
CFS merit scores = 5.33353
CFS merit scores = 5.32666
CFS merit scores = 5.32004
CFS merit scores = 5.3128
CFS merit scores = 5.30562
CFS merit scores = 5.29876
CFS merit scores = 5.29191
CFS merit scores = 5.28484
CFS merit scores = 5.27793
CFS merit scores = 5.27101
CFS merit scores = 5.26423
CFS merit scores = 5.25676
CFS merit scores = 5.24964
CFS merit scores = 5.24234
CFS merit scores = 5.23505
CFS merit scores = 5.2277
CFS merit scores = 5.22028
CFS merit scores = 5.21318
CFS merit scores = 5.20618
CFS merit scores = 5.19933
CFS merit scores = 5.19245
CFS merit scores = 5.18566
CFS merit scores = 5.17867
CFS merit scores = 5.17162
CFS merit scores = 5.16438
CFS merit scores = 5.15736
CFS merit scores = 5.15028
CFS merit scores = 5.14352
CFS merit scores = 5.13649
CFS merit scores = 5.12961
CFS merit scores = 5.12251
CFS merit scores = 5.11557
CFS merit scores = 5.10874
CFS merit scores = 5.10202
CFS merit scores = 5.09544
CFS merit scores = 5.08885
CFS merit scores = 5.08235
CFS merit scores = 5.07588
CFS merit scores = 5.0689
CFS merit scores = 5.06209
CFS merit scores = 5.05525
CFS merit scores = 5.04838
CFS merit scores = 5.04146
CFS merit scores = 5.03455
CFS merit scores = 5.02767
CFS merit scores = 5.02083
CFS merit scores = 5.01412
CFS merit scores = 5.00756
CFS merit scores = 5.00073
CFS merit scores = 4.9941
CFS merit scores = 4.98745
CFS merit scores = 4.98053
CFS merit scores = 4.9737
CFS merit scores = 4.96676
CFS merit scores = 4.9599
CFS merit scores = 4.95292
CFS merit scores = 4.94566
CFS merit scores = 4.93856
CFS merit scores = 4.93126
CFS merit scores = 4.92372
CFS merit scores = 4.9162
CFS merit scores = 4.90858
CFS merit scores = 4.90102
CFS merit scores = 4.89358
CFS merit scores = 4.88611
CFS merit scores = 4.87853
CFS merit scores = 4.87095
CFS merit scores = 4.86328
CFS merit scores = 4.85561
CFS merit scores = 4.84739
CFS merit scores = 4.83916
CFS merit scores = 4.83081
CFS merit scores = 4.82269
CFS merit scores = 4.8148
CFS merit scores = 4.80685
CFS merit scores = 4.79879
CFS merit scores = 4.79061
CFS merit scores = 4.78211
CFS merit scores = 4.77361
CFS merit scores = 4.7647
CFS merit scores = 4.75537
CFS merit scores = 4.74602
CFS merit scores = 4.73679
CFS merit scores = 4.72744
CFS merit scores = 4.7181
CFS merit scores = 4.70834
CFS merit scores = 4.69845
CFS merit scores = 4.68836
CFS merit scores = 4.67744
CFS merit scores = 4.66658
CFS merit scores = 4.65554
CFS merit scores = 4.64373
CFS merit scores = 4.63185
CFS merit scores = 4.6188
CFS merit scores = 4.60595
CFS merit scores = 4.59201
CFS merit scores = 4.57534
CFS merit scores = 4.55824
cnt = 1	feature = 59	correl = -0.367104	descr = Gibbs_of_Target_Sequence__Pos_20_Step_1
cnt = 2	feature = 57	correl = -0.185372	descr = Gibbs_of_Target_Sequence__Pos_18_Step_1
cnt = 3	feature = 276	correl = -0.138667	descr = N_Gram_CAGCT
cnt = 4	feature = 343	correl = 0.0639507	descr = N_Gram_CGGAA
cnt = 5	feature = 623	correl = 0.056568	descr = N_Gram_TCTAC
cnt = 6	feature = 265	correl = -0.0510587	descr = N_Gram_CACCC
cnt = 7	feature = 531	correl = 0.0485664	descr = N_Gram_GTAAA
cnt = 8	feature = 209	correl = 0.0592888	descr = N_Gram_AGTCA
cnt = 9	feature = 619	correl = 0.0944683	descr = N_Gram_TCGGC
cnt = 10	feature = 363	correl = 0.0789734	descr = N_Gram_CGTGG
cnt = 11	feature = 606	correl = 0.0522095	descr = N_Gram_TCCCG
cnt = 12	feature = 361	correl = 0.0705217	descr = N_Gram_CGTGA
cnt = 13	feature = 511	correl = 0.0518583	descr = N_Gram_GGGCA
cnt = 14	feature = 292	correl = 0.0516743	descr = N_Gram_CCAAT
cnt = 15	feature = 611	correl = 0.0555615	descr = N_Gram_TCCTA
cnt = 16	feature = 334	correl = 0.0569573	descr = N_Gram_CGAGG
cnt = 17	feature = 604	correl = 0.0611067	descr = N_Gram_TCCCA
cnt = 18	feature = 417	correl = 0.0966337	descr = N_Gram_GACTA
cnt = 19	feature = 425	correl = 0.0459803	descr = N_Gram_GATAC
cnt = 20	feature = 305	correl = 0.114781	descr = N_Gram_CCCCC
cnt = 21	feature = 649	correl = 0.0522095	descr = N_Gram_TGCCG
cnt = 22	feature = 226	correl = 0.0963392	descr = N_Gram_ATATA
cnt = 23	feature = 514	correl = 0.0451664	descr = N_Gram_GGGCT
cnt = 24	feature = 498	correl = 0.0891817	descr = N_Gram_GGCCC
cnt = 25	feature = 416	correl = -0.103688	descr = N_Gram_GACGT
cnt = 26	feature = 653	correl = -0.0511003	descr = N_Gram_TGCTA
cnt = 27	feature = 258	correl = 0.0619243	descr = N_Gram_CAAGC
cnt = 28	feature = 555	correl = 0.0473666	descr = N_Gram_GTGTA
cnt = 29	feature = 697	correl = 0.0784451	descr = N_Gram_TTGCA
cnt = 30	feature = 279	correl = 0.04669	descr = N_Gram_CAGGG
cnt = 31	feature = 449	correl = -0.0451669	descr = N_Gram_GCATG
cnt = 32	feature = 231	correl = -0.096687	descr = N_Gram_ATCGG
cnt = 33	feature = 527	correl = 0.0773543	descr = N_Gram_GGTCA
cnt = 34	feature = 244	correl = -0.068687	descr = N_Gram_ATTAC
cnt = 35	feature = 643	correl = -0.0487993	descr = N_Gram_TGATC
cnt = 36	feature = 314	correl = 0.0451664	descr = N_Gram_CCGCA
cnt = 37	feature = 541	correl = -0.139915	descr = N_Gram_GTCGA
cnt = 38	feature = 394	correl = 0.0495909	descr = N_Gram_CTTCC
cnt = 39	feature = 583	correl = -0.0443184	descr = N_Gram_TAGAT
cnt = 40	feature = 228	correl = -0.0524788	descr = N_Gram_ATCAT
cnt = 41	feature = 222	correl = 0.054751	descr = N_Gram_ATACA
cnt = 42	feature = 664	correl = 0.0465532	descr = N_Gram_TGGGT
cnt = 43	feature = 220	correl = -0.138992	descr = N_Gram_ATAAG
cnt = 44	feature = 274	correl = 0.0546265	descr = N_Gram_CAGCC
cnt = 45	feature = 225	correl = 0.0469528	descr = N_Gram_ATAGC
cnt = 46	feature = 309	correl = 0.0689214	descr = N_Gram_CCCGC
cnt = 47	feature = 563	correl = 0.0449729	descr = N_Gram_GTTGC
cnt = 48	feature = 438	correl = 0.0481836	descr = N_Gram_GCAAA
cnt = 49	feature = 503	correl = 0.0916557	descr = N_Gram_GGCGG
cnt = 50	feature = 414	correl = -0.0759005	descr = N_Gram_GACGA
cnt = 51	feature = 445	correl = 0.0646277	descr = N_Gram_GCAGG
cnt = 52	feature = 596	correl = 0.0593951	descr = N_Gram_TCAGT
cnt = 53	feature = 383	correl = -0.0769531	descr = N_Gram_CTGAT
cnt = 54	feature = 525	correl = -0.0686245	descr = N_Gram_GGTAA
cnt = 55	feature = 337	correl = -0.0585454	descr = N_Gram_CGATC
cnt = 56	feature = 322	correl = 0.0672847	descr = N_Gram_CCTCA
cnt = 57	feature = 601	correl = 0.105701	descr = N_Gram_TCCAA
cnt = 58	feature = 536	correl = -0.0557263	descr = N_Gram_GTCAA
cnt = 59	feature = 681	correl = -0.103736	descr = N_Gram_TTATA
cnt = 60	feature = 441	correl = 0.0743071	descr = N_Gram_GCACT
cnt = 61	feature = 324	correl = 0.0885261	descr = N_Gram_CCTCG
cnt = 62	feature = 303	correl = 0.0840852	descr = N_Gram_CCCAC
cnt = 63	feature = 380	correl = 0.0597889	descr = N_Gram_CTCTA
cnt = 64	feature = 529	correl = 0.0553621	descr = N_Gram_GGTGC
cnt = 65	feature = 605	correl = 0.0526773	descr = N_Gram_TCCCC
cnt = 66	feature = 426	correl = 0.0508805	descr = N_Gram_GATAT
cnt = 67	feature = 662	correl = 0.0532989	descr = N_Gram_TGGGA
cnt = 68	feature = 399	correl = 0.0845057	descr = N_Gram_CTTGG
cnt = 69	feature = 468	correl = 0.0545127	descr = N_Gram_GCGGA
cnt = 70	feature = 382	correl = 0.0456416	descr = N_Gram_CTGAC
cnt = 71	feature = 364	correl = 0.0538781	descr = N_Gram_CGTGT
cnt = 72	feature = 500	correl = 0.141104	descr = N_Gram_GGCCT
cnt = 73	feature = 255	correl = 0.0533561	descr = N_Gram_CAAAG
cnt = 74	feature = 647	correl = 0.0863688	descr = N_Gram_TGCAC
cnt = 75	feature = 674	correl = 0.0508267	descr = N_Gram_TGTGT
cnt = 76	feature = 340	correl = 0.0843153	descr = N_Gram_CGCCG
cnt = 77	feature = 278	correl = 0.0860635	descr = N_Gram_CAGGA
cnt = 78	feature = 508	correl = 0.0966337	descr = N_Gram_GGGAC
cnt = 79	feature = 432	correl = -0.0702334	descr = N_Gram_GATTA
cnt = 80	feature = 248	correl = 0.0558985	descr = N_Gram_ATTTC
cnt = 81	feature = 335	correl = -0.0778092	descr = N_Gram_CGAGT
cnt = 82	feature = 593	correl = 0.106025	descr = N_Gram_TCACC
cnt = 83	feature = 321	correl = 0.0555615	descr = N_Gram_CCTAT
cnt = 84	feature = 375	correl = -0.0945249	descr = N_Gram_CTCAT
cnt = 85	feature = 476	correl = 0.0807637	descr = N_Gram_GCTGG
cnt = 86	feature = 250	correl = -0.146356	descr = N_Gram_ATTTT
cnt = 87	feature = 446	correl = 0.0504378	descr = N_Gram_GCAGT
cnt = 88	feature = 631	correl = -0.12351	descr = N_Gram_TCTTA
cnt = 89	feature = 612	correl = -0.0616462	descr = N_Gram_TCCTC
cnt = 90	feature = 254	correl = 0.0638139	descr = N_Gram_CAAAA
cnt = 91	feature = 539	correl = 0.0514266	descr = N_Gram_GTCCC
cnt = 92	feature = 505	correl = 0.154507	descr = N_Gram_GGCTT
cnt = 93	feature = 512	correl = 0.112904	descr = N_Gram_GGGCC
cnt = 94	feature = 461	correl = 0.0617979	descr = N_Gram_GCCTC
cnt = 95	feature = 501	correl = -0.0516841	descr = N_Gram_GGCGA
cnt = 96	feature = 235	correl = 0.0601557	descr = N_Gram_ATCTT
cnt = 97	feature = 281	correl = 0.132618	descr = N_Gram_CAGTG
cnt = 98	feature = 241	correl = -0.049051	descr = N_Gram_ATGCT
cnt = 99	feature = 207	correl = 0.0447335	descr = N_Gram_AGTA
cnt = 100	feature = 516	correl = 0.0676026	descr = N_Gram_GGGGC
cnt = 101	feature = 285	correl = -0.0644924	descr = N_Gram_CATCG
cnt = 102	feature = 437	correl = 0.105457	descr = N_Gram_GCAA
cnt = 103	feature = 404	correl = 0.104044	descr = N_Gram_GAAGA
cnt = 104	feature = 553	correl = 0.0751006	descr = N_Gram_GTGGT
cnt = 105	feature = 313	correl = 0.0463148	descr = N_Gram_CCGA
cnt = 106	feature = 407	correl = 0.0643379	descr = N_Gram_GACA
cnt = 107	feature = 557	correl = 0.0531905	descr = N_Gram_GTGTT
cnt = 108	feature = 211	correl = -0.143414	descr = N_Gram_AGTCT
cnt = 109	feature = 267	correl = 0.0875162	descr = N_Gram_CACCT
cnt = 110	feature = 291	correl = 0.0650369	descr = N_Gram_CCAAG
cnt = 111	feature = 83	correl = 0.083973	descr = Xue_Structure_Feature_C101
cnt = 112	feature = 472	correl = -0.150363	descr = N_Gram_GCGTC
cnt = 113	feature = 386	correl = 0.0566061	descr = N_Gram_CTGGA
cnt = 114	feature = 576	correl = -0.0591623	descr = N_Gram_TAATC
cnt = 115	feature = 466	correl = 0.0457616	descr = N_Gram_GCGCC
cnt = 116	feature = 388	correl = 0.0587143	descr = N_Gram_CTGTG
cnt = 117	feature = 350	correl = 0.107818	descr = N_Gram_CGGGA
cnt = 118	feature = 160	correl = -0.0460672	descr = N_Gram_ACCC
cnt = 119	feature = 391	correl = -0.118168	descr = N_Gram_CTTAT
cnt = 120	feature = 478	correl = 0.0533238	descr = N_Gram_GCTTG
cnt = 121	feature = 494	correl = 0.0538293	descr = N_Gram_GGCAG
cnt = 122	feature = 304	correl = 0.0702682	descr = N_Gram_CCCC
cnt = 123	feature = 13	correl = -0.106593	descr = Position_Specific_Bin_Base_5_Base_A
cnt = 124	feature = 648	correl = 0.0642018	descr = N_Gram_TGCAG
cnt = 125	feature = 290	correl = 0.0681048	descr = N_Gram_CCAAA
cnt = 126	feature = 393	correl = 0.0534301	descr = N_Gram_CTTCA
cnt = 127	feature = 580	correl = -0.0585988	descr = N_Gram_TACTT
cnt = 128	feature = 24	correl = -0.0757129	descr = Position_Specific_Bin_Base_11_Base_G
cnt = 129	feature = 609	correl = -0.0960283	descr = N_Gram_TCCGG
cnt = 130	feature = 641	correl = -0.0446915	descr = N_Gram_TGAGG
cnt = 131	feature = 457	correl = 0.0468005	descr = N_Gram_GCCGC
cnt = 132	feature = 219	correl = -0.116476	descr = N_Gram_ATAA
cnt = 133	feature = 23	correl = 0.0709762	descr = Position_Specific_Bin_Base_10_Base_T
cnt = 134	feature = 273	correl = 0.101061	descr = N_Gram_CAGCA
cnt = 135	feature = 473	correl = 0.0951915	descr = N_Gram_GCGTG
cnt = 136	feature = 485	correl = 0.121515	descr = N_Gram_GGACC
cnt = 137	feature = 509	correl = 0.105736	descr = N_Gram_GGGAG
cnt = 138	feature = 286	correl = 0.120957	descr = N_Gram_CATCT
cnt = 139	feature = 654	correl = 0.0567346	descr = N_Gram_TGCTC
cnt = 140	feature = 424	correl = 0.062157	descr = N_Gram_GATA
cnt = 141	feature = 284	correl = 0.112201	descr = N_Gram_CATCC
cnt = 142	feature = 10	correl = 0.0477601	descr = Position_Specific_Bin_Base_3_Base_C
cnt = 143	feature = 36	correl = -0.0487017	descr = Position_Specific_Bin_Base_17_Base_A
cnt = 144	feature = 52	correl = -0.07153	descr = Gibbs_of_Target_Sequence__Pos_8_Step_1
cnt = 145	feature = 32	correl = 0.0841844	descr = Position_Specific_Bin_Base_14_Base_T
cnt = 146	feature = 633	correl = -0.0553516	descr = N_Gram_TCTTG
cnt = 147	feature = 308	correl = 0.0864573	descr = N_Gram_CCCG
cnt = 148	feature = 547	correl = 0.0581457	descr = N_Gram_GTGA
cnt = 149	feature = 497	correl = 0.095666	descr = N_Gram_GGCCA
cnt = 150	feature = 660	correl = 0.147824	descr = N_Gram_TGGCT
cnt = 151	feature = 661	correl = 0.10714	descr = N_Gram_TGGG
cnt = 152	feature = 440	correl = 0.079112	descr = N_Gram_GCAC
cnt = 153	feature = 47	correl = 0.051568	descr = Gibbs_of_Target_Sequence__Pos_3_Step_1
cnt = 154	feature = 327	correl = -0.0743195	descr = N_Gram_CCTTC
cnt = 155	feature = 18	correl = -0.0643624	descr = Position_Specific_Bin_Base_8_Base_C
cnt = 156	feature = 616	correl = -0.11223	descr = N_Gram_TCGAG
cnt = 157	feature = 336	correl = -0.044484	descr = N_Gram_CGAT
cnt = 158	feature = 351	correl = 0.135189	descr = N_Gram_CGGGC
cnt = 159	feature = 545	correl = -0.0769329	descr = N_Gram_GTCTT
cnt = 160	feature = 28	correl = -0.123833	descr = Position_Specific_Bin_Base_12_Base_T
cnt = 161	feature = 483	correl = 0.0576938	descr = N_Gram_GGAAG
cnt = 162	feature = 76	correl = 0.0725677	descr = Xue_Structure_Feature_A111
cnt = 163	feature = 475	correl = 0.0630263	descr = N_Gram_GCTG
cnt = 164	feature = 526	correl = 0.0678755	descr = N_Gram_GGTC
cnt = 165	feature = 644	correl = -0.129911	descr = N_Gram_TGATT
cnt = 166	feature = 39	correl = -0.0753907	descr = Position_Specific_Bin_Base_17_Base_T
cnt = 167	feature = 628	correl = -0.124671	descr = N_Gram_TCTCT
cnt = 168	feature = 413	correl = -0.0782646	descr = N_Gram_GACG
cnt = 169	feature = 8	correl = -0.0766174	descr = Position_Specific_Bin_Base_2_Base_G
cnt = 170	feature = 33	correl = -0.134412	descr = Position_Specific_Bin_Base_16_Base_A
cnt = 171	feature = 237	correl = -0.0601963	descr = N_Gram_ATGA
cnt = 172	feature = 11	correl = -0.0714538	descr = Position_Specific_Bin_Base_4_Base_A
cnt = 173	feature = 592	correl = 0.0492018	descr = N_Gram_TCAC
cnt = 174	feature = 77	correl = -0.0568313	descr = Xue_Structure_Feature_A110
cnt = 175	feature = 467	correl = 0.0832831	descr = N_Gram_GCGG
cnt = 176	feature = 69	correl = 0.0960731	descr = Fold_of_RNAi_Sequence_Pos_9
cnt = 177	feature = 272	correl = 0.0498107	descr = N_Gram_CAGA
cnt = 178	feature = 38	correl = 0.0524513	descr = Position_Specific_Bin_Base_17_Base_G
cnt = 179	feature = 14	correl = 0.0729509	descr = Position_Specific_Bin_Base_5_Base_C
cnt = 180	feature = 17	correl = 0.114787	descr = Position_Specific_Bin_Base_6_Base_C
cnt = 181	feature = 706	correl = -0.0577922	descr = N_Gram_TTTG
cnt = 182	feature = 615	correl = -0.0990083	descr = N_Gram_TCGA
cnt = 183	feature = 390	correl = -0.0658128	descr = N_Gram_CTTA
cnt = 184	feature = 460	correl = 0.107	descr = N_Gram_GCCT
cnt = 185	feature = 342	correl = 0.0758056	descr = N_Gram_CGGA
cnt = 186	feature = 49	correl = -0.081065	descr = Gibbs_of_Target_Sequence__Pos_5_Step_1
cnt = 187	feature = 645	correl = 0.0990614	descr = N_Gram_TGCA
cnt = 188	feature = 579	correl = -0.0643994	descr = N_Gram_TACT
cnt = 189	feature = 683	correl = 0.0818895	descr = N_Gram_TTCA
cnt = 190	feature = 602	correl = -0.146788	descr = N_Gram_TCCAG
cnt = 191	feature = 233	correl = -0.0544241	descr = N_Gram_ATCTC
cnt = 192	feature = 79	correl = 0.1176	descr = Xue_Structure_Feature_A101
cnt = 193	feature = 35	correl = 0.0606741	descr = Position_Specific_Bin_Base_16_Base_G
cnt = 194	feature = 504	correl = 0.0809913	descr = N_Gram_GGCT
cnt = 195	feature = 72	correl = 0.108104	descr = Fold_of_RNAi_Sequence_Pos_13
cnt = 196	feature = 54	correl = -0.105255	descr = Gibbs_of_Target_Sequence__Pos_13_Step_1
cnt = 197	feature = 357	correl = -0.111191	descr = N_Gram_CGTC
cnt = 198	feature = 34	correl = 0.119192	descr = Position_Specific_Bin_Base_16_Base_C
cnt = 199	feature = 105	correl = 0.12693	descr = Fold_of_Target_NoEndbrace_noends_Pos_17
cnt = 200	feature = 477	correl = 0.0685135	descr = N_Gram_GCTT
cnt = 201	feature = 40	correl = -0.282118	descr = Position_Specific_Bin_Base_18_Base_A
cnt = 202	feature = 603	correl = 0.0731655	descr = N_Gram_TCCC
cnt = 203	feature = 51	correl = -0.168329	descr = Gibbs_of_Target_Sequence__Pos_7_Step_1
cnt = 204	feature = 613	correl = -0.102608	descr = N_Gram_TCCTT
cnt = 205	feature = 544	correl = -0.0836642	descr = N_Gram_GTCT
cnt = 206	feature = 456	correl = 0.0470482	descr = N_Gram_GCCG
cnt = 207	feature = 73	correl = 0.0679381	descr = Fold_of_RNAi_Sequence_Pos_14
cnt = 208	feature = 280	correl = 0.108386	descr = N_Gram_CAGT
cnt = 209	feature = 690	correl = -0.201791	descr = N_Gram_TTCTC
cnt = 210	feature = 451	correl = 0.060614	descr = N_Gram_GCCA
cnt = 211	feature = 481	correl = 0.0533468	descr = N_Gram_GGAA
cnt = 212	feature = 82	correl = 0.0473888	descr = Xue_Structure_Feature_C100
cnt = 213	feature = 594	correl = 0.0786009	descr = N_Gram_TCAG
cnt = 214	feature = 136	correl = -0.098047	descr = N_Gram_AAGT
cnt = 215	feature = 78	correl = 0.049494	descr = Xue_Structure_Feature_A100
cnt = 216	feature = 711	correl = -0.131475	descr = N_Gram_TTTTT
cnt = 217	feature = 540	correl = -0.104129	descr = N_Gram_GTCG
cnt = 218	feature = 283	correl = 0.0920225	descr = N_Gram_CATC
cnt = 219	feature = 632	correl = -0.112485	descr = N_Gram_TCTTC
cnt = 220	feature = 64	correl = 0.200631	descr = Fold_of_RNAi_Sequence_Pos_1
cnt = 221	feature = 677	correl = -0.0874536	descr = N_Gram_TTA
cnt = 222	feature = 396	correl = -0.0464044	descr = N_Gram_CTTG
cnt = 223	feature = 510	correl = 0.133195	descr = N_Gram_GGGC
cnt = 224	feature = 67	correl = 0.0539575	descr = Fold_of_RNAi_Sequence_Pos_4
cnt = 225	feature = 326	correl = -0.0466408	descr = N_Gram_CCTT
cnt = 226	feature = 338	correl = 0.0569033	descr = N_Gram_CGCC
cnt = 227	feature = 208	correl = -0.100917	descr = N_Gram_AGTC
cnt = 228	feature = 56	correl = -0.129755	descr = Gibbs_of_Target_Sequence__Pos_17_Step_1
cnt = 229	feature = 58	correl = -0.307672	descr = Gibbs_of_Target_Sequence__Pos_19_Step_1
cnt = 230	feature = 252	correl = 0.124289	descr = N_Gram_CAA
cnt = 231	feature = 600	correl = -0.0790111	descr = N_Gram_TCCA
cnt = 232	feature = 614	correl = -0.113935	descr = N_Gram_TCG
cnt = 233	feature = 691	correl = -0.102603	descr = N_Gram_TTCTT
cnt = 234	feature = 655	correl = 0.0828624	descr = N_Gram_TGG
cnt = 235	feature = 610	correl = -0.0752757	descr = N_Gram_TCCT
cnt = 236	feature = 590	correl = 0.0486757	descr = N_Gram_TCA
cnt = 237	feature = 626	correl = -0.0982027	descr = N_Gram_TCTCC
cnt = 238	feature = 496	correl = 0.177325	descr = N_Gram_GGCC
cnt = 239	feature = 81	correl = 0.090842	descr = Xue_Structure_Feature_C110
cnt = 240	feature = 546	correl = 0.18024	descr = N_Gram_GTG
cnt = 241	feature = 80	correl = 0.109024	descr = Xue_Structure_Feature_C111
cnt = 242	feature = 395	correl = -0.208668	descr = N_Gram_CTTCT
cnt = 243	feature = 703	correl = -0.0952573	descr = N_Gram_TTTC
cnt = 244	feature = 312	correl = 0.0888826	descr = N_Gram_CCG
cnt = 245	feature = 463	correl = -0.0518636	descr = N_Gram_GCG
cnt = 246	feature = 392	correl = -0.102172	descr = N_Gram_CTTC
cnt = 247	feature = 61	correl = -0.154267	descr = PF_RNAi_Fold_5'Free_Count
cnt = 248	feature = 341	correl = 0.0824102	descr = N_Gram_CGG
cnt = 249	feature = 450	correl = 0.105854	descr = N_Gram_GCC
cnt = 250	feature = 599	correl = -0.0864073	descr = N_Gram_TCC
cnt = 251	feature = 492	correl = 0.162124	descr = N_Gram_GGC
cnt = 252	feature = 60	correl = -0.196859	descr = PF_RNAi_Fold_Energy
cnt = 253	feature = 86	correl = -0.102472	descr = Xue_Structure_Feature_C000
num rows = 521
num_elements = 132334
*
optimization finished, #iter = 523
nu = 0.557262
obj = -46.245653, rho = -0.275041
nSV = 366, nBSV = 225
num rows = 58
num_elements = 14732
*
optimization finished, #iter = 38
nu = 0.511609
obj = -5.229844, rho = -0.384973
nSV = 40, nBSV = 17
*
optimization finished, #iter = 523
nu = 0.557262
obj = -46.245653, rho = -0.275041
nSV = 366, nBSV = 225
CFS merit scores = 1.35103
CFS merit scores = 1.60969
CFS merit scores = 1.84462
CFS merit scores = 2.06455
CFS merit scores = 2.26698
CFS merit scores = 2.44898
CFS merit scores = 2.6153
CFS merit scores = 2.76979
CFS merit scores = 2.91286
CFS merit scores = 3.04791
CFS merit scores = 3.17644
CFS merit scores = 3.29728
CFS merit scores = 3.41057
CFS merit scores = 3.51876
CFS merit scores = 3.62342
CFS merit scores = 3.72351
CFS merit scores = 3.82073
CFS merit scores = 3.91534
CFS merit scores = 4.00762
CFS merit scores = 4.09764
CFS merit scores = 4.18454
CFS merit scores = 4.26893
CFS merit scores = 4.35118
CFS merit scores = 4.43141
CFS merit scores = 4.50974
CFS merit scores = 4.58374
CFS merit scores = 4.65573
CFS merit scores = 4.72599
CFS merit scores = 4.79486
CFS merit scores = 4.86193
CFS merit scores = 4.92763
CFS merit scores = 4.99206
CFS merit scores = 5.05551
CFS merit scores = 5.11749
CFS merit scores = 5.1779
CFS merit scores = 5.23598
CFS merit scores = 5.29306
CFS merit scores = 5.34926
CFS merit scores = 5.40348
CFS merit scores = 5.45644
CFS merit scores = 5.50849
CFS merit scores = 5.55943
CFS merit scores = 5.60745
CFS merit scores = 5.65153
CFS merit scores = 5.6923
CFS merit scores = 5.73048
CFS merit scores = 5.76369
CFS merit scores = 5.79472
CFS merit scores = 5.82339
CFS merit scores = 5.85134
CFS merit scores = 5.87728
CFS merit scores = 5.90183
CFS merit scores = 5.9254
CFS merit scores = 5.9462
CFS merit scores = 5.96319
CFS merit scores = 5.98
CFS merit scores = 5.99611
CFS merit scores = 6.01175
CFS merit scores = 6.02697
CFS merit scores = 6.04221
CFS merit scores = 6.05567
CFS merit scores = 6.06897
CFS merit scores = 6.08185
CFS merit scores = 6.09296
CFS merit scores = 6.10382
CFS merit scores = 6.11407
CFS merit scores = 6.1235
CFS merit scores = 6.13269
CFS merit scores = 6.14135
CFS merit scores = 6.15007
CFS merit scores = 6.15782
CFS merit scores = 6.16535
CFS merit scores = 6.17279
CFS merit scores = 6.17802
CFS merit scores = 6.17975
CFS merit scores = 6.18159
CFS merit scores = 6.1828
CFS merit scores = 6.18413
CFS merit scores = 6.1854
CFS merit scores = 6.18673
CFS merit scores = 6.18775
CFS merit scores = 6.18666
CFS merit scores = 6.18572
CFS merit scores = 6.18509
CFS merit scores = 6.18476
CFS merit scores = 6.18384
CFS merit scores = 6.18316
CFS merit scores = 6.18144
CFS merit scores = 6.17722
CFS merit scores = 6.17044
CFS merit scores = 6.16416
CFS merit scores = 6.15848
CFS merit scores = 6.15229
CFS merit scores = 6.14641
CFS merit scores = 6.14093
CFS merit scores = 6.1356
CFS merit scores = 6.12962
CFS merit scores = 6.12299
CFS merit scores = 6.11692
CFS merit scores = 6.10949
CFS merit scores = 6.10246
CFS merit scores = 6.09589
CFS merit scores = 6.08821
CFS merit scores = 6.08095
CFS merit scores = 6.07415
CFS merit scores = 6.06797
CFS merit scores = 6.06178
CFS merit scores = 6.05577
CFS merit scores = 6.04906
CFS merit scores = 6.04236
CFS merit scores = 6.03554
CFS merit scores = 6.02784
CFS merit scores = 6.01963
CFS merit scores = 6.01182
CFS merit scores = 6.00349
CFS merit scores = 5.99513
CFS merit scores = 5.98533
CFS merit scores = 5.97592
CFS merit scores = 5.9663
CFS merit scores = 5.95692
CFS merit scores = 5.94728
CFS merit scores = 5.93762
CFS merit scores = 5.92782
CFS merit scores = 5.91761
CFS merit scores = 5.90764
CFS merit scores = 5.89771
CFS merit scores = 5.88824
CFS merit scores = 5.87912
CFS merit scores = 5.86979
CFS merit scores = 5.85995
CFS merit scores = 5.85038
CFS merit scores = 5.84058
CFS merit scores = 5.83079
CFS merit scores = 5.82075
CFS merit scores = 5.81097
CFS merit scores = 5.80084
CFS merit scores = 5.79073
CFS merit scores = 5.78075
CFS merit scores = 5.77116
CFS merit scores = 5.76129
CFS merit scores = 5.75145
CFS merit scores = 5.74168
CFS merit scores = 5.73194
CFS merit scores = 5.72251
CFS merit scores = 5.71336
CFS merit scores = 5.70405
CFS merit scores = 5.69442
CFS merit scores = 5.68518
CFS merit scores = 5.67565
CFS merit scores = 5.66634
CFS merit scores = 5.657
CFS merit scores = 5.64812
CFS merit scores = 5.63896
CFS merit scores = 5.62953
CFS merit scores = 5.62014
CFS merit scores = 5.61107
CFS merit scores = 5.60161
CFS merit scores = 5.59214
CFS merit scores = 5.5827
CFS merit scores = 5.57314
CFS merit scores = 5.56383
CFS merit scores = 5.55461
CFS merit scores = 5.54569
CFS merit scores = 5.53693
CFS merit scores = 5.52836
CFS merit scores = 5.51962
CFS merit scores = 5.51015
CFS merit scores = 5.50095
CFS merit scores = 5.49169
CFS merit scores = 5.48242
CFS merit scores = 5.47322
CFS merit scores = 5.46421
CFS merit scores = 5.45549
CFS merit scores = 5.44642
CFS merit scores = 5.4376
CFS merit scores = 5.42895
CFS merit scores = 5.42013
CFS merit scores = 5.41122
CFS merit scores = 5.40214
CFS merit scores = 5.39342
CFS merit scores = 5.38475
CFS merit scores = 5.37586
CFS merit scores = 5.36684
CFS merit scores = 5.35804
CFS merit scores = 5.34947
CFS merit scores = 5.34115
CFS merit scores = 5.33272
CFS merit scores = 5.32444
CFS merit scores = 5.3161
CFS merit scores = 5.30788
CFS merit scores = 5.29978
CFS merit scores = 5.29175
CFS merit scores = 5.28341
CFS merit scores = 5.27505
CFS merit scores = 5.26677
CFS merit scores = 5.25879
CFS merit scores = 5.25053
CFS merit scores = 5.24254
CFS merit scores = 5.23446
CFS merit scores = 5.22642
CFS merit scores = 5.21834
CFS merit scores = 5.21018
CFS merit scores = 5.20157
CFS merit scores = 5.19294
CFS merit scores = 5.18436
CFS merit scores = 5.17586
CFS merit scores = 5.16741
CFS merit scores = 5.15899
CFS merit scores = 5.15046
CFS merit scores = 5.1418
CFS merit scores = 5.13304
CFS merit scores = 5.12445
CFS merit scores = 5.11547
CFS merit scores = 5.10637
CFS merit scores = 5.09737
CFS merit scores = 5.08838
CFS merit scores = 5.07892
CFS merit scores = 5.06925
CFS merit scores = 5.05962
CFS merit scores = 5.04962
CFS merit scores = 5.03965
CFS merit scores = 5.02954
CFS merit scores = 5.01954
CFS merit scores = 5.00914
CFS merit scores = 4.99887
CFS merit scores = 4.98853
CFS merit scores = 4.97808
CFS merit scores = 4.96764
CFS merit scores = 4.95742
CFS merit scores = 4.94642
CFS merit scores = 4.93529
CFS merit scores = 4.92409
CFS merit scores = 4.9131
CFS merit scores = 4.90178
CFS merit scores = 4.89015
CFS merit scores = 4.87846
CFS merit scores = 4.86657
CFS merit scores = 4.85471
CFS merit scores = 4.84281
CFS merit scores = 4.83081
CFS merit scores = 4.81909
CFS merit scores = 4.80664
CFS merit scores = 4.79424
CFS merit scores = 4.78145
CFS merit scores = 4.76799
CFS merit scores = 4.75472
CFS merit scores = 4.74151
CFS merit scores = 4.72804
CFS merit scores = 4.71482
CFS merit scores = 4.70079
CFS merit scores = 4.68658
CFS merit scores = 4.66512
cnt = 1	feature = 57	correl = -0.351026	descr = Gibbs_of_Target_Sequence__Pos_20_Step_1
cnt = 2	feature = 44	correl = 0.234174	descr = Gibbs_of_Target_Sequence__Pos_1_Step_1
cnt = 3	feature = 318	correl = 0.0935556	descr = N_Gram_CCGTG
cnt = 4	feature = 683	correl = 0.0526279	descr = N_Gram_TTAGC
cnt = 5	feature = 8	correl = -0.0609869	descr = Position_Specific_Bin_Base_2_Base_G
cnt = 6	feature = 703	correl = 0.0589592	descr = N_Gram_TTGCA
cnt = 7	feature = 475	correl = 0.0520379	descr = N_Gram_GCGGA
cnt = 8	feature = 441	correl = 0.0542832	descr = N_Gram_GATGT
cnt = 9	feature = 450	correl = 0.072894	descr = N_Gram_GCAAT
cnt = 10	feature = 425	correl = -0.0479501	descr = N_Gram_GAGCC
cnt = 11	feature = 390	correl = 0.055997	descr = N_Gram_CTGGG
cnt = 12	feature = 633	correl = 0.0481807	descr = N_Gram_TCTCG
cnt = 13	feature = 579	correl = 0.0740259	descr = N_Gram_TAAGC
cnt = 14	feature = 160	correl = -0.0590697	descr = N_Gram_ACGAC
cnt = 15	feature = 692	correl = 0.0445382	descr = N_Gram_TTCGA
cnt = 16	feature = 364	correl = 0.0788865	descr = N_Gram_CGTGG
cnt = 17	feature = 342	correl = 0.0570669	descr = N_Gram_CGCTA
cnt = 18	feature = 340	correl = 0.0451013	descr = N_Gram_CGCCA
cnt = 19	feature = 610	correl = 0.0521399	descr = N_Gram_TCCCG
cnt = 20	feature = 478	correl = 0.0451013	descr = N_Gram_GCGTA
cnt = 21	feature = 505	correl = -0.0572984	descr = N_Gram_GGCAC
cnt = 22	feature = 415	correl = -0.0682636	descr = N_Gram_GACCC
cnt = 23	feature = 375	correl = 0.0861629	descr = N_Gram_CTATT
cnt = 24	feature = 219	correl = -0.0502394	descr = N_Gram_ATAAT
cnt = 25	feature = 437	correl = -0.0557194	descr = N_Gram_GATCG
cnt = 26	feature = 500	correl = 0.089506	descr = N_Gram_GGAGT
cnt = 27	feature = 623	correl = 0.0737083	descr = N_Gram_TCGGA
cnt = 28	feature = 228	correl = -0.0492157	descr = N_Gram_ATCGC
cnt = 29	feature = 529	correl = 0.0517626	descr = N_Gram_GGGGG
cnt = 30	feature = 294	correl = 0.051569	descr = N_Gram_CCAAT
cnt = 31	feature = 306	correl = 0.114671	descr = N_Gram_CCCCC
cnt = 32	feature = 654	correl = 0.0521399	descr = N_Gram_TGCCG
cnt = 33	feature = 312	correl = 0.0451013	descr = N_Gram_CCGCA
cnt = 34	feature = 409	correl = -0.0440801	descr = N_Gram_GAAGG
cnt = 35	feature = 255	correl = 0.0492396	descr = N_Gram_CAAGC
cnt = 36	feature = 301	correl = -0.0626342	descr = N_Gram_CCATA
cnt = 37	feature = 615	correl = 0.0554749	descr = N_Gram_TCCTA
cnt = 38	feature = 237	correl = -0.0454569	descr = N_Gram_ATGCA
cnt = 39	feature = 544	correl = 0.176534	descr = N_Gram_GTCAG
cnt = 40	feature = 309	correl = 0.0688261	descr = N_Gram_CCCGC
cnt = 41	feature = 305	correl = 0.0839686	descr = N_Gram_CCCAC
cnt = 42	feature = 290	correl = 0.0579106	descr = N_Gram_CATTA
cnt = 43	feature = 591	correl = -0.0682976	descr = N_Gram_TATAC
cnt = 44	feature = 250	correl = -0.0914438	descr = N_Gram_CAAAC
cnt = 45	feature = 337	correl = -0.0463533	descr = N_Gram_CGATG
cnt = 46	feature = 313	correl = 0.0706988	descr = N_Gram_CCGGC
cnt = 47	feature = 416	correl = -0.0637454	descr = N_Gram_GACCT
cnt = 48	feature = 218	correl = -0.149169	descr = N_Gram_ATAAG
cnt = 49	feature = 540	correl = 0.0503943	descr = N_Gram_GTATA
cnt = 50	feature = 209	correl = -0.0638717	descr = N_Gram_AGTCC
cnt = 51	feature = 589	correl = -0.0576748	descr = N_Gram_TAGCC
cnt = 52	feature = 648	correl = 0.0652394	descr = N_Gram_TGATA
cnt = 53	feature = 512	correl = -0.0612784	descr = N_Gram_GGCGA
cnt = 54	feature = 424	correl = -0.0680089	descr = N_Gram_GAGAA
cnt = 55	feature = 609	correl = 0.061005	descr = N_Gram_TCCCA
cnt = 56	feature = 509	correl = 0.0890522	descr = N_Gram_GGCCC
cnt = 57	feature = 704	correl = -0.152896	descr = N_Gram_TTGCG
cnt = 58	feature = 322	correl = 0.060428	descr = N_Gram_CCTCG
cnt = 59	feature = 467	correl = -0.0562543	descr = N_Gram_GCCGT
cnt = 60	feature = 590	correl = 0.07769	descr = N_Gram_TAGTC
cnt = 61	feature = 222	correl = 0.0732557	descr = N_Gram_ATAGT
cnt = 62	feature = 596	correl = 0.0535565	descr = N_Gram_TCAAG
cnt = 63	feature = 539	correl = 0.0549123	descr = N_Gram_GGTTG
cnt = 64	feature = 460	correl = 0.0928253	descr = N_Gram_GCCAG
cnt = 65	feature = 511	correl = 0.150496	descr = N_Gram_GGCCT
cnt = 66	feature = 514	correl = 0.0780795	descr = N_Gram_GGCGG
cnt = 67	feature = 602	correl = -0.0550172	descr = N_Gram_TCATA
cnt = 68	feature = 336	correl = -0.0571194	descr = N_Gram_CGATC
cnt = 69	feature = 286	correl = -0.0640705	descr = N_Gram_CATCG
cnt = 70	feature = 448	correl = 0.0608259	descr = N_Gram_GCAAA
cnt = 71	feature = 435	correl = 0.0666399	descr = N_Gram_GATAT
cnt = 72	feature = 541	correl = -0.062694	descr = N_Gram_GTATC
cnt = 73	feature = 612	correl = -0.0748541	descr = N_Gram_TCCGC
cnt = 74	feature = 593	correl = -0.0565826	descr = N_Gram_TATTC
cnt = 75	feature = 278	correl = 0.0858995	descr = N_Gram_CAGGA
cnt = 76	feature = 396	correl = 0.0494568	descr = N_Gram_CTTCC
cnt = 77	feature = 461	correl = 0.0495703	descr = N_Gram_GCCAT
cnt = 78	feature = 649	correl = -0.048882	descr = N_Gram_TGATC
cnt = 79	feature = 283	correl = -0.0502394	descr = N_Gram_CATAA
cnt = 80	feature = 386	correl = -0.0553155	descr = N_Gram_CTCTC
cnt = 81	feature = 510	correl = 0.0497675	descr = N_Gram_GGCCG
cnt = 82	feature = 440	correl = -0.0665899	descr = N_Gram_GATGC
cnt = 83	feature = 599	correl = 0.0488607	descr = N_Gram_TCAGA
cnt = 84	feature = 565	correl = 0.0694316	descr = N_Gram_GTGTG
cnt = 85	feature = 407	correl = 0.101285	descr = N_Gram_GAAAG
cnt = 86	feature = 241	correl = -0.0734402	descr = N_Gram_ATTAC
cnt = 87	feature = 472	correl = 0.0445806	descr = N_Gram_GCGAG
cnt = 88	feature = 652	correl = 0.106629	descr = N_Gram_TGCAA
cnt = 89	feature = 483	correl = 0.0547365	descr = N_Gram_GCTCA
cnt = 90	feature = 701	correl = -0.0469626	descr = N_Gram_TTGAG
cnt = 91	feature = 274	correl = 0.0545108	descr = N_Gram_CAGCC
cnt = 92	feature = 487	correl = 0.0713594	descr = N_Gram_GCTGG
cnt = 93	feature = 281	correl = 0.109971	descr = N_Gram_CAGTG
cnt = 94	feature = 265	correl = 0.0739212	descr = N_Gram_CACCT
cnt = 95	feature = 605	correl = 0.0922761	descr = N_Gram_TCCAA
cnt = 96	feature = 580	correl = -0.14	descr = N_Gram_TAAGT
cnt = 97	feature = 334	correl = -0.090811	descr = N_Gram_CGAGT
cnt = 98	feature = 463	correl = 0.0897581	descr = N_Gram_GCCCG
cnt = 99	feature = 466	correl = 0.072319	descr = N_Gram_GCCGG
cnt = 100	feature = 231	correl = 0.0797974	descr = N_Gram_ATCTG
cnt = 101	feature = 258	correl = 0.0521977	descr = N_Gram_CAATA
cnt = 102	feature = 645	correl = -0.0455926	descr = N_Gram_TGACT
cnt = 103	feature = 516	correl = 0.149759	descr = N_Gram_GGCTT
cnt = 104	feature = 492	correl = 0.120683	descr = N_Gram_GGAAA
cnt = 105	feature = 525	correl = 0.0777578	descr = N_Gram_GGGCG
cnt = 106	feature = 547	correl = 0.0699929	descr = N_Gram_GTCCC
cnt = 107	feature = 321	correl = -0.108383	descr = N_Gram_CCTCC
cnt = 108	feature = 711	correl = 0.0461979	descr = N_Gram_TTTCA
cnt = 109	feature = 476	correl = 0.0515987	descr = N_Gram_GCGGC
cnt = 110	feature = 326	correl = -0.0885865	descr = N_Gram_CCTTC
cnt = 111	feature = 226	correl = 0.0736043	descr = N_Gram_ATCAG
cnt = 112	feature = 546	correl = -0.091129	descr = N_Gram_GTCCA
cnt = 113	feature = 520	correl = 0.106276	descr = N_Gram_GGGAC
cnt = 114	feature = 690	correl = 0.075369	descr = N_Gram_TTCCA
cnt = 115	feature = 451	correl = 0.0757415	descr = N_Gram_GCAC
cnt = 116	feature = 578	correl = -0.0513164	descr = N_Gram_TAAGA
cnt = 117	feature = 235	correl = -0.0633511	descr = N_Gram_ATGAT
cnt = 118	feature = 363	correl = 0.11555	descr = N_Gram_CGTGC
cnt = 119	feature = 324	correl = -0.0472097	descr = N_Gram_CCTGG
cnt = 120	feature = 456	correl = 0.113531	descr = N_Gram_GCATC
cnt = 121	feature = 714	correl = -0.0899226	descr = N_Gram_TTTCT
cnt = 122	feature = 662	correl = -0.10154	descr = N_Gram_TGGCG
cnt = 123	feature = 713	correl = -0.0576182	descr = N_Gram_TTTCG
cnt = 124	feature = 606	correl = -0.0634811	descr = N_Gram_TCCAC
cnt = 125	feature = 508	correl = 0.102806	descr = N_Gram_GGCCA
cnt = 126	feature = 426	correl = 0.0911086	descr = N_Gram_GAGCT
cnt = 127	feature = 373	correl = 0.105793	descr = N_Gram_CTAT
cnt = 128	feature = 496	correl = 0.102968	descr = N_Gram_GGACC
cnt = 129	feature = 601	correl = 0.110297	descr = N_Gram_TCAGT
cnt = 130	feature = 501	correl = -0.101171	descr = N_Gram_GGATC
cnt = 131	feature = 351	correl = 0.0901555	descr = N_Gram_CGGGA
cnt = 132	feature = 280	correl = 0.0821779	descr = N_Gram_CAGTA
cnt = 133	feature = 536	correl = 0.0616288	descr = N_Gram_GGTC
cnt = 134	feature = 527	correl = 0.0708556	descr = N_Gram_GGGGA
cnt = 135	feature = 292	correl = 0.0702164	descr = N_Gram_CCAAA
cnt = 136	feature = 382	correl = -0.053954	descr = N_Gram_CTCCG
cnt = 137	feature = 267	correl = -0.0776467	descr = N_Gram_CACGA
cnt = 138	feature = 531	correl = 0.0502037	descr = N_Gram_GGGT
cnt = 139	feature = 497	correl = 0.0986263	descr = N_Gram_GGACG
cnt = 140	feature = 719	correl = -0.0777019	descr = N_Gram_TTTTG
cnt = 141	feature = 272	correl = 0.0591848	descr = N_Gram_CAGAG
cnt = 142	feature = 627	correl = -0.0647136	descr = N_Gram_TCGTC
cnt = 143	feature = 276	correl = -0.134609	descr = N_Gram_CAGCT
cnt = 144	feature = 655	correl = -0.142705	descr = N_Gram_TGCG
cnt = 145	feature = 252	correl = 0.0496247	descr = N_Gram_CAACA
cnt = 146	feature = 494	correl = 0.0483425	descr = N_Gram_GGAAG
cnt = 147	feature = 352	correl = 0.14096	descr = N_Gram_CGGGC
cnt = 148	feature = 661	correl = 0.122443	descr = N_Gram_TGGCC
cnt = 149	feature = 29	correl = -0.0685099	descr = Position_Specific_Bin_Base_13_Base_A
cnt = 150	feature = 24	correl = -0.0910926	descr = Position_Specific_Bin_Base_11_Base_G
cnt = 151	feature = 13	correl = -0.125111	descr = Position_Specific_Bin_Base_5_Base_A
cnt = 152	feature = 36	correl = -0.0501528	descr = Position_Specific_Bin_Base_16_Base_T
cnt = 153	feature = 388	correl = 0.0463813	descr = N_Gram_CTGC
cnt = 154	feature = 674	correl = 0.0581474	descr = N_Gram_TGTCC
cnt = 155	feature = 616	correl = -0.0700986	descr = N_Gram_TCCTC
cnt = 156	feature = 28	correl = -0.119936	descr = Position_Specific_Bin_Base_12_Base_T
cnt = 157	feature = 17	correl = 0.104792	descr = Position_Specific_Bin_Base_6_Base_C
cnt = 158	feature = 563	correl = 0.0777447	descr = N_Gram_GTGT
cnt = 159	feature = 23	correl = 0.066669	descr = Position_Specific_Bin_Base_10_Base_T
cnt = 160	feature = 468	correl = 0.0886763	descr = N_Gram_GCCT
cnt = 161	feature = 11	correl = 0.0838059	descr = Position_Specific_Bin_Base_3_Base_C
cnt = 162	feature = 399	correl = -0.0827461	descr = N_Gram_CTTGA
cnt = 163	feature = 208	correl = 0.131286	descr = N_Gram_AGTCA
cnt = 164	feature = 38	correl = -0.0569938	descr = Position_Specific_Bin_Base_17_Base_T
cnt = 165	feature = 83	correl = 0.0629097	descr = Xue_Structure_Feature_C010
cnt = 166	feature = 285	correl = 0.110467	descr = N_Gram_CATCC
cnt = 167	feature = 10	correl = -0.0440194	descr = Position_Specific_Bin_Base_3_Base_A
cnt = 168	feature = 619	correl = -0.0871725	descr = N_Gram_TCGA
cnt = 169	feature = 40	correl = 0.139588	descr = Position_Specific_Bin_Base_18_Base_C
cnt = 170	feature = 681	correl = -0.071987	descr = N_Gram_TTAC
cnt = 171	feature = 341	correl = 0.0937968	descr = N_Gram_CGCCG
cnt = 172	feature = 254	correl = 0.0820514	descr = N_Gram_CAAG
cnt = 173	feature = 211	correl = 0.0459271	descr = N_Gram_AGTG
cnt = 174	feature = 32	correl = 0.093727	descr = Position_Specific_Bin_Base_14_Base_T
cnt = 175	feature = 18	correl = 0.0468431	descr = Position_Specific_Bin_Base_6_Base_T
cnt = 176	feature = 335	correl = -0.0623832	descr = N_Gram_CGAT
cnt = 177	feature = 353	correl = -0.0517811	descr = N_Gram_CGGT
cnt = 178	feature = 34	correl = -0.113325	descr = Position_Specific_Bin_Base_16_Base_A
cnt = 179	feature = 105	correl = -0.0783452	descr = Fold_of_Target_NoBeginbrace_noends_Pos_4
cnt = 180	feature = 277	correl = 0.0473476	descr = N_Gram_CAGG
cnt = 181	feature = 308	correl = 0.0968647	descr = N_Gram_CCCG
cnt = 182	feature = 72	correl = 0.0817908	descr = Fold_of_RNAi_Sequence_Pos_14
cnt = 183	feature = 234	correl = -0.0662889	descr = N_Gram_ATGA
cnt = 184	feature = 45	correl = 0.25005	descr = Gibbs_of_Target_Sequence__Pos_2_Step_1
cnt = 185	feature = 626	correl = -0.0616364	descr = N_Gram_TCGT
cnt = 186	feature = 69	correl = 0.0758556	descr = Fold_of_RNAi_Sequence_Pos_11
cnt = 187	feature = 304	correl = 0.0695853	descr = N_Gram_CCCA
cnt = 188	feature = 33	correl = 0.0496908	descr = Position_Specific_Bin_Base_15_Base_C
cnt = 189	feature = 51	correl = -0.0993222	descr = Gibbs_of_Target_Sequence__Pos_13_Step_1
cnt = 190	feature = 136	correl = -0.043914	descr = N_Gram_AATC
cnt = 191	feature = 77	correl = 0.0658704	descr = Xue_Structure_Feature_A100
cnt = 192	feature = 485	correl = 0.0887049	descr = N_Gram_GCTG
cnt = 193	feature = 643	correl = -0.0717183	descr = N_Gram_TGAAG
cnt = 194	feature = 477	correl = -0.0791223	descr = N_Gram_GCGT
cnt = 195	feature = 67	correl = 0.105863	descr = Fold_of_RNAi_Sequence_Pos_9
cnt = 196	feature = 9	correl = 0.0649604	descr = Position_Specific_Bin_Base_2_Base_T
cnt = 197	feature = 39	correl = -0.267577	descr = Position_Specific_Bin_Base_18_Base_A
cnt = 198	feature = 712	correl = -0.0786485	descr = N_Gram_TTTCC
cnt = 199	feature = 526	correl = 0.101548	descr = N_Gram_GGGG
cnt = 200	feature = 473	correl = 0.0582656	descr = N_Gram_GCGCC
cnt = 201	feature = 695	correl = -0.204811	descr = N_Gram_TTCTC
cnt = 202	feature = 691	correl = -0.0486398	descr = N_Gram_TTCG
cnt = 203	feature = 504	correl = 0.0734098	descr = N_Gram_GGCA
cnt = 204	feature = 14	correl = 0.0891135	descr = Position_Specific_Bin_Base_5_Base_C
cnt = 205	feature = 640	correl = 0.0509196	descr = N_Gram_TCTTT
cnt = 206	feature = 35	correl = 0.132939	descr = Position_Specific_Bin_Base_16_Base_C
cnt = 207	feature = 76	correl = -0.059011	descr = Xue_Structure_Feature_A110
cnt = 208	feature = 397	correl = -0.224709	descr = N_Gram_CTTCT
cnt = 209	feature = 26	correl = 0.172887	descr = Position_Specific_Bin_Base_12_Base_C
cnt = 210	feature = 284	correl = 0.0778066	descr = N_Gram_CATC
cnt = 211	feature = 718	correl = -0.1575	descr = N_Gram_TTTTC
cnt = 212	feature = 56	correl = -0.285192	descr = Gibbs_of_Target_Sequence__Pos_19_Step_1
cnt = 213	feature = 73	correl = 0.0609044	descr = Fold_of_RNAi_Sequence_Pos_15
cnt = 214	feature = 291	correl = 0.108972	descr = N_Gram_CCAA
cnt = 215	feature = 61	correl = 0.168852	descr = Fold_of_RNAi_Sequence_Pos_0
cnt = 216	feature = 52	correl = -0.179394	descr = Gibbs_of_Target_Sequence__Pos_14_Step_1
cnt = 217	feature = 233	correl = -0.0440288	descr = N_Gram_ATG
cnt = 218	feature = 82	correl = 0.0497266	descr = Xue_Structure_Feature_C011
cnt = 219	feature = 207	correl = -0.094282	descr = N_Gram_AGTC
cnt = 220	feature = 54	correl = -0.120437	descr = Gibbs_of_Target_Sequence__Pos_17_Step_1
cnt = 221	feature = 545	correl = -0.0580049	descr = N_Gram_GTCC
cnt = 222	feature = 64	correl = 0.083141	descr = Fold_of_RNAi_Sequence_Pos_3
cnt = 223	feature = 314	correl = 0.128341	descr = N_Gram_CCGGG
cnt = 224	feature = 394	correl = -0.122047	descr = N_Gram_CTTC
cnt = 225	feature = 81	correl = 0.0445739	descr = Xue_Structure_Feature_C100
cnt = 226	feature = 555	correl = 0.151964	descr = N_Gram_GTG
cnt = 227	feature = 432	correl = -0.0485555	descr = N_Gram_GAT
cnt = 228	feature = 481	correl = 0.0646111	descr = N_Gram_GCT
cnt = 229	feature = 446	correl = 0.122317	descr = N_Gram_GCA
cnt = 230	feature = 327	correl = -0.0713729	descr = N_Gram_CGA
cnt = 231	feature = 80	correl = 0.080354	descr = Xue_Structure_Feature_C110
cnt = 232	feature = 303	correl = 0.0448825	descr = N_Gram_CCC
cnt = 233	feature = 717	correl = -0.1552	descr = N_Gram_TTTT
cnt = 234	feature = 697	correl = -0.0625514	descr = N_Gram_TTG
cnt = 235	feature = 225	correl = -0.0514077	descr = N_Gram_ATC
cnt = 236	feature = 86	correl = 0.108566	descr = Xue_Structure_Feature_G110
cnt = 237	feature = 376	correl = -0.100549	descr = N_Gram_CTC
cnt = 238	feature = 248	correl = 0.135025	descr = N_Gram_CAA
cnt = 239	feature = 641	correl = -0.0947727	descr = N_Gram_TGA
cnt = 240	feature = 694	correl = -0.214266	descr = N_Gram_TTCT
cnt = 241	feature = 574	correl = -0.0639488	descr = N_Gram_TA
cnt = 242	feature = 391	correl = -0.110851	descr = N_Gram_CTT
cnt = 243	feature = 79	correl = 0.0941971	descr = Xue_Structure_Feature_C111
cnt = 244	feature = 594	correl = -0.138975	descr = N_Gram_TC
cnt = 245	feature = 628	correl = -0.109722	descr = N_Gram_TCT
cnt = 246	feature = 60	correl = -0.0509974	descr = PF_RNAi_Fold_3'Free_Count
cnt = 247	feature = 709	correl = -0.10885	descr = N_Gram_TTT
cnt = 248	feature = 458	correl = 0.108922	descr = N_Gram_GCC
cnt = 249	feature = 343	correl = 0.0747964	descr = N_Gram_CGG
cnt = 250	feature = 59	correl = -0.139778	descr = PF_RNAi_Fold_5'Free_Count
cnt = 251	feature = 503	correl = 0.144805	descr = N_Gram_GGC
cnt = 252	feature = 58	correl = -0.190267	descr = PF_RNAi_Fold_Energy
num rows = 521
num_elements = 131813
*
optimization finished, #iter = 570
nu = 0.547165
obj = -45.126033, rho = -0.235220
nSV = 368, nBSV = 211
num rows = 58
num_elements = 14674
*
optimization finished, #iter = 45
nu = 0.504301
obj = -4.936402, rho = -0.362282
nSV = 42, nBSV = 16
*
optimization finished, #iter = 570
nu = 0.547165
obj = -45.126033, rho = -0.235220
nSV = 368, nBSV = 211
CFS merit scores = 1.22163
CFS merit scores = 1.55718
CFS merit scores = 1.82664
CFS merit scores = 2.05698
CFS merit scores = 2.26877
CFS merit scores = 2.46389
CFS merit scores = 2.64377
CFS merit scores = 2.81081
CFS merit scores = 2.96809
CFS merit scores = 3.11662
CFS merit scores = 3.25725
CFS merit scores = 3.38796
CFS merit scores = 3.51355
CFS merit scores = 3.63373
CFS merit scores = 3.7487
CFS merit scores = 3.85754
CFS merit scores = 3.96093
CFS merit scores = 4.06139
CFS merit scores = 4.15916
CFS merit scores = 4.25444
CFS merit scores = 4.34469
CFS merit scores = 4.43222
CFS merit scores = 4.51604
CFS merit scores = 4.59666
CFS merit scores = 4.67104
CFS merit scores = 4.74265
CFS merit scores = 4.81101
CFS merit scores = 4.87679
CFS merit scores = 4.94053
CFS merit scores = 5.00129
CFS merit scores = 5.05985
CFS merit scores = 5.11556
CFS merit scores = 5.16859
CFS merit scores = 5.21863
CFS merit scores = 5.26661
CFS merit scores = 5.31252
CFS merit scores = 5.35363
CFS merit scores = 5.39484
CFS merit scores = 5.43211
CFS merit scores = 5.46529
CFS merit scores = 5.49611
CFS merit scores = 5.52409
CFS merit scores = 5.55119
CFS merit scores = 5.57608
CFS merit scores = 5.59763
CFS merit scores = 5.618
CFS merit scores = 5.63698
CFS merit scores = 5.65606
CFS merit scores = 5.67568
CFS merit scores = 5.69381
CFS merit scores = 5.70964
CFS merit scores = 5.72471
CFS merit scores = 5.74016
CFS merit scores = 5.75435
CFS merit scores = 5.76794
CFS merit scores = 5.78031
CFS merit scores = 5.79013
CFS merit scores = 5.79831
CFS merit scores = 5.80547
CFS merit scores = 5.81234
CFS merit scores = 5.81942
CFS merit scores = 5.82657
CFS merit scores = 5.83174
CFS merit scores = 5.83733
CFS merit scores = 5.84372
CFS merit scores = 5.8499
CFS merit scores = 5.85582
CFS merit scores = 5.86225
CFS merit scores = 5.86948
CFS merit scores = 5.87274
CFS merit scores = 5.87569
CFS merit scores = 5.87865
CFS merit scores = 5.8821
CFS merit scores = 5.88406
CFS merit scores = 5.88547
CFS merit scores = 5.88556
CFS merit scores = 5.88602
CFS merit scores = 5.88591
CFS merit scores = 5.88562
CFS merit scores = 5.88564
CFS merit scores = 5.88531
CFS merit scores = 5.88359
CFS merit scores = 5.88217
CFS merit scores = 5.88099
CFS merit scores = 5.88009
CFS merit scores = 5.8798
CFS merit scores = 5.87985
CFS merit scores = 5.87848
CFS merit scores = 5.87647
CFS merit scores = 5.87378
CFS merit scores = 5.87129
CFS merit scores = 5.86903
CFS merit scores = 5.8666
CFS merit scores = 5.86325
CFS merit scores = 5.85982
CFS merit scores = 5.85543
CFS merit scores = 5.8514
CFS merit scores = 5.84616
CFS merit scores = 5.8415
CFS merit scores = 5.83578
cnt = 1	feature = 674	correl = -0.221627	descr = N_Gram_TTCTC
cnt = 2	feature = 54	correl = -0.185982	descr = Gibbs_of_Target_Sequence__Pos_7_Step_1
cnt = 3	feature = 312	correl = 0.140134	descr = N_Gram_CCGGG
cnt = 4	feature = 357	correl = 0.0788089	descr = N_Gram_CGTGG
cnt = 5	feature = 326	correl = 0.073181	descr = N_Gram_CGACA
cnt = 6	feature = 574	correl = 0.0675531	descr = N_Gram_TATAT
cnt = 7	feature = 508	correl = 0.0450415	descr = N_Gram_GGGGT
cnt = 8	feature = 301	correl = 0.0450415	descr = N_Gram_CCCCG
cnt = 9	feature = 599	correl = 0.0553946	descr = N_Gram_TCCTA
cnt = 10	feature = 209	correl = 0.0886556	descr = N_Gram_AGTTA
cnt = 11	feature = 432	correl = 0.0836764	descr = N_Gram_GCAAT
cnt = 12	feature = 327	correl = -0.0492258	descr = N_Gram_CGACC
cnt = 13	feature = 505	correl = 0.0450415	descr = N_Gram_GGGCT
cnt = 14	feature = 383	correl = 0.0559049	descr = N_Gram_CTGGG
cnt = 15	feature = 241	correl = 0.0669167	descr = N_Gram_ATTCC
cnt = 16	feature = 351	correl = -0.0676911	descr = N_Gram_CGTAC
cnt = 17	feature = 364	correl = 0.0661461	descr = N_Gram_CTAGG
cnt = 18	feature = 541	correl = 0.0570008	descr = N_Gram_GTGCG
cnt = 19	feature = 225	correl = -0.0492258	descr = N_Gram_ATCGC
cnt = 20	feature = 386	correl = 0.0450415	descr = N_Gram_CTTAC
cnt = 21	feature = 283	correl = 0.0553759	descr = N_Gram_CATTA
cnt = 22	feature = 514	correl = 0.0551954	descr = N_Gram_GGTGC
cnt = 23	feature = 527	correl = 0.176369	descr = N_Gram_GTCAG
cnt = 24	feature = 363	correl = 0.0563769	descr = N_Gram_CTACT
cnt = 25	feature = 653	correl = 0.0591248	descr = N_Gram_TGTAA
cnt = 26	feature = 207	correl = 0.0975619	descr = N_Gram_AGTGT
cnt = 27	feature = 473	correl = -0.0498594	descr = N_Gram_GGAAC
cnt = 28	feature = 441	correl = -0.045258	descr = N_Gram_GCATG
cnt = 29	feature = 521	correl = 0.0482947	descr = N_Gram_GTACC
cnt = 30	feature = 426	correl = 0.0484501	descr = N_Gram_GATTG
cnt = 31	feature = 382	correl = -0.0684932	descr = N_Gram_CTGCC
cnt = 32	feature = 252	correl = 0.0616903	descr = N_Gram_CAAGC
cnt = 33	feature = 539	correl = 0.0611525	descr = N_Gram_GTGAC
cnt = 34	feature = 313	correl = -0.0641534	descr = N_Gram_CCGGT
cnt = 35	feature = 350	correl = -0.0562403	descr = N_Gram_CGTAA
cnt = 36	feature = 318	correl = 0.0670616	descr = N_Gram_CCTCA
cnt = 37	feature = 593	correl = 0.0520764	descr = N_Gram_TCCCG
cnt = 38	feature = 308	correl = 0.0450415	descr = N_Gram_CCGAA
cnt = 39	feature = 460	correl = 0.054097	descr = N_Gram_GCGGT
cnt = 40	feature = 343	correl = 0.0496787	descr = N_Gram_CGGCC
cnt = 41	feature = 526	correl = -0.0512522	descr = N_Gram_GTCAA
cnt = 42	feature = 500	correl = 0.106148	descr = N_Gram_GGGAC
cnt = 43	feature = 334	correl = -0.0494292	descr = N_Gram_CGATG
cnt = 44	feature = 463	correl = -0.129118	descr = N_Gram_GCGTC
cnt = 45	feature = 596	correl = -0.0802348	descr = N_Gram_TCCGC
cnt = 46	feature = 226	correl = -0.095802	descr = N_Gram_ATCGG
cnt = 47	feature = 626	correl = -0.0813103	descr = N_Gram_TGAGA
cnt = 48	feature = 640	correl = 0.0637596	descr = N_Gram_TGGAG
cnt = 49	feature = 404	correl = 0.0444698	descr = N_Gram_GACAC
cnt = 50	feature = 451	correl = 0.0704072	descr = N_Gram_GCCTC
cnt = 51	feature = 393	correl = 0.0844645	descr = N_Gram_CTTGG
cnt = 52	feature = 267	correl = 0.0670594	descr = N_Gram_CACTC
cnt = 53	feature = 510	correl = -0.0444272	descr = N_Gram_GGGTT
cnt = 54	feature = 258	correl = 0.0832887	descr = N_Gram_CACAG
cnt = 55	feature = 324	correl = -0.114938	descr = N_Gram_CCTTC
cnt = 56	feature = 380	correl = -0.0732144	descr = N_Gram_CTGAT
cnt = 57	feature = 464	correl = 0.0544286	descr = N_Gram_GCGTG
cnt = 58	feature = 546	correl = 0.0471497	descr = N_Gram_GTGTA
cnt = 59	feature = 235	correl = -0.0659481	descr = N_Gram_ATGCT
cnt = 60	feature = 509	correl = 0.0928145	descr = N_Gram_GGGTC
cnt = 61	feature = 253	correl = 0.0825601	descr = N_Gram_CAAGG
cnt = 62	feature = 501	correl = 0.120675	descr = N_Gram_GGGAG
cnt = 63	feature = 290	correl = 0.0594077	descr = N_Gram_CCACC
cnt = 64	feature = 303	correl = 0.073181	descr = N_Gram_CCCGA
cnt = 65	feature = 492	correl = -0.084973	descr = N_Gram_GGCGA
cnt = 66	feature = 340	correl = 0.0637315	descr = N_Gram_CGGAA
cnt = 67	feature = 367	correl = 0.0634333	descr = N_Gram_CTATG
cnt = 68	feature = 606	correl = -0.0492258	descr = N_Gram_TCGCA
cnt = 69	feature = 309	correl = 0.0450415	descr = N_Gram_CCGCA
cnt = 70	feature = 440	correl = 0.10902	descr = N_Gram_GCATC
cnt = 71	feature = 665	correl = -0.073479	descr = N_Gram_TTACC
cnt = 72	feature = 304	correl = 0.0687388	descr = N_Gram_CCCGC
cnt = 73	feature = 321	correl = 0.0720865	descr = N_Gram_CCTGC
cnt = 74	feature = 516	correl = 0.0576326	descr = N_Gram_GGTTG
cnt = 75	feature = 494	correl = 0.0903571	descr = N_Gram_GGCGG
cnt = 76	feature = 425	correl = -0.0717742	descr = N_Gram_GATTA
cnt = 77	feature = 648	correl = 0.0463545	descr = N_Gram_TGGGT
cnt = 78	feature = 659	correl = 0.0506229	descr = N_Gram_TGTGT
cnt = 79	feature = 472	correl = 0.120547	descr = N_Gram_GGAAA
cnt = 80	feature = 605	correl = -0.14911	descr = N_Gram_TCGAG
cnt = 81	feature = 654	correl = -0.0671181	descr = N_Gram_TGTCA
cnt = 82	feature = 580	correl = 0.0952317	descr = N_Gram_TCACC
cnt = 83	feature = 291	correl = -0.0447983	descr = N_Gram_CCACG
cnt = 84	feature = 255	correl = 0.0520892	descr = N_Gram_CAATA
cnt = 85	feature = 337	correl = 0.0570008	descr = N_Gram_CGCTA
cnt = 86	feature = 686	correl = 0.0546418	descr = N_Gram_TTGGT
cnt = 87	feature = 485	correl = 0.052131	descr = N_Gram_GGCAG
cnt = 88	feature = 504	correl = 0.0776445	descr = N_Gram_GGGCG
cnt = 89	feature = 481	correl = -0.106626	descr = N_Gram_GGATC
cnt = 90	feature = 644	correl = 0.131806	descr = N_Gram_TGGCT
cnt = 91	feature = 407	correl = 0.0591652	descr = N_Gram_GACCG
cnt = 92	feature = 529	correl = 0.0512049	descr = N_Gram_GTCCC
cnt = 93	feature = 206	correl = -0.145657	descr = N_Gram_AGTCT
cnt = 94	feature = 280	correl = 0.109566	descr = N_Gram_CATCT
cnt = 95	feature = 437	correl = 0.062322	descr = N_Gram_GCAGC
cnt = 96	feature = 228	correl = 0.0796666	descr = N_Gram_ATCTG
cnt = 97	feature = 448	correl = 0.0721921	descr = N_Gram_GCCGG
cnt = 98	feature = 136	correl = 0.0466507	descr = N_Gram_AATAT
cnt = 99	feature = 276	correl = 0.121945	descr = N_Gram_CAGTG
cnt = 100	feature = 211	correl = -0.114928	descr = N_Gram_AGTTT
num rows = 521
num_elements = 52621
*
optimization finished, #iter = 278
nu = 0.764682
obj = -78.147117, rho = -0.043527
nSV = 419, nBSV = 381
num rows = 58
num_elements = 5858
*
optimization finished, #iter = 32
nu = 0.800538
obj = -8.336606, rho = -0.403685
nSV = 50, nBSV = 41
*
optimization finished, #iter = 278
nu = 0.764682
obj = -78.147117, rho = -0.043527
nSV = 419, nBSV = 381
CFS merit scores = 1.335
CFS merit scores = 1.58066
CFS merit scores = 1.83405
CFS merit scores = 2.06177
CFS merit scores = 2.26281
CFS merit scores = 2.44856
CFS merit scores = 2.62071
CFS merit scores = 2.78108
CFS merit scores = 2.92982
CFS merit scores = 3.06909
CFS merit scores = 3.20077
CFS merit scores = 3.32693
CFS merit scores = 3.44785
CFS merit scores = 3.56374
CFS merit scores = 3.67475
CFS merit scores = 3.78219
CFS merit scores = 3.88643
CFS merit scores = 3.98425
CFS merit scores = 4.0788
CFS merit scores = 4.1702
CFS merit scores = 4.25866
CFS merit scores = 4.34332
CFS merit scores = 4.42537
CFS merit scores = 4.50526
CFS merit scores = 4.58106
CFS merit scores = 4.65486
CFS merit scores = 4.72742
CFS merit scores = 4.79862
CFS merit scores = 4.86747
CFS merit scores = 4.93445
CFS merit scores = 4.99884
CFS merit scores = 5.06165
CFS merit scores = 5.1219
CFS merit scores = 5.17965
CFS merit scores = 5.23382
CFS merit scores = 5.28676
CFS merit scores = 5.33728
CFS merit scores = 5.38568
CFS merit scores = 5.43054
CFS merit scores = 5.47382
CFS merit scores = 5.51596
CFS merit scores = 5.55665
CFS merit scores = 5.59544
CFS merit scores = 5.63156
CFS merit scores = 5.66637
CFS merit scores = 5.69901
CFS merit scores = 5.73057
CFS merit scores = 5.75875
CFS merit scores = 5.78637
CFS merit scores = 5.8128
CFS merit scores = 5.83902
CFS merit scores = 5.86455
CFS merit scores = 5.88885
CFS merit scores = 5.91248
CFS merit scores = 5.93604
CFS merit scores = 5.95768
CFS merit scores = 5.97804
CFS merit scores = 5.99811
CFS merit scores = 6.01747
CFS merit scores = 6.03571
CFS merit scores = 6.05418
CFS merit scores = 6.07088
CFS merit scores = 6.08423
CFS merit scores = 6.09567
CFS merit scores = 6.10698
CFS merit scores = 6.11733
CFS merit scores = 6.12659
CFS merit scores = 6.13499
CFS merit scores = 6.14284
CFS merit scores = 6.15079
CFS merit scores = 6.15884
CFS merit scores = 6.16634
CFS merit scores = 6.17318
CFS merit scores = 6.18002
CFS merit scores = 6.18711
CFS merit scores = 6.19279
CFS merit scores = 6.19689
CFS merit scores = 6.19877
CFS merit scores = 6.19984
CFS merit scores = 6.20084
CFS merit scores = 6.2019
CFS merit scores = 6.20319
CFS merit scores = 6.20453
CFS merit scores = 6.20646
CFS merit scores = 6.20857
CFS merit scores = 6.20633
CFS merit scores = 6.20356
CFS merit scores = 6.19928
CFS merit scores = 6.19455
CFS merit scores = 6.18974
CFS merit scores = 6.18505
CFS merit scores = 6.17972
CFS merit scores = 6.17472
CFS merit scores = 6.16993
CFS merit scores = 6.16417
CFS merit scores = 6.15883
CFS merit scores = 6.15278
CFS merit scores = 6.14699
CFS merit scores = 6.1412
CFS merit scores = 6.1356
CFS merit scores = 6.13048
CFS merit scores = 6.12431
CFS merit scores = 6.1172
CFS merit scores = 6.10949
CFS merit scores = 6.10212
CFS merit scores = 6.09485
CFS merit scores = 6.08731
CFS merit scores = 6.08004
CFS merit scores = 6.07299
CFS merit scores = 6.06508
CFS merit scores = 6.05731
CFS merit scores = 6.04944
CFS merit scores = 6.04043
CFS merit scores = 6.03145
CFS merit scores = 6.02219
CFS merit scores = 6.01332
CFS merit scores = 6.00409
CFS merit scores = 5.99503
CFS merit scores = 5.98573
CFS merit scores = 5.9755
CFS merit scores = 5.9646
CFS merit scores = 5.95394
CFS merit scores = 5.94344
CFS merit scores = 5.9334
CFS merit scores = 5.92354
CFS merit scores = 5.91401
CFS merit scores = 5.90296
CFS merit scores = 5.8924
CFS merit scores = 5.88215
CFS merit scores = 5.87183
CFS merit scores = 5.86115
CFS merit scores = 5.85053
CFS merit scores = 5.83991
CFS merit scores = 5.82955
CFS merit scores = 5.81832
CFS merit scores = 5.80704
CFS merit scores = 5.79496
CFS merit scores = 5.78301
CFS merit scores = 5.77137
CFS merit scores = 5.75927
CFS merit scores = 5.74746
CFS merit scores = 5.73552
CFS merit scores = 5.72365
CFS merit scores = 5.71188
CFS merit scores = 5.70041
CFS merit scores = 5.68935
CFS merit scores = 5.67863
CFS merit scores = 5.66759
CFS merit scores = 5.65673
CFS merit scores = 5.64581
CFS merit scores = 5.6352
CFS merit scores = 5.62455
CFS merit scores = 5.61382
CFS merit scores = 5.6031
CFS merit scores = 5.59263
CFS merit scores = 5.58248
CFS merit scores = 5.5723
CFS merit scores = 5.562
CFS merit scores = 5.55145
CFS merit scores = 5.54106
CFS merit scores = 5.53101
CFS merit scores = 5.52087
CFS merit scores = 5.51103
CFS merit scores = 5.50125
CFS merit scores = 5.49108
CFS merit scores = 5.48127
CFS merit scores = 5.47171
CFS merit scores = 5.46243
CFS merit scores = 5.45325
CFS merit scores = 5.44384
CFS merit scores = 5.43426
CFS merit scores = 5.42473
CFS merit scores = 5.41551
CFS merit scores = 5.4061
CFS merit scores = 5.39676
CFS merit scores = 5.38756
CFS merit scores = 5.37808
CFS merit scores = 5.36886
CFS merit scores = 5.35931
CFS merit scores = 5.34982
CFS merit scores = 5.34042
CFS merit scores = 5.33127
CFS merit scores = 5.32212
CFS merit scores = 5.31291
CFS merit scores = 5.30375
CFS merit scores = 5.29473
CFS merit scores = 5.28561
CFS merit scores = 5.27642
CFS merit scores = 5.26727
CFS merit scores = 5.25823
CFS merit scores = 5.24907
CFS merit scores = 5.23969
CFS merit scores = 5.23027
CFS merit scores = 5.22106
CFS merit scores = 5.21182
CFS merit scores = 5.20264
CFS merit scores = 5.19342
CFS merit scores = 5.18419
CFS merit scores = 5.17522
CFS merit scores = 5.16596
CFS merit scores = 5.15681
CFS merit scores = 5.14791
CFS merit scores = 5.13912
CFS merit scores = 5.12998
CFS merit scores = 5.12052
CFS merit scores = 5.1111
CFS merit scores = 5.10168
CFS merit scores = 5.09226
CFS merit scores = 5.0828
CFS merit scores = 5.07348
CFS merit scores = 5.06431
CFS merit scores = 5.05495
CFS merit scores = 5.04539
CFS merit scores = 5.03597
CFS merit scores = 5.02541
CFS merit scores = 5.01495
CFS merit scores = 5.00463
CFS merit scores = 4.99417
CFS merit scores = 4.98369
CFS merit scores = 4.97338
CFS merit scores = 4.9629
CFS merit scores = 4.95268
CFS merit scores = 4.94225
CFS merit scores = 4.93184
CFS merit scores = 4.92132
CFS merit scores = 4.91075
CFS merit scores = 4.90026
CFS merit scores = 4.88994
CFS merit scores = 4.87978
CFS merit scores = 4.86955
CFS merit scores = 4.85908
CFS merit scores = 4.84859
CFS merit scores = 4.83832
CFS merit scores = 4.82811
CFS merit scores = 4.81786
CFS merit scores = 4.80772
CFS merit scores = 4.79768
CFS merit scores = 4.78683
CFS merit scores = 4.77609
CFS merit scores = 4.7649
CFS merit scores = 4.75341
CFS merit scores = 4.74204
CFS merit scores = 4.73062
CFS merit scores = 4.7171
CFS merit scores = 4.70323
CFS merit scores = 4.68925
CFS merit scores = 4.6745
CFS merit scores = 4.66005
CFS merit scores = 4.64132
CFS merit scores = 4.62174
CFS merit scores = 4.60165
cnt = 1	feature = 59	correl = -0.335001	descr = Gibbs_of_Target_Sequence__Pos_20_Step_1
cnt = 2	feature = 563	correl = -0.140999	descr = N_Gram_TAAGT
cnt = 3	feature = 36	correl = 0.134421	descr = Position_Specific_Bin_Base_16_Base_C
cnt = 4	feature = 351	correl = 0.113046	descr = N_Gram_CGTTT
cnt = 5	feature = 516	correl = 0.0482489	descr = N_Gram_GTAAA
cnt = 6	feature = 594	correl = 0.0467614	descr = N_Gram_TCCGA
cnt = 7	feature = 626	correl = 0.0455699	descr = N_Gram_TGACA
cnt = 8	feature = 448	correl = 0.0443714	descr = N_Gram_GCGAG
cnt = 9	feature = 605	correl = -0.0604343	descr = N_Gram_TCGCT
cnt = 10	feature = 612	correl = 0.0562657	descr = N_Gram_TCTAC
cnt = 11	feature = 353	correl = 0.0449682	descr = N_Gram_CTAAA
cnt = 12	feature = 396	correl = -0.0682858	descr = N_Gram_GACCC
cnt = 13	feature = 160	correl = -0.0676986	descr = N_Gram_ACGCA
cnt = 14	feature = 624	correl = 0.051018	descr = N_Gram_TGAAA
cnt = 15	feature = 314	correl = 0.0730871	descr = N_Gram_CGACA
cnt = 16	feature = 545	correl = 0.0660573	descr = N_Gram_GTGTC
cnt = 17	feature = 357	correl = 0.0646514	descr = N_Gram_CTATA
cnt = 18	feature = 286	correl = 0.0837304	descr = N_Gram_CCCAC
cnt = 19	feature = 661	correl = -0.0504621	descr = N_Gram_TGTTC
cnt = 20	feature = 329	correl = 0.0665538	descr = N_Gram_CGGAA
cnt = 21	feature = 334	correl = 0.0495723	descr = N_Gram_CGGCC
cnt = 22	feature = 659	correl = 0.0943639	descr = N_Gram_TGTGG
cnt = 23	feature = 547	correl = 0.0885336	descr = N_Gram_GTTAA
cnt = 24	feature = 350	correl = -0.0565534	descr = N_Gram_CGTTC
cnt = 25	feature = 258	correl = 0.111347	descr = N_Gram_CAGCG
cnt = 26	feature = 593	correl = 0.0519979	descr = N_Gram_TCCCG
cnt = 27	feature = 324	correl = 0.0449682	descr = N_Gram_CGCCA
cnt = 28	feature = 386	correl = 0.0526599	descr = N_Gram_GAAAC
cnt = 29	feature = 304	correl = 0.0669317	descr = N_Gram_CCTCA
cnt = 30	feature = 292	correl = 0.0686314	descr = N_Gram_CCCGC
cnt = 31	feature = 508	correl = -0.0539773	descr = N_Gram_GGGTT
cnt = 32	feature = 648	correl = 0.0529725	descr = N_Gram_TGGGA
cnt = 33	feature = 211	correl = 0.0544521	descr = N_Gram_ATACA
cnt = 34	feature = 649	correl = 0.0880164	descr = N_Gram_TGGGG
cnt = 35	feature = 278	correl = -0.0570146	descr = N_Gram_CCACG
cnt = 36	feature = 536	correl = 0.0573867	descr = N_Gram_GTGCA
cnt = 37	feature = 255	correl = 0.055695	descr = N_Gram_CACGT
cnt = 38	feature = 231	correl = 0.04675	descr = N_Gram_ATTCT
cnt = 39	feature = 322	correl = 0.0783266	descr = N_Gram_CGCAA
cnt = 40	feature = 244	correl = 0.0824092	descr = N_Gram_CAAGG
cnt = 41	feature = 510	correl = -0.0998537	descr = N_Gram_GGTAA
cnt = 42	feature = 321	correl = -0.0495078	descr = N_Gram_CGATG
cnt = 43	feature = 218	correl = -0.0564014	descr = N_Gram_ATCAT
cnt = 44	feature = 655	correl = -0.0721152	descr = N_Gram_TGTCA
cnt = 45	feature = 301	correl = -0.0541916	descr = N_Gram_CCGTC
cnt = 46	feature = 580	correl = 0.0443521	descr = N_Gram_TCAAA
cnt = 47	feature = 446	correl = 0.135114	descr = N_Gram_GCCTT
cnt = 48	feature = 540	correl = 0.0440189	descr = N_Gram_GTGGA
cnt = 49	feature = 335	correl = 0.0605801	descr = N_Gram_CGGCG
cnt = 50	feature = 544	correl = 0.0470247	descr = N_Gram_GTGTA
cnt = 51	feature = 399	correl = 0.0885336	descr = N_Gram_GACGG
cnt = 52	feature = 290	correl = 0.0460393	descr = N_Gram_CCCCT
cnt = 53	feature = 424	correl = -0.102162	descr = N_Gram_GATTT
cnt = 54	feature = 389	correl = -0.0557573	descr = N_Gram_GAAGG
cnt = 55	feature = 628	correl = 0.0501996	descr = N_Gram_TGAGT
cnt = 56	feature = 222	correl = 0.0596296	descr = N_Gram_ATCTG
cnt = 57	feature = 591	correl = 0.0607957	descr = N_Gram_TCCCA
cnt = 58	feature = 619	correl = -0.136862	descr = N_Gram_TCTTA
cnt = 59	feature = 492	correl = 0.132497	descr = N_Gram_GGCTT
cnt = 60	feature = 529	correl = 0.0984847	descr = N_Gram_GTCGG
cnt = 61	feature = 601	correl = 0.0801168	descr = N_Gram_TCGAC
cnt = 62	feature = 690	correl = 0.0451248	descr = N_Gram_TTTCA
cnt = 63	feature = 382	correl = 0.0573149	descr = N_Gram_CTTGG
cnt = 64	feature = 541	correl = 0.10346	descr = N_Gram_GTGGC
cnt = 65	feature = 538	correl = 0.0840186	descr = N_Gram_GTGCT
cnt = 66	feature = 432	correl = -0.0624977	descr = N_Gram_GCAGA
cnt = 67	feature = 276	correl = 0.051351	descr = N_Gram_CCAAT
cnt = 68	feature = 367	correl = 0.0617716	descr = N_Gram_CTCGG
cnt = 69	feature = 226	correl = -0.050257	descr = N_Gram_ATGCT
cnt = 70	feature = 342	correl = -0.0676986	descr = N_Gram_CGTAC
cnt = 71	feature = 512	correl = 0.0645362	descr = N_Gram_GGTCA
cnt = 72	feature = 546	correl = 0.0477341	descr = N_Gram_GTGTG
cnt = 73	feature = 674	correl = -0.0732794	descr = N_Gram_TTCGG
cnt = 74	feature = 272	correl = -0.0595348	descr = N_Gram_CATGT
cnt = 75	feature = 303	correl = 0.0542474	descr = N_Gram_CCTAT
cnt = 76	feature = 680	correl = -0.0661787	descr = N_Gram_TTGAC
cnt = 77	feature = 233	correl = 0.0914607	descr = N_Gram_ATTGT
cnt = 78	feature = 392	correl = 0.075687	descr = N_Gram_GAATC
cnt = 79	feature = 641	correl = 0.0649505	descr = N_Gram_TGGAC
cnt = 80	feature = 602	correl = -0.112239	descr = N_Gram_TCGAG
cnt = 81	feature = 500	correl = 0.104338	descr = N_Gram_GGGCC
cnt = 82	feature = 610	correl = 0.0589902	descr = N_Gram_TCGTT
cnt = 83	feature = 395	correl = 0.0835581	descr = N_Gram_GACAG
cnt = 84	feature = 248	correl = 0.0831468	descr = N_Gram_CACAG
cnt = 85	feature = 436	correl = 0.120019	descr = N_Gram_GCATC
cnt = 86	feature = 341	correl = -0.0704385	descr = N_Gram_CGTAA
cnt = 87	feature = 635	correl = 0.0951233	descr = N_Gram_TGCAC
cnt = 88	feature = 574	correl = -0.0523682	descr = N_Gram_TAGCC
cnt = 89	feature = 681	correl = -0.0471707	descr = N_Gram_TTGAG
cnt = 90	feature = 340	correl = 0.0567705	descr = N_Gram_CGGTT
cnt = 91	feature = 505	correl = 0.0672489	descr = N_Gram_GGGGC
cnt = 92	feature = 606	correl = 0.0815678	descr = N_Gram_TCGGA
cnt = 93	feature = 268	correl = -0.0775616	descr = N_Gram_CATCG
cnt = 94	feature = 228	correl = 0.0440098	descr = N_Gram_ATGTG
cnt = 95	feature = 485	correl = 0.0887869	descr = N_Gram_GGCCC
cnt = 96	feature = 391	correl = -0.0494498	descr = N_Gram_GAATA
cnt = 97	feature = 305	correl = -0.066356	descr = N_Gram_CCTCC
cnt = 98	feature = 375	correl = -0.12982	descr = N_Gram_CTTAT
cnt = 99	feature = 361	correl = 0.0546877	descr = N_Gram_CTCAC
cnt = 100	feature = 451	correl = 0.0787735	descr = N_Gram_GCGGA
cnt = 101	feature = 394	correl = 0.0443673	descr = N_Gram_GACAC
cnt = 102	feature = 404	correl = -0.0480222	descr = N_Gram_GAGCC
cnt = 103	feature = 277	correl = 0.058304	descr = N_Gram_CCACC
cnt = 104	feature = 614	correl = -0.0562052	descr = N_Gram_TCTCA
cnt = 105	feature = 525	correl = 0.0510769	descr = N_Gram_GTCCC
cnt = 106	feature = 236	correl = -0.151901	descr = N_Gram_ATTTT
cnt = 107	feature = 496	correl = 0.105989	descr = N_Gram_GGGAC
cnt = 108	feature = 407	correl = 0.0645523	descr = N_Gram_GAGGT
cnt = 109	feature = 241	correl = 0.0619327	descr = N_Gram_CAAAG
cnt = 110	feature = 501	correl = 0.0775068	descr = N_Gram_GGGCG
cnt = 111	feature = 207	correl = -0.0726713	descr = N_Gram_AGTTT
cnt = 112	feature = 478	correl = -0.0842352	descr = N_Gram_GGATC
cnt = 113	feature = 235	correl = -0.0597821	descr = N_Gram_ATTTG
cnt = 114	feature = 476	correl = 0.0768074	descr = N_Gram_GGAGC
cnt = 115	feature = 654	correl = 0.0589823	descr = N_Gram_TGTAA
cnt = 116	feature = 484	correl = 0.0769144	descr = N_Gram_GGCCA
cnt = 117	feature = 337	correl = 0.107255	descr = N_Gram_CGGGA
cnt = 118	feature = 645	correl = -0.0787881	descr = N_Gram_TGGCG
cnt = 119	feature = 397	correl = 0.0525953	descr = N_Gram_GACCG
cnt = 120	feature = 440	correl = 0.0894919	descr = N_Gram_GCCCG
cnt = 121	feature = 466	correl = 0.0483151	descr = N_Gram_GCTTT
cnt = 122	feature = 417	correl = -0.0670206	descr = N_Gram_GATGA
cnt = 123	feature = 463	correl = 0.065488	descr = N_Gram_GCTGC
cnt = 124	feature = 318	correl = -0.0778583	descr = N_Gram_CGAGT
cnt = 125	feature = 325	correl = 0.0934479	descr = N_Gram_CGCCG
cnt = 126	feature = 388	correl = 0.107194	descr = N_Gram_GAAGA
cnt = 127	feature = 274	correl = 0.053807	descr = N_Gram_CCAAA
cnt = 128	feature = 306	correl = 0.0601988	descr = N_Gram_CCTCG
cnt = 129	feature = 309	correl = -0.0859899	descr = N_Gram_CCTTC
cnt = 130	feature = 283	correl = 0.0648749	descr = N_Gram_CCATC
cnt = 131	feature = 697	correl = -0.0663268	descr = N_Gram_TTTTG
cnt = 132	feature = 383	correl = 0.0711122	descr = N_Gram_CTTTA
cnt = 133	feature = 225	correl = -0.0755016	descr = N_Gram_ATGC
cnt = 134	feature = 426	correl = 0.125602	descr = N_Gram_GCAA
cnt = 135	feature = 504	correl = 0.0613934	descr = N_Gram_GGGGA
cnt = 136	feature = 254	correl = -0.0749098	descr = N_Gram_CACGA
cnt = 137	feature = 209	correl = -0.102279	descr = N_Gram_ATAA
cnt = 138	feature = 267	correl = 0.10584	descr = N_Gram_CATCC
cnt = 139	feature = 632	correl = -0.135808	descr = N_Gram_TGATT
cnt = 140	feature = 487	correl = 0.133509	descr = N_Gram_GGCCT
cnt = 141	feature = 511	correl = 0.0456596	descr = N_Gram_GGTC
cnt = 142	feature = 52	correl = -0.177172	descr = Gibbs_of_Target_Sequence__Pos_7_Step_1
cnt = 143	feature = 81	correl = 0.0527181	descr = Xue_Structure_Feature_C101
cnt = 144	feature = 625	correl = -0.0658539	descr = N_Gram_TGAAG
cnt = 145	feature = 497	correl = 0.11304	descr = N_Gram_GGGAG
cnt = 146	feature = 252	correl = 0.0534775	descr = N_Gram_CACCT
cnt = 147	feature = 34	correl = 0.123904	descr = Position_Specific_Bin_Base_14_Base_T
cnt = 148	feature = 527	correl = -0.103909	descr = N_Gram_GTCGA
cnt = 149	feature = 219	correl = -0.0845956	descr = N_Gram_ATCG
cnt = 150	feature = 39	correl = 0.0760799	descr = Position_Specific_Bin_Base_17_Base_G
cnt = 151	feature = 435	correl = 0.0777539	descr = N_Gram_GCAT
cnt = 152	feature = 13	correl = 0.0861806	descr = Position_Specific_Bin_Base_3_Base_C
cnt = 153	feature = 30	correl = -0.125699	descr = Position_Specific_Bin_Base_12_Base_T
cnt = 154	feature = 19	correl = -0.0959675	descr = Position_Specific_Bin_Base_6_Base_A
cnt = 155	feature = 514	correl = 0.0453198	descr = N_Gram_GGTT
cnt = 156	feature = 633	correl = 0.114278	descr = N_Gram_TGCA
cnt = 157	feature = 32	correl = 0.114941	descr = Position_Specific_Bin_Base_13_Base_C
cnt = 158	feature = 10	correl = -0.0815042	descr = Position_Specific_Bin_Base_2_Base_G
cnt = 159	feature = 78	correl = 0.130657	descr = Xue_Structure_Feature_A101
cnt = 160	feature = 24	correl = -0.0518313	descr = Position_Specific_Bin_Base_9_Base_T
cnt = 161	feature = 313	correl = -0.0449112	descr = N_Gram_CGAC
cnt = 162	feature = 42	correl = 0.108294	descr = Position_Specific_Bin_Base_18_Base_C
cnt = 163	feature = 531	correl = -0.0770362	descr = N_Gram_GTCTT
cnt = 164	feature = 29	correl = 0.0954761	descr = Position_Specific_Bin_Base_12_Base_G
cnt = 165	feature = 38	correl = 0.0721528	descr = Position_Specific_Bin_Base_17_Base_C
cnt = 166	feature = 14	correl = -0.0644476	descr = Position_Specific_Bin_Base_4_Base_A
cnt = 167	feature = 590	correl = 0.077493	descr = N_Gram_TCCC
cnt = 168	feature = 21	correl = -0.0500264	descr = Position_Specific_Bin_Base_8_Base_C
cnt = 169	feature = 380	correl = -0.0819458	descr = N_Gram_CTTGA
cnt = 170	feature = 285	correl = 0.0575112	descr = N_Gram_CCCA
cnt = 171	feature = 11	correl = 0.0887967	descr = Position_Specific_Bin_Base_2_Base_T
cnt = 172	feature = 18	correl = 0.0744944	descr = Position_Specific_Bin_Base_5_Base_G
cnt = 173	feature = 390	correl = -0.075542	descr = N_Gram_GAAGT
cnt = 174	feature = 539	correl = 0.108871	descr = N_Gram_GTGG
cnt = 175	feature = 473	correl = 0.120945	descr = N_Gram_GGACC
cnt = 176	feature = 44	correl = -0.0879745	descr = Position_Specific_Bin_Base_18_Base_T
cnt = 177	feature = 644	correl = 0.114355	descr = N_Gram_TGGCC
cnt = 178	feature = 82	correl = 0.0855275	descr = Xue_Structure_Feature_C010
cnt = 179	feature = 33	correl = -0.117847	descr = Position_Specific_Bin_Base_14_Base_A
cnt = 180	feature = 136	correl = -0.0906064	descr = N_Gram_AATC
cnt = 181	feature = 105	correl = -0.0662083	descr = Fold_of_Target_NoBeginbrace_noends_Pos_7
cnt = 182	feature = 461	correl = -0.0794271	descr = N_Gram_GCTCC
cnt = 183	feature = 481	correl = 0.0475912	descr = N_Gram_GGCA
cnt = 184	feature = 40	correl = -0.0779228	descr = Position_Specific_Bin_Base_17_Base_T
cnt = 185	feature = 9	correl = 0.0635599	descr = Position_Specific_Bin_Base_2_Base_C
cnt = 186	feature = 69	correl = 0.0808422	descr = Fold_of_RNAi_Sequence_Pos_9
cnt = 187	feature = 56	correl = -0.102628	descr = Gibbs_of_Target_Sequence__Pos_17_Step_1
cnt = 188	feature = 17	correl = 0.104264	descr = Position_Specific_Bin_Base_5_Base_C
cnt = 189	feature = 76	correl = 0.062412	descr = Xue_Structure_Feature_A111
cnt = 190	feature = 291	correl = 0.0965253	descr = N_Gram_CCCG
cnt = 191	feature = 441	correl = 0.0670364	descr = N_Gram_GCCG
cnt = 192	feature = 598	correl = -0.129877	descr = N_Gram_TCCTT
cnt = 193	feature = 54	correl = -0.0974245	descr = Gibbs_of_Target_Sequence__Pos_13_Step_1
cnt = 194	feature = 20	correl = 0.110323	descr = Position_Specific_Bin_Base_6_Base_C
cnt = 195	feature = 691	correl = -0.0655038	descr = N_Gram_TTTCC
cnt = 196	feature = 8	correl = -0.0555671	descr = Position_Specific_Bin_Base_2_Base_A
cnt = 197	feature = 615	correl = -0.11716	descr = N_Gram_TCTCC
cnt = 198	feature = 77	correl = 0.0838065	descr = Xue_Structure_Feature_A100
cnt = 199	feature = 35	correl = -0.112333	descr = Position_Specific_Bin_Base_16_Base_A
cnt = 200	feature = 526	correl = -0.0732084	descr = N_Gram_GTCG
cnt = 201	feature = 535	correl = 0.0729268	descr = N_Gram_GTGC
cnt = 202	feature = 416	correl = -0.0440887	descr = N_Gram_GATG
cnt = 203	feature = 503	correl = 0.0659145	descr = N_Gram_GGGG
cnt = 204	feature = 234	correl = -0.107219	descr = N_Gram_ATTT
cnt = 205	feature = 450	correl = 0.0880005	descr = N_Gram_GCGG
cnt = 206	feature = 472	correl = 0.119878	descr = N_Gram_GGAC
cnt = 207	feature = 364	correl = -0.105719	descr = N_Gram_CTCCA
cnt = 208	feature = 343	correl = -0.0872262	descr = N_Gram_CGTC
cnt = 209	feature = 72	correl = 0.122247	descr = Fold_of_RNAi_Sequence_Pos_12
cnt = 210	feature = 475	correl = 0.10991	descr = N_Gram_GGAG
cnt = 211	feature = 679	correl = -0.0585037	descr = N_Gram_TTGA
cnt = 212	feature = 28	correl = 0.139325	descr = Position_Specific_Bin_Base_12_Base_C
cnt = 213	feature = 677	correl = -0.139967	descr = N_Gram_TTCTT
cnt = 214	feature = 64	correl = 0.199608	descr = Fold_of_RNAi_Sequence_Pos_1
cnt = 215	feature = 86	correl = 0.0801244	descr = Xue_Structure_Feature_G100
cnt = 216	feature = 323	correl = 0.0672541	descr = N_Gram_CGCC
cnt = 217	feature = 67	correl = 0.0769865	descr = Fold_of_RNAi_Sequence_Pos_4
cnt = 218	feature = 643	correl = 0.0451574	descr = N_Gram_TGGC
cnt = 219	feature = 265	correl = 0.0729038	descr = N_Gram_CAT
cnt = 220	feature = 57	correl = -0.175519	descr = Gibbs_of_Target_Sequence__Pos_18_Step_1
cnt = 221	feature = 557	correl = -0.0817198	descr = N_Gram_TAA
cnt = 222	feature = 312	correl = -0.0596474	descr = N_Gram_CGA
cnt = 223	feature = 579	correl = 0.0699961	descr = N_Gram_TCA
cnt = 224	feature = 460	correl = -0.055655	descr = N_Gram_GCTC
cnt = 225	feature = 58	correl = -0.300939	descr = Gibbs_of_Target_Sequence__Pos_19_Step_1
cnt = 226	feature = 73	correl = 0.0923377	descr = Fold_of_RNAi_Sequence_Pos_13
cnt = 227	feature = 596	correl = -0.0890113	descr = N_Gram_TCCT
cnt = 228	feature = 483	correl = 0.161213	descr = N_Gram_GGCC
cnt = 229	feature = 425	correl = 0.128276	descr = N_Gram_GCA
cnt = 230	feature = 599	correl = -0.109256	descr = N_Gram_TCG
cnt = 231	feature = 509	correl = 0.0678959	descr = N_Gram_GGT
cnt = 232	feature = 695	correl = -0.15477	descr = N_Gram_TTTT
cnt = 233	feature = 308	correl = -0.0990473	descr = N_Gram_CCTT
cnt = 234	feature = 66	correl = 0.0894178	descr = Fold_of_RNAi_Sequence_Pos_3
cnt = 235	feature = 494	correl = 0.133216	descr = N_Gram_GGGA
cnt = 236	feature = 623	correl = -0.0742621	descr = N_Gram_TGA
cnt = 237	feature = 284	correl = 0.0495362	descr = N_Gram_CCC
cnt = 238	feature = 640	correl = 0.0942792	descr = N_Gram_TGG
cnt = 239	feature = 80	correl = 0.115545	descr = Xue_Structure_Feature_C110
cnt = 240	feature = 578	correl = -0.114723	descr = N_Gram_TC
cnt = 241	feature = 79	correl = 0.0735233	descr = Xue_Structure_Feature_C111
cnt = 242	feature = 237	correl = 0.108921	descr = N_Gram_CA
cnt = 243	feature = 336	correl = 0.147416	descr = N_Gram_CGGG
cnt = 244	feature = 468	correl = 0.141089	descr = N_Gram_GGA
cnt = 245	feature = 437	correl = 0.0671955	descr = N_Gram_GCC
cnt = 246	feature = 327	correl = 0.0908169	descr = N_Gram_CGG
cnt = 247	feature = 61	correl = -0.150091	descr = PF_RNAi_Fold_5'Free_Count
cnt = 248	feature = 662	correl = -0.130387	descr = N_Gram_TT
cnt = 249	feature = 467	correl = 0.168089	descr = N_Gram_GG
cnt = 250	feature = 83	correl = -0.0941193	descr = Xue_Structure_Feature_C000
cnt = 251	feature = 60	correl = -0.186888	descr = PF_RNAi_Fold_Energy
num rows = 521
num_elements = 131292
*
optimization finished, #iter = 543
nu = 0.543897
obj = -44.869728, rho = -0.384141
nSV = 363, nBSV = 218
num rows = 58
num_elements = 14616
*
optimization finished, #iter = 52
nu = 0.576261
obj = -4.966798, rho = -0.360574
nSV = 48, nBSV = 16
*
optimization finished, #iter = 543
nu = 0.543897
obj = -44.869728, rho = -0.384141
nSV = 363, nBSV = 218
CFS merit scores = 1.32688
CFS merit scores = 1.56726
CFS merit scores = 1.82408
CFS merit scores = 2.05068
CFS merit scores = 2.24951
CFS merit scores = 2.42785
CFS merit scores = 2.58833
CFS merit scores = 2.73637
CFS merit scores = 2.8683
CFS merit scores = 2.98779
CFS merit scores = 3.09758
CFS merit scores = 3.19703
CFS merit scores = 3.29304
CFS merit scores = 3.37955
CFS merit scores = 3.45836
CFS merit scores = 3.52439
CFS merit scores = 3.5834
CFS merit scores = 3.63773
CFS merit scores = 3.68677
CFS merit scores = 3.72853
CFS merit scores = 3.76065
CFS merit scores = 3.78417
CFS merit scores = 3.80938
CFS merit scores = 3.83331
CFS merit scores = 3.85263
CFS merit scores = 3.86959
CFS merit scores = 3.88569
CFS merit scores = 3.90197
CFS merit scores = 3.91173
CFS merit scores = 3.91918
CFS merit scores = 3.92717
CFS merit scores = 3.93168
CFS merit scores = 3.93607
CFS merit scores = 3.93973
CFS merit scores = 3.94522
CFS merit scores = 3.94585
CFS merit scores = 3.94868
CFS merit scores = 3.95207
CFS merit scores = 3.95727
CFS merit scores = 3.95622
CFS merit scores = 3.95744
CFS merit scores = 3.95601
CFS merit scores = 3.95471
CFS merit scores = 3.94972
CFS merit scores = 3.9451
CFS merit scores = 3.93831
CFS merit scores = 3.93069
CFS merit scores = 3.9202
CFS merit scores = 3.90785
CFS merit scores = 3.89463
CFS merit scores = 3.88205
CFS merit scores = 3.85871
CFS merit scores = 3.81592
cnt = 1	feature = 64	correl = -0.326885	descr = Gibbs_of_Target_Sequence__Pos_20_Step_1
cnt = 2	feature = 28	correl = -0.110489	descr = Position_Specific_Bin_Base_12_Base_A
cnt = 3	feature = 54	correl = -0.123644	descr = Gibbs_of_Target_Sequence__Pos_6_Step_1
cnt = 4	feature = 222	correl = -0.138499	descr = N_Gram_ATAAG
cnt = 5	feature = 645	correl = 0.068652	descr = N_Gram_TGTGA
cnt = 6	feature = 466	correl = 0.0553326	descr = N_Gram_GCTTT
cnt = 7	feature = 231	correl = 0.0856451	descr = N_Gram_ATATA
cnt = 8	feature = 308	correl = 0.0449028	descr = N_Gram_CCGCA
cnt = 9	feature = 291	correl = 0.0512448	descr = N_Gram_CCAAT
cnt = 10	feature = 303	correl = 0.051928	descr = N_Gram_CCCGC
cnt = 11	feature = 218	correl = 0.0686179	descr = N_Gram_AGTTG
cnt = 12	feature = 450	correl = 0.0442697	descr = N_Gram_GCGAG
cnt = 13	feature = 304	correl = 0.0608559	descr = N_Gram_CCCGG
cnt = 14	feature = 599	correl = -0.0481308	descr = N_Gram_TCGGG
cnt = 15	feature = 633	correl = 0.18328	descr = N_Gram_TGGCT
cnt = 16	feature = 461	correl = -0.0732129	descr = N_Gram_GCTCC
cnt = 17	feature = 546	correl = -0.0994484	descr = N_Gram_GTTTT
cnt = 18	feature = 267	correl = 0.0581254	descr = N_Gram_CACCG
cnt = 19	feature = 446	correl = 0.0854186	descr = N_Gram_GCCT
cnt = 20	feature = 510	correl = 0.0488594	descr = N_Gram_GGTC
cnt = 21	feature = 417	correl = -0.116362	descr = N_Gram_GATC
cnt = 22	feature = 416	correl = 0.066287	descr = N_Gram_GATAT
cnt = 23	feature = 33	correl = 0.103368	descr = Position_Specific_Bin_Base_13_Base_C
cnt = 24	feature = 391	correl = 0.102901	descr = N_Gram_CTTTG
cnt = 25	feature = 661	correl = -0.0440948	descr = N_Gram_TTCCG
cnt = 26	feature = 11	correl = 0.0601134	descr = Position_Specific_Bin_Base_2_Base_T
cnt = 27	feature = 605	correl = -0.0985684	descr = N_Gram_TCTCA
cnt = 28	feature = 86	correl = 0.0848042	descr = Xue_Structure_Feature_C101
cnt = 29	feature = 73	correl = 0.0906147	descr = Fold_of_RNAi_Sequence_Pos_9
cnt = 30	feature = 272	correl = 0.0482376	descr = N_Gram_CACT
cnt = 31	feature = 56	correl = 0.0659425	descr = Gibbs_of_Target_Sequence__Pos_12_Step_1
cnt = 32	feature = 32	correl = -0.0542111	descr = Position_Specific_Bin_Base_13_Base_A
cnt = 33	feature = 17	correl = 0.0762718	descr = Position_Specific_Bin_Base_5_Base_G
cnt = 34	feature = 541	correl = 0.0595992	descr = N_Gram_GTTG
cnt = 35	feature = 225	correl = 0.0680859	descr = N_Gram_ATACG
cnt = 36	feature = 83	correl = 0.114443	descr = Xue_Structure_Feature_A101
cnt = 37	feature = 81	correl = -0.0515979	descr = Xue_Structure_Feature_A110
cnt = 38	feature = 105	correl = 0.100374	descr = Fold_of_Target_NoEndbrace_noends_Pos_13
cnt = 39	feature = 472	correl = 0.0967814	descr = N_Gram_GGAC
cnt = 40	feature = 10	correl = -0.0802303	descr = Position_Specific_Bin_Base_2_Base_G
cnt = 41	feature = 497	correl = 0.145706	descr = N_Gram_GGGC
cnt = 42	feature = 14	correl = -0.068026	descr = Position_Specific_Bin_Base_4_Base_A
cnt = 43	feature = 72	correl = 0.0811179	descr = Fold_of_RNAi_Sequence_Pos_6
cnt = 44	feature = 82	correl = 0.0494186	descr = Xue_Structure_Feature_A100
cnt = 45	feature = 547	correl = -0.0749633	descr = N_Gram_TA
cnt = 46	feature = 61	correl = -0.122222	descr = Gibbs_of_Target_Sequence__Pos_17_Step_1
cnt = 47	feature = 80	correl = 0.0454459	descr = Xue_Structure_Feature_A111
cnt = 48	feature = 545	correl = -0.0447023	descr = N_Gram_GTTT
cnt = 49	feature = 59	correl = -0.0485392	descr = Gibbs_of_Target_Sequence__Pos_15_Step_1
cnt = 50	feature = 57	correl = -0.0824215	descr = Gibbs_of_Target_Sequence__Pos_13_Step_1
cnt = 51	feature = 460	correl = -0.0542849	descr = N_Gram_GCTC
cnt = 52	feature = 77	correl = 0.086522	descr = Fold_of_RNAi_Sequence_Pos_14
cnt = 53	feature = 58	correl = -0.177903	descr = Gibbs_of_Target_Sequence__Pos_14_Step_1
num rows = 521
num_elements = 28134
*
optimization finished, #iter = 324
nu = 0.637775
obj = -57.216245, rho = -0.302418
nSV = 353, nBSV = 313
num rows = 58
num_elements = 3132
*
optimization finished, #iter = 45
nu = 0.731722
obj = -6.737766, rho = -0.363013
nSV = 49, nBSV = 34
*
optimization finished, #iter = 324
nu = 0.637775
obj = -57.216245, rho = -0.302418
nSV = 353, nBSV = 313
CFS merit scores = 1.23429
CFS merit scores = 1.53609
CFS merit scores = 1.79902
CFS merit scores = 2.03198
CFS merit scores = 2.24379
CFS merit scores = 2.43839
CFS merit scores = 2.61792
CFS merit scores = 2.7862
CFS merit scores = 2.94473
CFS merit scores = 3.09501
CFS merit scores = 3.23809
CFS merit scores = 3.37482
CFS merit scores = 3.50154
CFS merit scores = 3.62299
CFS merit scores = 3.73964
CFS merit scores = 3.85199
CFS merit scores = 3.96026
CFS merit scores = 4.06471
CFS merit scores = 4.16586
CFS merit scores = 4.2639
CFS merit scores = 4.35557
CFS merit scores = 4.44372
CFS merit scores = 4.52928
CFS merit scores = 4.61241
CFS merit scores = 4.69325
CFS merit scores = 4.77194
CFS merit scores = 4.84859
CFS merit scores = 4.92252
CFS merit scores = 4.9916
CFS merit scores = 5.05863
CFS merit scores = 5.12056
CFS merit scores = 5.18042
cnt = 1	feature = 677	correl = -0.234287	descr = N_Gram_TTCT
cnt = 2	feature = 340	correl = 0.129862	descr = N_Gram_CGGG
cnt = 3	feature = 313	correl = 0.108045	descr = N_Gram_CCTCA
cnt = 4	feature = 353	correl = 0.0785541	descr = N_Gram_CGTGG
cnt = 5	feature = 321	correl = 0.0729367	descr = N_Gram_CGACA
cnt = 6	feature = 351	correl = 0.070128	descr = N_Gram_CGTGA
cnt = 7	feature = 235	correl = -0.0492413	descr = N_Gram_ATCGC
cnt = 8	feature = 322	correl = -0.0492413	descr = N_Gram_CGACC
cnt = 9	feature = 512	correl = 0.0448498	descr = N_Gram_GGGGT
cnt = 10	feature = 160	correl = 0.0448498	descr = N_Gram_ACAGC
cnt = 11	feature = 301	correl = 0.0448498	descr = N_Gram_CCCCG
cnt = 12	feature = 674	correl = 0.0442881	descr = N_Gram_TTCGA
cnt = 13	feature = 219	correl = 0.0883378	descr = N_Gram_AGTTA
cnt = 14	feature = 324	correl = 0.0883378	descr = N_Gram_CGACT
cnt = 15	feature = 461	correl = 0.0858528	descr = N_Gram_GCTAT
cnt = 16	feature = 361	correl = 0.0857534	descr = N_Gram_CTATT
cnt = 17	feature = 578	correl = 0.0750185	descr = N_Gram_TATAT
cnt = 18	feature = 419	correl = -0.055789	descr = N_Gram_GATCG
cnt = 19	feature = 391	correl = 0.0525049	descr = N_Gram_GAAAC
cnt = 20	feature = 416	correl = 0.0455868	descr = N_Gram_GATAC
cnt = 21	feature = 392	correl = 0.100755	descr = N_Gram_GAAAG
cnt = 22	feature = 555	correl = 0.0445252	descr = N_Gram_GTTGC
cnt = 23	feature = 82	correl = -0.0574263	descr = Xue_Structure_Feature_A010
cnt = 24	feature = 225	correl = 0.0542735	descr = N_Gram_ATACA
cnt = 25	feature = 647	correl = 0.0511865	descr = N_Gram_TGGGA
cnt = 26	feature = 407	correl = -0.0480842	descr = N_Gram_GAGCC
cnt = 27	feature = 267	correl = -0.0447454	descr = N_Gram_CACCC
cnt = 28	feature = 394	correl = -0.0442622	descr = N_Gram_GAAGG
cnt = 29	feature = 641	correl = 0.0884103	descr = N_Gram_TGGAG
cnt = 30	feature = 649	correl = 0.0460523	descr = N_Gram_TGGGT
cnt = 31	feature = 552	correl = 0.0847243	descr = N_Gram_GTTCC
cnt = 32	feature = 511	correl = 0.0756844	descr = N_Gram_GGGGG
num rows = 521
num_elements = 17193
*
optimization finished, #iter = 218
nu = 0.767573
obj = -80.344066, rho = -0.298225
nSV = 403, nBSV = 393
num rows = 58
num_elements = 1914
*
optimization finished, #iter = 24
nu = 0.803336
obj = -8.762266, rho = -0.419997
nSV = 48, nBSV = 46
*
optimization finished, #iter = 218
nu = 0.767573
obj = -80.344066, rho = -0.298225
nSV = 403, nBSV = 393
CFS merit scores = 1.31574
CFS merit scores = 1.5821
CFS merit scores = 1.82517
CFS merit scores = 2.05466
CFS merit scores = 2.25445
CFS merit scores = 2.43746
CFS merit scores = 2.60487
CFS merit scores = 2.7607
CFS merit scores = 2.90684
CFS merit scores = 3.04206
CFS merit scores = 3.16985
CFS merit scores = 3.29184
CFS merit scores = 3.409
CFS merit scores = 3.52222
CFS merit scores = 3.63102
CFS merit scores = 3.73533
CFS merit scores = 3.83659
CFS merit scores = 3.935
CFS merit scores = 4.03085
CFS merit scores = 4.12034
CFS merit scores = 4.20735
CFS merit scores = 4.29156
CFS merit scores = 4.374
CFS merit scores = 4.45401
CFS merit scores = 4.53138
CFS merit scores = 4.60574
CFS merit scores = 4.67818
CFS merit scores = 4.7487
CFS merit scores = 4.81771
CFS merit scores = 4.88428
CFS merit scores = 4.94943
CFS merit scores = 5.01297
CFS merit scores = 5.07453
CFS merit scores = 5.13355
CFS merit scores = 5.19055
CFS merit scores = 5.24549
CFS merit scores = 5.29891
CFS merit scores = 5.34818
CFS merit scores = 5.39487
CFS merit scores = 5.43999
CFS merit scores = 5.4812
CFS merit scores = 5.52156
CFS merit scores = 5.55796
CFS merit scores = 5.59198
CFS merit scores = 5.62262
CFS merit scores = 5.65208
CFS merit scores = 5.67959
CFS merit scores = 5.7049
CFS merit scores = 5.72931
CFS merit scores = 5.7527
CFS merit scores = 5.7738
CFS merit scores = 5.79483
CFS merit scores = 5.81499
CFS merit scores = 5.83156
CFS merit scores = 5.84747
CFS merit scores = 5.86383
CFS merit scores = 5.87599
CFS merit scores = 5.88637
CFS merit scores = 5.8973
CFS merit scores = 5.90841
CFS merit scores = 5.91849
CFS merit scores = 5.92834
CFS merit scores = 5.93836
CFS merit scores = 5.94787
CFS merit scores = 5.95685
CFS merit scores = 5.96609
CFS merit scores = 5.9733
CFS merit scores = 5.97878
CFS merit scores = 5.9841
CFS merit scores = 5.98501
CFS merit scores = 5.98586
CFS merit scores = 5.98694
CFS merit scores = 5.98687
CFS merit scores = 5.98677
CFS merit scores = 5.98632
CFS merit scores = 5.98573
CFS merit scores = 5.98494
CFS merit scores = 5.98408
CFS merit scores = 5.98303
CFS merit scores = 5.98253
CFS merit scores = 5.98259
CFS merit scores = 5.98261
CFS merit scores = 5.98196
CFS merit scores = 5.98094
CFS merit scores = 5.97968
CFS merit scores = 5.97802
CFS merit scores = 5.97605
CFS merit scores = 5.97346
CFS merit scores = 5.97137
CFS merit scores = 5.9686
CFS merit scores = 5.96507
CFS merit scores = 5.96165
CFS merit scores = 5.95781
CFS merit scores = 5.95288
CFS merit scores = 5.94615
CFS merit scores = 5.93975
CFS merit scores = 5.93304
CFS merit scores = 5.92662
CFS merit scores = 5.91996
CFS merit scores = 5.91297
CFS merit scores = 5.90644
CFS merit scores = 5.9001
CFS merit scores = 5.89344
CFS merit scores = 5.88684
CFS merit scores = 5.88012
CFS merit scores = 5.87329
CFS merit scores = 5.8668
CFS merit scores = 5.86067
CFS merit scores = 5.85422
CFS merit scores = 5.84785
CFS merit scores = 5.84118
CFS merit scores = 5.83484
CFS merit scores = 5.82765
CFS merit scores = 5.82011
CFS merit scores = 5.81288
CFS merit scores = 5.8056
CFS merit scores = 5.79849
CFS merit scores = 5.7903
CFS merit scores = 5.78117
CFS merit scores = 5.77213
CFS merit scores = 5.76324
CFS merit scores = 5.75446
CFS merit scores = 5.74564
CFS merit scores = 5.73695
CFS merit scores = 5.72817
CFS merit scores = 5.71929
CFS merit scores = 5.71103
CFS merit scores = 5.70264
CFS merit scores = 5.69448
CFS merit scores = 5.68657
CFS merit scores = 5.67677
CFS merit scores = 5.66728
CFS merit scores = 5.65813
CFS merit scores = 5.64906
CFS merit scores = 5.6403
CFS merit scores = 5.6305
CFS merit scores = 5.62055
CFS merit scores = 5.61024
CFS merit scores = 5.6003
CFS merit scores = 5.59043
CFS merit scores = 5.58072
CFS merit scores = 5.57062
CFS merit scores = 5.56031
CFS merit scores = 5.55014
CFS merit scores = 5.54024
CFS merit scores = 5.53045
CFS merit scores = 5.52092
CFS merit scores = 5.51146
CFS merit scores = 5.50216
CFS merit scores = 5.49213
CFS merit scores = 5.48195
CFS merit scores = 5.47207
CFS merit scores = 5.4623
CFS merit scores = 5.45264
CFS merit scores = 5.44303
CFS merit scores = 5.43373
CFS merit scores = 5.42424
CFS merit scores = 5.41441
CFS merit scores = 5.40454
CFS merit scores = 5.3947
CFS merit scores = 5.3851
CFS merit scores = 5.375
CFS merit scores = 5.36507
CFS merit scores = 5.35547
CFS merit scores = 5.34577
CFS merit scores = 5.3363
CFS merit scores = 5.32723
CFS merit scores = 5.31824
CFS merit scores = 5.30939
CFS merit scores = 5.3009
CFS merit scores = 5.29254
CFS merit scores = 5.28413
CFS merit scores = 5.27564
CFS merit scores = 5.26728
CFS merit scores = 5.25931
CFS merit scores = 5.25128
CFS merit scores = 5.24327
CFS merit scores = 5.23487
CFS merit scores = 5.2266
CFS merit scores = 5.21831
CFS merit scores = 5.21019
CFS merit scores = 5.20197
CFS merit scores = 5.19359
CFS merit scores = 5.18538
CFS merit scores = 5.177
CFS merit scores = 5.16836
CFS merit scores = 5.15945
CFS merit scores = 5.15032
CFS merit scores = 5.14143
CFS merit scores = 5.13272
CFS merit scores = 5.12382
CFS merit scores = 5.11492
CFS merit scores = 5.10585
CFS merit scores = 5.09626
CFS merit scores = 5.08682
CFS merit scores = 5.07735
CFS merit scores = 5.06796
CFS merit scores = 5.05874
CFS merit scores = 5.04975
CFS merit scores = 5.04017
CFS merit scores = 5.03052
CFS merit scores = 5.02108
CFS merit scores = 5.01151
CFS merit scores = 5.00158
CFS merit scores = 4.99165
CFS merit scores = 4.9815
CFS merit scores = 4.97087
CFS merit scores = 4.95979
CFS merit scores = 4.94844
CFS merit scores = 4.93674
CFS merit scores = 4.92519
CFS merit scores = 4.91366
CFS merit scores = 4.90204
CFS merit scores = 4.89018
CFS merit scores = 4.87822
CFS merit scores = 4.86431
CFS merit scores = 4.85017
CFS merit scores = 4.83573
CFS merit scores = 4.82063
CFS merit scores = 4.80434
CFS merit scores = 4.78706
CFS merit scores = 4.76821
cnt = 1	feature = 64	correl = -0.315741	descr = Gibbs_of_Target_Sequence__Pos_20_Step_1
cnt = 2	feature = 602	correl = -0.168925	descr = N_Gram_TCTC
cnt = 3	feature = 8	correl = -0.0617368	descr = Position_Specific_Bin_Base_2_Base_A
cnt = 4	feature = 209	correl = 0.0994517	descr = N_Gram_AGTCA
cnt = 5	feature = 327	correl = 0.0634342	descr = N_Gram_CGGAA
cnt = 6	feature = 510	correl = 0.0481283	descr = N_Gram_GTAAA
cnt = 7	feature = 244	correl = 0.0648243	descr = N_Gram_ATTTC
cnt = 8	feature = 456	correl = -0.0540667	descr = N_Gram_GCGTT
cnt = 9	feature = 258	correl = -0.0445068	descr = N_Gram_CACCC
cnt = 10	feature = 481	correl = 0.0980838	descr = N_Gram_GGCCC
cnt = 11	feature = 399	correl = 0.0882741	descr = N_Gram_GACGG
cnt = 12	feature = 659	correl = 0.0733953	descr = N_Gram_TTCAA
cnt = 13	feature = 351	correl = 0.0448412	descr = N_Gram_CTAAA
cnt = 14	feature = 661	correl = 0.0442807	descr = N_Gram_TTCGA
cnt = 15	feature = 614	correl = 0.0508786	descr = N_Gram_TGAAA
cnt = 16	feature = 324	correl = 0.0567535	descr = N_Gram_CGCTA
cnt = 17	feature = 628	correl = 0.0518485	descr = N_Gram_TGCCG
cnt = 18	feature = 497	correl = 0.0448412	descr = N_Gram_GGGCT
cnt = 19	feature = 453	correl = 0.0448412	descr = N_Gram_GCGTA
cnt = 20	feature = 339	correl = -0.0674576	descr = N_Gram_CGTAC
cnt = 21	feature = 654	correl = -0.0527772	descr = N_Gram_TTACC
cnt = 22	feature = 511	correl = 0.0501107	descr = N_Gram_GTATA
cnt = 23	feature = 322	correl = 0.0448412	descr = N_Gram_CGCCA
cnt = 24	feature = 281	correl = 0.063157	descr = N_Gram_CCAAG
cnt = 25	feature = 648	correl = 0.0503771	descr = N_Gram_TGTGT
cnt = 26	feature = 674	correl = -0.0724834	descr = N_Gram_TTGGA
cnt = 27	feature = 219	correl = 0.0543071	descr = N_Gram_ATACA
cnt = 28	feature = 512	correl = -0.062498	descr = N_Gram_GTATC
cnt = 29	feature = 425	correl = 0.0724663	descr = N_Gram_GCAAT
cnt = 30	feature = 388	correl = -0.0440018	descr = N_Gram_GAAGG
cnt = 31	feature = 501	correl = 0.0448412	descr = N_Gram_GGGGT
cnt = 32	feature = 383	correl = 0.0525153	descr = N_Gram_GAAAC
cnt = 33	feature = 237	correl = 0.0730906	descr = N_Gram_ATGGG
cnt = 34	feature = 255	correl = 0.0829143	descr = N_Gram_CACAG
cnt = 35	feature = 306	correl = 0.0551439	descr = N_Gram_CCTAT
cnt = 36	feature = 555	correl = 0.0801525	descr = N_Gram_TAAGC
cnt = 37	feature = 265	correl = 0.0467233	descr = N_Gram_CACTT
cnt = 38	feature = 301	correl = 0.0702649	descr = N_Gram_CCGGC
cnt = 39	feature = 483	correl = 0.134565	descr = N_Gram_GGCCT
cnt = 40	feature = 541	correl = -0.0786822	descr = N_Gram_GTTAC
cnt = 41	feature = 647	correl = 0.105252	descr = N_Gram_TGTGG
cnt = 42	feature = 605	correl = 0.0478472	descr = N_Gram_TCTCG
cnt = 43	feature = 285	correl = 0.0485221	descr = N_Gram_CCAGA
cnt = 44	feature = 226	correl = -0.0570998	descr = N_Gram_ATCAT
cnt = 45	feature = 416	correl = -0.0529468	descr = N_Gram_GATGC
cnt = 46	feature = 241	correl = -0.0679949	descr = N_Gram_ATTAC
cnt = 47	feature = 563	correl = -0.0521398	descr = N_Gram_TAGCC
cnt = 48	feature = 540	correl = 0.0882741	descr = N_Gram_GTTAA
cnt = 49	feature = 546	correl = 0.0445789	descr = N_Gram_GTTGC
cnt = 50	feature = 303	correl = -0.087861	descr = N_Gram_CCGGT
cnt = 51	feature = 390	correl = -0.0650887	descr = N_Gram_GAATA
cnt = 52	feature = 494	correl = 0.0514292	descr = N_Gram_GGGCA
cnt = 53	feature = 341	correl = -0.0453035	descr = N_Gram_CGTCC
cnt = 54	feature = 643	correl = -0.0517893	descr = N_Gram_TGTCA
cnt = 55	feature = 447	correl = -0.0767367	descr = N_Gram_GCGAC
cnt = 56	feature = 315	correl = 0.0728701	descr = N_Gram_CGACA
cnt = 57	feature = 417	correl = 0.0742177	descr = N_Gram_GATGT
cnt = 58	feature = 386	correl = 0.116463	descr = N_Gram_GAAGA
cnt = 59	feature = 292	correl = 0.0834916	descr = N_Gram_CCCAC
cnt = 60	feature = 538	correl = 0.046912	descr = N_Gram_GTGTA
cnt = 61	feature = 318	correl = 0.0850226	descr = N_Gram_CGAGG
cnt = 62	feature = 252	correl = 0.0899699	descr = N_Gram_CAAGG
cnt = 63	feature = 342	correl = -0.111636	descr = N_Gram_CGTCG
cnt = 64	feature = 640	correl = 0.0682103	descr = N_Gram_TGGGT
cnt = 65	feature = 616	correl = 0.0454579	descr = N_Gram_TGACA
cnt = 66	feature = 677	correl = 0.0843023	descr = N_Gram_TTGTG
cnt = 67	feature = 472	correl = 0.0890801	descr = N_Gram_GGAGC
cnt = 68	feature = 363	correl = 0.0483946	descr = N_Gram_CTCTA
cnt = 69	feature = 599	correl = -0.0478457	descr = N_Gram_TCGGG
cnt = 70	feature = 267	correl = 0.0541348	descr = N_Gram_CAGCC
cnt = 71	feature = 357	correl = 0.0919936	descr = N_Gram_CTCAA
cnt = 72	feature = 397	correl = -0.0636668	descr = N_Gram_GACCT
cnt = 73	feature = 308	correl = -0.100045	descr = N_Gram_CCTCC
cnt = 74	feature = 440	correl = 0.0581111	descr = N_Gram_GCCGC
cnt = 75	feature = 312	correl = -0.077094	descr = N_Gram_CCTTC
cnt = 76	feature = 485	correl = 0.100021	descr = N_Gram_GGCGC
cnt = 77	feature = 619	correl = 0.0663225	descr = N_Gram_TGATA
cnt = 78	feature = 254	correl = 0.0518321	descr = N_Gram_CAATA
cnt = 79	feature = 305	correl = 0.10468	descr = N_Gram_CCGTG
cnt = 80	feature = 467	correl = 0.120026	descr = N_Gram_GGAAA
cnt = 81	feature = 448	correl = 0.0442632	descr = N_Gram_GCGAG
cnt = 82	feature = 283	correl = 0.0591166	descr = N_Gram_CCACC
cnt = 83	feature = 503	correl = 0.0924091	descr = N_Gram_GGGTC
cnt = 84	feature = 218	correl = -0.14867	descr = N_Gram_ATAAG
cnt = 85	feature = 419	correl = 0.0481975	descr = N_Gram_GATTG
cnt = 86	feature = 508	correl = 0.0549455	descr = N_Gram_GGTGC
cnt = 87	feature = 393	correl = 0.0442546	descr = N_Gram_GACAC
cnt = 88	feature = 649	correl = -0.0513953	descr = N_Gram_TGTTA
cnt = 89	feature = 539	correl = 0.0689761	descr = N_Gram_GTGTG
cnt = 90	feature = 413	correl = 0.0662241	descr = N_Gram_GATAT
cnt = 91	feature = 418	correl = -0.0715682	descr = N_Gram_GATTA
cnt = 92	feature = 544	correl = -0.0652554	descr = N_Gram_GTTCT
cnt = 93	feature = 500	correl = 0.0514292	descr = N_Gram_GGGGG
cnt = 94	feature = 529	correl = 0.0608454	descr = N_Gram_GTGAC
cnt = 95	feature = 496	correl = 0.0772924	descr = N_Gram_GGGCG
cnt = 96	feature = 473	correl = -0.117252	descr = N_Gram_GGATC
cnt = 97	feature = 478	correl = 0.0893482	descr = N_Gram_GGCAT
cnt = 98	feature = 536	correl = 0.0451637	descr = N_Gram_GTGGT
cnt = 99	feature = 662	correl = -0.0625584	descr = N_Gram_TTCGG
cnt = 100	feature = 644	correl = 0.0728676	descr = N_Gram_TGTCC
cnt = 101	feature = 579	correl = 0.0837258	descr = N_Gram_TCCAA
cnt = 102	feature = 394	correl = 0.0833145	descr = N_Gram_GACAG
cnt = 103	feature = 426	correl = 0.0777377	descr = N_Gram_GCAC
cnt = 104	feature = 454	correl = -0.11341	descr = N_Gram_GCGTC
cnt = 105	feature = 437	correl = 0.0442898	descr = N_Gram_GCCCA
cnt = 106	feature = 441	correl = 0.0718506	descr = N_Gram_GCCGG
cnt = 107	feature = 492	correl = 0.0846977	descr = N_Gram_GGGAG
cnt = 108	feature = 233	correl = -0.056193	descr = N_Gram_ATGAT
cnt = 109	feature = 231	correl = 0.0543425	descr = N_Gram_ATCTT
cnt = 110	feature = 309	correl = 0.0600399	descr = N_Gram_CCTCG
cnt = 111	feature = 278	correl = -0.0659681	descr = N_Gram_CATCG
cnt = 112	feature = 207	correl = 0.117095	descr = N_Gram_AGTAA
cnt = 113	feature = 396	correl = 0.0524747	descr = N_Gram_GACCG
cnt = 114	feature = 509	correl = 0.0445121	descr = N_Gram_GGTTG
cnt = 115	feature = 505	correl = -0.0703818	descr = N_Gram_GGTAA
cnt = 116	feature = 364	correl = -0.0637952	descr = N_Gram_CTCTC
cnt = 117	feature = 81	correl = 0.0532574	descr = Xue_Structure_Feature_C101
cnt = 118	feature = 484	correl = -0.051706	descr = N_Gram_GGCGA
cnt = 119	feature = 136	correl = -0.124323	descr = N_Gram_AATAA
cnt = 120	feature = 353	correl = 0.105131	descr = N_Gram_CTAT
cnt = 121	feature = 655	correl = -0.0481747	descr = N_Gram_TTAT
cnt = 122	feature = 610	correl = -0.0558676	descr = N_Gram_TCTTG
cnt = 123	feature = 681	correl = 0.0592949	descr = N_Gram_TTTCA
cnt = 124	feature = 56	correl = 0.0539918	descr = Gibbs_of_Target_Sequence__Pos_9_Step_1
cnt = 125	feature = 574	correl = 0.0967779	descr = N_Gram_TCAGT
cnt = 126	feature = 277	correl = 0.0996108	descr = N_Gram_CATCC
cnt = 127	feature = 14	correl = -0.0472451	descr = Position_Specific_Bin_Base_3_Base_T
cnt = 128	feature = 499	correl = 0.0670674	descr = N_Gram_GGGGC
cnt = 129	feature = 690	correl = -0.0776218	descr = N_Gram_TTTTG
cnt = 130	feature = 547	correl = 0.0884316	descr = N_Gram_GTTGG
cnt = 131	feature = 623	correl = 0.0894808	descr = N_Gram_TGCA
cnt = 132	feature = 520	correl = -0.0449245	descr = N_Gram_GTCCT
cnt = 133	feature = 402	correl = -0.0771727	descr = N_Gram_GACTG
cnt = 134	feature = 407	correl = 0.0644015	descr = N_Gram_GAGGT
cnt = 135	feature = 596	correl = -0.114908	descr = N_Gram_TCGAG
cnt = 136	feature = 57	correl = 0.0798759	descr = Gibbs_of_Target_Sequence__Pos_12_Step_1
cnt = 137	feature = 21	correl = 0.0475506	descr = Position_Specific_Bin_Base_7_Base_T
cnt = 138	feature = 24	correl = 0.0724008	descr = Position_Specific_Bin_Base_9_Base_G
cnt = 139	feature = 337	correl = -0.063269	descr = N_Gram_CGTA
cnt = 140	feature = 603	correl = -0.0652255	descr = N_Gram_TCTCA
cnt = 141	feature = 382	correl = 0.0743496	descr = N_Gram_GAAA
cnt = 142	feature = 40	correl = -0.102619	descr = Position_Specific_Bin_Base_17_Base_A
cnt = 143	feature = 580	correl = -0.147061	descr = N_Gram_TCCAG
cnt = 144	feature = 33	correl = -0.104083	descr = Position_Specific_Bin_Base_14_Base_A
cnt = 145	feature = 463	correl = 0.0718363	descr = N_Gram_GCTT
cnt = 146	feature = 18	correl = 0.0670435	descr = Position_Specific_Bin_Base_5_Base_G
cnt = 147	feature = 460	correl = 0.0707826	descr = N_Gram_GCTG
cnt = 148	feature = 28	correl = -0.0890399	descr = Position_Specific_Bin_Base_12_Base_A
cnt = 149	feature = 683	correl = -0.0445568	descr = N_Gram_TTTCG
cnt = 150	feature = 606	correl = -0.102151	descr = N_Gram_TCTCT
cnt = 151	feature = 160	correl = 0.0538196	descr = N_Gram_ACCG
cnt = 152	feature = 522	correl = -0.106336	descr = N_Gram_GTCGA
cnt = 153	feature = 13	correl = 0.0978987	descr = Position_Specific_Bin_Base_3_Base_C
cnt = 154	feature = 54	correl = -0.0999396	descr = Gibbs_of_Target_Sequence__Pos_6_Step_1
cnt = 155	feature = 10	correl = -0.0610749	descr = Position_Specific_Bin_Base_2_Base_G
cnt = 156	feature = 250	correl = 0.075082	descr = N_Gram_CAAG
cnt = 157	feature = 343	correl = 0.164484	descr = N_Gram_CGTG
cnt = 158	feature = 69	correl = 0.119763	descr = Fold_of_RNAi_Sequence_Pos_2
cnt = 159	feature = 514	correl = 0.0495725	descr = N_Gram_GTCA
cnt = 160	feature = 645	correl = 0.0936193	descr = N_Gram_TGTG
cnt = 161	feature = 389	correl = -0.0661732	descr = N_Gram_GAAGT
cnt = 162	feature = 334	correl = 0.147338	descr = N_Gram_CGGGC
cnt = 163	feature = 23	correl = 0.0640235	descr = Position_Specific_Bin_Base_8_Base_T
cnt = 164	feature = 76	correl = 0.043969	descr = Fold_of_RNAi_Sequence_Pos_16
cnt = 165	feature = 82	correl = 0.0593089	descr = Xue_Structure_Feature_C010
cnt = 166	feature = 350	correl = 0.0807625	descr = N_Gram_CTA
cnt = 167	feature = 392	correl = 0.0679545	descr = N_Gram_GACA
cnt = 168	feature = 609	correl = -0.119215	descr = N_Gram_TCTTC
cnt = 169	feature = 291	correl = 0.063444	descr = N_Gram_CCCA
cnt = 170	feature = 32	correl = 0.0921578	descr = Position_Specific_Bin_Base_13_Base_C
cnt = 171	feature = 466	correl = 0.0605593	descr = N_Gram_GGAA
cnt = 172	feature = 58	correl = -0.0816743	descr = Gibbs_of_Target_Sequence__Pos_13_Step_1
cnt = 173	feature = 12	correl = -0.0609064	descr = Position_Specific_Bin_Base_3_Base_A
cnt = 174	feature = 61	correl = -0.100253	descr = Gibbs_of_Target_Sequence__Pos_17_Step_1
cnt = 175	feature = 450	correl = 0.0583028	descr = N_Gram_GCGG
cnt = 176	feature = 335	correl = -0.0868439	descr = N_Gram_CGGTA
cnt = 177	feature = 105	correl = -0.0586989	descr = Fold_of_Target_NoBeginbrace_noends_Pos_4
cnt = 178	feature = 272	correl = 0.0954197	descr = N_Gram_CAGT
cnt = 179	feature = 30	correl = 0.0971044	descr = Position_Specific_Bin_Base_12_Base_G
cnt = 180	feature = 72	correl = 0.066735	descr = Fold_of_RNAi_Sequence_Pos_9
cnt = 181	feature = 17	correl = 0.0802261	descr = Position_Specific_Bin_Base_5_Base_C
cnt = 182	feature = 11	correl = 0.0839022	descr = Position_Specific_Bin_Base_2_Base_T
cnt = 183	feature = 526	correl = -0.0775986	descr = N_Gram_GTCTT
cnt = 184	feature = 73	correl = 0.0909172	descr = Fold_of_RNAi_Sequence_Pos_12
cnt = 185	feature = 691	correl = -0.0834092	descr = N_Gram_TTTTT
cnt = 186	feature = 9	correl = 0.0526558	descr = Position_Specific_Bin_Base_2_Base_C
cnt = 187	feature = 361	correl = -0.109807	descr = N_Gram_CTCCT
cnt = 188	feature = 78	correl = 0.098503	descr = Xue_Structure_Feature_A101
cnt = 189	feature = 280	correl = 0.0688441	descr = N_Gram_CCAA
cnt = 190	feature = 468	correl = 0.107474	descr = N_Gram_GGAC
cnt = 191	feature = 615	correl = -0.0786589	descr = N_Gram_TGAAG
cnt = 192	feature = 38	correl = -0.109084	descr = Position_Specific_Bin_Base_16_Base_A
cnt = 193	feature = 52	correl = -0.0621262	descr = Gibbs_of_Target_Sequence__Pos_4_Step_1
cnt = 194	feature = 276	correl = 0.0716209	descr = N_Gram_CATC
cnt = 195	feature = 689	correl = -0.123877	descr = N_Gram_TTTTC
cnt = 196	feature = 67	correl = 0.115054	descr = Fold_of_RNAi_Sequence_Pos_0
cnt = 197	feature = 525	correl = -0.0762125	descr = N_Gram_GTCT
cnt = 198	feature = 545	correl = 0.0551173	descr = N_Gram_GTTG
cnt = 199	feature = 77	correl = -0.0642143	descr = Xue_Structure_Feature_A110
cnt = 200	feature = 594	correl = -0.066013	descr = N_Gram_TCGA
cnt = 201	feature = 86	correl = 0.0685732	descr = Xue_Structure_Feature_G100
cnt = 202	feature = 375	correl = -0.0467989	descr = N_Gram_CTTG
cnt = 203	feature = 80	correl = 0.0753008	descr = Xue_Structure_Feature_C110
cnt = 204	feature = 340	correl = -0.0797355	descr = N_Gram_CGTC
cnt = 205	feature = 59	correl = -0.173148	descr = Gibbs_of_Target_Sequence__Pos_14_Step_1
cnt = 206	feature = 290	correl = 0.0472243	descr = N_Gram_CCC
cnt = 207	feature = 248	correl = 0.128825	descr = N_Gram_CAA
cnt = 208	feature = 578	correl = -0.0816624	descr = N_Gram_TCCA
cnt = 209	feature = 631	correl = 0.0658107	descr = N_Gram_TGG
cnt = 210	feature = 641	correl = 0.0825464	descr = N_Gram_TGT
cnt = 211	feature = 225	correl = -0.0683281	descr = N_Gram_ATC
cnt = 212	feature = 321	correl = 0.0681088	descr = N_Gram_CGCC
cnt = 213	feature = 527	correl = 0.13684	descr = N_Gram_GTG
cnt = 214	feature = 612	correl = -0.0810715	descr = N_Gram_TGA
cnt = 215	feature = 313	correl = -0.0525714	descr = N_Gram_CGA
cnt = 216	feature = 504	correl = 0.0569926	descr = N_Gram_GGT
cnt = 217	feature = 66	correl = -0.0827188	descr = PF_RNAi_Fold_5'Free_Count
cnt = 218	feature = 475	correl = 0.149938	descr = N_Gram_GGC
cnt = 219	feature = 680	correl = -0.091051	descr = N_Gram_TTTC
cnt = 220	feature = 601	correl = -0.0915187	descr = N_Gram_TCT
cnt = 221	feature = 446	correl = -0.0613498	descr = N_Gram_GCG
cnt = 222	feature = 65	correl = -0.146326	descr = PF_RNAi_Fold_Energy
num rows = 522
num_elements = 116406
*
optimization finished, #iter = 514
nu = 0.576781
obj = -48.187429, rho = -0.397680
nSV = 371, nBSV = 246
num rows = 57
num_elements = 12711
*
optimization finished, #iter = 47
nu = 0.469603
obj = -4.018787, rho = -0.471979
nSV = 41, nBSV = 11
*
optimization finished, #iter = 514
nu = 0.576781
obj = -48.187429, rho = -0.397680
nSV = 371, nBSV = 246
TEST = 29 AVE CORR = 0.474893
