# Supplementary material for: Improving model predictions for RNA interference activities that use support vector machine regression by combining and filtering features
Source: BMC Bioinformatics. 2007 Jun 6;8:182. doi: 10.1186/1471-2105-8-182 (PMC1906837; doi:10.1186/1471-2105-8-182)
Supplement: Additional file 6 — tr_579_cfsfilters. The features found to be useful by Correlation based Feature in training and testing the 579 dataset by cross validation, at t-test values from 0 to 90. [file 1471-2105-8-182-S6.gz › tr_579_file_3]

3
ave count = 463.1

CFS merit scores = 1.3532
CFS merit scores = 1.60749
CFS merit scores = 1.85924
CFS merit scores = 2.07944
CFS merit scores = 2.27842
CFS merit scores = 2.45904
CFS merit scores = 2.62786
CFS merit scores = 2.78624
CFS merit scores = 2.93601
CFS merit scores = 3.07276
CFS merit scores = 3.19991
CFS merit scores = 3.31816
CFS merit scores = 3.43102
CFS merit scores = 3.53947
CFS merit scores = 3.64436
CFS merit scores = 3.74604
CFS merit scores = 3.84499
CFS merit scores = 3.94128
CFS merit scores = 4.03514
CFS merit scores = 4.12556
CFS merit scores = 4.21388
CFS merit scores = 4.30019
CFS merit scores = 4.38459
CFS merit scores = 4.4671
CFS merit scores = 4.54791
CFS merit scores = 4.62715
CFS merit scores = 4.70488
CFS merit scores = 4.78119
CFS merit scores = 4.85607
CFS merit scores = 4.92941
CFS merit scores = 5.00149
CFS merit scores = 5.07236
CFS merit scores = 5.14206
CFS merit scores = 5.20902
CFS merit scores = 5.2747
CFS merit scores = 5.33916
CFS merit scores = 5.40214
CFS merit scores = 5.46399
CFS merit scores = 5.52475
CFS merit scores = 5.5845
CFS merit scores = 5.64325
CFS merit scores = 5.70054
CFS merit scores = 5.75606
CFS merit scores = 5.8089
CFS merit scores = 5.86036
CFS merit scores = 5.91033
CFS merit scores = 5.95846
CFS merit scores = 6.00572
CFS merit scores = 6.05214
CFS merit scores = 6.09759
CFS merit scores = 6.14206
CFS merit scores = 6.18525
CFS merit scores = 6.22699
CFS merit scores = 6.26812
CFS merit scores = 6.30517
CFS merit scores = 6.33849
CFS merit scores = 6.36953
CFS merit scores = 6.39909
CFS merit scores = 6.42815
CFS merit scores = 6.45511
CFS merit scores = 6.48004
CFS merit scores = 6.50425
CFS merit scores = 6.52793
CFS merit scores = 6.55076
CFS merit scores = 6.57152
CFS merit scores = 6.59182
CFS merit scores = 6.6117
CFS merit scores = 6.63168
CFS merit scores = 6.65084
CFS merit scores = 6.6695
CFS merit scores = 6.68616
CFS merit scores = 6.70297
CFS merit scores = 6.71931
CFS merit scores = 6.73453
CFS merit scores = 6.74891
CFS merit scores = 6.76238
CFS merit scores = 6.77607
CFS merit scores = 6.789
CFS merit scores = 6.80184
CFS merit scores = 6.8144
CFS merit scores = 6.82333
CFS merit scores = 6.83221
CFS merit scores = 6.84133
CFS merit scores = 6.85068
CFS merit scores = 6.85995
CFS merit scores = 6.86872
CFS merit scores = 6.87722
CFS merit scores = 6.88558
CFS merit scores = 6.89409
CFS merit scores = 6.90179
CFS merit scores = 6.90914
CFS merit scores = 6.91682
CFS merit scores = 6.92457
CFS merit scores = 6.93225
CFS merit scores = 6.93916
CFS merit scores = 6.94616
CFS merit scores = 6.95312
CFS merit scores = 6.96041
CFS merit scores = 6.96787
CFS merit scores = 6.97418
CFS merit scores = 6.9803
CFS merit scores = 6.98623
CFS merit scores = 6.99154
CFS merit scores = 6.99681
CFS merit scores = 7.00189
CFS merit scores = 7.00598
CFS merit scores = 7.00829
CFS merit scores = 7.00904
CFS merit scores = 7.01007
CFS merit scores = 7.01118
CFS merit scores = 7.01208
CFS merit scores = 7.01307
CFS merit scores = 7.014
CFS merit scores = 7.01472
CFS merit scores = 7.01568
CFS merit scores = 7.01655
CFS merit scores = 7.01681
CFS merit scores = 7.01731
CFS merit scores = 7.01724
CFS merit scores = 7.01753
CFS merit scores = 7.01773
CFS merit scores = 7.01768
CFS merit scores = 7.01705
CFS merit scores = 7.01657
CFS merit scores = 7.01638
CFS merit scores = 7.01642
CFS merit scores = 7.01609
CFS merit scores = 7.0159
CFS merit scores = 7.01585
CFS merit scores = 7.01608
CFS merit scores = 7.01627
CFS merit scores = 7.01652
CFS merit scores = 7.01669
CFS merit scores = 7.01702
CFS merit scores = 7.01607
CFS merit scores = 7.01513
CFS merit scores = 7.01422
CFS merit scores = 7.01291
CFS merit scores = 7.01139
CFS merit scores = 7.00895
CFS merit scores = 7.00672
CFS merit scores = 7.00469
CFS merit scores = 7.00268
CFS merit scores = 7.00052
CFS merit scores = 6.99853
CFS merit scores = 6.99617
CFS merit scores = 6.99355
CFS merit scores = 6.9909
CFS merit scores = 6.9878
CFS merit scores = 6.98481
CFS merit scores = 6.98191
CFS merit scores = 6.97922
CFS merit scores = 6.97643
CFS merit scores = 6.97333
CFS merit scores = 6.97047
CFS merit scores = 6.96706
CFS merit scores = 6.96353
CFS merit scores = 6.96009
CFS merit scores = 6.95651
CFS merit scores = 6.9528
CFS merit scores = 6.94833
CFS merit scores = 6.94372
CFS merit scores = 6.93904
CFS merit scores = 6.93434
CFS merit scores = 6.92988
CFS merit scores = 6.92562
CFS merit scores = 6.92139
CFS merit scores = 6.91697
CFS merit scores = 6.91252
CFS merit scores = 6.90782
CFS merit scores = 6.90242
CFS merit scores = 6.89717
CFS merit scores = 6.89204
CFS merit scores = 6.88694
CFS merit scores = 6.88182
CFS merit scores = 6.87691
CFS merit scores = 6.87212
CFS merit scores = 6.8675
CFS merit scores = 6.8629
CFS merit scores = 6.858
CFS merit scores = 6.85304
CFS merit scores = 6.84788
CFS merit scores = 6.84288
CFS merit scores = 6.83764
CFS merit scores = 6.83249
CFS merit scores = 6.82648
CFS merit scores = 6.82061
CFS merit scores = 6.81473
CFS merit scores = 6.80893
CFS merit scores = 6.8034
CFS merit scores = 6.7981
CFS merit scores = 6.79287
CFS merit scores = 6.78778
CFS merit scores = 6.78287
CFS merit scores = 6.77781
CFS merit scores = 6.77283
CFS merit scores = 6.76754
CFS merit scores = 6.76222
CFS merit scores = 6.7569
CFS merit scores = 6.75146
CFS merit scores = 6.74592
CFS merit scores = 6.73987
CFS merit scores = 6.73392
CFS merit scores = 6.72792
CFS merit scores = 6.72208
CFS merit scores = 6.71621
CFS merit scores = 6.71036
CFS merit scores = 6.7046
CFS merit scores = 6.69893
CFS merit scores = 6.69291
CFS merit scores = 6.68691
CFS merit scores = 6.68108
CFS merit scores = 6.67541
CFS merit scores = 6.66928
CFS merit scores = 6.66311
CFS merit scores = 6.65673
CFS merit scores = 6.65037
CFS merit scores = 6.64411
CFS merit scores = 6.63758
CFS merit scores = 6.63094
CFS merit scores = 6.62411
CFS merit scores = 6.6174
CFS merit scores = 6.61088
CFS merit scores = 6.6043
CFS merit scores = 6.59779
CFS merit scores = 6.59137
CFS merit scores = 6.58503
CFS merit scores = 6.5788
CFS merit scores = 6.57218
CFS merit scores = 6.56555
CFS merit scores = 6.55904
CFS merit scores = 6.55253
CFS merit scores = 6.54615
CFS merit scores = 6.5399
CFS merit scores = 6.53368
CFS merit scores = 6.52755
CFS merit scores = 6.52142
CFS merit scores = 6.51494
CFS merit scores = 6.50853
CFS merit scores = 6.50212
CFS merit scores = 6.49572
CFS merit scores = 6.48929
CFS merit scores = 6.48247
CFS merit scores = 6.4755
CFS merit scores = 6.46851
CFS merit scores = 6.46136
CFS merit scores = 6.45431
CFS merit scores = 6.44723
CFS merit scores = 6.44009
CFS merit scores = 6.4331
CFS merit scores = 6.42566
CFS merit scores = 6.41816
CFS merit scores = 6.41056
CFS merit scores = 6.40304
CFS merit scores = 6.39555
CFS merit scores = 6.38807
CFS merit scores = 6.3807
CFS merit scores = 6.37335
CFS merit scores = 6.36606
CFS merit scores = 6.35865
CFS merit scores = 6.35131
CFS merit scores = 6.34385
CFS merit scores = 6.33646
CFS merit scores = 6.32915
CFS merit scores = 6.32195
CFS merit scores = 6.31477
CFS merit scores = 6.30742
CFS merit scores = 6.30011
CFS merit scores = 6.29276
CFS merit scores = 6.28551
CFS merit scores = 6.27834
CFS merit scores = 6.27122
CFS merit scores = 6.26394
CFS merit scores = 6.25675
CFS merit scores = 6.24937
CFS merit scores = 6.24149
CFS merit scores = 6.23357
CFS merit scores = 6.22575
CFS merit scores = 6.21779
CFS merit scores = 6.20966
CFS merit scores = 6.20158
CFS merit scores = 6.19358
CFS merit scores = 6.18559
CFS merit scores = 6.17752
CFS merit scores = 6.1696
CFS merit scores = 6.16182
CFS merit scores = 6.15405
CFS merit scores = 6.1464
CFS merit scores = 6.13878
CFS merit scores = 6.13117
CFS merit scores = 6.12349
CFS merit scores = 6.11567
CFS merit scores = 6.10799
CFS merit scores = 6.10019
CFS merit scores = 6.0925
CFS merit scores = 6.08486
CFS merit scores = 6.07725
CFS merit scores = 6.06962
CFS merit scores = 6.06192
CFS merit scores = 6.05434
CFS merit scores = 6.04675
CFS merit scores = 6.03927
CFS merit scores = 6.03166
CFS merit scores = 6.02405
CFS merit scores = 6.01646
CFS merit scores = 6.00906
CFS merit scores = 6.00159
CFS merit scores = 5.99421
CFS merit scores = 5.9869
CFS merit scores = 5.97966
CFS merit scores = 5.97256
CFS merit scores = 5.96553
CFS merit scores = 5.95856
CFS merit scores = 5.95152
CFS merit scores = 5.94452
CFS merit scores = 5.93746
CFS merit scores = 5.93045
CFS merit scores = 5.92352
CFS merit scores = 5.91665
CFS merit scores = 5.90985
CFS merit scores = 5.90308
CFS merit scores = 5.89629
CFS merit scores = 5.88961
CFS merit scores = 5.88283
CFS merit scores = 5.87605
CFS merit scores = 5.86935
CFS merit scores = 5.86268
CFS merit scores = 5.85608
CFS merit scores = 5.84961
CFS merit scores = 5.84299
CFS merit scores = 5.83635
CFS merit scores = 5.82984
CFS merit scores = 5.82337
CFS merit scores = 5.81698
CFS merit scores = 5.81055
CFS merit scores = 5.80412
CFS merit scores = 5.79776
CFS merit scores = 5.79146
CFS merit scores = 5.78517
CFS merit scores = 5.7789
CFS merit scores = 5.77271
CFS merit scores = 5.76656
CFS merit scores = 5.76043
CFS merit scores = 5.75436
CFS merit scores = 5.74841
CFS merit scores = 5.74253
CFS merit scores = 5.73667
CFS merit scores = 5.7308
CFS merit scores = 5.72495
CFS merit scores = 5.71915
CFS merit scores = 5.71344
CFS merit scores = 5.70766
CFS merit scores = 5.70191
CFS merit scores = 5.69625
CFS merit scores = 5.6906
CFS merit scores = 5.68498
CFS merit scores = 5.67933
CFS merit scores = 5.67374
CFS merit scores = 5.6681
CFS merit scores = 5.66252
CFS merit scores = 5.657
CFS merit scores = 5.65143
CFS merit scores = 5.64587
CFS merit scores = 5.64032
CFS merit scores = 5.63486
CFS merit scores = 5.62943
CFS merit scores = 5.62411
CFS merit scores = 5.6187
CFS merit scores = 5.61336
CFS merit scores = 5.60798
CFS merit scores = 5.60266
CFS merit scores = 5.59732
CFS merit scores = 5.59206
CFS merit scores = 5.58681
CFS merit scores = 5.58145
CFS merit scores = 5.57612
CFS merit scores = 5.57089
CFS merit scores = 5.56563
CFS merit scores = 5.56047
CFS merit scores = 5.5553
CFS merit scores = 5.55015
CFS merit scores = 5.54487
CFS merit scores = 5.53966
CFS merit scores = 5.5345
CFS merit scores = 5.52939
CFS merit scores = 5.52433
CFS merit scores = 5.51932
CFS merit scores = 5.51431
CFS merit scores = 5.50937
CFS merit scores = 5.50445
CFS merit scores = 5.49939
CFS merit scores = 5.49432
CFS merit scores = 5.48924
CFS merit scores = 5.48423
CFS merit scores = 5.47919
CFS merit scores = 5.47419
CFS merit scores = 5.46926
CFS merit scores = 5.46432
CFS merit scores = 5.45936
CFS merit scores = 5.45431
CFS merit scores = 5.44932
CFS merit scores = 5.44431
CFS merit scores = 5.43932
CFS merit scores = 5.43435
CFS merit scores = 5.42942
CFS merit scores = 5.42451
CFS merit scores = 5.41964
CFS merit scores = 5.41472
CFS merit scores = 5.40981
CFS merit scores = 5.40496
CFS merit scores = 5.4001
CFS merit scores = 5.39526
CFS merit scores = 5.39043
CFS merit scores = 5.38562
CFS merit scores = 5.38086
CFS merit scores = 5.37601
CFS merit scores = 5.3712
CFS merit scores = 5.36636
CFS merit scores = 5.36155
CFS merit scores = 5.35678
CFS merit scores = 5.35206
CFS merit scores = 5.34724
CFS merit scores = 5.34246
CFS merit scores = 5.33755
CFS merit scores = 5.33266
CFS merit scores = 5.32776
CFS merit scores = 5.3229
CFS merit scores = 5.318
CFS merit scores = 5.31318
CFS merit scores = 5.30838
CFS merit scores = 5.30361
CFS merit scores = 5.29886
CFS merit scores = 5.29407
CFS merit scores = 5.28924
CFS merit scores = 5.28443
CFS merit scores = 5.27968
CFS merit scores = 5.27488
CFS merit scores = 5.27004
CFS merit scores = 5.26518
CFS merit scores = 5.26032
CFS merit scores = 5.25541
CFS merit scores = 5.25048
CFS merit scores = 5.24554
CFS merit scores = 5.24065
CFS merit scores = 5.2358
CFS merit scores = 5.2308
CFS merit scores = 5.2258
CFS merit scores = 5.2208
CFS merit scores = 5.21582
CFS merit scores = 5.21086
CFS merit scores = 5.20588
CFS merit scores = 5.20089
CFS merit scores = 5.19584
CFS merit scores = 5.1908
CFS merit scores = 5.18578
CFS merit scores = 5.18063
CFS merit scores = 5.17552
CFS merit scores = 5.17039
CFS merit scores = 5.16527
CFS merit scores = 5.16014
CFS merit scores = 5.15505
CFS merit scores = 5.14983
CFS merit scores = 5.14451
CFS merit scores = 5.1392
CFS merit scores = 5.13391
CFS merit scores = 5.12853
CFS merit scores = 5.1231
CFS merit scores = 5.1177
CFS merit scores = 5.1123
CFS merit scores = 5.1069
CFS merit scores = 5.10152
CFS merit scores = 5.09614
CFS merit scores = 5.09078
CFS merit scores = 5.08538
CFS merit scores = 5.07998
CFS merit scores = 5.07458
CFS merit scores = 5.06916
CFS merit scores = 5.0636
CFS merit scores = 5.05805
CFS merit scores = 5.0525
CFS merit scores = 5.04692
CFS merit scores = 5.04132
CFS merit scores = 5.03537
CFS merit scores = 5.02941
CFS merit scores = 5.02353
CFS merit scores = 5.01768
CFS merit scores = 5.01173
CFS merit scores = 5.00575
CFS merit scores = 4.99961
CFS merit scores = 4.99346
CFS merit scores = 4.98737
CFS merit scores = 4.98129
CFS merit scores = 4.9751
CFS merit scores = 4.96895
CFS merit scores = 4.9628
CFS merit scores = 4.95665
CFS merit scores = 4.95054
CFS merit scores = 4.9443
CFS merit scores = 4.93758
CFS merit scores = 4.93074
CFS merit scores = 4.92384
CFS merit scores = 4.91701
CFS merit scores = 4.91018
CFS merit scores = 4.90338
CFS merit scores = 4.8966
CFS merit scores = 4.88985
CFS merit scores = 4.88304
CFS merit scores = 4.87624
CFS merit scores = 4.86943
CFS merit scores = 4.86258
CFS merit scores = 4.85565
CFS merit scores = 4.84868
CFS merit scores = 4.84166
CFS merit scores = 4.83451
CFS merit scores = 4.82715
CFS merit scores = 4.8197
CFS merit scores = 4.81225
CFS merit scores = 4.80466
CFS merit scores = 4.79683
CFS merit scores = 4.78775
CFS merit scores = 4.77782
CFS merit scores = 4.76775
CFS merit scores = 4.75448
cnt = 1	feature = 56	correl = -0.353201	descr = Gibbs_of_Target_Sequence__Pos_20_Step_1
cnt = 2	feature = 44	correl = 0.250012	descr = Gibbs_of_Target_Sequence__Pos_1_Step_1
cnt = 3	feature = 617	correl = -0.188619	descr = N_Gram_TCTC
cnt = 4	feature = 206	correl = 0.125725	descr = N_Gram_AGTCA
cnt = 5	feature = 266	correl = 0.0977781	descr = N_Gram_CACTC
cnt = 6	feature = 430	correl = 0.0742894	descr = N_Gram_GATTG
cnt = 7	feature = 409	correl = 0.0891595	descr = N_Gram_GACTA
cnt = 8	feature = 653	correl = 0.0764455	descr = N_Gram_TGGGG
cnt = 9	feature = 579	correl = 0.0757763	descr = N_Gram_TATAT
cnt = 10	feature = 518	correl = -0.0529673	descr = N_Gram_GGGTT
cnt = 11	feature = 577	correl = 0.0922287	descr = N_Gram_TAGCA
cnt = 12	feature = 370	correl = 0.0718503	descr = N_Gram_CTCGG
cnt = 13	feature = 436	correl = 0.073306	descr = N_Gram_GCAAT
cnt = 14	feature = 631	correl = -0.0684779	descr = N_Gram_TGAGA
cnt = 15	feature = 212	correl = 0.0453462	descr = N_Gram_AGTTA
cnt = 16	feature = 395	correl = -0.0590736	descr = N_Gram_GAAAT
cnt = 17	feature = 392	correl = -0.0576625	descr = N_Gram_GAAAA
cnt = 18	feature = 321	correl = -0.049196	descr = N_Gram_CGACC
cnt = 19	feature = 568	correl = -0.0463739	descr = N_Gram_TAACG
cnt = 20	feature = 609	correl = 0.0806231	descr = N_Gram_TCGAC
cnt = 21	feature = 351	correl = 0.079212	descr = N_Gram_CGTGG
cnt = 22	feature = 320	correl = 0.0735677	descr = N_Gram_CGACA
cnt = 23	feature = 297	correl = 0.115082	descr = N_Gram_CCCCC
cnt = 24	feature = 598	correl = 0.0524015	descr = N_Gram_TCCCG
cnt = 25	feature = 538	correl = -0.0459506	descr = N_Gram_GTCGC
cnt = 26	feature = 304	correl = 0.0453462	descr = N_Gram_CCGCA
cnt = 27	feature = 510	correl = 0.0453462	descr = N_Gram_GGGCT
cnt = 28	feature = 466	correl = 0.0453462	descr = N_Gram_GCGTA
cnt = 29	feature = 612	correl = 0.0947339	descr = N_Gram_TCGGC
cnt = 30	feature = 545	correl = 0.0573403	descr = N_Gram_GTGCG
cnt = 31	feature = 642	correl = 0.0524015	descr = N_Gram_TGCCG
cnt = 32	feature = 531	correl = 0.0506518	descr = N_Gram_GTATA
cnt = 33	feature = 298	correl = 0.0453462	descr = N_Gram_CCCCG
cnt = 34	feature = 676	correl = 0.0741783	descr = N_Gram_TTCAA
cnt = 35	feature = 360	correl = 0.0631922	descr = N_Gram_CTATA
cnt = 36	feature = 628	correl = 0.0515069	descr = N_Gram_TGAAA
cnt = 37	feature = 403	correl = -0.0682325	descr = N_Gram_GACCC
cnt = 38	feature = 295	correl = 0.0711821	descr = N_Gram_CCCAC
cnt = 39	feature = 264	correl = 0.056201	descr = N_Gram_CACGT
cnt = 40	feature = 393	correl = 0.0531548	descr = N_Gram_GAAAC
cnt = 41	feature = 421	correl = 0.0462035	descr = N_Gram_GATAC
cnt = 42	feature = 259	correl = -0.0444717	descr = N_Gram_CACCC
cnt = 43	feature = 424	correl = -0.0556583	descr = N_Gram_GATCG
cnt = 44	feature = 514	correl = 0.0453462	descr = N_Gram_GGGGT
cnt = 45	feature = 284	correl = 0.0519672	descr = N_Gram_CCAAT
cnt = 46	feature = 290	correl = -0.0625896	descr = N_Gram_CCATA
cnt = 47	feature = 339	correl = 0.0641909	descr = N_Gram_CGGCC
cnt = 48	feature = 571	correl = 0.0810984	descr = N_Gram_TAAGC
cnt = 49	feature = 357	correl = 0.0568421	descr = N_Gram_CTACT
cnt = 50	feature = 600	correl = 0.0473609	descr = N_Gram_TCCGA
cnt = 51	feature = 401	correl = 0.0449003	descr = N_Gram_GACAC
cnt = 52	feature = 237	correl = 0.0443948	descr = N_Gram_ATGTG
cnt = 53	feature = 288	correl = -0.0590093	descr = N_Gram_CCAGT
cnt = 54	feature = 561	correl = 0.0452268	descr = N_Gram_GTTGC
cnt = 55	feature = 412	correl = -0.0547154	descr = N_Gram_GAGAC
cnt = 56	feature = 316	correl = 0.0606705	descr = N_Gram_CCTCT
cnt = 57	feature = 556	correl = -0.0725224	descr = N_Gram_GTTAC
cnt = 58	feature = 417	correl = 0.116505	descr = N_Gram_GAGTC
cnt = 59	feature = 624	correl = -0.117639	descr = N_Gram_TCTTA
cnt = 60	feature = 474	correl = 0.0673997	descr = N_Gram_GCTGG
cnt = 61	feature = 458	correl = 0.138322	descr = N_Gram_GCCTT
cnt = 62	feature = 280	correl = -0.0497657	descr = N_Gram_CATGC
cnt = 63	feature = 309	correl = -0.0732728	descr = N_Gram_CCGGT
cnt = 64	feature = 328	correl = -0.0490798	descr = N_Gram_CGATG
cnt = 65	feature = 397	correl = -0.0439102	descr = N_Gram_GAAGG
cnt = 66	feature = 516	correl = 0.0780126	descr = N_Gram_GGGTA
cnt = 67	feature = 252	correl = 0.0974183	descr = N_Gram_CAAGG
cnt = 68	feature = 509	correl = 0.0811695	descr = N_Gram_GGGCG
cnt = 69	feature = 407	correl = 0.0453462	descr = N_Gram_GACGG
cnt = 70	feature = 313	correl = 0.0676048	descr = N_Gram_CCTCA
cnt = 71	feature = 340	correl = 0.0702472	descr = N_Gram_CGGCG
cnt = 72	feature = 680	correl = 0.0447817	descr = N_Gram_TTCGA
cnt = 73	feature = 524	correl = 0.0551642	descr = N_Gram_GGTGG
cnt = 74	feature = 222	correl = 0.0718812	descr = N_Gram_ATAGT
cnt = 75	feature = 226	correl = -0.0567228	descr = N_Gram_ATCAT
cnt = 76	feature = 413	correl = -0.0562514	descr = N_Gram_GAGAG
cnt = 77	feature = 546	correl = 0.0580781	descr = N_Gram_GTGCT
cnt = 78	feature = 557	correl = 0.0802505	descr = N_Gram_GTTCC
cnt = 79	feature = 317	correl = 0.0652478	descr = N_Gram_CCTGC
cnt = 80	feature = 440	correl = -0.0721949	descr = N_Gram_GCAGA
cnt = 81	feature = 480	correl = -0.0496158	descr = N_Gram_GGAAC
cnt = 82	feature = 356	correl = 0.0453462	descr = N_Gram_CTAAA
cnt = 83	feature = 230	correl = -0.104281	descr = N_Gram_ATCGG
cnt = 84	feature = 361	correl = 0.0806231	descr = N_Gram_CTATT
cnt = 85	feature = 221	correl = 0.059871	descr = N_Gram_ATAGC
cnt = 86	feature = 385	correl = -0.121969	descr = N_Gram_CTTGC
cnt = 87	feature = 459	correl = -0.0485576	descr = N_Gram_GCGAC
cnt = 88	feature = 659	correl = 0.0577553	descr = N_Gram_TGTAA
cnt = 89	feature = 494	correl = 0.0729795	descr = N_Gram_GGCCC
cnt = 90	feature = 526	correl = -0.0571564	descr = N_Gram_GGTTA
cnt = 91	feature = 338	correl = 0.106138	descr = N_Gram_CGGCA
cnt = 92	feature = 578	correl = 0.0449751	descr = N_Gram_TATAG
cnt = 93	feature = 434	correl = 0.0612091	descr = N_Gram_GCAAA
cnt = 94	feature = 218	correl = 0.0550219	descr = N_Gram_ATACA
cnt = 95	feature = 620	correl = 0.0485708	descr = N_Gram_TCTCG
cnt = 96	feature = 636	correl = -0.0472414	descr = N_Gram_TGATC
cnt = 97	feature = 504	correl = 0.0641909	descr = N_Gram_GGGAC
cnt = 98	feature = 495	correl = 0.0641909	descr = N_Gram_GGCCG
cnt = 99	feature = 255	correl = 0.0542035	descr = N_Gram_CACAG
cnt = 100	feature = 426	correl = -0.0500458	descr = N_Gram_GATGC
cnt = 101	feature = 394	correl = 0.101802	descr = N_Gram_GAAAG
cnt = 102	feature = 584	correl = 0.0472183	descr = N_Gram_TCAAA
cnt = 103	feature = 555	correl = 0.0453462	descr = N_Gram_GTTAA
cnt = 104	feature = 333	correl = 0.0573403	descr = N_Gram_CGCTA
cnt = 105	feature = 622	correl = -0.0554086	descr = N_Gram_TCTGC
cnt = 106	feature = 597	correl = 0.0568471	descr = N_Gram_TCCCC
cnt = 107	feature = 353	correl = -0.0473352	descr = N_Gram_CGTTC
cnt = 108	feature = 681	correl = -0.0558762	descr = N_Gram_TTCGG
cnt = 109	feature = 332	correl = 0.0806231	descr = N_Gram_CGCCT
cnt = 110	feature = 664	correl = 0.131051	descr = N_Gram_TGTGG
cnt = 111	feature = 217	correl = -0.149135	descr = N_Gram_ATAAG
cnt = 112	feature = 690	correl = 0.0594649	descr = N_Gram_TTGCA
cnt = 113	feature = 517	correl = 0.093386	descr = N_Gram_GGGTC
cnt = 114	feature = 616	correl = 0.0568421	descr = N_Gram_TCTAC
cnt = 115	feature = 241	correl = 0.0446791	descr = N_Gram_ATTGG
cnt = 116	feature = 402	correl = 0.0841658	descr = N_Gram_GACAG
cnt = 117	feature = 468	correl = 0.118123	descr = N_Gram_GCGTG
cnt = 118	feature = 688	correl = -0.0591405	descr = N_Gram_TTGAG
cnt = 119	feature = 227	correl = 0.074249	descr = N_Gram_ATCCG
cnt = 120	feature = 312	correl = 0.0558015	descr = N_Gram_CCTAT
cnt = 121	feature = 327	correl = -0.0446597	descr = N_Gram_CGATC
cnt = 122	feature = 601	correl = -0.0977886	descr = N_Gram_TCCGC
cnt = 123	feature = 438	correl = 0.04926	descr = N_Gram_GCACC
cnt = 124	feature = 224	correl = 0.0864478	descr = N_Gram_ATATA
cnt = 125	feature = 633	correl = 0.0801463	descr = N_Gram_TGAGT
cnt = 126	feature = 487	correl = 0.0899577	descr = N_Gram_GGAGT
cnt = 127	feature = 269	correl = 0.07835	descr = N_Gram_CAGCG
cnt = 128	feature = 454	correl = 0.0815175	descr = N_Gram_GCCGG
cnt = 129	feature = 673	correl = -0.0574251	descr = N_Gram_TTATT
cnt = 130	feature = 455	correl = -0.0562514	descr = N_Gram_GCCGT
cnt = 131	feature = 271	correl = 0.0629797	descr = N_Gram_CAGGA
cnt = 132	feature = 523	correl = 0.0556017	descr = N_Gram_GGTGC
cnt = 133	feature = 429	correl = -0.0605618	descr = N_Gram_GATTA
cnt = 134	feature = 575	correl = 0.046043	descr = N_Gram_TAGAC
cnt = 135	feature = 300	correl = 0.0453462	descr = N_Gram_CCCGC
cnt = 136	feature = 448	correl = 0.0704377	descr = N_Gram_GCCAG
cnt = 137	feature = 431	correl = -0.0897428	descr = N_Gram_GATTT
cnt = 138	feature = 242	correl = 0.082843	descr = N_Gram_ATTGT
cnt = 139	feature = 558	correl = -0.0482855	descr = N_Gram_GTTCG
cnt = 140	feature = 574	correl = 0.0729653	descr = N_Gram_TACGA
cnt = 141	feature = 484	correl = 0.0641909	descr = N_Gram_GGACG
cnt = 142	feature = 439	correl = 0.119	descr = N_Gram_GCACT
cnt = 143	feature = 663	correl = 0.0705693	descr = N_Gram_TGTGA
cnt = 144	feature = 387	correl = 0.0654821	descr = N_Gram_CTTGT
cnt = 145	feature = 687	correl = -0.051154	descr = N_Gram_TTGAA
cnt = 146	feature = 373	correl = 0.0486288	descr = N_Gram_CTGAG
cnt = 147	feature = 219	correl = -0.0501446	descr = N_Gram_ATACT
cnt = 148	feature = 251	correl = 0.0622593	descr = N_Gram_CAAGC
cnt = 149	feature = 499	correl = 0.0703178	descr = N_Gram_GGCGG
cnt = 150	feature = 469	correl = 0.0866626	descr = N_Gram_GCTAT
cnt = 151	feature = 533	correl = -0.0509081	descr = N_Gram_GTCAA
cnt = 152	feature = 479	correl = 0.139855	descr = N_Gram_GGAAA
cnt = 153	feature = 576	correl = -0.0623623	descr = N_Gram_TAGAT
cnt = 154	feature = 307	correl = 0.0844071	descr = N_Gram_CCGGC
cnt = 155	feature = 646	correl = 0.0893984	descr = N_Gram_TGGAG
cnt = 156	feature = 512	correl = 0.0679232	descr = N_Gram_GGGGC
cnt = 157	feature = 464	correl = 0.0447246	descr = N_Gram_GCGGT
cnt = 158	feature = 322	correl = -0.0717699	descr = N_Gram_CGACG
cnt = 159	feature = 654	correl = 0.0767751	descr = N_Gram_TGGGT
cnt = 160	feature = 549	correl = 0.0791721	descr = N_Gram_GTGGG
cnt = 161	feature = 614	correl = -0.0485637	descr = N_Gram_TCGTC
cnt = 162	feature = 285	correl = 0.0600075	descr = N_Gram_CCACC
cnt = 163	feature = 672	correl = -0.0819578	descr = N_Gram_TTATA
cnt = 164	feature = 543	correl = 0.0573737	descr = N_Gram_GTGAC
cnt = 165	feature = 640	correl = 0.107159	descr = N_Gram_TGCAA
cnt = 166	feature = 422	correl = 0.0670741	descr = N_Gram_GATAT
cnt = 167	feature = 386	correl = 0.0910274	descr = N_Gram_CTTGG
cnt = 168	feature = 552	correl = 0.0569557	descr = N_Gram_GTGTA
cnt = 169	feature = 427	correl = 0.065034	descr = N_Gram_GATGT
cnt = 170	feature = 572	correl = -0.151264	descr = N_Gram_TAAGT
cnt = 171	feature = 405	correl = -0.0601732	descr = N_Gram_GACCT
cnt = 172	feature = 371	correl = 0.0601623	descr = N_Gram_CTCTA
cnt = 173	feature = 656	correl = 0.0554953	descr = N_Gram_TGGTA
cnt = 174	feature = 314	correl = -0.129731	descr = N_Gram_CCTCC
cnt = 175	feature = 414	correl = -0.0478266	descr = N_Gram_GAGCC
cnt = 176	feature = 537	correl = -0.107616	descr = N_Gram_GTCGA
cnt = 177	feature = 324	correl = 0.086002	descr = N_Gram_CGAGG
cnt = 178	feature = 273	correl = 0.112846	descr = N_Gram_CAGTA
cnt = 179	feature = 665	correl = 0.0511181	descr = N_Gram_TGTGT
cnt = 180	feature = 498	correl = 0.112559	descr = N_Gram_GGCGC
cnt = 181	feature = 258	correl = 0.0833795	descr = N_Gram_CACCA
cnt = 182	feature = 661	correl = 0.0466068	descr = N_Gram_TGTCC
cnt = 183	feature = 382	correl = 0.0499655	descr = N_Gram_CTTCC
cnt = 184	feature = 228	correl = -0.0524821	descr = N_Gram_ATCCT
cnt = 185	feature = 613	correl = -0.0475809	descr = N_Gram_TCGGG
cnt = 186	feature = 342	correl = 0.0869933	descr = N_Gram_CGGGA
cnt = 187	feature = 249	correl = 0.0635672	descr = N_Gram_CAAAG
cnt = 188	feature = 652	correl = 0.0503692	descr = N_Gram_TGGGA
cnt = 189	feature = 611	correl = 0.0741223	descr = N_Gram_TCGGA
cnt = 190	feature = 376	correl = 0.0563687	descr = N_Gram_CTGGG
cnt = 191	feature = 253	correl = 0.0526302	descr = N_Gram_CAATA
cnt = 192	feature = 548	correl = 0.139071	descr = N_Gram_GTGGC
cnt = 193	feature = 260	correl = 0.0591739	descr = N_Gram_CACCG
cnt = 194	feature = 635	correl = 0.0545243	descr = N_Gram_TGATA
cnt = 195	feature = 404	correl = 0.0598351	descr = N_Gram_GACCG
cnt = 196	feature = 660	correl = -0.0544036	descr = N_Gram_TGTCA
cnt = 197	feature = 441	correl = 0.0475023	descr = N_Gram_GCAGC
cnt = 198	feature = 450	correl = 0.0515042	descr = N_Gram_GCCCA
cnt = 199	feature = 380	correl = -0.112116	descr = N_Gram_CTTAT
cnt = 200	feature = 410	correl = -0.0570613	descr = N_Gram_GACTG
cnt = 201	feature = 501	correl = 0.125627	descr = N_Gram_GGCTT
cnt = 202	feature = 363	correl = 0.056201	descr = N_Gram_CTCAA
cnt = 203	feature = 703	correl = -0.0503227	descr = N_Gram_TTTTG
cnt = 204	feature = 451	correl = 0.0737958	descr = N_Gram_GCCCG
cnt = 205	feature = 136	correl = -0.0552547	descr = N_Gram_AATCA
cnt = 206	feature = 350	correl = 0.106189	descr = N_Gram_CGTGC
cnt = 207	feature = 368	correl = -0.0790628	descr = N_Gram_CTCCG
cnt = 208	feature = 527	correl = 0.0914936	descr = N_Gram_GGTTG
cnt = 209	feature = 610	correl = -0.116423	descr = N_Gram_TCGAG
cnt = 210	feature = 508	correl = 0.107561	descr = N_Gram_GGGCC
cnt = 211	feature = 231	correl = 0.0803255	descr = N_Gram_ATCTG
cnt = 212	feature = 539	correl = 0.0991469	descr = N_Gram_GTCGG
cnt = 213	feature = 267	correl = -0.0638971	descr = N_Gram_CAGAA
cnt = 214	feature = 244	correl = -0.0769311	descr = N_Gram_ATTTG
cnt = 215	feature = 449	correl = 0.0579547	descr = N_Gram_GCCAT
cnt = 216	feature = 520	correl = -0.0673475	descr = N_Gram_GGTAA
cnt = 217	feature = 457	correl = 0.0805039	descr = N_Gram_GCCTC
cnt = 218	feature = 415	correl = 0.0776463	descr = N_Gram_GAGCT
cnt = 219	feature = 678	correl = 0.0773368	descr = N_Gram_TTCCA
cnt = 220	feature = 235	correl = -0.0655336	descr = N_Gram_ATGCT
cnt = 221	feature = 315	correl = 0.0608474	descr = N_Gram_CCTCG
cnt = 222	feature = 301	correl = 0.0711427	descr = N_Gram_CCCGG
cnt = 223	feature = 463	correl = 0.0601642	descr = N_Gram_GCGGG
cnt = 224	feature = 442	correl = 0.099163	descr = N_Gram_GCAGT
cnt = 225	feature = 278	correl = -0.0611866	descr = N_Gram_CATCG
cnt = 226	feature = 283	correl = 0.0668142	descr = N_Gram_CCAAG
cnt = 227	feature = 408	correl = -0.0547556	descr = N_Gram_GACGT
cnt = 228	feature = 677	correl = 0.0567785	descr = N_Gram_TTCAG
cnt = 229	feature = 296	correl = 0.0463607	descr = N_Gram_CCCC
cnt = 230	feature = 644	correl = -0.158141	descr = N_Gram_TGCGT
cnt = 231	feature = 435	correl = 0.0934799	descr = N_Gram_GCAAC
cnt = 232	feature = 553	correl = 0.0699349	descr = N_Gram_GTGTG
cnt = 233	feature = 336	correl = 0.0741223	descr = N_Gram_CGGAA
cnt = 234	feature = 641	correl = 0.0960395	descr = N_Gram_TGCAC
cnt = 235	feature = 399	correl = -0.0466347	descr = N_Gram_GAATA
cnt = 236	feature = 700	correl = -0.0751545	descr = N_Gram_TTTGG
cnt = 237	feature = 268	correl = 0.0830559	descr = N_Gram_CAGCA
cnt = 238	feature = 483	correl = 0.110261	descr = N_Gram_GGACC
cnt = 239	feature = 488	correl = -0.105065	descr = N_Gram_GGATC
cnt = 240	feature = 453	correl = 0.0589525	descr = N_Gram_GCCGC
cnt = 241	feature = 648	correl = 0.112615	descr = N_Gram_TGGCC
cnt = 242	feature = 587	correl = 0.0993655	descr = N_Gram_TCACC
cnt = 243	feature = 602	correl = -0.0855062	descr = N_Gram_TCCGG
cnt = 244	feature = 365	correl = -0.0792641	descr = N_Gram_CTCAT
cnt = 245	feature = 388	correl = 0.0457856	descr = N_Gram_CTTTA
cnt = 246	feature = 318	correl = -0.0584729	descr = N_Gram_CCTTC
cnt = 247	feature = 390	correl = 0.104142	descr = N_Gram_CTTTG
cnt = 248	feature = 563	correl = -0.0489243	descr = N_Gram_GTTGT
cnt = 249	feature = 657	correl = 0.0694491	descr = N_Gram_TGGTC
cnt = 250	feature = 416	correl = 0.0589398	descr = N_Gram_GAGGT
cnt = 251	feature = 491	correl = 0.087013	descr = N_Gram_GGCAT
cnt = 252	feature = 400	correl = 0.0497277	descr = N_Gram_GACA
cnt = 253	feature = 274	correl = 0.133118	descr = N_Gram_CAGTG
cnt = 254	feature = 637	correl = -0.115257	descr = N_Gram_TGATT
cnt = 255	feature = 232	correl = 0.051437	descr = N_Gram_ATCTT
cnt = 256	feature = 331	correl = 0.101505	descr = N_Gram_CGCCG
cnt = 257	feature = 589	correl = 0.0816511	descr = N_Gram_TCAGC
cnt = 258	feature = 344	correl = -0.0792051	descr = N_Gram_CGGTA
cnt = 259	feature = 377	correl = 0.0594056	descr = N_Gram_CTGTG
cnt = 260	feature = 396	correl = 0.108301	descr = N_Gram_GAAGA
cnt = 261	feature = 345	correl = 0.0607439	descr = N_Gram_CGGTT
cnt = 262	feature = 649	correl = -0.0590997	descr = N_Gram_TGGCG
cnt = 263	feature = 160	correl = -0.0481433	descr = N_Gram_ACGAT
cnt = 264	feature = 473	correl = 0.0663734	descr = N_Gram_GCTGC
cnt = 265	feature = 691	correl = -0.158357	descr = N_Gram_TTGCG
cnt = 266	feature = 550	correl = 0.117614	descr = N_Gram_GTGGT
cnt = 267	feature = 411	correl = -0.0481458	descr = N_Gram_GAGA
cnt = 268	feature = 462	correl = 0.0744107	descr = N_Gram_GCGGC
cnt = 269	feature = 364	correl = 0.0713122	descr = N_Gram_CTCAC
cnt = 270	feature = 590	correl = 0.111061	descr = N_Gram_TCAGT
cnt = 271	feature = 650	correl = 0.124455	descr = N_Gram_TGGCT
cnt = 272	feature = 493	correl = 0.0821782	descr = N_Gram_GGCCA
cnt = 273	feature = 277	correl = 0.101152	descr = N_Gram_CATCC
cnt = 274	feature = 325	correl = -0.0905903	descr = N_Gram_CGAGT
cnt = 275	feature = 391	correl = 0.0793839	descr = N_Gram_GAAA
cnt = 276	feature = 425	correl = -0.106802	descr = N_Gram_GATCT
cnt = 277	feature = 291	correl = 0.0676408	descr = N_Gram_CCATC
cnt = 278	feature = 261	correl = 0.0761145	descr = N_Gram_CACCT
cnt = 279	feature = 234	correl = -0.0954343	descr = N_Gram_ATGC
cnt = 280	feature = 207	correl = -0.154201	descr = N_Gram_AGTCT
cnt = 281	feature = 303	correl = 0.0467344	descr = N_Gram_CCGA
cnt = 282	feature = 580	correl = -0.0484539	descr = N_Gram_TATT
cnt = 283	feature = 618	correl = -0.0701702	descr = N_Gram_TCTCA
cnt = 284	feature = 505	correl = 0.10458	descr = N_Gram_GGGAG
cnt = 285	feature = 471	correl = -0.111966	descr = N_Gram_GCTCC
cnt = 286	feature = 263	correl = -0.0642739	descr = N_Gram_CACGA
cnt = 287	feature = 605	correl = -0.0873015	descr = N_Gram_TCCTC
cnt = 288	feature = 29	correl = -0.0510556	descr = Position_Specific_Bin_Base_13_Base_A
cnt = 289	feature = 343	correl = 0.137662	descr = N_Gram_CGGGC
cnt = 290	feature = 596	correl = 0.0667987	descr = N_Gram_TCCC
cnt = 291	feature = 335	correl = 0.0450802	descr = N_Gram_CGGA
cnt = 292	feature = 418	correl = -0.0845491	descr = N_Gram_GAGTT
cnt = 293	feature = 695	correl = 0.0458209	descr = N_Gram_TTGTT
cnt = 294	feature = 36	correl = -0.0603416	descr = Position_Specific_Bin_Base_17_Base_A
cnt = 295	feature = 223	correl = 0.0476593	descr = N_Gram_ATAT
cnt = 296	feature = 24	correl = -0.0572736	descr = Position_Specific_Bin_Base_11_Base_G
cnt = 297	feature = 11	correl = -0.142041	descr = Position_Specific_Bin_Base_5_Base_A
cnt = 298	feature = 18	correl = 0.0645701	descr = Position_Specific_Bin_Base_7_Base_T
cnt = 299	feature = 632	correl = -0.0665266	descr = N_Gram_TGAGG
cnt = 300	feature = 10	correl = 0.0634696	descr = Position_Specific_Bin_Base_3_Base_C
cnt = 301	feature = 28	correl = -0.132365	descr = Position_Specific_Bin_Base_12_Base_T
cnt = 302	feature = 541	correl = -0.0968349	descr = N_Gram_GTCTT
cnt = 303	feature = 23	correl = 0.0642312	descr = Position_Specific_Bin_Base_10_Base_T
cnt = 304	feature = 21	correl = 0.0640465	descr = Position_Specific_Bin_Base_9_Base_G
cnt = 305	feature = 443	correl = 0.0755741	descr = N_Gram_GCAT
cnt = 306	feature = 220	correl = 0.0645018	descr = N_Gram_ATAG
cnt = 307	feature = 20	correl = 0.0782312	descr = Position_Specific_Bin_Base_8_Base_T
cnt = 308	feature = 16	correl = 0.0476967	descr = Position_Specific_Bin_Base_6_Base_T
cnt = 309	feature = 398	correl = -0.0506871	descr = N_Gram_GAAGT
cnt = 310	feature = 433	correl = 0.120836	descr = N_Gram_GCAA
cnt = 311	feature = 265	correl = 0.0541497	descr = N_Gram_CACT
cnt = 312	feature = 554	correl = -0.0552052	descr = N_Gram_GTTA
cnt = 313	feature = 379	correl = -0.0653101	descr = N_Gram_CTTA
cnt = 314	feature = 467	correl = -0.131884	descr = N_Gram_GCGTC
cnt = 315	feature = 515	correl = 0.0514689	descr = N_Gram_GGGT
cnt = 316	feature = 9	correl = -0.0443647	descr = Position_Specific_Bin_Base_3_Base_A
cnt = 317	feature = 216	correl = -0.103899	descr = N_Gram_ATAA
cnt = 318	feature = 437	correl = 0.122173	descr = N_Gram_GCAC
cnt = 319	feature = 250	correl = 0.0699619	descr = N_Gram_CAAG
cnt = 320	feature = 229	correl = -0.0623854	descr = N_Gram_ATCG
cnt = 321	feature = 621	correl = -0.123411	descr = N_Gram_TCTCT
cnt = 322	feature = 40	correl = 0.123392	descr = Position_Specific_Bin_Base_18_Base_C
cnt = 323	feature = 299	correl = 0.0841949	descr = N_Gram_CCCG
cnt = 324	feature = 384	correl = -0.0640448	descr = N_Gram_CTTGA
cnt = 325	feature = 38	correl = -0.0717014	descr = Position_Specific_Bin_Base_17_Base_T
cnt = 326	feature = 31	correl = -0.104449	descr = Position_Specific_Bin_Base_14_Base_A
cnt = 327	feature = 482	correl = 0.0753749	descr = N_Gram_GGAC
cnt = 328	feature = 50	correl = 0.0451573	descr = Gibbs_of_Target_Sequence__Pos_9_Step_1
cnt = 329	feature = 651	correl = 0.116684	descr = N_Gram_TGGG
cnt = 330	feature = 375	correl = 0.106193	descr = N_Gram_CTGCA
cnt = 331	feature = 626	correl = -0.0621569	descr = N_Gram_TCTTG
cnt = 332	feature = 37	correl = 0.109946	descr = Position_Specific_Bin_Base_17_Base_C
cnt = 333	feature = 481	correl = 0.0444349	descr = N_Gram_GGAAG
cnt = 334	feature = 214	correl = -0.101767	descr = N_Gram_AGTTT
cnt = 335	feature = 69	correl = 0.0955724	descr = Fold_of_RNAi_Sequence_Pos_13
cnt = 336	feature = 22	correl = -0.0808149	descr = Position_Specific_Bin_Base_9_Base_T
cnt = 337	feature = 270	correl = -0.138749	descr = N_Gram_CAGCT
cnt = 338	feature = 460	correl = 0.0719566	descr = N_Gram_GCGCC
cnt = 339	feature = 420	correl = 0.0663401	descr = N_Gram_GATA
cnt = 340	feature = 262	correl = -0.0507637	descr = N_Gram_CACG
cnt = 341	feature = 279	correl = 0.110125	descr = N_Gram_CATCT
cnt = 342	feature = 14	correl = -0.107903	descr = Position_Specific_Bin_Base_6_Base_A
cnt = 343	feature = 27	correl = 0.0717415	descr = Position_Specific_Bin_Base_12_Base_G
cnt = 344	feature = 521	correl = 0.0675364	descr = N_Gram_GGTC
cnt = 345	feature = 105	correl = -0.0587574	descr = Fold_of_Target_NoBeginbrace_noends_Pos_8
cnt = 346	feature = 208	correl = 0.0521898	descr = N_Gram_AGTG
cnt = 347	feature = 30	correl = 0.107969	descr = Position_Specific_Bin_Base_13_Base_C
cnt = 348	feature = 8	correl = 0.0776161	descr = Position_Specific_Bin_Base_2_Base_T
cnt = 349	feature = 13	correl = 0.0708226	descr = Position_Specific_Bin_Base_5_Base_G
cnt = 350	feature = 693	correl = 0.0649774	descr = N_Gram_TTGGC
cnt = 351	feature = 355	correl = 0.0757138	descr = N_Gram_CTA
cnt = 352	feature = 32	correl = 0.107781	descr = Position_Specific_Bin_Base_14_Base_T
cnt = 353	feature = 293	correl = 0.069042	descr = N_Gram_CCCA
cnt = 354	feature = 475	correl = 0.0538052	descr = N_Gram_GCTT
cnt = 355	feature = 67	correl = 0.0596054	descr = Fold_of_RNAi_Sequence_Pos_11
cnt = 356	feature = 45	correl = 0.264406	descr = Gibbs_of_Target_Sequence__Pos_2_Step_1
cnt = 357	feature = 80	correl = 0.0622439	descr = Xue_Structure_Feature_C010
cnt = 358	feature = 248	correl = 0.048969	descr = N_Gram_CAAA
cnt = 359	feature = 679	correl = -0.0511823	descr = N_Gram_TTCCG
cnt = 360	feature = 47	correl = -0.0733237	descr = Gibbs_of_Target_Sequence__Pos_5_Step_1
cnt = 361	feature = 586	correl = 0.0587503	descr = N_Gram_TCAC
cnt = 362	feature = 406	correl = -0.0492715	descr = N_Gram_GACG
cnt = 363	feature = 456	correl = 0.0968796	descr = N_Gram_GCCT
cnt = 364	feature = 35	correl = 0.1196	descr = Position_Specific_Bin_Base_16_Base_C
cnt = 365	feature = 25	correl = -0.0710841	descr = Position_Specific_Bin_Base_12_Base_A
cnt = 366	feature = 348	correl = -0.130565	descr = N_Gram_CGTCG
cnt = 367	feature = 19	correl = -0.0654154	descr = Position_Specific_Bin_Base_8_Base_C
cnt = 368	feature = 17	correl = -0.0526982	descr = Position_Specific_Bin_Base_7_Base_A
cnt = 369	feature = 49	correl = -0.177723	descr = Gibbs_of_Target_Sequence__Pos_7_Step_1
cnt = 370	feature = 42	correl = -0.112468	descr = Position_Specific_Bin_Base_18_Base_T
cnt = 371	feature = 233	correl = -0.0542312	descr = N_Gram_ATGA
cnt = 372	feature = 326	correl = -0.0442609	descr = N_Gram_CGAT
cnt = 373	feature = 71	correl = 0.0619605	descr = Fold_of_RNAi_Sequence_Pos_15
cnt = 374	feature = 551	correl = 0.0913925	descr = N_Gram_GTGT
cnt = 375	feature = 629	correl = -0.0612726	descr = N_Gram_TGAAG
cnt = 376	feature = 625	correl = -0.132252	descr = N_Gram_TCTTC
cnt = 377	feature = 506	correl = 0.132731	descr = N_Gram_GGGC
cnt = 378	feature = 34	correl = -0.120144	descr = Position_Specific_Bin_Base_16_Base_A
cnt = 379	feature = 281	correl = 0.0727402	descr = N_Gram_CCAA
cnt = 380	feature = 606	correl = -0.108429	descr = N_Gram_TCCTT
cnt = 381	feature = 310	correl = 0.0479851	descr = N_Gram_CCGT
cnt = 382	feature = 48	correl = -0.120615	descr = Gibbs_of_Target_Sequence__Pos_6_Step_1
cnt = 383	feature = 675	correl = 0.0674461	descr = N_Gram_TTCA
cnt = 384	feature = 525	correl = 0.0601741	descr = N_Gram_GGTT
cnt = 385	feature = 15	correl = 0.118233	descr = Position_Specific_Bin_Base_6_Base_C
cnt = 386	feature = 564	correl = -0.0902552	descr = N_Gram_GTTTT
cnt = 387	feature = 500	correl = 0.0539491	descr = N_Gram_GGCT
cnt = 388	feature = 33	correl = 0.0550113	descr = Position_Specific_Bin_Base_15_Base_C
cnt = 389	feature = 428	correl = -0.0547407	descr = N_Gram_GATT
cnt = 390	feature = 569	correl = -0.107749	descr = N_Gram_TAAG
cnt = 391	feature = 423	correl = -0.126839	descr = N_Gram_GATC
cnt = 392	feature = 66	correl = 0.114137	descr = Fold_of_RNAi_Sequence_Pos_9
cnt = 393	feature = 76	correl = 0.122089	descr = Xue_Structure_Feature_A101
cnt = 394	feature = 51	correl = -0.0948196	descr = Gibbs_of_Target_Sequence__Pos_13_Step_1
cnt = 395	feature = 655	correl = 0.0840314	descr = N_Gram_TGGT
cnt = 396	feature = 643	correl = -0.147022	descr = N_Gram_TGCG
cnt = 397	feature = 595	correl = -0.171466	descr = N_Gram_TCCAG
cnt = 398	feature = 308	correl = 0.121247	descr = N_Gram_CCGGG
cnt = 399	feature = 70	correl = 0.0676775	descr = Fold_of_RNAi_Sequence_Pos_14
cnt = 400	feature = 529	correl = 0.0524988	descr = N_Gram_GTAA
cnt = 401	feature = 46	correl = 0.0708243	descr = Gibbs_of_Target_Sequence__Pos_3_Step_1
cnt = 402	feature = 662	correl = 0.10002	descr = N_Gram_TGTG
cnt = 403	feature = 511	correl = 0.0688865	descr = N_Gram_GGGG
cnt = 404	feature = 472	correl = 0.0703417	descr = N_Gram_GCTG
cnt = 405	feature = 74	correl = -0.0611569	descr = Xue_Structure_Feature_A110
cnt = 406	feature = 447	correl = 0.0480186	descr = N_Gram_GCCA
cnt = 407	feature = 671	correl = -0.0694959	descr = N_Gram_TTAT
cnt = 408	feature = 68	correl = 0.10223	descr = Fold_of_RNAi_Sequence_Pos_12
cnt = 409	feature = 389	correl = -0.0535046	descr = N_Gram_CTTTC
cnt = 410	feature = 490	correl = 0.0936355	descr = N_Gram_GGCA
cnt = 411	feature = 547	correl = 0.153445	descr = N_Gram_GTGG
cnt = 412	feature = 560	correl = 0.0646237	descr = N_Gram_GTTG
cnt = 413	feature = 39	correl = -0.272883	descr = Position_Specific_Bin_Base_18_Base_A
cnt = 414	feature = 12	correl = 0.10338	descr = Position_Specific_Bin_Base_5_Base_C
cnt = 415	feature = 452	correl = 0.0717261	descr = N_Gram_GCCG
cnt = 416	feature = 634	correl = -0.0920917	descr = N_Gram_TGAT
cnt = 417	feature = 591	correl = -0.0490921	descr = N_Gram_TCAT
cnt = 418	feature = 54	correl = -0.179414	descr = Gibbs_of_Target_Sequence__Pos_18_Step_1
cnt = 419	feature = 608	correl = -0.0801673	descr = N_Gram_TCGA
cnt = 420	feature = 588	correl = 0.0799298	descr = N_Gram_TCAG
cnt = 421	feature = 478	correl = 0.0756026	descr = N_Gram_GGAA
cnt = 422	feature = 337	correl = 0.112002	descr = N_Gram_CGGC
cnt = 423	feature = 65	correl = 0.0680768	descr = Fold_of_RNAi_Sequence_Pos_6
cnt = 424	feature = 53	correl = -0.106536	descr = Gibbs_of_Target_Sequence__Pos_17_Step_1
cnt = 425	feature = 630	correl = -0.049198	descr = N_Gram_TGAG
cnt = 426	feature = 485	correl = 0.114724	descr = N_Gram_GGAG
cnt = 427	feature = 540	correl = -0.0907469	descr = N_Gram_GTCT
cnt = 428	feature = 60	correl = 0.160396	descr = Fold_of_RNAi_Sequence_Pos_0
cnt = 429	feature = 689	correl = -0.0849937	descr = N_Gram_TTGC
cnt = 430	feature = 692	correl = 0.0597943	descr = N_Gram_TTGG
cnt = 431	feature = 272	correl = 0.131904	descr = N_Gram_CAGT
cnt = 432	feature = 289	correl = 0.0637071	descr = N_Gram_CCAT
cnt = 433	feature = 257	correl = 0.0983194	descr = N_Gram_CACC
cnt = 434	feature = 26	correl = 0.141789	descr = Position_Specific_Bin_Base_12_Base_C
cnt = 435	feature = 323	correl = -0.0609627	descr = N_Gram_CGAG
cnt = 436	feature = 73	correl = 0.0712512	descr = Xue_Structure_Feature_A111
cnt = 437	feature = 686	correl = -0.0544068	descr = N_Gram_TTGA
cnt = 438	feature = 369	correl = -0.133479	descr = N_Gram_CTCCT
cnt = 439	feature = 41	correl = 0.293721	descr = Position_Specific_Bin_Base_18_Base_G
cnt = 440	feature = 62	correl = 0.147955	descr = Fold_of_RNAi_Sequence_Pos_2
cnt = 441	feature = 544	correl = 0.0453464	descr = N_Gram_GTGC
cnt = 442	feature = 573	correl = -0.0508894	descr = N_Gram_TAC
cnt = 443	feature = 704	correl = -0.094943	descr = N_Gram_TTTTT
cnt = 444	feature = 72	correl = 0.0668907	descr = Fold_of_RNAi_Sequence_Pos_16
cnt = 445	feature = 683	correl = -0.212999	descr = N_Gram_TTCTC
cnt = 446	feature = 461	correl = 0.0705884	descr = N_Gram_GCGG
cnt = 447	feature = 75	correl = 0.0667554	descr = Xue_Structure_Feature_A100
cnt = 448	feature = 347	correl = -0.103353	descr = N_Gram_CGTC
cnt = 449	feature = 528	correl = 0.0584056	descr = N_Gram_GTA
cnt = 450	feature = 492	correl = 0.161677	descr = N_Gram_GGCC
cnt = 451	feature = 286	correl = -0.0984849	descr = N_Gram_CCAG
cnt = 452	feature = 55	correl = -0.307746	descr = Gibbs_of_Target_Sequence__Pos_19_Step_1
cnt = 453	feature = 64	correl = 0.0485876	descr = Fold_of_RNAi_Sequence_Pos_4
cnt = 454	feature = 276	correl = 0.0801075	descr = N_Gram_CATC
cnt = 455	feature = 536	correl = -0.0829008	descr = N_Gram_GTCG
cnt = 456	feature = 211	correl = -0.0483691	descr = N_Gram_AGTT
cnt = 457	feature = 684	correl = -0.123932	descr = N_Gram_TTCTT
cnt = 458	feature = 79	correl = 0.0584143	descr = Xue_Structure_Feature_C011
cnt = 459	feature = 470	correl = -0.0725255	descr = N_Gram_GCTC
cnt = 460	feature = 599	correl = -0.0681458	descr = N_Gram_TCCG
cnt = 461	feature = 647	correl = 0.0705965	descr = N_Gram_TGGC
cnt = 462	feature = 329	correl = 0.068311	descr = N_Gram_CGCC
cnt = 463	feature = 383	correl = -0.203289	descr = N_Gram_CTTCT
cnt = 464	feature = 497	correl = 0.0564006	descr = N_Gram_GGCG
cnt = 465	feature = 61	correl = 0.185591	descr = Fold_of_RNAi_Sequence_Pos_1
cnt = 466	feature = 594	correl = -0.113573	descr = N_Gram_TCCA
cnt = 467	feature = 63	correl = 0.083879	descr = Fold_of_RNAi_Sequence_Pos_3
cnt = 468	feature = 465	correl = -0.0799468	descr = N_Gram_GCGT
cnt = 469	feature = 503	correl = 0.0997457	descr = N_Gram_GGGA
cnt = 470	feature = 247	correl = 0.130837	descr = N_Gram_CAA
cnt = 471	feature = 292	correl = 0.0527339	descr = N_Gram_CCC
cnt = 472	feature = 603	correl = -0.100749	descr = N_Gram_TCCT
cnt = 473	feature = 254	correl = 0.0645214	descr = N_Gram_CAC
cnt = 474	feature = 667	correl = -0.0910352	descr = N_Gram_TTA
cnt = 475	feature = 432	correl = 0.146631	descr = N_Gram_GCA
cnt = 476	feature = 532	correl = -0.0952486	descr = N_Gram_GTC
cnt = 477	feature = 275	correl = 0.0684393	descr = N_Gram_CAT
cnt = 478	feature = 419	correl = -0.0479912	descr = N_Gram_GAT
cnt = 479	feature = 702	correl = -0.133017	descr = N_Gram_TTTTC
cnt = 480	feature = 619	correl = -0.115604	descr = N_Gram_TCTCC
cnt = 481	feature = 238	correl = -0.0527772	descr = N_Gram_ATT
cnt = 482	feature = 306	correl = 0.0474194	descr = N_Gram_CCGG
cnt = 483	feature = 645	correl = 0.109526	descr = N_Gram_TGG
cnt = 484	feature = 627	correl = -0.0770555	descr = N_Gram_TGA
cnt = 485	feature = 638	correl = -0.0590736	descr = N_Gram_TGC
cnt = 486	feature = 78	correl = 0.090984	descr = Xue_Structure_Feature_C110
cnt = 487	feature = 319	correl = -0.0498404	descr = N_Gram_CGA
cnt = 488	feature = 583	correl = 0.0621796	descr = N_Gram_TCA
cnt = 489	feature = 542	correl = 0.152259	descr = N_Gram_GTG
cnt = 490	feature = 86	correl = 0.0742608	descr = Xue_Structure_Feature_G011
cnt = 491	feature = 225	correl = -0.0561611	descr = N_Gram_ATC
cnt = 492	feature = 477	correl = 0.116477	descr = N_Gram_GGA
cnt = 493	feature = 519	correl = 0.0987397	descr = N_Gram_GGT
cnt = 494	feature = 341	correl = 0.109567	descr = N_Gram_CGGG
cnt = 495	feature = 701	correl = -0.12353	descr = N_Gram_TTTT
cnt = 496	feature = 83	correl = 0.128216	descr = Xue_Structure_Feature_G110
cnt = 497	feature = 607	correl = -0.091167	descr = N_Gram_TCG
cnt = 498	feature = 77	correl = 0.0861776	descr = Xue_Structure_Feature_C111
cnt = 499	feature = 623	correl = -0.126918	descr = N_Gram_TCTT
cnt = 500	feature = 697	correl = -0.12556	descr = N_Gram_TTTC
cnt = 501	feature = 446	correl = 0.0867499	descr = N_Gram_GCC
cnt = 502	feature = 362	correl = -0.125068	descr = N_Gram_CTC
cnt = 503	feature = 59	correl = -0.0780818	descr = PF_RNAi_Fold_3'Free_Count
cnt = 504	feature = 246	correl = 0.106236	descr = N_Gram_CA
cnt = 505	feature = 565	correl = -0.062562	descr = N_Gram_TA
cnt = 506	feature = 378	correl = -0.0990588	descr = N_Gram_CTT
cnt = 507	feature = 502	correl = 0.16882	descr = N_Gram_GGG
cnt = 508	feature = 685	correl = -0.0458425	descr = N_Gram_TTG
cnt = 509	feature = 82	correl = 0.111591	descr = Xue_Structure_Feature_G111
cnt = 510	feature = 215	correl = -0.107988	descr = N_Gram_AT
cnt = 511	feature = 366	correl = -0.149367	descr = N_Gram_CTCC
cnt = 512	feature = 615	correl = -0.124099	descr = N_Gram_TCT
cnt = 513	feature = 696	correl = -0.106121	descr = N_Gram_TTT
cnt = 514	feature = 58	correl = -0.141089	descr = PF_RNAi_Fold_5'Free_Count
cnt = 515	feature = 593	correl = -0.133901	descr = N_Gram_TCC
cnt = 516	feature = 674	correl = -0.157725	descr = N_Gram_TTC
cnt = 517	feature = 489	correl = 0.145552	descr = N_Gram_GGC
cnt = 518	feature = 334	correl = 0.0832065	descr = N_Gram_CGG
cnt = 519	feature = 666	correl = -0.129919	descr = N_Gram_TT
cnt = 520	feature = 476	correl = 0.178395	descr = N_Gram_GG
cnt = 521	feature = 57	correl = -0.188459	descr = PF_RNAi_Fold_Energy
cnt = 522	feature = 81	correl = -0.111912	descr = Xue_Structure_Feature_C000
cnt = 523	feature = 43	correl = -0.180997	descr = Gibbs_of_Target_Sequence_
num rows = 521
num_elements = 273004
*
optimization finished, #iter = 642
nu = 0.445717
obj = -33.736119, rho = -0.513148
nSV = 367, nBSV = 128
num rows = 58
num_elements = 30392
*
optimization finished, #iter = 59
nu = 0.472169
obj = -4.036392, rho = -0.469355
nSV = 49, nBSV = 9
*
optimization finished, #iter = 642
nu = 0.445717
obj = -33.736119, rho = -0.513148
nSV = 367, nBSV = 128
CFS merit scores = 1.34741
CFS merit scores = 1.61956
CFS merit scores = 1.85875
CFS merit scores = 2.08655
CFS merit scores = 2.28575
CFS merit scores = 2.47143
CFS merit scores = 2.64381
CFS merit scores = 2.80586
CFS merit scores = 2.95342
CFS merit scores = 3.09233
CFS merit scores = 3.21927
CFS merit scores = 3.34037
CFS merit scores = 3.45549
CFS merit scores = 3.56576
CFS merit scores = 3.67213
CFS merit scores = 3.77531
CFS merit scores = 3.87568
CFS merit scores = 3.97151
CFS merit scores = 4.06495
CFS merit scores = 4.1561
CFS merit scores = 4.24512
CFS merit scores = 4.33202
CFS merit scores = 4.41693
CFS merit scores = 4.50009
CFS merit scores = 4.58155
CFS merit scores = 4.66134
CFS merit scores = 4.73956
CFS merit scores = 4.81631
CFS merit scores = 4.89167
CFS merit scores = 4.96475
CFS merit scores = 5.03627
CFS merit scores = 5.10633
CFS merit scores = 5.1749
CFS merit scores = 5.24209
CFS merit scores = 5.30799
CFS merit scores = 5.37269
CFS merit scores = 5.43398
CFS merit scores = 5.49395
CFS merit scores = 5.55062
CFS merit scores = 5.60624
CFS merit scores = 5.66063
CFS merit scores = 5.71366
CFS merit scores = 5.76551
CFS merit scores = 5.81642
CFS merit scores = 5.86619
CFS merit scores = 5.91493
CFS merit scores = 5.96288
CFS merit scores = 6.01023
CFS merit scores = 6.05415
CFS merit scores = 6.09686
CFS merit scores = 6.13842
CFS merit scores = 6.17491
CFS merit scores = 6.21029
CFS merit scores = 6.24351
CFS merit scores = 6.27593
CFS merit scores = 6.30638
CFS merit scores = 6.33523
CFS merit scores = 6.3638
CFS merit scores = 6.39015
CFS merit scores = 6.41437
CFS merit scores = 6.43719
CFS merit scores = 6.45843
CFS merit scores = 6.47903
CFS merit scores = 6.49891
CFS merit scores = 6.5179
CFS merit scores = 6.53662
CFS merit scores = 6.55471
CFS merit scores = 6.57267
CFS merit scores = 6.58983
CFS merit scores = 6.60644
CFS merit scores = 6.62233
CFS merit scores = 6.63782
CFS merit scores = 6.65117
CFS merit scores = 6.66456
CFS merit scores = 6.67759
CFS merit scores = 6.69023
CFS merit scores = 6.7018
CFS merit scores = 6.71272
CFS merit scores = 6.72237
CFS merit scores = 6.73179
CFS merit scores = 6.73967
CFS merit scores = 6.74775
CFS merit scores = 6.7561
CFS merit scores = 6.7646
CFS merit scores = 6.77343
CFS merit scores = 6.78052
CFS merit scores = 6.78627
CFS merit scores = 6.79179
CFS merit scores = 6.79743
CFS merit scores = 6.80244
CFS merit scores = 6.80757
CFS merit scores = 6.81251
CFS merit scores = 6.81648
CFS merit scores = 6.8196
CFS merit scores = 6.82286
CFS merit scores = 6.82556
CFS merit scores = 6.82822
CFS merit scores = 6.83077
CFS merit scores = 6.83344
CFS merit scores = 6.83518
CFS merit scores = 6.83707
CFS merit scores = 6.8393
CFS merit scores = 6.84182
CFS merit scores = 6.84422
CFS merit scores = 6.84677
CFS merit scores = 6.84933
CFS merit scores = 6.85199
CFS merit scores = 6.85299
CFS merit scores = 6.85284
CFS merit scores = 6.85265
CFS merit scores = 6.85147
CFS merit scores = 6.85021
CFS merit scores = 6.84845
CFS merit scores = 6.84687
CFS merit scores = 6.84546
CFS merit scores = 6.84384
CFS merit scores = 6.84254
CFS merit scores = 6.84117
CFS merit scores = 6.84001
CFS merit scores = 6.83885
CFS merit scores = 6.83724
CFS merit scores = 6.835
CFS merit scores = 6.83244
CFS merit scores = 6.83036
CFS merit scores = 6.82852
CFS merit scores = 6.82694
CFS merit scores = 6.82548
CFS merit scores = 6.82408
CFS merit scores = 6.8227
CFS merit scores = 6.82055
CFS merit scores = 6.8186
CFS merit scores = 6.81635
CFS merit scores = 6.81338
CFS merit scores = 6.81065
CFS merit scores = 6.80826
CFS merit scores = 6.80601
CFS merit scores = 6.80375
CFS merit scores = 6.8016
CFS merit scores = 6.79967
CFS merit scores = 6.79774
CFS merit scores = 6.79566
CFS merit scores = 6.79333
CFS merit scores = 6.79123
CFS merit scores = 6.78941
CFS merit scores = 6.78613
CFS merit scores = 6.78257
CFS merit scores = 6.7789
CFS merit scores = 6.77505
CFS merit scores = 6.77117
CFS merit scores = 6.76749
CFS merit scores = 6.76363
CFS merit scores = 6.75998
CFS merit scores = 6.75599
CFS merit scores = 6.75185
CFS merit scores = 6.74797
CFS merit scores = 6.7442
CFS merit scores = 6.74053
CFS merit scores = 6.73661
CFS merit scores = 6.7329
CFS merit scores = 6.72913
CFS merit scores = 6.72531
CFS merit scores = 6.72082
CFS merit scores = 6.71643
CFS merit scores = 6.71198
CFS merit scores = 6.70745
CFS merit scores = 6.70287
CFS merit scores = 6.69832
CFS merit scores = 6.6939
CFS merit scores = 6.68874
CFS merit scores = 6.68354
CFS merit scores = 6.67817
CFS merit scores = 6.67258
CFS merit scores = 6.66719
CFS merit scores = 6.66174
CFS merit scores = 6.65596
CFS merit scores = 6.65023
CFS merit scores = 6.6446
CFS merit scores = 6.63911
CFS merit scores = 6.63368
CFS merit scores = 6.62842
CFS merit scores = 6.62275
CFS merit scores = 6.61701
CFS merit scores = 6.61135
CFS merit scores = 6.60561
CFS merit scores = 6.59996
CFS merit scores = 6.59391
CFS merit scores = 6.58799
CFS merit scores = 6.58185
CFS merit scores = 6.57577
CFS merit scores = 6.56974
CFS merit scores = 6.56379
CFS merit scores = 6.55803
CFS merit scores = 6.5521
CFS merit scores = 6.54545
CFS merit scores = 6.53888
CFS merit scores = 6.53185
CFS merit scores = 6.525
CFS merit scores = 6.51841
CFS merit scores = 6.51203
CFS merit scores = 6.50566
CFS merit scores = 6.49937
CFS merit scores = 6.49301
CFS merit scores = 6.48665
CFS merit scores = 6.48008
CFS merit scores = 6.47343
CFS merit scores = 6.4668
CFS merit scores = 6.46001
CFS merit scores = 6.45325
CFS merit scores = 6.44631
CFS merit scores = 6.43948
CFS merit scores = 6.43275
CFS merit scores = 6.42597
CFS merit scores = 6.4193
CFS merit scores = 6.41278
CFS merit scores = 6.40641
CFS merit scores = 6.39973
CFS merit scores = 6.39314
CFS merit scores = 6.38628
CFS merit scores = 6.37962
CFS merit scores = 6.37292
CFS merit scores = 6.36639
CFS merit scores = 6.36
CFS merit scores = 6.35333
CFS merit scores = 6.34673
CFS merit scores = 6.34014
CFS merit scores = 6.33372
CFS merit scores = 6.32705
CFS merit scores = 6.32036
CFS merit scores = 6.31378
CFS merit scores = 6.30725
CFS merit scores = 6.30083
CFS merit scores = 6.29446
CFS merit scores = 6.28817
CFS merit scores = 6.28195
CFS merit scores = 6.27572
CFS merit scores = 6.26898
CFS merit scores = 6.26233
CFS merit scores = 6.25568
CFS merit scores = 6.24898
CFS merit scores = 6.24233
CFS merit scores = 6.23575
CFS merit scores = 6.22918
CFS merit scores = 6.22261
CFS merit scores = 6.21615
CFS merit scores = 6.20953
CFS merit scores = 6.20274
CFS merit scores = 6.19602
CFS merit scores = 6.18919
CFS merit scores = 6.18242
CFS merit scores = 6.1758
CFS merit scores = 6.16897
CFS merit scores = 6.1618
CFS merit scores = 6.15475
CFS merit scores = 6.14775
CFS merit scores = 6.14067
CFS merit scores = 6.13336
CFS merit scores = 6.12599
CFS merit scores = 6.11876
CFS merit scores = 6.11165
CFS merit scores = 6.10467
CFS merit scores = 6.09757
CFS merit scores = 6.09057
CFS merit scores = 6.08371
CFS merit scores = 6.07653
CFS merit scores = 6.06923
CFS merit scores = 6.06199
CFS merit scores = 6.05479
CFS merit scores = 6.04757
CFS merit scores = 6.0404
CFS merit scores = 6.03326
CFS merit scores = 6.02621
CFS merit scores = 6.01927
CFS merit scores = 6.01232
CFS merit scores = 6.00545
CFS merit scores = 5.99857
CFS merit scores = 5.99173
CFS merit scores = 5.98477
CFS merit scores = 5.97769
CFS merit scores = 5.97053
CFS merit scores = 5.96346
CFS merit scores = 5.95635
CFS merit scores = 5.94929
CFS merit scores = 5.94232
CFS merit scores = 5.93541
CFS merit scores = 5.92842
CFS merit scores = 5.92135
CFS merit scores = 5.91419
CFS merit scores = 5.90706
CFS merit scores = 5.89985
CFS merit scores = 5.89274
CFS merit scores = 5.88571
CFS merit scores = 5.87881
CFS merit scores = 5.87195
CFS merit scores = 5.86503
CFS merit scores = 5.85824
CFS merit scores = 5.85148
CFS merit scores = 5.84478
CFS merit scores = 5.8382
CFS merit scores = 5.8316
CFS merit scores = 5.82506
CFS merit scores = 5.81856
CFS merit scores = 5.81214
CFS merit scores = 5.80575
CFS merit scores = 5.79925
CFS merit scores = 5.79275
CFS merit scores = 5.78626
CFS merit scores = 5.77976
CFS merit scores = 5.77333
CFS merit scores = 5.76692
CFS merit scores = 5.76063
CFS merit scores = 5.75436
CFS merit scores = 5.74815
CFS merit scores = 5.74202
CFS merit scores = 5.73587
CFS merit scores = 5.72982
CFS merit scores = 5.72389
CFS merit scores = 5.71807
CFS merit scores = 5.71224
CFS merit scores = 5.7064
CFS merit scores = 5.70067
CFS merit scores = 5.69498
CFS merit scores = 5.68928
CFS merit scores = 5.68359
CFS merit scores = 5.67789
CFS merit scores = 5.67223
CFS merit scores = 5.66662
CFS merit scores = 5.66107
CFS merit scores = 5.65549
CFS merit scores = 5.64995
CFS merit scores = 5.64448
CFS merit scores = 5.63904
CFS merit scores = 5.63355
CFS merit scores = 5.62814
CFS merit scores = 5.62275
CFS merit scores = 5.6174
CFS merit scores = 5.61206
CFS merit scores = 5.60678
CFS merit scores = 5.60151
CFS merit scores = 5.5961
CFS merit scores = 5.59079
CFS merit scores = 5.58552
CFS merit scores = 5.58029
CFS merit scores = 5.57511
CFS merit scores = 5.56989
CFS merit scores = 5.56475
CFS merit scores = 5.55971
CFS merit scores = 5.55473
CFS merit scores = 5.54966
CFS merit scores = 5.54457
CFS merit scores = 5.53952
CFS merit scores = 5.53453
CFS merit scores = 5.52954
CFS merit scores = 5.52462
CFS merit scores = 5.51972
CFS merit scores = 5.51486
CFS merit scores = 5.50997
CFS merit scores = 5.50505
CFS merit scores = 5.50017
CFS merit scores = 5.49533
CFS merit scores = 5.49051
CFS merit scores = 5.4857
CFS merit scores = 5.4809
CFS merit scores = 5.47607
CFS merit scores = 5.47115
CFS merit scores = 5.46627
CFS merit scores = 5.46144
CFS merit scores = 5.4566
CFS merit scores = 5.45185
CFS merit scores = 5.447
CFS merit scores = 5.44219
CFS merit scores = 5.43743
CFS merit scores = 5.43265
CFS merit scores = 5.42785
CFS merit scores = 5.42313
CFS merit scores = 5.41838
CFS merit scores = 5.41367
CFS merit scores = 5.40899
CFS merit scores = 5.40431
CFS merit scores = 5.39966
CFS merit scores = 5.39495
CFS merit scores = 5.39033
CFS merit scores = 5.38577
CFS merit scores = 5.38115
CFS merit scores = 5.37651
CFS merit scores = 5.37191
CFS merit scores = 5.36736
CFS merit scores = 5.36283
CFS merit scores = 5.35832
CFS merit scores = 5.35386
CFS merit scores = 5.34931
CFS merit scores = 5.3448
CFS merit scores = 5.34024
CFS merit scores = 5.33561
CFS merit scores = 5.331
CFS merit scores = 5.32643
CFS merit scores = 5.3219
CFS merit scores = 5.31733
CFS merit scores = 5.31267
CFS merit scores = 5.30806
CFS merit scores = 5.30351
CFS merit scores = 5.29893
CFS merit scores = 5.29441
CFS merit scores = 5.28994
CFS merit scores = 5.28542
CFS merit scores = 5.28094
CFS merit scores = 5.27647
CFS merit scores = 5.272
CFS merit scores = 5.26755
CFS merit scores = 5.26308
CFS merit scores = 5.25857
CFS merit scores = 5.25408
CFS merit scores = 5.24961
CFS merit scores = 5.24513
CFS merit scores = 5.24069
CFS merit scores = 5.23619
CFS merit scores = 5.23165
CFS merit scores = 5.22716
CFS merit scores = 5.22267
CFS merit scores = 5.21819
CFS merit scores = 5.21363
CFS merit scores = 5.20905
CFS merit scores = 5.2044
CFS merit scores = 5.19971
CFS merit scores = 5.19508
CFS merit scores = 5.19021
CFS merit scores = 5.18521
CFS merit scores = 5.18023
CFS merit scores = 5.17514
CFS merit scores = 5.17004
CFS merit scores = 5.16492
CFS merit scores = 5.15986
CFS merit scores = 5.15482
CFS merit scores = 5.14974
CFS merit scores = 5.14466
CFS merit scores = 5.13958
CFS merit scores = 5.13454
CFS merit scores = 5.12953
CFS merit scores = 5.12453
CFS merit scores = 5.11941
CFS merit scores = 5.11425
CFS merit scores = 5.10877
CFS merit scores = 5.10315
CFS merit scores = 5.09754
CFS merit scores = 5.09187
CFS merit scores = 5.08625
CFS merit scores = 5.0806
CFS merit scores = 5.07496
CFS merit scores = 5.06931
CFS merit scores = 5.06371
CFS merit scores = 5.05814
CFS merit scores = 5.05255
CFS merit scores = 5.04702
CFS merit scores = 5.04143
CFS merit scores = 5.03578
CFS merit scores = 5.03007
CFS merit scores = 5.02436
CFS merit scores = 5.01871
CFS merit scores = 5.013
CFS merit scores = 5.00732
CFS merit scores = 5.00159
CFS merit scores = 4.99591
CFS merit scores = 4.99004
CFS merit scores = 4.98418
CFS merit scores = 4.97828
CFS merit scores = 4.97228
CFS merit scores = 4.96633
CFS merit scores = 4.96031
CFS merit scores = 4.95434
CFS merit scores = 4.94838
CFS merit scores = 4.94243
CFS merit scores = 4.93649
CFS merit scores = 4.93055
CFS merit scores = 4.9246
CFS merit scores = 4.91873
CFS merit scores = 4.91288
CFS merit scores = 4.90698
CFS merit scores = 4.90098
CFS merit scores = 4.89493
CFS merit scores = 4.88865
CFS merit scores = 4.88232
CFS merit scores = 4.87601
CFS merit scores = 4.86948
CFS merit scores = 4.86287
CFS merit scores = 4.8561
CFS merit scores = 4.84912
CFS merit scores = 4.84215
CFS merit scores = 4.83515
CFS merit scores = 4.82816
CFS merit scores = 4.82122
CFS merit scores = 4.81424
CFS merit scores = 4.80717
CFS merit scores = 4.80011
CFS merit scores = 4.79314
CFS merit scores = 4.78608
CFS merit scores = 4.77885
CFS merit scores = 4.77137
CFS merit scores = 4.76386
CFS merit scores = 4.75616
CFS merit scores = 4.74845
CFS merit scores = 4.73979
CFS merit scores = 4.73082
CFS merit scores = 4.7209
CFS merit scores = 4.70826
cnt = 1	feature = 60	correl = -0.347415	descr = Gibbs_of_Target_Sequence__Pos_20_Step_1
cnt = 2	feature = 46	correl = 0.242108	descr = Gibbs_of_Target_Sequence__Pos_1_Step_1
cnt = 3	feature = 427	correl = -0.116999	descr = N_Gram_GATC
cnt = 4	feature = 591	correl = 0.0848322	descr = N_Gram_TCCAA
cnt = 5	feature = 577	correl = 0.0756849	descr = N_Gram_TATAT
cnt = 6	feature = 379	correl = 0.0720918	descr = N_Gram_CTCGG
cnt = 7	feature = 558	correl = 0.0492354	descr = N_Gram_TAAAG
cnt = 8	feature = 574	correl = 0.0461414	descr = N_Gram_TAGGT
cnt = 9	feature = 442	correl = 0.0833266	descr = N_Gram_GCACT
cnt = 10	feature = 629	correl = -0.0812066	descr = N_Gram_TGAGA
cnt = 11	feature = 384	correl = 0.0562804	descr = N_Gram_CTGGG
cnt = 12	feature = 268	correl = -0.0444943	descr = N_Gram_CACCC
cnt = 13	feature = 572	correl = 0.0884882	descr = N_Gram_TAGCA
cnt = 14	feature = 685	correl = 0.0805409	descr = N_Gram_TTGGG
cnt = 15	feature = 593	correl = 0.0452869	descr = N_Gram_TCCCA
cnt = 16	feature = 606	correl = -0.0491937	descr = N_Gram_TCGCA
cnt = 17	feature = 329	correl = -0.0491937	descr = N_Gram_CGACC
cnt = 18	feature = 604	correl = 0.0805409	descr = N_Gram_TCGAC
cnt = 19	feature = 360	correl = 0.0791307	descr = N_Gram_CGTGG
cnt = 20	feature = 607	correl = 0.0946425	descr = N_Gram_TCGGC
cnt = 21	feature = 328	correl = 0.0734901	descr = N_Gram_CGACA
cnt = 22	feature = 412	correl = 0.0805409	descr = N_Gram_GACGG
cnt = 23	feature = 467	correl = 0.0452869	descr = N_Gram_GCGTA
cnt = 24	feature = 508	correl = 0.0452869	descr = N_Gram_GGGGT
cnt = 25	feature = 368	correl = 0.0664393	descr = N_Gram_CTAGG
cnt = 26	feature = 538	correl = 0.0572733	descr = N_Gram_GTGCG
cnt = 27	feature = 521	correl = 0.0505891	descr = N_Gram_GTATA
cnt = 28	feature = 305	correl = 0.0452869	descr = N_Gram_CCCCG
cnt = 29	feature = 336	correl = 0.0452869	descr = N_Gram_CGCCA
cnt = 30	feature = 671	correl = 0.074088	descr = N_Gram_TTCAA
cnt = 31	feature = 370	correl = 0.0631089	descr = N_Gram_CTATA
cnt = 32	feature = 626	correl = 0.0514312	descr = N_Gram_TGAAA
cnt = 33	feature = 410	correl = -0.0682301	descr = N_Gram_GACCC
cnt = 34	feature = 208	correl = -0.0496756	descr = N_Gram_AGGGC
cnt = 35	feature = 272	correl = 0.0561223	descr = N_Gram_CACGT
cnt = 36	feature = 401	correl = 0.0530781	descr = N_Gram_GAAAC
cnt = 37	feature = 628	correl = 0.0714937	descr = N_Gram_TGACA
cnt = 38	feature = 344	correl = 0.0500401	descr = N_Gram_CGGCC
cnt = 39	feature = 228	correl = 0.0717923	descr = N_Gram_ATAGT
cnt = 40	feature = 300	correl = -0.0625909	descr = N_Gram_CCATA
cnt = 41	feature = 402	correl = 0.101676	descr = N_Gram_GAAAG
cnt = 42	feature = 595	correl = 0.0472704	descr = N_Gram_TCCGA
cnt = 43	feature = 422	correl = 0.0940975	descr = N_Gram_GAGTC
cnt = 44	feature = 367	correl = 0.0567535	descr = N_Gram_CTACT
cnt = 45	feature = 241	correl = -0.0558209	descr = N_Gram_ATGCC
cnt = 46	feature = 320	correl = 0.0675012	descr = N_Gram_CCTCA
cnt = 47	feature = 664	correl = -0.0571912	descr = N_Gram_TTAAG
cnt = 48	feature = 291	correl = -0.0497754	descr = N_Gram_CATGC
cnt = 49	feature = 431	correl = 0.0634414	descr = N_Gram_GATGT
cnt = 50	feature = 264	correl = 0.0520607	descr = N_Gram_CAATC
cnt = 51	feature = 207	correl = -0.0649075	descr = N_Gram_AGGCT
cnt = 52	feature = 362	correl = -0.0473711	descr = N_Gram_CGTTC
cnt = 53	feature = 548	correl = -0.0786977	descr = N_Gram_GTTAC
cnt = 54	feature = 372	correl = 0.0864643	descr = N_Gram_CTATT
cnt = 55	feature = 388	correl = -0.128542	descr = N_Gram_CTTAT
cnt = 56	feature = 355	correl = -0.0584187	descr = N_Gram_CGTCC
cnt = 57	feature = 218	correl = 0.0890594	descr = N_Gram_AGTTA
cnt = 58	feature = 223	correl = -0.137881	descr = N_Gram_ATAAG
cnt = 59	feature = 315	correl = -0.0643144	descr = N_Gram_CCGGT
cnt = 60	feature = 433	correl = -0.061247	descr = N_Gram_GATTA
cnt = 61	feature = 489	correl = 0.083164	descr = N_Gram_GGATT
cnt = 62	feature = 465	correl = 0.0569082	descr = N_Gram_GCGGG
cnt = 63	feature = 234	correl = -0.0963875	descr = N_Gram_ATCGG
cnt = 64	feature = 363	correl = 0.113754	descr = N_Gram_CGTTT
cnt = 65	feature = 673	correl = 0.0447228	descr = N_Gram_TTCGA
cnt = 66	feature = 405	correl = 0.0536129	descr = N_Gram_GAATC
cnt = 67	feature = 647	correl = 0.0885995	descr = N_Gram_TGGGG
cnt = 68	feature = 353	correl = -0.0676412	descr = N_Gram_CGTAC
cnt = 69	feature = 303	correl = 0.0570896	descr = N_Gram_CCCAA
cnt = 70	feature = 407	correl = 0.0448195	descr = N_Gram_GACAC
cnt = 71	feature = 428	correl = -0.0556641	descr = N_Gram_GATCG
cnt = 72	feature = 324	correl = 0.0544044	descr = N_Gram_CCTGC
cnt = 73	feature = 210	correl = 0.076447	descr = N_Gram_AGGTT
cnt = 74	feature = 640	correl = 0.0892806	descr = N_Gram_TGGAG
cnt = 75	feature = 457	correl = 0.153005	descr = N_Gram_GCCTT
cnt = 76	feature = 617	correl = 0.0484796	descr = N_Gram_TCTCG
cnt = 77	feature = 563	correl = -0.0687477	descr = N_Gram_TAAGG
cnt = 78	feature = 459	correl = -0.0767401	descr = N_Gram_GCGAC
cnt = 79	feature = 317	correl = -0.0617818	descr = N_Gram_CCGTC
cnt = 80	feature = 527	correl = 0.0452869	descr = N_Gram_GTCCG
cnt = 81	feature = 278	correl = 0.0540659	descr = N_Gram_CAGCG
cnt = 82	feature = 495	correl = 0.089422	descr = N_Gram_GGCCC
cnt = 83	feature = 209	correl = 0.0785959	descr = N_Gram_AGGGG
cnt = 84	feature = 304	correl = 0.0843006	descr = N_Gram_CCCAC
cnt = 85	feature = 687	correl = 0.0851163	descr = N_Gram_TTGTG
cnt = 86	feature = 425	correl = 0.0461314	descr = N_Gram_GATAC
cnt = 87	feature = 522	correl = -0.0626508	descr = N_Gram_GTATC
cnt = 88	feature = 242	correl = -0.0678928	descr = N_Gram_ATGCT
cnt = 89	feature = 666	correl = -0.0733575	descr = N_Gram_TTACC
cnt = 90	feature = 440	correl = 0.0732067	descr = N_Gram_GCAAT
cnt = 91	feature = 253	correl = -0.146254	descr = N_Gram_ATTTT
cnt = 92	feature = 653	correl = 0.0596118	descr = N_Gram_TGTAA
cnt = 93	feature = 520	correl = 0.0712806	descr = N_Gram_GTAGT
cnt = 94	feature = 338	correl = 0.0572733	descr = N_Gram_CGCTA
cnt = 95	feature = 497	correl = 0.0744338	descr = N_Gram_GGCGC
cnt = 96	feature = 248	correl = -0.048657	descr = N_Gram_ATTAA
cnt = 97	feature = 438	correl = 0.0611177	descr = N_Gram_GCAAA
cnt = 98	feature = 487	correl = 0.0898475	descr = N_Gram_GGAGT
cnt = 99	feature = 596	correl = -0.0653456	descr = N_Gram_TCCGC
cnt = 100	feature = 550	correl = -0.0483207	descr = N_Gram_GTTCG
cnt = 101	feature = 426	correl = 0.0669709	descr = N_Gram_GATAT
cnt = 102	feature = 460	correl = 0.0745119	descr = N_Gram_GCGAG
cnt = 103	feature = 594	correl = 0.0523377	descr = N_Gram_TCCCG
cnt = 104	feature = 261	correl = 0.0830691	descr = N_Gram_CAAGG
cnt = 105	feature = 686	correl = 0.0516604	descr = N_Gram_TTGGT
cnt = 106	feature = 455	correl = -0.0562445	descr = N_Gram_GCCGT
cnt = 107	feature = 518	correl = 0.0732883	descr = N_Gram_GTAAA
cnt = 108	feature = 613	correl = 0.0567535	descr = N_Gram_TCTAC
cnt = 109	feature = 280	correl = 0.0863731	descr = N_Gram_CAGGA
cnt = 110	feature = 443	correl = -0.0557625	descr = N_Gram_GCAGA
cnt = 111	feature = 578	correl = -0.0563951	descr = N_Gram_TATTC
cnt = 112	feature = 323	correl = 0.0602049	descr = N_Gram_CCTGA
cnt = 113	feature = 345	correl = 0.0583208	descr = N_Gram_CGGCG
cnt = 114	feature = 549	correl = 0.0609492	descr = N_Gram_GTTCC
cnt = 115	feature = 318	correl = 0.109154	descr = N_Gram_CCGTG
cnt = 116	feature = 212	correl = 0.146791	descr = N_Gram_AGTAA
cnt = 117	feature = 309	correl = -0.0630652	descr = N_Gram_CCCTT
cnt = 118	feature = 343	correl = 0.106027	descr = N_Gram_CGGCA
cnt = 119	feature = 257	correl = -0.0473555	descr = N_Gram_CAAAC
cnt = 120	feature = 573	correl = -0.0518813	descr = N_Gram_TAGCC
cnt = 121	feature = 267	correl = 0.0639483	descr = N_Gram_CACCA
cnt = 122	feature = 260	correl = 0.062152	descr = N_Gram_CAAGC
cnt = 123	feature = 233	correl = -0.0491937	descr = N_Gram_ATCGC
cnt = 124	feature = 366	correl = 0.0452869	descr = N_Gram_CTAAA
cnt = 125	feature = 371	correl = 0.0548529	descr = N_Gram_CTATG
cnt = 126	feature = 674	correl = -0.0486819	descr = N_Gram_TTCGG
cnt = 127	feature = 576	correl = -0.0505998	descr = N_Gram_TATAC
cnt = 128	feature = 657	correl = 0.06953	descr = N_Gram_TGTGA
cnt = 129	feature = 541	correl = 0.138921	descr = N_Gram_GTGGC
cnt = 130	feature = 331	correl = 0.0858864	descr = N_Gram_CGAGG
cnt = 131	feature = 599	correl = 0.055723	descr = N_Gram_TCCTA
cnt = 132	feature = 231	correl = -0.0522752	descr = N_Gram_ATCAT
cnt = 133	feature = 265	correl = 0.083765	descr = N_Gram_CACAG
cnt = 134	feature = 635	correl = 0.107029	descr = N_Gram_TGCAA
cnt = 135	feature = 408	correl = 0.0840689	descr = N_Gram_GACAG
cnt = 136	feature = 679	correl = -0.0782459	descr = N_Gram_TTGAC
cnt = 137	feature = 286	correl = -0.0599505	descr = N_Gram_CATAT
cnt = 138	feature = 547	correl = 0.0890594	descr = N_Gram_GTTAA
cnt = 139	feature = 510	correl = 0.0932736	descr = N_Gram_GGGTC
cnt = 140	feature = 506	correl = 0.116095	descr = N_Gram_GGGCC
cnt = 141	feature = 332	correl = -0.0822254	descr = N_Gram_CGAGT
cnt = 142	feature = 251	correl = 0.106191	descr = N_Gram_ATTGT
cnt = 143	feature = 229	correl = 0.0863399	descr = N_Gram_ATATA
cnt = 144	feature = 361	correl = 0.05408	descr = N_Gram_CGTGT
cnt = 145	feature = 217	correl = 0.105676	descr = N_Gram_AGTGT
cnt = 146	feature = 249	correl = -0.0567622	descr = N_Gram_ATTAC
cnt = 147	feature = 564	correl = -0.140392	descr = N_Gram_TAAGT
cnt = 148	feature = 435	correl = -0.0897884	descr = N_Gram_GATTT
cnt = 149	feature = 608	correl = -0.0666005	descr = N_Gram_TCGGG
cnt = 150	feature = 500	correl = 0.154835	descr = N_Gram_GGCTT
cnt = 151	feature = 648	correl = 0.0467472	descr = N_Gram_TGGGT
cnt = 152	feature = 514	correl = 0.0652534	descr = N_Gram_GGTCA
cnt = 153	feature = 446	correl = 0.101936	descr = N_Gram_GCATC
cnt = 154	feature = 322	correl = 0.0441725	descr = N_Gram_CCTCT
cnt = 155	feature = 263	correl = 0.0458633	descr = N_Gram_CAATA
cnt = 156	feature = 463	correl = 0.0523923	descr = N_Gram_GCGGA
cnt = 157	feature = 470	correl = 0.0865641	descr = N_Gram_GCTAT
cnt = 158	feature = 395	correl = 0.109561	descr = N_Gram_CTTGG
cnt = 159	feature = 313	correl = 0.0710368	descr = N_Gram_CCGGC
cnt = 160	feature = 568	correl = 0.0728511	descr = N_Gram_TACGA
cnt = 161	feature = 417	correl = -0.047847	descr = N_Gram_GAGCC
cnt = 162	feature = 539	correl = 0.0978169	descr = N_Gram_GTGCT
cnt = 163	feature = 654	correl = -0.054691	descr = N_Gram_TGTCA
cnt = 164	feature = 144	correl = 0.0641471	descr = N_Gram_AATCT
cnt = 165	feature = 561	correl = -0.0569719	descr = N_Gram_TAAGA
cnt = 166	feature = 449	correl = 0.0932506	descr = N_Gram_GCCAG
cnt = 167	feature = 632	correl = 0.0544221	descr = N_Gram_TGATA
cnt = 168	feature = 319	correl = 0.055723	descr = N_Gram_CCTAT
cnt = 169	feature = 452	correl = 0.0901291	descr = N_Gram_GCCCG
cnt = 170	feature = 477	correl = 0.0440459	descr = N_Gram_GCTTG
cnt = 171	feature = 536	correl = 0.0616995	descr = N_Gram_GTGAC
cnt = 172	feature = 660	correl = -0.0512407	descr = N_Gram_TGTTA
cnt = 173	feature = 296	correl = 0.0598953	descr = N_Gram_CCACC
cnt = 174	feature = 341	correl = 0.0989836	descr = N_Gram_CGGAC
cnt = 175	feature = 398	correl = 0.103806	descr = N_Gram_CTTTG
cnt = 176	feature = 468	correl = -0.131911	descr = N_Gram_GCGTC
cnt = 177	feature = 650	correl = 0.0718409	descr = N_Gram_TGGTA
cnt = 178	feature = 273	correl = 0.0976413	descr = N_Gram_CACTC
cnt = 179	feature = 276	correl = 0.0729478	descr = N_Gram_CAGCA
cnt = 180	feature = 439	correl = 0.09697	descr = N_Gram_GCAAC
cnt = 181	feature = 544	correl = 0.0475785	descr = N_Gram_GTGTA
cnt = 182	feature = 542	correl = 0.0784749	descr = N_Gram_GTGGT
cnt = 183	feature = 214	correl = 0.115696	descr = N_Gram_AGTCA
cnt = 184	feature = 636	correl = 0.0849031	descr = N_Gram_TGCAC
cnt = 185	feature = 551	correl = -0.0579619	descr = N_Gram_GTTCT
cnt = 186	feature = 238	correl = -0.0559354	descr = N_Gram_ATGAT
cnt = 187	feature = 414	correl = 0.0968628	descr = N_Gram_GACTA
cnt = 188	feature = 301	correl = 0.0612116	descr = N_Gram_CCATC
cnt = 189	feature = 285	correl = -0.0502499	descr = N_Gram_CATAC
cnt = 190	feature = 308	correl = 0.0710368	descr = N_Gram_CCCGG
cnt = 191	feature = 374	correl = 0.0770972	descr = N_Gram_CTCAA
cnt = 192	feature = 630	correl = 0.0440217	descr = N_Gram_TGAGT
cnt = 193	feature = 382	correl = -0.0922983	descr = N_Gram_CTGAT
cnt = 194	feature = 464	correl = 0.0638865	descr = N_Gram_GCGGC
cnt = 195	feature = 519	correl = 0.0526961	descr = N_Gram_GTACT
cnt = 196	feature = 283	correl = 0.132953	descr = N_Gram_CAGTG
cnt = 197	feature = 277	correl = 0.0548463	descr = N_Gram_CAGCC
cnt = 198	feature = 454	correl = 0.0972248	descr = N_Gram_GCCGG
cnt = 199	feature = 334	correl = -0.0498811	descr = N_Gram_CGCAG
cnt = 200	feature = 390	correl = 0.0489038	descr = N_Gram_CTTCA
cnt = 201	feature = 413	correl = -0.072178	descr = N_Gram_GACGT
cnt = 202	feature = 553	correl = 0.108164	descr = N_Gram_GTTGG
cnt = 203	feature = 504	correl = 0.101752	descr = N_Gram_GGGAG
cnt = 204	feature = 385	correl = 0.0481214	descr = N_Gram_CTGTG
cnt = 205	feature = 404	correl = 0.0876055	descr = N_Gram_GAAGA
cnt = 206	feature = 475	correl = 0.0810675	descr = N_Gram_GCTGG
cnt = 207	feature = 525	correl = -0.0727329	descr = N_Gram_GTCCA
cnt = 208	feature = 279	correl = -0.158118	descr = N_Gram_CAGCT
cnt = 209	feature = 421	correl = 0.0517891	descr = N_Gram_GAGGT
cnt = 210	feature = 219	correl = 0.059449	descr = N_Gram_AGTTG
cnt = 211	feature = 697	correl = -0.0963129	descr = N_Gram_TTTTG
cnt = 212	feature = 545	correl = 0.0698162	descr = N_Gram_GTGTG
cnt = 213	feature = 347	correl = 0.0953808	descr = N_Gram_CGGGA
cnt = 214	feature = 225	correl = -0.0730058	descr = N_Gram_ATACT
cnt = 215	feature = 529	correl = -0.114562	descr = N_Gram_GTCGA
cnt = 216	feature = 289	correl = -0.0641293	descr = N_Gram_CATCG
cnt = 217	feature = 474	correl = 0.0662403	descr = N_Gram_GCTGC
cnt = 218	feature = 503	correl = 0.0968628	descr = N_Gram_GGGAC
cnt = 219	feature = 515	correl = 0.0634671	descr = N_Gram_GGTTG
cnt = 220	feature = 496	correl = 0.151082	descr = N_Gram_GGCCT
cnt = 221	feature = 235	correl = 0.0802	descr = N_Gram_ATCTG
cnt = 222	feature = 512	correl = -0.058393	descr = N_Gram_GGTAA
cnt = 223	feature = 292	correl = 0.0512516	descr = N_Gram_CATGG
cnt = 224	feature = 469	correl = 0.0954189	descr = N_Gram_GCGTG
cnt = 225	feature = 418	correl = 0.0916091	descr = N_Gram_GAGCT
cnt = 226	feature = 526	correl = 0.0516429	descr = N_Gram_GTCCC
cnt = 227	feature = 651	correl = 0.052209	descr = N_Gram_TGGTC
cnt = 228	feature = 587	correl = -0.0636753	descr = N_Gram_TCATA
cnt = 229	feature = 220	correl = -0.0833931	descr = N_Gram_AGTTT
cnt = 230	feature = 282	correl = 0.082645	descr = N_Gram_CAGTA
cnt = 231	feature = 450	correl = 0.0608555	descr = N_Gram_GCCAT
cnt = 232	feature = 380	correl = 0.0809231	descr = N_Gram_CTCTA
cnt = 233	feature = 492	correl = 0.083074	descr = N_Gram_GGCAT
cnt = 234	feature = 215	correl = -0.142827	descr = N_Gram_AGTCT
cnt = 235	feature = 644	correl = 0.117453	descr = N_Gram_TGGCT
cnt = 236	feature = 294	correl = 0.058966	descr = N_Gram_CCAAA
cnt = 237	feature = 337	correl = 0.101752	descr = N_Gram_CGCCG
cnt = 238	feature = 394	correl = -0.121553	descr = N_Gram_CTTGC
cnt = 239	feature = 600	correl = -0.0690991	descr = N_Gram_TCCTC
cnt = 240	feature = 311	correl = 0.0466045	descr = N_Gram_CCGA
cnt = 241	feature = 488	correl = -0.0918325	descr = N_Gram_GGATC
cnt = 242	feature = 484	correl = 0.0989836	descr = N_Gram_GGACG
cnt = 243	feature = 269	correl = 0.0731071	descr = N_Gram_CACCT
cnt = 244	feature = 387	correl = -0.0670185	descr = N_Gram_CTTA
cnt = 245	feature = 270	correl = -0.0619909	descr = N_Gram_CACG
cnt = 246	feature = 642	correl = 0.155761	descr = N_Gram_TGGCC
cnt = 247	feature = 396	correl = 0.0788654	descr = N_Gram_CTTGT
cnt = 248	feature = 486	correl = 0.107358	descr = N_Gram_GGAGC
cnt = 249	feature = 295	correl = 0.0772602	descr = N_Gram_CCAAG
cnt = 250	feature = 375	correl = -0.11012	descr = N_Gram_CTCAT
cnt = 251	feature = 381	correl = -0.0583227	descr = N_Gram_CTCTC
cnt = 252	feature = 483	correl = 0.113009	descr = N_Gram_GGACC
cnt = 253	feature = 350	correl = -0.0656894	descr = N_Gram_CGGTA
cnt = 254	feature = 397	correl = 0.0914291	descr = N_Gram_CTTTA
cnt = 255	feature = 400	correl = 0.0754458	descr = N_Gram_GAAA
cnt = 256	feature = 575	correl = 0.051771	descr = N_Gram_TAGT
cnt = 257	feature = 610	correl = -0.0621414	descr = N_Gram_TCGTC
cnt = 258	feature = 348	correl = 0.128962	descr = N_Gram_CGGGC
cnt = 259	feature = 325	correl = -0.0744679	descr = N_Gram_CCTTC
cnt = 260	feature = 451	correl = 0.0642394	descr = N_Gram_GCCCA
cnt = 261	feature = 250	correl = 0.0497647	descr = N_Gram_ATTG
cnt = 262	feature = 351	correl = -0.0566691	descr = N_Gram_CGTA
cnt = 263	feature = 247	correl = -0.0675563	descr = N_Gram_ATTA
cnt = 264	feature = 290	correl = 0.116459	descr = N_Gram_CATCT
cnt = 265	feature = 498	correl = 0.0891482	descr = N_Gram_GGCGG
cnt = 266	feature = 584	correl = 0.0834493	descr = N_Gram_TCAGC
cnt = 267	feature = 429	correl = -0.100494	descr = N_Gram_GATCT
cnt = 268	feature = 509	correl = 0.0499342	descr = N_Gram_GGGT
cnt = 269	feature = 423	correl = -0.057654	descr = N_Gram_GAGTT
cnt = 270	feature = 222	correl = -0.084211	descr = N_Gram_ATAA
cnt = 271	feature = 29	correl = -0.0800233	descr = Position_Specific_Bin_Base_13_Base_A
cnt = 272	feature = 406	correl = 0.0949745	descr = N_Gram_GACA
cnt = 273	feature = 643	correl = -0.0920186	descr = N_Gram_TGGCG
cnt = 274	feature = 554	correl = -0.0454519	descr = N_Gram_GTTGT
cnt = 275	feature = 24	correl = -0.0876332	descr = Position_Specific_Bin_Base_11_Base_G
cnt = 276	feature = 13	correl = -0.117329	descr = Position_Specific_Bin_Base_5_Base_A
cnt = 277	feature = 494	correl = 0.107641	descr = N_Gram_GGCCA
cnt = 278	feature = 340	correl = 0.0733859	descr = N_Gram_CGGA
cnt = 279	feature = 39	correl = 0.100543	descr = Position_Specific_Bin_Base_17_Base_C
cnt = 280	feature = 615	correl = -0.0845169	descr = N_Gram_TCTCA
cnt = 281	feature = 633	correl = -0.14881	descr = N_Gram_TGATT
cnt = 282	feature = 441	correl = 0.0927742	descr = N_Gram_GCAC
cnt = 283	feature = 437	correl = 0.130899	descr = N_Gram_GCAA
cnt = 284	feature = 555	correl = -0.0745096	descr = N_Gram_GTTTT
cnt = 285	feature = 19	correl = 0.0669134	descr = Position_Specific_Bin_Base_7_Base_T
cnt = 286	feature = 655	correl = 0.0744355	descr = N_Gram_TGTCC
cnt = 287	feature = 9	correl = 0.0776875	descr = Position_Specific_Bin_Base_2_Base_T
cnt = 288	feature = 288	correl = 0.10369	descr = N_Gram_CATCC
cnt = 289	feature = 10	correl = 0.0854775	descr = Position_Specific_Bin_Base_3_Base_C
cnt = 290	feature = 20	correl = 0.0655349	descr = Position_Specific_Bin_Base_8_Base_T
cnt = 291	feature = 38	correl = -0.0595136	descr = Position_Specific_Bin_Base_17_Base_A
cnt = 292	feature = 28	correl = -0.130606	descr = Position_Specific_Bin_Base_12_Base_T
cnt = 293	feature = 533	correl = -0.0808359	descr = N_Gram_GTCTT
cnt = 294	feature = 72	correl = 0.0538517	descr = Fold_of_RNAi_Sequence_Pos_11
cnt = 295	feature = 597	correl = -0.0802551	descr = N_Gram_TCCGG
cnt = 296	feature = 623	correl = -0.0522128	descr = N_Gram_TCTTG
cnt = 297	feature = 535	correl = 0.0662031	descr = N_Gram_GTGA
cnt = 298	feature = 18	correl = 0.118854	descr = Position_Specific_Bin_Base_6_Base_C
cnt = 299	feature = 32	correl = -0.0442977	descr = Position_Specific_Bin_Base_14_Base_G
cnt = 300	feature = 327	correl = -0.0443489	descr = N_Gram_CGAC
cnt = 301	feature = 645	correl = 0.120543	descr = N_Gram_TGGG
cnt = 302	feature = 244	correl = 0.0505259	descr = N_Gram_ATGT
cnt = 303	feature = 383	correl = 0.0959676	descr = N_Gram_CTGCA
cnt = 304	feature = 81	correl = 0.11074	descr = Xue_Structure_Feature_A101
cnt = 305	feature = 298	correl = -0.134265	descr = N_Gram_CCAGC
cnt = 306	feature = 35	correl = 0.0640574	descr = Position_Specific_Bin_Base_15_Base_T
cnt = 307	feature = 461	correl = 0.0512026	descr = N_Gram_GCGCC
cnt = 308	feature = 42	correl = 0.133614	descr = Position_Specific_Bin_Base_18_Base_C
cnt = 309	feature = 476	correl = 0.0689069	descr = N_Gram_GCTT
cnt = 310	feature = 637	correl = -0.142289	descr = N_Gram_TGCG
cnt = 311	feature = 31	correl = -0.0881516	descr = Position_Specific_Bin_Base_14_Base_A
cnt = 312	feature = 369	correl = 0.114748	descr = N_Gram_CTAT
cnt = 313	feature = 627	correl = -0.0479981	descr = N_Gram_TGAAG
cnt = 314	feature = 316	correl = 0.0439193	descr = N_Gram_CCGT
cnt = 315	feature = 684	correl = 0.0526633	descr = N_Gram_TTGGC
cnt = 316	feature = 8	correl = -0.0951943	descr = Position_Specific_Bin_Base_2_Base_G
cnt = 317	feature = 306	correl = 0.0973384	descr = N_Gram_CCCG
cnt = 318	feature = 51	correl = -0.17313	descr = Gibbs_of_Target_Sequence__Pos_7_Step_1
cnt = 319	feature = 21	correl = -0.0775498	descr = Position_Specific_Bin_Base_9_Base_T
cnt = 320	feature = 619	correl = -0.0520495	descr = N_Gram_TCTGA
cnt = 321	feature = 445	correl = 0.0665764	descr = N_Gram_GCAT
cnt = 322	feature = 23	correl = 0.0854367	descr = Position_Specific_Bin_Base_10_Base_T
cnt = 323	feature = 393	correl = -0.0936785	descr = N_Gram_CTTGA
cnt = 324	feature = 70	correl = 0.102914	descr = Fold_of_RNAi_Sequence_Pos_9
cnt = 325	feature = 622	correl = -0.133929	descr = N_Gram_TCTTC
cnt = 326	feature = 52	correl = 0.0508568	descr = Gibbs_of_Target_Sequence__Pos_9_Step_1
cnt = 327	feature = 480	correl = 0.0601391	descr = N_Gram_GGAA
cnt = 328	feature = 49	correl = -0.0653716	descr = Gibbs_of_Target_Sequence__Pos_5_Step_1
cnt = 329	feature = 44	correl = -0.120683	descr = Position_Specific_Bin_Base_18_Base_T
cnt = 330	feature = 588	correl = -0.0496637	descr = N_Gram_TCATC
cnt = 331	feature = 206	correl = 0.130544	descr = N_Gram_AGGCG
cnt = 332	feature = 226	correl = 0.0602607	descr = N_Gram_ATAG
cnt = 333	feature = 211	correl = 0.0866538	descr = N_Gram_AGTA
cnt = 334	feature = 16	correl = -0.0443148	descr = Position_Specific_Bin_Base_5_Base_T
cnt = 335	feature = 27	correl = 0.096499	descr = Position_Specific_Bin_Base_12_Base_G
cnt = 336	feature = 33	correl = 0.105292	descr = Position_Specific_Bin_Base_14_Base_T
cnt = 337	feature = 356	correl = -0.130588	descr = N_Gram_CGTCG
cnt = 338	feature = 689	correl = 0.0479403	descr = N_Gram_TTTA
cnt = 339	feature = 259	correl = 0.0701711	descr = N_Gram_CAAG
cnt = 340	feature = 609	correl = -0.0513179	descr = N_Gram_TCGT
cnt = 341	feature = 424	correl = 0.0661687	descr = N_Gram_GATA
cnt = 342	feature = 216	correl = 0.0764567	descr = N_Gram_AGTG
cnt = 343	feature = 11	correl = -0.0653915	descr = Position_Specific_Bin_Base_4_Base_A
cnt = 344	feature = 505	correl = 0.11473	descr = N_Gram_GGGC
cnt = 345	feature = 30	correl = 0.130178	descr = Position_Specific_Bin_Base_13_Base_C
cnt = 346	feature = 17	correl = -0.0974862	descr = Position_Specific_Bin_Base_6_Base_A
cnt = 347	feature = 47	correl = 0.261498	descr = Gibbs_of_Target_Sequence__Pos_2_Step_1
cnt = 348	feature = 420	correl = 0.0635363	descr = N_Gram_GAGGC
cnt = 349	feature = 76	correl = 0.0789703	descr = Fold_of_RNAi_Sequence_Pos_15
cnt = 350	feature = 274	correl = 0.0512262	descr = N_Gram_CAGA
cnt = 351	feature = 618	correl = -0.127889	descr = N_Gram_TCTCT
cnt = 352	feature = 71	correl = 0.0489133	descr = Fold_of_RNAi_Sequence_Pos_10
cnt = 353	feature = 634	correl = 0.0924902	descr = N_Gram_TGCA
cnt = 354	feature = 25	correl = -0.0810827	descr = Position_Specific_Bin_Base_12_Base_A
cnt = 355	feature = 605	correl = -0.123104	descr = N_Gram_TCGAG
cnt = 356	feature = 34	correl = -0.0508569	descr = Position_Specific_Bin_Base_15_Base_A
cnt = 357	feature = 79	correl = -0.0483646	descr = Xue_Structure_Feature_A110
cnt = 358	feature = 266	correl = 0.0719619	descr = N_Gram_CACC
cnt = 359	feature = 540	correl = 0.118949	descr = N_Gram_GTGG
cnt = 360	feature = 224	correl = -0.053129	descr = N_Gram_ATAC
cnt = 361	feature = 665	correl = -0.0823997	descr = N_Gram_TTAC
cnt = 362	feature = 105	correl = 0.126577	descr = Fold_of_Target_NoEndbrace_noends_Pos_17
cnt = 363	feature = 53	correl = 0.0782014	descr = Gibbs_of_Target_Sequence__Pos_12_Step_1
cnt = 364	feature = 472	correl = -0.0965741	descr = N_Gram_GCTCC
cnt = 365	feature = 543	correl = 0.0942007	descr = N_Gram_GTGT
cnt = 366	feature = 314	correl = 0.117496	descr = N_Gram_CCGGG
cnt = 367	feature = 74	correl = 0.109725	descr = Fold_of_RNAi_Sequence_Pos_13
cnt = 368	feature = 36	correl = -0.148573	descr = Position_Specific_Bin_Base_16_Base_A
cnt = 369	feature = 499	correl = 0.0612823	descr = N_Gram_GGCT
cnt = 370	feature = 22	correl = -0.0479109	descr = Position_Specific_Bin_Base_10_Base_C
cnt = 371	feature = 456	correl = 0.0994547	descr = N_Gram_GCCT
cnt = 372	feature = 232	correl = -0.0768526	descr = N_Gram_ATCG
cnt = 373	feature = 560	correl = -0.126069	descr = N_Gram_TAAG
cnt = 374	feature = 15	correl = 0.0543962	descr = Position_Specific_Bin_Base_5_Base_G
cnt = 375	feature = 667	correl = -0.0576304	descr = N_Gram_TTAT
cnt = 376	feature = 252	correl = -0.0893484	descr = N_Gram_ATTT
cnt = 377	feature = 237	correl = -0.0476499	descr = N_Gram_ATGA
cnt = 378	feature = 453	correl = 0.0586643	descr = N_Gram_GCCG
cnt = 379	feature = 583	correl = 0.122361	descr = N_Gram_TCAG
cnt = 380	feature = 54	correl = -0.0759403	descr = Gibbs_of_Target_Sequence__Pos_13_Step_1
cnt = 381	feature = 656	correl = 0.0960825	descr = N_Gram_TGTG
cnt = 382	feature = 12	correl = 0.0653704	descr = Position_Specific_Bin_Base_4_Base_C
cnt = 383	feature = 14	correl = 0.109627	descr = Position_Specific_Bin_Base_5_Base_C
cnt = 384	feature = 66	correl = 0.163259	descr = Fold_of_RNAi_Sequence_Pos_2
cnt = 385	feature = 473	correl = 0.0858602	descr = N_Gram_GCTG
cnt = 386	feature = 411	correl = -0.0543416	descr = N_Gram_GACG
cnt = 387	feature = 56	correl = -0.0449353	descr = Gibbs_of_Target_Sequence__Pos_15_Step_1
cnt = 388	feature = 448	correl = 0.0551662	descr = N_Gram_GCCA
cnt = 389	feature = 365	correl = 0.0795051	descr = N_Gram_CTA
cnt = 390	feature = 649	correl = 0.0821641	descr = N_Gram_TGGT
cnt = 391	feature = 357	correl = 0.169655	descr = N_Gram_CGTG
cnt = 392	feature = 59	correl = -0.292329	descr = Gibbs_of_Target_Sequence__Pos_19_Step_1
cnt = 393	feature = 601	correl = -0.108175	descr = N_Gram_TCCTT
cnt = 394	feature = 570	correl = -0.0465735	descr = N_Gram_TACTT
cnt = 395	feature = 485	correl = 0.109338	descr = N_Gram_GGAG
cnt = 396	feature = 69	correl = 0.0759704	descr = Fold_of_RNAi_Sequence_Pos_6
cnt = 397	feature = 693	correl = -0.0468226	descr = N_Gram_TTTG
cnt = 398	feature = 517	correl = 0.0554209	descr = N_Gram_GTAA
cnt = 399	feature = 528	correl = -0.102257	descr = N_Gram_GTCG
cnt = 400	feature = 43	correl = 0.279493	descr = Position_Specific_Bin_Base_18_Base_G
cnt = 401	feature = 342	correl = 0.099732	descr = N_Gram_CGGC
cnt = 402	feature = 281	correl = 0.132917	descr = N_Gram_CAGT
cnt = 403	feature = 58	correl = -0.179314	descr = Gibbs_of_Target_Sequence__Pos_18_Step_1
cnt = 404	feature = 482	correl = 0.112565	descr = N_Gram_GGAC
cnt = 405	feature = 293	correl = 0.0933155	descr = N_Gram_CCAA
cnt = 406	feature = 680	correl = -0.0881419	descr = N_Gram_TTGC
cnt = 407	feature = 552	correl = 0.0620056	descr = N_Gram_GTTG
cnt = 408	feature = 299	correl = 0.0485756	descr = N_Gram_CCAT
cnt = 409	feature = 213	correl = -0.0818335	descr = N_Gram_AGTC
cnt = 410	feature = 80	correl = 0.0690623	descr = Xue_Structure_Feature_A100
cnt = 411	feature = 683	correl = 0.0583121	descr = N_Gram_TTGG
cnt = 412	feature = 432	correl = -0.0644062	descr = N_Gram_GATT
cnt = 413	feature = 57	correl = -0.11194	descr = Gibbs_of_Target_Sequence__Pos_17_Step_1
cnt = 414	feature = 691	correl = -0.078504	descr = N_Gram_TTTCC
cnt = 415	feature = 603	correl = -0.0867741	descr = N_Gram_TCGA
cnt = 416	feature = 160	correl = 0.0478456	descr = N_Gram_ACC
cnt = 417	feature = 256	correl = 0.0438834	descr = N_Gram_CAAA
cnt = 418	feature = 462	correl = 0.0691327	descr = N_Gram_GCGG
cnt = 419	feature = 73	correl = 0.0863489	descr = Fold_of_RNAi_Sequence_Pos_12
cnt = 420	feature = 678	correl = -0.0502219	descr = N_Gram_TTGA
cnt = 421	feature = 26	correl = 0.118928	descr = Position_Specific_Bin_Base_12_Base_C
cnt = 422	feature = 692	correl = -0.114352	descr = N_Gram_TTTCT
cnt = 423	feature = 377	correl = -0.113249	descr = N_Gram_CTCCA
cnt = 424	feature = 64	correl = 0.15833	descr = Fold_of_RNAi_Sequence_Pos_0
cnt = 425	feature = 75	correl = 0.0981715	descr = Fold_of_RNAi_Sequence_Pos_14
cnt = 426	feature = 50	correl = -0.132971	descr = Gibbs_of_Target_Sequence__Pos_6_Step_1
cnt = 427	feature = 586	correl = -0.0682701	descr = N_Gram_TCAT
cnt = 428	feature = 676	correl = -0.220662	descr = N_Gram_TTCTC
cnt = 429	feature = 41	correl = -0.255427	descr = Position_Specific_Bin_Base_18_Base_A
cnt = 430	feature = 77	correl = 0.0661739	descr = Fold_of_RNAi_Sequence_Pos_16
cnt = 431	feature = 55	correl = -0.196625	descr = Gibbs_of_Target_Sequence__Pos_14_Step_1
cnt = 432	feature = 471	correl = -0.0912038	descr = N_Gram_GCTC
cnt = 433	feature = 502	correl = 0.0949211	descr = N_Gram_GGGA
cnt = 434	feature = 419	correl = 0.0685691	descr = N_Gram_GAGG
cnt = 435	feature = 136	correl = -0.0709854	descr = N_Gram_AAGT
cnt = 436	feature = 65	correl = 0.187737	descr = Fold_of_RNAi_Sequence_Pos_1
cnt = 437	feature = 335	correl = 0.0650561	descr = N_Gram_CGCC
cnt = 438	feature = 297	correl = -0.0958582	descr = N_Gram_CCAG
cnt = 439	feature = 466	correl = -0.0787335	descr = N_Gram_GCGT
cnt = 440	feature = 78	correl = 0.0997098	descr = Xue_Structure_Feature_A111
cnt = 441	feature = 391	correl = -0.212296	descr = N_Gram_CTTCT
cnt = 442	feature = 565	correl = -0.0711144	descr = N_Gram_TAC
cnt = 443	feature = 696	correl = -0.146739	descr = N_Gram_TTTTC
cnt = 444	feature = 67	correl = 0.0897767	descr = Fold_of_RNAi_Sequence_Pos_3
cnt = 445	feature = 616	correl = -0.109802	descr = N_Gram_TCTCC
cnt = 446	feature = 493	correl = 0.190541	descr = N_Gram_GGCC
cnt = 447	feature = 523	correl = -0.0860411	descr = N_Gram_GTC
cnt = 448	feature = 641	correl = 0.0679978	descr = N_Gram_TGGC
cnt = 449	feature = 557	correl = -0.0638355	descr = N_Gram_TAA
cnt = 450	feature = 326	correl = -0.0476907	descr = N_Gram_CGA
cnt = 451	feature = 284	correl = 0.0548268	descr = N_Gram_CAT
cnt = 452	feature = 275	correl = -0.0516213	descr = N_Gram_CAGC
cnt = 453	feature = 677	correl = -0.120385	descr = N_Gram_TTCTT
cnt = 454	feature = 68	correl = 0.0616863	descr = Fold_of_RNAi_Sequence_Pos_4
cnt = 455	feature = 436	correl = 0.118347	descr = N_Gram_GCA
cnt = 456	feature = 230	correl = -0.0499213	descr = N_Gram_ATC
cnt = 457	feature = 389	correl = -0.115623	descr = N_Gram_CTTC
cnt = 458	feature = 312	correl = 0.0571317	descr = N_Gram_CCGG
cnt = 459	feature = 662	correl = -0.0926193	descr = N_Gram_TTA
cnt = 460	feature = 625	correl = -0.0643192	descr = N_Gram_TGA
cnt = 461	feature = 598	correl = -0.0828948	descr = N_Gram_TCCT
cnt = 462	feature = 255	correl = 0.140447	descr = N_Gram_CAA
cnt = 463	feature = 652	correl = 0.0875173	descr = N_Gram_TGT
cnt = 464	feature = 590	correl = -0.0921947	descr = N_Gram_TCCA
cnt = 465	feature = 364	correl = -0.0500366	descr = N_Gram_CT
cnt = 466	feature = 82	correl = 0.10386	descr = Xue_Structure_Feature_C111
cnt = 467	feature = 580	correl = 0.0574006	descr = N_Gram_TCA
cnt = 468	feature = 602	correl = -0.110016	descr = N_Gram_TCG
cnt = 469	feature = 511	correl = 0.0883702	descr = N_Gram_GGT
cnt = 470	feature = 501	correl = 0.15026	descr = N_Gram_GGG
cnt = 471	feature = 546	correl = 0.052667	descr = N_Gram_GTT
cnt = 472	feature = 639	correl = 0.111239	descr = N_Gram_TGG
cnt = 473	feature = 695	correl = -0.156484	descr = N_Gram_TTTT
cnt = 474	feature = 614	correl = -0.186339	descr = N_Gram_TCTC
cnt = 475	feature = 83	correl = 0.0933448	descr = Xue_Structure_Feature_C110
cnt = 476	feature = 479	correl = 0.136826	descr = N_Gram_GGA
cnt = 477	feature = 310	correl = 0.0717731	descr = N_Gram_CCG
cnt = 478	feature = 416	correl = 0.0620889	descr = N_Gram_GAG
cnt = 479	feature = 579	correl = -0.116747	descr = N_Gram_TC
cnt = 480	feature = 516	correl = 0.0564987	descr = N_Gram_GT
cnt = 481	feature = 221	correl = -0.100486	descr = N_Gram_AT
cnt = 482	feature = 690	correl = -0.125022	descr = N_Gram_TTTC
cnt = 483	feature = 620	correl = -0.115902	descr = N_Gram_TCTT
cnt = 484	feature = 447	correl = 0.0919573	descr = N_Gram_GCC
cnt = 485	feature = 373	correl = -0.106501	descr = N_Gram_CTC
cnt = 486	feature = 386	correl = -0.114192	descr = N_Gram_CTT
cnt = 487	feature = 458	correl = -0.0494335	descr = N_Gram_GCG
cnt = 488	feature = 62	correl = -0.151537	descr = PF_RNAi_Fold_5'Free_Count
cnt = 489	feature = 688	correl = -0.0933832	descr = N_Gram_TTT
cnt = 490	feature = 339	correl = 0.0796415	descr = N_Gram_CGG
cnt = 491	feature = 675	correl = -0.238861	descr = N_Gram_TTCT
cnt = 492	feature = 624	correl = 0.060323	descr = N_Gram_TG
cnt = 493	feature = 556	correl = -0.0751972	descr = N_Gram_TA
cnt = 494	feature = 399	correl = 0.0518076	descr = N_Gram_GA
cnt = 495	feature = 376	correl = -0.118952	descr = N_Gram_CTCC
cnt = 496	feature = 669	correl = -0.171725	descr = N_Gram_TTC
cnt = 497	feature = 589	correl = -0.11792	descr = N_Gram_TCC
cnt = 498	feature = 611	correl = -0.104478	descr = N_Gram_TCT
cnt = 499	feature = 490	correl = 0.139532	descr = N_Gram_GGC
cnt = 500	feature = 61	correl = -0.192875	descr = PF_RNAi_Fold_Energy
cnt = 501	feature = 478	correl = 0.183511	descr = N_Gram_GG
cnt = 502	feature = 86	correl = -0.154338	descr = Xue_Structure_Feature_C000
cnt = 503	feature = 45	correl = -0.1612	descr = Gibbs_of_Target_Sequence_
num rows = 521
num_elements = 262584
*
optimization finished, #iter = 660
nu = 0.460003
obj = -34.403809, rho = -0.592771
nSV = 359, nBSV = 133
num rows = 58
num_elements = 29232
*
optimization finished, #iter = 56
nu = 0.430077
obj = -4.060689, rho = -0.441775
nSV = 46, nBSV = 10
*
optimization finished, #iter = 660
nu = 0.460003
obj = -34.403809, rho = -0.592771
nSV = 359, nBSV = 133
CFS merit scores = 1.36128
CFS merit scores = 1.60288
CFS merit scores = 1.84537
CFS merit scores = 2.07146
CFS merit scores = 2.27305
CFS merit scores = 2.45738
CFS merit scores = 2.62652
CFS merit scores = 2.78482
CFS merit scores = 2.93221
CFS merit scores = 3.07165
CFS merit scores = 3.20433
CFS merit scores = 3.33133
CFS merit scores = 3.45291
CFS merit scores = 3.56838
CFS merit scores = 3.67994
CFS merit scores = 3.78772
CFS merit scores = 3.89212
CFS merit scores = 3.99243
CFS merit scores = 4.08984
CFS merit scores = 4.1841
CFS merit scores = 4.27582
CFS merit scores = 4.36467
CFS merit scores = 4.44995
CFS merit scores = 4.53273
CFS merit scores = 4.613
CFS merit scores = 4.69146
CFS merit scores = 4.76769
CFS merit scores = 4.84154
CFS merit scores = 4.91364
CFS merit scores = 4.98441
CFS merit scores = 5.05381
CFS merit scores = 5.12168
CFS merit scores = 5.18839
CFS merit scores = 5.25357
CFS merit scores = 5.31731
CFS merit scores = 5.38003
CFS merit scores = 5.44188
CFS merit scores = 5.50258
CFS merit scores = 5.56226
CFS merit scores = 5.62117
CFS merit scores = 5.67882
CFS merit scores = 5.73532
CFS merit scores = 5.79117
CFS merit scores = 5.84638
CFS merit scores = 5.90009
CFS merit scores = 5.95276
CFS merit scores = 6.00415
CFS merit scores = 6.05395
CFS merit scores = 6.10266
CFS merit scores = 6.14827
CFS merit scores = 6.1929
CFS merit scores = 6.23619
CFS merit scores = 6.27867
CFS merit scores = 6.31707
CFS merit scores = 6.35413
CFS merit scores = 6.38861
CFS merit scores = 6.42165
CFS merit scores = 6.45275
CFS merit scores = 6.48256
CFS merit scores = 6.50987
CFS merit scores = 6.53523
CFS merit scores = 6.55908
CFS merit scores = 6.58223
CFS merit scores = 6.60446
CFS merit scores = 6.62489
CFS merit scores = 6.64456
CFS merit scores = 6.66349
CFS merit scores = 6.68119
CFS merit scores = 6.69861
CFS merit scores = 6.71522
CFS merit scores = 6.73193
CFS merit scores = 6.74739
CFS merit scores = 6.76204
CFS merit scores = 6.77644
CFS merit scores = 6.79067
CFS merit scores = 6.8048
CFS merit scores = 6.81858
CFS merit scores = 6.83205
CFS merit scores = 6.84051
CFS merit scores = 6.8483
CFS merit scores = 6.85456
CFS merit scores = 6.86079
CFS merit scores = 6.86708
CFS merit scores = 6.87339
CFS merit scores = 6.87967
CFS merit scores = 6.88617
CFS merit scores = 6.89197
CFS merit scores = 6.89692
CFS merit scores = 6.90161
CFS merit scores = 6.9064
CFS merit scores = 6.91103
CFS merit scores = 6.9159
CFS merit scores = 6.91862
CFS merit scores = 6.92168
CFS merit scores = 6.92372
CFS merit scores = 6.92596
CFS merit scores = 6.92811
CFS merit scores = 6.93076
CFS merit scores = 6.9334
CFS merit scores = 6.93455
CFS merit scores = 6.93454
CFS merit scores = 6.93478
CFS merit scores = 6.93545
CFS merit scores = 6.9355
CFS merit scores = 6.93579
CFS merit scores = 6.93617
CFS merit scores = 6.93583
CFS merit scores = 6.93509
CFS merit scores = 6.93455
CFS merit scores = 6.93394
CFS merit scores = 6.93328
CFS merit scores = 6.93289
CFS merit scores = 6.93265
CFS merit scores = 6.9322
CFS merit scores = 6.9317
CFS merit scores = 6.93146
CFS merit scores = 6.93103
CFS merit scores = 6.93049
CFS merit scores = 6.92994
CFS merit scores = 6.92942
CFS merit scores = 6.92873
CFS merit scores = 6.92727
CFS merit scores = 6.92593
CFS merit scores = 6.9247
CFS merit scores = 6.92315
CFS merit scores = 6.9205
CFS merit scores = 6.91805
CFS merit scores = 6.91588
CFS merit scores = 6.91388
CFS merit scores = 6.91074
CFS merit scores = 6.90748
CFS merit scores = 6.90416
CFS merit scores = 6.90067
CFS merit scores = 6.89714
CFS merit scores = 6.89354
CFS merit scores = 6.89006
CFS merit scores = 6.88664
CFS merit scores = 6.88259
CFS merit scores = 6.87836
CFS merit scores = 6.87418
CFS merit scores = 6.86952
CFS merit scores = 6.86496
CFS merit scores = 6.86059
CFS merit scores = 6.8563
CFS merit scores = 6.85227
CFS merit scores = 6.84831
CFS merit scores = 6.84437
CFS merit scores = 6.84061
CFS merit scores = 6.83698
CFS merit scores = 6.83349
CFS merit scores = 6.83003
CFS merit scores = 6.82605
CFS merit scores = 6.82233
CFS merit scores = 6.81873
CFS merit scores = 6.81475
CFS merit scores = 6.81096
CFS merit scores = 6.80728
CFS merit scores = 6.80346
CFS merit scores = 6.79964
CFS merit scores = 6.79534
CFS merit scores = 6.79077
CFS merit scores = 6.78634
CFS merit scores = 6.78215
CFS merit scores = 6.77809
CFS merit scores = 6.77422
CFS merit scores = 6.76952
CFS merit scores = 6.76484
CFS merit scores = 6.75987
CFS merit scores = 6.75503
CFS merit scores = 6.75013
CFS merit scores = 6.74523
CFS merit scores = 6.74031
CFS merit scores = 6.73536
CFS merit scores = 6.7304
CFS merit scores = 6.72542
CFS merit scores = 6.7202
CFS merit scores = 6.71513
CFS merit scores = 6.71014
CFS merit scores = 6.70501
CFS merit scores = 6.70001
CFS merit scores = 6.69506
CFS merit scores = 6.69033
CFS merit scores = 6.68553
CFS merit scores = 6.68079
CFS merit scores = 6.67618
CFS merit scores = 6.67156
CFS merit scores = 6.66674
CFS merit scores = 6.66211
CFS merit scores = 6.65742
CFS merit scores = 6.65274
CFS merit scores = 6.64799
CFS merit scores = 6.64313
CFS merit scores = 6.63827
CFS merit scores = 6.63327
CFS merit scores = 6.62836
CFS merit scores = 6.62358
CFS merit scores = 6.61885
CFS merit scores = 6.61426
CFS merit scores = 6.60974
CFS merit scores = 6.60528
CFS merit scores = 6.6008
CFS merit scores = 6.59591
CFS merit scores = 6.59108
CFS merit scores = 6.58634
CFS merit scores = 6.58148
CFS merit scores = 6.57669
CFS merit scores = 6.5721
CFS merit scores = 6.56764
CFS merit scores = 6.5624
CFS merit scores = 6.55721
CFS merit scores = 6.55186
CFS merit scores = 6.54649
CFS merit scores = 6.54092
CFS merit scores = 6.53527
CFS merit scores = 6.52954
CFS merit scores = 6.52382
CFS merit scores = 6.5182
CFS merit scores = 6.5125
CFS merit scores = 6.5069
CFS merit scores = 6.5014
CFS merit scores = 6.49603
CFS merit scores = 6.49079
CFS merit scores = 6.48528
CFS merit scores = 6.4795
CFS merit scores = 6.47374
CFS merit scores = 6.46816
CFS merit scores = 6.46269
CFS merit scores = 6.45714
CFS merit scores = 6.45134
CFS merit scores = 6.44564
CFS merit scores = 6.44004
CFS merit scores = 6.4344
CFS merit scores = 6.42885
CFS merit scores = 6.42274
CFS merit scores = 6.4166
CFS merit scores = 6.41059
CFS merit scores = 6.40456
CFS merit scores = 6.39848
CFS merit scores = 6.39203
CFS merit scores = 6.38547
CFS merit scores = 6.37897
CFS merit scores = 6.37257
CFS merit scores = 6.3661
CFS merit scores = 6.35959
CFS merit scores = 6.35312
CFS merit scores = 6.34657
CFS merit scores = 6.34013
CFS merit scores = 6.33355
CFS merit scores = 6.32707
CFS merit scores = 6.3206
CFS merit scores = 6.31423
CFS merit scores = 6.30776
CFS merit scores = 6.30142
CFS merit scores = 6.29518
CFS merit scores = 6.289
CFS merit scores = 6.28287
CFS merit scores = 6.27678
CFS merit scores = 6.27059
CFS merit scores = 6.26452
CFS merit scores = 6.25815
CFS merit scores = 6.25181
CFS merit scores = 6.24528
CFS merit scores = 6.23849
CFS merit scores = 6.23173
CFS merit scores = 6.22495
CFS merit scores = 6.21818
CFS merit scores = 6.21134
CFS merit scores = 6.2045
CFS merit scores = 6.19775
CFS merit scores = 6.19097
CFS merit scores = 6.18425
CFS merit scores = 6.17742
CFS merit scores = 6.17054
CFS merit scores = 6.16375
CFS merit scores = 6.15698
CFS merit scores = 6.15027
CFS merit scores = 6.14348
CFS merit scores = 6.13672
CFS merit scores = 6.12979
CFS merit scores = 6.12262
CFS merit scores = 6.11545
CFS merit scores = 6.10832
CFS merit scores = 6.10128
CFS merit scores = 6.09433
CFS merit scores = 6.0874
CFS merit scores = 6.08057
CFS merit scores = 6.07379
CFS merit scores = 6.06672
CFS merit scores = 6.05973
CFS merit scores = 6.05263
CFS merit scores = 6.04564
CFS merit scores = 6.03873
CFS merit scores = 6.03189
CFS merit scores = 6.02513
CFS merit scores = 6.01845
CFS merit scores = 6.01185
CFS merit scores = 6.00532
CFS merit scores = 5.99876
CFS merit scores = 5.99215
CFS merit scores = 5.98569
CFS merit scores = 5.97926
CFS merit scores = 5.97277
CFS merit scores = 5.96626
CFS merit scores = 5.95985
CFS merit scores = 5.95352
CFS merit scores = 5.94729
CFS merit scores = 5.94112
CFS merit scores = 5.93479
CFS merit scores = 5.92849
CFS merit scores = 5.92213
CFS merit scores = 5.91582
CFS merit scores = 5.90961
CFS merit scores = 5.9035
CFS merit scores = 5.89734
CFS merit scores = 5.89104
CFS merit scores = 5.88469
CFS merit scores = 5.87842
CFS merit scores = 5.87222
CFS merit scores = 5.86605
CFS merit scores = 5.85986
CFS merit scores = 5.85366
CFS merit scores = 5.84754
CFS merit scores = 5.84148
CFS merit scores = 5.83537
CFS merit scores = 5.82937
CFS merit scores = 5.82342
CFS merit scores = 5.81745
CFS merit scores = 5.81153
CFS merit scores = 5.80565
CFS merit scores = 5.79974
CFS merit scores = 5.79385
CFS merit scores = 5.78792
CFS merit scores = 5.7821
CFS merit scores = 5.77629
CFS merit scores = 5.77051
CFS merit scores = 5.76472
CFS merit scores = 5.75902
CFS merit scores = 5.75342
CFS merit scores = 5.74788
CFS merit scores = 5.74229
CFS merit scores = 5.73668
CFS merit scores = 5.73117
CFS merit scores = 5.72574
CFS merit scores = 5.72032
CFS merit scores = 5.71494
CFS merit scores = 5.70956
CFS merit scores = 5.70426
CFS merit scores = 5.69897
CFS merit scores = 5.6936
CFS merit scores = 5.68828
CFS merit scores = 5.68304
CFS merit scores = 5.67789
CFS merit scores = 5.67275
CFS merit scores = 5.66752
CFS merit scores = 5.66228
CFS merit scores = 5.65703
CFS merit scores = 5.65184
CFS merit scores = 5.64668
CFS merit scores = 5.64149
CFS merit scores = 5.63631
CFS merit scores = 5.63122
CFS merit scores = 5.62612
CFS merit scores = 5.62094
CFS merit scores = 5.61577
CFS merit scores = 5.61059
CFS merit scores = 5.60544
CFS merit scores = 5.60031
CFS merit scores = 5.59519
CFS merit scores = 5.59
CFS merit scores = 5.58488
CFS merit scores = 5.57978
CFS merit scores = 5.57468
CFS merit scores = 5.56958
CFS merit scores = 5.56452
CFS merit scores = 5.55934
CFS merit scores = 5.55411
CFS merit scores = 5.54892
CFS merit scores = 5.5437
CFS merit scores = 5.53853
CFS merit scores = 5.53339
CFS merit scores = 5.52828
CFS merit scores = 5.52324
CFS merit scores = 5.51811
CFS merit scores = 5.51304
CFS merit scores = 5.50806
CFS merit scores = 5.50308
CFS merit scores = 5.49814
CFS merit scores = 5.49322
CFS merit scores = 5.48831
CFS merit scores = 5.48348
CFS merit scores = 5.47866
CFS merit scores = 5.47389
CFS merit scores = 5.46907
CFS merit scores = 5.46429
CFS merit scores = 5.45953
CFS merit scores = 5.45483
CFS merit scores = 5.45006
CFS merit scores = 5.44533
CFS merit scores = 5.4406
CFS merit scores = 5.43582
CFS merit scores = 5.43105
CFS merit scores = 5.4263
CFS merit scores = 5.42157
CFS merit scores = 5.41684
CFS merit scores = 5.41216
CFS merit scores = 5.40745
CFS merit scores = 5.40277
CFS merit scores = 5.398
CFS merit scores = 5.39327
CFS merit scores = 5.38856
CFS merit scores = 5.38392
CFS merit scores = 5.37928
CFS merit scores = 5.37462
CFS merit scores = 5.36997
CFS merit scores = 5.36532
CFS merit scores = 5.36071
CFS merit scores = 5.35604
CFS merit scores = 5.35133
CFS merit scores = 5.34652
CFS merit scores = 5.34175
CFS merit scores = 5.33699
CFS merit scores = 5.33224
CFS merit scores = 5.32752
CFS merit scores = 5.32284
CFS merit scores = 5.31806
CFS merit scores = 5.31333
CFS merit scores = 5.30863
CFS merit scores = 5.30394
CFS merit scores = 5.29913
CFS merit scores = 5.29436
CFS merit scores = 5.28963
CFS merit scores = 5.2849
CFS merit scores = 5.28018
CFS merit scores = 5.2755
CFS merit scores = 5.27072
CFS merit scores = 5.26594
CFS merit scores = 5.26122
CFS merit scores = 5.25641
CFS merit scores = 5.25165
CFS merit scores = 5.24696
CFS merit scores = 5.24206
CFS merit scores = 5.23717
CFS merit scores = 5.23234
CFS merit scores = 5.22753
CFS merit scores = 5.22262
CFS merit scores = 5.21774
CFS merit scores = 5.21279
CFS merit scores = 5.20781
CFS merit scores = 5.20287
CFS merit scores = 5.19784
CFS merit scores = 5.19282
CFS merit scores = 5.18773
CFS merit scores = 5.18268
CFS merit scores = 5.17756
CFS merit scores = 5.17225
CFS merit scores = 5.16697
CFS merit scores = 5.16165
CFS merit scores = 5.15636
CFS merit scores = 5.15103
CFS merit scores = 5.14574
CFS merit scores = 5.14024
CFS merit scores = 5.13476
CFS merit scores = 5.12932
CFS merit scores = 5.12383
CFS merit scores = 5.11832
CFS merit scores = 5.11282
CFS merit scores = 5.10717
CFS merit scores = 5.10153
CFS merit scores = 5.09584
CFS merit scores = 5.09019
CFS merit scores = 5.08432
CFS merit scores = 5.07844
CFS merit scores = 5.07254
CFS merit scores = 5.06661
CFS merit scores = 5.06073
CFS merit scores = 5.05469
CFS merit scores = 5.04858
CFS merit scores = 5.04253
CFS merit scores = 5.0363
CFS merit scores = 5.02998
CFS merit scores = 5.02367
CFS merit scores = 5.01732
CFS merit scores = 5.01102
CFS merit scores = 5.00446
CFS merit scores = 4.99792
CFS merit scores = 4.99132
CFS merit scores = 4.98474
CFS merit scores = 4.97811
CFS merit scores = 4.97137
CFS merit scores = 4.96471
CFS merit scores = 4.95802
CFS merit scores = 4.95127
CFS merit scores = 4.94431
CFS merit scores = 4.93739
CFS merit scores = 4.93053
CFS merit scores = 4.92365
CFS merit scores = 4.9166
CFS merit scores = 4.90927
CFS merit scores = 4.90197
CFS merit scores = 4.89466
CFS merit scores = 4.88727
CFS merit scores = 4.87977
CFS merit scores = 4.87218
CFS merit scores = 4.8645
CFS merit scores = 4.85689
CFS merit scores = 4.84898
CFS merit scores = 4.84094
CFS merit scores = 4.83272
CFS merit scores = 4.82455
CFS merit scores = 4.81512
CFS merit scores = 4.80535
CFS merit scores = 4.7911
cnt = 1	feature = 63	correl = -0.361276	descr = Gibbs_of_Target_Sequence__Pos_20_Step_1
cnt = 2	feature = 618	correl = -0.209582	descr = N_Gram_TCTC
cnt = 3	feature = 61	correl = -0.168732	descr = Gibbs_of_Target_Sequence__Pos_18_Step_1
cnt = 4	feature = 209	correl = -0.0562116	descr = N_Gram_AGGCT
cnt = 5	feature = 400	correl = 0.101525	descr = N_Gram_GAAAG
cnt = 6	feature = 342	correl = 0.0640402	descr = N_Gram_CGGAA
cnt = 7	feature = 521	correl = -0.0442555	descr = N_Gram_GGGTT
cnt = 8	feature = 671	correl = 0.073979	descr = N_Gram_TTCAA
cnt = 9	feature = 527	correl = 0.0486508	descr = N_Gram_GTAAA
cnt = 10	feature = 579	correl = 0.0755747	descr = N_Gram_TATAT
cnt = 11	feature = 407	correl = -0.0682308	descr = N_Gram_GACCC
cnt = 12	feature = 674	correl = 0.0446517	descr = N_Gram_TTCGA
cnt = 13	feature = 628	correl = 0.0513395	descr = N_Gram_TGAAA
cnt = 14	feature = 613	correl = 0.0945333	descr = N_Gram_TCGGC
cnt = 15	feature = 609	correl = 0.0804424	descr = N_Gram_TCGAC
cnt = 16	feature = 339	correl = -0.0491935	descr = N_Gram_CGCTG
cnt = 17	feature = 335	correl = 0.0452153	descr = N_Gram_CGCCA
cnt = 18	feature = 367	correl = 0.0663516	descr = N_Gram_CTAGG
cnt = 19	feature = 406	correl = 0.0452153	descr = N_Gram_GACAG
cnt = 20	feature = 357	correl = 0.0705788	descr = N_Gram_CGTGA
cnt = 21	feature = 410	correl = 0.088939	descr = N_Gram_GACGG
cnt = 22	feature = 617	correl = 0.0566459	descr = N_Gram_TCTAC
cnt = 23	feature = 420	correl = 0.0939614	descr = N_Gram_GAGTC
cnt = 24	feature = 439	correl = 0.0730865	descr = N_Gram_GCAAT
cnt = 25	feature = 319	correl = 0.0585777	descr = N_Gram_CCTA
cnt = 26	feature = 237	correl = -0.0491935	descr = N_Gram_ATCGC
cnt = 27	feature = 448	correl = -0.0451129	descr = N_Gram_GCATG
cnt = 28	feature = 269	correl = -0.044525	descr = N_Gram_CACCC
cnt = 29	feature = 210	correl = -0.0496904	descr = N_Gram_AGGGC
cnt = 30	feature = 529	correl = 0.0505135	descr = N_Gram_GTATA
cnt = 31	feature = 563	correl = -0.0463753	descr = N_Gram_TAACG
cnt = 32	feature = 338	correl = 0.0571925	descr = N_Gram_CGCTA
cnt = 33	feature = 365	correl = 0.0452153	descr = N_Gram_CTAAA
cnt = 34	feature = 631	correl = -0.0611613	descr = N_Gram_TGAGA
cnt = 35	feature = 426	correl = -0.0556744	descr = N_Gram_GATCG
cnt = 36	feature = 399	correl = 0.0684652	descr = N_Gram_GAAAC
cnt = 37	feature = 663	correl = 0.0649425	descr = N_Gram_TTAAC
cnt = 38	feature = 305	correl = 0.114852	descr = N_Gram_CCCCC
cnt = 39	feature = 640	correl = 0.0522607	descr = N_Gram_TGCCG
cnt = 40	feature = 306	correl = 0.0452153	descr = N_Gram_CCCCG
cnt = 41	feature = 651	correl = 0.0762429	descr = N_Gram_TGGGG
cnt = 42	feature = 537	correl = -0.0459526	descr = N_Gram_GTCGC
cnt = 43	feature = 471	correl = 0.0452153	descr = N_Gram_GCGTA
cnt = 44	feature = 515	correl = 0.0452153	descr = N_Gram_GGGCT
cnt = 45	feature = 220	correl = 0.088939	descr = N_Gram_AGTTA
cnt = 46	feature = 212	correl = 0.0443785	descr = N_Gram_AGGTT
cnt = 47	feature = 300	correl = -0.0625959	descr = N_Gram_CCATA
cnt = 48	feature = 599	correl = 0.061186	descr = N_Gram_TCCCA
cnt = 49	feature = 244	correl = -0.0454018	descr = N_Gram_ATGCA
cnt = 50	feature = 553	correl = -0.0519099	descr = N_Gram_GTTAC
cnt = 51	feature = 519	correl = 0.0452153	descr = N_Gram_GGGGT
cnt = 52	feature = 600	correl = 0.0471599	descr = N_Gram_TCCGA
cnt = 53	feature = 441	correl = 0.0831887	descr = N_Gram_GCACT
cnt = 54	feature = 666	correl = -0.0561891	descr = N_Gram_TTACC
cnt = 55	feature = 312	correl = 0.0709082	descr = N_Gram_CCGGC
cnt = 56	feature = 548	correl = 0.13874	descr = N_Gram_GTGGC
cnt = 57	feature = 267	correl = 0.0597923	descr = N_Gram_CACAT
cnt = 58	feature = 493	correl = 0.0656774	descr = N_Gram_GGATT
cnt = 59	feature = 353	correl = -0.0701527	descr = N_Gram_CGTAA
cnt = 60	feature = 404	correl = 0.0534807	descr = N_Gram_GAATC
cnt = 61	feature = 251	correl = -0.0752	descr = N_Gram_ATTAC
cnt = 62	feature = 317	correl = -0.0486993	descr = N_Gram_CCGTC
cnt = 63	feature = 687	correl = -0.0537445	descr = N_Gram_TTGGA
cnt = 64	feature = 532	correl = -0.0510266	descr = N_Gram_GTCAA
cnt = 65	feature = 362	correl = 0.113593	descr = N_Gram_CGTTT
cnt = 66	feature = 347	correl = 0.067119	descr = N_Gram_CGGCG
cnt = 67	feature = 314	correl = -0.0623897	descr = N_Gram_CCGGT
cnt = 68	feature = 402	correl = -0.0439824	descr = N_Gram_GAAGG
cnt = 69	feature = 226	correl = -0.136112	descr = N_Gram_ATAAG
cnt = 70	feature = 291	correl = -0.0497901	descr = N_Gram_CATGC
cnt = 71	feature = 554	correl = 0.0827932	descr = N_Gram_GTTCC
cnt = 72	feature = 405	correl = 0.0447209	descr = N_Gram_GACAC
cnt = 73	feature = 614	correl = -0.0741793	descr = N_Gram_TCGGG
cnt = 74	feature = 621	correl = 0.0483682	descr = N_Gram_TCTCG
cnt = 75	feature = 324	correl = 0.0669036	descr = N_Gram_CCTGC
cnt = 76	feature = 231	correl = 0.0716851	descr = N_Gram_ATAGT
cnt = 77	feature = 304	correl = 0.084172	descr = N_Gram_CCCAC
cnt = 78	feature = 685	correl = 0.0592031	descr = N_Gram_TTGCA
cnt = 79	feature = 316	correl = 0.0539228	descr = N_Gram_CCGTA
cnt = 80	feature = 461	correl = 0.152783	descr = N_Gram_GCCTT
cnt = 81	feature = 381	correl = -0.06093	descr = N_Gram_CTGAT
cnt = 82	feature = 491	correl = 0.0897147	descr = N_Gram_GGAGT
cnt = 83	feature = 624	correl = -0.109772	descr = N_Gram_TCTTA
cnt = 84	feature = 660	correl = 0.0509119	descr = N_Gram_TGTGT
cnt = 85	feature = 518	correl = 0.0519346	descr = N_Gram_GGGGG
cnt = 86	feature = 412	correl = 0.0967246	descr = N_Gram_GACTA
cnt = 87	feature = 584	correl = 0.0766128	descr = N_Gram_TCAAA
cnt = 88	feature = 423	correl = 0.0460437	descr = N_Gram_GATAC
cnt = 89	feature = 456	correl = -0.0466652	descr = N_Gram_GCCCT
cnt = 90	feature = 437	correl = 0.0610067	descr = N_Gram_GCAAA
cnt = 91	feature = 323	correl = 0.0600602	descr = N_Gram_CCTGA
cnt = 92	feature = 308	correl = 0.0689923	descr = N_Gram_CCCGC
cnt = 93	feature = 525	correl = -0.0538694	descr = N_Gram_GGTGT
cnt = 94	feature = 520	correl = 0.0570243	descr = N_Gram_GGGTC
cnt = 95	feature = 546	correl = 0.0847198	descr = N_Gram_GTGCT
cnt = 96	feature = 611	correl = -0.0491935	descr = N_Gram_TCGCA
cnt = 97	feature = 286	correl = -0.0522777	descr = N_Gram_CATAT
cnt = 98	feature = 545	correl = 0.0571925	descr = N_Gram_GTGCG
cnt = 99	feature = 451	correl = -0.0448584	descr = N_Gram_GCCAA
cnt = 100	feature = 664	correl = -0.0542518	descr = N_Gram_TTAAT
cnt = 101	feature = 333	correl = -0.0679603	descr = N_Gram_CGATG
cnt = 102	feature = 557	correl = 0.0450469	descr = N_Gram_GTTGC
cnt = 103	feature = 552	correl = 0.088939	descr = N_Gram_GTTAA
cnt = 104	feature = 572	correl = 0.045862	descr = N_Gram_TAGAC
cnt = 105	feature = 555	correl = -0.0483674	descr = N_Gram_GTTCG
cnt = 106	feature = 366	correl = 0.0566459	descr = N_Gram_CTACT
cnt = 107	feature = 501	correl = 0.100886	descr = N_Gram_GGCGC
cnt = 108	feature = 504	correl = 0.061944	descr = N_Gram_GGCTC
cnt = 109	feature = 392	correl = -0.132209	descr = N_Gram_CTTGC
cnt = 110	feature = 688	correl = 0.0849871	descr = N_Gram_TTGTG
cnt = 111	feature = 483	correl = 0.120941	descr = N_Gram_GGAAA
cnt = 112	feature = 463	correl = 0.0447646	descr = N_Gram_GCGAG
cnt = 113	feature = 409	correl = -0.063562	descr = N_Gram_GACCT
cnt = 114	feature = 632	correl = 0.0438967	descr = N_Gram_TGAGT
cnt = 115	feature = 239	correl = 0.0880528	descr = N_Gram_ATCTG
cnt = 116	feature = 265	correl = 0.0524058	descr = N_Gram_CAATA
cnt = 117	feature = 277	correl = 0.0780894	descr = N_Gram_CAGCG
cnt = 118	feature = 232	correl = 0.0862097	descr = N_Gram_ATATA
cnt = 119	feature = 681	correl = -0.0595496	descr = N_Gram_TTGAA
cnt = 120	feature = 296	correl = -0.0463419	descr = N_Gram_CCACG
cnt = 121	feature = 443	correl = 0.0472573	descr = N_Gram_GCAGC
cnt = 122	feature = 455	correl = 0.061349	descr = N_Gram_GCCCG
cnt = 123	feature = 225	correl = -0.0440871	descr = N_Gram_ATAAC
cnt = 124	feature = 562	correl = 0.0491454	descr = N_Gram_TAAAG
cnt = 125	feature = 295	correl = 0.0625274	descr = N_Gram_CCACC
cnt = 126	feature = 345	correl = 0.105894	descr = N_Gram_CGGCA
cnt = 127	feature = 612	correl = 0.0739016	descr = N_Gram_TCGGA
cnt = 128	feature = 263	correl = 0.0829225	descr = N_Gram_CAAGG
cnt = 129	feature = 447	correl = 0.0947159	descr = N_Gram_GCATC
cnt = 130	feature = 645	correl = 0.0891381	descr = N_Gram_TGGAG
cnt = 131	feature = 276	correl = 0.0547211	descr = N_Gram_CAGCC
cnt = 132	feature = 274	correl = -0.0455864	descr = N_Gram_CACTG
cnt = 133	feature = 578	correl = -0.0500121	descr = N_Gram_TATAC
cnt = 134	feature = 630	correl = 0.0459658	descr = N_Gram_TGACA
cnt = 135	feature = 635	correl = -0.048706	descr = N_Gram_TGATC
cnt = 136	feature = 442	correl = -0.0643899	descr = N_Gram_GCAGA
cnt = 137	feature = 273	correl = 0.0974755	descr = N_Gram_CACTC
cnt = 138	feature = 573	correl = -0.050698	descr = N_Gram_TAGAT
cnt = 139	feature = 469	correl = 0.0652256	descr = N_Gram_GCGGT
cnt = 140	feature = 468	correl = 0.0659829	descr = N_Gram_GCGGG
cnt = 141	feature = 408	correl = 0.0674867	descr = N_Gram_GACCG
cnt = 142	feature = 462	correl = -0.0675397	descr = N_Gram_GCGAC
cnt = 143	feature = 211	correl = 0.0784616	descr = N_Gram_AGGGG
cnt = 144	feature = 266	correl = 0.0836267	descr = N_Gram_CACAG
cnt = 145	feature = 610	correl = -0.0908316	descr = N_Gram_TCGAG
cnt = 146	feature = 207	correl = 0.0453326	descr = N_Gram_AGGCC
cnt = 147	feature = 322	correl = 0.0440555	descr = N_Gram_CCTCT
cnt = 148	feature = 247	correl = 0.0737142	descr = N_Gram_ATGGG
cnt = 149	feature = 361	correl = -0.0474185	descr = N_Gram_CGTTC
cnt = 150	feature = 601	correl = -0.0746333	descr = N_Gram_TCCGC
cnt = 151	feature = 238	correl = -0.104324	descr = N_Gram_ATCGG
cnt = 152	feature = 634	correl = 0.0542973	descr = N_Gram_TGATA
cnt = 153	feature = 309	correl = 0.0515678	descr = N_Gram_CCCGG
cnt = 154	feature = 639	correl = 0.0876372	descr = N_Gram_TGCAC
cnt = 155	feature = 280	correl = 0.086195	descr = N_Gram_CAGGA
cnt = 156	feature = 474	correl = 0.0864457	descr = N_Gram_GCTAT
cnt = 157	feature = 523	correl = 0.0686204	descr = N_Gram_GGTCA
cnt = 158	feature = 214	correl = 0.125266	descr = N_Gram_AGTAA
cnt = 159	feature = 569	correl = 0.0727123	descr = N_Gram_TACGA
cnt = 160	feature = 558	correl = 0.0490356	descr = N_Gram_GTTGG
cnt = 161	feature = 219	correl = 0.105505	descr = N_Gram_AGTGT
cnt = 162	feature = 484	correl = -0.0496958	descr = N_Gram_GGAAC
cnt = 163	feature = 650	correl = 0.0533849	descr = N_Gram_TGGGA
cnt = 164	feature = 604	correl = 0.0556281	descr = N_Gram_TCCTA
cnt = 165	feature = 577	correl = 0.0446861	descr = N_Gram_TAGTG
cnt = 166	feature = 253	correl = 0.0920826	descr = N_Gram_ATTGT
cnt = 167	feature = 318	correl = 0.102805	descr = N_Gram_CCGTG
cnt = 168	feature = 514	correl = 0.0779741	descr = N_Gram_GGGCG
cnt = 169	feature = 281	correl = 0.0813157	descr = N_Gram_CAGGC
cnt = 170	feature = 260	correl = 0.104015	descr = N_Gram_CAAAG
cnt = 171	feature = 574	correl = 0.0883375	descr = N_Gram_TAGCA
cnt = 172	feature = 499	correl = 0.150855	descr = N_Gram_GGCCT
cnt = 173	feature = 432	correl = -0.0740815	descr = N_Gram_GATTA
cnt = 174	feature = 321	correl = -0.0938671	descr = N_Gram_CCTCC
cnt = 175	feature = 505	correl = 0.132381	descr = N_Gram_GGCTT
cnt = 176	feature = 575	correl = -0.0519719	descr = N_Gram_TAGCC
cnt = 177	feature = 543	correl = 0.0615468	descr = N_Gram_GTGAC
cnt = 178	feature = 538	correl = 0.0989123	descr = N_Gram_GTCGG
cnt = 179	feature = 329	correl = 0.0857465	descr = N_Gram_CGAGG
cnt = 180	feature = 466	correl = 0.052261	descr = N_Gram_GCGGA
cnt = 181	feature = 387	correl = -0.111145	descr = N_Gram_CTTAT
cnt = 182	feature = 160	correl = 0.0629792	descr = N_Gram_ACAGG
cnt = 183	feature = 655	correl = -0.066847	descr = N_Gram_TGTCA
cnt = 184	feature = 360	correl = 0.0539643	descr = N_Gram_CGTGT
cnt = 185	feature = 615	correl = -0.0510315	descr = N_Gram_TCGTC
cnt = 186	feature = 424	correl = 0.0663212	descr = N_Gram_GATAT
cnt = 187	feature = 653	correl = 0.055239	descr = N_Gram_TGGTA
cnt = 188	feature = 526	correl = 0.057652	descr = N_Gram_GGTTG
cnt = 189	feature = 332	correl = -0.0610882	descr = N_Gram_CGATC
cnt = 190	feature = 533	correl = 0.176846	descr = N_Gram_GTCAG
cnt = 191	feature = 460	correl = 0.0641225	descr = N_Gram_GCCTC
cnt = 192	feature = 351	correl = -0.0731294	descr = N_Gram_CGGTA
cnt = 193	feature = 551	correl = 0.0559484	descr = N_Gram_GTGTG
cnt = 194	feature = 536	correl = -0.0826746	descr = N_Gram_GTCGA
cnt = 195	feature = 419	correl = 0.0464714	descr = N_Gram_GAGGT
cnt = 196	feature = 328	correl = -0.0890206	descr = N_Gram_CGACG
cnt = 197	feature = 458	correl = 0.0725619	descr = N_Gram_GCCGG
cnt = 198	feature = 343	correl = 0.0581897	descr = N_Gram_CGGAC
cnt = 199	feature = 389	correl = 0.0497046	descr = N_Gram_CTTCC
cnt = 200	feature = 512	correl = 0.0519346	descr = N_Gram_GGGCA
cnt = 201	feature = 393	correl = 0.0808375	descr = N_Gram_CTTGG
cnt = 202	feature = 303	correl = 0.0538727	descr = N_Gram_CCCAA
cnt = 203	feature = 433	correl = 0.0488055	descr = N_Gram_GATTG
cnt = 204	feature = 246	correl = -0.0592869	descr = N_Gram_ATGGA
cnt = 205	feature = 230	correl = 0.0470591	descr = N_Gram_ATAGC
cnt = 206	feature = 394	correl = 0.078722	descr = N_Gram_CTTGT
cnt = 207	feature = 320	correl = 0.0556281	descr = N_Gram_CCTAT
cnt = 208	feature = 452	correl = 0.0930882	descr = N_Gram_GCCAG
cnt = 209	feature = 429	correl = -0.0578841	descr = N_Gram_GATGC
cnt = 210	feature = 235	correl = -0.0513973	descr = N_Gram_ATCCT
cnt = 211	feature = 453	correl = 0.0512733	descr = N_Gram_GCCAT
cnt = 212	feature = 508	correl = 0.0465579	descr = N_Gram_GGGAA
cnt = 213	feature = 595	correl = 0.0846375	descr = N_Gram_TCCAA
cnt = 214	feature = 659	correl = 0.106172	descr = N_Gram_TGTGG
cnt = 215	feature = 565	correl = -0.0511209	descr = N_Gram_TAAGA
cnt = 216	feature = 228	correl = -0.0860007	descr = N_Gram_ATACT
cnt = 217	feature = 206	correl = 0.0852223	descr = N_Gram_AGGCA
cnt = 218	feature = 473	correl = 0.0952818	descr = N_Gram_GCGTG
cnt = 219	feature = 528	correl = 0.048611	descr = N_Gram_GTAGT
cnt = 220	feature = 275	correl = 0.0470806	descr = N_Gram_CAGCA
cnt = 221	feature = 479	correl = 0.0808935	descr = N_Gram_GCTGG
cnt = 222	feature = 397	correl = 0.0822662	descr = N_Gram_CTTTG
cnt = 223	feature = 492	correl = -0.0766675	descr = N_Gram_GGATC
cnt = 224	feature = 467	correl = 0.0713413	descr = N_Gram_GCGGC
cnt = 225	feature = 488	correl = 0.0988439	descr = N_Gram_GGACG
cnt = 226	feature = 438	correl = 0.0967662	descr = N_Gram_GCAAC
cnt = 227	feature = 675	correl = -0.0595496	descr = N_Gram_TTCGG
cnt = 228	feature = 686	correl = -0.136441	descr = N_Gram_TTGCG
cnt = 229	feature = 378	correl = 0.0598995	descr = N_Gram_CTCTA
cnt = 230	feature = 445	correl = 0.0505385	descr = N_Gram_GCAGT
cnt = 231	feature = 416	correl = 0.0978394	descr = N_Gram_GAGCT
cnt = 232	feature = 294	correl = 0.0770956	descr = N_Gram_CCAAG
cnt = 233	feature = 216	correl = 0.115509	descr = N_Gram_AGTCA
cnt = 234	feature = 379	correl = -0.0931367	descr = N_Gram_CTCTC
cnt = 235	feature = 270	correl = 0.0746547	descr = N_Gram_CACCT
cnt = 236	feature = 413	correl = -0.0683846	descr = N_Gram_GACTG
cnt = 237	feature = 540	correl = -0.0954529	descr = N_Gram_GTCTT
cnt = 238	feature = 352	correl = 0.058078	descr = N_Gram_CGGTT
cnt = 239	feature = 646	correl = 0.087776	descr = N_Gram_TGGCC
cnt = 240	feature = 510	correl = 0.104254	descr = N_Gram_GGGAG
cnt = 241	feature = 242	correl = -0.0560284	descr = N_Gram_ATGAT
cnt = 242	feature = 656	correl = 0.0523178	descr = N_Gram_TGTCC
cnt = 243	feature = 289	correl = -0.0859895	descr = N_Gram_CATCG
cnt = 244	feature = 549	correl = 0.07914	descr = N_Gram_GTGGT
cnt = 245	feature = 355	correl = -0.100879	descr = N_Gram_CGTCG
cnt = 246	feature = 255	correl = -0.0809794	descr = N_Gram_ATTTG
cnt = 247	feature = 673	correl = 0.0786101	descr = N_Gram_TTCCA
cnt = 248	feature = 592	correl = -0.0487767	descr = N_Gram_TCATG
cnt = 249	feature = 336	correl = 0.083616	descr = N_Gram_CGCCG
cnt = 250	feature = 284	correl = 0.132752	descr = N_Gram_CAGTG
cnt = 251	feature = 522	correl = -0.0564729	descr = N_Gram_GGTAA
cnt = 252	feature = 454	correl = 0.0640847	descr = N_Gram_GCCCA
cnt = 253	feature = 695	correl = -0.0878469	descr = N_Gram_TTTGG
cnt = 254	feature = 475	correl = 0.0781606	descr = N_Gram_GCTCA
cnt = 255	feature = 605	correl = -0.0844334	descr = N_Gram_TCCTC
cnt = 256	feature = 217	correl = -0.145963	descr = N_Gram_AGTCT
cnt = 257	feature = 509	correl = 0.10652	descr = N_Gram_GGGAC
cnt = 258	feature = 395	correl = 0.0732961	descr = N_Gram_CTTTA
cnt = 259	feature = 411	correl = -0.0716201	descr = N_Gram_GACGT
cnt = 260	feature = 301	correl = 0.0672829	descr = N_Gram_CCATC
cnt = 261	feature = 490	correl = 0.115215	descr = N_Gram_GGAGC
cnt = 262	feature = 283	correl = 0.0738002	descr = N_Gram_CAGTA
cnt = 263	feature = 380	correl = -0.0503763	descr = N_Gram_CTCTT
cnt = 264	feature = 478	correl = 0.0840173	descr = N_Gram_GCTGC
cnt = 265	feature = 222	correl = -0.0890047	descr = N_Gram_AGTTT
cnt = 266	feature = 384	correl = 0.0480098	descr = N_Gram_CTGTG
cnt = 267	feature = 325	correl = -0.0742046	descr = N_Gram_CCTTC
cnt = 268	feature = 337	correl = 0.0521346	descr = N_Gram_CGCGG
cnt = 269	feature = 654	correl = 0.052057	descr = N_Gram_TGGTC
cnt = 270	feature = 644	correl = -0.0507403	descr = N_Gram_TGGAA
cnt = 271	feature = 502	correl = 0.0971136	descr = N_Gram_GGCGG
cnt = 272	feature = 598	correl = 0.0540967	descr = N_Gram_TCCC
cnt = 273	feature = 556	correl = -0.0707019	descr = N_Gram_GTTCT
cnt = 274	feature = 648	correl = 0.128811	descr = N_Gram_TGGCT
cnt = 275	feature = 136	correl = -0.0662508	descr = N_Gram_AAGAC
cnt = 276	feature = 636	correl = -0.110124	descr = N_Gram_TGATT
cnt = 277	feature = 398	correl = 0.0806125	descr = N_Gram_GAAA
cnt = 278	feature = 496	correl = 0.0643245	descr = N_Gram_GGCAT
cnt = 279	feature = 672	correl = 0.0538965	descr = N_Gram_TTCAG
cnt = 280	feature = 440	correl = 0.0607242	descr = N_Gram_GCAC
cnt = 281	feature = 327	correl = -0.0457862	descr = N_Gram_CGAC
cnt = 282	feature = 278	correl = -0.129662	descr = N_Gram_CAGCT
cnt = 283	feature = 373	correl = -0.0894282	descr = N_Gram_CTCAT
cnt = 284	feature = 580	correl = -0.0487824	descr = N_Gram_TATC
cnt = 285	feature = 626	correl = -0.0587221	descr = N_Gram_TCTTG
cnt = 286	feature = 264	correl = 0.0446953	descr = N_Gram_CAAT
cnt = 287	feature = 428	correl = -0.0460328	descr = N_Gram_GATGA
cnt = 288	feature = 350	correl = 0.141297	descr = N_Gram_CGGGC
cnt = 289	feature = 31	correl = -0.0447795	descr = Position_Specific_Bin_Base_13_Base_A
cnt = 290	feature = 26	correl = -0.0833421	descr = Position_Specific_Bin_Base_11_Base_G
cnt = 291	feature = 587	correl = 0.0813337	descr = N_Gram_TCAGC
cnt = 292	feature = 368	correl = 0.106119	descr = N_Gram_CTAT
cnt = 293	feature = 250	correl = -0.0592952	descr = N_Gram_ATTA
cnt = 294	feature = 487	correl = 0.121658	descr = N_Gram_GGACC
cnt = 295	feature = 290	correl = 0.0909964	descr = N_Gram_CATCT
cnt = 296	feature = 472	correl = -0.113988	descr = N_Gram_GCGTC
cnt = 297	feature = 568	correl = -0.0594411	descr = N_Gram_TAATC
cnt = 298	feature = 288	correl = 0.109511	descr = N_Gram_CATCC
cnt = 299	feature = 15	correl = -0.130346	descr = Position_Specific_Bin_Base_5_Base_A
cnt = 300	feature = 224	correl = -0.0965062	descr = N_Gram_ATAA
cnt = 301	feature = 386	correl = -0.0510798	descr = N_Gram_CTTA
cnt = 302	feature = 649	correl = 0.0761694	descr = N_Gram_TGGG
cnt = 303	feature = 427	correl = -0.104795	descr = N_Gram_GATCT
cnt = 304	feature = 689	correl = 0.0517958	descr = N_Gram_TTGTT
cnt = 305	feature = 43	correl = 0.050122	descr = Position_Specific_Bin_Base_17_Base_G
cnt = 306	feature = 248	correl = 0.0582133	descr = N_Gram_ATGT
cnt = 307	feature = 457	correl = 0.0762421	descr = N_Gram_GCCG
cnt = 308	feature = 485	correl = 0.05273	descr = N_Gram_GGAAG
cnt = 309	feature = 576	correl = 0.0535774	descr = N_Gram_TAGT
cnt = 310	feature = 29	correl = 0.106737	descr = Position_Specific_Bin_Base_12_Base_G
cnt = 311	feature = 208	correl = 0.102984	descr = N_Gram_AGGCG
cnt = 312	feature = 40	correl = -0.0449371	descr = Position_Specific_Bin_Base_16_Base_T
cnt = 313	feature = 25	correl = 0.0520239	descr = Position_Specific_Bin_Base_10_Base_T
cnt = 314	feature = 542	correl = 0.0481484	descr = N_Gram_GTGA
cnt = 315	feature = 20	correl = -0.0468062	descr = Position_Specific_Bin_Base_7_Base_A
cnt = 316	feature = 588	correl = 0.11026	descr = N_Gram_TCAGT
cnt = 317	feature = 383	correl = 0.100553	descr = N_Gram_CTGCA
cnt = 318	feature = 313	correl = 0.109626	descr = N_Gram_CCGGG
cnt = 319	feature = 10	correl = 0.10045	descr = Position_Specific_Bin_Base_2_Base_T
cnt = 320	feature = 18	correl = -0.123245	descr = Position_Specific_Bin_Base_6_Base_A
cnt = 321	feature = 498	correl = 0.0886749	descr = N_Gram_GGCCA
cnt = 322	feature = 596	correl = -0.0518106	descr = N_Gram_TCCAC
cnt = 323	feature = 35	correl = 0.113988	descr = Position_Specific_Bin_Base_14_Base_T
cnt = 324	feature = 391	correl = -0.0741187	descr = N_Gram_CTTGA
cnt = 325	feature = 24	correl = -0.0597786	descr = Position_Specific_Bin_Base_9_Base_T
cnt = 326	feature = 602	correl = -0.0850017	descr = N_Gram_TCCGG
cnt = 327	feature = 422	correl = 0.0518303	descr = N_Gram_GATA
cnt = 328	feature = 41	correl = -0.0628028	descr = Position_Specific_Bin_Base_17_Base_A
cnt = 329	feature = 436	correl = 0.13063	descr = N_Gram_GCAA
cnt = 330	feature = 597	correl = -0.132919	descr = N_Gram_TCCAG
cnt = 331	feature = 403	correl = -0.0573214	descr = N_Gram_GAAGT
cnt = 332	feature = 11	correl = -0.0540301	descr = Position_Specific_Bin_Base_3_Base_A
cnt = 333	feature = 30	correl = -0.132447	descr = Position_Specific_Bin_Base_12_Base_T
cnt = 334	feature = 13	correl = -0.0653391	descr = Position_Specific_Bin_Base_4_Base_A
cnt = 335	feature = 36	correl = -0.0639954	descr = Position_Specific_Bin_Base_15_Base_A
cnt = 336	feature = 641	correl = -0.125891	descr = N_Gram_TGCG
cnt = 337	feature = 74	correl = 0.0734376	descr = Fold_of_RNAi_Sequence_Pos_11
cnt = 338	feature = 272	correl = -0.0670345	descr = N_Gram_CACGA
cnt = 339	feature = 647	correl = -0.0854219	descr = N_Gram_TGGCG
cnt = 340	feature = 46	correl = 0.143566	descr = Position_Specific_Bin_Base_18_Base_C
cnt = 341	feature = 261	correl = 0.0686381	descr = N_Gram_CAAG
cnt = 342	feature = 23	correl = 0.0587341	descr = Position_Specific_Bin_Base_9_Base_G
cnt = 343	feature = 42	correl = 0.0874884	descr = Position_Specific_Bin_Base_17_Base_C
cnt = 344	feature = 33	correl = -0.0668403	descr = Position_Specific_Bin_Base_13_Base_G
cnt = 345	feature = 415	correl = 0.0508194	descr = N_Gram_GAGC
cnt = 346	feature = 619	correl = -0.0873073	descr = N_Gram_TCTCA
cnt = 347	feature = 12	correl = 0.0808468	descr = Position_Specific_Bin_Base_3_Base_C
cnt = 348	feature = 9	correl = -0.0733006	descr = Position_Specific_Bin_Base_2_Base_G
cnt = 349	feature = 229	correl = 0.0499464	descr = N_Gram_ATAG
cnt = 350	feature = 34	correl = -0.10072	descr = Position_Specific_Bin_Base_14_Base_A
cnt = 351	feature = 73	correl = 0.0860118	descr = Fold_of_RNAi_Sequence_Pos_9
cnt = 352	feature = 252	correl = 0.0521577	descr = N_Gram_ATTG
cnt = 353	feature = 44	correl = -0.064086	descr = Position_Specific_Bin_Base_17_Base_T
cnt = 354	feature = 39	correl = 0.115459	descr = Position_Specific_Bin_Base_16_Base_C
cnt = 355	feature = 14	correl = 0.0556579	descr = Position_Specific_Bin_Base_4_Base_C
cnt = 356	feature = 51	correl = 0.253534	descr = Gibbs_of_Target_Sequence__Pos_2_Step_1
cnt = 357	feature = 608	correl = -0.0700894	descr = N_Gram_TCGA
cnt = 358	feature = 665	correl = -0.0522481	descr = N_Gram_TTAC
cnt = 359	feature = 21	correl = -0.060694	descr = Position_Specific_Bin_Base_8_Base_C
cnt = 360	feature = 268	correl = 0.0787875	descr = N_Gram_CACC
cnt = 361	feature = 356	correl = 0.164586	descr = N_Gram_CGTG
cnt = 362	feature = 591	correl = -0.0598799	descr = N_Gram_TCATC
cnt = 363	feature = 564	correl = -0.104715	descr = N_Gram_TAAG
cnt = 364	feature = 55	correl = -0.178763	descr = Gibbs_of_Target_Sequence__Pos_7_Step_1
cnt = 365	feature = 446	correl = 0.0635627	descr = N_Gram_GCAT
cnt = 366	feature = 622	correl = -0.139674	descr = N_Gram_TCTCT
cnt = 367	feature = 298	correl = -0.139861	descr = N_Gram_CCAGC
cnt = 368	feature = 80	correl = 0.0584292	descr = Xue_Structure_Feature_A111
cnt = 369	feature = 105	correl = 0.0875298	descr = Fold_of_Target_NoEndbrace_noends_Pos_13
cnt = 370	feature = 81	correl = -0.051644	descr = Xue_Structure_Feature_A110
cnt = 371	feature = 418	correl = 0.0490735	descr = N_Gram_GAGGC
cnt = 372	feature = 57	correl = 0.0634252	descr = Gibbs_of_Target_Sequence__Pos_12_Step_1
cnt = 373	feature = 27	correl = -0.102201	descr = Position_Specific_Bin_Base_12_Base_A
cnt = 374	feature = 234	correl = -0.0457992	descr = N_Gram_ATCCA
cnt = 375	feature = 19	correl = 0.108097	descr = Position_Specific_Bin_Base_6_Base_C
cnt = 376	feature = 8	correl = 0.0529705	descr = Position_Specific_Bin_Base_2_Base_C
cnt = 377	feature = 32	correl = 0.102317	descr = Position_Specific_Bin_Base_13_Base_C
cnt = 378	feature = 83	correl = 0.118788	descr = Xue_Structure_Feature_A101
cnt = 379	feature = 315	correl = 0.0657175	descr = N_Gram_CCGT
cnt = 380	feature = 279	correl = 0.0654951	descr = N_Gram_CAGG
cnt = 381	feature = 37	correl = 0.0663004	descr = Position_Specific_Bin_Base_15_Base_C
cnt = 382	feature = 693	correl = -0.108691	descr = N_Gram_TTTCT
cnt = 383	feature = 550	correl = 0.0651938	descr = N_Gram_GTGT
cnt = 384	feature = 16	correl = 0.0993132	descr = Position_Specific_Bin_Base_5_Base_C
cnt = 385	feature = 382	correl = 0.044969	descr = N_Gram_CTGC
cnt = 386	feature = 464	correl = 0.0752635	descr = N_Gram_GCGCC
cnt = 387	feature = 375	correl = -0.07533	descr = N_Gram_CTCCA
cnt = 388	feature = 547	correl = 0.127011	descr = N_Gram_GTGG
cnt = 389	feature = 341	correl = 0.0746589	descr = N_Gram_CGGA
cnt = 390	feature = 45	correl = -0.284736	descr = Position_Specific_Bin_Base_18_Base_A
cnt = 391	feature = 38	correl = -0.095247	descr = Position_Specific_Bin_Base_16_Base_A
cnt = 392	feature = 56	correl = -0.0750306	descr = Gibbs_of_Target_Sequence__Pos_8_Step_1
cnt = 393	feature = 364	correl = 0.0868264	descr = N_Gram_CTA
cnt = 394	feature = 503	correl = 0.073335	descr = N_Gram_GGCT
cnt = 395	feature = 53	correl = -0.0771252	descr = Gibbs_of_Target_Sequence__Pos_5_Step_1
cnt = 396	feature = 629	correl = -0.0562905	descr = N_Gram_TGAAG
cnt = 397	feature = 17	correl = 0.0580049	descr = Position_Specific_Bin_Base_5_Base_G
cnt = 398	feature = 331	correl = -0.0703197	descr = N_Gram_CGAT
cnt = 399	feature = 667	correl = -0.0752888	descr = N_Gram_TTAT
cnt = 400	feature = 684	correl = -0.0899241	descr = N_Gram_TTGC
cnt = 401	feature = 657	correl = 0.083961	descr = N_Gram_TGTG
cnt = 402	feature = 396	correl = -0.0500829	descr = N_Gram_CTTTC
cnt = 403	feature = 52	correl = 0.0982062	descr = Gibbs_of_Target_Sequence__Pos_3_Step_1
cnt = 404	feature = 241	correl = -0.0466478	descr = N_Gram_ATGA
cnt = 405	feature = 78	correl = 0.0829885	descr = Fold_of_RNAi_Sequence_Pos_15
cnt = 406	feature = 637	correl = 0.0966455	descr = N_Gram_TGCA
cnt = 407	feature = 570	correl = -0.0594927	descr = N_Gram_TACT
cnt = 408	feature = 254	correl = -0.109859	descr = N_Gram_ATTT
cnt = 409	feature = 69	correl = 0.146947	descr = Fold_of_RNAi_Sequence_Pos_2
cnt = 410	feature = 425	correl = -0.112593	descr = N_Gram_GATC
cnt = 411	feature = 218	correl = 0.0737685	descr = N_Gram_AGTG
cnt = 412	feature = 58	correl = -0.0968753	descr = Gibbs_of_Target_Sequence__Pos_13_Step_1
cnt = 413	feature = 459	correl = 0.118146	descr = N_Gram_GCCT
cnt = 414	feature = 259	correl = 0.06279	descr = N_Gram_CAAA
cnt = 415	feature = 539	correl = -0.0982941	descr = N_Gram_GTCT
cnt = 416	feature = 477	correl = 0.0727939	descr = N_Gram_GCTG
cnt = 417	feature = 47	correl = 0.288327	descr = Position_Specific_Bin_Base_18_Base_G
cnt = 418	feature = 76	correl = 0.0770998	descr = Fold_of_RNAi_Sequence_Pos_13
cnt = 419	feature = 535	correl = -0.0610609	descr = N_Gram_GTCG
cnt = 420	feature = 344	correl = 0.106053	descr = N_Gram_CGGC
cnt = 421	feature = 652	correl = 0.0663349	descr = N_Gram_TGGT
cnt = 422	feature = 431	correl = -0.0449789	descr = N_Gram_GATT
cnt = 423	feature = 476	correl = -0.0532972	descr = N_Gram_GCTCC
cnt = 424	feature = 67	correl = 0.162657	descr = Fold_of_RNAi_Sequence_Pos_0
cnt = 425	feature = 450	correl = 0.0535219	descr = N_Gram_GCCA
cnt = 426	feature = 511	correl = 0.139701	descr = N_Gram_GGGC
cnt = 427	feature = 215	correl = -0.0743916	descr = N_Gram_AGTC
cnt = 428	feature = 692	correl = -0.0704392	descr = N_Gram_TTTCC
cnt = 429	feature = 680	correl = -0.0599609	descr = N_Gram_TTGA
cnt = 430	feature = 292	correl = 0.0888545	descr = N_Gram_CCAA
cnt = 431	feature = 28	correl = 0.138389	descr = Position_Specific_Bin_Base_12_Base_C
cnt = 432	feature = 586	correl = 0.0953052	descr = N_Gram_TCAG
cnt = 433	feature = 489	correl = 0.113647	descr = N_Gram_GGAG
cnt = 434	feature = 606	correl = -0.101141	descr = N_Gram_TCCTT
cnt = 435	feature = 589	correl = -0.0730144	descr = N_Gram_TCAT
cnt = 436	feature = 482	correl = 0.0639172	descr = N_Gram_GGAA
cnt = 437	feature = 54	correl = -0.1222	descr = Gibbs_of_Target_Sequence__Pos_6_Step_1
cnt = 438	feature = 75	correl = 0.102241	descr = Fold_of_RNAi_Sequence_Pos_12
cnt = 439	feature = 79	correl = 0.061986	descr = Fold_of_RNAi_Sequence_Pos_16
cnt = 440	feature = 59	correl = -0.173913	descr = Gibbs_of_Target_Sequence__Pos_14_Step_1
cnt = 441	feature = 60	correl = -0.121528	descr = Gibbs_of_Target_Sequence__Pos_17_Step_1
cnt = 442	feature = 677	correl = -0.225088	descr = N_Gram_TTCTC
cnt = 443	feature = 82	correl = 0.0474604	descr = Xue_Structure_Feature_A100
cnt = 444	feature = 633	correl = -0.0871538	descr = N_Gram_TGAT
cnt = 445	feature = 516	correl = 0.0685009	descr = N_Gram_GGGG
cnt = 446	feature = 470	correl = -0.0608101	descr = N_Gram_GCGT
cnt = 447	feature = 72	correl = 0.0791198	descr = Fold_of_RNAi_Sequence_Pos_6
cnt = 448	feature = 62	correl = -0.31031	descr = Gibbs_of_Target_Sequence__Pos_19_Step_1
cnt = 449	feature = 390	correl = -0.212268	descr = N_Gram_CTTCT
cnt = 450	feature = 417	correl = 0.0651856	descr = N_Gram_GAGG
cnt = 451	feature = 544	correl = 0.0800045	descr = N_Gram_GTGC
cnt = 452	feature = 68	correl = 0.17055	descr = Fold_of_RNAi_Sequence_Pos_1
cnt = 453	feature = 297	correl = -0.0863039	descr = N_Gram_CCAG
cnt = 454	feature = 465	correl = 0.0984236	descr = N_Gram_GCGG
cnt = 455	feature = 497	correl = 0.157508	descr = N_Gram_GGCC
cnt = 456	feature = 388	correl = -0.114062	descr = N_Gram_CTTC
cnt = 457	feature = 77	correl = 0.0682217	descr = Fold_of_RNAi_Sequence_Pos_14
cnt = 458	feature = 531	correl = -0.0897736	descr = N_Gram_GTC
cnt = 459	feature = 620	correl = -0.122641	descr = N_Gram_TCTCC
cnt = 460	feature = 678	correl = -0.103121	descr = N_Gram_TTCTT
cnt = 461	feature = 334	correl = 0.0730302	descr = N_Gram_CGCC
cnt = 462	feature = 285	correl = 0.0577619	descr = N_Gram_CAT
cnt = 463	feature = 71	correl = 0.0577587	descr = Fold_of_RNAi_Sequence_Pos_4
cnt = 464	feature = 376	correl = -0.147698	descr = N_Gram_CTCCT
cnt = 465	feature = 607	correl = -0.0917894	descr = N_Gram_TCG
cnt = 466	feature = 696	correl = -0.118776	descr = N_Gram_TTTT
cnt = 467	feature = 507	correl = 0.109859	descr = N_Gram_GGGA
cnt = 468	feature = 70	correl = 0.0692934	descr = Fold_of_RNAi_Sequence_Pos_3
cnt = 469	feature = 326	correl = -0.0579785	descr = N_Gram_CGA
cnt = 470	feature = 561	correl = -0.0830576	descr = N_Gram_TAA
cnt = 471	feature = 643	correl = 0.0465268	descr = N_Gram_TGG
cnt = 472	feature = 421	correl = -0.0460159	descr = N_Gram_GAT
cnt = 473	feature = 435	correl = 0.112798	descr = N_Gram_GCA
cnt = 474	feature = 662	correl = -0.0824298	descr = N_Gram_TTA
cnt = 475	feature = 500	correl = 0.0468315	descr = N_Gram_GGCG
cnt = 476	feature = 258	correl = 0.14948	descr = N_Gram_CAA
cnt = 477	feature = 583	correl = 0.0451932	descr = N_Gram_TCA
cnt = 478	feature = 627	correl = -0.0643904	descr = N_Gram_TGA
cnt = 479	feature = 594	correl = -0.0794771	descr = N_Gram_TCCA
cnt = 480	feature = 603	correl = -0.103201	descr = N_Gram_TCCT
cnt = 481	feature = 233	correl = -0.0861165	descr = N_Gram_ATC
cnt = 482	feature = 363	correl = -0.0513034	descr = N_Gram_CT
cnt = 483	feature = 86	correl = 0.0884466	descr = Xue_Structure_Feature_C110
cnt = 484	feature = 310	correl = 0.0694284	descr = N_Gram_CCG
cnt = 485	feature = 414	correl = 0.0566444	descr = N_Gram_GAG
cnt = 486	feature = 691	correl = -0.118823	descr = N_Gram_TTTC
cnt = 487	feature = 348	correl = 0.115007	descr = N_Gram_CGGG
cnt = 488	feature = 541	correl = 0.161508	descr = N_Gram_GTG
cnt = 489	feature = 679	correl = -0.0647196	descr = N_Gram_TTG
cnt = 490	feature = 623	correl = -0.101491	descr = N_Gram_TCTT
cnt = 491	feature = 481	correl = 0.134543	descr = N_Gram_GGA
cnt = 492	feature = 257	correl = 0.101748	descr = N_Gram_CA
cnt = 493	feature = 676	correl = -0.216323	descr = N_Gram_TTCT
cnt = 494	feature = 506	correl = 0.152339	descr = N_Gram_GGG
cnt = 495	feature = 449	correl = 0.102442	descr = N_Gram_GCC
cnt = 496	feature = 66	correl = -0.077225	descr = PF_RNAi_Fold_3'Free_Count
cnt = 497	feature = 385	correl = -0.0935664	descr = N_Gram_CTT
cnt = 498	feature = 65	correl = -0.136184	descr = PF_RNAi_Fold_5'Free_Count
cnt = 499	feature = 371	correl = -0.102449	descr = N_Gram_CTC
cnt = 500	feature = 690	correl = -0.104549	descr = N_Gram_TTT
cnt = 501	feature = 560	correl = -0.0675481	descr = N_Gram_TA
cnt = 502	feature = 223	correl = -0.12134	descr = N_Gram_AT
cnt = 503	feature = 616	correl = -0.118008	descr = N_Gram_TCT
cnt = 504	feature = 669	correl = -0.147762	descr = N_Gram_TTC
cnt = 505	feature = 374	correl = -0.112111	descr = N_Gram_CTCC
cnt = 506	feature = 494	correl = 0.139004	descr = N_Gram_GGC
cnt = 507	feature = 340	correl = 0.0768058	descr = N_Gram_CGG
cnt = 508	feature = 593	correl = -0.115847	descr = N_Gram_TCC
cnt = 509	feature = 661	correl = -0.122374	descr = N_Gram_TT
cnt = 510	feature = 480	correl = 0.160722	descr = N_Gram_GG
cnt = 511	feature = 64	correl = -0.186881	descr = PF_RNAi_Fold_Energy
cnt = 512	feature = 49	correl = -0.188305	descr = Gibbs_of_Target_Sequence_
num rows = 521
num_elements = 267273
*
optimization finished, #iter = 604
nu = 0.447015
obj = -34.737358, rho = -0.532942
nSV = 357, nBSV = 126
num rows = 58
num_elements = 29754
*
optimization finished, #iter = 51
nu = 0.446448
obj = -4.313111, rho = -0.515386
nSV = 44, nBSV = 6
*
optimization finished, #iter = 604
nu = 0.447015
obj = -34.737358, rho = -0.532942
nSV = 357, nBSV = 126
CFS merit scores = 1.3671
CFS merit scores = 1.6172
CFS merit scores = 1.85948
CFS merit scores = 2.08518
CFS merit scores = 2.28533
CFS merit scores = 2.47082
CFS merit scores = 2.64292
CFS merit scores = 2.80478
CFS merit scores = 2.95186
CFS merit scores = 3.09035
CFS merit scores = 3.22089
CFS merit scores = 3.34462
CFS merit scores = 3.46019
CFS merit scores = 3.57132
CFS merit scores = 3.67776
CFS merit scores = 3.78065
CFS merit scores = 3.88076
CFS merit scores = 3.97823
CFS merit scores = 4.07156
CFS merit scores = 4.16207
CFS merit scores = 4.25007
CFS merit scores = 4.33611
CFS merit scores = 4.42024
CFS merit scores = 4.50262
CFS merit scores = 4.58335
CFS merit scores = 4.66252
CFS merit scores = 4.7402
CFS merit scores = 4.81644
CFS merit scores = 4.89132
CFS merit scores = 4.96356
CFS merit scores = 5.03428
CFS merit scores = 5.10357
CFS merit scores = 5.17153
CFS merit scores = 5.23822
CFS merit scores = 5.30357
CFS merit scores = 5.36775
CFS merit scores = 5.4283
CFS merit scores = 5.48762
CFS merit scores = 5.54577
CFS merit scores = 5.60105
CFS merit scores = 5.65509
CFS merit scores = 5.70726
CFS merit scores = 5.75853
CFS merit scores = 5.8086
CFS merit scores = 5.85762
CFS merit scores = 5.90567
CFS merit scores = 5.95274
CFS merit scores = 5.99889
CFS merit scores = 6.04178
CFS merit scores = 6.08313
CFS merit scores = 6.12255
CFS merit scores = 6.16007
CFS merit scores = 6.19635
CFS merit scores = 6.23172
CFS merit scores = 6.26514
CFS merit scores = 6.29849
CFS merit scores = 6.33184
CFS merit scores = 6.36377
CFS merit scores = 6.39151
CFS merit scores = 6.414
CFS merit scores = 6.4358
CFS merit scores = 6.45703
CFS merit scores = 6.47727
CFS merit scores = 6.4968
CFS merit scores = 6.51584
CFS merit scores = 6.53374
CFS merit scores = 6.55173
CFS merit scores = 6.56999
CFS merit scores = 6.5882
CFS merit scores = 6.60556
CFS merit scores = 6.62255
CFS merit scores = 6.63854
CFS merit scores = 6.65394
CFS merit scores = 6.66796
CFS merit scores = 6.68171
CFS merit scores = 6.69406
CFS merit scores = 6.70384
CFS merit scores = 6.71278
CFS merit scores = 6.72183
CFS merit scores = 6.73101
CFS merit scores = 6.74041
CFS merit scores = 6.74974
CFS merit scores = 6.75825
CFS merit scores = 6.76485
CFS merit scores = 6.7719
CFS merit scores = 6.77926
CFS merit scores = 6.78615
CFS merit scores = 6.79278
CFS merit scores = 6.79907
CFS merit scores = 6.80505
CFS merit scores = 6.81103
CFS merit scores = 6.81689
CFS merit scores = 6.82265
CFS merit scores = 6.82708
CFS merit scores = 6.83153
CFS merit scores = 6.83595
CFS merit scores = 6.84079
CFS merit scores = 6.84568
CFS merit scores = 6.85073
CFS merit scores = 6.85418
CFS merit scores = 6.85782
CFS merit scores = 6.86073
CFS merit scores = 6.86384
CFS merit scores = 6.86663
CFS merit scores = 6.86951
CFS merit scores = 6.87145
CFS merit scores = 6.87201
CFS merit scores = 6.87275
CFS merit scores = 6.87361
CFS merit scores = 6.87447
CFS merit scores = 6.87513
CFS merit scores = 6.87586
CFS merit scores = 6.87689
CFS merit scores = 6.87798
CFS merit scores = 6.87823
CFS merit scores = 6.87809
CFS merit scores = 6.87783
CFS merit scores = 6.8773
CFS merit scores = 6.87691
CFS merit scores = 6.87665
CFS merit scores = 6.87607
CFS merit scores = 6.87579
CFS merit scores = 6.87549
CFS merit scores = 6.87517
CFS merit scores = 6.87362
CFS merit scores = 6.87173
CFS merit scores = 6.86969
CFS merit scores = 6.86769
CFS merit scores = 6.86593
CFS merit scores = 6.86353
CFS merit scores = 6.86113
CFS merit scores = 6.85805
CFS merit scores = 6.85505
CFS merit scores = 6.85243
CFS merit scores = 6.8499
CFS merit scores = 6.84689
CFS merit scores = 6.84387
CFS merit scores = 6.84109
CFS merit scores = 6.83843
CFS merit scores = 6.83577
CFS merit scores = 6.83325
CFS merit scores = 6.83084
CFS merit scores = 6.82839
CFS merit scores = 6.826
CFS merit scores = 6.82325
CFS merit scores = 6.81948
CFS merit scores = 6.81575
CFS merit scores = 6.81202
CFS merit scores = 6.80819
CFS merit scores = 6.80438
CFS merit scores = 6.80074
CFS merit scores = 6.79712
CFS merit scores = 6.79366
CFS merit scores = 6.79046
CFS merit scores = 6.7867
CFS merit scores = 6.78307
CFS merit scores = 6.77968
CFS merit scores = 6.7764
CFS merit scores = 6.77322
CFS merit scores = 6.76975
CFS merit scores = 6.76622
CFS merit scores = 6.76277
CFS merit scores = 6.75911
CFS merit scores = 6.75507
CFS merit scores = 6.7512
CFS merit scores = 6.74754
CFS merit scores = 6.74354
CFS merit scores = 6.73958
CFS merit scores = 6.7354
CFS merit scores = 6.73136
CFS merit scores = 6.72722
CFS merit scores = 6.72322
CFS merit scores = 6.71932
CFS merit scores = 6.71515
CFS merit scores = 6.71084
CFS merit scores = 6.70642
CFS merit scores = 6.70211
CFS merit scores = 6.69736
CFS merit scores = 6.69261
CFS merit scores = 6.68803
CFS merit scores = 6.68346
CFS merit scores = 6.67886
CFS merit scores = 6.6743
CFS merit scores = 6.66938
CFS merit scores = 6.66454
CFS merit scores = 6.65985
CFS merit scores = 6.65522
CFS merit scores = 6.64981
CFS merit scores = 6.64436
CFS merit scores = 6.63907
CFS merit scores = 6.63378
CFS merit scores = 6.62856
CFS merit scores = 6.62342
CFS merit scores = 6.61836
CFS merit scores = 6.61336
CFS merit scores = 6.60833
CFS merit scores = 6.60314
CFS merit scores = 6.59786
CFS merit scores = 6.59235
CFS merit scores = 6.5869
CFS merit scores = 6.58138
CFS merit scores = 6.57603
CFS merit scores = 6.57079
CFS merit scores = 6.56508
CFS merit scores = 6.55941
CFS merit scores = 6.55378
CFS merit scores = 6.54832
CFS merit scores = 6.54293
CFS merit scores = 6.53772
CFS merit scores = 6.53245
CFS merit scores = 6.52716
CFS merit scores = 6.52206
CFS merit scores = 6.51636
CFS merit scores = 6.51081
CFS merit scores = 6.5052
CFS merit scores = 6.49971
CFS merit scores = 6.49424
CFS merit scores = 6.48849
CFS merit scores = 6.48264
CFS merit scores = 6.47678
CFS merit scores = 6.47085
CFS merit scores = 6.46503
CFS merit scores = 6.45936
CFS merit scores = 6.4537
CFS merit scores = 6.44729
CFS merit scores = 6.44089
CFS merit scores = 6.43453
CFS merit scores = 6.42792
CFS merit scores = 6.42138
CFS merit scores = 6.41474
CFS merit scores = 6.40801
CFS merit scores = 6.40131
CFS merit scores = 6.39469
CFS merit scores = 6.38809
CFS merit scores = 6.38139
CFS merit scores = 6.37471
CFS merit scores = 6.36811
CFS merit scores = 6.36146
CFS merit scores = 6.35492
CFS merit scores = 6.34853
CFS merit scores = 6.34228
CFS merit scores = 6.33607
CFS merit scores = 6.33
CFS merit scores = 6.32378
CFS merit scores = 6.31757
CFS merit scores = 6.31147
CFS merit scores = 6.30539
CFS merit scores = 6.29907
CFS merit scores = 6.29261
CFS merit scores = 6.28625
CFS merit scores = 6.27985
CFS merit scores = 6.27349
CFS merit scores = 6.26724
CFS merit scores = 6.26103
CFS merit scores = 6.25482
CFS merit scores = 6.24861
CFS merit scores = 6.24248
CFS merit scores = 6.23641
CFS merit scores = 6.23041
CFS merit scores = 6.22414
CFS merit scores = 6.21791
CFS merit scores = 6.21169
CFS merit scores = 6.20553
CFS merit scores = 6.19926
CFS merit scores = 6.19302
CFS merit scores = 6.18686
CFS merit scores = 6.18078
CFS merit scores = 6.1746
CFS merit scores = 6.16843
CFS merit scores = 6.16236
CFS merit scores = 6.15619
CFS merit scores = 6.1499
CFS merit scores = 6.14365
CFS merit scores = 6.13753
CFS merit scores = 6.13137
CFS merit scores = 6.12521
CFS merit scores = 6.11893
CFS merit scores = 6.11266
CFS merit scores = 6.10644
CFS merit scores = 6.10021
CFS merit scores = 6.09388
CFS merit scores = 6.0873
CFS merit scores = 6.0808
CFS merit scores = 6.07426
CFS merit scores = 6.06782
CFS merit scores = 6.06131
CFS merit scores = 6.05491
CFS merit scores = 6.04854
CFS merit scores = 6.04225
CFS merit scores = 6.03596
CFS merit scores = 6.02967
CFS merit scores = 6.02342
CFS merit scores = 6.01692
CFS merit scores = 6.01048
CFS merit scores = 6.00408
CFS merit scores = 5.99773
CFS merit scores = 5.99138
CFS merit scores = 5.98511
CFS merit scores = 5.97896
CFS merit scores = 5.97268
CFS merit scores = 5.96648
CFS merit scores = 5.96035
CFS merit scores = 5.95419
CFS merit scores = 5.94809
CFS merit scores = 5.94206
CFS merit scores = 5.93576
CFS merit scores = 5.92958
CFS merit scores = 5.92335
CFS merit scores = 5.91706
CFS merit scores = 5.9107
CFS merit scores = 5.90426
CFS merit scores = 5.89794
CFS merit scores = 5.89151
CFS merit scores = 5.88511
CFS merit scores = 5.87883
CFS merit scores = 5.87258
CFS merit scores = 5.86645
CFS merit scores = 5.86013
CFS merit scores = 5.85385
CFS merit scores = 5.84752
CFS merit scores = 5.84121
CFS merit scores = 5.83478
CFS merit scores = 5.82848
CFS merit scores = 5.82215
CFS merit scores = 5.81592
CFS merit scores = 5.80972
CFS merit scores = 5.80364
CFS merit scores = 5.79751
CFS merit scores = 5.79144
CFS merit scores = 5.78547
CFS merit scores = 5.77954
CFS merit scores = 5.77356
CFS merit scores = 5.76768
CFS merit scores = 5.7618
CFS merit scores = 5.75593
CFS merit scores = 5.7501
CFS merit scores = 5.74435
CFS merit scores = 5.73868
CFS merit scores = 5.73294
CFS merit scores = 5.72718
CFS merit scores = 5.72144
CFS merit scores = 5.71568
CFS merit scores = 5.70988
CFS merit scores = 5.7042
CFS merit scores = 5.69852
CFS merit scores = 5.69287
CFS merit scores = 5.68719
CFS merit scores = 5.68157
CFS merit scores = 5.6759
CFS merit scores = 5.67024
CFS merit scores = 5.66461
CFS merit scores = 5.65907
CFS merit scores = 5.65355
CFS merit scores = 5.64808
CFS merit scores = 5.64264
CFS merit scores = 5.63721
CFS merit scores = 5.63187
CFS merit scores = 5.62653
CFS merit scores = 5.62127
CFS merit scores = 5.61601
CFS merit scores = 5.61083
CFS merit scores = 5.60572
CFS merit scores = 5.6006
CFS merit scores = 5.59544
CFS merit scores = 5.59032
CFS merit scores = 5.58528
CFS merit scores = 5.5802
CFS merit scores = 5.57521
CFS merit scores = 5.57023
CFS merit scores = 5.56517
CFS merit scores = 5.56008
CFS merit scores = 5.55506
CFS merit scores = 5.55005
CFS merit scores = 5.54493
CFS merit scores = 5.53983
CFS merit scores = 5.53475
CFS merit scores = 5.52973
CFS merit scores = 5.52473
CFS merit scores = 5.51965
CFS merit scores = 5.5146
CFS merit scores = 5.50955
CFS merit scores = 5.50456
CFS merit scores = 5.49963
CFS merit scores = 5.4947
CFS merit scores = 5.48979
CFS merit scores = 5.48493
CFS merit scores = 5.48008
CFS merit scores = 5.47527
CFS merit scores = 5.4704
CFS merit scores = 5.46553
CFS merit scores = 5.46064
CFS merit scores = 5.45577
CFS merit scores = 5.45083
CFS merit scores = 5.44592
CFS merit scores = 5.441
CFS merit scores = 5.43617
CFS merit scores = 5.43137
CFS merit scores = 5.4266
CFS merit scores = 5.4219
CFS merit scores = 5.41717
CFS merit scores = 5.41247
CFS merit scores = 5.40784
CFS merit scores = 5.40321
CFS merit scores = 5.39862
CFS merit scores = 5.394
CFS merit scores = 5.3894
CFS merit scores = 5.38476
CFS merit scores = 5.38012
CFS merit scores = 5.37533
CFS merit scores = 5.37061
CFS merit scores = 5.36592
CFS merit scores = 5.36117
CFS merit scores = 5.35645
CFS merit scores = 5.35178
CFS merit scores = 5.34714
CFS merit scores = 5.34248
CFS merit scores = 5.33787
CFS merit scores = 5.33316
CFS merit scores = 5.32843
CFS merit scores = 5.32371
CFS merit scores = 5.31908
CFS merit scores = 5.31449
CFS merit scores = 5.3098
CFS merit scores = 5.30515
CFS merit scores = 5.30056
CFS merit scores = 5.296
CFS merit scores = 5.29148
CFS merit scores = 5.28695
CFS merit scores = 5.28246
CFS merit scores = 5.27786
CFS merit scores = 5.27326
CFS merit scores = 5.26872
CFS merit scores = 5.26415
CFS merit scores = 5.2596
CFS merit scores = 5.25507
CFS merit scores = 5.2505
CFS merit scores = 5.24596
CFS merit scores = 5.24141
CFS merit scores = 5.23684
CFS merit scores = 5.23231
CFS merit scores = 5.22781
CFS merit scores = 5.2233
CFS merit scores = 5.2188
CFS merit scores = 5.21431
CFS merit scores = 5.20976
CFS merit scores = 5.2052
CFS merit scores = 5.20069
CFS merit scores = 5.19618
CFS merit scores = 5.1917
CFS merit scores = 5.18722
CFS merit scores = 5.18276
CFS merit scores = 5.17829
CFS merit scores = 5.1738
CFS merit scores = 5.1693
CFS merit scores = 5.16462
CFS merit scores = 5.15989
CFS merit scores = 5.15511
CFS merit scores = 5.15021
CFS merit scores = 5.14537
CFS merit scores = 5.14047
CFS merit scores = 5.13561
CFS merit scores = 5.13074
CFS merit scores = 5.12588
CFS merit scores = 5.12084
CFS merit scores = 5.11582
CFS merit scores = 5.11079
CFS merit scores = 5.10577
CFS merit scores = 5.10066
CFS merit scores = 5.09552
CFS merit scores = 5.09042
CFS merit scores = 5.08536
CFS merit scores = 5.08032
CFS merit scores = 5.07521
CFS merit scores = 5.07007
CFS merit scores = 5.06483
CFS merit scores = 5.05965
CFS merit scores = 5.05446
CFS merit scores = 5.04933
CFS merit scores = 5.04406
CFS merit scores = 5.03882
CFS merit scores = 5.03357
CFS merit scores = 5.02834
CFS merit scores = 5.02314
CFS merit scores = 5.01776
CFS merit scores = 5.01239
CFS merit scores = 5.00708
CFS merit scores = 5.00174
CFS merit scores = 4.9962
CFS merit scores = 4.99065
CFS merit scores = 4.98502
CFS merit scores = 4.97938
CFS merit scores = 4.97375
CFS merit scores = 4.96815
CFS merit scores = 4.96249
CFS merit scores = 4.95674
CFS merit scores = 4.95102
CFS merit scores = 4.94536
CFS merit scores = 4.93958
CFS merit scores = 4.93378
CFS merit scores = 4.92793
CFS merit scores = 4.92193
CFS merit scores = 4.91562
CFS merit scores = 4.90934
CFS merit scores = 4.90301
CFS merit scores = 4.89671
CFS merit scores = 4.89044
CFS merit scores = 4.88396
CFS merit scores = 4.87746
CFS merit scores = 4.87099
CFS merit scores = 4.86445
CFS merit scores = 4.8579
CFS merit scores = 4.8514
CFS merit scores = 4.84494
CFS merit scores = 4.8385
CFS merit scores = 4.83204
CFS merit scores = 4.82556
CFS merit scores = 4.81893
CFS merit scores = 4.81221
CFS merit scores = 4.80528
CFS merit scores = 4.7984
CFS merit scores = 4.79151
CFS merit scores = 4.78464
CFS merit scores = 4.7777
CFS merit scores = 4.77083
CFS merit scores = 4.76364
CFS merit scores = 4.75643
CFS merit scores = 4.74902
CFS merit scores = 4.74159
CFS merit scores = 4.73324
CFS merit scores = 4.72477
CFS merit scores = 4.71517
CFS merit scores = 4.70297
cnt = 1	feature = 59	correl = -0.367104	descr = Gibbs_of_Target_Sequence__Pos_20_Step_1
cnt = 2	feature = 45	correl = 0.210762	descr = Gibbs_of_Target_Sequence__Pos_1_Step_1
cnt = 3	feature = 571	correl = -0.102617	descr = N_Gram_TAAG
cnt = 4	feature = 540	correl = -0.104129	descr = N_Gram_GTCG
cnt = 5	feature = 701	correl = 0.0878646	descr = N_Gram_TTGTG
cnt = 6	feature = 587	correl = 0.0755017	descr = N_Gram_TATAT
cnt = 7	feature = 265	correl = -0.0510587	descr = N_Gram_CACCC
cnt = 8	feature = 569	correl = 0.049081	descr = N_Gram_TAAAG
cnt = 9	feature = 640	correl = -0.0812616	descr = N_Gram_TGAGA
cnt = 10	feature = 697	correl = 0.0784451	descr = N_Gram_TTGCA
cnt = 11	feature = 209	correl = 0.0592888	descr = N_Gram_AGTCA
cnt = 12	feature = 639	correl = 0.0458822	descr = N_Gram_TGACA
cnt = 13	feature = 656	correl = 0.0602919	descr = N_Gram_TGGAG
cnt = 14	feature = 287	correl = -0.0498224	descr = N_Gram_CATGC
cnt = 15	feature = 214	correl = 0.0803821	descr = N_Gram_AGTTA
cnt = 16	feature = 617	correl = -0.0492117	descr = N_Gram_TCGCA
cnt = 17	feature = 331	correl = -0.0492117	descr = N_Gram_CGACC
cnt = 18	feature = 687	correl = 0.0446029	descr = N_Gram_TTCGA
cnt = 19	feature = 292	correl = 0.0516743	descr = N_Gram_CCAAT
cnt = 20	feature = 305	correl = 0.114781	descr = N_Gram_CCCCC
cnt = 21	feature = 361	correl = 0.0705217	descr = N_Gram_CGTGA
cnt = 22	feature = 370	correl = 0.0662958	descr = N_Gram_CTAGG
cnt = 23	feature = 606	correl = 0.0522095	descr = N_Gram_TCCCG
cnt = 24	feature = 649	correl = 0.0522095	descr = N_Gram_TGCCG
cnt = 25	feature = 533	correl = 0.0504628	descr = N_Gram_GTATA
cnt = 26	feature = 314	correl = 0.0451664	descr = N_Gram_CCGCA
cnt = 27	feature = 518	correl = 0.0451664	descr = N_Gram_GGGGT
cnt = 28	feature = 339	correl = 0.0451664	descr = N_Gram_CGCCA
cnt = 29	feature = 306	correl = 0.0451664	descr = N_Gram_CCCCG
cnt = 30	feature = 684	correl = 0.0739065	descr = N_Gram_TTCAA
cnt = 31	feature = 410	correl = -0.0682571	descr = N_Gram_GACCC
cnt = 32	feature = 637	correl = 0.0512744	descr = N_Gram_TGAAA
cnt = 33	feature = 334	correl = 0.0569573	descr = N_Gram_CGAGG
cnt = 34	feature = 428	correl = -0.0557047	descr = N_Gram_GATCG
cnt = 35	feature = 403	correl = 0.0529194	descr = N_Gram_GAAAC
cnt = 36	feature = 438	correl = 0.0481836	descr = N_Gram_GCAAA
cnt = 37	feature = 663	correl = 0.0883794	descr = N_Gram_TGGGG
cnt = 38	feature = 303	correl = 0.0840852	descr = N_Gram_CCCAC
cnt = 39	feature = 502	correl = 0.0889742	descr = N_Gram_GGCGC
cnt = 40	feature = 298	correl = -0.062624	descr = N_Gram_CCATA
cnt = 41	feature = 522	correl = -0.0443179	descr = N_Gram_GGGTT
cnt = 42	feature = 366	correl = 0.0692796	descr = N_Gram_CGTTT
cnt = 43	feature = 369	correl = 0.056568	descr = N_Gram_CTACT
cnt = 44	feature = 498	correl = 0.0891817	descr = N_Gram_GGCCC
cnt = 45	feature = 607	correl = 0.0470759	descr = N_Gram_TCCGA
cnt = 46	feature = 275	correl = 0.0468005	descr = N_Gram_CAGCG
cnt = 47	feature = 406	correl = 0.0501133	descr = N_Gram_GAATC
cnt = 48	feature = 627	correl = 0.0482838	descr = N_Gram_TCTCG
cnt = 49	feature = 248	correl = 0.0558985	descr = N_Gram_ATTTC
cnt = 50	feature = 491	correl = 0.063499	descr = N_Gram_GGATT
cnt = 51	feature = 430	correl = 0.0631968	descr = N_Gram_GATGT
cnt = 52	feature = 653	correl = -0.0511003	descr = N_Gram_TGCTA
cnt = 53	feature = 325	correl = 0.0852149	descr = N_Gram_CCTGC
cnt = 54	feature = 508	correl = 0.0966337	descr = N_Gram_GGGAC
cnt = 55	feature = 619	correl = 0.0944683	descr = N_Gram_TCGGC
cnt = 56	feature = 542	correl = -0.0459719	descr = N_Gram_GTCGC
cnt = 57	feature = 514	correl = 0.0451664	descr = N_Gram_GGGCT
cnt = 58	feature = 560	correl = -0.0788155	descr = N_Gram_GTTAC
cnt = 59	feature = 432	correl = -0.0702334	descr = N_Gram_GATTA
cnt = 60	feature = 231	correl = -0.096687	descr = N_Gram_ATCGG
cnt = 61	feature = 294	correl = -0.0446334	descr = N_Gram_CCACG
cnt = 62	feature = 405	correl = -0.0440367	descr = N_Gram_GAAGG
cnt = 63	feature = 322	correl = 0.0672847	descr = N_Gram_CCTCA
cnt = 64	feature = 348	correl = 0.0719598	descr = N_Gram_CGGCG
cnt = 65	feature = 222	correl = 0.054751	descr = N_Gram_ATACA
cnt = 66	feature = 347	correl = 0.0498619	descr = N_Gram_CGGCC
cnt = 67	feature = 419	correl = -0.0746479	descr = N_Gram_GAGCC
cnt = 68	feature = 611	correl = 0.0555615	descr = N_Gram_TCCTA
cnt = 69	feature = 563	correl = 0.0449729	descr = N_Gram_GTTGC
cnt = 70	feature = 631	correl = -0.12351	descr = N_Gram_TCTTA
cnt = 71	feature = 604	correl = 0.0611067	descr = N_Gram_TCCCA
cnt = 72	feature = 319	correl = -0.0539554	descr = N_Gram_CCGTC
cnt = 73	feature = 521	correl = 0.044307	descr = N_Gram_GGGTG
cnt = 74	feature = 449	correl = -0.0451669	descr = N_Gram_GCATG
cnt = 75	feature = 536	correl = -0.0557263	descr = N_Gram_GTCAA
cnt = 76	feature = 259	correl = 0.046299	descr = N_Gram_CAAGG
cnt = 77	feature = 399	correl = 0.0845057	descr = N_Gram_CTTGG
cnt = 78	feature = 362	correl = 0.136842	descr = N_Gram_CGTGC
cnt = 79	feature = 368	correl = 0.0451664	descr = N_Gram_CTAAA
cnt = 80	feature = 664	correl = 0.0465532	descr = N_Gram_TGGGT
cnt = 81	feature = 363	correl = 0.0789734	descr = N_Gram_CGTGG
cnt = 82	feature = 422	correl = 0.0938714	descr = N_Gram_GAGTC
cnt = 83	feature = 573	correl = 0.0807549	descr = N_Gram_TAAGC
cnt = 84	feature = 210	correl = 0.0451664	descr = N_Gram_AGTCG
cnt = 85	feature = 455	correl = 0.0775665	descr = N_Gram_GCCCG
cnt = 86	feature = 425	correl = 0.0459803	descr = N_Gram_GATAC
cnt = 87	feature = 583	correl = -0.0443184	descr = N_Gram_TAGAT
cnt = 88	feature = 488	correl = 0.0508423	descr = N_Gram_GGAGC
cnt = 89	feature = 608	correl = -0.0590805	descr = N_Gram_TCCGC
cnt = 90	feature = 679	correl = -0.0734211	descr = N_Gram_TTACC
cnt = 91	feature = 605	correl = 0.0526773	descr = N_Gram_TCCCC
cnt = 92	feature = 220	correl = -0.138992	descr = N_Gram_ATAAG
cnt = 93	feature = 578	correl = 0.0732181	descr = N_Gram_TACGA
cnt = 94	feature = 531	correl = 0.0485664	descr = N_Gram_GTAAA
cnt = 95	feature = 434	correl = -0.0947501	descr = N_Gram_GATTT
cnt = 96	feature = 230	correl = -0.0492117	descr = N_Gram_ATCGC
cnt = 97	feature = 414	correl = -0.0759005	descr = N_Gram_GACGA
cnt = 98	feature = 258	correl = 0.0619243	descr = N_Gram_CAAGC
cnt = 99	feature = 356	correl = -0.0676688	descr = N_Gram_CGTAC
cnt = 100	feature = 672	correl = 0.0668489	descr = N_Gram_TGTGA
cnt = 101	feature = 379	correl = 0.0715229	descr = N_Gram_CTCGG
cnt = 102	feature = 441	correl = 0.0743071	descr = N_Gram_GCACT
cnt = 103	feature = 462	correl = 0.143168	descr = N_Gram_GCCTT
cnt = 104	feature = 688	correl = -0.0625765	descr = N_Gram_TTCGG
cnt = 105	feature = 242	correl = 0.0736308	descr = N_Gram_ATGGG
cnt = 106	feature = 464	correl = -0.07686	descr = N_Gram_GCGAC
cnt = 107	feature = 489	correl = 0.0896261	descr = N_Gram_GGAGT
cnt = 108	feature = 256	correl = -0.0503586	descr = N_Gram_CAAAT
cnt = 109	feature = 623	correl = 0.056568	descr = N_Gram_TCTAC
cnt = 110	feature = 537	correl = 0.108802	descr = N_Gram_GTCAG
cnt = 111	feature = 646	correl = 0.0748038	descr = N_Gram_TGCAA
cnt = 112	feature = 562	correl = -0.0484285	descr = N_Gram_GTTCG
cnt = 113	feature = 520	correl = 0.0930484	descr = N_Gram_GGGTC
cnt = 114	feature = 529	correl = 0.0553621	descr = N_Gram_GGTGC
cnt = 115	feature = 443	correl = -0.0476357	descr = N_Gram_GCAGA
cnt = 116	feature = 266	correl = 0.0910627	descr = N_Gram_CACCG
cnt = 117	feature = 426	correl = 0.0508805	descr = N_Gram_GATAT
cnt = 118	feature = 262	correl = 0.0835309	descr = N_Gram_CACAG
cnt = 119	feature = 225	correl = 0.0469528	descr = N_Gram_ATAGC
cnt = 120	feature = 499	correl = 0.0498619	descr = N_Gram_GGCCG
cnt = 121	feature = 433	correl = 0.0686922	descr = N_Gram_GATTG
cnt = 122	feature = 321	correl = 0.0555615	descr = N_Gram_CCTAT
cnt = 123	feature = 538	correl = -0.0469846	descr = N_Gram_GTCCA
cnt = 124	feature = 673	correl = 0.105149	descr = N_Gram_TGTGG
cnt = 125	feature = 244	correl = -0.068687	descr = N_Gram_ATTAC
cnt = 126	feature = 228	correl = -0.0524788	descr = N_Gram_ATCAT
cnt = 127	feature = 468	correl = 0.0545127	descr = N_Gram_GCGGA
cnt = 128	feature = 555	correl = 0.0473666	descr = N_Gram_GTGTA
cnt = 129	feature = 482	correl = -0.0497565	descr = N_Gram_GGAAC
cnt = 130	feature = 601	correl = 0.105701	descr = N_Gram_TCCAA
cnt = 131	feature = 279	correl = 0.04669	descr = N_Gram_CAGGG
cnt = 132	feature = 598	correl = -0.0878329	descr = N_Gram_TCATA
cnt = 133	feature = 459	correl = -0.0562548	descr = N_Gram_GCCGT
cnt = 134	feature = 461	correl = 0.0617979	descr = N_Gram_GCCTC
cnt = 135	feature = 681	correl = -0.103736	descr = N_Gram_TTATA
cnt = 136	feature = 387	correl = 0.0560954	descr = N_Gram_CTGGG
cnt = 137	feature = 310	correl = 0.0555658	descr = N_Gram_CCCGG
cnt = 138	feature = 226	correl = 0.0963392	descr = N_Gram_ATATA
cnt = 139	feature = 274	correl = 0.0546265	descr = N_Gram_CAGCC
cnt = 140	feature = 293	correl = 0.0797895	descr = N_Gram_CCACC
cnt = 141	feature = 465	correl = 0.0446814	descr = N_Gram_GCGAG
cnt = 142	feature = 309	correl = 0.0689214	descr = N_Gram_CCCGC
cnt = 143	feature = 365	correl = -0.0474799	descr = N_Gram_CGTTC
cnt = 144	feature = 255	correl = 0.0533561	descr = N_Gram_CAAAG
cnt = 145	feature = 643	correl = -0.0487993	descr = N_Gram_TGATC
cnt = 146	feature = 584	correl = 0.088232	descr = N_Gram_TAGCA
cnt = 147	feature = 517	correl = 0.0518583	descr = N_Gram_GGGGG
cnt = 148	feature = 307	correl = 0.0526773	descr = N_Gram_CCCCT
cnt = 149	feature = 675	correl = -0.0513883	descr = N_Gram_TGTTA
cnt = 150	feature = 412	correl = -0.0636611	descr = N_Gram_GACCT
cnt = 151	feature = 561	correl = 0.0826821	descr = N_Gram_GTTCC
cnt = 152	feature = 541	correl = -0.139915	descr = N_Gram_GTCGA
cnt = 153	feature = 552	correl = 0.138627	descr = N_Gram_GTGGC
cnt = 154	feature = 315	correl = 0.0708165	descr = N_Gram_CCGGC
cnt = 155	feature = 232	correl = -0.0560929	descr = N_Gram_ATCGT
cnt = 156	feature = 527	correl = 0.0773543	descr = N_Gram_GGTCA
cnt = 157	feature = 662	correl = 0.0532989	descr = N_Gram_TGGGA
cnt = 158	feature = 337	correl = -0.0585454	descr = N_Gram_CGATC
cnt = 159	feature = 215	correl = 0.0453469	descr = N_Gram_AGTTG
cnt = 160	feature = 206	correl = 0.0624674	descr = N_Gram_AGGTT
cnt = 161	feature = 470	correl = 0.0515201	descr = N_Gram_GCGGG
cnt = 162	feature = 291	correl = 0.0650369	descr = N_Gram_CCAAG
cnt = 163	feature = 532	correl = 0.0484806	descr = N_Gram_GTAGT
cnt = 164	feature = 647	correl = 0.0863688	descr = N_Gram_TGCAC
cnt = 165	feature = 618	correl = 0.0738182	descr = N_Gram_TCGGA
cnt = 166	feature = 420	correl = 0.0525181	descr = N_Gram_GAGCT
cnt = 167	feature = 332	correl = -0.0969666	descr = N_Gram_CGACG
cnt = 168	feature = 574	correl = -0.150668	descr = N_Gram_TAAGT
cnt = 169	feature = 588	correl = -0.0604757	descr = N_Gram_TATTC
cnt = 170	feature = 512	correl = 0.112904	descr = N_Gram_GGGCC
cnt = 171	feature = 417	correl = 0.0966337	descr = N_Gram_GACTA
cnt = 172	feature = 364	correl = 0.0538781	descr = N_Gram_CGTGT
cnt = 173	feature = 241	correl = -0.049051	descr = N_Gram_ATGCT
cnt = 174	feature = 674	correl = 0.0508267	descr = N_Gram_TGTGT
cnt = 175	feature = 249	correl = -0.0670277	descr = N_Gram_ATTTG
cnt = 176	feature = 344	correl = 0.0581021	descr = N_Gram_CGGAC
cnt = 177	feature = 648	correl = 0.0642018	descr = N_Gram_TGCAG
cnt = 178	feature = 596	correl = 0.0593951	descr = N_Gram_TCAGT
cnt = 179	feature = 324	correl = 0.0885261	descr = N_Gram_CCTCG
cnt = 180	feature = 223	correl = -0.109736	descr = N_Gram_ATACT
cnt = 181	feature = 278	correl = 0.0860635	descr = N_Gram_CAGGA
cnt = 182	feature = 250	correl = -0.146356	descr = N_Gram_ATTTT
cnt = 183	feature = 234	correl = 0.0799373	descr = N_Gram_ATCTG
cnt = 184	feature = 695	correl = -0.0468674	descr = N_Gram_TTGAG
cnt = 185	feature = 270	correl = 0.0973596	descr = N_Gram_CACTC
cnt = 186	feature = 525	correl = -0.0686245	descr = N_Gram_GGTAA
cnt = 187	feature = 511	correl = 0.0518583	descr = N_Gram_GGGCA
cnt = 188	feature = 323	correl = -0.0973432	descr = N_Gram_CCTCC
cnt = 189	feature = 478	correl = 0.0533238	descr = N_Gram_GCTTG
cnt = 190	feature = 457	correl = 0.0468005	descr = N_Gram_GCCGC
cnt = 191	feature = 382	correl = 0.0456416	descr = N_Gram_CTGAC
cnt = 192	feature = 380	correl = 0.0597889	descr = N_Gram_CTCTA
cnt = 193	feature = 375	correl = -0.0945249	descr = N_Gram_CTCAT
cnt = 194	feature = 452	correl = 0.0929737	descr = N_Gram_GCCAG
cnt = 195	feature = 394	correl = 0.0495909	descr = N_Gram_CTTCC
cnt = 196	feature = 553	correl = 0.0751006	descr = N_Gram_GTGGT
cnt = 197	feature = 458	correl = 0.0558534	descr = N_Gram_GCCGG
cnt = 198	feature = 707	correl = -0.0879481	descr = N_Gram_TTTGG
cnt = 199	feature = 254	correl = 0.0638139	descr = N_Gram_CAAAA
cnt = 200	feature = 548	correl = 0.0621987	descr = N_Gram_GTGAC
cnt = 201	feature = 586	correl = -0.0682536	descr = N_Gram_TATAC
cnt = 202	feature = 246	correl = 0.0919552	descr = N_Gram_ATTGT
cnt = 203	feature = 213	correl = 0.105386	descr = N_Gram_AGTGT
cnt = 204	feature = 652	correl = -0.148897	descr = N_Gram_TGCGT
cnt = 205	feature = 263	correl = 0.058145	descr = N_Gram_CACAT
cnt = 206	feature = 448	correl = 0.128699	descr = N_Gram_GCATC
cnt = 207	feature = 505	correl = 0.154507	descr = N_Gram_GGCTT
cnt = 208	feature = 439	correl = 0.0904918	descr = N_Gram_GCAAC
cnt = 209	feature = 343	correl = 0.0639507	descr = N_Gram_CGGAA
cnt = 210	feature = 539	correl = 0.0514266	descr = N_Gram_GTCCC
cnt = 211	feature = 543	correl = 0.0988317	descr = N_Gram_GTCGG
cnt = 212	feature = 593	correl = 0.106025	descr = N_Gram_TCACC
cnt = 213	feature = 469	correl = 0.0786128	descr = N_Gram_GCGGC
cnt = 214	feature = 500	correl = 0.141104	descr = N_Gram_GGCCT
cnt = 215	feature = 669	correl = -0.0836043	descr = N_Gram_TGTCA
cnt = 216	feature = 416	correl = -0.103688	descr = N_Gram_GACGT
cnt = 217	feature = 320	correl = 0.126328	descr = N_Gram_CCGTG
cnt = 218	feature = 317	correl = -0.0760571	descr = N_Gram_CCGGT
cnt = 219	feature = 383	correl = -0.0769531	descr = N_Gram_CTGAT
cnt = 220	feature = 160	correl = -0.0460672	descr = N_Gram_ACCC
cnt = 221	feature = 402	correl = 0.110007	descr = N_Gram_CTTTG
cnt = 222	feature = 454	correl = 0.0639664	descr = N_Gram_GCCCA
cnt = 223	feature = 556	correl = 0.0659717	descr = N_Gram_GTGTG
cnt = 224	feature = 421	correl = 0.053752	descr = N_Gram_GAGGT
cnt = 225	feature = 530	correl = 0.0631378	descr = N_Gram_GGTTG
cnt = 226	feature = 490	correl = -0.0937187	descr = N_Gram_GGATC
cnt = 227	feature = 391	correl = -0.118168	descr = N_Gram_CTTAT
cnt = 228	feature = 550	correl = 0.119456	descr = N_Gram_GTGCT
cnt = 229	feature = 453	correl = 0.0596199	descr = N_Gram_GCCAT
cnt = 230	feature = 686	correl = 0.0805637	descr = N_Gram_TTCCA
cnt = 231	feature = 335	correl = -0.0778092	descr = N_Gram_CGAGT
cnt = 232	feature = 285	correl = -0.0644924	descr = N_Gram_CATCG
cnt = 233	feature = 710	correl = -0.0802485	descr = N_Gram_TTTTG
cnt = 234	feature = 273	correl = 0.101061	descr = N_Gram_CAGCA
cnt = 235	feature = 418	correl = -0.0751036	descr = N_Gram_GACTG
cnt = 236	feature = 374	correl = 0.0638595	descr = N_Gram_CTCAC
cnt = 237	feature = 238	correl = -0.0561351	descr = N_Gram_ATGAT
cnt = 238	feature = 564	correl = 0.107831	descr = N_Gram_GTTGG
cnt = 239	feature = 572	correl = -0.0484163	descr = N_Gram_TAAGA
cnt = 240	feature = 411	correl = 0.0530156	descr = N_Gram_GACCG
cnt = 241	feature = 350	correl = 0.107818	descr = N_Gram_CGGGA
cnt = 242	feature = 304	correl = 0.0702682	descr = N_Gram_CCCC
cnt = 243	feature = 476	correl = 0.0807637	descr = N_Gram_GCTGG
cnt = 244	feature = 473	correl = 0.0951915	descr = N_Gram_GCGTG
cnt = 245	feature = 281	correl = 0.132618	descr = N_Gram_CAGTG
cnt = 246	feature = 235	correl = 0.0601557	descr = N_Gram_ATCTT
cnt = 247	feature = 404	correl = 0.104044	descr = N_Gram_GAAGA
cnt = 248	feature = 211	correl = -0.143414	descr = N_Gram_AGTCT
cnt = 249	feature = 371	correl = 0.074817	descr = N_Gram_CTAT
cnt = 250	feature = 381	correl = -0.0564251	descr = N_Gram_CTCTC
cnt = 251	feature = 472	correl = -0.150363	descr = N_Gram_GCGTC
cnt = 252	feature = 576	correl = -0.0591623	descr = N_Gram_TAATC
cnt = 253	feature = 83	correl = 0.083973	descr = Xue_Structure_Feature_C101
cnt = 254	feature = 445	correl = 0.0646277	descr = N_Gram_GCAGG
cnt = 255	feature = 666	correl = 0.0617201	descr = N_Gram_TGGTC
cnt = 256	feature = 400	correl = 0.107547	descr = N_Gram_CTTGT
cnt = 257	feature = 393	correl = 0.0534301	descr = N_Gram_CTTCA
cnt = 258	feature = 313	correl = 0.0463148	descr = N_Gram_CCGA
cnt = 259	feature = 257	correl = 0.0444514	descr = N_Gram_CAACA
cnt = 260	feature = 401	correl = 0.0627138	descr = N_Gram_CTTTA
cnt = 261	feature = 446	correl = 0.0504378	descr = N_Gram_GCAGT
cnt = 262	feature = 629	correl = 0.060669	descr = N_Gram_TCTGG
cnt = 263	feature = 565	correl = -0.0647068	descr = N_Gram_GTTGT
cnt = 264	feature = 516	correl = 0.0676026	descr = N_Gram_GGGGC
cnt = 265	feature = 388	correl = 0.0587143	descr = N_Gram_CTGTG
cnt = 266	feature = 407	correl = 0.0643379	descr = N_Gram_GACA
cnt = 267	feature = 267	correl = 0.0875162	descr = N_Gram_CACCT
cnt = 268	feature = 509	correl = 0.105736	descr = N_Gram_GGGAG
cnt = 269	feature = 625	correl = -0.0888653	descr = N_Gram_TCTCA
cnt = 270	feature = 557	correl = 0.0531905	descr = N_Gram_GTGTT
cnt = 271	feature = 595	correl = 0.0741566	descr = N_Gram_TCAGC
cnt = 272	feature = 216	correl = -0.0922518	descr = N_Gram_AGTTT
cnt = 273	feature = 384	correl = 0.0982821	descr = N_Gram_CTGCA
cnt = 274	feature = 340	correl = 0.0843153	descr = N_Gram_CGCCG
cnt = 275	feature = 219	correl = -0.116476	descr = N_Gram_ATAA
cnt = 276	feature = 621	correl = -0.0513047	descr = N_Gram_TCGTC
cnt = 277	feature = 495	correl = 0.0864651	descr = N_Gram_GGCAT
cnt = 278	feature = 494	correl = 0.0538293	descr = N_Gram_GGCAG
cnt = 279	feature = 398	correl = -0.11156	descr = N_Gram_CTTGC
cnt = 280	feature = 501	correl = -0.0516841	descr = N_Gram_GGCGA
cnt = 281	feature = 612	correl = -0.0616462	descr = N_Gram_TCCTC
cnt = 282	feature = 290	correl = 0.0681048	descr = N_Gram_CCAAA
cnt = 283	feature = 327	correl = -0.0743195	descr = N_Gram_CCTTC
cnt = 284	feature = 308	correl = 0.0864573	descr = N_Gram_CCCG
cnt = 285	feature = 503	correl = 0.0916557	descr = N_Gram_GGCGG
cnt = 286	feature = 437	correl = 0.105457	descr = N_Gram_GCAA
cnt = 287	feature = 269	correl = -0.0643957	descr = N_Gram_CACGA
cnt = 288	feature = 207	correl = 0.0447335	descr = N_Gram_AGTA
cnt = 289	feature = 558	correl = -0.0493167	descr = N_Gram_GTTA
cnt = 290	feature = 311	correl = 0.0480313	descr = N_Gram_CCCTG
cnt = 291	feature = 24	correl = -0.0757129	descr = Position_Specific_Bin_Base_11_Base_G
cnt = 292	feature = 658	correl = 0.122648	descr = N_Gram_TGGCC
cnt = 293	feature = 29	correl = -0.0509821	descr = Position_Specific_Bin_Base_13_Base_A
cnt = 294	feature = 36	correl = -0.0487017	descr = Position_Specific_Bin_Base_17_Base_A
cnt = 295	feature = 424	correl = 0.062157	descr = N_Gram_GATA
cnt = 296	feature = 660	correl = 0.147824	descr = N_Gram_TGGCT
cnt = 297	feature = 386	correl = 0.0566061	descr = N_Gram_CTGGA
cnt = 298	feature = 423	correl = -0.0559918	descr = N_Gram_GAGTT
cnt = 299	feature = 13	correl = -0.106593	descr = Position_Specific_Bin_Base_5_Base_A
cnt = 300	feature = 351	correl = 0.135189	descr = N_Gram_CGGGC
cnt = 301	feature = 685	correl = 0.0721737	descr = N_Gram_TTCAG
cnt = 302	feature = 440	correl = 0.079112	descr = N_Gram_GCAC
cnt = 303	feature = 659	correl = -0.116955	descr = N_Gram_TGGCG
cnt = 304	feature = 485	correl = 0.121515	descr = N_Gram_GGACC
cnt = 305	feature = 654	correl = 0.0567346	descr = N_Gram_TGCTC
cnt = 306	feature = 27	correl = 0.0839007	descr = Position_Specific_Bin_Base_12_Base_G
cnt = 307	feature = 644	correl = -0.129911	descr = N_Gram_TGATT
cnt = 308	feature = 10	correl = 0.0477601	descr = Position_Specific_Bin_Base_3_Base_C
cnt = 309	feature = 23	correl = 0.0709762	descr = Position_Specific_Bin_Base_10_Base_T
cnt = 310	feature = 20	correl = 0.0670924	descr = Position_Specific_Bin_Base_9_Base_G
cnt = 311	feature = 390	correl = -0.0658128	descr = N_Gram_CTTA
cnt = 312	feature = 38	correl = 0.0524513	descr = Position_Specific_Bin_Base_17_Base_G
cnt = 313	feature = 28	correl = -0.123833	descr = Position_Specific_Bin_Base_12_Base_T
cnt = 314	feature = 633	correl = -0.0553516	descr = N_Gram_TCTTG
cnt = 315	feature = 483	correl = 0.0576938	descr = N_Gram_GGAAG
cnt = 316	feature = 19	correl = 0.0717412	descr = Position_Specific_Bin_Base_8_Base_T
cnt = 317	feature = 429	correl = -0.117967	descr = N_Gram_GATCT
cnt = 318	feature = 284	correl = 0.112201	descr = N_Gram_CATCC
cnt = 319	feature = 286	correl = 0.120957	descr = N_Gram_CATCT
cnt = 320	feature = 21	correl = -0.0932362	descr = Position_Specific_Bin_Base_9_Base_T
cnt = 321	feature = 497	correl = 0.095666	descr = N_Gram_GGCCA
cnt = 322	feature = 638	correl = -0.0659493	descr = N_Gram_TGAAG
cnt = 323	feature = 9	correl = 0.0592036	descr = Position_Specific_Bin_Base_2_Base_T
cnt = 324	feature = 616	correl = -0.11223	descr = N_Gram_TCGAG
cnt = 325	feature = 15	correl = 0.0513017	descr = Position_Specific_Bin_Base_5_Base_G
cnt = 326	feature = 276	correl = -0.138667	descr = N_Gram_CAGCT
cnt = 327	feature = 37	correl = 0.0812259	descr = Position_Specific_Bin_Base_17_Base_C
cnt = 328	feature = 641	correl = -0.0446915	descr = N_Gram_TGAGG
cnt = 329	feature = 52	correl = -0.07153	descr = Gibbs_of_Target_Sequence__Pos_8_Step_1
cnt = 330	feature = 32	correl = 0.0841844	descr = Position_Specific_Bin_Base_14_Base_T
cnt = 331	feature = 18	correl = -0.0643624	descr = Position_Specific_Bin_Base_8_Base_C
cnt = 332	feature = 41	correl = 0.133176	descr = Position_Specific_Bin_Base_18_Base_C
cnt = 333	feature = 575	correl = -0.0671054	descr = N_Gram_TAAT
cnt = 334	feature = 46	correl = 0.228642	descr = Gibbs_of_Target_Sequence__Pos_2_Step_1
cnt = 335	feature = 700	correl = 0.0570655	descr = N_Gram_TTGGC
cnt = 336	feature = 545	correl = -0.0769329	descr = N_Gram_GTCTT
cnt = 337	feature = 466	correl = 0.0457616	descr = N_Gram_GCGCC
cnt = 338	feature = 661	correl = 0.10714	descr = N_Gram_TGGG
cnt = 339	feature = 397	correl = -0.088104	descr = N_Gram_CTTGA
cnt = 340	feature = 447	correl = 0.07826	descr = N_Gram_GCAT
cnt = 341	feature = 336	correl = -0.044484	descr = N_Gram_CGAT
cnt = 342	feature = 35	correl = 0.0606741	descr = Position_Specific_Bin_Base_16_Base_G
cnt = 343	feature = 609	correl = -0.0960283	descr = N_Gram_TCCGG
cnt = 344	feature = 49	correl = -0.081065	descr = Gibbs_of_Target_Sequence__Pos_5_Step_1
cnt = 345	feature = 329	correl = -0.068764	descr = N_Gram_CGAC
cnt = 346	feature = 79	correl = 0.1176	descr = Xue_Structure_Feature_A101
cnt = 347	feature = 547	correl = 0.0581457	descr = N_Gram_GTGA
cnt = 348	feature = 342	correl = 0.0758056	descr = N_Gram_CGGA
cnt = 349	feature = 43	correl = -0.11235	descr = Position_Specific_Bin_Base_18_Base_T
cnt = 350	feature = 650	correl = -0.153355	descr = N_Gram_TGCG
cnt = 351	feature = 620	correl = -0.0638075	descr = N_Gram_TCGT
cnt = 352	feature = 30	correl = 0.0917041	descr = Position_Specific_Bin_Base_13_Base_C
cnt = 353	feature = 34	correl = 0.119192	descr = Position_Specific_Bin_Base_16_Base_C
cnt = 354	feature = 212	correl = 0.0547365	descr = N_Gram_AGTG
cnt = 355	feature = 31	correl = -0.0939417	descr = Position_Specific_Bin_Base_14_Base_A
cnt = 356	feature = 592	correl = 0.0492018	descr = N_Gram_TCAC
cnt = 357	feature = 645	correl = 0.0990614	descr = N_Gram_TGCA
cnt = 358	feature = 8	correl = -0.0766174	descr = Position_Specific_Bin_Base_2_Base_G
cnt = 359	feature = 526	correl = 0.0678755	descr = N_Gram_GGTC
cnt = 360	feature = 367	correl = 0.056404	descr = N_Gram_CTA
cnt = 361	feature = 11	correl = -0.0714538	descr = Position_Specific_Bin_Base_4_Base_A
cnt = 362	feature = 602	correl = -0.146788	descr = N_Gram_TCCAG
cnt = 363	feature = 16	correl = -0.132473	descr = Position_Specific_Bin_Base_6_Base_A
cnt = 364	feature = 475	correl = 0.0630263	descr = N_Gram_GCTG
cnt = 365	feature = 25	correl = -0.10207	descr = Position_Specific_Bin_Base_12_Base_A
cnt = 366	feature = 39	correl = -0.0753907	descr = Position_Specific_Bin_Base_17_Base_T
cnt = 367	feature = 77	correl = -0.0568313	descr = Xue_Structure_Feature_A110
cnt = 368	feature = 603	correl = 0.0731655	descr = N_Gram_TCCC
cnt = 369	feature = 221	correl = -0.0524677	descr = N_Gram_ATAC
cnt = 370	feature = 460	correl = 0.107	descr = N_Gram_GCCT
cnt = 371	feature = 70	correl = 0.0464471	descr = Fold_of_RNAi_Sequence_Pos_11
cnt = 372	feature = 678	correl = -0.0791315	descr = N_Gram_TTAC
cnt = 373	feature = 14	correl = 0.0729509	descr = Position_Specific_Bin_Base_5_Base_C
cnt = 374	feature = 53	correl = 0.055737	descr = Gibbs_of_Target_Sequence__Pos_12_Step_1
cnt = 375	feature = 272	correl = 0.0498107	descr = N_Gram_CAGA
cnt = 376	feature = 47	correl = 0.051568	descr = Gibbs_of_Target_Sequence__Pos_3_Step_1
cnt = 377	feature = 12	correl = 0.0575257	descr = Position_Specific_Bin_Base_4_Base_C
cnt = 378	feature = 477	correl = 0.0685135	descr = N_Gram_GCTT
cnt = 379	feature = 296	correl = -0.122781	descr = N_Gram_CCAGC
cnt = 380	feature = 17	correl = 0.114787	descr = Position_Specific_Bin_Base_6_Base_C
cnt = 381	feature = 301	correl = 0.0920494	descr = N_Gram_CCCA
cnt = 382	feature = 69	correl = 0.0960731	descr = Fold_of_RNAi_Sequence_Pos_9
cnt = 383	feature = 413	correl = -0.0782646	descr = N_Gram_GACG
cnt = 384	feature = 551	correl = 0.116207	descr = N_Gram_GTGG
cnt = 385	feature = 580	correl = -0.0585988	descr = N_Gram_TACTT
cnt = 386	feature = 504	correl = 0.0809913	descr = N_Gram_GGCT
cnt = 387	feature = 22	correl = -0.0537213	descr = Position_Specific_Bin_Base_10_Base_C
cnt = 388	feature = 33	correl = -0.134412	descr = Position_Specific_Bin_Base_16_Base_A
cnt = 389	feature = 628	correl = -0.124671	descr = N_Gram_TCTCT
cnt = 390	feature = 51	correl = -0.168329	descr = Gibbs_of_Target_Sequence__Pos_7_Step_1
cnt = 391	feature = 73	correl = 0.0679381	descr = Fold_of_RNAi_Sequence_Pos_14
cnt = 392	feature = 360	correl = 0.173598	descr = N_Gram_CGTG
cnt = 393	feature = 54	correl = -0.105255	descr = Gibbs_of_Target_Sequence__Pos_13_Step_1
cnt = 394	feature = 632	correl = -0.112485	descr = N_Gram_TCTTC
cnt = 395	feature = 65	correl = 0.160153	descr = Fold_of_RNAi_Sequence_Pos_2
cnt = 396	feature = 615	correl = -0.0990083	descr = N_Gram_TCGA
cnt = 397	feature = 671	correl = 0.103201	descr = N_Gram_TGTG
cnt = 398	feature = 237	correl = -0.0601963	descr = N_Gram_ATGA
cnt = 399	feature = 528	correl = 0.0477671	descr = N_Gram_GGTG
cnt = 400	feature = 456	correl = 0.0470482	descr = N_Gram_GCCG
cnt = 401	feature = 264	correl = 0.101161	descr = N_Gram_CACC
cnt = 402	feature = 484	correl = 0.0964236	descr = N_Gram_GGAC
cnt = 403	feature = 613	correl = -0.102608	descr = N_Gram_TCCTT
cnt = 404	feature = 515	correl = 0.0798325	descr = N_Gram_GGGG
cnt = 405	feature = 105	correl = 0.12693	descr = Fold_of_Target_NoEndbrace_noends_Pos_17
cnt = 406	feature = 233	correl = -0.0544241	descr = N_Gram_ATCTC
cnt = 407	feature = 40	correl = -0.282118	descr = Position_Specific_Bin_Base_18_Base_A
cnt = 408	feature = 705	correl = -0.0860181	descr = N_Gram_TTTCT
cnt = 409	feature = 683	correl = 0.0818895	descr = N_Gram_TTCA
cnt = 410	feature = 481	correl = 0.0533468	descr = N_Gram_GGAA
cnt = 411	feature = 318	correl = 0.0852788	descr = N_Gram_CCGT
cnt = 412	feature = 42	correl = 0.303442	descr = Position_Specific_Bin_Base_18_Base_G
cnt = 413	feature = 289	correl = 0.0983515	descr = N_Gram_CCAA
cnt = 414	feature = 696	correl = -0.0778112	descr = N_Gram_TTGC
cnt = 415	feature = 297	correl = 0.0491878	descr = N_Gram_CCAT
cnt = 416	feature = 554	correl = 0.103168	descr = N_Gram_GTGT
cnt = 417	feature = 68	correl = 0.0994454	descr = Fold_of_RNAi_Sequence_Pos_6
cnt = 418	feature = 208	correl = -0.100917	descr = N_Gram_AGTC
cnt = 419	feature = 493	correl = 0.0974499	descr = N_Gram_GGCA
cnt = 420	feature = 333	correl = -0.0620664	descr = N_Gram_CGAG
cnt = 421	feature = 76	correl = 0.0725677	descr = Xue_Structure_Feature_A111
cnt = 422	feature = 55	correl = -0.178098	descr = Gibbs_of_Target_Sequence__Pos_14_Step_1
cnt = 423	feature = 345	correl = 0.120737	descr = N_Gram_CGGC
cnt = 424	feature = 594	correl = 0.0786009	descr = N_Gram_TCAG
cnt = 425	feature = 247	correl = -0.10551	descr = N_Gram_ATTT
cnt = 426	feature = 427	correl = -0.123772	descr = N_Gram_GATC
cnt = 427	feature = 487	correl = 0.082908	descr = N_Gram_GGAG
cnt = 428	feature = 82	correl = 0.0473888	descr = Xue_Structure_Feature_C100
cnt = 429	feature = 253	correl = 0.0539657	descr = N_Gram_CAAA
cnt = 430	feature = 665	correl = 0.0716501	descr = N_Gram_TGGT
cnt = 431	feature = 57	correl = -0.185372	descr = Gibbs_of_Target_Sequence__Pos_18_Step_1
cnt = 432	feature = 431	correl = -0.0464686	descr = N_Gram_GATT
cnt = 433	feature = 597	correl = -0.0616758	descr = N_Gram_TCAT
cnt = 434	feature = 66	correl = 0.0860864	descr = Fold_of_RNAi_Sequence_Pos_3
cnt = 435	feature = 451	correl = 0.060614	descr = N_Gram_GCCA
cnt = 436	feature = 690	correl = -0.201791	descr = N_Gram_TTCTC
cnt = 437	feature = 78	correl = 0.049494	descr = Xue_Structure_Feature_A100
cnt = 438	feature = 26	correl = 0.150258	descr = Position_Specific_Bin_Base_12_Base_C
cnt = 439	feature = 280	correl = 0.108386	descr = N_Gram_CAGT
cnt = 440	feature = 544	correl = -0.0836642	descr = N_Gram_GTCT
cnt = 441	feature = 467	correl = 0.0832831	descr = N_Gram_GCGG
cnt = 442	feature = 579	correl = -0.0643994	descr = N_Gram_TACT
cnt = 443	feature = 75	correl = 0.0732569	descr = Fold_of_RNAi_Sequence_Pos_16
cnt = 444	feature = 510	correl = 0.133195	descr = N_Gram_GGGC
cnt = 445	feature = 706	correl = -0.0577922	descr = N_Gram_TTTG
cnt = 446	feature = 136	correl = -0.098047	descr = N_Gram_AAGT
cnt = 447	feature = 56	correl = -0.129755	descr = Gibbs_of_Target_Sequence__Pos_17_Step_1
cnt = 448	feature = 58	correl = -0.307672	descr = Gibbs_of_Target_Sequence__Pos_19_Step_1
cnt = 449	feature = 474	correl = -0.0556673	descr = N_Gram_GCTCC
cnt = 450	feature = 693	correl = -0.0708149	descr = N_Gram_TTGA
cnt = 451	feature = 442	correl = 0.0451526	descr = N_Gram_GCAG
cnt = 452	feature = 471	correl = -0.101017	descr = N_Gram_GCGT
cnt = 453	feature = 72	correl = 0.108104	descr = Fold_of_RNAi_Sequence_Pos_13
cnt = 454	feature = 634	correl = 0.051643	descr = N_Gram_TCTTT
cnt = 455	feature = 549	correl = 0.0850199	descr = N_Gram_GTGC
cnt = 456	feature = 64	correl = 0.200631	descr = Fold_of_RNAi_Sequence_Pos_1
cnt = 457	feature = 377	correl = -0.10266	descr = N_Gram_CTCCA
cnt = 458	feature = 357	correl = -0.111191	descr = N_Gram_CGTC
cnt = 459	feature = 74	correl = 0.0719868	descr = Fold_of_RNAi_Sequence_Pos_15
cnt = 460	feature = 283	correl = 0.0920225	descr = N_Gram_CATC
cnt = 461	feature = 338	correl = 0.0569033	descr = N_Gram_CGCC
cnt = 462	feature = 378	correl = -0.107398	descr = N_Gram_CTCCT
cnt = 463	feature = 711	correl = -0.131475	descr = N_Gram_TTTTT
cnt = 464	feature = 295	correl = -0.0730294	descr = N_Gram_CCAG
cnt = 465	feature = 67	correl = 0.0539575	descr = Fold_of_RNAi_Sequence_Pos_4
cnt = 466	feature = 326	correl = -0.0466408	descr = N_Gram_CCTT
cnt = 467	feature = 218	correl = -0.0512706	descr = N_Gram_ATA
cnt = 468	feature = 396	correl = -0.0464044	descr = N_Gram_CTTG
cnt = 469	feature = 568	correl = -0.105133	descr = N_Gram_TAA
cnt = 470	feature = 704	correl = -0.0645741	descr = N_Gram_TTTCC
cnt = 471	feature = 507	correl = 0.113627	descr = N_Gram_GGGA
cnt = 472	feature = 691	correl = -0.102603	descr = N_Gram_TTCTT
cnt = 473	feature = 496	correl = 0.177325	descr = N_Gram_GGCC
cnt = 474	feature = 626	correl = -0.0982027	descr = N_Gram_TCTCC
cnt = 475	feature = 282	correl = 0.055632	descr = N_Gram_CAT
cnt = 476	feature = 71	correl = 0.120696	descr = Fold_of_RNAi_Sequence_Pos_12
cnt = 477	feature = 577	correl = -0.0858358	descr = N_Gram_TAC
cnt = 478	feature = 657	correl = 0.0562772	descr = N_Gram_TGGC
cnt = 479	feature = 677	correl = -0.0874536	descr = N_Gram_TTA
cnt = 480	feature = 385	correl = 0.0531788	descr = N_Gram_CTGG
cnt = 481	feature = 709	correl = -0.136237	descr = N_Gram_TTTTC
cnt = 482	feature = 395	correl = -0.208668	descr = N_Gram_CTTCT
cnt = 483	feature = 667	correl = 0.0851659	descr = N_Gram_TGT
cnt = 484	feature = 610	correl = -0.0752757	descr = N_Gram_TCCT
cnt = 485	feature = 81	correl = 0.090842	descr = Xue_Structure_Feature_C110
cnt = 486	feature = 535	correl = -0.110001	descr = N_Gram_GTC
cnt = 487	feature = 252	correl = 0.124289	descr = N_Gram_CAA
cnt = 488	feature = 328	correl = -0.0761286	descr = N_Gram_CGA
cnt = 489	feature = 436	correl = 0.131763	descr = N_Gram_GCA
cnt = 490	feature = 600	correl = -0.0790111	descr = N_Gram_TCCA
cnt = 491	feature = 614	correl = -0.113935	descr = N_Gram_TCG
cnt = 492	feature = 227	correl = -0.0632119	descr = N_Gram_ATC
cnt = 493	feature = 392	correl = -0.102172	descr = N_Gram_CTTC
cnt = 494	feature = 590	correl = 0.0486757	descr = N_Gram_TCA
cnt = 495	feature = 523	correl = 0.0757986	descr = N_Gram_GGT
cnt = 496	feature = 624	correl = -0.183226	descr = N_Gram_TCTC
cnt = 497	feature = 636	correl = -0.0828604	descr = N_Gram_TGA
cnt = 498	feature = 80	correl = 0.109024	descr = Xue_Structure_Feature_C111
cnt = 499	feature = 589	correl = -0.0939071	descr = N_Gram_TC
cnt = 500	feature = 708	correl = -0.150346	descr = N_Gram_TTTT
cnt = 501	feature = 480	correl = 0.103505	descr = N_Gram_GGA
cnt = 502	feature = 655	correl = 0.0828624	descr = N_Gram_TGG
cnt = 503	feature = 506	correl = 0.181247	descr = N_Gram_GGG
cnt = 504	feature = 312	correl = 0.0888826	descr = N_Gram_CCG
cnt = 505	feature = 546	correl = 0.18024	descr = N_Gram_GTG
cnt = 506	feature = 217	correl = -0.118484	descr = N_Gram_AT
cnt = 507	feature = 689	correl = -0.200596	descr = N_Gram_TTCT
cnt = 508	feature = 62	correl = -0.0939728	descr = PF_RNAi_Fold_3'Free_Count
cnt = 509	feature = 450	correl = 0.105854	descr = N_Gram_GCC
cnt = 510	feature = 341	correl = 0.0824102	descr = N_Gram_CGG
cnt = 511	feature = 703	correl = -0.0952573	descr = N_Gram_TTTC
cnt = 512	feature = 373	correl = -0.0764467	descr = N_Gram_CTC
cnt = 513	feature = 435	correl = 0.044122	descr = N_Gram_GC
cnt = 514	feature = 61	correl = -0.154267	descr = PF_RNAi_Fold_5'Free_Count
cnt = 515	feature = 251	correl = 0.115552	descr = N_Gram_CA
cnt = 516	feature = 692	correl = -0.0605891	descr = N_Gram_TTG
cnt = 517	feature = 463	correl = -0.0518636	descr = N_Gram_GCG
cnt = 518	feature = 630	correl = -0.0882509	descr = N_Gram_TCTT
cnt = 519	feature = 271	correl = 0.0439164	descr = N_Gram_CAG
cnt = 520	feature = 288	correl = 0.0514876	descr = N_Gram_CC
cnt = 521	feature = 702	correl = -0.100038	descr = N_Gram_TTT
cnt = 522	feature = 635	correl = 0.0478612	descr = N_Gram_TG
cnt = 523	feature = 622	correl = -0.0795378	descr = N_Gram_TCT
cnt = 524	feature = 492	correl = 0.162124	descr = N_Gram_GGC
cnt = 525	feature = 376	correl = -0.0844571	descr = N_Gram_CTCC
cnt = 526	feature = 682	correl = -0.115858	descr = N_Gram_TTC
cnt = 527	feature = 599	correl = -0.0864073	descr = N_Gram_TCC
cnt = 528	feature = 676	correl = -0.115617	descr = N_Gram_TT
cnt = 529	feature = 60	correl = -0.196859	descr = PF_RNAi_Fold_Energy
cnt = 530	feature = 479	correl = 0.157102	descr = N_Gram_GG
cnt = 531	feature = 86	correl = -0.102472	descr = Xue_Structure_Feature_C000
cnt = 532	feature = 44	correl = -0.215296	descr = Gibbs_of_Target_Sequence_
num rows = 521
num_elements = 277693
*
optimization finished, #iter = 625
nu = 0.450429
obj = -35.088055, rho = -0.510899
nSV = 361, nBSV = 126
num rows = 58
num_elements = 30914
*
optimization finished, #iter = 55
nu = 0.398698
obj = -3.558481, rho = -0.498365
nSV = 48, nBSV = 6
*
optimization finished, #iter = 625
nu = 0.450429
obj = -35.088055, rho = -0.510899
nSV = 361, nBSV = 126
CFS merit scores = 1.35103
CFS merit scores = 1.60969
CFS merit scores = 1.85685
CFS merit scores = 2.0815
CFS merit scores = 2.27854
CFS merit scores = 2.45974
CFS merit scores = 2.62629
CFS merit scores = 2.78074
CFS merit scores = 2.92583
CFS merit scores = 3.05913
CFS merit scores = 3.18417
CFS merit scores = 3.30365
CFS merit scores = 3.41821
CFS merit scores = 3.52846
CFS merit scores = 3.63505
CFS merit scores = 3.73853
CFS merit scores = 3.83901
CFS merit scores = 3.93576
CFS merit scores = 4.02977
CFS merit scores = 4.12123
CFS merit scores = 4.21052
CFS merit scores = 4.29778
CFS merit scores = 4.38309
CFS merit scores = 4.46657
CFS merit scores = 4.54829
CFS merit scores = 4.62836
CFS merit scores = 4.70687
CFS merit scores = 4.7839
CFS merit scores = 4.85949
CFS merit scores = 4.93372
CFS merit scores = 5.00662
CFS merit scores = 5.0783
CFS merit scores = 5.14879
CFS merit scores = 5.21651
CFS merit scores = 5.28295
CFS merit scores = 5.34812
CFS merit scores = 5.41212
CFS merit scores = 5.47489
CFS merit scores = 5.53658
CFS merit scores = 5.59472
CFS merit scores = 5.65166
CFS merit scores = 5.70748
CFS merit scores = 5.76225
CFS merit scores = 5.81601
CFS merit scores = 5.86875
CFS merit scores = 5.91971
CFS merit scores = 5.9693
CFS merit scores = 6.01824
CFS merit scores = 6.06517
CFS merit scores = 6.11132
CFS merit scores = 6.15643
CFS merit scores = 6.20076
CFS merit scores = 6.24417
CFS merit scores = 6.28552
CFS merit scores = 6.32526
CFS merit scores = 6.36432
CFS merit scores = 6.40205
CFS merit scores = 6.43827
CFS merit scores = 6.47345
CFS merit scores = 6.50769
CFS merit scores = 6.53836
CFS merit scores = 6.56764
CFS merit scores = 6.59582
CFS merit scores = 6.62242
CFS merit scores = 6.64825
CFS merit scores = 6.67313
CFS merit scores = 6.69669
CFS merit scores = 6.71897
CFS merit scores = 6.7401
CFS merit scores = 6.76074
CFS merit scores = 6.78077
CFS merit scores = 6.79826
CFS merit scores = 6.81493
CFS merit scores = 6.83128
CFS merit scores = 6.847
CFS merit scores = 6.8627
CFS merit scores = 6.87751
CFS merit scores = 6.89182
CFS merit scores = 6.90585
CFS merit scores = 6.91946
CFS merit scores = 6.93298
CFS merit scores = 6.94639
CFS merit scores = 6.95984
CFS merit scores = 6.97335
CFS merit scores = 6.9845
CFS merit scores = 6.994
CFS merit scores = 7.00274
CFS merit scores = 7.01125
CFS merit scores = 7.01813
CFS merit scores = 7.02506
CFS merit scores = 7.03189
CFS merit scores = 7.03882
CFS merit scores = 7.04559
CFS merit scores = 7.05215
CFS merit scores = 7.05774
CFS merit scores = 7.06325
CFS merit scores = 7.06896
CFS merit scores = 7.07323
CFS merit scores = 7.07754
CFS merit scores = 7.0817
CFS merit scores = 7.08576
CFS merit scores = 7.08863
CFS merit scores = 7.09146
CFS merit scores = 7.09443
CFS merit scores = 7.09694
CFS merit scores = 7.09949
CFS merit scores = 7.10156
CFS merit scores = 7.10309
CFS merit scores = 7.10467
CFS merit scores = 7.10667
CFS merit scores = 7.10871
CFS merit scores = 7.11092
CFS merit scores = 7.11301
CFS merit scores = 7.11495
CFS merit scores = 7.11679
CFS merit scores = 7.11804
CFS merit scores = 7.11909
CFS merit scores = 7.12002
CFS merit scores = 7.12098
CFS merit scores = 7.12171
CFS merit scores = 7.12144
CFS merit scores = 7.12112
CFS merit scores = 7.12082
CFS merit scores = 7.1206
CFS merit scores = 7.1199
CFS merit scores = 7.11865
CFS merit scores = 7.11705
CFS merit scores = 7.11548
CFS merit scores = 7.11322
CFS merit scores = 7.11069
CFS merit scores = 7.10849
CFS merit scores = 7.10595
CFS merit scores = 7.10363
CFS merit scores = 7.10156
CFS merit scores = 7.09961
CFS merit scores = 7.09788
CFS merit scores = 7.09624
CFS merit scores = 7.09397
CFS merit scores = 7.09197
CFS merit scores = 7.09008
CFS merit scores = 7.08775
CFS merit scores = 7.08564
CFS merit scores = 7.0837
CFS merit scores = 7.0813
CFS merit scores = 7.07838
CFS merit scores = 7.07494
CFS merit scores = 7.07172
CFS merit scores = 7.06865
CFS merit scores = 7.0656
CFS merit scores = 7.06223
CFS merit scores = 7.05897
CFS merit scores = 7.05542
CFS merit scores = 7.05174
CFS merit scores = 7.04716
CFS merit scores = 7.0426
CFS merit scores = 7.03802
CFS merit scores = 7.03369
CFS merit scores = 7.02938
CFS merit scores = 7.02517
CFS merit scores = 7.02112
CFS merit scores = 7.01719
CFS merit scores = 7.01298
CFS merit scores = 7.00834
CFS merit scores = 7.00336
CFS merit scores = 6.99859
CFS merit scores = 6.99379
CFS merit scores = 6.98895
CFS merit scores = 6.98391
CFS merit scores = 6.97908
CFS merit scores = 6.97441
CFS merit scores = 6.96995
CFS merit scores = 6.96538
CFS merit scores = 6.96092
CFS merit scores = 6.95614
CFS merit scores = 6.951
CFS merit scores = 6.946
CFS merit scores = 6.94099
CFS merit scores = 6.93602
CFS merit scores = 6.93098
CFS merit scores = 6.92597
CFS merit scores = 6.92113
CFS merit scores = 6.91596
CFS merit scores = 6.91087
CFS merit scores = 6.9059
CFS merit scores = 6.901
CFS merit scores = 6.89588
CFS merit scores = 6.89069
CFS merit scores = 6.88565
CFS merit scores = 6.88045
CFS merit scores = 6.87537
CFS merit scores = 6.87035
CFS merit scores = 6.86529
CFS merit scores = 6.86019
CFS merit scores = 6.85497
CFS merit scores = 6.84986
CFS merit scores = 6.84482
CFS merit scores = 6.83954
CFS merit scores = 6.83433
CFS merit scores = 6.82923
CFS merit scores = 6.82409
CFS merit scores = 6.81903
CFS merit scores = 6.81362
CFS merit scores = 6.80824
CFS merit scores = 6.80282
CFS merit scores = 6.79742
CFS merit scores = 6.79184
CFS merit scores = 6.7864
CFS merit scores = 6.78084
CFS merit scores = 6.77498
CFS merit scores = 6.76923
CFS merit scores = 6.76365
CFS merit scores = 6.75814
CFS merit scores = 6.7527
CFS merit scores = 6.74717
CFS merit scores = 6.74173
CFS merit scores = 6.73624
CFS merit scores = 6.7308
CFS merit scores = 6.72487
CFS merit scores = 6.71881
CFS merit scores = 6.7125
CFS merit scores = 6.70626
CFS merit scores = 6.70007
CFS merit scores = 6.69393
CFS merit scores = 6.6877
CFS merit scores = 6.68163
CFS merit scores = 6.67554
CFS merit scores = 6.66903
CFS merit scores = 6.66259
CFS merit scores = 6.6561
CFS merit scores = 6.6497
CFS merit scores = 6.64338
CFS merit scores = 6.63705
CFS merit scores = 6.63065
CFS merit scores = 6.62445
CFS merit scores = 6.61824
CFS merit scores = 6.61206
CFS merit scores = 6.60568
CFS merit scores = 6.59892
CFS merit scores = 6.59228
CFS merit scores = 6.58535
CFS merit scores = 6.57852
CFS merit scores = 6.57145
CFS merit scores = 6.56442
CFS merit scores = 6.55743
CFS merit scores = 6.55064
CFS merit scores = 6.54393
CFS merit scores = 6.53738
CFS merit scores = 6.5309
CFS merit scores = 6.5245
CFS merit scores = 6.51768
CFS merit scores = 6.51095
CFS merit scores = 6.50421
CFS merit scores = 6.49761
CFS merit scores = 6.49088
CFS merit scores = 6.48412
CFS merit scores = 6.47736
CFS merit scores = 6.47051
CFS merit scores = 6.46356
CFS merit scores = 6.45636
CFS merit scores = 6.4491
CFS merit scores = 6.44196
CFS merit scores = 6.43464
CFS merit scores = 6.42724
CFS merit scores = 6.41992
CFS merit scores = 6.41266
CFS merit scores = 6.40534
CFS merit scores = 6.39807
CFS merit scores = 6.39086
CFS merit scores = 6.38375
CFS merit scores = 6.37671
CFS merit scores = 6.36962
CFS merit scores = 6.36255
CFS merit scores = 6.35557
CFS merit scores = 6.34861
CFS merit scores = 6.34162
CFS merit scores = 6.33462
CFS merit scores = 6.32756
CFS merit scores = 6.32049
CFS merit scores = 6.31338
CFS merit scores = 6.30633
CFS merit scores = 6.29925
CFS merit scores = 6.29226
CFS merit scores = 6.28523
CFS merit scores = 6.27825
CFS merit scores = 6.27133
CFS merit scores = 6.26439
CFS merit scores = 6.25749
CFS merit scores = 6.25062
CFS merit scores = 6.24365
CFS merit scores = 6.23665
CFS merit scores = 6.22962
CFS merit scores = 6.22253
CFS merit scores = 6.2155
CFS merit scores = 6.20821
CFS merit scores = 6.20092
CFS merit scores = 6.19369
CFS merit scores = 6.18651
CFS merit scores = 6.17938
CFS merit scores = 6.17231
CFS merit scores = 6.16522
CFS merit scores = 6.15808
CFS merit scores = 6.15075
CFS merit scores = 6.14338
CFS merit scores = 6.13611
CFS merit scores = 6.12896
CFS merit scores = 6.12185
CFS merit scores = 6.11462
CFS merit scores = 6.10723
CFS merit scores = 6.09999
CFS merit scores = 6.09274
CFS merit scores = 6.08555
CFS merit scores = 6.07844
CFS merit scores = 6.07129
CFS merit scores = 6.06416
CFS merit scores = 6.05706
CFS merit scores = 6.04986
CFS merit scores = 6.04275
CFS merit scores = 6.03577
CFS merit scores = 6.02887
CFS merit scores = 6.02203
CFS merit scores = 6.01517
CFS merit scores = 6.00837
CFS merit scores = 6.00166
CFS merit scores = 5.9948
CFS merit scores = 5.98802
CFS merit scores = 5.98116
CFS merit scores = 5.97439
CFS merit scores = 5.96766
CFS merit scores = 5.96092
CFS merit scores = 5.95427
CFS merit scores = 5.94772
CFS merit scores = 5.94109
CFS merit scores = 5.93443
CFS merit scores = 5.92777
CFS merit scores = 5.92113
CFS merit scores = 5.91453
CFS merit scores = 5.90797
CFS merit scores = 5.90144
CFS merit scores = 5.89493
CFS merit scores = 5.88847
CFS merit scores = 5.88202
CFS merit scores = 5.87553
CFS merit scores = 5.8691
CFS merit scores = 5.86264
CFS merit scores = 5.85623
CFS merit scores = 5.84994
CFS merit scores = 5.84378
CFS merit scores = 5.83763
CFS merit scores = 5.8315
CFS merit scores = 5.8254
CFS merit scores = 5.81941
CFS merit scores = 5.81347
CFS merit scores = 5.80721
CFS merit scores = 5.80103
CFS merit scores = 5.79486
CFS merit scores = 5.78874
CFS merit scores = 5.78265
CFS merit scores = 5.77654
CFS merit scores = 5.77052
CFS merit scores = 5.76436
CFS merit scores = 5.75828
CFS merit scores = 5.75227
CFS merit scores = 5.74632
CFS merit scores = 5.74045
CFS merit scores = 5.73465
CFS merit scores = 5.72881
CFS merit scores = 5.72301
CFS merit scores = 5.71716
CFS merit scores = 5.71142
CFS merit scores = 5.70568
CFS merit scores = 5.70002
CFS merit scores = 5.69436
CFS merit scores = 5.68874
CFS merit scores = 5.68316
CFS merit scores = 5.67757
CFS merit scores = 5.67204
CFS merit scores = 5.66641
CFS merit scores = 5.66084
CFS merit scores = 5.65532
CFS merit scores = 5.64987
CFS merit scores = 5.64439
CFS merit scores = 5.63897
CFS merit scores = 5.63358
CFS merit scores = 5.62822
CFS merit scores = 5.62292
CFS merit scores = 5.61765
CFS merit scores = 5.61239
CFS merit scores = 5.60715
CFS merit scores = 5.60186
CFS merit scores = 5.59662
CFS merit scores = 5.59145
CFS merit scores = 5.58625
CFS merit scores = 5.58105
CFS merit scores = 5.57589
CFS merit scores = 5.57075
CFS merit scores = 5.56563
CFS merit scores = 5.56059
CFS merit scores = 5.55548
CFS merit scores = 5.5504
CFS merit scores = 5.54532
CFS merit scores = 5.54031
CFS merit scores = 5.53532
CFS merit scores = 5.53033
CFS merit scores = 5.52538
CFS merit scores = 5.52045
CFS merit scores = 5.51555
CFS merit scores = 5.5107
CFS merit scores = 5.50581
CFS merit scores = 5.50092
CFS merit scores = 5.49605
CFS merit scores = 5.49121
CFS merit scores = 5.48641
CFS merit scores = 5.48165
CFS merit scores = 5.4768
CFS merit scores = 5.472
CFS merit scores = 5.46719
CFS merit scores = 5.4624
CFS merit scores = 5.45758
CFS merit scores = 5.45279
CFS merit scores = 5.44802
CFS merit scores = 5.44327
CFS merit scores = 5.43856
CFS merit scores = 5.43379
CFS merit scores = 5.42908
CFS merit scores = 5.42435
CFS merit scores = 5.4196
CFS merit scores = 5.41491
CFS merit scores = 5.41021
CFS merit scores = 5.40556
CFS merit scores = 5.40094
CFS merit scores = 5.39625
CFS merit scores = 5.39158
CFS merit scores = 5.38691
CFS merit scores = 5.38229
CFS merit scores = 5.3777
CFS merit scores = 5.37308
CFS merit scores = 5.36854
CFS merit scores = 5.36396
CFS merit scores = 5.35936
CFS merit scores = 5.35464
CFS merit scores = 5.34997
CFS merit scores = 5.34524
CFS merit scores = 5.34053
CFS merit scores = 5.33586
CFS merit scores = 5.33113
CFS merit scores = 5.32648
CFS merit scores = 5.3218
CFS merit scores = 5.31715
CFS merit scores = 5.31251
CFS merit scores = 5.30787
CFS merit scores = 5.30328
CFS merit scores = 5.29869
CFS merit scores = 5.29408
CFS merit scores = 5.28947
CFS merit scores = 5.28486
CFS merit scores = 5.28024
CFS merit scores = 5.27566
CFS merit scores = 5.27105
CFS merit scores = 5.26635
CFS merit scores = 5.26171
CFS merit scores = 5.257
CFS merit scores = 5.25237
CFS merit scores = 5.24761
CFS merit scores = 5.24282
CFS merit scores = 5.23802
CFS merit scores = 5.23316
CFS merit scores = 5.22836
CFS merit scores = 5.22353
CFS merit scores = 5.21873
CFS merit scores = 5.21383
CFS merit scores = 5.20878
CFS merit scores = 5.20374
CFS merit scores = 5.19863
CFS merit scores = 5.19353
CFS merit scores = 5.18838
CFS merit scores = 5.18325
CFS merit scores = 5.17811
CFS merit scores = 5.17293
CFS merit scores = 5.16779
CFS merit scores = 5.16257
CFS merit scores = 5.15739
CFS merit scores = 5.15218
CFS merit scores = 5.14703
CFS merit scores = 5.1419
CFS merit scores = 5.13676
CFS merit scores = 5.13136
CFS merit scores = 5.12595
CFS merit scores = 5.1206
CFS merit scores = 5.11522
CFS merit scores = 5.10985
CFS merit scores = 5.10434
CFS merit scores = 5.09885
CFS merit scores = 5.09306
CFS merit scores = 5.08729
CFS merit scores = 5.08159
CFS merit scores = 5.07591
CFS merit scores = 5.0702
CFS merit scores = 5.06454
CFS merit scores = 5.0588
CFS merit scores = 5.05307
CFS merit scores = 5.04741
CFS merit scores = 5.04157
CFS merit scores = 5.03575
CFS merit scores = 5.02995
CFS merit scores = 5.02416
CFS merit scores = 5.01835
CFS merit scores = 5.01254
CFS merit scores = 5.00664
CFS merit scores = 5.00076
CFS merit scores = 4.99483
CFS merit scores = 4.98896
CFS merit scores = 4.98292
CFS merit scores = 4.97686
CFS merit scores = 4.9706
CFS merit scores = 4.96422
CFS merit scores = 4.95789
CFS merit scores = 4.95159
CFS merit scores = 4.94527
CFS merit scores = 4.93885
CFS merit scores = 4.93225
CFS merit scores = 4.92568
CFS merit scores = 4.91916
CFS merit scores = 4.9127
CFS merit scores = 4.90617
CFS merit scores = 4.89957
CFS merit scores = 4.89301
CFS merit scores = 4.88634
CFS merit scores = 4.87958
CFS merit scores = 4.87284
CFS merit scores = 4.86599
CFS merit scores = 4.85922
CFS merit scores = 4.85227
CFS merit scores = 4.84529
CFS merit scores = 4.83825
CFS merit scores = 4.83116
CFS merit scores = 4.8241
CFS merit scores = 4.817
CFS merit scores = 4.80921
CFS merit scores = 4.80133
CFS merit scores = 4.79335
CFS merit scores = 4.78479
CFS merit scores = 4.77212
cnt = 1	feature = 57	correl = -0.351026	descr = Gibbs_of_Target_Sequence__Pos_20_Step_1
cnt = 2	feature = 44	correl = 0.234174	descr = Gibbs_of_Target_Sequence__Pos_1_Step_1
cnt = 3	feature = 637	correl = -0.134409	descr = N_Gram_TCTTA
cnt = 4	feature = 436	correl = -0.125683	descr = N_Gram_GATC
cnt = 5	feature = 367	correl = -0.0478481	descr = N_Gram_CGTTG
cnt = 6	feature = 404	correl = 0.0937968	descr = N_Gram_CTTTG
cnt = 7	feature = 646	correl = -0.0812809	descr = N_Gram_TGAGA
cnt = 8	feature = 683	correl = 0.0526279	descr = N_Gram_TTAGC
cnt = 9	feature = 644	correl = 0.0457807	descr = N_Gram_TGACA
cnt = 10	feature = 331	correl = -0.113457	descr = N_Gram_CGACG
cnt = 11	feature = 421	correl = -0.0623634	descr = N_Gram_GACTC
cnt = 12	feature = 390	correl = 0.055997	descr = N_Gram_CTGGG
cnt = 13	feature = 586	correl = 0.0456959	descr = N_Gram_TAGAC
cnt = 14	feature = 222	correl = 0.0732557	descr = N_Gram_ATAGT
cnt = 15	feature = 228	correl = -0.0492157	descr = N_Gram_ATCGC
cnt = 16	feature = 576	correl = -0.0464003	descr = N_Gram_TAACG
cnt = 17	feature = 692	correl = 0.0445382	descr = N_Gram_TTCGA
cnt = 18	feature = 306	correl = 0.114671	descr = N_Gram_CCCCC
cnt = 19	feature = 624	correl = 0.0943714	descr = N_Gram_TCGGC
cnt = 20	feature = 620	correl = 0.0802942	descr = N_Gram_TCGAC
cnt = 21	feature = 362	correl = 0.0704402	descr = N_Gram_CGTGA
cnt = 22	feature = 364	correl = 0.0788865	descr = N_Gram_CGTGG
cnt = 23	feature = 372	correl = 0.0662171	descr = N_Gram_CTAGG
cnt = 24	feature = 329	correl = 0.0732557	descr = N_Gram_CGACA
cnt = 25	feature = 558	correl = 0.0570669	descr = N_Gram_GTGCG
cnt = 26	feature = 680	correl = 0.0648094	descr = N_Gram_TTAAC
cnt = 27	feature = 654	correl = 0.0521399	descr = N_Gram_TGCCG
cnt = 28	feature = 540	correl = 0.0503943	descr = N_Gram_GTATA
cnt = 29	feature = 340	correl = 0.0451013	descr = N_Gram_CGCCA
cnt = 30	feature = 610	correl = 0.0521399	descr = N_Gram_TCCCG
cnt = 31	feature = 530	correl = 0.0451013	descr = N_Gram_GGGGT
cnt = 32	feature = 312	correl = 0.0451013	descr = N_Gram_CCGCA
cnt = 33	feature = 478	correl = 0.0451013	descr = N_Gram_GCGTA
cnt = 34	feature = 415	correl = -0.0682636	descr = N_Gram_GACCC
cnt = 35	feature = 375	correl = 0.0861629	descr = N_Gram_CTATT
cnt = 36	feature = 688	correl = 0.073808	descr = N_Gram_TTCAA
cnt = 37	feature = 219	correl = -0.0502394	descr = N_Gram_ATAAT
cnt = 38	feature = 268	correl = 0.0558734	descr = N_Gram_CACGT
cnt = 39	feature = 406	correl = 0.0528345	descr = N_Gram_GAAAC
cnt = 40	feature = 368	correl = 0.0891558	descr = N_Gram_CGTTT
cnt = 41	feature = 269	correl = 0.0676009	descr = N_Gram_CACTC
cnt = 42	feature = 305	correl = 0.0839686	descr = N_Gram_CCCAC
cnt = 43	feature = 579	correl = 0.0740259	descr = N_Gram_TAAGC
cnt = 44	feature = 623	correl = 0.0737083	descr = N_Gram_TCGGA
cnt = 45	feature = 523	correl = 0.0517626	descr = N_Gram_GGGCA
cnt = 46	feature = 409	correl = -0.0440801	descr = N_Gram_GAAGG
cnt = 47	feature = 213	correl = 0.0887534	descr = N_Gram_AGTTA
cnt = 48	feature = 301	correl = -0.0626342	descr = N_Gram_CCATA
cnt = 49	feature = 309	correl = 0.0688261	descr = N_Gram_CCCGC
cnt = 50	feature = 505	correl = -0.0572984	descr = N_Gram_GGCAC
cnt = 51	feature = 290	correl = 0.0579106	descr = N_Gram_CATTA
cnt = 52	feature = 220	correl = 0.0546534	descr = N_Gram_ATACA
cnt = 53	feature = 320	correl = 0.0671694	descr = N_Gram_CCTCA
cnt = 54	feature = 570	correl = 0.0448816	descr = N_Gram_GTTGC
cnt = 55	feature = 633	correl = 0.0481807	descr = N_Gram_TCTCG
cnt = 56	feature = 457	correl = -0.0452095	descr = N_Gram_GCATG
cnt = 57	feature = 475	correl = 0.0520379	descr = N_Gram_GCGGA
cnt = 58	feature = 313	correl = 0.0706988	descr = N_Gram_CCGGC
cnt = 59	feature = 502	correl = 0.0618607	descr = N_Gram_GGATT
cnt = 60	feature = 706	correl = -0.0538495	descr = N_Gram_TTGGA
cnt = 61	feature = 437	correl = -0.0557194	descr = N_Gram_GATCG
cnt = 62	feature = 682	correl = -0.0734454	descr = N_Gram_TTACC
cnt = 63	feature = 250	correl = -0.0914438	descr = N_Gram_CAAAC
cnt = 64	feature = 237	correl = -0.0454569	descr = N_Gram_ATGCA
cnt = 65	feature = 441	correl = 0.0542832	descr = N_Gram_GATGT
cnt = 66	feature = 263	correl = -0.0446033	descr = N_Gram_CACCC
cnt = 67	feature = 669	correl = 0.0479493	descr = N_Gram_TGGTA
cnt = 68	feature = 317	correl = -0.0624445	descr = N_Gram_CCGTC
cnt = 69	feature = 218	correl = -0.149169	descr = N_Gram_ATAAG
cnt = 70	feature = 425	correl = -0.0479501	descr = N_Gram_GAGCC
cnt = 71	feature = 229	correl = -0.0863728	descr = N_Gram_ATCGG
cnt = 72	feature = 253	correl = 0.0469806	descr = N_Gram_CAACG
cnt = 73	feature = 315	correl = -0.0761222	descr = N_Gram_CCGGT
cnt = 74	feature = 452	correl = 0.0492626	descr = N_Gram_GCACT
cnt = 75	feature = 212	correl = 0.0791139	descr = N_Gram_AGTGT
cnt = 76	feature = 407	correl = 0.101285	descr = N_Gram_GAAAG
cnt = 77	feature = 609	correl = 0.061005	descr = N_Gram_TCCCA
cnt = 78	feature = 411	correl = 0.0573168	descr = N_Gram_GAATC
cnt = 79	feature = 337	correl = -0.0463533	descr = N_Gram_CGATG
cnt = 80	feature = 371	correl = 0.0837716	descr = N_Gram_CTACT
cnt = 81	feature = 255	correl = 0.0492396	descr = N_Gram_CAAGC
cnt = 82	feature = 160	correl = -0.0590697	descr = N_Gram_ACGAC
cnt = 83	feature = 224	correl = 0.0860044	descr = N_Gram_ATATA
cnt = 84	feature = 590	correl = 0.07769	descr = N_Gram_TAGTC
cnt = 85	feature = 470	correl = 0.152435	descr = N_Gram_GCCTT
cnt = 86	feature = 209	correl = -0.0638717	descr = N_Gram_AGTCC
cnt = 87	feature = 355	correl = 0.0449001	descr = N_Gram_CGGTT
cnt = 88	feature = 550	correl = -0.0459779	descr = N_Gram_GTCGC
cnt = 89	feature = 672	correl = 0.0708965	descr = N_Gram_TGTAA
cnt = 90	feature = 500	correl = 0.089506	descr = N_Gram_GGAGT
cnt = 91	feature = 319	correl = 0.0554749	descr = N_Gram_CCTAT
cnt = 92	feature = 418	correl = 0.0887534	descr = N_Gram_GACGG
cnt = 93	feature = 450	correl = 0.072894	descr = N_Gram_GCAAT
cnt = 94	feature = 434	correl = 0.0458998	descr = N_Gram_GATAC
cnt = 95	feature = 587	correl = -0.0732797	descr = N_Gram_TAGAT
cnt = 96	feature = 296	correl = -0.0521407	descr = N_Gram_CCACG
cnt = 97	feature = 541	correl = -0.062694	descr = N_Gram_GTATC
cnt = 98	feature = 657	correl = 0.0446703	descr = N_Gram_TGCTT
cnt = 99	feature = 288	correl = -0.0498409	descr = N_Gram_CATGC
cnt = 100	feature = 294	correl = 0.051569	descr = N_Gram_CCAAT
cnt = 101	feature = 625	correl = -0.0789962	descr = N_Gram_TCGGT
cnt = 102	feature = 342	correl = 0.0570669	descr = N_Gram_CGCTA
cnt = 103	feature = 525	correl = 0.0777578	descr = N_Gram_GGGCG
cnt = 104	feature = 589	correl = -0.0576748	descr = N_Gram_TAGCC
cnt = 105	feature = 656	correl = -0.158222	descr = N_Gram_TGCGT
cnt = 106	feature = 467	correl = -0.0562543	descr = N_Gram_GCCGT
cnt = 107	feature = 533	correl = -0.0443697	descr = N_Gram_GGGTT
cnt = 108	feature = 599	correl = 0.0488607	descr = N_Gram_TCAGA
cnt = 109	feature = 420	correl = 0.0861629	descr = N_Gram_GACTA
cnt = 110	feature = 283	correl = -0.0502394	descr = N_Gram_CATAA
cnt = 111	feature = 377	correl = 0.0537146	descr = N_Gram_CTCAA
cnt = 112	feature = 708	correl = 0.0847829	descr = N_Gram_TTGTG
cnt = 113	feature = 262	correl = 0.0774651	descr = N_Gram_CACCA
cnt = 114	feature = 566	correl = 0.0887534	descr = N_Gram_GTTAA
cnt = 115	feature = 509	correl = 0.0890522	descr = N_Gram_GGCCC
cnt = 116	feature = 448	correl = 0.0608259	descr = N_Gram_GCAAA
cnt = 117	feature = 529	correl = 0.0517626	descr = N_Gram_GGGGG
cnt = 118	feature = 703	correl = 0.0589592	descr = N_Gram_TTGCA
cnt = 119	feature = 532	correl = 0.0929261	descr = N_Gram_GGGTC
cnt = 120	feature = 538	correl = 0.0552756	descr = N_Gram_GGTGC
cnt = 121	feature = 365	correl = 0.0537714	descr = N_Gram_CGTGT
cnt = 122	feature = 612	correl = -0.0748541	descr = N_Gram_TCCGC
cnt = 123	feature = 455	correl = 0.0532632	descr = N_Gram_GCATA
cnt = 124	feature = 510	correl = 0.0497675	descr = N_Gram_GGCCG
cnt = 125	feature = 333	correl = 0.0855227	descr = N_Gram_CGAGG
cnt = 126	feature = 685	correl = -0.103771	descr = N_Gram_TTATA
cnt = 127	feature = 259	correl = 0.083405	descr = N_Gram_CACAG
cnt = 128	feature = 471	correl = -0.0902996	descr = N_Gram_GCGAC
cnt = 129	feature = 597	correl = 0.107937	descr = N_Gram_TCACC
cnt = 130	feature = 275	correl = 0.0778563	descr = N_Gram_CAGCG
cnt = 131	feature = 629	correl = 0.0837716	descr = N_Gram_TCTAC
cnt = 132	feature = 493	correl = -0.0498048	descr = N_Gram_GGAAC
cnt = 133	feature = 537	correl = 0.0798199	descr = N_Gram_GGTCA
cnt = 134	feature = 413	correl = 0.0445559	descr = N_Gram_GACAC
cnt = 135	feature = 622	correl = -0.0492157	descr = N_Gram_TCGCA
cnt = 136	feature = 593	correl = -0.0565826	descr = N_Gram_TATTC
cnt = 137	feature = 659	correl = 0.088911	descr = N_Gram_TGGAG
cnt = 138	feature = 583	correl = 0.0670282	descr = N_Gram_TACGA
cnt = 139	feature = 239	correl = 0.073521	descr = N_Gram_ATGGG
cnt = 140	feature = 444	correl = -0.0776058	descr = N_Gram_GATTT
cnt = 141	feature = 322	correl = 0.060428	descr = N_Gram_CCTCG
cnt = 142	feature = 424	correl = -0.0680089	descr = N_Gram_GAGAA
cnt = 143	feature = 241	correl = -0.0734402	descr = N_Gram_ATTAC
cnt = 144	feature = 492	correl = 0.120683	descr = N_Gram_GGAAA
cnt = 145	feature = 298	correl = 0.0545469	descr = N_Gram_CCAGA
cnt = 146	feature = 416	correl = -0.0637454	descr = N_Gram_GACCT
cnt = 147	feature = 348	correl = 0.105692	descr = N_Gram_CGGCA
cnt = 148	feature = 588	correl = 0.0880945	descr = N_Gram_TAGCA
cnt = 149	feature = 323	correl = 0.0438555	descr = N_Gram_CCTCT
cnt = 150	feature = 466	correl = 0.072319	descr = N_Gram_GCCGG
cnt = 151	feature = 318	correl = 0.0935556	descr = N_Gram_CCGTG
cnt = 152	feature = 453	correl = -0.0724126	descr = N_Gram_GCAGA
cnt = 153	feature = 238	correl = -0.0730038	descr = N_Gram_ATGCT
cnt = 154	feature = 366	correl = -0.0475296	descr = N_Gram_CGTTC
cnt = 155	feature = 435	correl = 0.0666399	descr = N_Gram_GATAT
cnt = 156	feature = 615	correl = 0.0554749	descr = N_Gram_TCCTA
cnt = 157	feature = 472	correl = 0.0445806	descr = N_Gram_GCGAG
cnt = 158	feature = 596	correl = 0.0535565	descr = N_Gram_TCAAG
cnt = 159	feature = 482	correl = 0.0862625	descr = N_Gram_GCTAT
cnt = 160	feature = 461	correl = 0.0495703	descr = N_Gram_GCCAT
cnt = 161	feature = 516	correl = 0.149759	descr = N_Gram_GGCTT
cnt = 162	feature = 401	correl = 0.0946677	descr = N_Gram_CTTGG
cnt = 163	feature = 556	correl = 0.0526846	descr = N_Gram_GTGAC
cnt = 164	feature = 665	correl = 0.0531926	descr = N_Gram_TGGGA
cnt = 165	feature = 384	correl = 0.0714047	descr = N_Gram_CTCGG
cnt = 166	feature = 666	correl = 0.0882601	descr = N_Gram_TGGGG
cnt = 167	feature = 673	correl = -0.0555809	descr = N_Gram_TGTCA
cnt = 168	feature = 310	correl = 0.0706988	descr = N_Gram_CCCGG
cnt = 169	feature = 652	correl = 0.106629	descr = N_Gram_TGCAA
cnt = 170	feature = 677	correl = 0.0507219	descr = N_Gram_TGTGT
cnt = 171	feature = 580	correl = -0.14	descr = N_Gram_TAAGT
cnt = 172	feature = 356	correl = -0.081093	descr = N_Gram_CGTAA
cnt = 173	feature = 667	correl = 0.0464513	descr = N_Gram_TGGGT
cnt = 174	feature = 256	correl = 0.0826847	descr = N_Gram_CAAGG
cnt = 175	feature = 487	correl = 0.0713594	descr = N_Gram_GCTGG
cnt = 176	feature = 649	correl = -0.048882	descr = N_Gram_TGATC
cnt = 177	feature = 274	correl = 0.0545108	descr = N_Gram_CAGCC
cnt = 178	feature = 476	correl = 0.0515987	descr = N_Gram_GCGGC
cnt = 179	feature = 539	correl = 0.0549123	descr = N_Gram_GGTTG
cnt = 180	feature = 278	correl = 0.0858995	descr = N_Gram_CAGGA
cnt = 181	feature = 568	correl = 0.0825404	descr = N_Gram_GTTCC
cnt = 182	feature = 551	correl = 0.0987171	descr = N_Gram_GTCGG
cnt = 183	feature = 260	correl = 0.0580054	descr = N_Gram_CACAT
cnt = 184	feature = 334	correl = -0.090811	descr = N_Gram_CGAGT
cnt = 185	feature = 648	correl = 0.0652394	descr = N_Gram_TGATA
cnt = 186	feature = 321	correl = -0.108383	descr = N_Gram_CCTCC
cnt = 187	feature = 460	correl = 0.0928253	descr = N_Gram_GCCAG
cnt = 188	feature = 591	correl = -0.0682976	descr = N_Gram_TATAC
cnt = 189	feature = 286	correl = -0.0640705	descr = N_Gram_CATCG
cnt = 190	feature = 564	correl = 0.06772	descr = N_Gram_GTGTA
cnt = 191	feature = 249	correl = 0.0608135	descr = N_Gram_CAAAA
cnt = 192	feature = 561	correl = 0.138465	descr = N_Gram_GTGGC
cnt = 193	feature = 258	correl = 0.0521977	descr = N_Gram_CAATA
cnt = 194	feature = 336	correl = -0.0571194	descr = N_Gram_CGATC
cnt = 195	feature = 544	correl = 0.176534	descr = N_Gram_GTCAG
cnt = 196	feature = 246	correl = -0.136586	descr = N_Gram_ATTTT
cnt = 197	feature = 701	correl = -0.0469626	descr = N_Gram_TTGAG
cnt = 198	feature = 396	correl = 0.0494568	descr = N_Gram_CTTCC
cnt = 199	feature = 700	correl = -0.056017	descr = N_Gram_TTGAC
cnt = 200	feature = 378	correl = 0.0630413	descr = N_Gram_CTCAC
cnt = 201	feature = 443	correl = -0.0801188	descr = N_Gram_GATTA
cnt = 202	feature = 251	correl = 0.0611831	descr = N_Gram_CAAAG
cnt = 203	feature = 547	correl = 0.0699929	descr = N_Gram_GTCCC
cnt = 204	feature = 456	correl = 0.113531	descr = N_Gram_GCATC
cnt = 205	feature = 602	correl = -0.0550172	descr = N_Gram_TCATA
cnt = 206	feature = 295	correl = 0.0595278	descr = N_Gram_CCACC
cnt = 207	feature = 497	correl = 0.0986263	descr = N_Gram_GGACG
cnt = 208	feature = 511	correl = 0.150496	descr = N_Gram_GGCCT
cnt = 209	feature = 440	correl = -0.0665899	descr = N_Gram_GATGC
cnt = 210	feature = 231	correl = 0.0797974	descr = N_Gram_ATCTG
cnt = 211	feature = 480	correl = 0.0950677	descr = N_Gram_GCGTG
cnt = 212	feature = 345	correl = 0.0638375	descr = N_Gram_CGGAA
cnt = 213	feature = 676	correl = 0.105882	descr = N_Gram_TGTGG
cnt = 214	feature = 605	correl = 0.0922761	descr = N_Gram_TCCAA
cnt = 215	feature = 627	correl = -0.0647136	descr = N_Gram_TCGTC
cnt = 216	feature = 711	correl = 0.0461979	descr = N_Gram_TTTCA
cnt = 217	feature = 429	correl = 0.077493	descr = N_Gram_GAGGT
cnt = 218	feature = 653	correl = 0.0954466	descr = N_Gram_TGCAC
cnt = 219	feature = 463	correl = 0.0897581	descr = N_Gram_GCCCG
cnt = 220	feature = 382	correl = -0.053954	descr = N_Gram_CTCCG
cnt = 221	feature = 281	correl = 0.109971	descr = N_Gram_CAGTG
cnt = 222	feature = 386	correl = -0.0553155	descr = N_Gram_CTCTC
cnt = 223	feature = 465	correl = 0.0585049	descr = N_Gram_GCCGC
cnt = 224	feature = 469	correl = 0.0638878	descr = N_Gram_GCCTC
cnt = 225	feature = 535	correl = -0.0705089	descr = N_Gram_GGTAA
cnt = 226	feature = 716	correl = -0.0880269	descr = N_Gram_TTTGG
cnt = 227	feature = 351	correl = 0.0901555	descr = N_Gram_CGGGA
cnt = 228	feature = 393	correl = -0.12974	descr = N_Gram_CTTAT
cnt = 229	feature = 214	correl = 0.0590609	descr = N_Gram_AGTTG
cnt = 230	feature = 546	correl = -0.091129	descr = N_Gram_GTCCA
cnt = 231	feature = 400	correl = -0.111408	descr = N_Gram_CTTGC
cnt = 232	feature = 449	correl = 0.0964269	descr = N_Gram_GCAAC
cnt = 233	feature = 264	correl = 0.0826134	descr = N_Gram_CACCG
cnt = 234	feature = 338	correl = -0.0500096	descr = N_Gram_CGCAG
cnt = 235	feature = 569	correl = -0.0561824	descr = N_Gram_GTTCT
cnt = 236	feature = 293	correl = 0.0884885	descr = N_Gram_CCAAG
cnt = 237	feature = 690	correl = 0.075369	descr = N_Gram_TTCCA
cnt = 238	feature = 395	correl = 0.0588783	descr = N_Gram_CTTCA
cnt = 239	feature = 385	correl = 0.0596549	descr = N_Gram_CTCTA
cnt = 240	feature = 565	correl = 0.0694316	descr = N_Gram_GTGTG
cnt = 241	feature = 226	correl = 0.0736043	descr = N_Gram_ATCAG
cnt = 242	feature = 387	correl = -0.0700462	descr = N_Gram_CTGAT
cnt = 243	feature = 363	correl = 0.11555	descr = N_Gram_CGTGC
cnt = 244	feature = 402	correl = 0.0784883	descr = N_Gram_CTTGT
cnt = 245	feature = 341	correl = 0.0937968	descr = N_Gram_CGCCG
cnt = 246	feature = 528	correl = 0.067487	descr = N_Gram_GGGGC
cnt = 247	feature = 693	correl = -0.0626503	descr = N_Gram_TTCGG
cnt = 248	feature = 208	correl = 0.131286	descr = N_Gram_AGTCA
cnt = 249	feature = 426	correl = 0.0911086	descr = N_Gram_GAGCT
cnt = 250	feature = 221	correl = -0.0861517	descr = N_Gram_ATACT
cnt = 251	feature = 562	correl = 0.0780538	descr = N_Gram_GTGGT
cnt = 252	feature = 419	correl = -0.0822704	descr = N_Gram_GACGT
cnt = 253	feature = 235	correl = -0.0633511	descr = N_Gram_ATGAT
cnt = 254	feature = 549	correl = -0.114755	descr = N_Gram_GTCGA
cnt = 255	feature = 578	correl = -0.0513164	descr = N_Gram_TAAGA
cnt = 256	feature = 514	correl = 0.0780795	descr = N_Gram_GGCGG
cnt = 257	feature = 324	correl = -0.0472097	descr = N_Gram_CCTGG
cnt = 258	feature = 572	correl = -0.0724846	descr = N_Gram_GTTGT
cnt = 259	feature = 403	correl = 0.0835981	descr = N_Gram_CTTTA
cnt = 260	feature = 520	correl = 0.106276	descr = N_Gram_GGGAC
cnt = 261	feature = 379	correl = -0.0795664	descr = N_Gram_CTCAT
cnt = 262	feature = 689	correl = 0.0629505	descr = N_Gram_TTCAG
cnt = 263	feature = 280	correl = 0.0821779	descr = N_Gram_CAGTA
cnt = 264	feature = 265	correl = 0.0739212	descr = N_Gram_CACCT
cnt = 265	feature = 326	correl = -0.0885865	descr = N_Gram_CCTTC
cnt = 266	feature = 661	correl = 0.122443	descr = N_Gram_TGGCC
cnt = 267	feature = 635	correl = 0.0459185	descr = N_Gram_TCTGG
cnt = 268	feature = 422	correl = -0.0764553	descr = N_Gram_GACTG
cnt = 269	feature = 210	correl = -0.155348	descr = N_Gram_AGTCT
cnt = 270	feature = 483	correl = 0.0547365	descr = N_Gram_GCTCA
cnt = 271	feature = 462	correl = 0.063823	descr = N_Gram_GCCCA
cnt = 272	feature = 719	correl = -0.0777019	descr = N_Gram_TTTTG
cnt = 273	feature = 352	correl = 0.14096	descr = N_Gram_CGGGC
cnt = 274	feature = 272	correl = 0.0591848	descr = N_Gram_CAGAG
cnt = 275	feature = 431	correl = -0.0687712	descr = N_Gram_GAGTT
cnt = 276	feature = 608	correl = 0.0612152	descr = N_Gram_TCCC
cnt = 277	feature = 232	correl = 0.0618643	descr = N_Gram_ATCTT
cnt = 278	feature = 273	correl = 0.0824685	descr = N_Gram_CAGCA
cnt = 279	feature = 292	correl = 0.0702164	descr = N_Gram_CCAAA
cnt = 280	feature = 439	correl = -0.0588102	descr = N_Gram_GATGA
cnt = 281	feature = 267	correl = -0.0776467	descr = N_Gram_CACGA
cnt = 282	feature = 506	correl = 0.0924541	descr = N_Gram_GGCAT
cnt = 283	feature = 496	correl = 0.102968	descr = N_Gram_GGACC
cnt = 284	feature = 616	correl = -0.0700986	descr = N_Gram_TCCTC
cnt = 285	feature = 554	correl = -0.0797203	descr = N_Gram_GTCTT
cnt = 286	feature = 501	correl = -0.101171	descr = N_Gram_GGATC
cnt = 287	feature = 631	correl = -0.0981541	descr = N_Gram_TCTCA
cnt = 288	feature = 508	correl = 0.102806	descr = N_Gram_GGCCA
cnt = 289	feature = 512	correl = -0.0612784	descr = N_Gram_GGCGA
cnt = 290	feature = 479	correl = -0.132088	descr = N_Gram_GCGTC
cnt = 291	feature = 521	correl = 0.113401	descr = N_Gram_GGGAG
cnt = 292	feature = 252	correl = 0.0496247	descr = N_Gram_CAACA
cnt = 293	feature = 412	correl = 0.0641605	descr = N_Gram_GACA
cnt = 294	feature = 242	correl = 0.0565478	descr = N_Gram_ATTG
cnt = 295	feature = 494	correl = 0.0483425	descr = N_Gram_GGAAG
cnt = 296	feature = 713	correl = -0.0576182	descr = N_Gram_TTTCG
cnt = 297	feature = 223	correl = 0.0592644	descr = N_Gram_ATAT
cnt = 298	feature = 674	correl = 0.0581474	descr = N_Gram_TGTCC
cnt = 299	feature = 287	correl = 0.0987281	descr = N_Gram_CATCT
cnt = 300	feature = 215	correl = -0.111185	descr = N_Gram_AGTTT
cnt = 301	feature = 373	correl = 0.105793	descr = N_Gram_CTAT
cnt = 302	feature = 276	correl = -0.134609	descr = N_Gram_CAGCT
cnt = 303	feature = 285	correl = 0.110467	descr = N_Gram_CATCC
cnt = 304	feature = 531	correl = 0.0502037	descr = N_Gram_GGGT
cnt = 305	feature = 714	correl = -0.0899226	descr = N_Gram_TTTCT
cnt = 306	feature = 600	correl = 0.0810429	descr = N_Gram_TCAGC
cnt = 307	feature = 606	correl = -0.0634811	descr = N_Gram_TCCAC
cnt = 308	feature = 28	correl = -0.119936	descr = Position_Specific_Bin_Base_12_Base_T
cnt = 309	feature = 601	correl = 0.110297	descr = N_Gram_TCAGT
cnt = 310	feature = 527	correl = 0.0708556	descr = N_Gram_GGGGA
cnt = 311	feature = 662	correl = -0.10154	descr = N_Gram_TGGCG
cnt = 312	feature = 36	correl = -0.0501528	descr = Position_Specific_Bin_Base_16_Base_T
cnt = 313	feature = 24	correl = -0.0910926	descr = Position_Specific_Bin_Base_11_Base_G
cnt = 314	feature = 451	correl = 0.0757415	descr = N_Gram_GCAC
cnt = 315	feature = 11	correl = 0.0838059	descr = Position_Specific_Bin_Base_3_Base_C
cnt = 316	feature = 13	correl = -0.125111	descr = Position_Specific_Bin_Base_5_Base_A
cnt = 317	feature = 257	correl = 0.0680124	descr = N_Gram_CAAT
cnt = 318	feature = 29	correl = -0.0685099	descr = Position_Specific_Bin_Base_13_Base_A
cnt = 319	feature = 433	correl = 0.0623515	descr = N_Gram_GATA
cnt = 320	feature = 515	correl = 0.0656279	descr = N_Gram_GGCT
cnt = 321	feature = 473	correl = 0.0582656	descr = N_Gram_GCGCC
cnt = 322	feature = 621	correl = -0.12325	descr = N_Gram_TCGAG
cnt = 323	feature = 335	correl = -0.0623832	descr = N_Gram_CGAT
cnt = 324	feature = 217	correl = -0.117756	descr = N_Gram_ATAA
cnt = 325	feature = 308	correl = 0.0968647	descr = N_Gram_CCCG
cnt = 326	feature = 23	correl = 0.066669	descr = Position_Specific_Bin_Base_10_Base_T
cnt = 327	feature = 645	correl = -0.0455926	descr = N_Gram_TGACT
cnt = 328	feature = 18	correl = 0.0468431	descr = Position_Specific_Bin_Base_6_Base_T
cnt = 329	feature = 650	correl = -0.130315	descr = N_Gram_TGATT
cnt = 330	feature = 10	correl = -0.0440194	descr = Position_Specific_Bin_Base_3_Base_A
cnt = 331	feature = 83	correl = 0.0629097	descr = Xue_Structure_Feature_C010
cnt = 332	feature = 626	correl = -0.0616364	descr = N_Gram_TCGT
cnt = 333	feature = 38	correl = -0.0569938	descr = Position_Specific_Bin_Base_17_Base_T
cnt = 334	feature = 388	correl = 0.0463813	descr = N_Gram_CTGC
cnt = 335	feature = 447	correl = 0.130184	descr = N_Gram_GCAA
cnt = 336	feature = 613	correl = -0.0961068	descr = N_Gram_TCCGG
cnt = 337	feature = 21	correl = -0.060895	descr = Position_Specific_Bin_Base_9_Base_T
cnt = 338	feature = 8	correl = -0.0609869	descr = Position_Specific_Bin_Base_2_Base_G
cnt = 339	feature = 707	correl = 0.065913	descr = N_Gram_TTGGC
cnt = 340	feature = 27	correl = 0.0598869	descr = Position_Specific_Bin_Base_12_Base_G
cnt = 341	feature = 704	correl = -0.152896	descr = N_Gram_TTGCG
cnt = 342	feature = 15	correl = 0.052591	descr = Position_Specific_Bin_Base_5_Base_G
cnt = 343	feature = 40	correl = 0.139588	descr = Position_Specific_Bin_Base_18_Base_C
cnt = 344	feature = 428	correl = 0.0441429	descr = N_Gram_GAGGC
cnt = 345	feature = 20	correl = 0.0517637	descr = Position_Specific_Bin_Base_8_Base_T
cnt = 346	feature = 392	correl = -0.0564104	descr = N_Gram_CTTA
cnt = 347	feature = 211	correl = 0.0459271	descr = N_Gram_AGTG
cnt = 348	feature = 536	correl = 0.0616288	descr = N_Gram_GGTC
cnt = 349	feature = 681	correl = -0.071987	descr = N_Gram_TTAC
cnt = 350	feature = 410	correl = -0.0769405	descr = N_Gram_GAAGT
cnt = 351	feature = 230	correl = -0.0769605	descr = N_Gram_ATCTC
cnt = 352	feature = 254	correl = 0.0820514	descr = N_Gram_CAAG
cnt = 353	feature = 638	correl = -0.109507	descr = N_Gram_TCTTC
cnt = 354	feature = 328	correl = -0.0652197	descr = N_Gram_CGAC
cnt = 355	feature = 227	correl = -0.0677445	descr = N_Gram_ATCG
cnt = 356	feature = 277	correl = 0.0473476	descr = N_Gram_CAGG
cnt = 357	feature = 32	correl = 0.093727	descr = Position_Specific_Bin_Base_14_Base_T
cnt = 358	feature = 68	correl = 0.0532365	descr = Fold_of_RNAi_Sequence_Pos_10
cnt = 359	feature = 17	correl = 0.104792	descr = Position_Specific_Bin_Base_6_Base_C
cnt = 360	feature = 33	correl = 0.0496908	descr = Position_Specific_Bin_Base_15_Base_C
cnt = 361	feature = 664	correl = 0.106951	descr = N_Gram_TGGG
cnt = 362	feature = 573	correl = -0.093036	descr = N_Gram_GTTTT
cnt = 363	feature = 47	correl = -0.0750128	descr = Gibbs_of_Target_Sequence__Pos_5_Step_1
cnt = 364	feature = 454	correl = 0.0790465	descr = N_Gram_GCAT
cnt = 365	feature = 675	correl = 0.0819505	descr = N_Gram_TGTG
cnt = 366	feature = 468	correl = 0.0886763	descr = N_Gram_GCCT
cnt = 367	feature = 55	correl = -0.165379	descr = Gibbs_of_Target_Sequence__Pos_18_Step_1
cnt = 368	feature = 78	correl = 0.12636	descr = Xue_Structure_Feature_A101
cnt = 369	feature = 651	correl = 0.0991523	descr = N_Gram_TGCA
cnt = 370	feature = 45	correl = 0.25005	descr = Gibbs_of_Target_Sequence__Pos_2_Step_1
cnt = 371	feature = 438	correl = -0.117362	descr = N_Gram_GATCT
cnt = 372	feature = 9	correl = 0.0649604	descr = Position_Specific_Bin_Base_2_Base_T
cnt = 373	feature = 399	correl = -0.0827461	descr = N_Gram_CTTGA
cnt = 374	feature = 488	correl = 0.0665123	descr = N_Gram_GCTT
cnt = 375	feature = 299	correl = -0.104827	descr = N_Gram_CCAGC
cnt = 376	feature = 67	correl = 0.105863	descr = Fold_of_RNAi_Sequence_Pos_9
cnt = 377	feature = 105	correl = -0.0783452	descr = Fold_of_Target_NoBeginbrace_noends_Pos_4
cnt = 378	feature = 25	correl = -0.106523	descr = Position_Specific_Bin_Base_12_Base_A
cnt = 379	feature = 42	correl = -0.118384	descr = Position_Specific_Bin_Base_18_Base_T
cnt = 380	feature = 16	correl = -0.125995	descr = Position_Specific_Bin_Base_6_Base_A
cnt = 381	feature = 316	correl = 0.0485802	descr = N_Gram_CCGT
cnt = 382	feature = 344	correl = 0.0743308	descr = N_Gram_CGGA
cnt = 383	feature = 563	correl = 0.0777447	descr = N_Gram_GTGT
cnt = 384	feature = 34	correl = -0.113325	descr = Position_Specific_Bin_Base_16_Base_A
cnt = 385	feature = 266	correl = -0.0783882	descr = N_Gram_CACG
cnt = 386	feature = 360	correl = -0.130753	descr = N_Gram_CGTCG
cnt = 387	feature = 71	correl = 0.0800944	descr = Fold_of_RNAi_Sequence_Pos_13
cnt = 388	feature = 691	correl = -0.0486398	descr = N_Gram_TTCG
cnt = 389	feature = 30	correl = 0.0994615	descr = Position_Specific_Bin_Base_13_Base_C
cnt = 390	feature = 19	correl = -0.0551368	descr = Position_Specific_Bin_Base_8_Base_C
cnt = 391	feature = 464	correl = 0.0674106	descr = N_Gram_GCCG
cnt = 392	feature = 136	correl = -0.043914	descr = N_Gram_AATC
cnt = 393	feature = 485	correl = 0.0887049	descr = N_Gram_GCTG
cnt = 394	feature = 491	correl = 0.0821603	descr = N_Gram_GGAA
cnt = 395	feature = 304	correl = 0.0695853	descr = N_Gram_CCCA
cnt = 396	feature = 22	correl = -0.0447089	descr = Position_Specific_Bin_Base_10_Base_C
cnt = 397	feature = 642	correl = -0.0541542	descr = N_Gram_TGAA
cnt = 398	feature = 35	correl = 0.132939	descr = Position_Specific_Bin_Base_16_Base_C
cnt = 399	feature = 244	correl = -0.0865362	descr = N_Gram_ATTT
cnt = 400	feature = 39	correl = -0.267577	descr = Position_Specific_Bin_Base_18_Base_A
cnt = 401	feature = 617	correl = -0.104728	descr = N_Gram_TCCTT
cnt = 402	feature = 69	correl = 0.0758556	descr = Fold_of_RNAi_Sequence_Pos_11
cnt = 403	feature = 347	correl = 0.0900924	descr = N_Gram_CGGC
cnt = 404	feature = 560	correl = 0.118268	descr = N_Gram_GTGG
cnt = 405	feature = 361	correl = 0.157187	descr = N_Gram_CGTG
cnt = 406	feature = 314	correl = 0.128341	descr = N_Gram_CCGGG
cnt = 407	feature = 459	correl = 0.0705088	descr = N_Gram_GCCA
cnt = 408	feature = 51	correl = -0.0993222	descr = Gibbs_of_Target_Sequence__Pos_13_Step_1
cnt = 409	feature = 607	correl = -0.129709	descr = N_Gram_TCCAG
cnt = 410	feature = 49	correl = -0.162427	descr = Gibbs_of_Target_Sequence__Pos_7_Step_1
cnt = 411	feature = 12	correl = -0.0953787	descr = Position_Specific_Bin_Base_4_Base_A
cnt = 412	feature = 543	correl = 0.0516934	descr = N_Gram_GTCA
cnt = 413	feature = 76	correl = -0.059011	descr = Xue_Structure_Feature_A110
cnt = 414	feature = 300	correl = 0.0503588	descr = N_Gram_CCAT
cnt = 415	feature = 705	correl = 0.0478055	descr = N_Gram_TTGG
cnt = 416	feature = 687	correl = 0.0692985	descr = N_Gram_TTCA
cnt = 417	feature = 577	correl = -0.0962673	descr = N_Gram_TAAG
cnt = 418	feature = 14	correl = 0.0891135	descr = Position_Specific_Bin_Base_5_Base_C
cnt = 419	feature = 234	correl = -0.0662889	descr = N_Gram_ATGA
cnt = 420	feature = 261	correl = 0.0932931	descr = N_Gram_CACC
cnt = 421	feature = 495	correl = 0.0893084	descr = N_Gram_GGAC
cnt = 422	feature = 72	correl = 0.0817908	descr = Fold_of_RNAi_Sequence_Pos_14
cnt = 423	feature = 619	correl = -0.0871725	descr = N_Gram_TCGA
cnt = 424	feature = 53	correl = -0.0549039	descr = Gibbs_of_Target_Sequence__Pos_15_Step_1
cnt = 425	feature = 643	correl = -0.0717183	descr = N_Gram_TGAAG
cnt = 426	feature = 553	correl = -0.0825531	descr = N_Gram_GTCT
cnt = 427	feature = 634	correl = -0.114886	descr = N_Gram_TCTCT
cnt = 428	feature = 655	correl = -0.142705	descr = N_Gram_TGCG
cnt = 429	feature = 46	correl = 0.0645669	descr = Gibbs_of_Target_Sequence__Pos_3_Step_1
cnt = 430	feature = 545	correl = -0.0580049	descr = N_Gram_GTCC
cnt = 431	feature = 474	correl = 0.0658323	descr = N_Gram_GCGG
cnt = 432	feature = 640	correl = 0.0509196	descr = N_Gram_TCTTT
cnt = 433	feature = 56	correl = -0.285192	descr = Gibbs_of_Target_Sequence__Pos_19_Step_1
cnt = 434	feature = 498	correl = 0.126762	descr = N_Gram_GGAG
cnt = 435	feature = 417	correl = -0.0448644	descr = N_Gram_GACG
cnt = 436	feature = 684	correl = -0.064319	descr = N_Gram_TTAT
cnt = 437	feature = 353	correl = -0.0517811	descr = N_Gram_CGGT
cnt = 438	feature = 73	correl = 0.0609044	descr = Fold_of_RNAi_Sequence_Pos_15
cnt = 439	feature = 526	correl = 0.101548	descr = N_Gram_GGGG
cnt = 440	feature = 442	correl = -0.0559094	descr = N_Gram_GATT
cnt = 441	feature = 291	correl = 0.108972	descr = N_Gram_CCAA
cnt = 442	feature = 381	correl = -0.0969124	descr = N_Gram_CTCCA
cnt = 443	feature = 279	correl = 0.125973	descr = N_Gram_CAGT
cnt = 444	feature = 504	correl = 0.0734098	descr = N_Gram_GGCA
cnt = 445	feature = 41	correl = 0.275651	descr = Position_Specific_Bin_Base_18_Base_G
cnt = 446	feature = 77	correl = 0.0658704	descr = Xue_Structure_Feature_A100
cnt = 447	feature = 48	correl = -0.133822	descr = Gibbs_of_Target_Sequence__Pos_6_Step_1
cnt = 448	feature = 75	correl = 0.0653259	descr = Xue_Structure_Feature_A111
cnt = 449	feature = 695	correl = -0.204811	descr = N_Gram_TTCTC
cnt = 450	feature = 233	correl = -0.0440288	descr = N_Gram_ATG
cnt = 451	feature = 702	correl = -0.0618147	descr = N_Gram_TTGC
cnt = 452	feature = 557	correl = 0.0733552	descr = N_Gram_GTGC
cnt = 453	feature = 26	correl = 0.172887	descr = Position_Specific_Bin_Base_12_Base_C
cnt = 454	feature = 584	correl = -0.0574006	descr = N_Gram_TACT
cnt = 455	feature = 284	correl = 0.0778066	descr = N_Gram_CATC
cnt = 456	feature = 81	correl = 0.0445739	descr = Xue_Structure_Feature_C100
cnt = 457	feature = 383	correl = -0.126845	descr = N_Gram_CTCCT
cnt = 458	feature = 332	correl = -0.049434	descr = N_Gram_CGAG
cnt = 459	feature = 715	correl = -0.0537925	descr = N_Gram_TTTG
cnt = 460	feature = 61	correl = 0.168852	descr = Fold_of_RNAi_Sequence_Pos_0
cnt = 461	feature = 712	correl = -0.0786485	descr = N_Gram_TTTCC
cnt = 462	feature = 54	correl = -0.120437	descr = Gibbs_of_Target_Sequence__Pos_17_Step_1
cnt = 463	feature = 74	correl = 0.0603532	descr = Fold_of_RNAi_Sequence_Pos_16
cnt = 464	feature = 52	correl = -0.179394	descr = Gibbs_of_Target_Sequence__Pos_14_Step_1
cnt = 465	feature = 548	correl = -0.102568	descr = N_Gram_GTCG
cnt = 466	feature = 647	correl = -0.106995	descr = N_Gram_TGAT
cnt = 467	feature = 598	correl = 0.137305	descr = N_Gram_TCAG
cnt = 468	feature = 65	correl = 0.05933	descr = Fold_of_RNAi_Sequence_Pos_4
cnt = 469	feature = 207	correl = -0.094282	descr = N_Gram_AGTC
cnt = 470	feature = 427	correl = 0.060225	descr = N_Gram_GAGG
cnt = 471	feature = 62	correl = 0.185974	descr = Fold_of_RNAi_Sequence_Pos_1
cnt = 472	feature = 397	correl = -0.224709	descr = N_Gram_CTTCT
cnt = 473	feature = 82	correl = 0.0497266	descr = Xue_Structure_Feature_C011
cnt = 474	feature = 611	correl = -0.0705908	descr = N_Gram_TCCG
cnt = 475	feature = 720	correl = -0.122947	descr = N_Gram_TTTTT
cnt = 476	feature = 70	correl = 0.0879802	descr = Fold_of_RNAi_Sequence_Pos_12
cnt = 477	feature = 325	correl = -0.0448873	descr = N_Gram_CCTT
cnt = 478	feature = 339	correl = 0.069189	descr = N_Gram_CGCC
cnt = 479	feature = 575	correl = -0.0732817	descr = N_Gram_TAA
cnt = 480	feature = 477	correl = -0.0791223	descr = N_Gram_GCGT
cnt = 481	feature = 297	correl = -0.0566132	descr = N_Gram_CCAG
cnt = 482	feature = 398	correl = -0.0454792	descr = N_Gram_CTTG
cnt = 483	feature = 64	correl = 0.083141	descr = Fold_of_RNAi_Sequence_Pos_3
cnt = 484	feature = 518	correl = 0.12856	descr = N_Gram_GGGA
cnt = 485	feature = 282	correl = 0.0552435	descr = N_Gram_CAT
cnt = 486	feature = 696	correl = -0.116751	descr = N_Gram_TTCTT
cnt = 487	feature = 671	correl = 0.0511124	descr = N_Gram_TGT
cnt = 488	feature = 660	correl = 0.0628823	descr = N_Gram_TGGC
cnt = 489	feature = 303	correl = 0.0448825	descr = N_Gram_CCC
cnt = 490	feature = 481	correl = 0.0646111	descr = N_Gram_GCT
cnt = 491	feature = 614	correl = -0.0882968	descr = N_Gram_TCCT
cnt = 492	feature = 80	correl = 0.080354	descr = Xue_Structure_Feature_C110
cnt = 493	feature = 604	correl = -0.09539	descr = N_Gram_TCCA
cnt = 494	feature = 679	correl = -0.068667	descr = N_Gram_TTA
cnt = 495	feature = 718	correl = -0.1575	descr = N_Gram_TTTTC
cnt = 496	feature = 446	correl = 0.122317	descr = N_Gram_GCA
cnt = 497	feature = 432	correl = -0.0485555	descr = N_Gram_GAT
cnt = 498	feature = 542	correl = -0.104155	descr = N_Gram_GTC
cnt = 499	feature = 394	correl = -0.122047	descr = N_Gram_CTTC
cnt = 500	feature = 327	correl = -0.0713729	descr = N_Gram_CGA
cnt = 501	feature = 350	correl = 0.145778	descr = N_Gram_CGGG
cnt = 502	feature = 225	correl = -0.0514077	descr = N_Gram_ATC
cnt = 503	feature = 555	correl = 0.151964	descr = N_Gram_GTG
cnt = 504	feature = 490	correl = 0.132536	descr = N_Gram_GGA
cnt = 505	feature = 248	correl = 0.135025	descr = N_Gram_CAA
cnt = 506	feature = 86	correl = 0.108566	descr = Xue_Structure_Feature_G110
cnt = 507	feature = 630	correl = -0.199031	descr = N_Gram_TCTC
cnt = 508	feature = 79	correl = 0.0941971	descr = Xue_Structure_Feature_C111
cnt = 509	feature = 641	correl = -0.0947727	descr = N_Gram_TGA
cnt = 510	feature = 369	correl = -0.048926	descr = N_Gram_CT
cnt = 511	feature = 595	correl = 0.0731347	descr = N_Gram_TCA
cnt = 512	feature = 618	correl = -0.111821	descr = N_Gram_TCG
cnt = 513	feature = 517	correl = 0.189105	descr = N_Gram_GGG
cnt = 514	feature = 423	correl = 0.0466108	descr = N_Gram_GAG
cnt = 515	feature = 60	correl = -0.0509974	descr = PF_RNAi_Fold_3'Free_Count
cnt = 516	feature = 717	correl = -0.1552	descr = N_Gram_TTTT
cnt = 517	feature = 694	correl = -0.214266	descr = N_Gram_TTCT
cnt = 518	feature = 311	correl = 0.0628881	descr = N_Gram_CCG
cnt = 519	feature = 594	correl = -0.138975	descr = N_Gram_TC
cnt = 520	feature = 59	correl = -0.139778	descr = PF_RNAi_Fold_5'Free_Count
cnt = 521	feature = 458	correl = 0.108922	descr = N_Gram_GCC
cnt = 522	feature = 697	correl = -0.0625514	descr = N_Gram_TTG
cnt = 523	feature = 574	correl = -0.0639488	descr = N_Gram_TA
cnt = 524	feature = 710	correl = -0.129131	descr = N_Gram_TTTC
cnt = 525	feature = 636	correl = -0.101141	descr = N_Gram_TCTT
cnt = 526	feature = 270	correl = 0.0684708	descr = N_Gram_CAG
cnt = 527	feature = 376	correl = -0.100549	descr = N_Gram_CTC
cnt = 528	feature = 391	correl = -0.110851	descr = N_Gram_CTT
cnt = 529	feature = 216	correl = -0.106453	descr = N_Gram_AT
cnt = 530	feature = 445	correl = 0.0462112	descr = N_Gram_GC
cnt = 531	feature = 247	correl = 0.104097	descr = N_Gram_CA
cnt = 532	feature = 380	correl = -0.129411	descr = N_Gram_CTCC
cnt = 533	feature = 628	correl = -0.109722	descr = N_Gram_TCT
cnt = 534	feature = 343	correl = 0.0747964	descr = N_Gram_CGG
cnt = 535	feature = 503	correl = 0.144805	descr = N_Gram_GGC
cnt = 536	feature = 709	correl = -0.10885	descr = N_Gram_TTT
cnt = 537	feature = 603	correl = -0.136211	descr = N_Gram_TCC
cnt = 538	feature = 678	correl = -0.122852	descr = N_Gram_TT
cnt = 539	feature = 686	correl = -0.163935	descr = N_Gram_TTC
cnt = 540	feature = 489	correl = 0.156767	descr = N_Gram_GG
cnt = 541	feature = 58	correl = -0.190267	descr = PF_RNAi_Fold_Energy
cnt = 542	feature = 43	correl = -0.190862	descr = Gibbs_of_Target_Sequence_
num rows = 521
num_elements = 282903
*
optimization finished, #iter = 603
nu = 0.441540
obj = -34.440137, rho = -0.484702
nSV = 364, nBSV = 127
num rows = 58
num_elements = 31494
*
optimization finished, #iter = 58
nu = 0.419529
obj = -3.608647, rho = -0.480256
nSV = 46, nBSV = 7
*
optimization finished, #iter = 603
nu = 0.441540
obj = -34.440137, rho = -0.484702
nSV = 364, nBSV = 127
CFS merit scores = 1.28425
CFS merit scores = 1.58555
CFS merit scores = 1.84125
CFS merit scores = 2.06655
CFS merit scores = 2.27733
CFS merit scores = 2.47005
CFS merit scores = 2.64398
CFS merit scores = 2.8047
CFS merit scores = 2.95578
CFS merit scores = 3.09788
CFS merit scores = 3.23126
CFS merit scores = 3.35788
CFS merit scores = 3.4796
CFS merit scores = 3.59512
CFS merit scores = 3.70675
CFS merit scores = 3.81415
CFS merit scores = 3.91818
CFS merit scores = 4.0192
CFS merit scores = 4.1165
CFS merit scores = 4.21045
CFS merit scores = 4.30153
CFS merit scores = 4.38994
CFS merit scores = 4.47606
CFS merit scores = 4.55878
CFS merit scores = 4.63792
CFS merit scores = 4.71474
CFS merit scores = 4.78979
CFS merit scores = 4.86233
CFS merit scores = 4.93231
CFS merit scores = 5.00037
CFS merit scores = 5.06725
CFS merit scores = 5.13264
CFS merit scores = 5.19694
CFS merit scores = 5.26026
CFS merit scores = 5.32172
CFS merit scores = 5.38232
CFS merit scores = 5.44157
CFS merit scores = 5.4993
CFS merit scores = 5.5558
CFS merit scores = 5.61136
CFS merit scores = 5.66594
CFS merit scores = 5.71981
CFS merit scores = 5.77261
CFS merit scores = 5.82438
CFS merit scores = 5.87536
CFS merit scores = 5.92568
CFS merit scores = 5.97398
CFS merit scores = 6.02043
CFS merit scores = 6.06506
CFS merit scores = 6.10868
CFS merit scores = 6.15042
CFS merit scores = 6.19105
CFS merit scores = 6.23054
CFS merit scores = 6.26841
CFS merit scores = 6.30521
CFS merit scores = 6.33804
CFS merit scores = 6.36893
CFS merit scores = 6.39825
CFS merit scores = 6.42598
CFS merit scores = 6.4531
CFS merit scores = 6.47889
CFS merit scores = 6.50288
CFS merit scores = 6.52469
CFS merit scores = 6.54511
CFS merit scores = 6.56429
CFS merit scores = 6.58246
CFS merit scores = 6.59978
CFS merit scores = 6.6173
CFS merit scores = 6.63469
CFS merit scores = 6.6517
CFS merit scores = 6.66772
CFS merit scores = 6.68391
CFS merit scores = 6.69907
CFS merit scores = 6.71392
CFS merit scores = 6.72746
CFS merit scores = 6.74079
CFS merit scores = 6.75258
CFS merit scores = 6.7628
CFS merit scores = 6.77269
CFS merit scores = 6.78228
CFS merit scores = 6.79114
CFS merit scores = 6.79939
CFS merit scores = 6.80681
CFS merit scores = 6.81426
CFS merit scores = 6.82186
CFS merit scores = 6.82843
CFS merit scores = 6.83493
CFS merit scores = 6.84049
CFS merit scores = 6.84632
CFS merit scores = 6.85179
CFS merit scores = 6.85562
CFS merit scores = 6.85909
CFS merit scores = 6.86278
CFS merit scores = 6.86683
CFS merit scores = 6.87109
CFS merit scores = 6.87562
CFS merit scores = 6.88054
CFS merit scores = 6.88461
CFS merit scores = 6.88729
CFS merit scores = 6.89001
CFS merit scores = 6.89314
CFS merit scores = 6.89582
CFS merit scores = 6.89814
CFS merit scores = 6.89985
CFS merit scores = 6.90182
CFS merit scores = 6.90386
CFS merit scores = 6.90603
CFS merit scores = 6.90778
CFS merit scores = 6.90926
CFS merit scores = 6.91113
CFS merit scores = 6.91291
CFS merit scores = 6.91403
CFS merit scores = 6.91512
CFS merit scores = 6.91644
CFS merit scores = 6.91714
CFS merit scores = 6.91784
CFS merit scores = 6.91867
CFS merit scores = 6.91972
CFS merit scores = 6.92108
CFS merit scores = 6.92185
CFS merit scores = 6.92269
CFS merit scores = 6.92369
CFS merit scores = 6.92265
CFS merit scores = 6.92098
CFS merit scores = 6.91947
CFS merit scores = 6.91781
CFS merit scores = 6.91648
CFS merit scores = 6.91536
CFS merit scores = 6.91448
CFS merit scores = 6.91369
CFS merit scores = 6.91295
CFS merit scores = 6.91221
CFS merit scores = 6.91147
CFS merit scores = 6.91094
CFS merit scores = 6.90984
CFS merit scores = 6.90844
CFS merit scores = 6.90671
CFS merit scores = 6.90472
CFS merit scores = 6.90278
CFS merit scores = 6.90045
CFS merit scores = 6.89809
CFS merit scores = 6.89572
CFS merit scores = 6.89359
CFS merit scores = 6.89157
CFS merit scores = 6.88909
CFS merit scores = 6.88685
CFS merit scores = 6.88476
CFS merit scores = 6.88279
CFS merit scores = 6.88074
CFS merit scores = 6.87879
CFS merit scores = 6.87638
CFS merit scores = 6.87341
CFS merit scores = 6.87039
CFS merit scores = 6.86714
CFS merit scores = 6.86334
CFS merit scores = 6.85954
CFS merit scores = 6.8556
CFS merit scores = 6.85164
CFS merit scores = 6.84771
CFS merit scores = 6.84383
CFS merit scores = 6.8401
CFS merit scores = 6.83596
CFS merit scores = 6.83175
CFS merit scores = 6.82769
CFS merit scores = 6.82308
CFS merit scores = 6.81825
CFS merit scores = 6.81367
CFS merit scores = 6.80908
CFS merit scores = 6.80456
CFS merit scores = 6.79996
CFS merit scores = 6.79554
CFS merit scores = 6.79069
CFS merit scores = 6.78589
CFS merit scores = 6.7804
CFS merit scores = 6.77453
CFS merit scores = 6.76885
CFS merit scores = 6.76258
CFS merit scores = 6.75649
CFS merit scores = 6.75065
CFS merit scores = 6.74474
CFS merit scores = 6.73909
CFS merit scores = 6.73333
CFS merit scores = 6.72781
CFS merit scores = 6.72243
CFS merit scores = 6.717
CFS merit scores = 6.71179
CFS merit scores = 6.70665
CFS merit scores = 6.70122
CFS merit scores = 6.69563
CFS merit scores = 6.69011
CFS merit scores = 6.68463
CFS merit scores = 6.67934
CFS merit scores = 6.67419
CFS merit scores = 6.66868
CFS merit scores = 6.66273
CFS merit scores = 6.65662
CFS merit scores = 6.6507
CFS merit scores = 6.6446
CFS merit scores = 6.63853
CFS merit scores = 6.63233
CFS merit scores = 6.62633
CFS merit scores = 6.62041
CFS merit scores = 6.61401
CFS merit scores = 6.60777
CFS merit scores = 6.60162
CFS merit scores = 6.59549
CFS merit scores = 6.58917
CFS merit scores = 6.58273
CFS merit scores = 6.57616
CFS merit scores = 6.56958
CFS merit scores = 6.5632
CFS merit scores = 6.5565
CFS merit scores = 6.5499
CFS merit scores = 6.54335
CFS merit scores = 6.53684
CFS merit scores = 6.53042
CFS merit scores = 6.52389
CFS merit scores = 6.51749
CFS merit scores = 6.51127
CFS merit scores = 6.50479
CFS merit scores = 6.49811
CFS merit scores = 6.49156
CFS merit scores = 6.48498
CFS merit scores = 6.47816
CFS merit scores = 6.47147
CFS merit scores = 6.46487
CFS merit scores = 6.45831
CFS merit scores = 6.45171
CFS merit scores = 6.44496
CFS merit scores = 6.4383
CFS merit scores = 6.43136
CFS merit scores = 6.42456
CFS merit scores = 6.41791
CFS merit scores = 6.41128
CFS merit scores = 6.40467
CFS merit scores = 6.39821
CFS merit scores = 6.39176
CFS merit scores = 6.38499
CFS merit scores = 6.3783
CFS merit scores = 6.37117
CFS merit scores = 6.36415
CFS merit scores = 6.35725
CFS merit scores = 6.35044
CFS merit scores = 6.34377
CFS merit scores = 6.33662
CFS merit scores = 6.32951
CFS merit scores = 6.32246
CFS merit scores = 6.31525
CFS merit scores = 6.30804
CFS merit scores = 6.30078
CFS merit scores = 6.29344
CFS merit scores = 6.28625
CFS merit scores = 6.2791
CFS merit scores = 6.272
CFS merit scores = 6.26494
CFS merit scores = 6.25793
CFS merit scores = 6.25103
CFS merit scores = 6.2442
CFS merit scores = 6.23743
CFS merit scores = 6.23042
CFS merit scores = 6.22334
CFS merit scores = 6.21615
CFS merit scores = 6.20901
CFS merit scores = 6.20199
CFS merit scores = 6.19447
CFS merit scores = 6.18705
CFS merit scores = 6.17966
CFS merit scores = 6.17243
CFS merit scores = 6.16508
CFS merit scores = 6.15787
CFS merit scores = 6.15063
CFS merit scores = 6.14312
CFS merit scores = 6.13578
CFS merit scores = 6.12852
CFS merit scores = 6.12092
CFS merit scores = 6.11341
CFS merit scores = 6.10587
CFS merit scores = 6.09819
CFS merit scores = 6.09062
CFS merit scores = 6.08315
CFS merit scores = 6.07566
CFS merit scores = 6.06819
CFS merit scores = 6.06083
CFS merit scores = 6.05344
CFS merit scores = 6.04602
CFS merit scores = 6.0386
CFS merit scores = 6.03122
CFS merit scores = 6.02385
CFS merit scores = 6.01655
CFS merit scores = 6.00931
CFS merit scores = 6.00212
CFS merit scores = 5.99498
CFS merit scores = 5.98772
CFS merit scores = 5.9806
CFS merit scores = 5.97349
CFS merit scores = 5.9665
CFS merit scores = 5.95957
CFS merit scores = 5.95271
CFS merit scores = 5.94575
CFS merit scores = 5.93888
CFS merit scores = 5.93206
CFS merit scores = 5.92537
CFS merit scores = 5.91873
CFS merit scores = 5.91202
CFS merit scores = 5.90545
CFS merit scores = 5.89897
CFS merit scores = 5.89245
CFS merit scores = 5.886
CFS merit scores = 5.87966
CFS merit scores = 5.87336
CFS merit scores = 5.86711
CFS merit scores = 5.86081
CFS merit scores = 5.85445
CFS merit scores = 5.84815
CFS merit scores = 5.84195
CFS merit scores = 5.83583
CFS merit scores = 5.82967
CFS merit scores = 5.82352
CFS merit scores = 5.81738
CFS merit scores = 5.81126
CFS merit scores = 5.80518
CFS merit scores = 5.79908
CFS merit scores = 5.79294
CFS merit scores = 5.78668
CFS merit scores = 5.78055
CFS merit scores = 5.7743
CFS merit scores = 5.76816
CFS merit scores = 5.76206
CFS merit scores = 5.75595
CFS merit scores = 5.7499
CFS merit scores = 5.74383
CFS merit scores = 5.73762
CFS merit scores = 5.73146
CFS merit scores = 5.7254
CFS merit scores = 5.71947
CFS merit scores = 5.71344
CFS merit scores = 5.70753
CFS merit scores = 5.70168
CFS merit scores = 5.6959
CFS merit scores = 5.6901
CFS merit scores = 5.68434
CFS merit scores = 5.67869
CFS merit scores = 5.67293
CFS merit scores = 5.66713
CFS merit scores = 5.6614
CFS merit scores = 5.65573
CFS merit scores = 5.65014
CFS merit scores = 5.64455
CFS merit scores = 5.639
CFS merit scores = 5.6335
CFS merit scores = 5.62799
CFS merit scores = 5.62251
CFS merit scores = 5.61709
CFS merit scores = 5.61168
CFS merit scores = 5.6063
CFS merit scores = 5.60088
CFS merit scores = 5.59546
CFS merit scores = 5.5901
CFS merit scores = 5.58477
CFS merit scores = 5.57947
CFS merit scores = 5.57415
CFS merit scores = 5.56887
CFS merit scores = 5.56365
CFS merit scores = 5.55852
CFS merit scores = 5.55338
CFS merit scores = 5.54827
CFS merit scores = 5.54315
CFS merit scores = 5.53802
CFS merit scores = 5.53294
CFS merit scores = 5.52786
CFS merit scores = 5.52283
CFS merit scores = 5.51784
CFS merit scores = 5.51291
CFS merit scores = 5.50785
CFS merit scores = 5.50282
CFS merit scores = 5.49778
CFS merit scores = 5.49274
CFS merit scores = 5.48772
CFS merit scores = 5.48279
CFS merit scores = 5.47795
CFS merit scores = 5.47307
CFS merit scores = 5.46827
CFS merit scores = 5.46343
CFS merit scores = 5.45862
CFS merit scores = 5.45383
CFS merit scores = 5.44909
CFS merit scores = 5.4444
CFS merit scores = 5.43971
CFS merit scores = 5.435
CFS merit scores = 5.43038
CFS merit scores = 5.42569
CFS merit scores = 5.42105
CFS merit scores = 5.41631
CFS merit scores = 5.41166
CFS merit scores = 5.407
CFS merit scores = 5.4023
CFS merit scores = 5.39754
CFS merit scores = 5.39278
CFS merit scores = 5.38804
CFS merit scores = 5.38334
CFS merit scores = 5.37856
CFS merit scores = 5.3737
CFS merit scores = 5.36877
CFS merit scores = 5.36391
CFS merit scores = 5.35903
CFS merit scores = 5.35421
CFS merit scores = 5.34935
CFS merit scores = 5.34451
CFS merit scores = 5.3397
CFS merit scores = 5.33492
CFS merit scores = 5.3301
CFS merit scores = 5.3253
CFS merit scores = 5.32053
CFS merit scores = 5.31582
CFS merit scores = 5.31107
CFS merit scores = 5.30635
CFS merit scores = 5.30168
CFS merit scores = 5.297
CFS merit scores = 5.2923
CFS merit scores = 5.28762
CFS merit scores = 5.28292
CFS merit scores = 5.27824
CFS merit scores = 5.2735
CFS merit scores = 5.26879
CFS merit scores = 5.26409
CFS merit scores = 5.25941
CFS merit scores = 5.25468
CFS merit scores = 5.24995
CFS merit scores = 5.24524
CFS merit scores = 5.24046
CFS merit scores = 5.23571
CFS merit scores = 5.23081
CFS merit scores = 5.22597
CFS merit scores = 5.22109
CFS merit scores = 5.21623
CFS merit scores = 5.21139
CFS merit scores = 5.20653
CFS merit scores = 5.20168
CFS merit scores = 5.19686
CFS merit scores = 5.19206
CFS merit scores = 5.18723
CFS merit scores = 5.18241
CFS merit scores = 5.1774
CFS merit scores = 5.1724
CFS merit scores = 5.16739
CFS merit scores = 5.16231
CFS merit scores = 5.1571
CFS merit scores = 5.15184
CFS merit scores = 5.14653
CFS merit scores = 5.14108
CFS merit scores = 5.13562
CFS merit scores = 5.13016
CFS merit scores = 5.12461
CFS merit scores = 5.11911
CFS merit scores = 5.11363
CFS merit scores = 5.10817
CFS merit scores = 5.10269
CFS merit scores = 5.09724
CFS merit scores = 5.09179
CFS merit scores = 5.08631
CFS merit scores = 5.08087
CFS merit scores = 5.07542
CFS merit scores = 5.06995
CFS merit scores = 5.06448
CFS merit scores = 5.05899
CFS merit scores = 5.05349
CFS merit scores = 5.04788
CFS merit scores = 5.04208
CFS merit scores = 5.03633
CFS merit scores = 5.03062
CFS merit scores = 5.02491
CFS merit scores = 5.01922
CFS merit scores = 5.01355
CFS merit scores = 5.0079
CFS merit scores = 5.00227
CFS merit scores = 4.99667
CFS merit scores = 4.99098
CFS merit scores = 4.98536
CFS merit scores = 4.9798
CFS merit scores = 4.974
CFS merit scores = 4.96819
CFS merit scores = 4.96225
CFS merit scores = 4.95637
CFS merit scores = 4.95023
CFS merit scores = 4.94401
CFS merit scores = 4.93788
CFS merit scores = 4.93165
CFS merit scores = 4.9252
CFS merit scores = 4.91871
CFS merit scores = 4.91217
CFS merit scores = 4.90564
CFS merit scores = 4.89906
CFS merit scores = 4.89245
CFS merit scores = 4.88578
CFS merit scores = 4.87919
CFS merit scores = 4.87253
CFS merit scores = 4.86589
CFS merit scores = 4.85925
CFS merit scores = 4.8526
CFS merit scores = 4.84571
CFS merit scores = 4.83881
CFS merit scores = 4.83199
CFS merit scores = 4.82516
CFS merit scores = 4.81834
CFS merit scores = 4.81117
CFS merit scores = 4.80394
CFS merit scores = 4.79679
CFS merit scores = 4.78952
CFS merit scores = 4.78231
CFS merit scores = 4.77504
CFS merit scores = 4.76777
CFS merit scores = 4.76021
CFS merit scores = 4.75255
CFS merit scores = 4.74425
CFS merit scores = 4.73529
CFS merit scores = 4.72223
cnt = 1	feature = 62	correl = -0.284247	descr = Gibbs_of_Target_Sequence__Pos_19_Step_1
cnt = 2	feature = 49	correl = 0.274573	descr = Gibbs_of_Target_Sequence__Pos_2_Step_1
cnt = 3	feature = 54	correl = -0.185982	descr = Gibbs_of_Target_Sequence__Pos_7_Step_1
cnt = 4	feature = 303	correl = 0.073181	descr = N_Gram_CCCGA
cnt = 5	feature = 593	correl = 0.0520764	descr = N_Gram_TCCCG
cnt = 6	feature = 604	correl = 0.0802158	descr = N_Gram_TCGAC
cnt = 7	feature = 556	correl = 0.0561571	descr = N_Gram_GTTTC
cnt = 8	feature = 523	correl = 0.0503317	descr = N_Gram_GTATA
cnt = 9	feature = 624	correl = 0.0456842	descr = N_Gram_TGACA
cnt = 10	feature = 640	correl = 0.0637596	descr = N_Gram_TGGAG
cnt = 11	feature = 423	correl = 0.0629458	descr = N_Gram_GATGT
cnt = 12	feature = 561	correl = 0.0489216	descr = N_Gram_TAAAG
cnt = 13	feature = 541	correl = 0.0570008	descr = N_Gram_GTGCG
cnt = 14	feature = 234	correl = -0.0454839	descr = N_Gram_ATGCA
cnt = 15	feature = 505	correl = 0.0450415	descr = N_Gram_GGGCT
cnt = 16	feature = 608	correl = 0.0942856	descr = N_Gram_TCGGC
cnt = 17	feature = 508	correl = 0.0450415	descr = N_Gram_GGGGT
cnt = 18	feature = 308	correl = 0.0450415	descr = N_Gram_CCGAA
cnt = 19	feature = 266	correl = 0.0557929	descr = N_Gram_CACGT
cnt = 20	feature = 289	correl = 0.0514695	descr = N_Gram_CCAAT
cnt = 21	feature = 357	correl = 0.0788089	descr = N_Gram_CGTGG
cnt = 22	feature = 595	correl = 0.0502062	descr = N_Gram_TCCGA
cnt = 23	feature = 462	correl = 0.0450415	descr = N_Gram_GCGTA
cnt = 24	feature = 419	correl = -0.0557411	descr = N_Gram_GATCG
cnt = 25	feature = 383	correl = 0.0559049	descr = N_Gram_CTGGG
cnt = 26	feature = 626	correl = -0.0813103	descr = N_Gram_TGAGA
cnt = 27	feature = 323	correl = 0.0744472	descr = N_Gram_CCTTA
cnt = 28	feature = 378	correl = 0.0740391	descr = N_Gram_CTCTA
cnt = 29	feature = 300	correl = 0.114574	descr = N_Gram_CCCCC
cnt = 30	feature = 406	correl = -0.0682787	descr = N_Gram_GACCC
cnt = 31	feature = 574	correl = 0.0675531	descr = N_Gram_TATAT
cnt = 32	feature = 607	correl = 0.0736069	descr = N_Gram_TCGGA
cnt = 33	feature = 301	correl = 0.0450415	descr = N_Gram_CCCCG
cnt = 34	feature = 663	correl = 0.0647391	descr = N_Gram_TTAAC
cnt = 35	feature = 533	correl = -0.0459897	descr = N_Gram_GTCGC
cnt = 36	feature = 327	correl = -0.0492258	descr = N_Gram_CGACC
cnt = 37	feature = 283	correl = 0.0553759	descr = N_Gram_CATTA
cnt = 38	feature = 570	correl = 0.0456093	descr = N_Gram_TAGAC
cnt = 39	feature = 622	correl = 0.0511125	descr = N_Gram_TGAAA
cnt = 40	feature = 548	correl = 0.0886556	descr = N_Gram_GTTAA
cnt = 41	feature = 636	correl = 0.0520764	descr = N_Gram_TGCCG
cnt = 42	feature = 282	correl = -0.0498656	descr = N_Gram_CATGC
cnt = 43	feature = 576	correl = -0.0599047	descr = N_Gram_TATTC
cnt = 44	feature = 225	correl = -0.0492258	descr = N_Gram_ATCGC
cnt = 45	feature = 241	correl = 0.0669167	descr = N_Gram_ATTCC
cnt = 46	feature = 309	correl = 0.0450415	descr = N_Gram_CCGCA
cnt = 47	feature = 368	correl = 0.0860664	descr = N_Gram_CTATT
cnt = 48	feature = 569	correl = 0.0466014	descr = N_Gram_TACGA
cnt = 49	feature = 435	correl = 0.0451046	descr = N_Gram_GCACT
cnt = 50	feature = 343	correl = 0.0496787	descr = N_Gram_CGGCC
cnt = 51	feature = 549	correl = -0.0797784	descr = N_Gram_GTTAC
cnt = 52	feature = 482	correl = 0.0653179	descr = N_Gram_GGATT
cnt = 53	feature = 527	correl = 0.176369	descr = N_Gram_GTCAG
cnt = 54	feature = 521	correl = 0.0482947	descr = N_Gram_GTACC
cnt = 55	feature = 512	correl = -0.0578931	descr = N_Gram_GGTAA
cnt = 56	feature = 315	correl = -0.0541093	descr = N_Gram_CCGTC
cnt = 57	feature = 436	correl = -0.0586919	descr = N_Gram_GCAGA
cnt = 58	feature = 334	correl = -0.0494292	descr = N_Gram_CGATG
cnt = 59	feature = 684	correl = -0.053902	descr = N_Gram_TTGGA
cnt = 60	feature = 573	correl = -0.105445	descr = N_Gram_TATAC
cnt = 61	feature = 457	correl = 0.0519217	descr = N_Gram_GCGGA
cnt = 62	feature = 350	correl = -0.0562403	descr = N_Gram_CGTAA
cnt = 63	feature = 226	correl = -0.095802	descr = N_Gram_ATCGG
cnt = 64	feature = 564	correl = 0.0877766	descr = N_Gram_TAAGC
cnt = 65	feature = 542	correl = 0.0697161	descr = N_Gram_GTGCT
cnt = 66	feature = 392	correl = -0.114554	descr = N_Gram_CTTGC
cnt = 67	feature = 216	correl = 0.054562	descr = N_Gram_ATACA
cnt = 68	feature = 364	correl = 0.0661461	descr = N_Gram_CTAGG
cnt = 69	feature = 526	correl = -0.0512522	descr = N_Gram_GTCAA
cnt = 70	feature = 318	correl = 0.0670616	descr = N_Gram_CCTCA
cnt = 71	feature = 572	correl = 0.0687236	descr = N_Gram_TAGCA
cnt = 72	feature = 351	correl = -0.0676911	descr = N_Gram_CGTAC
cnt = 73	feature = 431	correl = 0.0659011	descr = N_Gram_GCAAC
cnt = 74	feature = 320	correl = 0.0603239	descr = N_Gram_CCTCG
cnt = 75	feature = 510	correl = -0.0444272	descr = N_Gram_GGGTT
cnt = 76	feature = 452	correl = 0.173939	descr = N_Gram_GCCTT
cnt = 77	feature = 444	correl = 0.0866995	descr = N_Gram_GCCCA
cnt = 78	feature = 432	correl = 0.0836764	descr = N_Gram_GCAAT
cnt = 79	feature = 382	correl = -0.0684932	descr = N_Gram_CTGCC
cnt = 80	feature = 363	correl = 0.0563769	descr = N_Gram_CTACT
cnt = 81	feature = 402	correl = 0.0531395	descr = N_Gram_GAATC
cnt = 82	feature = 362	correl = 0.0450415	descr = N_Gram_CTAAA
cnt = 83	feature = 489	correl = 0.0889329	descr = N_Gram_GGCCC
cnt = 84	feature = 571	correl = -0.0627323	descr = N_Gram_TAGAT
cnt = 85	feature = 317	correl = 0.0553946	descr = N_Gram_CCTAT
cnt = 86	feature = 344	correl = 0.0607596	descr = N_Gram_CGGCG
cnt = 87	feature = 647	correl = 0.0637596	descr = N_Gram_TGGGG
cnt = 88	feature = 464	correl = 0.0544286	descr = N_Gram_GCGTG
cnt = 89	feature = 630	correl = -0.0521431	descr = N_Gram_TGATC
cnt = 90	feature = 409	correl = 0.0886556	descr = N_Gram_GACGG
cnt = 91	feature = 568	correl = -0.0501644	descr = N_Gram_TACCG
cnt = 92	feature = 214	correl = -0.125779	descr = N_Gram_ATAAG
cnt = 93	feature = 267	correl = 0.0670594	descr = N_Gram_CACTC
cnt = 94	feature = 337	correl = 0.0570008	descr = N_Gram_CGCTA
cnt = 95	feature = 400	correl = -0.0441292	descr = N_Gram_GAAGG
cnt = 96	feature = 480	correl = 0.0942856	descr = N_Gram_GGAGT
cnt = 97	feature = 473	correl = -0.0498594	descr = N_Gram_GGAAC
cnt = 98	feature = 258	correl = 0.0832887	descr = N_Gram_CACAG
cnt = 99	feature = 360	correl = 0.149477	descr = N_Gram_CGTTT
cnt = 100	feature = 606	correl = -0.0492258	descr = N_Gram_TCGCA
cnt = 101	feature = 386	correl = 0.0450415	descr = N_Gram_CTTAC
cnt = 102	feature = 408	correl = -0.0570216	descr = N_Gram_GACCT
cnt = 103	feature = 441	correl = -0.045258	descr = N_Gram_GCATG
cnt = 104	feature = 209	correl = 0.0886556	descr = N_Gram_AGTTA
cnt = 105	feature = 575	correl = 0.0447185	descr = N_Gram_TATGT
cnt = 106	feature = 509	correl = 0.0928145	descr = N_Gram_GGGTC
cnt = 107	feature = 238	correl = 0.0474198	descr = N_Gram_ATGTA
cnt = 108	feature = 223	correl = -0.0582713	descr = N_Gram_ATCAT
cnt = 109	feature = 449	correl = -0.0562607	descr = N_Gram_GCCGT
cnt = 110	feature = 252	correl = 0.0616903	descr = N_Gram_CAAGC
cnt = 111	feature = 257	correl = 0.0519061	descr = N_Gram_CACAC
cnt = 112	feature = 427	correl = -0.0808982	descr = N_Gram_GATTT
cnt = 113	feature = 551	correl = 0.0824081	descr = N_Gram_GTTCC
cnt = 114	feature = 434	correl = 0.0558297	descr = N_Gram_GCACC
cnt = 115	feature = 377	correl = 0.0712948	descr = N_Gram_CTCGG
cnt = 116	feature = 658	correl = 0.0711532	descr = N_Gram_TGTGG
cnt = 117	feature = 660	correl = -0.0701986	descr = N_Gram_TGTTA
cnt = 118	feature = 326	correl = 0.073181	descr = N_Gram_CGACA
cnt = 119	feature = 514	correl = 0.0551954	descr = N_Gram_GGTGC
cnt = 120	feature = 398	correl = 0.10116	descr = N_Gram_GAAAG
cnt = 121	feature = 454	correl = -0.0745838	descr = N_Gram_GCGAC
cnt = 122	feature = 552	correl = -0.0485329	descr = N_Gram_GTTCG
cnt = 123	feature = 217	correl = -0.104536	descr = N_Gram_ATACT
cnt = 124	feature = 678	correl = -0.059095	descr = N_Gram_TTGAA
cnt = 125	feature = 634	correl = 0.0772693	descr = N_Gram_TGCAA
cnt = 126	feature = 648	correl = 0.0463545	descr = N_Gram_TGGGT
cnt = 127	feature = 477	correl = 0.0886556	descr = N_Gram_GGACG
cnt = 128	feature = 304	correl = 0.0687388	descr = N_Gram_CCCGC
cnt = 129	feature = 448	correl = 0.0721921	descr = N_Gram_GCCGG
cnt = 130	feature = 546	correl = 0.0471497	descr = N_Gram_GTGTA
cnt = 131	feature = 370	correl = 0.0764664	descr = N_Gram_CTCAA
cnt = 132	feature = 443	correl = 0.0786881	descr = N_Gram_GCCAG
cnt = 133	feature = 333	correl = -0.0782265	descr = N_Gram_CGATC
cnt = 134	feature = 404	correl = 0.0444698	descr = N_Gram_GACAC
cnt = 135	feature = 313	correl = -0.0641534	descr = N_Gram_CCGGT
cnt = 136	feature = 610	correl = 0.0563769	descr = N_Gram_TCTAC
cnt = 137	feature = 425	correl = -0.0717742	descr = N_Gram_GATTA
cnt = 138	feature = 367	correl = 0.0634333	descr = N_Gram_CTATG
cnt = 139	feature = 253	correl = 0.0825601	descr = N_Gram_CAAGG
cnt = 140	feature = 596	correl = -0.0802348	descr = N_Gram_TCCGC
cnt = 141	feature = 321	correl = 0.0720865	descr = N_Gram_CCTGC
cnt = 142	feature = 426	correl = 0.0484501	descr = N_Gram_GATTG
cnt = 143	feature = 366	correl = 0.0627638	descr = N_Gram_CTATA
cnt = 144	feature = 687	correl = 0.0846757	descr = N_Gram_TTGTG
cnt = 145	feature = 560	correl = -0.0492258	descr = N_Gram_TAAAA
cnt = 146	feature = 290	correl = 0.0594077	descr = N_Gram_CCACC
cnt = 147	feature = 136	correl = 0.0466507	descr = N_Gram_AATAT
cnt = 148	feature = 268	correl = -0.0520724	descr = N_Gram_CACTG
cnt = 149	feature = 539	correl = 0.0611525	descr = N_Gram_GTGAC
cnt = 150	feature = 262	correl = 0.0584506	descr = N_Gram_CACCG
cnt = 151	feature = 273	correl = 0.0857452	descr = N_Gram_CAGGA
cnt = 152	feature = 393	correl = 0.0844645	descr = N_Gram_CTTGG
cnt = 153	feature = 295	correl = 0.0699475	descr = N_Gram_CCATC
cnt = 154	feature = 528	correl = -0.0469547	descr = N_Gram_GTCCA
cnt = 155	feature = 665	correl = -0.073479	descr = N_Gram_TTACC
cnt = 156	feature = 440	correl = 0.10902	descr = N_Gram_GCATC
cnt = 157	feature = 605	correl = -0.14911	descr = N_Gram_TCGAG
cnt = 158	feature = 565	correl = -0.12886	descr = N_Gram_TAAGT
cnt = 159	feature = 654	correl = -0.0671181	descr = N_Gram_TGTCA
cnt = 160	feature = 405	correl = 0.0836764	descr = N_Gram_GACAG
cnt = 161	feature = 316	correl = 0.105169	descr = N_Gram_CCGTG
cnt = 162	feature = 459	correl = 0.059438	descr = N_Gram_GCGGG
cnt = 163	feature = 659	correl = 0.0506229	descr = N_Gram_TGTGT
cnt = 164	feature = 270	correl = 0.0854053	descr = N_Gram_CAGCC
cnt = 165	feature = 490	correl = 0.0496787	descr = N_Gram_GGCCG
cnt = 166	feature = 305	correl = 0.0705893	descr = N_Gram_CCCGG
cnt = 167	feature = 451	correl = 0.0704072	descr = N_Gram_GCCTC
cnt = 168	feature = 207	correl = 0.0975619	descr = N_Gram_AGTGT
cnt = 169	feature = 653	correl = 0.0591248	descr = N_Gram_TGTAA
cnt = 170	feature = 422	correl = -0.0452281	descr = N_Gram_GATGC
cnt = 171	feature = 492	correl = -0.084973	descr = N_Gram_GGCGA
cnt = 172	feature = 650	correl = 0.054874	descr = N_Gram_TGGTA
cnt = 173	feature = 629	correl = 0.0539779	descr = N_Gram_TGATA
cnt = 174	feature = 460	correl = 0.054097	descr = N_Gram_GCGGT
cnt = 175	feature = 657	correl = 0.0689654	descr = N_Gram_TGTGA
cnt = 176	feature = 472	correl = 0.120547	descr = N_Gram_GGAAA
cnt = 177	feature = 246	correl = -0.139719	descr = N_Gram_ATTTT
cnt = 178	feature = 500	correl = 0.106148	descr = N_Gram_GGGAC
cnt = 179	feature = 496	correl = 0.154164	descr = N_Gram_GGCTT
cnt = 180	feature = 465	correl = 0.086166	descr = N_Gram_GCTAT
cnt = 181	feature = 387	correl = -0.129787	descr = N_Gram_CTTAT
cnt = 182	feature = 635	correl = 0.0746266	descr = N_Gram_TGCAC
cnt = 183	feature = 437	correl = 0.062322	descr = N_Gram_GCAGC
cnt = 184	feature = 499	correl = 0.0496554	descr = N_Gram_GGGAA
cnt = 185	feature = 672	correl = 0.0840151	descr = N_Gram_TTCCA
cnt = 186	feature = 599	correl = 0.0553946	descr = N_Gram_TCCTA
cnt = 187	feature = 529	correl = 0.0512049	descr = N_Gram_GTCCC
cnt = 188	feature = 319	correl = -0.0991477	descr = N_Gram_CCTCC
cnt = 189	feature = 481	correl = -0.106626	descr = N_Gram_GGATC
cnt = 190	feature = 259	correl = 0.0446846	descr = N_Gram_CACAT
cnt = 191	feature = 504	correl = 0.0776445	descr = N_Gram_GGGCG
cnt = 192	feature = 255	correl = 0.0520892	descr = N_Gram_CAATA
cnt = 193	feature = 407	correl = 0.0591652	descr = N_Gram_GACCG
cnt = 194	feature = 276	correl = 0.121945	descr = N_Gram_CAGTG
cnt = 195	feature = 287	correl = 0.0561231	descr = N_Gram_CCAAA
cnt = 196	feature = 467	correl = 0.0824739	descr = N_Gram_GCTGG
cnt = 197	feature = 291	correl = -0.0447983	descr = N_Gram_CCACG
cnt = 198	feature = 491	correl = 0.169881	descr = N_Gram_GGCCT
cnt = 199	feature = 210	correl = 0.0589338	descr = N_Gram_AGTTG
cnt = 200	feature = 666	correl = -0.0477451	descr = N_Gram_TTACT
cnt = 201	feature = 284	correl = 0.0447356	descr = N_Gram_CATTC
cnt = 202	feature = 348	correl = -0.0663341	descr = N_Gram_CGGTA
cnt = 203	feature = 340	correl = 0.0637315	descr = N_Gram_CGGAA
cnt = 204	feature = 232	correl = -0.0590718	descr = N_Gram_ATGAT
cnt = 205	feature = 544	correl = 0.13832	descr = N_Gram_GTGGC
cnt = 206	feature = 221	correl = 0.0597259	descr = N_Gram_ATATC
cnt = 207	feature = 686	correl = 0.0546418	descr = N_Gram_TTGGT
cnt = 208	feature = 228	correl = 0.0796666	descr = N_Gram_ATCTG
cnt = 209	feature = 553	correl = -0.0854195	descr = N_Gram_GTTCT
cnt = 210	feature = 394	correl = 0.078366	descr = N_Gram_CTTGT
cnt = 211	feature = 331	correl = -0.115242	descr = N_Gram_CGAGT
cnt = 212	feature = 235	correl = -0.0659481	descr = N_Gram_ATGCT
cnt = 213	feature = 479	correl = 0.106683	descr = N_Gram_GGAGC
cnt = 214	feature = 356	correl = 0.103422	descr = N_Gram_CGTGC
cnt = 215	feature = 380	correl = -0.0732144	descr = N_Gram_CTGAT
cnt = 216	feature = 328	correl = -0.0745838	descr = N_Gram_CGACG
cnt = 217	feature = 396	correl = 0.121997	descr = N_Gram_CTTTG
cnt = 218	feature = 447	correl = 0.0899065	descr = N_Gram_GCCGC
cnt = 219	feature = 324	correl = -0.114938	descr = N_Gram_CCTTC
cnt = 220	feature = 530	correl = -0.056749	descr = N_Gram_GTCCT
cnt = 221	feature = 375	correl = -0.0439351	descr = N_Gram_CTCCG
cnt = 222	feature = 485	correl = 0.052131	descr = N_Gram_GGCAG
cnt = 223	feature = 493	correl = 0.100474	descr = N_Gram_GGCGC
cnt = 224	feature = 671	correl = 0.076566	descr = N_Gram_TTCAG
cnt = 225	feature = 693	correl = -0.080304	descr = N_Gram_TTTGG
cnt = 226	feature = 288	correl = 0.0610252	descr = N_Gram_CCAAG
cnt = 227	feature = 445	correl = 0.0896384	descr = N_Gram_GCCCG
cnt = 228	feature = 269	correl = 0.0854672	descr = N_Gram_CAGCA
cnt = 229	feature = 501	correl = 0.120675	descr = N_Gram_GGGAG
cnt = 230	feature = 458	correl = 0.0660122	descr = N_Gram_GCGGC
cnt = 231	feature = 516	correl = 0.0576326	descr = N_Gram_GGTTG
cnt = 232	feature = 476	correl = 0.125541	descr = N_Gram_GGACC
cnt = 233	feature = 463	correl = -0.129118	descr = N_Gram_GCGTC
cnt = 234	feature = 627	correl = -0.0493541	descr = N_Gram_TGAGG
cnt = 235	feature = 261	correl = 0.0687702	descr = N_Gram_CACCA
cnt = 236	feature = 279	correl = -0.0640659	descr = N_Gram_CATCG
cnt = 237	feature = 250	correl = 0.0481933	descr = N_Gram_CAAAA
cnt = 238	feature = 206	correl = -0.145657	descr = N_Gram_AGTCT
cnt = 239	feature = 644	correl = 0.131806	descr = N_Gram_TGGCT
cnt = 240	feature = 412	correl = -0.0724754	descr = N_Gram_GACTG
cnt = 241	feature = 580	correl = 0.0952317	descr = N_Gram_TCACC
cnt = 242	feature = 275	correl = 0.0820255	descr = N_Gram_CAGTA
cnt = 243	feature = 298	correl = 0.0534899	descr = N_Gram_CCCAA
cnt = 244	feature = 615	correl = 0.0474567	descr = N_Gram_TCTGG
cnt = 245	feature = 416	correl = -0.105056	descr = N_Gram_GAGTT
cnt = 246	feature = 399	correl = 0.107687	descr = N_Gram_GAAGA
cnt = 247	feature = 379	correl = -0.0649215	descr = N_Gram_CTCTC
cnt = 248	feature = 397	correl = 0.0583244	descr = N_Gram_GAAA
cnt = 249	feature = 503	correl = 0.124141	descr = N_Gram_GGGCC
cnt = 250	feature = 586	correl = -0.0641178	descr = N_Gram_TCATG
cnt = 251	feature = 547	correl = 0.0693062	descr = N_Gram_GTGTG
cnt = 252	feature = 280	correl = 0.109566	descr = N_Gram_CATCT
cnt = 253	feature = 414	correl = 0.0909455	descr = N_Gram_GAGCT
cnt = 254	feature = 612	correl = -0.0777771	descr = N_Gram_TCTCA
cnt = 255	feature = 696	correl = -0.0645492	descr = N_Gram_TTTTG
cnt = 256	feature = 488	correl = 0.0952263	descr = N_Gram_GGCCA
cnt = 257	feature = 589	correl = 0.0872749	descr = N_Gram_TCCAA
cnt = 258	feature = 438	correl = 0.0502017	descr = N_Gram_GCAGT
cnt = 259	feature = 263	correl = 0.0724854	descr = N_Gram_CACCT
cnt = 260	feature = 160	correl = -0.071104	descr = N_Gram_ACGAT
cnt = 261	feature = 421	correl = -0.0463943	descr = N_Gram_GATGA
cnt = 262	feature = 679	correl = -0.0753309	descr = N_Gram_TTGAC
cnt = 263	feature = 554	correl = 0.107487	descr = N_Gram_GTTGG
cnt = 264	feature = 655	correl = 0.0580018	descr = N_Gram_TGTCC
cnt = 265	feature = 371	correl = 0.054869	descr = N_Gram_CTCAC
cnt = 266	feature = 494	correl = 0.0903571	descr = N_Gram_GGCGG
cnt = 267	feature = 229	correl = 0.0552828	descr = N_Gram_ATCTT
cnt = 268	feature = 77	correl = -0.0508233	descr = Fold_of_RNAi_Sequence_Pos_18
cnt = 269	feature = 211	correl = -0.114928	descr = N_Gram_AGTTT
cnt = 270	feature = 645	correl = 0.0920003	descr = N_Gram_TGGG
cnt = 271	feature = 336	correl = 0.0936383	descr = N_Gram_CGCCG
cnt = 272	feature = 590	correl = -0.145289	descr = N_Gram_TCCAG
cnt = 273	feature = 403	correl = 0.0620712	descr = N_Gram_GACA
cnt = 274	feature = 591	correl = 0.0648661	descr = N_Gram_TCCC
cnt = 275	feature = 583	correl = 0.118125	descr = N_Gram_TCAGT
cnt = 276	feature = 600	correl = -0.0624499	descr = N_Gram_TCCTC
cnt = 277	feature = 281	correl = -0.0453982	descr = N_Gram_CATGA
cnt = 278	feature = 532	correl = -0.111192	descr = N_Gram_GTCGA
cnt = 279	feature = 242	correl = 0.0515481	descr = N_Gram_ATTG
cnt = 280	feature = 642	correl = 0.136639	descr = N_Gram_TGGCC
cnt = 281	feature = 429	correl = 0.10322	descr = N_Gram_GCAA
cnt = 282	feature = 26	correl = -0.0619178	descr = Position_Specific_Bin_Base_11_Base_G
cnt = 283	feature = 31	correl = -0.0512792	descr = Position_Specific_Bin_Base_13_Base_A
cnt = 284	feature = 453	correl = -0.0571668	descr = N_Gram_GCGA
cnt = 285	feature = 555	correl = -0.0479684	descr = N_Gram_GTTGT
cnt = 286	feature = 536	correl = -0.0659935	descr = N_Gram_GTCTT
cnt = 287	feature = 51	correl = -0.0481894	descr = Gibbs_of_Target_Sequence__Pos_4_Step_1
cnt = 288	feature = 381	correl = 0.0876123	descr = N_Gram_CTGCA
cnt = 289	feature = 395	correl = 0.0856318	descr = N_Gram_CTTTA
cnt = 290	feature = 265	correl = -0.0871877	descr = N_Gram_CACGA
cnt = 291	feature = 278	correl = 0.0945637	descr = N_Gram_CATCC
cnt = 292	feature = 22	correl = 0.0504944	descr = Position_Specific_Bin_Base_8_Base_T
cnt = 293	feature = 233	correl = -0.091874	descr = N_Gram_ATGC
cnt = 294	feature = 520	correl = 0.0468747	descr = N_Gram_GTAC
cnt = 295	feature = 597	correl = -0.0866761	descr = N_Gram_TCCGG
cnt = 296	feature = 44	correl = 0.100401	descr = Position_Specific_Bin_Base_18_Base_C
cnt = 297	feature = 272	correl = -0.147982	descr = N_Gram_CAGCT
cnt = 298	feature = 15	correl = 0.0614359	descr = Position_Specific_Bin_Base_4_Base_T
cnt = 299	feature = 42	correl = -0.0782661	descr = Position_Specific_Bin_Base_17_Base_T
cnt = 300	feature = 631	correl = -0.126073	descr = N_Gram_TGATT
cnt = 301	feature = 339	correl = 0.0639703	descr = N_Gram_CGGA
cnt = 302	feature = 16	correl = -0.127575	descr = Position_Specific_Bin_Base_5_Base_A
cnt = 303	feature = 215	correl = -0.0799759	descr = N_Gram_ATAC
cnt = 304	feature = 24	correl = -0.0554109	descr = Position_Specific_Bin_Base_9_Base_T
cnt = 305	feature = 420	correl = -0.132303	descr = N_Gram_GATCT
cnt = 306	feature = 619	correl = -0.0577328	descr = N_Gram_TCTTG
cnt = 307	feature = 365	correl = 0.133221	descr = N_Gram_CTAT
cnt = 308	feature = 39	correl = -0.0496727	descr = Position_Specific_Bin_Base_16_Base_T
cnt = 309	feature = 218	correl = 0.0533545	descr = N_Gram_ATAG
cnt = 310	feature = 474	correl = 0.0536895	descr = N_Gram_GGAAG
cnt = 311	feature = 25	correl = 0.0647345	descr = Position_Specific_Bin_Base_10_Base_T
cnt = 312	feature = 35	correl = 0.0686014	descr = Position_Specific_Bin_Base_14_Base_T
cnt = 313	feature = 433	correl = 0.0908644	descr = N_Gram_GCAC
cnt = 314	feature = 12	correl = 0.0900679	descr = Position_Specific_Bin_Base_3_Base_C
cnt = 315	feature = 439	correl = 0.06368	descr = N_Gram_GCAT
cnt = 316	feature = 30	correl = -0.141854	descr = Position_Specific_Bin_Base_12_Base_T
cnt = 317	feature = 11	correl = 0.0715807	descr = Position_Specific_Bin_Base_2_Base_T
cnt = 318	feature = 538	correl = 0.055444	descr = N_Gram_GTGA
cnt = 319	feature = 410	correl = -0.0673433	descr = N_Gram_GACGT
cnt = 320	feature = 73	correl = 0.0674259	descr = Fold_of_RNAi_Sequence_Pos_11
cnt = 321	feature = 23	correl = 0.05953	descr = Position_Specific_Bin_Base_9_Base_G
cnt = 322	feature = 652	correl = 0.0516853	descr = N_Gram_TGTA
cnt = 323	feature = 543	correl = 0.0849878	descr = N_Gram_GTGG
cnt = 324	feature = 455	correl = 0.0581033	descr = N_Gram_GCGCC
cnt = 325	feature = 41	correl = 0.106152	descr = Position_Specific_Bin_Base_17_Base_C
cnt = 326	feature = 475	correl = 0.090033	descr = N_Gram_GGAC
cnt = 327	feature = 251	correl = 0.0582749	descr = N_Gram_CAAG
cnt = 328	feature = 413	correl = 0.046238	descr = N_Gram_GAGC
cnt = 329	feature = 515	correl = 0.0594382	descr = N_Gram_GGTT
cnt = 330	feature = 353	correl = -0.127818	descr = N_Gram_CGTCG
cnt = 331	feature = 29	correl = 0.0926201	descr = Position_Specific_Bin_Base_12_Base_G
cnt = 332	feature = 643	correl = -0.0845715	descr = N_Gram_TGGCG
cnt = 333	feature = 40	correl = -0.0543457	descr = Position_Specific_Bin_Base_17_Base_A
cnt = 334	feature = 618	correl = -0.109664	descr = N_Gram_TCTTC
cnt = 335	feature = 244	correl = -0.100859	descr = N_Gram_ATTT
cnt = 336	feature = 297	correl = 0.079287	descr = N_Gram_CCCA
cnt = 337	feature = 18	correl = 0.0753239	descr = Position_Specific_Bin_Base_5_Base_G
cnt = 338	feature = 46	correl = -0.119229	descr = Position_Specific_Bin_Base_18_Base_T
cnt = 339	feature = 401	correl = -0.0637937	descr = N_Gram_GAAGT
cnt = 340	feature = 9	correl = 0.078318	descr = Position_Specific_Bin_Base_2_Base_C
cnt = 341	feature = 81	correl = 0.103328	descr = Xue_Structure_Feature_A101
cnt = 342	feature = 495	correl = 0.0522105	descr = N_Gram_GGCT
cnt = 343	feature = 33	correl = -0.0934854	descr = Position_Specific_Bin_Base_14_Base_A
cnt = 344	feature = 20	correl = 0.0974169	descr = Position_Specific_Bin_Base_6_Base_C
cnt = 345	feature = 237	correl = 0.049233	descr = N_Gram_ATGT
cnt = 346	feature = 468	correl = 0.0608741	descr = N_Gram_GCTT
cnt = 347	feature = 563	correl = -0.0880709	descr = N_Gram_TAAG
cnt = 348	feature = 625	correl = -0.0455508	descr = N_Gram_TGAG
cnt = 349	feature = 71	correl = 0.103764	descr = Fold_of_RNAi_Sequence_Pos_9
cnt = 350	feature = 14	correl = 0.0478372	descr = Position_Specific_Bin_Base_4_Base_C
cnt = 351	feature = 293	correl = -0.134953	descr = N_Gram_CCAGC
cnt = 352	feature = 38	correl = 0.0460823	descr = Position_Specific_Bin_Base_16_Base_G
cnt = 353	feature = 227	correl = -0.06119	descr = N_Gram_ATCTC
cnt = 354	feature = 57	correl = -0.100348	descr = Gibbs_of_Target_Sequence__Pos_13_Step_1
cnt = 355	feature = 685	correl = 0.0652559	descr = N_Gram_TTGGC
cnt = 356	feature = 79	correl = -0.0599699	descr = Xue_Structure_Feature_A110
cnt = 357	feature = 450	correl = 0.119503	descr = N_Gram_GCCT
cnt = 358	feature = 34	correl = 0.0449651	descr = Position_Specific_Bin_Base_14_Base_C
cnt = 359	feature = 21	correl = -0.0609384	descr = Position_Specific_Bin_Base_8_Base_C
cnt = 360	feature = 256	correl = 0.0600994	descr = N_Gram_CACA
cnt = 361	feature = 603	correl = -0.0951329	descr = N_Gram_TCGA
cnt = 362	feature = 10	correl = -0.0614154	descr = Position_Specific_Bin_Base_2_Base_G
cnt = 363	feature = 53	correl = -0.109438	descr = Gibbs_of_Target_Sequence__Pos_6_Step_1
cnt = 364	feature = 32	correl = 0.08487	descr = Position_Specific_Bin_Base_13_Base_C
cnt = 365	feature = 391	correl = -0.0864316	descr = N_Gram_CTTGA
cnt = 366	feature = 43	correl = -0.237759	descr = Position_Specific_Bin_Base_18_Base_A
cnt = 367	feature = 55	correl = -0.0602899	descr = Gibbs_of_Target_Sequence__Pos_8_Step_1
cnt = 368	feature = 689	correl = 0.0493577	descr = N_Gram_TTTA
cnt = 369	feature = 623	correl = -0.0747605	descr = N_Gram_TGAAG
cnt = 370	feature = 637	correl = -0.136048	descr = N_Gram_TGCG
cnt = 371	feature = 347	correl = 0.147992	descr = N_Gram_CGGGC
cnt = 372	feature = 633	correl = 0.0705915	descr = N_Gram_TGCA
cnt = 373	feature = 579	correl = 0.0447217	descr = N_Gram_TCAC
cnt = 374	feature = 545	correl = 0.0783838	descr = N_Gram_GTGT
cnt = 375	feature = 76	correl = 0.0592468	descr = Fold_of_RNAi_Sequence_Pos_14
cnt = 376	feature = 557	correl = -0.0878071	descr = N_Gram_GTTTT
cnt = 377	feature = 601	correl = -0.148115	descr = N_Gram_TCCTT
cnt = 378	feature = 37	correl = 0.135254	descr = Position_Specific_Bin_Base_16_Base_C
cnt = 379	feature = 19	correl = -0.117316	descr = Position_Specific_Bin_Base_6_Base_A
cnt = 380	feature = 72	correl = 0.0485657	descr = Fold_of_RNAi_Sequence_Pos_10
cnt = 381	feature = 8	correl = -0.072672	descr = Position_Specific_Bin_Base_2_Base_A
cnt = 382	feature = 649	correl = 0.0585371	descr = N_Gram_TGGT
cnt = 383	feature = 27	correl = -0.0783985	descr = Position_Specific_Bin_Base_12_Base_A
cnt = 384	feature = 361	correl = 0.0904271	descr = N_Gram_CTA
cnt = 385	feature = 13	correl = -0.0659148	descr = Position_Specific_Bin_Base_4_Base_A
cnt = 386	feature = 264	correl = -0.0876602	descr = N_Gram_CACG
cnt = 387	feature = 56	correl = 0.0539412	descr = Gibbs_of_Target_Sequence__Pos_12_Step_1
cnt = 388	feature = 484	correl = 0.083642	descr = N_Gram_GGCA
cnt = 389	feature = 656	correl = 0.0809163	descr = N_Gram_TGTG
cnt = 390	feature = 415	correl = -0.0810036	descr = N_Gram_GAGT
cnt = 391	feature = 17	correl = 0.0832069	descr = Position_Specific_Bin_Base_5_Base_C
cnt = 392	feature = 692	correl = -0.099415	descr = N_Gram_TTTCT
cnt = 393	feature = 506	correl = 0.0666381	descr = N_Gram_GGGG
cnt = 394	feature = 314	correl = 0.0671655	descr = N_Gram_CCGT
cnt = 395	feature = 249	correl = 0.0604424	descr = N_Gram_CAAA
cnt = 396	feature = 45	correl = 0.280071	descr = Position_Specific_Bin_Base_18_Base_G
cnt = 397	feature = 105	correl = 0.155594	descr = Fold_of_Target_NoEndbrace_noends_Pos_18
cnt = 398	feature = 664	correl = -0.0814692	descr = N_Gram_TTAC
cnt = 399	feature = 341	correl = 0.103406	descr = N_Gram_CGGC
cnt = 400	feature = 36	correl = -0.122514	descr = Position_Specific_Bin_Base_16_Base_A
cnt = 401	feature = 52	correl = -0.0548727	descr = Gibbs_of_Target_Sequence__Pos_5_Step_1
cnt = 402	feature = 69	correl = 0.173695	descr = Fold_of_RNAi_Sequence_Pos_2
cnt = 403	feature = 681	correl = -0.0898801	descr = N_Gram_TTGC
cnt = 404	feature = 28	correl = 0.136225	descr = Position_Specific_Bin_Base_12_Base_C
cnt = 405	feature = 535	correl = -0.0732795	descr = N_Gram_GTCT
cnt = 406	feature = 50	correl = 0.0781474	descr = Gibbs_of_Target_Sequence__Pos_3_Step_1
cnt = 407	feature = 614	correl = -0.118725	descr = N_Gram_TCTCT
cnt = 408	feature = 667	correl = -0.0652804	descr = N_Gram_TTAT
cnt = 409	feature = 231	correl = -0.0674853	descr = N_Gram_ATGA
cnt = 410	feature = 446	correl = 0.083521	descr = N_Gram_GCCG
cnt = 411	feature = 471	correl = 0.0769589	descr = N_Gram_GGAA
cnt = 412	feature = 274	correl = 0.133558	descr = N_Gram_CAGT
cnt = 413	feature = 59	correl = -0.0532804	descr = Gibbs_of_Target_Sequence__Pos_15_Step_1
cnt = 414	feature = 75	correl = 0.0685249	descr = Fold_of_RNAi_Sequence_Pos_13
cnt = 415	feature = 478	correl = 0.102351	descr = N_Gram_GGAG
cnt = 416	feature = 540	correl = 0.0577975	descr = N_Gram_GTGC
cnt = 417	feature = 312	correl = 0.140134	descr = N_Gram_CCGGG
cnt = 418	feature = 329	correl = -0.0918492	descr = N_Gram_CGAG
cnt = 419	feature = 674	correl = -0.221627	descr = N_Gram_TTCTC
cnt = 420	feature = 286	correl = 0.0883991	descr = N_Gram_CCAA
cnt = 421	feature = 260	correl = 0.0981565	descr = N_Gram_CACC
cnt = 422	feature = 277	correl = 0.0729598	descr = N_Gram_CATC
cnt = 423	feature = 418	correl = -0.142983	descr = N_Gram_GATC
cnt = 424	feature = 519	correl = 0.0441499	descr = N_Gram_GTAA
cnt = 425	feature = 80	correl = 0.0709011	descr = Xue_Structure_Feature_A100
cnt = 426	feature = 424	correl = -0.0648451	descr = N_Gram_GATT
cnt = 427	feature = 466	correl = -0.0778558	descr = N_Gram_GCTCC
cnt = 428	feature = 60	correl = -0.114628	descr = Gibbs_of_Target_Sequence__Pos_17_Step_1
cnt = 429	feature = 67	correl = 0.180286	descr = Fold_of_RNAi_Sequence_Pos_0
cnt = 430	feature = 683	correl = 0.0553121	descr = N_Gram_TTGG
cnt = 431	feature = 78	correl = 0.051281	descr = Xue_Structure_Feature_A111
cnt = 432	feature = 61	correl = -0.190527	descr = Gibbs_of_Target_Sequence__Pos_18_Step_1
cnt = 433	feature = 389	correl = -0.205187	descr = N_Gram_CTTCT
cnt = 434	feature = 691	correl = -0.0692288	descr = N_Gram_TTTCC
cnt = 435	feature = 208	correl = -0.0477621	descr = N_Gram_AGTT
cnt = 436	feature = 58	correl = -0.171832	descr = Gibbs_of_Target_Sequence__Pos_14_Step_1
cnt = 437	feature = 677	correl = -0.0690254	descr = N_Gram_TTGA
cnt = 438	feature = 531	correl = -0.0860112	descr = N_Gram_GTCG
cnt = 439	feature = 502	correl = 0.134557	descr = N_Gram_GGGC
cnt = 440	feature = 74	correl = 0.103374	descr = Fold_of_RNAi_Sequence_Pos_12
cnt = 441	feature = 456	correl = 0.0897644	descr = N_Gram_GCGG
cnt = 442	feature = 292	correl = -0.0840023	descr = N_Gram_CCAG
cnt = 443	feature = 461	correl = -0.0884055	descr = N_Gram_GCGT
cnt = 444	feature = 613	correl = -0.118597	descr = N_Gram_TCTCC
cnt = 445	feature = 620	correl = 0.0491506	descr = N_Gram_TCTTT
cnt = 446	feature = 628	correl = -0.102393	descr = N_Gram_TGAT
cnt = 447	feature = 70	correl = 0.0858851	descr = Fold_of_RNAi_Sequence_Pos_3
cnt = 448	feature = 697	correl = -0.102371	descr = N_Gram_TTTTT
cnt = 449	feature = 388	correl = -0.119415	descr = N_Gram_CTTC
cnt = 450	feature = 230	correl = -0.0545636	descr = N_Gram_ATG
cnt = 451	feature = 518	correl = 0.054862	descr = N_Gram_GTA
cnt = 452	feature = 83	correl = 0.0787529	descr = Xue_Structure_Feature_C110
cnt = 453	feature = 525	correl = -0.0847882	descr = N_Gram_GTC
cnt = 454	feature = 566	correl = -0.0700516	descr = N_Gram_TAC
cnt = 455	feature = 376	correl = -0.133438	descr = N_Gram_CTCCT
cnt = 456	feature = 498	correl = 0.125941	descr = N_Gram_GGGA
cnt = 457	feature = 335	correl = 0.0598446	descr = N_Gram_CGCC
cnt = 458	feature = 641	correl = 0.0696033	descr = N_Gram_TGGC
cnt = 459	feature = 559	correl = -0.0561035	descr = N_Gram_TAA
cnt = 460	feature = 675	correl = -0.112851	descr = N_Gram_TTCTT
cnt = 461	feature = 602	correl = -0.0785299	descr = N_Gram_TCG
cnt = 462	feature = 68	correl = 0.213307	descr = Fold_of_RNAi_Sequence_Pos_1
cnt = 463	feature = 487	correl = 0.190802	descr = N_Gram_GGCC
cnt = 464	feature = 390	correl = -0.0512649	descr = N_Gram_CTTG
cnt = 465	feature = 588	correl = -0.0675158	descr = N_Gram_TCCA
cnt = 466	feature = 632	correl = -0.0511779	descr = N_Gram_TGC
cnt = 467	feature = 296	correl = 0.0583199	descr = N_Gram_CCC
cnt = 468	feature = 651	correl = 0.0794368	descr = N_Gram_TGT
cnt = 469	feature = 578	correl = 0.0484045	descr = N_Gram_TCA
cnt = 470	feature = 511	correl = 0.0715981	descr = N_Gram_GGT
cnt = 471	feature = 310	correl = 0.0515893	descr = N_Gram_CCGG
cnt = 472	feature = 662	correl = -0.0770247	descr = N_Gram_TTA
cnt = 473	feature = 428	correl = 0.104002	descr = N_Gram_GCA
cnt = 474	feature = 695	correl = -0.144447	descr = N_Gram_TTTTC
cnt = 475	feature = 611	correl = -0.19447	descr = N_Gram_TCTC
cnt = 476	feature = 325	correl = -0.0885274	descr = N_Gram_CGA
cnt = 477	feature = 222	correl = -0.0590112	descr = N_Gram_ATC
cnt = 478	feature = 248	correl = 0.137021	descr = N_Gram_CAA
cnt = 479	feature = 598	correl = -0.110706	descr = N_Gram_TCCT
cnt = 480	feature = 537	correl = 0.139158	descr = N_Gram_GTG
cnt = 481	feature = 639	correl = 0.0730265	descr = N_Gram_TGG
cnt = 482	feature = 82	correl = 0.108334	descr = Xue_Structure_Feature_C111
cnt = 483	feature = 621	correl = -0.0865059	descr = N_Gram_TGA
cnt = 484	feature = 470	correl = 0.120168	descr = N_Gram_GGA
cnt = 485	feature = 577	correl = -0.116474	descr = N_Gram_TC
cnt = 486	feature = 417	correl = -0.0721812	descr = N_Gram_GAT
cnt = 487	feature = 66	correl = -0.0462991	descr = PF_RNAi_Fold_3'Free_Count
cnt = 488	feature = 694	correl = -0.136627	descr = N_Gram_TTTT
cnt = 489	feature = 517	correl = 0.052238	descr = N_Gram_GT
cnt = 490	feature = 690	correl = -0.0968157	descr = N_Gram_TTTC
cnt = 491	feature = 497	correl = 0.178305	descr = N_Gram_GGG
cnt = 492	feature = 384	correl = -0.0915673	descr = N_Gram_CTT
cnt = 493	feature = 442	correl = 0.105376	descr = N_Gram_GCC
cnt = 494	feature = 345	correl = 0.146773	descr = N_Gram_CGGG
cnt = 495	feature = 673	correl = -0.219911	descr = N_Gram_TTCT
cnt = 496	feature = 306	correl = 0.0920694	descr = N_Gram_CCG
cnt = 497	feature = 558	correl = -0.0512535	descr = N_Gram_TA
cnt = 498	feature = 86	correl = 0.104148	descr = Xue_Structure_Feature_G111
cnt = 499	feature = 212	correl = -0.11513	descr = N_Gram_AT
cnt = 500	feature = 676	correl = -0.0521481	descr = N_Gram_TTG
cnt = 501	feature = 65	correl = -0.139605	descr = PF_RNAi_Fold_5'Free_Count
cnt = 502	feature = 247	correl = 0.0907745	descr = N_Gram_CA
cnt = 503	feature = 616	correl = -0.0945642	descr = N_Gram_TCTT
cnt = 504	feature = 369	correl = -0.100471	descr = N_Gram_CTC
cnt = 505	feature = 373	correl = -0.112319	descr = N_Gram_CTCC
cnt = 506	feature = 669	correl = -0.138961	descr = N_Gram_TTC
cnt = 507	feature = 285	correl = 0.0475262	descr = N_Gram_CC
cnt = 508	feature = 338	correl = 0.105487	descr = N_Gram_CGG
cnt = 509	feature = 688	correl = -0.0669687	descr = N_Gram_TTT
cnt = 510	feature = 483	correl = 0.150884	descr = N_Gram_GGC
cnt = 511	feature = 609	correl = -0.105703	descr = N_Gram_TCT
cnt = 512	feature = 587	correl = -0.106002	descr = N_Gram_TCC
cnt = 513	feature = 661	correl = -0.114981	descr = N_Gram_TT
cnt = 514	feature = 469	correl = 0.161676	descr = N_Gram_GG
cnt = 515	feature = 64	correl = -0.179519	descr = PF_RNAi_Fold_Energy
cnt = 516	feature = 47	correl = -0.182021	descr = Gibbs_of_Target_Sequence_
num rows = 521
num_elements = 269357
*
optimization finished, #iter = 627
nu = 0.450677
obj = -35.479913, rho = -0.518969
nSV = 362, nBSV = 126
num rows = 58
num_elements = 29986
*
optimization finished, #iter = 52
nu = 0.384518
obj = -3.186545, rho = -0.534549
nSV = 47, nBSV = 3
*
optimization finished, #iter = 627
nu = 0.450677
obj = -35.479913, rho = -0.518969
nSV = 362, nBSV = 126
CFS merit scores = 1.335
CFS merit scores = 1.61878
CFS merit scores = 1.86606
CFS merit scores = 2.08356
CFS merit scores = 2.28344
CFS merit scores = 2.46442
CFS merit scores = 2.63417
CFS merit scores = 2.79418
CFS merit scores = 2.94336
CFS merit scores = 3.08149
CFS merit scores = 3.21268
CFS merit scores = 3.3371
CFS merit scores = 3.45347
CFS merit scores = 3.56321
CFS merit scores = 3.66858
CFS merit scores = 3.7706
CFS merit scores = 3.86949
CFS merit scores = 3.96552
CFS merit scores = 4.05917
CFS merit scores = 4.15046
CFS merit scores = 4.23846
CFS merit scores = 4.32431
CFS merit scores = 4.40813
CFS merit scores = 4.49023
CFS merit scores = 4.57066
CFS merit scores = 4.64951
CFS merit scores = 4.72685
CFS merit scores = 4.80275
CFS merit scores = 4.87729
CFS merit scores = 4.95054
CFS merit scores = 5.02251
CFS merit scores = 5.09331
CFS merit scores = 5.16293
CFS merit scores = 5.23143
CFS merit scores = 5.29887
CFS merit scores = 5.3653
CFS merit scores = 5.42865
CFS merit scores = 5.4909
CFS merit scores = 5.55205
CFS merit scores = 5.61214
CFS merit scores = 5.67121
CFS merit scores = 5.72858
CFS merit scores = 5.78481
CFS merit scores = 5.83798
CFS merit scores = 5.89022
CFS merit scores = 5.94175
CFS merit scores = 5.99237
CFS merit scores = 6.04209
CFS merit scores = 6.0906
CFS merit scores = 6.13801
CFS merit scores = 6.18446
CFS merit scores = 6.23034
CFS merit scores = 6.27503
CFS merit scores = 6.31746
CFS merit scores = 6.35686
CFS merit scores = 6.39469
CFS merit scores = 6.42958
CFS merit scores = 6.46276
CFS merit scores = 6.49254
CFS merit scores = 6.521
CFS merit scores = 6.54744
CFS merit scores = 6.57286
CFS merit scores = 6.59713
CFS merit scores = 6.62019
CFS merit scores = 6.64201
CFS merit scores = 6.66276
CFS merit scores = 6.68257
CFS merit scores = 6.70183
CFS merit scores = 6.72065
CFS merit scores = 6.73893
CFS merit scores = 6.75673
CFS merit scores = 6.77394
CFS merit scores = 6.78974
CFS merit scores = 6.80541
CFS merit scores = 6.82119
CFS merit scores = 6.83673
CFS merit scores = 6.84997
CFS merit scores = 6.86239
CFS merit scores = 6.87406
CFS merit scores = 6.88581
CFS merit scores = 6.89689
CFS merit scores = 6.90736
CFS merit scores = 6.91774
CFS merit scores = 6.92836
CFS merit scores = 6.9386
CFS merit scores = 6.9487
CFS merit scores = 6.95746
CFS merit scores = 6.96646
CFS merit scores = 6.97509
CFS merit scores = 6.98344
CFS merit scores = 6.99141
CFS merit scores = 6.99827
CFS merit scores = 7.00537
CFS merit scores = 7.01237
CFS merit scores = 7.01855
CFS merit scores = 7.02461
CFS merit scores = 7.03032
CFS merit scores = 7.03421
CFS merit scores = 7.03773
CFS merit scores = 7.04056
CFS merit scores = 7.04338
CFS merit scores = 7.04668
CFS merit scores = 7.05045
CFS merit scores = 7.05424
CFS merit scores = 7.05709
CFS merit scores = 7.06009
CFS merit scores = 7.06184
CFS merit scores = 7.06298
CFS merit scores = 7.06422
CFS merit scores = 7.06501
CFS merit scores = 7.06584
CFS merit scores = 7.06644
CFS merit scores = 7.06687
CFS merit scores = 7.06719
CFS merit scores = 7.06784
CFS merit scores = 7.06863
CFS merit scores = 7.0693
CFS merit scores = 7.07002
CFS merit scores = 7.07016
CFS merit scores = 7.07033
CFS merit scores = 7.06894
CFS merit scores = 7.06714
CFS merit scores = 7.06558
CFS merit scores = 7.0642
CFS merit scores = 7.06313
CFS merit scores = 7.06227
CFS merit scores = 7.06115
CFS merit scores = 7.06016
CFS merit scores = 7.05854
CFS merit scores = 7.0567
CFS merit scores = 7.05502
CFS merit scores = 7.05189
CFS merit scores = 7.04887
CFS merit scores = 7.04607
CFS merit scores = 7.043
CFS merit scores = 7.03991
CFS merit scores = 7.0366
CFS merit scores = 7.0331
CFS merit scores = 7.02988
CFS merit scores = 7.02668
CFS merit scores = 7.02372
CFS merit scores = 7.02078
CFS merit scores = 7.01792
CFS merit scores = 7.01514
CFS merit scores = 7.01247
CFS merit scores = 7.00918
CFS merit scores = 7.00575
CFS merit scores = 7.00227
CFS merit scores = 6.9984
CFS merit scores = 6.99464
CFS merit scores = 6.99107
CFS merit scores = 6.98772
CFS merit scores = 6.98454
CFS merit scores = 6.98145
CFS merit scores = 6.97818
CFS merit scores = 6.97485
CFS merit scores = 6.97104
CFS merit scores = 6.96709
CFS merit scores = 6.96303
CFS merit scores = 6.95905
CFS merit scores = 6.95519
CFS merit scores = 6.95091
CFS merit scores = 6.94658
CFS merit scores = 6.94238
CFS merit scores = 6.93699
CFS merit scores = 6.93156
CFS merit scores = 6.92604
CFS merit scores = 6.92071
CFS merit scores = 6.91526
CFS merit scores = 6.90999
CFS merit scores = 6.90481
CFS merit scores = 6.89944
CFS merit scores = 6.89398
CFS merit scores = 6.88867
CFS merit scores = 6.88347
CFS merit scores = 6.87777
CFS merit scores = 6.87221
CFS merit scores = 6.8668
CFS merit scores = 6.86149
CFS merit scores = 6.85625
CFS merit scores = 6.85099
CFS merit scores = 6.84582
CFS merit scores = 6.84087
CFS merit scores = 6.83582
CFS merit scores = 6.83058
CFS merit scores = 6.8255
CFS merit scores = 6.82065
CFS merit scores = 6.8159
CFS merit scores = 6.81114
CFS merit scores = 6.80628
CFS merit scores = 6.80128
CFS merit scores = 6.79636
CFS merit scores = 6.79155
CFS merit scores = 6.7866
CFS merit scores = 6.7817
CFS merit scores = 6.77689
CFS merit scores = 6.77206
CFS merit scores = 6.76679
CFS merit scores = 6.76161
CFS merit scores = 6.75644
CFS merit scores = 6.75127
CFS merit scores = 6.74616
CFS merit scores = 6.74113
CFS merit scores = 6.73606
CFS merit scores = 6.7308
CFS merit scores = 6.72545
CFS merit scores = 6.7202
CFS merit scores = 6.71465
CFS merit scores = 6.70928
CFS merit scores = 6.70407
CFS merit scores = 6.6988
CFS merit scores = 6.69336
CFS merit scores = 6.68805
CFS merit scores = 6.68281
CFS merit scores = 6.67767
CFS merit scores = 6.67264
CFS merit scores = 6.66693
CFS merit scores = 6.6611
CFS merit scores = 6.65532
CFS merit scores = 6.64936
CFS merit scores = 6.64349
CFS merit scores = 6.63773
CFS merit scores = 6.63185
CFS merit scores = 6.62558
CFS merit scores = 6.61932
CFS merit scores = 6.61298
CFS merit scores = 6.60651
CFS merit scores = 6.60018
CFS merit scores = 6.59372
CFS merit scores = 6.58727
CFS merit scores = 6.5807
CFS merit scores = 6.5742
CFS merit scores = 6.56766
CFS merit scores = 6.56111
CFS merit scores = 6.55445
CFS merit scores = 6.54783
CFS merit scores = 6.54136
CFS merit scores = 6.53503
CFS merit scores = 6.52874
CFS merit scores = 6.52244
CFS merit scores = 6.51619
CFS merit scores = 6.50987
CFS merit scores = 6.50331
CFS merit scores = 6.49671
CFS merit scores = 6.48979
CFS merit scores = 6.48297
CFS merit scores = 6.4761
CFS merit scores = 6.46916
CFS merit scores = 6.46225
CFS merit scores = 6.45545
CFS merit scores = 6.44863
CFS merit scores = 6.44186
CFS merit scores = 6.43513
CFS merit scores = 6.4285
CFS merit scores = 6.4219
CFS merit scores = 6.41522
CFS merit scores = 6.40843
CFS merit scores = 6.40156
CFS merit scores = 6.39474
CFS merit scores = 6.388
CFS merit scores = 6.38119
CFS merit scores = 6.37422
CFS merit scores = 6.36741
CFS merit scores = 6.36069
CFS merit scores = 6.35392
CFS merit scores = 6.34695
CFS merit scores = 6.33995
CFS merit scores = 6.33287
CFS merit scores = 6.32577
CFS merit scores = 6.31876
CFS merit scores = 6.31187
CFS merit scores = 6.30484
CFS merit scores = 6.29782
CFS merit scores = 6.29089
CFS merit scores = 6.284
CFS merit scores = 6.2772
CFS merit scores = 6.27047
CFS merit scores = 6.26356
CFS merit scores = 6.25658
CFS merit scores = 6.2497
CFS merit scores = 6.24266
CFS merit scores = 6.23564
CFS merit scores = 6.22856
CFS merit scores = 6.22142
CFS merit scores = 6.21431
CFS merit scores = 6.20723
CFS merit scores = 6.20026
CFS merit scores = 6.19333
CFS merit scores = 6.18645
CFS merit scores = 6.17961
CFS merit scores = 6.17279
CFS merit scores = 6.16551
CFS merit scores = 6.15828
CFS merit scores = 6.1511
CFS merit scores = 6.14393
CFS merit scores = 6.13676
CFS merit scores = 6.12974
CFS merit scores = 6.12274
CFS merit scores = 6.11582
CFS merit scores = 6.10887
CFS merit scores = 6.10177
CFS merit scores = 6.09473
CFS merit scores = 6.08776
CFS merit scores = 6.08078
CFS merit scores = 6.07382
CFS merit scores = 6.06686
CFS merit scores = 6.05986
CFS merit scores = 6.05285
CFS merit scores = 6.04593
CFS merit scores = 6.039
CFS merit scores = 6.03215
CFS merit scores = 6.02515
CFS merit scores = 6.0182
CFS merit scores = 6.01128
CFS merit scores = 6.00447
CFS merit scores = 5.99775
CFS merit scores = 5.99095
CFS merit scores = 5.98414
CFS merit scores = 5.97738
CFS merit scores = 5.97063
CFS merit scores = 5.96395
CFS merit scores = 5.95711
CFS merit scores = 5.95035
CFS merit scores = 5.94362
CFS merit scores = 5.93699
CFS merit scores = 5.93035
CFS merit scores = 5.92376
CFS merit scores = 5.91718
CFS merit scores = 5.91068
CFS merit scores = 5.90422
CFS merit scores = 5.89788
CFS merit scores = 5.89163
CFS merit scores = 5.88544
CFS merit scores = 5.87927
CFS merit scores = 5.87306
CFS merit scores = 5.86691
CFS merit scores = 5.86081
CFS merit scores = 5.85471
CFS merit scores = 5.8486
CFS merit scores = 5.84257
CFS merit scores = 5.83653
CFS merit scores = 5.83047
CFS merit scores = 5.82441
CFS merit scores = 5.81838
CFS merit scores = 5.81232
CFS merit scores = 5.80633
CFS merit scores = 5.80038
CFS merit scores = 5.79448
CFS merit scores = 5.78863
CFS merit scores = 5.78277
CFS merit scores = 5.7769
CFS merit scores = 5.77106
CFS merit scores = 5.76529
CFS merit scores = 5.75942
CFS merit scores = 5.75362
CFS merit scores = 5.74791
CFS merit scores = 5.74208
CFS merit scores = 5.73629
CFS merit scores = 5.73044
CFS merit scores = 5.72462
CFS merit scores = 5.71887
CFS merit scores = 5.71316
CFS merit scores = 5.70749
CFS merit scores = 5.70193
CFS merit scores = 5.69629
CFS merit scores = 5.69069
CFS merit scores = 5.68509
CFS merit scores = 5.6795
CFS merit scores = 5.67397
CFS merit scores = 5.66843
CFS merit scores = 5.66295
CFS merit scores = 5.65753
CFS merit scores = 5.6521
CFS merit scores = 5.64669
CFS merit scores = 5.64135
CFS merit scores = 5.63584
CFS merit scores = 5.63041
CFS merit scores = 5.62495
CFS merit scores = 5.61953
CFS merit scores = 5.6142
CFS merit scores = 5.60883
CFS merit scores = 5.60349
CFS merit scores = 5.59819
CFS merit scores = 5.59298
CFS merit scores = 5.58769
CFS merit scores = 5.58241
CFS merit scores = 5.57711
CFS merit scores = 5.57189
CFS merit scores = 5.56669
CFS merit scores = 5.5615
CFS merit scores = 5.55625
CFS merit scores = 5.55106
CFS merit scores = 5.54581
CFS merit scores = 5.54056
CFS merit scores = 5.53537
CFS merit scores = 5.53023
CFS merit scores = 5.52507
CFS merit scores = 5.51992
CFS merit scores = 5.5148
CFS merit scores = 5.50963
CFS merit scores = 5.50444
CFS merit scores = 5.49929
CFS merit scores = 5.49418
CFS merit scores = 5.48908
CFS merit scores = 5.48401
CFS merit scores = 5.47897
CFS merit scores = 5.474
CFS merit scores = 5.46904
CFS merit scores = 5.46412
CFS merit scores = 5.45923
CFS merit scores = 5.4544
CFS merit scores = 5.44948
CFS merit scores = 5.4446
CFS merit scores = 5.43977
CFS merit scores = 5.43499
CFS merit scores = 5.43019
CFS merit scores = 5.42537
CFS merit scores = 5.42043
CFS merit scores = 5.41546
CFS merit scores = 5.41053
CFS merit scores = 5.40561
CFS merit scores = 5.40066
CFS merit scores = 5.39573
CFS merit scores = 5.39086
CFS merit scores = 5.38603
CFS merit scores = 5.38125
CFS merit scores = 5.37645
CFS merit scores = 5.37162
CFS merit scores = 5.36673
CFS merit scores = 5.36188
CFS merit scores = 5.35704
CFS merit scores = 5.35224
CFS merit scores = 5.34751
CFS merit scores = 5.34271
CFS merit scores = 5.33795
CFS merit scores = 5.33322
CFS merit scores = 5.32851
CFS merit scores = 5.32372
CFS merit scores = 5.31897
CFS merit scores = 5.31424
CFS merit scores = 5.30946
CFS merit scores = 5.30471
CFS merit scores = 5.29998
CFS merit scores = 5.29508
CFS merit scores = 5.29016
CFS merit scores = 5.2853
CFS merit scores = 5.28041
CFS merit scores = 5.27548
CFS merit scores = 5.2705
CFS merit scores = 5.2656
CFS merit scores = 5.26074
CFS merit scores = 5.25578
CFS merit scores = 5.25076
CFS merit scores = 5.24576
CFS merit scores = 5.24082
CFS merit scores = 5.23583
CFS merit scores = 5.23088
CFS merit scores = 5.22593
CFS merit scores = 5.22095
CFS merit scores = 5.21586
CFS merit scores = 5.21075
CFS merit scores = 5.20565
CFS merit scores = 5.20038
CFS merit scores = 5.19511
CFS merit scores = 5.1898
CFS merit scores = 5.18445
CFS merit scores = 5.17896
CFS merit scores = 5.17346
CFS merit scores = 5.16796
CFS merit scores = 5.16253
CFS merit scores = 5.1571
CFS merit scores = 5.15162
CFS merit scores = 5.14611
CFS merit scores = 5.14053
CFS merit scores = 5.13487
CFS merit scores = 5.12921
CFS merit scores = 5.12355
CFS merit scores = 5.11791
CFS merit scores = 5.11218
CFS merit scores = 5.10653
CFS merit scores = 5.10088
CFS merit scores = 5.09529
CFS merit scores = 5.08969
CFS merit scores = 5.08387
CFS merit scores = 5.07798
CFS merit scores = 5.07205
CFS merit scores = 5.06609
CFS merit scores = 5.06013
CFS merit scores = 5.0541
CFS merit scores = 5.04809
CFS merit scores = 5.0421
CFS merit scores = 5.03617
CFS merit scores = 5.03014
CFS merit scores = 5.02395
CFS merit scores = 5.01777
CFS merit scores = 5.0116
CFS merit scores = 5.00533
CFS merit scores = 4.999
CFS merit scores = 4.9926
CFS merit scores = 4.98613
CFS merit scores = 4.97965
CFS merit scores = 4.97311
CFS merit scores = 4.9663
CFS merit scores = 4.95933
CFS merit scores = 4.95222
CFS merit scores = 4.94514
CFS merit scores = 4.93803
CFS merit scores = 4.93095
CFS merit scores = 4.92377
CFS merit scores = 4.91666
CFS merit scores = 4.90953
CFS merit scores = 4.90231
CFS merit scores = 4.89492
CFS merit scores = 4.88728
CFS merit scores = 4.8794
CFS merit scores = 4.87158
CFS merit scores = 4.86367
CFS merit scores = 4.85569
CFS merit scores = 4.84732
CFS merit scores = 4.83872
CFS merit scores = 4.82948
CFS merit scores = 4.81996
CFS merit scores = 4.80965
CFS merit scores = 4.79654
cnt = 1	feature = 59	correl = -0.335001	descr = Gibbs_of_Target_Sequence__Pos_20_Step_1
cnt = 2	feature = 46	correl = 0.246326	descr = Gibbs_of_Target_Sequence__Pos_1_Step_1
cnt = 3	feature = 613	correl = -0.186395	descr = N_Gram_TCTC
cnt = 4	feature = 256	correl = 0.103733	descr = N_Gram_CACTC
cnt = 5	feature = 627	correl = -0.0813317	descr = N_Gram_TGAGA
cnt = 6	feature = 216	correl = 0.0571876	descr = N_Gram_ATATA
cnt = 7	feature = 558	correl = 0.0488287	descr = N_Gram_TAAAG
cnt = 8	feature = 546	correl = 0.0477341	descr = N_Gram_GTGTG
cnt = 9	feature = 247	correl = 0.0439697	descr = N_Gram_CACAC
cnt = 10	feature = 507	correl = 0.0815678	descr = N_Gram_GGGTC
cnt = 11	feature = 605	correl = -0.0604343	descr = N_Gram_TCGCT
cnt = 12	feature = 683	correl = 0.0586818	descr = N_Gram_TTGCA
cnt = 13	feature = 626	correl = 0.0455699	descr = N_Gram_TGACA
cnt = 14	feature = 571	correl = 0.0455059	descr = N_Gram_TAGAC
cnt = 15	feature = 429	correl = 0.0570881	descr = N_Gram_GCAAT
cnt = 16	feature = 350	correl = -0.0565534	descr = N_Gram_CGTTC
cnt = 17	feature = 389	correl = -0.0557573	descr = N_Gram_GAAGG
cnt = 18	feature = 315	correl = -0.0492301	descr = N_Gram_CGACC
cnt = 19	feature = 220	correl = -0.0492301	descr = N_Gram_ATCGC
cnt = 20	feature = 673	correl = 0.0444058	descr = N_Gram_TTCGA
cnt = 21	feature = 288	correl = 0.11445	descr = N_Gram_CCCCC
cnt = 22	feature = 333	correl = 0.0941762	descr = N_Gram_CGGCA
cnt = 23	feature = 601	correl = 0.0801168	descr = N_Gram_TCGAC
cnt = 24	feature = 347	correl = 0.0702752	descr = N_Gram_CGTGA
cnt = 25	feature = 545	correl = 0.0660573	descr = N_Gram_GTGTC
cnt = 26	feature = 314	correl = 0.0730871	descr = N_Gram_CGACA
cnt = 27	feature = 537	correl = 0.0569187	descr = N_Gram_GTGCG
cnt = 28	feature = 664	correl = 0.0646514	descr = N_Gram_TTAAC
cnt = 29	feature = 637	correl = 0.0519979	descr = N_Gram_TGCCG
cnt = 30	feature = 518	correl = 0.0502545	descr = N_Gram_GTATA
cnt = 31	feature = 289	correl = 0.0449682	descr = N_Gram_CCCCG
cnt = 32	feature = 324	correl = 0.0449682	descr = N_Gram_CGCCA
cnt = 33	feature = 593	correl = 0.0519979	descr = N_Gram_TCCCG
cnt = 34	feature = 296	correl = 0.0449682	descr = N_Gram_CCGCA
cnt = 35	feature = 502	correl = 0.0449682	descr = N_Gram_GGGCT
cnt = 36	feature = 455	correl = 0.0449682	descr = N_Gram_GCGTA
cnt = 37	feature = 396	correl = -0.0682858	descr = N_Gram_GACCC
cnt = 38	feature = 541	correl = 0.10346	descr = N_Gram_GTGGC
cnt = 39	feature = 671	correl = 0.073607	descr = N_Gram_TTCAA
cnt = 40	feature = 606	correl = 0.0815678	descr = N_Gram_TCGGA
cnt = 41	feature = 624	correl = 0.051018	descr = N_Gram_TGAAA
cnt = 42	feature = 408	correl = 0.093498	descr = N_Gram_GAGTC
cnt = 43	feature = 661	correl = -0.0504621	descr = N_Gram_TGTTC
cnt = 44	feature = 286	correl = 0.0837304	descr = N_Gram_CCCAC
cnt = 45	feature = 270	correl = -0.0492301	descr = N_Gram_CATGC
cnt = 46	feature = 227	correl = 0.0732959	descr = N_Gram_ATGGG
cnt = 47	feature = 331	correl = 0.0675379	descr = N_Gram_CGGAT
cnt = 48	feature = 297	correl = 0.0495723	descr = N_Gram_CCGGC
cnt = 49	feature = 387	correl = 0.101005	descr = N_Gram_GAAAG
cnt = 50	feature = 508	correl = -0.0539773	descr = N_Gram_GGGTT
cnt = 51	feature = 282	correl = -0.0626634	descr = N_Gram_CCATA
cnt = 52	feature = 547	correl = 0.0885336	descr = N_Gram_GTTAA
cnt = 53	feature = 276	correl = 0.051351	descr = N_Gram_CCAAT
cnt = 54	feature = 612	correl = 0.0562657	descr = N_Gram_TCTAC
cnt = 55	feature = 471	correl = -0.0616619	descr = N_Gram_GGAAC
cnt = 56	feature = 392	correl = 0.075687	descr = N_Gram_GAATC
cnt = 57	feature = 272	correl = -0.0595348	descr = N_Gram_CATGT
cnt = 58	feature = 322	correl = 0.0783266	descr = N_Gram_CGCAA
cnt = 59	feature = 548	correl = -0.0789846	descr = N_Gram_GTTAC
cnt = 60	feature = 641	correl = 0.0649505	descr = N_Gram_TGGAC
cnt = 61	feature = 251	correl = 0.0619849	descr = N_Gram_CACCA
cnt = 62	feature = 375	correl = -0.12982	descr = N_Gram_CTTAT
cnt = 63	feature = 510	correl = -0.0998537	descr = N_Gram_GGTAA
cnt = 64	feature = 218	correl = -0.0564014	descr = N_Gram_ATCAT
cnt = 65	feature = 655	correl = -0.0721152	descr = N_Gram_TGTCA
cnt = 66	feature = 341	correl = -0.0704385	descr = N_Gram_CGTAA
cnt = 67	feature = 551	correl = 0.0446926	descr = N_Gram_GTTGC
cnt = 68	feature = 594	correl = 0.0467614	descr = N_Gram_TCCGA
cnt = 69	feature = 321	correl = -0.0495078	descr = N_Gram_CGATG
cnt = 70	feature = 160	correl = -0.0676986	descr = N_Gram_ACGCA
cnt = 71	feature = 464	correl = 0.0802708	descr = N_Gram_GCTGG
cnt = 72	feature = 403	correl = -0.0587427	descr = N_Gram_GAGCA
cnt = 73	feature = 506	correl = 0.0515649	descr = N_Gram_GGGGG
cnt = 74	feature = 399	correl = 0.0885336	descr = N_Gram_GACGG
cnt = 75	feature = 303	correl = 0.0542474	descr = N_Gram_CCTAT
cnt = 76	feature = 495	correl = 0.0605949	descr = N_Gram_GGGAA
cnt = 77	feature = 401	correl = 0.096255	descr = N_Gram_GACTA
cnt = 78	feature = 367	correl = 0.0617716	descr = N_Gram_CTCGG
cnt = 79	feature = 386	correl = 0.0526599	descr = N_Gram_GAAAC
cnt = 80	feature = 391	correl = -0.0494498	descr = N_Gram_GAATA
cnt = 81	feature = 344	correl = -0.0455014	descr = N_Gram_CGTCC
cnt = 82	feature = 427	correl = 0.0606168	descr = N_Gram_GCAAA
cnt = 83	feature = 685	correl = -0.053953	descr = N_Gram_TTGGA
cnt = 84	feature = 536	correl = 0.0573867	descr = N_Gram_GTGCA
cnt = 85	feature = 572	correl = -0.0628149	descr = N_Gram_TAGAT
cnt = 86	feature = 255	correl = 0.055695	descr = N_Gram_CACGT
cnt = 87	feature = 304	correl = 0.0669317	descr = N_Gram_CCTCA
cnt = 88	feature = 528	correl = -0.0459964	descr = N_Gram_GTCGC
cnt = 89	feature = 301	correl = -0.0541916	descr = N_Gram_CCGTC
cnt = 90	feature = 540	correl = 0.0440189	descr = N_Gram_GTGGA
cnt = 91	feature = 211	correl = 0.0544521	descr = N_Gram_ATACA
cnt = 92	feature = 516	correl = 0.0482489	descr = N_Gram_GTAAA
cnt = 93	feature = 457	correl = 0.0603023	descr = N_Gram_GCGTG
cnt = 94	feature = 446	correl = 0.135114	descr = N_Gram_GCCTT
cnt = 95	feature = 424	correl = -0.102162	descr = N_Gram_GATTT
cnt = 96	feature = 591	correl = 0.0607957	descr = N_Gram_TCCCA
cnt = 97	feature = 519	correl = -0.0627231	descr = N_Gram_GTATC
cnt = 98	feature = 244	correl = 0.0824092	descr = N_Gram_CAAGG
cnt = 99	feature = 485	correl = 0.0887869	descr = N_Gram_GGCCC
cnt = 100	feature = 351	correl = 0.113046	descr = N_Gram_CGTTT
cnt = 101	feature = 607	correl = 0.0941762	descr = N_Gram_TCGGC
cnt = 102	feature = 326	correl = 0.0569187	descr = N_Gram_CGCTA
cnt = 103	feature = 357	correl = 0.0646514	descr = N_Gram_CTATA
cnt = 104	feature = 342	correl = -0.0676986	descr = N_Gram_CGTAC
cnt = 105	feature = 411	correl = 0.0457339	descr = N_Gram_GATAC
cnt = 106	feature = 479	correl = 0.0651709	descr = N_Gram_GGATT
cnt = 107	feature = 549	correl = 0.0792911	descr = N_Gram_GTTCC
cnt = 108	feature = 221	correl = -0.0987368	descr = N_Gram_ATCGG
cnt = 109	feature = 521	correl = -0.0612256	descr = N_Gram_GTCAA
cnt = 110	feature = 666	correl = -0.0735061	descr = N_Gram_TTACC
cnt = 111	feature = 335	correl = 0.0605801	descr = N_Gram_CGGCG
cnt = 112	feature = 538	correl = 0.0840186	descr = N_Gram_GTGCT
cnt = 113	feature = 654	correl = 0.0589823	descr = N_Gram_TGTAA
cnt = 114	feature = 334	correl = 0.0495723	descr = N_Gram_CGGCC
cnt = 115	feature = 353	correl = 0.0449682	descr = N_Gram_CTAAA
cnt = 116	feature = 658	correl = 0.062985	descr = N_Gram_TGTGA
cnt = 117	feature = 290	correl = 0.0460393	descr = N_Gram_CCCCT
cnt = 118	feature = 650	correl = 0.0462397	descr = N_Gram_TGGGT
cnt = 119	feature = 652	correl = 0.0492583	descr = N_Gram_TGGTA
cnt = 120	feature = 577	correl = -0.045041	descr = N_Gram_TATTC
cnt = 121	feature = 278	correl = -0.0570146	descr = N_Gram_CCACG
cnt = 122	feature = 492	correl = 0.132497	descr = N_Gram_GGCTT
cnt = 123	feature = 597	correl = 0.0542474	descr = N_Gram_TCCTA
cnt = 124	feature = 292	correl = 0.0686314	descr = N_Gram_CCCGC
cnt = 125	feature = 550	correl = -0.0659145	descr = N_Gram_GTTCG
cnt = 126	feature = 260	correl = 0.0651491	descr = N_Gram_CAGGA
cnt = 127	feature = 608	correl = -0.0587729	descr = N_Gram_TCGGT
cnt = 128	feature = 432	correl = -0.0624977	descr = N_Gram_GCAGA
cnt = 129	feature = 431	correl = 0.0827097	descr = N_Gram_GCACT
cnt = 130	feature = 421	correl = -0.0692106	descr = N_Gram_GATTA
cnt = 131	feature = 395	correl = 0.0835581	descr = N_Gram_GACAG
cnt = 132	feature = 580	correl = 0.0443521	descr = N_Gram_TCAAA
cnt = 133	feature = 345	correl = -0.113766	descr = N_Gram_CGTCG
cnt = 134	feature = 477	correl = 0.0892608	descr = N_Gram_GGAGT
cnt = 135	feature = 500	correl = 0.104338	descr = N_Gram_GGGCC
cnt = 136	feature = 690	correl = 0.0451248	descr = N_Gram_TTTCA
cnt = 137	feature = 544	correl = 0.0470247	descr = N_Gram_GTGTA
cnt = 138	feature = 499	correl = 0.0515649	descr = N_Gram_GGGCA
cnt = 139	feature = 512	correl = 0.0645362	descr = N_Gram_GGTCA
cnt = 140	feature = 444	correl = -0.0562598	descr = N_Gram_GCCGT
cnt = 141	feature = 412	correl = 0.0664029	descr = N_Gram_GATAT
cnt = 142	feature = 619	correl = -0.136862	descr = N_Gram_TCTTA
cnt = 143	feature = 248	correl = 0.0831468	descr = N_Gram_CACAG
cnt = 144	feature = 660	correl = -0.0516097	descr = N_Gram_TGTTA
cnt = 145	feature = 634	correl = 0.107316	descr = N_Gram_TGCAA
cnt = 146	feature = 293	correl = 0.0704567	descr = N_Gram_CCCGG
cnt = 147	feature = 470	correl = 0.120378	descr = N_Gram_GGAAA
cnt = 148	feature = 305	correl = -0.066356	descr = N_Gram_CCTCC
cnt = 149	feature = 210	correl = -0.138491	descr = N_Gram_ATAAG
cnt = 150	feature = 438	correl = 0.0486014	descr = N_Gram_GCCAG
cnt = 151	feature = 231	correl = 0.04675	descr = N_Gram_ATTCT
cnt = 152	feature = 258	correl = 0.111347	descr = N_Gram_CAGCG
cnt = 153	feature = 448	correl = 0.0443714	descr = N_Gram_GCGAG
cnt = 154	feature = 573	correl = 0.0878122	descr = N_Gram_TAGCA
cnt = 155	feature = 630	correl = 0.0538479	descr = N_Gram_TGATA
cnt = 156	feature = 574	correl = -0.0523682	descr = N_Gram_TAGCC
cnt = 157	feature = 306	correl = 0.0601988	descr = N_Gram_CCTCG
cnt = 158	feature = 649	correl = 0.0880164	descr = N_Gram_TGGGG
cnt = 159	feature = 382	correl = 0.0573149	descr = N_Gram_CTTGG
cnt = 160	feature = 422	correl = 0.0574943	descr = N_Gram_GATTC
cnt = 161	feature = 418	correl = -0.0582449	descr = N_Gram_GATGC
cnt = 162	feature = 447	correl = -0.0770329	descr = N_Gram_GCGAC
cnt = 163	feature = 568	correl = 0.0722218	descr = N_Gram_TACGA
cnt = 164	feature = 659	correl = 0.0943639	descr = N_Gram_TGTGG
cnt = 165	feature = 222	correl = 0.0596296	descr = N_Gram_ATCTG
cnt = 166	feature = 317	correl = 0.0852619	descr = N_Gram_CGAGG
cnt = 167	feature = 554	correl = 0.0505966	descr = N_Gram_GTTTC
cnt = 168	feature = 423	correl = 0.0483074	descr = N_Gram_GATTG
cnt = 169	feature = 275	correl = 0.0765071	descr = N_Gram_CCAAG
cnt = 170	feature = 264	correl = 0.0563955	descr = N_Gram_CAGTT
cnt = 171	feature = 522	correl = 0.176159	descr = N_Gram_GTCAG
cnt = 172	feature = 249	correl = 0.057715	descr = N_Gram_CACAT
cnt = 173	feature = 381	correl = -0.109182	descr = N_Gram_CTTGC
cnt = 174	feature = 529	correl = 0.0984847	descr = N_Gram_GTCGG
cnt = 175	feature = 642	correl = 0.0886459	descr = N_Gram_TGGAG
cnt = 176	feature = 365	correl = 0.0441969	descr = N_Gram_CTCCC
cnt = 177	feature = 628	correl = 0.0501996	descr = N_Gram_TGAGT
cnt = 178	feature = 302	correl = 0.104963	descr = N_Gram_CCGTG
cnt = 179	feature = 443	correl = 0.07204	descr = N_Gram_GCCGG
cnt = 180	feature = 394	correl = 0.0443673	descr = N_Gram_GACAC
cnt = 181	feature = 320	correl = -0.0587729	descr = N_Gram_CGATC
cnt = 182	feature = 459	correl = 0.0860458	descr = N_Gram_GCTAT
cnt = 183	feature = 398	correl = -0.0921759	descr = N_Gram_GACCT
cnt = 184	feature = 636	correl = 0.0443758	descr = N_Gram_TGCAG
cnt = 185	feature = 687	correl = -0.0611295	descr = N_Gram_TTGTA
cnt = 186	feature = 610	correl = 0.0589902	descr = N_Gram_TCGTT
cnt = 187	feature = 575	correl = -0.0683995	descr = N_Gram_TATAC
cnt = 188	feature = 329	correl = 0.0665538	descr = N_Gram_CGGAA
cnt = 189	feature = 442	correl = 0.0582599	descr = N_Gram_GCCGC
cnt = 190	feature = 419	correl = 0.0628004	descr = N_Gram_GATGT
cnt = 191	feature = 360	correl = 0.0787784	descr = N_Gram_CTCAA
cnt = 192	feature = 474	correl = 0.0983696	descr = N_Gram_GGACG
cnt = 193	feature = 648	correl = 0.0529725	descr = N_Gram_TGGGA
cnt = 194	feature = 277	correl = 0.058304	descr = N_Gram_CCACC
cnt = 195	feature = 229	correl = -0.057465	descr = N_Gram_ATTAC
cnt = 196	feature = 428	correl = 0.102243	descr = N_Gram_GCAAC
cnt = 197	feature = 233	correl = 0.0914607	descr = N_Gram_ATTGT
cnt = 198	feature = 268	correl = -0.0775616	descr = N_Gram_CATCG
cnt = 199	feature = 206	correl = 0.0449845	descr = N_Gram_AGTTG
cnt = 200	feature = 563	correl = -0.140999	descr = N_Gram_TAAGT
cnt = 201	feature = 226	correl = -0.050257	descr = N_Gram_ATGCT
cnt = 202	feature = 436	correl = 0.120019	descr = N_Gram_GCATC
cnt = 203	feature = 453	correl = 0.0592659	descr = N_Gram_GCGGG
cnt = 204	feature = 433	correl = 0.0467627	descr = N_Gram_GCAGC
cnt = 205	feature = 369	correl = -0.0917607	descr = N_Gram_CTGAT
cnt = 206	feature = 318	correl = -0.0778583	descr = N_Gram_CGAGT
cnt = 207	feature = 404	correl = -0.0480222	descr = N_Gram_GAGCC
cnt = 208	feature = 487	correl = 0.133509	descr = N_Gram_GGCCT
cnt = 209	feature = 451	correl = 0.0787735	descr = N_Gram_GCGGA
cnt = 210	feature = 316	correl = -0.0971012	descr = N_Gram_CGACG
cnt = 211	feature = 340	correl = 0.0567705	descr = N_Gram_CGGTT
cnt = 212	feature = 224	correl = -0.0530164	descr = N_Gram_ATGAT
cnt = 213	feature = 635	correl = 0.0951233	descr = N_Gram_TGCAC
cnt = 214	feature = 214	correl = 0.0465649	descr = N_Gram_ATAGC
cnt = 215	feature = 674	correl = -0.0732794	descr = N_Gram_TTCGG
cnt = 216	feature = 525	correl = 0.0510769	descr = N_Gram_GTCCC
cnt = 217	feature = 501	correl = 0.0775068	descr = N_Gram_GGGCG
cnt = 218	feature = 681	correl = -0.0471707	descr = N_Gram_TTGAG
cnt = 219	feature = 384	correl = 0.103084	descr = N_Gram_CTTTG
cnt = 220	feature = 377	correl = 0.0712369	descr = N_Gram_CTTCC
cnt = 221	feature = 588	correl = 0.0839366	descr = N_Gram_TCCAA
cnt = 222	feature = 310	correl = -0.0453945	descr = N_Gram_CCTTG
cnt = 223	feature = 440	correl = 0.0894919	descr = N_Gram_GCCCG
cnt = 224	feature = 263	correl = 0.121756	descr = N_Gram_CAGTG
cnt = 225	feature = 561	correl = -0.0781489	descr = N_Gram_TAAGA
cnt = 226	feature = 362	correl = -0.0635266	descr = N_Gram_CTCAT
cnt = 227	feature = 680	correl = -0.0661787	descr = N_Gram_TTGAC
cnt = 228	feature = 646	correl = 0.128554	descr = N_Gram_TGGCT
cnt = 229	feature = 235	correl = -0.0597821	descr = N_Gram_ATTTG
cnt = 230	feature = 236	correl = -0.151901	descr = N_Gram_ATTTT
cnt = 231	feature = 212	correl = -0.0862989	descr = N_Gram_ATACT
cnt = 232	feature = 228	correl = 0.0440098	descr = N_Gram_ATGTG
cnt = 233	feature = 241	correl = 0.0619327	descr = N_Gram_CAAAG
cnt = 234	feature = 466	correl = 0.0483151	descr = N_Gram_GCTTT
cnt = 235	feature = 337	correl = 0.107255	descr = N_Gram_CGGGA
cnt = 236	feature = 388	correl = 0.107194	descr = N_Gram_GAAGA
cnt = 237	feature = 476	correl = 0.0768074	descr = N_Gram_GGAGC
cnt = 238	feature = 672	correl = 0.0995633	descr = N_Gram_TTCCA
cnt = 239	feature = 361	correl = 0.0546877	descr = N_Gram_CTCAC
cnt = 240	feature = 434	correl = 0.0500657	descr = N_Gram_GCAGT
cnt = 241	feature = 505	correl = 0.0672489	descr = N_Gram_GGGGC
cnt = 242	feature = 207	correl = -0.0726713	descr = N_Gram_AGTTT
cnt = 243	feature = 407	correl = 0.0645523	descr = N_Gram_GAGGT
cnt = 244	feature = 478	correl = -0.0842352	descr = N_Gram_GGATC
cnt = 245	feature = 257	correl = 0.0821472	descr = N_Gram_CAGCA
cnt = 246	feature = 542	correl = 0.0777524	descr = N_Gram_GTGGT
cnt = 247	feature = 287	correl = 0.0483466	descr = N_Gram_CCCC
cnt = 248	feature = 252	correl = 0.0534775	descr = N_Gram_CACCT
cnt = 249	feature = 482	correl = 0.0821174	descr = N_Gram_GGCAT
cnt = 250	feature = 397	correl = 0.0525953	descr = N_Gram_GACCG
cnt = 251	feature = 489	correl = 0.100301	descr = N_Gram_GGCGC
cnt = 252	feature = 484	correl = 0.0769144	descr = N_Gram_GGCCA
cnt = 253	feature = 452	correl = 0.0658111	descr = N_Gram_GCGGC
cnt = 254	feature = 348	correl = 0.125823	descr = N_Gram_CGTGC
cnt = 255	feature = 496	correl = 0.105989	descr = N_Gram_GGGAC
cnt = 256	feature = 527	correl = -0.103909	descr = N_Gram_GTCGA
cnt = 257	feature = 584	correl = 0.117818	descr = N_Gram_TCAGT
cnt = 258	feature = 402	correl = -0.0766483	descr = N_Gram_GACTG
cnt = 259	feature = 617	correl = 0.0583563	descr = N_Gram_TCTGG
cnt = 260	feature = 295	correl = 0.0442816	descr = N_Gram_CCGA
cnt = 261	feature = 368	correl = -0.0609544	descr = N_Gram_CTCTC
cnt = 262	feature = 552	correl = 0.107286	descr = N_Gram_GTTGG
cnt = 263	feature = 517	correl = -0.050279	descr = N_Gram_GTAAG
cnt = 264	feature = 417	correl = -0.0670206	descr = N_Gram_GATGA
cnt = 265	feature = 439	correl = 0.0506046	descr = N_Gram_GCCAT
cnt = 266	feature = 262	correl = 0.0818436	descr = N_Gram_CAGTA
cnt = 267	feature = 656	correl = 0.0462656	descr = N_Gram_TGTCC
cnt = 268	feature = 684	correl = -0.131021	descr = N_Gram_TTGCG
cnt = 269	feature = 515	correl = 0.0626085	descr = N_Gram_GGTTG
cnt = 270	feature = 309	correl = -0.0859899	descr = N_Gram_CCTTC
cnt = 271	feature = 356	correl = 0.087417	descr = N_Gram_CTAT
cnt = 272	feature = 583	correl = 0.0570043	descr = N_Gram_TCAGC
cnt = 273	feature = 463	correl = 0.065488	descr = N_Gram_GCTGC
cnt = 274	feature = 697	correl = -0.0663268	descr = N_Gram_TTTTG
cnt = 275	feature = 653	correl = 0.0514986	descr = N_Gram_TGGTC
cnt = 276	feature = 609	correl = -0.0517309	descr = N_Gram_TCGTC
cnt = 277	feature = 565	correl = -0.0510509	descr = N_Gram_TAATC
cnt = 278	feature = 644	correl = 0.114355	descr = N_Gram_TGGCC
cnt = 279	feature = 576	correl = -0.0485679	descr = N_Gram_TATC
cnt = 280	feature = 325	correl = 0.0934479	descr = N_Gram_CGCCG
cnt = 281	feature = 614	correl = -0.0562052	descr = N_Gram_TCTCA
cnt = 282	feature = 497	correl = 0.11304	descr = N_Gram_GGGAG
cnt = 283	feature = 383	correl = 0.0711122	descr = N_Gram_CTTTA
cnt = 284	feature = 490	correl = 0.0962544	descr = N_Gram_GGCGG
cnt = 285	feature = 405	correl = 0.0907503	descr = N_Gram_GAGCT
cnt = 286	feature = 409	correl = -0.0567896	descr = N_Gram_GAGTT
cnt = 287	feature = 274	correl = 0.053807	descr = N_Gram_CCAAA
cnt = 288	feature = 553	correl = -0.0707453	descr = N_Gram_GTTGT
cnt = 289	feature = 488	correl = -0.0519246	descr = N_Gram_GGCGA
cnt = 290	feature = 267	correl = 0.10584	descr = N_Gram_CATCC
cnt = 291	feature = 225	correl = -0.0755016	descr = N_Gram_ATGC
cnt = 292	feature = 209	correl = -0.102279	descr = N_Gram_ATAA
cnt = 293	feature = 16	correl = -0.163482	descr = Position_Specific_Bin_Base_5_Base_A
cnt = 294	feature = 254	correl = -0.0749098	descr = N_Gram_CACGA
cnt = 295	feature = 81	correl = 0.0527181	descr = Xue_Structure_Feature_C101
cnt = 296	feature = 26	correl = -0.0710501	descr = Position_Specific_Bin_Base_11_Base_G
cnt = 297	feature = 603	correl = -0.0488526	descr = N_Gram_TCGC
cnt = 298	feature = 385	correl = 0.0745255	descr = N_Gram_GAAA
cnt = 299	feature = 374	correl = -0.0615337	descr = N_Gram_CTTA
cnt = 300	feature = 393	correl = 0.0637904	descr = N_Gram_GACA
cnt = 301	feature = 504	correl = 0.0613934	descr = N_Gram_GGGGA
cnt = 302	feature = 283	correl = 0.0648749	descr = N_Gram_CCATC
cnt = 303	feature = 371	correl = 0.0512498	descr = N_Gram_CTGGA
cnt = 304	feature = 230	correl = 0.0463532	descr = N_Gram_ATTC
cnt = 305	feature = 602	correl = -0.112239	descr = N_Gram_TCGAG
cnt = 306	feature = 37	correl = -0.0583953	descr = Position_Specific_Bin_Base_17_Base_A
cnt = 307	feature = 400	correl = -0.0804408	descr = N_Gram_GACGT
cnt = 308	feature = 23	correl = 0.0501959	descr = Position_Specific_Bin_Base_9_Base_G
cnt = 309	feature = 620	correl = -0.134689	descr = N_Gram_TCTTC
cnt = 310	feature = 29	correl = 0.0954761	descr = Position_Specific_Bin_Base_12_Base_G
cnt = 311	feature = 339	correl = -0.0996711	descr = N_Gram_CGGTA
cnt = 312	feature = 686	correl = 0.0504726	descr = N_Gram_TTGGC
cnt = 313	feature = 543	correl = 0.0650619	descr = N_Gram_GTGT
cnt = 314	feature = 415	correl = -0.115113	descr = N_Gram_GATCT
cnt = 315	feature = 430	correl = 0.0933505	descr = N_Gram_GCAC
cnt = 316	feature = 242	correl = 0.069126	descr = N_Gram_CAAG
cnt = 317	feature = 39	correl = 0.0760799	descr = Position_Specific_Bin_Base_17_Base_G
cnt = 318	feature = 390	correl = -0.075542	descr = N_Gram_GAAGT
cnt = 319	feature = 426	correl = 0.125602	descr = N_Gram_GCAA
cnt = 320	feature = 473	correl = 0.120945	descr = N_Gram_GGACC
cnt = 321	feature = 15	correl = 0.0443883	descr = Position_Specific_Bin_Base_4_Base_T
cnt = 322	feature = 12	correl = -0.0962854	descr = Position_Specific_Bin_Base_3_Base_A
cnt = 323	feature = 435	correl = 0.0777539	descr = N_Gram_GCAT
cnt = 324	feature = 449	correl = 0.044227	descr = N_Gram_GCGCC
cnt = 325	feature = 632	correl = -0.135808	descr = N_Gram_TGATT
cnt = 326	feature = 22	correl = 0.0631113	descr = Position_Specific_Bin_Base_8_Base_T
cnt = 327	feature = 259	correl = -0.136766	descr = N_Gram_CAGCT
cnt = 328	feature = 30	correl = -0.125699	descr = Position_Specific_Bin_Base_12_Base_T
cnt = 329	feature = 219	correl = -0.0845956	descr = N_Gram_ATCG
cnt = 330	feature = 410	correl = 0.0791311	descr = N_Gram_GATA
cnt = 331	feature = 42	correl = 0.108294	descr = Position_Specific_Bin_Base_18_Base_C
cnt = 332	feature = 33	correl = -0.117847	descr = Position_Specific_Bin_Base_14_Base_A
cnt = 333	feature = 533	correl = 0.0555971	descr = N_Gram_GTGA
cnt = 334	feature = 595	correl = -0.0851382	descr = N_Gram_TCCGG
cnt = 335	feature = 269	correl = 0.115633	descr = N_Gram_CATCT
cnt = 336	feature = 645	correl = -0.0787881	descr = N_Gram_TGGCG
cnt = 337	feature = 285	correl = 0.0575112	descr = N_Gram_CCCA
cnt = 338	feature = 291	correl = 0.0965253	descr = N_Gram_CCCG
cnt = 339	feature = 11	correl = 0.0887967	descr = Position_Specific_Bin_Base_2_Base_T
cnt = 340	feature = 370	correl = 0.106199	descr = N_Gram_CTGCA
cnt = 341	feature = 232	correl = 0.0564979	descr = N_Gram_ATTG
cnt = 342	feature = 319	correl = -0.0501978	descr = N_Gram_CGAT
cnt = 343	feature = 38	correl = 0.0721528	descr = Position_Specific_Bin_Base_17_Base_C
cnt = 344	feature = 13	correl = 0.0861806	descr = Position_Specific_Bin_Base_3_Base_C
cnt = 345	feature = 19	correl = -0.0959675	descr = Position_Specific_Bin_Base_6_Base_A
cnt = 346	feature = 32	correl = 0.114941	descr = Position_Specific_Bin_Base_13_Base_C
cnt = 347	feature = 638	correl = -0.12014	descr = N_Gram_TGCG
cnt = 348	feature = 531	correl = -0.0770362	descr = N_Gram_GTCTT
cnt = 349	feature = 18	correl = 0.0744944	descr = Position_Specific_Bin_Base_5_Base_G
cnt = 350	feature = 338	correl = 0.147762	descr = N_Gram_CGGGC
cnt = 351	feature = 647	correl = 0.106561	descr = N_Gram_TGGG
cnt = 352	feature = 692	correl = -0.0498802	descr = N_Gram_TTTCG
cnt = 353	feature = 24	correl = -0.0518313	descr = Position_Specific_Bin_Base_9_Base_T
cnt = 354	feature = 34	correl = 0.123904	descr = Position_Specific_Bin_Base_14_Base_T
cnt = 355	feature = 625	correl = -0.0658539	descr = N_Gram_TGAAG
cnt = 356	feature = 44	correl = -0.0879745	descr = Position_Specific_Bin_Base_18_Base_T
cnt = 357	feature = 21	correl = -0.0500264	descr = Position_Specific_Bin_Base_8_Base_C
cnt = 358	feature = 47	correl = 0.257958	descr = Gibbs_of_Target_Sequence__Pos_2_Step_1
cnt = 359	feature = 246	correl = 0.0560506	descr = N_Gram_CACA
cnt = 360	feature = 10	correl = -0.0815042	descr = Position_Specific_Bin_Base_2_Base_G
cnt = 361	feature = 105	correl = -0.0662083	descr = Fold_of_Target_NoBeginbrace_noends_Pos_7
cnt = 362	feature = 589	correl = -0.129991	descr = N_Gram_TCCAG
cnt = 363	feature = 511	correl = 0.0456596	descr = N_Gram_GGTC
cnt = 364	feature = 590	correl = 0.077493	descr = N_Gram_TCCC
cnt = 365	feature = 27	correl = -0.100832	descr = Position_Specific_Bin_Base_12_Base_A
cnt = 366	feature = 78	correl = 0.130657	descr = Xue_Structure_Feature_A101
cnt = 367	feature = 52	correl = -0.177172	descr = Gibbs_of_Target_Sequence__Pos_7_Step_1
cnt = 368	feature = 40	correl = -0.0779228	descr = Position_Specific_Bin_Base_17_Base_T
cnt = 369	feature = 465	correl = 0.0661162	descr = N_Gram_GCTT
cnt = 370	feature = 250	correl = 0.072337	descr = N_Gram_CACC
cnt = 371	feature = 71	correl = 0.0698322	descr = Fold_of_RNAi_Sequence_Pos_11
cnt = 372	feature = 564	correl = -0.059179	descr = N_Gram_TAAT
cnt = 373	feature = 514	correl = 0.0453198	descr = N_Gram_GGTT
cnt = 374	feature = 74	correl = 0.0666822	descr = Fold_of_RNAi_Sequence_Pos_14
cnt = 375	feature = 8	correl = -0.0555671	descr = Position_Specific_Bin_Base_2_Base_A
cnt = 376	feature = 539	correl = 0.108871	descr = N_Gram_GTGG
cnt = 377	feature = 380	correl = -0.0819458	descr = N_Gram_CTTGA
cnt = 378	feature = 69	correl = 0.0808422	descr = Fold_of_RNAi_Sequence_Pos_9
cnt = 379	feature = 14	correl = -0.0644476	descr = Position_Specific_Bin_Base_4_Base_A
cnt = 380	feature = 82	correl = 0.0855275	descr = Xue_Structure_Feature_C010
cnt = 381	feature = 491	correl = 0.0560989	descr = N_Gram_GGCT
cnt = 382	feature = 280	correl = -0.112404	descr = N_Gram_CCAGC
cnt = 383	feature = 36	correl = 0.134421	descr = Position_Specific_Bin_Base_16_Base_C
cnt = 384	feature = 413	correl = -0.118259	descr = N_Gram_GATC
cnt = 385	feature = 328	correl = 0.0916432	descr = N_Gram_CGGA
cnt = 386	feature = 25	correl = -0.0440001	descr = Position_Specific_Bin_Base_10_Base_C
cnt = 387	feature = 600	correl = -0.0892165	descr = N_Gram_TCGA
cnt = 388	feature = 20	correl = 0.110323	descr = Position_Specific_Bin_Base_6_Base_C
cnt = 389	feature = 136	correl = -0.0906064	descr = N_Gram_AATC
cnt = 390	feature = 665	correl = -0.0735899	descr = N_Gram_TTAC
cnt = 391	feature = 445	correl = 0.0870179	descr = N_Gram_GCCT
cnt = 392	feature = 9	correl = 0.0635599	descr = Position_Specific_Bin_Base_2_Base_C
cnt = 393	feature = 667	correl = -0.0665497	descr = N_Gram_TTAT
cnt = 394	feature = 234	correl = -0.107219	descr = N_Gram_ATTT
cnt = 395	feature = 68	correl = 0.0675637	descr = Fold_of_RNAi_Sequence_Pos_6
cnt = 396	feature = 313	correl = -0.0449112	descr = N_Gram_CGAC
cnt = 397	feature = 53	correl = 0.0471369	descr = Gibbs_of_Target_Sequence__Pos_12_Step_1
cnt = 398	feature = 657	correl = 0.0615904	descr = N_Gram_TGTG
cnt = 399	feature = 462	correl = 0.090405	descr = N_Gram_GCTG
cnt = 400	feature = 298	correl = 0.127913	descr = N_Gram_CCGGG
cnt = 401	feature = 49	correl = -0.0443689	descr = Gibbs_of_Target_Sequence__Pos_4_Step_1
cnt = 402	feature = 633	correl = 0.114278	descr = N_Gram_TGCA
cnt = 403	feature = 693	correl = -0.115847	descr = N_Gram_TTTCT
cnt = 404	feature = 469	correl = 0.0772798	descr = N_Gram_GGAA
cnt = 405	feature = 300	correl = 0.0601673	descr = N_Gram_CCGT
cnt = 406	feature = 35	correl = -0.112333	descr = Position_Specific_Bin_Base_16_Base_A
cnt = 407	feature = 17	correl = 0.104264	descr = Position_Specific_Bin_Base_5_Base_C
cnt = 408	feature = 560	correl = -0.114559	descr = N_Gram_TAAG
cnt = 409	feature = 41	correl = -0.276199	descr = Position_Specific_Bin_Base_18_Base_A
cnt = 410	feature = 253	correl = -0.0765755	descr = N_Gram_CACG
cnt = 411	feature = 523	correl = -0.0442978	descr = N_Gram_GTCC
cnt = 412	feature = 311	correl = -0.0648796	descr = N_Gram_CCTTT
cnt = 413	feature = 481	correl = 0.0475912	descr = N_Gram_GGCA
cnt = 414	feature = 75	correl = 0.0689268	descr = Fold_of_RNAi_Sequence_Pos_15
cnt = 415	feature = 273	correl = 0.0853691	descr = N_Gram_CCAA
cnt = 416	feature = 54	correl = -0.0974245	descr = Gibbs_of_Target_Sequence__Pos_13_Step_1
cnt = 417	feature = 223	correl = -0.0511087	descr = N_Gram_ATGA
cnt = 418	feature = 56	correl = -0.102628	descr = Gibbs_of_Target_Sequence__Pos_17_Step_1
cnt = 419	feature = 261	correl = 0.147988	descr = N_Gram_CAGT
cnt = 420	feature = 77	correl = 0.0838065	descr = Xue_Structure_Feature_A100
cnt = 421	feature = 503	correl = 0.0659145	descr = N_Gram_GGGG
cnt = 422	feature = 616	correl = -0.123394	descr = N_Gram_TCTCT
cnt = 423	feature = 441	correl = 0.0670364	descr = N_Gram_GCCG
cnt = 424	feature = 454	correl = -0.0755293	descr = N_Gram_GCGT
cnt = 425	feature = 472	correl = 0.119878	descr = N_Gram_GGAC
cnt = 426	feature = 70	correl = 0.073527	descr = Fold_of_RNAi_Sequence_Pos_10
cnt = 427	feature = 461	correl = -0.0794271	descr = N_Gram_GCTCC
cnt = 428	feature = 332	correl = 0.0903352	descr = N_Gram_CGGC
cnt = 429	feature = 58	correl = -0.300939	descr = Gibbs_of_Target_Sequence__Pos_19_Step_1
cnt = 430	feature = 691	correl = -0.0655038	descr = N_Gram_TTTCC
cnt = 431	feature = 406	correl = 0.05701	descr = N_Gram_GAGG
cnt = 432	feature = 416	correl = -0.0440887	descr = N_Gram_GATG
cnt = 433	feature = 281	correl = 0.055597	descr = N_Gram_CCAT
cnt = 434	feature = 72	correl = 0.122247	descr = Fold_of_RNAi_Sequence_Pos_12
cnt = 435	feature = 530	correl = -0.091208	descr = N_Gram_GTCT
cnt = 436	feature = 651	correl = 0.072549	descr = N_Gram_TGGT
cnt = 437	feature = 55	correl = -0.192649	descr = Gibbs_of_Target_Sequence__Pos_14_Step_1
cnt = 438	feature = 682	correl = -0.0550559	descr = N_Gram_TTGC
cnt = 439	feature = 598	correl = -0.129877	descr = N_Gram_TCCTT
cnt = 440	feature = 475	correl = 0.10991	descr = N_Gram_GGAG
cnt = 441	feature = 51	correl = -0.129197	descr = Gibbs_of_Target_Sequence__Pos_6_Step_1
cnt = 442	feature = 76	correl = 0.062412	descr = Xue_Structure_Feature_A111
cnt = 443	feature = 569	correl = -0.0659975	descr = N_Gram_TACT
cnt = 444	feature = 43	correl = 0.284592	descr = Position_Specific_Bin_Base_18_Base_G
cnt = 445	feature = 57	correl = -0.175519	descr = Gibbs_of_Target_Sequence__Pos_18_Step_1
cnt = 446	feature = 366	correl = -0.119804	descr = N_Gram_CTCCT
cnt = 447	feature = 28	correl = 0.139325	descr = Position_Specific_Bin_Base_12_Base_C
cnt = 448	feature = 364	correl = -0.105719	descr = N_Gram_CTCCA
cnt = 449	feature = 526	correl = -0.0732084	descr = N_Gram_GTCG
cnt = 450	feature = 63	correl = 0.191611	descr = Fold_of_RNAi_Sequence_Pos_0
cnt = 451	feature = 420	correl = -0.0524281	descr = N_Gram_GATT
cnt = 452	feature = 535	correl = 0.0729268	descr = N_Gram_GTGC
cnt = 453	feature = 66	correl = 0.0894178	descr = Fold_of_RNAi_Sequence_Pos_3
cnt = 454	feature = 676	correl = -0.204625	descr = N_Gram_TTCTC
cnt = 455	feature = 679	correl = -0.0585037	descr = N_Gram_TTGA
cnt = 456	feature = 266	correl = 0.0960116	descr = N_Gram_CATC
cnt = 457	feature = 498	correl = 0.131823	descr = N_Gram_GGGC
cnt = 458	feature = 343	correl = -0.0872262	descr = N_Gram_CGTC
cnt = 459	feature = 629	correl = -0.10678	descr = N_Gram_TGAT
cnt = 460	feature = 483	correl = 0.161213	descr = N_Gram_GGCC
cnt = 461	feature = 279	correl = -0.0828461	descr = N_Gram_CCAG
cnt = 462	feature = 65	correl = 0.17487	descr = Fold_of_RNAi_Sequence_Pos_2
cnt = 463	feature = 450	correl = 0.0880005	descr = N_Gram_GCGG
cnt = 464	feature = 677	correl = -0.139967	descr = N_Gram_TTCTT
cnt = 465	feature = 643	correl = 0.0451574	descr = N_Gram_TGGC
cnt = 466	feature = 67	correl = 0.0769865	descr = Fold_of_RNAi_Sequence_Pos_4
cnt = 467	feature = 64	correl = 0.199608	descr = Fold_of_RNAi_Sequence_Pos_1
cnt = 468	feature = 379	correl = -0.0799413	descr = N_Gram_CTTG
cnt = 469	feature = 323	correl = 0.0672541	descr = N_Gram_CGCC
cnt = 470	feature = 265	correl = 0.0729038	descr = N_Gram_CAT
cnt = 471	feature = 615	correl = -0.11716	descr = N_Gram_TCTCC
cnt = 472	feature = 73	correl = 0.0923377	descr = Fold_of_RNAi_Sequence_Pos_13
cnt = 473	feature = 86	correl = 0.0801244	descr = Xue_Structure_Feature_G100
cnt = 474	feature = 376	correl = -0.126568	descr = N_Gram_CTTC
cnt = 475	feature = 557	correl = -0.0817198	descr = N_Gram_TAA
cnt = 476	feature = 696	correl = -0.152667	descr = N_Gram_TTTTC
cnt = 477	feature = 596	correl = -0.0890113	descr = N_Gram_TCCT
cnt = 478	feature = 663	correl = -0.0791048	descr = N_Gram_TTA
cnt = 479	feature = 238	correl = 0.12708	descr = N_Gram_CAA
cnt = 480	feature = 494	correl = 0.133216	descr = N_Gram_GGGA
cnt = 481	feature = 579	correl = 0.0699961	descr = N_Gram_TCA
cnt = 482	feature = 284	correl = 0.0495362	descr = N_Gram_CCC
cnt = 483	feature = 460	correl = -0.055655	descr = N_Gram_GCTC
cnt = 484	feature = 378	correl = -0.227376	descr = N_Gram_CTTCT
cnt = 485	feature = 520	correl = -0.097102	descr = N_Gram_GTC
cnt = 486	feature = 425	correl = 0.128276	descr = N_Gram_GCA
cnt = 487	feature = 80	correl = 0.115545	descr = Xue_Structure_Feature_C110
cnt = 488	feature = 312	correl = -0.0596474	descr = N_Gram_CGA
cnt = 489	feature = 217	correl = -0.0656194	descr = N_Gram_ATC
cnt = 490	feature = 695	correl = -0.15477	descr = N_Gram_TTTT
cnt = 491	feature = 308	correl = -0.0990473	descr = N_Gram_CCTT
cnt = 492	feature = 458	correl = 0.0589688	descr = N_Gram_GCT
cnt = 493	feature = 599	correl = -0.109256	descr = N_Gram_TCG
cnt = 494	feature = 79	correl = 0.0735233	descr = Xue_Structure_Feature_C111
cnt = 495	feature = 587	correl = -0.0822415	descr = N_Gram_TCCA
cnt = 496	feature = 532	correl = 0.152702	descr = N_Gram_GTG
cnt = 497	feature = 623	correl = -0.0742621	descr = N_Gram_TGA
cnt = 498	feature = 509	correl = 0.0678959	descr = N_Gram_GGT
cnt = 499	feature = 336	correl = 0.147416	descr = N_Gram_CGGG
cnt = 500	feature = 640	correl = 0.0942792	descr = N_Gram_TGG
cnt = 501	feature = 62	correl = -0.0600936	descr = PF_RNAi_Fold_3'Free_Count
cnt = 502	feature = 578	correl = -0.114723	descr = N_Gram_TC
cnt = 503	feature = 493	correl = 0.167567	descr = N_Gram_GGG
cnt = 504	feature = 678	correl = -0.0702299	descr = N_Gram_TTG
cnt = 505	feature = 675	correl = -0.217997	descr = N_Gram_TTCT
cnt = 506	feature = 468	correl = 0.141089	descr = N_Gram_GGA
cnt = 507	feature = 556	correl = -0.103953	descr = N_Gram_TA
cnt = 508	feature = 437	correl = 0.0671955	descr = N_Gram_GCC
cnt = 509	feature = 61	correl = -0.150091	descr = PF_RNAi_Fold_5'Free_Count
cnt = 510	feature = 237	correl = 0.108921	descr = N_Gram_CA
cnt = 511	feature = 618	correl = -0.116817	descr = N_Gram_TCTT
cnt = 512	feature = 689	correl = -0.125157	descr = N_Gram_TTTC
cnt = 513	feature = 363	correl = -0.0971868	descr = N_Gram_CTCC
cnt = 514	feature = 688	correl = -0.0953816	descr = N_Gram_TTT
cnt = 515	feature = 373	correl = -0.125257	descr = N_Gram_CTT
cnt = 516	feature = 586	correl = -0.100889	descr = N_Gram_TCC
cnt = 517	feature = 611	correl = -0.105133	descr = N_Gram_TCT
cnt = 518	feature = 327	correl = 0.0908169	descr = N_Gram_CGG
cnt = 519	feature = 669	correl = -0.154002	descr = N_Gram_TTC
cnt = 520	feature = 662	correl = -0.130387	descr = N_Gram_TT
cnt = 521	feature = 60	correl = -0.186888	descr = PF_RNAi_Fold_Energy
cnt = 522	feature = 467	correl = 0.168089	descr = N_Gram_GG
cnt = 523	feature = 83	correl = -0.0941193	descr = Xue_Structure_Feature_C000
cnt = 524	feature = 45	correl = -0.190273	descr = Gibbs_of_Target_Sequence_
num rows = 521
num_elements = 273525
*
optimization finished, #iter = 619
nu = 0.442070
obj = -34.836563, rho = -0.552758
nSV = 350, nBSV = 127
num rows = 58
num_elements = 30450
*
optimization finished, #iter = 68
nu = 0.477999
obj = -3.816249, rho = -0.476044
nSV = 50, nBSV = 10
*
optimization finished, #iter = 619
nu = 0.442070
obj = -34.836563, rho = -0.552758
nSV = 350, nBSV = 127
CFS merit scores = 1.32688
CFS merit scores = 1.60508
CFS merit scores = 1.85332
CFS merit scores = 2.07761
CFS merit scores = 2.27844
CFS merit scores = 2.46221
CFS merit scores = 2.63393
CFS merit scores = 2.79436
CFS merit scores = 2.9396
CFS merit scores = 3.0758
CFS merit scores = 3.20463
CFS merit scores = 3.32467
CFS merit scores = 3.43889
CFS merit scores = 3.54799
CFS merit scores = 3.65344
CFS merit scores = 3.75589
CFS merit scores = 3.85455
CFS merit scores = 3.95063
CFS merit scores = 4.04422
CFS merit scores = 4.1355
CFS merit scores = 4.22462
CFS merit scores = 4.31173
CFS merit scores = 4.39684
CFS merit scores = 4.4801
CFS merit scores = 4.56168
CFS merit scores = 4.64164
CFS merit scores = 4.72007
CFS merit scores = 4.79692
CFS merit scores = 4.87223
CFS merit scores = 4.94607
CFS merit scores = 5.01862
CFS merit scores = 5.08991
CFS merit scores = 5.16
CFS merit scores = 5.22899
CFS merit scores = 5.2969
CFS merit scores = 5.36236
CFS merit scores = 5.42599
CFS merit scores = 5.48673
CFS merit scores = 5.54624
CFS merit scores = 5.60454
CFS merit scores = 5.66166
CFS merit scores = 5.71657
CFS merit scores = 5.76965
CFS merit scores = 5.82141
CFS merit scores = 5.87193
CFS merit scores = 5.9213
CFS merit scores = 5.96991
CFS merit scores = 6.01771
CFS merit scores = 6.06455
CFS merit scores = 6.11044
CFS merit scores = 6.15436
CFS merit scores = 6.19574
CFS merit scores = 6.23498
CFS merit scores = 6.27342
CFS merit scores = 6.31087
CFS merit scores = 6.34673
CFS merit scores = 6.38034
CFS merit scores = 6.41183
CFS merit scores = 6.44244
CFS merit scores = 6.47024
CFS merit scores = 6.49759
CFS merit scores = 6.52352
CFS merit scores = 6.5469
CFS merit scores = 6.56611
CFS merit scores = 6.58338
CFS merit scores = 6.60057
CFS merit scores = 6.61772
CFS merit scores = 6.63518
CFS merit scores = 6.65194
CFS merit scores = 6.66764
CFS merit scores = 6.68312
CFS merit scores = 6.698
CFS merit scores = 6.71255
CFS merit scores = 6.72667
CFS merit scores = 6.73931
CFS merit scores = 6.75183
CFS merit scores = 6.76409
CFS merit scores = 6.77383
CFS merit scores = 6.78314
CFS merit scores = 6.79255
CFS merit scores = 6.80126
CFS merit scores = 6.80899
CFS merit scores = 6.81669
CFS merit scores = 6.82265
CFS merit scores = 6.82819
CFS merit scores = 6.83319
CFS merit scores = 6.83822
CFS merit scores = 6.84348
CFS merit scores = 6.84819
CFS merit scores = 6.85311
CFS merit scores = 6.85773
CFS merit scores = 6.86241
CFS merit scores = 6.8647
CFS merit scores = 6.8672
CFS merit scores = 6.87029
CFS merit scores = 6.87348
CFS merit scores = 6.87638
CFS merit scores = 6.87944
CFS merit scores = 6.88048
CFS merit scores = 6.88164
CFS merit scores = 6.88245
CFS merit scores = 6.8831
CFS merit scores = 6.88352
CFS merit scores = 6.88346
CFS merit scores = 6.88291
CFS merit scores = 6.8821
CFS merit scores = 6.88086
CFS merit scores = 6.87981
CFS merit scores = 6.87883
CFS merit scores = 6.87815
CFS merit scores = 6.87755
CFS merit scores = 6.87558
CFS merit scores = 6.87369
CFS merit scores = 6.87171
CFS merit scores = 6.86999
CFS merit scores = 6.86674
CFS merit scores = 6.86379
CFS merit scores = 6.85948
CFS merit scores = 6.8556
CFS merit scores = 6.8521
CFS merit scores = 6.84845
CFS merit scores = 6.84486
CFS merit scores = 6.84157
CFS merit scores = 6.83813
CFS merit scores = 6.83397
CFS merit scores = 6.82964
CFS merit scores = 6.82542
CFS merit scores = 6.82137
CFS merit scores = 6.81762
CFS merit scores = 6.81414
CFS merit scores = 6.811
CFS merit scores = 6.80801
CFS merit scores = 6.80499
CFS merit scores = 6.80215
CFS merit scores = 6.79878
CFS merit scores = 6.79529
CFS merit scores = 6.7921
CFS merit scores = 6.78883
CFS merit scores = 6.78548
CFS merit scores = 6.78163
CFS merit scores = 6.77724
CFS merit scores = 6.77264
CFS merit scores = 6.76815
CFS merit scores = 6.76362
CFS merit scores = 6.7592
CFS merit scores = 6.75495
CFS merit scores = 6.75083
CFS merit scores = 6.74552
CFS merit scores = 6.74035
CFS merit scores = 6.73536
CFS merit scores = 6.7305
CFS merit scores = 6.72519
CFS merit scores = 6.72017
CFS merit scores = 6.7154
CFS merit scores = 6.71059
CFS merit scores = 6.7058
CFS merit scores = 6.70082
CFS merit scores = 6.69537
CFS merit scores = 6.69011
CFS merit scores = 6.68471
CFS merit scores = 6.67934
CFS merit scores = 6.67411
CFS merit scores = 6.66869
CFS merit scores = 6.66334
CFS merit scores = 6.65801
CFS merit scores = 6.65231
CFS merit scores = 6.64663
CFS merit scores = 6.64105
CFS merit scores = 6.63565
CFS merit scores = 6.62995
CFS merit scores = 6.62445
CFS merit scores = 6.61852
CFS merit scores = 6.61265
CFS merit scores = 6.607
CFS merit scores = 6.60124
CFS merit scores = 6.59516
CFS merit scores = 6.58932
CFS merit scores = 6.58356
CFS merit scores = 6.57784
CFS merit scores = 6.57215
CFS merit scores = 6.56607
CFS merit scores = 6.55996
CFS merit scores = 6.55357
CFS merit scores = 6.54711
CFS merit scores = 6.54084
CFS merit scores = 6.5347
CFS merit scores = 6.52785
CFS merit scores = 6.52101
CFS merit scores = 6.51423
CFS merit scores = 6.50737
CFS merit scores = 6.50057
CFS merit scores = 6.49338
CFS merit scores = 6.48633
CFS merit scores = 6.47919
CFS merit scores = 6.47225
CFS merit scores = 6.46548
CFS merit scores = 6.4588
CFS merit scores = 6.45209
CFS merit scores = 6.44521
CFS merit scores = 6.43834
CFS merit scores = 6.43153
CFS merit scores = 6.42465
CFS merit scores = 6.4174
CFS merit scores = 6.41032
CFS merit scores = 6.40329
CFS merit scores = 6.39636
CFS merit scores = 6.38946
CFS merit scores = 6.38263
CFS merit scores = 6.37583
CFS merit scores = 6.36898
CFS merit scores = 6.36184
CFS merit scores = 6.35491
CFS merit scores = 6.34811
CFS merit scores = 6.34077
CFS merit scores = 6.33323
CFS merit scores = 6.32562
CFS merit scores = 6.318
CFS merit scores = 6.31042
CFS merit scores = 6.30284
CFS merit scores = 6.29529
CFS merit scores = 6.28787
CFS merit scores = 6.28035
CFS merit scores = 6.27289
CFS merit scores = 6.26545
CFS merit scores = 6.25797
CFS merit scores = 6.25027
CFS merit scores = 6.24254
CFS merit scores = 6.23494
CFS merit scores = 6.22737
CFS merit scores = 6.21933
CFS merit scores = 6.21137
CFS merit scores = 6.20352
CFS merit scores = 6.19566
CFS merit scores = 6.18786
CFS merit scores = 6.17995
CFS merit scores = 6.17201
CFS merit scores = 6.16405
CFS merit scores = 6.15582
CFS merit scores = 6.14763
CFS merit scores = 6.13899
CFS merit scores = 6.13043
CFS merit scores = 6.12186
CFS merit scores = 6.11349
CFS merit scores = 6.10518
CFS merit scores = 6.09697
CFS merit scores = 6.08852
CFS merit scores = 6.08017
CFS merit scores = 6.07179
CFS merit scores = 6.06341
CFS merit scores = 6.05515
CFS merit scores = 6.04689
CFS merit scores = 6.03865
CFS merit scores = 6.03054
CFS merit scores = 6.02239
CFS merit scores = 6.01429
CFS merit scores = 6.00633
CFS merit scores = 5.99825
CFS merit scores = 5.9903
CFS merit scores = 5.98221
CFS merit scores = 5.9743
CFS merit scores = 5.96644
CFS merit scores = 5.95869
CFS merit scores = 5.95087
CFS merit scores = 5.94297
CFS merit scores = 5.93521
CFS merit scores = 5.92748
CFS merit scores = 5.91987
CFS merit scores = 5.91247
CFS merit scores = 5.90512
CFS merit scores = 5.89761
CFS merit scores = 5.89022
CFS merit scores = 5.8829
CFS merit scores = 5.87563
CFS merit scores = 5.86844
CFS merit scores = 5.86115
CFS merit scores = 5.85375
CFS merit scores = 5.8464
CFS merit scores = 5.83912
CFS merit scores = 5.83183
CFS merit scores = 5.82462
CFS merit scores = 5.81748
CFS merit scores = 5.81046
CFS merit scores = 5.8033
CFS merit scores = 5.79622
CFS merit scores = 5.7892
CFS merit scores = 5.78227
CFS merit scores = 5.77523
CFS merit scores = 5.76827
CFS merit scores = 5.76144
CFS merit scores = 5.75467
CFS merit scores = 5.74796
CFS merit scores = 5.74129
CFS merit scores = 5.73474
CFS merit scores = 5.72796
CFS merit scores = 5.72134
CFS merit scores = 5.71475
CFS merit scores = 5.70824
CFS merit scores = 5.70165
CFS merit scores = 5.69518
CFS merit scores = 5.68877
CFS merit scores = 5.68237
CFS merit scores = 5.67603
CFS merit scores = 5.66962
CFS merit scores = 5.66332
CFS merit scores = 5.6571
CFS merit scores = 5.65084
CFS merit scores = 5.64468
CFS merit scores = 5.63853
CFS merit scores = 5.63242
CFS merit scores = 5.62631
CFS merit scores = 5.62031
CFS merit scores = 5.61426
CFS merit scores = 5.60828
CFS merit scores = 5.60239
CFS merit scores = 5.59644
CFS merit scores = 5.59053
CFS merit scores = 5.58474
CFS merit scores = 5.57894
CFS merit scores = 5.57323
CFS merit scores = 5.56751
CFS merit scores = 5.56185
CFS merit scores = 5.55629
CFS merit scores = 5.55081
CFS merit scores = 5.54532
CFS merit scores = 5.53987
CFS merit scores = 5.53451
CFS merit scores = 5.52928
CFS merit scores = 5.52402
CFS merit scores = 5.51886
CFS merit scores = 5.51359
CFS merit scores = 5.50824
CFS merit scores = 5.50295
CFS merit scores = 5.4976
CFS merit scores = 5.49224
CFS merit scores = 5.48687
CFS merit scores = 5.48162
CFS merit scores = 5.47633
CFS merit scores = 5.47106
CFS merit scores = 5.46563
CFS merit scores = 5.46021
CFS merit scores = 5.45486
CFS merit scores = 5.44961
CFS merit scores = 5.44436
CFS merit scores = 5.43917
CFS merit scores = 5.43405
CFS merit scores = 5.42893
CFS merit scores = 5.4239
CFS merit scores = 5.41889
CFS merit scores = 5.41382
CFS merit scores = 5.40876
CFS merit scores = 5.40366
CFS merit scores = 5.3986
CFS merit scores = 5.39357
CFS merit scores = 5.38857
CFS merit scores = 5.38365
CFS merit scores = 5.37864
CFS merit scores = 5.37372
CFS merit scores = 5.36877
CFS merit scores = 5.36388
CFS merit scores = 5.35897
CFS merit scores = 5.35413
CFS merit scores = 5.3493
CFS merit scores = 5.3444
CFS merit scores = 5.33945
CFS merit scores = 5.33443
CFS merit scores = 5.32941
CFS merit scores = 5.32449
CFS merit scores = 5.31942
CFS merit scores = 5.31437
CFS merit scores = 5.30933
CFS merit scores = 5.30437
CFS merit scores = 5.29942
CFS merit scores = 5.29449
CFS merit scores = 5.28957
CFS merit scores = 5.28462
CFS merit scores = 5.27968
CFS merit scores = 5.27476
CFS merit scores = 5.26988
CFS merit scores = 5.26502
CFS merit scores = 5.26016
CFS merit scores = 5.25518
CFS merit scores = 5.25021
CFS merit scores = 5.24526
CFS merit scores = 5.24038
CFS merit scores = 5.23554
CFS merit scores = 5.23068
CFS merit scores = 5.22579
CFS merit scores = 5.2209
CFS merit scores = 5.21607
CFS merit scores = 5.21118
CFS merit scores = 5.20634
CFS merit scores = 5.20147
CFS merit scores = 5.19665
CFS merit scores = 5.19163
CFS merit scores = 5.18652
CFS merit scores = 5.18146
CFS merit scores = 5.17634
CFS merit scores = 5.17116
CFS merit scores = 5.16597
CFS merit scores = 5.16068
CFS merit scores = 5.1554
CFS merit scores = 5.1501
CFS merit scores = 5.14488
CFS merit scores = 5.13969
CFS merit scores = 5.13434
CFS merit scores = 5.12901
CFS merit scores = 5.12367
CFS merit scores = 5.11808
CFS merit scores = 5.11255
CFS merit scores = 5.10684
CFS merit scores = 5.10116
CFS merit scores = 5.09554
CFS merit scores = 5.08978
CFS merit scores = 5.08406
CFS merit scores = 5.07835
CFS merit scores = 5.07262
CFS merit scores = 5.06687
CFS merit scores = 5.06111
CFS merit scores = 5.05516
CFS merit scores = 5.04908
CFS merit scores = 5.04305
CFS merit scores = 5.03704
CFS merit scores = 5.03098
CFS merit scores = 5.02492
CFS merit scores = 5.01888
CFS merit scores = 5.01286
CFS merit scores = 5.00692
CFS merit scores = 5.00082
CFS merit scores = 4.9947
CFS merit scores = 4.98857
CFS merit scores = 4.98248
CFS merit scores = 4.97646
CFS merit scores = 4.97035
CFS merit scores = 4.96419
CFS merit scores = 4.95794
CFS merit scores = 4.95172
CFS merit scores = 4.94549
CFS merit scores = 4.93896
CFS merit scores = 4.93198
CFS merit scores = 4.92479
CFS merit scores = 4.9175
CFS merit scores = 4.91018
CFS merit scores = 4.90286
CFS merit scores = 4.89557
CFS merit scores = 4.88837
CFS merit scores = 4.8807
CFS merit scores = 4.87304
CFS merit scores = 4.86531
CFS merit scores = 4.85754
CFS merit scores = 4.84982
CFS merit scores = 4.84215
CFS merit scores = 4.83431
CFS merit scores = 4.82652
CFS merit scores = 4.81786
CFS merit scores = 4.80918
CFS merit scores = 4.80055
CFS merit scores = 4.79174
CFS merit scores = 4.78232
CFS merit scores = 4.77205
cnt = 1	feature = 64	correl = -0.326885	descr = Gibbs_of_Target_Sequence__Pos_20_Step_1
cnt = 2	feature = 49	correl = 0.221931	descr = Gibbs_of_Target_Sequence__Pos_1_Step_1
cnt = 3	feature = 610	correl = -0.134548	descr = N_Gram_TCTTA
cnt = 4	feature = 417	correl = -0.116362	descr = N_Gram_GATC
cnt = 5	feature = 579	correl = 0.083755	descr = N_Gram_TCCAA
cnt = 6	feature = 564	correl = 0.0750991	descr = N_Gram_TATAT
cnt = 7	feature = 300	correl = 0.0705245	descr = N_Gram_CCCAC
cnt = 8	feature = 549	correl = 0.0487457	descr = N_Gram_TAAAG
cnt = 9	feature = 430	correl = 0.0825834	descr = N_Gram_GCACT
cnt = 10	feature = 257	correl = 0.0566699	descr = N_Gram_CAAGC
cnt = 11	feature = 616	correl = 0.0454675	descr = N_Gram_TGACA
cnt = 12	feature = 266	correl = -0.0447139	descr = N_Gram_CACCC
cnt = 13	feature = 617	correl = -0.0797521	descr = N_Gram_TGAGA
cnt = 14	feature = 560	correl = 0.0454134	descr = N_Gram_TAGAC
cnt = 15	feature = 234	correl = -0.0492347	descr = N_Gram_ATCGC
cnt = 16	feature = 550	correl = -0.0464246	descr = N_Gram_TAACG
cnt = 17	feature = 594	correl = 0.0800287	descr = N_Gram_TCGAC
cnt = 18	feature = 659	correl = 0.0800287	descr = N_Gram_TTCAA
cnt = 19	feature = 324	correl = 0.0730035	descr = N_Gram_CGACA
cnt = 20	feature = 225	correl = 0.0680859	descr = N_Gram_ATACG
cnt = 21	feature = 305	correl = 0.0659783	descr = N_Gram_CCCTC
cnt = 22	feature = 651	correl = 0.0645733	descr = N_Gram_TTAAC
cnt = 23	feature = 583	correl = 0.051928	descr = N_Gram_TCCCG
cnt = 24	feature = 505	correl = 0.0449028	descr = N_Gram_GGGGT
cnt = 25	feature = 308	correl = 0.0449028	descr = N_Gram_CCGCA
cnt = 26	feature = 456	correl = 0.0449028	descr = N_Gram_GCGTA
cnt = 27	feature = 501	correl = 0.0449028	descr = N_Gram_GGGCT
cnt = 28	feature = 301	correl = 0.11434	descr = N_Gram_CCCCC
cnt = 29	feature = 598	correl = 0.0940791	descr = N_Gram_TCGGC
cnt = 30	feature = 353	correl = 0.0701934	descr = N_Gram_CGTGA
cnt = 31	feature = 603	correl = 0.0659783	descr = N_Gram_TCTAG
cnt = 32	feature = 335	correl = 0.0568456	descr = N_Gram_CGCTA
cnt = 33	feature = 303	correl = 0.051928	descr = N_Gram_CCCGC
cnt = 34	feature = 625	correl = 0.051928	descr = N_Gram_TGCCG
cnt = 35	feature = 400	correl = -0.0519043	descr = N_Gram_GACCC
cnt = 36	feature = 614	correl = 0.0509335	descr = N_Gram_TGAAA
cnt = 37	feature = 271	correl = 0.0556075	descr = N_Gram_CACGT
cnt = 38	feature = 636	correl = 0.0878965	descr = N_Gram_TGGGG
cnt = 39	feature = 678	correl = 0.084426	descr = N_Gram_TTGTG
cnt = 40	feature = 597	correl = 0.0733724	descr = N_Gram_TCGGA
cnt = 41	feature = 309	correl = 0.0551665	descr = N_Gram_CCGGC
cnt = 42	feature = 291	correl = 0.0512448	descr = N_Gram_CCAAT
cnt = 43	feature = 229	correl = 0.0712207	descr = N_Gram_ATAGT
cnt = 44	feature = 296	correl = -0.0626745	descr = N_Gram_CCATA
cnt = 45	feature = 411	correl = 0.0933745	descr = N_Gram_GAGTC
cnt = 46	feature = 552	correl = 0.0776557	descr = N_Gram_TAAGC
cnt = 47	feature = 542	correl = 0.0824581	descr = N_Gram_GTTGC
cnt = 48	feature = 362	correl = 0.0561662	descr = N_Gram_CTACT
cnt = 49	feature = 287	correl = -0.0499055	descr = N_Gram_CATGC
cnt = 50	feature = 507	correl = -0.0445382	descr = N_Gram_GGGTT
cnt = 51	feature = 394	correl = 0.123463	descr = N_Gram_GAAAG
cnt = 52	feature = 607	correl = 0.047863	descr = N_Gram_TCTCG
cnt = 53	feature = 449	correl = -0.0631311	descr = N_Gram_GCGAC
cnt = 54	feature = 654	correl = -0.069999	descr = N_Gram_TTACC
cnt = 55	feature = 675	correl = -0.0539999	descr = N_Gram_TTGGA
cnt = 56	feature = 383	correl = 0.0482723	descr = N_Gram_CTTCC
cnt = 57	feature = 228	correl = 0.0703074	descr = N_Gram_ATAGC
cnt = 58	feature = 278	correl = 0.108389	descr = N_Gram_CAGGA
cnt = 59	feature = 331	correl = -0.0533562	descr = N_Gram_CGATG
cnt = 60	feature = 242	correl = -0.0455299	descr = N_Gram_ATGCA
cnt = 61	feature = 311	correl = -0.0796375	descr = N_Gram_CCGGT
cnt = 62	feature = 222	correl = -0.138499	descr = N_Gram_ATAAG
cnt = 63	feature = 350	correl = -0.0455821	descr = N_Gram_CGTCC
cnt = 64	feature = 450	correl = 0.0442697	descr = N_Gram_GCGAG
cnt = 65	feature = 504	correl = 0.0514684	descr = N_Gram_GGGGG
cnt = 66	feature = 224	correl = 0.0486563	descr = N_Gram_ATACC
cnt = 67	feature = 223	correl = 0.0675411	descr = N_Gram_ATACA
cnt = 68	feature = 589	correl = 0.0552097	descr = N_Gram_TCCTA
cnt = 69	feature = 517	correl = -0.0514	descr = N_Gram_GTCAA
cnt = 70	feature = 420	correl = 0.052842	descr = N_Gram_GATGT
cnt = 71	feature = 561	correl = -0.0544083	descr = N_Gram_TAGAT
cnt = 72	feature = 235	correl = -0.104544	descr = N_Gram_ATCGG
cnt = 73	feature = 348	correl = -0.0677065	descr = N_Gram_CGTAC
cnt = 74	feature = 265	correl = 0.0630905	descr = N_Gram_CACCA
cnt = 75	feature = 342	correl = 0.0439621	descr = N_Gram_CGGCG
cnt = 76	feature = 428	correl = 0.0725596	descr = N_Gram_GCAAT
cnt = 77	feature = 217	correl = 0.088425	descr = N_Gram_AGTTA
cnt = 78	feature = 537	correl = -0.0790374	descr = N_Gram_GTTAC
cnt = 79	feature = 435	correl = -0.052931	descr = N_Gram_GCATG
cnt = 80	feature = 627	correl = -0.153294	descr = N_Gram_TGCGT
cnt = 81	feature = 361	correl = 0.0449028	descr = N_Gram_CTAAA
cnt = 82	feature = 448	correl = 0.124888	descr = N_Gram_GCCTT
cnt = 83	feature = 207	correl = 0.0444811	descr = N_Gram_AGGTA
cnt = 84	feature = 313	correl = -0.0542667	descr = N_Gram_CCGTC
cnt = 85	feature = 393	correl = 0.0525744	descr = N_Gram_GAAAC
cnt = 86	feature = 514	correl = 0.0481448	descr = N_Gram_GTAAA
cnt = 87	feature = 426	correl = 0.0605145	descr = N_Gram_GCAAA
cnt = 88	feature = 401	correl = 0.088425	descr = N_Gram_GACGG
cnt = 89	feature = 635	correl = 0.0528653	descr = N_Gram_TGGGA
cnt = 90	feature = 539	correl = -0.0486383	descr = N_Gram_GTTCG
cnt = 91	feature = 247	correl = 0.0487334	descr = N_Gram_ATTGT
cnt = 92	feature = 491	correl = 0.0445586	descr = N_Gram_GGCTC
cnt = 93	feature = 596	correl = -0.0492347	descr = N_Gram_TCGCA
cnt = 94	feature = 363	correl = 0.0659783	descr = N_Gram_CTAGG
cnt = 95	feature = 512	correl = 0.051928	descr = N_Gram_GGTGC
cnt = 96	feature = 586	correl = -0.0668872	descr = N_Gram_TCCGC
cnt = 97	feature = 216	correl = 0.104752	descr = N_Gram_AGTGT
cnt = 98	feature = 527	correl = 0.0534597	descr = N_Gram_GTGAC
cnt = 99	feature = 485	correl = 0.0494772	descr = N_Gram_GGCCG
cnt = 100	feature = 470	correl = 0.120228	descr = N_Gram_GGAAA
cnt = 101	feature = 275	correl = 0.054154	descr = N_Gram_CAGCC
cnt = 102	feature = 492	correl = 0.149248	descr = N_Gram_GGCTT
cnt = 103	feature = 652	correl = -0.0557812	descr = N_Gram_TTAAT
cnt = 104	feature = 431	correl = -0.0725956	descr = N_Gram_GCAGA
cnt = 105	feature = 602	correl = 0.0561662	descr = N_Gram_TCTAC
cnt = 106	feature = 575	correl = -0.0669208	descr = N_Gram_TCATA
cnt = 107	feature = 477	correl = 0.08914	descr = N_Gram_GGAGT
cnt = 108	feature = 423	correl = -0.0902314	descr = N_Gram_GATTT
cnt = 109	feature = 484	correl = 0.0886566	descr = N_Gram_GGCCC
cnt = 110	feature = 471	correl = -0.0499629	descr = N_Gram_GGAAC
cnt = 111	feature = 398	correl = 0.0552097	descr = N_Gram_GACAC
cnt = 112	feature = 314	correl = 0.0934805	descr = N_Gram_CCGTG
cnt = 113	feature = 292	correl = -0.0449685	descr = N_Gram_CCACG
cnt = 114	feature = 488	correl = 0.100147	descr = N_Gram_GGCGC
cnt = 115	feature = 276	correl = 0.0774551	descr = N_Gram_CAGCG
cnt = 116	feature = 339	correl = 0.0576562	descr = N_Gram_CGGAC
cnt = 117	feature = 323	correl = 0.0462083	descr = N_Gram_CGAAG
cnt = 118	feature = 565	correl = -0.0451015	descr = N_Gram_TATTC
cnt = 119	feature = 536	correl = 0.088425	descr = N_Gram_GTTAA
cnt = 120	feature = 304	correl = 0.0608559	descr = N_Gram_CCCGG
cnt = 121	feature = 365	correl = 0.0625688	descr = N_Gram_CTATA
cnt = 122	feature = 532	correl = 0.137975	descr = N_Gram_GTGGC
cnt = 123	feature = 447	correl = 0.0634888	descr = N_Gram_GCCTC
cnt = 124	feature = 432	correl = 0.0466356	descr = N_Gram_GCAGC
cnt = 125	feature = 403	correl = 0.0609776	descr = N_Gram_GACTA
cnt = 126	feature = 381	correl = -0.129853	descr = N_Gram_CTTAT
cnt = 127	feature = 231	correl = 0.0856451	descr = N_Gram_ATATA
cnt = 128	feature = 422	correl = -0.0615011	descr = N_Gram_GATTA
cnt = 129	feature = 629	correl = 0.0923911	descr = N_Gram_TGGAG
cnt = 130	feature = 244	correl = 0.0731855	descr = N_Gram_ATGGG
cnt = 131	feature = 399	correl = 0.0834526	descr = N_Gram_GACAG
cnt = 132	feature = 427	correl = 0.0883794	descr = N_Gram_GCAAC
cnt = 133	feature = 419	correl = -0.0614563	descr = N_Gram_GATGC
cnt = 134	feature = 211	correl = 0.117276	descr = N_Gram_AGTAA
cnt = 135	feature = 438	correl = 0.0923713	descr = N_Gram_GCCAG
cnt = 136	feature = 341	correl = 0.105331	descr = N_Gram_CGGCA
cnt = 137	feature = 641	correl = 0.0588547	descr = N_Gram_TGTAA
cnt = 138	feature = 375	correl = 0.0589209	descr = N_Gram_CTGAG
cnt = 139	feature = 458	correl = 0.0946912	descr = N_Gram_GCGTG
cnt = 140	feature = 136	correl = 0.0503212	descr = N_Gram_AAGAA
cnt = 141	feature = 553	correl = -0.141019	descr = N_Gram_TAAGT
cnt = 142	feature = 357	correl = -0.0476921	descr = N_Gram_CGTTC
cnt = 143	feature = 318	correl = 0.060087	descr = N_Gram_CCTCG
cnt = 144	feature = 347	correl = -0.0637721	descr = N_Gram_CGTAA
cnt = 145	feature = 645	correl = 0.068652	descr = N_Gram_TGTGA
cnt = 146	feature = 511	correl = 0.05437	descr = N_Gram_GGTCA
cnt = 147	feature = 328	correl = -0.0909976	descr = N_Gram_CGAGT
cnt = 148	feature = 459	correl = 0.0859388	descr = N_Gram_GCTAT
cnt = 149	feature = 327	correl = 0.0851338	descr = N_Gram_CGAGG
cnt = 150	feature = 454	correl = 0.0688756	descr = N_Gram_GCGGG
cnt = 151	feature = 647	correl = 0.0503993	descr = N_Gram_TGTGT
cnt = 152	feature = 319	correl = 0.0614608	descr = N_Gram_CCTCT
cnt = 153	feature = 518	correl = 0.175972	descr = N_Gram_GTCAG
cnt = 154	feature = 315	correl = 0.0552097	descr = N_Gram_CCTAT
cnt = 155	feature = 648	correl = -0.0516801	descr = N_Gram_TGTTA
cnt = 156	feature = 416	correl = 0.066287	descr = N_Gram_GATAT
cnt = 157	feature = 646	correl = 0.096331	descr = N_Gram_TGTGG
cnt = 158	feature = 434	correl = 0.119832	descr = N_Gram_GCATC
cnt = 159	feature = 599	correl = -0.0481308	descr = N_Gram_TCGGG
cnt = 160	feature = 389	correl = 0.0647018	descr = N_Gram_CTTGT
cnt = 161	feature = 255	correl = 0.0617708	descr = N_Gram_CAAAG
cnt = 162	feature = 624	correl = 0.094965	descr = N_Gram_TGCAC
cnt = 163	feature = 267	correl = 0.0581254	descr = N_Gram_CACCG
cnt = 164	feature = 317	correl = -0.0917658	descr = N_Gram_CCTCC
cnt = 165	feature = 509	correl = -0.0481791	descr = N_Gram_GGTAA
cnt = 166	feature = 642	correl = -0.0672942	descr = N_Gram_TGTCA
cnt = 167	feature = 620	correl = 0.0537314	descr = N_Gram_TGATA
cnt = 168	feature = 260	correl = 0.0518453	descr = N_Gram_CAATA
cnt = 169	feature = 250	correl = -0.146524	descr = N_Gram_ATTTT
cnt = 170	feature = 338	correl = 0.06349	descr = N_Gram_CGGAA
cnt = 171	feature = 263	correl = 0.057574	descr = N_Gram_CACAT
cnt = 172	feature = 563	correl = -0.068445	descr = N_Gram_TATAC
cnt = 173	feature = 530	correl = 0.0708566	descr = N_Gram_GTGCT
cnt = 174	feature = 474	correl = 0.098243	descr = N_Gram_GGACG
cnt = 175	feature = 687	correl = -0.0757948	descr = N_Gram_TTTTG
cnt = 176	feature = 623	correl = 0.1062	descr = N_Gram_TGCAA
cnt = 177	feature = 218	correl = 0.0686179	descr = N_Gram_AGTTG
cnt = 178	feature = 273	correl = 0.096746	descr = N_Gram_CACTC
cnt = 179	feature = 326	correl = -0.0845503	descr = N_Gram_CGACG
cnt = 180	feature = 538	correl = 0.0821059	descr = N_Gram_GTTCC
cnt = 181	feature = 249	correl = -0.0553545	descr = N_Gram_ATTTG
cnt = 182	feature = 334	correl = 0.0828558	descr = N_Gram_CGCCG
cnt = 183	feature = 408	correl = -0.0502562	descr = N_Gram_GAGGA
cnt = 184	feature = 466	correl = 0.0553326	descr = N_Gram_GCTTT
cnt = 185	feature = 503	correl = 0.0671325	descr = N_Gram_GGGGC
cnt = 186	feature = 439	correl = 0.050434	descr = N_Gram_GCCAT
cnt = 187	feature = 268	correl = 0.0485316	descr = N_Gram_CACCT
cnt = 188	feature = 533	correl = 0.0731605	descr = N_Gram_GTGGT
cnt = 189	feature = 557	correl = 0.0720935	descr = N_Gram_TACGA
cnt = 190	feature = 568	correl = 0.0462625	descr = N_Gram_TCAAA
cnt = 191	feature = 676	correl = 0.0647255	descr = N_Gram_TTGGC
cnt = 192	feature = 677	correl = 0.0507485	descr = N_Gram_TTGGT
cnt = 193	feature = 254	correl = 0.044338	descr = N_Gram_CAAAA
cnt = 194	feature = 281	correl = 0.149715	descr = N_Gram_CAGTG
cnt = 195	feature = 290	correl = 0.076354	descr = N_Gram_CCAAG
cnt = 196	feature = 226	correl = -0.0863652	descr = N_Gram_ATACT
cnt = 197	feature = 453	correl = 0.0516614	descr = N_Gram_GCGGA
cnt = 198	feature = 540	correl = -0.0559926	descr = N_Gram_GTTCT
cnt = 199	feature = 600	correl = -0.04412	descr = N_Gram_TCGTC
cnt = 200	feature = 387	correl = -0.122356	descr = N_Gram_CTTGC
cnt = 201	feature = 441	correl = 0.0893612	descr = N_Gram_GCCCG
cnt = 202	feature = 373	correl = 0.07444	descr = N_Gram_CTCTA
cnt = 203	feature = 443	correl = 0.0581406	descr = N_Gram_GCCGC
cnt = 204	feature = 440	correl = 0.0586325	descr = N_Gram_GCCCA
cnt = 205	feature = 274	correl = 0.0819906	descr = N_Gram_CAGCA
cnt = 206	feature = 463	correl = 0.0564639	descr = N_Gram_GCTGC
cnt = 207	feature = 280	correl = 0.0816807	descr = N_Gram_CAGTA
cnt = 208	feature = 376	correl = -0.0826535	descr = N_Gram_CTGAT
cnt = 209	feature = 569	correl = 0.0948321	descr = N_Gram_TCACC
cnt = 210	feature = 660	correl = 0.0798611	descr = N_Gram_TTCCA
cnt = 211	feature = 656	correl = -0.103894	descr = N_Gram_TTATA
cnt = 212	feature = 473	correl = 0.110093	descr = N_Gram_GGACC
cnt = 213	feature = 406	correl = 0.0897376	descr = N_Gram_GAGCT
cnt = 214	feature = 639	correl = 0.0707926	descr = N_Gram_TGGTC
cnt = 215	feature = 214	correl = -0.156571	descr = N_Gram_AGTCT
cnt = 216	feature = 297	correl = 0.0629077	descr = N_Gram_CCATC
cnt = 217	feature = 544	correl = -0.0539523	descr = N_Gram_GTTGT
cnt = 218	feature = 307	correl = 0.0456996	descr = N_Gram_CCGA
cnt = 219	feature = 219	correl = -0.117772	descr = N_Gram_AGTTT
cnt = 220	feature = 391	correl = 0.102901	descr = N_Gram_CTTTG
cnt = 221	feature = 410	correl = 0.0952591	descr = N_Gram_GAGGT
cnt = 222	feature = 402	correl = -0.0678128	descr = N_Gram_GACGT
cnt = 223	feature = 368	correl = -0.0894962	descr = N_Gram_CTCAT
cnt = 224	feature = 633	correl = 0.18328	descr = N_Gram_TGGCT
cnt = 225	feature = 643	correl = 0.0576772	descr = N_Gram_TGTCC
cnt = 226	feature = 483	correl = 0.0990071	descr = N_Gram_GGCCA
cnt = 227	feature = 521	correl = -0.114948	descr = N_Gram_GTCGA
cnt = 228	feature = 390	correl = 0.0445422	descr = N_Gram_CTTTA
cnt = 229	feature = 573	correl = 0.0969985	descr = N_Gram_TCAGT
cnt = 230	feature = 289	correl = 0.0535998	descr = N_Gram_CCAAA
cnt = 231	feature = 285	correl = -0.0726568	descr = N_Gram_CATCG
cnt = 232	feature = 587	correl = -0.113469	descr = N_Gram_TCCGG
cnt = 233	feature = 478	correl = -0.0915395	descr = N_Gram_GGATC
cnt = 234	feature = 634	correl = 0.0867524	descr = N_Gram_TGGG
cnt = 235	feature = 238	correl = 0.0549394	descr = N_Gram_ATCTT
cnt = 236	feature = 395	correl = 0.108549	descr = N_Gram_GAAGA
cnt = 237	feature = 590	correl = -0.0609947	descr = N_Gram_TCCTC
cnt = 238	feature = 481	correl = 0.0743915	descr = N_Gram_GGCAT
cnt = 239	feature = 270	correl = -0.0687143	descr = N_Gram_CACGA
cnt = 240	feature = 631	correl = 0.097267	descr = N_Gram_TGGCC
cnt = 241	feature = 356	correl = 0.0522584	descr = N_Gram_CGTT
cnt = 242	feature = 364	correl = 0.0839321	descr = N_Gram_CTAT
cnt = 243	feature = 572	correl = 0.0805479	descr = N_Gram_TCAGC
cnt = 244	feature = 340	correl = 0.07186	descr = N_Gram_CGGC
cnt = 245	feature = 321	correl = -0.0860869	descr = N_Gram_CCTTC
cnt = 246	feature = 241	correl = -0.0967696	descr = N_Gram_ATGC
cnt = 247	feature = 284	correl = 0.111332	descr = N_Gram_CATCC
cnt = 248	feature = 612	correl = -0.0771413	descr = N_Gram_TCTTG
cnt = 249	feature = 86	correl = 0.0848042	descr = Xue_Structure_Feature_C101
cnt = 250	feature = 615	correl = -0.083539	descr = N_Gram_TGAAG
cnt = 251	feature = 27	correl = -0.113146	descr = Position_Specific_Bin_Base_11_Base_G
cnt = 252	feature = 546	correl = -0.0994484	descr = N_Gram_GTTTT
cnt = 253	feature = 429	correl = 0.0931425	descr = N_Gram_GCAC
cnt = 254	feature = 397	correl = 0.0663582	descr = N_Gram_GACA
cnt = 255	feature = 386	correl = -0.0727916	descr = N_Gram_CTTGA
cnt = 256	feature = 310	correl = 0.122574	descr = N_Gram_CCGGG
cnt = 257	feature = 496	correl = 0.112864	descr = N_Gram_GGGAG
cnt = 258	feature = 605	correl = -0.0985684	descr = N_Gram_TCTCA
cnt = 259	feature = 41	correl = -0.0540855	descr = Position_Specific_Bin_Base_17_Base_A
cnt = 260	feature = 15	correl = -0.128209	descr = Position_Specific_Bin_Base_5_Base_A
cnt = 261	feature = 392	correl = 0.100547	descr = N_Gram_GAAA
cnt = 262	feature = 32	correl = -0.0542111	descr = Position_Specific_Bin_Base_13_Base_A
cnt = 263	feature = 555	correl = -0.0509145	descr = N_Gram_TAATC
cnt = 264	feature = 259	correl = 0.0503811	descr = N_Gram_CAAT
cnt = 265	feature = 18	correl = -0.129631	descr = Position_Specific_Bin_Base_6_Base_A
cnt = 266	feature = 221	correl = -0.0787266	descr = N_Gram_ATAA
cnt = 267	feature = 23	correl = -0.0464675	descr = Position_Specific_Bin_Base_9_Base_T
cnt = 268	feature = 52	correl = -0.0462901	descr = Gibbs_of_Target_Sequence__Pos_4_Step_1
cnt = 269	feature = 412	correl = -0.0690514	descr = N_Gram_GAGTT
cnt = 270	feature = 21	correl = 0.0555526	descr = Position_Specific_Bin_Base_8_Base_T
cnt = 271	feature = 425	correl = 0.123823	descr = N_Gram_GCAA
cnt = 272	feature = 618	correl = -0.0631294	descr = N_Gram_TGAGG
cnt = 273	feature = 451	correl = 0.0469407	descr = N_Gram_GCGCC
cnt = 274	feature = 526	correl = 0.0479635	descr = N_Gram_GTGA
cnt = 275	feature = 47	correl = -0.0873533	descr = Position_Specific_Bin_Base_18_Base_T
cnt = 276	feature = 230	correl = 0.0464766	descr = N_Gram_ATAT
cnt = 277	feature = 22	correl = 0.0464362	descr = Position_Specific_Bin_Base_9_Base_G
cnt = 278	feature = 510	correl = 0.0488594	descr = N_Gram_GGTC
cnt = 279	feature = 42	correl = 0.109652	descr = Position_Specific_Bin_Base_17_Base_C
cnt = 280	feature = 380	correl = -0.073657	descr = N_Gram_CTTA
cnt = 281	feature = 256	correl = 0.0565969	descr = N_Gram_CAAG
cnt = 282	feature = 457	correl = -0.126066	descr = N_Gram_GCGTC
cnt = 283	feature = 20	correl = 0.0533471	descr = Position_Specific_Bin_Base_7_Base_T
cnt = 284	feature = 31	correl = -0.112314	descr = Position_Specific_Bin_Base_12_Base_T
cnt = 285	feature = 418	correl = -0.108157	descr = N_Gram_GATCT
cnt = 286	feature = 345	correl = 0.147556	descr = N_Gram_CGGGC
cnt = 287	feature = 9	correl = 0.0890235	descr = Position_Specific_Bin_Base_2_Base_C
cnt = 288	feature = 272	correl = 0.0482376	descr = N_Gram_CACT
cnt = 289	feature = 25	correl = 0.0691143	descr = Position_Specific_Bin_Base_10_Base_T
cnt = 290	feature = 73	correl = 0.0906147	descr = Fold_of_RNAi_Sequence_Pos_9
cnt = 291	feature = 653	correl = -0.0886453	descr = N_Gram_TTAC
cnt = 292	feature = 36	correl = 0.0498392	descr = Position_Specific_Bin_Base_14_Base_C
cnt = 293	feature = 377	correl = 0.0533347	descr = N_Gram_CTGC
cnt = 294	feature = 227	correl = 0.0614217	descr = N_Gram_ATAG
cnt = 295	feature = 74	correl = 0.0558961	descr = Fold_of_RNAi_Sequence_Pos_11
cnt = 296	feature = 396	correl = -0.0628783	descr = N_Gram_GAAGT
cnt = 297	feature = 611	correl = -0.122452	descr = N_Gram_TCTTC
cnt = 298	feature = 40	correl = 0.123942	descr = Position_Specific_Bin_Base_16_Base_C
cnt = 299	feature = 215	correl = 0.0445064	descr = N_Gram_AGTG
cnt = 300	feature = 37	correl = 0.0767031	descr = Position_Specific_Bin_Base_14_Base_T
cnt = 301	feature = 409	correl = 0.059869	descr = N_Gram_GAGGC
cnt = 302	feature = 261	correl = 0.0462563	descr = N_Gram_CACA
cnt = 303	feature = 12	correl = -0.0639653	descr = Position_Specific_Bin_Base_3_Base_A
cnt = 304	feature = 329	correl = -0.0559983	descr = N_Gram_CGAT
cnt = 305	feature = 576	correl = -0.0673648	descr = N_Gram_TCATC
cnt = 306	feature = 465	correl = 0.0733045	descr = N_Gram_GCTT
cnt = 307	feature = 34	correl = -0.0454755	descr = Position_Specific_Bin_Base_13_Base_G
cnt = 308	feature = 43	correl = -0.0494981	descr = Position_Specific_Bin_Base_17_Base_T
cnt = 309	feature = 56	correl = 0.0659425	descr = Gibbs_of_Target_Sequence__Pos_12_Step_1
cnt = 310	feature = 55	correl = -0.184427	descr = Gibbs_of_Target_Sequence__Pos_7_Step_1
cnt = 311	feature = 595	correl = -0.123393	descr = N_Gram_TCGAG
cnt = 312	feature = 206	correl = 0.0669168	descr = N_Gram_AGGT
cnt = 313	feature = 28	correl = -0.110489	descr = Position_Specific_Bin_Base_12_Base_A
cnt = 314	feature = 433	correl = 0.0654703	descr = N_Gram_GCAT
cnt = 315	feature = 277	correl = -0.147886	descr = N_Gram_CAGCT
cnt = 316	feature = 337	correl = 0.073928	descr = N_Gram_CGGA
cnt = 317	feature = 608	correl = -0.107497	descr = N_Gram_TCTCT
cnt = 318	feature = 13	correl = 0.0677173	descr = Position_Specific_Bin_Base_3_Base_C
cnt = 319	feature = 10	correl = -0.0802303	descr = Position_Specific_Bin_Base_2_Base_G
cnt = 320	feature = 644	correl = 0.0780706	descr = N_Gram_TGTG
cnt = 321	feature = 38	correl = -0.062693	descr = Position_Specific_Bin_Base_15_Base_A
cnt = 322	feature = 490	correl = 0.072824	descr = N_Gram_GGCT
cnt = 323	feature = 16	correl = 0.0797628	descr = Position_Specific_Bin_Base_5_Base_C
cnt = 324	feature = 210	correl = 0.0771971	descr = N_Gram_AGTA
cnt = 325	feature = 446	correl = 0.0854186	descr = N_Gram_GCCT
cnt = 326	feature = 551	correl = -0.0932872	descr = N_Gram_TAAG
cnt = 327	feature = 298	correl = 0.069614	descr = N_Gram_CCCA
cnt = 328	feature = 312	correl = 0.0471757	descr = N_Gram_CCGT
cnt = 329	feature = 14	correl = -0.068026	descr = Position_Specific_Bin_Base_4_Base_A
cnt = 330	feature = 472	correl = 0.0967814	descr = N_Gram_GGAC
cnt = 331	feature = 26	correl = 0.0471	descr = Position_Specific_Bin_Base_11_Base_C
cnt = 332	feature = 33	correl = 0.103368	descr = Position_Specific_Bin_Base_13_Base_C
cnt = 333	feature = 83	correl = 0.114443	descr = Xue_Structure_Feature_A101
cnt = 334	feature = 30	correl = 0.0891074	descr = Position_Specific_Bin_Base_12_Base_G
cnt = 335	feature = 11	correl = 0.0601134	descr = Position_Specific_Bin_Base_2_Base_T
cnt = 336	feature = 19	correl = 0.101294	descr = Position_Specific_Bin_Base_6_Base_C
cnt = 337	feature = 53	correl = -0.0773315	descr = Gibbs_of_Target_Sequence__Pos_5_Step_1
cnt = 338	feature = 661	correl = -0.0440948	descr = N_Gram_TTCCG
cnt = 339	feature = 442	correl = 0.0567106	descr = N_Gram_GCCG
cnt = 340	feature = 35	correl = -0.106092	descr = Position_Specific_Bin_Base_14_Base_A
cnt = 341	feature = 626	correl = -0.137118	descr = N_Gram_TGCG
cnt = 342	feature = 17	correl = 0.0762718	descr = Position_Specific_Bin_Base_5_Base_G
cnt = 343	feature = 81	correl = -0.0515979	descr = Xue_Structure_Feature_A110
cnt = 344	feature = 580	correl = -0.145437	descr = N_Gram_TCCAG
cnt = 345	feature = 531	correl = 0.107224	descr = N_Gram_GTGG
cnt = 346	feature = 414	correl = 0.0754662	descr = N_Gram_GATA
cnt = 347	feature = 24	correl = -0.0611174	descr = Position_Specific_Bin_Base_10_Base_C
cnt = 348	feature = 360	correl = 0.0782158	descr = N_Gram_CTA
cnt = 349	feature = 105	correl = 0.100374	descr = Fold_of_Target_NoEndbrace_noends_Pos_13
cnt = 350	feature = 554	correl = -0.0662602	descr = N_Gram_TAAT
cnt = 351	feature = 437	correl = 0.0701318	descr = N_Gram_GCCA
cnt = 352	feature = 674	correl = 0.0508852	descr = N_Gram_TTGG
cnt = 353	feature = 233	correl = -0.0687586	descr = N_Gram_ATCG
cnt = 354	feature = 69	correl = 0.185622	descr = Fold_of_RNAi_Sequence_Pos_1
cnt = 355	feature = 421	correl = -0.0624555	descr = N_Gram_GATT
cnt = 356	feature = 591	correl = -0.0959984	descr = N_Gram_TCCTT
cnt = 357	feature = 8	correl = -0.0529968	descr = Position_Specific_Bin_Base_2_Base_A
cnt = 358	feature = 46	correl = 0.255627	descr = Position_Specific_Bin_Base_18_Base_G
cnt = 359	feature = 351	correl = -0.130915	descr = N_Gram_CGTCG
cnt = 360	feature = 541	correl = 0.0595992	descr = N_Gram_GTTG
cnt = 361	feature = 57	correl = -0.0824215	descr = Gibbs_of_Target_Sequence__Pos_13_Step_1
cnt = 362	feature = 39	correl = -0.121999	descr = Position_Specific_Bin_Base_16_Base_A
cnt = 363	feature = 77	correl = 0.086522	descr = Fold_of_RNAi_Sequence_Pos_14
cnt = 364	feature = 637	correl = 0.0649394	descr = N_Gram_TGGT
cnt = 365	feature = 51	correl = 0.0922182	descr = Gibbs_of_Target_Sequence__Pos_3_Step_1
cnt = 366	feature = 160	correl = 0.0727709	descr = N_Gram_ACC
cnt = 367	feature = 279	correl = 0.123594	descr = N_Gram_CAGT
cnt = 368	feature = 558	correl = -0.0683912	descr = N_Gram_TACT
cnt = 369	feature = 655	correl = -0.0685409	descr = N_Gram_TTAT
cnt = 370	feature = 212	correl = -0.0911988	descr = N_Gram_AGTC
cnt = 371	feature = 469	correl = 0.0675097	descr = N_Gram_GGAA
cnt = 372	feature = 62	correl = -0.159462	descr = Gibbs_of_Target_Sequence__Pos_18_Step_1
cnt = 373	feature = 452	correl = 0.0543276	descr = N_Gram_GCGG
cnt = 374	feature = 571	correl = 0.0957011	descr = N_Gram_TCAG
cnt = 375	feature = 295	correl = 0.0485752	descr = N_Gram_CCAT
cnt = 376	feature = 370	correl = -0.103582	descr = N_Gram_CTCCA
cnt = 377	feature = 480	correl = 0.0739984	descr = N_Gram_GGCA
cnt = 378	feature = 475	correl = 0.113176	descr = N_Gram_GGAG
cnt = 379	feature = 671	correl = -0.0710507	descr = N_Gram_TTGC
cnt = 380	feature = 29	correl = 0.144214	descr = Position_Specific_Bin_Base_12_Base_C
cnt = 381	feature = 75	correl = 0.083689	descr = Fold_of_RNAi_Sequence_Pos_12
cnt = 382	feature = 79	correl = 0.0444128	descr = Fold_of_RNAi_Sequence_Pos_16
cnt = 383	feature = 593	correl = -0.0875835	descr = N_Gram_TCGA
cnt = 384	feature = 619	correl = -0.0848186	descr = N_Gram_TGAT
cnt = 385	feature = 497	correl = 0.145706	descr = N_Gram_GGGC
cnt = 386	feature = 54	correl = -0.123644	descr = Gibbs_of_Target_Sequence__Pos_6_Step_1
cnt = 387	feature = 68	correl = 0.182332	descr = Fold_of_RNAi_Sequence_Pos_0
cnt = 388	feature = 665	correl = -0.204401	descr = N_Gram_TTCTC
cnt = 389	feature = 82	correl = 0.0494186	descr = Xue_Structure_Feature_A100
cnt = 390	feature = 528	correl = 0.0508358	descr = N_Gram_GTGC
cnt = 391	feature = 59	correl = -0.0485392	descr = Gibbs_of_Target_Sequence__Pos_15_Step_1
cnt = 392	feature = 288	correl = 0.107003	descr = N_Gram_CCAA
cnt = 393	feature = 523	correl = -0.097672	descr = N_Gram_GTCT
cnt = 394	feature = 72	correl = 0.0811179	descr = Fold_of_RNAi_Sequence_Pos_6
cnt = 395	feature = 502	correl = 0.0762655	descr = N_Gram_GGGG
cnt = 396	feature = 683	correl = -0.0582982	descr = N_Gram_TTTG
cnt = 397	feature = 574	correl = -0.0589184	descr = N_Gram_TCAT
cnt = 398	feature = 60	correl = -0.0529565	descr = Gibbs_of_Target_Sequence__Pos_16_Step_1
cnt = 399	feature = 461	correl = -0.0732129	descr = N_Gram_GCTCC
cnt = 400	feature = 545	correl = -0.0447023	descr = N_Gram_GTTT
cnt = 401	feature = 80	correl = 0.0454459	descr = Xue_Structure_Feature_A111
cnt = 402	feature = 520	correl = -0.0861828	descr = N_Gram_GTCG
cnt = 403	feature = 61	correl = -0.122222	descr = Gibbs_of_Target_Sequence__Pos_17_Step_1
cnt = 404	feature = 606	correl = -0.117488	descr = N_Gram_TCTCC
cnt = 405	feature = 688	correl = -0.133379	descr = N_Gram_TTTTT
cnt = 406	feature = 407	correl = 0.049248	descr = N_Gram_GAGG
cnt = 407	feature = 71	correl = 0.0711807	descr = Fold_of_RNAi_Sequence_Pos_3
cnt = 408	feature = 58	correl = -0.177903	descr = Gibbs_of_Target_Sequence__Pos_14_Step_1
cnt = 409	feature = 681	correl = -0.0796211	descr = N_Gram_TTTCC
cnt = 410	feature = 487	correl = 0.0452788	descr = N_Gram_GGCG
cnt = 411	feature = 76	correl = 0.106346	descr = Fold_of_RNAi_Sequence_Pos_13
cnt = 412	feature = 283	correl = 0.0675992	descr = N_Gram_CATC
cnt = 413	feature = 332	correl = 0.0588804	descr = N_Gram_CGCC
cnt = 414	feature = 455	correl = -0.0640527	descr = N_Gram_GCGT
cnt = 415	feature = 371	correl = -0.119128	descr = N_Gram_CTCCT
cnt = 416	feature = 630	correl = 0.0692913	descr = N_Gram_TGGC
cnt = 417	feature = 584	correl = -0.0458674	descr = N_Gram_TCCG
cnt = 418	feature = 382	correl = -0.138149	descr = N_Gram_CTTC
cnt = 419	feature = 548	correl = -0.0479147	descr = N_Gram_TAA
cnt = 420	feature = 516	correl = -0.111952	descr = N_Gram_GTC
cnt = 421	feature = 494	correl = 0.11958	descr = N_Gram_GGGA
cnt = 422	feature = 413	correl = -0.0443778	descr = N_Gram_GAT
cnt = 423	feature = 666	correl = -0.132351	descr = N_Gram_TTCTT
cnt = 424	feature = 613	correl = -0.0834984	descr = N_Gram_TGA
cnt = 425	feature = 424	correl = 0.113212	descr = N_Gram_GCA
cnt = 426	feature = 508	correl = 0.0585569	descr = N_Gram_GGT
cnt = 427	feature = 650	correl = -0.0916685	descr = N_Gram_TTA
cnt = 428	feature = 460	correl = -0.0542849	descr = N_Gram_GCTC
cnt = 429	feature = 322	correl = -0.0534108	descr = N_Gram_CGA
cnt = 430	feature = 640	correl = 0.0497552	descr = N_Gram_TGT
cnt = 431	feature = 252	correl = 0.146156	descr = N_Gram_CAA
cnt = 432	feature = 588	correl = -0.0771116	descr = N_Gram_TCCT
cnt = 433	feature = 628	correl = 0.0774259	descr = N_Gram_TGG
cnt = 434	feature = 578	correl = -0.0886595	descr = N_Gram_TCCA
cnt = 435	feature = 232	correl = -0.0568023	descr = N_Gram_ATC
cnt = 436	feature = 525	correl = 0.136758	descr = N_Gram_GTG
cnt = 437	feature = 384	correl = -0.227494	descr = N_Gram_CTTCT
cnt = 438	feature = 209	correl = -0.0480691	descr = N_Gram_AGT
cnt = 439	feature = 468	correl = 0.11798	descr = N_Gram_GGA
cnt = 440	feature = 343	correl = 0.135	descr = N_Gram_CGGG
cnt = 441	feature = 685	correl = -0.157539	descr = N_Gram_TTTT
cnt = 442	feature = 67	correl = -0.0705325	descr = PF_RNAi_Fold_3'Free_Count
cnt = 443	feature = 306	correl = 0.0645485	descr = N_Gram_CCG
cnt = 444	feature = 379	correl = -0.0994646	descr = N_Gram_CTT
cnt = 445	feature = 220	correl = -0.109056	descr = N_Gram_AT
cnt = 446	feature = 436	correl = 0.103198	descr = N_Gram_GCC
cnt = 447	feature = 251	correl = 0.0863007	descr = N_Gram_CA
cnt = 448	feature = 336	correl = 0.0616629	descr = N_Gram_CGG
cnt = 449	feature = 667	correl = -0.0723213	descr = N_Gram_TTG
cnt = 450	feature = 547	correl = -0.0749633	descr = N_Gram_TA
cnt = 451	feature = 601	correl = -0.116722	descr = N_Gram_TCT
cnt = 452	feature = 664	correl = -0.217539	descr = N_Gram_TTCT
cnt = 453	feature = 679	correl = -0.111722	descr = N_Gram_TTT
cnt = 454	feature = 479	correl = 0.151889	descr = N_Gram_GGC
cnt = 455	feature = 577	correl = -0.104749	descr = N_Gram_TCC
cnt = 456	feature = 657	correl = -0.161449	descr = N_Gram_TTC
cnt = 457	feature = 649	correl = -0.111481	descr = N_Gram_TT
cnt = 458	feature = 467	correl = 0.142624	descr = N_Gram_GG
cnt = 459	feature = 65	correl = -0.192743	descr = PF_RNAi_Fold_Energy
num rows = 521
num_elements = 239660
*
optimization finished, #iter = 657
nu = 0.473711
obj = -37.427273, rho = -0.611507
nSV = 368, nBSV = 141
num rows = 58
num_elements = 26680
*
optimization finished, #iter = 60
nu = 0.439972
obj = -3.655831, rho = -0.475760
nSV = 50, nBSV = 5
*
optimization finished, #iter = 657
nu = 0.473711
obj = -37.427273, rho = -0.611507
nSV = 368, nBSV = 141
CFS merit scores = 1.32345
CFS merit scores = 1.5952
CFS merit scores = 1.83926
CFS merit scores = 2.05836
CFS merit scores = 2.25908
CFS merit scores = 2.43673
CFS merit scores = 2.59869
CFS merit scores = 2.74926
CFS merit scores = 2.89062
CFS merit scores = 3.02489
CFS merit scores = 3.15294
CFS merit scores = 3.27561
CFS merit scores = 3.39284
CFS merit scores = 3.50604
CFS merit scores = 3.61539
CFS merit scores = 3.71941
CFS merit scores = 3.81933
CFS merit scores = 3.91562
CFS merit scores = 4.00696
CFS merit scores = 4.09495
CFS merit scores = 4.18068
CFS merit scores = 4.26371
CFS merit scores = 4.34402
CFS merit scores = 4.42277
CFS merit scores = 4.50001
CFS merit scores = 4.57579
CFS merit scores = 4.65011
CFS merit scores = 4.72248
CFS merit scores = 4.79322
CFS merit scores = 4.86253
CFS merit scores = 4.93061
CFS merit scores = 4.99741
CFS merit scores = 5.06296
CFS merit scores = 5.12741
CFS merit scores = 5.1908
CFS merit scores = 5.25293
CFS merit scores = 5.31147
CFS merit scores = 5.36851
CFS merit scores = 5.42461
CFS merit scores = 5.47961
CFS merit scores = 5.53378
CFS merit scores = 5.58695
CFS merit scores = 5.63914
CFS merit scores = 5.69039
CFS merit scores = 5.73969
CFS merit scores = 5.78795
CFS merit scores = 5.83536
CFS merit scores = 5.88107
CFS merit scores = 5.92567
CFS merit scores = 5.96917
CFS merit scores = 6.01164
CFS merit scores = 6.05263
CFS merit scores = 6.09171
CFS merit scores = 6.12997
CFS merit scores = 6.16681
CFS merit scores = 6.20293
CFS merit scores = 6.23647
CFS merit scores = 6.26891
CFS merit scores = 6.30065
CFS merit scores = 6.32945
CFS merit scores = 6.35654
CFS merit scores = 6.38249
CFS merit scores = 6.40639
CFS merit scores = 6.42793
CFS merit scores = 6.44904
CFS merit scores = 6.47017
CFS merit scores = 6.49049
CFS merit scores = 6.51017
CFS merit scores = 6.52923
CFS merit scores = 6.54724
CFS merit scores = 6.56442
CFS merit scores = 6.58164
CFS merit scores = 6.59857
CFS merit scores = 6.61494
CFS merit scores = 6.63136
CFS merit scores = 6.64774
CFS merit scores = 6.66352
CFS merit scores = 6.67862
CFS merit scores = 6.69319
CFS merit scores = 6.70785
CFS merit scores = 6.72165
CFS merit scores = 6.73479
CFS merit scores = 6.7472
CFS merit scores = 6.75946
CFS merit scores = 6.77153
CFS merit scores = 6.7826
CFS merit scores = 6.79337
CFS merit scores = 6.80403
CFS merit scores = 6.81427
CFS merit scores = 6.82347
CFS merit scores = 6.83285
CFS merit scores = 6.84028
CFS merit scores = 6.84735
CFS merit scores = 6.85426
CFS merit scores = 6.86133
CFS merit scores = 6.86831
CFS merit scores = 6.87467
CFS merit scores = 6.88037
CFS merit scores = 6.88639
CFS merit scores = 6.89156
CFS merit scores = 6.89606
CFS merit scores = 6.90094
CFS merit scores = 6.90495
CFS merit scores = 6.90832
CFS merit scores = 6.91131
CFS merit scores = 6.91397
CFS merit scores = 6.91673
CFS merit scores = 6.91973
CFS merit scores = 6.92222
CFS merit scores = 6.92431
CFS merit scores = 6.92657
CFS merit scores = 6.92846
CFS merit scores = 6.93002
CFS merit scores = 6.931
CFS merit scores = 6.93223
CFS merit scores = 6.93362
CFS merit scores = 6.93502
CFS merit scores = 6.93664
CFS merit scores = 6.93852
CFS merit scores = 6.94022
CFS merit scores = 6.94208
CFS merit scores = 6.94375
CFS merit scores = 6.94539
CFS merit scores = 6.94699
CFS merit scores = 6.94817
CFS merit scores = 6.94821
CFS merit scores = 6.94845
CFS merit scores = 6.94851
CFS merit scores = 6.9486
CFS merit scores = 6.9486
CFS merit scores = 6.94767
CFS merit scores = 6.9463
CFS merit scores = 6.94509
CFS merit scores = 6.94393
CFS merit scores = 6.94289
CFS merit scores = 6.94174
CFS merit scores = 6.94082
CFS merit scores = 6.93903
CFS merit scores = 6.93683
CFS merit scores = 6.9347
CFS merit scores = 6.93271
CFS merit scores = 6.93066
CFS merit scores = 6.92864
CFS merit scores = 6.92676
CFS merit scores = 6.92466
CFS merit scores = 6.92248
CFS merit scores = 6.92043
CFS merit scores = 6.91823
CFS merit scores = 6.91615
CFS merit scores = 6.91384
CFS merit scores = 6.91152
CFS merit scores = 6.90859
CFS merit scores = 6.90577
CFS merit scores = 6.90291
CFS merit scores = 6.89951
CFS merit scores = 6.89595
CFS merit scores = 6.89238
CFS merit scores = 6.88892
CFS merit scores = 6.8855
CFS merit scores = 6.88091
CFS merit scores = 6.87633
CFS merit scores = 6.87204
CFS merit scores = 6.86776
CFS merit scores = 6.86349
CFS merit scores = 6.85925
CFS merit scores = 6.85511
CFS merit scores = 6.85074
CFS merit scores = 6.84625
CFS merit scores = 6.84193
CFS merit scores = 6.83783
CFS merit scores = 6.83391
CFS merit scores = 6.82994
CFS merit scores = 6.82608
CFS merit scores = 6.82236
CFS merit scores = 6.81846
CFS merit scores = 6.81452
CFS merit scores = 6.81072
CFS merit scores = 6.80709
CFS merit scores = 6.80352
CFS merit scores = 6.79981
CFS merit scores = 6.79627
CFS merit scores = 6.79193
CFS merit scores = 6.78761
CFS merit scores = 6.78338
CFS merit scores = 6.77914
CFS merit scores = 6.77465
CFS merit scores = 6.76997
CFS merit scores = 6.76525
CFS merit scores = 6.76047
CFS merit scores = 6.75527
CFS merit scores = 6.75007
CFS merit scores = 6.74485
CFS merit scores = 6.73963
CFS merit scores = 6.7346
CFS merit scores = 6.72932
CFS merit scores = 6.72387
CFS merit scores = 6.71852
CFS merit scores = 6.71336
CFS merit scores = 6.70836
CFS merit scores = 6.70315
CFS merit scores = 6.69795
CFS merit scores = 6.6928
CFS merit scores = 6.68768
CFS merit scores = 6.68275
CFS merit scores = 6.67772
CFS merit scores = 6.67261
CFS merit scores = 6.66742
CFS merit scores = 6.66242
CFS merit scores = 6.65746
CFS merit scores = 6.65248
CFS merit scores = 6.64685
CFS merit scores = 6.64116
CFS merit scores = 6.63538
CFS merit scores = 6.62969
CFS merit scores = 6.62416
CFS merit scores = 6.61852
CFS merit scores = 6.61275
CFS merit scores = 6.60709
CFS merit scores = 6.60128
CFS merit scores = 6.5953
CFS merit scores = 6.58951
CFS merit scores = 6.58372
CFS merit scores = 6.57782
CFS merit scores = 6.57183
CFS merit scores = 6.56562
CFS merit scores = 6.55919
CFS merit scores = 6.55287
CFS merit scores = 6.54643
CFS merit scores = 6.54003
CFS merit scores = 6.5337
CFS merit scores = 6.52749
CFS merit scores = 6.52138
CFS merit scores = 6.51479
CFS merit scores = 6.50788
CFS merit scores = 6.50086
CFS merit scores = 6.49385
CFS merit scores = 6.48696
CFS merit scores = 6.48006
CFS merit scores = 6.47312
CFS merit scores = 6.46628
CFS merit scores = 6.45931
CFS merit scores = 6.45242
CFS merit scores = 6.44552
CFS merit scores = 6.43869
CFS merit scores = 6.43176
CFS merit scores = 6.42491
CFS merit scores = 6.41815
CFS merit scores = 6.41135
CFS merit scores = 6.40467
CFS merit scores = 6.39787
CFS merit scores = 6.39107
CFS merit scores = 6.38424
CFS merit scores = 6.37725
CFS merit scores = 6.37016
CFS merit scores = 6.36314
CFS merit scores = 6.35619
CFS merit scores = 6.34934
CFS merit scores = 6.34258
CFS merit scores = 6.33546
CFS merit scores = 6.32836
CFS merit scores = 6.32135
CFS merit scores = 6.31449
CFS merit scores = 6.30745
CFS merit scores = 6.30048
CFS merit scores = 6.29363
CFS merit scores = 6.28669
CFS merit scores = 6.27987
CFS merit scores = 6.27304
CFS merit scores = 6.26614
CFS merit scores = 6.25915
CFS merit scores = 6.25205
CFS merit scores = 6.24504
CFS merit scores = 6.2378
CFS merit scores = 6.23066
CFS merit scores = 6.22349
CFS merit scores = 6.2162
CFS merit scores = 6.209
CFS merit scores = 6.20168
CFS merit scores = 6.1944
CFS merit scores = 6.18716
CFS merit scores = 6.17994
CFS merit scores = 6.17277
CFS merit scores = 6.16555
CFS merit scores = 6.15846
CFS merit scores = 6.1512
CFS merit scores = 6.14406
CFS merit scores = 6.13702
CFS merit scores = 6.12992
CFS merit scores = 6.12282
CFS merit scores = 6.11557
CFS merit scores = 6.10841
CFS merit scores = 6.10116
CFS merit scores = 6.09392
CFS merit scores = 6.08669
CFS merit scores = 6.07945
CFS merit scores = 6.07223
CFS merit scores = 6.06499
CFS merit scores = 6.05785
CFS merit scores = 6.05066
CFS merit scores = 6.04352
CFS merit scores = 6.03653
CFS merit scores = 6.02952
CFS merit scores = 6.02243
CFS merit scores = 6.0154
CFS merit scores = 6.00842
CFS merit scores = 6.00156
CFS merit scores = 5.99455
CFS merit scores = 5.98758
CFS merit scores = 5.98065
CFS merit scores = 5.97362
CFS merit scores = 5.96668
CFS merit scores = 5.95979
CFS merit scores = 5.95304
CFS merit scores = 5.94634
CFS merit scores = 5.93966
CFS merit scores = 5.93306
CFS merit scores = 5.92658
CFS merit scores = 5.92005
CFS merit scores = 5.91353
CFS merit scores = 5.9071
CFS merit scores = 5.90074
CFS merit scores = 5.89441
CFS merit scores = 5.88817
CFS merit scores = 5.88188
CFS merit scores = 5.87554
CFS merit scores = 5.8692
CFS merit scores = 5.86298
CFS merit scores = 5.85677
CFS merit scores = 5.85052
CFS merit scores = 5.84432
CFS merit scores = 5.83823
CFS merit scores = 5.83214
CFS merit scores = 5.82612
CFS merit scores = 5.82014
CFS merit scores = 5.81411
CFS merit scores = 5.80813
CFS merit scores = 5.80222
CFS merit scores = 5.79636
CFS merit scores = 5.79043
CFS merit scores = 5.78448
CFS merit scores = 5.77861
CFS merit scores = 5.77273
CFS merit scores = 5.76695
CFS merit scores = 5.76117
CFS merit scores = 5.75539
CFS merit scores = 5.74964
CFS merit scores = 5.74382
CFS merit scores = 5.73811
CFS merit scores = 5.73238
CFS merit scores = 5.72657
CFS merit scores = 5.72081
CFS merit scores = 5.71516
CFS merit scores = 5.70947
CFS merit scores = 5.7038
CFS merit scores = 5.69818
CFS merit scores = 5.69261
CFS merit scores = 5.68706
CFS merit scores = 5.68156
CFS merit scores = 5.67617
CFS merit scores = 5.6708
CFS merit scores = 5.66538
CFS merit scores = 5.66003
CFS merit scores = 5.65475
CFS merit scores = 5.64951
CFS merit scores = 5.64428
CFS merit scores = 5.63901
CFS merit scores = 5.6338
CFS merit scores = 5.62865
CFS merit scores = 5.62352
CFS merit scores = 5.61838
CFS merit scores = 5.6133
CFS merit scores = 5.60827
CFS merit scores = 5.60325
CFS merit scores = 5.59827
CFS merit scores = 5.59326
CFS merit scores = 5.58833
CFS merit scores = 5.58341
CFS merit scores = 5.57858
CFS merit scores = 5.57369
CFS merit scores = 5.56881
CFS merit scores = 5.56391
CFS merit scores = 5.559
CFS merit scores = 5.55412
CFS merit scores = 5.54925
CFS merit scores = 5.54444
CFS merit scores = 5.53967
CFS merit scores = 5.53493
CFS merit scores = 5.53028
CFS merit scores = 5.52552
CFS merit scores = 5.52071
CFS merit scores = 5.51597
CFS merit scores = 5.5113
CFS merit scores = 5.5066
CFS merit scores = 5.50191
CFS merit scores = 5.49722
CFS merit scores = 5.49252
CFS merit scores = 5.48777
CFS merit scores = 5.48304
CFS merit scores = 5.47832
CFS merit scores = 5.47359
CFS merit scores = 5.46893
CFS merit scores = 5.46432
CFS merit scores = 5.45971
CFS merit scores = 5.45518
CFS merit scores = 5.45059
CFS merit scores = 5.44607
CFS merit scores = 5.44151
CFS merit scores = 5.43693
CFS merit scores = 5.43231
CFS merit scores = 5.42773
CFS merit scores = 5.42318
CFS merit scores = 5.41861
CFS merit scores = 5.41401
CFS merit scores = 5.40947
CFS merit scores = 5.40488
CFS merit scores = 5.40035
CFS merit scores = 5.39588
CFS merit scores = 5.3914
CFS merit scores = 5.38694
CFS merit scores = 5.3823
CFS merit scores = 5.37764
CFS merit scores = 5.373
CFS merit scores = 5.36834
CFS merit scores = 5.36367
CFS merit scores = 5.35899
CFS merit scores = 5.35433
CFS merit scores = 5.3497
CFS merit scores = 5.34507
CFS merit scores = 5.3404
CFS merit scores = 5.33574
CFS merit scores = 5.33111
CFS merit scores = 5.32642
CFS merit scores = 5.32181
CFS merit scores = 5.31717
CFS merit scores = 5.31258
CFS merit scores = 5.30797
CFS merit scores = 5.30337
CFS merit scores = 5.29875
CFS merit scores = 5.29417
CFS merit scores = 5.28965
CFS merit scores = 5.28513
CFS merit scores = 5.28062
CFS merit scores = 5.27611
CFS merit scores = 5.27151
CFS merit scores = 5.26687
CFS merit scores = 5.26222
CFS merit scores = 5.25744
CFS merit scores = 5.25266
CFS merit scores = 5.24785
CFS merit scores = 5.24303
CFS merit scores = 5.23819
CFS merit scores = 5.23338
CFS merit scores = 5.22851
CFS merit scores = 5.22369
CFS merit scores = 5.21889
CFS merit scores = 5.21406
CFS merit scores = 5.20919
CFS merit scores = 5.20428
CFS merit scores = 5.19937
CFS merit scores = 5.19445
CFS merit scores = 5.1896
CFS merit scores = 5.18477
CFS merit scores = 5.17995
CFS merit scores = 5.17518
CFS merit scores = 5.17026
CFS merit scores = 5.16536
CFS merit scores = 5.16033
CFS merit scores = 5.15532
CFS merit scores = 5.15029
CFS merit scores = 5.14527
CFS merit scores = 5.13999
CFS merit scores = 5.13472
CFS merit scores = 5.12948
CFS merit scores = 5.12429
CFS merit scores = 5.11897
CFS merit scores = 5.11365
CFS merit scores = 5.10829
CFS merit scores = 5.10295
CFS merit scores = 5.09761
CFS merit scores = 5.09221
CFS merit scores = 5.08683
CFS merit scores = 5.08137
CFS merit scores = 5.07583
CFS merit scores = 5.07025
CFS merit scores = 5.06469
CFS merit scores = 5.05908
CFS merit scores = 5.05349
CFS merit scores = 5.04795
CFS merit scores = 5.04227
CFS merit scores = 5.0366
CFS merit scores = 5.03079
CFS merit scores = 5.02499
CFS merit scores = 5.01917
CFS merit scores = 5.01311
[truncated: 84,686 more chars]
