# Supplementary material for: Improving model predictions for RNA interference activities that use support vector machine regression by combining and filtering features
Source: BMC Bioinformatics. 2007 Jun 6;8:182. doi: 10.1186/1471-2105-8-182 (PMC1906837; doi:10.1186/1471-2105-8-182)
Supplement: Additional file 6 — tr_579_cfsfilters. The features found to be useful by Correlation based Feature in training and testing the 579 dataset by cross validation, at t-test values from 0 to 90. [file 1471-2105-8-182-S6.gz › tr_579_file_30]

30
ave count = 155.2

CFS merit scores = 1.3532
CFS merit scores = 1.59912
CFS merit scores = 1.84691
CFS merit scores = 2.07252
CFS merit scores = 2.27195
CFS merit scores = 2.45211
CFS merit scores = 2.61827
CFS merit scores = 2.77386
CFS merit scores = 2.92027
CFS merit scores = 3.0582
CFS merit scores = 3.18848
CFS merit scores = 3.31231
CFS merit scores = 3.43142
CFS merit scores = 3.54629
CFS merit scores = 3.65738
CFS merit scores = 3.76505
CFS merit scores = 3.86927
CFS merit scores = 3.9677
CFS merit scores = 4.0598
CFS merit scores = 4.14883
CFS merit scores = 4.23501
CFS merit scores = 4.31796
CFS merit scores = 4.39917
CFS merit scores = 4.47881
CFS merit scores = 4.55678
CFS merit scores = 4.63181
CFS merit scores = 4.70484
CFS merit scores = 4.77627
CFS merit scores = 4.8456
CFS merit scores = 4.91359
CFS merit scores = 4.98058
CFS merit scores = 5.04463
CFS merit scores = 5.10698
CFS merit scores = 5.1681
CFS merit scores = 5.22785
CFS merit scores = 5.28559
CFS merit scores = 5.34268
CFS merit scores = 5.39696
CFS merit scores = 5.44998
CFS merit scores = 5.49944
CFS merit scores = 5.54729
CFS merit scores = 5.59259
CFS merit scores = 5.6364
CFS merit scores = 5.67744
CFS merit scores = 5.71706
CFS merit scores = 5.75489
CFS merit scores = 5.79125
CFS merit scores = 5.82381
CFS merit scores = 5.85516
CFS merit scores = 5.87907
CFS merit scores = 5.90078
CFS merit scores = 5.92067
CFS merit scores = 5.94068
CFS merit scores = 5.96045
CFS merit scores = 5.97923
CFS merit scores = 5.99694
CFS merit scores = 6.01237
CFS merit scores = 6.02754
CFS merit scores = 6.0389
CFS merit scores = 6.04882
CFS merit scores = 6.0578
CFS merit scores = 6.06591
CFS merit scores = 6.07419
CFS merit scores = 6.08266
CFS merit scores = 6.09161
CFS merit scores = 6.09699
CFS merit scores = 6.10196
CFS merit scores = 6.10717
CFS merit scores = 6.11308
CFS merit scores = 6.1174
CFS merit scores = 6.1217
CFS merit scores = 6.12463
CFS merit scores = 6.12685
CFS merit scores = 6.12849
CFS merit scores = 6.13073
CFS merit scores = 6.13256
CFS merit scores = 6.13386
CFS merit scores = 6.13567
CFS merit scores = 6.1363
CFS merit scores = 6.13711
CFS merit scores = 6.13765
CFS merit scores = 6.13724
CFS merit scores = 6.13707
CFS merit scores = 6.13673
CFS merit scores = 6.13646
CFS merit scores = 6.13469
CFS merit scores = 6.13254
CFS merit scores = 6.12959
CFS merit scores = 6.12653
CFS merit scores = 6.12325
CFS merit scores = 6.12021
CFS merit scores = 6.11499
CFS merit scores = 6.10985
CFS merit scores = 6.10509
CFS merit scores = 6.1004
CFS merit scores = 6.09451
CFS merit scores = 6.0889
CFS merit scores = 6.08265
CFS merit scores = 6.07598
CFS merit scores = 6.06872
CFS merit scores = 6.06134
CFS merit scores = 6.05406
CFS merit scores = 6.04664
CFS merit scores = 6.03921
CFS merit scores = 6.0313
CFS merit scores = 6.02386
CFS merit scores = 6.01663
CFS merit scores = 6.00775
CFS merit scores = 5.99944
CFS merit scores = 5.9914
CFS merit scores = 5.98351
CFS merit scores = 5.97563
CFS merit scores = 5.96791
CFS merit scores = 5.96024
CFS merit scores = 5.95256
CFS merit scores = 5.94433
CFS merit scores = 5.93548
CFS merit scores = 5.92618
CFS merit scores = 5.91659
CFS merit scores = 5.9075
CFS merit scores = 5.89851
CFS merit scores = 5.88987
CFS merit scores = 5.88094
CFS merit scores = 5.8721
CFS merit scores = 5.86334
CFS merit scores = 5.85413
CFS merit scores = 5.84511
CFS merit scores = 5.83621
CFS merit scores = 5.82732
CFS merit scores = 5.8186
CFS merit scores = 5.80999
CFS merit scores = 5.80052
CFS merit scores = 5.79124
CFS merit scores = 5.78218
CFS merit scores = 5.77177
CFS merit scores = 5.76154
CFS merit scores = 5.75065
CFS merit scores = 5.73972
CFS merit scores = 5.72899
CFS merit scores = 5.71787
CFS merit scores = 5.70688
CFS merit scores = 5.69644
CFS merit scores = 5.68606
CFS merit scores = 5.67613
CFS merit scores = 5.66622
CFS merit scores = 5.6557
CFS merit scores = 5.64537
CFS merit scores = 5.63519
CFS merit scores = 5.62446
CFS merit scores = 5.61402
CFS merit scores = 5.60318
CFS merit scores = 5.59284
CFS merit scores = 5.58272
CFS merit scores = 5.5727
CFS merit scores = 5.56267
CFS merit scores = 5.5529
CFS merit scores = 5.54338
CFS merit scores = 5.534
CFS merit scores = 5.52464
CFS merit scores = 5.51507
CFS merit scores = 5.50541
CFS merit scores = 5.49594
CFS merit scores = 5.48641
CFS merit scores = 5.47678
CFS merit scores = 5.46732
CFS merit scores = 5.45807
CFS merit scores = 5.4492
CFS merit scores = 5.44031
CFS merit scores = 5.43153
CFS merit scores = 5.42255
CFS merit scores = 5.41351
CFS merit scores = 5.40471
CFS merit scores = 5.39608
CFS merit scores = 5.38744
CFS merit scores = 5.37896
CFS merit scores = 5.37086
CFS merit scores = 5.36281
CFS merit scores = 5.3549
CFS merit scores = 5.34692
CFS merit scores = 5.33896
CFS merit scores = 5.33122
CFS merit scores = 5.32345
CFS merit scores = 5.31569
CFS merit scores = 5.30806
CFS merit scores = 5.29999
CFS merit scores = 5.29219
CFS merit scores = 5.28433
CFS merit scores = 5.27657
CFS merit scores = 5.26883
CFS merit scores = 5.261
CFS merit scores = 5.2532
CFS merit scores = 5.24567
CFS merit scores = 5.2376
CFS merit scores = 5.2295
CFS merit scores = 5.22152
CFS merit scores = 5.21358
CFS merit scores = 5.20563
CFS merit scores = 5.19768
CFS merit scores = 5.18975
CFS merit scores = 5.18173
CFS merit scores = 5.17376
CFS merit scores = 5.16575
CFS merit scores = 5.15783
CFS merit scores = 5.14996
CFS merit scores = 5.14229
CFS merit scores = 5.13452
CFS merit scores = 5.12677
CFS merit scores = 5.11902
CFS merit scores = 5.11126
CFS merit scores = 5.10342
CFS merit scores = 5.09537
CFS merit scores = 5.08721
CFS merit scores = 5.07904
CFS merit scores = 5.07097
CFS merit scores = 5.06283
CFS merit scores = 5.05475
CFS merit scores = 5.04675
CFS merit scores = 5.03895
CFS merit scores = 5.03137
CFS merit scores = 5.02322
CFS merit scores = 5.01527
CFS merit scores = 5.00725
CFS merit scores = 4.99899
CFS merit scores = 4.99095
CFS merit scores = 4.98269
CFS merit scores = 4.97449
CFS merit scores = 4.96607
CFS merit scores = 4.95704
CFS merit scores = 4.94766
CFS merit scores = 4.93842
CFS merit scores = 4.92916
CFS merit scores = 4.92019
CFS merit scores = 4.9113
CFS merit scores = 4.90205
CFS merit scores = 4.89269
CFS merit scores = 4.88249
CFS merit scores = 4.87252
CFS merit scores = 4.86274
CFS merit scores = 4.85272
CFS merit scores = 4.84256
CFS merit scores = 4.83224
CFS merit scores = 4.82141
CFS merit scores = 4.8097
CFS merit scores = 4.79707
CFS merit scores = 4.78429
CFS merit scores = 4.7717
CFS merit scores = 4.75908
CFS merit scores = 4.74594
CFS merit scores = 4.73312
CFS merit scores = 4.71994
CFS merit scores = 4.70657
CFS merit scores = 4.69299
CFS merit scores = 4.67876
CFS merit scores = 4.66398
CFS merit scores = 4.64936
CFS merit scores = 4.63499
CFS merit scores = 4.61858
CFS merit scores = 4.6008
CFS merit scores = 4.58018
CFS merit scores = 4.55837
CFS merit scores = 4.53352
cnt = 1	feature = 56	correl = -0.353201	descr = Gibbs_of_Target_Sequence__Pos_20_Step_1
cnt = 2	feature = 54	correl = -0.179414	descr = Gibbs_of_Target_Sequence__Pos_18_Step_1
cnt = 3	feature = 541	correl = -0.0968349	descr = N_Gram_GTCTT
cnt = 4	feature = 11	correl = -0.142041	descr = Position_Specific_Bin_Base_5_Base_A
cnt = 5	feature = 394	correl = 0.101802	descr = N_Gram_GAAAG
cnt = 6	feature = 417	correl = 0.116505	descr = N_Gram_GAGTC
cnt = 7	feature = 579	correl = 0.0757763	descr = N_Gram_TATAT
cnt = 8	feature = 628	correl = 0.0515069	descr = N_Gram_TGAAA
cnt = 9	feature = 336	correl = 0.0741223	descr = N_Gram_CGGAA
cnt = 10	feature = 654	correl = 0.0767751	descr = N_Gram_TGGGT
cnt = 11	feature = 680	correl = 0.0447817	descr = N_Gram_TTCGA
cnt = 12	feature = 578	correl = 0.0449751	descr = N_Gram_TATAG
cnt = 13	feature = 392	correl = -0.0576625	descr = N_Gram_GAAAA
cnt = 14	feature = 321	correl = -0.049196	descr = N_Gram_CGACC
cnt = 15	feature = 555	correl = 0.0453462	descr = N_Gram_GTTAA
cnt = 16	feature = 407	correl = 0.0453462	descr = N_Gram_GACGG
cnt = 17	feature = 612	correl = 0.0947339	descr = N_Gram_TCGGC
cnt = 18	feature = 360	correl = 0.0631922	descr = N_Gram_CTATA
cnt = 19	feature = 616	correl = 0.0568421	descr = N_Gram_TCTAC
cnt = 20	feature = 351	correl = 0.079212	descr = N_Gram_CGTGG
cnt = 21	feature = 218	correl = 0.0550219	descr = N_Gram_ATACA
cnt = 22	feature = 395	correl = -0.0590736	descr = N_Gram_GAAAT
cnt = 23	feature = 568	correl = -0.0463739	descr = N_Gram_TAACG
cnt = 24	feature = 361	correl = 0.0806231	descr = N_Gram_CTATT
cnt = 25	feature = 545	correl = 0.0573403	descr = N_Gram_GTGCG
cnt = 26	feature = 280	correl = -0.0497657	descr = N_Gram_CATGC
cnt = 27	feature = 659	correl = 0.0577553	descr = N_Gram_TGTAA
cnt = 28	feature = 304	correl = 0.0453462	descr = N_Gram_CCGCA
cnt = 29	feature = 255	correl = 0.0542035	descr = N_Gram_CACAG
cnt = 30	feature = 466	correl = 0.0453462	descr = N_Gram_GCGTA
cnt = 31	feature = 510	correl = 0.0453462	descr = N_Gram_GGGCT
cnt = 32	feature = 222	correl = 0.0718812	descr = N_Gram_ATAGT
cnt = 33	feature = 424	correl = -0.0556583	descr = N_Gram_GATCG
cnt = 34	feature = 397	correl = -0.0439102	descr = N_Gram_GAAGG
cnt = 35	feature = 494	correl = 0.0729795	descr = N_Gram_GGCCC
cnt = 36	feature = 538	correl = -0.0459506	descr = N_Gram_GTCGC
cnt = 37	feature = 514	correl = 0.0453462	descr = N_Gram_GGGGT
cnt = 38	feature = 313	correl = 0.0676048	descr = N_Gram_CCTCA
cnt = 39	feature = 316	correl = 0.0606705	descr = N_Gram_CCTCT
cnt = 40	feature = 690	correl = 0.0594649	descr = N_Gram_TTGCA
cnt = 41	feature = 237	correl = 0.0443948	descr = N_Gram_ATGTG
cnt = 42	feature = 322	correl = -0.0717699	descr = N_Gram_CGACG
cnt = 43	feature = 241	correl = 0.0446791	descr = N_Gram_ATTGG
cnt = 44	feature = 317	correl = 0.0652478	descr = N_Gram_CCTGC
cnt = 45	feature = 342	correl = 0.0869933	descr = N_Gram_CGGGA
cnt = 46	feature = 458	correl = 0.138322	descr = N_Gram_GCCTT
cnt = 47	feature = 584	correl = 0.0472183	descr = N_Gram_TCAAA
cnt = 48	feature = 426	correl = -0.0500458	descr = N_Gram_GATGC
cnt = 49	feature = 309	correl = -0.0732728	descr = N_Gram_CCGGT
cnt = 50	feature = 691	correl = -0.158357	descr = N_Gram_TTGCG
cnt = 51	feature = 546	correl = 0.0580781	descr = N_Gram_GTGCT
cnt = 52	feature = 226	correl = -0.0567228	descr = N_Gram_ATCAT
cnt = 53	feature = 526	correl = -0.0571564	descr = N_Gram_GGTTA
cnt = 54	feature = 252	correl = 0.0974183	descr = N_Gram_CAAGG
cnt = 55	feature = 285	correl = 0.0600075	descr = N_Gram_CCACC
cnt = 56	feature = 434	correl = 0.0612091	descr = N_Gram_GCAAA
cnt = 57	feature = 516	correl = 0.0780126	descr = N_Gram_GGGTA
cnt = 58	feature = 527	correl = 0.0914936	descr = N_Gram_GGTTG
cnt = 59	feature = 312	correl = 0.0558015	descr = N_Gram_CCTAT
cnt = 60	feature = 380	correl = -0.112116	descr = N_Gram_CTTAT
cnt = 61	feature = 512	correl = 0.0679232	descr = N_Gram_GGGGC
cnt = 62	feature = 450	correl = 0.0515042	descr = N_Gram_GCCCA
cnt = 63	feature = 382	correl = 0.0499655	descr = N_Gram_CTTCC
cnt = 64	feature = 370	correl = 0.0718503	descr = N_Gram_CTCGG
cnt = 65	feature = 353	correl = -0.0473352	descr = N_Gram_CGTTC
cnt = 66	feature = 703	correl = -0.0503227	descr = N_Gram_TTTTG
cnt = 67	feature = 327	correl = -0.0446597	descr = N_Gram_CGATC
cnt = 68	feature = 284	correl = 0.0519672	descr = N_Gram_CCAAT
cnt = 69	feature = 484	correl = 0.0641909	descr = N_Gram_GGACG
cnt = 70	feature = 601	correl = -0.0977886	descr = N_Gram_TCCGC
cnt = 71	feature = 640	correl = 0.107159	descr = N_Gram_TGCAA
cnt = 72	feature = 224	correl = 0.0864478	descr = N_Gram_ATATA
cnt = 73	feature = 448	correl = 0.0704377	descr = N_Gram_GCCAG
cnt = 74	feature = 440	correl = -0.0721949	descr = N_Gram_GCAGA
cnt = 75	feature = 652	correl = 0.0503692	descr = N_Gram_TGGGA
cnt = 76	feature = 468	correl = 0.118123	descr = N_Gram_GCGTG
cnt = 77	feature = 633	correl = 0.0801463	descr = N_Gram_TGAGT
cnt = 78	feature = 340	correl = 0.0702472	descr = N_Gram_CGGCG
cnt = 79	feature = 357	correl = 0.0568421	descr = N_Gram_CTACT
cnt = 80	feature = 681	correl = -0.0558762	descr = N_Gram_TTCGG
cnt = 81	feature = 228	correl = -0.0524821	descr = N_Gram_ATCCT
cnt = 82	feature = 386	correl = 0.0910274	descr = N_Gram_CTTGG
cnt = 83	feature = 258	correl = 0.0833795	descr = N_Gram_CACCA
cnt = 84	feature = 219	correl = -0.0501446	descr = N_Gram_ATACT
cnt = 85	feature = 431	correl = -0.0897428	descr = N_Gram_GATTT
cnt = 86	feature = 574	correl = 0.0729653	descr = N_Gram_TACGA
cnt = 87	feature = 283	correl = 0.0668142	descr = N_Gram_CCAAG
cnt = 88	feature = 278	correl = -0.0611866	descr = N_Gram_CATCG
cnt = 89	feature = 291	correl = 0.0676408	descr = N_Gram_CCATC
cnt = 90	feature = 483	correl = 0.110261	descr = N_Gram_GGACC
cnt = 91	feature = 677	correl = 0.0567785	descr = N_Gram_TTCAG
cnt = 92	feature = 364	correl = 0.0713122	descr = N_Gram_CTCAC
cnt = 93	feature = 249	correl = 0.0635672	descr = N_Gram_CAAAG
cnt = 94	feature = 635	correl = 0.0545243	descr = N_Gram_TGATA
cnt = 95	feature = 244	correl = -0.0769311	descr = N_Gram_ATTTG
cnt = 96	feature = 324	correl = 0.086002	descr = N_Gram_CGAGG
cnt = 97	feature = 563	correl = -0.0489243	descr = N_Gram_GTTGT
cnt = 98	feature = 267	correl = -0.0638971	descr = N_Gram_CAGAA
cnt = 99	feature = 649	correl = -0.0590997	descr = N_Gram_TGGCG
cnt = 100	feature = 314	correl = -0.129731	descr = N_Gram_CCTCC
cnt = 101	feature = 416	correl = 0.0589398	descr = N_Gram_GAGGT
cnt = 102	feature = 508	correl = 0.107561	descr = N_Gram_GGGCC
cnt = 103	feature = 457	correl = 0.0805039	descr = N_Gram_GCCTC
cnt = 104	feature = 518	correl = -0.0529673	descr = N_Gram_GGGTT
cnt = 105	feature = 661	correl = 0.0466068	descr = N_Gram_TGTCC
cnt = 106	feature = 274	correl = 0.133118	descr = N_Gram_CAGTG
cnt = 107	feature = 610	correl = -0.116423	descr = N_Gram_TCGAG
cnt = 108	feature = 363	correl = 0.056201	descr = N_Gram_CTCAA
cnt = 109	feature = 504	correl = 0.0641909	descr = N_Gram_GGGAC
cnt = 110	feature = 501	correl = 0.125627	descr = N_Gram_GGCTT
cnt = 111	feature = 614	correl = -0.0485637	descr = N_Gram_TCGTC
cnt = 112	feature = 505	correl = 0.10458	descr = N_Gram_GGGAG
cnt = 113	feature = 235	correl = -0.0655336	descr = N_Gram_ATGCT
cnt = 114	feature = 303	correl = 0.0467344	descr = N_Gram_CCGA
cnt = 115	feature = 263	correl = -0.0642739	descr = N_Gram_CACGA
cnt = 116	feature = 596	correl = 0.0667987	descr = N_Gram_TCCC
cnt = 117	feature = 231	correl = 0.0803255	descr = N_Gram_ATCTG
cnt = 118	feature = 648	correl = 0.112615	descr = N_Gram_TGGCC
cnt = 119	feature = 350	correl = 0.106189	descr = N_Gram_CGTGC
cnt = 120	feature = 463	correl = 0.0601642	descr = N_Gram_GCGGG
cnt = 121	feature = 399	correl = -0.0466347	descr = N_Gram_GAATA
cnt = 122	feature = 695	correl = 0.0458209	descr = N_Gram_TTGTT
cnt = 123	feature = 277	correl = 0.101152	descr = N_Gram_CATCC
cnt = 124	feature = 396	correl = 0.108301	descr = N_Gram_GAAGA
cnt = 125	feature = 301	correl = 0.0711427	descr = N_Gram_CCCGG
cnt = 126	feature = 473	correl = 0.0663734	descr = N_Gram_GCTGC
cnt = 127	feature = 453	correl = 0.0589525	descr = N_Gram_GCCGC
cnt = 128	feature = 377	correl = 0.0594056	descr = N_Gram_CTGTG
cnt = 129	feature = 602	correl = -0.0855062	descr = N_Gram_TCCGG
cnt = 130	feature = 580	correl = -0.0484539	descr = N_Gram_TATT
cnt = 131	feature = 388	correl = 0.0457856	descr = N_Gram_CTTTA
cnt = 132	feature = 425	correl = -0.106802	descr = N_Gram_GATCT
cnt = 133	feature = 467	correl = -0.131884	descr = N_Gram_GCGTC
cnt = 134	feature = 270	correl = -0.138749	descr = N_Gram_CAGCT
cnt = 135	feature = 391	correl = 0.0793839	descr = N_Gram_GAAA
cnt = 136	feature = 460	correl = 0.0719566	descr = N_Gram_GCGCC
cnt = 137	feature = 587	correl = 0.0993655	descr = N_Gram_TCACC
cnt = 138	feature = 24	correl = -0.0572736	descr = Position_Specific_Bin_Base_11_Base_G
cnt = 139	feature = 207	correl = -0.154201	descr = N_Gram_AGTCT
cnt = 140	feature = 451	correl = 0.0737958	descr = N_Gram_GCCCG
cnt = 141	feature = 223	correl = 0.0476593	descr = N_Gram_ATAT
cnt = 142	feature = 10	correl = 0.0634696	descr = Position_Specific_Bin_Base_3_Base_C
cnt = 143	feature = 632	correl = -0.0665266	descr = N_Gram_TGAGG
cnt = 144	feature = 29	correl = -0.0510556	descr = Position_Specific_Bin_Base_13_Base_A
cnt = 145	feature = 437	correl = 0.122173	descr = N_Gram_GCAC
cnt = 146	feature = 80	correl = 0.0622439	descr = Xue_Structure_Feature_C010
cnt = 147	feature = 390	correl = 0.104142	descr = N_Gram_CTTTG
cnt = 148	feature = 379	correl = -0.0653101	descr = N_Gram_CTTA
cnt = 149	feature = 343	correl = 0.137662	descr = N_Gram_CGGGC
cnt = 150	feature = 265	correl = 0.0541497	descr = N_Gram_CACT
cnt = 151	feature = 279	correl = 0.110125	descr = N_Gram_CATCT
cnt = 152	feature = 23	correl = 0.0642312	descr = Position_Specific_Bin_Base_10_Base_T
cnt = 153	feature = 36	correl = -0.0603416	descr = Position_Specific_Bin_Base_17_Base_A
cnt = 154	feature = 18	correl = 0.0645701	descr = Position_Specific_Bin_Base_7_Base_T
cnt = 155	feature = 250	correl = 0.0699619	descr = N_Gram_CAAG
cnt = 156	feature = 28	correl = -0.132365	descr = Position_Specific_Bin_Base_12_Base_T
cnt = 157	feature = 69	correl = 0.0955724	descr = Fold_of_RNAi_Sequence_Pos_13
cnt = 158	feature = 19	correl = -0.0654154	descr = Position_Specific_Bin_Base_8_Base_C
cnt = 159	feature = 547	correl = 0.153445	descr = N_Gram_GTGG
cnt = 160	feature = 626	correl = -0.0621569	descr = N_Gram_TCTTG
cnt = 161	feature = 32	correl = 0.107781	descr = Position_Specific_Bin_Base_14_Base_T
cnt = 162	feature = 481	correl = 0.0444349	descr = N_Gram_GGAAG
cnt = 163	feature = 375	correl = 0.106193	descr = N_Gram_CTGCA
cnt = 164	feature = 13	correl = 0.0708226	descr = Position_Specific_Bin_Base_5_Base_G
cnt = 165	feature = 8	correl = 0.0776161	descr = Position_Specific_Bin_Base_2_Base_T
cnt = 166	feature = 15	correl = 0.118233	descr = Position_Specific_Bin_Base_6_Base_C
cnt = 167	feature = 475	correl = 0.0538052	descr = N_Gram_GCTT
cnt = 168	feature = 105	correl = -0.0587574	descr = Fold_of_Target_NoBeginbrace_noends_Pos_8
cnt = 169	feature = 655	correl = 0.0840314	descr = N_Gram_TGGT
cnt = 170	feature = 21	correl = 0.0640465	descr = Position_Specific_Bin_Base_9_Base_G
cnt = 171	feature = 67	correl = 0.0596054	descr = Fold_of_RNAi_Sequence_Pos_11
cnt = 172	feature = 643	correl = -0.147022	descr = N_Gram_TGCG
cnt = 173	feature = 605	correl = -0.0873015	descr = N_Gram_TCCTC
cnt = 174	feature = 27	correl = 0.0717415	descr = Position_Specific_Bin_Base_12_Base_G
cnt = 175	feature = 74	correl = -0.0611569	descr = Xue_Structure_Feature_A110
cnt = 176	feature = 31	correl = -0.104449	descr = Position_Specific_Bin_Base_14_Base_A
cnt = 177	feature = 456	correl = 0.0968796	descr = N_Gram_GCCT
cnt = 178	feature = 472	correl = 0.0703417	descr = N_Gram_GCTG
cnt = 179	feature = 529	correl = 0.0524988	descr = N_Gram_GTAA
cnt = 180	feature = 355	correl = 0.0757138	descr = N_Gram_CTA
cnt = 181	feature = 208	correl = 0.0521898	descr = N_Gram_AGTG
cnt = 182	feature = 30	correl = 0.107969	descr = Position_Specific_Bin_Base_13_Base_C
cnt = 183	feature = 525	correl = 0.0601741	descr = N_Gram_GGTT
cnt = 184	feature = 683	correl = -0.212999	descr = N_Gram_TTCTC
cnt = 185	feature = 17	correl = -0.0526982	descr = Position_Specific_Bin_Base_7_Base_A
cnt = 186	feature = 35	correl = 0.1196	descr = Position_Specific_Bin_Base_16_Base_C
cnt = 187	feature = 47	correl = -0.0733237	descr = Gibbs_of_Target_Sequence__Pos_5_Step_1
cnt = 188	feature = 14	correl = -0.107903	descr = Position_Specific_Bin_Base_6_Base_A
cnt = 189	feature = 233	correl = -0.0542312	descr = N_Gram_ATGA
cnt = 190	feature = 38	correl = -0.0717014	descr = Position_Specific_Bin_Base_17_Base_T
cnt = 191	feature = 662	correl = 0.10002	descr = N_Gram_TGTG
cnt = 192	feature = 500	correl = 0.0539491	descr = N_Gram_GGCT
cnt = 193	feature = 281	correl = 0.0727402	descr = N_Gram_CCAA
cnt = 194	feature = 511	correl = 0.0688865	descr = N_Gram_GGGG
cnt = 195	feature = 272	correl = 0.131904	descr = N_Gram_CAGT
cnt = 196	feature = 337	correl = 0.112002	descr = N_Gram_CGGC
cnt = 197	feature = 66	correl = 0.114137	descr = Fold_of_RNAi_Sequence_Pos_9
cnt = 198	feature = 591	correl = -0.0490921	descr = N_Gram_TCAT
cnt = 199	feature = 33	correl = 0.0550113	descr = Position_Specific_Bin_Base_15_Base_C
cnt = 200	feature = 72	correl = 0.0668907	descr = Fold_of_RNAi_Sequence_Pos_16
cnt = 201	feature = 39	correl = -0.272883	descr = Position_Specific_Bin_Base_18_Base_A
cnt = 202	feature = 34	correl = -0.120144	descr = Position_Specific_Bin_Base_16_Base_A
cnt = 203	feature = 211	correl = -0.0483691	descr = N_Gram_AGTT
cnt = 204	feature = 51	correl = -0.0948196	descr = Gibbs_of_Target_Sequence__Pos_13_Step_1
cnt = 205	feature = 478	correl = 0.0756026	descr = N_Gram_GGAA
cnt = 206	feature = 383	correl = -0.203289	descr = N_Gram_CTTCT
cnt = 207	feature = 12	correl = 0.10338	descr = Position_Specific_Bin_Base_5_Base_C
cnt = 208	feature = 60	correl = 0.160396	descr = Fold_of_RNAi_Sequence_Pos_0
cnt = 209	feature = 536	correl = -0.0829008	descr = N_Gram_GTCG
cnt = 210	feature = 389	correl = -0.0535046	descr = N_Gram_CTTTC
cnt = 211	feature = 46	correl = 0.0708243	descr = Gibbs_of_Target_Sequence__Pos_3_Step_1
cnt = 212	feature = 76	correl = 0.122089	descr = Xue_Structure_Feature_A101
cnt = 213	feature = 594	correl = -0.113573	descr = N_Gram_TCCA
cnt = 214	feature = 308	correl = 0.121247	descr = N_Gram_CCGGG
cnt = 215	feature = 461	correl = 0.0705884	descr = N_Gram_GCGG
cnt = 216	feature = 704	correl = -0.094943	descr = N_Gram_TTTTT
cnt = 217	feature = 276	correl = 0.0801075	descr = N_Gram_CATC
cnt = 218	feature = 647	correl = 0.0705965	descr = N_Gram_TGGC
cnt = 219	feature = 540	correl = -0.0907469	descr = N_Gram_GTCT
cnt = 220	feature = 599	correl = -0.0681458	descr = N_Gram_TCCG
cnt = 221	feature = 41	correl = 0.293721	descr = Position_Specific_Bin_Base_18_Base_G
cnt = 222	feature = 70	correl = 0.0676775	descr = Fold_of_RNAi_Sequence_Pos_14
cnt = 223	feature = 544	correl = 0.0453464	descr = N_Gram_GTGC
cnt = 224	feature = 432	correl = 0.146631	descr = N_Gram_GCA
cnt = 225	feature = 53	correl = -0.106536	descr = Gibbs_of_Target_Sequence__Pos_17_Step_1
cnt = 226	feature = 419	correl = -0.0479912	descr = N_Gram_GAT
cnt = 227	feature = 73	correl = 0.0712512	descr = Xue_Structure_Feature_A111
cnt = 228	feature = 619	correl = -0.115604	descr = N_Gram_TCTCC
cnt = 229	feature = 55	correl = -0.307746	descr = Gibbs_of_Target_Sequence__Pos_19_Step_1
cnt = 230	feature = 465	correl = -0.0799468	descr = N_Gram_GCGT
cnt = 231	feature = 292	correl = 0.0527339	descr = N_Gram_CCC
cnt = 232	feature = 254	correl = 0.0645214	descr = N_Gram_CAC
cnt = 233	feature = 62	correl = 0.147955	descr = Fold_of_RNAi_Sequence_Pos_2
cnt = 234	feature = 79	correl = 0.0584143	descr = Xue_Structure_Feature_C011
cnt = 235	feature = 645	correl = 0.109526	descr = N_Gram_TGG
cnt = 236	feature = 701	correl = -0.12353	descr = N_Gram_TTTT
cnt = 237	feature = 86	correl = 0.0742608	descr = Xue_Structure_Feature_G011
cnt = 238	feature = 497	correl = 0.0564006	descr = N_Gram_GGCG
cnt = 239	feature = 61	correl = 0.185591	descr = Fold_of_RNAi_Sequence_Pos_1
cnt = 240	feature = 225	correl = -0.0561611	descr = N_Gram_ATC
cnt = 241	feature = 64	correl = 0.0485876	descr = Fold_of_RNAi_Sequence_Pos_4
cnt = 242	feature = 638	correl = -0.0590736	descr = N_Gram_TGC
cnt = 243	feature = 446	correl = 0.0867499	descr = N_Gram_GCC
cnt = 244	feature = 623	correl = -0.126918	descr = N_Gram_TCTT
cnt = 245	feature = 366	correl = -0.149367	descr = N_Gram_CTCC
cnt = 246	feature = 341	correl = 0.109567	descr = N_Gram_CGGG
cnt = 247	feature = 697	correl = -0.12556	descr = N_Gram_TTTC
cnt = 248	feature = 378	correl = -0.0990588	descr = N_Gram_CTT
cnt = 249	feature = 77	correl = 0.0861776	descr = Xue_Structure_Feature_C111
cnt = 250	feature = 83	correl = 0.128216	descr = Xue_Structure_Feature_G110
cnt = 251	feature = 615	correl = -0.124099	descr = N_Gram_TCT
cnt = 252	feature = 82	correl = 0.111591	descr = Xue_Structure_Feature_G111
cnt = 253	feature = 674	correl = -0.157725	descr = N_Gram_TTC
cnt = 254	feature = 334	correl = 0.0832065	descr = N_Gram_CGG
cnt = 255	feature = 666	correl = -0.129919	descr = N_Gram_TT
cnt = 256	feature = 59	correl = -0.0780818	descr = PF_RNAi_Fold_3'Free_Count
cnt = 257	feature = 58	correl = -0.141089	descr = PF_RNAi_Fold_5'Free_Count
cnt = 258	feature = 476	correl = 0.178395	descr = N_Gram_GG
cnt = 259	feature = 81	correl = -0.111912	descr = Xue_Structure_Feature_C000
cnt = 260	feature = 57	correl = -0.188459	descr = PF_RNAi_Fold_Energy
cnt = 261	feature = 43	correl = -0.180997	descr = Gibbs_of_Target_Sequence_
num rows = 521
num_elements = 136502
*
optimization finished, #iter = 588
nu = 0.534159
obj = -41.296970, rho = -0.238607
nSV = 372, nBSV = 203
num rows = 58
num_elements = 15196
*
optimization finished, #iter = 51
nu = 0.574537
obj = -5.238951, rho = -0.537091
nSV = 46, nBSV = 19
*
optimization finished, #iter = 588
nu = 0.534159
obj = -41.296970, rho = -0.238607
nSV = 372, nBSV = 203
CFS merit scores = 1.34741
CFS merit scores = 1.58079
CFS merit scores = 1.83115
CFS merit scores = 2.06598
CFS merit scores = 2.27671
CFS merit scores = 2.45389
CFS merit scores = 2.61295
CFS merit scores = 2.76021
CFS merit scores = 2.8989
CFS merit scores = 3.03177
CFS merit scores = 3.15728
CFS merit scores = 3.27687
CFS merit scores = 3.3907
CFS merit scores = 3.49722
CFS merit scores = 3.59689
CFS merit scores = 3.69091
CFS merit scores = 3.78234
CFS merit scores = 3.87158
CFS merit scores = 3.95837
CFS merit scores = 4.04151
CFS merit scores = 4.12188
CFS merit scores = 4.20022
CFS merit scores = 4.27548
CFS merit scores = 4.34753
CFS merit scores = 4.41728
CFS merit scores = 4.48494
CFS merit scores = 4.55049
CFS merit scores = 4.61468
CFS merit scores = 4.67662
CFS merit scores = 4.73617
CFS merit scores = 4.79321
CFS merit scores = 4.84537
CFS merit scores = 4.8956
CFS merit scores = 4.94056
CFS merit scores = 4.98281
CFS merit scores = 5.02406
CFS merit scores = 5.06359
CFS merit scores = 5.10119
CFS merit scores = 5.13672
CFS merit scores = 5.17216
CFS merit scores = 5.20697
CFS merit scores = 5.24089
CFS merit scores = 5.27443
CFS merit scores = 5.30674
CFS merit scores = 5.33729
CFS merit scores = 5.36597
CFS merit scores = 5.39373
CFS merit scores = 5.41956
CFS merit scores = 5.44289
CFS merit scores = 5.4643
CFS merit scores = 5.48476
CFS merit scores = 5.50457
CFS merit scores = 5.52391
CFS merit scores = 5.54274
CFS merit scores = 5.56117
CFS merit scores = 5.57972
CFS merit scores = 5.59566
CFS merit scores = 5.61182
CFS merit scores = 5.62579
CFS merit scores = 5.63694
CFS merit scores = 5.64836
CFS merit scores = 5.66036
CFS merit scores = 5.67277
CFS merit scores = 5.68503
CFS merit scores = 5.69357
CFS merit scores = 5.70061
CFS merit scores = 5.70776
CFS merit scores = 5.71482
CFS merit scores = 5.72214
CFS merit scores = 5.72873
CFS merit scores = 5.73462
CFS merit scores = 5.73967
CFS merit scores = 5.74524
CFS merit scores = 5.75115
CFS merit scores = 5.75709
CFS merit scores = 5.76295
CFS merit scores = 5.76713
CFS merit scores = 5.76886
CFS merit scores = 5.76906
CFS merit scores = 5.76942
CFS merit scores = 5.77032
CFS merit scores = 5.77061
CFS merit scores = 5.7714
CFS merit scores = 5.7721
CFS merit scores = 5.77309
CFS merit scores = 5.77115
CFS merit scores = 5.76965
CFS merit scores = 5.76776
CFS merit scores = 5.76594
CFS merit scores = 5.76382
CFS merit scores = 5.76109
CFS merit scores = 5.75631
CFS merit scores = 5.75157
CFS merit scores = 5.74717
CFS merit scores = 5.74307
CFS merit scores = 5.73923
CFS merit scores = 5.7353
CFS merit scores = 5.72895
CFS merit scores = 5.72138
CFS merit scores = 5.71418
CFS merit scores = 5.70665
CFS merit scores = 5.69984
CFS merit scores = 5.69298
CFS merit scores = 5.68646
CFS merit scores = 5.68023
CFS merit scores = 5.67453
CFS merit scores = 5.66913
CFS merit scores = 5.66315
CFS merit scores = 5.65725
CFS merit scores = 5.65169
CFS merit scores = 5.64537
CFS merit scores = 5.63672
CFS merit scores = 5.62835
CFS merit scores = 5.61995
CFS merit scores = 5.6119
CFS merit scores = 5.6044
CFS merit scores = 5.5969
CFS merit scores = 5.58984
CFS merit scores = 5.58304
CFS merit scores = 5.57641
CFS merit scores = 5.56979
CFS merit scores = 5.56239
CFS merit scores = 5.55456
CFS merit scores = 5.54702
CFS merit scores = 5.53886
CFS merit scores = 5.53078
CFS merit scores = 5.52262
CFS merit scores = 5.51447
CFS merit scores = 5.50642
CFS merit scores = 5.49863
CFS merit scores = 5.49102
CFS merit scores = 5.48327
CFS merit scores = 5.47573
CFS merit scores = 5.46814
CFS merit scores = 5.46044
CFS merit scores = 5.45274
CFS merit scores = 5.44526
CFS merit scores = 5.43767
CFS merit scores = 5.43019
CFS merit scores = 5.42287
CFS merit scores = 5.41543
CFS merit scores = 5.40838
CFS merit scores = 5.40084
CFS merit scores = 5.39342
CFS merit scores = 5.38603
CFS merit scores = 5.37838
CFS merit scores = 5.37085
CFS merit scores = 5.36341
CFS merit scores = 5.35589
CFS merit scores = 5.3487
CFS merit scores = 5.34144
CFS merit scores = 5.3343
CFS merit scores = 5.32705
CFS merit scores = 5.31966
CFS merit scores = 5.31251
CFS merit scores = 5.30534
CFS merit scores = 5.29793
CFS merit scores = 5.29065
CFS merit scores = 5.2834
CFS merit scores = 5.27585
CFS merit scores = 5.26785
CFS merit scores = 5.26008
CFS merit scores = 5.25254
CFS merit scores = 5.24522
CFS merit scores = 5.23773
CFS merit scores = 5.23044
CFS merit scores = 5.22307
CFS merit scores = 5.21538
CFS merit scores = 5.20776
CFS merit scores = 5.20012
CFS merit scores = 5.19269
CFS merit scores = 5.1852
CFS merit scores = 5.17751
CFS merit scores = 5.16985
CFS merit scores = 5.16245
CFS merit scores = 5.15522
CFS merit scores = 5.14826
CFS merit scores = 5.14104
CFS merit scores = 5.13384
CFS merit scores = 5.12648
CFS merit scores = 5.11939
CFS merit scores = 5.1121
CFS merit scores = 5.10501
CFS merit scores = 5.09784
CFS merit scores = 5.0906
CFS merit scores = 5.08274
CFS merit scores = 5.07471
CFS merit scores = 5.06691
CFS merit scores = 5.05911
CFS merit scores = 5.05128
CFS merit scores = 5.04346
CFS merit scores = 5.03541
CFS merit scores = 5.02724
CFS merit scores = 5.01866
CFS merit scores = 5.00995
CFS merit scores = 5.00138
CFS merit scores = 4.99273
CFS merit scores = 4.98388
CFS merit scores = 4.97495
CFS merit scores = 4.96593
CFS merit scores = 4.95703
CFS merit scores = 4.94797
CFS merit scores = 4.93869
CFS merit scores = 4.92916
CFS merit scores = 4.91859
CFS merit scores = 4.90805
CFS merit scores = 4.89771
CFS merit scores = 4.88723
CFS merit scores = 4.87681
CFS merit scores = 4.86639
CFS merit scores = 4.85607
CFS merit scores = 4.84575
CFS merit scores = 4.83554
CFS merit scores = 4.82522
CFS merit scores = 4.81477
CFS merit scores = 4.80393
CFS merit scores = 4.79311
CFS merit scores = 4.78251
CFS merit scores = 4.77152
CFS merit scores = 4.76054
CFS merit scores = 4.74921
CFS merit scores = 4.73796
CFS merit scores = 4.72557
CFS merit scores = 4.71314
CFS merit scores = 4.70088
CFS merit scores = 4.68882
CFS merit scores = 4.67663
CFS merit scores = 4.66427
CFS merit scores = 4.6508
CFS merit scores = 4.63684
CFS merit scores = 4.62285
CFS merit scores = 4.60598
CFS merit scores = 4.5873
CFS merit scores = 4.56584
cnt = 1	feature = 60	correl = -0.347415	descr = Gibbs_of_Target_Sequence__Pos_20_Step_1
cnt = 2	feature = 58	correl = -0.179314	descr = Gibbs_of_Target_Sequence__Pos_18_Step_1
cnt = 3	feature = 298	correl = -0.134265	descr = N_Gram_CCAGC
cnt = 4	feature = 9	correl = 0.0776875	descr = Position_Specific_Bin_Base_2_Base_T
cnt = 5	feature = 14	correl = 0.109627	descr = Position_Specific_Bin_Base_5_Base_C
cnt = 6	feature = 334	correl = -0.0498811	descr = N_Gram_CGCAG
cnt = 7	feature = 217	correl = 0.105676	descr = N_Gram_AGTGT
cnt = 8	feature = 309	correl = -0.0630652	descr = N_Gram_CCCTT
cnt = 9	feature = 673	correl = 0.0447228	descr = N_Gram_TTCGA
cnt = 10	feature = 593	correl = 0.0452869	descr = N_Gram_TCCCA
cnt = 11	feature = 613	correl = 0.0567535	descr = N_Gram_TCTAC
cnt = 12	feature = 336	correl = 0.0452869	descr = N_Gram_CGCCA
cnt = 13	feature = 241	correl = -0.0558209	descr = N_Gram_ATGCC
cnt = 14	feature = 235	correl = 0.0802	descr = N_Gram_ATCTG
cnt = 15	feature = 280	correl = 0.0863731	descr = N_Gram_CAGGA
cnt = 16	feature = 329	correl = -0.0491937	descr = N_Gram_CGACC
cnt = 17	feature = 527	correl = 0.0452869	descr = N_Gram_GTCCG
cnt = 18	feature = 607	correl = 0.0946425	descr = N_Gram_TCGGC
cnt = 19	feature = 594	correl = 0.0523377	descr = N_Gram_TCCCG
cnt = 20	feature = 361	correl = 0.05408	descr = N_Gram_CGTGT
cnt = 21	feature = 363	correl = 0.113754	descr = N_Gram_CGTTT
cnt = 22	feature = 508	correl = 0.0452869	descr = N_Gram_GGGGT
cnt = 23	feature = 291	correl = -0.0497754	descr = N_Gram_CATGC
cnt = 24	feature = 426	correl = 0.0669709	descr = N_Gram_GATAT
cnt = 25	feature = 538	correl = 0.0572733	descr = N_Gram_GTGCG
cnt = 26	feature = 228	correl = 0.0717923	descr = N_Gram_ATAGT
cnt = 27	feature = 305	correl = 0.0452869	descr = N_Gram_CCCCG
cnt = 28	feature = 272	correl = 0.0561223	descr = N_Gram_CACGT
cnt = 29	feature = 446	correl = 0.101936	descr = N_Gram_GCATC
cnt = 30	feature = 313	correl = 0.0710368	descr = N_Gram_CCGGC
cnt = 31	feature = 251	correl = 0.106191	descr = N_Gram_ATTGT
cnt = 32	feature = 674	correl = -0.0486819	descr = N_Gram_TTCGG
cnt = 33	feature = 207	correl = -0.0649075	descr = N_Gram_AGGCT
cnt = 34	feature = 500	correl = 0.154835	descr = N_Gram_GGCTT
cnt = 35	feature = 460	correl = 0.0745119	descr = N_Gram_GCGAG
cnt = 36	feature = 660	correl = -0.0512407	descr = N_Gram_TGTTA
cnt = 37	feature = 234	correl = -0.0963875	descr = N_Gram_ATCGG
cnt = 38	feature = 382	correl = -0.0922983	descr = N_Gram_CTGAT
cnt = 39	feature = 629	correl = -0.0812066	descr = N_Gram_TGAGA
cnt = 40	feature = 428	correl = -0.0556641	descr = N_Gram_GATCG
cnt = 41	feature = 267	correl = 0.0639483	descr = N_Gram_CACCA
cnt = 42	feature = 599	correl = 0.055723	descr = N_Gram_TCCTA
cnt = 43	feature = 648	correl = 0.0467472	descr = N_Gram_TGGGT
cnt = 44	feature = 647	correl = 0.0885995	descr = N_Gram_TGGGG
cnt = 45	feature = 529	correl = -0.114562	descr = N_Gram_GTCGA
cnt = 46	feature = 231	correl = -0.0522752	descr = N_Gram_ATCAT
cnt = 47	feature = 248	correl = -0.048657	descr = N_Gram_ATTAA
cnt = 48	feature = 514	correl = 0.0652534	descr = N_Gram_GGTCA
cnt = 49	feature = 606	correl = -0.0491937	descr = N_Gram_TCGCA
cnt = 50	feature = 278	correl = 0.0540659	descr = N_Gram_CAGCG
cnt = 51	feature = 497	correl = 0.0744338	descr = N_Gram_GGCGC
cnt = 52	feature = 550	correl = -0.0483207	descr = N_Gram_GTTCG
cnt = 53	feature = 578	correl = -0.0563951	descr = N_Gram_TATTC
cnt = 54	feature = 595	correl = 0.0472704	descr = N_Gram_TCCGA
cnt = 55	feature = 322	correl = 0.0441725	descr = N_Gram_CCTCT
cnt = 56	feature = 640	correl = 0.0892806	descr = N_Gram_TGGAG
cnt = 57	feature = 539	correl = 0.0978169	descr = N_Gram_GTGCT
cnt = 58	feature = 547	correl = 0.0890594	descr = N_Gram_GTTAA
cnt = 59	feature = 209	correl = 0.0785959	descr = N_Gram_AGGGG
cnt = 60	feature = 541	correl = 0.138921	descr = N_Gram_GTGGC
cnt = 61	feature = 425	correl = 0.0461314	descr = N_Gram_GATAC
cnt = 62	feature = 503	correl = 0.0968628	descr = N_Gram_GGGAC
cnt = 63	feature = 353	correl = -0.0676412	descr = N_Gram_CGTAC
cnt = 64	feature = 686	correl = 0.0516604	descr = N_Gram_TTGGT
cnt = 65	feature = 596	correl = -0.0653456	descr = N_Gram_TCCGC
cnt = 66	feature = 407	correl = 0.0448195	descr = N_Gram_GACAC
cnt = 67	feature = 144	correl = 0.0641471	descr = N_Gram_AATCT
cnt = 68	feature = 303	correl = 0.0570896	descr = N_Gram_CCCAA
cnt = 69	feature = 324	correl = 0.0544044	descr = N_Gram_CCTGC
cnt = 70	feature = 304	correl = 0.0843006	descr = N_Gram_CCCAC
cnt = 71	feature = 512	correl = -0.058393	descr = N_Gram_GGTAA
cnt = 72	feature = 544	correl = 0.0475785	descr = N_Gram_GTGTA
cnt = 73	feature = 574	correl = 0.0461414	descr = N_Gram_TAGGT
cnt = 74	feature = 367	correl = 0.0567535	descr = N_Gram_CTACT
cnt = 75	feature = 487	correl = 0.0898475	descr = N_Gram_GGAGT
cnt = 76	feature = 225	correl = -0.0730058	descr = N_Gram_ATACT
cnt = 77	feature = 525	correl = -0.0727329	descr = N_Gram_GTCCA
cnt = 78	feature = 390	correl = 0.0489038	descr = N_Gram_CTTCA
cnt = 79	feature = 496	correl = 0.151082	descr = N_Gram_GGCCT
cnt = 80	feature = 520	correl = 0.0712806	descr = N_Gram_GTAGT
cnt = 81	feature = 510	correl = 0.0932736	descr = N_Gram_GGGTC
cnt = 82	feature = 417	correl = -0.047847	descr = N_Gram_GAGCC
cnt = 83	feature = 233	correl = -0.0491937	descr = N_Gram_ATCGC
cnt = 84	feature = 371	correl = 0.0548529	descr = N_Gram_CTATG
cnt = 85	feature = 301	correl = 0.0612116	descr = N_Gram_CCATC
cnt = 86	feature = 388	correl = -0.128542	descr = N_Gram_CTTAT
cnt = 87	feature = 632	correl = 0.0544221	descr = N_Gram_TGATA
cnt = 88	feature = 643	correl = -0.0920186	descr = N_Gram_TGGCG
cnt = 89	feature = 265	correl = 0.083765	descr = N_Gram_CACAG
cnt = 90	feature = 375	correl = -0.11012	descr = N_Gram_CTCAT
cnt = 91	feature = 633	correl = -0.14881	descr = N_Gram_TGATT
cnt = 92	feature = 276	correl = 0.0729478	descr = N_Gram_CAGCA
cnt = 93	feature = 545	correl = 0.0698162	descr = N_Gram_GTGTG
cnt = 94	feature = 308	correl = 0.0710368	descr = N_Gram_CCCGG
cnt = 95	feature = 343	correl = 0.106027	descr = N_Gram_CGGCA
cnt = 96	feature = 218	correl = 0.0890594	descr = N_Gram_AGTTA
cnt = 97	feature = 555	correl = -0.0745096	descr = N_Gram_GTTTT
cnt = 98	feature = 437	correl = 0.130899	descr = N_Gram_GCAA
cnt = 99	feature = 337	correl = 0.101752	descr = N_Gram_CGCCG
cnt = 100	feature = 644	correl = 0.117453	descr = N_Gram_TGGCT
cnt = 101	feature = 351	correl = -0.0566691	descr = N_Gram_CGTA
cnt = 102	feature = 222	correl = -0.084211	descr = N_Gram_ATAA
cnt = 103	feature = 475	correl = 0.0810675	descr = N_Gram_GCTGG
cnt = 104	feature = 283	correl = 0.132953	descr = N_Gram_CAGTG
cnt = 105	feature = 219	correl = 0.059449	descr = N_Gram_AGTTG
cnt = 106	feature = 341	correl = 0.0989836	descr = N_Gram_CGGAC
cnt = 107	feature = 394	correl = -0.121553	descr = N_Gram_CTTGC
cnt = 108	feature = 610	correl = -0.0621414	descr = N_Gram_TCGTC
cnt = 109	feature = 285	correl = -0.0502499	descr = N_Gram_CATAC
cnt = 110	feature = 591	correl = 0.0848322	descr = N_Gram_TCCAA
cnt = 111	feature = 494	correl = 0.107641	descr = N_Gram_GGCCA
cnt = 112	feature = 327	correl = -0.0443489	descr = N_Gram_CGAC
cnt = 113	feature = 292	correl = 0.0512516	descr = N_Gram_CATGG
cnt = 114	feature = 397	correl = 0.0914291	descr = N_Gram_CTTTA
cnt = 115	feature = 483	correl = 0.113009	descr = N_Gram_GGACC
cnt = 116	feature = 396	correl = 0.0788654	descr = N_Gram_CTTGT
cnt = 117	feature = 10	correl = 0.0854775	descr = Position_Specific_Bin_Base_3_Base_C
cnt = 118	feature = 509	correl = 0.0499342	descr = N_Gram_GGGT
cnt = 119	feature = 450	correl = 0.0608555	descr = N_Gram_GCCAT
cnt = 120	feature = 350	correl = -0.0656894	descr = N_Gram_CGGTA
cnt = 121	feature = 387	correl = -0.0670185	descr = N_Gram_CTTA
cnt = 122	feature = 697	correl = -0.0963129	descr = N_Gram_TTTTG
cnt = 123	feature = 654	correl = -0.054691	descr = N_Gram_TGTCA
cnt = 124	feature = 244	correl = 0.0505259	descr = N_Gram_ATGT
cnt = 125	feature = 468	correl = -0.131911	descr = N_Gram_GCGTC
cnt = 126	feature = 441	correl = 0.0927742	descr = N_Gram_GCAC
cnt = 127	feature = 451	correl = 0.0642394	descr = N_Gram_GCCCA
cnt = 128	feature = 504	correl = 0.101752	descr = N_Gram_GGGAG
cnt = 129	feature = 35	correl = 0.0640574	descr = Position_Specific_Bin_Base_15_Base_T
cnt = 130	feature = 380	correl = 0.0809231	descr = N_Gram_CTCTA
cnt = 131	feature = 206	correl = 0.130544	descr = N_Gram_AGGCG
cnt = 132	feature = 393	correl = -0.0936785	descr = N_Gram_CTTGA
cnt = 133	feature = 18	correl = 0.118854	descr = Position_Specific_Bin_Base_6_Base_C
cnt = 134	feature = 526	correl = 0.0516429	descr = N_Gram_GTCCC
cnt = 135	feature = 211	correl = 0.0866538	descr = N_Gram_AGTA
cnt = 136	feature = 615	correl = -0.0845169	descr = N_Gram_TCTCA
cnt = 137	feature = 28	correl = -0.130606	descr = Position_Specific_Bin_Base_12_Base_T
cnt = 138	feature = 38	correl = -0.0595136	descr = Position_Specific_Bin_Base_17_Base_A
cnt = 139	feature = 290	correl = 0.116459	descr = N_Gram_CATCT
cnt = 140	feature = 619	correl = -0.0520495	descr = N_Gram_TCTGA
cnt = 141	feature = 29	correl = -0.0800233	descr = Position_Specific_Bin_Base_13_Base_A
cnt = 142	feature = 8	correl = -0.0951943	descr = Position_Specific_Bin_Base_2_Base_G
cnt = 143	feature = 33	correl = 0.105292	descr = Position_Specific_Bin_Base_14_Base_T
cnt = 144	feature = 23	correl = 0.0854367	descr = Position_Specific_Bin_Base_10_Base_T
cnt = 145	feature = 383	correl = 0.0959676	descr = N_Gram_CTGCA
cnt = 146	feature = 81	correl = 0.11074	descr = Xue_Structure_Feature_A101
cnt = 147	feature = 13	correl = -0.117329	descr = Position_Specific_Bin_Base_5_Base_A
cnt = 148	feature = 24	correl = -0.0876332	descr = Position_Specific_Bin_Base_11_Base_G
cnt = 149	feature = 274	correl = 0.0512262	descr = N_Gram_CAGA
cnt = 150	feature = 340	correl = 0.0733859	descr = N_Gram_CGGA
cnt = 151	feature = 492	correl = 0.083074	descr = N_Gram_GGCAT
cnt = 152	feature = 342	correl = 0.099732	descr = N_Gram_CGGC
cnt = 153	feature = 691	correl = -0.078504	descr = N_Gram_TTTCC
cnt = 154	feature = 505	correl = 0.11473	descr = N_Gram_GGGC
cnt = 155	feature = 30	correl = 0.130178	descr = Position_Specific_Bin_Base_13_Base_C
cnt = 156	feature = 52	correl = 0.0508568	descr = Gibbs_of_Target_Sequence__Pos_9_Step_1
cnt = 157	feature = 39	correl = 0.100543	descr = Position_Specific_Bin_Base_17_Base_C
cnt = 158	feature = 623	correl = -0.0522128	descr = N_Gram_TCTTG
cnt = 159	feature = 609	correl = -0.0513179	descr = N_Gram_TCGT
cnt = 160	feature = 476	correl = 0.0689069	descr = N_Gram_GCTT
cnt = 161	feature = 655	correl = 0.0744355	descr = N_Gram_TGTCC
cnt = 162	feature = 105	correl = 0.126577	descr = Fold_of_Target_NoEndbrace_noends_Pos_17
cnt = 163	feature = 17	correl = -0.0974862	descr = Position_Specific_Bin_Base_6_Base_A
cnt = 164	feature = 605	correl = -0.123104	descr = N_Gram_TCGAG
cnt = 165	feature = 76	correl = 0.0789703	descr = Fold_of_RNAi_Sequence_Pos_15
cnt = 166	feature = 226	correl = 0.0602607	descr = N_Gram_ATAG
cnt = 167	feature = 32	correl = -0.0442977	descr = Position_Specific_Bin_Base_14_Base_G
cnt = 168	feature = 601	correl = -0.108175	descr = N_Gram_TCCTT
cnt = 169	feature = 34	correl = -0.0508569	descr = Position_Specific_Bin_Base_15_Base_A
cnt = 170	feature = 79	correl = -0.0483646	descr = Xue_Structure_Feature_A110
cnt = 171	feature = 645	correl = 0.120543	descr = N_Gram_TGGG
cnt = 172	feature = 252	correl = -0.0893484	descr = N_Gram_ATTT
cnt = 173	feature = 11	correl = -0.0653915	descr = Position_Specific_Bin_Base_4_Base_A
cnt = 174	feature = 540	correl = 0.118949	descr = N_Gram_GTGG
cnt = 175	feature = 683	correl = 0.0583121	descr = N_Gram_TTGG
cnt = 176	feature = 72	correl = 0.0538517	descr = Fold_of_RNAi_Sequence_Pos_11
cnt = 177	feature = 357	correl = 0.169655	descr = N_Gram_CGTG
cnt = 178	feature = 456	correl = 0.0994547	descr = N_Gram_GCCT
cnt = 179	feature = 432	correl = -0.0644062	descr = N_Gram_GATT
cnt = 180	feature = 448	correl = 0.0551662	descr = N_Gram_GCCA
cnt = 181	feature = 54	correl = -0.0759403	descr = Gibbs_of_Target_Sequence__Pos_13_Step_1
cnt = 182	feature = 473	correl = 0.0858602	descr = N_Gram_GCTG
cnt = 183	feature = 649	correl = 0.0821641	descr = N_Gram_TGGT
cnt = 184	feature = 391	correl = -0.212296	descr = N_Gram_CTTCT
cnt = 185	feature = 51	correl = -0.17313	descr = Gibbs_of_Target_Sequence__Pos_7_Step_1
cnt = 186	feature = 36	correl = -0.148573	descr = Position_Specific_Bin_Base_16_Base_A
cnt = 187	feature = 69	correl = 0.0759704	descr = Fold_of_RNAi_Sequence_Pos_6
cnt = 188	feature = 461	correl = 0.0512026	descr = N_Gram_GCGCC
cnt = 189	feature = 472	correl = -0.0965741	descr = N_Gram_GCTCC
cnt = 190	feature = 66	correl = 0.163259	descr = Fold_of_RNAi_Sequence_Pos_2
cnt = 191	feature = 424	correl = 0.0661687	descr = N_Gram_GATA
cnt = 192	feature = 281	correl = 0.132917	descr = N_Gram_CAGT
cnt = 193	feature = 680	correl = -0.0881419	descr = N_Gram_TTGC
cnt = 194	feature = 80	correl = 0.0690623	descr = Xue_Structure_Feature_A100
cnt = 195	feature = 557	correl = -0.0638355	descr = N_Gram_TAA
cnt = 196	feature = 616	correl = -0.109802	descr = N_Gram_TCTCC
cnt = 197	feature = 64	correl = 0.15833	descr = Fold_of_RNAi_Sequence_Pos_0
cnt = 198	feature = 466	correl = -0.0787335	descr = N_Gram_GCGT
cnt = 199	feature = 565	correl = -0.0711144	descr = N_Gram_TAC
cnt = 200	feature = 73	correl = 0.0863489	descr = Fold_of_RNAi_Sequence_Pos_12
cnt = 201	feature = 77	correl = 0.0661739	descr = Fold_of_RNAi_Sequence_Pos_16
cnt = 202	feature = 59	correl = -0.292329	descr = Gibbs_of_Target_Sequence__Pos_19_Step_1
cnt = 203	feature = 57	correl = -0.11194	descr = Gibbs_of_Target_Sequence__Pos_17_Step_1
cnt = 204	feature = 255	correl = 0.140447	descr = N_Gram_CAA
cnt = 205	feature = 641	correl = 0.0679978	descr = N_Gram_TGGC
cnt = 206	feature = 602	correl = -0.110016	descr = N_Gram_TCG
cnt = 207	feature = 580	correl = 0.0574006	descr = N_Gram_TCA
cnt = 208	feature = 312	correl = 0.0571317	descr = N_Gram_CCGG
cnt = 209	feature = 416	correl = 0.0620889	descr = N_Gram_GAG
cnt = 210	feature = 590	correl = -0.0921947	descr = N_Gram_TCCA
cnt = 211	feature = 68	correl = 0.0616863	descr = Fold_of_RNAi_Sequence_Pos_4
cnt = 212	feature = 677	correl = -0.120385	descr = N_Gram_TTCTT
cnt = 213	feature = 614	correl = -0.186339	descr = N_Gram_TCTC
cnt = 214	feature = 284	correl = 0.0548268	descr = N_Gram_CAT
cnt = 215	feature = 546	correl = 0.052667	descr = N_Gram_GTT
cnt = 216	feature = 501	correl = 0.15026	descr = N_Gram_GGG
cnt = 217	feature = 662	correl = -0.0926193	descr = N_Gram_TTA
cnt = 218	feature = 511	correl = 0.0883702	descr = N_Gram_GGT
cnt = 219	feature = 67	correl = 0.0897767	descr = Fold_of_RNAi_Sequence_Pos_3
cnt = 220	feature = 579	correl = -0.116747	descr = N_Gram_TC
cnt = 221	feature = 695	correl = -0.156484	descr = N_Gram_TTTT
cnt = 222	feature = 364	correl = -0.0500366	descr = N_Gram_CT
cnt = 223	feature = 399	correl = 0.0518076	descr = N_Gram_GA
cnt = 224	feature = 624	correl = 0.060323	descr = N_Gram_TG
cnt = 225	feature = 690	correl = -0.125022	descr = N_Gram_TTTC
cnt = 226	feature = 83	correl = 0.0933448	descr = Xue_Structure_Feature_C110
cnt = 227	feature = 82	correl = 0.10386	descr = Xue_Structure_Feature_C111
cnt = 228	feature = 373	correl = -0.106501	descr = N_Gram_CTC
cnt = 229	feature = 611	correl = -0.104478	descr = N_Gram_TCT
cnt = 230	feature = 376	correl = -0.118952	descr = N_Gram_CTCC
cnt = 231	feature = 386	correl = -0.114192	descr = N_Gram_CTT
cnt = 232	feature = 478	correl = 0.183511	descr = N_Gram_GG
cnt = 233	feature = 61	correl = -0.192875	descr = PF_RNAi_Fold_Energy
cnt = 234	feature = 86	correl = -0.154338	descr = Xue_Structure_Feature_C000
num rows = 521
num_elements = 122435
*
optimization finished, #iter = 618
nu = 0.573799
obj = -44.857100, rho = -0.358162
nSV = 369, nBSV = 227
num rows = 58
num_elements = 13630
*
optimization finished, #iter = 43
nu = 0.511322
obj = -5.218203, rho = -0.349945
nSV = 45, nBSV = 17
*
optimization finished, #iter = 618
nu = 0.573799
obj = -44.857100, rho = -0.358162
nSV = 369, nBSV = 227
CFS merit scores = 1.21227
CFS merit scores = 1.54788
CFS merit scores = 1.81547
CFS merit scores = 2.04938
CFS merit scores = 2.25095
CFS merit scores = 2.43854
CFS merit scores = 2.61009
CFS merit scores = 2.7692
cnt = 1	feature = 390	correl = -0.212268	descr = N_Gram_CTTCT
cnt = 2	feature = 61	correl = -0.168732	descr = Gibbs_of_Target_Sequence__Pos_18_Step_1
cnt = 3	feature = 10	correl = 0.10045	descr = Position_Specific_Bin_Base_2_Base_T
cnt = 4	feature = 647	correl = -0.0854219	descr = N_Gram_TGGCG
cnt = 5	feature = 335	correl = 0.0452153	descr = N_Gram_CGCCA
cnt = 6	feature = 674	correl = 0.0446517	descr = N_Gram_TTCGA
cnt = 7	feature = 612	correl = 0.0739016	descr = N_Gram_TCGGA
cnt = 8	feature = 538	correl = 0.0989123	descr = N_Gram_GTCGG
num rows = 521
num_elements = 4689
*
optimization finished, #iter = 209
nu = 0.790787
obj = -85.354094, rho = -0.341795
nSV = 413, nBSV = 411
num rows = 58
num_elements = 522
*
optimization finished, #iter = 24
nu = 0.827586
obj = -9.972205, rho = -0.353596
nSV = 48, nBSV = 48
*
optimization finished, #iter = 209
nu = 0.790787
obj = -85.354094, rho = -0.341795
nSV = 413, nBSV = 411
CFS merit scores = 1.3671
CFS merit scores = 1.6015
CFS merit scores = 1.85002
CFS merit scores = 2.06354
CFS merit scores = 2.26336
CFS merit scores = 2.44654
CFS merit scores = 2.61511
CFS merit scores = 2.77235
CFS merit scores = 2.92083
CFS merit scores = 3.06178
CFS merit scores = 3.19554
CFS merit scores = 3.32128
CFS merit scores = 3.44162
CFS merit scores = 3.5553
CFS merit scores = 3.66383
CFS merit scores = 3.76833
CFS merit scores = 3.86877
CFS merit scores = 3.96526
CFS merit scores = 4.05746
CFS merit scores = 4.1452
CFS merit scores = 4.23043
CFS merit scores = 4.3126
CFS merit scores = 4.39288
CFS merit scores = 4.46978
CFS merit scores = 4.54266
CFS merit scores = 4.61289
CFS merit scores = 4.68095
CFS merit scores = 4.74653
CFS merit scores = 4.81027
CFS merit scores = 4.87159
CFS merit scores = 4.93055
CFS merit scores = 4.98584
CFS merit scores = 5.03861
CFS merit scores = 5.0875
CFS merit scores = 5.13305
CFS merit scores = 5.17532
CFS merit scores = 5.21705
CFS merit scores = 5.25603
CFS merit scores = 5.28855
CFS merit scores = 5.31984
CFS merit scores = 5.34882
CFS merit scores = 5.37743
CFS merit scores = 5.4052
CFS merit scores = 5.43258
CFS merit scores = 5.45865
CFS merit scores = 5.48341
CFS merit scores = 5.50722
CFS merit scores = 5.53076
CFS merit scores = 5.5537
CFS merit scores = 5.57093
CFS merit scores = 5.58704
CFS merit scores = 5.60263
CFS merit scores = 5.61688
CFS merit scores = 5.63089
CFS merit scores = 5.64442
CFS merit scores = 5.6581
CFS merit scores = 5.67167
CFS merit scores = 5.68448
CFS merit scores = 5.69719
CFS merit scores = 5.70974
CFS merit scores = 5.72224
CFS merit scores = 5.73414
CFS merit scores = 5.74462
CFS merit scores = 5.75557
CFS merit scores = 5.76322
CFS merit scores = 5.77044
CFS merit scores = 5.77663
CFS merit scores = 5.78264
CFS merit scores = 5.78702
CFS merit scores = 5.79162
CFS merit scores = 5.79585
CFS merit scores = 5.79894
CFS merit scores = 5.79952
CFS merit scores = 5.79978
CFS merit scores = 5.80031
CFS merit scores = 5.7992
CFS merit scores = 5.79698
CFS merit scores = 5.7955
CFS merit scores = 5.79311
CFS merit scores = 5.79024
CFS merit scores = 5.7871
CFS merit scores = 5.78397
CFS merit scores = 5.78027
CFS merit scores = 5.77676
CFS merit scores = 5.77361
CFS merit scores = 5.77024
CFS merit scores = 5.76523
CFS merit scores = 5.76039
CFS merit scores = 5.75501
CFS merit scores = 5.74981
CFS merit scores = 5.74511
CFS merit scores = 5.73902
CFS merit scores = 5.7334
CFS merit scores = 5.72826
CFS merit scores = 5.72315
CFS merit scores = 5.71775
CFS merit scores = 5.71199
CFS merit scores = 5.70604
CFS merit scores = 5.69934
CFS merit scores = 5.69302
CFS merit scores = 5.68672
CFS merit scores = 5.68043
CFS merit scores = 5.67455
CFS merit scores = 5.66847
CFS merit scores = 5.66175
CFS merit scores = 5.65533
CFS merit scores = 5.6491
CFS merit scores = 5.64284
CFS merit scores = 5.63683
CFS merit scores = 5.63058
CFS merit scores = 5.62377
CFS merit scores = 5.61719
CFS merit scores = 5.61049
CFS merit scores = 5.60399
CFS merit scores = 5.59733
CFS merit scores = 5.59066
CFS merit scores = 5.5842
CFS merit scores = 5.5776
CFS merit scores = 5.57074
CFS merit scores = 5.56412
CFS merit scores = 5.55743
CFS merit scores = 5.55096
CFS merit scores = 5.54434
CFS merit scores = 5.53769
CFS merit scores = 5.53054
CFS merit scores = 5.52383
CFS merit scores = 5.51729
CFS merit scores = 5.51059
CFS merit scores = 5.50348
CFS merit scores = 5.49637
CFS merit scores = 5.48903
CFS merit scores = 5.48188
CFS merit scores = 5.47431
CFS merit scores = 5.46711
CFS merit scores = 5.46014
CFS merit scores = 5.45349
CFS merit scores = 5.44692
CFS merit scores = 5.44024
CFS merit scores = 5.43334
CFS merit scores = 5.42622
CFS merit scores = 5.41928
CFS merit scores = 5.41251
CFS merit scores = 5.40498
CFS merit scores = 5.39761
CFS merit scores = 5.39028
CFS merit scores = 5.38302
CFS merit scores = 5.37563
CFS merit scores = 5.36832
CFS merit scores = 5.36101
CFS merit scores = 5.35356
CFS merit scores = 5.34623
CFS merit scores = 5.33909
CFS merit scores = 5.3318
CFS merit scores = 5.32465
CFS merit scores = 5.31759
CFS merit scores = 5.31076
CFS merit scores = 5.30416
CFS merit scores = 5.29698
CFS merit scores = 5.28994
CFS merit scores = 5.28317
CFS merit scores = 5.27654
CFS merit scores = 5.26998
CFS merit scores = 5.26335
CFS merit scores = 5.25668
CFS merit scores = 5.25004
CFS merit scores = 5.24352
CFS merit scores = 5.23653
CFS merit scores = 5.22955
CFS merit scores = 5.22275
CFS merit scores = 5.2159
CFS merit scores = 5.20885
CFS merit scores = 5.20205
CFS merit scores = 5.19519
CFS merit scores = 5.18815
CFS merit scores = 5.18133
CFS merit scores = 5.17441
CFS merit scores = 5.16751
CFS merit scores = 5.16032
CFS merit scores = 5.15328
CFS merit scores = 5.14621
CFS merit scores = 5.13908
CFS merit scores = 5.13211
CFS merit scores = 5.12517
CFS merit scores = 5.11833
CFS merit scores = 5.11124
CFS merit scores = 5.10419
CFS merit scores = 5.09728
CFS merit scores = 5.09058
CFS merit scores = 5.08398
CFS merit scores = 5.07729
CFS merit scores = 5.07073
CFS merit scores = 5.06396
CFS merit scores = 5.05697
CFS merit scores = 5.04995
CFS merit scores = 5.04314
CFS merit scores = 5.03635
CFS merit scores = 5.02956
CFS merit scores = 5.02268
CFS merit scores = 5.01589
CFS merit scores = 5.00909
CFS merit scores = 5.0025
CFS merit scores = 4.9956
CFS merit scores = 4.98882
CFS merit scores = 4.98194
CFS merit scores = 4.97485
CFS merit scores = 4.96784
CFS merit scores = 4.96094
CFS merit scores = 4.95404
CFS merit scores = 4.94685
CFS merit scores = 4.93956
CFS merit scores = 4.93237
CFS merit scores = 4.92508
CFS merit scores = 4.91748
CFS merit scores = 4.90993
CFS merit scores = 4.90223
CFS merit scores = 4.89456
CFS merit scores = 4.88669
CFS merit scores = 4.87857
CFS merit scores = 4.8707
CFS merit scores = 4.86291
CFS merit scores = 4.85478
CFS merit scores = 4.84674
CFS merit scores = 4.83851
CFS merit scores = 4.83001
CFS merit scores = 4.82162
CFS merit scores = 4.81295
CFS merit scores = 4.8042
CFS merit scores = 4.7957
CFS merit scores = 4.78691
CFS merit scores = 4.7778
CFS merit scores = 4.76829
CFS merit scores = 4.75879
CFS merit scores = 4.74931
CFS merit scores = 4.73937
CFS merit scores = 4.7296
CFS merit scores = 4.71926
CFS merit scores = 4.70921
CFS merit scores = 4.69881
CFS merit scores = 4.68758
CFS merit scores = 4.67628
CFS merit scores = 4.66398
CFS merit scores = 4.65122
CFS merit scores = 4.63756
CFS merit scores = 4.62401
CFS merit scores = 4.60907
CFS merit scores = 4.59203
CFS merit scores = 4.57433
cnt = 1	feature = 59	correl = -0.367104	descr = Gibbs_of_Target_Sequence__Pos_20_Step_1
cnt = 2	feature = 57	correl = -0.185372	descr = Gibbs_of_Target_Sequence__Pos_18_Step_1
cnt = 3	feature = 276	correl = -0.138667	descr = N_Gram_CAGCT
cnt = 4	feature = 343	correl = 0.0639507	descr = N_Gram_CGGAA
cnt = 5	feature = 623	correl = 0.056568	descr = N_Gram_TCTAC
cnt = 6	feature = 265	correl = -0.0510587	descr = N_Gram_CACCC
cnt = 7	feature = 531	correl = 0.0485664	descr = N_Gram_GTAAA
cnt = 8	feature = 209	correl = 0.0592888	descr = N_Gram_AGTCA
cnt = 9	feature = 619	correl = 0.0944683	descr = N_Gram_TCGGC
cnt = 10	feature = 363	correl = 0.0789734	descr = N_Gram_CGTGG
cnt = 11	feature = 606	correl = 0.0522095	descr = N_Gram_TCCCG
cnt = 12	feature = 361	correl = 0.0705217	descr = N_Gram_CGTGA
cnt = 13	feature = 511	correl = 0.0518583	descr = N_Gram_GGGCA
cnt = 14	feature = 292	correl = 0.0516743	descr = N_Gram_CCAAT
cnt = 15	feature = 611	correl = 0.0555615	descr = N_Gram_TCCTA
cnt = 16	feature = 334	correl = 0.0569573	descr = N_Gram_CGAGG
cnt = 17	feature = 604	correl = 0.0611067	descr = N_Gram_TCCCA
cnt = 18	feature = 417	correl = 0.0966337	descr = N_Gram_GACTA
cnt = 19	feature = 425	correl = 0.0459803	descr = N_Gram_GATAC
cnt = 20	feature = 305	correl = 0.114781	descr = N_Gram_CCCCC
cnt = 21	feature = 649	correl = 0.0522095	descr = N_Gram_TGCCG
cnt = 22	feature = 226	correl = 0.0963392	descr = N_Gram_ATATA
cnt = 23	feature = 514	correl = 0.0451664	descr = N_Gram_GGGCT
cnt = 24	feature = 498	correl = 0.0891817	descr = N_Gram_GGCCC
cnt = 25	feature = 416	correl = -0.103688	descr = N_Gram_GACGT
cnt = 26	feature = 653	correl = -0.0511003	descr = N_Gram_TGCTA
cnt = 27	feature = 258	correl = 0.0619243	descr = N_Gram_CAAGC
cnt = 28	feature = 555	correl = 0.0473666	descr = N_Gram_GTGTA
cnt = 29	feature = 697	correl = 0.0784451	descr = N_Gram_TTGCA
cnt = 30	feature = 279	correl = 0.04669	descr = N_Gram_CAGGG
cnt = 31	feature = 449	correl = -0.0451669	descr = N_Gram_GCATG
cnt = 32	feature = 231	correl = -0.096687	descr = N_Gram_ATCGG
cnt = 33	feature = 527	correl = 0.0773543	descr = N_Gram_GGTCA
cnt = 34	feature = 244	correl = -0.068687	descr = N_Gram_ATTAC
cnt = 35	feature = 643	correl = -0.0487993	descr = N_Gram_TGATC
cnt = 36	feature = 314	correl = 0.0451664	descr = N_Gram_CCGCA
cnt = 37	feature = 541	correl = -0.139915	descr = N_Gram_GTCGA
cnt = 38	feature = 394	correl = 0.0495909	descr = N_Gram_CTTCC
cnt = 39	feature = 583	correl = -0.0443184	descr = N_Gram_TAGAT
cnt = 40	feature = 228	correl = -0.0524788	descr = N_Gram_ATCAT
cnt = 41	feature = 222	correl = 0.054751	descr = N_Gram_ATACA
cnt = 42	feature = 664	correl = 0.0465532	descr = N_Gram_TGGGT
cnt = 43	feature = 220	correl = -0.138992	descr = N_Gram_ATAAG
cnt = 44	feature = 274	correl = 0.0546265	descr = N_Gram_CAGCC
cnt = 45	feature = 225	correl = 0.0469528	descr = N_Gram_ATAGC
cnt = 46	feature = 309	correl = 0.0689214	descr = N_Gram_CCCGC
cnt = 47	feature = 563	correl = 0.0449729	descr = N_Gram_GTTGC
cnt = 48	feature = 438	correl = 0.0481836	descr = N_Gram_GCAAA
cnt = 49	feature = 503	correl = 0.0916557	descr = N_Gram_GGCGG
cnt = 50	feature = 445	correl = 0.0646277	descr = N_Gram_GCAGG
cnt = 51	feature = 596	correl = 0.0593951	descr = N_Gram_TCAGT
cnt = 52	feature = 383	correl = -0.0769531	descr = N_Gram_CTGAT
cnt = 53	feature = 525	correl = -0.0686245	descr = N_Gram_GGTAA
cnt = 54	feature = 337	correl = -0.0585454	descr = N_Gram_CGATC
cnt = 55	feature = 322	correl = 0.0672847	descr = N_Gram_CCTCA
cnt = 56	feature = 601	correl = 0.105701	descr = N_Gram_TCCAA
cnt = 57	feature = 536	correl = -0.0557263	descr = N_Gram_GTCAA
cnt = 58	feature = 681	correl = -0.103736	descr = N_Gram_TTATA
cnt = 59	feature = 441	correl = 0.0743071	descr = N_Gram_GCACT
cnt = 60	feature = 324	correl = 0.0885261	descr = N_Gram_CCTCG
cnt = 61	feature = 303	correl = 0.0840852	descr = N_Gram_CCCAC
cnt = 62	feature = 380	correl = 0.0597889	descr = N_Gram_CTCTA
cnt = 63	feature = 529	correl = 0.0553621	descr = N_Gram_GGTGC
cnt = 64	feature = 605	correl = 0.0526773	descr = N_Gram_TCCCC
cnt = 65	feature = 426	correl = 0.0508805	descr = N_Gram_GATAT
cnt = 66	feature = 662	correl = 0.0532989	descr = N_Gram_TGGGA
cnt = 67	feature = 399	correl = 0.0845057	descr = N_Gram_CTTGG
cnt = 68	feature = 468	correl = 0.0545127	descr = N_Gram_GCGGA
cnt = 69	feature = 382	correl = 0.0456416	descr = N_Gram_CTGAC
cnt = 70	feature = 364	correl = 0.0538781	descr = N_Gram_CGTGT
cnt = 71	feature = 500	correl = 0.141104	descr = N_Gram_GGCCT
cnt = 72	feature = 255	correl = 0.0533561	descr = N_Gram_CAAAG
cnt = 73	feature = 647	correl = 0.0863688	descr = N_Gram_TGCAC
cnt = 74	feature = 674	correl = 0.0508267	descr = N_Gram_TGTGT
cnt = 75	feature = 340	correl = 0.0843153	descr = N_Gram_CGCCG
cnt = 76	feature = 278	correl = 0.0860635	descr = N_Gram_CAGGA
cnt = 77	feature = 508	correl = 0.0966337	descr = N_Gram_GGGAC
cnt = 78	feature = 432	correl = -0.0702334	descr = N_Gram_GATTA
cnt = 79	feature = 248	correl = 0.0558985	descr = N_Gram_ATTTC
cnt = 80	feature = 335	correl = -0.0778092	descr = N_Gram_CGAGT
cnt = 81	feature = 593	correl = 0.106025	descr = N_Gram_TCACC
cnt = 82	feature = 321	correl = 0.0555615	descr = N_Gram_CCTAT
cnt = 83	feature = 375	correl = -0.0945249	descr = N_Gram_CTCAT
cnt = 84	feature = 476	correl = 0.0807637	descr = N_Gram_GCTGG
cnt = 85	feature = 250	correl = -0.146356	descr = N_Gram_ATTTT
cnt = 86	feature = 446	correl = 0.0504378	descr = N_Gram_GCAGT
cnt = 87	feature = 631	correl = -0.12351	descr = N_Gram_TCTTA
cnt = 88	feature = 612	correl = -0.0616462	descr = N_Gram_TCCTC
cnt = 89	feature = 254	correl = 0.0638139	descr = N_Gram_CAAAA
cnt = 90	feature = 539	correl = 0.0514266	descr = N_Gram_GTCCC
cnt = 91	feature = 505	correl = 0.154507	descr = N_Gram_GGCTT
cnt = 92	feature = 512	correl = 0.112904	descr = N_Gram_GGGCC
cnt = 93	feature = 461	correl = 0.0617979	descr = N_Gram_GCCTC
cnt = 94	feature = 501	correl = -0.0516841	descr = N_Gram_GGCGA
cnt = 95	feature = 235	correl = 0.0601557	descr = N_Gram_ATCTT
cnt = 96	feature = 281	correl = 0.132618	descr = N_Gram_CAGTG
cnt = 97	feature = 241	correl = -0.049051	descr = N_Gram_ATGCT
cnt = 98	feature = 207	correl = 0.0447335	descr = N_Gram_AGTA
cnt = 99	feature = 516	correl = 0.0676026	descr = N_Gram_GGGGC
cnt = 100	feature = 285	correl = -0.0644924	descr = N_Gram_CATCG
cnt = 101	feature = 437	correl = 0.105457	descr = N_Gram_GCAA
cnt = 102	feature = 404	correl = 0.104044	descr = N_Gram_GAAGA
cnt = 103	feature = 553	correl = 0.0751006	descr = N_Gram_GTGGT
cnt = 104	feature = 313	correl = 0.0463148	descr = N_Gram_CCGA
cnt = 105	feature = 407	correl = 0.0643379	descr = N_Gram_GACA
cnt = 106	feature = 557	correl = 0.0531905	descr = N_Gram_GTGTT
cnt = 107	feature = 211	correl = -0.143414	descr = N_Gram_AGTCT
cnt = 108	feature = 160	correl = -0.0460672	descr = N_Gram_ACCC
cnt = 109	feature = 267	correl = 0.0875162	descr = N_Gram_CACCT
cnt = 110	feature = 291	correl = 0.0650369	descr = N_Gram_CCAAG
cnt = 111	feature = 386	correl = 0.0566061	descr = N_Gram_CTGGA
cnt = 112	feature = 472	correl = -0.150363	descr = N_Gram_GCGTC
cnt = 113	feature = 466	correl = 0.0457616	descr = N_Gram_GCGCC
cnt = 114	feature = 576	correl = -0.0591623	descr = N_Gram_TAATC
cnt = 115	feature = 350	correl = 0.107818	descr = N_Gram_CGGGA
cnt = 116	feature = 388	correl = 0.0587143	descr = N_Gram_CTGTG
cnt = 117	feature = 83	correl = 0.083973	descr = Xue_Structure_Feature_C101
cnt = 118	feature = 391	correl = -0.118168	descr = N_Gram_CTTAT
cnt = 119	feature = 478	correl = 0.0533238	descr = N_Gram_GCTTG
cnt = 120	feature = 494	correl = 0.0538293	descr = N_Gram_GGCAG
cnt = 121	feature = 13	correl = -0.106593	descr = Position_Specific_Bin_Base_5_Base_A
cnt = 122	feature = 304	correl = 0.0702682	descr = N_Gram_CCCC
cnt = 123	feature = 290	correl = 0.0681048	descr = N_Gram_CCAAA
cnt = 124	feature = 648	correl = 0.0642018	descr = N_Gram_TGCAG
cnt = 125	feature = 393	correl = 0.0534301	descr = N_Gram_CTTCA
cnt = 126	feature = 580	correl = -0.0585988	descr = N_Gram_TACTT
cnt = 127	feature = 24	correl = -0.0757129	descr = Position_Specific_Bin_Base_11_Base_G
cnt = 128	feature = 609	correl = -0.0960283	descr = N_Gram_TCCGG
cnt = 129	feature = 641	correl = -0.0446915	descr = N_Gram_TGAGG
cnt = 130	feature = 457	correl = 0.0468005	descr = N_Gram_GCCGC
cnt = 131	feature = 219	correl = -0.116476	descr = N_Gram_ATAA
cnt = 132	feature = 23	correl = 0.0709762	descr = Position_Specific_Bin_Base_10_Base_T
cnt = 133	feature = 273	correl = 0.101061	descr = N_Gram_CAGCA
cnt = 134	feature = 473	correl = 0.0951915	descr = N_Gram_GCGTG
cnt = 135	feature = 485	correl = 0.121515	descr = N_Gram_GGACC
cnt = 136	feature = 509	correl = 0.105736	descr = N_Gram_GGGAG
cnt = 137	feature = 286	correl = 0.120957	descr = N_Gram_CATCT
cnt = 138	feature = 654	correl = 0.0567346	descr = N_Gram_TGCTC
cnt = 139	feature = 424	correl = 0.062157	descr = N_Gram_GATA
cnt = 140	feature = 36	correl = -0.0487017	descr = Position_Specific_Bin_Base_17_Base_A
cnt = 141	feature = 10	correl = 0.0477601	descr = Position_Specific_Bin_Base_3_Base_C
cnt = 142	feature = 284	correl = 0.112201	descr = N_Gram_CATCC
cnt = 143	feature = 52	correl = -0.07153	descr = Gibbs_of_Target_Sequence__Pos_8_Step_1
cnt = 144	feature = 547	correl = 0.0581457	descr = N_Gram_GTGA
cnt = 145	feature = 32	correl = 0.0841844	descr = Position_Specific_Bin_Base_14_Base_T
cnt = 146	feature = 633	correl = -0.0553516	descr = N_Gram_TCTTG
cnt = 147	feature = 308	correl = 0.0864573	descr = N_Gram_CCCG
cnt = 148	feature = 497	correl = 0.095666	descr = N_Gram_GGCCA
cnt = 149	feature = 660	correl = 0.147824	descr = N_Gram_TGGCT
cnt = 150	feature = 661	correl = 0.10714	descr = N_Gram_TGGG
cnt = 151	feature = 440	correl = 0.079112	descr = N_Gram_GCAC
cnt = 152	feature = 47	correl = 0.051568	descr = Gibbs_of_Target_Sequence__Pos_3_Step_1
cnt = 153	feature = 327	correl = -0.0743195	descr = N_Gram_CCTTC
cnt = 154	feature = 18	correl = -0.0643624	descr = Position_Specific_Bin_Base_8_Base_C
cnt = 155	feature = 336	correl = -0.044484	descr = N_Gram_CGAT
cnt = 156	feature = 616	correl = -0.11223	descr = N_Gram_TCGAG
cnt = 157	feature = 351	correl = 0.135189	descr = N_Gram_CGGGC
cnt = 158	feature = 545	correl = -0.0769329	descr = N_Gram_GTCTT
cnt = 159	feature = 413	correl = -0.0782646	descr = N_Gram_GACG
cnt = 160	feature = 28	correl = -0.123833	descr = Position_Specific_Bin_Base_12_Base_T
cnt = 161	feature = 483	correl = 0.0576938	descr = N_Gram_GGAAG
cnt = 162	feature = 76	correl = 0.0725677	descr = Xue_Structure_Feature_A111
cnt = 163	feature = 475	correl = 0.0630263	descr = N_Gram_GCTG
cnt = 164	feature = 526	correl = 0.0678755	descr = N_Gram_GGTC
cnt = 165	feature = 644	correl = -0.129911	descr = N_Gram_TGATT
cnt = 166	feature = 39	correl = -0.0753907	descr = Position_Specific_Bin_Base_17_Base_T
cnt = 167	feature = 592	correl = 0.0492018	descr = N_Gram_TCAC
cnt = 168	feature = 11	correl = -0.0714538	descr = Position_Specific_Bin_Base_4_Base_A
cnt = 169	feature = 237	correl = -0.0601963	descr = N_Gram_ATGA
cnt = 170	feature = 77	correl = -0.0568313	descr = Xue_Structure_Feature_A110
cnt = 171	feature = 33	correl = -0.134412	descr = Position_Specific_Bin_Base_16_Base_A
cnt = 172	feature = 8	correl = -0.0766174	descr = Position_Specific_Bin_Base_2_Base_G
cnt = 173	feature = 467	correl = 0.0832831	descr = N_Gram_GCGG
cnt = 174	feature = 272	correl = 0.0498107	descr = N_Gram_CAGA
cnt = 175	feature = 69	correl = 0.0960731	descr = Fold_of_RNAi_Sequence_Pos_9
cnt = 176	feature = 628	correl = -0.124671	descr = N_Gram_TCTCT
cnt = 177	feature = 14	correl = 0.0729509	descr = Position_Specific_Bin_Base_5_Base_C
cnt = 178	feature = 615	correl = -0.0990083	descr = N_Gram_TCGA
cnt = 179	feature = 17	correl = 0.114787	descr = Position_Specific_Bin_Base_6_Base_C
cnt = 180	feature = 390	correl = -0.0658128	descr = N_Gram_CTTA
cnt = 181	feature = 683	correl = 0.0818895	descr = N_Gram_TTCA
cnt = 182	feature = 706	correl = -0.0577922	descr = N_Gram_TTTG
cnt = 183	feature = 460	correl = 0.107	descr = N_Gram_GCCT
cnt = 184	feature = 342	correl = 0.0758056	descr = N_Gram_CGGA
cnt = 185	feature = 34	correl = 0.119192	descr = Position_Specific_Bin_Base_16_Base_C
cnt = 186	feature = 49	correl = -0.081065	descr = Gibbs_of_Target_Sequence__Pos_5_Step_1
cnt = 187	feature = 579	correl = -0.0643994	descr = N_Gram_TACT
cnt = 188	feature = 645	correl = 0.0990614	descr = N_Gram_TGCA
cnt = 189	feature = 602	correl = -0.146788	descr = N_Gram_TCCAG
cnt = 190	feature = 79	correl = 0.1176	descr = Xue_Structure_Feature_A101
cnt = 191	feature = 233	correl = -0.0544241	descr = N_Gram_ATCTC
cnt = 192	feature = 54	correl = -0.105255	descr = Gibbs_of_Target_Sequence__Pos_13_Step_1
cnt = 193	feature = 504	correl = 0.0809913	descr = N_Gram_GGCT
cnt = 194	feature = 40	correl = -0.282118	descr = Position_Specific_Bin_Base_18_Base_A
cnt = 195	feature = 72	correl = 0.108104	descr = Fold_of_RNAi_Sequence_Pos_13
cnt = 196	feature = 35	correl = 0.0606741	descr = Position_Specific_Bin_Base_16_Base_G
cnt = 197	feature = 357	correl = -0.111191	descr = N_Gram_CGTC
cnt = 198	feature = 105	correl = 0.12693	descr = Fold_of_Target_NoEndbrace_noends_Pos_17
cnt = 199	feature = 477	correl = 0.0685135	descr = N_Gram_GCTT
cnt = 200	feature = 603	correl = 0.0731655	descr = N_Gram_TCCC
cnt = 201	feature = 51	correl = -0.168329	descr = Gibbs_of_Target_Sequence__Pos_7_Step_1
cnt = 202	feature = 544	correl = -0.0836642	descr = N_Gram_GTCT
cnt = 203	feature = 613	correl = -0.102608	descr = N_Gram_TCCTT
cnt = 204	feature = 456	correl = 0.0470482	descr = N_Gram_GCCG
cnt = 205	feature = 73	correl = 0.0679381	descr = Fold_of_RNAi_Sequence_Pos_14
cnt = 206	feature = 280	correl = 0.108386	descr = N_Gram_CAGT
cnt = 207	feature = 690	correl = -0.201791	descr = N_Gram_TTCTC
cnt = 208	feature = 451	correl = 0.060614	descr = N_Gram_GCCA
cnt = 209	feature = 481	correl = 0.0533468	descr = N_Gram_GGAA
cnt = 210	feature = 82	correl = 0.0473888	descr = Xue_Structure_Feature_C100
cnt = 211	feature = 594	correl = 0.0786009	descr = N_Gram_TCAG
cnt = 212	feature = 136	correl = -0.098047	descr = N_Gram_AAGT
cnt = 213	feature = 711	correl = -0.131475	descr = N_Gram_TTTTT
cnt = 214	feature = 283	correl = 0.0920225	descr = N_Gram_CATC
cnt = 215	feature = 64	correl = 0.200631	descr = Fold_of_RNAi_Sequence_Pos_1
cnt = 216	feature = 540	correl = -0.104129	descr = N_Gram_GTCG
cnt = 217	feature = 677	correl = -0.0874536	descr = N_Gram_TTA
cnt = 218	feature = 58	correl = -0.307672	descr = Gibbs_of_Target_Sequence__Pos_19_Step_1
cnt = 219	feature = 396	correl = -0.0464044	descr = N_Gram_CTTG
cnt = 220	feature = 67	correl = 0.0539575	descr = Fold_of_RNAi_Sequence_Pos_4
cnt = 221	feature = 510	correl = 0.133195	descr = N_Gram_GGGC
cnt = 222	feature = 208	correl = -0.100917	descr = N_Gram_AGTC
cnt = 223	feature = 56	correl = -0.129755	descr = Gibbs_of_Target_Sequence__Pos_17_Step_1
cnt = 224	feature = 252	correl = 0.124289	descr = N_Gram_CAA
cnt = 225	feature = 600	correl = -0.0790111	descr = N_Gram_TCCA
cnt = 226	feature = 338	correl = 0.0569033	descr = N_Gram_CGCC
cnt = 227	feature = 614	correl = -0.113935	descr = N_Gram_TCG
cnt = 228	feature = 691	correl = -0.102603	descr = N_Gram_TTCTT
cnt = 229	feature = 610	correl = -0.0752757	descr = N_Gram_TCCT
cnt = 230	feature = 655	correl = 0.0828624	descr = N_Gram_TGG
cnt = 231	feature = 626	correl = -0.0982027	descr = N_Gram_TCTCC
cnt = 232	feature = 81	correl = 0.090842	descr = Xue_Structure_Feature_C110
cnt = 233	feature = 590	correl = 0.0486757	descr = N_Gram_TCA
cnt = 234	feature = 496	correl = 0.177325	descr = N_Gram_GGCC
cnt = 235	feature = 546	correl = 0.18024	descr = N_Gram_GTG
cnt = 236	feature = 80	correl = 0.109024	descr = Xue_Structure_Feature_C111
cnt = 237	feature = 392	correl = -0.102172	descr = N_Gram_CTTC
cnt = 238	feature = 703	correl = -0.0952573	descr = N_Gram_TTTC
cnt = 239	feature = 312	correl = 0.0888826	descr = N_Gram_CCG
cnt = 240	feature = 463	correl = -0.0518636	descr = N_Gram_GCG
cnt = 241	feature = 61	correl = -0.154267	descr = PF_RNAi_Fold_5'Free_Count
cnt = 242	feature = 341	correl = 0.0824102	descr = N_Gram_CGG
cnt = 243	feature = 599	correl = -0.0864073	descr = N_Gram_TCC
cnt = 244	feature = 450	correl = 0.105854	descr = N_Gram_GCC
cnt = 245	feature = 492	correl = 0.162124	descr = N_Gram_GGC
cnt = 246	feature = 86	correl = -0.102472	descr = Xue_Structure_Feature_C000
cnt = 247	feature = 60	correl = -0.196859	descr = PF_RNAi_Fold_Energy
num rows = 521
num_elements = 129208
*
optimization finished, #iter = 513
nu = 0.557926
obj = -46.628789, rho = -0.246349
nSV = 368, nBSV = 235
num rows = 58
num_elements = 14384
*
optimization finished, #iter = 44
nu = 0.525272
obj = -5.361818, rho = -0.386500
nSV = 43, nBSV = 19
*
optimization finished, #iter = 513
nu = 0.557926
obj = -46.628789, rho = -0.246349
nSV = 368, nBSV = 235
CFS merit scores = 1.35103
CFS merit scores = 1.60969
CFS merit scores = 1.84462
CFS merit scores = 2.06455
CFS merit scores = 2.26698
CFS merit scores = 2.44898
CFS merit scores = 2.6153
CFS merit scores = 2.76979
CFS merit scores = 2.91286
CFS merit scores = 3.04791
CFS merit scores = 3.17644
CFS merit scores = 3.29728
CFS merit scores = 3.41057
CFS merit scores = 3.51876
CFS merit scores = 3.62342
CFS merit scores = 3.72351
CFS merit scores = 3.82073
CFS merit scores = 3.91534
CFS merit scores = 4.00762
CFS merit scores = 4.09764
CFS merit scores = 4.18454
CFS merit scores = 4.26893
CFS merit scores = 4.35118
CFS merit scores = 4.43141
CFS merit scores = 4.50974
CFS merit scores = 4.58374
CFS merit scores = 4.65573
CFS merit scores = 4.72599
CFS merit scores = 4.79486
CFS merit scores = 4.86193
CFS merit scores = 4.92731
CFS merit scores = 4.99166
CFS merit scores = 5.05473
CFS merit scores = 5.11619
CFS merit scores = 5.17512
CFS merit scores = 5.23304
CFS merit scores = 5.29003
CFS merit scores = 5.34513
CFS merit scores = 5.39883
CFS merit scores = 5.45164
CFS merit scores = 5.50332
CFS merit scores = 5.55216
CFS merit scores = 5.59704
CFS merit scores = 5.63849
CFS merit scores = 5.67721
CFS merit scores = 5.71115
CFS merit scores = 5.74276
CFS merit scores = 5.77166
CFS merit scores = 5.80019
CFS merit scores = 5.82666
CFS merit scores = 5.85153
CFS merit scores = 5.87556
CFS merit scores = 5.89675
CFS merit scores = 5.91398
CFS merit scores = 5.93107
CFS merit scores = 5.9477
CFS merit scores = 5.96362
CFS merit scores = 5.979
CFS merit scores = 5.99442
CFS merit scores = 6.00804
CFS merit scores = 6.02166
CFS merit scores = 6.03496
CFS merit scores = 6.0464
CFS merit scores = 6.05763
CFS merit scores = 6.06832
CFS merit scores = 6.07815
CFS merit scores = 6.08768
CFS merit scores = 6.09675
CFS merit scores = 6.1057
CFS merit scores = 6.1137
CFS merit scores = 6.12143
CFS merit scores = 6.1293
CFS merit scores = 6.13483
CFS merit scores = 6.13685
CFS merit scores = 6.13898
CFS merit scores = 6.1405
CFS merit scores = 6.14213
CFS merit scores = 6.14358
CFS merit scores = 6.14528
CFS merit scores = 6.1465
CFS merit scores = 6.14567
CFS merit scores = 6.14499
CFS merit scores = 6.14461
CFS merit scores = 6.1445
CFS merit scores = 6.14382
CFS merit scores = 6.14336
CFS merit scores = 6.14185
CFS merit scores = 6.13792
CFS merit scores = 6.13129
CFS merit scores = 6.12531
CFS merit scores = 6.11879
CFS merit scores = 6.11275
CFS merit scores = 6.10717
CFS merit scores = 6.10172
CFS merit scores = 6.09565
CFS merit scores = 6.08867
CFS merit scores = 6.08239
CFS merit scores = 6.07481
CFS merit scores = 6.06768
CFS merit scores = 6.06095
CFS merit scores = 6.05299
CFS merit scores = 6.04548
CFS merit scores = 6.03847
CFS merit scores = 6.03196
CFS merit scores = 6.02606
CFS merit scores = 6.02008
CFS merit scores = 6.01344
CFS merit scores = 6.00624
CFS merit scores = 5.99841
CFS merit scores = 5.99026
CFS merit scores = 5.98209
CFS merit scores = 5.9738
CFS merit scores = 5.96508
CFS merit scores = 5.95498
CFS merit scores = 5.94483
CFS merit scores = 5.9345
CFS merit scores = 5.92473
CFS merit scores = 5.91524
CFS merit scores = 5.90599
CFS merit scores = 5.89717
CFS merit scores = 5.8884
CFS merit scores = 5.87951
CFS merit scores = 5.87045
CFS merit scores = 5.86146
CFS merit scores = 5.85269
CFS merit scores = 5.8436
CFS merit scores = 5.83416
CFS merit scores = 5.8251
CFS merit scores = 5.81562
CFS merit scores = 5.80642
CFS merit scores = 5.79729
CFS merit scores = 5.78789
CFS merit scores = 5.77874
CFS merit scores = 5.76976
CFS merit scores = 5.76034
CFS merit scores = 5.7507
CFS merit scores = 5.74056
CFS merit scores = 5.73035
CFS merit scores = 5.71992
CFS merit scores = 5.7098
CFS merit scores = 5.69991
CFS merit scores = 5.69001
CFS merit scores = 5.67992
CFS merit scores = 5.67029
CFS merit scores = 5.66062
CFS merit scores = 5.65109
CFS merit scores = 5.64147
CFS merit scores = 5.6323
CFS merit scores = 5.6227
CFS merit scores = 5.61299
CFS merit scores = 5.6036
CFS merit scores = 5.59428
CFS merit scores = 5.58518
CFS merit scores = 5.57571
CFS merit scores = 5.56602
CFS merit scores = 5.55673
CFS merit scores = 5.54735
CFS merit scores = 5.5383
CFS merit scores = 5.52883
CFS merit scores = 5.51952
CFS merit scores = 5.51037
CFS merit scores = 5.50126
CFS merit scores = 5.49145
CFS merit scores = 5.48171
CFS merit scores = 5.47226
CFS merit scores = 5.46274
CFS merit scores = 5.45362
CFS merit scores = 5.44434
CFS merit scores = 5.43518
CFS merit scores = 5.42582
CFS merit scores = 5.41663
CFS merit scores = 5.40764
CFS merit scores = 5.39864
CFS merit scores = 5.38976
CFS merit scores = 5.38114
CFS merit scores = 5.37219
CFS merit scores = 5.36356
CFS merit scores = 5.35505
CFS merit scores = 5.34607
CFS merit scores = 5.33716
CFS merit scores = 5.32843
CFS merit scores = 5.31976
CFS merit scores = 5.31113
CFS merit scores = 5.30267
CFS merit scores = 5.29431
CFS merit scores = 5.28615
CFS merit scores = 5.27814
CFS merit scores = 5.27024
CFS merit scores = 5.26195
CFS merit scores = 5.25364
CFS merit scores = 5.24546
CFS merit scores = 5.23739
CFS merit scores = 5.22927
CFS merit scores = 5.22134
CFS merit scores = 5.2133
CFS merit scores = 5.20543
CFS merit scores = 5.19729
CFS merit scores = 5.18887
CFS merit scores = 5.18034
CFS merit scores = 5.17193
CFS merit scores = 5.16344
CFS merit scores = 5.15494
CFS merit scores = 5.14651
CFS merit scores = 5.13812
CFS merit scores = 5.1298
CFS merit scores = 5.12114
CFS merit scores = 5.11245
CFS merit scores = 5.10386
CFS merit scores = 5.09489
CFS merit scores = 5.08592
CFS merit scores = 5.07705
CFS merit scores = 5.06824
CFS merit scores = 5.05886
CFS merit scores = 5.04928
CFS merit scores = 5.03937
CFS merit scores = 5.02959
CFS merit scores = 5.01972
CFS merit scores = 5.00976
CFS merit scores = 5
CFS merit scores = 4.99006
CFS merit scores = 4.97984
CFS merit scores = 4.96955
CFS merit scores = 4.95938
CFS merit scores = 4.949
CFS merit scores = 4.93852
CFS merit scores = 4.92741
CFS merit scores = 4.91627
CFS merit scores = 4.90528
CFS merit scores = 4.89422
CFS merit scores = 4.88307
CFS merit scores = 4.87152
CFS merit scores = 4.85975
CFS merit scores = 4.84816
CFS merit scores = 4.83662
CFS merit scores = 4.82488
CFS merit scores = 4.81288
CFS merit scores = 4.80093
CFS merit scores = 4.78867
CFS merit scores = 4.77637
CFS merit scores = 4.76353
CFS merit scores = 4.75005
CFS merit scores = 4.73672
CFS merit scores = 4.72356
CFS merit scores = 4.71006
CFS merit scores = 4.69675
CFS merit scores = 4.68264
CFS merit scores = 4.66842
CFS merit scores = 4.64696
cnt = 1	feature = 57	correl = -0.351026	descr = Gibbs_of_Target_Sequence__Pos_20_Step_1
cnt = 2	feature = 44	correl = 0.234174	descr = Gibbs_of_Target_Sequence__Pos_1_Step_1
cnt = 3	feature = 318	correl = 0.0935556	descr = N_Gram_CCGTG
cnt = 4	feature = 683	correl = 0.0526279	descr = N_Gram_TTAGC
cnt = 5	feature = 8	correl = -0.0609869	descr = Position_Specific_Bin_Base_2_Base_G
cnt = 6	feature = 703	correl = 0.0589592	descr = N_Gram_TTGCA
cnt = 7	feature = 475	correl = 0.0520379	descr = N_Gram_GCGGA
cnt = 8	feature = 441	correl = 0.0542832	descr = N_Gram_GATGT
cnt = 9	feature = 450	correl = 0.072894	descr = N_Gram_GCAAT
cnt = 10	feature = 425	correl = -0.0479501	descr = N_Gram_GAGCC
cnt = 11	feature = 390	correl = 0.055997	descr = N_Gram_CTGGG
cnt = 12	feature = 633	correl = 0.0481807	descr = N_Gram_TCTCG
cnt = 13	feature = 579	correl = 0.0740259	descr = N_Gram_TAAGC
cnt = 14	feature = 160	correl = -0.0590697	descr = N_Gram_ACGAC
cnt = 15	feature = 692	correl = 0.0445382	descr = N_Gram_TTCGA
cnt = 16	feature = 364	correl = 0.0788865	descr = N_Gram_CGTGG
cnt = 17	feature = 342	correl = 0.0570669	descr = N_Gram_CGCTA
cnt = 18	feature = 340	correl = 0.0451013	descr = N_Gram_CGCCA
cnt = 19	feature = 610	correl = 0.0521399	descr = N_Gram_TCCCG
cnt = 20	feature = 478	correl = 0.0451013	descr = N_Gram_GCGTA
cnt = 21	feature = 505	correl = -0.0572984	descr = N_Gram_GGCAC
cnt = 22	feature = 415	correl = -0.0682636	descr = N_Gram_GACCC
cnt = 23	feature = 375	correl = 0.0861629	descr = N_Gram_CTATT
cnt = 24	feature = 219	correl = -0.0502394	descr = N_Gram_ATAAT
cnt = 25	feature = 437	correl = -0.0557194	descr = N_Gram_GATCG
cnt = 26	feature = 500	correl = 0.089506	descr = N_Gram_GGAGT
cnt = 27	feature = 623	correl = 0.0737083	descr = N_Gram_TCGGA
cnt = 28	feature = 228	correl = -0.0492157	descr = N_Gram_ATCGC
cnt = 29	feature = 529	correl = 0.0517626	descr = N_Gram_GGGGG
cnt = 30	feature = 294	correl = 0.051569	descr = N_Gram_CCAAT
cnt = 31	feature = 654	correl = 0.0521399	descr = N_Gram_TGCCG
cnt = 32	feature = 312	correl = 0.0451013	descr = N_Gram_CCGCA
cnt = 33	feature = 409	correl = -0.0440801	descr = N_Gram_GAAGG
cnt = 34	feature = 255	correl = 0.0492396	descr = N_Gram_CAAGC
cnt = 35	feature = 301	correl = -0.0626342	descr = N_Gram_CCATA
cnt = 36	feature = 615	correl = 0.0554749	descr = N_Gram_TCCTA
cnt = 37	feature = 237	correl = -0.0454569	descr = N_Gram_ATGCA
cnt = 38	feature = 544	correl = 0.176534	descr = N_Gram_GTCAG
cnt = 39	feature = 309	correl = 0.0688261	descr = N_Gram_CCCGC
cnt = 40	feature = 305	correl = 0.0839686	descr = N_Gram_CCCAC
cnt = 41	feature = 290	correl = 0.0579106	descr = N_Gram_CATTA
cnt = 42	feature = 591	correl = -0.0682976	descr = N_Gram_TATAC
cnt = 43	feature = 250	correl = -0.0914438	descr = N_Gram_CAAAC
cnt = 44	feature = 337	correl = -0.0463533	descr = N_Gram_CGATG
cnt = 45	feature = 313	correl = 0.0706988	descr = N_Gram_CCGGC
cnt = 46	feature = 416	correl = -0.0637454	descr = N_Gram_GACCT
cnt = 47	feature = 218	correl = -0.149169	descr = N_Gram_ATAAG
cnt = 48	feature = 540	correl = 0.0503943	descr = N_Gram_GTATA
cnt = 49	feature = 209	correl = -0.0638717	descr = N_Gram_AGTCC
cnt = 50	feature = 589	correl = -0.0576748	descr = N_Gram_TAGCC
cnt = 51	feature = 648	correl = 0.0652394	descr = N_Gram_TGATA
cnt = 52	feature = 512	correl = -0.0612784	descr = N_Gram_GGCGA
cnt = 53	feature = 424	correl = -0.0680089	descr = N_Gram_GAGAA
cnt = 54	feature = 609	correl = 0.061005	descr = N_Gram_TCCCA
cnt = 55	feature = 509	correl = 0.0890522	descr = N_Gram_GGCCC
cnt = 56	feature = 704	correl = -0.152896	descr = N_Gram_TTGCG
cnt = 57	feature = 322	correl = 0.060428	descr = N_Gram_CCTCG
cnt = 58	feature = 467	correl = -0.0562543	descr = N_Gram_GCCGT
cnt = 59	feature = 590	correl = 0.07769	descr = N_Gram_TAGTC
cnt = 60	feature = 222	correl = 0.0732557	descr = N_Gram_ATAGT
cnt = 61	feature = 596	correl = 0.0535565	descr = N_Gram_TCAAG
cnt = 62	feature = 539	correl = 0.0549123	descr = N_Gram_GGTTG
cnt = 63	feature = 460	correl = 0.0928253	descr = N_Gram_GCCAG
cnt = 64	feature = 511	correl = 0.150496	descr = N_Gram_GGCCT
cnt = 65	feature = 514	correl = 0.0780795	descr = N_Gram_GGCGG
cnt = 66	feature = 602	correl = -0.0550172	descr = N_Gram_TCATA
cnt = 67	feature = 336	correl = -0.0571194	descr = N_Gram_CGATC
cnt = 68	feature = 286	correl = -0.0640705	descr = N_Gram_CATCG
cnt = 69	feature = 448	correl = 0.0608259	descr = N_Gram_GCAAA
cnt = 70	feature = 435	correl = 0.0666399	descr = N_Gram_GATAT
cnt = 71	feature = 541	correl = -0.062694	descr = N_Gram_GTATC
cnt = 72	feature = 612	correl = -0.0748541	descr = N_Gram_TCCGC
cnt = 73	feature = 593	correl = -0.0565826	descr = N_Gram_TATTC
cnt = 74	feature = 278	correl = 0.0858995	descr = N_Gram_CAGGA
cnt = 75	feature = 396	correl = 0.0494568	descr = N_Gram_CTTCC
cnt = 76	feature = 461	correl = 0.0495703	descr = N_Gram_GCCAT
cnt = 77	feature = 649	correl = -0.048882	descr = N_Gram_TGATC
cnt = 78	feature = 283	correl = -0.0502394	descr = N_Gram_CATAA
cnt = 79	feature = 386	correl = -0.0553155	descr = N_Gram_CTCTC
cnt = 80	feature = 510	correl = 0.0497675	descr = N_Gram_GGCCG
cnt = 81	feature = 440	correl = -0.0665899	descr = N_Gram_GATGC
cnt = 82	feature = 599	correl = 0.0488607	descr = N_Gram_TCAGA
cnt = 83	feature = 565	correl = 0.0694316	descr = N_Gram_GTGTG
cnt = 84	feature = 407	correl = 0.101285	descr = N_Gram_GAAAG
cnt = 85	feature = 241	correl = -0.0734402	descr = N_Gram_ATTAC
cnt = 86	feature = 472	correl = 0.0445806	descr = N_Gram_GCGAG
cnt = 87	feature = 652	correl = 0.106629	descr = N_Gram_TGCAA
cnt = 88	feature = 483	correl = 0.0547365	descr = N_Gram_GCTCA
cnt = 89	feature = 487	correl = 0.0713594	descr = N_Gram_GCTGG
cnt = 90	feature = 274	correl = 0.0545108	descr = N_Gram_CAGCC
cnt = 91	feature = 281	correl = 0.109971	descr = N_Gram_CAGTG
cnt = 92	feature = 265	correl = 0.0739212	descr = N_Gram_CACCT
cnt = 93	feature = 605	correl = 0.0922761	descr = N_Gram_TCCAA
cnt = 94	feature = 580	correl = -0.14	descr = N_Gram_TAAGT
cnt = 95	feature = 334	correl = -0.090811	descr = N_Gram_CGAGT
cnt = 96	feature = 463	correl = 0.0897581	descr = N_Gram_GCCCG
cnt = 97	feature = 466	correl = 0.072319	descr = N_Gram_GCCGG
cnt = 98	feature = 645	correl = -0.0455926	descr = N_Gram_TGACT
cnt = 99	feature = 231	correl = 0.0797974	descr = N_Gram_ATCTG
cnt = 100	feature = 258	correl = 0.0521977	descr = N_Gram_CAATA
cnt = 101	feature = 516	correl = 0.149759	descr = N_Gram_GGCTT
cnt = 102	feature = 492	correl = 0.120683	descr = N_Gram_GGAAA
cnt = 103	feature = 321	correl = -0.108383	descr = N_Gram_CCTCC
cnt = 104	feature = 525	correl = 0.0777578	descr = N_Gram_GGGCG
cnt = 105	feature = 547	correl = 0.0699929	descr = N_Gram_GTCCC
cnt = 106	feature = 711	correl = 0.0461979	descr = N_Gram_TTTCA
cnt = 107	feature = 476	correl = 0.0515987	descr = N_Gram_GCGGC
cnt = 108	feature = 226	correl = 0.0736043	descr = N_Gram_ATCAG
cnt = 109	feature = 627	correl = -0.0647136	descr = N_Gram_TCGTC
cnt = 110	feature = 690	correl = 0.075369	descr = N_Gram_TTCCA
cnt = 111	feature = 496	correl = 0.102968	descr = N_Gram_GGACC
cnt = 112	feature = 451	correl = 0.0757415	descr = N_Gram_GCAC
cnt = 113	feature = 578	correl = -0.0513164	descr = N_Gram_TAAGA
cnt = 114	feature = 235	correl = -0.0633511	descr = N_Gram_ATGAT
cnt = 115	feature = 501	correl = -0.101171	descr = N_Gram_GGATC
cnt = 116	feature = 497	correl = 0.0986263	descr = N_Gram_GGACG
cnt = 117	feature = 373	correl = 0.105793	descr = N_Gram_CTAT
cnt = 118	feature = 714	correl = -0.0899226	descr = N_Gram_TTTCT
cnt = 119	feature = 456	correl = 0.113531	descr = N_Gram_GCATC
cnt = 120	feature = 426	correl = 0.0911086	descr = N_Gram_GAGCT
cnt = 121	feature = 606	correl = -0.0634811	descr = N_Gram_TCCAC
cnt = 122	feature = 292	correl = 0.0702164	descr = N_Gram_CCAAA
cnt = 123	feature = 662	correl = -0.10154	descr = N_Gram_TGGCG
cnt = 124	feature = 508	correl = 0.102806	descr = N_Gram_GGCCA
cnt = 125	feature = 713	correl = -0.0576182	descr = N_Gram_TTTCG
cnt = 126	feature = 276	correl = -0.134609	descr = N_Gram_CAGCT
cnt = 127	feature = 280	correl = 0.0821779	descr = N_Gram_CAGTA
cnt = 128	feature = 382	correl = -0.053954	descr = N_Gram_CTCCG
cnt = 129	feature = 527	correl = 0.0708556	descr = N_Gram_GGGGA
cnt = 130	feature = 536	correl = 0.0616288	descr = N_Gram_GGTC
cnt = 131	feature = 351	correl = 0.0901555	descr = N_Gram_CGGGA
cnt = 132	feature = 601	correl = 0.110297	descr = N_Gram_TCAGT
cnt = 133	feature = 363	correl = 0.11555	descr = N_Gram_CGTGC
cnt = 134	feature = 719	correl = -0.0777019	descr = N_Gram_TTTTG
cnt = 135	feature = 531	correl = 0.0502037	descr = N_Gram_GGGT
cnt = 136	feature = 267	correl = -0.0776467	descr = N_Gram_CACGA
cnt = 137	feature = 546	correl = -0.091129	descr = N_Gram_GTCCA
cnt = 138	feature = 272	correl = 0.0591848	descr = N_Gram_CAGAG
cnt = 139	feature = 655	correl = -0.142705	descr = N_Gram_TGCG
cnt = 140	feature = 252	correl = 0.0496247	descr = N_Gram_CAACA
cnt = 141	feature = 324	correl = -0.0472097	descr = N_Gram_CCTGG
cnt = 142	feature = 494	correl = 0.0483425	descr = N_Gram_GGAAG
cnt = 143	feature = 29	correl = -0.0685099	descr = Position_Specific_Bin_Base_13_Base_A
cnt = 144	feature = 661	correl = 0.122443	descr = N_Gram_TGGCC
cnt = 145	feature = 24	correl = -0.0910926	descr = Position_Specific_Bin_Base_11_Base_G
cnt = 146	feature = 36	correl = -0.0501528	descr = Position_Specific_Bin_Base_16_Base_T
cnt = 147	feature = 13	correl = -0.125111	descr = Position_Specific_Bin_Base_5_Base_A
cnt = 148	feature = 352	correl = 0.14096	descr = N_Gram_CGGGC
cnt = 149	feature = 388	correl = 0.0463813	descr = N_Gram_CTGC
cnt = 150	feature = 399	correl = -0.0827461	descr = N_Gram_CTTGA
cnt = 151	feature = 28	correl = -0.119936	descr = Position_Specific_Bin_Base_12_Base_T
cnt = 152	feature = 616	correl = -0.0700986	descr = N_Gram_TCCTC
cnt = 153	feature = 17	correl = 0.104792	descr = Position_Specific_Bin_Base_6_Base_C
cnt = 154	feature = 563	correl = 0.0777447	descr = N_Gram_GTGT
cnt = 155	feature = 208	correl = 0.131286	descr = N_Gram_AGTCA
cnt = 156	feature = 674	correl = 0.0581474	descr = N_Gram_TGTCC
cnt = 157	feature = 11	correl = 0.0838059	descr = Position_Specific_Bin_Base_3_Base_C
cnt = 158	feature = 83	correl = 0.0629097	descr = Xue_Structure_Feature_C010
cnt = 159	feature = 38	correl = -0.0569938	descr = Position_Specific_Bin_Base_17_Base_T
cnt = 160	feature = 23	correl = 0.066669	descr = Position_Specific_Bin_Base_10_Base_T
cnt = 161	feature = 468	correl = 0.0886763	descr = N_Gram_GCCT
cnt = 162	feature = 285	correl = 0.110467	descr = N_Gram_CATCC
cnt = 163	feature = 40	correl = 0.139588	descr = Position_Specific_Bin_Base_18_Base_C
cnt = 164	feature = 10	correl = -0.0440194	descr = Position_Specific_Bin_Base_3_Base_A
cnt = 165	feature = 619	correl = -0.0871725	descr = N_Gram_TCGA
cnt = 166	feature = 254	correl = 0.0820514	descr = N_Gram_CAAG
cnt = 167	feature = 681	correl = -0.071987	descr = N_Gram_TTAC
cnt = 168	feature = 211	correl = 0.0459271	descr = N_Gram_AGTG
cnt = 169	feature = 341	correl = 0.0937968	descr = N_Gram_CGCCG
cnt = 170	feature = 18	correl = 0.0468431	descr = Position_Specific_Bin_Base_6_Base_T
cnt = 171	feature = 32	correl = 0.093727	descr = Position_Specific_Bin_Base_14_Base_T
cnt = 172	feature = 335	correl = -0.0623832	descr = N_Gram_CGAT
cnt = 173	feature = 353	correl = -0.0517811	descr = N_Gram_CGGT
cnt = 174	feature = 105	correl = -0.0783452	descr = Fold_of_Target_NoBeginbrace_noends_Pos_4
cnt = 175	feature = 308	correl = 0.0968647	descr = N_Gram_CCCG
cnt = 176	feature = 34	correl = -0.113325	descr = Position_Specific_Bin_Base_16_Base_A
cnt = 177	feature = 72	correl = 0.0817908	descr = Fold_of_RNAi_Sequence_Pos_14
cnt = 178	feature = 277	correl = 0.0473476	descr = N_Gram_CAGG
cnt = 179	feature = 69	correl = 0.0758556	descr = Fold_of_RNAi_Sequence_Pos_11
cnt = 180	feature = 626	correl = -0.0616364	descr = N_Gram_TCGT
cnt = 181	feature = 234	correl = -0.0662889	descr = N_Gram_ATGA
cnt = 182	feature = 45	correl = 0.25005	descr = Gibbs_of_Target_Sequence__Pos_2_Step_1
cnt = 183	feature = 33	correl = 0.0496908	descr = Position_Specific_Bin_Base_15_Base_C
cnt = 184	feature = 304	correl = 0.0695853	descr = N_Gram_CCCA
cnt = 185	feature = 51	correl = -0.0993222	descr = Gibbs_of_Target_Sequence__Pos_13_Step_1
cnt = 186	feature = 77	correl = 0.0658704	descr = Xue_Structure_Feature_A100
cnt = 187	feature = 485	correl = 0.0887049	descr = N_Gram_GCTG
cnt = 188	feature = 136	correl = -0.043914	descr = N_Gram_AATC
cnt = 189	feature = 397	correl = -0.224709	descr = N_Gram_CTTCT
cnt = 190	feature = 477	correl = -0.0791223	descr = N_Gram_GCGT
cnt = 191	feature = 526	correl = 0.101548	descr = N_Gram_GGGG
cnt = 192	feature = 643	correl = -0.0717183	descr = N_Gram_TGAAG
cnt = 193	feature = 9	correl = 0.0649604	descr = Position_Specific_Bin_Base_2_Base_T
cnt = 194	feature = 67	correl = 0.105863	descr = Fold_of_RNAi_Sequence_Pos_9
cnt = 195	feature = 39	correl = -0.267577	descr = Position_Specific_Bin_Base_18_Base_A
cnt = 196	feature = 712	correl = -0.0786485	descr = N_Gram_TTTCC
cnt = 197	feature = 473	correl = 0.0582656	descr = N_Gram_GCGCC
cnt = 198	feature = 691	correl = -0.0486398	descr = N_Gram_TTCG
cnt = 199	feature = 504	correl = 0.0734098	descr = N_Gram_GGCA
cnt = 200	feature = 14	correl = 0.0891135	descr = Position_Specific_Bin_Base_5_Base_C
cnt = 201	feature = 76	correl = -0.059011	descr = Xue_Structure_Feature_A110
cnt = 202	feature = 640	correl = 0.0509196	descr = N_Gram_TCTTT
cnt = 203	feature = 26	correl = 0.172887	descr = Position_Specific_Bin_Base_12_Base_C
cnt = 204	feature = 35	correl = 0.132939	descr = Position_Specific_Bin_Base_16_Base_C
cnt = 205	feature = 695	correl = -0.204811	descr = N_Gram_TTCTC
cnt = 206	feature = 56	correl = -0.285192	descr = Gibbs_of_Target_Sequence__Pos_19_Step_1
cnt = 207	feature = 284	correl = 0.0778066	descr = N_Gram_CATC
cnt = 208	feature = 718	correl = -0.1575	descr = N_Gram_TTTTC
cnt = 209	feature = 73	correl = 0.0609044	descr = Fold_of_RNAi_Sequence_Pos_15
cnt = 210	feature = 61	correl = 0.168852	descr = Fold_of_RNAi_Sequence_Pos_0
cnt = 211	feature = 291	correl = 0.108972	descr = N_Gram_CCAA
cnt = 212	feature = 52	correl = -0.179394	descr = Gibbs_of_Target_Sequence__Pos_14_Step_1
cnt = 213	feature = 233	correl = -0.0440288	descr = N_Gram_ATG
cnt = 214	feature = 82	correl = 0.0497266	descr = Xue_Structure_Feature_C011
cnt = 215	feature = 207	correl = -0.094282	descr = N_Gram_AGTC
cnt = 216	feature = 314	correl = 0.128341	descr = N_Gram_CCGGG
cnt = 217	feature = 64	correl = 0.083141	descr = Fold_of_RNAi_Sequence_Pos_3
cnt = 218	feature = 545	correl = -0.0580049	descr = N_Gram_GTCC
cnt = 219	feature = 394	correl = -0.122047	descr = N_Gram_CTTC
cnt = 220	feature = 54	correl = -0.120437	descr = Gibbs_of_Target_Sequence__Pos_17_Step_1
cnt = 221	feature = 81	correl = 0.0445739	descr = Xue_Structure_Feature_C100
cnt = 222	feature = 481	correl = 0.0646111	descr = N_Gram_GCT
cnt = 223	feature = 555	correl = 0.151964	descr = N_Gram_GTG
cnt = 224	feature = 432	correl = -0.0485555	descr = N_Gram_GAT
cnt = 225	feature = 446	correl = 0.122317	descr = N_Gram_GCA
cnt = 226	feature = 327	correl = -0.0713729	descr = N_Gram_CGA
cnt = 227	feature = 697	correl = -0.0625514	descr = N_Gram_TTG
cnt = 228	feature = 80	correl = 0.080354	descr = Xue_Structure_Feature_C110
cnt = 229	feature = 303	correl = 0.0448825	descr = N_Gram_CCC
cnt = 230	feature = 717	correl = -0.1552	descr = N_Gram_TTTT
cnt = 231	feature = 86	correl = 0.108566	descr = Xue_Structure_Feature_G110
cnt = 232	feature = 641	correl = -0.0947727	descr = N_Gram_TGA
cnt = 233	feature = 225	correl = -0.0514077	descr = N_Gram_ATC
cnt = 234	feature = 694	correl = -0.214266	descr = N_Gram_TTCT
cnt = 235	feature = 376	correl = -0.100549	descr = N_Gram_CTC
cnt = 236	feature = 248	correl = 0.135025	descr = N_Gram_CAA
cnt = 237	feature = 574	correl = -0.0639488	descr = N_Gram_TA
cnt = 238	feature = 391	correl = -0.110851	descr = N_Gram_CTT
cnt = 239	feature = 79	correl = 0.0941971	descr = Xue_Structure_Feature_C111
cnt = 240	feature = 594	correl = -0.138975	descr = N_Gram_TC
cnt = 241	feature = 628	correl = -0.109722	descr = N_Gram_TCT
cnt = 242	feature = 60	correl = -0.0509974	descr = PF_RNAi_Fold_3'Free_Count
cnt = 243	feature = 709	correl = -0.10885	descr = N_Gram_TTT
cnt = 244	feature = 343	correl = 0.0747964	descr = N_Gram_CGG
cnt = 245	feature = 458	correl = 0.108922	descr = N_Gram_GCC
cnt = 246	feature = 59	correl = -0.139778	descr = PF_RNAi_Fold_5'Free_Count
cnt = 247	feature = 503	correl = 0.144805	descr = N_Gram_GGC
cnt = 248	feature = 58	correl = -0.190267	descr = PF_RNAi_Fold_Energy
num rows = 521
num_elements = 129729
*
optimization finished, #iter = 583
nu = 0.549570
obj = -45.213138, rho = -0.217562
nSV = 368, nBSV = 212
num rows = 58
num_elements = 14442
*
optimization finished, #iter = 46
nu = 0.505363
obj = -4.946023, rho = -0.357397
nSV = 42, nBSV = 16
*
optimization finished, #iter = 583
nu = 0.549570
obj = -45.213138, rho = -0.217562
nSV = 368, nBSV = 212
CFS merit scores = 1.22163
CFS merit scores = 1.55718
CFS merit scores = 1.82664
CFS merit scores = 2.05698
CFS merit scores = 2.26877
CFS merit scores = 2.46389
CFS merit scores = 2.64377
CFS merit scores = 2.81081
CFS merit scores = 2.96809
CFS merit scores = 3.11662
CFS merit scores = 3.25725
CFS merit scores = 3.38796
CFS merit scores = 3.51355
CFS merit scores = 3.63352
CFS merit scores = 3.74659
CFS merit scores = 3.85349
CFS merit scores = 3.95722
CFS merit scores = 4.05801
CFS merit scores = 4.15613
CFS merit scores = 4.24942
CFS merit scores = 4.33962
CFS merit scores = 4.42629
CFS merit scores = 4.50936
CFS merit scores = 4.58967
CFS merit scores = 4.66408
CFS merit scores = 4.73573
CFS merit scores = 4.80414
CFS merit scores = 4.86998
CFS merit scores = 4.93257
CFS merit scores = 4.99268
CFS merit scores = 5.04984
CFS merit scores = 5.10448
CFS merit scores = 5.15603
CFS merit scores = 5.20543
CFS merit scores = 5.25236
CFS merit scores = 5.29398
CFS merit scores = 5.33573
CFS merit scores = 5.37425
CFS merit scores = 5.40808
CFS merit scores = 5.43988
CFS merit scores = 5.4685
CFS merit scores = 5.49649
CFS merit scores = 5.52246
CFS merit scores = 5.54512
CFS merit scores = 5.56616
CFS merit scores = 5.5856
CFS merit scores = 5.60499
CFS merit scores = 5.62501
CFS merit scores = 5.64368
CFS merit scores = 5.66177
CFS merit scores = 5.67933
CFS merit scores = 5.69585
CFS merit scores = 5.71194
CFS merit scores = 5.72725
CFS merit scores = 5.74119
CFS merit scores = 5.75393
CFS merit scores = 5.76186
CFS merit scores = 5.77063
CFS merit scores = 5.77825
CFS merit scores = 5.78516
CFS merit scores = 5.78943
CFS merit scores = 5.79334
CFS merit scores = 5.79697
CFS merit scores = 5.80088
CFS merit scores = 5.80583
CFS merit scores = 5.80855
CFS merit scores = 5.81116
CFS merit scores = 5.81351
CFS merit scores = 5.81627
CFS merit scores = 5.81915
CFS merit scores = 5.82256
CFS merit scores = 5.8246
CFS merit scores = 5.82619
CFS merit scores = 5.82697
CFS merit scores = 5.82769
CFS merit scores = 5.82655
CFS merit scores = 5.82603
CFS merit scores = 5.82535
CFS merit scores = 5.82326
CFS merit scores = 5.82139
CFS merit scores = 5.81961
CFS merit scores = 5.81828
CFS merit scores = 5.81735
CFS merit scores = 5.81707
CFS merit scores = 5.81612
CFS merit scores = 5.8149
CFS merit scores = 5.81407
CFS merit scores = 5.81279
CFS merit scores = 5.81061
CFS merit scores = 5.8086
CFS merit scores = 5.80615
CFS merit scores = 5.80229
CFS merit scores = 5.79825
CFS merit scores = 5.79391
CFS merit scores = 5.78905
CFS merit scores = 5.784
CFS merit scores = 5.77957
CFS merit scores = 5.77489
CFS merit scores = 5.76931
CFS merit scores = 5.76204
cnt = 1	feature = 674	correl = -0.221627	descr = N_Gram_TTCTC
cnt = 2	feature = 54	correl = -0.185982	descr = Gibbs_of_Target_Sequence__Pos_7_Step_1
cnt = 3	feature = 312	correl = 0.140134	descr = N_Gram_CCGGG
cnt = 4	feature = 357	correl = 0.0788089	descr = N_Gram_CGTGG
cnt = 5	feature = 303	correl = 0.073181	descr = N_Gram_CCCGA
cnt = 6	feature = 574	correl = 0.0675531	descr = N_Gram_TATAT
cnt = 7	feature = 508	correl = 0.0450415	descr = N_Gram_GGGGT
cnt = 8	feature = 301	correl = 0.0450415	descr = N_Gram_CCCCG
cnt = 9	feature = 599	correl = 0.0553946	descr = N_Gram_TCCTA
cnt = 10	feature = 209	correl = 0.0886556	descr = N_Gram_AGTTA
cnt = 11	feature = 432	correl = 0.0836764	descr = N_Gram_GCAAT
cnt = 12	feature = 327	correl = -0.0492258	descr = N_Gram_CGACC
cnt = 13	feature = 505	correl = 0.0450415	descr = N_Gram_GGGCT
cnt = 14	feature = 241	correl = 0.0669167	descr = N_Gram_ATTCC
cnt = 15	feature = 351	correl = -0.0676911	descr = N_Gram_CGTAC
cnt = 16	feature = 364	correl = 0.0661461	descr = N_Gram_CTAGG
cnt = 17	feature = 541	correl = 0.0570008	descr = N_Gram_GTGCG
cnt = 18	feature = 606	correl = -0.0492258	descr = N_Gram_TCGCA
cnt = 19	feature = 309	correl = 0.0450415	descr = N_Gram_CCGCA
cnt = 20	feature = 283	correl = 0.0553759	descr = N_Gram_CATTA
cnt = 21	feature = 514	correl = 0.0551954	descr = N_Gram_GGTGC
cnt = 22	feature = 527	correl = 0.176369	descr = N_Gram_GTCAG
cnt = 23	feature = 363	correl = 0.0563769	descr = N_Gram_CTACT
cnt = 24	feature = 648	correl = 0.0463545	descr = N_Gram_TGGGT
cnt = 25	feature = 653	correl = 0.0591248	descr = N_Gram_TGTAA
cnt = 26	feature = 207	correl = 0.0975619	descr = N_Gram_AGTGT
cnt = 27	feature = 473	correl = -0.0498594	descr = N_Gram_GGAAC
cnt = 28	feature = 441	correl = -0.045258	descr = N_Gram_GCATG
cnt = 29	feature = 426	correl = 0.0484501	descr = N_Gram_GATTG
cnt = 30	feature = 382	correl = -0.0684932	descr = N_Gram_CTGCC
cnt = 31	feature = 252	correl = 0.0616903	descr = N_Gram_CAAGC
cnt = 32	feature = 539	correl = 0.0611525	descr = N_Gram_GTGAC
cnt = 33	feature = 313	correl = -0.0641534	descr = N_Gram_CCGGT
cnt = 34	feature = 350	correl = -0.0562403	descr = N_Gram_CGTAA
cnt = 35	feature = 318	correl = 0.0670616	descr = N_Gram_CCTCA
cnt = 36	feature = 593	correl = 0.0520764	descr = N_Gram_TCCCG
cnt = 37	feature = 308	correl = 0.0450415	descr = N_Gram_CCGAA
cnt = 38	feature = 460	correl = 0.054097	descr = N_Gram_GCGGT
cnt = 39	feature = 343	correl = 0.0496787	descr = N_Gram_CGGCC
cnt = 40	feature = 526	correl = -0.0512522	descr = N_Gram_GTCAA
cnt = 41	feature = 500	correl = 0.106148	descr = N_Gram_GGGAC
cnt = 42	feature = 334	correl = -0.0494292	descr = N_Gram_CGATG
cnt = 43	feature = 463	correl = -0.129118	descr = N_Gram_GCGTC
cnt = 44	feature = 596	correl = -0.0802348	descr = N_Gram_TCCGC
cnt = 45	feature = 226	correl = -0.095802	descr = N_Gram_ATCGG
cnt = 46	feature = 626	correl = -0.0813103	descr = N_Gram_TGAGA
cnt = 47	feature = 640	correl = 0.0637596	descr = N_Gram_TGGAG
cnt = 48	feature = 404	correl = 0.0444698	descr = N_Gram_GACAC
cnt = 49	feature = 451	correl = 0.0704072	descr = N_Gram_GCCTC
cnt = 50	feature = 510	correl = -0.0444272	descr = N_Gram_GGGTT
cnt = 51	feature = 501	correl = 0.120675	descr = N_Gram_GGGAG
cnt = 52	feature = 393	correl = 0.0844645	descr = N_Gram_CTTGG
cnt = 53	feature = 267	correl = 0.0670594	descr = N_Gram_CACTC
cnt = 54	feature = 394	correl = 0.078366	descr = N_Gram_CTTGT
cnt = 55	feature = 324	correl = -0.114938	descr = N_Gram_CCTTC
cnt = 56	feature = 380	correl = -0.0732144	descr = N_Gram_CTGAT
cnt = 57	feature = 546	correl = 0.0471497	descr = N_Gram_GTGTA
cnt = 58	feature = 304	correl = 0.0687388	descr = N_Gram_CCCGC
cnt = 59	feature = 235	correl = -0.0659481	descr = N_Gram_ATGCT
cnt = 60	feature = 253	correl = 0.0825601	descr = N_Gram_CAAGG
cnt = 61	feature = 492	correl = -0.084973	descr = N_Gram_GGCGA
cnt = 62	feature = 340	correl = 0.0637315	descr = N_Gram_CGGAA
cnt = 63	feature = 367	correl = 0.0634333	descr = N_Gram_CTATG
cnt = 64	feature = 225	correl = -0.0492258	descr = N_Gram_ATCGC
cnt = 65	feature = 386	correl = 0.0450415	descr = N_Gram_CTTAC
cnt = 66	feature = 464	correl = 0.0544286	descr = N_Gram_GCGTG
cnt = 67	feature = 440	correl = 0.10902	descr = N_Gram_GCATC
cnt = 68	feature = 290	correl = 0.0594077	descr = N_Gram_CCACC
cnt = 69	feature = 665	correl = -0.073479	descr = N_Gram_TTACC
cnt = 70	feature = 509	correl = 0.0928145	descr = N_Gram_GGGTC
cnt = 71	feature = 321	correl = 0.0720865	descr = N_Gram_CCTGC
cnt = 72	feature = 516	correl = 0.0576326	descr = N_Gram_GGTTG
cnt = 73	feature = 494	correl = 0.0903571	descr = N_Gram_GGCGG
cnt = 74	feature = 258	correl = 0.0832887	descr = N_Gram_CACAG
cnt = 75	feature = 425	correl = -0.0717742	descr = N_Gram_GATTA
cnt = 76	feature = 605	correl = -0.14911	descr = N_Gram_TCGAG
cnt = 77	feature = 472	correl = 0.120547	descr = N_Gram_GGAAA
cnt = 78	feature = 654	correl = -0.0671181	descr = N_Gram_TGTCA
cnt = 79	feature = 580	correl = 0.0952317	descr = N_Gram_TCACC
cnt = 80	feature = 291	correl = -0.0447983	descr = N_Gram_CCACG
cnt = 81	feature = 255	correl = 0.0520892	descr = N_Gram_CAATA
cnt = 82	feature = 485	correl = 0.052131	descr = N_Gram_GGCAG
cnt = 83	feature = 686	correl = 0.0546418	descr = N_Gram_TTGGT
cnt = 84	feature = 337	correl = 0.0570008	descr = N_Gram_CGCTA
cnt = 85	feature = 659	correl = 0.0506229	descr = N_Gram_TGTGT
cnt = 86	feature = 504	correl = 0.0776445	descr = N_Gram_GGGCG
cnt = 87	feature = 228	correl = 0.0796666	descr = N_Gram_ATCTG
cnt = 88	feature = 481	correl = -0.106626	descr = N_Gram_GGATC
cnt = 89	feature = 280	correl = 0.109566	descr = N_Gram_CATCT
cnt = 90	feature = 407	correl = 0.0591652	descr = N_Gram_GACCG
cnt = 91	feature = 206	correl = -0.145657	descr = N_Gram_AGTCT
cnt = 92	feature = 437	correl = 0.062322	descr = N_Gram_GCAGC
cnt = 93	feature = 305	correl = 0.0705893	descr = N_Gram_CCCGG
cnt = 94	feature = 448	correl = 0.0721921	descr = N_Gram_GCCGG
cnt = 95	feature = 399	correl = 0.107687	descr = N_Gram_GAAGA
cnt = 96	feature = 136	correl = 0.0466507	descr = N_Gram_AATAT
cnt = 97	feature = 276	correl = 0.121945	descr = N_Gram_CAGTG
cnt = 98	feature = 644	correl = 0.131806	descr = N_Gram_TGGCT
cnt = 99	feature = 211	correl = -0.114928	descr = N_Gram_AGTTT
cnt = 100	feature = 467	correl = 0.0824739	descr = N_Gram_GCTGG
num rows = 521
num_elements = 52621
*
optimization finished, #iter = 275
nu = 0.766447
obj = -78.199788, rho = -0.056152
nSV = 419, nBSV = 381
num rows = 58
num_elements = 5858
*
optimization finished, #iter = 32
nu = 0.804738
obj = -8.282265, rho = -0.437531
nSV = 50, nBSV = 42
*
optimization finished, #iter = 275
nu = 0.766447
obj = -78.199788, rho = -0.056152
nSV = 419, nBSV = 381
CFS merit scores = 1.335
CFS merit scores = 1.58066
CFS merit scores = 1.83405
CFS merit scores = 2.06177
CFS merit scores = 2.26281
CFS merit scores = 2.44856
CFS merit scores = 2.62071
CFS merit scores = 2.78108
CFS merit scores = 2.92982
CFS merit scores = 3.06909
CFS merit scores = 3.20077
CFS merit scores = 3.32693
CFS merit scores = 3.44785
CFS merit scores = 3.56374
CFS merit scores = 3.67475
CFS merit scores = 3.78219
CFS merit scores = 3.88643
CFS merit scores = 3.98425
CFS merit scores = 4.0788
CFS merit scores = 4.1702
CFS merit scores = 4.25866
CFS merit scores = 4.34332
CFS merit scores = 4.42537
CFS merit scores = 4.50526
CFS merit scores = 4.58106
CFS merit scores = 4.65486
CFS merit scores = 4.72742
CFS merit scores = 4.79862
CFS merit scores = 4.86747
CFS merit scores = 4.93445
CFS merit scores = 4.99884
CFS merit scores = 5.06165
CFS merit scores = 5.1219
CFS merit scores = 5.17965
CFS merit scores = 5.23382
CFS merit scores = 5.28676
CFS merit scores = 5.33728
CFS merit scores = 5.38568
CFS merit scores = 5.43054
CFS merit scores = 5.47382
CFS merit scores = 5.51596
CFS merit scores = 5.55665
CFS merit scores = 5.59544
CFS merit scores = 5.63156
CFS merit scores = 5.66637
CFS merit scores = 5.69901
CFS merit scores = 5.73057
CFS merit scores = 5.75875
CFS merit scores = 5.78577
CFS merit scores = 5.8122
CFS merit scores = 5.83853
CFS merit scores = 5.86388
CFS merit scores = 5.88762
CFS merit scores = 5.9098
CFS merit scores = 5.93113
CFS merit scores = 5.95154
CFS merit scores = 5.9712
CFS merit scores = 5.9893
CFS merit scores = 6.00741
CFS merit scores = 6.02514
CFS merit scores = 6.03975
CFS merit scores = 6.05372
CFS merit scores = 6.06539
CFS merit scores = 6.0772
CFS merit scores = 6.08793
CFS merit scores = 6.09738
CFS merit scores = 6.10589
CFS merit scores = 6.11422
CFS merit scores = 6.1222
CFS merit scores = 6.12927
CFS merit scores = 6.13639
CFS merit scores = 6.14334
CFS merit scores = 6.14986
CFS merit scores = 6.15598
CFS merit scores = 6.1603
CFS merit scores = 6.16207
CFS merit scores = 6.16301
CFS merit scores = 6.16429
CFS merit scores = 6.16534
CFS merit scores = 6.16636
CFS merit scores = 6.16778
CFS merit scores = 6.16937
CFS merit scores = 6.17155
CFS merit scores = 6.17366
CFS merit scores = 6.17176
CFS merit scores = 6.1699
CFS merit scores = 6.16783
CFS merit scores = 6.16508
CFS merit scores = 6.16188
CFS merit scores = 6.15785
CFS merit scores = 6.15391
CFS merit scores = 6.14933
CFS merit scores = 6.14503
CFS merit scores = 6.13929
CFS merit scores = 6.13315
CFS merit scores = 6.12709
CFS merit scores = 6.12112
CFS merit scores = 6.11542
CFS merit scores = 6.10967
CFS merit scores = 6.10287
cnt = 1	feature = 59	correl = -0.335001	descr = Gibbs_of_Target_Sequence__Pos_20_Step_1
cnt = 2	feature = 563	correl = -0.140999	descr = N_Gram_TAAGT
cnt = 3	feature = 36	correl = 0.134421	descr = Position_Specific_Bin_Base_16_Base_C
cnt = 4	feature = 351	correl = 0.113046	descr = N_Gram_CGTTT
cnt = 5	feature = 516	correl = 0.0482489	descr = N_Gram_GTAAA
cnt = 6	feature = 594	correl = 0.0467614	descr = N_Gram_TCCGA
cnt = 7	feature = 626	correl = 0.0455699	descr = N_Gram_TGACA
cnt = 8	feature = 448	correl = 0.0443714	descr = N_Gram_GCGAG
cnt = 9	feature = 605	correl = -0.0604343	descr = N_Gram_TCGCT
cnt = 10	feature = 612	correl = 0.0562657	descr = N_Gram_TCTAC
cnt = 11	feature = 353	correl = 0.0449682	descr = N_Gram_CTAAA
cnt = 12	feature = 396	correl = -0.0682858	descr = N_Gram_GACCC
cnt = 13	feature = 160	correl = -0.0676986	descr = N_Gram_ACGCA
cnt = 14	feature = 624	correl = 0.051018	descr = N_Gram_TGAAA
cnt = 15	feature = 314	correl = 0.0730871	descr = N_Gram_CGACA
cnt = 16	feature = 545	correl = 0.0660573	descr = N_Gram_GTGTC
cnt = 17	feature = 357	correl = 0.0646514	descr = N_Gram_CTATA
cnt = 18	feature = 286	correl = 0.0837304	descr = N_Gram_CCCAC
cnt = 19	feature = 661	correl = -0.0504621	descr = N_Gram_TGTTC
cnt = 20	feature = 329	correl = 0.0665538	descr = N_Gram_CGGAA
cnt = 21	feature = 334	correl = 0.0495723	descr = N_Gram_CGGCC
cnt = 22	feature = 659	correl = 0.0943639	descr = N_Gram_TGTGG
cnt = 23	feature = 547	correl = 0.0885336	descr = N_Gram_GTTAA
cnt = 24	feature = 350	correl = -0.0565534	descr = N_Gram_CGTTC
cnt = 25	feature = 258	correl = 0.111347	descr = N_Gram_CAGCG
cnt = 26	feature = 593	correl = 0.0519979	descr = N_Gram_TCCCG
cnt = 27	feature = 324	correl = 0.0449682	descr = N_Gram_CGCCA
cnt = 28	feature = 386	correl = 0.0526599	descr = N_Gram_GAAAC
cnt = 29	feature = 304	correl = 0.0669317	descr = N_Gram_CCTCA
cnt = 30	feature = 292	correl = 0.0686314	descr = N_Gram_CCCGC
cnt = 31	feature = 508	correl = -0.0539773	descr = N_Gram_GGGTT
cnt = 32	feature = 648	correl = 0.0529725	descr = N_Gram_TGGGA
cnt = 33	feature = 211	correl = 0.0544521	descr = N_Gram_ATACA
cnt = 34	feature = 649	correl = 0.0880164	descr = N_Gram_TGGGG
cnt = 35	feature = 278	correl = -0.0570146	descr = N_Gram_CCACG
cnt = 36	feature = 536	correl = 0.0573867	descr = N_Gram_GTGCA
cnt = 37	feature = 255	correl = 0.055695	descr = N_Gram_CACGT
cnt = 38	feature = 231	correl = 0.04675	descr = N_Gram_ATTCT
cnt = 39	feature = 322	correl = 0.0783266	descr = N_Gram_CGCAA
cnt = 40	feature = 244	correl = 0.0824092	descr = N_Gram_CAAGG
cnt = 41	feature = 510	correl = -0.0998537	descr = N_Gram_GGTAA
cnt = 42	feature = 321	correl = -0.0495078	descr = N_Gram_CGATG
cnt = 43	feature = 218	correl = -0.0564014	descr = N_Gram_ATCAT
cnt = 44	feature = 655	correl = -0.0721152	descr = N_Gram_TGTCA
cnt = 45	feature = 301	correl = -0.0541916	descr = N_Gram_CCGTC
cnt = 46	feature = 580	correl = 0.0443521	descr = N_Gram_TCAAA
cnt = 47	feature = 446	correl = 0.135114	descr = N_Gram_GCCTT
cnt = 48	feature = 540	correl = 0.0440189	descr = N_Gram_GTGGA
cnt = 49	feature = 544	correl = 0.0470247	descr = N_Gram_GTGTA
cnt = 50	feature = 290	correl = 0.0460393	descr = N_Gram_CCCCT
cnt = 51	feature = 399	correl = 0.0885336	descr = N_Gram_GACGG
cnt = 52	feature = 424	correl = -0.102162	descr = N_Gram_GATTT
cnt = 53	feature = 389	correl = -0.0557573	descr = N_Gram_GAAGG
cnt = 54	feature = 222	correl = 0.0596296	descr = N_Gram_ATCTG
cnt = 55	feature = 619	correl = -0.136862	descr = N_Gram_TCTTA
cnt = 56	feature = 591	correl = 0.0607957	descr = N_Gram_TCCCA
cnt = 57	feature = 492	correl = 0.132497	descr = N_Gram_GGCTT
cnt = 58	feature = 529	correl = 0.0984847	descr = N_Gram_GTCGG
cnt = 59	feature = 601	correl = 0.0801168	descr = N_Gram_TCGAC
cnt = 60	feature = 690	correl = 0.0451248	descr = N_Gram_TTTCA
cnt = 61	feature = 512	correl = 0.0645362	descr = N_Gram_GGTCA
cnt = 62	feature = 382	correl = 0.0573149	descr = N_Gram_CTTGG
cnt = 63	feature = 538	correl = 0.0840186	descr = N_Gram_GTGCT
cnt = 64	feature = 541	correl = 0.10346	descr = N_Gram_GTGGC
cnt = 65	feature = 432	correl = -0.0624977	descr = N_Gram_GCAGA
cnt = 66	feature = 276	correl = 0.051351	descr = N_Gram_CCAAT
cnt = 67	feature = 367	correl = 0.0617716	descr = N_Gram_CTCGG
cnt = 68	feature = 226	correl = -0.050257	descr = N_Gram_ATGCT
cnt = 69	feature = 342	correl = -0.0676986	descr = N_Gram_CGTAC
cnt = 70	feature = 546	correl = 0.0477341	descr = N_Gram_GTGTG
cnt = 71	feature = 674	correl = -0.0732794	descr = N_Gram_TTCGG
cnt = 72	feature = 272	correl = -0.0595348	descr = N_Gram_CATGT
cnt = 73	feature = 303	correl = 0.0542474	descr = N_Gram_CCTAT
cnt = 74	feature = 680	correl = -0.0661787	descr = N_Gram_TTGAC
cnt = 75	feature = 233	correl = 0.0914607	descr = N_Gram_ATTGT
cnt = 76	feature = 392	correl = 0.075687	descr = N_Gram_GAATC
cnt = 77	feature = 641	correl = 0.0649505	descr = N_Gram_TGGAC
cnt = 78	feature = 602	correl = -0.112239	descr = N_Gram_TCGAG
cnt = 79	feature = 500	correl = 0.104338	descr = N_Gram_GGGCC
cnt = 80	feature = 610	correl = 0.0589902	descr = N_Gram_TCGTT
cnt = 81	feature = 436	correl = 0.120019	descr = N_Gram_GCATC
cnt = 82	feature = 248	correl = 0.0831468	descr = N_Gram_CACAG
cnt = 83	feature = 395	correl = 0.0835581	descr = N_Gram_GACAG
cnt = 84	feature = 681	correl = -0.0471707	descr = N_Gram_TTGAG
cnt = 85	feature = 341	correl = -0.0704385	descr = N_Gram_CGTAA
cnt = 86	feature = 337	correl = 0.107255	descr = N_Gram_CGGGA
cnt = 87	feature = 635	correl = 0.0951233	descr = N_Gram_TGCAC
cnt = 88	feature = 228	correl = 0.0440098	descr = N_Gram_ATGTG
cnt = 89	feature = 574	correl = -0.0523682	descr = N_Gram_TAGCC
cnt = 90	feature = 340	correl = 0.0567705	descr = N_Gram_CGGTT
cnt = 91	feature = 505	correl = 0.0672489	descr = N_Gram_GGGGC
cnt = 92	feature = 606	correl = 0.0815678	descr = N_Gram_TCGGA
cnt = 93	feature = 268	correl = -0.0775616	descr = N_Gram_CATCG
cnt = 94	feature = 485	correl = 0.0887869	descr = N_Gram_GGCCC
cnt = 95	feature = 305	correl = -0.066356	descr = N_Gram_CCTCC
cnt = 96	feature = 375	correl = -0.12982	descr = N_Gram_CTTAT
cnt = 97	feature = 361	correl = 0.0546877	descr = N_Gram_CTCAC
cnt = 98	feature = 391	correl = -0.0494498	descr = N_Gram_GAATA
cnt = 99	feature = 394	correl = 0.0443673	descr = N_Gram_GACAC
cnt = 100	feature = 404	correl = -0.0480222	descr = N_Gram_GAGCC
num rows = 521
num_elements = 52621
*
optimization finished, #iter = 262
nu = 0.743065
obj = -77.344085, rho = -0.342431
nSV = 404, nBSV = 373
num rows = 58
num_elements = 5858
*
optimization finished, #iter = 31
nu = 0.786631
obj = -8.753871, rho = -0.333053
nSV = 48, nBSV = 41
*
optimization finished, #iter = 262
nu = 0.743065
obj = -77.344085, rho = -0.342431
nSV = 404, nBSV = 373
CFS merit scores = 1.32688
CFS merit scores = 1.56726
CFS merit scores = 1.82408
CFS merit scores = 2.05068
CFS merit scores = 2.24951
CFS merit scores = 2.42785
CFS merit scores = 2.58833
CFS merit scores = 2.73637
CFS merit scores = 2.8683
CFS merit scores = 2.98779
CFS merit scores = 3.09758
CFS merit scores = 3.19703
CFS merit scores = 3.29304
CFS merit scores = 3.37955
CFS merit scores = 3.45836
CFS merit scores = 3.52439
CFS merit scores = 3.58164
CFS merit scores = 3.63156
CFS merit scores = 3.67535
CFS merit scores = 3.71658
CFS merit scores = 3.75378
CFS merit scores = 3.78278
CFS merit scores = 3.80529
CFS merit scores = 3.82822
CFS merit scores = 3.84604
CFS merit scores = 3.86242
CFS merit scores = 3.87666
CFS merit scores = 3.89303
CFS merit scores = 3.90366
CFS merit scores = 3.91386
CFS merit scores = 3.92083
CFS merit scores = 3.92769
CFS merit scores = 3.93135
CFS merit scores = 3.93472
CFS merit scores = 3.93681
CFS merit scores = 3.94005
CFS merit scores = 3.93875
CFS merit scores = 3.93886
CFS merit scores = 3.93946
CFS merit scores = 3.94005
CFS merit scores = 3.93948
CFS merit scores = 3.93441
CFS merit scores = 3.92995
CFS merit scores = 3.92014
CFS merit scores = 3.91172
CFS merit scores = 3.89889
CFS merit scores = 3.88402
CFS merit scores = 3.86799
CFS merit scores = 3.8416
CFS merit scores = 3.79649
cnt = 1	feature = 64	correl = -0.326885	descr = Gibbs_of_Target_Sequence__Pos_20_Step_1
cnt = 2	feature = 28	correl = -0.110489	descr = Position_Specific_Bin_Base_12_Base_A
cnt = 3	feature = 54	correl = -0.123644	descr = Gibbs_of_Target_Sequence__Pos_6_Step_1
cnt = 4	feature = 222	correl = -0.138499	descr = N_Gram_ATAAG
cnt = 5	feature = 645	correl = 0.068652	descr = N_Gram_TGTGA
cnt = 6	feature = 466	correl = 0.0553326	descr = N_Gram_GCTTT
cnt = 7	feature = 231	correl = 0.0856451	descr = N_Gram_ATATA
cnt = 8	feature = 308	correl = 0.0449028	descr = N_Gram_CCGCA
cnt = 9	feature = 291	correl = 0.0512448	descr = N_Gram_CCAAT
cnt = 10	feature = 303	correl = 0.051928	descr = N_Gram_CCCGC
cnt = 11	feature = 218	correl = 0.0686179	descr = N_Gram_AGTTG
cnt = 12	feature = 450	correl = 0.0442697	descr = N_Gram_GCGAG
cnt = 13	feature = 304	correl = 0.0608559	descr = N_Gram_CCCGG
cnt = 14	feature = 599	correl = -0.0481308	descr = N_Gram_TCGGG
cnt = 15	feature = 633	correl = 0.18328	descr = N_Gram_TGGCT
cnt = 16	feature = 461	correl = -0.0732129	descr = N_Gram_GCTCC
cnt = 17	feature = 267	correl = 0.0581254	descr = N_Gram_CACCG
cnt = 18	feature = 510	correl = 0.0488594	descr = N_Gram_GGTC
cnt = 19	feature = 446	correl = 0.0854186	descr = N_Gram_GCCT
cnt = 20	feature = 661	correl = -0.0440948	descr = N_Gram_TTCCG
cnt = 21	feature = 32	correl = -0.0542111	descr = Position_Specific_Bin_Base_13_Base_A
cnt = 22	feature = 417	correl = -0.116362	descr = N_Gram_GATC
cnt = 23	feature = 416	correl = 0.066287	descr = N_Gram_GATAT
cnt = 24	feature = 391	correl = 0.102901	descr = N_Gram_CTTTG
cnt = 25	feature = 11	correl = 0.0601134	descr = Position_Specific_Bin_Base_2_Base_T
cnt = 26	feature = 605	correl = -0.0985684	descr = N_Gram_TCTCA
cnt = 27	feature = 272	correl = 0.0482376	descr = N_Gram_CACT
cnt = 28	feature = 86	correl = 0.0848042	descr = Xue_Structure_Feature_C101
cnt = 29	feature = 33	correl = 0.103368	descr = Position_Specific_Bin_Base_13_Base_C
cnt = 30	feature = 56	correl = 0.0659425	descr = Gibbs_of_Target_Sequence__Pos_12_Step_1
cnt = 31	feature = 73	correl = 0.0906147	descr = Fold_of_RNAi_Sequence_Pos_9
cnt = 32	feature = 17	correl = 0.0762718	descr = Position_Specific_Bin_Base_5_Base_G
cnt = 33	feature = 541	correl = 0.0595992	descr = N_Gram_GTTG
cnt = 34	feature = 225	correl = 0.0680859	descr = N_Gram_ATACG
cnt = 35	feature = 81	correl = -0.0515979	descr = Xue_Structure_Feature_A110
cnt = 36	feature = 105	correl = 0.100374	descr = Fold_of_Target_NoEndbrace_noends_Pos_13
cnt = 37	feature = 545	correl = -0.0447023	descr = N_Gram_GTTT
cnt = 38	feature = 497	correl = 0.145706	descr = N_Gram_GGGC
cnt = 39	feature = 72	correl = 0.0811179	descr = Fold_of_RNAi_Sequence_Pos_6
cnt = 40	feature = 10	correl = -0.0802303	descr = Position_Specific_Bin_Base_2_Base_G
cnt = 41	feature = 14	correl = -0.068026	descr = Position_Specific_Bin_Base_4_Base_A
cnt = 42	feature = 82	correl = 0.0494186	descr = Xue_Structure_Feature_A100
cnt = 43	feature = 61	correl = -0.122222	descr = Gibbs_of_Target_Sequence__Pos_17_Step_1
cnt = 44	feature = 547	correl = -0.0749633	descr = N_Gram_TA
cnt = 45	feature = 80	correl = 0.0454459	descr = Xue_Structure_Feature_A111
cnt = 46	feature = 59	correl = -0.0485392	descr = Gibbs_of_Target_Sequence__Pos_15_Step_1
cnt = 47	feature = 57	correl = -0.0824215	descr = Gibbs_of_Target_Sequence__Pos_13_Step_1
cnt = 48	feature = 460	correl = -0.0542849	descr = N_Gram_GCTC
cnt = 49	feature = 77	correl = 0.086522	descr = Fold_of_RNAi_Sequence_Pos_14
cnt = 50	feature = 58	correl = -0.177903	descr = Gibbs_of_Target_Sequence__Pos_14_Step_1
num rows = 521
num_elements = 26571
*
optimization finished, #iter = 321
nu = 0.638989
obj = -57.405351, rho = -0.299413
nSV = 353, nBSV = 309
num rows = 58
num_elements = 2958
*
optimization finished, #iter = 45
nu = 0.735004
obj = -6.938936, rho = -0.404417
nSV = 51, nBSV = 35
*
optimization finished, #iter = 321
nu = 0.638989
obj = -57.405351, rho = -0.299413
nSV = 353, nBSV = 309
CFS merit scores = 1.23429
CFS merit scores = 1.53609
CFS merit scores = 1.79902
CFS merit scores = 2.03198
CFS merit scores = 2.24379
CFS merit scores = 2.43839
CFS merit scores = 2.61792
CFS merit scores = 2.7862
CFS merit scores = 2.94473
CFS merit scores = 3.09501
CFS merit scores = 3.23809
CFS merit scores = 3.37482
CFS merit scores = 3.50154
CFS merit scores = 3.62299
CFS merit scores = 3.73964
CFS merit scores = 3.85199
CFS merit scores = 3.96026
CFS merit scores = 4.06471
CFS merit scores = 4.16586
CFS merit scores = 4.2639
CFS merit scores = 4.35557
CFS merit scores = 4.44372
CFS merit scores = 4.52928
CFS merit scores = 4.61241
CFS merit scores = 4.69325
CFS merit scores = 4.77194
CFS merit scores = 4.84859
CFS merit scores = 4.92252
CFS merit scores = 4.9916
CFS merit scores = 5.05863
CFS merit scores = 5.12056
CFS merit scores = 5.18042
CFS merit scores = 5.23937
CFS merit scores = 5.29744
CFS merit scores = 5.35108
CFS merit scores = 5.40313
CFS merit scores = 5.45359
CFS merit scores = 5.50069
CFS merit scores = 5.54655
CFS merit scores = 5.58718
CFS merit scores = 5.61603
CFS merit scores = 5.64468
CFS merit scores = 5.66788
CFS merit scores = 5.69092
CFS merit scores = 5.71157
CFS merit scores = 5.73003
CFS merit scores = 5.74081
CFS merit scores = 5.75105
CFS merit scores = 5.75873
CFS merit scores = 5.76543
CFS merit scores = 5.77249
CFS merit scores = 5.78062
CFS merit scores = 5.78824
CFS merit scores = 5.79412
CFS merit scores = 5.79895
CFS merit scores = 5.80369
CFS merit scores = 5.80844
CFS merit scores = 5.8131
CFS merit scores = 5.81634
CFS merit scores = 5.81941
CFS merit scores = 5.8226
CFS merit scores = 5.82655
CFS merit scores = 5.83094
CFS merit scores = 5.83498
CFS merit scores = 5.83961
CFS merit scores = 5.84326
CFS merit scores = 5.84646
CFS merit scores = 5.84764
CFS merit scores = 5.84904
CFS merit scores = 5.84828
CFS merit scores = 5.84809
CFS merit scores = 5.84835
CFS merit scores = 5.84687
CFS merit scores = 5.84579
CFS merit scores = 5.84517
CFS merit scores = 5.84505
CFS merit scores = 5.84567
CFS merit scores = 5.84646
CFS merit scores = 5.84703
CFS merit scores = 5.84774
CFS merit scores = 5.84836
CFS merit scores = 5.84543
CFS merit scores = 5.84171
CFS merit scores = 5.83811
CFS merit scores = 5.83207
CFS merit scores = 5.8252
CFS merit scores = 5.81784
CFS merit scores = 5.81005
CFS merit scores = 5.80226
CFS merit scores = 5.79477
CFS merit scores = 5.78803
CFS merit scores = 5.78162
CFS merit scores = 5.77584
CFS merit scores = 5.76986
CFS merit scores = 5.76329
CFS merit scores = 5.75502
CFS merit scores = 5.74728
CFS merit scores = 5.73978
CFS merit scores = 5.73275
CFS merit scores = 5.72588
CFS merit scores = 5.71876
CFS merit scores = 5.71103
CFS merit scores = 5.70311
CFS merit scores = 5.6953
CFS merit scores = 5.68694
CFS merit scores = 5.67889
CFS merit scores = 5.67095
CFS merit scores = 5.6629
CFS merit scores = 5.65434
CFS merit scores = 5.64571
CFS merit scores = 5.63731
CFS merit scores = 5.6276
CFS merit scores = 5.61821
CFS merit scores = 5.60838
CFS merit scores = 5.59888
CFS merit scores = 5.58881
CFS merit scores = 5.57897
CFS merit scores = 5.5697
CFS merit scores = 5.56079
CFS merit scores = 5.55174
CFS merit scores = 5.5422
CFS merit scores = 5.53268
CFS merit scores = 5.52322
CFS merit scores = 5.51346
CFS merit scores = 5.50368
CFS merit scores = 5.49422
CFS merit scores = 5.4851
CFS merit scores = 5.47597
CFS merit scores = 5.46673
CFS merit scores = 5.45762
CFS merit scores = 5.44899
CFS merit scores = 5.44053
CFS merit scores = 5.43185
CFS merit scores = 5.42342
CFS merit scores = 5.41502
CFS merit scores = 5.40693
CFS merit scores = 5.39914
CFS merit scores = 5.39115
CFS merit scores = 5.38306
CFS merit scores = 5.37495
CFS merit scores = 5.36704
CFS merit scores = 5.35914
CFS merit scores = 5.35114
CFS merit scores = 5.34329
CFS merit scores = 5.33567
CFS merit scores = 5.32805
CFS merit scores = 5.32066
CFS merit scores = 5.31333
CFS merit scores = 5.30594
CFS merit scores = 5.29871
CFS merit scores = 5.29056
CFS merit scores = 5.28265
CFS merit scores = 5.27505
CFS merit scores = 5.26765
CFS merit scores = 5.26049
CFS merit scores = 5.25323
CFS merit scores = 5.24566
CFS merit scores = 5.23712
CFS merit scores = 5.22866
CFS merit scores = 5.22028
CFS merit scores = 5.21202
CFS merit scores = 5.20375
CFS merit scores = 5.19531
CFS merit scores = 5.18714
CFS merit scores = 5.17898
CFS merit scores = 5.17069
CFS merit scores = 5.16241
CFS merit scores = 5.15435
CFS merit scores = 5.14619
CFS merit scores = 5.1379
CFS merit scores = 5.12955
CFS merit scores = 5.12141
CFS merit scores = 5.11318
CFS merit scores = 5.1051
CFS merit scores = 5.09692
CFS merit scores = 5.08864
CFS merit scores = 5.08066
CFS merit scores = 5.07239
CFS merit scores = 5.0636
CFS merit scores = 5.05508
CFS merit scores = 5.04677
CFS merit scores = 5.03807
CFS merit scores = 5.02957
CFS merit scores = 5.02123
CFS merit scores = 5.01286
CFS merit scores = 5.00466
CFS merit scores = 4.99615
CFS merit scores = 4.98749
CFS merit scores = 4.97837
CFS merit scores = 4.96935
CFS merit scores = 4.96036
CFS merit scores = 4.9517
CFS merit scores = 4.94274
CFS merit scores = 4.93404
CFS merit scores = 4.9254
CFS merit scores = 4.91683
CFS merit scores = 4.90784
CFS merit scores = 4.89894
CFS merit scores = 4.89012
CFS merit scores = 4.88143
CFS merit scores = 4.87258
CFS merit scores = 4.86296
CFS merit scores = 4.85361
CFS merit scores = 4.84455
CFS merit scores = 4.8354
CFS merit scores = 4.82568
CFS merit scores = 4.81614
CFS merit scores = 4.80597
CFS merit scores = 4.79568
CFS merit scores = 4.78489
CFS merit scores = 4.774
CFS merit scores = 4.76288
CFS merit scores = 4.75146
CFS merit scores = 4.7397
CFS merit scores = 4.72719
CFS merit scores = 4.71446
CFS merit scores = 4.70098
CFS merit scores = 4.68744
CFS merit scores = 4.6734
CFS merit scores = 4.65857
CFS merit scores = 4.64375
CFS merit scores = 4.6287
CFS merit scores = 4.61277
CFS merit scores = 4.58916
cnt = 1	feature = 677	correl = -0.234287	descr = N_Gram_TTCT
cnt = 2	feature = 340	correl = 0.129862	descr = N_Gram_CGGG
cnt = 3	feature = 313	correl = 0.108045	descr = N_Gram_CCTCA
cnt = 4	feature = 353	correl = 0.0785541	descr = N_Gram_CGTGG
cnt = 5	feature = 321	correl = 0.0729367	descr = N_Gram_CGACA
cnt = 6	feature = 351	correl = 0.070128	descr = N_Gram_CGTGA
cnt = 7	feature = 235	correl = -0.0492413	descr = N_Gram_ATCGC
cnt = 8	feature = 322	correl = -0.0492413	descr = N_Gram_CGACC
cnt = 9	feature = 512	correl = 0.0448498	descr = N_Gram_GGGGT
cnt = 10	feature = 160	correl = 0.0448498	descr = N_Gram_ACAGC
cnt = 11	feature = 301	correl = 0.0448498	descr = N_Gram_CCCCG
cnt = 12	feature = 674	correl = 0.0442881	descr = N_Gram_TTCGA
cnt = 13	feature = 219	correl = 0.0883378	descr = N_Gram_AGTTA
cnt = 14	feature = 324	correl = 0.0883378	descr = N_Gram_CGACT
cnt = 15	feature = 461	correl = 0.0858528	descr = N_Gram_GCTAT
cnt = 16	feature = 361	correl = 0.0857534	descr = N_Gram_CTATT
cnt = 17	feature = 578	correl = 0.0750185	descr = N_Gram_TATAT
cnt = 18	feature = 419	correl = -0.055789	descr = N_Gram_GATCG
cnt = 19	feature = 391	correl = 0.0525049	descr = N_Gram_GAAAC
cnt = 20	feature = 416	correl = 0.0455868	descr = N_Gram_GATAC
cnt = 21	feature = 392	correl = 0.100755	descr = N_Gram_GAAAG
cnt = 22	feature = 555	correl = 0.0445252	descr = N_Gram_GTTGC
cnt = 23	feature = 82	correl = -0.0574263	descr = Xue_Structure_Feature_A010
cnt = 24	feature = 225	correl = 0.0542735	descr = N_Gram_ATACA
cnt = 25	feature = 647	correl = 0.0511865	descr = N_Gram_TGGGA
cnt = 26	feature = 407	correl = -0.0480842	descr = N_Gram_GAGCC
cnt = 27	feature = 267	correl = -0.0447454	descr = N_Gram_CACCC
cnt = 28	feature = 394	correl = -0.0442622	descr = N_Gram_GAAGG
cnt = 29	feature = 641	correl = 0.0884103	descr = N_Gram_TGGAG
cnt = 30	feature = 649	correl = 0.0460523	descr = N_Gram_TGGGT
cnt = 31	feature = 552	correl = 0.0847243	descr = N_Gram_GTTCC
cnt = 32	feature = 511	correl = 0.0756844	descr = N_Gram_GGGGG
cnt = 33	feature = 610	correl = 0.0648799	descr = N_Gram_TCGGA
cnt = 34	feature = 520	correl = 0.0549401	descr = N_Gram_GGTGC
cnt = 35	feature = 272	correl = 0.0966225	descr = N_Gram_CACTC
cnt = 36	feature = 396	correl = 0.0527757	descr = N_Gram_GAATC
cnt = 37	feature = 207	correl = -0.0651342	descr = N_Gram_AGGCT
cnt = 38	feature = 579	correl = 0.0624687	descr = N_Gram_TATGT
cnt = 39	feature = 653	correl = 0.0587498	descr = N_Gram_TGTAA
cnt = 40	feature = 451	correl = -0.0771366	descr = N_Gram_GCGAC
cnt = 41	feature = 228	correl = 0.0463331	descr = N_Gram_ATAGC
cnt = 42	feature = 304	correl = 0.0702418	descr = N_Gram_CCCGG
cnt = 43	feature = 290	correl = 0.0476934	descr = N_Gram_CCAAT
cnt = 44	feature = 424	correl = -0.0691849	descr = N_Gram_GATTT
cnt = 45	feature = 690	correl = -0.0539225	descr = N_Gram_TTGTA
cnt = 46	feature = 600	correl = -0.0649711	descr = N_Gram_TCCGC
cnt = 47	feature = 423	correl = -0.0595979	descr = N_Gram_GATTA
cnt = 48	feature = 623	correl = -0.12972	descr = N_Gram_TCTTA
cnt = 49	feature = 336	correl = 0.057566	descr = N_Gram_CGGAC
cnt = 50	feature = 450	correl = 0.132646	descr = N_Gram_GCCTT
cnt = 51	feature = 209	correl = 0.10018	descr = N_Gram_AGGGG
cnt = 52	feature = 597	correl = 0.0606099	descr = N_Gram_TCCCA
cnt = 53	feature = 312	correl = 0.0784148	descr = N_Gram_CCGTG
cnt = 54	feature = 303	correl = 0.0684582	descr = N_Gram_CCCGC
cnt = 55	feature = 236	correl = -0.097297	descr = N_Gram_ATCGG
cnt = 56	feature = 291	correl = -0.0450395	descr = N_Gram_CCACG
cnt = 57	feature = 281	correl = 0.129518	descr = N_Gram_CAGTG
cnt = 58	feature = 601	correl = -0.0849159	descr = N_Gram_TCCGG
cnt = 59	feature = 497	correl = 0.153635	descr = N_Gram_GGCTT
cnt = 60	feature = 258	correl = 0.0465688	descr = N_Gram_CAACA
cnt = 61	feature = 473	correl = 0.114234	descr = N_Gram_GGAAA
cnt = 62	feature = 446	correl = 0.0580428	descr = N_Gram_GCCGC
cnt = 63	feature = 417	correl = 0.075923	descr = N_Gram_GATAT
cnt = 64	feature = 211	correl = 0.0755699	descr = N_Gram_AGGTT
cnt = 65	feature = 540	correl = 0.047812	descr = N_Gram_GTGAC
cnt = 66	feature = 683	correl = -0.0663177	descr = N_Gram_TTGAC
cnt = 67	feature = 487	correl = 0.0854986	descr = N_Gram_GGCAT
cnt = 68	feature = 563	correl = 0.0605012	descr = N_Gram_TAAAT
cnt = 69	feature = 494	correl = 0.0748259	descr = N_Gram_GGCGC
cnt = 70	feature = 609	correl = -0.0492413	descr = N_Gram_TCGCA
cnt = 71	feature = 574	correl = 0.0802415	descr = N_Gram_TAGCA
cnt = 72	feature = 695	correl = -0.045038	descr = N_Gram_TTTCG
cnt = 73	feature = 631	correl = -0.0444781	descr = N_Gram_TGATC
cnt = 74	feature = 580	correl = -0.0568288	descr = N_Gram_TATTC
cnt = 75	feature = 691	correl = 0.0843309	descr = N_Gram_TTGTG
cnt = 76	feature = 504	correl = 0.0756844	descr = N_Gram_GGGCA
cnt = 77	feature = 432	correl = 0.0824809	descr = N_Gram_GCACT
cnt = 78	feature = 654	correl = -0.0614479	descr = N_Gram_TGTCA
cnt = 79	feature = 483	correl = -0.0892388	descr = N_Gram_GGATC
cnt = 80	feature = 278	correl = 0.0832083	descr = N_Gram_CAGGA
cnt = 81	feature = 363	correl = 0.0649461	descr = N_Gram_CTCAA
cnt = 82	feature = 440	correl = -0.0510814	descr = N_Gram_GCCAA
cnt = 83	feature = 478	correl = 0.0981411	descr = N_Gram_GGACG
cnt = 84	feature = 286	correl = 0.0786939	descr = N_Gram_CATCT
cnt = 85	feature = 456	correl = 0.0575207	descr = N_Gram_GCGGG
cnt = 86	feature = 466	correl = 0.0652103	descr = N_Gram_GCTGC
cnt = 87	feature = 612	correl = -0.0487143	descr = N_Gram_TCGTC
cnt = 88	feature = 399	correl = 0.0523441	descr = N_Gram_GACCG
cnt = 89	feature = 375	correl = 0.0453749	descr = N_Gram_CTGTG
cnt = 90	feature = 505	correl = 0.10175	descr = N_Gram_GGGCC
cnt = 91	feature = 244	correl = 0.0730959	descr = N_Gram_ATGGG
cnt = 92	feature = 525	correl = -0.0627469	descr = N_Gram_GTATC
cnt = 93	feature = 364	correl = 0.0682814	descr = N_Gram_CTCAC
cnt = 94	feature = 218	correl = 0.102945	descr = N_Gram_AGTGT
cnt = 95	feature = 467	correl = 0.0799764	descr = N_Gram_GCTGG
cnt = 96	feature = 546	correl = 0.0774851	descr = N_Gram_GTGGT
cnt = 97	feature = 593	correl = 0.0584476	descr = N_Gram_TCCAA
cnt = 98	feature = 481	correl = 0.106159	descr = N_Gram_GGAGC
cnt = 99	feature = 441	correl = 0.0978444	descr = N_Gram_GCCAG
cnt = 100	feature = 645	correl = 0.146803	descr = N_Gram_TGGCT
cnt = 101	feature = 226	correl = -0.0793273	descr = N_Gram_ATACT
cnt = 102	feature = 404	correl = -0.0768158	descr = N_Gram_GACTG
cnt = 103	feature = 553	correl = -0.07825	descr = N_Gram_GTTCT
cnt = 104	feature = 596	correl = 0.0638738	descr = N_Gram_TCCC
cnt = 105	feature = 274	correl = 0.0834702	descr = N_Gram_CAGCA
cnt = 106	feature = 276	correl = -0.139525	descr = N_Gram_CAGCT
cnt = 107	feature = 632	correl = -0.117916	descr = N_Gram_TGATT
cnt = 108	feature = 280	correl = 0.0815473	descr = N_Gram_CAGTA
cnt = 109	feature = 643	correl = 0.102589	descr = N_Gram_TGGCC
cnt = 110	feature = 594	correl = -0.0477594	descr = N_Gram_TCCAC
cnt = 111	feature = 341	correl = 0.107999	descr = N_Gram_CGGGA
cnt = 112	feature = 30	correl = -0.102017	descr = Position_Specific_Bin_Base_12_Base_T
cnt = 113	feature = 373	correl = 0.0498909	descr = N_Gram_CTGGA
cnt = 114	feature = 40	correl = 0.0877517	descr = Position_Specific_Bin_Base_17_Base_C
cnt = 115	feature = 248	correl = 0.0458093	descr = N_Gram_ATTG
cnt = 116	feature = 700	correl = -0.127815	descr = N_Gram_TTTTC
cnt = 117	feature = 501	correl = 0.105734	descr = N_Gram_GGGAC
cnt = 118	feature = 545	correl = 0.112764	descr = N_Gram_GTGGC
cnt = 119	feature = 390	correl = 0.0849416	descr = N_Gram_GAAA
cnt = 120	feature = 557	correl = -0.0534548	descr = N_Gram_GTTGT
cnt = 121	feature = 500	correl = 0.0518907	descr = N_Gram_GGGAA
cnt = 122	feature = 14	correl = -0.1502	descr = Position_Specific_Bin_Base_5_Base_A
cnt = 123	feature = 26	correl = -0.0802373	descr = Position_Specific_Bin_Base_11_Base_G
cnt = 124	feature = 426	correl = 0.124267	descr = N_Gram_GCAA
cnt = 125	feature = 357	correl = 0.0501379	descr = N_Gram_CTA
cnt = 126	feature = 510	correl = 0.0877997	descr = N_Gram_GGGGC
cnt = 127	feature = 606	correl = -0.0612843	descr = N_Gram_TCGA
cnt = 128	feature = 36	correl = 0.059702	descr = Position_Specific_Bin_Base_15_Base_T
cnt = 129	feature = 10	correl = 0.0723508	descr = Position_Specific_Bin_Base_3_Base_C
cnt = 130	feature = 24	correl = -0.0453259	descr = Position_Specific_Bin_Base_10_Base_G
cnt = 131	feature = 39	correl = -0.0748419	descr = Position_Specific_Bin_Base_17_Base_A
cnt = 132	feature = 492	correl = 0.132646	descr = N_Gram_GGCCT
cnt = 133	feature = 327	correl = -0.0450845	descr = N_Gram_CGAT
cnt = 134	feature = 435	correl = 0.0498434	descr = N_Gram_GCAGT
cnt = 135	feature = 206	correl = 0.102113	descr = N_Gram_AGGCG
cnt = 136	feature = 29	correl = 0.0813304	descr = Position_Specific_Bin_Base_12_Base_G
cnt = 137	feature = 529	correl = -0.0531036	descr = N_Gram_GTCC
cnt = 138	feature = 54	correl = -0.0557335	descr = Gibbs_of_Target_Sequence__Pos_8_Step_1
cnt = 139	feature = 23	correl = -0.0806504	descr = Position_Specific_Bin_Base_9_Base_T
cnt = 140	feature = 475	correl = 0.053315	descr = N_Gram_GGAAG
cnt = 141	feature = 44	correl = 0.109365	descr = Position_Specific_Bin_Base_18_Base_C
cnt = 142	feature = 13	correl = 0.0510965	descr = Position_Specific_Bin_Base_4_Base_T
cnt = 143	feature = 265	correl = 0.0621859	descr = N_Gram_CACC
cnt = 144	feature = 77	correl = 0.0676704	descr = Fold_of_RNAi_Sequence_Pos_15
cnt = 145	feature = 616	correl = -0.0997089	descr = N_Gram_TCTCA
cnt = 146	feature = 136	correl = 0.0516237	descr = N_Gram_AACAT
cnt = 147	feature = 334	correl = 0.0663428	descr = N_Gram_CGGA
cnt = 148	feature = 536	correl = -0.081874	descr = N_Gram_GTCT
cnt = 149	feature = 105	correl = 0.0534014	descr = Fold_of_Target_NoEndbrace_noends_Pos_15
cnt = 150	feature = 388	correl = -0.0526176	descr = N_Gram_CTTTC
cnt = 151	feature = 33	correl = -0.113363	descr = Position_Specific_Bin_Base_14_Base_A
cnt = 152	feature = 32	correl = 0.130268	descr = Position_Specific_Bin_Base_13_Base_C
cnt = 153	feature = 468	correl = 0.0850152	descr = N_Gram_GCTT
cnt = 154	feature = 35	correl = -0.047612	descr = Position_Specific_Bin_Base_15_Base_G
cnt = 155	feature = 539	correl = 0.0467646	descr = N_Gram_GTGA
cnt = 156	feature = 619	correl = -0.117051	descr = N_Gram_TCTCT
cnt = 157	feature = 72	correl = 0.102086	descr = Fold_of_RNAi_Sequence_Pos_9
cnt = 158	feature = 350	correl = 0.132061	descr = N_Gram_CGTG
cnt = 159	feature = 342	correl = 0.128717	descr = N_Gram_CGGGC
cnt = 160	feature = 395	correl = -0.0541473	descr = N_Gram_GAAGT
cnt = 161	feature = 8	correl = 0.0882388	descr = Position_Specific_Bin_Base_2_Base_C
cnt = 162	feature = 604	correl = -0.108303	descr = N_Gram_TCCTT
cnt = 163	feature = 697	correl = -0.0585	descr = N_Gram_TTTG
cnt = 164	feature = 12	correl = 0.0472081	descr = Position_Specific_Bin_Base_4_Base_C
cnt = 165	feature = 81	correl = 0.112098	descr = Xue_Structure_Feature_A101
cnt = 166	feature = 38	correl = 0.154993	descr = Position_Specific_Bin_Base_16_Base_C
cnt = 167	feature = 18	correl = 0.128532	descr = Position_Specific_Bin_Base_6_Base_C
cnt = 168	feature = 237	correl = -0.064906	descr = N_Gram_ATCTC
cnt = 169	feature = 73	correl = 0.0525042	descr = Fold_of_RNAi_Sequence_Pos_11
cnt = 170	feature = 79	correl = -0.0717641	descr = Xue_Structure_Feature_A110
cnt = 171	feature = 277	correl = 0.0606058	descr = N_Gram_CAGG
cnt = 172	feature = 541	correl = 0.0443085	descr = N_Gram_GTGC
cnt = 173	feature = 28	correl = 0.140363	descr = Position_Specific_Bin_Base_12_Base_C
cnt = 174	feature = 547	correl = 0.0680015	descr = N_Gram_GTGT
cnt = 175	feature = 52	correl = -0.119077	descr = Gibbs_of_Target_Sequence__Pos_6_Step_1
cnt = 176	feature = 496	correl = 0.0791347	descr = N_Gram_GGCT
cnt = 177	feature = 448	correl = 0.0766245	descr = N_Gram_GCCT
cnt = 178	feature = 17	correl = -0.1439	descr = Position_Specific_Bin_Base_6_Base_A
cnt = 179	feature = 681	correl = -0.0861382	descr = N_Gram_TTGA
cnt = 180	feature = 67	correl = 0.157007	descr = Fold_of_RNAi_Sequence_Pos_0
cnt = 181	feature = 234	correl = -0.0759074	descr = N_Gram_ATCG
cnt = 182	feature = 59	correl = -0.0526008	descr = Gibbs_of_Target_Sequence__Pos_15_Step_1
cnt = 183	feature = 11	correl = -0.054391	descr = Position_Specific_Bin_Base_4_Base_A
cnt = 184	feature = 678	correl = -0.225281	descr = N_Gram_TTCTC
cnt = 185	feature = 80	correl = 0.0530725	descr = Xue_Structure_Feature_A100
cnt = 186	feature = 57	correl = -0.0881619	descr = Gibbs_of_Target_Sequence__Pos_13_Step_1
cnt = 187	feature = 382	correl = -0.0452868	descr = N_Gram_CTTG
cnt = 188	feature = 86	correl = 0.0468023	descr = Xue_Structure_Feature_C011
cnt = 189	feature = 61	correl = -0.19477	descr = Gibbs_of_Target_Sequence__Pos_18_Step_1
cnt = 190	feature = 476	correl = 0.0898354	descr = N_Gram_GGAC
cnt = 191	feature = 544	correl = 0.0999848	descr = N_Gram_GTGG
cnt = 192	feature = 702	correl = -0.104708	descr = N_Gram_TTTTT
cnt = 193	feature = 472	correl = 0.0772817	descr = N_Gram_GGAA
cnt = 194	feature = 56	correl = 0.0660343	descr = Gibbs_of_Target_Sequence__Pos_12_Step_1
cnt = 195	feature = 76	correl = 0.0654704	descr = Fold_of_RNAi_Sequence_Pos_14
cnt = 196	feature = 662	correl = -0.0606262	descr = N_Gram_TTA
cnt = 197	feature = 599	correl = -0.0542676	descr = N_Gram_TCCG
cnt = 198	feature = 60	correl = -0.111311	descr = Gibbs_of_Target_Sequence__Pos_17_Step_1
cnt = 199	feature = 602	correl = -0.0962677	descr = N_Gram_TCCT
cnt = 200	feature = 309	correl = 0.109583	descr = N_Gram_CCGGG
cnt = 201	feature = 509	correl = 0.0541443	descr = N_Gram_GGGGA
cnt = 202	feature = 69	correl = 0.144874	descr = Fold_of_RNAi_Sequence_Pos_2
cnt = 203	feature = 58	correl = -0.201419	descr = Gibbs_of_Target_Sequence__Pos_14_Step_1
cnt = 204	feature = 605	correl = -0.0786267	descr = N_Gram_TCG
cnt = 205	feature = 425	correl = 0.12695	descr = N_Gram_GCA
cnt = 206	feature = 516	correl = 0.0732941	descr = N_Gram_GGT
cnt = 207	feature = 626	correl = -0.0926296	descr = N_Gram_TGA
cnt = 208	feature = 460	correl = 0.0474591	descr = N_Gram_GCT
cnt = 209	feature = 405	correl = 0.0644775	descr = N_Gram_GAG
cnt = 210	feature = 503	correl = 0.139264	descr = N_Gram_GGGC
cnt = 211	feature = 254	correl = 0.0741285	descr = N_Gram_CA
cnt = 212	feature = 615	correl = -0.203329	descr = N_Gram_TCTC
cnt = 213	feature = 640	correl = 0.089568	descr = N_Gram_TGG
cnt = 214	feature = 222	correl = -0.0966907	descr = N_Gram_AT
cnt = 215	feature = 508	correl = 0.0940687	descr = N_Gram_GGGG
cnt = 216	feature = 538	correl = 0.121846	descr = N_Gram_GTG
cnt = 217	feature = 83	correl = 0.0826214	descr = Xue_Structure_Feature_C111
cnt = 218	feature = 591	correl = -0.133903	descr = N_Gram_TCC
cnt = 219	feature = 305	correl = 0.0663525	descr = N_Gram_CCG
cnt = 220	feature = 614	correl = -0.137463	descr = N_Gram_TCT
cnt = 221	feature = 66	correl = -0.0658058	descr = PF_RNAi_Fold_3'Free_Count
cnt = 222	feature = 661	correl = -0.126288	descr = N_Gram_TT
cnt = 223	feature = 485	correl = 0.149835	descr = N_Gram_GGC
cnt = 224	feature = 64	correl = -0.171683	descr = PF_RNAi_Fold_Energy
num rows = 521
num_elements = 117225
*
optimization finished, #iter = 545
nu = 0.588352
obj = -47.092830, rho = -0.403198
nSV = 365, nBSV = 242
num rows = 58
num_elements = 13050
*
optimization finished, #iter = 47
nu = 0.497898
obj = -4.808444, rho = -0.357427
nSV = 41, nBSV = 15
*
optimization finished, #iter = 545
nu = 0.588352
obj = -47.092830, rho = -0.403198
nSV = 365, nBSV = 242
CFS merit scores = 1.31574
CFS merit scores = 1.5821
CFS merit scores = 1.82517
CFS merit scores = 2.05466
CFS merit scores = 2.25445
CFS merit scores = 2.43746
CFS merit scores = 2.60487
CFS merit scores = 2.7607
CFS merit scores = 2.90684
CFS merit scores = 3.04206
CFS merit scores = 3.16985
cnt = 1	feature = 64	correl = -0.315741	descr = Gibbs_of_Target_Sequence__Pos_20_Step_1
cnt = 2	feature = 602	correl = -0.168925	descr = N_Gram_TCTC
cnt = 3	feature = 8	correl = -0.0617368	descr = Position_Specific_Bin_Base_2_Base_A
cnt = 4	feature = 209	correl = 0.0994517	descr = N_Gram_AGTCA
cnt = 5	feature = 327	correl = 0.0634342	descr = N_Gram_CGGAA
cnt = 6	feature = 510	correl = 0.0481283	descr = N_Gram_GTAAA
cnt = 7	feature = 244	correl = 0.0648243	descr = N_Gram_ATTTC
cnt = 8	feature = 456	correl = -0.0540667	descr = N_Gram_GCGTT
cnt = 9	feature = 258	correl = -0.0445068	descr = N_Gram_CACCC
cnt = 10	feature = 481	correl = 0.0980838	descr = N_Gram_GGCCC
cnt = 11	feature = 399	correl = 0.0882741	descr = N_Gram_GACGG
num rows = 522
num_elements = 6264
*
optimization finished, #iter = 226
nu = 0.831776
obj = -88.688276, rho = -0.402995
nSV = 437, nBSV = 431
num rows = 57
num_elements = 684
*
optimization finished, #iter = 24
nu = 0.833815
obj = -9.313484, rho = -0.397401
nSV = 48, nBSV = 46
*
optimization finished, #iter = 226
nu = 0.831776
obj = -88.688276, rho = -0.402995
nSV = 437, nBSV = 431
TEST = 30 AVE CORR = 0.400973
