# Supplementary material for: Improving model predictions for RNA interference activities that use support vector machine regression by combining and filtering features
Source: BMC Bioinformatics. 2007 Jun 6;8:182. doi: 10.1186/1471-2105-8-182 (PMC1906837; doi:10.1186/1471-2105-8-182)
Supplement: Additional file 6 — tr_579_cfsfilters. The features found to be useful by Correlation based Feature in training and testing the 579 dataset by cross validation, at t-test values from 0 to 90. [file 1471-2105-8-182-S6.gz › tr_579_file_31]

31
ave count = 148.3

CFS merit scores = 1.3532
CFS merit scores = 1.59912
CFS merit scores = 1.84691
CFS merit scores = 2.07252
CFS merit scores = 2.27195
CFS merit scores = 2.45211
CFS merit scores = 2.61827
CFS merit scores = 2.77312
CFS merit scores = 2.91851
CFS merit scores = 3.05473
CFS merit scores = 3.18421
CFS merit scores = 3.3082
CFS merit scores = 3.42752
CFS merit scores = 3.54269
CFS merit scores = 3.65412
CFS merit scores = 3.76184
CFS merit scores = 3.86361
CFS merit scores = 3.95887
CFS merit scores = 4.05048
CFS merit scores = 4.13941
CFS merit scores = 4.22459
CFS merit scores = 4.30791
CFS merit scores = 4.38955
CFS merit scores = 4.46942
CFS merit scores = 4.54642
CFS merit scores = 4.62151
CFS merit scores = 4.69453
CFS merit scores = 4.76552
CFS merit scores = 4.83494
CFS merit scores = 4.90331
CFS merit scores = 4.9688
CFS merit scores = 5.0327
CFS merit scores = 5.09515
CFS merit scores = 5.15626
CFS merit scores = 5.21505
CFS merit scores = 5.27317
CFS merit scores = 5.32873
CFS merit scores = 5.38296
CFS merit scores = 5.43375
CFS merit scores = 5.48275
CFS merit scores = 5.5292
CFS merit scores = 5.57399
CFS merit scores = 5.61613
CFS merit scores = 5.65689
CFS merit scores = 5.69572
CFS merit scores = 5.73312
CFS merit scores = 5.76665
CFS merit scores = 5.79893
CFS merit scores = 5.82382
CFS merit scores = 5.8463
CFS merit scores = 5.86703
CFS merit scores = 5.88743
CFS merit scores = 5.90767
CFS merit scores = 5.92703
CFS merit scores = 5.94517
CFS merit scores = 5.96088
CFS merit scores = 5.97673
CFS merit scores = 5.9884
CFS merit scores = 5.99888
CFS merit scores = 6.00825
CFS merit scores = 6.01685
CFS merit scores = 6.02564
CFS merit scores = 6.03451
CFS merit scores = 6.04387
CFS merit scores = 6.04992
CFS merit scores = 6.05535
CFS merit scores = 6.0609
CFS merit scores = 6.06708
CFS merit scores = 6.07198
CFS merit scores = 6.07661
CFS merit scores = 6.07983
CFS merit scores = 6.0824
CFS merit scores = 6.08444
CFS merit scores = 6.08573
CFS merit scores = 6.08691
CFS merit scores = 6.08835
CFS merit scores = 6.08858
CFS merit scores = 6.08933
CFS merit scores = 6.08992
CFS merit scores = 6.08955
CFS merit scores = 6.08925
CFS merit scores = 6.08886
CFS merit scores = 6.08866
CFS merit scores = 6.08671
CFS merit scores = 6.08447
CFS merit scores = 6.08222
CFS merit scores = 6.07944
CFS merit scores = 6.07643
CFS merit scores = 6.07358
CFS merit scores = 6.07099
CFS merit scores = 6.06739
CFS merit scores = 6.06281
CFS merit scores = 6.05831
CFS merit scores = 6.05435
CFS merit scores = 6.05001
CFS merit scores = 6.04495
CFS merit scores = 6.03982
CFS merit scores = 6.03424
CFS merit scores = 6.02807
CFS merit scores = 6.02047
CFS merit scores = 6.01294
CFS merit scores = 6.00579
CFS merit scores = 5.99912
CFS merit scores = 5.99259
CFS merit scores = 5.98514
CFS merit scores = 5.97712
CFS merit scores = 5.96845
CFS merit scores = 5.96034
CFS merit scores = 5.95287
CFS merit scores = 5.94561
CFS merit scores = 5.93822
CFS merit scores = 5.93061
CFS merit scores = 5.92306
CFS merit scores = 5.91548
CFS merit scores = 5.9063
CFS merit scores = 5.89676
CFS merit scores = 5.88689
CFS merit scores = 5.87756
CFS merit scores = 5.86836
CFS merit scores = 5.85957
CFS merit scores = 5.85049
CFS merit scores = 5.84149
CFS merit scores = 5.83247
CFS merit scores = 5.82318
CFS merit scores = 5.81425
CFS merit scores = 5.80551
CFS merit scores = 5.79689
CFS merit scores = 5.78826
CFS merit scores = 5.7798
CFS merit scores = 5.77145
CFS merit scores = 5.76224
CFS merit scores = 5.75322
CFS merit scores = 5.74441
CFS merit scores = 5.73496
CFS merit scores = 5.72498
CFS merit scores = 5.71409
CFS merit scores = 5.70343
CFS merit scores = 5.69306
CFS merit scores = 5.68259
CFS merit scores = 5.67246
CFS merit scores = 5.66203
CFS merit scores = 5.65211
CFS merit scores = 5.64204
CFS merit scores = 5.63145
CFS merit scores = 5.62107
CFS merit scores = 5.61073
CFS merit scores = 5.6007
CFS merit scores = 5.59054
CFS merit scores = 5.58042
CFS merit scores = 5.57039
CFS merit scores = 5.56044
CFS merit scores = 5.55059
CFS merit scores = 5.541
CFS merit scores = 5.53165
CFS merit scores = 5.52223
CFS merit scores = 5.51315
CFS merit scores = 5.50392
CFS merit scores = 5.49427
CFS merit scores = 5.48471
CFS merit scores = 5.47547
CFS merit scores = 5.4661
CFS merit scores = 5.45707
CFS merit scores = 5.44798
CFS merit scores = 5.43888
CFS merit scores = 5.43016
CFS merit scores = 5.42156
CFS merit scores = 5.41288
CFS merit scores = 5.40439
CFS merit scores = 5.39553
CFS merit scores = 5.3866
CFS merit scores = 5.37785
CFS merit scores = 5.36944
CFS merit scores = 5.36133
CFS merit scores = 5.35308
CFS merit scores = 5.34478
CFS merit scores = 5.33677
CFS merit scores = 5.32872
CFS merit scores = 5.32071
CFS merit scores = 5.31283
CFS merit scores = 5.30489
CFS merit scores = 5.29722
CFS merit scores = 5.28918
CFS merit scores = 5.28119
CFS merit scores = 5.27333
CFS merit scores = 5.26544
CFS merit scores = 5.2577
CFS merit scores = 5.25013
CFS merit scores = 5.24213
CFS merit scores = 5.23443
CFS merit scores = 5.22665
CFS merit scores = 5.21851
CFS merit scores = 5.21044
CFS merit scores = 5.2024
CFS merit scores = 5.19441
CFS merit scores = 5.18665
CFS merit scores = 5.17861
CFS merit scores = 5.17071
CFS merit scores = 5.16269
CFS merit scores = 5.1546
CFS merit scores = 5.14648
CFS merit scores = 5.13839
CFS merit scores = 5.13059
CFS merit scores = 5.12295
CFS merit scores = 5.11515
CFS merit scores = 5.10733
CFS merit scores = 5.09957
CFS merit scores = 5.09145
CFS merit scores = 5.08336
CFS merit scores = 5.07508
CFS merit scores = 5.06692
CFS merit scores = 5.0586
CFS merit scores = 5.05037
CFS merit scores = 5.04217
CFS merit scores = 5.03409
CFS merit scores = 5.02624
CFS merit scores = 5.01853
CFS merit scores = 5.0106
CFS merit scores = 5.00268
CFS merit scores = 4.99481
CFS merit scores = 4.98695
CFS merit scores = 4.97874
CFS merit scores = 4.97036
CFS merit scores = 4.96213
CFS merit scores = 4.95402
CFS merit scores = 4.94483
CFS merit scores = 4.93533
CFS merit scores = 4.92607
CFS merit scores = 4.91693
CFS merit scores = 4.90788
CFS merit scores = 4.89862
CFS merit scores = 4.88914
CFS merit scores = 4.87978
CFS merit scores = 4.86951
CFS merit scores = 4.8594
CFS merit scores = 4.84954
CFS merit scores = 4.83926
CFS merit scores = 4.82907
CFS merit scores = 4.81878
CFS merit scores = 4.80811
CFS merit scores = 4.79626
CFS merit scores = 4.78359
CFS merit scores = 4.77078
CFS merit scores = 4.75804
CFS merit scores = 4.74532
CFS merit scores = 4.73214
CFS merit scores = 4.71927
CFS merit scores = 4.70592
CFS merit scores = 4.69261
CFS merit scores = 4.67904
CFS merit scores = 4.66463
CFS merit scores = 4.64972
CFS merit scores = 4.63509
CFS merit scores = 4.62076
CFS merit scores = 4.60426
CFS merit scores = 4.58638
CFS merit scores = 4.56585
CFS merit scores = 4.54402
CFS merit scores = 4.51885
cnt = 1	feature = 56	correl = -0.353201	descr = Gibbs_of_Target_Sequence__Pos_20_Step_1
cnt = 2	feature = 54	correl = -0.179414	descr = Gibbs_of_Target_Sequence__Pos_18_Step_1
cnt = 3	feature = 541	correl = -0.0968349	descr = N_Gram_GTCTT
cnt = 4	feature = 11	correl = -0.142041	descr = Position_Specific_Bin_Base_5_Base_A
cnt = 5	feature = 394	correl = 0.101802	descr = N_Gram_GAAAG
cnt = 6	feature = 417	correl = 0.116505	descr = N_Gram_GAGTC
cnt = 7	feature = 579	correl = 0.0757763	descr = N_Gram_TATAT
cnt = 8	feature = 336	correl = 0.0741223	descr = N_Gram_CGGAA
cnt = 9	feature = 654	correl = 0.0767751	descr = N_Gram_TGGGT
cnt = 10	feature = 680	correl = 0.0447817	descr = N_Gram_TTCGA
cnt = 11	feature = 578	correl = 0.0449751	descr = N_Gram_TATAG
cnt = 12	feature = 392	correl = -0.0576625	descr = N_Gram_GAAAA
cnt = 13	feature = 321	correl = -0.049196	descr = N_Gram_CGACC
cnt = 14	feature = 407	correl = 0.0453462	descr = N_Gram_GACGG
cnt = 15	feature = 555	correl = 0.0453462	descr = N_Gram_GTTAA
cnt = 16	feature = 612	correl = 0.0947339	descr = N_Gram_TCGGC
cnt = 17	feature = 360	correl = 0.0631922	descr = N_Gram_CTATA
cnt = 18	feature = 357	correl = 0.0568421	descr = N_Gram_CTACT
cnt = 19	feature = 351	correl = 0.079212	descr = N_Gram_CGTGG
cnt = 20	feature = 218	correl = 0.0550219	descr = N_Gram_ATACA
cnt = 21	feature = 395	correl = -0.0590736	descr = N_Gram_GAAAT
cnt = 22	feature = 361	correl = 0.0806231	descr = N_Gram_CTATT
cnt = 23	feature = 568	correl = -0.0463739	descr = N_Gram_TAACG
cnt = 24	feature = 545	correl = 0.0573403	descr = N_Gram_GTGCG
cnt = 25	feature = 659	correl = 0.0577553	descr = N_Gram_TGTAA
cnt = 26	feature = 280	correl = -0.0497657	descr = N_Gram_CATGC
cnt = 27	feature = 304	correl = 0.0453462	descr = N_Gram_CCGCA
cnt = 28	feature = 255	correl = 0.0542035	descr = N_Gram_CACAG
cnt = 29	feature = 466	correl = 0.0453462	descr = N_Gram_GCGTA
cnt = 30	feature = 510	correl = 0.0453462	descr = N_Gram_GGGCT
cnt = 31	feature = 222	correl = 0.0718812	descr = N_Gram_ATAGT
cnt = 32	feature = 397	correl = -0.0439102	descr = N_Gram_GAAGG
cnt = 33	feature = 424	correl = -0.0556583	descr = N_Gram_GATCG
cnt = 34	feature = 494	correl = 0.0729795	descr = N_Gram_GGCCC
cnt = 35	feature = 538	correl = -0.0459506	descr = N_Gram_GTCGC
cnt = 36	feature = 514	correl = 0.0453462	descr = N_Gram_GGGGT
cnt = 37	feature = 313	correl = 0.0676048	descr = N_Gram_CCTCA
cnt = 38	feature = 316	correl = 0.0606705	descr = N_Gram_CCTCT
cnt = 39	feature = 690	correl = 0.0594649	descr = N_Gram_TTGCA
cnt = 40	feature = 237	correl = 0.0443948	descr = N_Gram_ATGTG
cnt = 41	feature = 322	correl = -0.0717699	descr = N_Gram_CGACG
cnt = 42	feature = 241	correl = 0.0446791	descr = N_Gram_ATTGG
cnt = 43	feature = 342	correl = 0.0869933	descr = N_Gram_CGGGA
cnt = 44	feature = 317	correl = 0.0652478	descr = N_Gram_CCTGC
cnt = 45	feature = 458	correl = 0.138322	descr = N_Gram_GCCTT
cnt = 46	feature = 584	correl = 0.0472183	descr = N_Gram_TCAAA
cnt = 47	feature = 426	correl = -0.0500458	descr = N_Gram_GATGC
cnt = 48	feature = 309	correl = -0.0732728	descr = N_Gram_CCGGT
cnt = 49	feature = 691	correl = -0.158357	descr = N_Gram_TTGCG
cnt = 50	feature = 546	correl = 0.0580781	descr = N_Gram_GTGCT
cnt = 51	feature = 226	correl = -0.0567228	descr = N_Gram_ATCAT
cnt = 52	feature = 526	correl = -0.0571564	descr = N_Gram_GGTTA
cnt = 53	feature = 252	correl = 0.0974183	descr = N_Gram_CAAGG
cnt = 54	feature = 285	correl = 0.0600075	descr = N_Gram_CCACC
cnt = 55	feature = 434	correl = 0.0612091	descr = N_Gram_GCAAA
cnt = 56	feature = 516	correl = 0.0780126	descr = N_Gram_GGGTA
cnt = 57	feature = 527	correl = 0.0914936	descr = N_Gram_GGTTG
cnt = 58	feature = 312	correl = 0.0558015	descr = N_Gram_CCTAT
cnt = 59	feature = 380	correl = -0.112116	descr = N_Gram_CTTAT
cnt = 60	feature = 512	correl = 0.0679232	descr = N_Gram_GGGGC
cnt = 61	feature = 450	correl = 0.0515042	descr = N_Gram_GCCCA
cnt = 62	feature = 382	correl = 0.0499655	descr = N_Gram_CTTCC
cnt = 63	feature = 353	correl = -0.0473352	descr = N_Gram_CGTTC
cnt = 64	feature = 370	correl = 0.0718503	descr = N_Gram_CTCGG
cnt = 65	feature = 703	correl = -0.0503227	descr = N_Gram_TTTTG
cnt = 66	feature = 327	correl = -0.0446597	descr = N_Gram_CGATC
cnt = 67	feature = 284	correl = 0.0519672	descr = N_Gram_CCAAT
cnt = 68	feature = 484	correl = 0.0641909	descr = N_Gram_GGACG
cnt = 69	feature = 601	correl = -0.0977886	descr = N_Gram_TCCGC
cnt = 70	feature = 640	correl = 0.107159	descr = N_Gram_TGCAA
cnt = 71	feature = 224	correl = 0.0864478	descr = N_Gram_ATATA
cnt = 72	feature = 448	correl = 0.0704377	descr = N_Gram_GCCAG
cnt = 73	feature = 440	correl = -0.0721949	descr = N_Gram_GCAGA
cnt = 74	feature = 468	correl = 0.118123	descr = N_Gram_GCGTG
cnt = 75	feature = 340	correl = 0.0702472	descr = N_Gram_CGGCG
cnt = 76	feature = 633	correl = 0.0801463	descr = N_Gram_TGAGT
cnt = 77	feature = 616	correl = 0.0568421	descr = N_Gram_TCTAC
cnt = 78	feature = 681	correl = -0.0558762	descr = N_Gram_TTCGG
cnt = 79	feature = 228	correl = -0.0524821	descr = N_Gram_ATCCT
cnt = 80	feature = 386	correl = 0.0910274	descr = N_Gram_CTTGG
cnt = 81	feature = 258	correl = 0.0833795	descr = N_Gram_CACCA
cnt = 82	feature = 219	correl = -0.0501446	descr = N_Gram_ATACT
cnt = 83	feature = 431	correl = -0.0897428	descr = N_Gram_GATTT
cnt = 84	feature = 574	correl = 0.0729653	descr = N_Gram_TACGA
cnt = 85	feature = 283	correl = 0.0668142	descr = N_Gram_CCAAG
cnt = 86	feature = 596	correl = 0.0667987	descr = N_Gram_TCCC
cnt = 87	feature = 278	correl = -0.0611866	descr = N_Gram_CATCG
cnt = 88	feature = 505	correl = 0.10458	descr = N_Gram_GGGAG
cnt = 89	feature = 483	correl = 0.110261	descr = N_Gram_GGACC
cnt = 90	feature = 677	correl = 0.0567785	descr = N_Gram_TTCAG
cnt = 91	feature = 314	correl = -0.129731	descr = N_Gram_CCTCC
cnt = 92	feature = 364	correl = 0.0713122	descr = N_Gram_CTCAC
cnt = 93	feature = 249	correl = 0.0635672	descr = N_Gram_CAAAG
cnt = 94	feature = 635	correl = 0.0545243	descr = N_Gram_TGATA
cnt = 95	feature = 244	correl = -0.0769311	descr = N_Gram_ATTTG
cnt = 96	feature = 324	correl = 0.086002	descr = N_Gram_CGAGG
cnt = 97	feature = 563	correl = -0.0489243	descr = N_Gram_GTTGT
cnt = 98	feature = 267	correl = -0.0638971	descr = N_Gram_CAGAA
cnt = 99	feature = 649	correl = -0.0590997	descr = N_Gram_TGGCG
cnt = 100	feature = 508	correl = 0.107561	descr = N_Gram_GGGCC
cnt = 101	feature = 416	correl = 0.0589398	descr = N_Gram_GAGGT
cnt = 102	feature = 457	correl = 0.0805039	descr = N_Gram_GCCTC
cnt = 103	feature = 274	correl = 0.133118	descr = N_Gram_CAGTG
cnt = 104	feature = 518	correl = -0.0529673	descr = N_Gram_GGGTT
cnt = 105	feature = 610	correl = -0.116423	descr = N_Gram_TCGAG
cnt = 106	feature = 291	correl = 0.0676408	descr = N_Gram_CCATC
cnt = 107	feature = 661	correl = 0.0466068	descr = N_Gram_TGTCC
cnt = 108	feature = 504	correl = 0.0641909	descr = N_Gram_GGGAC
cnt = 109	feature = 363	correl = 0.056201	descr = N_Gram_CTCAA
cnt = 110	feature = 501	correl = 0.125627	descr = N_Gram_GGCTT
cnt = 111	feature = 614	correl = -0.0485637	descr = N_Gram_TCGTC
cnt = 112	feature = 235	correl = -0.0655336	descr = N_Gram_ATGCT
cnt = 113	feature = 303	correl = 0.0467344	descr = N_Gram_CCGA
cnt = 114	feature = 263	correl = -0.0642739	descr = N_Gram_CACGA
cnt = 115	feature = 231	correl = 0.0803255	descr = N_Gram_ATCTG
cnt = 116	feature = 648	correl = 0.112615	descr = N_Gram_TGGCC
cnt = 117	feature = 463	correl = 0.0601642	descr = N_Gram_GCGGG
cnt = 118	feature = 350	correl = 0.106189	descr = N_Gram_CGTGC
cnt = 119	feature = 399	correl = -0.0466347	descr = N_Gram_GAATA
cnt = 120	feature = 695	correl = 0.0458209	descr = N_Gram_TTGTT
cnt = 121	feature = 277	correl = 0.101152	descr = N_Gram_CATCC
cnt = 122	feature = 396	correl = 0.108301	descr = N_Gram_GAAGA
cnt = 123	feature = 301	correl = 0.0711427	descr = N_Gram_CCCGG
cnt = 124	feature = 391	correl = 0.0793839	descr = N_Gram_GAAA
cnt = 125	feature = 473	correl = 0.0663734	descr = N_Gram_GCTGC
cnt = 126	feature = 453	correl = 0.0589525	descr = N_Gram_GCCGC
cnt = 127	feature = 377	correl = 0.0594056	descr = N_Gram_CTGTG
cnt = 128	feature = 602	correl = -0.0855062	descr = N_Gram_TCCGG
cnt = 129	feature = 580	correl = -0.0484539	descr = N_Gram_TATT
cnt = 130	feature = 388	correl = 0.0457856	descr = N_Gram_CTTTA
cnt = 131	feature = 425	correl = -0.106802	descr = N_Gram_GATCT
cnt = 132	feature = 467	correl = -0.131884	descr = N_Gram_GCGTC
cnt = 133	feature = 270	correl = -0.138749	descr = N_Gram_CAGCT
cnt = 134	feature = 587	correl = 0.0993655	descr = N_Gram_TCACC
cnt = 135	feature = 460	correl = 0.0719566	descr = N_Gram_GCGCC
cnt = 136	feature = 24	correl = -0.0572736	descr = Position_Specific_Bin_Base_11_Base_G
cnt = 137	feature = 10	correl = 0.0634696	descr = Position_Specific_Bin_Base_3_Base_C
cnt = 138	feature = 207	correl = -0.154201	descr = N_Gram_AGTCT
cnt = 139	feature = 632	correl = -0.0665266	descr = N_Gram_TGAGG
cnt = 140	feature = 29	correl = -0.0510556	descr = Position_Specific_Bin_Base_13_Base_A
cnt = 141	feature = 451	correl = 0.0737958	descr = N_Gram_GCCCG
cnt = 142	feature = 223	correl = 0.0476593	descr = N_Gram_ATAT
cnt = 143	feature = 437	correl = 0.122173	descr = N_Gram_GCAC
cnt = 144	feature = 547	correl = 0.153445	descr = N_Gram_GTGG
cnt = 145	feature = 80	correl = 0.0622439	descr = Xue_Structure_Feature_C010
cnt = 146	feature = 379	correl = -0.0653101	descr = N_Gram_CTTA
cnt = 147	feature = 390	correl = 0.104142	descr = N_Gram_CTTTG
cnt = 148	feature = 265	correl = 0.0541497	descr = N_Gram_CACT
cnt = 149	feature = 343	correl = 0.137662	descr = N_Gram_CGGGC
cnt = 150	feature = 23	correl = 0.0642312	descr = Position_Specific_Bin_Base_10_Base_T
cnt = 151	feature = 18	correl = 0.0645701	descr = Position_Specific_Bin_Base_7_Base_T
cnt = 152	feature = 36	correl = -0.0603416	descr = Position_Specific_Bin_Base_17_Base_A
cnt = 153	feature = 69	correl = 0.0955724	descr = Fold_of_RNAi_Sequence_Pos_13
cnt = 154	feature = 19	correl = -0.0654154	descr = Position_Specific_Bin_Base_8_Base_C
cnt = 155	feature = 28	correl = -0.132365	descr = Position_Specific_Bin_Base_12_Base_T
cnt = 156	feature = 250	correl = 0.0699619	descr = N_Gram_CAAG
cnt = 157	feature = 279	correl = 0.110125	descr = N_Gram_CATCT
cnt = 158	feature = 31	correl = -0.104449	descr = Position_Specific_Bin_Base_14_Base_A
cnt = 159	feature = 8	correl = 0.0776161	descr = Position_Specific_Bin_Base_2_Base_T
cnt = 160	feature = 105	correl = -0.0587574	descr = Fold_of_Target_NoBeginbrace_noends_Pos_8
cnt = 161	feature = 15	correl = 0.118233	descr = Position_Specific_Bin_Base_6_Base_C
cnt = 162	feature = 626	correl = -0.0621569	descr = N_Gram_TCTTG
cnt = 163	feature = 655	correl = 0.0840314	descr = N_Gram_TGGT
cnt = 164	feature = 475	correl = 0.0538052	descr = N_Gram_GCTT
cnt = 165	feature = 375	correl = 0.106193	descr = N_Gram_CTGCA
cnt = 166	feature = 13	correl = 0.0708226	descr = Position_Specific_Bin_Base_5_Base_G
cnt = 167	feature = 605	correl = -0.0873015	descr = N_Gram_TCCTC
cnt = 168	feature = 67	correl = 0.0596054	descr = Fold_of_RNAi_Sequence_Pos_11
cnt = 169	feature = 21	correl = 0.0640465	descr = Position_Specific_Bin_Base_9_Base_G
cnt = 170	feature = 643	correl = -0.147022	descr = N_Gram_TGCG
cnt = 171	feature = 32	correl = 0.107781	descr = Position_Specific_Bin_Base_14_Base_T
cnt = 172	feature = 74	correl = -0.0611569	descr = Xue_Structure_Feature_A110
cnt = 173	feature = 27	correl = 0.0717415	descr = Position_Specific_Bin_Base_12_Base_G
cnt = 174	feature = 472	correl = 0.0703417	descr = N_Gram_GCTG
cnt = 175	feature = 456	correl = 0.0968796	descr = N_Gram_GCCT
cnt = 176	feature = 481	correl = 0.0444349	descr = N_Gram_GGAAG
cnt = 177	feature = 529	correl = 0.0524988	descr = N_Gram_GTAA
cnt = 178	feature = 355	correl = 0.0757138	descr = N_Gram_CTA
cnt = 179	feature = 30	correl = 0.107969	descr = Position_Specific_Bin_Base_13_Base_C
cnt = 180	feature = 683	correl = -0.212999	descr = N_Gram_TTCTC
cnt = 181	feature = 525	correl = 0.0601741	descr = N_Gram_GGTT
cnt = 182	feature = 35	correl = 0.1196	descr = Position_Specific_Bin_Base_16_Base_C
cnt = 183	feature = 14	correl = -0.107903	descr = Position_Specific_Bin_Base_6_Base_A
cnt = 184	feature = 17	correl = -0.0526982	descr = Position_Specific_Bin_Base_7_Base_A
cnt = 185	feature = 47	correl = -0.0733237	descr = Gibbs_of_Target_Sequence__Pos_5_Step_1
cnt = 186	feature = 233	correl = -0.0542312	descr = N_Gram_ATGA
cnt = 187	feature = 272	correl = 0.131904	descr = N_Gram_CAGT
cnt = 188	feature = 662	correl = 0.10002	descr = N_Gram_TGTG
cnt = 189	feature = 500	correl = 0.0539491	descr = N_Gram_GGCT
cnt = 190	feature = 38	correl = -0.0717014	descr = Position_Specific_Bin_Base_17_Base_T
cnt = 191	feature = 72	correl = 0.0668907	descr = Fold_of_RNAi_Sequence_Pos_16
cnt = 192	feature = 337	correl = 0.112002	descr = N_Gram_CGGC
cnt = 193	feature = 281	correl = 0.0727402	descr = N_Gram_CCAA
cnt = 194	feature = 591	correl = -0.0490921	descr = N_Gram_TCAT
cnt = 195	feature = 66	correl = 0.114137	descr = Fold_of_RNAi_Sequence_Pos_9
cnt = 196	feature = 511	correl = 0.0688865	descr = N_Gram_GGGG
cnt = 197	feature = 33	correl = 0.0550113	descr = Position_Specific_Bin_Base_15_Base_C
cnt = 198	feature = 39	correl = -0.272883	descr = Position_Specific_Bin_Base_18_Base_A
cnt = 199	feature = 34	correl = -0.120144	descr = Position_Specific_Bin_Base_16_Base_A
cnt = 200	feature = 211	correl = -0.0483691	descr = N_Gram_AGTT
cnt = 201	feature = 51	correl = -0.0948196	descr = Gibbs_of_Target_Sequence__Pos_13_Step_1
cnt = 202	feature = 478	correl = 0.0756026	descr = N_Gram_GGAA
cnt = 203	feature = 12	correl = 0.10338	descr = Position_Specific_Bin_Base_5_Base_C
cnt = 204	feature = 383	correl = -0.203289	descr = N_Gram_CTTCT
cnt = 205	feature = 60	correl = 0.160396	descr = Fold_of_RNAi_Sequence_Pos_0
cnt = 206	feature = 536	correl = -0.0829008	descr = N_Gram_GTCG
cnt = 207	feature = 389	correl = -0.0535046	descr = N_Gram_CTTTC
cnt = 208	feature = 46	correl = 0.0708243	descr = Gibbs_of_Target_Sequence__Pos_3_Step_1
cnt = 209	feature = 76	correl = 0.122089	descr = Xue_Structure_Feature_A101
cnt = 210	feature = 594	correl = -0.113573	descr = N_Gram_TCCA
cnt = 211	feature = 308	correl = 0.121247	descr = N_Gram_CCGGG
cnt = 212	feature = 704	correl = -0.094943	descr = N_Gram_TTTTT
cnt = 213	feature = 461	correl = 0.0705884	descr = N_Gram_GCGG
cnt = 214	feature = 276	correl = 0.0801075	descr = N_Gram_CATC
cnt = 215	feature = 540	correl = -0.0907469	descr = N_Gram_GTCT
cnt = 216	feature = 647	correl = 0.0705965	descr = N_Gram_TGGC
cnt = 217	feature = 544	correl = 0.0453464	descr = N_Gram_GTGC
cnt = 218	feature = 70	correl = 0.0676775	descr = Fold_of_RNAi_Sequence_Pos_14
cnt = 219	feature = 41	correl = 0.293721	descr = Position_Specific_Bin_Base_18_Base_G
cnt = 220	feature = 599	correl = -0.0681458	descr = N_Gram_TCCG
cnt = 221	feature = 432	correl = 0.146631	descr = N_Gram_GCA
cnt = 222	feature = 419	correl = -0.0479912	descr = N_Gram_GAT
cnt = 223	feature = 53	correl = -0.106536	descr = Gibbs_of_Target_Sequence__Pos_17_Step_1
cnt = 224	feature = 73	correl = 0.0712512	descr = Xue_Structure_Feature_A111
cnt = 225	feature = 619	correl = -0.115604	descr = N_Gram_TCTCC
cnt = 226	feature = 292	correl = 0.0527339	descr = N_Gram_CCC
cnt = 227	feature = 254	correl = 0.0645214	descr = N_Gram_CAC
cnt = 228	feature = 62	correl = 0.147955	descr = Fold_of_RNAi_Sequence_Pos_2
cnt = 229	feature = 465	correl = -0.0799468	descr = N_Gram_GCGT
cnt = 230	feature = 79	correl = 0.0584143	descr = Xue_Structure_Feature_C011
cnt = 231	feature = 55	correl = -0.307746	descr = Gibbs_of_Target_Sequence__Pos_19_Step_1
cnt = 232	feature = 645	correl = 0.109526	descr = N_Gram_TGG
cnt = 233	feature = 701	correl = -0.12353	descr = N_Gram_TTTT
cnt = 234	feature = 64	correl = 0.0485876	descr = Fold_of_RNAi_Sequence_Pos_4
cnt = 235	feature = 497	correl = 0.0564006	descr = N_Gram_GGCG
cnt = 236	feature = 86	correl = 0.0742608	descr = Xue_Structure_Feature_G011
cnt = 237	feature = 225	correl = -0.0561611	descr = N_Gram_ATC
cnt = 238	feature = 61	correl = 0.185591	descr = Fold_of_RNAi_Sequence_Pos_1
cnt = 239	feature = 638	correl = -0.0590736	descr = N_Gram_TGC
cnt = 240	feature = 446	correl = 0.0867499	descr = N_Gram_GCC
cnt = 241	feature = 623	correl = -0.126918	descr = N_Gram_TCTT
cnt = 242	feature = 366	correl = -0.149367	descr = N_Gram_CTCC
cnt = 243	feature = 341	correl = 0.109567	descr = N_Gram_CGGG
cnt = 244	feature = 697	correl = -0.12556	descr = N_Gram_TTTC
cnt = 245	feature = 77	correl = 0.0861776	descr = Xue_Structure_Feature_C111
cnt = 246	feature = 378	correl = -0.0990588	descr = N_Gram_CTT
cnt = 247	feature = 83	correl = 0.128216	descr = Xue_Structure_Feature_G110
cnt = 248	feature = 615	correl = -0.124099	descr = N_Gram_TCT
cnt = 249	feature = 82	correl = 0.111591	descr = Xue_Structure_Feature_G111
cnt = 250	feature = 674	correl = -0.157725	descr = N_Gram_TTC
cnt = 251	feature = 334	correl = 0.0832065	descr = N_Gram_CGG
cnt = 252	feature = 59	correl = -0.0780818	descr = PF_RNAi_Fold_3'Free_Count
cnt = 253	feature = 666	correl = -0.129919	descr = N_Gram_TT
cnt = 254	feature = 58	correl = -0.141089	descr = PF_RNAi_Fold_5'Free_Count
cnt = 255	feature = 476	correl = 0.178395	descr = N_Gram_GG
cnt = 256	feature = 81	correl = -0.111912	descr = Xue_Structure_Feature_C000
cnt = 257	feature = 57	correl = -0.188459	descr = PF_RNAi_Fold_Energy
cnt = 258	feature = 43	correl = -0.180997	descr = Gibbs_of_Target_Sequence_
num rows = 521
num_elements = 134939
*
optimization finished, #iter = 580
nu = 0.534756
obj = -41.401840, rho = -0.235227
nSV = 376, nBSV = 204
num rows = 58
num_elements = 15022
*
optimization finished, #iter = 56
nu = 0.574316
obj = -5.241184, rho = -0.539059
nSV = 46, nBSV = 19
*
optimization finished, #iter = 580
nu = 0.534756
obj = -41.401840, rho = -0.235227
nSV = 376, nBSV = 204
CFS merit scores = 1.34741
CFS merit scores = 1.58079
CFS merit scores = 1.83115
CFS merit scores = 2.06598
CFS merit scores = 2.27671
CFS merit scores = 2.45389
CFS merit scores = 2.61295
CFS merit scores = 2.76021
CFS merit scores = 2.8989
CFS merit scores = 3.03177
CFS merit scores = 3.15728
CFS merit scores = 3.27687
CFS merit scores = 3.3907
CFS merit scores = 3.49722
CFS merit scores = 3.59689
CFS merit scores = 3.69091
CFS merit scores = 3.78234
CFS merit scores = 3.87158
CFS merit scores = 3.95837
CFS merit scores = 4.04151
CFS merit scores = 4.12188
CFS merit scores = 4.20022
CFS merit scores = 4.27548
CFS merit scores = 4.34753
CFS merit scores = 4.41728
CFS merit scores = 4.48494
CFS merit scores = 4.55049
CFS merit scores = 4.61468
CFS merit scores = 4.67662
CFS merit scores = 4.73617
CFS merit scores = 4.79321
CFS merit scores = 4.84537
CFS merit scores = 4.8956
CFS merit scores = 4.94056
CFS merit scores = 4.98281
CFS merit scores = 5.02406
CFS merit scores = 5.06359
CFS merit scores = 5.10119
CFS merit scores = 5.13672
CFS merit scores = 5.17197
CFS merit scores = 5.20594
CFS merit scores = 5.23973
CFS merit scores = 5.27219
CFS merit scores = 5.30346
CFS merit scores = 5.33278
CFS merit scores = 5.36084
CFS merit scores = 5.38703
CFS merit scores = 5.41323
CFS merit scores = 5.43682
CFS merit scores = 5.45855
CFS merit scores = 5.47932
CFS merit scores = 5.49944
CFS merit scores = 5.5191
CFS merit scores = 5.53819
CFS merit scores = 5.55689
CFS merit scores = 5.57567
CFS merit scores = 5.59438
CFS merit scores = 5.6104
CFS merit scores = 5.62429
CFS merit scores = 5.63535
cnt = 1	feature = 60	correl = -0.347415	descr = Gibbs_of_Target_Sequence__Pos_20_Step_1
cnt = 2	feature = 58	correl = -0.179314	descr = Gibbs_of_Target_Sequence__Pos_18_Step_1
cnt = 3	feature = 298	correl = -0.134265	descr = N_Gram_CCAGC
cnt = 4	feature = 9	correl = 0.0776875	descr = Position_Specific_Bin_Base_2_Base_T
cnt = 5	feature = 14	correl = 0.109627	descr = Position_Specific_Bin_Base_5_Base_C
cnt = 6	feature = 334	correl = -0.0498811	descr = N_Gram_CGCAG
cnt = 7	feature = 217	correl = 0.105676	descr = N_Gram_AGTGT
cnt = 8	feature = 309	correl = -0.0630652	descr = N_Gram_CCCTT
cnt = 9	feature = 673	correl = 0.0447228	descr = N_Gram_TTCGA
cnt = 10	feature = 593	correl = 0.0452869	descr = N_Gram_TCCCA
cnt = 11	feature = 613	correl = 0.0567535	descr = N_Gram_TCTAC
cnt = 12	feature = 336	correl = 0.0452869	descr = N_Gram_CGCCA
cnt = 13	feature = 241	correl = -0.0558209	descr = N_Gram_ATGCC
cnt = 14	feature = 235	correl = 0.0802	descr = N_Gram_ATCTG
cnt = 15	feature = 280	correl = 0.0863731	descr = N_Gram_CAGGA
cnt = 16	feature = 329	correl = -0.0491937	descr = N_Gram_CGACC
cnt = 17	feature = 527	correl = 0.0452869	descr = N_Gram_GTCCG
cnt = 18	feature = 607	correl = 0.0946425	descr = N_Gram_TCGGC
cnt = 19	feature = 594	correl = 0.0523377	descr = N_Gram_TCCCG
cnt = 20	feature = 361	correl = 0.05408	descr = N_Gram_CGTGT
cnt = 21	feature = 363	correl = 0.113754	descr = N_Gram_CGTTT
cnt = 22	feature = 508	correl = 0.0452869	descr = N_Gram_GGGGT
cnt = 23	feature = 291	correl = -0.0497754	descr = N_Gram_CATGC
cnt = 24	feature = 426	correl = 0.0669709	descr = N_Gram_GATAT
cnt = 25	feature = 538	correl = 0.0572733	descr = N_Gram_GTGCG
cnt = 26	feature = 228	correl = 0.0717923	descr = N_Gram_ATAGT
cnt = 27	feature = 305	correl = 0.0452869	descr = N_Gram_CCCCG
cnt = 28	feature = 272	correl = 0.0561223	descr = N_Gram_CACGT
cnt = 29	feature = 446	correl = 0.101936	descr = N_Gram_GCATC
cnt = 30	feature = 313	correl = 0.0710368	descr = N_Gram_CCGGC
cnt = 31	feature = 251	correl = 0.106191	descr = N_Gram_ATTGT
cnt = 32	feature = 674	correl = -0.0486819	descr = N_Gram_TTCGG
cnt = 33	feature = 207	correl = -0.0649075	descr = N_Gram_AGGCT
cnt = 34	feature = 500	correl = 0.154835	descr = N_Gram_GGCTT
cnt = 35	feature = 460	correl = 0.0745119	descr = N_Gram_GCGAG
cnt = 36	feature = 660	correl = -0.0512407	descr = N_Gram_TGTTA
cnt = 37	feature = 234	correl = -0.0963875	descr = N_Gram_ATCGG
cnt = 38	feature = 382	correl = -0.0922983	descr = N_Gram_CTGAT
cnt = 39	feature = 267	correl = 0.0639483	descr = N_Gram_CACCA
cnt = 40	feature = 428	correl = -0.0556641	descr = N_Gram_GATCG
cnt = 41	feature = 599	correl = 0.055723	descr = N_Gram_TCCTA
cnt = 42	feature = 648	correl = 0.0467472	descr = N_Gram_TGGGT
cnt = 43	feature = 647	correl = 0.0885995	descr = N_Gram_TGGGG
cnt = 44	feature = 529	correl = -0.114562	descr = N_Gram_GTCGA
cnt = 45	feature = 231	correl = -0.0522752	descr = N_Gram_ATCAT
cnt = 46	feature = 248	correl = -0.048657	descr = N_Gram_ATTAA
cnt = 47	feature = 514	correl = 0.0652534	descr = N_Gram_GGTCA
cnt = 48	feature = 353	correl = -0.0676412	descr = N_Gram_CGTAC
cnt = 49	feature = 606	correl = -0.0491937	descr = N_Gram_TCGCA
cnt = 50	feature = 278	correl = 0.0540659	descr = N_Gram_CAGCG
cnt = 51	feature = 497	correl = 0.0744338	descr = N_Gram_GGCGC
cnt = 52	feature = 550	correl = -0.0483207	descr = N_Gram_GTTCG
cnt = 53	feature = 578	correl = -0.0563951	descr = N_Gram_TATTC
cnt = 54	feature = 595	correl = 0.0472704	descr = N_Gram_TCCGA
cnt = 55	feature = 322	correl = 0.0441725	descr = N_Gram_CCTCT
cnt = 56	feature = 640	correl = 0.0892806	descr = N_Gram_TGGAG
cnt = 57	feature = 219	correl = 0.059449	descr = N_Gram_AGTTG
cnt = 58	feature = 539	correl = 0.0978169	descr = N_Gram_GTGCT
cnt = 59	feature = 209	correl = 0.0785959	descr = N_Gram_AGGGG
cnt = 60	feature = 541	correl = 0.138921	descr = N_Gram_GTGGC
num rows = 521
num_elements = 31781
*
optimization finished, #iter = 245
nu = 0.770323
obj = -80.993839, rho = -0.122435
nSV = 415, nBSV = 389
num rows = 58
num_elements = 3538
*
optimization finished, #iter = 25
nu = 0.774554
obj = -9.365808, rho = -0.261608
nSV = 46, nBSV = 43
*
optimization finished, #iter = 245
nu = 0.770323
obj = -80.993839, rho = -0.122435
nSV = 415, nBSV = 389
CFS merit scores = 1.21227
CFS merit scores = 1.54788
CFS merit scores = 1.81547
CFS merit scores = 2.04938
CFS merit scores = 2.25095
CFS merit scores = 2.43854
CFS merit scores = 2.61009
CFS merit scores = 2.7692
CFS merit scores = 2.91681
CFS merit scores = 3.05459
cnt = 1	feature = 390	correl = -0.212268	descr = N_Gram_CTTCT
cnt = 2	feature = 61	correl = -0.168732	descr = Gibbs_of_Target_Sequence__Pos_18_Step_1
cnt = 3	feature = 10	correl = 0.10045	descr = Position_Specific_Bin_Base_2_Base_T
cnt = 4	feature = 647	correl = -0.0854219	descr = N_Gram_TGGCG
cnt = 5	feature = 335	correl = 0.0452153	descr = N_Gram_CGCCA
cnt = 6	feature = 674	correl = 0.0446517	descr = N_Gram_TTCGA
cnt = 7	feature = 612	correl = 0.0739016	descr = N_Gram_TCGGA
cnt = 8	feature = 538	correl = 0.0989123	descr = N_Gram_GTCGG
cnt = 9	feature = 671	correl = 0.073979	descr = N_Gram_TTCAA
cnt = 10	feature = 579	correl = 0.0755747	descr = N_Gram_TATAT
num rows = 521
num_elements = 5731
*
optimization finished, #iter = 210
nu = 0.786948
obj = -85.166929, rho = -0.323510
nSV = 412, nBSV = 409
num rows = 58
num_elements = 638
*
optimization finished, #iter = 24
nu = 0.827586
obj = -9.961572, rho = -0.363447
nSV = 48, nBSV = 48
*
optimization finished, #iter = 210
nu = 0.786948
obj = -85.166929, rho = -0.323510
nSV = 412, nBSV = 409
CFS merit scores = 1.3671
CFS merit scores = 1.6015
CFS merit scores = 1.85002
CFS merit scores = 2.06354
CFS merit scores = 2.26336
CFS merit scores = 2.44654
CFS merit scores = 2.61511
CFS merit scores = 2.77235
CFS merit scores = 2.92083
CFS merit scores = 3.06178
CFS merit scores = 3.19554
CFS merit scores = 3.32128
CFS merit scores = 3.44162
CFS merit scores = 3.5553
CFS merit scores = 3.66383
CFS merit scores = 3.76833
cnt = 1	feature = 59	correl = -0.367104	descr = Gibbs_of_Target_Sequence__Pos_20_Step_1
cnt = 2	feature = 57	correl = -0.185372	descr = Gibbs_of_Target_Sequence__Pos_18_Step_1
cnt = 3	feature = 276	correl = -0.138667	descr = N_Gram_CAGCT
cnt = 4	feature = 343	correl = 0.0639507	descr = N_Gram_CGGAA
cnt = 5	feature = 623	correl = 0.056568	descr = N_Gram_TCTAC
cnt = 6	feature = 265	correl = -0.0510587	descr = N_Gram_CACCC
cnt = 7	feature = 531	correl = 0.0485664	descr = N_Gram_GTAAA
cnt = 8	feature = 209	correl = 0.0592888	descr = N_Gram_AGTCA
cnt = 9	feature = 619	correl = 0.0944683	descr = N_Gram_TCGGC
cnt = 10	feature = 363	correl = 0.0789734	descr = N_Gram_CGTGG
cnt = 11	feature = 606	correl = 0.0522095	descr = N_Gram_TCCCG
cnt = 12	feature = 361	correl = 0.0705217	descr = N_Gram_CGTGA
cnt = 13	feature = 511	correl = 0.0518583	descr = N_Gram_GGGCA
cnt = 14	feature = 292	correl = 0.0516743	descr = N_Gram_CCAAT
cnt = 15	feature = 611	correl = 0.0555615	descr = N_Gram_TCCTA
cnt = 16	feature = 334	correl = 0.0569573	descr = N_Gram_CGAGG
num rows = 521
num_elements = 8857
*
optimization finished, #iter = 228
nu = 0.819716
obj = -87.061724, rho = -0.276155
nSV = 429, nBSV = 423
num rows = 58
num_elements = 986
*
optimization finished, #iter = 23
nu = 0.763872
obj = -9.917665, rho = -0.368218
nSV = 46, nBSV = 44
*
optimization finished, #iter = 228
nu = 0.819716
obj = -87.061724, rho = -0.276155
nSV = 429, nBSV = 423
CFS merit scores = 1.35103
CFS merit scores = 1.60969
CFS merit scores = 1.84462
CFS merit scores = 2.06455
CFS merit scores = 2.26698
CFS merit scores = 2.44898
CFS merit scores = 2.6153
CFS merit scores = 2.76979
CFS merit scores = 2.91286
CFS merit scores = 3.04791
CFS merit scores = 3.17644
CFS merit scores = 3.29728
CFS merit scores = 3.41057
CFS merit scores = 3.51876
CFS merit scores = 3.62342
CFS merit scores = 3.72351
CFS merit scores = 3.82073
CFS merit scores = 3.91534
CFS merit scores = 4.00762
CFS merit scores = 4.09764
CFS merit scores = 4.18454
CFS merit scores = 4.26893
CFS merit scores = 4.35118
CFS merit scores = 4.43141
CFS merit scores = 4.50974
CFS merit scores = 4.58374
CFS merit scores = 4.65573
CFS merit scores = 4.72599
CFS merit scores = 4.79486
CFS merit scores = 4.86193
CFS merit scores = 4.92731
CFS merit scores = 4.99166
CFS merit scores = 5.05464
CFS merit scores = 5.11474
CFS merit scores = 5.17377
CFS merit scores = 5.23185
CFS merit scores = 5.28824
CFS merit scores = 5.34299
CFS merit scores = 5.3968
CFS merit scores = 5.44951
CFS merit scores = 5.49958
CFS merit scores = 5.54575
CFS merit scores = 5.59016
CFS merit scores = 5.63146
CFS merit scores = 5.67172
CFS merit scores = 5.70959
CFS merit scores = 5.74201
CFS merit scores = 5.77254
CFS merit scores = 5.80142
CFS merit scores = 5.82882
CFS merit scores = 5.8543
CFS merit scores = 5.87888
CFS merit scores = 5.89574
CFS merit scores = 5.91258
CFS merit scores = 5.92924
CFS merit scores = 5.94486
CFS merit scores = 5.96058
CFS merit scores = 5.97596
CFS merit scores = 5.99137
CFS merit scores = 6.005
CFS merit scores = 6.01853
CFS merit scores = 6.03168
CFS merit scores = 6.0435
CFS merit scores = 6.05491
CFS merit scores = 6.06542
CFS merit scores = 6.07497
CFS merit scores = 6.08428
CFS merit scores = 6.09295
CFS merit scores = 6.10082
CFS merit scores = 6.10792
CFS merit scores = 6.11515
CFS merit scores = 6.12096
CFS merit scores = 6.12228
CFS merit scores = 6.12373
CFS merit scores = 6.12509
CFS merit scores = 6.12659
CFS merit scores = 6.12782
CFS merit scores = 6.12939
CFS merit scores = 6.1303
CFS merit scores = 6.12931
CFS merit scores = 6.12844
CFS merit scores = 6.12787
CFS merit scores = 6.12753
CFS merit scores = 6.12672
CFS merit scores = 6.12435
CFS merit scores = 6.11983
CFS merit scores = 6.11522
CFS merit scores = 6.10944
CFS merit scores = 6.10316
CFS merit scores = 6.09759
CFS merit scores = 6.09146
CFS merit scores = 6.08572
CFS merit scores = 6.08008
CFS merit scores = 6.07227
CFS merit scores = 6.06519
CFS merit scores = 6.05712
CFS merit scores = 6.04929
CFS merit scores = 6.04187
CFS merit scores = 6.03337
CFS merit scores = 6.0253
CFS merit scores = 6.01768
CFS merit scores = 6.01057
CFS merit scores = 6.00411
CFS merit scores = 5.99777
CFS merit scores = 5.99082
CFS merit scores = 5.98397
CFS merit scores = 5.97686
CFS merit scores = 5.96914
CFS merit scores = 5.9613
CFS merit scores = 5.95317
CFS merit scores = 5.94496
CFS merit scores = 5.93446
CFS merit scores = 5.92408
CFS merit scores = 5.91352
CFS merit scores = 5.90322
CFS merit scores = 5.89343
CFS merit scores = 5.88381
CFS merit scores = 5.87468
CFS merit scores = 5.86578
CFS merit scores = 5.85675
CFS merit scores = 5.8477
CFS merit scores = 5.83873
CFS merit scores = 5.83002
CFS merit scores = 5.82134
CFS merit scores = 5.81207
CFS merit scores = 5.80275
CFS merit scores = 5.7938
CFS merit scores = 5.78462
CFS merit scores = 5.77459
CFS merit scores = 5.76485
CFS merit scores = 5.75538
CFS merit scores = 5.74594
CFS merit scores = 5.73674
CFS merit scores = 5.7273
CFS merit scores = 5.71806
CFS merit scores = 5.70802
CFS merit scores = 5.69799
CFS merit scores = 5.68789
CFS merit scores = 5.67825
CFS merit scores = 5.66856
CFS merit scores = 5.65828
CFS merit scores = 5.64839
CFS merit scores = 5.63853
CFS merit scores = 5.62847
CFS merit scores = 5.61884
CFS merit scores = 5.60928
CFS merit scores = 5.59969
CFS merit scores = 5.59053
CFS merit scores = 5.58113
CFS merit scores = 5.5717
CFS merit scores = 5.56188
CFS merit scores = 5.55233
CFS merit scores = 5.5428
CFS merit scores = 5.53322
CFS merit scores = 5.52368
CFS merit scores = 5.51417
CFS merit scores = 5.50491
CFS merit scores = 5.49543
CFS merit scores = 5.48612
CFS merit scores = 5.47679
CFS merit scores = 5.4674
CFS merit scores = 5.45773
CFS merit scores = 5.44847
CFS merit scores = 5.43918
CFS merit scores = 5.42994
CFS merit scores = 5.42042
CFS merit scores = 5.41115
CFS merit scores = 5.4018
CFS merit scores = 5.39251
CFS merit scores = 5.38317
CFS merit scores = 5.37417
CFS merit scores = 5.36523
CFS merit scores = 5.35656
CFS merit scores = 5.34786
CFS merit scores = 5.33941
CFS merit scores = 5.33048
CFS merit scores = 5.32164
CFS merit scores = 5.31315
CFS merit scores = 5.30444
CFS merit scores = 5.29586
CFS merit scores = 5.28732
CFS merit scores = 5.27883
CFS merit scores = 5.27048
CFS merit scores = 5.26219
CFS merit scores = 5.2541
CFS merit scores = 5.24622
CFS merit scores = 5.23775
CFS merit scores = 5.22942
CFS merit scores = 5.22118
CFS merit scores = 5.21308
CFS merit scores = 5.20506
CFS merit scores = 5.19695
CFS merit scores = 5.18906
CFS merit scores = 5.18085
CFS merit scores = 5.17257
CFS merit scores = 5.16408
CFS merit scores = 5.15571
CFS merit scores = 5.14737
CFS merit scores = 5.13909
CFS merit scores = 5.13077
CFS merit scores = 5.12236
CFS merit scores = 5.11405
CFS merit scores = 5.10556
CFS merit scores = 5.0969
CFS merit scores = 5.08825
CFS merit scores = 5.07956
CFS merit scores = 5.07084
CFS merit scores = 5.06207
CFS merit scores = 5.05341
CFS merit scores = 5.04385
CFS merit scores = 5.03419
CFS merit scores = 5.02405
CFS merit scores = 5.01407
CFS merit scores = 5.00405
CFS merit scores = 4.99388
CFS merit scores = 4.98392
CFS merit scores = 4.97419
CFS merit scores = 4.96392
CFS merit scores = 4.95366
CFS merit scores = 4.94331
CFS merit scores = 4.93323
CFS merit scores = 4.9227
CFS merit scores = 4.91163
CFS merit scores = 4.90061
CFS merit scores = 4.88949
CFS merit scores = 4.87832
CFS merit scores = 4.86725
CFS merit scores = 4.85571
CFS merit scores = 4.84396
CFS merit scores = 4.83235
CFS merit scores = 4.82083
CFS merit scores = 4.80899
CFS merit scores = 4.79698
CFS merit scores = 4.78496
CFS merit scores = 4.77281
CFS merit scores = 4.76036
CFS merit scores = 4.74734
CFS merit scores = 4.73385
CFS merit scores = 4.7206
CFS merit scores = 4.70703
CFS merit scores = 4.69331
CFS merit scores = 4.67883
CFS merit scores = 4.66419
CFS merit scores = 4.64238
cnt = 1	feature = 57	correl = -0.351026	descr = Gibbs_of_Target_Sequence__Pos_20_Step_1
cnt = 2	feature = 44	correl = 0.234174	descr = Gibbs_of_Target_Sequence__Pos_1_Step_1
cnt = 3	feature = 318	correl = 0.0935556	descr = N_Gram_CCGTG
cnt = 4	feature = 683	correl = 0.0526279	descr = N_Gram_TTAGC
cnt = 5	feature = 8	correl = -0.0609869	descr = Position_Specific_Bin_Base_2_Base_G
cnt = 6	feature = 703	correl = 0.0589592	descr = N_Gram_TTGCA
cnt = 7	feature = 475	correl = 0.0520379	descr = N_Gram_GCGGA
cnt = 8	feature = 441	correl = 0.0542832	descr = N_Gram_GATGT
cnt = 9	feature = 450	correl = 0.072894	descr = N_Gram_GCAAT
cnt = 10	feature = 425	correl = -0.0479501	descr = N_Gram_GAGCC
cnt = 11	feature = 390	correl = 0.055997	descr = N_Gram_CTGGG
cnt = 12	feature = 633	correl = 0.0481807	descr = N_Gram_TCTCG
cnt = 13	feature = 579	correl = 0.0740259	descr = N_Gram_TAAGC
cnt = 14	feature = 160	correl = -0.0590697	descr = N_Gram_ACGAC
cnt = 15	feature = 692	correl = 0.0445382	descr = N_Gram_TTCGA
cnt = 16	feature = 364	correl = 0.0788865	descr = N_Gram_CGTGG
cnt = 17	feature = 342	correl = 0.0570669	descr = N_Gram_CGCTA
cnt = 18	feature = 340	correl = 0.0451013	descr = N_Gram_CGCCA
cnt = 19	feature = 610	correl = 0.0521399	descr = N_Gram_TCCCG
cnt = 20	feature = 478	correl = 0.0451013	descr = N_Gram_GCGTA
cnt = 21	feature = 505	correl = -0.0572984	descr = N_Gram_GGCAC
cnt = 22	feature = 415	correl = -0.0682636	descr = N_Gram_GACCC
cnt = 23	feature = 375	correl = 0.0861629	descr = N_Gram_CTATT
cnt = 24	feature = 219	correl = -0.0502394	descr = N_Gram_ATAAT
cnt = 25	feature = 437	correl = -0.0557194	descr = N_Gram_GATCG
cnt = 26	feature = 500	correl = 0.089506	descr = N_Gram_GGAGT
cnt = 27	feature = 623	correl = 0.0737083	descr = N_Gram_TCGGA
cnt = 28	feature = 228	correl = -0.0492157	descr = N_Gram_ATCGC
cnt = 29	feature = 529	correl = 0.0517626	descr = N_Gram_GGGGG
cnt = 30	feature = 294	correl = 0.051569	descr = N_Gram_CCAAT
cnt = 31	feature = 654	correl = 0.0521399	descr = N_Gram_TGCCG
cnt = 32	feature = 312	correl = 0.0451013	descr = N_Gram_CCGCA
cnt = 33	feature = 255	correl = 0.0492396	descr = N_Gram_CAAGC
cnt = 34	feature = 301	correl = -0.0626342	descr = N_Gram_CCATA
cnt = 35	feature = 615	correl = 0.0554749	descr = N_Gram_TCCTA
cnt = 36	feature = 237	correl = -0.0454569	descr = N_Gram_ATGCA
cnt = 37	feature = 544	correl = 0.176534	descr = N_Gram_GTCAG
cnt = 38	feature = 305	correl = 0.0839686	descr = N_Gram_CCCAC
cnt = 39	feature = 309	correl = 0.0688261	descr = N_Gram_CCCGC
cnt = 40	feature = 290	correl = 0.0579106	descr = N_Gram_CATTA
cnt = 41	feature = 591	correl = -0.0682976	descr = N_Gram_TATAC
cnt = 42	feature = 250	correl = -0.0914438	descr = N_Gram_CAAAC
cnt = 43	feature = 512	correl = -0.0612784	descr = N_Gram_GGCGA
cnt = 44	feature = 424	correl = -0.0680089	descr = N_Gram_GAGAA
cnt = 45	feature = 337	correl = -0.0463533	descr = N_Gram_CGATG
cnt = 46	feature = 313	correl = 0.0706988	descr = N_Gram_CCGGC
cnt = 47	feature = 416	correl = -0.0637454	descr = N_Gram_GACCT
cnt = 48	feature = 218	correl = -0.149169	descr = N_Gram_ATAAG
cnt = 49	feature = 540	correl = 0.0503943	descr = N_Gram_GTATA
cnt = 50	feature = 209	correl = -0.0638717	descr = N_Gram_AGTCC
cnt = 51	feature = 589	correl = -0.0576748	descr = N_Gram_TAGCC
cnt = 52	feature = 648	correl = 0.0652394	descr = N_Gram_TGATA
cnt = 53	feature = 704	correl = -0.152896	descr = N_Gram_TTGCG
cnt = 54	feature = 609	correl = 0.061005	descr = N_Gram_TCCCA
cnt = 55	feature = 509	correl = 0.0890522	descr = N_Gram_GGCCC
cnt = 56	feature = 322	correl = 0.060428	descr = N_Gram_CCTCG
cnt = 57	feature = 593	correl = -0.0565826	descr = N_Gram_TATTC
cnt = 58	feature = 467	correl = -0.0562543	descr = N_Gram_GCCGT
cnt = 59	feature = 590	correl = 0.07769	descr = N_Gram_TAGTC
cnt = 60	feature = 222	correl = 0.0732557	descr = N_Gram_ATAGT
cnt = 61	feature = 596	correl = 0.0535565	descr = N_Gram_TCAAG
cnt = 62	feature = 539	correl = 0.0549123	descr = N_Gram_GGTTG
cnt = 63	feature = 278	correl = 0.0858995	descr = N_Gram_CAGGA
cnt = 64	feature = 460	correl = 0.0928253	descr = N_Gram_GCCAG
cnt = 65	feature = 514	correl = 0.0780795	descr = N_Gram_GGCGG
cnt = 66	feature = 336	correl = -0.0571194	descr = N_Gram_CGATC
cnt = 67	feature = 286	correl = -0.0640705	descr = N_Gram_CATCG
cnt = 68	feature = 448	correl = 0.0608259	descr = N_Gram_GCAAA
cnt = 69	feature = 612	correl = -0.0748541	descr = N_Gram_TCCGC
cnt = 70	feature = 541	correl = -0.062694	descr = N_Gram_GTATC
cnt = 71	feature = 511	correl = 0.150496	descr = N_Gram_GGCCT
cnt = 72	feature = 602	correl = -0.0550172	descr = N_Gram_TCATA
cnt = 73	feature = 396	correl = 0.0494568	descr = N_Gram_CTTCC
cnt = 74	feature = 472	correl = 0.0445806	descr = N_Gram_GCGAG
cnt = 75	feature = 461	correl = 0.0495703	descr = N_Gram_GCCAT
cnt = 76	feature = 649	correl = -0.048882	descr = N_Gram_TGATC
cnt = 77	feature = 386	correl = -0.0553155	descr = N_Gram_CTCTC
cnt = 78	feature = 283	correl = -0.0502394	descr = N_Gram_CATAA
cnt = 79	feature = 510	correl = 0.0497675	descr = N_Gram_GGCCG
cnt = 80	feature = 440	correl = -0.0665899	descr = N_Gram_GATGC
cnt = 81	feature = 599	correl = 0.0488607	descr = N_Gram_TCAGA
cnt = 82	feature = 565	correl = 0.0694316	descr = N_Gram_GTGTG
cnt = 83	feature = 407	correl = 0.101285	descr = N_Gram_GAAAG
cnt = 84	feature = 241	correl = -0.0734402	descr = N_Gram_ATTAC
cnt = 85	feature = 652	correl = 0.106629	descr = N_Gram_TGCAA
cnt = 86	feature = 483	correl = 0.0547365	descr = N_Gram_GCTCA
cnt = 87	feature = 605	correl = 0.0922761	descr = N_Gram_TCCAA
cnt = 88	feature = 334	correl = -0.090811	descr = N_Gram_CGAGT
cnt = 89	feature = 274	correl = 0.0545108	descr = N_Gram_CAGCC
cnt = 90	feature = 487	correl = 0.0713594	descr = N_Gram_GCTGG
cnt = 91	feature = 281	correl = 0.109971	descr = N_Gram_CAGTG
cnt = 92	feature = 265	correl = 0.0739212	descr = N_Gram_CACCT
cnt = 93	feature = 580	correl = -0.14	descr = N_Gram_TAAGT
cnt = 94	feature = 466	correl = 0.072319	descr = N_Gram_GCCGG
cnt = 95	feature = 463	correl = 0.0897581	descr = N_Gram_GCCCG
cnt = 96	feature = 645	correl = -0.0455926	descr = N_Gram_TGACT
cnt = 97	feature = 231	correl = 0.0797974	descr = N_Gram_ATCTG
cnt = 98	feature = 258	correl = 0.0521977	descr = N_Gram_CAATA
cnt = 99	feature = 321	correl = -0.108383	descr = N_Gram_CCTCC
cnt = 100	feature = 516	correl = 0.149759	descr = N_Gram_GGCTT
cnt = 101	feature = 492	correl = 0.120683	descr = N_Gram_GGAAA
cnt = 102	feature = 525	correl = 0.0777578	descr = N_Gram_GGGCG
cnt = 103	feature = 547	correl = 0.0699929	descr = N_Gram_GTCCC
cnt = 104	feature = 711	correl = 0.0461979	descr = N_Gram_TTTCA
cnt = 105	feature = 476	correl = 0.0515987	descr = N_Gram_GCGGC
cnt = 106	feature = 690	correl = 0.075369	descr = N_Gram_TTCCA
cnt = 107	feature = 226	correl = 0.0736043	descr = N_Gram_ATCAG
cnt = 108	feature = 627	correl = -0.0647136	descr = N_Gram_TCGTC
cnt = 109	feature = 578	correl = -0.0513164	descr = N_Gram_TAAGA
cnt = 110	feature = 496	correl = 0.102968	descr = N_Gram_GGACC
cnt = 111	feature = 451	correl = 0.0757415	descr = N_Gram_GCAC
cnt = 112	feature = 235	correl = -0.0633511	descr = N_Gram_ATGAT
cnt = 113	feature = 501	correl = -0.101171	descr = N_Gram_GGATC
cnt = 114	feature = 714	correl = -0.0899226	descr = N_Gram_TTTCT
cnt = 115	feature = 497	correl = 0.0986263	descr = N_Gram_GGACG
cnt = 116	feature = 373	correl = 0.105793	descr = N_Gram_CTAT
cnt = 117	feature = 456	correl = 0.113531	descr = N_Gram_GCATC
cnt = 118	feature = 426	correl = 0.0911086	descr = N_Gram_GAGCT
cnt = 119	feature = 606	correl = -0.0634811	descr = N_Gram_TCCAC
cnt = 120	feature = 292	correl = 0.0702164	descr = N_Gram_CCAAA
cnt = 121	feature = 276	correl = -0.134609	descr = N_Gram_CAGCT
cnt = 122	feature = 508	correl = 0.102806	descr = N_Gram_GGCCA
cnt = 123	feature = 662	correl = -0.10154	descr = N_Gram_TGGCG
cnt = 124	feature = 713	correl = -0.0576182	descr = N_Gram_TTTCG
cnt = 125	feature = 494	correl = 0.0483425	descr = N_Gram_GGAAG
cnt = 126	feature = 280	correl = 0.0821779	descr = N_Gram_CAGTA
cnt = 127	feature = 382	correl = -0.053954	descr = N_Gram_CTCCG
cnt = 128	feature = 531	correl = 0.0502037	descr = N_Gram_GGGT
cnt = 129	feature = 601	correl = 0.110297	descr = N_Gram_TCAGT
cnt = 130	feature = 719	correl = -0.0777019	descr = N_Gram_TTTTG
cnt = 131	feature = 363	correl = 0.11555	descr = N_Gram_CGTGC
cnt = 132	feature = 267	correl = -0.0776467	descr = N_Gram_CACGA
cnt = 133	feature = 536	correl = 0.0616288	descr = N_Gram_GGTC
cnt = 134	feature = 351	correl = 0.0901555	descr = N_Gram_CGGGA
cnt = 135	feature = 527	correl = 0.0708556	descr = N_Gram_GGGGA
cnt = 136	feature = 546	correl = -0.091129	descr = N_Gram_GTCCA
cnt = 137	feature = 272	correl = 0.0591848	descr = N_Gram_CAGAG
cnt = 138	feature = 36	correl = -0.0501528	descr = Position_Specific_Bin_Base_16_Base_T
cnt = 139	feature = 655	correl = -0.142705	descr = N_Gram_TGCG
cnt = 140	feature = 324	correl = -0.0472097	descr = N_Gram_CCTGG
cnt = 141	feature = 252	correl = 0.0496247	descr = N_Gram_CAACA
cnt = 142	feature = 24	correl = -0.0910926	descr = Position_Specific_Bin_Base_11_Base_G
cnt = 143	feature = 661	correl = 0.122443	descr = N_Gram_TGGCC
cnt = 144	feature = 352	correl = 0.14096	descr = N_Gram_CGGGC
cnt = 145	feature = 13	correl = -0.125111	descr = Position_Specific_Bin_Base_5_Base_A
cnt = 146	feature = 17	correl = 0.104792	descr = Position_Specific_Bin_Base_6_Base_C
cnt = 147	feature = 399	correl = -0.0827461	descr = N_Gram_CTTGA
cnt = 148	feature = 28	correl = -0.119936	descr = Position_Specific_Bin_Base_12_Base_T
cnt = 149	feature = 616	correl = -0.0700986	descr = N_Gram_TCCTC
cnt = 150	feature = 388	correl = 0.0463813	descr = N_Gram_CTGC
cnt = 151	feature = 674	correl = 0.0581474	descr = N_Gram_TGTCC
cnt = 152	feature = 208	correl = 0.131286	descr = N_Gram_AGTCA
cnt = 153	feature = 83	correl = 0.0629097	descr = Xue_Structure_Feature_C010
cnt = 154	feature = 10	correl = -0.0440194	descr = Position_Specific_Bin_Base_3_Base_A
cnt = 155	feature = 38	correl = -0.0569938	descr = Position_Specific_Bin_Base_17_Base_T
cnt = 156	feature = 563	correl = 0.0777447	descr = N_Gram_GTGT
cnt = 157	feature = 23	correl = 0.066669	descr = Position_Specific_Bin_Base_10_Base_T
cnt = 158	feature = 468	correl = 0.0886763	descr = N_Gram_GCCT
cnt = 159	feature = 285	correl = 0.110467	descr = N_Gram_CATCC
cnt = 160	feature = 11	correl = 0.0838059	descr = Position_Specific_Bin_Base_3_Base_C
cnt = 161	feature = 40	correl = 0.139588	descr = Position_Specific_Bin_Base_18_Base_C
cnt = 162	feature = 254	correl = 0.0820514	descr = N_Gram_CAAG
cnt = 163	feature = 681	correl = -0.071987	descr = N_Gram_TTAC
cnt = 164	feature = 619	correl = -0.0871725	descr = N_Gram_TCGA
cnt = 165	feature = 211	correl = 0.0459271	descr = N_Gram_AGTG
cnt = 166	feature = 32	correl = 0.093727	descr = Position_Specific_Bin_Base_14_Base_T
cnt = 167	feature = 341	correl = 0.0937968	descr = N_Gram_CGCCG
cnt = 168	feature = 105	correl = -0.0783452	descr = Fold_of_Target_NoBeginbrace_noends_Pos_4
cnt = 169	feature = 353	correl = -0.0517811	descr = N_Gram_CGGT
cnt = 170	feature = 308	correl = 0.0968647	descr = N_Gram_CCCG
cnt = 171	feature = 18	correl = 0.0468431	descr = Position_Specific_Bin_Base_6_Base_T
cnt = 172	feature = 72	correl = 0.0817908	descr = Fold_of_RNAi_Sequence_Pos_14
cnt = 173	feature = 335	correl = -0.0623832	descr = N_Gram_CGAT
cnt = 174	feature = 34	correl = -0.113325	descr = Position_Specific_Bin_Base_16_Base_A
cnt = 175	feature = 277	correl = 0.0473476	descr = N_Gram_CAGG
cnt = 176	feature = 234	correl = -0.0662889	descr = N_Gram_ATGA
cnt = 177	feature = 69	correl = 0.0758556	descr = Fold_of_RNAi_Sequence_Pos_11
cnt = 178	feature = 626	correl = -0.0616364	descr = N_Gram_TCGT
cnt = 179	feature = 45	correl = 0.25005	descr = Gibbs_of_Target_Sequence__Pos_2_Step_1
cnt = 180	feature = 33	correl = 0.0496908	descr = Position_Specific_Bin_Base_15_Base_C
cnt = 181	feature = 51	correl = -0.0993222	descr = Gibbs_of_Target_Sequence__Pos_13_Step_1
cnt = 182	feature = 304	correl = 0.0695853	descr = N_Gram_CCCA
cnt = 183	feature = 397	correl = -0.224709	descr = N_Gram_CTTCT
cnt = 184	feature = 485	correl = 0.0887049	descr = N_Gram_GCTG
cnt = 185	feature = 77	correl = 0.0658704	descr = Xue_Structure_Feature_A100
cnt = 186	feature = 136	correl = -0.043914	descr = N_Gram_AATC
cnt = 187	feature = 477	correl = -0.0791223	descr = N_Gram_GCGT
cnt = 188	feature = 67	correl = 0.105863	descr = Fold_of_RNAi_Sequence_Pos_9
cnt = 189	feature = 9	correl = 0.0649604	descr = Position_Specific_Bin_Base_2_Base_T
cnt = 190	feature = 643	correl = -0.0717183	descr = N_Gram_TGAAG
cnt = 191	feature = 526	correl = 0.101548	descr = N_Gram_GGGG
cnt = 192	feature = 712	correl = -0.0786485	descr = N_Gram_TTTCC
cnt = 193	feature = 39	correl = -0.267577	descr = Position_Specific_Bin_Base_18_Base_A
cnt = 194	feature = 14	correl = 0.0891135	descr = Position_Specific_Bin_Base_5_Base_C
cnt = 195	feature = 473	correl = 0.0582656	descr = N_Gram_GCGCC
cnt = 196	feature = 691	correl = -0.0486398	descr = N_Gram_TTCG
cnt = 197	feature = 52	correl = -0.179394	descr = Gibbs_of_Target_Sequence__Pos_14_Step_1
cnt = 198	feature = 504	correl = 0.0734098	descr = N_Gram_GGCA
cnt = 199	feature = 640	correl = 0.0509196	descr = N_Gram_TCTTT
cnt = 200	feature = 76	correl = -0.059011	descr = Xue_Structure_Feature_A110
cnt = 201	feature = 35	correl = 0.132939	descr = Position_Specific_Bin_Base_16_Base_C
cnt = 202	feature = 695	correl = -0.204811	descr = N_Gram_TTCTC
cnt = 203	feature = 56	correl = -0.285192	descr = Gibbs_of_Target_Sequence__Pos_19_Step_1
cnt = 204	feature = 284	correl = 0.0778066	descr = N_Gram_CATC
cnt = 205	feature = 718	correl = -0.1575	descr = N_Gram_TTTTC
cnt = 206	feature = 26	correl = 0.172887	descr = Position_Specific_Bin_Base_12_Base_C
cnt = 207	feature = 73	correl = 0.0609044	descr = Fold_of_RNAi_Sequence_Pos_15
cnt = 208	feature = 61	correl = 0.168852	descr = Fold_of_RNAi_Sequence_Pos_0
cnt = 209	feature = 291	correl = 0.108972	descr = N_Gram_CCAA
cnt = 210	feature = 233	correl = -0.0440288	descr = N_Gram_ATG
cnt = 211	feature = 82	correl = 0.0497266	descr = Xue_Structure_Feature_C011
cnt = 212	feature = 207	correl = -0.094282	descr = N_Gram_AGTC
cnt = 213	feature = 314	correl = 0.128341	descr = N_Gram_CCGGG
cnt = 214	feature = 54	correl = -0.120437	descr = Gibbs_of_Target_Sequence__Pos_17_Step_1
cnt = 215	feature = 394	correl = -0.122047	descr = N_Gram_CTTC
cnt = 216	feature = 64	correl = 0.083141	descr = Fold_of_RNAi_Sequence_Pos_3
cnt = 217	feature = 545	correl = -0.0580049	descr = N_Gram_GTCC
cnt = 218	feature = 81	correl = 0.0445739	descr = Xue_Structure_Feature_C100
cnt = 219	feature = 432	correl = -0.0485555	descr = N_Gram_GAT
cnt = 220	feature = 481	correl = 0.0646111	descr = N_Gram_GCT
cnt = 221	feature = 555	correl = 0.151964	descr = N_Gram_GTG
cnt = 222	feature = 446	correl = 0.122317	descr = N_Gram_GCA
cnt = 223	feature = 327	correl = -0.0713729	descr = N_Gram_CGA
cnt = 224	feature = 697	correl = -0.0625514	descr = N_Gram_TTG
cnt = 225	feature = 80	correl = 0.080354	descr = Xue_Structure_Feature_C110
cnt = 226	feature = 303	correl = 0.0448825	descr = N_Gram_CCC
cnt = 227	feature = 717	correl = -0.1552	descr = N_Gram_TTTT
cnt = 228	feature = 86	correl = 0.108566	descr = Xue_Structure_Feature_G110
cnt = 229	feature = 694	correl = -0.214266	descr = N_Gram_TTCT
cnt = 230	feature = 225	correl = -0.0514077	descr = N_Gram_ATC
cnt = 231	feature = 641	correl = -0.0947727	descr = N_Gram_TGA
cnt = 232	feature = 376	correl = -0.100549	descr = N_Gram_CTC
cnt = 233	feature = 248	correl = 0.135025	descr = N_Gram_CAA
cnt = 234	feature = 574	correl = -0.0639488	descr = N_Gram_TA
cnt = 235	feature = 391	correl = -0.110851	descr = N_Gram_CTT
cnt = 236	feature = 79	correl = 0.0941971	descr = Xue_Structure_Feature_C111
cnt = 237	feature = 594	correl = -0.138975	descr = N_Gram_TC
cnt = 238	feature = 60	correl = -0.0509974	descr = PF_RNAi_Fold_3'Free_Count
cnt = 239	feature = 709	correl = -0.10885	descr = N_Gram_TTT
cnt = 240	feature = 343	correl = 0.0747964	descr = N_Gram_CGG
cnt = 241	feature = 458	correl = 0.108922	descr = N_Gram_GCC
cnt = 242	feature = 59	correl = -0.139778	descr = PF_RNAi_Fold_5'Free_Count
cnt = 243	feature = 503	correl = 0.144805	descr = N_Gram_GGC
cnt = 244	feature = 58	correl = -0.190267	descr = PF_RNAi_Fold_Energy
num rows = 521
num_elements = 127645
*
optimization finished, #iter = 520
nu = 0.547360
obj = -45.601186, rho = -0.172926
nSV = 363, nBSV = 215
num rows = 58
num_elements = 14210
*
optimization finished, #iter = 41
nu = 0.509773
obj = -5.011838, rho = -0.360469
nSV = 43, nBSV = 16
*
optimization finished, #iter = 520
nu = 0.547360
obj = -45.601186, rho = -0.172926
nSV = 363, nBSV = 215
CFS merit scores = 1.22163
CFS merit scores = 1.55718
CFS merit scores = 1.82664
CFS merit scores = 2.05698
CFS merit scores = 2.26877
CFS merit scores = 2.46389
CFS merit scores = 2.64377
CFS merit scores = 2.81081
CFS merit scores = 2.96809
CFS merit scores = 3.11662
CFS merit scores = 3.25725
CFS merit scores = 3.38796
CFS merit scores = 3.51355
CFS merit scores = 3.63352
CFS merit scores = 3.74659
CFS merit scores = 3.85349
CFS merit scores = 3.95722
CFS merit scores = 4.05801
CFS merit scores = 4.15613
CFS merit scores = 4.24942
CFS merit scores = 4.33962
CFS merit scores = 4.42629
CFS merit scores = 4.50936
CFS merit scores = 4.58967
CFS merit scores = 4.66408
CFS merit scores = 4.73573
CFS merit scores = 4.80414
CFS merit scores = 4.86998
CFS merit scores = 4.93257
CFS merit scores = 4.99268
CFS merit scores = 5.04984
CFS merit scores = 5.10448
CFS merit scores = 5.15603
CFS merit scores = 5.20543
CFS merit scores = 5.25236
CFS merit scores = 5.29398
CFS merit scores = 5.33573
CFS merit scores = 5.37425
CFS merit scores = 5.40808
CFS merit scores = 5.43988
CFS merit scores = 5.4685
CFS merit scores = 5.49649
CFS merit scores = 5.52246
CFS merit scores = 5.54512
CFS merit scores = 5.56616
CFS merit scores = 5.5856
CFS merit scores = 5.60499
CFS merit scores = 5.62501
CFS merit scores = 5.64368
CFS merit scores = 5.66177
CFS merit scores = 5.67933
CFS merit scores = 5.69585
CFS merit scores = 5.71194
CFS merit scores = 5.72677
CFS merit scores = 5.74084
CFS merit scores = 5.75369
CFS merit scores = 5.76418
CFS merit scores = 5.77296
CFS merit scores = 5.7806
CFS merit scores = 5.78749
CFS merit scores = 5.79193
CFS merit scores = 5.79685
CFS merit scores = 5.80146
CFS merit scores = 5.80581
CFS merit scores = 5.81052
CFS merit scores = 5.8162
CFS merit scores = 5.81841
CFS merit scores = 5.82013
CFS merit scores = 5.82199
CFS merit scores = 5.82458
CFS merit scores = 5.82784
CFS merit scores = 5.82979
CFS merit scores = 5.83131
CFS merit scores = 5.83139
CFS merit scores = 5.8303
CFS merit scores = 5.82913
CFS merit scores = 5.82858
CFS merit scores = 5.82789
CFS merit scores = 5.82579
CFS merit scores = 5.82389
CFS merit scores = 5.82208
CFS merit scores = 5.82073
CFS merit scores = 5.81978
CFS merit scores = 5.81945
CFS merit scores = 5.81755
CFS merit scores = 5.81614
CFS merit scores = 5.8145
CFS merit scores = 5.81197
CFS merit scores = 5.80972
CFS merit scores = 5.80768
CFS merit scores = 5.80589
CFS merit scores = 5.80223
CFS merit scores = 5.79745
CFS merit scores = 5.79236
CFS merit scores = 5.78672
CFS merit scores = 5.78172
CFS merit scores = 5.7765
CFS merit scores = 5.77093
CFS merit scores = 5.76477
CFS merit scores = 5.75739
CFS merit scores = 5.74978
CFS merit scores = 5.74263
CFS merit scores = 5.7336
CFS merit scores = 5.72499
CFS merit scores = 5.71691
CFS merit scores = 5.70836
CFS merit scores = 5.7001
CFS merit scores = 5.69077
CFS merit scores = 5.6819
CFS merit scores = 5.67319
CFS merit scores = 5.66404
CFS merit scores = 5.65466
CFS merit scores = 5.64508
CFS merit scores = 5.63552
CFS merit scores = 5.62625
CFS merit scores = 5.61646
CFS merit scores = 5.60651
CFS merit scores = 5.59686
CFS merit scores = 5.58728
CFS merit scores = 5.5777
CFS merit scores = 5.56843
CFS merit scores = 5.55801
CFS merit scores = 5.5473
CFS merit scores = 5.53636
CFS merit scores = 5.52494
CFS merit scores = 5.51386
CFS merit scores = 5.50325
CFS merit scores = 5.49282
CFS merit scores = 5.48251
CFS merit scores = 5.47221
CFS merit scores = 5.46226
CFS merit scores = 5.45271
CFS merit scores = 5.44341
CFS merit scores = 5.43383
CFS merit scores = 5.42453
CFS merit scores = 5.41501
CFS merit scores = 5.40501
CFS merit scores = 5.39488
CFS merit scores = 5.38488
CFS merit scores = 5.37492
CFS merit scores = 5.36506
CFS merit scores = 5.35523
CFS merit scores = 5.34539
CFS merit scores = 5.33597
CFS merit scores = 5.32653
CFS merit scores = 5.31735
CFS merit scores = 5.30851
CFS merit scores = 5.29946
CFS merit scores = 5.29018
CFS merit scores = 5.28094
CFS merit scores = 5.27187
CFS merit scores = 5.26287
CFS merit scores = 5.25407
CFS merit scores = 5.24524
CFS merit scores = 5.23661
CFS merit scores = 5.22808
CFS merit scores = 5.21926
CFS merit scores = 5.21071
CFS merit scores = 5.20198
CFS merit scores = 5.19356
CFS merit scores = 5.18507
CFS merit scores = 5.17634
CFS merit scores = 5.16746
CFS merit scores = 5.15875
CFS merit scores = 5.14998
CFS merit scores = 5.1413
CFS merit scores = 5.13265
CFS merit scores = 5.1242
CFS merit scores = 5.11601
CFS merit scores = 5.10786
CFS merit scores = 5.09966
CFS merit scores = 5.09155
CFS merit scores = 5.0837
CFS merit scores = 5.07592
CFS merit scores = 5.06844
CFS merit scores = 5.06101
CFS merit scores = 5.0535
CFS merit scores = 5.0458
CFS merit scores = 5.03827
CFS merit scores = 5.03062
CFS merit scores = 5.02319
CFS merit scores = 5.01568
CFS merit scores = 5.00761
CFS merit scores = 4.9993
CFS merit scores = 4.99106
CFS merit scores = 4.98298
CFS merit scores = 4.97464
CFS merit scores = 4.9665
CFS merit scores = 4.95846
CFS merit scores = 4.95
CFS merit scores = 4.94164
CFS merit scores = 4.93345
CFS merit scores = 4.92514
CFS merit scores = 4.9165
CFS merit scores = 4.90816
CFS merit scores = 4.89961
CFS merit scores = 4.89117
CFS merit scores = 4.88272
CFS merit scores = 4.87426
CFS merit scores = 4.86557
CFS merit scores = 4.85649
CFS merit scores = 4.84747
CFS merit scores = 4.83848
CFS merit scores = 4.82927
CFS merit scores = 4.82015
CFS merit scores = 4.81117
CFS merit scores = 4.80211
CFS merit scores = 4.79246
CFS merit scores = 4.78288
CFS merit scores = 4.77316
CFS merit scores = 4.76337
CFS merit scores = 4.75281
CFS merit scores = 4.74197
CFS merit scores = 4.73091
CFS merit scores = 4.71994
CFS merit scores = 4.70915
CFS merit scores = 4.69758
CFS merit scores = 4.68549
CFS merit scores = 4.67315
CFS merit scores = 4.66108
CFS merit scores = 4.64797
CFS merit scores = 4.63483
CFS merit scores = 4.62168
CFS merit scores = 4.60594
CFS merit scores = 4.58996
CFS merit scores = 4.57242
CFS merit scores = 4.55418
cnt = 1	feature = 674	correl = -0.221627	descr = N_Gram_TTCTC
cnt = 2	feature = 54	correl = -0.185982	descr = Gibbs_of_Target_Sequence__Pos_7_Step_1
cnt = 3	feature = 312	correl = 0.140134	descr = N_Gram_CCGGG
cnt = 4	feature = 357	correl = 0.0788089	descr = N_Gram_CGTGG
cnt = 5	feature = 303	correl = 0.073181	descr = N_Gram_CCCGA
cnt = 6	feature = 574	correl = 0.0675531	descr = N_Gram_TATAT
cnt = 7	feature = 508	correl = 0.0450415	descr = N_Gram_GGGGT
cnt = 8	feature = 301	correl = 0.0450415	descr = N_Gram_CCCCG
cnt = 9	feature = 599	correl = 0.0553946	descr = N_Gram_TCCTA
cnt = 10	feature = 209	correl = 0.0886556	descr = N_Gram_AGTTA
cnt = 11	feature = 432	correl = 0.0836764	descr = N_Gram_GCAAT
cnt = 12	feature = 327	correl = -0.0492258	descr = N_Gram_CGACC
cnt = 13	feature = 505	correl = 0.0450415	descr = N_Gram_GGGCT
cnt = 14	feature = 241	correl = 0.0669167	descr = N_Gram_ATTCC
cnt = 15	feature = 351	correl = -0.0676911	descr = N_Gram_CGTAC
cnt = 16	feature = 364	correl = 0.0661461	descr = N_Gram_CTAGG
cnt = 17	feature = 541	correl = 0.0570008	descr = N_Gram_GTGCG
cnt = 18	feature = 606	correl = -0.0492258	descr = N_Gram_TCGCA
cnt = 19	feature = 309	correl = 0.0450415	descr = N_Gram_CCGCA
cnt = 20	feature = 283	correl = 0.0553759	descr = N_Gram_CATTA
cnt = 21	feature = 514	correl = 0.0551954	descr = N_Gram_GGTGC
cnt = 22	feature = 527	correl = 0.176369	descr = N_Gram_GTCAG
cnt = 23	feature = 363	correl = 0.0563769	descr = N_Gram_CTACT
cnt = 24	feature = 648	correl = 0.0463545	descr = N_Gram_TGGGT
cnt = 25	feature = 653	correl = 0.0591248	descr = N_Gram_TGTAA
cnt = 26	feature = 207	correl = 0.0975619	descr = N_Gram_AGTGT
cnt = 27	feature = 473	correl = -0.0498594	descr = N_Gram_GGAAC
cnt = 28	feature = 441	correl = -0.045258	descr = N_Gram_GCATG
cnt = 29	feature = 426	correl = 0.0484501	descr = N_Gram_GATTG
cnt = 30	feature = 382	correl = -0.0684932	descr = N_Gram_CTGCC
cnt = 31	feature = 252	correl = 0.0616903	descr = N_Gram_CAAGC
cnt = 32	feature = 539	correl = 0.0611525	descr = N_Gram_GTGAC
cnt = 33	feature = 313	correl = -0.0641534	descr = N_Gram_CCGGT
cnt = 34	feature = 350	correl = -0.0562403	descr = N_Gram_CGTAA
cnt = 35	feature = 318	correl = 0.0670616	descr = N_Gram_CCTCA
cnt = 36	feature = 593	correl = 0.0520764	descr = N_Gram_TCCCG
cnt = 37	feature = 308	correl = 0.0450415	descr = N_Gram_CCGAA
cnt = 38	feature = 460	correl = 0.054097	descr = N_Gram_GCGGT
cnt = 39	feature = 343	correl = 0.0496787	descr = N_Gram_CGGCC
cnt = 40	feature = 526	correl = -0.0512522	descr = N_Gram_GTCAA
cnt = 41	feature = 500	correl = 0.106148	descr = N_Gram_GGGAC
cnt = 42	feature = 334	correl = -0.0494292	descr = N_Gram_CGATG
cnt = 43	feature = 463	correl = -0.129118	descr = N_Gram_GCGTC
cnt = 44	feature = 596	correl = -0.0802348	descr = N_Gram_TCCGC
cnt = 45	feature = 226	correl = -0.095802	descr = N_Gram_ATCGG
cnt = 46	feature = 626	correl = -0.0813103	descr = N_Gram_TGAGA
cnt = 47	feature = 640	correl = 0.0637596	descr = N_Gram_TGGAG
cnt = 48	feature = 404	correl = 0.0444698	descr = N_Gram_GACAC
cnt = 49	feature = 451	correl = 0.0704072	descr = N_Gram_GCCTC
cnt = 50	feature = 510	correl = -0.0444272	descr = N_Gram_GGGTT
cnt = 51	feature = 501	correl = 0.120675	descr = N_Gram_GGGAG
cnt = 52	feature = 393	correl = 0.0844645	descr = N_Gram_CTTGG
cnt = 53	feature = 267	correl = 0.0670594	descr = N_Gram_CACTC
cnt = 54	feature = 258	correl = 0.0832887	descr = N_Gram_CACAG
cnt = 55	feature = 324	correl = -0.114938	descr = N_Gram_CCTTC
cnt = 56	feature = 380	correl = -0.0732144	descr = N_Gram_CTGAT
cnt = 57	feature = 464	correl = 0.0544286	descr = N_Gram_GCGTG
cnt = 58	feature = 546	correl = 0.0471497	descr = N_Gram_GTGTA
cnt = 59	feature = 235	correl = -0.0659481	descr = N_Gram_ATGCT
cnt = 60	feature = 253	correl = 0.0825601	descr = N_Gram_CAAGG
cnt = 61	feature = 290	correl = 0.0594077	descr = N_Gram_CCACC
cnt = 62	feature = 492	correl = -0.084973	descr = N_Gram_GGCGA
cnt = 63	feature = 340	correl = 0.0637315	descr = N_Gram_CGGAA
cnt = 64	feature = 367	correl = 0.0634333	descr = N_Gram_CTATG
cnt = 65	feature = 225	correl = -0.0492258	descr = N_Gram_ATCGC
cnt = 66	feature = 386	correl = 0.0450415	descr = N_Gram_CTTAC
cnt = 67	feature = 440	correl = 0.10902	descr = N_Gram_GCATC
cnt = 68	feature = 665	correl = -0.073479	descr = N_Gram_TTACC
cnt = 69	feature = 321	correl = 0.0720865	descr = N_Gram_CCTGC
cnt = 70	feature = 509	correl = 0.0928145	descr = N_Gram_GGGTC
cnt = 71	feature = 304	correl = 0.0687388	descr = N_Gram_CCCGC
cnt = 72	feature = 516	correl = 0.0576326	descr = N_Gram_GGTTG
cnt = 73	feature = 494	correl = 0.0903571	descr = N_Gram_GGCGG
cnt = 74	feature = 425	correl = -0.0717742	descr = N_Gram_GATTA
cnt = 75	feature = 659	correl = 0.0506229	descr = N_Gram_TGTGT
cnt = 76	feature = 605	correl = -0.14911	descr = N_Gram_TCGAG
cnt = 77	feature = 472	correl = 0.120547	descr = N_Gram_GGAAA
cnt = 78	feature = 654	correl = -0.0671181	descr = N_Gram_TGTCA
cnt = 79	feature = 580	correl = 0.0952317	descr = N_Gram_TCACC
cnt = 80	feature = 291	correl = -0.0447983	descr = N_Gram_CCACG
cnt = 81	feature = 255	correl = 0.0520892	descr = N_Gram_CAATA
cnt = 82	feature = 485	correl = 0.052131	descr = N_Gram_GGCAG
cnt = 83	feature = 686	correl = 0.0546418	descr = N_Gram_TTGGT
cnt = 84	feature = 337	correl = 0.0570008	descr = N_Gram_CGCTA
cnt = 85	feature = 504	correl = 0.0776445	descr = N_Gram_GGGCG
cnt = 86	feature = 228	correl = 0.0796666	descr = N_Gram_ATCTG
cnt = 87	feature = 481	correl = -0.106626	descr = N_Gram_GGATC
cnt = 88	feature = 280	correl = 0.109566	descr = N_Gram_CATCT
cnt = 89	feature = 644	correl = 0.131806	descr = N_Gram_TGGCT
cnt = 90	feature = 407	correl = 0.0591652	descr = N_Gram_GACCG
cnt = 91	feature = 529	correl = 0.0512049	descr = N_Gram_GTCCC
cnt = 92	feature = 437	correl = 0.062322	descr = N_Gram_GCAGC
cnt = 93	feature = 448	correl = 0.0721921	descr = N_Gram_GCCGG
cnt = 94	feature = 536	correl = -0.0659935	descr = N_Gram_GTCTT
cnt = 95	feature = 276	correl = 0.121945	descr = N_Gram_CAGTG
cnt = 96	feature = 136	correl = 0.0466507	descr = N_Gram_AATAT
cnt = 97	feature = 375	correl = -0.0439351	descr = N_Gram_CTCCG
cnt = 98	feature = 211	correl = -0.114928	descr = N_Gram_AGTTT
cnt = 99	feature = 399	correl = 0.107687	descr = N_Gram_GAAGA
cnt = 100	feature = 467	correl = 0.0824739	descr = N_Gram_GCTGG
cnt = 101	feature = 547	correl = 0.0693062	descr = N_Gram_GTGTG
cnt = 102	feature = 305	correl = 0.0705893	descr = N_Gram_CCCGG
cnt = 103	feature = 612	correl = -0.0777771	descr = N_Gram_TCTCA
cnt = 104	feature = 44	correl = 0.100401	descr = Position_Specific_Bin_Base_18_Base_C
cnt = 105	feature = 520	correl = 0.0468747	descr = N_Gram_GTAC
cnt = 106	feature = 77	correl = -0.0508233	descr = Fold_of_RNAi_Sequence_Pos_18
cnt = 107	feature = 281	correl = -0.0453982	descr = N_Gram_CATGA
cnt = 108	feature = 476	correl = 0.125541	descr = N_Gram_GGACC
cnt = 109	feature = 503	correl = 0.124141	descr = N_Gram_GGGCC
cnt = 110	feature = 555	correl = -0.0479684	descr = N_Gram_GTTGT
cnt = 111	feature = 544	correl = 0.13832	descr = N_Gram_GTGGC
cnt = 112	feature = 458	correl = 0.0660122	descr = N_Gram_GCGGC
cnt = 113	feature = 24	correl = -0.0554109	descr = Position_Specific_Bin_Base_9_Base_T
cnt = 114	feature = 39	correl = -0.0496727	descr = Position_Specific_Bin_Base_16_Base_T
cnt = 115	feature = 416	correl = -0.105056	descr = N_Gram_GAGTT
cnt = 116	feature = 563	correl = -0.0880709	descr = N_Gram_TAAG
cnt = 117	feature = 466	correl = -0.0778558	descr = N_Gram_GCTCC
cnt = 118	feature = 8	correl = -0.072672	descr = Position_Specific_Bin_Base_2_Base_A
cnt = 119	feature = 453	correl = -0.0571668	descr = N_Gram_GCGA
cnt = 120	feature = 645	correl = 0.0920003	descr = N_Gram_TGGG
cnt = 121	feature = 627	correl = -0.0493541	descr = N_Gram_TGAGG
cnt = 122	feature = 30	correl = -0.141854	descr = Position_Specific_Bin_Base_12_Base_T
cnt = 123	feature = 631	correl = -0.126073	descr = N_Gram_TGATT
cnt = 124	feature = 538	correl = 0.055444	descr = N_Gram_GTGA
cnt = 125	feature = 496	correl = 0.154164	descr = N_Gram_GGCTT
cnt = 126	feature = 23	correl = 0.05953	descr = Position_Specific_Bin_Base_9_Base_G
cnt = 127	feature = 11	correl = 0.0715807	descr = Position_Specific_Bin_Base_2_Base_T
cnt = 128	feature = 643	correl = -0.0845715	descr = N_Gram_TGGCG
cnt = 129	feature = 655	correl = 0.0580018	descr = N_Gram_TGTCC
cnt = 130	feature = 18	correl = 0.0753239	descr = Position_Specific_Bin_Base_5_Base_G
cnt = 131	feature = 33	correl = -0.0934854	descr = Position_Specific_Bin_Base_14_Base_A
cnt = 132	feature = 392	correl = -0.114554	descr = N_Gram_CTTGC
cnt = 133	feature = 40	correl = -0.0543457	descr = Position_Specific_Bin_Base_17_Base_A
cnt = 134	feature = 314	correl = 0.0671655	descr = N_Gram_CCGT
cnt = 135	feature = 160	correl = -0.071104	descr = N_Gram_ACGAT
cnt = 136	feature = 278	correl = 0.0945637	descr = N_Gram_CATCC
cnt = 137	feature = 76	correl = 0.0592468	descr = Fold_of_RNAi_Sequence_Pos_14
cnt = 138	feature = 51	correl = -0.0481894	descr = Gibbs_of_Target_Sequence__Pos_4_Step_1
cnt = 139	feature = 579	correl = 0.0447217	descr = N_Gram_TCAC
cnt = 140	feature = 591	correl = 0.0648661	descr = N_Gram_TCCC
cnt = 141	feature = 57	correl = -0.100348	descr = Gibbs_of_Target_Sequence__Pos_13_Step_1
cnt = 142	feature = 601	correl = -0.148115	descr = N_Gram_TCCTT
cnt = 143	feature = 450	correl = 0.119503	descr = N_Gram_GCCT
cnt = 144	feature = 81	correl = 0.103328	descr = Xue_Structure_Feature_A101
cnt = 145	feature = 9	correl = 0.078318	descr = Position_Specific_Bin_Base_2_Base_C
cnt = 146	feature = 597	correl = -0.0866761	descr = N_Gram_TCCGG
cnt = 147	feature = 35	correl = 0.0686014	descr = Position_Specific_Bin_Base_14_Base_T
cnt = 148	feature = 649	correl = 0.0585371	descr = N_Gram_TGGT
cnt = 149	feature = 73	correl = 0.0674259	descr = Fold_of_RNAi_Sequence_Pos_11
cnt = 150	feature = 38	correl = 0.0460823	descr = Position_Specific_Bin_Base_16_Base_G
cnt = 151	feature = 475	correl = 0.090033	descr = N_Gram_GGAC
cnt = 152	feature = 391	correl = -0.0864316	descr = N_Gram_CTTGA
cnt = 153	feature = 272	correl = -0.147982	descr = N_Gram_CAGCT
cnt = 154	feature = 79	correl = -0.0599699	descr = Xue_Structure_Feature_A110
cnt = 155	feature = 468	correl = 0.0608741	descr = N_Gram_GCTT
cnt = 156	feature = 557	correl = -0.0878071	descr = N_Gram_GTTTT
cnt = 157	feature = 619	correl = -0.0577328	descr = N_Gram_TCTTG
cnt = 158	feature = 484	correl = 0.083642	descr = N_Gram_GGCA
cnt = 159	feature = 361	correl = 0.0904271	descr = N_Gram_CTA
cnt = 160	feature = 14	correl = 0.0478372	descr = Position_Specific_Bin_Base_4_Base_C
cnt = 161	feature = 265	correl = -0.0871877	descr = N_Gram_CACGA
cnt = 162	feature = 244	correl = -0.100859	descr = N_Gram_ATTT
cnt = 163	feature = 623	correl = -0.0747605	descr = N_Gram_TGAAG
cnt = 164	feature = 478	correl = 0.102351	descr = N_Gram_GGAG
cnt = 165	feature = 105	correl = 0.155594	descr = Fold_of_Target_NoEndbrace_noends_Pos_18
cnt = 166	feature = 17	correl = 0.0832069	descr = Position_Specific_Bin_Base_5_Base_C
cnt = 167	feature = 292	correl = -0.0840023	descr = N_Gram_CCAG
cnt = 168	feature = 231	correl = -0.0674853	descr = N_Gram_ATGA
cnt = 169	feature = 274	correl = 0.133558	descr = N_Gram_CAGT
cnt = 170	feature = 13	correl = -0.0659148	descr = Position_Specific_Bin_Base_4_Base_A
cnt = 171	feature = 34	correl = 0.0449651	descr = Position_Specific_Bin_Base_14_Base_C
cnt = 172	feature = 72	correl = 0.0485657	descr = Fold_of_RNAi_Sequence_Pos_10
cnt = 173	feature = 353	correl = -0.127818	descr = N_Gram_CGTCG
cnt = 174	feature = 535	correl = -0.0732795	descr = N_Gram_GTCT
cnt = 175	feature = 683	correl = 0.0553121	descr = N_Gram_TTGG
cnt = 176	feature = 36	correl = -0.122514	descr = Position_Specific_Bin_Base_16_Base_A
cnt = 177	feature = 341	correl = 0.103406	descr = N_Gram_CGGC
cnt = 178	feature = 28	correl = 0.136225	descr = Position_Specific_Bin_Base_12_Base_C
cnt = 179	feature = 540	correl = 0.0577975	descr = N_Gram_GTGC
cnt = 180	feature = 32	correl = 0.08487	descr = Position_Specific_Bin_Base_13_Base_C
cnt = 181	feature = 614	correl = -0.118725	descr = N_Gram_TCTCT
cnt = 182	feature = 10	correl = -0.0614154	descr = Position_Specific_Bin_Base_2_Base_G
cnt = 183	feature = 69	correl = 0.173695	descr = Fold_of_RNAi_Sequence_Pos_2
cnt = 184	feature = 545	correl = 0.0783838	descr = N_Gram_GTGT
cnt = 185	feature = 277	correl = 0.0729598	descr = N_Gram_CATC
cnt = 186	feature = 681	correl = -0.0898801	descr = N_Gram_TTGC
cnt = 187	feature = 471	correl = 0.0769589	descr = N_Gram_GGAA
cnt = 188	feature = 602	correl = -0.0785299	descr = N_Gram_TCG
cnt = 189	feature = 677	correl = -0.0690254	descr = N_Gram_TTGA
cnt = 190	feature = 60	correl = -0.114628	descr = Gibbs_of_Target_Sequence__Pos_17_Step_1
cnt = 191	feature = 389	correl = -0.205187	descr = N_Gram_CTTCT
cnt = 192	feature = 67	correl = 0.180286	descr = Fold_of_RNAi_Sequence_Pos_0
cnt = 193	feature = 446	correl = 0.083521	descr = N_Gram_GCCG
cnt = 194	feature = 80	correl = 0.0709011	descr = Xue_Structure_Feature_A100
cnt = 195	feature = 58	correl = -0.171832	descr = Gibbs_of_Target_Sequence__Pos_14_Step_1
cnt = 196	feature = 691	correl = -0.0692288	descr = N_Gram_TTTCC
cnt = 197	feature = 424	correl = -0.0648451	descr = N_Gram_GATT
cnt = 198	feature = 456	correl = 0.0897644	descr = N_Gram_GCGG
cnt = 199	feature = 61	correl = -0.190527	descr = Gibbs_of_Target_Sequence__Pos_18_Step_1
cnt = 200	feature = 525	correl = -0.0847882	descr = N_Gram_GTC
cnt = 201	feature = 59	correl = -0.0532804	descr = Gibbs_of_Target_Sequence__Pos_15_Step_1
cnt = 202	feature = 697	correl = -0.102371	descr = N_Gram_TTTTT
cnt = 203	feature = 248	correl = 0.137021	descr = N_Gram_CAA
cnt = 204	feature = 662	correl = -0.0770247	descr = N_Gram_TTA
cnt = 205	feature = 461	correl = -0.0884055	descr = N_Gram_GCGT
cnt = 206	feature = 613	correl = -0.118597	descr = N_Gram_TCTCC
cnt = 207	feature = 641	correl = 0.0696033	descr = N_Gram_TGGC
cnt = 208	feature = 83	correl = 0.0787529	descr = Xue_Structure_Feature_C110
cnt = 209	feature = 531	correl = -0.0860112	descr = N_Gram_GTCG
cnt = 210	feature = 335	correl = 0.0598446	descr = N_Gram_CGCC
cnt = 211	feature = 578	correl = 0.0484045	descr = N_Gram_TCA
cnt = 212	feature = 222	correl = -0.0590112	descr = N_Gram_ATC
cnt = 213	feature = 390	correl = -0.0512649	descr = N_Gram_CTTG
cnt = 214	feature = 511	correl = 0.0715981	descr = N_Gram_GGT
cnt = 215	feature = 417	correl = -0.0721812	descr = N_Gram_GAT
cnt = 216	feature = 82	correl = 0.108334	descr = Xue_Structure_Feature_C111
cnt = 217	feature = 690	correl = -0.0968157	descr = N_Gram_TTTC
cnt = 218	feature = 609	correl = -0.105703	descr = N_Gram_TCT
cnt = 219	feature = 695	correl = -0.144447	descr = N_Gram_TTTTC
cnt = 220	feature = 497	correl = 0.178305	descr = N_Gram_GGG
cnt = 221	feature = 616	correl = -0.0945642	descr = N_Gram_TCTT
cnt = 222	feature = 86	correl = 0.104148	descr = Xue_Structure_Feature_G111
cnt = 223	feature = 676	correl = -0.0521481	descr = N_Gram_TTG
cnt = 224	feature = 688	correl = -0.0669687	descr = N_Gram_TTT
cnt = 225	feature = 483	correl = 0.150884	descr = N_Gram_GGC
cnt = 226	feature = 661	correl = -0.114981	descr = N_Gram_TT
cnt = 227	feature = 64	correl = -0.179519	descr = PF_RNAi_Fold_Energy
num rows = 521
num_elements = 118788
*
optimization finished, #iter = 478
nu = 0.573985
obj = -48.114957, rho = -0.376088
nSV = 358, nBSV = 235
num rows = 58
num_elements = 13224
*
optimization finished, #iter = 44
nu = 0.519794
obj = -4.594823, rho = -0.404100
nSV = 46, nBSV = 19
*
optimization finished, #iter = 478
nu = 0.573985
obj = -48.114957, rho = -0.376088
nSV = 358, nBSV = 235
CFS merit scores = 1.335
CFS merit scores = 1.58066
CFS merit scores = 1.83405
CFS merit scores = 2.06177
CFS merit scores = 2.26281
CFS merit scores = 2.44856
CFS merit scores = 2.62071
CFS merit scores = 2.78108
CFS merit scores = 2.92982
CFS merit scores = 3.06909
CFS merit scores = 3.20077
CFS merit scores = 3.32693
CFS merit scores = 3.44785
CFS merit scores = 3.56374
CFS merit scores = 3.67475
CFS merit scores = 3.78219
CFS merit scores = 3.88643
CFS merit scores = 3.98425
CFS merit scores = 4.0788
CFS merit scores = 4.17003
CFS merit scores = 4.25756
CFS merit scores = 4.34183
CFS merit scores = 4.4238
CFS merit scores = 4.50183
CFS merit scores = 4.57742
CFS merit scores = 4.65143
CFS merit scores = 4.72417
CFS merit scores = 4.79487
CFS merit scores = 4.86341
CFS merit scores = 4.93061
CFS merit scores = 4.99526
CFS merit scores = 5.05831
CFS merit scores = 5.11878
CFS merit scores = 5.17674
CFS merit scores = 5.23118
CFS merit scores = 5.28429
CFS merit scores = 5.3355
CFS merit scores = 5.38531
CFS merit scores = 5.43242
CFS merit scores = 5.47627
CFS merit scores = 5.51868
CFS merit scores = 5.55975
CFS merit scores = 5.59941
CFS merit scores = 5.6371
CFS merit scores = 5.67228
CFS merit scores = 5.70618
CFS merit scores = 5.73778
CFS merit scores = 5.76593
CFS merit scores = 5.79294
CFS merit scores = 5.8194
CFS merit scores = 5.84566
CFS merit scores = 5.87108
CFS merit scores = 5.89473
CFS merit scores = 5.91688
CFS merit scores = 5.93825
CFS merit scores = 5.95859
CFS merit scores = 5.97821
CFS merit scores = 5.99622
CFS merit scores = 6.01422
CFS merit scores = 6.03198
CFS merit scores = 6.04621
CFS merit scores = 6.05818
CFS merit scores = 6.06954
CFS merit scores = 6.08027
CFS merit scores = 6.09062
CFS merit scores = 6.10014
CFS merit scores = 6.10826
CFS merit scores = 6.11564
CFS merit scores = 6.12211
CFS merit scores = 6.12863
CFS merit scores = 6.13414
CFS merit scores = 6.14013
CFS merit scores = 6.14594
CFS merit scores = 6.15024
CFS merit scores = 6.15335
CFS merit scores = 6.15524
CFS merit scores = 6.15618
CFS merit scores = 6.15679
CFS merit scores = 6.15734
CFS merit scores = 6.15842
CFS merit scores = 6.1596
CFS merit scores = 6.16105
CFS merit scores = 6.15881
CFS merit scores = 6.15662
CFS merit scores = 6.1545
CFS merit scores = 6.15226
cnt = 1	feature = 59	correl = -0.335001	descr = Gibbs_of_Target_Sequence__Pos_20_Step_1
cnt = 2	feature = 563	correl = -0.140999	descr = N_Gram_TAAGT
cnt = 3	feature = 36	correl = 0.134421	descr = Position_Specific_Bin_Base_16_Base_C
cnt = 4	feature = 351	correl = 0.113046	descr = N_Gram_CGTTT
cnt = 5	feature = 516	correl = 0.0482489	descr = N_Gram_GTAAA
cnt = 6	feature = 594	correl = 0.0467614	descr = N_Gram_TCCGA
cnt = 7	feature = 626	correl = 0.0455699	descr = N_Gram_TGACA
cnt = 8	feature = 448	correl = 0.0443714	descr = N_Gram_GCGAG
cnt = 9	feature = 605	correl = -0.0604343	descr = N_Gram_TCGCT
cnt = 10	feature = 612	correl = 0.0562657	descr = N_Gram_TCTAC
cnt = 11	feature = 353	correl = 0.0449682	descr = N_Gram_CTAAA
cnt = 12	feature = 396	correl = -0.0682858	descr = N_Gram_GACCC
cnt = 13	feature = 160	correl = -0.0676986	descr = N_Gram_ACGCA
cnt = 14	feature = 624	correl = 0.051018	descr = N_Gram_TGAAA
cnt = 15	feature = 314	correl = 0.0730871	descr = N_Gram_CGACA
cnt = 16	feature = 545	correl = 0.0660573	descr = N_Gram_GTGTC
cnt = 17	feature = 357	correl = 0.0646514	descr = N_Gram_CTATA
cnt = 18	feature = 286	correl = 0.0837304	descr = N_Gram_CCCAC
cnt = 19	feature = 661	correl = -0.0504621	descr = N_Gram_TGTTC
cnt = 20	feature = 334	correl = 0.0495723	descr = N_Gram_CGGCC
cnt = 21	feature = 659	correl = 0.0943639	descr = N_Gram_TGTGG
cnt = 22	feature = 547	correl = 0.0885336	descr = N_Gram_GTTAA
cnt = 23	feature = 350	correl = -0.0565534	descr = N_Gram_CGTTC
cnt = 24	feature = 258	correl = 0.111347	descr = N_Gram_CAGCG
cnt = 25	feature = 386	correl = 0.0526599	descr = N_Gram_GAAAC
cnt = 26	feature = 593	correl = 0.0519979	descr = N_Gram_TCCCG
cnt = 27	feature = 324	correl = 0.0449682	descr = N_Gram_CGCCA
cnt = 28	feature = 304	correl = 0.0669317	descr = N_Gram_CCTCA
cnt = 29	feature = 606	correl = 0.0815678	descr = N_Gram_TCGGA
cnt = 30	feature = 292	correl = 0.0686314	descr = N_Gram_CCCGC
cnt = 31	feature = 508	correl = -0.0539773	descr = N_Gram_GGGTT
cnt = 32	feature = 648	correl = 0.0529725	descr = N_Gram_TGGGA
cnt = 33	feature = 211	correl = 0.0544521	descr = N_Gram_ATACA
cnt = 34	feature = 649	correl = 0.0880164	descr = N_Gram_TGGGG
cnt = 35	feature = 278	correl = -0.0570146	descr = N_Gram_CCACG
cnt = 36	feature = 536	correl = 0.0573867	descr = N_Gram_GTGCA
cnt = 37	feature = 272	correl = -0.0595348	descr = N_Gram_CATGT
cnt = 38	feature = 255	correl = 0.055695	descr = N_Gram_CACGT
cnt = 39	feature = 231	correl = 0.04675	descr = N_Gram_ATTCT
cnt = 40	feature = 322	correl = 0.0783266	descr = N_Gram_CGCAA
cnt = 41	feature = 244	correl = 0.0824092	descr = N_Gram_CAAGG
cnt = 42	feature = 510	correl = -0.0998537	descr = N_Gram_GGTAA
cnt = 43	feature = 321	correl = -0.0495078	descr = N_Gram_CGATG
cnt = 44	feature = 218	correl = -0.0564014	descr = N_Gram_ATCAT
cnt = 45	feature = 655	correl = -0.0721152	descr = N_Gram_TGTCA
cnt = 46	feature = 301	correl = -0.0541916	descr = N_Gram_CCGTC
cnt = 47	feature = 446	correl = 0.135114	descr = N_Gram_GCCTT
cnt = 48	feature = 540	correl = 0.0440189	descr = N_Gram_GTGGA
cnt = 49	feature = 544	correl = 0.0470247	descr = N_Gram_GTGTA
cnt = 50	feature = 290	correl = 0.0460393	descr = N_Gram_CCCCT
cnt = 51	feature = 399	correl = 0.0885336	descr = N_Gram_GACGG
cnt = 52	feature = 424	correl = -0.102162	descr = N_Gram_GATTT
cnt = 53	feature = 389	correl = -0.0557573	descr = N_Gram_GAAGG
cnt = 54	feature = 222	correl = 0.0596296	descr = N_Gram_ATCTG
cnt = 55	feature = 619	correl = -0.136862	descr = N_Gram_TCTTA
cnt = 56	feature = 591	correl = 0.0607957	descr = N_Gram_TCCCA
cnt = 57	feature = 492	correl = 0.132497	descr = N_Gram_GGCTT
cnt = 58	feature = 529	correl = 0.0984847	descr = N_Gram_GTCGG
cnt = 59	feature = 601	correl = 0.0801168	descr = N_Gram_TCGAC
cnt = 60	feature = 690	correl = 0.0451248	descr = N_Gram_TTTCA
cnt = 61	feature = 382	correl = 0.0573149	descr = N_Gram_CTTGG
cnt = 62	feature = 538	correl = 0.0840186	descr = N_Gram_GTGCT
cnt = 63	feature = 541	correl = 0.10346	descr = N_Gram_GTGGC
cnt = 64	feature = 432	correl = -0.0624977	descr = N_Gram_GCAGA
cnt = 65	feature = 580	correl = 0.0443521	descr = N_Gram_TCAAA
cnt = 66	feature = 276	correl = 0.051351	descr = N_Gram_CCAAT
cnt = 67	feature = 226	correl = -0.050257	descr = N_Gram_ATGCT
cnt = 68	feature = 342	correl = -0.0676986	descr = N_Gram_CGTAC
cnt = 69	feature = 546	correl = 0.0477341	descr = N_Gram_GTGTG
cnt = 70	feature = 367	correl = 0.0617716	descr = N_Gram_CTCGG
cnt = 71	feature = 680	correl = -0.0661787	descr = N_Gram_TTGAC
cnt = 72	feature = 303	correl = 0.0542474	descr = N_Gram_CCTAT
cnt = 73	feature = 674	correl = -0.0732794	descr = N_Gram_TTCGG
cnt = 74	feature = 233	correl = 0.0914607	descr = N_Gram_ATTGT
cnt = 75	feature = 574	correl = -0.0523682	descr = N_Gram_TAGCC
cnt = 76	feature = 392	correl = 0.075687	descr = N_Gram_GAATC
cnt = 77	feature = 602	correl = -0.112239	descr = N_Gram_TCGAG
cnt = 78	feature = 500	correl = 0.104338	descr = N_Gram_GGGCC
cnt = 79	feature = 436	correl = 0.120019	descr = N_Gram_GCATC
cnt = 80	feature = 610	correl = 0.0589902	descr = N_Gram_TCGTT
cnt = 81	feature = 248	correl = 0.0831468	descr = N_Gram_CACAG
cnt = 82	feature = 681	correl = -0.0471707	descr = N_Gram_TTGAG
cnt = 83	feature = 485	correl = 0.0887869	descr = N_Gram_GGCCC
cnt = 84	feature = 341	correl = -0.0704385	descr = N_Gram_CGTAA
cnt = 85	feature = 337	correl = 0.107255	descr = N_Gram_CGGGA
cnt = 86	feature = 641	correl = 0.0649505	descr = N_Gram_TGGAC
num rows = 521
num_elements = 45327
*
optimization finished, #iter = 258
nu = 0.763984
obj = -78.061799, rho = -0.384875
nSV = 408, nBSV = 380
num rows = 58
num_elements = 5046
*
optimization finished, #iter = 25
nu = 0.798537
obj = -9.149503, rho = -0.321932
nSV = 48, nBSV = 45
*
optimization finished, #iter = 258
nu = 0.763984
obj = -78.061799, rho = -0.384875
nSV = 408, nBSV = 380
CFS merit scores = 1.32688
CFS merit scores = 1.56726
CFS merit scores = 1.82408
CFS merit scores = 2.05068
CFS merit scores = 2.24951
CFS merit scores = 2.42785
CFS merit scores = 2.58833
CFS merit scores = 2.73637
CFS merit scores = 2.8683
CFS merit scores = 2.98779
CFS merit scores = 3.09758
CFS merit scores = 3.19703
CFS merit scores = 3.28665
CFS merit scores = 3.36808
cnt = 1	feature = 64	correl = -0.326885	descr = Gibbs_of_Target_Sequence__Pos_20_Step_1
cnt = 2	feature = 28	correl = -0.110489	descr = Position_Specific_Bin_Base_12_Base_A
cnt = 3	feature = 54	correl = -0.123644	descr = Gibbs_of_Target_Sequence__Pos_6_Step_1
cnt = 4	feature = 222	correl = -0.138499	descr = N_Gram_ATAAG
cnt = 5	feature = 645	correl = 0.068652	descr = N_Gram_TGTGA
cnt = 6	feature = 466	correl = 0.0553326	descr = N_Gram_GCTTT
cnt = 7	feature = 231	correl = 0.0856451	descr = N_Gram_ATATA
cnt = 8	feature = 308	correl = 0.0449028	descr = N_Gram_CCGCA
cnt = 9	feature = 291	correl = 0.0512448	descr = N_Gram_CCAAT
cnt = 10	feature = 303	correl = 0.051928	descr = N_Gram_CCCGC
cnt = 11	feature = 218	correl = 0.0686179	descr = N_Gram_AGTTG
cnt = 12	feature = 450	correl = 0.0442697	descr = N_Gram_GCGAG
cnt = 13	feature = 599	correl = -0.0481308	descr = N_Gram_TCGGG
cnt = 14	feature = 633	correl = 0.18328	descr = N_Gram_TGGCT
num rows = 521
num_elements = 7815
*
optimization finished, #iter = 215
nu = 0.782092
obj = -82.125289, rho = -0.346806
nSV = 411, nBSV = 402
num rows = 58
num_elements = 870
*
optimization finished, #iter = 25
nu = 0.800397
obj = -9.567071, rho = -0.334630
nSV = 49, nBSV = 45
*
optimization finished, #iter = 215
nu = 0.782092
obj = -82.125289, rho = -0.346806
nSV = 411, nBSV = 402
CFS merit scores = 1.23429
CFS merit scores = 1.53609
CFS merit scores = 1.79902
CFS merit scores = 2.03198
CFS merit scores = 2.24379
CFS merit scores = 2.43839
CFS merit scores = 2.61792
CFS merit scores = 2.7862
CFS merit scores = 2.94473
CFS merit scores = 3.09501
CFS merit scores = 3.23809
CFS merit scores = 3.37482
CFS merit scores = 3.50154
CFS merit scores = 3.62299
CFS merit scores = 3.73964
CFS merit scores = 3.85199
CFS merit scores = 3.96026
CFS merit scores = 4.06467
CFS merit scores = 4.16574
CFS merit scores = 4.26046
CFS merit scores = 4.35127
CFS merit scores = 4.43933
CFS merit scores = 4.52481
CFS merit scores = 4.60787
CFS merit scores = 4.68865
CFS merit scores = 4.76727
CFS merit scores = 4.84317
CFS merit scores = 4.91406
CFS merit scores = 4.98279
CFS merit scores = 5.04638
CFS merit scores = 5.10749
CFS merit scores = 5.16765
CFS merit scores = 5.2269
CFS merit scores = 5.28198
CFS merit scores = 5.33539
CFS merit scores = 5.38716
CFS merit scores = 5.43541
CFS merit scores = 5.48244
CFS merit scores = 5.52425
CFS merit scores = 5.554
CFS merit scores = 5.58335
CFS merit scores = 5.60719
CFS merit scores = 5.63108
CFS merit scores = 5.65283
CFS merit scores = 5.6723
CFS merit scores = 5.68379
CFS merit scores = 5.69476
CFS merit scores = 5.70284
CFS merit scores = 5.71008
CFS merit scores = 5.71749
CFS merit scores = 5.72599
CFS merit scores = 5.73424
CFS merit scores = 5.74119
CFS merit scores = 5.74835
CFS merit scores = 5.75418
CFS merit scores = 5.75981
CFS merit scores = 5.76481
CFS merit scores = 5.76932
CFS merit scores = 5.77368
CFS merit scores = 5.77764
CFS merit scores = 5.78191
CFS merit scores = 5.78646
CFS merit scores = 5.79074
CFS merit scores = 5.79562
CFS merit scores = 5.79958
CFS merit scores = 5.80368
CFS merit scores = 5.80552
CFS merit scores = 5.80751
CFS merit scores = 5.80809
CFS merit scores = 5.80842
CFS merit scores = 5.80921
CFS merit scores = 5.81025
CFS merit scores = 5.81055
CFS merit scores = 5.81055
CFS merit scores = 5.81068
CFS merit scores = 5.81003
CFS merit scores = 5.80846
CFS merit scores = 5.80597
CFS merit scores = 5.80376
CFS merit scores = 5.80163
CFS merit scores = 5.79935
CFS merit scores = 5.79709
CFS merit scores = 5.79432
CFS merit scores = 5.79102
CFS merit scores = 5.78682
CFS merit scores = 5.78214
CFS merit scores = 5.77602
CFS merit scores = 5.7704
CFS merit scores = 5.76484
CFS merit scores = 5.75801
CFS merit scores = 5.75165
CFS merit scores = 5.74487
CFS merit scores = 5.73798
CFS merit scores = 5.73174
CFS merit scores = 5.72372
CFS merit scores = 5.71588
CFS merit scores = 5.70825
CFS merit scores = 5.70093
CFS merit scores = 5.69337
CFS merit scores = 5.68566
CFS merit scores = 5.67815
CFS merit scores = 5.67047
CFS merit scores = 5.66288
CFS merit scores = 5.65563
CFS merit scores = 5.64767
CFS merit scores = 5.63938
CFS merit scores = 5.63084
CFS merit scores = 5.62226
CFS merit scores = 5.61381
CFS merit scores = 5.60561
CFS merit scores = 5.5964
CFS merit scores = 5.58735
CFS merit scores = 5.57846
CFS merit scores = 5.56977
CFS merit scores = 5.56111
CFS merit scores = 5.55269
CFS merit scores = 5.5437
CFS merit scores = 5.53517
CFS merit scores = 5.52664
CFS merit scores = 5.51794
CFS merit scores = 5.50911
CFS merit scores = 5.50067
CFS merit scores = 5.49215
CFS merit scores = 5.48348
CFS merit scores = 5.47514
CFS merit scores = 5.46664
CFS merit scores = 5.45818
CFS merit scores = 5.44968
CFS merit scores = 5.44069
CFS merit scores = 5.43197
CFS merit scores = 5.42349
CFS merit scores = 5.41463
CFS merit scores = 5.40606
CFS merit scores = 5.39767
CFS merit scores = 5.38965
CFS merit scores = 5.3813
CFS merit scores = 5.37321
CFS merit scores = 5.36548
CFS merit scores = 5.35788
CFS merit scores = 5.35072
CFS merit scores = 5.34325
CFS merit scores = 5.33603
CFS merit scores = 5.32893
CFS merit scores = 5.32141
CFS merit scores = 5.314
CFS merit scores = 5.30672
CFS merit scores = 5.29916
CFS merit scores = 5.29182
CFS merit scores = 5.28432
CFS merit scores = 5.27694
CFS merit scores = 5.26965
CFS merit scores = 5.26224
CFS merit scores = 5.2548
CFS merit scores = 5.24713
CFS merit scores = 5.23942
CFS merit scores = 5.23168
CFS merit scores = 5.22314
CFS merit scores = 5.21476
CFS merit scores = 5.2064
CFS merit scores = 5.198
CFS merit scores = 5.18947
CFS merit scores = 5.18057
CFS merit scores = 5.17185
CFS merit scores = 5.1634
CFS merit scores = 5.15502
CFS merit scores = 5.14629
CFS merit scores = 5.1377
CFS merit scores = 5.12923
CFS merit scores = 5.12084
CFS merit scores = 5.11255
CFS merit scores = 5.10424
CFS merit scores = 5.09605
CFS merit scores = 5.08765
CFS merit scores = 5.07923
CFS merit scores = 5.07088
CFS merit scores = 5.06256
CFS merit scores = 5.05439
CFS merit scores = 5.04577
CFS merit scores = 5.03745
CFS merit scores = 5.02949
CFS merit scores = 5.02095
CFS merit scores = 5.01241
CFS merit scores = 5.00373
CFS merit scores = 4.99514
CFS merit scores = 4.98616
CFS merit scores = 4.97748
CFS merit scores = 4.96829
CFS merit scores = 4.95909
CFS merit scores = 4.95019
CFS merit scores = 4.94135
CFS merit scores = 4.93255
CFS merit scores = 4.92389
CFS merit scores = 4.91512
CFS merit scores = 4.90656
CFS merit scores = 4.89764
CFS merit scores = 4.88851
CFS merit scores = 4.87928
CFS merit scores = 4.86992
CFS merit scores = 4.86041
CFS merit scores = 4.85091
CFS merit scores = 4.84151
CFS merit scores = 4.83217
CFS merit scores = 4.82256
CFS merit scores = 4.81283
CFS merit scores = 4.80255
CFS merit scores = 4.79221
CFS merit scores = 4.78109
CFS merit scores = 4.77002
CFS merit scores = 4.75908
CFS merit scores = 4.74753
CFS merit scores = 4.73554
CFS merit scores = 4.72256
CFS merit scores = 4.70981
CFS merit scores = 4.69623
CFS merit scores = 4.68286
CFS merit scores = 4.66855
CFS merit scores = 4.65375
CFS merit scores = 4.63885
CFS merit scores = 4.62367
CFS merit scores = 4.60758
CFS merit scores = 4.58358
cnt = 1	feature = 677	correl = -0.234287	descr = N_Gram_TTCT
cnt = 2	feature = 340	correl = 0.129862	descr = N_Gram_CGGG
cnt = 3	feature = 313	correl = 0.108045	descr = N_Gram_CCTCA
cnt = 4	feature = 353	correl = 0.0785541	descr = N_Gram_CGTGG
cnt = 5	feature = 321	correl = 0.0729367	descr = N_Gram_CGACA
cnt = 6	feature = 351	correl = 0.070128	descr = N_Gram_CGTGA
cnt = 7	feature = 235	correl = -0.0492413	descr = N_Gram_ATCGC
cnt = 8	feature = 322	correl = -0.0492413	descr = N_Gram_CGACC
cnt = 9	feature = 512	correl = 0.0448498	descr = N_Gram_GGGGT
cnt = 10	feature = 160	correl = 0.0448498	descr = N_Gram_ACAGC
cnt = 11	feature = 301	correl = 0.0448498	descr = N_Gram_CCCCG
cnt = 12	feature = 674	correl = 0.0442881	descr = N_Gram_TTCGA
cnt = 13	feature = 219	correl = 0.0883378	descr = N_Gram_AGTTA
cnt = 14	feature = 324	correl = 0.0883378	descr = N_Gram_CGACT
cnt = 15	feature = 461	correl = 0.0858528	descr = N_Gram_GCTAT
cnt = 16	feature = 361	correl = 0.0857534	descr = N_Gram_CTATT
cnt = 17	feature = 578	correl = 0.0750185	descr = N_Gram_TATAT
cnt = 18	feature = 391	correl = 0.0525049	descr = N_Gram_GAAAC
cnt = 19	feature = 416	correl = 0.0455868	descr = N_Gram_GATAC
cnt = 20	feature = 392	correl = 0.100755	descr = N_Gram_GAAAG
cnt = 21	feature = 555	correl = 0.0445252	descr = N_Gram_GTTGC
cnt = 22	feature = 82	correl = -0.0574263	descr = Xue_Structure_Feature_A010
cnt = 23	feature = 225	correl = 0.0542735	descr = N_Gram_ATACA
cnt = 24	feature = 647	correl = 0.0511865	descr = N_Gram_TGGGA
cnt = 25	feature = 407	correl = -0.0480842	descr = N_Gram_GAGCC
cnt = 26	feature = 267	correl = -0.0447454	descr = N_Gram_CACCC
cnt = 27	feature = 394	correl = -0.0442622	descr = N_Gram_GAAGG
cnt = 28	feature = 641	correl = 0.0884103	descr = N_Gram_TGGAG
cnt = 29	feature = 649	correl = 0.0460523	descr = N_Gram_TGGGT
cnt = 30	feature = 552	correl = 0.0847243	descr = N_Gram_GTTCC
cnt = 31	feature = 511	correl = 0.0756844	descr = N_Gram_GGGGG
cnt = 32	feature = 610	correl = 0.0648799	descr = N_Gram_TCGGA
cnt = 33	feature = 520	correl = 0.0549401	descr = N_Gram_GGTGC
cnt = 34	feature = 272	correl = 0.0966225	descr = N_Gram_CACTC
cnt = 35	feature = 396	correl = 0.0527757	descr = N_Gram_GAATC
cnt = 36	feature = 207	correl = -0.0651342	descr = N_Gram_AGGCT
cnt = 37	feature = 579	correl = 0.0624687	descr = N_Gram_TATGT
cnt = 38	feature = 653	correl = 0.0587498	descr = N_Gram_TGTAA
cnt = 39	feature = 451	correl = -0.0771366	descr = N_Gram_GCGAC
cnt = 40	feature = 228	correl = 0.0463331	descr = N_Gram_ATAGC
cnt = 41	feature = 304	correl = 0.0702418	descr = N_Gram_CCCGG
cnt = 42	feature = 424	correl = -0.0691849	descr = N_Gram_GATTT
cnt = 43	feature = 290	correl = 0.0476934	descr = N_Gram_CCAAT
cnt = 44	feature = 690	correl = -0.0539225	descr = N_Gram_TTGTA
cnt = 45	feature = 600	correl = -0.0649711	descr = N_Gram_TCCGC
cnt = 46	feature = 423	correl = -0.0595979	descr = N_Gram_GATTA
cnt = 47	feature = 623	correl = -0.12972	descr = N_Gram_TCTTA
cnt = 48	feature = 336	correl = 0.057566	descr = N_Gram_CGGAC
cnt = 49	feature = 492	correl = 0.132646	descr = N_Gram_GGCCT
cnt = 50	feature = 209	correl = 0.10018	descr = N_Gram_AGGGG
cnt = 51	feature = 597	correl = 0.0606099	descr = N_Gram_TCCCA
cnt = 52	feature = 312	correl = 0.0784148	descr = N_Gram_CCGTG
cnt = 53	feature = 631	correl = -0.0444781	descr = N_Gram_TGATC
cnt = 54	feature = 303	correl = 0.0684582	descr = N_Gram_CCCGC
cnt = 55	feature = 236	correl = -0.097297	descr = N_Gram_ATCGG
cnt = 56	feature = 291	correl = -0.0450395	descr = N_Gram_CCACG
cnt = 57	feature = 601	correl = -0.0849159	descr = N_Gram_TCCGG
cnt = 58	feature = 432	correl = 0.0824809	descr = N_Gram_GCACT
cnt = 59	feature = 497	correl = 0.153635	descr = N_Gram_GGCTT
cnt = 60	feature = 258	correl = 0.0465688	descr = N_Gram_CAACA
cnt = 61	feature = 473	correl = 0.114234	descr = N_Gram_GGAAA
cnt = 62	feature = 417	correl = 0.075923	descr = N_Gram_GATAT
cnt = 63	feature = 540	correl = 0.047812	descr = N_Gram_GTGAC
cnt = 64	feature = 211	correl = 0.0755699	descr = N_Gram_AGGTT
cnt = 65	feature = 683	correl = -0.0663177	descr = N_Gram_TTGAC
cnt = 66	feature = 510	correl = 0.0877997	descr = N_Gram_GGGGC
cnt = 67	feature = 563	correl = 0.0605012	descr = N_Gram_TAAAT
cnt = 68	feature = 494	correl = 0.0748259	descr = N_Gram_GGCGC
cnt = 69	feature = 483	correl = -0.0892388	descr = N_Gram_GGATC
cnt = 70	feature = 609	correl = -0.0492413	descr = N_Gram_TCGCA
cnt = 71	feature = 574	correl = 0.0802415	descr = N_Gram_TAGCA
cnt = 72	feature = 695	correl = -0.045038	descr = N_Gram_TTTCG
cnt = 73	feature = 218	correl = 0.102945	descr = N_Gram_AGTGT
cnt = 74	feature = 286	correl = 0.0786939	descr = N_Gram_CATCT
cnt = 75	feature = 691	correl = 0.0843309	descr = N_Gram_TTGTG
cnt = 76	feature = 278	correl = 0.0832083	descr = N_Gram_CAGGA
cnt = 77	feature = 363	correl = 0.0649461	descr = N_Gram_CTCAA
cnt = 78	feature = 446	correl = 0.0580428	descr = N_Gram_GCCGC
cnt = 79	feature = 580	correl = -0.0568288	descr = N_Gram_TATTC
cnt = 80	feature = 654	correl = -0.0614479	descr = N_Gram_TGTCA
cnt = 81	feature = 487	correl = 0.0854986	descr = N_Gram_GGCAT
cnt = 82	feature = 440	correl = -0.0510814	descr = N_Gram_GCCAA
cnt = 83	feature = 478	correl = 0.0981411	descr = N_Gram_GGACG
cnt = 84	feature = 612	correl = -0.0487143	descr = N_Gram_TCGTC
cnt = 85	feature = 281	correl = 0.129518	descr = N_Gram_CAGTG
cnt = 86	feature = 456	correl = 0.0575207	descr = N_Gram_GCGGG
cnt = 87	feature = 466	correl = 0.0652103	descr = N_Gram_GCTGC
cnt = 88	feature = 399	correl = 0.0523441	descr = N_Gram_GACCG
cnt = 89	feature = 244	correl = 0.0730959	descr = N_Gram_ATGGG
cnt = 90	feature = 364	correl = 0.0682814	descr = N_Gram_CTCAC
cnt = 91	feature = 525	correl = -0.0627469	descr = N_Gram_GTATC
cnt = 92	feature = 546	correl = 0.0774851	descr = N_Gram_GTGGT
cnt = 93	feature = 441	correl = 0.0978444	descr = N_Gram_GCCAG
cnt = 94	feature = 467	correl = 0.0799764	descr = N_Gram_GCTGG
cnt = 95	feature = 593	correl = 0.0584476	descr = N_Gram_TCCAA
cnt = 96	feature = 481	correl = 0.106159	descr = N_Gram_GGAGC
cnt = 97	feature = 375	correl = 0.0453749	descr = N_Gram_CTGTG
cnt = 98	feature = 645	correl = 0.146803	descr = N_Gram_TGGCT
cnt = 99	feature = 226	correl = -0.0793273	descr = N_Gram_ATACT
cnt = 100	feature = 505	correl = 0.10175	descr = N_Gram_GGGCC
cnt = 101	feature = 404	correl = -0.0768158	descr = N_Gram_GACTG
cnt = 102	feature = 553	correl = -0.07825	descr = N_Gram_GTTCT
cnt = 103	feature = 596	correl = 0.0638738	descr = N_Gram_TCCC
cnt = 104	feature = 274	correl = 0.0834702	descr = N_Gram_CAGCA
cnt = 105	feature = 632	correl = -0.117916	descr = N_Gram_TGATT
cnt = 106	feature = 280	correl = 0.0815473	descr = N_Gram_CAGTA
cnt = 107	feature = 643	correl = 0.102589	descr = N_Gram_TGGCC
cnt = 108	feature = 594	correl = -0.0477594	descr = N_Gram_TCCAC
cnt = 109	feature = 276	correl = -0.139525	descr = N_Gram_CAGCT
cnt = 110	feature = 341	correl = 0.107999	descr = N_Gram_CGGGA
cnt = 111	feature = 606	correl = -0.0612843	descr = N_Gram_TCGA
cnt = 112	feature = 30	correl = -0.102017	descr = Position_Specific_Bin_Base_12_Base_T
cnt = 113	feature = 373	correl = 0.0498909	descr = N_Gram_CTGGA
cnt = 114	feature = 504	correl = 0.0756844	descr = N_Gram_GGGCA
cnt = 115	feature = 40	correl = 0.0877517	descr = Position_Specific_Bin_Base_17_Base_C
cnt = 116	feature = 248	correl = 0.0458093	descr = N_Gram_ATTG
cnt = 117	feature = 557	correl = -0.0534548	descr = N_Gram_GTTGT
cnt = 118	feature = 14	correl = -0.1502	descr = Position_Specific_Bin_Base_5_Base_A
cnt = 119	feature = 206	correl = 0.102113	descr = N_Gram_AGGCG
cnt = 120	feature = 390	correl = 0.0849416	descr = N_Gram_GAAA
cnt = 121	feature = 26	correl = -0.0802373	descr = Position_Specific_Bin_Base_11_Base_G
cnt = 122	feature = 500	correl = 0.0518907	descr = N_Gram_GGGAA
cnt = 123	feature = 426	correl = 0.124267	descr = N_Gram_GCAA
cnt = 124	feature = 545	correl = 0.112764	descr = N_Gram_GTGGC
cnt = 125	feature = 357	correl = 0.0501379	descr = N_Gram_CTA
cnt = 126	feature = 327	correl = -0.0450845	descr = N_Gram_CGAT
cnt = 127	feature = 36	correl = 0.059702	descr = Position_Specific_Bin_Base_15_Base_T
cnt = 128	feature = 10	correl = 0.0723508	descr = Position_Specific_Bin_Base_3_Base_C
cnt = 129	feature = 39	correl = -0.0748419	descr = Position_Specific_Bin_Base_17_Base_A
cnt = 130	feature = 24	correl = -0.0453259	descr = Position_Specific_Bin_Base_10_Base_G
cnt = 131	feature = 450	correl = 0.132646	descr = N_Gram_GCCTT
cnt = 132	feature = 435	correl = 0.0498434	descr = N_Gram_GCAGT
cnt = 133	feature = 136	correl = 0.0516237	descr = N_Gram_AACAT
cnt = 134	feature = 529	correl = -0.0531036	descr = N_Gram_GTCC
cnt = 135	feature = 29	correl = 0.0813304	descr = Position_Specific_Bin_Base_12_Base_G
cnt = 136	feature = 616	correl = -0.0997089	descr = N_Gram_TCTCA
cnt = 137	feature = 77	correl = 0.0676704	descr = Fold_of_RNAi_Sequence_Pos_15
cnt = 138	feature = 501	correl = 0.105734	descr = N_Gram_GGGAC
cnt = 139	feature = 54	correl = -0.0557335	descr = Gibbs_of_Target_Sequence__Pos_8_Step_1
cnt = 140	feature = 23	correl = -0.0806504	descr = Position_Specific_Bin_Base_9_Base_T
cnt = 141	feature = 265	correl = 0.0621859	descr = N_Gram_CACC
cnt = 142	feature = 44	correl = 0.109365	descr = Position_Specific_Bin_Base_18_Base_C
cnt = 143	feature = 13	correl = 0.0510965	descr = Position_Specific_Bin_Base_4_Base_T
cnt = 144	feature = 536	correl = -0.081874	descr = N_Gram_GTCT
cnt = 145	feature = 619	correl = -0.117051	descr = N_Gram_TCTCT
cnt = 146	feature = 334	correl = 0.0663428	descr = N_Gram_CGGA
cnt = 147	feature = 475	correl = 0.053315	descr = N_Gram_GGAAG
cnt = 148	feature = 105	correl = 0.0534014	descr = Fold_of_Target_NoEndbrace_noends_Pos_15
cnt = 149	feature = 468	correl = 0.0850152	descr = N_Gram_GCTT
cnt = 150	feature = 33	correl = -0.113363	descr = Position_Specific_Bin_Base_14_Base_A
cnt = 151	feature = 32	correl = 0.130268	descr = Position_Specific_Bin_Base_13_Base_C
cnt = 152	feature = 35	correl = -0.047612	descr = Position_Specific_Bin_Base_15_Base_G
cnt = 153	feature = 539	correl = 0.0467646	descr = N_Gram_GTGA
cnt = 154	feature = 72	correl = 0.102086	descr = Fold_of_RNAi_Sequence_Pos_9
cnt = 155	feature = 700	correl = -0.127815	descr = N_Gram_TTTTC
cnt = 156	feature = 388	correl = -0.0526176	descr = N_Gram_CTTTC
cnt = 157	feature = 8	correl = 0.0882388	descr = Position_Specific_Bin_Base_2_Base_C
cnt = 158	feature = 350	correl = 0.132061	descr = N_Gram_CGTG
cnt = 159	feature = 342	correl = 0.128717	descr = N_Gram_CGGGC
cnt = 160	feature = 79	correl = -0.0717641	descr = Xue_Structure_Feature_A110
cnt = 161	feature = 11	correl = -0.054391	descr = Position_Specific_Bin_Base_4_Base_A
cnt = 162	feature = 18	correl = 0.128532	descr = Position_Specific_Bin_Base_6_Base_C
cnt = 163	feature = 38	correl = 0.154993	descr = Position_Specific_Bin_Base_16_Base_C
cnt = 164	feature = 697	correl = -0.0585	descr = N_Gram_TTTG
cnt = 165	feature = 81	correl = 0.112098	descr = Xue_Structure_Feature_A101
cnt = 166	feature = 237	correl = -0.064906	descr = N_Gram_ATCTC
cnt = 167	feature = 73	correl = 0.0525042	descr = Fold_of_RNAi_Sequence_Pos_11
cnt = 168	feature = 541	correl = 0.0443085	descr = N_Gram_GTGC
cnt = 169	feature = 547	correl = 0.0680015	descr = N_Gram_GTGT
cnt = 170	feature = 28	correl = 0.140363	descr = Position_Specific_Bin_Base_12_Base_C
cnt = 171	feature = 12	correl = 0.0472081	descr = Position_Specific_Bin_Base_4_Base_C
cnt = 172	feature = 277	correl = 0.0606058	descr = N_Gram_CAGG
cnt = 173	feature = 496	correl = 0.0791347	descr = N_Gram_GGCT
cnt = 174	feature = 448	correl = 0.0766245	descr = N_Gram_GCCT
cnt = 175	feature = 234	correl = -0.0759074	descr = N_Gram_ATCG
cnt = 176	feature = 681	correl = -0.0861382	descr = N_Gram_TTGA
cnt = 177	feature = 17	correl = -0.1439	descr = Position_Specific_Bin_Base_6_Base_A
cnt = 178	feature = 678	correl = -0.225281	descr = N_Gram_TTCTC
cnt = 179	feature = 52	correl = -0.119077	descr = Gibbs_of_Target_Sequence__Pos_6_Step_1
cnt = 180	feature = 67	correl = 0.157007	descr = Fold_of_RNAi_Sequence_Pos_0
cnt = 181	feature = 59	correl = -0.0526008	descr = Gibbs_of_Target_Sequence__Pos_15_Step_1
cnt = 182	feature = 80	correl = 0.0530725	descr = Xue_Structure_Feature_A100
cnt = 183	feature = 57	correl = -0.0881619	descr = Gibbs_of_Target_Sequence__Pos_13_Step_1
cnt = 184	feature = 382	correl = -0.0452868	descr = N_Gram_CTTG
cnt = 185	feature = 602	correl = -0.0962677	descr = N_Gram_TCCT
cnt = 186	feature = 86	correl = 0.0468023	descr = Xue_Structure_Feature_C011
cnt = 187	feature = 662	correl = -0.0606262	descr = N_Gram_TTA
cnt = 188	feature = 702	correl = -0.104708	descr = N_Gram_TTTTT
cnt = 189	feature = 544	correl = 0.0999848	descr = N_Gram_GTGG
cnt = 190	feature = 61	correl = -0.19477	descr = Gibbs_of_Target_Sequence__Pos_18_Step_1
cnt = 191	feature = 472	correl = 0.0772817	descr = N_Gram_GGAA
cnt = 192	feature = 476	correl = 0.0898354	descr = N_Gram_GGAC
cnt = 193	feature = 56	correl = 0.0660343	descr = Gibbs_of_Target_Sequence__Pos_12_Step_1
cnt = 194	feature = 76	correl = 0.0654704	descr = Fold_of_RNAi_Sequence_Pos_14
cnt = 195	feature = 599	correl = -0.0542676	descr = N_Gram_TCCG
cnt = 196	feature = 309	correl = 0.109583	descr = N_Gram_CCGGG
cnt = 197	feature = 60	correl = -0.111311	descr = Gibbs_of_Target_Sequence__Pos_17_Step_1
cnt = 198	feature = 509	correl = 0.0541443	descr = N_Gram_GGGGA
cnt = 199	feature = 605	correl = -0.0786267	descr = N_Gram_TCG
cnt = 200	feature = 425	correl = 0.12695	descr = N_Gram_GCA
cnt = 201	feature = 69	correl = 0.144874	descr = Fold_of_RNAi_Sequence_Pos_2
cnt = 202	feature = 58	correl = -0.201419	descr = Gibbs_of_Target_Sequence__Pos_14_Step_1
cnt = 203	feature = 626	correl = -0.0926296	descr = N_Gram_TGA
cnt = 204	feature = 516	correl = 0.0732941	descr = N_Gram_GGT
cnt = 205	feature = 460	correl = 0.0474591	descr = N_Gram_GCT
cnt = 206	feature = 405	correl = 0.0644775	descr = N_Gram_GAG
cnt = 207	feature = 503	correl = 0.139264	descr = N_Gram_GGGC
cnt = 208	feature = 615	correl = -0.203329	descr = N_Gram_TCTC
cnt = 209	feature = 254	correl = 0.0741285	descr = N_Gram_CA
cnt = 210	feature = 640	correl = 0.089568	descr = N_Gram_TGG
cnt = 211	feature = 222	correl = -0.0966907	descr = N_Gram_AT
cnt = 212	feature = 508	correl = 0.0940687	descr = N_Gram_GGGG
cnt = 213	feature = 538	correl = 0.121846	descr = N_Gram_GTG
cnt = 214	feature = 591	correl = -0.133903	descr = N_Gram_TCC
cnt = 215	feature = 83	correl = 0.0826214	descr = Xue_Structure_Feature_C111
cnt = 216	feature = 305	correl = 0.0663525	descr = N_Gram_CCG
cnt = 217	feature = 614	correl = -0.137463	descr = N_Gram_TCT
cnt = 218	feature = 66	correl = -0.0658058	descr = PF_RNAi_Fold_3'Free_Count
cnt = 219	feature = 661	correl = -0.126288	descr = N_Gram_TT
cnt = 220	feature = 485	correl = 0.149835	descr = N_Gram_GGC
cnt = 221	feature = 64	correl = -0.171683	descr = PF_RNAi_Fold_Energy
num rows = 521
num_elements = 115662
*
optimization finished, #iter = 537
nu = 0.587805
obj = -47.242635, rho = -0.411610
nSV = 371, nBSV = 241
num rows = 58
num_elements = 12876
*
optimization finished, #iter = 51
nu = 0.500293
obj = -4.821772, rho = -0.364326
nSV = 41, nBSV = 14
*
optimization finished, #iter = 537
nu = 0.587805
obj = -47.242635, rho = -0.411610
nSV = 371, nBSV = 241
CFS merit scores = 1.31574
CFS merit scores = 1.5821
CFS merit scores = 1.82517
CFS merit scores = 2.05466
CFS merit scores = 2.25445
CFS merit scores = 2.43746
CFS merit scores = 2.60487
CFS merit scores = 2.7607
CFS merit scores = 2.90684
CFS merit scores = 3.04206
CFS merit scores = 3.16985
CFS merit scores = 3.29184
CFS merit scores = 3.409
CFS merit scores = 3.52222
CFS merit scores = 3.63102
CFS merit scores = 3.73533
CFS merit scores = 3.8365
CFS merit scores = 3.93492
CFS merit scores = 4.02686
CFS merit scores = 4.11615
CFS merit scores = 4.20235
CFS merit scores = 4.28668
CFS merit scores = 4.36866
CFS merit scores = 4.44746
CFS merit scores = 4.524
CFS merit scores = 4.59849
CFS merit scores = 4.67097
CFS merit scores = 4.74184
CFS merit scores = 4.81121
CFS merit scores = 4.87815
CFS merit scores = 4.94354
CFS merit scores = 5.00736
CFS merit scores = 5.06926
CFS merit scores = 5.12987
CFS merit scores = 5.18602
CFS merit scores = 5.23766
CFS merit scores = 5.28723
CFS merit scores = 5.3351
CFS merit scores = 5.38142
CFS merit scores = 5.42366
CFS merit scores = 5.46263
CFS merit scores = 5.49947
CFS merit scores = 5.53244
CFS merit scores = 5.56398
CFS merit scores = 5.59381
CFS merit scores = 5.6209
CFS merit scores = 5.64622
CFS merit scores = 5.67116
CFS merit scores = 5.69421
CFS merit scores = 5.71668
CFS merit scores = 5.73836
CFS merit scores = 5.75982
CFS merit scores = 5.78035
CFS merit scores = 5.80013
CFS merit scores = 5.81866
CFS merit scores = 5.83512
CFS merit scores = 5.8514
CFS merit scores = 5.86785
CFS merit scores = 5.87838
CFS merit scores = 5.88794
CFS merit scores = 5.896
CFS merit scores = 5.9038
CFS merit scores = 5.90971
CFS merit scores = 5.91557
CFS merit scores = 5.91965
CFS merit scores = 5.92389
CFS merit scores = 5.92625
CFS merit scores = 5.92904
CFS merit scores = 5.92937
CFS merit scores = 5.93024
CFS merit scores = 5.93073
CFS merit scores = 5.93078
CFS merit scores = 5.93003
CFS merit scores = 5.92965
CFS merit scores = 5.92951
CFS merit scores = 5.92954
CFS merit scores = 5.93002
CFS merit scores = 5.93007
CFS merit scores = 5.93023
CFS merit scores = 5.93088
CFS merit scores = 5.93202
CFS merit scores = 5.93263
CFS merit scores = 5.9329
CFS merit scores = 5.93264
CFS merit scores = 5.93215
CFS merit scores = 5.93004
CFS merit scores = 5.92751
CFS merit scores = 5.92256
CFS merit scores = 5.91773
CFS merit scores = 5.91322
CFS merit scores = 5.90917
CFS merit scores = 5.90531
CFS merit scores = 5.90158
CFS merit scores = 5.89484
CFS merit scores = 5.88744
CFS merit scores = 5.88025
CFS merit scores = 5.8726
CFS merit scores = 5.86529
CFS merit scores = 5.85836
CFS merit scores = 5.85137
CFS merit scores = 5.84476
CFS merit scores = 5.83733
CFS merit scores = 5.83042
CFS merit scores = 5.82361
CFS merit scores = 5.8163
CFS merit scores = 5.80823
CFS merit scores = 5.80011
CFS merit scores = 5.79148
CFS merit scores = 5.78315
CFS merit scores = 5.77542
CFS merit scores = 5.76737
CFS merit scores = 5.75809
CFS merit scores = 5.74925
CFS merit scores = 5.74085
CFS merit scores = 5.73199
CFS merit scores = 5.72315
CFS merit scores = 5.71403
CFS merit scores = 5.70534
CFS merit scores = 5.69611
CFS merit scores = 5.68704
CFS merit scores = 5.6779
CFS merit scores = 5.66884
CFS merit scores = 5.65962
CFS merit scores = 5.65068
CFS merit scores = 5.6416
CFS merit scores = 5.63257
CFS merit scores = 5.62261
CFS merit scores = 5.61279
CFS merit scores = 5.60274
CFS merit scores = 5.59102
CFS merit scores = 5.57933
CFS merit scores = 5.56788
CFS merit scores = 5.5568
CFS merit scores = 5.54617
CFS merit scores = 5.53545
CFS merit scores = 5.52496
CFS merit scores = 5.51481
CFS merit scores = 5.50478
CFS merit scores = 5.49472
CFS merit scores = 5.48438
CFS merit scores = 5.47447
CFS merit scores = 5.46411
CFS merit scores = 5.45304
CFS merit scores = 5.44163
CFS merit scores = 5.4302
CFS merit scores = 5.41916
CFS merit scores = 5.4084
CFS merit scores = 5.3978
CFS merit scores = 5.38736
CFS merit scores = 5.37694
CFS merit scores = 5.36665
CFS merit scores = 5.3565
CFS merit scores = 5.34625
CFS merit scores = 5.33623
CFS merit scores = 5.32585
CFS merit scores = 5.31573
CFS merit scores = 5.30608
CFS merit scores = 5.29639
CFS merit scores = 5.28715
CFS merit scores = 5.27803
CFS merit scores = 5.26884
CFS merit scores = 5.25991
CFS merit scores = 5.25107
CFS merit scores = 5.24211
CFS merit scores = 5.23305
CFS merit scores = 5.22412
CFS merit scores = 5.21554
CFS merit scores = 5.20629
CFS merit scores = 5.19734
CFS merit scores = 5.1883
CFS merit scores = 5.17925
CFS merit scores = 5.17039
CFS merit scores = 5.16145
CFS merit scores = 5.15253
CFS merit scores = 5.14357
CFS merit scores = 5.13343
CFS merit scores = 5.12342
CFS merit scores = 5.11373
CFS merit scores = 5.10355
CFS merit scores = 5.09353
CFS merit scores = 5.08374
CFS merit scores = 5.07401
CFS merit scores = 5.06454
CFS merit scores = 5.05428
CFS merit scores = 5.04418
CFS merit scores = 5.03418
CFS merit scores = 5.02422
CFS merit scores = 5.01426
CFS merit scores = 5.00394
CFS merit scores = 4.99391
CFS merit scores = 4.98411
CFS merit scores = 4.97337
CFS merit scores = 4.96256
CFS merit scores = 4.95108
CFS merit scores = 4.93905
CFS merit scores = 4.9266
CFS merit scores = 4.91394
CFS merit scores = 4.90132
CFS merit scores = 4.88901
CFS merit scores = 4.8765
CFS merit scores = 4.86405
CFS merit scores = 4.85133
CFS merit scores = 4.83667
CFS merit scores = 4.8219
CFS merit scores = 4.80722
CFS merit scores = 4.79205
CFS merit scores = 4.77455
CFS merit scores = 4.75666
CFS merit scores = 4.73715
cnt = 1	feature = 64	correl = -0.315741	descr = Gibbs_of_Target_Sequence__Pos_20_Step_1
cnt = 2	feature = 602	correl = -0.168925	descr = N_Gram_TCTC
cnt = 3	feature = 8	correl = -0.0617368	descr = Position_Specific_Bin_Base_2_Base_A
cnt = 4	feature = 209	correl = 0.0994517	descr = N_Gram_AGTCA
cnt = 5	feature = 327	correl = 0.0634342	descr = N_Gram_CGGAA
cnt = 6	feature = 510	correl = 0.0481283	descr = N_Gram_GTAAA
cnt = 7	feature = 244	correl = 0.0648243	descr = N_Gram_ATTTC
cnt = 8	feature = 456	correl = -0.0540667	descr = N_Gram_GCGTT
cnt = 9	feature = 258	correl = -0.0445068	descr = N_Gram_CACCC
cnt = 10	feature = 481	correl = 0.0980838	descr = N_Gram_GGCCC
cnt = 11	feature = 399	correl = 0.0882741	descr = N_Gram_GACGG
cnt = 12	feature = 659	correl = 0.0733953	descr = N_Gram_TTCAA
cnt = 13	feature = 351	correl = 0.0448412	descr = N_Gram_CTAAA
cnt = 14	feature = 661	correl = 0.0442807	descr = N_Gram_TTCGA
cnt = 15	feature = 614	correl = 0.0508786	descr = N_Gram_TGAAA
cnt = 16	feature = 324	correl = 0.0567535	descr = N_Gram_CGCTA
cnt = 17	feature = 453	correl = 0.0448412	descr = N_Gram_GCGTA
cnt = 18	feature = 497	correl = 0.0448412	descr = N_Gram_GGGCT
cnt = 19	feature = 339	correl = -0.0674576	descr = N_Gram_CGTAC
cnt = 20	feature = 654	correl = -0.0527772	descr = N_Gram_TTACC
cnt = 21	feature = 511	correl = 0.0501107	descr = N_Gram_GTATA
cnt = 22	feature = 322	correl = 0.0448412	descr = N_Gram_CGCCA
cnt = 23	feature = 648	correl = 0.0503771	descr = N_Gram_TGTGT
cnt = 24	feature = 508	correl = 0.0549455	descr = N_Gram_GGTGC
cnt = 25	feature = 674	correl = -0.0724834	descr = N_Gram_TTGGA
cnt = 26	feature = 219	correl = 0.0543071	descr = N_Gram_ATACA
cnt = 27	feature = 540	correl = 0.0882741	descr = N_Gram_GTTAA
cnt = 28	feature = 425	correl = 0.0724663	descr = N_Gram_GCAAT
cnt = 29	feature = 512	correl = -0.062498	descr = N_Gram_GTATC
cnt = 30	feature = 388	correl = -0.0440018	descr = N_Gram_GAAGG
cnt = 31	feature = 501	correl = 0.0448412	descr = N_Gram_GGGGT
cnt = 32	feature = 383	correl = 0.0525153	descr = N_Gram_GAAAC
cnt = 33	feature = 292	correl = 0.0834916	descr = N_Gram_CCCAC
cnt = 34	feature = 237	correl = 0.0730906	descr = N_Gram_ATGGG
cnt = 35	feature = 616	correl = 0.0454579	descr = N_Gram_TGACA
cnt = 36	feature = 301	correl = 0.0702649	descr = N_Gram_CCGGC
cnt = 37	feature = 541	correl = -0.0786822	descr = N_Gram_GTTAC
cnt = 38	feature = 483	correl = 0.134565	descr = N_Gram_GGCCT
cnt = 39	feature = 417	correl = 0.0742177	descr = N_Gram_GATGT
cnt = 40	feature = 605	correl = 0.0478472	descr = N_Gram_TCTCG
cnt = 41	feature = 285	correl = 0.0485221	descr = N_Gram_CCAGA
cnt = 42	feature = 226	correl = -0.0570998	descr = N_Gram_ATCAT
cnt = 43	feature = 416	correl = -0.0529468	descr = N_Gram_GATGC
cnt = 44	feature = 241	correl = -0.0679949	descr = N_Gram_ATTAC
cnt = 45	feature = 563	correl = -0.0521398	descr = N_Gram_TAGCC
cnt = 46	feature = 643	correl = -0.0517893	descr = N_Gram_TGTCA
cnt = 47	feature = 265	correl = 0.0467233	descr = N_Gram_CACTT
cnt = 48	feature = 546	correl = 0.0445789	descr = N_Gram_GTTGC
cnt = 49	feature = 342	correl = -0.111636	descr = N_Gram_CGTCG
cnt = 50	feature = 255	correl = 0.0829143	descr = N_Gram_CACAG
cnt = 51	feature = 494	correl = 0.0514292	descr = N_Gram_GGGCA
cnt = 52	feature = 390	correl = -0.0650887	descr = N_Gram_GAATA
cnt = 53	feature = 341	correl = -0.0453035	descr = N_Gram_CGTCC
cnt = 54	feature = 252	correl = 0.0899699	descr = N_Gram_CAAGG
cnt = 55	feature = 397	correl = -0.0636668	descr = N_Gram_GACCT
cnt = 56	feature = 619	correl = 0.0663225	descr = N_Gram_TGATA
cnt = 57	feature = 447	correl = -0.0767367	descr = N_Gram_GCGAC
cnt = 58	feature = 677	correl = 0.0843023	descr = N_Gram_TTGTG
cnt = 59	feature = 538	correl = 0.046912	descr = N_Gram_GTGTA
cnt = 60	feature = 318	correl = 0.0850226	descr = N_Gram_CGAGG
cnt = 61	feature = 640	correl = 0.0682103	descr = N_Gram_TGGGT
cnt = 62	feature = 555	correl = 0.0801525	descr = N_Gram_TAAGC
cnt = 63	feature = 472	correl = 0.0890801	descr = N_Gram_GGAGC
cnt = 64	feature = 647	correl = 0.105252	descr = N_Gram_TGTGG
cnt = 65	feature = 599	correl = -0.0478457	descr = N_Gram_TCGGG
cnt = 66	feature = 386	correl = 0.116463	descr = N_Gram_GAAGA
cnt = 67	feature = 440	correl = 0.0581111	descr = N_Gram_GCCGC
cnt = 68	feature = 644	correl = 0.0728676	descr = N_Gram_TGTCC
cnt = 69	feature = 357	correl = 0.0919936	descr = N_Gram_CTCAA
cnt = 70	feature = 448	correl = 0.0442632	descr = N_Gram_GCGAG
cnt = 71	feature = 579	correl = 0.0837258	descr = N_Gram_TCCAA
cnt = 72	feature = 308	correl = -0.100045	descr = N_Gram_CCTCC
cnt = 73	feature = 312	correl = -0.077094	descr = N_Gram_CCTTC
cnt = 74	feature = 394	correl = 0.0833145	descr = N_Gram_GACAG
cnt = 75	feature = 485	correl = 0.100021	descr = N_Gram_GGCGC
cnt = 76	feature = 505	correl = -0.0703818	descr = N_Gram_GGTAA
cnt = 77	feature = 267	correl = 0.0541348	descr = N_Gram_CAGCC
cnt = 78	feature = 254	correl = 0.0518321	descr = N_Gram_CAATA
cnt = 79	feature = 393	correl = 0.0442546	descr = N_Gram_GACAC
cnt = 80	feature = 283	correl = 0.0591166	descr = N_Gram_CCACC
cnt = 81	feature = 467	correl = 0.120026	descr = N_Gram_GGAAA
cnt = 82	feature = 492	correl = 0.0846977	descr = N_Gram_GGGAG
cnt = 83	feature = 503	correl = 0.0924091	descr = N_Gram_GGGTC
cnt = 84	feature = 218	correl = -0.14867	descr = N_Gram_ATAAG
cnt = 85	feature = 419	correl = 0.0481975	descr = N_Gram_GATTG
cnt = 86	feature = 413	correl = 0.0662241	descr = N_Gram_GATAT
cnt = 87	feature = 649	correl = -0.0513953	descr = N_Gram_TGTTA
cnt = 88	feature = 363	correl = 0.0483946	descr = N_Gram_CTCTA
cnt = 89	feature = 539	correl = 0.0689761	descr = N_Gram_GTGTG
cnt = 90	feature = 305	correl = 0.10468	descr = N_Gram_CCGTG
cnt = 91	feature = 500	correl = 0.0514292	descr = N_Gram_GGGGG
cnt = 92	feature = 418	correl = -0.0715682	descr = N_Gram_GATTA
cnt = 93	feature = 544	correl = -0.0652554	descr = N_Gram_GTTCT
cnt = 94	feature = 478	correl = 0.0893482	descr = N_Gram_GGCAT
cnt = 95	feature = 536	correl = 0.0451637	descr = N_Gram_GTGGT
cnt = 96	feature = 473	correl = -0.117252	descr = N_Gram_GGATC
cnt = 97	feature = 441	correl = 0.0718506	descr = N_Gram_GCCGG
cnt = 98	feature = 529	correl = 0.0608454	descr = N_Gram_GTGAC
cnt = 99	feature = 454	correl = -0.11341	descr = N_Gram_GCGTC
cnt = 100	feature = 309	correl = 0.0600399	descr = N_Gram_CCTCG
cnt = 101	feature = 662	correl = -0.0625584	descr = N_Gram_TTCGG
cnt = 102	feature = 437	correl = 0.0442898	descr = N_Gram_GCCCA
cnt = 103	feature = 353	correl = 0.105131	descr = N_Gram_CTAT
cnt = 104	feature = 233	correl = -0.056193	descr = N_Gram_ATGAT
cnt = 105	feature = 231	correl = 0.0543425	descr = N_Gram_ATCTT
cnt = 106	feature = 278	correl = -0.0659681	descr = N_Gram_CATCG
cnt = 107	feature = 207	correl = 0.117095	descr = N_Gram_AGTAA
cnt = 108	feature = 364	correl = -0.0637952	descr = N_Gram_CTCTC
cnt = 109	feature = 496	correl = 0.0772924	descr = N_Gram_GGGCG
cnt = 110	feature = 396	correl = 0.0524747	descr = N_Gram_GACCG
cnt = 111	feature = 509	correl = 0.0445121	descr = N_Gram_GGTTG
cnt = 112	feature = 484	correl = -0.051706	descr = N_Gram_GGCGA
cnt = 113	feature = 136	correl = -0.124323	descr = N_Gram_AATAA
cnt = 114	feature = 407	correl = 0.0644015	descr = N_Gram_GAGGT
cnt = 115	feature = 14	correl = -0.0472451	descr = Position_Specific_Bin_Base_3_Base_T
cnt = 116	feature = 596	correl = -0.114908	descr = N_Gram_TCGAG
cnt = 117	feature = 690	correl = -0.0776218	descr = N_Gram_TTTTG
cnt = 118	feature = 623	correl = 0.0894808	descr = N_Gram_TGCA
cnt = 119	feature = 277	correl = 0.0996108	descr = N_Gram_CATCC
cnt = 120	feature = 681	correl = 0.0592949	descr = N_Gram_TTTCA
cnt = 121	feature = 547	correl = 0.0884316	descr = N_Gram_GTTGG
cnt = 122	feature = 655	correl = -0.0481747	descr = N_Gram_TTAT
cnt = 123	feature = 574	correl = 0.0967779	descr = N_Gram_TCAGT
cnt = 124	feature = 21	correl = 0.0475506	descr = Position_Specific_Bin_Base_7_Base_T
cnt = 125	feature = 520	correl = -0.0449245	descr = N_Gram_GTCCT
cnt = 126	feature = 24	correl = 0.0724008	descr = Position_Specific_Bin_Base_9_Base_G
cnt = 127	feature = 402	correl = -0.0771727	descr = N_Gram_GACTG
cnt = 128	feature = 610	correl = -0.0558676	descr = N_Gram_TCTTG
cnt = 129	feature = 57	correl = 0.0798759	descr = Gibbs_of_Target_Sequence__Pos_12_Step_1
cnt = 130	feature = 40	correl = -0.102619	descr = Position_Specific_Bin_Base_17_Base_A
cnt = 131	feature = 337	correl = -0.063269	descr = N_Gram_CGTA
cnt = 132	feature = 250	correl = 0.075082	descr = N_Gram_CAAG
cnt = 133	feature = 603	correl = -0.0652255	descr = N_Gram_TCTCA
cnt = 134	feature = 18	correl = 0.0670435	descr = Position_Specific_Bin_Base_5_Base_G
cnt = 135	feature = 23	correl = 0.0640235	descr = Position_Specific_Bin_Base_8_Base_T
cnt = 136	feature = 33	correl = -0.104083	descr = Position_Specific_Bin_Base_14_Base_A
cnt = 137	feature = 382	correl = 0.0743496	descr = N_Gram_GAAA
cnt = 138	feature = 463	correl = 0.0718363	descr = N_Gram_GCTT
cnt = 139	feature = 335	correl = -0.0868439	descr = N_Gram_CGGTA
cnt = 140	feature = 28	correl = -0.0890399	descr = Position_Specific_Bin_Base_12_Base_A
cnt = 141	feature = 460	correl = 0.0707826	descr = N_Gram_GCTG
cnt = 142	feature = 580	correl = -0.147061	descr = N_Gram_TCCAG
cnt = 143	feature = 76	correl = 0.043969	descr = Fold_of_RNAi_Sequence_Pos_16
cnt = 144	feature = 69	correl = 0.119763	descr = Fold_of_RNAi_Sequence_Pos_2
cnt = 145	feature = 392	correl = 0.0679545	descr = N_Gram_GACA
cnt = 146	feature = 343	correl = 0.164484	descr = N_Gram_CGTG
cnt = 147	feature = 54	correl = -0.0999396	descr = Gibbs_of_Target_Sequence__Pos_6_Step_1
cnt = 148	feature = 52	correl = -0.0621262	descr = Gibbs_of_Target_Sequence__Pos_4_Step_1
cnt = 149	feature = 606	correl = -0.102151	descr = N_Gram_TCTCT
cnt = 150	feature = 389	correl = -0.0661732	descr = N_Gram_GAAGT
cnt = 151	feature = 683	correl = -0.0445568	descr = N_Gram_TTTCG
cnt = 152	feature = 160	correl = 0.0538196	descr = N_Gram_ACCG
cnt = 153	feature = 32	correl = 0.0921578	descr = Position_Specific_Bin_Base_13_Base_C
cnt = 154	feature = 350	correl = 0.0807625	descr = N_Gram_CTA
cnt = 155	feature = 61	correl = -0.100253	descr = Gibbs_of_Target_Sequence__Pos_17_Step_1
cnt = 156	feature = 645	correl = 0.0936193	descr = N_Gram_TGTG
cnt = 157	feature = 58	correl = -0.0816743	descr = Gibbs_of_Target_Sequence__Pos_13_Step_1
cnt = 158	feature = 514	correl = 0.0495725	descr = N_Gram_GTCA
cnt = 159	feature = 82	correl = 0.0593089	descr = Xue_Structure_Feature_C010
cnt = 160	feature = 291	correl = 0.063444	descr = N_Gram_CCCA
cnt = 161	feature = 609	correl = -0.119215	descr = N_Gram_TCTTC
cnt = 162	feature = 450	correl = 0.0583028	descr = N_Gram_GCGG
cnt = 163	feature = 466	correl = 0.0605593	descr = N_Gram_GGAA
cnt = 164	feature = 105	correl = -0.0586989	descr = Fold_of_Target_NoBeginbrace_noends_Pos_4
cnt = 165	feature = 72	correl = 0.066735	descr = Fold_of_RNAi_Sequence_Pos_9
cnt = 166	feature = 9	correl = 0.0526558	descr = Position_Specific_Bin_Base_2_Base_C
cnt = 167	feature = 30	correl = 0.0971044	descr = Position_Specific_Bin_Base_12_Base_G
cnt = 168	feature = 272	correl = 0.0954197	descr = N_Gram_CAGT
cnt = 169	feature = 78	correl = 0.098503	descr = Xue_Structure_Feature_A101
cnt = 170	feature = 689	correl = -0.123877	descr = N_Gram_TTTTC
cnt = 171	feature = 334	correl = 0.147338	descr = N_Gram_CGGGC
cnt = 172	feature = 10	correl = -0.0610749	descr = Position_Specific_Bin_Base_2_Base_G
cnt = 173	feature = 280	correl = 0.0688441	descr = N_Gram_CCAA
cnt = 174	feature = 526	correl = -0.0775986	descr = N_Gram_GTCTT
cnt = 175	feature = 73	correl = 0.0909172	descr = Fold_of_RNAi_Sequence_Pos_12
cnt = 176	feature = 361	correl = -0.109807	descr = N_Gram_CTCCT
cnt = 177	feature = 11	correl = 0.0839022	descr = Position_Specific_Bin_Base_2_Base_T
cnt = 178	feature = 468	correl = 0.107474	descr = N_Gram_GGAC
cnt = 179	feature = 691	correl = -0.0834092	descr = N_Gram_TTTTT
cnt = 180	feature = 67	correl = 0.115054	descr = Fold_of_RNAi_Sequence_Pos_0
cnt = 181	feature = 594	correl = -0.066013	descr = N_Gram_TCGA
cnt = 182	feature = 615	correl = -0.0786589	descr = N_Gram_TGAAG
cnt = 183	feature = 38	correl = -0.109084	descr = Position_Specific_Bin_Base_16_Base_A
cnt = 184	feature = 276	correl = 0.0716209	descr = N_Gram_CATC
cnt = 185	feature = 77	correl = -0.0642143	descr = Xue_Structure_Feature_A110
cnt = 186	feature = 86	correl = 0.0685732	descr = Xue_Structure_Feature_G100
cnt = 187	feature = 525	correl = -0.0762125	descr = N_Gram_GTCT
cnt = 188	feature = 545	correl = 0.0551173	descr = N_Gram_GTTG
cnt = 189	feature = 80	correl = 0.0753008	descr = Xue_Structure_Feature_C110
cnt = 190	feature = 375	correl = -0.0467989	descr = N_Gram_CTTG
cnt = 191	feature = 340	correl = -0.0797355	descr = N_Gram_CGTC
cnt = 192	feature = 59	correl = -0.173148	descr = Gibbs_of_Target_Sequence__Pos_14_Step_1
cnt = 193	feature = 290	correl = 0.0472243	descr = N_Gram_CCC
cnt = 194	feature = 248	correl = 0.128825	descr = N_Gram_CAA
cnt = 195	feature = 578	correl = -0.0816624	descr = N_Gram_TCCA
cnt = 196	feature = 631	correl = 0.0658107	descr = N_Gram_TGG
cnt = 197	feature = 641	correl = 0.0825464	descr = N_Gram_TGT
cnt = 198	feature = 225	correl = -0.0683281	descr = N_Gram_ATC
cnt = 199	feature = 321	correl = 0.0681088	descr = N_Gram_CGCC
cnt = 200	feature = 527	correl = 0.13684	descr = N_Gram_GTG
cnt = 201	feature = 313	correl = -0.0525714	descr = N_Gram_CGA
cnt = 202	feature = 612	correl = -0.0810715	descr = N_Gram_TGA
cnt = 203	feature = 504	correl = 0.0569926	descr = N_Gram_GGT
cnt = 204	feature = 475	correl = 0.149938	descr = N_Gram_GGC
cnt = 205	feature = 66	correl = -0.0827188	descr = PF_RNAi_Fold_5'Free_Count
cnt = 206	feature = 680	correl = -0.091051	descr = N_Gram_TTTC
cnt = 207	feature = 601	correl = -0.0915187	descr = N_Gram_TCT
cnt = 208	feature = 446	correl = -0.0613498	descr = N_Gram_GCG
cnt = 209	feature = 65	correl = -0.146326	descr = PF_RNAi_Fold_Energy
num rows = 522
num_elements = 109620
*
optimization finished, #iter = 510
nu = 0.591049
obj = -49.871819, rho = -0.314261
nSV = 370, nBSV = 250
num rows = 57
num_elements = 11970
*
optimization finished, #iter = 48
nu = 0.514950
obj = -4.331357, rho = -0.473749
nSV = 42, nBSV = 15
*
optimization finished, #iter = 510
nu = 0.591049
obj = -49.871819, rho = -0.314261
nSV = 370, nBSV = 250
TEST = 31 AVE CORR = 0.389058
