# Supplementary material for: Improving model predictions for RNA interference activities that use support vector machine regression by combining and filtering features
Source: BMC Bioinformatics. 2007 Jun 6;8:182. doi: 10.1186/1471-2105-8-182 (PMC1906837; doi:10.1186/1471-2105-8-182)
Supplement: Additional file 6 — tr_579_cfsfilters. The features found to be useful by Correlation based Feature in training and testing the 579 dataset by cross validation, at t-test values from 0 to 90. [file 1471-2105-8-182-S6.gz › tr_579_file_32]

32
ave count = 134.5

CFS merit scores = 1.3532
CFS merit scores = 1.59912
CFS merit scores = 1.84691
CFS merit scores = 2.07252
CFS merit scores = 2.27195
CFS merit scores = 2.45211
CFS merit scores = 2.61827
CFS merit scores = 2.77312
CFS merit scores = 2.91851
CFS merit scores = 3.05473
CFS merit scores = 3.18421
CFS merit scores = 3.3082
CFS merit scores = 3.42752
CFS merit scores = 3.54269
CFS merit scores = 3.65412
CFS merit scores = 3.76184
CFS merit scores = 3.86361
CFS merit scores = 3.95887
CFS merit scores = 4.05048
CFS merit scores = 4.13941
CFS merit scores = 4.22459
CFS merit scores = 4.30791
CFS merit scores = 4.38955
CFS merit scores = 4.46942
CFS merit scores = 4.54642
CFS merit scores = 4.62082
CFS merit scores = 4.69328
CFS merit scores = 4.76395
CFS merit scores = 4.83352
CFS merit scores = 4.90029
CFS merit scores = 4.96561
CFS merit scores = 5.02922
CFS merit scores = 5.09154
CFS merit scores = 5.15125
CFS merit scores = 5.21025
CFS merit scores = 5.26695
CFS merit scores = 5.32227
CFS merit scores = 5.37426
CFS merit scores = 5.42428
CFS merit scores = 5.47175
CFS merit scores = 5.51738
CFS merit scores = 5.56058
CFS merit scores = 5.60226
CFS merit scores = 5.64184
CFS merit scores = 5.67736
CFS merit scores = 5.71152
CFS merit scores = 5.73839
CFS merit scores = 5.7623
CFS merit scores = 5.78466
CFS merit scores = 5.80536
CFS merit scores = 5.82613
CFS merit scores = 5.84643
CFS merit scores = 5.86505
CFS merit scores = 5.88162
CFS merit scores = 5.89787
CFS merit scores = 5.9097
CFS merit scores = 5.92106
CFS merit scores = 5.93085
CFS merit scores = 5.94023
CFS merit scores = 5.94979
CFS merit scores = 5.9592
CFS merit scores = 5.96901
CFS merit scores = 5.97635
CFS merit scores = 5.98248
CFS merit scores = 5.98839
CFS merit scores = 5.99472
CFS merit scores = 6.00072
CFS merit scores = 6.0057
CFS merit scores = 6.00993
CFS merit scores = 6.01388
CFS merit scores = 6.01619
CFS merit scores = 6.01799
CFS merit scores = 6.01998
CFS merit scores = 6.02191
CFS merit scores = 6.02403
CFS merit scores = 6.02494
CFS merit scores = 6.02638
CFS merit scores = 6.02611
CFS merit scores = 6.02609
CFS merit scores = 6.0261
CFS merit scores = 6.02559
CFS merit scores = 6.02498
CFS merit scores = 6.02384
CFS merit scores = 6.02293
CFS merit scores = 6.02182
CFS merit scores = 6.02049
CFS merit scores = 6.01859
CFS merit scores = 6.01666
CFS merit scores = 6.01501
CFS merit scores = 6.01228
CFS merit scores = 6.00847
CFS merit scores = 6.0047
CFS merit scores = 6.00138
CFS merit scores = 5.99786
CFS merit scores = 5.9934
CFS merit scores = 5.989
CFS merit scores = 5.98404
CFS merit scores = 5.97832
CFS merit scores = 5.97083
CFS merit scores = 5.96357
CFS merit scores = 5.95689
CFS merit scores = 5.95025
CFS merit scores = 5.94294
CFS merit scores = 5.93599
CFS merit scores = 5.92894
CFS merit scores = 5.92125
CFS merit scores = 5.91356
CFS merit scores = 5.90653
CFS merit scores = 5.89994
CFS merit scores = 5.89364
CFS merit scores = 5.88699
CFS merit scores = 5.87954
CFS merit scores = 5.87191
CFS merit scores = 5.86389
CFS merit scores = 5.85558
CFS merit scores = 5.84602
CFS merit scores = 5.83699
CFS merit scores = 5.82809
CFS merit scores = 5.8196
CFS merit scores = 5.81081
CFS merit scores = 5.8021
CFS merit scores = 5.79337
CFS merit scores = 5.78446
CFS merit scores = 5.77588
CFS merit scores = 5.76742
CFS merit scores = 5.75925
CFS merit scores = 5.75157
CFS merit scores = 5.74394
CFS merit scores = 5.73604
CFS merit scores = 5.72695
CFS merit scores = 5.71814
CFS merit scores = 5.70967
CFS merit scores = 5.70049
CFS merit scores = 5.69092
CFS merit scores = 5.68037
CFS merit scores = 5.67033
CFS merit scores = 5.66007
CFS merit scores = 5.65027
CFS merit scores = 5.63995
CFS merit scores = 5.62973
CFS merit scores = 5.62003
CFS merit scores = 5.61067
CFS merit scores = 5.60058
CFS merit scores = 5.59067
CFS merit scores = 5.58082
CFS merit scores = 5.57123
CFS merit scores = 5.56167
CFS merit scores = 5.55216
CFS merit scores = 5.54211
CFS merit scores = 5.53205
CFS merit scores = 5.52228
CFS merit scores = 5.51288
CFS merit scores = 5.50345
CFS merit scores = 5.49426
CFS merit scores = 5.48506
CFS merit scores = 5.47598
CFS merit scores = 5.46691
CFS merit scores = 5.45789
CFS merit scores = 5.449
CFS merit scores = 5.44037
CFS merit scores = 5.43155
CFS merit scores = 5.42265
CFS merit scores = 5.41386
CFS merit scores = 5.40522
CFS merit scores = 5.39682
CFS merit scores = 5.38868
CFS merit scores = 5.38002
CFS merit scores = 5.37137
CFS merit scores = 5.36266
CFS merit scores = 5.3543
CFS merit scores = 5.34614
CFS merit scores = 5.33811
CFS merit scores = 5.33009
CFS merit scores = 5.32197
CFS merit scores = 5.31384
CFS merit scores = 5.30578
CFS merit scores = 5.29793
CFS merit scores = 5.28997
CFS merit scores = 5.28222
CFS merit scores = 5.2745
CFS merit scores = 5.26673
CFS merit scores = 5.25896
CFS merit scores = 5.25127
CFS merit scores = 5.24352
CFS merit scores = 5.23587
CFS merit scores = 5.22785
CFS merit scores = 5.21993
CFS merit scores = 5.21225
CFS merit scores = 5.20429
CFS merit scores = 5.19638
CFS merit scores = 5.18828
CFS merit scores = 5.18038
CFS merit scores = 5.17258
CFS merit scores = 5.16465
CFS merit scores = 5.15665
CFS merit scores = 5.14865
CFS merit scores = 5.14058
CFS merit scores = 5.13244
CFS merit scores = 5.12457
CFS merit scores = 5.11674
CFS merit scores = 5.1091
CFS merit scores = 5.10125
CFS merit scores = 5.09346
CFS merit scores = 5.08561
CFS merit scores = 5.07763
CFS merit scores = 5.06956
CFS merit scores = 5.06148
CFS merit scores = 5.0535
CFS merit scores = 5.0456
CFS merit scores = 5.03736
CFS merit scores = 5.02939
CFS merit scores = 5.02152
CFS merit scores = 5.01369
CFS merit scores = 5.00607
CFS merit scores = 4.99823
CFS merit scores = 4.9903
CFS merit scores = 4.98252
CFS merit scores = 4.97462
CFS merit scores = 4.9664
CFS merit scores = 4.95815
CFS merit scores = 4.94998
CFS merit scores = 4.94181
CFS merit scores = 4.93257
CFS merit scores = 4.92306
CFS merit scores = 4.91384
CFS merit scores = 4.9047
CFS merit scores = 4.89556
CFS merit scores = 4.88626
CFS merit scores = 4.8768
CFS merit scores = 4.8675
cnt = 1	feature = 56	correl = -0.353201	descr = Gibbs_of_Target_Sequence__Pos_20_Step_1
cnt = 2	feature = 54	correl = -0.179414	descr = Gibbs_of_Target_Sequence__Pos_18_Step_1
cnt = 3	feature = 541	correl = -0.0968349	descr = N_Gram_GTCTT
cnt = 4	feature = 11	correl = -0.142041	descr = Position_Specific_Bin_Base_5_Base_A
cnt = 5	feature = 394	correl = 0.101802	descr = N_Gram_GAAAG
cnt = 6	feature = 417	correl = 0.116505	descr = N_Gram_GAGTC
cnt = 7	feature = 579	correl = 0.0757763	descr = N_Gram_TATAT
cnt = 8	feature = 336	correl = 0.0741223	descr = N_Gram_CGGAA
cnt = 9	feature = 654	correl = 0.0767751	descr = N_Gram_TGGGT
cnt = 10	feature = 680	correl = 0.0447817	descr = N_Gram_TTCGA
cnt = 11	feature = 578	correl = 0.0449751	descr = N_Gram_TATAG
cnt = 12	feature = 392	correl = -0.0576625	descr = N_Gram_GAAAA
cnt = 13	feature = 321	correl = -0.049196	descr = N_Gram_CGACC
cnt = 14	feature = 407	correl = 0.0453462	descr = N_Gram_GACGG
cnt = 15	feature = 555	correl = 0.0453462	descr = N_Gram_GTTAA
cnt = 16	feature = 612	correl = 0.0947339	descr = N_Gram_TCGGC
cnt = 17	feature = 360	correl = 0.0631922	descr = N_Gram_CTATA
cnt = 18	feature = 357	correl = 0.0568421	descr = N_Gram_CTACT
cnt = 19	feature = 351	correl = 0.079212	descr = N_Gram_CGTGG
cnt = 20	feature = 218	correl = 0.0550219	descr = N_Gram_ATACA
cnt = 21	feature = 395	correl = -0.0590736	descr = N_Gram_GAAAT
cnt = 22	feature = 361	correl = 0.0806231	descr = N_Gram_CTATT
cnt = 23	feature = 568	correl = -0.0463739	descr = N_Gram_TAACG
cnt = 24	feature = 545	correl = 0.0573403	descr = N_Gram_GTGCG
cnt = 25	feature = 659	correl = 0.0577553	descr = N_Gram_TGTAA
cnt = 26	feature = 304	correl = 0.0453462	descr = N_Gram_CCGCA
cnt = 27	feature = 255	correl = 0.0542035	descr = N_Gram_CACAG
cnt = 28	feature = 510	correl = 0.0453462	descr = N_Gram_GGGCT
cnt = 29	feature = 466	correl = 0.0453462	descr = N_Gram_GCGTA
cnt = 30	feature = 222	correl = 0.0718812	descr = N_Gram_ATAGT
cnt = 31	feature = 397	correl = -0.0439102	descr = N_Gram_GAAGG
cnt = 32	feature = 424	correl = -0.0556583	descr = N_Gram_GATCG
cnt = 33	feature = 494	correl = 0.0729795	descr = N_Gram_GGCCC
cnt = 34	feature = 538	correl = -0.0459506	descr = N_Gram_GTCGC
cnt = 35	feature = 514	correl = 0.0453462	descr = N_Gram_GGGGT
cnt = 36	feature = 313	correl = 0.0676048	descr = N_Gram_CCTCA
cnt = 37	feature = 316	correl = 0.0606705	descr = N_Gram_CCTCT
cnt = 38	feature = 690	correl = 0.0594649	descr = N_Gram_TTGCA
cnt = 39	feature = 237	correl = 0.0443948	descr = N_Gram_ATGTG
cnt = 40	feature = 322	correl = -0.0717699	descr = N_Gram_CGACG
cnt = 41	feature = 241	correl = 0.0446791	descr = N_Gram_ATTGG
cnt = 42	feature = 342	correl = 0.0869933	descr = N_Gram_CGGGA
cnt = 43	feature = 317	correl = 0.0652478	descr = N_Gram_CCTGC
cnt = 44	feature = 584	correl = 0.0472183	descr = N_Gram_TCAAA
cnt = 45	feature = 426	correl = -0.0500458	descr = N_Gram_GATGC
cnt = 46	feature = 309	correl = -0.0732728	descr = N_Gram_CCGGT
cnt = 47	feature = 691	correl = -0.158357	descr = N_Gram_TTGCG
cnt = 48	feature = 546	correl = 0.0580781	descr = N_Gram_GTGCT
cnt = 49	feature = 226	correl = -0.0567228	descr = N_Gram_ATCAT
cnt = 50	feature = 526	correl = -0.0571564	descr = N_Gram_GGTTA
cnt = 51	feature = 252	correl = 0.0974183	descr = N_Gram_CAAGG
cnt = 52	feature = 285	correl = 0.0600075	descr = N_Gram_CCACC
cnt = 53	feature = 434	correl = 0.0612091	descr = N_Gram_GCAAA
cnt = 54	feature = 527	correl = 0.0914936	descr = N_Gram_GGTTG
cnt = 55	feature = 516	correl = 0.0780126	descr = N_Gram_GGGTA
cnt = 56	feature = 312	correl = 0.0558015	descr = N_Gram_CCTAT
cnt = 57	feature = 380	correl = -0.112116	descr = N_Gram_CTTAT
cnt = 58	feature = 512	correl = 0.0679232	descr = N_Gram_GGGGC
cnt = 59	feature = 382	correl = 0.0499655	descr = N_Gram_CTTCC
cnt = 60	feature = 450	correl = 0.0515042	descr = N_Gram_GCCCA
cnt = 61	feature = 353	correl = -0.0473352	descr = N_Gram_CGTTC
cnt = 62	feature = 370	correl = 0.0718503	descr = N_Gram_CTCGG
cnt = 63	feature = 703	correl = -0.0503227	descr = N_Gram_TTTTG
cnt = 64	feature = 327	correl = -0.0446597	descr = N_Gram_CGATC
cnt = 65	feature = 284	correl = 0.0519672	descr = N_Gram_CCAAT
cnt = 66	feature = 484	correl = 0.0641909	descr = N_Gram_GGACG
cnt = 67	feature = 601	correl = -0.0977886	descr = N_Gram_TCCGC
cnt = 68	feature = 640	correl = 0.107159	descr = N_Gram_TGCAA
cnt = 69	feature = 386	correl = 0.0910274	descr = N_Gram_CTTGG
cnt = 70	feature = 224	correl = 0.0864478	descr = N_Gram_ATATA
cnt = 71	feature = 440	correl = -0.0721949	descr = N_Gram_GCAGA
cnt = 72	feature = 508	correl = 0.107561	descr = N_Gram_GGGCC
cnt = 73	feature = 468	correl = 0.118123	descr = N_Gram_GCGTG
cnt = 74	feature = 340	correl = 0.0702472	descr = N_Gram_CGGCG
cnt = 75	feature = 633	correl = 0.0801463	descr = N_Gram_TGAGT
cnt = 76	feature = 616	correl = 0.0568421	descr = N_Gram_TCTAC
cnt = 77	feature = 681	correl = -0.0558762	descr = N_Gram_TTCGG
cnt = 78	feature = 258	correl = 0.0833795	descr = N_Gram_CACCA
cnt = 79	feature = 431	correl = -0.0897428	descr = N_Gram_GATTT
cnt = 80	feature = 219	correl = -0.0501446	descr = N_Gram_ATACT
cnt = 81	feature = 483	correl = 0.110261	descr = N_Gram_GGACC
cnt = 82	feature = 228	correl = -0.0524821	descr = N_Gram_ATCCT
cnt = 83	feature = 574	correl = 0.0729653	descr = N_Gram_TACGA
cnt = 84	feature = 677	correl = 0.0567785	descr = N_Gram_TTCAG
cnt = 85	feature = 283	correl = 0.0668142	descr = N_Gram_CCAAG
cnt = 86	feature = 596	correl = 0.0667987	descr = N_Gram_TCCC
cnt = 87	feature = 278	correl = -0.0611866	descr = N_Gram_CATCG
cnt = 88	feature = 505	correl = 0.10458	descr = N_Gram_GGGAG
cnt = 89	feature = 448	correl = 0.0704377	descr = N_Gram_GCCAG
cnt = 90	feature = 314	correl = -0.129731	descr = N_Gram_CCTCC
cnt = 91	feature = 364	correl = 0.0713122	descr = N_Gram_CTCAC
cnt = 92	feature = 249	correl = 0.0635672	descr = N_Gram_CAAAG
cnt = 93	feature = 635	correl = 0.0545243	descr = N_Gram_TGATA
cnt = 94	feature = 244	correl = -0.0769311	descr = N_Gram_ATTTG
cnt = 95	feature = 324	correl = 0.086002	descr = N_Gram_CGAGG
cnt = 96	feature = 563	correl = -0.0489243	descr = N_Gram_GTTGT
cnt = 97	feature = 267	correl = -0.0638971	descr = N_Gram_CAGAA
cnt = 98	feature = 649	correl = -0.0590997	descr = N_Gram_TGGCG
cnt = 99	feature = 416	correl = 0.0589398	descr = N_Gram_GAGGT
cnt = 100	feature = 457	correl = 0.0805039	descr = N_Gram_GCCTC
cnt = 101	feature = 274	correl = 0.133118	descr = N_Gram_CAGTG
cnt = 102	feature = 518	correl = -0.0529673	descr = N_Gram_GGGTT
cnt = 103	feature = 235	correl = -0.0655336	descr = N_Gram_ATGCT
cnt = 104	feature = 610	correl = -0.116423	descr = N_Gram_TCGAG
cnt = 105	feature = 648	correl = 0.112615	descr = N_Gram_TGGCC
cnt = 106	feature = 291	correl = 0.0676408	descr = N_Gram_CCATC
cnt = 107	feature = 661	correl = 0.0466068	descr = N_Gram_TGTCC
cnt = 108	feature = 504	correl = 0.0641909	descr = N_Gram_GGGAC
cnt = 109	feature = 363	correl = 0.056201	descr = N_Gram_CTCAA
cnt = 110	feature = 501	correl = 0.125627	descr = N_Gram_GGCTT
cnt = 111	feature = 614	correl = -0.0485637	descr = N_Gram_TCGTC
cnt = 112	feature = 263	correl = -0.0642739	descr = N_Gram_CACGA
cnt = 113	feature = 303	correl = 0.0467344	descr = N_Gram_CCGA
cnt = 114	feature = 388	correl = 0.0457856	descr = N_Gram_CTTTA
cnt = 115	feature = 231	correl = 0.0803255	descr = N_Gram_ATCTG
cnt = 116	feature = 463	correl = 0.0601642	descr = N_Gram_GCGGG
cnt = 117	feature = 350	correl = 0.106189	descr = N_Gram_CGTGC
cnt = 118	feature = 399	correl = -0.0466347	descr = N_Gram_GAATA
cnt = 119	feature = 695	correl = 0.0458209	descr = N_Gram_TTGTT
cnt = 120	feature = 277	correl = 0.101152	descr = N_Gram_CATCC
cnt = 121	feature = 396	correl = 0.108301	descr = N_Gram_GAAGA
cnt = 122	feature = 301	correl = 0.0711427	descr = N_Gram_CCCGG
cnt = 123	feature = 425	correl = -0.106802	descr = N_Gram_GATCT
cnt = 124	feature = 580	correl = -0.0484539	descr = N_Gram_TATT
cnt = 125	feature = 391	correl = 0.0793839	descr = N_Gram_GAAA
cnt = 126	feature = 453	correl = 0.0589525	descr = N_Gram_GCCGC
cnt = 127	feature = 473	correl = 0.0663734	descr = N_Gram_GCTGC
cnt = 128	feature = 377	correl = 0.0594056	descr = N_Gram_CTGTG
cnt = 129	feature = 602	correl = -0.0855062	descr = N_Gram_TCCGG
cnt = 130	feature = 270	correl = -0.138749	descr = N_Gram_CAGCT
cnt = 131	feature = 460	correl = 0.0719566	descr = N_Gram_GCGCC
cnt = 132	feature = 467	correl = -0.131884	descr = N_Gram_GCGTC
cnt = 133	feature = 587	correl = 0.0993655	descr = N_Gram_TCACC
cnt = 134	feature = 632	correl = -0.0665266	descr = N_Gram_TGAGG
cnt = 135	feature = 24	correl = -0.0572736	descr = Position_Specific_Bin_Base_11_Base_G
cnt = 136	feature = 10	correl = 0.0634696	descr = Position_Specific_Bin_Base_3_Base_C
cnt = 137	feature = 207	correl = -0.154201	descr = N_Gram_AGTCT
cnt = 138	feature = 29	correl = -0.0510556	descr = Position_Specific_Bin_Base_13_Base_A
cnt = 139	feature = 265	correl = 0.0541497	descr = N_Gram_CACT
cnt = 140	feature = 343	correl = 0.137662	descr = N_Gram_CGGGC
cnt = 141	feature = 451	correl = 0.0737958	descr = N_Gram_GCCCG
cnt = 142	feature = 223	correl = 0.0476593	descr = N_Gram_ATAT
cnt = 143	feature = 547	correl = 0.153445	descr = N_Gram_GTGG
cnt = 144	feature = 437	correl = 0.122173	descr = N_Gram_GCAC
cnt = 145	feature = 279	correl = 0.110125	descr = N_Gram_CATCT
cnt = 146	feature = 80	correl = 0.0622439	descr = Xue_Structure_Feature_C010
cnt = 147	feature = 379	correl = -0.0653101	descr = N_Gram_CTTA
cnt = 148	feature = 23	correl = 0.0642312	descr = Position_Specific_Bin_Base_10_Base_T
cnt = 149	feature = 15	correl = 0.118233	descr = Position_Specific_Bin_Base_6_Base_C
cnt = 150	feature = 18	correl = 0.0645701	descr = Position_Specific_Bin_Base_7_Base_T
cnt = 151	feature = 390	correl = 0.104142	descr = N_Gram_CTTTG
cnt = 152	feature = 36	correl = -0.0603416	descr = Position_Specific_Bin_Base_17_Base_A
cnt = 153	feature = 28	correl = -0.132365	descr = Position_Specific_Bin_Base_12_Base_T
cnt = 154	feature = 69	correl = 0.0955724	descr = Fold_of_RNAi_Sequence_Pos_13
cnt = 155	feature = 8	correl = 0.0776161	descr = Position_Specific_Bin_Base_2_Base_T
cnt = 156	feature = 19	correl = -0.0654154	descr = Position_Specific_Bin_Base_8_Base_C
cnt = 157	feature = 250	correl = 0.0699619	descr = N_Gram_CAAG
cnt = 158	feature = 31	correl = -0.104449	descr = Position_Specific_Bin_Base_14_Base_A
cnt = 159	feature = 456	correl = 0.0968796	descr = N_Gram_GCCT
cnt = 160	feature = 13	correl = 0.0708226	descr = Position_Specific_Bin_Base_5_Base_G
cnt = 161	feature = 626	correl = -0.0621569	descr = N_Gram_TCTTG
cnt = 162	feature = 375	correl = 0.106193	descr = N_Gram_CTGCA
cnt = 163	feature = 605	correl = -0.0873015	descr = N_Gram_TCCTC
cnt = 164	feature = 655	correl = 0.0840314	descr = N_Gram_TGGT
cnt = 165	feature = 475	correl = 0.0538052	descr = N_Gram_GCTT
cnt = 166	feature = 105	correl = -0.0587574	descr = Fold_of_Target_NoBeginbrace_noends_Pos_8
cnt = 167	feature = 21	correl = 0.0640465	descr = Position_Specific_Bin_Base_9_Base_G
cnt = 168	feature = 67	correl = 0.0596054	descr = Fold_of_RNAi_Sequence_Pos_11
cnt = 169	feature = 74	correl = -0.0611569	descr = Xue_Structure_Feature_A110
cnt = 170	feature = 472	correl = 0.0703417	descr = N_Gram_GCTG
cnt = 171	feature = 32	correl = 0.107781	descr = Position_Specific_Bin_Base_14_Base_T
cnt = 172	feature = 27	correl = 0.0717415	descr = Position_Specific_Bin_Base_12_Base_G
cnt = 173	feature = 643	correl = -0.147022	descr = N_Gram_TGCG
cnt = 174	feature = 481	correl = 0.0444349	descr = N_Gram_GGAAG
cnt = 175	feature = 529	correl = 0.0524988	descr = N_Gram_GTAA
cnt = 176	feature = 355	correl = 0.0757138	descr = N_Gram_CTA
cnt = 177	feature = 30	correl = 0.107969	descr = Position_Specific_Bin_Base_13_Base_C
cnt = 178	feature = 683	correl = -0.212999	descr = N_Gram_TTCTC
cnt = 179	feature = 525	correl = 0.0601741	descr = N_Gram_GGTT
cnt = 180	feature = 35	correl = 0.1196	descr = Position_Specific_Bin_Base_16_Base_C
cnt = 181	feature = 233	correl = -0.0542312	descr = N_Gram_ATGA
cnt = 182	feature = 17	correl = -0.0526982	descr = Position_Specific_Bin_Base_7_Base_A
cnt = 183	feature = 14	correl = -0.107903	descr = Position_Specific_Bin_Base_6_Base_A
cnt = 184	feature = 47	correl = -0.0733237	descr = Gibbs_of_Target_Sequence__Pos_5_Step_1
cnt = 185	feature = 272	correl = 0.131904	descr = N_Gram_CAGT
cnt = 186	feature = 38	correl = -0.0717014	descr = Position_Specific_Bin_Base_17_Base_T
cnt = 187	feature = 662	correl = 0.10002	descr = N_Gram_TGTG
cnt = 188	feature = 500	correl = 0.0539491	descr = N_Gram_GGCT
cnt = 189	feature = 72	correl = 0.0668907	descr = Fold_of_RNAi_Sequence_Pos_16
cnt = 190	feature = 591	correl = -0.0490921	descr = N_Gram_TCAT
cnt = 191	feature = 281	correl = 0.0727402	descr = N_Gram_CCAA
cnt = 192	feature = 66	correl = 0.114137	descr = Fold_of_RNAi_Sequence_Pos_9
cnt = 193	feature = 337	correl = 0.112002	descr = N_Gram_CGGC
cnt = 194	feature = 33	correl = 0.0550113	descr = Position_Specific_Bin_Base_15_Base_C
cnt = 195	feature = 511	correl = 0.0688865	descr = N_Gram_GGGG
cnt = 196	feature = 39	correl = -0.272883	descr = Position_Specific_Bin_Base_18_Base_A
cnt = 197	feature = 34	correl = -0.120144	descr = Position_Specific_Bin_Base_16_Base_A
cnt = 198	feature = 12	correl = 0.10338	descr = Position_Specific_Bin_Base_5_Base_C
cnt = 199	feature = 211	correl = -0.0483691	descr = N_Gram_AGTT
cnt = 200	feature = 51	correl = -0.0948196	descr = Gibbs_of_Target_Sequence__Pos_13_Step_1
cnt = 201	feature = 478	correl = 0.0756026	descr = N_Gram_GGAA
cnt = 202	feature = 383	correl = -0.203289	descr = N_Gram_CTTCT
cnt = 203	feature = 60	correl = 0.160396	descr = Fold_of_RNAi_Sequence_Pos_0
cnt = 204	feature = 536	correl = -0.0829008	descr = N_Gram_GTCG
cnt = 205	feature = 389	correl = -0.0535046	descr = N_Gram_CTTTC
cnt = 206	feature = 76	correl = 0.122089	descr = Xue_Structure_Feature_A101
cnt = 207	feature = 308	correl = 0.121247	descr = N_Gram_CCGGG
cnt = 208	feature = 46	correl = 0.0708243	descr = Gibbs_of_Target_Sequence__Pos_3_Step_1
cnt = 209	feature = 594	correl = -0.113573	descr = N_Gram_TCCA
cnt = 210	feature = 647	correl = 0.0705965	descr = N_Gram_TGGC
cnt = 211	feature = 704	correl = -0.094943	descr = N_Gram_TTTTT
cnt = 212	feature = 276	correl = 0.0801075	descr = N_Gram_CATC
cnt = 213	feature = 540	correl = -0.0907469	descr = N_Gram_GTCT
cnt = 214	feature = 461	correl = 0.0705884	descr = N_Gram_GCGG
cnt = 215	feature = 70	correl = 0.0676775	descr = Fold_of_RNAi_Sequence_Pos_14
cnt = 216	feature = 544	correl = 0.0453464	descr = N_Gram_GTGC
cnt = 217	feature = 41	correl = 0.293721	descr = Position_Specific_Bin_Base_18_Base_G
cnt = 218	feature = 599	correl = -0.0681458	descr = N_Gram_TCCG
cnt = 219	feature = 432	correl = 0.146631	descr = N_Gram_GCA
cnt = 220	feature = 53	correl = -0.106536	descr = Gibbs_of_Target_Sequence__Pos_17_Step_1
cnt = 221	feature = 419	correl = -0.0479912	descr = N_Gram_GAT
cnt = 222	feature = 73	correl = 0.0712512	descr = Xue_Structure_Feature_A111
cnt = 223	feature = 619	correl = -0.115604	descr = N_Gram_TCTCC
cnt = 224	feature = 254	correl = 0.0645214	descr = N_Gram_CAC
cnt = 225	feature = 292	correl = 0.0527339	descr = N_Gram_CCC
cnt = 226	feature = 62	correl = 0.147955	descr = Fold_of_RNAi_Sequence_Pos_2
cnt = 227	feature = 465	correl = -0.0799468	descr = N_Gram_GCGT
cnt = 228	feature = 79	correl = 0.0584143	descr = Xue_Structure_Feature_C011
cnt = 229	feature = 55	correl = -0.307746	descr = Gibbs_of_Target_Sequence__Pos_19_Step_1
cnt = 230	feature = 645	correl = 0.109526	descr = N_Gram_TGG
num rows = 521
num_elements = 120351
*
optimization finished, #iter = 528
nu = 0.564102
obj = -45.171988, rho = -0.165100
nSV = 359, nBSV = 227
num rows = 58
num_elements = 13398
*
optimization finished, #iter = 60
nu = 0.622102
obj = -5.702394, rho = -0.562457
nSV = 47, nBSV = 21
*
optimization finished, #iter = 528
nu = 0.564102
obj = -45.171988, rho = -0.165100
nSV = 359, nBSV = 227
CFS merit scores = 1.34741
CFS merit scores = 1.58079
CFS merit scores = 1.83115
CFS merit scores = 2.06598
CFS merit scores = 2.27671
CFS merit scores = 2.45389
CFS merit scores = 2.61174
CFS merit scores = 2.7579
CFS merit scores = 2.89764
CFS merit scores = 3.03024
CFS merit scores = 3.15527
CFS merit scores = 3.27516
CFS merit scores = 3.38754
CFS merit scores = 3.49299
CFS merit scores = 3.59198
CFS merit scores = 3.68566
CFS merit scores = 3.77709
CFS merit scores = 3.86592
CFS merit scores = 3.95115
CFS merit scores = 4.03352
CFS merit scores = 4.11354
CFS merit scores = 4.19043
CFS merit scores = 4.26411
CFS merit scores = 4.33523
CFS merit scores = 4.40427
CFS merit scores = 4.47104
CFS merit scores = 4.53649
CFS merit scores = 4.59983
CFS merit scores = 4.66058
CFS merit scores = 4.71881
CFS merit scores = 4.77302
CFS merit scores = 4.82449
CFS merit scores = 4.87447
CFS merit scores = 4.91741
CFS merit scores = 4.95958
CFS merit scores = 4.9997
CFS merit scores = 5.03857
CFS merit scores = 5.07556
CFS merit scores = 5.10985
CFS merit scores = 5.14245
CFS merit scores = 5.17432
CFS merit scores = 5.20465
CFS merit scores = 5.23455
CFS merit scores = 5.26136
CFS merit scores = 5.28805
CFS merit scores = 5.31175
CFS merit scores = 5.33438
CFS merit scores = 5.35615
CFS merit scores = 5.37798
CFS merit scores = 5.3973
CFS merit scores = 5.41651
CFS merit scores = 5.43575
CFS merit scores = 5.45439
CFS merit scores = 5.47257
CFS merit scores = 5.48991
CFS merit scores = 5.50695
CFS merit scores = 5.52193
CFS merit scores = 5.53602
CFS merit scores = 5.54812
CFS merit scores = 5.56078
CFS merit scores = 5.5719
CFS merit scores = 5.58117
CFS merit scores = 5.59033
CFS merit scores = 5.59901
CFS merit scores = 5.60663
CFS merit scores = 5.61439
CFS merit scores = 5.6225
CFS merit scores = 5.62982
CFS merit scores = 5.6376
CFS merit scores = 5.64495
CFS merit scores = 5.6511
CFS merit scores = 5.65763
CFS merit scores = 5.66419
CFS merit scores = 5.66915
CFS merit scores = 5.67414
CFS merit scores = 5.67614
CFS merit scores = 5.67779
CFS merit scores = 5.67911
CFS merit scores = 5.68075
CFS merit scores = 5.68213
CFS merit scores = 5.68341
CFS merit scores = 5.68463
CFS merit scores = 5.68623
CFS merit scores = 5.68791
CFS merit scores = 5.68864
CFS merit scores = 5.68849
CFS merit scores = 5.68544
CFS merit scores = 5.68229
CFS merit scores = 5.67928
CFS merit scores = 5.67565
CFS merit scores = 5.67213
CFS merit scores = 5.66822
CFS merit scores = 5.66233
CFS merit scores = 5.65633
CFS merit scores = 5.64992
CFS merit scores = 5.64323
CFS merit scores = 5.6372
CFS merit scores = 5.63092
CFS merit scores = 5.62393
CFS merit scores = 5.61725
CFS merit scores = 5.61076
CFS merit scores = 5.60477
CFS merit scores = 5.59893
CFS merit scores = 5.59375
CFS merit scores = 5.58858
CFS merit scores = 5.58289
CFS merit scores = 5.57731
CFS merit scores = 5.57173
CFS merit scores = 5.56593
CFS merit scores = 5.5588
CFS merit scores = 5.55191
CFS merit scores = 5.54379
CFS merit scores = 5.53611
CFS merit scores = 5.52878
CFS merit scores = 5.52184
CFS merit scores = 5.5151
CFS merit scores = 5.50818
CFS merit scores = 5.50168
CFS merit scores = 5.49342
CFS merit scores = 5.48527
CFS merit scores = 5.47692
CFS merit scores = 5.46862
CFS merit scores = 5.46034
CFS merit scores = 5.45231
CFS merit scores = 5.44412
CFS merit scores = 5.43592
CFS merit scores = 5.42813
CFS merit scores = 5.42049
CFS merit scores = 5.41309
CFS merit scores = 5.40569
CFS merit scores = 5.39874
CFS merit scores = 5.39138
CFS merit scores = 5.384
CFS merit scores = 5.37677
CFS merit scores = 5.36961
CFS merit scores = 5.3629
CFS merit scores = 5.35607
CFS merit scores = 5.34935
CFS merit scores = 5.34262
CFS merit scores = 5.33584
CFS merit scores = 5.32912
CFS merit scores = 5.32223
CFS merit scores = 5.31546
CFS merit scores = 5.30815
CFS merit scores = 5.3009
CFS merit scores = 5.29372
CFS merit scores = 5.28635
CFS merit scores = 5.27909
CFS merit scores = 5.27201
CFS merit scores = 5.2648
CFS merit scores = 5.25776
CFS merit scores = 5.25073
CFS merit scores = 5.24338
CFS merit scores = 5.23601
cnt = 1	feature = 60	correl = -0.347415	descr = Gibbs_of_Target_Sequence__Pos_20_Step_1
cnt = 2	feature = 58	correl = -0.179314	descr = Gibbs_of_Target_Sequence__Pos_18_Step_1
cnt = 3	feature = 298	correl = -0.134265	descr = N_Gram_CCAGC
cnt = 4	feature = 9	correl = 0.0776875	descr = Position_Specific_Bin_Base_2_Base_T
cnt = 5	feature = 14	correl = 0.109627	descr = Position_Specific_Bin_Base_5_Base_C
cnt = 6	feature = 334	correl = -0.0498811	descr = N_Gram_CGCAG
cnt = 7	feature = 309	correl = -0.0630652	descr = N_Gram_CCCTT
cnt = 8	feature = 673	correl = 0.0447228	descr = N_Gram_TTCGA
cnt = 9	feature = 593	correl = 0.0452869	descr = N_Gram_TCCCA
cnt = 10	feature = 613	correl = 0.0567535	descr = N_Gram_TCTAC
cnt = 11	feature = 336	correl = 0.0452869	descr = N_Gram_CGCCA
cnt = 12	feature = 241	correl = -0.0558209	descr = N_Gram_ATGCC
cnt = 13	feature = 235	correl = 0.0802	descr = N_Gram_ATCTG
cnt = 14	feature = 280	correl = 0.0863731	descr = N_Gram_CAGGA
cnt = 15	feature = 660	correl = -0.0512407	descr = N_Gram_TGTTA
cnt = 16	feature = 527	correl = 0.0452869	descr = N_Gram_GTCCG
cnt = 17	feature = 607	correl = 0.0946425	descr = N_Gram_TCGGC
cnt = 18	feature = 594	correl = 0.0523377	descr = N_Gram_TCCCG
cnt = 19	feature = 361	correl = 0.05408	descr = N_Gram_CGTGT
cnt = 20	feature = 363	correl = 0.113754	descr = N_Gram_CGTTT
cnt = 21	feature = 508	correl = 0.0452869	descr = N_Gram_GGGGT
cnt = 22	feature = 291	correl = -0.0497754	descr = N_Gram_CATGC
cnt = 23	feature = 426	correl = 0.0669709	descr = N_Gram_GATAT
cnt = 24	feature = 538	correl = 0.0572733	descr = N_Gram_GTGCG
cnt = 25	feature = 228	correl = 0.0717923	descr = N_Gram_ATAGT
cnt = 26	feature = 305	correl = 0.0452869	descr = N_Gram_CCCCG
cnt = 27	feature = 272	correl = 0.0561223	descr = N_Gram_CACGT
cnt = 28	feature = 446	correl = 0.101936	descr = N_Gram_GCATC
cnt = 29	feature = 313	correl = 0.0710368	descr = N_Gram_CCGGC
cnt = 30	feature = 251	correl = 0.106191	descr = N_Gram_ATTGT
cnt = 31	feature = 545	correl = 0.0698162	descr = N_Gram_GTGTG
cnt = 32	feature = 207	correl = -0.0649075	descr = N_Gram_AGGCT
cnt = 33	feature = 512	correl = -0.058393	descr = N_Gram_GGTAA
cnt = 34	feature = 686	correl = 0.0516604	descr = N_Gram_TTGGT
cnt = 35	feature = 460	correl = 0.0745119	descr = N_Gram_GCGAG
cnt = 36	feature = 234	correl = -0.0963875	descr = N_Gram_ATCGG
cnt = 37	feature = 324	correl = 0.0544044	descr = N_Gram_CCTGC
cnt = 38	feature = 382	correl = -0.0922983	descr = N_Gram_CTGAT
cnt = 39	feature = 648	correl = 0.0467472	descr = N_Gram_TGGGT
cnt = 40	feature = 231	correl = -0.0522752	descr = N_Gram_ATCAT
cnt = 41	feature = 595	correl = 0.0472704	descr = N_Gram_TCCGA
cnt = 42	feature = 578	correl = -0.0563951	descr = N_Gram_TATTC
cnt = 43	feature = 278	correl = 0.0540659	descr = N_Gram_CAGCG
cnt = 44	feature = 550	correl = -0.0483207	descr = N_Gram_GTTCG
cnt = 45	feature = 353	correl = -0.0676412	descr = N_Gram_CGTAC
cnt = 46	feature = 606	correl = -0.0491937	descr = N_Gram_TCGCA
cnt = 47	feature = 407	correl = 0.0448195	descr = N_Gram_GACAC
cnt = 48	feature = 497	correl = 0.0744338	descr = N_Gram_GGCGC
cnt = 49	feature = 248	correl = -0.048657	descr = N_Gram_ATTAA
cnt = 50	feature = 322	correl = 0.0441725	descr = N_Gram_CCTCT
cnt = 51	feature = 640	correl = 0.0892806	descr = N_Gram_TGGAG
cnt = 52	feature = 647	correl = 0.0885995	descr = N_Gram_TGGGG
cnt = 53	feature = 500	correl = 0.154835	descr = N_Gram_GGCTT
cnt = 54	feature = 468	correl = -0.131911	descr = N_Gram_GCGTC
cnt = 55	feature = 539	correl = 0.0978169	descr = N_Gram_GTGCT
cnt = 56	feature = 218	correl = 0.0890594	descr = N_Gram_AGTTA
cnt = 57	feature = 209	correl = 0.0785959	descr = N_Gram_AGGGG
cnt = 58	feature = 514	correl = 0.0652534	descr = N_Gram_GGTCA
cnt = 59	feature = 503	correl = 0.0968628	descr = N_Gram_GGGAC
cnt = 60	feature = 425	correl = 0.0461314	descr = N_Gram_GATAC
cnt = 61	feature = 674	correl = -0.0486819	descr = N_Gram_TTCGG
cnt = 62	feature = 596	correl = -0.0653456	descr = N_Gram_TCCGC
cnt = 63	feature = 544	correl = 0.0475785	descr = N_Gram_GTGTA
cnt = 64	feature = 388	correl = -0.128542	descr = N_Gram_CTTAT
cnt = 65	feature = 144	correl = 0.0641471	descr = N_Gram_AATCT
cnt = 66	feature = 599	correl = 0.055723	descr = N_Gram_TCCTA
cnt = 67	feature = 303	correl = 0.0570896	descr = N_Gram_CCCAA
cnt = 68	feature = 541	correl = 0.138921	descr = N_Gram_GTGGC
cnt = 69	feature = 304	correl = 0.0843006	descr = N_Gram_CCCAC
cnt = 70	feature = 267	correl = 0.0639483	descr = N_Gram_CACCA
cnt = 71	feature = 574	correl = 0.0461414	descr = N_Gram_TAGGT
cnt = 72	feature = 367	correl = 0.0567535	descr = N_Gram_CTACT
cnt = 73	feature = 487	correl = 0.0898475	descr = N_Gram_GGAGT
cnt = 74	feature = 525	correl = -0.0727329	descr = N_Gram_GTCCA
cnt = 75	feature = 520	correl = 0.0712806	descr = N_Gram_GTAGT
cnt = 76	feature = 285	correl = -0.0502499	descr = N_Gram_CATAC
cnt = 77	feature = 390	correl = 0.0489038	descr = N_Gram_CTTCA
cnt = 78	feature = 417	correl = -0.047847	descr = N_Gram_GAGCC
cnt = 79	feature = 510	correl = 0.0932736	descr = N_Gram_GGGTC
cnt = 80	feature = 327	correl = -0.0443489	descr = N_Gram_CGAC
cnt = 81	feature = 233	correl = -0.0491937	descr = N_Gram_ATCGC
cnt = 82	feature = 371	correl = 0.0548529	descr = N_Gram_CTATG
cnt = 83	feature = 301	correl = 0.0612116	descr = N_Gram_CCATC
cnt = 84	feature = 496	correl = 0.151082	descr = N_Gram_GGCCT
cnt = 85	feature = 283	correl = 0.132953	descr = N_Gram_CAGTG
cnt = 86	feature = 219	correl = 0.059449	descr = N_Gram_AGTTG
cnt = 87	feature = 529	correl = -0.114562	descr = N_Gram_GTCGA
cnt = 88	feature = 632	correl = 0.0544221	descr = N_Gram_TGATA
cnt = 89	feature = 375	correl = -0.11012	descr = N_Gram_CTCAT
cnt = 90	feature = 265	correl = 0.083765	descr = N_Gram_CACAG
cnt = 91	feature = 697	correl = -0.0963129	descr = N_Gram_TTTTG
cnt = 92	feature = 308	correl = 0.0710368	descr = N_Gram_CCCGG
cnt = 93	feature = 276	correl = 0.0729478	descr = N_Gram_CAGCA
cnt = 94	feature = 337	correl = 0.101752	descr = N_Gram_CGCCG
cnt = 95	feature = 610	correl = -0.0621414	descr = N_Gram_TCGTC
cnt = 96	feature = 343	correl = 0.106027	descr = N_Gram_CGGCA
cnt = 97	feature = 591	correl = 0.0848322	descr = N_Gram_TCCAA
cnt = 98	feature = 437	correl = 0.130899	descr = N_Gram_GCAA
cnt = 99	feature = 222	correl = -0.084211	descr = N_Gram_ATAA
cnt = 100	feature = 475	correl = 0.0810675	descr = N_Gram_GCTGG
cnt = 101	feature = 387	correl = -0.0670185	descr = N_Gram_CTTA
cnt = 102	feature = 397	correl = 0.0914291	descr = N_Gram_CTTTA
cnt = 103	feature = 547	correl = 0.0890594	descr = N_Gram_GTTAA
cnt = 104	feature = 341	correl = 0.0989836	descr = N_Gram_CGGAC
cnt = 105	feature = 351	correl = -0.0566691	descr = N_Gram_CGTA
cnt = 106	feature = 644	correl = 0.117453	descr = N_Gram_TGGCT
cnt = 107	feature = 394	correl = -0.121553	descr = N_Gram_CTTGC
cnt = 108	feature = 654	correl = -0.054691	descr = N_Gram_TGTCA
cnt = 109	feature = 494	correl = 0.107641	descr = N_Gram_GGCCA
cnt = 110	feature = 350	correl = -0.0656894	descr = N_Gram_CGGTA
cnt = 111	feature = 10	correl = 0.0854775	descr = Position_Specific_Bin_Base_3_Base_C
cnt = 112	feature = 396	correl = 0.0788654	descr = N_Gram_CTTGT
cnt = 113	feature = 292	correl = 0.0512516	descr = N_Gram_CATGG
cnt = 114	feature = 483	correl = 0.113009	descr = N_Gram_GGACC
cnt = 115	feature = 450	correl = 0.0608555	descr = N_Gram_GCCAT
cnt = 116	feature = 509	correl = 0.0499342	descr = N_Gram_GGGT
cnt = 117	feature = 393	correl = -0.0936785	descr = N_Gram_CTTGA
cnt = 118	feature = 244	correl = 0.0505259	descr = N_Gram_ATGT
cnt = 119	feature = 615	correl = -0.0845169	descr = N_Gram_TCTCA
cnt = 120	feature = 441	correl = 0.0927742	descr = N_Gram_GCAC
cnt = 121	feature = 28	correl = -0.130606	descr = Position_Specific_Bin_Base_12_Base_T
cnt = 122	feature = 225	correl = -0.0730058	descr = N_Gram_ATACT
cnt = 123	feature = 432	correl = -0.0644062	descr = N_Gram_GATT
cnt = 124	feature = 451	correl = 0.0642394	descr = N_Gram_GCCCA
cnt = 125	feature = 18	correl = 0.118854	descr = Position_Specific_Bin_Base_6_Base_C
cnt = 126	feature = 29	correl = -0.0800233	descr = Position_Specific_Bin_Base_13_Base_A
cnt = 127	feature = 504	correl = 0.101752	descr = N_Gram_GGGAG
cnt = 128	feature = 380	correl = 0.0809231	descr = N_Gram_CTCTA
cnt = 129	feature = 211	correl = 0.0866538	descr = N_Gram_AGTA
cnt = 130	feature = 206	correl = 0.130544	descr = N_Gram_AGGCG
cnt = 131	feature = 526	correl = 0.0516429	descr = N_Gram_GTCCC
cnt = 132	feature = 643	correl = -0.0920186	descr = N_Gram_TGGCG
cnt = 133	feature = 619	correl = -0.0520495	descr = N_Gram_TCTGA
cnt = 134	feature = 38	correl = -0.0595136	descr = Position_Specific_Bin_Base_17_Base_A
cnt = 135	feature = 290	correl = 0.116459	descr = N_Gram_CATCT
cnt = 136	feature = 33	correl = 0.105292	descr = Position_Specific_Bin_Base_14_Base_T
cnt = 137	feature = 8	correl = -0.0951943	descr = Position_Specific_Bin_Base_2_Base_G
cnt = 138	feature = 23	correl = 0.0854367	descr = Position_Specific_Bin_Base_10_Base_T
cnt = 139	feature = 13	correl = -0.117329	descr = Position_Specific_Bin_Base_5_Base_A
cnt = 140	feature = 35	correl = 0.0640574	descr = Position_Specific_Bin_Base_15_Base_T
cnt = 141	feature = 605	correl = -0.123104	descr = N_Gram_TCGAG
cnt = 142	feature = 383	correl = 0.0959676	descr = N_Gram_CTGCA
cnt = 143	feature = 24	correl = -0.0876332	descr = Position_Specific_Bin_Base_11_Base_G
cnt = 144	feature = 81	correl = 0.11074	descr = Xue_Structure_Feature_A101
cnt = 145	feature = 274	correl = 0.0512262	descr = N_Gram_CAGA
cnt = 146	feature = 30	correl = 0.130178	descr = Position_Specific_Bin_Base_13_Base_C
cnt = 147	feature = 340	correl = 0.0733859	descr = N_Gram_CGGA
cnt = 148	feature = 492	correl = 0.083074	descr = N_Gram_GGCAT
cnt = 149	feature = 342	correl = 0.099732	descr = N_Gram_CGGC
cnt = 150	feature = 609	correl = -0.0513179	descr = N_Gram_TCGT
cnt = 151	feature = 505	correl = 0.11473	descr = N_Gram_GGGC
cnt = 152	feature = 17	correl = -0.0974862	descr = Position_Specific_Bin_Base_6_Base_A
cnt = 153	feature = 476	correl = 0.0689069	descr = N_Gram_GCTT
cnt = 154	feature = 52	correl = 0.0508568	descr = Gibbs_of_Target_Sequence__Pos_9_Step_1
num rows = 521
num_elements = 80755
*
optimization finished, #iter = 397
nu = 0.681190
obj = -62.651373, rho = -0.168915
nSV = 388, nBSV = 315
num rows = 58
num_elements = 8990
*
optimization finished, #iter = 29
nu = 0.638146
obj = -7.504990, rho = -0.344882
nSV = 46, nBSV = 29
*
optimization finished, #iter = 397
nu = 0.681190
obj = -62.651373, rho = -0.168915
nSV = 388, nBSV = 315
CFS merit scores = 1.21227
CFS merit scores = 1.54788
CFS merit scores = 1.81547
CFS merit scores = 2.04938
CFS merit scores = 2.25095
CFS merit scores = 2.43854
CFS merit scores = 2.61009
CFS merit scores = 2.7692
CFS merit scores = 2.91681
CFS merit scores = 3.05459
CFS merit scores = 3.18505
CFS merit scores = 3.30859
CFS merit scores = 3.42673
CFS merit scores = 3.54084
CFS merit scores = 3.65002
CFS merit scores = 3.7542
CFS merit scores = 3.85513
CFS merit scores = 3.95328
CFS merit scores = 4.04819
CFS merit scores = 4.14069
CFS merit scores = 4.23057
CFS merit scores = 4.31694
CFS merit scores = 4.39991
CFS merit scores = 4.48006
CFS merit scores = 4.55764
CFS merit scores = 4.63228
CFS merit scores = 4.70448
CFS merit scores = 4.7733
CFS merit scores = 4.84037
CFS merit scores = 4.90566
CFS merit scores = 4.96917
CFS merit scores = 5.03066
CFS merit scores = 5.09075
CFS merit scores = 5.14797
CFS merit scores = 5.19843
CFS merit scores = 5.24499
CFS merit scores = 5.28797
CFS merit scores = 5.32985
CFS merit scores = 5.36894
CFS merit scores = 5.40706
CFS merit scores = 5.4439
CFS merit scores = 5.47606
CFS merit scores = 5.50674
CFS merit scores = 5.53681
CFS merit scores = 5.56618
CFS merit scores = 5.5947
CFS merit scores = 5.62066
CFS merit scores = 5.64504
CFS merit scores = 5.66889
CFS merit scores = 5.69109
CFS merit scores = 5.71316
CFS merit scores = 5.7344
CFS merit scores = 5.75307
CFS merit scores = 5.76981
CFS merit scores = 5.78615
CFS merit scores = 5.80172
CFS merit scores = 5.81593
CFS merit scores = 5.82942
CFS merit scores = 5.84208
CFS merit scores = 5.85426
CFS merit scores = 5.86609
CFS merit scores = 5.87703
CFS merit scores = 5.88764
CFS merit scores = 5.89763
CFS merit scores = 5.90559
CFS merit scores = 5.91357
CFS merit scores = 5.92112
CFS merit scores = 5.92864
CFS merit scores = 5.93535
CFS merit scores = 5.94201
CFS merit scores = 5.94782
CFS merit scores = 5.9539
CFS merit scores = 5.95884
CFS merit scores = 5.96397
CFS merit scores = 5.96691
CFS merit scores = 5.97036
CFS merit scores = 5.97211
CFS merit scores = 5.97392
CFS merit scores = 5.97417
CFS merit scores = 5.97441
CFS merit scores = 5.9748
CFS merit scores = 5.97495
CFS merit scores = 5.97539
CFS merit scores = 5.97423
CFS merit scores = 5.97291
CFS merit scores = 5.97186
CFS merit scores = 5.97023
CFS merit scores = 5.96807
CFS merit scores = 5.96475
CFS merit scores = 5.9599
CFS merit scores = 5.95521
CFS merit scores = 5.94972
CFS merit scores = 5.94357
CFS merit scores = 5.93772
CFS merit scores = 5.93203
CFS merit scores = 5.92638
CFS merit scores = 5.92078
CFS merit scores = 5.9152
CFS merit scores = 5.9091
CFS merit scores = 5.90338
CFS merit scores = 5.89778
CFS merit scores = 5.89215
CFS merit scores = 5.88638
CFS merit scores = 5.88069
CFS merit scores = 5.87455
CFS merit scores = 5.86797
CFS merit scores = 5.86065
CFS merit scores = 5.8536
CFS merit scores = 5.84678
CFS merit scores = 5.84001
CFS merit scores = 5.83354
CFS merit scores = 5.82693
CFS merit scores = 5.81958
CFS merit scores = 5.81173
CFS merit scores = 5.8039
CFS merit scores = 5.79625
CFS merit scores = 5.78731
CFS merit scores = 5.77838
CFS merit scores = 5.76962
CFS merit scores = 5.76046
CFS merit scores = 5.75108
CFS merit scores = 5.74134
CFS merit scores = 5.73136
CFS merit scores = 5.72182
CFS merit scores = 5.71272
CFS merit scores = 5.70394
CFS merit scores = 5.69544
CFS merit scores = 5.68605
CFS merit scores = 5.67692
CFS merit scores = 5.66781
CFS merit scores = 5.65906
CFS merit scores = 5.6496
CFS merit scores = 5.64042
CFS merit scores = 5.6314
CFS merit scores = 5.62272
CFS merit scores = 5.61358
CFS merit scores = 5.60469
CFS merit scores = 5.5958
CFS merit scores = 5.58671
CFS merit scores = 5.57804
CFS merit scores = 5.56894
CFS merit scores = 5.56028
CFS merit scores = 5.55167
CFS merit scores = 5.54304
CFS merit scores = 5.53377
CFS merit scores = 5.52484
CFS merit scores = 5.51568
CFS merit scores = 5.50668
CFS merit scores = 5.49814
CFS merit scores = 5.48952
CFS merit scores = 5.48067
CFS merit scores = 5.4717
CFS merit scores = 5.46301
CFS merit scores = 5.45467
CFS merit scores = 5.44644
CFS merit scores = 5.43821
CFS merit scores = 5.4301
CFS merit scores = 5.42225
CFS merit scores = 5.41432
CFS merit scores = 5.40652
CFS merit scores = 5.39837
CFS merit scores = 5.38995
CFS merit scores = 5.38159
CFS merit scores = 5.37316
CFS merit scores = 5.36508
CFS merit scores = 5.35662
CFS merit scores = 5.34822
CFS merit scores = 5.33991
CFS merit scores = 5.33163
CFS merit scores = 5.32371
CFS merit scores = 5.31531
CFS merit scores = 5.30685
CFS merit scores = 5.29823
CFS merit scores = 5.28912
CFS merit scores = 5.28033
CFS merit scores = 5.27171
CFS merit scores = 5.26342
CFS merit scores = 5.25478
CFS merit scores = 5.24635
CFS merit scores = 5.23818
CFS merit scores = 5.22969
CFS merit scores = 5.22115
CFS merit scores = 5.21279
CFS merit scores = 5.20447
CFS merit scores = 5.19614
CFS merit scores = 5.1876
CFS merit scores = 5.17917
CFS merit scores = 5.17087
CFS merit scores = 5.16245
CFS merit scores = 5.15395
CFS merit scores = 5.14541
CFS merit scores = 5.13674
CFS merit scores = 5.12836
CFS merit scores = 5.11957
CFS merit scores = 5.11083
CFS merit scores = 5.10226
CFS merit scores = 5.09369
CFS merit scores = 5.08466
CFS merit scores = 5.07579
CFS merit scores = 5.06708
CFS merit scores = 5.05821
CFS merit scores = 5.04953
CFS merit scores = 5.04094
CFS merit scores = 5.03192
CFS merit scores = 5.023
CFS merit scores = 5.01412
CFS merit scores = 5.00538
CFS merit scores = 4.99628
CFS merit scores = 4.98722
CFS merit scores = 4.97826
CFS merit scores = 4.9695
CFS merit scores = 4.96039
CFS merit scores = 4.95121
CFS merit scores = 4.94206
CFS merit scores = 4.933
CFS merit scores = 4.92387
CFS merit scores = 4.91448
CFS merit scores = 4.90505
CFS merit scores = 4.8958
CFS merit scores = 4.88641
CFS merit scores = 4.87695
CFS merit scores = 4.86684
CFS merit scores = 4.85675
CFS merit scores = 4.84689
CFS merit scores = 4.83652
CFS merit scores = 4.8263
CFS merit scores = 4.81626
CFS merit scores = 4.80563
CFS merit scores = 4.79505
CFS merit scores = 4.78452
CFS merit scores = 4.77321
CFS merit scores = 4.76195
CFS merit scores = 4.74989
CFS merit scores = 4.7363
CFS merit scores = 4.72292
CFS merit scores = 4.70764
CFS merit scores = 4.69196
CFS merit scores = 4.67624
CFS merit scores = 4.6603
CFS merit scores = 4.6395
cnt = 1	feature = 390	correl = -0.212268	descr = N_Gram_CTTCT
cnt = 2	feature = 61	correl = -0.168732	descr = Gibbs_of_Target_Sequence__Pos_18_Step_1
cnt = 3	feature = 10	correl = 0.10045	descr = Position_Specific_Bin_Base_2_Base_T
cnt = 4	feature = 647	correl = -0.0854219	descr = N_Gram_TGGCG
cnt = 5	feature = 335	correl = 0.0452153	descr = N_Gram_CGCCA
cnt = 6	feature = 674	correl = 0.0446517	descr = N_Gram_TTCGA
cnt = 7	feature = 612	correl = 0.0739016	descr = N_Gram_TCGGA
cnt = 8	feature = 538	correl = 0.0989123	descr = N_Gram_GTCGG
cnt = 9	feature = 671	correl = 0.073979	descr = N_Gram_TTCAA
cnt = 10	feature = 579	correl = 0.0755747	descr = N_Gram_TATAT
cnt = 11	feature = 394	correl = 0.078722	descr = N_Gram_CTTGT
cnt = 12	feature = 160	correl = 0.0629792	descr = N_Gram_ACAGG
cnt = 13	feature = 529	correl = 0.0505135	descr = N_Gram_GTATA
cnt = 14	feature = 237	correl = -0.0491935	descr = N_Gram_ATCGC
cnt = 15	feature = 609	correl = 0.0804424	descr = N_Gram_TCGAC
cnt = 16	feature = 399	correl = 0.0684652	descr = N_Gram_GAAAC
cnt = 17	feature = 563	correl = -0.0463753	descr = N_Gram_TAACG
cnt = 18	feature = 305	correl = 0.114852	descr = N_Gram_CCCCC
cnt = 19	feature = 357	correl = 0.0705788	descr = N_Gram_CGTGA
cnt = 20	feature = 640	correl = 0.0522607	descr = N_Gram_TGCCG
cnt = 21	feature = 291	correl = -0.0497901	descr = N_Gram_CATGC
cnt = 22	feature = 426	correl = -0.0556744	descr = N_Gram_GATCG
cnt = 23	feature = 312	correl = 0.0709082	descr = N_Gram_CCGGC
cnt = 24	feature = 214	correl = 0.125266	descr = N_Gram_AGTAA
cnt = 25	feature = 231	correl = 0.0716851	descr = N_Gram_ATAGT
cnt = 26	feature = 545	correl = 0.0571925	descr = N_Gram_GTGCG
cnt = 27	feature = 631	correl = -0.0611613	descr = N_Gram_TGAGA
cnt = 28	feature = 322	correl = 0.0440555	descr = N_Gram_CCTCT
cnt = 29	feature = 628	correl = 0.0513395	descr = N_Gram_TGAAA
cnt = 30	feature = 441	correl = 0.0831887	descr = N_Gram_GCACT
cnt = 31	feature = 209	correl = -0.0562116	descr = N_Gram_AGGCT
cnt = 32	feature = 520	correl = 0.0570243	descr = N_Gram_GGGTC
cnt = 33	feature = 557	correl = 0.0450469	descr = N_Gram_GTTGC
cnt = 34	feature = 600	correl = 0.0471599	descr = N_Gram_TCCGA
cnt = 35	feature = 555	correl = -0.0483674	descr = N_Gram_GTTCG
cnt = 36	feature = 244	correl = -0.0454018	descr = N_Gram_ATGCA
cnt = 37	feature = 286	correl = -0.0522777	descr = N_Gram_CATAT
cnt = 38	feature = 397	correl = 0.0822662	descr = N_Gram_CTTTG
cnt = 39	feature = 392	correl = -0.132209	descr = N_Gram_CTTGC
cnt = 40	feature = 553	correl = -0.0519099	descr = N_Gram_GTTAC
cnt = 41	feature = 466	correl = 0.052261	descr = N_Gram_GCGGA
cnt = 42	feature = 525	correl = -0.0538694	descr = N_Gram_GGTGT
cnt = 43	feature = 351	correl = -0.0731294	descr = N_Gram_CGGTA
cnt = 44	feature = 599	correl = 0.061186	descr = N_Gram_TCCCA
cnt = 45	feature = 527	correl = 0.0486508	descr = N_Gram_GTAAA
cnt = 46	feature = 324	correl = 0.0669036	descr = N_Gram_CCTGC
cnt = 47	feature = 461	correl = 0.152783	descr = N_Gram_GCCTT
cnt = 48	feature = 267	correl = 0.0597923	descr = N_Gram_CACAT
cnt = 49	feature = 468	correl = 0.0659829	descr = N_Gram_GCGGG
cnt = 50	feature = 456	correl = -0.0466652	descr = N_Gram_GCCCT
cnt = 51	feature = 308	correl = 0.0689923	descr = N_Gram_CCCGC
cnt = 52	feature = 512	correl = 0.0519346	descr = N_Gram_GGGCA
cnt = 53	feature = 432	correl = -0.0740815	descr = N_Gram_GATTA
cnt = 54	feature = 309	correl = 0.0515678	descr = N_Gram_CCCGG
cnt = 55	feature = 274	correl = -0.0455864	descr = N_Gram_CACTG
cnt = 56	feature = 226	correl = -0.136112	descr = N_Gram_ATAAG
cnt = 57	feature = 265	correl = 0.0524058	descr = N_Gram_CAATA
cnt = 58	feature = 463	correl = 0.0447646	descr = N_Gram_GCGAG
cnt = 59	feature = 659	correl = 0.106172	descr = N_Gram_TGTGG
cnt = 60	feature = 451	correl = -0.0448584	descr = N_Gram_GCCAA
cnt = 61	feature = 280	correl = 0.086195	descr = N_Gram_CAGGA
cnt = 62	feature = 353	correl = -0.0701527	descr = N_Gram_CGTAA
cnt = 63	feature = 504	correl = 0.061944	descr = N_Gram_GGCTC
cnt = 64	feature = 437	correl = 0.0610067	descr = N_Gram_GCAAA
cnt = 65	feature = 225	correl = -0.0440871	descr = N_Gram_ATAAC
cnt = 66	feature = 614	correl = -0.0741793	descr = N_Gram_TCGGG
cnt = 67	feature = 211	correl = 0.0784616	descr = N_Gram_AGGGG
cnt = 68	feature = 448	correl = -0.0451129	descr = N_Gram_GCATG
cnt = 69	feature = 389	correl = 0.0497046	descr = N_Gram_CTTCC
cnt = 70	feature = 345	correl = 0.105894	descr = N_Gram_CGGCA
cnt = 71	feature = 505	correl = 0.132381	descr = N_Gram_GGCTT
cnt = 72	feature = 578	correl = -0.0500121	descr = N_Gram_TATAC
cnt = 73	feature = 681	correl = -0.0595496	descr = N_Gram_TTGAA
cnt = 74	feature = 645	correl = 0.0891381	descr = N_Gram_TGGAG
cnt = 75	feature = 483	correl = 0.120941	descr = N_Gram_GGAAA
cnt = 76	feature = 361	correl = -0.0474185	descr = N_Gram_CGTTC
cnt = 77	feature = 514	correl = 0.0779741	descr = N_Gram_GGGCG
cnt = 78	feature = 380	correl = -0.0503763	descr = N_Gram_CTCTT
cnt = 79	feature = 207	correl = 0.0453326	descr = N_Gram_AGGCC
cnt = 80	feature = 473	correl = 0.0952818	descr = N_Gram_GCGTG
cnt = 81	feature = 528	correl = 0.048611	descr = N_Gram_GTAGT
cnt = 82	feature = 484	correl = -0.0496958	descr = N_Gram_GGAAC
cnt = 83	feature = 235	correl = -0.0513973	descr = N_Gram_ATCCT
cnt = 84	feature = 284	correl = 0.132752	descr = N_Gram_CAGTG
cnt = 85	feature = 352	correl = 0.058078	descr = N_Gram_CGGTT
cnt = 86	feature = 281	correl = 0.0813157	descr = N_Gram_CAGGC
cnt = 87	feature = 276	correl = 0.0547211	descr = N_Gram_CAGCC
cnt = 88	feature = 601	correl = -0.0746333	descr = N_Gram_TCCGC
cnt = 89	feature = 655	correl = -0.066847	descr = N_Gram_TGTCA
cnt = 90	feature = 546	correl = 0.0847198	descr = N_Gram_GTGCT
cnt = 91	feature = 301	correl = 0.0672829	descr = N_Gram_CCATC
cnt = 92	feature = 467	correl = 0.0713413	descr = N_Gram_GCGGC
cnt = 93	feature = 509	correl = 0.10652	descr = N_Gram_GGGAC
cnt = 94	feature = 610	correl = -0.0908316	descr = N_Gram_TCGAG
cnt = 95	feature = 649	correl = 0.0761694	descr = N_Gram_TGGG
cnt = 96	feature = 304	correl = 0.084172	descr = N_Gram_CCCAC
cnt = 97	feature = 615	correl = -0.0510315	descr = N_Gram_TCGTC
cnt = 98	feature = 460	correl = 0.0641225	descr = N_Gram_GCCTC
cnt = 99	feature = 219	correl = 0.105505	descr = N_Gram_AGTGT
cnt = 100	feature = 574	correl = 0.0883375	descr = N_Gram_TAGCA
cnt = 101	feature = 565	correl = -0.0511209	descr = N_Gram_TAAGA
cnt = 102	feature = 283	correl = 0.0738002	descr = N_Gram_CAGTA
cnt = 103	feature = 654	correl = 0.052057	descr = N_Gram_TGGTC
cnt = 104	feature = 277	correl = 0.0780894	descr = N_Gram_CAGCG
cnt = 105	feature = 496	correl = 0.0643245	descr = N_Gram_GGCAT
cnt = 106	feature = 272	correl = -0.0670345	descr = N_Gram_CACGA
cnt = 107	feature = 551	correl = 0.0559484	descr = N_Gram_GTGTG
cnt = 108	feature = 526	correl = 0.057652	descr = N_Gram_GGTTG
cnt = 109	feature = 336	correl = 0.083616	descr = N_Gram_CGCCG
cnt = 110	feature = 492	correl = -0.0766675	descr = N_Gram_GGATC
cnt = 111	feature = 343	correl = 0.0581897	descr = N_Gram_CGGAC
cnt = 112	feature = 321	correl = -0.0938671	descr = N_Gram_CCTCC
cnt = 113	feature = 416	correl = 0.0978394	descr = N_Gram_GAGCT
cnt = 114	feature = 325	correl = -0.0742046	descr = N_Gram_CCTTC
cnt = 115	feature = 475	correl = 0.0781606	descr = N_Gram_GCTCA
cnt = 116	feature = 255	correl = -0.0809794	descr = N_Gram_ATTTG
cnt = 117	feature = 592	correl = -0.0487767	descr = N_Gram_TCATG
cnt = 118	feature = 303	correl = 0.0538727	descr = N_Gram_CCCAA
cnt = 119	feature = 252	correl = 0.0521577	descr = N_Gram_ATTG
cnt = 120	feature = 136	correl = -0.0662508	descr = N_Gram_AAGAC
cnt = 121	feature = 626	correl = -0.0587221	descr = N_Gram_TCTTG
cnt = 122	feature = 327	correl = -0.0457862	descr = N_Gram_CGAC
cnt = 123	feature = 228	correl = -0.0860007	descr = N_Gram_ATACT
cnt = 124	feature = 510	correl = 0.104254	descr = N_Gram_GGGAG
cnt = 125	feature = 695	correl = -0.0878469	descr = N_Gram_TTTGG
cnt = 126	feature = 501	correl = 0.100886	descr = N_Gram_GGCGC
cnt = 127	feature = 540	correl = -0.0954529	descr = N_Gram_GTCTT
cnt = 128	feature = 222	correl = -0.0890047	descr = N_Gram_AGTTT
cnt = 129	feature = 290	correl = 0.0909964	descr = N_Gram_CATCT
cnt = 130	feature = 485	correl = 0.05273	descr = N_Gram_GGAAG
cnt = 131	feature = 445	correl = 0.0505385	descr = N_Gram_GCAGT
cnt = 132	feature = 342	correl = 0.0640402	descr = N_Gram_CGGAA
cnt = 133	feature = 234	correl = -0.0457992	descr = N_Gram_ATCCA
cnt = 134	feature = 619	correl = -0.0873073	descr = N_Gram_TCTCA
cnt = 135	feature = 33	correl = -0.0668403	descr = Position_Specific_Bin_Base_13_Base_G
cnt = 136	feature = 337	correl = 0.0521346	descr = N_Gram_CGCGG
cnt = 137	feature = 248	correl = 0.0582133	descr = N_Gram_ATGT
cnt = 138	feature = 40	correl = -0.0449371	descr = Position_Specific_Bin_Base_16_Base_T
cnt = 139	feature = 208	correl = 0.102984	descr = N_Gram_AGGCG
cnt = 140	feature = 536	correl = -0.0826746	descr = N_Gram_GTCGA
cnt = 141	feature = 18	correl = -0.123245	descr = Position_Specific_Bin_Base_6_Base_A
cnt = 142	feature = 24	correl = -0.0597786	descr = Position_Specific_Bin_Base_9_Base_T
cnt = 143	feature = 386	correl = -0.0510798	descr = N_Gram_CTTA
cnt = 144	feature = 364	correl = 0.0868264	descr = N_Gram_CTA
cnt = 145	feature = 605	correl = -0.0844334	descr = N_Gram_TCCTC
cnt = 146	feature = 35	correl = 0.113988	descr = Position_Specific_Bin_Base_14_Base_T
cnt = 147	feature = 580	correl = -0.0487824	descr = N_Gram_TATC
cnt = 148	feature = 591	correl = -0.0598799	descr = N_Gram_TCATC
cnt = 149	feature = 73	correl = 0.0860118	descr = Fold_of_RNAi_Sequence_Pos_9
cnt = 150	feature = 648	correl = 0.128811	descr = N_Gram_TGGCT
cnt = 151	feature = 80	correl = 0.0584292	descr = Xue_Structure_Feature_A111
cnt = 152	feature = 391	correl = -0.0741187	descr = N_Gram_CTTGA
cnt = 153	feature = 13	correl = -0.0653391	descr = Position_Specific_Bin_Base_4_Base_A
cnt = 154	feature = 11	correl = -0.0540301	descr = Position_Specific_Bin_Base_3_Base_A
cnt = 155	feature = 36	correl = -0.0639954	descr = Position_Specific_Bin_Base_15_Base_A
cnt = 156	feature = 375	correl = -0.07533	descr = N_Gram_CTCCA
cnt = 157	feature = 454	correl = 0.0640847	descr = N_Gram_GCCCA
cnt = 158	feature = 602	correl = -0.0850017	descr = N_Gram_TCCGG
cnt = 159	feature = 44	correl = -0.064086	descr = Position_Specific_Bin_Base_17_Base_T
cnt = 160	feature = 478	correl = 0.0840173	descr = N_Gram_GCTGC
cnt = 161	feature = 105	correl = 0.0875298	descr = Fold_of_Target_NoEndbrace_noends_Pos_13
cnt = 162	feature = 17	correl = 0.0580049	descr = Position_Specific_Bin_Base_5_Base_G
cnt = 163	feature = 641	correl = -0.125891	descr = N_Gram_TGCG
cnt = 164	feature = 665	correl = -0.0522481	descr = N_Gram_TTAC
cnt = 165	feature = 29	correl = 0.106737	descr = Position_Specific_Bin_Base_12_Base_G
cnt = 166	feature = 596	correl = -0.0518106	descr = N_Gram_TCCAC
cnt = 167	feature = 241	correl = -0.0466478	descr = N_Gram_ATGA
cnt = 168	feature = 52	correl = 0.0982062	descr = Gibbs_of_Target_Sequence__Pos_3_Step_1
cnt = 169	feature = 383	correl = 0.100553	descr = N_Gram_CTGCA
cnt = 170	feature = 14	correl = 0.0556579	descr = Position_Specific_Bin_Base_4_Base_C
cnt = 171	feature = 81	correl = -0.051644	descr = Xue_Structure_Feature_A110
cnt = 172	feature = 547	correl = 0.127011	descr = N_Gram_GTGG
cnt = 173	feature = 58	correl = -0.0968753	descr = Gibbs_of_Target_Sequence__Pos_13_Step_1
cnt = 174	feature = 278	correl = -0.129662	descr = N_Gram_CAGCT
cnt = 175	feature = 446	correl = 0.0635627	descr = N_Gram_GCAT
cnt = 176	feature = 23	correl = 0.0587341	descr = Position_Specific_Bin_Base_9_Base_G
cnt = 177	feature = 350	correl = 0.141297	descr = N_Gram_CGGGC
cnt = 178	feature = 472	correl = -0.113988	descr = N_Gram_GCGTC
cnt = 179	feature = 39	correl = 0.115459	descr = Position_Specific_Bin_Base_16_Base_C
cnt = 180	feature = 56	correl = -0.0750306	descr = Gibbs_of_Target_Sequence__Pos_8_Step_1
cnt = 181	feature = 83	correl = 0.118788	descr = Xue_Structure_Feature_A101
cnt = 182	feature = 8	correl = 0.0529705	descr = Position_Specific_Bin_Base_2_Base_C
cnt = 183	feature = 425	correl = -0.112593	descr = N_Gram_GATC
cnt = 184	feature = 539	correl = -0.0982941	descr = N_Gram_GTCT
cnt = 185	feature = 254	correl = -0.109859	descr = N_Gram_ATTT
cnt = 186	feature = 32	correl = 0.102317	descr = Position_Specific_Bin_Base_13_Base_C
cnt = 187	feature = 19	correl = 0.108097	descr = Position_Specific_Bin_Base_6_Base_C
cnt = 188	feature = 57	correl = 0.0634252	descr = Gibbs_of_Target_Sequence__Pos_12_Step_1
cnt = 189	feature = 396	correl = -0.0500829	descr = N_Gram_CTTTC
cnt = 190	feature = 313	correl = 0.109626	descr = N_Gram_CCGGG
cnt = 191	feature = 67	correl = 0.162657	descr = Fold_of_RNAi_Sequence_Pos_0
cnt = 192	feature = 28	correl = 0.138389	descr = Position_Specific_Bin_Base_12_Base_C
cnt = 193	feature = 218	correl = 0.0737685	descr = N_Gram_AGTG
cnt = 194	feature = 292	correl = 0.0888545	descr = N_Gram_CCAA
cnt = 195	feature = 684	correl = -0.0899241	descr = N_Gram_TTGC
cnt = 196	feature = 82	correl = 0.0474604	descr = Xue_Structure_Feature_A100
cnt = 197	feature = 497	correl = 0.157508	descr = N_Gram_GGCC
cnt = 198	feature = 76	correl = 0.0770998	descr = Fold_of_RNAi_Sequence_Pos_13
cnt = 199	feature = 382	correl = 0.044969	descr = N_Gram_CTGC
cnt = 200	feature = 606	correl = -0.101141	descr = N_Gram_TCCTT
cnt = 201	feature = 489	correl = 0.113647	descr = N_Gram_GGAG
cnt = 202	feature = 544	correl = 0.0800045	descr = N_Gram_GTGC
cnt = 203	feature = 516	correl = 0.0685009	descr = N_Gram_GGGG
cnt = 204	feature = 503	correl = 0.073335	descr = N_Gram_GGCT
cnt = 205	feature = 341	correl = 0.0746589	descr = N_Gram_CGGA
cnt = 206	feature = 79	correl = 0.061986	descr = Fold_of_RNAi_Sequence_Pos_16
cnt = 207	feature = 450	correl = 0.0535219	descr = N_Gram_GCCA
cnt = 208	feature = 531	correl = -0.0897736	descr = N_Gram_GTC
cnt = 209	feature = 69	correl = 0.146947	descr = Fold_of_RNAi_Sequence_Pos_2
cnt = 210	feature = 59	correl = -0.173913	descr = Gibbs_of_Target_Sequence__Pos_14_Step_1
cnt = 211	feature = 54	correl = -0.1222	descr = Gibbs_of_Target_Sequence__Pos_6_Step_1
cnt = 212	feature = 511	correl = 0.139701	descr = N_Gram_GGGC
cnt = 213	feature = 417	correl = 0.0651856	descr = N_Gram_GAGG
cnt = 214	feature = 535	correl = -0.0610609	descr = N_Gram_GTCG
cnt = 215	feature = 60	correl = -0.121528	descr = Gibbs_of_Target_Sequence__Pos_17_Step_1
cnt = 216	feature = 72	correl = 0.0791198	descr = Fold_of_RNAi_Sequence_Pos_6
cnt = 217	feature = 258	correl = 0.14948	descr = N_Gram_CAA
cnt = 218	feature = 583	correl = 0.0451932	descr = N_Gram_TCA
cnt = 219	feature = 68	correl = 0.17055	descr = Fold_of_RNAi_Sequence_Pos_1
cnt = 220	feature = 326	correl = -0.0579785	descr = N_Gram_CGA
cnt = 221	feature = 643	correl = 0.0465268	descr = N_Gram_TGG
cnt = 222	feature = 376	correl = -0.147698	descr = N_Gram_CTCCT
cnt = 223	feature = 662	correl = -0.0824298	descr = N_Gram_TTA
cnt = 224	feature = 594	correl = -0.0794771	descr = N_Gram_TCCA
cnt = 225	feature = 77	correl = 0.0682217	descr = Fold_of_RNAi_Sequence_Pos_14
cnt = 226	feature = 285	correl = 0.0577619	descr = N_Gram_CAT
cnt = 227	feature = 334	correl = 0.0730302	descr = N_Gram_CGCC
cnt = 228	feature = 363	correl = -0.0513034	descr = N_Gram_CT
cnt = 229	feature = 541	correl = 0.161508	descr = N_Gram_GTG
cnt = 230	feature = 500	correl = 0.0468315	descr = N_Gram_GGCG
cnt = 231	feature = 86	correl = 0.0884466	descr = Xue_Structure_Feature_C110
cnt = 232	feature = 679	correl = -0.0647196	descr = N_Gram_TTG
cnt = 233	feature = 623	correl = -0.101491	descr = N_Gram_TCTT
cnt = 234	feature = 481	correl = 0.134543	descr = N_Gram_GGA
cnt = 235	feature = 616	correl = -0.118008	descr = N_Gram_TCT
cnt = 236	feature = 66	correl = -0.077225	descr = PF_RNAi_Fold_3'Free_Count
cnt = 237	feature = 494	correl = 0.139004	descr = N_Gram_GGC
cnt = 238	feature = 661	correl = -0.122374	descr = N_Gram_TT
cnt = 239	feature = 340	correl = 0.0768058	descr = N_Gram_CGG
cnt = 240	feature = 64	correl = -0.186881	descr = PF_RNAi_Fold_Energy
num rows = 521
num_elements = 125561
*
optimization finished, #iter = 515
nu = 0.560423
obj = -45.859112, rho = -0.363632
nSV = 362, nBSV = 228
num rows = 58
num_elements = 13978
*
optimization finished, #iter = 45
nu = 0.559326
obj = -5.830606, rho = -0.424469
nSV = 44, nBSV = 24
*
optimization finished, #iter = 515
nu = 0.560423
obj = -45.859112, rho = -0.363632
nSV = 362, nBSV = 228
CFS merit scores = 1.3671
CFS merit scores = 1.6015
CFS merit scores = 1.85002
CFS merit scores = 2.06354
CFS merit scores = 2.26336
CFS merit scores = 2.44654
CFS merit scores = 2.61511
CFS merit scores = 2.77235
CFS merit scores = 2.92083
CFS merit scores = 3.06178
CFS merit scores = 3.19554
CFS merit scores = 3.32128
CFS merit scores = 3.44162
CFS merit scores = 3.5553
CFS merit scores = 3.66383
CFS merit scores = 3.76833
CFS merit scores = 3.86877
CFS merit scores = 3.96526
CFS merit scores = 4.05746
CFS merit scores = 4.1452
CFS merit scores = 4.23043
CFS merit scores = 4.3126
CFS merit scores = 4.39288
CFS merit scores = 4.46978
CFS merit scores = 4.54266
CFS merit scores = 4.61289
CFS merit scores = 4.68095
CFS merit scores = 4.74653
CFS merit scores = 4.81027
CFS merit scores = 4.87159
CFS merit scores = 4.93055
CFS merit scores = 4.98584
CFS merit scores = 5.03861
CFS merit scores = 5.0875
CFS merit scores = 5.13305
CFS merit scores = 5.17532
CFS merit scores = 5.21705
CFS merit scores = 5.25603
CFS merit scores = 5.28855
CFS merit scores = 5.31984
CFS merit scores = 5.34882
CFS merit scores = 5.37668
CFS merit scores = 5.40405
CFS merit scores = 5.43023
CFS merit scores = 5.45472
CFS merit scores = 5.47837
CFS merit scores = 5.50176
CFS merit scores = 5.5188
CFS merit scores = 5.53489
CFS merit scores = 5.55016
CFS merit scores = 5.56437
CFS merit scores = 5.57838
CFS merit scores = 5.5918
CFS merit scores = 5.60524
CFS merit scores = 5.6186
CFS merit scores = 5.63145
CFS merit scores = 5.64379
CFS merit scores = 5.65315
CFS merit scores = 5.66197
CFS merit scores = 5.66908
CFS merit scores = 5.67538
CFS merit scores = 5.68177
CFS merit scores = 5.6884
CFS merit scores = 5.69531
CFS merit scores = 5.70183
CFS merit scores = 5.70801
CFS merit scores = 5.71074
CFS merit scores = 5.71225
CFS merit scores = 5.71416
CFS merit scores = 5.71487
CFS merit scores = 5.7161
CFS merit scores = 5.7179
CFS merit scores = 5.71934
CFS merit scores = 5.71891
CFS merit scores = 5.71736
CFS merit scores = 5.71632
CFS merit scores = 5.71471
CFS merit scores = 5.7133
CFS merit scores = 5.71199
CFS merit scores = 5.70959
CFS merit scores = 5.70748
CFS merit scores = 5.70568
CFS merit scores = 5.70397
CFS merit scores = 5.70203
CFS merit scores = 5.70013
CFS merit scores = 5.69829
CFS merit scores = 5.69504
CFS merit scores = 5.69151
CFS merit scores = 5.68763
CFS merit scores = 5.68374
CFS merit scores = 5.6785
CFS merit scores = 5.67352
CFS merit scores = 5.66863
CFS merit scores = 5.6642
CFS merit scores = 5.65825
CFS merit scores = 5.6513
CFS merit scores = 5.64483
CFS merit scores = 5.6388
CFS merit scores = 5.63314
CFS merit scores = 5.62721
CFS merit scores = 5.6204
CFS merit scores = 5.61389
CFS merit scores = 5.60747
CFS merit scores = 5.60087
CFS merit scores = 5.59482
CFS merit scores = 5.58898
CFS merit scores = 5.58188
CFS merit scores = 5.57505
CFS merit scores = 5.56856
CFS merit scores = 5.56244
CFS merit scores = 5.55652
CFS merit scores = 5.55014
CFS merit scores = 5.54396
CFS merit scores = 5.53762
CFS merit scores = 5.53163
CFS merit scores = 5.5253
CFS merit scores = 5.51904
CFS merit scores = 5.51287
CFS merit scores = 5.50671
CFS merit scores = 5.50054
CFS merit scores = 5.49462
CFS merit scores = 5.48865
CFS merit scores = 5.48208
CFS merit scores = 5.47533
CFS merit scores = 5.4686
CFS merit scores = 5.46225
CFS merit scores = 5.4558
CFS merit scores = 5.44883
CFS merit scores = 5.44185
CFS merit scores = 5.43509
CFS merit scores = 5.4282
CFS merit scores = 5.42104
CFS merit scores = 5.41412
CFS merit scores = 5.40723
CFS merit scores = 5.40058
CFS merit scores = 5.394
CFS merit scores = 5.38768
CFS merit scores = 5.38135
CFS merit scores = 5.37477
CFS merit scores = 5.36835
CFS merit scores = 5.36119
CFS merit scores = 5.35419
CFS merit scores = 5.34741
CFS merit scores = 5.33982
CFS merit scores = 5.33247
CFS merit scores = 5.32538
CFS merit scores = 5.31828
CFS merit scores = 5.3114
CFS merit scores = 5.30455
CFS merit scores = 5.29765
CFS merit scores = 5.29055
CFS merit scores = 5.28368
CFS merit scores = 5.2767
CFS merit scores = 5.26976
CFS merit scores = 5.26306
CFS merit scores = 5.25658
CFS merit scores = 5.2503
CFS merit scores = 5.24345
CFS merit scores = 5.23662
CFS merit scores = 5.22971
CFS merit scores = 5.22314
CFS merit scores = 5.21674
CFS merit scores = 5.21015
CFS merit scores = 5.20319
CFS merit scores = 5.19599
CFS merit scores = 5.18904
CFS merit scores = 5.18232
CFS merit scores = 5.17578
CFS merit scores = 5.16894
CFS merit scores = 5.16195
CFS merit scores = 5.15485
CFS merit scores = 5.14756
CFS merit scores = 5.1403
CFS merit scores = 5.13317
CFS merit scores = 5.12627
CFS merit scores = 5.11952
CFS merit scores = 5.11251
CFS merit scores = 5.1052
CFS merit scores = 5.09798
CFS merit scores = 5.09082
CFS merit scores = 5.08362
CFS merit scores = 5.0762
CFS merit scores = 5.06893
CFS merit scores = 5.06191
CFS merit scores = 5.05437
CFS merit scores = 5.04712
CFS merit scores = 5.04008
CFS merit scores = 5.03305
CFS merit scores = 5.0262
CFS merit scores = 5.01905
CFS merit scores = 5.01204
CFS merit scores = 5.0051
CFS merit scores = 4.99821
CFS merit scores = 4.99146
CFS merit scores = 4.98491
CFS merit scores = 4.97807
CFS merit scores = 4.97096
CFS merit scores = 4.96402
CFS merit scores = 4.95711
CFS merit scores = 4.95019
CFS merit scores = 4.94312
CFS merit scores = 4.936
CFS merit scores = 4.92887
CFS merit scores = 4.92131
CFS merit scores = 4.9138
CFS merit scores = 4.90589
CFS merit scores = 4.89774
CFS merit scores = 4.8897
CFS merit scores = 4.88172
CFS merit scores = 4.87363
CFS merit scores = 4.86566
CFS merit scores = 4.85727
CFS merit scores = 4.84907
CFS merit scores = 4.84044
CFS merit scores = 4.83208
CFS merit scores = 4.82361
CFS merit scores = 4.81527
CFS merit scores = 4.80653
CFS merit scores = 4.79753
CFS merit scores = 4.78848
CFS merit scores = 4.77967
CFS merit scores = 4.77047
CFS merit scores = 4.76123
CFS merit scores = 4.75151
CFS merit scores = 4.74199
CFS merit scores = 4.73252
CFS merit scores = 4.72219
CFS merit scores = 4.71201
CFS merit scores = 4.70173
CFS merit scores = 4.69142
CFS merit scores = 4.68062
CFS merit scores = 4.6692
CFS merit scores = 4.65772
CFS merit scores = 4.64512
CFS merit scores = 4.63232
CFS merit scores = 4.61847
CFS merit scores = 4.60463
CFS merit scores = 4.58941
CFS merit scores = 4.57197
CFS merit scores = 4.55405
cnt = 1	feature = 59	correl = -0.367104	descr = Gibbs_of_Target_Sequence__Pos_20_Step_1
cnt = 2	feature = 57	correl = -0.185372	descr = Gibbs_of_Target_Sequence__Pos_18_Step_1
cnt = 3	feature = 276	correl = -0.138667	descr = N_Gram_CAGCT
cnt = 4	feature = 343	correl = 0.0639507	descr = N_Gram_CGGAA
cnt = 5	feature = 623	correl = 0.056568	descr = N_Gram_TCTAC
cnt = 6	feature = 265	correl = -0.0510587	descr = N_Gram_CACCC
cnt = 7	feature = 531	correl = 0.0485664	descr = N_Gram_GTAAA
cnt = 8	feature = 209	correl = 0.0592888	descr = N_Gram_AGTCA
cnt = 9	feature = 619	correl = 0.0944683	descr = N_Gram_TCGGC
cnt = 10	feature = 363	correl = 0.0789734	descr = N_Gram_CGTGG
cnt = 11	feature = 606	correl = 0.0522095	descr = N_Gram_TCCCG
cnt = 12	feature = 361	correl = 0.0705217	descr = N_Gram_CGTGA
cnt = 13	feature = 511	correl = 0.0518583	descr = N_Gram_GGGCA
cnt = 14	feature = 292	correl = 0.0516743	descr = N_Gram_CCAAT
cnt = 15	feature = 611	correl = 0.0555615	descr = N_Gram_TCCTA
cnt = 16	feature = 334	correl = 0.0569573	descr = N_Gram_CGAGG
cnt = 17	feature = 604	correl = 0.0611067	descr = N_Gram_TCCCA
cnt = 18	feature = 417	correl = 0.0966337	descr = N_Gram_GACTA
cnt = 19	feature = 425	correl = 0.0459803	descr = N_Gram_GATAC
cnt = 20	feature = 305	correl = 0.114781	descr = N_Gram_CCCCC
cnt = 21	feature = 649	correl = 0.0522095	descr = N_Gram_TGCCG
cnt = 22	feature = 226	correl = 0.0963392	descr = N_Gram_ATATA
cnt = 23	feature = 514	correl = 0.0451664	descr = N_Gram_GGGCT
cnt = 24	feature = 498	correl = 0.0891817	descr = N_Gram_GGCCC
cnt = 25	feature = 416	correl = -0.103688	descr = N_Gram_GACGT
cnt = 26	feature = 653	correl = -0.0511003	descr = N_Gram_TGCTA
cnt = 27	feature = 258	correl = 0.0619243	descr = N_Gram_CAAGC
cnt = 28	feature = 555	correl = 0.0473666	descr = N_Gram_GTGTA
cnt = 29	feature = 697	correl = 0.0784451	descr = N_Gram_TTGCA
cnt = 30	feature = 279	correl = 0.04669	descr = N_Gram_CAGGG
cnt = 31	feature = 449	correl = -0.0451669	descr = N_Gram_GCATG
cnt = 32	feature = 231	correl = -0.096687	descr = N_Gram_ATCGG
cnt = 33	feature = 527	correl = 0.0773543	descr = N_Gram_GGTCA
cnt = 34	feature = 244	correl = -0.068687	descr = N_Gram_ATTAC
cnt = 35	feature = 643	correl = -0.0487993	descr = N_Gram_TGATC
cnt = 36	feature = 314	correl = 0.0451664	descr = N_Gram_CCGCA
cnt = 37	feature = 541	correl = -0.139915	descr = N_Gram_GTCGA
cnt = 38	feature = 394	correl = 0.0495909	descr = N_Gram_CTTCC
cnt = 39	feature = 583	correl = -0.0443184	descr = N_Gram_TAGAT
cnt = 40	feature = 228	correl = -0.0524788	descr = N_Gram_ATCAT
cnt = 41	feature = 222	correl = 0.054751	descr = N_Gram_ATACA
cnt = 42	feature = 220	correl = -0.138992	descr = N_Gram_ATAAG
cnt = 43	feature = 274	correl = 0.0546265	descr = N_Gram_CAGCC
cnt = 44	feature = 225	correl = 0.0469528	descr = N_Gram_ATAGC
cnt = 45	feature = 309	correl = 0.0689214	descr = N_Gram_CCCGC
cnt = 46	feature = 563	correl = 0.0449729	descr = N_Gram_GTTGC
cnt = 47	feature = 503	correl = 0.0916557	descr = N_Gram_GGCGG
cnt = 48	feature = 445	correl = 0.0646277	descr = N_Gram_GCAGG
cnt = 49	feature = 383	correl = -0.0769531	descr = N_Gram_CTGAT
cnt = 50	feature = 267	correl = 0.0875162	descr = N_Gram_CACCT
cnt = 51	feature = 525	correl = -0.0686245	descr = N_Gram_GGTAA
cnt = 52	feature = 337	correl = -0.0585454	descr = N_Gram_CGATC
cnt = 53	feature = 601	correl = 0.105701	descr = N_Gram_TCCAA
cnt = 54	feature = 322	correl = 0.0672847	descr = N_Gram_CCTCA
cnt = 55	feature = 536	correl = -0.0557263	descr = N_Gram_GTCAA
cnt = 56	feature = 681	correl = -0.103736	descr = N_Gram_TTATA
cnt = 57	feature = 441	correl = 0.0743071	descr = N_Gram_GCACT
cnt = 58	feature = 605	correl = 0.0526773	descr = N_Gram_TCCCC
cnt = 59	feature = 529	correl = 0.0553621	descr = N_Gram_GGTGC
cnt = 60	feature = 380	correl = 0.0597889	descr = N_Gram_CTCTA
cnt = 61	feature = 426	correl = 0.0508805	descr = N_Gram_GATAT
cnt = 62	feature = 466	correl = 0.0457616	descr = N_Gram_GCGCC
cnt = 63	feature = 662	correl = 0.0532989	descr = N_Gram_TGGGA
cnt = 64	feature = 303	correl = 0.0840852	descr = N_Gram_CCCAC
cnt = 65	feature = 399	correl = 0.0845057	descr = N_Gram_CTTGG
cnt = 66	feature = 468	correl = 0.0545127	descr = N_Gram_GCGGA
cnt = 67	feature = 324	correl = 0.0885261	descr = N_Gram_CCTCG
cnt = 68	feature = 382	correl = 0.0456416	descr = N_Gram_CTGAC
cnt = 69	feature = 500	correl = 0.141104	descr = N_Gram_GGCCT
cnt = 70	feature = 255	correl = 0.0533561	descr = N_Gram_CAAAG
cnt = 71	feature = 364	correl = 0.0538781	descr = N_Gram_CGTGT
cnt = 72	feature = 647	correl = 0.0863688	descr = N_Gram_TGCAC
cnt = 73	feature = 674	correl = 0.0508267	descr = N_Gram_TGTGT
cnt = 74	feature = 278	correl = 0.0860635	descr = N_Gram_CAGGA
cnt = 75	feature = 432	correl = -0.0702334	descr = N_Gram_GATTA
cnt = 76	feature = 508	correl = 0.0966337	descr = N_Gram_GGGAC
cnt = 77	feature = 437	correl = 0.105457	descr = N_Gram_GCAA
cnt = 78	feature = 248	correl = 0.0558985	descr = N_Gram_ATTTC
cnt = 79	feature = 281	correl = 0.132618	descr = N_Gram_CAGTG
cnt = 80	feature = 335	correl = -0.0778092	descr = N_Gram_CGAGT
cnt = 81	feature = 321	correl = 0.0555615	descr = N_Gram_CCTAT
cnt = 82	feature = 254	correl = 0.0638139	descr = N_Gram_CAAAA
cnt = 83	feature = 375	correl = -0.0945249	descr = N_Gram_CTCAT
cnt = 84	feature = 241	correl = -0.049051	descr = N_Gram_ATGCT
cnt = 85	feature = 476	correl = 0.0807637	descr = N_Gram_GCTGG
cnt = 86	feature = 250	correl = -0.146356	descr = N_Gram_ATTTT
cnt = 87	feature = 512	correl = 0.112904	descr = N_Gram_GGGCC
cnt = 88	feature = 631	correl = -0.12351	descr = N_Gram_TCTTA
cnt = 89	feature = 207	correl = 0.0447335	descr = N_Gram_AGTA
cnt = 90	feature = 539	correl = 0.0514266	descr = N_Gram_GTCCC
cnt = 91	feature = 553	correl = 0.0751006	descr = N_Gram_GTGGT
cnt = 92	feature = 235	correl = 0.0601557	descr = N_Gram_ATCTT
cnt = 93	feature = 501	correl = -0.0516841	descr = N_Gram_GGCGA
cnt = 94	feature = 505	correl = 0.154507	descr = N_Gram_GGCTT
cnt = 95	feature = 313	correl = 0.0463148	descr = N_Gram_CCGA
cnt = 96	feature = 404	correl = 0.104044	descr = N_Gram_GAAGA
cnt = 97	feature = 593	correl = 0.106025	descr = N_Gram_TCACC
cnt = 98	feature = 516	correl = 0.0676026	descr = N_Gram_GGGGC
cnt = 99	feature = 388	correl = 0.0587143	descr = N_Gram_CTGTG
cnt = 100	feature = 285	correl = -0.0644924	descr = N_Gram_CATCG
cnt = 101	feature = 407	correl = 0.0643379	descr = N_Gram_GACA
cnt = 102	feature = 160	correl = -0.0460672	descr = N_Gram_ACCC
cnt = 103	feature = 211	correl = -0.143414	descr = N_Gram_AGTCT
cnt = 104	feature = 340	correl = 0.0843153	descr = N_Gram_CGCCG
cnt = 105	feature = 291	correl = 0.0650369	descr = N_Gram_CCAAG
cnt = 106	feature = 393	correl = 0.0534301	descr = N_Gram_CTTCA
cnt = 107	feature = 557	correl = 0.0531905	descr = N_Gram_GTGTT
cnt = 108	feature = 386	correl = 0.0566061	descr = N_Gram_CTGGA
cnt = 109	feature = 461	correl = 0.0617979	descr = N_Gram_GCCTC
cnt = 110	feature = 648	correl = 0.0642018	descr = N_Gram_TGCAG
cnt = 111	feature = 472	correl = -0.150363	descr = N_Gram_GCGTC
cnt = 112	feature = 576	correl = -0.0591623	descr = N_Gram_TAATC
cnt = 113	feature = 83	correl = 0.083973	descr = Xue_Structure_Feature_C101
cnt = 114	feature = 661	correl = 0.10714	descr = N_Gram_TGGG
cnt = 115	feature = 350	correl = 0.107818	descr = N_Gram_CGGGA
cnt = 116	feature = 391	correl = -0.118168	descr = N_Gram_CTTAT
cnt = 117	feature = 494	correl = 0.0538293	descr = N_Gram_GGCAG
cnt = 118	feature = 478	correl = 0.0533238	descr = N_Gram_GCTTG
cnt = 119	feature = 13	correl = -0.106593	descr = Position_Specific_Bin_Base_5_Base_A
cnt = 120	feature = 612	correl = -0.0616462	descr = N_Gram_TCCTC
cnt = 121	feature = 304	correl = 0.0702682	descr = N_Gram_CCCC
cnt = 122	feature = 23	correl = 0.0709762	descr = Position_Specific_Bin_Base_10_Base_T
cnt = 123	feature = 290	correl = 0.0681048	descr = N_Gram_CCAAA
cnt = 124	feature = 609	correl = -0.0960283	descr = N_Gram_TCCGG
cnt = 125	feature = 580	correl = -0.0585988	descr = N_Gram_TACTT
cnt = 126	feature = 24	correl = -0.0757129	descr = Position_Specific_Bin_Base_11_Base_G
cnt = 127	feature = 641	correl = -0.0446915	descr = N_Gram_TGAGG
cnt = 128	feature = 457	correl = 0.0468005	descr = N_Gram_GCCGC
cnt = 129	feature = 219	correl = -0.116476	descr = N_Gram_ATAA
cnt = 130	feature = 446	correl = 0.0504378	descr = N_Gram_GCAGT
cnt = 131	feature = 10	correl = 0.0477601	descr = Position_Specific_Bin_Base_3_Base_C
cnt = 132	feature = 286	correl = 0.120957	descr = N_Gram_CATCT
cnt = 133	feature = 473	correl = 0.0951915	descr = N_Gram_GCGTG
cnt = 134	feature = 36	correl = -0.0487017	descr = Position_Specific_Bin_Base_17_Base_A
cnt = 135	feature = 485	correl = 0.121515	descr = N_Gram_GGACC
cnt = 136	feature = 273	correl = 0.101061	descr = N_Gram_CAGCA
cnt = 137	feature = 654	correl = 0.0567346	descr = N_Gram_TGCTC
cnt = 138	feature = 424	correl = 0.062157	descr = N_Gram_GATA
cnt = 139	feature = 52	correl = -0.07153	descr = Gibbs_of_Target_Sequence__Pos_8_Step_1
cnt = 140	feature = 284	correl = 0.112201	descr = N_Gram_CATCC
cnt = 141	feature = 547	correl = 0.0581457	descr = N_Gram_GTGA
cnt = 142	feature = 32	correl = 0.0841844	descr = Position_Specific_Bin_Base_14_Base_T
cnt = 143	feature = 633	correl = -0.0553516	descr = N_Gram_TCTTG
cnt = 144	feature = 308	correl = 0.0864573	descr = N_Gram_CCCG
cnt = 145	feature = 497	correl = 0.095666	descr = N_Gram_GGCCA
cnt = 146	feature = 509	correl = 0.105736	descr = N_Gram_GGGAG
cnt = 147	feature = 660	correl = 0.147824	descr = N_Gram_TGGCT
cnt = 148	feature = 76	correl = 0.0725677	descr = Xue_Structure_Feature_A111
cnt = 149	feature = 18	correl = -0.0643624	descr = Position_Specific_Bin_Base_8_Base_C
cnt = 150	feature = 440	correl = 0.079112	descr = N_Gram_GCAC
cnt = 151	feature = 28	correl = -0.123833	descr = Position_Specific_Bin_Base_12_Base_T
cnt = 152	feature = 628	correl = -0.124671	descr = N_Gram_TCTCT
cnt = 153	feature = 413	correl = -0.0782646	descr = N_Gram_GACG
cnt = 154	feature = 8	correl = -0.0766174	descr = Position_Specific_Bin_Base_2_Base_G
cnt = 155	feature = 351	correl = 0.135189	descr = N_Gram_CGGGC
cnt = 156	feature = 616	correl = -0.11223	descr = N_Gram_TCGAG
cnt = 157	feature = 327	correl = -0.0743195	descr = N_Gram_CCTTC
cnt = 158	feature = 483	correl = 0.0576938	descr = N_Gram_GGAAG
cnt = 159	feature = 475	correl = 0.0630263	descr = N_Gram_GCTG
cnt = 160	feature = 545	correl = -0.0769329	descr = N_Gram_GTCTT
cnt = 161	feature = 77	correl = -0.0568313	descr = Xue_Structure_Feature_A110
cnt = 162	feature = 39	correl = -0.0753907	descr = Position_Specific_Bin_Base_17_Base_T
cnt = 163	feature = 644	correl = -0.129911	descr = N_Gram_TGATT
cnt = 164	feature = 33	correl = -0.134412	descr = Position_Specific_Bin_Base_16_Base_A
cnt = 165	feature = 11	correl = -0.0714538	descr = Position_Specific_Bin_Base_4_Base_A
cnt = 166	feature = 69	correl = 0.0960731	descr = Fold_of_RNAi_Sequence_Pos_9
cnt = 167	feature = 592	correl = 0.0492018	descr = N_Gram_TCAC
cnt = 168	feature = 467	correl = 0.0832831	descr = N_Gram_GCGG
cnt = 169	feature = 237	correl = -0.0601963	descr = N_Gram_ATGA
cnt = 170	feature = 272	correl = 0.0498107	descr = N_Gram_CAGA
cnt = 171	feature = 706	correl = -0.0577922	descr = N_Gram_TTTG
cnt = 172	feature = 683	correl = 0.0818895	descr = N_Gram_TTCA
cnt = 173	feature = 14	correl = 0.0729509	descr = Position_Specific_Bin_Base_5_Base_C
cnt = 174	feature = 17	correl = 0.114787	descr = Position_Specific_Bin_Base_6_Base_C
cnt = 175	feature = 579	correl = -0.0643994	descr = N_Gram_TACT
cnt = 176	feature = 615	correl = -0.0990083	descr = N_Gram_TCGA
cnt = 177	feature = 342	correl = 0.0758056	descr = N_Gram_CGGA
cnt = 178	feature = 390	correl = -0.0658128	descr = N_Gram_CTTA
cnt = 179	feature = 460	correl = 0.107	descr = N_Gram_GCCT
cnt = 180	feature = 34	correl = 0.119192	descr = Position_Specific_Bin_Base_16_Base_C
cnt = 181	feature = 233	correl = -0.0544241	descr = N_Gram_ATCTC
cnt = 182	feature = 79	correl = 0.1176	descr = Xue_Structure_Feature_A101
cnt = 183	feature = 602	correl = -0.146788	descr = N_Gram_TCCAG
cnt = 184	feature = 645	correl = 0.0990614	descr = N_Gram_TGCA
cnt = 185	feature = 73	correl = 0.0679381	descr = Fold_of_RNAi_Sequence_Pos_14
cnt = 186	feature = 40	correl = -0.282118	descr = Position_Specific_Bin_Base_18_Base_A
cnt = 187	feature = 35	correl = 0.0606741	descr = Position_Specific_Bin_Base_16_Base_G
cnt = 188	feature = 54	correl = -0.105255	descr = Gibbs_of_Target_Sequence__Pos_13_Step_1
cnt = 189	feature = 477	correl = 0.0685135	descr = N_Gram_GCTT
cnt = 190	feature = 357	correl = -0.111191	descr = N_Gram_CGTC
cnt = 191	feature = 105	correl = 0.12693	descr = Fold_of_Target_NoEndbrace_noends_Pos_17
cnt = 192	feature = 51	correl = -0.168329	descr = Gibbs_of_Target_Sequence__Pos_7_Step_1
cnt = 193	feature = 594	correl = 0.0786009	descr = N_Gram_TCAG
cnt = 194	feature = 504	correl = 0.0809913	descr = N_Gram_GGCT
cnt = 195	feature = 603	correl = 0.0731655	descr = N_Gram_TCCC
cnt = 196	feature = 544	correl = -0.0836642	descr = N_Gram_GTCT
cnt = 197	feature = 280	correl = 0.108386	descr = N_Gram_CAGT
cnt = 198	feature = 690	correl = -0.201791	descr = N_Gram_TTCTC
cnt = 199	feature = 456	correl = 0.0470482	descr = N_Gram_GCCG
cnt = 200	feature = 481	correl = 0.0533468	descr = N_Gram_GGAA
cnt = 201	feature = 82	correl = 0.0473888	descr = Xue_Structure_Feature_C100
cnt = 202	feature = 613	correl = -0.102608	descr = N_Gram_TCCTT
cnt = 203	feature = 451	correl = 0.060614	descr = N_Gram_GCCA
cnt = 204	feature = 72	correl = 0.108104	descr = Fold_of_RNAi_Sequence_Pos_13
cnt = 205	feature = 136	correl = -0.098047	descr = N_Gram_AAGT
cnt = 206	feature = 711	correl = -0.131475	descr = N_Gram_TTTTT
cnt = 207	feature = 58	correl = -0.307672	descr = Gibbs_of_Target_Sequence__Pos_19_Step_1
cnt = 208	feature = 540	correl = -0.104129	descr = N_Gram_GTCG
cnt = 209	feature = 677	correl = -0.0874536	descr = N_Gram_TTA
cnt = 210	feature = 283	correl = 0.0920225	descr = N_Gram_CATC
cnt = 211	feature = 67	correl = 0.0539575	descr = Fold_of_RNAi_Sequence_Pos_4
cnt = 212	feature = 64	correl = 0.200631	descr = Fold_of_RNAi_Sequence_Pos_1
cnt = 213	feature = 396	correl = -0.0464044	descr = N_Gram_CTTG
cnt = 214	feature = 510	correl = 0.133195	descr = N_Gram_GGGC
cnt = 215	feature = 208	correl = -0.100917	descr = N_Gram_AGTC
cnt = 216	feature = 252	correl = 0.124289	descr = N_Gram_CAA
cnt = 217	feature = 56	correl = -0.129755	descr = Gibbs_of_Target_Sequence__Pos_17_Step_1
cnt = 218	feature = 600	correl = -0.0790111	descr = N_Gram_TCCA
cnt = 219	feature = 338	correl = 0.0569033	descr = N_Gram_CGCC
cnt = 220	feature = 691	correl = -0.102603	descr = N_Gram_TTCTT
cnt = 221	feature = 614	correl = -0.113935	descr = N_Gram_TCG
cnt = 222	feature = 610	correl = -0.0752757	descr = N_Gram_TCCT
cnt = 223	feature = 655	correl = 0.0828624	descr = N_Gram_TGG
cnt = 224	feature = 81	correl = 0.090842	descr = Xue_Structure_Feature_C110
cnt = 225	feature = 626	correl = -0.0982027	descr = N_Gram_TCTCC
cnt = 226	feature = 590	correl = 0.0486757	descr = N_Gram_TCA
cnt = 227	feature = 546	correl = 0.18024	descr = N_Gram_GTG
cnt = 228	feature = 496	correl = 0.177325	descr = N_Gram_GGCC
cnt = 229	feature = 80	correl = 0.109024	descr = Xue_Structure_Feature_C111
cnt = 230	feature = 392	correl = -0.102172	descr = N_Gram_CTTC
cnt = 231	feature = 703	correl = -0.0952573	descr = N_Gram_TTTC
cnt = 232	feature = 463	correl = -0.0518636	descr = N_Gram_GCG
cnt = 233	feature = 312	correl = 0.0888826	descr = N_Gram_CCG
cnt = 234	feature = 61	correl = -0.154267	descr = PF_RNAi_Fold_5'Free_Count
cnt = 235	feature = 341	correl = 0.0824102	descr = N_Gram_CGG
cnt = 236	feature = 599	correl = -0.0864073	descr = N_Gram_TCC
cnt = 237	feature = 450	correl = 0.105854	descr = N_Gram_GCC
cnt = 238	feature = 492	correl = 0.162124	descr = N_Gram_GGC
cnt = 239	feature = 60	correl = -0.196859	descr = PF_RNAi_Fold_Energy
cnt = 240	feature = 86	correl = -0.102472	descr = Xue_Structure_Feature_C000
num rows = 521
num_elements = 125561
*
optimization finished, #iter = 498
nu = 0.564870
obj = -47.311964, rho = -0.215884
nSV = 360, nBSV = 238
num rows = 58
num_elements = 13978
*
optimization finished, #iter = 47
nu = 0.523397
obj = -5.395992, rho = -0.378604
nSV = 43, nBSV = 19
*
optimization finished, #iter = 498
nu = 0.564870
obj = -47.311964, rho = -0.215884
nSV = 360, nBSV = 238
CFS merit scores = 1.35103
CFS merit scores = 1.60969
CFS merit scores = 1.84462
CFS merit scores = 2.06455
CFS merit scores = 2.26698
CFS merit scores = 2.44898
CFS merit scores = 2.6153
CFS merit scores = 2.76979
CFS merit scores = 2.91286
CFS merit scores = 3.04791
CFS merit scores = 3.17644
CFS merit scores = 3.29728
CFS merit scores = 3.41057
CFS merit scores = 3.51876
CFS merit scores = 3.62342
CFS merit scores = 3.72351
CFS merit scores = 3.82073
CFS merit scores = 3.91534
CFS merit scores = 4.00762
CFS merit scores = 4.09764
CFS merit scores = 4.18454
CFS merit scores = 4.26893
CFS merit scores = 4.35118
CFS merit scores = 4.43141
CFS merit scores = 4.50974
CFS merit scores = 4.58374
CFS merit scores = 4.65573
CFS merit scores = 4.72599
CFS merit scores = 4.79486
CFS merit scores = 4.86193
CFS merit scores = 4.92731
CFS merit scores = 4.99166
CFS merit scores = 5.05464
CFS merit scores = 5.11474
CFS merit scores = 5.17377
CFS merit scores = 5.23185
CFS merit scores = 5.28824
CFS merit scores = 5.34299
CFS merit scores = 5.3968
CFS merit scores = 5.44951
CFS merit scores = 5.49958
CFS merit scores = 5.54575
CFS merit scores = 5.59016
CFS merit scores = 5.63146
CFS merit scores = 5.67172
CFS merit scores = 5.70959
CFS merit scores = 5.74201
CFS merit scores = 5.77086
CFS merit scores = 5.79919
CFS merit scores = 5.82547
CFS merit scores = 5.85062
CFS merit scores = 5.87524
CFS merit scores = 5.89212
CFS merit scores = 5.90902
CFS merit scores = 5.92573
CFS merit scores = 5.9414
CFS merit scores = 5.95715
CFS merit scores = 5.9726
CFS merit scores = 5.98809
CFS merit scores = 6.00178
CFS merit scores = 6.01535
CFS merit scores = 6.02851
CFS merit scores = 6.04036
CFS merit scores = 6.0518
CFS merit scores = 6.06233
CFS merit scores = 6.07191
CFS merit scores = 6.08124
CFS merit scores = 6.08995
CFS merit scores = 6.09783
CFS merit scores = 6.10499
CFS merit scores = 6.11223
CFS merit scores = 6.11806
CFS merit scores = 6.11942
CFS merit scores = 6.12092
CFS merit scores = 6.12231
CFS merit scores = 6.12384
CFS merit scores = 6.12508
CFS merit scores = 6.1267
CFS merit scores = 6.12766
CFS merit scores = 6.12669
CFS merit scores = 6.12586
CFS merit scores = 6.12533
CFS merit scores = 6.12503
CFS merit scores = 6.12425
CFS merit scores = 6.12191
CFS merit scores = 6.11742
CFS merit scores = 6.11284
CFS merit scores = 6.10709
CFS merit scores = 6.10085
CFS merit scores = 6.0953
CFS merit scores = 6.08921
CFS merit scores = 6.08349
CFS merit scores = 6.07508
CFS merit scores = 6.06737
CFS merit scores = 6.05891
CFS merit scores = 6.05055
CFS merit scores = 6.04259
CFS merit scores = 6.03379
CFS merit scores = 6.02518
CFS merit scores = 6.01705
CFS merit scores = 6.00946
CFS merit scores = 6.00255
CFS merit scores = 5.99592
CFS merit scores = 5.9887
CFS merit scores = 5.98156
CFS merit scores = 5.97416
CFS merit scores = 5.96624
CFS merit scores = 5.95815
CFS merit scores = 5.94973
CFS merit scores = 5.94133
CFS merit scores = 5.93223
CFS merit scores = 5.92186
CFS merit scores = 5.91156
CFS merit scores = 5.90105
CFS merit scores = 5.89095
CFS merit scores = 5.88129
CFS merit scores = 5.87182
CFS merit scores = 5.86282
CFS merit scores = 5.85398
CFS merit scores = 5.84503
CFS merit scores = 5.83589
CFS merit scores = 5.82702
CFS merit scores = 5.81818
CFS merit scores = 5.80874
CFS merit scores = 5.79921
CFS merit scores = 5.79006
CFS merit scores = 5.78055
CFS merit scores = 5.77024
CFS merit scores = 5.76021
CFS merit scores = 5.75047
CFS merit scores = 5.74079
CFS merit scores = 5.73074
CFS merit scores = 5.72096
CFS merit scores = 5.71083
CFS merit scores = 5.70042
CFS merit scores = 5.69011
CFS merit scores = 5.6801
CFS merit scores = 5.67032
CFS merit scores = 5.6603
CFS merit scores = 5.6499
CFS merit scores = 5.6397
CFS merit scores = 5.62976
CFS merit scores = 5.62024
CFS merit scores = 5.61026
CFS merit scores = 5.6005
CFS merit scores = 5.59078
CFS merit scores = 5.58106
CFS merit scores = 5.57147
CFS merit scores = 5.5617
CFS merit scores = 5.55184
CFS merit scores = 5.54217
CFS merit scores = 5.53241
CFS merit scores = 5.52305
CFS merit scores = 5.51376
CFS merit scores = 5.50399
CFS merit scores = 5.49425
CFS merit scores = 5.48452
CFS merit scores = 5.47472
CFS merit scores = 5.46521
CFS merit scores = 5.45557
CFS merit scores = 5.44586
CFS merit scores = 5.43644
CFS merit scores = 5.42714
CFS merit scores = 5.41786
CFS merit scores = 5.40866
CFS merit scores = 5.39963
CFS merit scores = 5.39019
CFS merit scores = 5.38085
CFS merit scores = 5.37182
CFS merit scores = 5.36293
CFS merit scores = 5.35396
CFS merit scores = 5.3451
CFS merit scores = 5.33653
CFS merit scores = 5.32808
CFS merit scores = 5.31891
CFS merit scores = 5.30995
CFS merit scores = 5.30123
CFS merit scores = 5.29279
CFS merit scores = 5.28431
CFS merit scores = 5.27577
CFS merit scores = 5.26728
CFS merit scores = 5.25885
CFS merit scores = 5.25055
CFS merit scores = 5.2424
CFS merit scores = 5.23387
CFS merit scores = 5.22551
CFS merit scores = 5.21714
CFS merit scores = 5.20874
CFS merit scores = 5.20019
CFS merit scores = 5.19188
CFS merit scores = 5.1836
CFS merit scores = 5.17534
CFS merit scores = 5.1671
CFS merit scores = 5.15867
CFS merit scores = 5.15018
CFS merit scores = 5.1418
CFS merit scores = 5.13329
CFS merit scores = 5.12446
CFS merit scores = 5.11591
CFS merit scores = 5.10713
CFS merit scores = 5.09842
CFS merit scores = 5.08957
CFS merit scores = 5.08065
CFS merit scores = 5.07147
CFS merit scores = 5.06226
CFS merit scores = 5.053
CFS merit scores = 5.04331
CFS merit scores = 5.03354
CFS merit scores = 5.02338
CFS merit scores = 5.01348
CFS merit scores = 5.0035
CFS merit scores = 4.99352
CFS merit scores = 4.98295
CFS merit scores = 4.9724
CFS merit scores = 4.96198
CFS merit scores = 4.95149
CFS merit scores = 4.94082
CFS merit scores = 4.93016
CFS merit scores = 4.91893
CFS merit scores = 4.90777
CFS merit scores = 4.89647
CFS merit scores = 4.88521
CFS merit scores = 4.87422
CFS merit scores = 4.86246
CFS merit scores = 4.8508
CFS merit scores = 4.83916
CFS merit scores = 4.82727
CFS merit scores = 4.81509
CFS merit scores = 4.80281
CFS merit scores = 4.79046
CFS merit scores = 4.77822
CFS merit scores = 4.76544
CFS merit scores = 4.75207
CFS merit scores = 4.7385
CFS merit scores = 4.7252
CFS merit scores = 4.71106
CFS merit scores = 4.69696
CFS merit scores = 4.68231
CFS merit scores = 4.66733
CFS merit scores = 4.645
cnt = 1	feature = 57	correl = -0.351026	descr = Gibbs_of_Target_Sequence__Pos_20_Step_1
cnt = 2	feature = 44	correl = 0.234174	descr = Gibbs_of_Target_Sequence__Pos_1_Step_1
cnt = 3	feature = 318	correl = 0.0935556	descr = N_Gram_CCGTG
cnt = 4	feature = 683	correl = 0.0526279	descr = N_Gram_TTAGC
cnt = 5	feature = 8	correl = -0.0609869	descr = Position_Specific_Bin_Base_2_Base_G
cnt = 6	feature = 703	correl = 0.0589592	descr = N_Gram_TTGCA
cnt = 7	feature = 475	correl = 0.0520379	descr = N_Gram_GCGGA
cnt = 8	feature = 441	correl = 0.0542832	descr = N_Gram_GATGT
cnt = 9	feature = 450	correl = 0.072894	descr = N_Gram_GCAAT
cnt = 10	feature = 425	correl = -0.0479501	descr = N_Gram_GAGCC
cnt = 11	feature = 390	correl = 0.055997	descr = N_Gram_CTGGG
cnt = 12	feature = 633	correl = 0.0481807	descr = N_Gram_TCTCG
cnt = 13	feature = 579	correl = 0.0740259	descr = N_Gram_TAAGC
cnt = 14	feature = 160	correl = -0.0590697	descr = N_Gram_ACGAC
cnt = 15	feature = 692	correl = 0.0445382	descr = N_Gram_TTCGA
cnt = 16	feature = 364	correl = 0.0788865	descr = N_Gram_CGTGG
cnt = 17	feature = 342	correl = 0.0570669	descr = N_Gram_CGCTA
cnt = 18	feature = 340	correl = 0.0451013	descr = N_Gram_CGCCA
cnt = 19	feature = 610	correl = 0.0521399	descr = N_Gram_TCCCG
cnt = 20	feature = 478	correl = 0.0451013	descr = N_Gram_GCGTA
cnt = 21	feature = 505	correl = -0.0572984	descr = N_Gram_GGCAC
cnt = 22	feature = 415	correl = -0.0682636	descr = N_Gram_GACCC
cnt = 23	feature = 375	correl = 0.0861629	descr = N_Gram_CTATT
cnt = 24	feature = 219	correl = -0.0502394	descr = N_Gram_ATAAT
cnt = 25	feature = 437	correl = -0.0557194	descr = N_Gram_GATCG
cnt = 26	feature = 500	correl = 0.089506	descr = N_Gram_GGAGT
cnt = 27	feature = 623	correl = 0.0737083	descr = N_Gram_TCGGA
cnt = 28	feature = 228	correl = -0.0492157	descr = N_Gram_ATCGC
cnt = 29	feature = 529	correl = 0.0517626	descr = N_Gram_GGGGG
cnt = 30	feature = 294	correl = 0.051569	descr = N_Gram_CCAAT
cnt = 31	feature = 654	correl = 0.0521399	descr = N_Gram_TGCCG
cnt = 32	feature = 312	correl = 0.0451013	descr = N_Gram_CCGCA
cnt = 33	feature = 255	correl = 0.0492396	descr = N_Gram_CAAGC
cnt = 34	feature = 301	correl = -0.0626342	descr = N_Gram_CCATA
cnt = 35	feature = 615	correl = 0.0554749	descr = N_Gram_TCCTA
cnt = 36	feature = 237	correl = -0.0454569	descr = N_Gram_ATGCA
cnt = 37	feature = 544	correl = 0.176534	descr = N_Gram_GTCAG
cnt = 38	feature = 305	correl = 0.0839686	descr = N_Gram_CCCAC
cnt = 39	feature = 309	correl = 0.0688261	descr = N_Gram_CCCGC
cnt = 40	feature = 290	correl = 0.0579106	descr = N_Gram_CATTA
cnt = 41	feature = 591	correl = -0.0682976	descr = N_Gram_TATAC
cnt = 42	feature = 250	correl = -0.0914438	descr = N_Gram_CAAAC
cnt = 43	feature = 512	correl = -0.0612784	descr = N_Gram_GGCGA
cnt = 44	feature = 424	correl = -0.0680089	descr = N_Gram_GAGAA
cnt = 45	feature = 337	correl = -0.0463533	descr = N_Gram_CGATG
cnt = 46	feature = 313	correl = 0.0706988	descr = N_Gram_CCGGC
cnt = 47	feature = 416	correl = -0.0637454	descr = N_Gram_GACCT
cnt = 48	feature = 540	correl = 0.0503943	descr = N_Gram_GTATA
cnt = 49	feature = 209	correl = -0.0638717	descr = N_Gram_AGTCC
cnt = 50	feature = 589	correl = -0.0576748	descr = N_Gram_TAGCC
cnt = 51	feature = 580	correl = -0.14	descr = N_Gram_TAAGT
cnt = 52	feature = 648	correl = 0.0652394	descr = N_Gram_TGATA
cnt = 53	feature = 704	correl = -0.152896	descr = N_Gram_TTGCG
cnt = 54	feature = 609	correl = 0.061005	descr = N_Gram_TCCCA
cnt = 55	feature = 509	correl = 0.0890522	descr = N_Gram_GGCCC
cnt = 56	feature = 322	correl = 0.060428	descr = N_Gram_CCTCG
cnt = 57	feature = 593	correl = -0.0565826	descr = N_Gram_TATTC
cnt = 58	feature = 467	correl = -0.0562543	descr = N_Gram_GCCGT
cnt = 59	feature = 590	correl = 0.07769	descr = N_Gram_TAGTC
cnt = 60	feature = 222	correl = 0.0732557	descr = N_Gram_ATAGT
cnt = 61	feature = 596	correl = 0.0535565	descr = N_Gram_TCAAG
cnt = 62	feature = 539	correl = 0.0549123	descr = N_Gram_GGTTG
cnt = 63	feature = 278	correl = 0.0858995	descr = N_Gram_CAGGA
cnt = 64	feature = 460	correl = 0.0928253	descr = N_Gram_GCCAG
cnt = 65	feature = 514	correl = 0.0780795	descr = N_Gram_GGCGG
cnt = 66	feature = 336	correl = -0.0571194	descr = N_Gram_CGATC
cnt = 67	feature = 286	correl = -0.0640705	descr = N_Gram_CATCG
cnt = 68	feature = 448	correl = 0.0608259	descr = N_Gram_GCAAA
cnt = 69	feature = 612	correl = -0.0748541	descr = N_Gram_TCCGC
cnt = 70	feature = 541	correl = -0.062694	descr = N_Gram_GTATC
cnt = 71	feature = 511	correl = 0.150496	descr = N_Gram_GGCCT
cnt = 72	feature = 602	correl = -0.0550172	descr = N_Gram_TCATA
cnt = 73	feature = 396	correl = 0.0494568	descr = N_Gram_CTTCC
cnt = 74	feature = 472	correl = 0.0445806	descr = N_Gram_GCGAG
cnt = 75	feature = 461	correl = 0.0495703	descr = N_Gram_GCCAT
cnt = 76	feature = 649	correl = -0.048882	descr = N_Gram_TGATC
cnt = 77	feature = 386	correl = -0.0553155	descr = N_Gram_CTCTC
cnt = 78	feature = 283	correl = -0.0502394	descr = N_Gram_CATAA
cnt = 79	feature = 510	correl = 0.0497675	descr = N_Gram_GGCCG
cnt = 80	feature = 440	correl = -0.0665899	descr = N_Gram_GATGC
cnt = 81	feature = 599	correl = 0.0488607	descr = N_Gram_TCAGA
cnt = 82	feature = 565	correl = 0.0694316	descr = N_Gram_GTGTG
cnt = 83	feature = 407	correl = 0.101285	descr = N_Gram_GAAAG
cnt = 84	feature = 241	correl = -0.0734402	descr = N_Gram_ATTAC
cnt = 85	feature = 652	correl = 0.106629	descr = N_Gram_TGCAA
cnt = 86	feature = 483	correl = 0.0547365	descr = N_Gram_GCTCA
cnt = 87	feature = 605	correl = 0.0922761	descr = N_Gram_TCCAA
cnt = 88	feature = 334	correl = -0.090811	descr = N_Gram_CGAGT
cnt = 89	feature = 274	correl = 0.0545108	descr = N_Gram_CAGCC
cnt = 90	feature = 487	correl = 0.0713594	descr = N_Gram_GCTGG
cnt = 91	feature = 281	correl = 0.109971	descr = N_Gram_CAGTG
cnt = 92	feature = 265	correl = 0.0739212	descr = N_Gram_CACCT
cnt = 93	feature = 466	correl = 0.072319	descr = N_Gram_GCCGG
cnt = 94	feature = 463	correl = 0.0897581	descr = N_Gram_GCCCG
cnt = 95	feature = 645	correl = -0.0455926	descr = N_Gram_TGACT
cnt = 96	feature = 231	correl = 0.0797974	descr = N_Gram_ATCTG
cnt = 97	feature = 258	correl = 0.0521977	descr = N_Gram_CAATA
cnt = 98	feature = 321	correl = -0.108383	descr = N_Gram_CCTCC
cnt = 99	feature = 516	correl = 0.149759	descr = N_Gram_GGCTT
cnt = 100	feature = 492	correl = 0.120683	descr = N_Gram_GGAAA
cnt = 101	feature = 525	correl = 0.0777578	descr = N_Gram_GGGCG
cnt = 102	feature = 547	correl = 0.0699929	descr = N_Gram_GTCCC
cnt = 103	feature = 711	correl = 0.0461979	descr = N_Gram_TTTCA
cnt = 104	feature = 476	correl = 0.0515987	descr = N_Gram_GCGGC
cnt = 105	feature = 690	correl = 0.075369	descr = N_Gram_TTCCA
cnt = 106	feature = 226	correl = 0.0736043	descr = N_Gram_ATCAG
cnt = 107	feature = 627	correl = -0.0647136	descr = N_Gram_TCGTC
cnt = 108	feature = 578	correl = -0.0513164	descr = N_Gram_TAAGA
cnt = 109	feature = 496	correl = 0.102968	descr = N_Gram_GGACC
cnt = 110	feature = 451	correl = 0.0757415	descr = N_Gram_GCAC
cnt = 111	feature = 276	correl = -0.134609	descr = N_Gram_CAGCT
cnt = 112	feature = 235	correl = -0.0633511	descr = N_Gram_ATGAT
cnt = 113	feature = 501	correl = -0.101171	descr = N_Gram_GGATC
cnt = 114	feature = 714	correl = -0.0899226	descr = N_Gram_TTTCT
cnt = 115	feature = 497	correl = 0.0986263	descr = N_Gram_GGACG
cnt = 116	feature = 373	correl = 0.105793	descr = N_Gram_CTAT
cnt = 117	feature = 456	correl = 0.113531	descr = N_Gram_GCATC
cnt = 118	feature = 426	correl = 0.0911086	descr = N_Gram_GAGCT
cnt = 119	feature = 606	correl = -0.0634811	descr = N_Gram_TCCAC
cnt = 120	feature = 292	correl = 0.0702164	descr = N_Gram_CCAAA
cnt = 121	feature = 508	correl = 0.102806	descr = N_Gram_GGCCA
cnt = 122	feature = 662	correl = -0.10154	descr = N_Gram_TGGCG
cnt = 123	feature = 713	correl = -0.0576182	descr = N_Gram_TTTCG
cnt = 124	feature = 494	correl = 0.0483425	descr = N_Gram_GGAAG
cnt = 125	feature = 382	correl = -0.053954	descr = N_Gram_CTCCG
cnt = 126	feature = 280	correl = 0.0821779	descr = N_Gram_CAGTA
cnt = 127	feature = 536	correl = 0.0616288	descr = N_Gram_GGTC
cnt = 128	feature = 601	correl = 0.110297	descr = N_Gram_TCAGT
cnt = 129	feature = 719	correl = -0.0777019	descr = N_Gram_TTTTG
cnt = 130	feature = 363	correl = 0.11555	descr = N_Gram_CGTGC
cnt = 131	feature = 267	correl = -0.0776467	descr = N_Gram_CACGA
cnt = 132	feature = 351	correl = 0.0901555	descr = N_Gram_CGGGA
cnt = 133	feature = 527	correl = 0.0708556	descr = N_Gram_GGGGA
cnt = 134	feature = 36	correl = -0.0501528	descr = Position_Specific_Bin_Base_16_Base_T
cnt = 135	feature = 324	correl = -0.0472097	descr = N_Gram_CCTGG
cnt = 136	feature = 272	correl = 0.0591848	descr = N_Gram_CAGAG
cnt = 137	feature = 546	correl = -0.091129	descr = N_Gram_GTCCA
cnt = 138	feature = 655	correl = -0.142705	descr = N_Gram_TGCG
cnt = 139	feature = 28	correl = -0.119936	descr = Position_Specific_Bin_Base_12_Base_T
cnt = 140	feature = 13	correl = -0.125111	descr = Position_Specific_Bin_Base_5_Base_A
cnt = 141	feature = 661	correl = 0.122443	descr = N_Gram_TGGCC
cnt = 142	feature = 24	correl = -0.0910926	descr = Position_Specific_Bin_Base_11_Base_G
cnt = 143	feature = 17	correl = 0.104792	descr = Position_Specific_Bin_Base_6_Base_C
cnt = 144	feature = 252	correl = 0.0496247	descr = N_Gram_CAACA
cnt = 145	feature = 399	correl = -0.0827461	descr = N_Gram_CTTGA
cnt = 146	feature = 352	correl = 0.14096	descr = N_Gram_CGGGC
cnt = 147	feature = 616	correl = -0.0700986	descr = N_Gram_TCCTC
cnt = 148	feature = 388	correl = 0.0463813	descr = N_Gram_CTGC
cnt = 149	feature = 563	correl = 0.0777447	descr = N_Gram_GTGT
cnt = 150	feature = 208	correl = 0.131286	descr = N_Gram_AGTCA
cnt = 151	feature = 83	correl = 0.0629097	descr = Xue_Structure_Feature_C010
cnt = 152	feature = 38	correl = -0.0569938	descr = Position_Specific_Bin_Base_17_Base_T
cnt = 153	feature = 674	correl = 0.0581474	descr = N_Gram_TGTCC
cnt = 154	feature = 11	correl = 0.0838059	descr = Position_Specific_Bin_Base_3_Base_C
cnt = 155	feature = 23	correl = 0.066669	descr = Position_Specific_Bin_Base_10_Base_T
cnt = 156	feature = 468	correl = 0.0886763	descr = N_Gram_GCCT
cnt = 157	feature = 285	correl = 0.110467	descr = N_Gram_CATCC
cnt = 158	feature = 10	correl = -0.0440194	descr = Position_Specific_Bin_Base_3_Base_A
cnt = 159	feature = 40	correl = 0.139588	descr = Position_Specific_Bin_Base_18_Base_C
cnt = 160	feature = 32	correl = 0.093727	descr = Position_Specific_Bin_Base_14_Base_T
cnt = 161	feature = 681	correl = -0.071987	descr = N_Gram_TTAC
cnt = 162	feature = 254	correl = 0.0820514	descr = N_Gram_CAAG
cnt = 163	feature = 619	correl = -0.0871725	descr = N_Gram_TCGA
cnt = 164	feature = 397	correl = -0.224709	descr = N_Gram_CTTCT
cnt = 165	feature = 211	correl = 0.0459271	descr = N_Gram_AGTG
cnt = 166	feature = 105	correl = -0.0783452	descr = Fold_of_Target_NoBeginbrace_noends_Pos_4
cnt = 167	feature = 341	correl = 0.0937968	descr = N_Gram_CGCCG
cnt = 168	feature = 18	correl = 0.0468431	descr = Position_Specific_Bin_Base_6_Base_T
cnt = 169	feature = 308	correl = 0.0968647	descr = N_Gram_CCCG
cnt = 170	feature = 277	correl = 0.0473476	descr = N_Gram_CAGG
cnt = 171	feature = 353	correl = -0.0517811	descr = N_Gram_CGGT
cnt = 172	feature = 72	correl = 0.0817908	descr = Fold_of_RNAi_Sequence_Pos_14
cnt = 173	feature = 335	correl = -0.0623832	descr = N_Gram_CGAT
cnt = 174	feature = 34	correl = -0.113325	descr = Position_Specific_Bin_Base_16_Base_A
cnt = 175	feature = 234	correl = -0.0662889	descr = N_Gram_ATGA
cnt = 176	feature = 45	correl = 0.25005	descr = Gibbs_of_Target_Sequence__Pos_2_Step_1
cnt = 177	feature = 626	correl = -0.0616364	descr = N_Gram_TCGT
cnt = 178	feature = 69	correl = 0.0758556	descr = Fold_of_RNAi_Sequence_Pos_11
cnt = 179	feature = 51	correl = -0.0993222	descr = Gibbs_of_Target_Sequence__Pos_13_Step_1
cnt = 180	feature = 33	correl = 0.0496908	descr = Position_Specific_Bin_Base_15_Base_C
cnt = 181	feature = 485	correl = 0.0887049	descr = N_Gram_GCTG
cnt = 182	feature = 304	correl = 0.0695853	descr = N_Gram_CCCA
cnt = 183	feature = 77	correl = 0.0658704	descr = Xue_Structure_Feature_A100
cnt = 184	feature = 136	correl = -0.043914	descr = N_Gram_AATC
cnt = 185	feature = 67	correl = 0.105863	descr = Fold_of_RNAi_Sequence_Pos_9
cnt = 186	feature = 477	correl = -0.0791223	descr = N_Gram_GCGT
cnt = 187	feature = 9	correl = 0.0649604	descr = Position_Specific_Bin_Base_2_Base_T
cnt = 188	feature = 526	correl = 0.101548	descr = N_Gram_GGGG
cnt = 189	feature = 39	correl = -0.267577	descr = Position_Specific_Bin_Base_18_Base_A
cnt = 190	feature = 640	correl = 0.0509196	descr = N_Gram_TCTTT
cnt = 191	feature = 695	correl = -0.204811	descr = N_Gram_TTCTC
cnt = 192	feature = 473	correl = 0.0582656	descr = N_Gram_GCGCC
cnt = 193	feature = 14	correl = 0.0891135	descr = Position_Specific_Bin_Base_5_Base_C
cnt = 194	feature = 504	correl = 0.0734098	descr = N_Gram_GGCA
cnt = 195	feature = 691	correl = -0.0486398	descr = N_Gram_TTCG
cnt = 196	feature = 76	correl = -0.059011	descr = Xue_Structure_Feature_A110
cnt = 197	feature = 52	correl = -0.179394	descr = Gibbs_of_Target_Sequence__Pos_14_Step_1
cnt = 198	feature = 35	correl = 0.132939	descr = Position_Specific_Bin_Base_16_Base_C
cnt = 199	feature = 718	correl = -0.1575	descr = N_Gram_TTTTC
cnt = 200	feature = 284	correl = 0.0778066	descr = N_Gram_CATC
cnt = 201	feature = 56	correl = -0.285192	descr = Gibbs_of_Target_Sequence__Pos_19_Step_1
cnt = 202	feature = 73	correl = 0.0609044	descr = Fold_of_RNAi_Sequence_Pos_15
cnt = 203	feature = 26	correl = 0.172887	descr = Position_Specific_Bin_Base_12_Base_C
cnt = 204	feature = 61	correl = 0.168852	descr = Fold_of_RNAi_Sequence_Pos_0
cnt = 205	feature = 291	correl = 0.108972	descr = N_Gram_CCAA
cnt = 206	feature = 207	correl = -0.094282	descr = N_Gram_AGTC
cnt = 207	feature = 233	correl = -0.0440288	descr = N_Gram_ATG
cnt = 208	feature = 82	correl = 0.0497266	descr = Xue_Structure_Feature_C011
cnt = 209	feature = 64	correl = 0.083141	descr = Fold_of_RNAi_Sequence_Pos_3
cnt = 210	feature = 394	correl = -0.122047	descr = N_Gram_CTTC
cnt = 211	feature = 314	correl = 0.128341	descr = N_Gram_CCGGG
cnt = 212	feature = 545	correl = -0.0580049	descr = N_Gram_GTCC
cnt = 213	feature = 81	correl = 0.0445739	descr = Xue_Structure_Feature_C100
cnt = 214	feature = 54	correl = -0.120437	descr = Gibbs_of_Target_Sequence__Pos_17_Step_1
cnt = 215	feature = 555	correl = 0.151964	descr = N_Gram_GTG
cnt = 216	feature = 481	correl = 0.0646111	descr = N_Gram_GCT
cnt = 217	feature = 432	correl = -0.0485555	descr = N_Gram_GAT
cnt = 218	feature = 446	correl = 0.122317	descr = N_Gram_GCA
cnt = 219	feature = 327	correl = -0.0713729	descr = N_Gram_CGA
cnt = 220	feature = 697	correl = -0.0625514	descr = N_Gram_TTG
cnt = 221	feature = 80	correl = 0.080354	descr = Xue_Structure_Feature_C110
cnt = 222	feature = 717	correl = -0.1552	descr = N_Gram_TTTT
cnt = 223	feature = 303	correl = 0.0448825	descr = N_Gram_CCC
cnt = 224	feature = 641	correl = -0.0947727	descr = N_Gram_TGA
cnt = 225	feature = 694	correl = -0.214266	descr = N_Gram_TTCT
cnt = 226	feature = 86	correl = 0.108566	descr = Xue_Structure_Feature_G110
cnt = 227	feature = 225	correl = -0.0514077	descr = N_Gram_ATC
cnt = 228	feature = 376	correl = -0.100549	descr = N_Gram_CTC
cnt = 229	feature = 248	correl = 0.135025	descr = N_Gram_CAA
cnt = 230	feature = 574	correl = -0.0639488	descr = N_Gram_TA
cnt = 231	feature = 391	correl = -0.110851	descr = N_Gram_CTT
cnt = 232	feature = 79	correl = 0.0941971	descr = Xue_Structure_Feature_C111
cnt = 233	feature = 594	correl = -0.138975	descr = N_Gram_TC
cnt = 234	feature = 709	correl = -0.10885	descr = N_Gram_TTT
cnt = 235	feature = 60	correl = -0.0509974	descr = PF_RNAi_Fold_3'Free_Count
cnt = 236	feature = 343	correl = 0.0747964	descr = N_Gram_CGG
cnt = 237	feature = 458	correl = 0.108922	descr = N_Gram_GCC
cnt = 238	feature = 59	correl = -0.139778	descr = PF_RNAi_Fold_5'Free_Count
cnt = 239	feature = 503	correl = 0.144805	descr = N_Gram_GGC
cnt = 240	feature = 58	correl = -0.190267	descr = PF_RNAi_Fold_Energy
num rows = 521
num_elements = 125561
*
optimization finished, #iter = 531
nu = 0.546203
obj = -45.819711, rho = -0.176088
nSV = 368, nBSV = 219
num rows = 58
num_elements = 13978
*
optimization finished, #iter = 45
nu = 0.522632
obj = -5.108792, rho = -0.366991
nSV = 42, nBSV = 18
*
optimization finished, #iter = 531
nu = 0.546203
obj = -45.819711, rho = -0.176088
nSV = 368, nBSV = 219
CFS merit scores = 1.22163
CFS merit scores = 1.55718
CFS merit scores = 1.82664
CFS merit scores = 2.05698
CFS merit scores = 2.26877
CFS merit scores = 2.46389
CFS merit scores = 2.64377
CFS merit scores = 2.81081
CFS merit scores = 2.96809
CFS merit scores = 3.11662
CFS merit scores = 3.25725
CFS merit scores = 3.38796
CFS merit scores = 3.51355
CFS merit scores = 3.63352
CFS merit scores = 3.74659
CFS merit scores = 3.85349
CFS merit scores = 3.95722
CFS merit scores = 4.05801
CFS merit scores = 4.15613
CFS merit scores = 4.24942
CFS merit scores = 4.33962
CFS merit scores = 4.42629
CFS merit scores = 4.50936
CFS merit scores = 4.58967
CFS merit scores = 4.66408
CFS merit scores = 4.73573
CFS merit scores = 4.80414
CFS merit scores = 4.86998
CFS merit scores = 4.93257
CFS merit scores = 4.99268
CFS merit scores = 5.04984
CFS merit scores = 5.10448
CFS merit scores = 5.15603
CFS merit scores = 5.20543
CFS merit scores = 5.25236
CFS merit scores = 5.29398
CFS merit scores = 5.33573
CFS merit scores = 5.37425
CFS merit scores = 5.40808
CFS merit scores = 5.43988
CFS merit scores = 5.4685
CFS merit scores = 5.49649
CFS merit scores = 5.52246
CFS merit scores = 5.54512
CFS merit scores = 5.56616
CFS merit scores = 5.5856
CFS merit scores = 5.60499
CFS merit scores = 5.62501
CFS merit scores = 5.64368
CFS merit scores = 5.66177
CFS merit scores = 5.67933
CFS merit scores = 5.69585
CFS merit scores = 5.71194
CFS merit scores = 5.72677
CFS merit scores = 5.74084
CFS merit scores = 5.75369
CFS merit scores = 5.76418
CFS merit scores = 5.77296
CFS merit scores = 5.7806
CFS merit scores = 5.78749
CFS merit scores = 5.79193
CFS merit scores = 5.79685
CFS merit scores = 5.80146
CFS merit scores = 5.80581
CFS merit scores = 5.81052
CFS merit scores = 5.8162
CFS merit scores = 5.81841
CFS merit scores = 5.82013
CFS merit scores = 5.82199
CFS merit scores = 5.82458
CFS merit scores = 5.82784
CFS merit scores = 5.82979
CFS merit scores = 5.83131
CFS merit scores = 5.83139
CFS merit scores = 5.8303
CFS merit scores = 5.82913
CFS merit scores = 5.82858
CFS merit scores = 5.82789
CFS merit scores = 5.82579
CFS merit scores = 5.82389
CFS merit scores = 5.82208
CFS merit scores = 5.82073
CFS merit scores = 5.81978
CFS merit scores = 5.81945
CFS merit scores = 5.81755
CFS merit scores = 5.81614
CFS merit scores = 5.8145
CFS merit scores = 5.81197
CFS merit scores = 5.80972
CFS merit scores = 5.80768
CFS merit scores = 5.80589
CFS merit scores = 5.80223
CFS merit scores = 5.79745
CFS merit scores = 5.79236
CFS merit scores = 5.78672
CFS merit scores = 5.78172
CFS merit scores = 5.7765
CFS merit scores = 5.77093
CFS merit scores = 5.76477
CFS merit scores = 5.75739
CFS merit scores = 5.74978
CFS merit scores = 5.74263
CFS merit scores = 5.7336
CFS merit scores = 5.72499
CFS merit scores = 5.71691
CFS merit scores = 5.70836
CFS merit scores = 5.7001
CFS merit scores = 5.69077
CFS merit scores = 5.6819
CFS merit scores = 5.67319
CFS merit scores = 5.66404
CFS merit scores = 5.65466
CFS merit scores = 5.64508
CFS merit scores = 5.63552
CFS merit scores = 5.62625
CFS merit scores = 5.61646
CFS merit scores = 5.60651
CFS merit scores = 5.59686
CFS merit scores = 5.58728
CFS merit scores = 5.5777
CFS merit scores = 5.56843
CFS merit scores = 5.55801
CFS merit scores = 5.5473
CFS merit scores = 5.53636
CFS merit scores = 5.52494
CFS merit scores = 5.51386
CFS merit scores = 5.50325
CFS merit scores = 5.49282
CFS merit scores = 5.48251
CFS merit scores = 5.47221
CFS merit scores = 5.46226
CFS merit scores = 5.45271
CFS merit scores = 5.44341
CFS merit scores = 5.43383
CFS merit scores = 5.42453
CFS merit scores = 5.41501
CFS merit scores = 5.40501
CFS merit scores = 5.39488
CFS merit scores = 5.38488
CFS merit scores = 5.37492
CFS merit scores = 5.36506
CFS merit scores = 5.35523
CFS merit scores = 5.34539
CFS merit scores = 5.33597
CFS merit scores = 5.32653
CFS merit scores = 5.31735
CFS merit scores = 5.30851
cnt = 1	feature = 674	correl = -0.221627	descr = N_Gram_TTCTC
cnt = 2	feature = 54	correl = -0.185982	descr = Gibbs_of_Target_Sequence__Pos_7_Step_1
cnt = 3	feature = 312	correl = 0.140134	descr = N_Gram_CCGGG
cnt = 4	feature = 357	correl = 0.0788089	descr = N_Gram_CGTGG
cnt = 5	feature = 303	correl = 0.073181	descr = N_Gram_CCCGA
cnt = 6	feature = 574	correl = 0.0675531	descr = N_Gram_TATAT
cnt = 7	feature = 508	correl = 0.0450415	descr = N_Gram_GGGGT
cnt = 8	feature = 301	correl = 0.0450415	descr = N_Gram_CCCCG
cnt = 9	feature = 599	correl = 0.0553946	descr = N_Gram_TCCTA
cnt = 10	feature = 209	correl = 0.0886556	descr = N_Gram_AGTTA
cnt = 11	feature = 432	correl = 0.0836764	descr = N_Gram_GCAAT
cnt = 12	feature = 327	correl = -0.0492258	descr = N_Gram_CGACC
cnt = 13	feature = 505	correl = 0.0450415	descr = N_Gram_GGGCT
cnt = 14	feature = 241	correl = 0.0669167	descr = N_Gram_ATTCC
cnt = 15	feature = 351	correl = -0.0676911	descr = N_Gram_CGTAC
cnt = 16	feature = 364	correl = 0.0661461	descr = N_Gram_CTAGG
cnt = 17	feature = 541	correl = 0.0570008	descr = N_Gram_GTGCG
cnt = 18	feature = 606	correl = -0.0492258	descr = N_Gram_TCGCA
cnt = 19	feature = 309	correl = 0.0450415	descr = N_Gram_CCGCA
cnt = 20	feature = 283	correl = 0.0553759	descr = N_Gram_CATTA
cnt = 21	feature = 514	correl = 0.0551954	descr = N_Gram_GGTGC
cnt = 22	feature = 527	correl = 0.176369	descr = N_Gram_GTCAG
cnt = 23	feature = 363	correl = 0.0563769	descr = N_Gram_CTACT
cnt = 24	feature = 648	correl = 0.0463545	descr = N_Gram_TGGGT
cnt = 25	feature = 653	correl = 0.0591248	descr = N_Gram_TGTAA
cnt = 26	feature = 207	correl = 0.0975619	descr = N_Gram_AGTGT
cnt = 27	feature = 473	correl = -0.0498594	descr = N_Gram_GGAAC
cnt = 28	feature = 441	correl = -0.045258	descr = N_Gram_GCATG
cnt = 29	feature = 426	correl = 0.0484501	descr = N_Gram_GATTG
cnt = 30	feature = 382	correl = -0.0684932	descr = N_Gram_CTGCC
cnt = 31	feature = 252	correl = 0.0616903	descr = N_Gram_CAAGC
cnt = 32	feature = 539	correl = 0.0611525	descr = N_Gram_GTGAC
cnt = 33	feature = 313	correl = -0.0641534	descr = N_Gram_CCGGT
cnt = 34	feature = 350	correl = -0.0562403	descr = N_Gram_CGTAA
cnt = 35	feature = 318	correl = 0.0670616	descr = N_Gram_CCTCA
cnt = 36	feature = 593	correl = 0.0520764	descr = N_Gram_TCCCG
cnt = 37	feature = 308	correl = 0.0450415	descr = N_Gram_CCGAA
cnt = 38	feature = 460	correl = 0.054097	descr = N_Gram_GCGGT
cnt = 39	feature = 343	correl = 0.0496787	descr = N_Gram_CGGCC
cnt = 40	feature = 526	correl = -0.0512522	descr = N_Gram_GTCAA
cnt = 41	feature = 500	correl = 0.106148	descr = N_Gram_GGGAC
cnt = 42	feature = 334	correl = -0.0494292	descr = N_Gram_CGATG
cnt = 43	feature = 463	correl = -0.129118	descr = N_Gram_GCGTC
cnt = 44	feature = 596	correl = -0.0802348	descr = N_Gram_TCCGC
cnt = 45	feature = 226	correl = -0.095802	descr = N_Gram_ATCGG
cnt = 46	feature = 626	correl = -0.0813103	descr = N_Gram_TGAGA
cnt = 47	feature = 640	correl = 0.0637596	descr = N_Gram_TGGAG
cnt = 48	feature = 404	correl = 0.0444698	descr = N_Gram_GACAC
cnt = 49	feature = 451	correl = 0.0704072	descr = N_Gram_GCCTC
cnt = 50	feature = 510	correl = -0.0444272	descr = N_Gram_GGGTT
cnt = 51	feature = 501	correl = 0.120675	descr = N_Gram_GGGAG
cnt = 52	feature = 393	correl = 0.0844645	descr = N_Gram_CTTGG
cnt = 53	feature = 267	correl = 0.0670594	descr = N_Gram_CACTC
cnt = 54	feature = 258	correl = 0.0832887	descr = N_Gram_CACAG
cnt = 55	feature = 324	correl = -0.114938	descr = N_Gram_CCTTC
cnt = 56	feature = 380	correl = -0.0732144	descr = N_Gram_CTGAT
cnt = 57	feature = 464	correl = 0.0544286	descr = N_Gram_GCGTG
cnt = 58	feature = 546	correl = 0.0471497	descr = N_Gram_GTGTA
cnt = 59	feature = 235	correl = -0.0659481	descr = N_Gram_ATGCT
cnt = 60	feature = 253	correl = 0.0825601	descr = N_Gram_CAAGG
cnt = 61	feature = 290	correl = 0.0594077	descr = N_Gram_CCACC
cnt = 62	feature = 492	correl = -0.084973	descr = N_Gram_GGCGA
cnt = 63	feature = 340	correl = 0.0637315	descr = N_Gram_CGGAA
cnt = 64	feature = 367	correl = 0.0634333	descr = N_Gram_CTATG
cnt = 65	feature = 225	correl = -0.0492258	descr = N_Gram_ATCGC
cnt = 66	feature = 386	correl = 0.0450415	descr = N_Gram_CTTAC
cnt = 67	feature = 440	correl = 0.10902	descr = N_Gram_GCATC
cnt = 68	feature = 665	correl = -0.073479	descr = N_Gram_TTACC
cnt = 69	feature = 321	correl = 0.0720865	descr = N_Gram_CCTGC
cnt = 70	feature = 509	correl = 0.0928145	descr = N_Gram_GGGTC
cnt = 71	feature = 304	correl = 0.0687388	descr = N_Gram_CCCGC
cnt = 72	feature = 516	correl = 0.0576326	descr = N_Gram_GGTTG
cnt = 73	feature = 494	correl = 0.0903571	descr = N_Gram_GGCGG
cnt = 74	feature = 425	correl = -0.0717742	descr = N_Gram_GATTA
cnt = 75	feature = 659	correl = 0.0506229	descr = N_Gram_TGTGT
cnt = 76	feature = 605	correl = -0.14911	descr = N_Gram_TCGAG
cnt = 77	feature = 472	correl = 0.120547	descr = N_Gram_GGAAA
cnt = 78	feature = 654	correl = -0.0671181	descr = N_Gram_TGTCA
cnt = 79	feature = 580	correl = 0.0952317	descr = N_Gram_TCACC
cnt = 80	feature = 291	correl = -0.0447983	descr = N_Gram_CCACG
cnt = 81	feature = 255	correl = 0.0520892	descr = N_Gram_CAATA
cnt = 82	feature = 485	correl = 0.052131	descr = N_Gram_GGCAG
cnt = 83	feature = 686	correl = 0.0546418	descr = N_Gram_TTGGT
cnt = 84	feature = 337	correl = 0.0570008	descr = N_Gram_CGCTA
cnt = 85	feature = 504	correl = 0.0776445	descr = N_Gram_GGGCG
cnt = 86	feature = 228	correl = 0.0796666	descr = N_Gram_ATCTG
cnt = 87	feature = 481	correl = -0.106626	descr = N_Gram_GGATC
cnt = 88	feature = 280	correl = 0.109566	descr = N_Gram_CATCT
cnt = 89	feature = 644	correl = 0.131806	descr = N_Gram_TGGCT
cnt = 90	feature = 407	correl = 0.0591652	descr = N_Gram_GACCG
cnt = 91	feature = 529	correl = 0.0512049	descr = N_Gram_GTCCC
cnt = 92	feature = 437	correl = 0.062322	descr = N_Gram_GCAGC
cnt = 93	feature = 448	correl = 0.0721921	descr = N_Gram_GCCGG
cnt = 94	feature = 536	correl = -0.0659935	descr = N_Gram_GTCTT
cnt = 95	feature = 276	correl = 0.121945	descr = N_Gram_CAGTG
cnt = 96	feature = 136	correl = 0.0466507	descr = N_Gram_AATAT
cnt = 97	feature = 375	correl = -0.0439351	descr = N_Gram_CTCCG
cnt = 98	feature = 211	correl = -0.114928	descr = N_Gram_AGTTT
cnt = 99	feature = 399	correl = 0.107687	descr = N_Gram_GAAGA
cnt = 100	feature = 467	correl = 0.0824739	descr = N_Gram_GCTGG
cnt = 101	feature = 547	correl = 0.0693062	descr = N_Gram_GTGTG
cnt = 102	feature = 305	correl = 0.0705893	descr = N_Gram_CCCGG
cnt = 103	feature = 612	correl = -0.0777771	descr = N_Gram_TCTCA
cnt = 104	feature = 44	correl = 0.100401	descr = Position_Specific_Bin_Base_18_Base_C
cnt = 105	feature = 520	correl = 0.0468747	descr = N_Gram_GTAC
cnt = 106	feature = 77	correl = -0.0508233	descr = Fold_of_RNAi_Sequence_Pos_18
cnt = 107	feature = 281	correl = -0.0453982	descr = N_Gram_CATGA
cnt = 108	feature = 476	correl = 0.125541	descr = N_Gram_GGACC
cnt = 109	feature = 503	correl = 0.124141	descr = N_Gram_GGGCC
cnt = 110	feature = 555	correl = -0.0479684	descr = N_Gram_GTTGT
cnt = 111	feature = 544	correl = 0.13832	descr = N_Gram_GTGGC
cnt = 112	feature = 458	correl = 0.0660122	descr = N_Gram_GCGGC
cnt = 113	feature = 24	correl = -0.0554109	descr = Position_Specific_Bin_Base_9_Base_T
cnt = 114	feature = 39	correl = -0.0496727	descr = Position_Specific_Bin_Base_16_Base_T
cnt = 115	feature = 416	correl = -0.105056	descr = N_Gram_GAGTT
cnt = 116	feature = 563	correl = -0.0880709	descr = N_Gram_TAAG
cnt = 117	feature = 466	correl = -0.0778558	descr = N_Gram_GCTCC
cnt = 118	feature = 8	correl = -0.072672	descr = Position_Specific_Bin_Base_2_Base_A
cnt = 119	feature = 453	correl = -0.0571668	descr = N_Gram_GCGA
cnt = 120	feature = 645	correl = 0.0920003	descr = N_Gram_TGGG
cnt = 121	feature = 627	correl = -0.0493541	descr = N_Gram_TGAGG
cnt = 122	feature = 30	correl = -0.141854	descr = Position_Specific_Bin_Base_12_Base_T
cnt = 123	feature = 631	correl = -0.126073	descr = N_Gram_TGATT
cnt = 124	feature = 538	correl = 0.055444	descr = N_Gram_GTGA
cnt = 125	feature = 496	correl = 0.154164	descr = N_Gram_GGCTT
cnt = 126	feature = 23	correl = 0.05953	descr = Position_Specific_Bin_Base_9_Base_G
cnt = 127	feature = 11	correl = 0.0715807	descr = Position_Specific_Bin_Base_2_Base_T
cnt = 128	feature = 643	correl = -0.0845715	descr = N_Gram_TGGCG
cnt = 129	feature = 655	correl = 0.0580018	descr = N_Gram_TGTCC
cnt = 130	feature = 18	correl = 0.0753239	descr = Position_Specific_Bin_Base_5_Base_G
cnt = 131	feature = 33	correl = -0.0934854	descr = Position_Specific_Bin_Base_14_Base_A
cnt = 132	feature = 392	correl = -0.114554	descr = N_Gram_CTTGC
cnt = 133	feature = 40	correl = -0.0543457	descr = Position_Specific_Bin_Base_17_Base_A
cnt = 134	feature = 314	correl = 0.0671655	descr = N_Gram_CCGT
cnt = 135	feature = 160	correl = -0.071104	descr = N_Gram_ACGAT
cnt = 136	feature = 278	correl = 0.0945637	descr = N_Gram_CATCC
cnt = 137	feature = 76	correl = 0.0592468	descr = Fold_of_RNAi_Sequence_Pos_14
cnt = 138	feature = 51	correl = -0.0481894	descr = Gibbs_of_Target_Sequence__Pos_4_Step_1
cnt = 139	feature = 579	correl = 0.0447217	descr = N_Gram_TCAC
cnt = 140	feature = 591	correl = 0.0648661	descr = N_Gram_TCCC
cnt = 141	feature = 57	correl = -0.100348	descr = Gibbs_of_Target_Sequence__Pos_13_Step_1
cnt = 142	feature = 601	correl = -0.148115	descr = N_Gram_TCCTT
cnt = 143	feature = 450	correl = 0.119503	descr = N_Gram_GCCT
cnt = 144	feature = 81	correl = 0.103328	descr = Xue_Structure_Feature_A101
cnt = 145	feature = 9	correl = 0.078318	descr = Position_Specific_Bin_Base_2_Base_C
cnt = 146	feature = 597	correl = -0.0866761	descr = N_Gram_TCCGG
cnt = 147	feature = 35	correl = 0.0686014	descr = Position_Specific_Bin_Base_14_Base_T
num rows = 521
num_elements = 77108
*
optimization finished, #iter = 371
nu = 0.694760
obj = -66.023088, rho = -0.255087
nSV = 397, nBSV = 327
num rows = 58
num_elements = 8584
*
optimization finished, #iter = 35
nu = 0.668895
obj = -7.145250, rho = -0.438682
nSV = 46, nBSV = 32
*
optimization finished, #iter = 371
nu = 0.694760
obj = -66.023088, rho = -0.255087
nSV = 397, nBSV = 327
CFS merit scores = 1.335
CFS merit scores = 1.58066
CFS merit scores = 1.83405
CFS merit scores = 2.06177
CFS merit scores = 2.26281
CFS merit scores = 2.44856
CFS merit scores = 2.62071
CFS merit scores = 2.78108
CFS merit scores = 2.92982
CFS merit scores = 3.06909
cnt = 1	feature = 59	correl = -0.335001	descr = Gibbs_of_Target_Sequence__Pos_20_Step_1
cnt = 2	feature = 563	correl = -0.140999	descr = N_Gram_TAAGT
cnt = 3	feature = 36	correl = 0.134421	descr = Position_Specific_Bin_Base_16_Base_C
cnt = 4	feature = 351	correl = 0.113046	descr = N_Gram_CGTTT
cnt = 5	feature = 516	correl = 0.0482489	descr = N_Gram_GTAAA
cnt = 6	feature = 594	correl = 0.0467614	descr = N_Gram_TCCGA
cnt = 7	feature = 626	correl = 0.0455699	descr = N_Gram_TGACA
cnt = 8	feature = 448	correl = 0.0443714	descr = N_Gram_GCGAG
cnt = 9	feature = 605	correl = -0.0604343	descr = N_Gram_TCGCT
cnt = 10	feature = 612	correl = 0.0562657	descr = N_Gram_TCTAC
num rows = 521
num_elements = 5731
*
optimization finished, #iter = 225
nu = 0.821166
obj = -88.361571, rho = -0.402866
nSV = 430, nBSV = 425
num rows = 58
num_elements = 638
*
optimization finished, #iter = 24
nu = 0.827586
obj = -9.897354, rho = -0.350699
nSV = 48, nBSV = 48
*
optimization finished, #iter = 225
nu = 0.821166
obj = -88.361571, rho = -0.402866
nSV = 430, nBSV = 425
CFS merit scores = 1.32688
CFS merit scores = 1.56726
CFS merit scores = 1.82408
CFS merit scores = 2.05068
CFS merit scores = 2.24951
CFS merit scores = 2.42785
CFS merit scores = 2.58425
CFS merit scores = 2.72171
CFS merit scores = 2.85045
CFS merit scores = 2.95169
CFS merit scores = 3.0496
CFS merit scores = 3.14013
CFS merit scores = 3.21679
CFS merit scores = 3.28891
CFS merit scores = 3.35579
CFS merit scores = 3.41672
CFS merit scores = 3.47191
CFS merit scores = 3.5223
CFS merit scores = 3.56617
CFS merit scores = 3.60648
CFS merit scores = 3.64357
cnt = 1	feature = 64	correl = -0.326885	descr = Gibbs_of_Target_Sequence__Pos_20_Step_1
cnt = 2	feature = 28	correl = -0.110489	descr = Position_Specific_Bin_Base_12_Base_A
cnt = 3	feature = 54	correl = -0.123644	descr = Gibbs_of_Target_Sequence__Pos_6_Step_1
cnt = 4	feature = 222	correl = -0.138499	descr = N_Gram_ATAAG
cnt = 5	feature = 645	correl = 0.068652	descr = N_Gram_TGTGA
cnt = 6	feature = 466	correl = 0.0553326	descr = N_Gram_GCTTT
cnt = 7	feature = 308	correl = 0.0449028	descr = N_Gram_CCGCA
cnt = 8	feature = 416	correl = 0.066287	descr = N_Gram_GATAT
cnt = 9	feature = 33	correl = 0.103368	descr = Position_Specific_Bin_Base_13_Base_C
cnt = 10	feature = 605	correl = -0.0985684	descr = N_Gram_TCTCA
cnt = 11	feature = 303	correl = 0.051928	descr = N_Gram_CCCGC
cnt = 12	feature = 272	correl = 0.0482376	descr = N_Gram_CACT
cnt = 13	feature = 267	correl = 0.0581254	descr = N_Gram_CACCG
cnt = 14	feature = 450	correl = 0.0442697	descr = N_Gram_GCGAG
cnt = 15	feature = 633	correl = 0.18328	descr = N_Gram_TGGCT
cnt = 16	feature = 510	correl = 0.0488594	descr = N_Gram_GGTC
cnt = 17	feature = 461	correl = -0.0732129	descr = N_Gram_GCTCC
cnt = 18	feature = 218	correl = 0.0686179	descr = N_Gram_AGTTG
cnt = 19	feature = 417	correl = -0.116362	descr = N_Gram_GATC
cnt = 20	feature = 391	correl = 0.102901	descr = N_Gram_CTTTG
cnt = 21	feature = 661	correl = -0.0440948	descr = N_Gram_TTCCG
num rows = 521
num_elements = 11462
*
optimization finished, #iter = 216
nu = 0.770555
obj = -80.307702, rho = -0.492220
nSV = 403, nBSV = 399
num rows = 58
num_elements = 1276
*
optimization finished, #iter = 27
nu = 0.847351
obj = -9.367941, rho = -0.351185
nSV = 51, nBSV = 45
*
optimization finished, #iter = 216
nu = 0.770555
obj = -80.307702, rho = -0.492220
nSV = 403, nBSV = 399
CFS merit scores = 1.23429
CFS merit scores = 1.53609
CFS merit scores = 1.79902
CFS merit scores = 2.03198
CFS merit scores = 2.24379
CFS merit scores = 2.43839
CFS merit scores = 2.61792
CFS merit scores = 2.7862
CFS merit scores = 2.94473
CFS merit scores = 3.09501
CFS merit scores = 3.23809
CFS merit scores = 3.37482
CFS merit scores = 3.50154
CFS merit scores = 3.62299
CFS merit scores = 3.73964
CFS merit scores = 3.85199
CFS merit scores = 3.96026
CFS merit scores = 4.06467
CFS merit scores = 4.16574
CFS merit scores = 4.26046
CFS merit scores = 4.35127
CFS merit scores = 4.43933
CFS merit scores = 4.52481
CFS merit scores = 4.60787
CFS merit scores = 4.68865
CFS merit scores = 4.76727
CFS merit scores = 4.84317
CFS merit scores = 4.91406
CFS merit scores = 4.98279
CFS merit scores = 5.04638
CFS merit scores = 5.10749
CFS merit scores = 5.16765
CFS merit scores = 5.2269
CFS merit scores = 5.28198
CFS merit scores = 5.33539
CFS merit scores = 5.38716
CFS merit scores = 5.43541
CFS merit scores = 5.48244
CFS merit scores = 5.52425
CFS merit scores = 5.554
CFS merit scores = 5.58335
CFS merit scores = 5.60719
CFS merit scores = 5.63108
CFS merit scores = 5.65283
CFS merit scores = 5.6723
CFS merit scores = 5.68379
CFS merit scores = 5.69476
CFS merit scores = 5.70284
CFS merit scores = 5.71008
CFS merit scores = 5.71749
CFS merit scores = 5.72599
CFS merit scores = 5.73424
CFS merit scores = 5.74119
CFS merit scores = 5.74835
CFS merit scores = 5.75418
CFS merit scores = 5.75981
CFS merit scores = 5.76481
CFS merit scores = 5.76932
CFS merit scores = 5.77368
CFS merit scores = 5.77764
CFS merit scores = 5.78191
CFS merit scores = 5.78646
CFS merit scores = 5.79074
CFS merit scores = 5.79562
CFS merit scores = 5.79958
CFS merit scores = 5.80368
CFS merit scores = 5.80552
CFS merit scores = 5.80751
CFS merit scores = 5.80809
CFS merit scores = 5.80842
CFS merit scores = 5.80921
CFS merit scores = 5.81025
CFS merit scores = 5.81055
CFS merit scores = 5.81055
CFS merit scores = 5.81068
CFS merit scores = 5.81003
CFS merit scores = 5.80846
CFS merit scores = 5.80597
CFS merit scores = 5.80376
CFS merit scores = 5.80163
CFS merit scores = 5.79935
CFS merit scores = 5.79709
CFS merit scores = 5.79432
CFS merit scores = 5.79102
CFS merit scores = 5.78682
CFS merit scores = 5.78214
CFS merit scores = 5.77602
CFS merit scores = 5.7704
CFS merit scores = 5.76484
CFS merit scores = 5.75801
CFS merit scores = 5.75165
CFS merit scores = 5.74487
CFS merit scores = 5.73798
CFS merit scores = 5.73174
CFS merit scores = 5.72372
CFS merit scores = 5.71588
CFS merit scores = 5.70825
CFS merit scores = 5.70093
CFS merit scores = 5.69337
CFS merit scores = 5.68566
CFS merit scores = 5.67815
CFS merit scores = 5.67047
cnt = 1	feature = 677	correl = -0.234287	descr = N_Gram_TTCT
cnt = 2	feature = 340	correl = 0.129862	descr = N_Gram_CGGG
cnt = 3	feature = 313	correl = 0.108045	descr = N_Gram_CCTCA
cnt = 4	feature = 353	correl = 0.0785541	descr = N_Gram_CGTGG
cnt = 5	feature = 321	correl = 0.0729367	descr = N_Gram_CGACA
cnt = 6	feature = 351	correl = 0.070128	descr = N_Gram_CGTGA
cnt = 7	feature = 235	correl = -0.0492413	descr = N_Gram_ATCGC
cnt = 8	feature = 322	correl = -0.0492413	descr = N_Gram_CGACC
cnt = 9	feature = 512	correl = 0.0448498	descr = N_Gram_GGGGT
cnt = 10	feature = 160	correl = 0.0448498	descr = N_Gram_ACAGC
cnt = 11	feature = 301	correl = 0.0448498	descr = N_Gram_CCCCG
cnt = 12	feature = 674	correl = 0.0442881	descr = N_Gram_TTCGA
cnt = 13	feature = 219	correl = 0.0883378	descr = N_Gram_AGTTA
cnt = 14	feature = 324	correl = 0.0883378	descr = N_Gram_CGACT
cnt = 15	feature = 461	correl = 0.0858528	descr = N_Gram_GCTAT
cnt = 16	feature = 361	correl = 0.0857534	descr = N_Gram_CTATT
cnt = 17	feature = 578	correl = 0.0750185	descr = N_Gram_TATAT
cnt = 18	feature = 391	correl = 0.0525049	descr = N_Gram_GAAAC
cnt = 19	feature = 416	correl = 0.0455868	descr = N_Gram_GATAC
cnt = 20	feature = 392	correl = 0.100755	descr = N_Gram_GAAAG
cnt = 21	feature = 555	correl = 0.0445252	descr = N_Gram_GTTGC
cnt = 22	feature = 82	correl = -0.0574263	descr = Xue_Structure_Feature_A010
cnt = 23	feature = 225	correl = 0.0542735	descr = N_Gram_ATACA
cnt = 24	feature = 647	correl = 0.0511865	descr = N_Gram_TGGGA
cnt = 25	feature = 407	correl = -0.0480842	descr = N_Gram_GAGCC
cnt = 26	feature = 267	correl = -0.0447454	descr = N_Gram_CACCC
cnt = 27	feature = 394	correl = -0.0442622	descr = N_Gram_GAAGG
cnt = 28	feature = 641	correl = 0.0884103	descr = N_Gram_TGGAG
cnt = 29	feature = 649	correl = 0.0460523	descr = N_Gram_TGGGT
cnt = 30	feature = 552	correl = 0.0847243	descr = N_Gram_GTTCC
cnt = 31	feature = 511	correl = 0.0756844	descr = N_Gram_GGGGG
cnt = 32	feature = 610	correl = 0.0648799	descr = N_Gram_TCGGA
cnt = 33	feature = 520	correl = 0.0549401	descr = N_Gram_GGTGC
cnt = 34	feature = 272	correl = 0.0966225	descr = N_Gram_CACTC
cnt = 35	feature = 396	correl = 0.0527757	descr = N_Gram_GAATC
cnt = 36	feature = 207	correl = -0.0651342	descr = N_Gram_AGGCT
cnt = 37	feature = 579	correl = 0.0624687	descr = N_Gram_TATGT
cnt = 38	feature = 653	correl = 0.0587498	descr = N_Gram_TGTAA
cnt = 39	feature = 451	correl = -0.0771366	descr = N_Gram_GCGAC
cnt = 40	feature = 228	correl = 0.0463331	descr = N_Gram_ATAGC
cnt = 41	feature = 304	correl = 0.0702418	descr = N_Gram_CCCGG
cnt = 42	feature = 424	correl = -0.0691849	descr = N_Gram_GATTT
cnt = 43	feature = 290	correl = 0.0476934	descr = N_Gram_CCAAT
cnt = 44	feature = 690	correl = -0.0539225	descr = N_Gram_TTGTA
cnt = 45	feature = 600	correl = -0.0649711	descr = N_Gram_TCCGC
cnt = 46	feature = 423	correl = -0.0595979	descr = N_Gram_GATTA
cnt = 47	feature = 623	correl = -0.12972	descr = N_Gram_TCTTA
cnt = 48	feature = 336	correl = 0.057566	descr = N_Gram_CGGAC
cnt = 49	feature = 492	correl = 0.132646	descr = N_Gram_GGCCT
cnt = 50	feature = 209	correl = 0.10018	descr = N_Gram_AGGGG
cnt = 51	feature = 597	correl = 0.0606099	descr = N_Gram_TCCCA
cnt = 52	feature = 312	correl = 0.0784148	descr = N_Gram_CCGTG
cnt = 53	feature = 631	correl = -0.0444781	descr = N_Gram_TGATC
cnt = 54	feature = 303	correl = 0.0684582	descr = N_Gram_CCCGC
cnt = 55	feature = 236	correl = -0.097297	descr = N_Gram_ATCGG
cnt = 56	feature = 291	correl = -0.0450395	descr = N_Gram_CCACG
cnt = 57	feature = 601	correl = -0.0849159	descr = N_Gram_TCCGG
cnt = 58	feature = 432	correl = 0.0824809	descr = N_Gram_GCACT
cnt = 59	feature = 497	correl = 0.153635	descr = N_Gram_GGCTT
cnt = 60	feature = 258	correl = 0.0465688	descr = N_Gram_CAACA
cnt = 61	feature = 473	correl = 0.114234	descr = N_Gram_GGAAA
cnt = 62	feature = 417	correl = 0.075923	descr = N_Gram_GATAT
cnt = 63	feature = 540	correl = 0.047812	descr = N_Gram_GTGAC
cnt = 64	feature = 211	correl = 0.0755699	descr = N_Gram_AGGTT
cnt = 65	feature = 683	correl = -0.0663177	descr = N_Gram_TTGAC
cnt = 66	feature = 510	correl = 0.0877997	descr = N_Gram_GGGGC
cnt = 67	feature = 563	correl = 0.0605012	descr = N_Gram_TAAAT
cnt = 68	feature = 494	correl = 0.0748259	descr = N_Gram_GGCGC
cnt = 69	feature = 483	correl = -0.0892388	descr = N_Gram_GGATC
cnt = 70	feature = 609	correl = -0.0492413	descr = N_Gram_TCGCA
cnt = 71	feature = 574	correl = 0.0802415	descr = N_Gram_TAGCA
cnt = 72	feature = 695	correl = -0.045038	descr = N_Gram_TTTCG
cnt = 73	feature = 218	correl = 0.102945	descr = N_Gram_AGTGT
cnt = 74	feature = 286	correl = 0.0786939	descr = N_Gram_CATCT
cnt = 75	feature = 691	correl = 0.0843309	descr = N_Gram_TTGTG
cnt = 76	feature = 278	correl = 0.0832083	descr = N_Gram_CAGGA
cnt = 77	feature = 363	correl = 0.0649461	descr = N_Gram_CTCAA
cnt = 78	feature = 446	correl = 0.0580428	descr = N_Gram_GCCGC
cnt = 79	feature = 580	correl = -0.0568288	descr = N_Gram_TATTC
cnt = 80	feature = 654	correl = -0.0614479	descr = N_Gram_TGTCA
cnt = 81	feature = 487	correl = 0.0854986	descr = N_Gram_GGCAT
cnt = 82	feature = 440	correl = -0.0510814	descr = N_Gram_GCCAA
cnt = 83	feature = 478	correl = 0.0981411	descr = N_Gram_GGACG
cnt = 84	feature = 612	correl = -0.0487143	descr = N_Gram_TCGTC
cnt = 85	feature = 281	correl = 0.129518	descr = N_Gram_CAGTG
cnt = 86	feature = 456	correl = 0.0575207	descr = N_Gram_GCGGG
cnt = 87	feature = 466	correl = 0.0652103	descr = N_Gram_GCTGC
cnt = 88	feature = 399	correl = 0.0523441	descr = N_Gram_GACCG
cnt = 89	feature = 244	correl = 0.0730959	descr = N_Gram_ATGGG
cnt = 90	feature = 364	correl = 0.0682814	descr = N_Gram_CTCAC
cnt = 91	feature = 525	correl = -0.0627469	descr = N_Gram_GTATC
cnt = 92	feature = 546	correl = 0.0774851	descr = N_Gram_GTGGT
cnt = 93	feature = 441	correl = 0.0978444	descr = N_Gram_GCCAG
cnt = 94	feature = 467	correl = 0.0799764	descr = N_Gram_GCTGG
cnt = 95	feature = 593	correl = 0.0584476	descr = N_Gram_TCCAA
cnt = 96	feature = 481	correl = 0.106159	descr = N_Gram_GGAGC
cnt = 97	feature = 375	correl = 0.0453749	descr = N_Gram_CTGTG
cnt = 98	feature = 645	correl = 0.146803	descr = N_Gram_TGGCT
cnt = 99	feature = 226	correl = -0.0793273	descr = N_Gram_ATACT
cnt = 100	feature = 505	correl = 0.10175	descr = N_Gram_GGGCC
cnt = 101	feature = 404	correl = -0.0768158	descr = N_Gram_GACTG
cnt = 102	feature = 553	correl = -0.07825	descr = N_Gram_GTTCT
num rows = 521
num_elements = 53663
*
optimization finished, #iter = 300
nu = 0.720416
obj = -74.369382, rho = -0.368504
nSV = 396, nBSV = 352
num rows = 58
num_elements = 5974
*
optimization finished, #iter = 35
nu = 0.705820
obj = -7.339014, rho = -0.375134
nSV = 44, nBSV = 31
*
optimization finished, #iter = 300
nu = 0.720416
obj = -74.369382, rho = -0.368504
nSV = 396, nBSV = 352
CFS merit scores = 1.31574
CFS merit scores = 1.5821
CFS merit scores = 1.82517
CFS merit scores = 2.05466
CFS merit scores = 2.25445
CFS merit scores = 2.43746
CFS merit scores = 2.60487
CFS merit scores = 2.7607
CFS merit scores = 2.90684
CFS merit scores = 3.04206
CFS merit scores = 3.16985
CFS merit scores = 3.29184
CFS merit scores = 3.409
CFS merit scores = 3.52222
CFS merit scores = 3.63102
CFS merit scores = 3.73533
CFS merit scores = 3.8365
CFS merit scores = 3.93492
CFS merit scores = 4.02686
CFS merit scores = 4.11615
CFS merit scores = 4.20235
CFS merit scores = 4.28668
CFS merit scores = 4.36866
CFS merit scores = 4.44746
CFS merit scores = 4.524
CFS merit scores = 4.59849
CFS merit scores = 4.67097
CFS merit scores = 4.74184
CFS merit scores = 4.81121
CFS merit scores = 4.87815
CFS merit scores = 4.94354
CFS merit scores = 5.00736
CFS merit scores = 5.06926
CFS merit scores = 5.12987
CFS merit scores = 5.18602
CFS merit scores = 5.23766
CFS merit scores = 5.28723
CFS merit scores = 5.3351
CFS merit scores = 5.38142
CFS merit scores = 5.42366
CFS merit scores = 5.46263
CFS merit scores = 5.49947
CFS merit scores = 5.53244
CFS merit scores = 5.56398
CFS merit scores = 5.59381
CFS merit scores = 5.6209
CFS merit scores = 5.64622
CFS merit scores = 5.67116
CFS merit scores = 5.69421
CFS merit scores = 5.71668
CFS merit scores = 5.73836
CFS merit scores = 5.75982
CFS merit scores = 5.78035
CFS merit scores = 5.80013
CFS merit scores = 5.81866
CFS merit scores = 5.83512
CFS merit scores = 5.8514
CFS merit scores = 5.86785
CFS merit scores = 5.87838
CFS merit scores = 5.88794
CFS merit scores = 5.896
CFS merit scores = 5.9038
CFS merit scores = 5.90971
CFS merit scores = 5.91557
CFS merit scores = 5.91965
CFS merit scores = 5.92389
CFS merit scores = 5.92625
CFS merit scores = 5.92904
CFS merit scores = 5.92937
CFS merit scores = 5.93024
CFS merit scores = 5.93073
CFS merit scores = 5.93078
CFS merit scores = 5.93003
CFS merit scores = 5.92965
CFS merit scores = 5.92951
CFS merit scores = 5.92954
CFS merit scores = 5.93002
CFS merit scores = 5.93007
CFS merit scores = 5.93006
CFS merit scores = 5.93054
CFS merit scores = 5.93058
CFS merit scores = 5.93021
CFS merit scores = 5.92944
CFS merit scores = 5.92843
CFS merit scores = 5.92574
CFS merit scores = 5.92272
CFS merit scores = 5.91848
CFS merit scores = 5.91301
CFS merit scores = 5.90793
CFS merit scores = 5.90328
CFS merit scores = 5.89893
CFS merit scores = 5.89477
CFS merit scores = 5.88755
CFS merit scores = 5.88053
CFS merit scores = 5.87333
CFS merit scores = 5.86622
CFS merit scores = 5.85877
CFS merit scores = 5.85143
CFS merit scores = 5.84398
CFS merit scores = 5.83701
CFS merit scores = 5.83002
CFS merit scores = 5.82279
cnt = 1	feature = 64	correl = -0.315741	descr = Gibbs_of_Target_Sequence__Pos_20_Step_1
cnt = 2	feature = 602	correl = -0.168925	descr = N_Gram_TCTC
cnt = 3	feature = 8	correl = -0.0617368	descr = Position_Specific_Bin_Base_2_Base_A
cnt = 4	feature = 209	correl = 0.0994517	descr = N_Gram_AGTCA
cnt = 5	feature = 327	correl = 0.0634342	descr = N_Gram_CGGAA
cnt = 6	feature = 510	correl = 0.0481283	descr = N_Gram_GTAAA
cnt = 7	feature = 244	correl = 0.0648243	descr = N_Gram_ATTTC
cnt = 8	feature = 456	correl = -0.0540667	descr = N_Gram_GCGTT
cnt = 9	feature = 258	correl = -0.0445068	descr = N_Gram_CACCC
cnt = 10	feature = 481	correl = 0.0980838	descr = N_Gram_GGCCC
cnt = 11	feature = 399	correl = 0.0882741	descr = N_Gram_GACGG
cnt = 12	feature = 659	correl = 0.0733953	descr = N_Gram_TTCAA
cnt = 13	feature = 351	correl = 0.0448412	descr = N_Gram_CTAAA
cnt = 14	feature = 661	correl = 0.0442807	descr = N_Gram_TTCGA
cnt = 15	feature = 614	correl = 0.0508786	descr = N_Gram_TGAAA
cnt = 16	feature = 324	correl = 0.0567535	descr = N_Gram_CGCTA
cnt = 17	feature = 453	correl = 0.0448412	descr = N_Gram_GCGTA
cnt = 18	feature = 497	correl = 0.0448412	descr = N_Gram_GGGCT
cnt = 19	feature = 339	correl = -0.0674576	descr = N_Gram_CGTAC
cnt = 20	feature = 654	correl = -0.0527772	descr = N_Gram_TTACC
cnt = 21	feature = 511	correl = 0.0501107	descr = N_Gram_GTATA
cnt = 22	feature = 322	correl = 0.0448412	descr = N_Gram_CGCCA
cnt = 23	feature = 648	correl = 0.0503771	descr = N_Gram_TGTGT
cnt = 24	feature = 508	correl = 0.0549455	descr = N_Gram_GGTGC
cnt = 25	feature = 674	correl = -0.0724834	descr = N_Gram_TTGGA
cnt = 26	feature = 219	correl = 0.0543071	descr = N_Gram_ATACA
cnt = 27	feature = 540	correl = 0.0882741	descr = N_Gram_GTTAA
cnt = 28	feature = 425	correl = 0.0724663	descr = N_Gram_GCAAT
cnt = 29	feature = 512	correl = -0.062498	descr = N_Gram_GTATC
cnt = 30	feature = 388	correl = -0.0440018	descr = N_Gram_GAAGG
cnt = 31	feature = 501	correl = 0.0448412	descr = N_Gram_GGGGT
cnt = 32	feature = 383	correl = 0.0525153	descr = N_Gram_GAAAC
cnt = 33	feature = 292	correl = 0.0834916	descr = N_Gram_CCCAC
cnt = 34	feature = 237	correl = 0.0730906	descr = N_Gram_ATGGG
cnt = 35	feature = 616	correl = 0.0454579	descr = N_Gram_TGACA
cnt = 36	feature = 301	correl = 0.0702649	descr = N_Gram_CCGGC
cnt = 37	feature = 541	correl = -0.0786822	descr = N_Gram_GTTAC
cnt = 38	feature = 483	correl = 0.134565	descr = N_Gram_GGCCT
cnt = 39	feature = 417	correl = 0.0742177	descr = N_Gram_GATGT
cnt = 40	feature = 605	correl = 0.0478472	descr = N_Gram_TCTCG
cnt = 41	feature = 285	correl = 0.0485221	descr = N_Gram_CCAGA
cnt = 42	feature = 226	correl = -0.0570998	descr = N_Gram_ATCAT
cnt = 43	feature = 416	correl = -0.0529468	descr = N_Gram_GATGC
cnt = 44	feature = 241	correl = -0.0679949	descr = N_Gram_ATTAC
cnt = 45	feature = 563	correl = -0.0521398	descr = N_Gram_TAGCC
cnt = 46	feature = 643	correl = -0.0517893	descr = N_Gram_TGTCA
cnt = 47	feature = 265	correl = 0.0467233	descr = N_Gram_CACTT
cnt = 48	feature = 546	correl = 0.0445789	descr = N_Gram_GTTGC
cnt = 49	feature = 342	correl = -0.111636	descr = N_Gram_CGTCG
cnt = 50	feature = 255	correl = 0.0829143	descr = N_Gram_CACAG
cnt = 51	feature = 494	correl = 0.0514292	descr = N_Gram_GGGCA
cnt = 52	feature = 390	correl = -0.0650887	descr = N_Gram_GAATA
cnt = 53	feature = 341	correl = -0.0453035	descr = N_Gram_CGTCC
cnt = 54	feature = 252	correl = 0.0899699	descr = N_Gram_CAAGG
cnt = 55	feature = 397	correl = -0.0636668	descr = N_Gram_GACCT
cnt = 56	feature = 619	correl = 0.0663225	descr = N_Gram_TGATA
cnt = 57	feature = 447	correl = -0.0767367	descr = N_Gram_GCGAC
cnt = 58	feature = 677	correl = 0.0843023	descr = N_Gram_TTGTG
cnt = 59	feature = 538	correl = 0.046912	descr = N_Gram_GTGTA
cnt = 60	feature = 318	correl = 0.0850226	descr = N_Gram_CGAGG
cnt = 61	feature = 640	correl = 0.0682103	descr = N_Gram_TGGGT
cnt = 62	feature = 555	correl = 0.0801525	descr = N_Gram_TAAGC
cnt = 63	feature = 472	correl = 0.0890801	descr = N_Gram_GGAGC
cnt = 64	feature = 647	correl = 0.105252	descr = N_Gram_TGTGG
cnt = 65	feature = 599	correl = -0.0478457	descr = N_Gram_TCGGG
cnt = 66	feature = 386	correl = 0.116463	descr = N_Gram_GAAGA
cnt = 67	feature = 440	correl = 0.0581111	descr = N_Gram_GCCGC
cnt = 68	feature = 644	correl = 0.0728676	descr = N_Gram_TGTCC
cnt = 69	feature = 357	correl = 0.0919936	descr = N_Gram_CTCAA
cnt = 70	feature = 448	correl = 0.0442632	descr = N_Gram_GCGAG
cnt = 71	feature = 579	correl = 0.0837258	descr = N_Gram_TCCAA
cnt = 72	feature = 308	correl = -0.100045	descr = N_Gram_CCTCC
cnt = 73	feature = 312	correl = -0.077094	descr = N_Gram_CCTTC
cnt = 74	feature = 394	correl = 0.0833145	descr = N_Gram_GACAG
cnt = 75	feature = 485	correl = 0.100021	descr = N_Gram_GGCGC
cnt = 76	feature = 505	correl = -0.0703818	descr = N_Gram_GGTAA
cnt = 77	feature = 267	correl = 0.0541348	descr = N_Gram_CAGCC
cnt = 78	feature = 254	correl = 0.0518321	descr = N_Gram_CAATA
cnt = 79	feature = 283	correl = 0.0591166	descr = N_Gram_CCACC
cnt = 80	feature = 467	correl = 0.120026	descr = N_Gram_GGAAA
cnt = 81	feature = 492	correl = 0.0846977	descr = N_Gram_GGGAG
cnt = 82	feature = 503	correl = 0.0924091	descr = N_Gram_GGGTC
cnt = 83	feature = 218	correl = -0.14867	descr = N_Gram_ATAAG
cnt = 84	feature = 419	correl = 0.0481975	descr = N_Gram_GATTG
cnt = 85	feature = 413	correl = 0.0662241	descr = N_Gram_GATAT
cnt = 86	feature = 649	correl = -0.0513953	descr = N_Gram_TGTTA
cnt = 87	feature = 353	correl = 0.105131	descr = N_Gram_CTAT
cnt = 88	feature = 539	correl = 0.0689761	descr = N_Gram_GTGTG
cnt = 89	feature = 305	correl = 0.10468	descr = N_Gram_CCGTG
cnt = 90	feature = 500	correl = 0.0514292	descr = N_Gram_GGGGG
cnt = 91	feature = 418	correl = -0.0715682	descr = N_Gram_GATTA
cnt = 92	feature = 544	correl = -0.0652554	descr = N_Gram_GTTCT
cnt = 93	feature = 478	correl = 0.0893482	descr = N_Gram_GGCAT
cnt = 94	feature = 363	correl = 0.0483946	descr = N_Gram_CTCTA
cnt = 95	feature = 536	correl = 0.0451637	descr = N_Gram_GTGGT
cnt = 96	feature = 473	correl = -0.117252	descr = N_Gram_GGATC
cnt = 97	feature = 441	correl = 0.0718506	descr = N_Gram_GCCGG
cnt = 98	feature = 454	correl = -0.11341	descr = N_Gram_GCGTC
cnt = 99	feature = 309	correl = 0.0600399	descr = N_Gram_CCTCG
cnt = 100	feature = 662	correl = -0.0625584	descr = N_Gram_TTCGG
cnt = 101	feature = 529	correl = 0.0608454	descr = N_Gram_GTGAC
cnt = 102	feature = 437	correl = 0.0442898	descr = N_Gram_GCCCA
num rows = 522
num_elements = 53766
*
optimization finished, #iter = 287
nu = 0.747065
obj = -77.324354, rho = -0.270822
nSV = 406, nBSV = 374
num rows = 57
num_elements = 5871
*
optimization finished, #iter = 26
nu = 0.789839
obj = -8.157517, rho = -0.437159
nSV = 48, nBSV = 43
*
optimization finished, #iter = 287
nu = 0.747065
obj = -77.324354, rho = -0.270822
nSV = 406, nBSV = 374
TEST = 32 AVE CORR = 0.42361
