# Supplementary material for: Improving model predictions for RNA interference activities that use support vector machine regression by combining and filtering features
Source: BMC Bioinformatics. 2007 Jun 6;8:182. doi: 10.1186/1471-2105-8-182 (PMC1906837; doi:10.1186/1471-2105-8-182)
Supplement: Additional file 6 — tr_579_cfsfilters. The features found to be useful by Correlation based Feature in training and testing the 579 dataset by cross validation, at t-test values from 0 to 90. [file 1471-2105-8-182-S6.gz › tr_579_file_33]

33
ave count = 148.6

CFS merit scores = 1.3532
CFS merit scores = 1.59912
CFS merit scores = 1.84691
CFS merit scores = 2.07252
CFS merit scores = 2.27195
CFS merit scores = 2.45211
CFS merit scores = 2.61827
CFS merit scores = 2.77312
CFS merit scores = 2.91851
CFS merit scores = 3.05473
CFS merit scores = 3.18421
CFS merit scores = 3.3082
CFS merit scores = 3.42752
CFS merit scores = 3.54269
CFS merit scores = 3.65412
CFS merit scores = 3.76184
CFS merit scores = 3.86361
CFS merit scores = 3.95887
CFS merit scores = 4.05048
CFS merit scores = 4.13941
CFS merit scores = 4.22459
CFS merit scores = 4.30791
CFS merit scores = 4.38955
CFS merit scores = 4.46942
CFS merit scores = 4.54642
CFS merit scores = 4.62082
CFS merit scores = 4.69328
CFS merit scores = 4.76395
CFS merit scores = 4.83352
CFS merit scores = 4.90029
CFS merit scores = 4.96561
CFS merit scores = 5.02922
CFS merit scores = 5.09154
CFS merit scores = 5.15125
CFS merit scores = 5.21025
CFS merit scores = 5.26695
CFS merit scores = 5.32227
CFS merit scores = 5.37426
CFS merit scores = 5.42296
CFS merit scores = 5.46955
CFS merit scores = 5.51409
CFS merit scores = 5.55689
CFS merit scores = 5.59767
CFS merit scores = 5.63426
CFS merit scores = 5.66945
CFS merit scores = 5.6974
CFS merit scores = 5.72207
CFS merit scores = 5.74532
CFS merit scores = 5.76614
CFS merit scores = 5.78715
CFS merit scores = 5.80793
CFS merit scores = 5.82677
CFS merit scores = 5.84399
CFS merit scores = 5.8602
CFS merit scores = 5.87468
CFS merit scores = 5.8869
CFS merit scores = 5.89692
CFS merit scores = 5.90703
CFS merit scores = 5.91653
CFS merit scores = 5.92584
CFS merit scores = 5.93556
CFS merit scores = 5.94417
CFS merit scores = 5.95103
CFS merit scores = 5.95658
CFS merit scores = 5.96013
CFS merit scores = 5.96373
CFS merit scores = 5.96688
CFS merit scores = 5.97007
CFS merit scores = 5.97393
CFS merit scores = 5.97815
CFS merit scores = 5.98201
CFS merit scores = 5.98521
CFS merit scores = 5.98802
CFS merit scores = 5.99002
CFS merit scores = 5.99256
CFS merit scores = 5.99353
CFS merit scores = 5.99266
CFS merit scores = 5.9908
CFS merit scores = 5.98913
CFS merit scores = 5.98775
CFS merit scores = 5.9859
CFS merit scores = 5.98446
CFS merit scores = 5.98334
CFS merit scores = 5.98173
CFS merit scores = 5.98081
CFS merit scores = 5.97981
CFS merit scores = 5.97847
CFS merit scores = 5.97733
CFS merit scores = 5.97467
CFS merit scores = 5.97211
CFS merit scores = 5.96928
CFS merit scores = 5.96646
CFS merit scores = 5.96321
CFS merit scores = 5.95893
CFS merit scores = 5.95383
CFS merit scores = 5.9482
CFS merit scores = 5.94199
CFS merit scores = 5.93599
CFS merit scores = 5.92956
CFS merit scores = 5.92312
CFS merit scores = 5.91668
CFS merit scores = 5.91055
CFS merit scores = 5.90389
CFS merit scores = 5.89754
CFS merit scores = 5.88987
CFS merit scores = 5.88227
CFS merit scores = 5.87531
CFS merit scores = 5.86882
CFS merit scores = 5.8626
CFS merit scores = 5.85641
CFS merit scores = 5.84907
CFS merit scores = 5.84174
CFS merit scores = 5.83432
CFS merit scores = 5.82609
CFS merit scores = 5.81701
CFS merit scores = 5.80804
CFS merit scores = 5.79957
CFS merit scores = 5.79115
CFS merit scores = 5.78299
CFS merit scores = 5.77435
CFS merit scores = 5.7656
CFS merit scores = 5.75697
CFS merit scores = 5.74807
CFS merit scores = 5.73935
CFS merit scores = 5.73095
CFS merit scores = 5.72287
CFS merit scores = 5.71503
CFS merit scores = 5.70729
CFS merit scores = 5.69833
CFS merit scores = 5.68944
CFS merit scores = 5.68028
CFS merit scores = 5.67126
CFS merit scores = 5.66187
CFS merit scores = 5.65229
CFS merit scores = 5.64245
CFS merit scores = 5.63277
CFS merit scores = 5.62356
CFS merit scores = 5.61402
CFS merit scores = 5.60459
CFS merit scores = 5.59491
CFS merit scores = 5.58514
CFS merit scores = 5.57512
CFS merit scores = 5.56548
CFS merit scores = 5.55593
CFS merit scores = 5.5462
CFS merit scores = 5.53693
CFS merit scores = 5.52728
CFS merit scores = 5.51745
CFS merit scores = 5.50766
CFS merit scores = 5.49805
CFS merit scores = 5.48868
CFS merit scores = 5.47917
CFS merit scores = 5.46945
CFS merit scores = 5.46005
CFS merit scores = 5.45052
CFS merit scores = 5.44118
CFS merit scores = 5.43214
CFS merit scores = 5.42295
CFS merit scores = 5.41395
CFS merit scores = 5.40483
CFS merit scores = 5.39615
CFS merit scores = 5.3874
CFS merit scores = 5.37892
CFS merit scores = 5.37044
CFS merit scores = 5.36174
CFS merit scores = 5.35311
CFS merit scores = 5.34455
CFS merit scores = 5.3363
CFS merit scores = 5.328
CFS merit scores = 5.31959
CFS merit scores = 5.31115
CFS merit scores = 5.30302
CFS merit scores = 5.29495
CFS merit scores = 5.28697
CFS merit scores = 5.27914
CFS merit scores = 5.2715
CFS merit scores = 5.26396
CFS merit scores = 5.25628
CFS merit scores = 5.24867
CFS merit scores = 5.24093
CFS merit scores = 5.23336
CFS merit scores = 5.22595
CFS merit scores = 5.21831
CFS merit scores = 5.21047
CFS merit scores = 5.20255
CFS merit scores = 5.19475
CFS merit scores = 5.18678
CFS merit scores = 5.17892
CFS merit scores = 5.17104
CFS merit scores = 5.16302
CFS merit scores = 5.15489
CFS merit scores = 5.14694
CFS merit scores = 5.13903
CFS merit scores = 5.1311
CFS merit scores = 5.12326
CFS merit scores = 5.11554
CFS merit scores = 5.10778
CFS merit scores = 5.09975
CFS merit scores = 5.092
CFS merit scores = 5.08453
CFS merit scores = 5.07705
CFS merit scores = 5.06909
CFS merit scores = 5.06121
CFS merit scores = 5.05329
CFS merit scores = 5.0454
CFS merit scores = 5.03761
CFS merit scores = 5.02929
CFS merit scores = 5.02116
CFS merit scores = 5.0132
CFS merit scores = 5.00523
CFS merit scores = 4.99739
CFS merit scores = 4.98958
CFS merit scores = 4.98175
CFS merit scores = 4.97405
CFS merit scores = 4.966
CFS merit scores = 4.9578
CFS merit scores = 4.9495
CFS merit scores = 4.9413
CFS merit scores = 4.93308
CFS merit scores = 4.92421
CFS merit scores = 4.91479
CFS merit scores = 4.90559
CFS merit scores = 4.89642
CFS merit scores = 4.88719
CFS merit scores = 4.87807
CFS merit scores = 4.86859
CFS merit scores = 4.85932
CFS merit scores = 4.84898
CFS merit scores = 4.83878
CFS merit scores = 4.82878
CFS merit scores = 4.81878
CFS merit scores = 4.80836
CFS merit scores = 4.79812
CFS merit scores = 4.7873
CFS merit scores = 4.77563
CFS merit scores = 4.76305
CFS merit scores = 4.75037
CFS merit scores = 4.73788
CFS merit scores = 4.72504
CFS merit scores = 4.71203
CFS merit scores = 4.6991
CFS merit scores = 4.68598
CFS merit scores = 4.67265
CFS merit scores = 4.65894
CFS merit scores = 4.64434
CFS merit scores = 4.62929
CFS merit scores = 4.61455
CFS merit scores = 4.60001
CFS merit scores = 4.58342
CFS merit scores = 4.5655
CFS merit scores = 4.54483
CFS merit scores = 4.52316
CFS merit scores = 4.49755
cnt = 1	feature = 56	correl = -0.353201	descr = Gibbs_of_Target_Sequence__Pos_20_Step_1
cnt = 2	feature = 54	correl = -0.179414	descr = Gibbs_of_Target_Sequence__Pos_18_Step_1
cnt = 3	feature = 541	correl = -0.0968349	descr = N_Gram_GTCTT
cnt = 4	feature = 11	correl = -0.142041	descr = Position_Specific_Bin_Base_5_Base_A
cnt = 5	feature = 394	correl = 0.101802	descr = N_Gram_GAAAG
cnt = 6	feature = 417	correl = 0.116505	descr = N_Gram_GAGTC
cnt = 7	feature = 579	correl = 0.0757763	descr = N_Gram_TATAT
cnt = 8	feature = 336	correl = 0.0741223	descr = N_Gram_CGGAA
cnt = 9	feature = 654	correl = 0.0767751	descr = N_Gram_TGGGT
cnt = 10	feature = 680	correl = 0.0447817	descr = N_Gram_TTCGA
cnt = 11	feature = 578	correl = 0.0449751	descr = N_Gram_TATAG
cnt = 12	feature = 392	correl = -0.0576625	descr = N_Gram_GAAAA
cnt = 13	feature = 321	correl = -0.049196	descr = N_Gram_CGACC
cnt = 14	feature = 407	correl = 0.0453462	descr = N_Gram_GACGG
cnt = 15	feature = 555	correl = 0.0453462	descr = N_Gram_GTTAA
cnt = 16	feature = 612	correl = 0.0947339	descr = N_Gram_TCGGC
cnt = 17	feature = 360	correl = 0.0631922	descr = N_Gram_CTATA
cnt = 18	feature = 357	correl = 0.0568421	descr = N_Gram_CTACT
cnt = 19	feature = 351	correl = 0.079212	descr = N_Gram_CGTGG
cnt = 20	feature = 218	correl = 0.0550219	descr = N_Gram_ATACA
cnt = 21	feature = 395	correl = -0.0590736	descr = N_Gram_GAAAT
cnt = 22	feature = 361	correl = 0.0806231	descr = N_Gram_CTATT
cnt = 23	feature = 568	correl = -0.0463739	descr = N_Gram_TAACG
cnt = 24	feature = 545	correl = 0.0573403	descr = N_Gram_GTGCG
cnt = 25	feature = 659	correl = 0.0577553	descr = N_Gram_TGTAA
cnt = 26	feature = 304	correl = 0.0453462	descr = N_Gram_CCGCA
cnt = 27	feature = 255	correl = 0.0542035	descr = N_Gram_CACAG
cnt = 28	feature = 510	correl = 0.0453462	descr = N_Gram_GGGCT
cnt = 29	feature = 466	correl = 0.0453462	descr = N_Gram_GCGTA
cnt = 30	feature = 222	correl = 0.0718812	descr = N_Gram_ATAGT
cnt = 31	feature = 397	correl = -0.0439102	descr = N_Gram_GAAGG
cnt = 32	feature = 424	correl = -0.0556583	descr = N_Gram_GATCG
cnt = 33	feature = 494	correl = 0.0729795	descr = N_Gram_GGCCC
cnt = 34	feature = 538	correl = -0.0459506	descr = N_Gram_GTCGC
cnt = 35	feature = 514	correl = 0.0453462	descr = N_Gram_GGGGT
cnt = 36	feature = 313	correl = 0.0676048	descr = N_Gram_CCTCA
cnt = 37	feature = 316	correl = 0.0606705	descr = N_Gram_CCTCT
cnt = 38	feature = 690	correl = 0.0594649	descr = N_Gram_TTGCA
cnt = 39	feature = 322	correl = -0.0717699	descr = N_Gram_CGACG
cnt = 40	feature = 241	correl = 0.0446791	descr = N_Gram_ATTGG
cnt = 41	feature = 342	correl = 0.0869933	descr = N_Gram_CGGGA
cnt = 42	feature = 317	correl = 0.0652478	descr = N_Gram_CCTGC
cnt = 43	feature = 584	correl = 0.0472183	descr = N_Gram_TCAAA
cnt = 44	feature = 426	correl = -0.0500458	descr = N_Gram_GATGC
cnt = 45	feature = 309	correl = -0.0732728	descr = N_Gram_CCGGT
cnt = 46	feature = 691	correl = -0.158357	descr = N_Gram_TTGCG
cnt = 47	feature = 546	correl = 0.0580781	descr = N_Gram_GTGCT
cnt = 48	feature = 226	correl = -0.0567228	descr = N_Gram_ATCAT
cnt = 49	feature = 526	correl = -0.0571564	descr = N_Gram_GGTTA
cnt = 50	feature = 252	correl = 0.0974183	descr = N_Gram_CAAGG
cnt = 51	feature = 285	correl = 0.0600075	descr = N_Gram_CCACC
cnt = 52	feature = 434	correl = 0.0612091	descr = N_Gram_GCAAA
cnt = 53	feature = 527	correl = 0.0914936	descr = N_Gram_GGTTG
cnt = 54	feature = 516	correl = 0.0780126	descr = N_Gram_GGGTA
cnt = 55	feature = 291	correl = 0.0676408	descr = N_Gram_CCATC
cnt = 56	feature = 312	correl = 0.0558015	descr = N_Gram_CCTAT
cnt = 57	feature = 327	correl = -0.0446597	descr = N_Gram_CGATC
cnt = 58	feature = 512	correl = 0.0679232	descr = N_Gram_GGGGC
cnt = 59	feature = 450	correl = 0.0515042	descr = N_Gram_GCCCA
cnt = 60	feature = 353	correl = -0.0473352	descr = N_Gram_CGTTC
cnt = 61	feature = 370	correl = 0.0718503	descr = N_Gram_CTCGG
cnt = 62	feature = 601	correl = -0.0977886	descr = N_Gram_TCCGC
cnt = 63	feature = 703	correl = -0.0503227	descr = N_Gram_TTTTG
cnt = 64	feature = 284	correl = 0.0519672	descr = N_Gram_CCAAT
cnt = 65	feature = 640	correl = 0.107159	descr = N_Gram_TGCAA
cnt = 66	feature = 386	correl = 0.0910274	descr = N_Gram_CTTGG
cnt = 67	feature = 219	correl = -0.0501446	descr = N_Gram_ATACT
cnt = 68	feature = 224	correl = 0.0864478	descr = N_Gram_ATATA
cnt = 69	feature = 635	correl = 0.0545243	descr = N_Gram_TGATA
cnt = 70	feature = 324	correl = 0.086002	descr = N_Gram_CGAGG
cnt = 71	feature = 382	correl = 0.0499655	descr = N_Gram_CTTCC
cnt = 72	feature = 440	correl = -0.0721949	descr = N_Gram_GCAGA
cnt = 73	feature = 508	correl = 0.107561	descr = N_Gram_GGGCC
cnt = 74	feature = 340	correl = 0.0702472	descr = N_Gram_CGGCG
cnt = 75	feature = 633	correl = 0.0801463	descr = N_Gram_TGAGT
cnt = 76	feature = 681	correl = -0.0558762	descr = N_Gram_TTCGG
cnt = 77	feature = 431	correl = -0.0897428	descr = N_Gram_GATTT
cnt = 78	feature = 483	correl = 0.110261	descr = N_Gram_GGACC
cnt = 79	feature = 228	correl = -0.0524821	descr = N_Gram_ATCCT
cnt = 80	feature = 258	correl = 0.0833795	descr = N_Gram_CACCA
cnt = 81	feature = 574	correl = 0.0729653	descr = N_Gram_TACGA
cnt = 82	feature = 677	correl = 0.0567785	descr = N_Gram_TTCAG
cnt = 83	feature = 484	correl = 0.0641909	descr = N_Gram_GGACG
cnt = 84	feature = 468	correl = 0.118123	descr = N_Gram_GCGTG
cnt = 85	feature = 616	correl = 0.0568421	descr = N_Gram_TCTAC
cnt = 86	feature = 278	correl = -0.0611866	descr = N_Gram_CATCG
cnt = 87	feature = 505	correl = 0.10458	descr = N_Gram_GGGAG
cnt = 88	feature = 448	correl = 0.0704377	descr = N_Gram_GCCAG
cnt = 89	feature = 283	correl = 0.0668142	descr = N_Gram_CCAAG
cnt = 90	feature = 235	correl = -0.0655336	descr = N_Gram_ATGCT
cnt = 91	feature = 244	correl = -0.0769311	descr = N_Gram_ATTTG
cnt = 92	feature = 249	correl = 0.0635672	descr = N_Gram_CAAAG
cnt = 93	feature = 596	correl = 0.0667987	descr = N_Gram_TCCC
cnt = 94	feature = 563	correl = -0.0489243	descr = N_Gram_GTTGT
cnt = 95	feature = 267	correl = -0.0638971	descr = N_Gram_CAGAA
cnt = 96	feature = 649	correl = -0.0590997	descr = N_Gram_TGGCG
cnt = 97	feature = 364	correl = 0.0713122	descr = N_Gram_CTCAC
cnt = 98	feature = 457	correl = 0.0805039	descr = N_Gram_GCCTC
cnt = 99	feature = 648	correl = 0.112615	descr = N_Gram_TGGCC
cnt = 100	feature = 274	correl = 0.133118	descr = N_Gram_CAGTG
cnt = 101	feature = 518	correl = -0.0529673	descr = N_Gram_GGGTT
cnt = 102	feature = 416	correl = 0.0589398	descr = N_Gram_GAGGT
cnt = 103	feature = 610	correl = -0.116423	descr = N_Gram_TCGAG
cnt = 104	feature = 314	correl = -0.129731	descr = N_Gram_CCTCC
cnt = 105	feature = 270	correl = -0.138749	descr = N_Gram_CAGCT
cnt = 106	feature = 661	correl = 0.0466068	descr = N_Gram_TGTCC
cnt = 107	feature = 504	correl = 0.0641909	descr = N_Gram_GGGAC
cnt = 108	feature = 363	correl = 0.056201	descr = N_Gram_CTCAA
cnt = 109	feature = 501	correl = 0.125627	descr = N_Gram_GGCTT
cnt = 110	feature = 614	correl = -0.0485637	descr = N_Gram_TCGTC
cnt = 111	feature = 263	correl = -0.0642739	descr = N_Gram_CACGA
cnt = 112	feature = 231	correl = 0.0803255	descr = N_Gram_ATCTG
cnt = 113	feature = 388	correl = 0.0457856	descr = N_Gram_CTTTA
cnt = 114	feature = 303	correl = 0.0467344	descr = N_Gram_CCGA
cnt = 115	feature = 277	correl = 0.101152	descr = N_Gram_CATCC
cnt = 116	feature = 350	correl = 0.106189	descr = N_Gram_CGTGC
cnt = 117	feature = 463	correl = 0.0601642	descr = N_Gram_GCGGG
cnt = 118	feature = 695	correl = 0.0458209	descr = N_Gram_TTGTT
cnt = 119	feature = 399	correl = -0.0466347	descr = N_Gram_GAATA
cnt = 120	feature = 396	correl = 0.108301	descr = N_Gram_GAAGA
cnt = 121	feature = 580	correl = -0.0484539	descr = N_Gram_TATT
cnt = 122	feature = 425	correl = -0.106802	descr = N_Gram_GATCT
cnt = 123	feature = 391	correl = 0.0793839	descr = N_Gram_GAAA
cnt = 124	feature = 473	correl = 0.0663734	descr = N_Gram_GCTGC
cnt = 125	feature = 377	correl = 0.0594056	descr = N_Gram_CTGTG
cnt = 126	feature = 451	correl = 0.0737958	descr = N_Gram_GCCCG
cnt = 127	feature = 453	correl = 0.0589525	descr = N_Gram_GCCGC
cnt = 128	feature = 602	correl = -0.0855062	descr = N_Gram_TCCGG
cnt = 129	feature = 467	correl = -0.131884	descr = N_Gram_GCGTC
cnt = 130	feature = 460	correl = 0.0719566	descr = N_Gram_GCGCC
cnt = 131	feature = 379	correl = -0.0653101	descr = N_Gram_CTTA
cnt = 132	feature = 587	correl = 0.0993655	descr = N_Gram_TCACC
cnt = 133	feature = 632	correl = -0.0665266	descr = N_Gram_TGAGG
cnt = 134	feature = 10	correl = 0.0634696	descr = Position_Specific_Bin_Base_3_Base_C
cnt = 135	feature = 24	correl = -0.0572736	descr = Position_Specific_Bin_Base_11_Base_G
cnt = 136	feature = 207	correl = -0.154201	descr = N_Gram_AGTCT
cnt = 137	feature = 29	correl = -0.0510556	descr = Position_Specific_Bin_Base_13_Base_A
cnt = 138	feature = 265	correl = 0.0541497	descr = N_Gram_CACT
cnt = 139	feature = 223	correl = 0.0476593	descr = N_Gram_ATAT
cnt = 140	feature = 343	correl = 0.137662	descr = N_Gram_CGGGC
cnt = 141	feature = 547	correl = 0.153445	descr = N_Gram_GTGG
cnt = 142	feature = 279	correl = 0.110125	descr = N_Gram_CATCT
cnt = 143	feature = 23	correl = 0.0642312	descr = Position_Specific_Bin_Base_10_Base_T
cnt = 144	feature = 437	correl = 0.122173	descr = N_Gram_GCAC
cnt = 145	feature = 18	correl = 0.0645701	descr = Position_Specific_Bin_Base_7_Base_T
cnt = 146	feature = 69	correl = 0.0955724	descr = Fold_of_RNAi_Sequence_Pos_13
cnt = 147	feature = 390	correl = 0.104142	descr = N_Gram_CTTTG
cnt = 148	feature = 80	correl = 0.0622439	descr = Xue_Structure_Feature_C010
cnt = 149	feature = 19	correl = -0.0654154	descr = Position_Specific_Bin_Base_8_Base_C
cnt = 150	feature = 36	correl = -0.0603416	descr = Position_Specific_Bin_Base_17_Base_A
cnt = 151	feature = 28	correl = -0.132365	descr = Position_Specific_Bin_Base_12_Base_T
cnt = 152	feature = 250	correl = 0.0699619	descr = N_Gram_CAAG
cnt = 153	feature = 31	correl = -0.104449	descr = Position_Specific_Bin_Base_14_Base_A
cnt = 154	feature = 67	correl = 0.0596054	descr = Fold_of_RNAi_Sequence_Pos_11
cnt = 155	feature = 626	correl = -0.0621569	descr = N_Gram_TCTTG
cnt = 156	feature = 456	correl = 0.0968796	descr = N_Gram_GCCT
cnt = 157	feature = 13	correl = 0.0708226	descr = Position_Specific_Bin_Base_5_Base_G
cnt = 158	feature = 105	correl = -0.0587574	descr = Fold_of_Target_NoBeginbrace_noends_Pos_8
cnt = 159	feature = 8	correl = 0.0776161	descr = Position_Specific_Bin_Base_2_Base_T
cnt = 160	feature = 655	correl = 0.0840314	descr = N_Gram_TGGT
cnt = 161	feature = 15	correl = 0.118233	descr = Position_Specific_Bin_Base_6_Base_C
cnt = 162	feature = 475	correl = 0.0538052	descr = N_Gram_GCTT
cnt = 163	feature = 375	correl = 0.106193	descr = N_Gram_CTGCA
cnt = 164	feature = 605	correl = -0.0873015	descr = N_Gram_TCCTC
cnt = 165	feature = 21	correl = 0.0640465	descr = Position_Specific_Bin_Base_9_Base_G
cnt = 166	feature = 74	correl = -0.0611569	descr = Xue_Structure_Feature_A110
cnt = 167	feature = 32	correl = 0.107781	descr = Position_Specific_Bin_Base_14_Base_T
cnt = 168	feature = 472	correl = 0.0703417	descr = N_Gram_GCTG
cnt = 169	feature = 27	correl = 0.0717415	descr = Position_Specific_Bin_Base_12_Base_G
cnt = 170	feature = 643	correl = -0.147022	descr = N_Gram_TGCG
cnt = 171	feature = 481	correl = 0.0444349	descr = N_Gram_GGAAG
cnt = 172	feature = 525	correl = 0.0601741	descr = N_Gram_GGTT
cnt = 173	feature = 529	correl = 0.0524988	descr = N_Gram_GTAA
cnt = 174	feature = 30	correl = 0.107969	descr = Position_Specific_Bin_Base_13_Base_C
cnt = 175	feature = 35	correl = 0.1196	descr = Position_Specific_Bin_Base_16_Base_C
cnt = 176	feature = 355	correl = 0.0757138	descr = N_Gram_CTA
cnt = 177	feature = 662	correl = 0.10002	descr = N_Gram_TGTG
cnt = 178	feature = 233	correl = -0.0542312	descr = N_Gram_ATGA
cnt = 179	feature = 17	correl = -0.0526982	descr = Position_Specific_Bin_Base_7_Base_A
cnt = 180	feature = 683	correl = -0.212999	descr = N_Gram_TTCTC
cnt = 181	feature = 47	correl = -0.0733237	descr = Gibbs_of_Target_Sequence__Pos_5_Step_1
cnt = 182	feature = 14	correl = -0.107903	descr = Position_Specific_Bin_Base_6_Base_A
cnt = 183	feature = 272	correl = 0.131904	descr = N_Gram_CAGT
cnt = 184	feature = 38	correl = -0.0717014	descr = Position_Specific_Bin_Base_17_Base_T
cnt = 185	feature = 66	correl = 0.114137	descr = Fold_of_RNAi_Sequence_Pos_9
cnt = 186	feature = 500	correl = 0.0539491	descr = N_Gram_GGCT
cnt = 187	feature = 591	correl = -0.0490921	descr = N_Gram_TCAT
cnt = 188	feature = 72	correl = 0.0668907	descr = Fold_of_RNAi_Sequence_Pos_16
cnt = 189	feature = 281	correl = 0.0727402	descr = N_Gram_CCAA
cnt = 190	feature = 39	correl = -0.272883	descr = Position_Specific_Bin_Base_18_Base_A
cnt = 191	feature = 511	correl = 0.0688865	descr = N_Gram_GGGG
cnt = 192	feature = 337	correl = 0.112002	descr = N_Gram_CGGC
cnt = 193	feature = 33	correl = 0.0550113	descr = Position_Specific_Bin_Base_15_Base_C
cnt = 194	feature = 308	correl = 0.121247	descr = N_Gram_CCGGG
cnt = 195	feature = 383	correl = -0.203289	descr = N_Gram_CTTCT
cnt = 196	feature = 478	correl = 0.0756026	descr = N_Gram_GGAA
cnt = 197	feature = 34	correl = -0.120144	descr = Position_Specific_Bin_Base_16_Base_A
cnt = 198	feature = 51	correl = -0.0948196	descr = Gibbs_of_Target_Sequence__Pos_13_Step_1
cnt = 199	feature = 12	correl = 0.10338	descr = Position_Specific_Bin_Base_5_Base_C
cnt = 200	feature = 211	correl = -0.0483691	descr = N_Gram_AGTT
cnt = 201	feature = 60	correl = 0.160396	descr = Fold_of_RNAi_Sequence_Pos_0
cnt = 202	feature = 536	correl = -0.0829008	descr = N_Gram_GTCG
cnt = 203	feature = 389	correl = -0.0535046	descr = N_Gram_CTTTC
cnt = 204	feature = 76	correl = 0.122089	descr = Xue_Structure_Feature_A101
cnt = 205	feature = 594	correl = -0.113573	descr = N_Gram_TCCA
cnt = 206	feature = 46	correl = 0.0708243	descr = Gibbs_of_Target_Sequence__Pos_3_Step_1
cnt = 207	feature = 276	correl = 0.0801075	descr = N_Gram_CATC
cnt = 208	feature = 647	correl = 0.0705965	descr = N_Gram_TGGC
cnt = 209	feature = 704	correl = -0.094943	descr = N_Gram_TTTTT
cnt = 210	feature = 540	correl = -0.0907469	descr = N_Gram_GTCT
cnt = 211	feature = 461	correl = 0.0705884	descr = N_Gram_GCGG
cnt = 212	feature = 544	correl = 0.0453464	descr = N_Gram_GTGC
cnt = 213	feature = 70	correl = 0.0676775	descr = Fold_of_RNAi_Sequence_Pos_14
cnt = 214	feature = 41	correl = 0.293721	descr = Position_Specific_Bin_Base_18_Base_G
cnt = 215	feature = 599	correl = -0.0681458	descr = N_Gram_TCCG
cnt = 216	feature = 53	correl = -0.106536	descr = Gibbs_of_Target_Sequence__Pos_17_Step_1
cnt = 217	feature = 419	correl = -0.0479912	descr = N_Gram_GAT
cnt = 218	feature = 432	correl = 0.146631	descr = N_Gram_GCA
cnt = 219	feature = 73	correl = 0.0712512	descr = Xue_Structure_Feature_A111
cnt = 220	feature = 292	correl = 0.0527339	descr = N_Gram_CCC
cnt = 221	feature = 62	correl = 0.147955	descr = Fold_of_RNAi_Sequence_Pos_2
cnt = 222	feature = 619	correl = -0.115604	descr = N_Gram_TCTCC
cnt = 223	feature = 254	correl = 0.0645214	descr = N_Gram_CAC
cnt = 224	feature = 465	correl = -0.0799468	descr = N_Gram_GCGT
cnt = 225	feature = 79	correl = 0.0584143	descr = Xue_Structure_Feature_C011
cnt = 226	feature = 55	correl = -0.307746	descr = Gibbs_of_Target_Sequence__Pos_19_Step_1
cnt = 227	feature = 645	correl = 0.109526	descr = N_Gram_TGG
cnt = 228	feature = 86	correl = 0.0742608	descr = Xue_Structure_Feature_G011
cnt = 229	feature = 497	correl = 0.0564006	descr = N_Gram_GGCG
cnt = 230	feature = 701	correl = -0.12353	descr = N_Gram_TTTT
cnt = 231	feature = 61	correl = 0.185591	descr = Fold_of_RNAi_Sequence_Pos_1
cnt = 232	feature = 225	correl = -0.0561611	descr = N_Gram_ATC
cnt = 233	feature = 64	correl = 0.0485876	descr = Fold_of_RNAi_Sequence_Pos_4
cnt = 234	feature = 638	correl = -0.0590736	descr = N_Gram_TGC
cnt = 235	feature = 446	correl = 0.0867499	descr = N_Gram_GCC
cnt = 236	feature = 623	correl = -0.126918	descr = N_Gram_TCTT
cnt = 237	feature = 366	correl = -0.149367	descr = N_Gram_CTCC
cnt = 238	feature = 341	correl = 0.109567	descr = N_Gram_CGGG
cnt = 239	feature = 378	correl = -0.0990588	descr = N_Gram_CTT
cnt = 240	feature = 77	correl = 0.0861776	descr = Xue_Structure_Feature_C111
cnt = 241	feature = 697	correl = -0.12556	descr = N_Gram_TTTC
cnt = 242	feature = 83	correl = 0.128216	descr = Xue_Structure_Feature_G110
cnt = 243	feature = 615	correl = -0.124099	descr = N_Gram_TCT
cnt = 244	feature = 82	correl = 0.111591	descr = Xue_Structure_Feature_G111
cnt = 245	feature = 666	correl = -0.129919	descr = N_Gram_TT
cnt = 246	feature = 334	correl = 0.0832065	descr = N_Gram_CGG
cnt = 247	feature = 674	correl = -0.157725	descr = N_Gram_TTC
cnt = 248	feature = 59	correl = -0.0780818	descr = PF_RNAi_Fold_3'Free_Count
cnt = 249	feature = 58	correl = -0.141089	descr = PF_RNAi_Fold_5'Free_Count
cnt = 250	feature = 476	correl = 0.178395	descr = N_Gram_GG
cnt = 251	feature = 81	correl = -0.111912	descr = Xue_Structure_Feature_C000
cnt = 252	feature = 57	correl = -0.188459	descr = PF_RNAi_Fold_Energy
cnt = 253	feature = 43	correl = -0.180997	descr = Gibbs_of_Target_Sequence_
num rows = 521
num_elements = 132334
*
optimization finished, #iter = 608
nu = 0.535392
obj = -41.535060, rho = -0.240141
nSV = 372, nBSV = 207
num rows = 58
num_elements = 14732
*
optimization finished, #iter = 51
nu = 0.574186
obj = -5.251288, rho = -0.531725
nSV = 46, nBSV = 19
*
optimization finished, #iter = 608
nu = 0.535392
obj = -41.535060, rho = -0.240141
nSV = 372, nBSV = 207
CFS merit scores = 1.34741
CFS merit scores = 1.58079
CFS merit scores = 1.83115
CFS merit scores = 2.06598
CFS merit scores = 2.27671
CFS merit scores = 2.45389
CFS merit scores = 2.61174
CFS merit scores = 2.7579
CFS merit scores = 2.89764
CFS merit scores = 3.03024
CFS merit scores = 3.15527
CFS merit scores = 3.27516
CFS merit scores = 3.38754
CFS merit scores = 3.49299
CFS merit scores = 3.59198
CFS merit scores = 3.68566
CFS merit scores = 3.77709
CFS merit scores = 3.86592
CFS merit scores = 3.95115
CFS merit scores = 4.03352
CFS merit scores = 4.11354
CFS merit scores = 4.19043
CFS merit scores = 4.26411
CFS merit scores = 4.33523
CFS merit scores = 4.40427
CFS merit scores = 4.47104
CFS merit scores = 4.53649
CFS merit scores = 4.59983
CFS merit scores = 4.66058
CFS merit scores = 4.71881
CFS merit scores = 4.77302
CFS merit scores = 4.82449
CFS merit scores = 4.87447
CFS merit scores = 4.91741
CFS merit scores = 4.95958
CFS merit scores = 4.99936
CFS merit scores = 5.0376
CFS merit scores = 5.07234
CFS merit scores = 5.10609
CFS merit scores = 5.13731
CFS merit scores = 5.16761
CFS merit scores = 5.19487
CFS merit scores = 5.22149
CFS merit scores = 5.24475
CFS merit scores = 5.26747
CFS merit scores = 5.28979
CFS merit scores = 5.31208
CFS merit scores = 5.33198
CFS merit scores = 5.35147
CFS merit scores = 5.37085
CFS merit scores = 5.39025
CFS merit scores = 5.40911
CFS merit scores = 5.42756
CFS merit scores = 5.44521
CFS merit scores = 5.46254
CFS merit scores = 5.4801
CFS merit scores = 5.49553
CFS merit scores = 5.50995
CFS merit scores = 5.52253
CFS merit scores = 5.53568
CFS merit scores = 5.5471
CFS merit scores = 5.55657
CFS merit scores = 5.56525
CFS merit scores = 5.57234
CFS merit scores = 5.58003
CFS merit scores = 5.58771
CFS merit scores = 5.59495
CFS merit scores = 5.60267
CFS merit scores = 5.60999
CFS merit scores = 5.61716
CFS merit scores = 5.62379
CFS merit scores = 5.63074
CFS merit scores = 5.63769
CFS merit scores = 5.6428
CFS merit scores = 5.64648
CFS merit scores = 5.64857
CFS merit scores = 5.64983
CFS merit scores = 5.65144
CFS merit scores = 5.65292
CFS merit scores = 5.65411
CFS merit scores = 5.6553
CFS merit scores = 5.65693
CFS merit scores = 5.65731
CFS merit scores = 5.65679
CFS merit scores = 5.65628
CFS merit scores = 5.65341
CFS merit scores = 5.64914
CFS merit scores = 5.64511
CFS merit scores = 5.64156
CFS merit scores = 5.63723
CFS merit scores = 5.63103
CFS merit scores = 5.62473
CFS merit scores = 5.61835
CFS merit scores = 5.61147
CFS merit scores = 5.60503
CFS merit scores = 5.59883
CFS merit scores = 5.59292
CFS merit scores = 5.5866
CFS merit scores = 5.58029
CFS merit scores = 5.57419
CFS merit scores = 5.56822
CFS merit scores = 5.56261
CFS merit scores = 5.55768
CFS merit scores = 5.55284
CFS merit scores = 5.54804
CFS merit scores = 5.54263
CFS merit scores = 5.53665
CFS merit scores = 5.53065
CFS merit scores = 5.52441
CFS merit scores = 5.51786
CFS merit scores = 5.5099
CFS merit scores = 5.50233
CFS merit scores = 5.49519
CFS merit scores = 5.48832
CFS merit scores = 5.48138
CFS merit scores = 5.47463
CFS merit scores = 5.46832
CFS merit scores = 5.46038
CFS merit scores = 5.45252
CFS merit scores = 5.44417
CFS merit scores = 5.43591
CFS merit scores = 5.42763
CFS merit scores = 5.41943
CFS merit scores = 5.41132
CFS merit scores = 5.40336
CFS merit scores = 5.39576
CFS merit scores = 5.38861
CFS merit scores = 5.38075
CFS merit scores = 5.37317
CFS merit scores = 5.36596
CFS merit scores = 5.35861
CFS merit scores = 5.35154
CFS merit scores = 5.34455
CFS merit scores = 5.33793
CFS merit scores = 5.3313
CFS merit scores = 5.3244
CFS merit scores = 5.31737
CFS merit scores = 5.31048
CFS merit scores = 5.30359
CFS merit scores = 5.29654
CFS merit scores = 5.28949
CFS merit scores = 5.28209
CFS merit scores = 5.27481
CFS merit scores = 5.26748
CFS merit scores = 5.25999
CFS merit scores = 5.25287
CFS merit scores = 5.24596
CFS merit scores = 5.23863
CFS merit scores = 5.23155
CFS merit scores = 5.22439
CFS merit scores = 5.21731
CFS merit scores = 5.21052
CFS merit scores = 5.20337
CFS merit scores = 5.19635
CFS merit scores = 5.18947
CFS merit scores = 5.18255
CFS merit scores = 5.17539
CFS merit scores = 5.16855
CFS merit scores = 5.16149
CFS merit scores = 5.15423
CFS merit scores = 5.14702
CFS merit scores = 5.13999
CFS merit scores = 5.13281
CFS merit scores = 5.12576
CFS merit scores = 5.11836
CFS merit scores = 5.11109
CFS merit scores = 5.10351
CFS merit scores = 5.09633
CFS merit scores = 5.08888
CFS merit scores = 5.08154
CFS merit scores = 5.07413
CFS merit scores = 5.0669
CFS merit scores = 5.05977
CFS merit scores = 5.05264
CFS merit scores = 5.04578
CFS merit scores = 5.03924
CFS merit scores = 5.03243
CFS merit scores = 5.02517
CFS merit scores = 5.01774
CFS merit scores = 5.01041
CFS merit scores = 5.00262
CFS merit scores = 4.99482
CFS merit scores = 4.98689
CFS merit scores = 4.97875
CFS merit scores = 4.97084
CFS merit scores = 4.96224
CFS merit scores = 4.95354
CFS merit scores = 4.94459
CFS merit scores = 4.93576
CFS merit scores = 4.92696
CFS merit scores = 4.91805
CFS merit scores = 4.90906
CFS merit scores = 4.89946
CFS merit scores = 4.88958
CFS merit scores = 4.87959
CFS merit scores = 4.8696
CFS merit scores = 4.8595
CFS merit scores = 4.84893
CFS merit scores = 4.83849
CFS merit scores = 4.82784
CFS merit scores = 4.81725
CFS merit scores = 4.80666
CFS merit scores = 4.79635
CFS merit scores = 4.78594
CFS merit scores = 4.77571
CFS merit scores = 4.76529
CFS merit scores = 4.7548
CFS merit scores = 4.74381
CFS merit scores = 4.73315
CFS merit scores = 4.72185
CFS merit scores = 4.7108
CFS merit scores = 4.69927
CFS merit scores = 4.68702
CFS merit scores = 4.6747
CFS merit scores = 4.66174
CFS merit scores = 4.64892
CFS merit scores = 4.63597
CFS merit scores = 4.62152
CFS merit scores = 4.6074
CFS merit scores = 4.58949
CFS merit scores = 4.56956
CFS merit scores = 4.54723
cnt = 1	feature = 60	correl = -0.347415	descr = Gibbs_of_Target_Sequence__Pos_20_Step_1
cnt = 2	feature = 58	correl = -0.179314	descr = Gibbs_of_Target_Sequence__Pos_18_Step_1
cnt = 3	feature = 298	correl = -0.134265	descr = N_Gram_CCAGC
cnt = 4	feature = 9	correl = 0.0776875	descr = Position_Specific_Bin_Base_2_Base_T
cnt = 5	feature = 14	correl = 0.109627	descr = Position_Specific_Bin_Base_5_Base_C
cnt = 6	feature = 334	correl = -0.0498811	descr = N_Gram_CGCAG
cnt = 7	feature = 309	correl = -0.0630652	descr = N_Gram_CCCTT
cnt = 8	feature = 673	correl = 0.0447228	descr = N_Gram_TTCGA
cnt = 9	feature = 593	correl = 0.0452869	descr = N_Gram_TCCCA
cnt = 10	feature = 613	correl = 0.0567535	descr = N_Gram_TCTAC
cnt = 11	feature = 336	correl = 0.0452869	descr = N_Gram_CGCCA
cnt = 12	feature = 241	correl = -0.0558209	descr = N_Gram_ATGCC
cnt = 13	feature = 235	correl = 0.0802	descr = N_Gram_ATCTG
cnt = 14	feature = 280	correl = 0.0863731	descr = N_Gram_CAGGA
cnt = 15	feature = 660	correl = -0.0512407	descr = N_Gram_TGTTA
cnt = 16	feature = 527	correl = 0.0452869	descr = N_Gram_GTCCG
cnt = 17	feature = 607	correl = 0.0946425	descr = N_Gram_TCGGC
cnt = 18	feature = 594	correl = 0.0523377	descr = N_Gram_TCCCG
cnt = 19	feature = 361	correl = 0.05408	descr = N_Gram_CGTGT
cnt = 20	feature = 363	correl = 0.113754	descr = N_Gram_CGTTT
cnt = 21	feature = 508	correl = 0.0452869	descr = N_Gram_GGGGT
cnt = 22	feature = 291	correl = -0.0497754	descr = N_Gram_CATGC
cnt = 23	feature = 426	correl = 0.0669709	descr = N_Gram_GATAT
cnt = 24	feature = 538	correl = 0.0572733	descr = N_Gram_GTGCG
cnt = 25	feature = 228	correl = 0.0717923	descr = N_Gram_ATAGT
cnt = 26	feature = 305	correl = 0.0452869	descr = N_Gram_CCCCG
cnt = 27	feature = 272	correl = 0.0561223	descr = N_Gram_CACGT
cnt = 28	feature = 446	correl = 0.101936	descr = N_Gram_GCATC
cnt = 29	feature = 313	correl = 0.0710368	descr = N_Gram_CCGGC
cnt = 30	feature = 251	correl = 0.106191	descr = N_Gram_ATTGT
cnt = 31	feature = 545	correl = 0.0698162	descr = N_Gram_GTGTG
cnt = 32	feature = 207	correl = -0.0649075	descr = N_Gram_AGGCT
cnt = 33	feature = 512	correl = -0.058393	descr = N_Gram_GGTAA
cnt = 34	feature = 686	correl = 0.0516604	descr = N_Gram_TTGGT
cnt = 35	feature = 460	correl = 0.0745119	descr = N_Gram_GCGAG
cnt = 36	feature = 324	correl = 0.0544044	descr = N_Gram_CCTGC
cnt = 37	feature = 382	correl = -0.0922983	descr = N_Gram_CTGAT
cnt = 38	feature = 648	correl = 0.0467472	descr = N_Gram_TGGGT
cnt = 39	feature = 231	correl = -0.0522752	descr = N_Gram_ATCAT
cnt = 40	feature = 578	correl = -0.0563951	descr = N_Gram_TATTC
cnt = 41	feature = 278	correl = 0.0540659	descr = N_Gram_CAGCG
cnt = 42	feature = 550	correl = -0.0483207	descr = N_Gram_GTTCG
cnt = 43	feature = 353	correl = -0.0676412	descr = N_Gram_CGTAC
cnt = 44	feature = 233	correl = -0.0491937	descr = N_Gram_ATCGC
cnt = 45	feature = 407	correl = 0.0448195	descr = N_Gram_GACAC
cnt = 46	feature = 248	correl = -0.048657	descr = N_Gram_ATTAA
cnt = 47	feature = 497	correl = 0.0744338	descr = N_Gram_GGCGC
cnt = 48	feature = 468	correl = -0.131911	descr = N_Gram_GCGTC
cnt = 49	feature = 322	correl = 0.0441725	descr = N_Gram_CCTCT
cnt = 50	feature = 640	correl = 0.0892806	descr = N_Gram_TGGAG
cnt = 51	feature = 647	correl = 0.0885995	descr = N_Gram_TGGGG
cnt = 52	feature = 500	correl = 0.154835	descr = N_Gram_GGCTT
cnt = 53	feature = 375	correl = -0.11012	descr = N_Gram_CTCAT
cnt = 54	feature = 539	correl = 0.0978169	descr = N_Gram_GTGCT
cnt = 55	feature = 544	correl = 0.0475785	descr = N_Gram_GTGTA
cnt = 56	feature = 218	correl = 0.0890594	descr = N_Gram_AGTTA
cnt = 57	feature = 209	correl = 0.0785959	descr = N_Gram_AGGGG
cnt = 58	feature = 514	correl = 0.0652534	descr = N_Gram_GGTCA
cnt = 59	feature = 503	correl = 0.0968628	descr = N_Gram_GGGAC
cnt = 60	feature = 425	correl = 0.0461314	descr = N_Gram_GATAC
cnt = 61	feature = 674	correl = -0.0486819	descr = N_Gram_TTCGG
cnt = 62	feature = 596	correl = -0.0653456	descr = N_Gram_TCCGC
cnt = 63	feature = 388	correl = -0.128542	descr = N_Gram_CTTAT
cnt = 64	feature = 303	correl = 0.0570896	descr = N_Gram_CCCAA
cnt = 65	feature = 599	correl = 0.055723	descr = N_Gram_TCCTA
cnt = 66	feature = 520	correl = 0.0712806	descr = N_Gram_GTAGT
cnt = 67	feature = 541	correl = 0.138921	descr = N_Gram_GTGGC
cnt = 68	feature = 304	correl = 0.0843006	descr = N_Gram_CCCAC
cnt = 69	feature = 267	correl = 0.0639483	descr = N_Gram_CACCA
cnt = 70	feature = 144	correl = 0.0641471	descr = N_Gram_AATCT
cnt = 71	feature = 574	correl = 0.0461414	descr = N_Gram_TAGGT
cnt = 72	feature = 367	correl = 0.0567535	descr = N_Gram_CTACT
cnt = 73	feature = 487	correl = 0.0898475	descr = N_Gram_GGAGT
cnt = 74	feature = 525	correl = -0.0727329	descr = N_Gram_GTCCA
cnt = 75	feature = 327	correl = -0.0443489	descr = N_Gram_CGAC
cnt = 76	feature = 496	correl = 0.151082	descr = N_Gram_GGCCT
cnt = 77	feature = 417	correl = -0.047847	descr = N_Gram_GAGCC
cnt = 78	feature = 510	correl = 0.0932736	descr = N_Gram_GGGTC
cnt = 79	feature = 390	correl = 0.0489038	descr = N_Gram_CTTCA
cnt = 80	feature = 606	correl = -0.0491937	descr = N_Gram_TCGCA
cnt = 81	feature = 301	correl = 0.0612116	descr = N_Gram_CCATC
cnt = 82	feature = 371	correl = 0.0548529	descr = N_Gram_CTATG
cnt = 83	feature = 283	correl = 0.132953	descr = N_Gram_CAGTG
cnt = 84	feature = 285	correl = -0.0502499	descr = N_Gram_CATAC
cnt = 85	feature = 632	correl = 0.0544221	descr = N_Gram_TGATA
cnt = 86	feature = 529	correl = -0.114562	descr = N_Gram_GTCGA
cnt = 87	feature = 219	correl = 0.059449	descr = N_Gram_AGTTG
cnt = 88	feature = 697	correl = -0.0963129	descr = N_Gram_TTTTG
cnt = 89	feature = 265	correl = 0.083765	descr = N_Gram_CACAG
cnt = 90	feature = 308	correl = 0.0710368	descr = N_Gram_CCCGG
cnt = 91	feature = 276	correl = 0.0729478	descr = N_Gram_CAGCA
cnt = 92	feature = 337	correl = 0.101752	descr = N_Gram_CGCCG
cnt = 93	feature = 610	correl = -0.0621414	descr = N_Gram_TCGTC
cnt = 94	feature = 591	correl = 0.0848322	descr = N_Gram_TCCAA
cnt = 95	feature = 343	correl = 0.106027	descr = N_Gram_CGGCA
cnt = 96	feature = 437	correl = 0.130899	descr = N_Gram_GCAA
cnt = 97	feature = 644	correl = 0.117453	descr = N_Gram_TGGCT
cnt = 98	feature = 615	correl = -0.0845169	descr = N_Gram_TCTCA
cnt = 99	feature = 475	correl = 0.0810675	descr = N_Gram_GCTGG
cnt = 100	feature = 222	correl = -0.084211	descr = N_Gram_ATAA
cnt = 101	feature = 387	correl = -0.0670185	descr = N_Gram_CTTA
cnt = 102	feature = 547	correl = 0.0890594	descr = N_Gram_GTTAA
cnt = 103	feature = 341	correl = 0.0989836	descr = N_Gram_CGGAC
cnt = 104	feature = 351	correl = -0.0566691	descr = N_Gram_CGTA
cnt = 105	feature = 397	correl = 0.0914291	descr = N_Gram_CTTTA
cnt = 106	feature = 394	correl = -0.121553	descr = N_Gram_CTTGC
cnt = 107	feature = 494	correl = 0.107641	descr = N_Gram_GGCCA
cnt = 108	feature = 10	correl = 0.0854775	descr = Position_Specific_Bin_Base_3_Base_C
cnt = 109	feature = 654	correl = -0.054691	descr = N_Gram_TGTCA
cnt = 110	feature = 350	correl = -0.0656894	descr = N_Gram_CGGTA
cnt = 111	feature = 396	correl = 0.0788654	descr = N_Gram_CTTGT
cnt = 112	feature = 450	correl = 0.0608555	descr = N_Gram_GCCAT
cnt = 113	feature = 483	correl = 0.113009	descr = N_Gram_GGACC
cnt = 114	feature = 509	correl = 0.0499342	descr = N_Gram_GGGT
cnt = 115	feature = 292	correl = 0.0512516	descr = N_Gram_CATGG
cnt = 116	feature = 393	correl = -0.0936785	descr = N_Gram_CTTGA
cnt = 117	feature = 244	correl = 0.0505259	descr = N_Gram_ATGT
cnt = 118	feature = 383	correl = 0.0959676	descr = N_Gram_CTGCA
cnt = 119	feature = 28	correl = -0.130606	descr = Position_Specific_Bin_Base_12_Base_T
cnt = 120	feature = 23	correl = 0.0854367	descr = Position_Specific_Bin_Base_10_Base_T
cnt = 121	feature = 432	correl = -0.0644062	descr = N_Gram_GATT
cnt = 122	feature = 225	correl = -0.0730058	descr = N_Gram_ATACT
cnt = 123	feature = 504	correl = 0.101752	descr = N_Gram_GGGAG
cnt = 124	feature = 33	correl = 0.105292	descr = Position_Specific_Bin_Base_14_Base_T
cnt = 125	feature = 18	correl = 0.118854	descr = Position_Specific_Bin_Base_6_Base_C
cnt = 126	feature = 451	correl = 0.0642394	descr = N_Gram_GCCCA
cnt = 127	feature = 29	correl = -0.0800233	descr = Position_Specific_Bin_Base_13_Base_A
cnt = 128	feature = 206	correl = 0.130544	descr = N_Gram_AGGCG
cnt = 129	feature = 526	correl = 0.0516429	descr = N_Gram_GTCCC
cnt = 130	feature = 38	correl = -0.0595136	descr = Position_Specific_Bin_Base_17_Base_A
cnt = 131	feature = 211	correl = 0.0866538	descr = N_Gram_AGTA
cnt = 132	feature = 290	correl = 0.116459	descr = N_Gram_CATCT
cnt = 133	feature = 8	correl = -0.0951943	descr = Position_Specific_Bin_Base_2_Base_G
cnt = 134	feature = 619	correl = -0.0520495	descr = N_Gram_TCTGA
cnt = 135	feature = 643	correl = -0.0920186	descr = N_Gram_TGGCG
cnt = 136	feature = 24	correl = -0.0876332	descr = Position_Specific_Bin_Base_11_Base_G
cnt = 137	feature = 13	correl = -0.117329	descr = Position_Specific_Bin_Base_5_Base_A
cnt = 138	feature = 81	correl = 0.11074	descr = Xue_Structure_Feature_A101
cnt = 139	feature = 605	correl = -0.123104	descr = N_Gram_TCGAG
cnt = 140	feature = 35	correl = 0.0640574	descr = Position_Specific_Bin_Base_15_Base_T
cnt = 141	feature = 441	correl = 0.0927742	descr = N_Gram_GCAC
cnt = 142	feature = 274	correl = 0.0512262	descr = N_Gram_CAGA
cnt = 143	feature = 30	correl = 0.130178	descr = Position_Specific_Bin_Base_13_Base_C
cnt = 144	feature = 342	correl = 0.099732	descr = N_Gram_CGGC
cnt = 145	feature = 340	correl = 0.0733859	descr = N_Gram_CGGA
cnt = 146	feature = 17	correl = -0.0974862	descr = Position_Specific_Bin_Base_6_Base_A
cnt = 147	feature = 492	correl = 0.083074	descr = N_Gram_GGCAT
cnt = 148	feature = 609	correl = -0.0513179	descr = N_Gram_TCGT
cnt = 149	feature = 505	correl = 0.11473	descr = N_Gram_GGGC
cnt = 150	feature = 52	correl = 0.0508568	descr = Gibbs_of_Target_Sequence__Pos_9_Step_1
cnt = 151	feature = 79	correl = -0.0483646	descr = Xue_Structure_Feature_A110
cnt = 152	feature = 476	correl = 0.0689069	descr = N_Gram_GCTT
cnt = 153	feature = 555	correl = -0.0745096	descr = N_Gram_GTTTT
cnt = 154	feature = 39	correl = 0.100543	descr = Position_Specific_Bin_Base_17_Base_C
cnt = 155	feature = 655	correl = 0.0744355	descr = N_Gram_TGTCC
cnt = 156	feature = 105	correl = 0.126577	descr = Fold_of_Target_NoEndbrace_noends_Pos_17
cnt = 157	feature = 623	correl = -0.0522128	descr = N_Gram_TCTTG
cnt = 158	feature = 691	correl = -0.078504	descr = N_Gram_TTTCC
cnt = 159	feature = 69	correl = 0.0759704	descr = Fold_of_RNAi_Sequence_Pos_6
cnt = 160	feature = 32	correl = -0.0442977	descr = Position_Specific_Bin_Base_14_Base_G
cnt = 161	feature = 11	correl = -0.0653915	descr = Position_Specific_Bin_Base_4_Base_A
cnt = 162	feature = 472	correl = -0.0965741	descr = N_Gram_GCTCC
cnt = 163	feature = 226	correl = 0.0602607	descr = N_Gram_ATAG
cnt = 164	feature = 34	correl = -0.0508569	descr = Position_Specific_Bin_Base_15_Base_A
cnt = 165	feature = 540	correl = 0.118949	descr = N_Gram_GTGG
cnt = 166	feature = 252	correl = -0.0893484	descr = N_Gram_ATTT
cnt = 167	feature = 72	correl = 0.0538517	descr = Fold_of_RNAi_Sequence_Pos_11
cnt = 168	feature = 683	correl = 0.0583121	descr = N_Gram_TTGG
cnt = 169	feature = 456	correl = 0.0994547	descr = N_Gram_GCCT
cnt = 170	feature = 645	correl = 0.120543	descr = N_Gram_TGGG
cnt = 171	feature = 601	correl = -0.108175	descr = N_Gram_TCCTT
cnt = 172	feature = 54	correl = -0.0759403	descr = Gibbs_of_Target_Sequence__Pos_13_Step_1
cnt = 173	feature = 76	correl = 0.0789703	descr = Fold_of_RNAi_Sequence_Pos_15
cnt = 174	feature = 448	correl = 0.0551662	descr = N_Gram_GCCA
cnt = 175	feature = 473	correl = 0.0858602	descr = N_Gram_GCTG
cnt = 176	feature = 357	correl = 0.169655	descr = N_Gram_CGTG
cnt = 177	feature = 649	correl = 0.0821641	descr = N_Gram_TGGT
cnt = 178	feature = 461	correl = 0.0512026	descr = N_Gram_GCGCC
cnt = 179	feature = 51	correl = -0.17313	descr = Gibbs_of_Target_Sequence__Pos_7_Step_1
cnt = 180	feature = 36	correl = -0.148573	descr = Position_Specific_Bin_Base_16_Base_A
cnt = 181	feature = 80	correl = 0.0690623	descr = Xue_Structure_Feature_A100
cnt = 182	feature = 281	correl = 0.132917	descr = N_Gram_CAGT
cnt = 183	feature = 391	correl = -0.212296	descr = N_Gram_CTTCT
cnt = 184	feature = 680	correl = -0.0881419	descr = N_Gram_TTGC
cnt = 185	feature = 66	correl = 0.163259	descr = Fold_of_RNAi_Sequence_Pos_2
cnt = 186	feature = 557	correl = -0.0638355	descr = N_Gram_TAA
cnt = 187	feature = 565	correl = -0.0711144	descr = N_Gram_TAC
cnt = 188	feature = 616	correl = -0.109802	descr = N_Gram_TCTCC
cnt = 189	feature = 64	correl = 0.15833	descr = Fold_of_RNAi_Sequence_Pos_0
cnt = 190	feature = 466	correl = -0.0787335	descr = N_Gram_GCGT
cnt = 191	feature = 77	correl = 0.0661739	descr = Fold_of_RNAi_Sequence_Pos_16
cnt = 192	feature = 73	correl = 0.0863489	descr = Fold_of_RNAi_Sequence_Pos_12
cnt = 193	feature = 59	correl = -0.292329	descr = Gibbs_of_Target_Sequence__Pos_19_Step_1
cnt = 194	feature = 57	correl = -0.11194	descr = Gibbs_of_Target_Sequence__Pos_17_Step_1
cnt = 195	feature = 255	correl = 0.140447	descr = N_Gram_CAA
cnt = 196	feature = 602	correl = -0.110016	descr = N_Gram_TCG
cnt = 197	feature = 580	correl = 0.0574006	descr = N_Gram_TCA
cnt = 198	feature = 641	correl = 0.0679978	descr = N_Gram_TGGC
cnt = 199	feature = 416	correl = 0.0620889	descr = N_Gram_GAG
cnt = 200	feature = 312	correl = 0.0571317	descr = N_Gram_CCGG
cnt = 201	feature = 590	correl = -0.0921947	descr = N_Gram_TCCA
cnt = 202	feature = 614	correl = -0.186339	descr = N_Gram_TCTC
cnt = 203	feature = 677	correl = -0.120385	descr = N_Gram_TTCTT
cnt = 204	feature = 68	correl = 0.0616863	descr = Fold_of_RNAi_Sequence_Pos_4
cnt = 205	feature = 284	correl = 0.0548268	descr = N_Gram_CAT
cnt = 206	feature = 546	correl = 0.052667	descr = N_Gram_GTT
cnt = 207	feature = 501	correl = 0.15026	descr = N_Gram_GGG
cnt = 208	feature = 662	correl = -0.0926193	descr = N_Gram_TTA
cnt = 209	feature = 511	correl = 0.0883702	descr = N_Gram_GGT
cnt = 210	feature = 579	correl = -0.116747	descr = N_Gram_TC
cnt = 211	feature = 67	correl = 0.0897767	descr = Fold_of_RNAi_Sequence_Pos_3
cnt = 212	feature = 364	correl = -0.0500366	descr = N_Gram_CT
cnt = 213	feature = 690	correl = -0.125022	descr = N_Gram_TTTC
cnt = 214	feature = 399	correl = 0.0518076	descr = N_Gram_GA
cnt = 215	feature = 83	correl = 0.0933448	descr = Xue_Structure_Feature_C110
cnt = 216	feature = 373	correl = -0.106501	descr = N_Gram_CTC
cnt = 217	feature = 82	correl = 0.10386	descr = Xue_Structure_Feature_C111
cnt = 218	feature = 376	correl = -0.118952	descr = N_Gram_CTCC
cnt = 219	feature = 386	correl = -0.114192	descr = N_Gram_CTT
cnt = 220	feature = 478	correl = 0.183511	descr = N_Gram_GG
cnt = 221	feature = 61	correl = -0.192875	descr = PF_RNAi_Fold_Energy
cnt = 222	feature = 86	correl = -0.154338	descr = Xue_Structure_Feature_C000
num rows = 521
num_elements = 116183
*
optimization finished, #iter = 548
nu = 0.576096
obj = -45.342702, rho = -0.335610
nSV = 369, nBSV = 239
num rows = 58
num_elements = 12934
*
optimization finished, #iter = 41
nu = 0.515663
obj = -5.453477, rho = -0.416737
nSV = 46, nBSV = 18
*
optimization finished, #iter = 548
nu = 0.576096
obj = -45.342702, rho = -0.335610
nSV = 369, nBSV = 239
CFS merit scores = 1.21227
CFS merit scores = 1.54788
CFS merit scores = 1.81547
CFS merit scores = 2.04938
CFS merit scores = 2.25095
CFS merit scores = 2.43854
CFS merit scores = 2.61009
CFS merit scores = 2.7692
CFS merit scores = 2.91681
CFS merit scores = 3.05459
CFS merit scores = 3.18505
CFS merit scores = 3.30859
CFS merit scores = 3.42673
CFS merit scores = 3.54084
CFS merit scores = 3.65002
CFS merit scores = 3.7542
CFS merit scores = 3.85513
CFS merit scores = 3.95328
CFS merit scores = 4.04819
CFS merit scores = 4.14069
CFS merit scores = 4.23057
CFS merit scores = 4.31694
CFS merit scores = 4.39991
CFS merit scores = 4.48006
CFS merit scores = 4.55764
CFS merit scores = 4.63228
CFS merit scores = 4.70448
CFS merit scores = 4.7733
cnt = 1	feature = 390	correl = -0.212268	descr = N_Gram_CTTCT
cnt = 2	feature = 61	correl = -0.168732	descr = Gibbs_of_Target_Sequence__Pos_18_Step_1
cnt = 3	feature = 10	correl = 0.10045	descr = Position_Specific_Bin_Base_2_Base_T
cnt = 4	feature = 647	correl = -0.0854219	descr = N_Gram_TGGCG
cnt = 5	feature = 335	correl = 0.0452153	descr = N_Gram_CGCCA
cnt = 6	feature = 674	correl = 0.0446517	descr = N_Gram_TTCGA
cnt = 7	feature = 612	correl = 0.0739016	descr = N_Gram_TCGGA
cnt = 8	feature = 538	correl = 0.0989123	descr = N_Gram_GTCGG
cnt = 9	feature = 671	correl = 0.073979	descr = N_Gram_TTCAA
cnt = 10	feature = 579	correl = 0.0755747	descr = N_Gram_TATAT
cnt = 11	feature = 394	correl = 0.078722	descr = N_Gram_CTTGT
cnt = 12	feature = 160	correl = 0.0629792	descr = N_Gram_ACAGG
cnt = 13	feature = 529	correl = 0.0505135	descr = N_Gram_GTATA
cnt = 14	feature = 237	correl = -0.0491935	descr = N_Gram_ATCGC
cnt = 15	feature = 609	correl = 0.0804424	descr = N_Gram_TCGAC
cnt = 16	feature = 399	correl = 0.0684652	descr = N_Gram_GAAAC
cnt = 17	feature = 563	correl = -0.0463753	descr = N_Gram_TAACG
cnt = 18	feature = 305	correl = 0.114852	descr = N_Gram_CCCCC
cnt = 19	feature = 357	correl = 0.0705788	descr = N_Gram_CGTGA
cnt = 20	feature = 640	correl = 0.0522607	descr = N_Gram_TGCCG
cnt = 21	feature = 291	correl = -0.0497901	descr = N_Gram_CATGC
cnt = 22	feature = 426	correl = -0.0556744	descr = N_Gram_GATCG
cnt = 23	feature = 312	correl = 0.0709082	descr = N_Gram_CCGGC
cnt = 24	feature = 214	correl = 0.125266	descr = N_Gram_AGTAA
cnt = 25	feature = 231	correl = 0.0716851	descr = N_Gram_ATAGT
cnt = 26	feature = 545	correl = 0.0571925	descr = N_Gram_GTGCG
cnt = 27	feature = 631	correl = -0.0611613	descr = N_Gram_TGAGA
cnt = 28	feature = 322	correl = 0.0440555	descr = N_Gram_CCTCT
num rows = 521
num_elements = 15109
*
optimization finished, #iter = 218
nu = 0.790787
obj = -83.377171, rho = -0.300693
nSV = 414, nBSV = 409
num rows = 58
num_elements = 1682
*
optimization finished, #iter = 26
nu = 0.767281
obj = -9.573620, rho = -0.380797
nSV = 48, nBSV = 42
*
optimization finished, #iter = 218
nu = 0.790787
obj = -83.377171, rho = -0.300693
nSV = 414, nBSV = 409
CFS merit scores = 1.3671
CFS merit scores = 1.6015
CFS merit scores = 1.85002
CFS merit scores = 2.06354
CFS merit scores = 2.26336
CFS merit scores = 2.44654
CFS merit scores = 2.61511
CFS merit scores = 2.77235
CFS merit scores = 2.92083
CFS merit scores = 3.06178
CFS merit scores = 3.19554
CFS merit scores = 3.32128
CFS merit scores = 3.44162
CFS merit scores = 3.5553
CFS merit scores = 3.66383
CFS merit scores = 3.76833
CFS merit scores = 3.86877
CFS merit scores = 3.96526
CFS merit scores = 4.05746
CFS merit scores = 4.1452
CFS merit scores = 4.23043
CFS merit scores = 4.3126
CFS merit scores = 4.39288
CFS merit scores = 4.46978
CFS merit scores = 4.54266
CFS merit scores = 4.61289
CFS merit scores = 4.68095
CFS merit scores = 4.74653
CFS merit scores = 4.81027
CFS merit scores = 4.87159
CFS merit scores = 4.93055
CFS merit scores = 4.98584
CFS merit scores = 5.03861
CFS merit scores = 5.0875
CFS merit scores = 5.13305
CFS merit scores = 5.17532
CFS merit scores = 5.21705
CFS merit scores = 5.25603
CFS merit scores = 5.28855
CFS merit scores = 5.31984
CFS merit scores = 5.34882
CFS merit scores = 5.37668
CFS merit scores = 5.40405
CFS merit scores = 5.43023
CFS merit scores = 5.45472
CFS merit scores = 5.47837
CFS merit scores = 5.50176
CFS merit scores = 5.5188
CFS merit scores = 5.53489
CFS merit scores = 5.55016
CFS merit scores = 5.56437
CFS merit scores = 5.57838
CFS merit scores = 5.5918
CFS merit scores = 5.60524
CFS merit scores = 5.6186
CFS merit scores = 5.63145
CFS merit scores = 5.64379
CFS merit scores = 5.65315
CFS merit scores = 5.66197
CFS merit scores = 5.66758
CFS merit scores = 5.67372
CFS merit scores = 5.67981
CFS merit scores = 5.68616
CFS merit scores = 5.69249
CFS merit scores = 5.69828
CFS merit scores = 5.703
CFS merit scores = 5.70596
CFS merit scores = 5.70774
CFS merit scores = 5.70991
CFS merit scores = 5.71088
CFS merit scores = 5.71221
CFS merit scores = 5.71311
CFS merit scores = 5.71231
CFS merit scores = 5.711
CFS merit scores = 5.7096
CFS merit scores = 5.70872
CFS merit scores = 5.70704
CFS merit scores = 5.70553
CFS merit scores = 5.70377
CFS merit scores = 5.70115
CFS merit scores = 5.69915
CFS merit scores = 5.69724
CFS merit scores = 5.69505
CFS merit scores = 5.69287
CFS merit scores = 5.69086
CFS merit scores = 5.68867
CFS merit scores = 5.68559
CFS merit scores = 5.68222
CFS merit scores = 5.6778
CFS merit scores = 5.67344
CFS merit scores = 5.66796
CFS merit scores = 5.66288
CFS merit scores = 5.65818
CFS merit scores = 5.65345
CFS merit scores = 5.64769
CFS merit scores = 5.64192
CFS merit scores = 5.6355
CFS merit scores = 5.62959
CFS merit scores = 5.62343
CFS merit scores = 5.61665
CFS merit scores = 5.61013
CFS merit scores = 5.60364
CFS merit scores = 5.59687
CFS merit scores = 5.59044
CFS merit scores = 5.58455
CFS merit scores = 5.57809
CFS merit scores = 5.57128
CFS merit scores = 5.56473
CFS merit scores = 5.55833
CFS merit scores = 5.55219
CFS merit scores = 5.54561
CFS merit scores = 5.53924
CFS merit scores = 5.53268
CFS merit scores = 5.52648
CFS merit scores = 5.51993
CFS merit scores = 5.51345
CFS merit scores = 5.50703
CFS merit scores = 5.5007
CFS merit scores = 5.49454
CFS merit scores = 5.48854
CFS merit scores = 5.48231
CFS merit scores = 5.47633
CFS merit scores = 5.46996
CFS merit scores = 5.46307
CFS merit scores = 5.45652
CFS merit scores = 5.44921
CFS merit scores = 5.44203
CFS merit scores = 5.43499
CFS merit scores = 5.42805
CFS merit scores = 5.42129
CFS merit scores = 5.41482
CFS merit scores = 5.40815
CFS merit scores = 5.40147
CFS merit scores = 5.39513
CFS merit scores = 5.38887
CFS merit scores = 5.38262
CFS merit scores = 5.37652
CFS merit scores = 5.36969
CFS merit scores = 5.36315
CFS merit scores = 5.35596
CFS merit scores = 5.349
CFS merit scores = 5.34213
CFS merit scores = 5.33437
CFS merit scores = 5.32694
CFS merit scores = 5.31969
CFS merit scores = 5.31247
CFS merit scores = 5.30561
CFS merit scores = 5.29864
CFS merit scores = 5.29163
CFS merit scores = 5.28443
CFS merit scores = 5.27708
CFS merit scores = 5.26992
CFS merit scores = 5.26292
CFS merit scores = 5.25617
CFS merit scores = 5.24967
CFS merit scores = 5.24286
CFS merit scores = 5.23629
CFS merit scores = 5.22959
CFS merit scores = 5.22285
CFS merit scores = 5.21636
CFS merit scores = 5.21007
CFS merit scores = 5.20357
CFS merit scores = 5.19669
CFS merit scores = 5.18994
CFS merit scores = 5.18316
CFS merit scores = 5.17607
CFS merit scores = 5.16919
CFS merit scores = 5.16217
CFS merit scores = 5.15531
CFS merit scores = 5.14816
CFS merit scores = 5.14103
CFS merit scores = 5.13411
CFS merit scores = 5.12729
CFS merit scores = 5.12043
CFS merit scores = 5.11385
CFS merit scores = 5.10664
CFS merit scores = 5.09951
CFS merit scores = 5.09219
CFS merit scores = 5.08477
CFS merit scores = 5.07742
CFS merit scores = 5.06991
CFS merit scores = 5.06238
CFS merit scores = 5.05485
CFS merit scores = 5.04752
CFS merit scores = 5.04026
CFS merit scores = 5.03322
CFS merit scores = 5.02615
CFS merit scores = 5.01918
CFS merit scores = 5.01192
CFS merit scores = 5.00477
CFS merit scores = 4.99775
CFS merit scores = 4.99095
CFS merit scores = 4.98426
CFS merit scores = 4.97763
CFS merit scores = 4.97044
CFS merit scores = 4.9633
CFS merit scores = 4.95618
CFS merit scores = 4.94911
CFS merit scores = 4.94208
CFS merit scores = 4.93491
CFS merit scores = 4.9277
CFS merit scores = 4.92015
CFS merit scores = 4.91262
CFS merit scores = 4.90501
CFS merit scores = 4.89671
CFS merit scores = 4.8885
CFS merit scores = 4.88038
CFS merit scores = 4.87213
CFS merit scores = 4.86393
CFS merit scores = 4.85535
CFS merit scores = 4.84696
CFS merit scores = 4.83826
CFS merit scores = 4.82971
CFS merit scores = 4.82135
CFS merit scores = 4.81274
CFS merit scores = 4.80376
CFS merit scores = 4.79462
CFS merit scores = 4.78541
CFS merit scores = 4.77611
CFS merit scores = 4.76679
CFS merit scores = 4.75684
CFS merit scores = 4.74701
CFS merit scores = 4.73734
CFS merit scores = 4.72687
CFS merit scores = 4.71647
CFS merit scores = 4.70598
CFS merit scores = 4.69551
CFS merit scores = 4.68503
CFS merit scores = 4.67351
CFS merit scores = 4.66177
CFS merit scores = 4.64897
CFS merit scores = 4.63619
CFS merit scores = 4.6218
CFS merit scores = 4.60781
CFS merit scores = 4.59237
CFS merit scores = 4.5744
CFS merit scores = 4.55597
cnt = 1	feature = 59	correl = -0.367104	descr = Gibbs_of_Target_Sequence__Pos_20_Step_1
cnt = 2	feature = 57	correl = -0.185372	descr = Gibbs_of_Target_Sequence__Pos_18_Step_1
cnt = 3	feature = 276	correl = -0.138667	descr = N_Gram_CAGCT
cnt = 4	feature = 343	correl = 0.0639507	descr = N_Gram_CGGAA
cnt = 5	feature = 623	correl = 0.056568	descr = N_Gram_TCTAC
cnt = 6	feature = 265	correl = -0.0510587	descr = N_Gram_CACCC
cnt = 7	feature = 531	correl = 0.0485664	descr = N_Gram_GTAAA
cnt = 8	feature = 209	correl = 0.0592888	descr = N_Gram_AGTCA
cnt = 9	feature = 619	correl = 0.0944683	descr = N_Gram_TCGGC
cnt = 10	feature = 363	correl = 0.0789734	descr = N_Gram_CGTGG
cnt = 11	feature = 606	correl = 0.0522095	descr = N_Gram_TCCCG
cnt = 12	feature = 361	correl = 0.0705217	descr = N_Gram_CGTGA
cnt = 13	feature = 511	correl = 0.0518583	descr = N_Gram_GGGCA
cnt = 14	feature = 292	correl = 0.0516743	descr = N_Gram_CCAAT
cnt = 15	feature = 611	correl = 0.0555615	descr = N_Gram_TCCTA
cnt = 16	feature = 334	correl = 0.0569573	descr = N_Gram_CGAGG
cnt = 17	feature = 604	correl = 0.0611067	descr = N_Gram_TCCCA
cnt = 18	feature = 417	correl = 0.0966337	descr = N_Gram_GACTA
cnt = 19	feature = 425	correl = 0.0459803	descr = N_Gram_GATAC
cnt = 20	feature = 305	correl = 0.114781	descr = N_Gram_CCCCC
cnt = 21	feature = 649	correl = 0.0522095	descr = N_Gram_TGCCG
cnt = 22	feature = 226	correl = 0.0963392	descr = N_Gram_ATATA
cnt = 23	feature = 514	correl = 0.0451664	descr = N_Gram_GGGCT
cnt = 24	feature = 498	correl = 0.0891817	descr = N_Gram_GGCCC
cnt = 25	feature = 416	correl = -0.103688	descr = N_Gram_GACGT
cnt = 26	feature = 653	correl = -0.0511003	descr = N_Gram_TGCTA
cnt = 27	feature = 258	correl = 0.0619243	descr = N_Gram_CAAGC
cnt = 28	feature = 555	correl = 0.0473666	descr = N_Gram_GTGTA
cnt = 29	feature = 697	correl = 0.0784451	descr = N_Gram_TTGCA
cnt = 30	feature = 279	correl = 0.04669	descr = N_Gram_CAGGG
cnt = 31	feature = 449	correl = -0.0451669	descr = N_Gram_GCATG
cnt = 32	feature = 231	correl = -0.096687	descr = N_Gram_ATCGG
cnt = 33	feature = 527	correl = 0.0773543	descr = N_Gram_GGTCA
cnt = 34	feature = 244	correl = -0.068687	descr = N_Gram_ATTAC
cnt = 35	feature = 643	correl = -0.0487993	descr = N_Gram_TGATC
cnt = 36	feature = 314	correl = 0.0451664	descr = N_Gram_CCGCA
cnt = 37	feature = 541	correl = -0.139915	descr = N_Gram_GTCGA
cnt = 38	feature = 394	correl = 0.0495909	descr = N_Gram_CTTCC
cnt = 39	feature = 583	correl = -0.0443184	descr = N_Gram_TAGAT
cnt = 40	feature = 228	correl = -0.0524788	descr = N_Gram_ATCAT
cnt = 41	feature = 222	correl = 0.054751	descr = N_Gram_ATACA
cnt = 42	feature = 220	correl = -0.138992	descr = N_Gram_ATAAG
cnt = 43	feature = 274	correl = 0.0546265	descr = N_Gram_CAGCC
cnt = 44	feature = 225	correl = 0.0469528	descr = N_Gram_ATAGC
cnt = 45	feature = 309	correl = 0.0689214	descr = N_Gram_CCCGC
cnt = 46	feature = 563	correl = 0.0449729	descr = N_Gram_GTTGC
cnt = 47	feature = 503	correl = 0.0916557	descr = N_Gram_GGCGG
cnt = 48	feature = 445	correl = 0.0646277	descr = N_Gram_GCAGG
cnt = 49	feature = 383	correl = -0.0769531	descr = N_Gram_CTGAT
cnt = 50	feature = 267	correl = 0.0875162	descr = N_Gram_CACCT
cnt = 51	feature = 525	correl = -0.0686245	descr = N_Gram_GGTAA
cnt = 52	feature = 337	correl = -0.0585454	descr = N_Gram_CGATC
cnt = 53	feature = 601	correl = 0.105701	descr = N_Gram_TCCAA
cnt = 54	feature = 322	correl = 0.0672847	descr = N_Gram_CCTCA
cnt = 55	feature = 536	correl = -0.0557263	descr = N_Gram_GTCAA
cnt = 56	feature = 681	correl = -0.103736	descr = N_Gram_TTATA
cnt = 57	feature = 441	correl = 0.0743071	descr = N_Gram_GCACT
cnt = 58	feature = 605	correl = 0.0526773	descr = N_Gram_TCCCC
cnt = 59	feature = 529	correl = 0.0553621	descr = N_Gram_GGTGC
cnt = 60	feature = 426	correl = 0.0508805	descr = N_Gram_GATAT
cnt = 61	feature = 466	correl = 0.0457616	descr = N_Gram_GCGCC
cnt = 62	feature = 662	correl = 0.0532989	descr = N_Gram_TGGGA
cnt = 63	feature = 303	correl = 0.0840852	descr = N_Gram_CCCAC
cnt = 64	feature = 399	correl = 0.0845057	descr = N_Gram_CTTGG
cnt = 65	feature = 468	correl = 0.0545127	descr = N_Gram_GCGGA
cnt = 66	feature = 364	correl = 0.0538781	descr = N_Gram_CGTGT
cnt = 67	feature = 324	correl = 0.0885261	descr = N_Gram_CCTCG
cnt = 68	feature = 382	correl = 0.0456416	descr = N_Gram_CTGAC
cnt = 69	feature = 500	correl = 0.141104	descr = N_Gram_GGCCT
cnt = 70	feature = 255	correl = 0.0533561	descr = N_Gram_CAAAG
cnt = 71	feature = 647	correl = 0.0863688	descr = N_Gram_TGCAC
cnt = 72	feature = 674	correl = 0.0508267	descr = N_Gram_TGTGT
cnt = 73	feature = 278	correl = 0.0860635	descr = N_Gram_CAGGA
cnt = 74	feature = 335	correl = -0.0778092	descr = N_Gram_CGAGT
cnt = 75	feature = 432	correl = -0.0702334	descr = N_Gram_GATTA
cnt = 76	feature = 508	correl = 0.0966337	descr = N_Gram_GGGAC
cnt = 77	feature = 248	correl = 0.0558985	descr = N_Gram_ATTTC
cnt = 78	feature = 281	correl = 0.132618	descr = N_Gram_CAGTG
cnt = 79	feature = 437	correl = 0.105457	descr = N_Gram_GCAA
cnt = 80	feature = 254	correl = 0.0638139	descr = N_Gram_CAAAA
cnt = 81	feature = 321	correl = 0.0555615	descr = N_Gram_CCTAT
cnt = 82	feature = 375	correl = -0.0945249	descr = N_Gram_CTCAT
cnt = 83	feature = 241	correl = -0.049051	descr = N_Gram_ATGCT
cnt = 84	feature = 476	correl = 0.0807637	descr = N_Gram_GCTGG
cnt = 85	feature = 250	correl = -0.146356	descr = N_Gram_ATTTT
cnt = 86	feature = 404	correl = 0.104044	descr = N_Gram_GAAGA
cnt = 87	feature = 512	correl = 0.112904	descr = N_Gram_GGGCC
cnt = 88	feature = 631	correl = -0.12351	descr = N_Gram_TCTTA
cnt = 89	feature = 501	correl = -0.0516841	descr = N_Gram_GGCGA
cnt = 90	feature = 553	correl = 0.0751006	descr = N_Gram_GTGGT
cnt = 91	feature = 539	correl = 0.0514266	descr = N_Gram_GTCCC
cnt = 92	feature = 235	correl = 0.0601557	descr = N_Gram_ATCTT
cnt = 93	feature = 505	correl = 0.154507	descr = N_Gram_GGCTT
cnt = 94	feature = 207	correl = 0.0447335	descr = N_Gram_AGTA
cnt = 95	feature = 313	correl = 0.0463148	descr = N_Gram_CCGA
cnt = 96	feature = 388	correl = 0.0587143	descr = N_Gram_CTGTG
cnt = 97	feature = 593	correl = 0.106025	descr = N_Gram_TCACC
cnt = 98	feature = 516	correl = 0.0676026	descr = N_Gram_GGGGC
cnt = 99	feature = 285	correl = -0.0644924	descr = N_Gram_CATCG
cnt = 100	feature = 461	correl = 0.0617979	descr = N_Gram_GCCTC
cnt = 101	feature = 407	correl = 0.0643379	descr = N_Gram_GACA
cnt = 102	feature = 211	correl = -0.143414	descr = N_Gram_AGTCT
cnt = 103	feature = 393	correl = 0.0534301	descr = N_Gram_CTTCA
cnt = 104	feature = 340	correl = 0.0843153	descr = N_Gram_CGCCG
cnt = 105	feature = 291	correl = 0.0650369	descr = N_Gram_CCAAG
cnt = 106	feature = 160	correl = -0.0460672	descr = N_Gram_ACCC
cnt = 107	feature = 557	correl = 0.0531905	descr = N_Gram_GTGTT
cnt = 108	feature = 386	correl = 0.0566061	descr = N_Gram_CTGGA
cnt = 109	feature = 648	correl = 0.0642018	descr = N_Gram_TGCAG
cnt = 110	feature = 472	correl = -0.150363	descr = N_Gram_GCGTC
cnt = 111	feature = 576	correl = -0.0591623	descr = N_Gram_TAATC
cnt = 112	feature = 83	correl = 0.083973	descr = Xue_Structure_Feature_C101
cnt = 113	feature = 661	correl = 0.10714	descr = N_Gram_TGGG
cnt = 114	feature = 350	correl = 0.107818	descr = N_Gram_CGGGA
cnt = 115	feature = 391	correl = -0.118168	descr = N_Gram_CTTAT
cnt = 116	feature = 494	correl = 0.0538293	descr = N_Gram_GGCAG
cnt = 117	feature = 478	correl = 0.0533238	descr = N_Gram_GCTTG
cnt = 118	feature = 580	correl = -0.0585988	descr = N_Gram_TACTT
cnt = 119	feature = 13	correl = -0.106593	descr = Position_Specific_Bin_Base_5_Base_A
cnt = 120	feature = 654	correl = 0.0567346	descr = N_Gram_TGCTC
cnt = 121	feature = 304	correl = 0.0702682	descr = N_Gram_CCCC
cnt = 122	feature = 24	correl = -0.0757129	descr = Position_Specific_Bin_Base_11_Base_G
cnt = 123	feature = 609	correl = -0.0960283	descr = N_Gram_TCCGG
cnt = 124	feature = 23	correl = 0.0709762	descr = Position_Specific_Bin_Base_10_Base_T
cnt = 125	feature = 641	correl = -0.0446915	descr = N_Gram_TGAGG
cnt = 126	feature = 612	correl = -0.0616462	descr = N_Gram_TCCTC
cnt = 127	feature = 457	correl = 0.0468005	descr = N_Gram_GCCGC
cnt = 128	feature = 219	correl = -0.116476	descr = N_Gram_ATAA
cnt = 129	feature = 446	correl = 0.0504378	descr = N_Gram_GCAGT
cnt = 130	feature = 290	correl = 0.0681048	descr = N_Gram_CCAAA
cnt = 131	feature = 10	correl = 0.0477601	descr = Position_Specific_Bin_Base_3_Base_C
cnt = 132	feature = 485	correl = 0.121515	descr = N_Gram_GGACC
cnt = 133	feature = 473	correl = 0.0951915	descr = N_Gram_GCGTG
cnt = 134	feature = 286	correl = 0.120957	descr = N_Gram_CATCT
cnt = 135	feature = 36	correl = -0.0487017	descr = Position_Specific_Bin_Base_17_Base_A
cnt = 136	feature = 424	correl = 0.062157	descr = N_Gram_GATA
cnt = 137	feature = 273	correl = 0.101061	descr = N_Gram_CAGCA
cnt = 138	feature = 52	correl = -0.07153	descr = Gibbs_of_Target_Sequence__Pos_8_Step_1
cnt = 139	feature = 284	correl = 0.112201	descr = N_Gram_CATCC
cnt = 140	feature = 32	correl = 0.0841844	descr = Position_Specific_Bin_Base_14_Base_T
cnt = 141	feature = 547	correl = 0.0581457	descr = N_Gram_GTGA
cnt = 142	feature = 633	correl = -0.0553516	descr = N_Gram_TCTTG
cnt = 143	feature = 308	correl = 0.0864573	descr = N_Gram_CCCG
cnt = 144	feature = 497	correl = 0.095666	descr = N_Gram_GGCCA
cnt = 145	feature = 509	correl = 0.105736	descr = N_Gram_GGGAG
cnt = 146	feature = 76	correl = 0.0725677	descr = Xue_Structure_Feature_A111
cnt = 147	feature = 660	correl = 0.147824	descr = N_Gram_TGGCT
cnt = 148	feature = 18	correl = -0.0643624	descr = Position_Specific_Bin_Base_8_Base_C
cnt = 149	feature = 440	correl = 0.079112	descr = N_Gram_GCAC
cnt = 150	feature = 28	correl = -0.123833	descr = Position_Specific_Bin_Base_12_Base_T
cnt = 151	feature = 644	correl = -0.129911	descr = N_Gram_TGATT
cnt = 152	feature = 413	correl = -0.0782646	descr = N_Gram_GACG
cnt = 153	feature = 8	correl = -0.0766174	descr = Position_Specific_Bin_Base_2_Base_G
cnt = 154	feature = 351	correl = 0.135189	descr = N_Gram_CGGGC
cnt = 155	feature = 327	correl = -0.0743195	descr = N_Gram_CCTTC
cnt = 156	feature = 616	correl = -0.11223	descr = N_Gram_TCGAG
cnt = 157	feature = 483	correl = 0.0576938	descr = N_Gram_GGAAG
cnt = 158	feature = 475	correl = 0.0630263	descr = N_Gram_GCTG
cnt = 159	feature = 39	correl = -0.0753907	descr = Position_Specific_Bin_Base_17_Base_T
cnt = 160	feature = 545	correl = -0.0769329	descr = N_Gram_GTCTT
cnt = 161	feature = 77	correl = -0.0568313	descr = Xue_Structure_Feature_A110
cnt = 162	feature = 11	correl = -0.0714538	descr = Position_Specific_Bin_Base_4_Base_A
cnt = 163	feature = 592	correl = 0.0492018	descr = N_Gram_TCAC
cnt = 164	feature = 69	correl = 0.0960731	descr = Fold_of_RNAi_Sequence_Pos_9
cnt = 165	feature = 467	correl = 0.0832831	descr = N_Gram_GCGG
cnt = 166	feature = 33	correl = -0.134412	descr = Position_Specific_Bin_Base_16_Base_A
cnt = 167	feature = 237	correl = -0.0601963	descr = N_Gram_ATGA
cnt = 168	feature = 272	correl = 0.0498107	descr = N_Gram_CAGA
cnt = 169	feature = 706	correl = -0.0577922	descr = N_Gram_TTTG
cnt = 170	feature = 233	correl = -0.0544241	descr = N_Gram_ATCTC
cnt = 171	feature = 579	correl = -0.0643994	descr = N_Gram_TACT
cnt = 172	feature = 683	correl = 0.0818895	descr = N_Gram_TTCA
cnt = 173	feature = 17	correl = 0.114787	descr = Position_Specific_Bin_Base_6_Base_C
cnt = 174	feature = 14	correl = 0.0729509	descr = Position_Specific_Bin_Base_5_Base_C
cnt = 175	feature = 615	correl = -0.0990083	descr = N_Gram_TCGA
cnt = 176	feature = 342	correl = 0.0758056	descr = N_Gram_CGGA
cnt = 177	feature = 460	correl = 0.107	descr = N_Gram_GCCT
cnt = 178	feature = 390	correl = -0.0658128	descr = N_Gram_CTTA
cnt = 179	feature = 34	correl = 0.119192	descr = Position_Specific_Bin_Base_16_Base_C
cnt = 180	feature = 690	correl = -0.201791	descr = N_Gram_TTCTC
cnt = 181	feature = 73	correl = 0.0679381	descr = Fold_of_RNAi_Sequence_Pos_14
cnt = 182	feature = 645	correl = 0.0990614	descr = N_Gram_TGCA
cnt = 183	feature = 79	correl = 0.1176	descr = Xue_Structure_Feature_A101
cnt = 184	feature = 40	correl = -0.282118	descr = Position_Specific_Bin_Base_18_Base_A
cnt = 185	feature = 35	correl = 0.0606741	descr = Position_Specific_Bin_Base_16_Base_G
cnt = 186	feature = 602	correl = -0.146788	descr = N_Gram_TCCAG
cnt = 187	feature = 54	correl = -0.105255	descr = Gibbs_of_Target_Sequence__Pos_13_Step_1
cnt = 188	feature = 477	correl = 0.0685135	descr = N_Gram_GCTT
cnt = 189	feature = 105	correl = 0.12693	descr = Fold_of_Target_NoEndbrace_noends_Pos_17
cnt = 190	feature = 357	correl = -0.111191	descr = N_Gram_CGTC
cnt = 191	feature = 51	correl = -0.168329	descr = Gibbs_of_Target_Sequence__Pos_7_Step_1
cnt = 192	feature = 280	correl = 0.108386	descr = N_Gram_CAGT
cnt = 193	feature = 603	correl = 0.0731655	descr = N_Gram_TCCC
cnt = 194	feature = 504	correl = 0.0809913	descr = N_Gram_GGCT
cnt = 195	feature = 544	correl = -0.0836642	descr = N_Gram_GTCT
cnt = 196	feature = 594	correl = 0.0786009	descr = N_Gram_TCAG
cnt = 197	feature = 456	correl = 0.0470482	descr = N_Gram_GCCG
cnt = 198	feature = 481	correl = 0.0533468	descr = N_Gram_GGAA
cnt = 199	feature = 82	correl = 0.0473888	descr = Xue_Structure_Feature_C100
cnt = 200	feature = 613	correl = -0.102608	descr = N_Gram_TCCTT
cnt = 201	feature = 451	correl = 0.060614	descr = N_Gram_GCCA
cnt = 202	feature = 136	correl = -0.098047	descr = N_Gram_AAGT
cnt = 203	feature = 72	correl = 0.108104	descr = Fold_of_RNAi_Sequence_Pos_13
cnt = 204	feature = 711	correl = -0.131475	descr = N_Gram_TTTTT
cnt = 205	feature = 58	correl = -0.307672	descr = Gibbs_of_Target_Sequence__Pos_19_Step_1
cnt = 206	feature = 540	correl = -0.104129	descr = N_Gram_GTCG
cnt = 207	feature = 283	correl = 0.0920225	descr = N_Gram_CATC
cnt = 208	feature = 67	correl = 0.0539575	descr = Fold_of_RNAi_Sequence_Pos_4
cnt = 209	feature = 677	correl = -0.0874536	descr = N_Gram_TTA
cnt = 210	feature = 64	correl = 0.200631	descr = Fold_of_RNAi_Sequence_Pos_1
cnt = 211	feature = 396	correl = -0.0464044	descr = N_Gram_CTTG
cnt = 212	feature = 252	correl = 0.124289	descr = N_Gram_CAA
cnt = 213	feature = 56	correl = -0.129755	descr = Gibbs_of_Target_Sequence__Pos_17_Step_1
cnt = 214	feature = 208	correl = -0.100917	descr = N_Gram_AGTC
cnt = 215	feature = 510	correl = 0.133195	descr = N_Gram_GGGC
cnt = 216	feature = 600	correl = -0.0790111	descr = N_Gram_TCCA
cnt = 217	feature = 338	correl = 0.0569033	descr = N_Gram_CGCC
cnt = 218	feature = 691	correl = -0.102603	descr = N_Gram_TTCTT
cnt = 219	feature = 610	correl = -0.0752757	descr = N_Gram_TCCT
cnt = 220	feature = 655	correl = 0.0828624	descr = N_Gram_TGG
cnt = 221	feature = 590	correl = 0.0486757	descr = N_Gram_TCA
cnt = 222	feature = 626	correl = -0.0982027	descr = N_Gram_TCTCC
cnt = 223	feature = 81	correl = 0.090842	descr = Xue_Structure_Feature_C110
cnt = 224	feature = 546	correl = 0.18024	descr = N_Gram_GTG
cnt = 225	feature = 496	correl = 0.177325	descr = N_Gram_GGCC
cnt = 226	feature = 703	correl = -0.0952573	descr = N_Gram_TTTC
cnt = 227	feature = 80	correl = 0.109024	descr = Xue_Structure_Feature_C111
cnt = 228	feature = 392	correl = -0.102172	descr = N_Gram_CTTC
cnt = 229	feature = 463	correl = -0.0518636	descr = N_Gram_GCG
cnt = 230	feature = 312	correl = 0.0888826	descr = N_Gram_CCG
cnt = 231	feature = 341	correl = 0.0824102	descr = N_Gram_CGG
cnt = 232	feature = 61	correl = -0.154267	descr = PF_RNAi_Fold_5'Free_Count
cnt = 233	feature = 450	correl = 0.105854	descr = N_Gram_GCC
cnt = 234	feature = 599	correl = -0.0864073	descr = N_Gram_TCC
cnt = 235	feature = 492	correl = 0.162124	descr = N_Gram_GGC
cnt = 236	feature = 60	correl = -0.196859	descr = PF_RNAi_Fold_Energy
cnt = 237	feature = 86	correl = -0.102472	descr = Xue_Structure_Feature_C000
num rows = 521
num_elements = 123998
*
optimization finished, #iter = 525
nu = 0.565302
obj = -47.326581, rho = -0.209589
nSV = 362, nBSV = 237
num rows = 58
num_elements = 13804
*
optimization finished, #iter = 47
nu = 0.523397
obj = -5.395992, rho = -0.378604
nSV = 43, nBSV = 19
*
optimization finished, #iter = 525
nu = 0.565302
obj = -47.326581, rho = -0.209589
nSV = 362, nBSV = 237
CFS merit scores = 1.35103
CFS merit scores = 1.60969
CFS merit scores = 1.84462
CFS merit scores = 2.06455
CFS merit scores = 2.26698
CFS merit scores = 2.44898
CFS merit scores = 2.6153
CFS merit scores = 2.76979
CFS merit scores = 2.91286
CFS merit scores = 3.04791
CFS merit scores = 3.17644
CFS merit scores = 3.29728
CFS merit scores = 3.41057
CFS merit scores = 3.51876
CFS merit scores = 3.62342
CFS merit scores = 3.72351
CFS merit scores = 3.82073
CFS merit scores = 3.91534
CFS merit scores = 4.00762
CFS merit scores = 4.09764
CFS merit scores = 4.18454
CFS merit scores = 4.26893
CFS merit scores = 4.35118
CFS merit scores = 4.43141
CFS merit scores = 4.50974
CFS merit scores = 4.58374
CFS merit scores = 4.65573
CFS merit scores = 4.72599
CFS merit scores = 4.79486
CFS merit scores = 4.86193
CFS merit scores = 4.92731
CFS merit scores = 4.99166
CFS merit scores = 5.05464
CFS merit scores = 5.11474
CFS merit scores = 5.17377
CFS merit scores = 5.23185
CFS merit scores = 5.28824
CFS merit scores = 5.34299
CFS merit scores = 5.3968
CFS merit scores = 5.44951
CFS merit scores = 5.49958
CFS merit scores = 5.54575
CFS merit scores = 5.59016
CFS merit scores = 5.63146
CFS merit scores = 5.67172
CFS merit scores = 5.70959
CFS merit scores = 5.74201
CFS merit scores = 5.77086
CFS merit scores = 5.79919
CFS merit scores = 5.82547
CFS merit scores = 5.85062
CFS merit scores = 5.87524
CFS merit scores = 5.89212
CFS merit scores = 5.90902
CFS merit scores = 5.92573
CFS merit scores = 5.9414
CFS merit scores = 5.95715
CFS merit scores = 5.9726
CFS merit scores = 5.98809
CFS merit scores = 6.00178
CFS merit scores = 6.01535
CFS merit scores = 6.02851
CFS merit scores = 6.04036
CFS merit scores = 6.0518
CFS merit scores = 6.06233
CFS merit scores = 6.07191
CFS merit scores = 6.08124
CFS merit scores = 6.08995
CFS merit scores = 6.09783
CFS merit scores = 6.10499
CFS merit scores = 6.11223
CFS merit scores = 6.11806
CFS merit scores = 6.11942
CFS merit scores = 6.12092
CFS merit scores = 6.12231
CFS merit scores = 6.12384
CFS merit scores = 6.12508
CFS merit scores = 6.1267
CFS merit scores = 6.12766
CFS merit scores = 6.12669
CFS merit scores = 6.12586
CFS merit scores = 6.12533
CFS merit scores = 6.12503
CFS merit scores = 6.12425
CFS merit scores = 6.12191
CFS merit scores = 6.11742
CFS merit scores = 6.11284
CFS merit scores = 6.10709
CFS merit scores = 6.10085
CFS merit scores = 6.0953
CFS merit scores = 6.08921
CFS merit scores = 6.08349
CFS merit scores = 6.07508
CFS merit scores = 6.06737
CFS merit scores = 6.05891
CFS merit scores = 6.05055
CFS merit scores = 6.04259
CFS merit scores = 6.03379
CFS merit scores = 6.02518
CFS merit scores = 6.01705
CFS merit scores = 6.00946
CFS merit scores = 6.00255
CFS merit scores = 5.99592
CFS merit scores = 5.9887
CFS merit scores = 5.98156
CFS merit scores = 5.97416
CFS merit scores = 5.96624
CFS merit scores = 5.95815
CFS merit scores = 5.94973
CFS merit scores = 5.94133
CFS merit scores = 5.93223
CFS merit scores = 5.92186
CFS merit scores = 5.91156
CFS merit scores = 5.90105
CFS merit scores = 5.89095
CFS merit scores = 5.88129
CFS merit scores = 5.87182
CFS merit scores = 5.86282
CFS merit scores = 5.85398
CFS merit scores = 5.84503
CFS merit scores = 5.83589
CFS merit scores = 5.82702
CFS merit scores = 5.81818
CFS merit scores = 5.80874
CFS merit scores = 5.79921
CFS merit scores = 5.79006
CFS merit scores = 5.78055
CFS merit scores = 5.77024
CFS merit scores = 5.76021
CFS merit scores = 5.75047
CFS merit scores = 5.74079
CFS merit scores = 5.73074
CFS merit scores = 5.72096
CFS merit scores = 5.71083
CFS merit scores = 5.70042
CFS merit scores = 5.69011
CFS merit scores = 5.6801
CFS merit scores = 5.67032
CFS merit scores = 5.6603
CFS merit scores = 5.6499
CFS merit scores = 5.6397
CFS merit scores = 5.62976
CFS merit scores = 5.62024
CFS merit scores = 5.61026
CFS merit scores = 5.6005
CFS merit scores = 5.59078
CFS merit scores = 5.58106
CFS merit scores = 5.57147
CFS merit scores = 5.5617
CFS merit scores = 5.55184
CFS merit scores = 5.54217
CFS merit scores = 5.53241
CFS merit scores = 5.52305
CFS merit scores = 5.51376
CFS merit scores = 5.50399
CFS merit scores = 5.49425
CFS merit scores = 5.48452
CFS merit scores = 5.47472
CFS merit scores = 5.46521
CFS merit scores = 5.45557
CFS merit scores = 5.44586
CFS merit scores = 5.43644
CFS merit scores = 5.42714
CFS merit scores = 5.41786
CFS merit scores = 5.40866
CFS merit scores = 5.39963
CFS merit scores = 5.39019
CFS merit scores = 5.38085
CFS merit scores = 5.37182
CFS merit scores = 5.36293
CFS merit scores = 5.35396
CFS merit scores = 5.3451
CFS merit scores = 5.33653
CFS merit scores = 5.32808
CFS merit scores = 5.31891
CFS merit scores = 5.30995
CFS merit scores = 5.30123
CFS merit scores = 5.29279
CFS merit scores = 5.28431
CFS merit scores = 5.27577
CFS merit scores = 5.26728
CFS merit scores = 5.25885
CFS merit scores = 5.25055
CFS merit scores = 5.2424
CFS merit scores = 5.23387
CFS merit scores = 5.22551
CFS merit scores = 5.21714
CFS merit scores = 5.20874
CFS merit scores = 5.20019
CFS merit scores = 5.19188
CFS merit scores = 5.1836
CFS merit scores = 5.17534
CFS merit scores = 5.1671
CFS merit scores = 5.15867
CFS merit scores = 5.15018
CFS merit scores = 5.1418
CFS merit scores = 5.13329
CFS merit scores = 5.12446
CFS merit scores = 5.11591
CFS merit scores = 5.10713
CFS merit scores = 5.09842
CFS merit scores = 5.08957
CFS merit scores = 5.08065
CFS merit scores = 5.07147
CFS merit scores = 5.06226
CFS merit scores = 5.053
CFS merit scores = 5.04331
CFS merit scores = 5.03354
CFS merit scores = 5.02338
CFS merit scores = 5.01348
CFS merit scores = 5.0035
CFS merit scores = 4.99352
CFS merit scores = 4.98295
CFS merit scores = 4.9724
CFS merit scores = 4.96198
CFS merit scores = 4.95149
CFS merit scores = 4.94082
CFS merit scores = 4.93016
CFS merit scores = 4.91893
CFS merit scores = 4.90777
CFS merit scores = 4.89647
CFS merit scores = 4.88521
CFS merit scores = 4.87422
CFS merit scores = 4.86246
CFS merit scores = 4.8508
CFS merit scores = 4.83916
CFS merit scores = 4.82727
CFS merit scores = 4.81509
CFS merit scores = 4.80281
CFS merit scores = 4.79046
CFS merit scores = 4.77822
CFS merit scores = 4.76544
CFS merit scores = 4.75207
CFS merit scores = 4.7385
CFS merit scores = 4.7252
CFS merit scores = 4.71106
CFS merit scores = 4.69696
CFS merit scores = 4.68231
CFS merit scores = 4.66733
CFS merit scores = 4.645
cnt = 1	feature = 57	correl = -0.351026	descr = Gibbs_of_Target_Sequence__Pos_20_Step_1
cnt = 2	feature = 44	correl = 0.234174	descr = Gibbs_of_Target_Sequence__Pos_1_Step_1
cnt = 3	feature = 318	correl = 0.0935556	descr = N_Gram_CCGTG
cnt = 4	feature = 683	correl = 0.0526279	descr = N_Gram_TTAGC
cnt = 5	feature = 8	correl = -0.0609869	descr = Position_Specific_Bin_Base_2_Base_G
cnt = 6	feature = 703	correl = 0.0589592	descr = N_Gram_TTGCA
cnt = 7	feature = 475	correl = 0.0520379	descr = N_Gram_GCGGA
cnt = 8	feature = 441	correl = 0.0542832	descr = N_Gram_GATGT
cnt = 9	feature = 450	correl = 0.072894	descr = N_Gram_GCAAT
cnt = 10	feature = 425	correl = -0.0479501	descr = N_Gram_GAGCC
cnt = 11	feature = 390	correl = 0.055997	descr = N_Gram_CTGGG
cnt = 12	feature = 633	correl = 0.0481807	descr = N_Gram_TCTCG
cnt = 13	feature = 579	correl = 0.0740259	descr = N_Gram_TAAGC
cnt = 14	feature = 160	correl = -0.0590697	descr = N_Gram_ACGAC
cnt = 15	feature = 692	correl = 0.0445382	descr = N_Gram_TTCGA
cnt = 16	feature = 364	correl = 0.0788865	descr = N_Gram_CGTGG
cnt = 17	feature = 342	correl = 0.0570669	descr = N_Gram_CGCTA
cnt = 18	feature = 340	correl = 0.0451013	descr = N_Gram_CGCCA
cnt = 19	feature = 610	correl = 0.0521399	descr = N_Gram_TCCCG
cnt = 20	feature = 478	correl = 0.0451013	descr = N_Gram_GCGTA
cnt = 21	feature = 505	correl = -0.0572984	descr = N_Gram_GGCAC
cnt = 22	feature = 415	correl = -0.0682636	descr = N_Gram_GACCC
cnt = 23	feature = 375	correl = 0.0861629	descr = N_Gram_CTATT
cnt = 24	feature = 219	correl = -0.0502394	descr = N_Gram_ATAAT
cnt = 25	feature = 437	correl = -0.0557194	descr = N_Gram_GATCG
cnt = 26	feature = 500	correl = 0.089506	descr = N_Gram_GGAGT
cnt = 27	feature = 623	correl = 0.0737083	descr = N_Gram_TCGGA
cnt = 28	feature = 228	correl = -0.0492157	descr = N_Gram_ATCGC
cnt = 29	feature = 529	correl = 0.0517626	descr = N_Gram_GGGGG
cnt = 30	feature = 294	correl = 0.051569	descr = N_Gram_CCAAT
cnt = 31	feature = 654	correl = 0.0521399	descr = N_Gram_TGCCG
cnt = 32	feature = 312	correl = 0.0451013	descr = N_Gram_CCGCA
cnt = 33	feature = 255	correl = 0.0492396	descr = N_Gram_CAAGC
cnt = 34	feature = 301	correl = -0.0626342	descr = N_Gram_CCATA
cnt = 35	feature = 615	correl = 0.0554749	descr = N_Gram_TCCTA
cnt = 36	feature = 237	correl = -0.0454569	descr = N_Gram_ATGCA
cnt = 37	feature = 544	correl = 0.176534	descr = N_Gram_GTCAG
cnt = 38	feature = 305	correl = 0.0839686	descr = N_Gram_CCCAC
cnt = 39	feature = 309	correl = 0.0688261	descr = N_Gram_CCCGC
cnt = 40	feature = 290	correl = 0.0579106	descr = N_Gram_CATTA
cnt = 41	feature = 591	correl = -0.0682976	descr = N_Gram_TATAC
cnt = 42	feature = 250	correl = -0.0914438	descr = N_Gram_CAAAC
cnt = 43	feature = 512	correl = -0.0612784	descr = N_Gram_GGCGA
cnt = 44	feature = 424	correl = -0.0680089	descr = N_Gram_GAGAA
cnt = 45	feature = 337	correl = -0.0463533	descr = N_Gram_CGATG
cnt = 46	feature = 313	correl = 0.0706988	descr = N_Gram_CCGGC
cnt = 47	feature = 416	correl = -0.0637454	descr = N_Gram_GACCT
cnt = 48	feature = 540	correl = 0.0503943	descr = N_Gram_GTATA
cnt = 49	feature = 209	correl = -0.0638717	descr = N_Gram_AGTCC
cnt = 50	feature = 589	correl = -0.0576748	descr = N_Gram_TAGCC
cnt = 51	feature = 580	correl = -0.14	descr = N_Gram_TAAGT
cnt = 52	feature = 648	correl = 0.0652394	descr = N_Gram_TGATA
cnt = 53	feature = 704	correl = -0.152896	descr = N_Gram_TTGCG
cnt = 54	feature = 609	correl = 0.061005	descr = N_Gram_TCCCA
cnt = 55	feature = 509	correl = 0.0890522	descr = N_Gram_GGCCC
cnt = 56	feature = 322	correl = 0.060428	descr = N_Gram_CCTCG
cnt = 57	feature = 593	correl = -0.0565826	descr = N_Gram_TATTC
cnt = 58	feature = 467	correl = -0.0562543	descr = N_Gram_GCCGT
cnt = 59	feature = 590	correl = 0.07769	descr = N_Gram_TAGTC
cnt = 60	feature = 222	correl = 0.0732557	descr = N_Gram_ATAGT
cnt = 61	feature = 596	correl = 0.0535565	descr = N_Gram_TCAAG
cnt = 62	feature = 539	correl = 0.0549123	descr = N_Gram_GGTTG
cnt = 63	feature = 278	correl = 0.0858995	descr = N_Gram_CAGGA
cnt = 64	feature = 460	correl = 0.0928253	descr = N_Gram_GCCAG
cnt = 65	feature = 514	correl = 0.0780795	descr = N_Gram_GGCGG
cnt = 66	feature = 336	correl = -0.0571194	descr = N_Gram_CGATC
cnt = 67	feature = 286	correl = -0.0640705	descr = N_Gram_CATCG
cnt = 68	feature = 448	correl = 0.0608259	descr = N_Gram_GCAAA
cnt = 69	feature = 612	correl = -0.0748541	descr = N_Gram_TCCGC
cnt = 70	feature = 541	correl = -0.062694	descr = N_Gram_GTATC
cnt = 71	feature = 511	correl = 0.150496	descr = N_Gram_GGCCT
cnt = 72	feature = 602	correl = -0.0550172	descr = N_Gram_TCATA
cnt = 73	feature = 396	correl = 0.0494568	descr = N_Gram_CTTCC
cnt = 74	feature = 472	correl = 0.0445806	descr = N_Gram_GCGAG
cnt = 75	feature = 461	correl = 0.0495703	descr = N_Gram_GCCAT
cnt = 76	feature = 649	correl = -0.048882	descr = N_Gram_TGATC
cnt = 77	feature = 386	correl = -0.0553155	descr = N_Gram_CTCTC
cnt = 78	feature = 283	correl = -0.0502394	descr = N_Gram_CATAA
cnt = 79	feature = 510	correl = 0.0497675	descr = N_Gram_GGCCG
cnt = 80	feature = 440	correl = -0.0665899	descr = N_Gram_GATGC
cnt = 81	feature = 599	correl = 0.0488607	descr = N_Gram_TCAGA
cnt = 82	feature = 565	correl = 0.0694316	descr = N_Gram_GTGTG
cnt = 83	feature = 407	correl = 0.101285	descr = N_Gram_GAAAG
cnt = 84	feature = 241	correl = -0.0734402	descr = N_Gram_ATTAC
cnt = 85	feature = 652	correl = 0.106629	descr = N_Gram_TGCAA
cnt = 86	feature = 483	correl = 0.0547365	descr = N_Gram_GCTCA
cnt = 87	feature = 605	correl = 0.0922761	descr = N_Gram_TCCAA
cnt = 88	feature = 334	correl = -0.090811	descr = N_Gram_CGAGT
cnt = 89	feature = 274	correl = 0.0545108	descr = N_Gram_CAGCC
cnt = 90	feature = 487	correl = 0.0713594	descr = N_Gram_GCTGG
cnt = 91	feature = 281	correl = 0.109971	descr = N_Gram_CAGTG
cnt = 92	feature = 265	correl = 0.0739212	descr = N_Gram_CACCT
cnt = 93	feature = 466	correl = 0.072319	descr = N_Gram_GCCGG
cnt = 94	feature = 463	correl = 0.0897581	descr = N_Gram_GCCCG
cnt = 95	feature = 645	correl = -0.0455926	descr = N_Gram_TGACT
cnt = 96	feature = 231	correl = 0.0797974	descr = N_Gram_ATCTG
cnt = 97	feature = 258	correl = 0.0521977	descr = N_Gram_CAATA
cnt = 98	feature = 321	correl = -0.108383	descr = N_Gram_CCTCC
cnt = 99	feature = 516	correl = 0.149759	descr = N_Gram_GGCTT
cnt = 100	feature = 492	correl = 0.120683	descr = N_Gram_GGAAA
cnt = 101	feature = 525	correl = 0.0777578	descr = N_Gram_GGGCG
cnt = 102	feature = 547	correl = 0.0699929	descr = N_Gram_GTCCC
cnt = 103	feature = 711	correl = 0.0461979	descr = N_Gram_TTTCA
cnt = 104	feature = 476	correl = 0.0515987	descr = N_Gram_GCGGC
cnt = 105	feature = 690	correl = 0.075369	descr = N_Gram_TTCCA
cnt = 106	feature = 226	correl = 0.0736043	descr = N_Gram_ATCAG
cnt = 107	feature = 627	correl = -0.0647136	descr = N_Gram_TCGTC
cnt = 108	feature = 578	correl = -0.0513164	descr = N_Gram_TAAGA
cnt = 109	feature = 496	correl = 0.102968	descr = N_Gram_GGACC
cnt = 110	feature = 451	correl = 0.0757415	descr = N_Gram_GCAC
cnt = 111	feature = 276	correl = -0.134609	descr = N_Gram_CAGCT
cnt = 112	feature = 235	correl = -0.0633511	descr = N_Gram_ATGAT
cnt = 113	feature = 501	correl = -0.101171	descr = N_Gram_GGATC
cnt = 114	feature = 714	correl = -0.0899226	descr = N_Gram_TTTCT
cnt = 115	feature = 497	correl = 0.0986263	descr = N_Gram_GGACG
cnt = 116	feature = 373	correl = 0.105793	descr = N_Gram_CTAT
cnt = 117	feature = 456	correl = 0.113531	descr = N_Gram_GCATC
cnt = 118	feature = 426	correl = 0.0911086	descr = N_Gram_GAGCT
cnt = 119	feature = 606	correl = -0.0634811	descr = N_Gram_TCCAC
cnt = 120	feature = 292	correl = 0.0702164	descr = N_Gram_CCAAA
cnt = 121	feature = 508	correl = 0.102806	descr = N_Gram_GGCCA
cnt = 122	feature = 662	correl = -0.10154	descr = N_Gram_TGGCG
cnt = 123	feature = 713	correl = -0.0576182	descr = N_Gram_TTTCG
cnt = 124	feature = 494	correl = 0.0483425	descr = N_Gram_GGAAG
cnt = 125	feature = 382	correl = -0.053954	descr = N_Gram_CTCCG
cnt = 126	feature = 280	correl = 0.0821779	descr = N_Gram_CAGTA
cnt = 127	feature = 536	correl = 0.0616288	descr = N_Gram_GGTC
cnt = 128	feature = 601	correl = 0.110297	descr = N_Gram_TCAGT
cnt = 129	feature = 719	correl = -0.0777019	descr = N_Gram_TTTTG
cnt = 130	feature = 363	correl = 0.11555	descr = N_Gram_CGTGC
cnt = 131	feature = 267	correl = -0.0776467	descr = N_Gram_CACGA
cnt = 132	feature = 351	correl = 0.0901555	descr = N_Gram_CGGGA
cnt = 133	feature = 527	correl = 0.0708556	descr = N_Gram_GGGGA
cnt = 134	feature = 36	correl = -0.0501528	descr = Position_Specific_Bin_Base_16_Base_T
cnt = 135	feature = 324	correl = -0.0472097	descr = N_Gram_CCTGG
cnt = 136	feature = 272	correl = 0.0591848	descr = N_Gram_CAGAG
cnt = 137	feature = 546	correl = -0.091129	descr = N_Gram_GTCCA
cnt = 138	feature = 655	correl = -0.142705	descr = N_Gram_TGCG
cnt = 139	feature = 28	correl = -0.119936	descr = Position_Specific_Bin_Base_12_Base_T
cnt = 140	feature = 13	correl = -0.125111	descr = Position_Specific_Bin_Base_5_Base_A
cnt = 141	feature = 661	correl = 0.122443	descr = N_Gram_TGGCC
cnt = 142	feature = 24	correl = -0.0910926	descr = Position_Specific_Bin_Base_11_Base_G
cnt = 143	feature = 17	correl = 0.104792	descr = Position_Specific_Bin_Base_6_Base_C
cnt = 144	feature = 252	correl = 0.0496247	descr = N_Gram_CAACA
cnt = 145	feature = 399	correl = -0.0827461	descr = N_Gram_CTTGA
cnt = 146	feature = 352	correl = 0.14096	descr = N_Gram_CGGGC
cnt = 147	feature = 616	correl = -0.0700986	descr = N_Gram_TCCTC
cnt = 148	feature = 388	correl = 0.0463813	descr = N_Gram_CTGC
cnt = 149	feature = 563	correl = 0.0777447	descr = N_Gram_GTGT
cnt = 150	feature = 208	correl = 0.131286	descr = N_Gram_AGTCA
cnt = 151	feature = 83	correl = 0.0629097	descr = Xue_Structure_Feature_C010
cnt = 152	feature = 38	correl = -0.0569938	descr = Position_Specific_Bin_Base_17_Base_T
cnt = 153	feature = 674	correl = 0.0581474	descr = N_Gram_TGTCC
cnt = 154	feature = 11	correl = 0.0838059	descr = Position_Specific_Bin_Base_3_Base_C
cnt = 155	feature = 23	correl = 0.066669	descr = Position_Specific_Bin_Base_10_Base_T
cnt = 156	feature = 468	correl = 0.0886763	descr = N_Gram_GCCT
cnt = 157	feature = 285	correl = 0.110467	descr = N_Gram_CATCC
cnt = 158	feature = 10	correl = -0.0440194	descr = Position_Specific_Bin_Base_3_Base_A
cnt = 159	feature = 40	correl = 0.139588	descr = Position_Specific_Bin_Base_18_Base_C
cnt = 160	feature = 32	correl = 0.093727	descr = Position_Specific_Bin_Base_14_Base_T
cnt = 161	feature = 681	correl = -0.071987	descr = N_Gram_TTAC
cnt = 162	feature = 254	correl = 0.0820514	descr = N_Gram_CAAG
cnt = 163	feature = 619	correl = -0.0871725	descr = N_Gram_TCGA
cnt = 164	feature = 397	correl = -0.224709	descr = N_Gram_CTTCT
cnt = 165	feature = 211	correl = 0.0459271	descr = N_Gram_AGTG
cnt = 166	feature = 105	correl = -0.0783452	descr = Fold_of_Target_NoBeginbrace_noends_Pos_4
cnt = 167	feature = 341	correl = 0.0937968	descr = N_Gram_CGCCG
cnt = 168	feature = 18	correl = 0.0468431	descr = Position_Specific_Bin_Base_6_Base_T
cnt = 169	feature = 308	correl = 0.0968647	descr = N_Gram_CCCG
cnt = 170	feature = 277	correl = 0.0473476	descr = N_Gram_CAGG
cnt = 171	feature = 353	correl = -0.0517811	descr = N_Gram_CGGT
cnt = 172	feature = 72	correl = 0.0817908	descr = Fold_of_RNAi_Sequence_Pos_14
cnt = 173	feature = 335	correl = -0.0623832	descr = N_Gram_CGAT
cnt = 174	feature = 34	correl = -0.113325	descr = Position_Specific_Bin_Base_16_Base_A
cnt = 175	feature = 234	correl = -0.0662889	descr = N_Gram_ATGA
cnt = 176	feature = 45	correl = 0.25005	descr = Gibbs_of_Target_Sequence__Pos_2_Step_1
cnt = 177	feature = 626	correl = -0.0616364	descr = N_Gram_TCGT
cnt = 178	feature = 69	correl = 0.0758556	descr = Fold_of_RNAi_Sequence_Pos_11
cnt = 179	feature = 51	correl = -0.0993222	descr = Gibbs_of_Target_Sequence__Pos_13_Step_1
cnt = 180	feature = 33	correl = 0.0496908	descr = Position_Specific_Bin_Base_15_Base_C
cnt = 181	feature = 485	correl = 0.0887049	descr = N_Gram_GCTG
cnt = 182	feature = 304	correl = 0.0695853	descr = N_Gram_CCCA
cnt = 183	feature = 77	correl = 0.0658704	descr = Xue_Structure_Feature_A100
cnt = 184	feature = 136	correl = -0.043914	descr = N_Gram_AATC
cnt = 185	feature = 67	correl = 0.105863	descr = Fold_of_RNAi_Sequence_Pos_9
cnt = 186	feature = 477	correl = -0.0791223	descr = N_Gram_GCGT
cnt = 187	feature = 9	correl = 0.0649604	descr = Position_Specific_Bin_Base_2_Base_T
cnt = 188	feature = 526	correl = 0.101548	descr = N_Gram_GGGG
cnt = 189	feature = 39	correl = -0.267577	descr = Position_Specific_Bin_Base_18_Base_A
cnt = 190	feature = 640	correl = 0.0509196	descr = N_Gram_TCTTT
cnt = 191	feature = 695	correl = -0.204811	descr = N_Gram_TTCTC
cnt = 192	feature = 473	correl = 0.0582656	descr = N_Gram_GCGCC
cnt = 193	feature = 14	correl = 0.0891135	descr = Position_Specific_Bin_Base_5_Base_C
cnt = 194	feature = 504	correl = 0.0734098	descr = N_Gram_GGCA
cnt = 195	feature = 691	correl = -0.0486398	descr = N_Gram_TTCG
cnt = 196	feature = 76	correl = -0.059011	descr = Xue_Structure_Feature_A110
cnt = 197	feature = 52	correl = -0.179394	descr = Gibbs_of_Target_Sequence__Pos_14_Step_1
cnt = 198	feature = 35	correl = 0.132939	descr = Position_Specific_Bin_Base_16_Base_C
cnt = 199	feature = 718	correl = -0.1575	descr = N_Gram_TTTTC
cnt = 200	feature = 284	correl = 0.0778066	descr = N_Gram_CATC
cnt = 201	feature = 56	correl = -0.285192	descr = Gibbs_of_Target_Sequence__Pos_19_Step_1
cnt = 202	feature = 73	correl = 0.0609044	descr = Fold_of_RNAi_Sequence_Pos_15
cnt = 203	feature = 26	correl = 0.172887	descr = Position_Specific_Bin_Base_12_Base_C
cnt = 204	feature = 61	correl = 0.168852	descr = Fold_of_RNAi_Sequence_Pos_0
cnt = 205	feature = 291	correl = 0.108972	descr = N_Gram_CCAA
cnt = 206	feature = 207	correl = -0.094282	descr = N_Gram_AGTC
cnt = 207	feature = 233	correl = -0.0440288	descr = N_Gram_ATG
cnt = 208	feature = 82	correl = 0.0497266	descr = Xue_Structure_Feature_C011
cnt = 209	feature = 64	correl = 0.083141	descr = Fold_of_RNAi_Sequence_Pos_3
cnt = 210	feature = 394	correl = -0.122047	descr = N_Gram_CTTC
cnt = 211	feature = 314	correl = 0.128341	descr = N_Gram_CCGGG
cnt = 212	feature = 545	correl = -0.0580049	descr = N_Gram_GTCC
cnt = 213	feature = 81	correl = 0.0445739	descr = Xue_Structure_Feature_C100
cnt = 214	feature = 54	correl = -0.120437	descr = Gibbs_of_Target_Sequence__Pos_17_Step_1
cnt = 215	feature = 555	correl = 0.151964	descr = N_Gram_GTG
cnt = 216	feature = 481	correl = 0.0646111	descr = N_Gram_GCT
cnt = 217	feature = 432	correl = -0.0485555	descr = N_Gram_GAT
cnt = 218	feature = 446	correl = 0.122317	descr = N_Gram_GCA
cnt = 219	feature = 327	correl = -0.0713729	descr = N_Gram_CGA
cnt = 220	feature = 697	correl = -0.0625514	descr = N_Gram_TTG
cnt = 221	feature = 80	correl = 0.080354	descr = Xue_Structure_Feature_C110
cnt = 222	feature = 717	correl = -0.1552	descr = N_Gram_TTTT
cnt = 223	feature = 303	correl = 0.0448825	descr = N_Gram_CCC
cnt = 224	feature = 641	correl = -0.0947727	descr = N_Gram_TGA
cnt = 225	feature = 694	correl = -0.214266	descr = N_Gram_TTCT
cnt = 226	feature = 86	correl = 0.108566	descr = Xue_Structure_Feature_G110
cnt = 227	feature = 225	correl = -0.0514077	descr = N_Gram_ATC
cnt = 228	feature = 376	correl = -0.100549	descr = N_Gram_CTC
cnt = 229	feature = 248	correl = 0.135025	descr = N_Gram_CAA
cnt = 230	feature = 574	correl = -0.0639488	descr = N_Gram_TA
cnt = 231	feature = 391	correl = -0.110851	descr = N_Gram_CTT
cnt = 232	feature = 79	correl = 0.0941971	descr = Xue_Structure_Feature_C111
cnt = 233	feature = 594	correl = -0.138975	descr = N_Gram_TC
cnt = 234	feature = 709	correl = -0.10885	descr = N_Gram_TTT
cnt = 235	feature = 60	correl = -0.0509974	descr = PF_RNAi_Fold_3'Free_Count
cnt = 236	feature = 343	correl = 0.0747964	descr = N_Gram_CGG
cnt = 237	feature = 458	correl = 0.108922	descr = N_Gram_GCC
cnt = 238	feature = 59	correl = -0.139778	descr = PF_RNAi_Fold_5'Free_Count
cnt = 239	feature = 503	correl = 0.144805	descr = N_Gram_GGC
cnt = 240	feature = 58	correl = -0.190267	descr = PF_RNAi_Fold_Energy
num rows = 521
num_elements = 125561
*
optimization finished, #iter = 531
nu = 0.546203
obj = -45.819711, rho = -0.176088
nSV = 368, nBSV = 219
num rows = 58
num_elements = 13978
*
optimization finished, #iter = 45
nu = 0.522632
obj = -5.108792, rho = -0.366991
nSV = 42, nBSV = 18
*
optimization finished, #iter = 531
nu = 0.546203
obj = -45.819711, rho = -0.176088
nSV = 368, nBSV = 219
CFS merit scores = 1.22163
CFS merit scores = 1.55718
CFS merit scores = 1.82212
CFS merit scores = 2.05732
CFS merit scores = 2.26063
CFS merit scores = 2.4391
CFS merit scores = 2.60582
CFS merit scores = 2.7629
CFS merit scores = 2.91195
CFS merit scores = 3.05232
CFS merit scores = 3.18203
CFS merit scores = 3.30434
CFS merit scores = 3.42141
CFS merit scores = 3.53011
CFS merit scores = 3.63531
CFS merit scores = 3.73747
CFS merit scores = 3.83598
CFS merit scores = 3.9306
CFS merit scores = 4.02169
CFS merit scores = 4.11039
CFS merit scores = 4.19591
CFS merit scores = 4.27792
CFS merit scores = 4.35803
CFS merit scores = 4.43579
CFS merit scores = 4.51122
CFS merit scores = 4.58471
CFS merit scores = 4.65625
CFS merit scores = 4.72577
CFS merit scores = 4.79236
CFS merit scores = 4.85598
CFS merit scores = 4.91616
CFS merit scores = 4.97477
CFS merit scores = 5.03077
CFS merit scores = 5.08531
CFS merit scores = 5.13769
CFS merit scores = 5.18786
CFS merit scores = 5.23711
CFS merit scores = 5.28303
CFS merit scores = 5.3264
CFS merit scores = 5.366
CFS merit scores = 5.4011
CFS merit scores = 5.43425
CFS merit scores = 5.46188
CFS merit scores = 5.48933
CFS merit scores = 5.51409
CFS merit scores = 5.53874
CFS merit scores = 5.556
CFS merit scores = 5.57323
CFS merit scores = 5.59045
CFS merit scores = 5.60685
CFS merit scores = 5.62127
CFS merit scores = 5.63462
CFS merit scores = 5.64762
CFS merit scores = 5.66028
CFS merit scores = 5.67228
CFS merit scores = 5.68426
CFS merit scores = 5.69631
CFS merit scores = 5.70895
CFS merit scores = 5.71532
CFS merit scores = 5.72203
CFS merit scores = 5.72322
CFS merit scores = 5.72513
CFS merit scores = 5.72827
CFS merit scores = 5.73201
CFS merit scores = 5.7364
CFS merit scores = 5.74043
CFS merit scores = 5.74385
CFS merit scores = 5.74597
CFS merit scores = 5.74742
CFS merit scores = 5.74933
CFS merit scores = 5.75176
CFS merit scores = 5.75408
CFS merit scores = 5.75602
CFS merit scores = 5.75617
CFS merit scores = 5.75647
CFS merit scores = 5.75637
CFS merit scores = 5.7557
CFS merit scores = 5.75488
CFS merit scores = 5.75424
CFS merit scores = 5.75274
CFS merit scores = 5.75125
CFS merit scores = 5.74982
CFS merit scores = 5.74694
CFS merit scores = 5.74424
CFS merit scores = 5.74189
CFS merit scores = 5.73963
CFS merit scores = 5.73796
CFS merit scores = 5.7366
CFS merit scores = 5.73533
CFS merit scores = 5.7341
CFS merit scores = 5.73053
CFS merit scores = 5.72589
CFS merit scores = 5.72077
CFS merit scores = 5.71453
CFS merit scores = 5.70852
CFS merit scores = 5.70286
CFS merit scores = 5.69773
CFS merit scores = 5.69298
CFS merit scores = 5.6875
CFS merit scores = 5.6818
CFS merit scores = 5.67574
CFS merit scores = 5.6687
CFS merit scores = 5.66156
CFS merit scores = 5.65511
CFS merit scores = 5.64804
CFS merit scores = 5.64082
CFS merit scores = 5.63391
CFS merit scores = 5.62602
CFS merit scores = 5.61707
CFS merit scores = 5.60874
CFS merit scores = 5.5996
CFS merit scores = 5.59054
CFS merit scores = 5.58184
CFS merit scores = 5.57367
CFS merit scores = 5.56503
CFS merit scores = 5.5567
CFS merit scores = 5.54781
CFS merit scores = 5.53899
CFS merit scores = 5.52982
CFS merit scores = 5.52015
CFS merit scores = 5.51005
CFS merit scores = 5.49935
CFS merit scores = 5.4885
CFS merit scores = 5.47762
CFS merit scores = 5.46704
CFS merit scores = 5.45696
CFS merit scores = 5.44693
CFS merit scores = 5.43702
CFS merit scores = 5.42666
CFS merit scores = 5.41646
CFS merit scores = 5.40622
CFS merit scores = 5.39655
CFS merit scores = 5.38683
CFS merit scores = 5.37721
CFS merit scores = 5.3676
CFS merit scores = 5.358
CFS merit scores = 5.34767
CFS merit scores = 5.33765
CFS merit scores = 5.32794
CFS merit scores = 5.31834
CFS merit scores = 5.30858
CFS merit scores = 5.2992
CFS merit scores = 5.28965
CFS merit scores = 5.28024
CFS merit scores = 5.27125
CFS merit scores = 5.26276
CFS merit scores = 5.25398
CFS merit scores = 5.24511
CFS merit scores = 5.23588
CFS merit scores = 5.22675
CFS merit scores = 5.21785
CFS merit scores = 5.20874
CFS merit scores = 5.19999
CFS merit scores = 5.19103
CFS merit scores = 5.18204
CFS merit scores = 5.1733
CFS merit scores = 5.16443
CFS merit scores = 5.15566
CFS merit scores = 5.14707
CFS merit scores = 5.13829
CFS merit scores = 5.12963
CFS merit scores = 5.12123
CFS merit scores = 5.11258
CFS merit scores = 5.10424
CFS merit scores = 5.09601
CFS merit scores = 5.0877
CFS merit scores = 5.07937
CFS merit scores = 5.07123
CFS merit scores = 5.06316
CFS merit scores = 5.05539
CFS merit scores = 5.04773
CFS merit scores = 5.03994
CFS merit scores = 5.03198
CFS merit scores = 5.02395
CFS merit scores = 5.01592
CFS merit scores = 5.00804
CFS merit scores = 4.99995
CFS merit scores = 4.9919
CFS merit scores = 4.98378
CFS merit scores = 4.97584
CFS merit scores = 4.96719
CFS merit scores = 4.95852
CFS merit scores = 4.95015
CFS merit scores = 4.94192
CFS merit scores = 4.93373
CFS merit scores = 4.92573
CFS merit scores = 4.91738
CFS merit scores = 4.90921
CFS merit scores = 4.90052
CFS merit scores = 4.89174
CFS merit scores = 4.88311
CFS merit scores = 4.87465
CFS merit scores = 4.86622
CFS merit scores = 4.85787
CFS merit scores = 4.84911
CFS merit scores = 4.84005
CFS merit scores = 4.83099
CFS merit scores = 4.82201
CFS merit scores = 4.81248
CFS merit scores = 4.80299
CFS merit scores = 4.79366
CFS merit scores = 4.78428
CFS merit scores = 4.77481
CFS merit scores = 4.76482
CFS merit scores = 4.75492
CFS merit scores = 4.74403
CFS merit scores = 4.73305
CFS merit scores = 4.72166
CFS merit scores = 4.71056
CFS merit scores = 4.69947
CFS merit scores = 4.68804
CFS merit scores = 4.67586
CFS merit scores = 4.66373
CFS merit scores = 4.65128
CFS merit scores = 4.63767
CFS merit scores = 4.62405
CFS merit scores = 4.61057
CFS merit scores = 4.59386
CFS merit scores = 4.57611
CFS merit scores = 4.55744
cnt = 1	feature = 674	correl = -0.221627	descr = N_Gram_TTCTC
cnt = 2	feature = 54	correl = -0.185982	descr = Gibbs_of_Target_Sequence__Pos_7_Step_1
cnt = 3	feature = 9	correl = 0.078318	descr = Position_Specific_Bin_Base_2_Base_C
cnt = 4	feature = 30	correl = -0.141854	descr = Position_Specific_Bin_Base_12_Base_T
cnt = 5	feature = 623	correl = -0.0747605	descr = N_Gram_TGAAG
cnt = 6	feature = 574	correl = 0.0675531	descr = N_Gram_TATAT
cnt = 7	feature = 593	correl = 0.0520764	descr = N_Gram_TCCCG
cnt = 8	feature = 508	correl = 0.0450415	descr = N_Gram_GGGGT
cnt = 9	feature = 308	correl = 0.0450415	descr = N_Gram_CCGAA
cnt = 10	feature = 301	correl = 0.0450415	descr = N_Gram_CCCCG
cnt = 11	feature = 527	correl = 0.176369	descr = N_Gram_GTCAG
cnt = 12	feature = 599	correl = 0.0553946	descr = N_Gram_TCCTA
cnt = 13	feature = 432	correl = 0.0836764	descr = N_Gram_GCAAT
cnt = 14	feature = 364	correl = 0.0661461	descr = N_Gram_CTAGG
cnt = 15	feature = 225	correl = -0.0492258	descr = N_Gram_ATCGC
cnt = 16	feature = 386	correl = 0.0450415	descr = N_Gram_CTTAC
cnt = 17	feature = 209	correl = 0.0886556	descr = N_Gram_AGTTA
cnt = 18	feature = 267	correl = 0.0670594	descr = N_Gram_CACTC
cnt = 19	feature = 464	correl = 0.0544286	descr = N_Gram_GCGTG
cnt = 20	feature = 303	correl = 0.073181	descr = N_Gram_CCCGA
cnt = 21	feature = 241	correl = 0.0669167	descr = N_Gram_ATTCC
cnt = 22	feature = 327	correl = -0.0492258	descr = N_Gram_CGACC
cnt = 23	feature = 283	correl = 0.0553759	descr = N_Gram_CATTA
cnt = 24	feature = 514	correl = 0.0551954	descr = N_Gram_GGTGC
cnt = 25	feature = 505	correl = 0.0450415	descr = N_Gram_GGGCT
cnt = 26	feature = 648	correl = 0.0463545	descr = N_Gram_TGGGT
cnt = 27	feature = 351	correl = -0.0676911	descr = N_Gram_CGTAC
cnt = 28	feature = 363	correl = 0.0563769	descr = N_Gram_CTACT
cnt = 29	feature = 451	correl = 0.0704072	descr = N_Gram_GCCTC
cnt = 30	feature = 252	correl = 0.0616903	descr = N_Gram_CAAGC
cnt = 31	feature = 473	correl = -0.0498594	descr = N_Gram_GGAAC
cnt = 32	feature = 441	correl = -0.045258	descr = N_Gram_GCATG
cnt = 33	feature = 546	correl = 0.0471497	descr = N_Gram_GTGTA
cnt = 34	feature = 500	correl = 0.106148	descr = N_Gram_GGGAC
cnt = 35	feature = 539	correl = 0.0611525	descr = N_Gram_GTGAC
cnt = 36	feature = 492	correl = -0.084973	descr = N_Gram_GGCGA
cnt = 37	feature = 541	correl = 0.0570008	descr = N_Gram_GTGCG
cnt = 38	feature = 426	correl = 0.0484501	descr = N_Gram_GATTG
cnt = 39	feature = 382	correl = -0.0684932	descr = N_Gram_CTGCC
cnt = 40	feature = 313	correl = -0.0641534	descr = N_Gram_CCGGT
cnt = 41	feature = 460	correl = 0.054097	descr = N_Gram_GCGGT
cnt = 42	feature = 526	correl = -0.0512522	descr = N_Gram_GTCAA
cnt = 43	feature = 343	correl = 0.0496787	descr = N_Gram_CGGCC
cnt = 44	feature = 334	correl = -0.0494292	descr = N_Gram_CGATG
cnt = 45	feature = 318	correl = 0.0670616	descr = N_Gram_CCTCA
cnt = 46	feature = 510	correl = -0.0444272	descr = N_Gram_GGGTT
cnt = 47	feature = 640	correl = 0.0637596	descr = N_Gram_TGGAG
cnt = 48	feature = 404	correl = 0.0444698	descr = N_Gram_GACAC
cnt = 49	feature = 324	correl = -0.114938	descr = N_Gram_CCTTC
cnt = 50	feature = 291	correl = -0.0447983	descr = N_Gram_CCACG
cnt = 51	feature = 340	correl = 0.0637315	descr = N_Gram_CGGAA
cnt = 52	feature = 375	correl = -0.0439351	descr = N_Gram_CTCCG
cnt = 53	feature = 258	correl = 0.0832887	descr = N_Gram_CACAG
cnt = 54	feature = 605	correl = -0.14911	descr = N_Gram_TCGAG
cnt = 55	feature = 226	correl = -0.095802	descr = N_Gram_ATCGG
cnt = 56	feature = 501	correl = 0.120675	descr = N_Gram_GGGAG
cnt = 57	feature = 393	correl = 0.0844645	descr = N_Gram_CTTGG
cnt = 58	feature = 357	correl = 0.0788089	descr = N_Gram_CGTGG
cnt = 59	feature = 235	correl = -0.0659481	descr = N_Gram_ATGCT
cnt = 60	feature = 253	correl = 0.0825601	descr = N_Gram_CAAGG
cnt = 61	feature = 654	correl = -0.0671181	descr = N_Gram_TGTCA
cnt = 62	feature = 606	correl = -0.0492258	descr = N_Gram_TCGCA
cnt = 63	feature = 309	correl = 0.0450415	descr = N_Gram_CCGCA
cnt = 64	feature = 509	correl = 0.0928145	descr = N_Gram_GGGTC
cnt = 65	feature = 290	correl = 0.0594077	descr = N_Gram_CCACC
cnt = 66	feature = 321	correl = 0.0720865	descr = N_Gram_CCTGC
cnt = 67	feature = 440	correl = 0.10902	descr = N_Gram_GCATC
cnt = 68	feature = 367	correl = 0.0634333	descr = N_Gram_CTATG
cnt = 69	feature = 472	correl = 0.120547	descr = N_Gram_GGAAA
cnt = 70	feature = 304	correl = 0.0687388	descr = N_Gram_CCCGC
cnt = 71	feature = 516	correl = 0.0576326	descr = N_Gram_GGTTG
cnt = 72	feature = 504	correl = 0.0776445	descr = N_Gram_GGGCG
cnt = 73	feature = 665	correl = -0.073479	descr = N_Gram_TTACC
cnt = 74	feature = 659	correl = 0.0506229	descr = N_Gram_TGTGT
cnt = 75	feature = 136	correl = 0.0466507	descr = N_Gram_AATAT
cnt = 76	feature = 481	correl = -0.106626	descr = N_Gram_GGATC
cnt = 77	feature = 425	correl = -0.0717742	descr = N_Gram_GATTA
cnt = 78	feature = 280	correl = 0.109566	descr = N_Gram_CATCT
cnt = 79	feature = 305	correl = 0.0705893	descr = N_Gram_CCCGG
cnt = 80	feature = 485	correl = 0.052131	descr = N_Gram_GGCAG
cnt = 81	feature = 686	correl = 0.0546418	descr = N_Gram_TTGGT
cnt = 82	feature = 494	correl = 0.0903571	descr = N_Gram_GGCGG
cnt = 83	feature = 580	correl = 0.0952317	descr = N_Gram_TCACC
cnt = 84	feature = 407	correl = 0.0591652	descr = N_Gram_GACCG
cnt = 85	feature = 207	correl = 0.0975619	descr = N_Gram_AGTGT
cnt = 86	feature = 503	correl = 0.124141	descr = N_Gram_GGGCC
cnt = 87	feature = 337	correl = 0.0570008	descr = N_Gram_CGCTA
cnt = 88	feature = 350	correl = -0.0562403	descr = N_Gram_CGTAA
cnt = 89	feature = 228	correl = 0.0796666	descr = N_Gram_ATCTG
cnt = 90	feature = 644	correl = 0.131806	descr = N_Gram_TGGCT
cnt = 91	feature = 211	correl = -0.114928	descr = N_Gram_AGTTT
cnt = 92	feature = 529	correl = 0.0512049	descr = N_Gram_GTCCC
cnt = 93	feature = 536	correl = -0.0659935	descr = N_Gram_GTCTT
cnt = 94	feature = 255	correl = 0.0520892	descr = N_Gram_CAATA
cnt = 95	feature = 437	correl = 0.062322	descr = N_Gram_GCAGC
cnt = 96	feature = 448	correl = 0.0721921	descr = N_Gram_GCCGG
cnt = 97	feature = 399	correl = 0.107687	descr = N_Gram_GAAGA
cnt = 98	feature = 276	correl = 0.121945	descr = N_Gram_CAGTG
cnt = 99	feature = 596	correl = -0.0802348	descr = N_Gram_TCCGC
cnt = 100	feature = 392	correl = -0.114554	descr = N_Gram_CTTGC
cnt = 101	feature = 467	correl = 0.0824739	descr = N_Gram_GCTGG
cnt = 102	feature = 520	correl = 0.0468747	descr = N_Gram_GTAC
cnt = 103	feature = 612	correl = -0.0777771	descr = N_Gram_TCTCA
cnt = 104	feature = 44	correl = 0.100401	descr = Position_Specific_Bin_Base_18_Base_C
cnt = 105	feature = 547	correl = 0.0693062	descr = N_Gram_GTGTG
cnt = 106	feature = 476	correl = 0.125541	descr = N_Gram_GGACC
cnt = 107	feature = 627	correl = -0.0493541	descr = N_Gram_TGAGG
cnt = 108	feature = 77	correl = -0.0508233	descr = Fold_of_RNAi_Sequence_Pos_18
cnt = 109	feature = 631	correl = -0.126073	descr = N_Gram_TGATT
cnt = 110	feature = 39	correl = -0.0496727	descr = Position_Specific_Bin_Base_16_Base_T
cnt = 111	feature = 555	correl = -0.0479684	descr = N_Gram_GTTGT
cnt = 112	feature = 416	correl = -0.105056	descr = N_Gram_GAGTT
cnt = 113	feature = 643	correl = -0.0845715	descr = N_Gram_TGGCG
cnt = 114	feature = 544	correl = 0.13832	descr = N_Gram_GTGGC
cnt = 115	feature = 281	correl = -0.0453982	descr = N_Gram_CATGA
cnt = 116	feature = 24	correl = -0.0554109	descr = Position_Specific_Bin_Base_9_Base_T
cnt = 117	feature = 458	correl = 0.0660122	descr = N_Gram_GCGGC
cnt = 118	feature = 563	correl = -0.0880709	descr = N_Gram_TAAG
cnt = 119	feature = 645	correl = 0.0920003	descr = N_Gram_TGGG
cnt = 120	feature = 466	correl = -0.0778558	descr = N_Gram_GCTCC
cnt = 121	feature = 244	correl = -0.100859	descr = N_Gram_ATTT
cnt = 122	feature = 35	correl = 0.0686014	descr = Position_Specific_Bin_Base_14_Base_T
cnt = 123	feature = 453	correl = -0.0571668	descr = N_Gram_GCGA
cnt = 124	feature = 655	correl = 0.0580018	descr = N_Gram_TGTCC
cnt = 125	feature = 538	correl = 0.055444	descr = N_Gram_GTGA
cnt = 126	feature = 11	correl = 0.0715807	descr = Position_Specific_Bin_Base_2_Base_T
cnt = 127	feature = 496	correl = 0.154164	descr = N_Gram_GGCTT
cnt = 128	feature = 18	correl = 0.0753239	descr = Position_Specific_Bin_Base_5_Base_G
cnt = 129	feature = 278	correl = 0.0945637	descr = N_Gram_CATCC
cnt = 130	feature = 160	correl = -0.071104	descr = N_Gram_ACGAT
cnt = 131	feature = 51	correl = -0.0481894	descr = Gibbs_of_Target_Sequence__Pos_4_Step_1
cnt = 132	feature = 353	correl = -0.127818	descr = N_Gram_CGTCG
cnt = 133	feature = 314	correl = 0.0671655	descr = N_Gram_CCGT
cnt = 134	feature = 23	correl = 0.05953	descr = Position_Specific_Bin_Base_9_Base_G
cnt = 135	feature = 450	correl = 0.119503	descr = N_Gram_GCCT
cnt = 136	feature = 81	correl = 0.103328	descr = Xue_Structure_Feature_A101
cnt = 137	feature = 579	correl = 0.0447217	descr = N_Gram_TCAC
cnt = 138	feature = 272	correl = -0.147982	descr = N_Gram_CAGCT
cnt = 139	feature = 591	correl = 0.0648661	descr = N_Gram_TCCC
cnt = 140	feature = 597	correl = -0.0866761	descr = N_Gram_TCCGG
cnt = 141	feature = 76	correl = 0.0592468	descr = Fold_of_RNAi_Sequence_Pos_14
cnt = 142	feature = 475	correl = 0.090033	descr = N_Gram_GGAC
cnt = 143	feature = 57	correl = -0.100348	descr = Gibbs_of_Target_Sequence__Pos_13_Step_1
cnt = 144	feature = 33	correl = -0.0934854	descr = Position_Specific_Bin_Base_14_Base_A
cnt = 145	feature = 73	correl = 0.0674259	descr = Fold_of_RNAi_Sequence_Pos_11
cnt = 146	feature = 38	correl = 0.0460823	descr = Position_Specific_Bin_Base_16_Base_G
cnt = 147	feature = 649	correl = 0.0585371	descr = N_Gram_TGGT
cnt = 148	feature = 391	correl = -0.0864316	descr = N_Gram_CTTGA
cnt = 149	feature = 614	correl = -0.118725	descr = N_Gram_TCTCT
cnt = 150	feature = 79	correl = -0.0599699	descr = Xue_Structure_Feature_A110
cnt = 151	feature = 468	correl = 0.0608741	descr = N_Gram_GCTT
cnt = 152	feature = 361	correl = 0.0904271	descr = N_Gram_CTA
cnt = 153	feature = 619	correl = -0.0577328	descr = N_Gram_TCTTG
cnt = 154	feature = 557	correl = -0.0878071	descr = N_Gram_GTTTT
cnt = 155	feature = 34	correl = 0.0449651	descr = Position_Specific_Bin_Base_14_Base_C
cnt = 156	feature = 14	correl = 0.0478372	descr = Position_Specific_Bin_Base_4_Base_C
cnt = 157	feature = 8	correl = -0.072672	descr = Position_Specific_Bin_Base_2_Base_A
cnt = 158	feature = 484	correl = 0.083642	descr = N_Gram_GGCA
cnt = 159	feature = 105	correl = 0.155594	descr = Fold_of_Target_NoEndbrace_noends_Pos_18
cnt = 160	feature = 17	correl = 0.0832069	descr = Position_Specific_Bin_Base_5_Base_C
cnt = 161	feature = 72	correl = 0.0485657	descr = Fold_of_RNAi_Sequence_Pos_10
cnt = 162	feature = 265	correl = -0.0871877	descr = N_Gram_CACGA
cnt = 163	feature = 231	correl = -0.0674853	descr = N_Gram_ATGA
cnt = 164	feature = 292	correl = -0.0840023	descr = N_Gram_CCAG
cnt = 165	feature = 36	correl = -0.122514	descr = Position_Specific_Bin_Base_16_Base_A
cnt = 166	feature = 13	correl = -0.0659148	descr = Position_Specific_Bin_Base_4_Base_A
cnt = 167	feature = 478	correl = 0.102351	descr = N_Gram_GGAG
cnt = 168	feature = 274	correl = 0.133558	descr = N_Gram_CAGT
cnt = 169	feature = 535	correl = -0.0732795	descr = N_Gram_GTCT
cnt = 170	feature = 683	correl = 0.0553121	descr = N_Gram_TTGG
cnt = 171	feature = 32	correl = 0.08487	descr = Position_Specific_Bin_Base_13_Base_C
cnt = 172	feature = 28	correl = 0.136225	descr = Position_Specific_Bin_Base_12_Base_C
cnt = 173	feature = 601	correl = -0.148115	descr = N_Gram_TCCTT
cnt = 174	feature = 341	correl = 0.103406	descr = N_Gram_CGGC
cnt = 175	feature = 10	correl = -0.0614154	descr = Position_Specific_Bin_Base_2_Base_G
cnt = 176	feature = 681	correl = -0.0898801	descr = N_Gram_TTGC
cnt = 177	feature = 69	correl = 0.173695	descr = Fold_of_RNAi_Sequence_Pos_2
cnt = 178	feature = 540	correl = 0.0577975	descr = N_Gram_GTGC
cnt = 179	feature = 602	correl = -0.0785299	descr = N_Gram_TCG
cnt = 180	feature = 545	correl = 0.0783838	descr = N_Gram_GTGT
cnt = 181	feature = 677	correl = -0.0690254	descr = N_Gram_TTGA
cnt = 182	feature = 277	correl = 0.0729598	descr = N_Gram_CATC
cnt = 183	feature = 446	correl = 0.083521	descr = N_Gram_GCCG
cnt = 184	feature = 471	correl = 0.0769589	descr = N_Gram_GGAA
cnt = 185	feature = 61	correl = -0.190527	descr = Gibbs_of_Target_Sequence__Pos_18_Step_1
cnt = 186	feature = 424	correl = -0.0648451	descr = N_Gram_GATT
cnt = 187	feature = 389	correl = -0.205187	descr = N_Gram_CTTCT
cnt = 188	feature = 67	correl = 0.180286	descr = Fold_of_RNAi_Sequence_Pos_0
cnt = 189	feature = 58	correl = -0.171832	descr = Gibbs_of_Target_Sequence__Pos_14_Step_1
cnt = 190	feature = 461	correl = -0.0884055	descr = N_Gram_GCGT
cnt = 191	feature = 80	correl = 0.0709011	descr = Xue_Structure_Feature_A100
cnt = 192	feature = 60	correl = -0.114628	descr = Gibbs_of_Target_Sequence__Pos_17_Step_1
cnt = 193	feature = 691	correl = -0.0692288	descr = N_Gram_TTTCC
cnt = 194	feature = 456	correl = 0.0897644	descr = N_Gram_GCGG
cnt = 195	feature = 525	correl = -0.0847882	descr = N_Gram_GTC
cnt = 196	feature = 697	correl = -0.102371	descr = N_Gram_TTTTT
cnt = 197	feature = 248	correl = 0.137021	descr = N_Gram_CAA
cnt = 198	feature = 59	correl = -0.0532804	descr = Gibbs_of_Target_Sequence__Pos_15_Step_1
cnt = 199	feature = 662	correl = -0.0770247	descr = N_Gram_TTA
cnt = 200	feature = 531	correl = -0.0860112	descr = N_Gram_GTCG
cnt = 201	feature = 641	correl = 0.0696033	descr = N_Gram_TGGC
cnt = 202	feature = 613	correl = -0.118597	descr = N_Gram_TCTCC
cnt = 203	feature = 335	correl = 0.0598446	descr = N_Gram_CGCC
cnt = 204	feature = 578	correl = 0.0484045	descr = N_Gram_TCA
cnt = 205	feature = 83	correl = 0.0787529	descr = Xue_Structure_Feature_C110
cnt = 206	feature = 222	correl = -0.0590112	descr = N_Gram_ATC
cnt = 207	feature = 390	correl = -0.0512649	descr = N_Gram_CTTG
cnt = 208	feature = 417	correl = -0.0721812	descr = N_Gram_GAT
cnt = 209	feature = 82	correl = 0.108334	descr = Xue_Structure_Feature_C111
cnt = 210	feature = 511	correl = 0.0715981	descr = N_Gram_GGT
cnt = 211	feature = 695	correl = -0.144447	descr = N_Gram_TTTTC
cnt = 212	feature = 609	correl = -0.105703	descr = N_Gram_TCT
cnt = 213	feature = 497	correl = 0.178305	descr = N_Gram_GGG
cnt = 214	feature = 690	correl = -0.0968157	descr = N_Gram_TTTC
cnt = 215	feature = 616	correl = -0.0945642	descr = N_Gram_TCTT
cnt = 216	feature = 676	correl = -0.0521481	descr = N_Gram_TTG
cnt = 217	feature = 86	correl = 0.104148	descr = Xue_Structure_Feature_G111
cnt = 218	feature = 483	correl = 0.150884	descr = N_Gram_GGC
cnt = 219	feature = 661	correl = -0.114981	descr = N_Gram_TT
cnt = 220	feature = 64	correl = -0.179519	descr = PF_RNAi_Fold_Energy
num rows = 521
num_elements = 115141
*
optimization finished, #iter = 522
nu = 0.581742
obj = -48.366627, rho = -0.327938
nSV = 368, nBSV = 240
num rows = 58
num_elements = 12818
*
optimization finished, #iter = 46
nu = 0.520047
obj = -4.628742, rho = -0.419661
nSV = 45, nBSV = 19
*
optimization finished, #iter = 522
nu = 0.581742
obj = -48.366627, rho = -0.327938
nSV = 368, nBSV = 240
CFS merit scores = 1.335
CFS merit scores = 1.58066
CFS merit scores = 1.83405
CFS merit scores = 2.06177
CFS merit scores = 2.26281
CFS merit scores = 2.44856
CFS merit scores = 2.62071
CFS merit scores = 2.78108
CFS merit scores = 2.92982
CFS merit scores = 3.06909
CFS merit scores = 3.20077
CFS merit scores = 3.32693
CFS merit scores = 3.44785
CFS merit scores = 3.56374
CFS merit scores = 3.67475
CFS merit scores = 3.78219
CFS merit scores = 3.88643
CFS merit scores = 3.98425
CFS merit scores = 4.0788
CFS merit scores = 4.17003
CFS merit scores = 4.25756
CFS merit scores = 4.34183
CFS merit scores = 4.4238
CFS merit scores = 4.50183
CFS merit scores = 4.57742
CFS merit scores = 4.65143
CFS merit scores = 4.72417
CFS merit scores = 4.79487
CFS merit scores = 4.86341
CFS merit scores = 4.93061
CFS merit scores = 4.99526
CFS merit scores = 5.05831
CFS merit scores = 5.11878
CFS merit scores = 5.17674
CFS merit scores = 5.23118
CFS merit scores = 5.28429
CFS merit scores = 5.3355
CFS merit scores = 5.38531
CFS merit scores = 5.43242
CFS merit scores = 5.47627
CFS merit scores = 5.51868
CFS merit scores = 5.55975
CFS merit scores = 5.59941
CFS merit scores = 5.6371
CFS merit scores = 5.67228
CFS merit scores = 5.70618
CFS merit scores = 5.73778
CFS merit scores = 5.76593
CFS merit scores = 5.79294
CFS merit scores = 5.8194
CFS merit scores = 5.84566
CFS merit scores = 5.87108
CFS merit scores = 5.89473
CFS merit scores = 5.91688
CFS merit scores = 5.93825
CFS merit scores = 5.95859
CFS merit scores = 5.97821
CFS merit scores = 5.99622
CFS merit scores = 6.01422
CFS merit scores = 6.03198
CFS merit scores = 6.04621
CFS merit scores = 6.05724
CFS merit scores = 6.06811
CFS merit scores = 6.07859
CFS merit scores = 6.088
CFS merit scores = 6.09641
CFS merit scores = 6.10345
CFS merit scores = 6.10958
CFS merit scores = 6.11589
CFS merit scores = 6.12164
CFS merit scores = 6.12721
CFS merit scores = 6.13317
CFS merit scores = 6.13759
CFS merit scores = 6.14099
CFS merit scores = 6.14278
CFS merit scores = 6.14386
CFS merit scores = 6.14442
CFS merit scores = 6.14507
CFS merit scores = 6.14593
CFS merit scores = 6.14721
CFS merit scores = 6.14866
CFS merit scores = 6.14624
CFS merit scores = 6.1441
CFS merit scores = 6.14208
CFS merit scores = 6.13973
CFS merit scores = 6.13666
CFS merit scores = 6.13228
CFS merit scores = 6.12745
CFS merit scores = 6.12309
CFS merit scores = 6.11624
CFS merit scores = 6.10926
CFS merit scores = 6.10203
CFS merit scores = 6.09511
CFS merit scores = 6.08828
CFS merit scores = 6.08085
CFS merit scores = 6.07392
CFS merit scores = 6.06642
CFS merit scores = 6.05931
CFS merit scores = 6.05188
CFS merit scores = 6.04474
CFS merit scores = 6.03687
CFS merit scores = 6.02872
CFS merit scores = 6.02034
CFS merit scores = 6.01219
CFS merit scores = 6.00438
CFS merit scores = 5.99605
CFS merit scores = 5.98816
CFS merit scores = 5.97997
CFS merit scores = 5.97135
CFS merit scores = 5.96188
CFS merit scores = 5.95184
CFS merit scores = 5.94129
CFS merit scores = 5.93096
CFS merit scores = 5.92032
CFS merit scores = 5.9099
CFS merit scores = 5.8996
CFS merit scores = 5.88938
CFS merit scores = 5.87953
CFS merit scores = 5.8689
CFS merit scores = 5.85808
CFS merit scores = 5.84646
CFS merit scores = 5.83524
CFS merit scores = 5.82423
CFS merit scores = 5.81297
CFS merit scores = 5.80145
CFS merit scores = 5.78998
CFS merit scores = 5.77698
CFS merit scores = 5.76436
CFS merit scores = 5.75202
CFS merit scores = 5.74022
CFS merit scores = 5.72774
CFS merit scores = 5.71528
CFS merit scores = 5.70318
CFS merit scores = 5.69104
CFS merit scores = 5.67914
CFS merit scores = 5.66735
CFS merit scores = 5.65584
CFS merit scores = 5.64457
CFS merit scores = 5.6329
CFS merit scores = 5.62145
CFS merit scores = 5.60997
CFS merit scores = 5.59844
CFS merit scores = 5.58703
CFS merit scores = 5.57545
CFS merit scores = 5.56382
CFS merit scores = 5.55251
CFS merit scores = 5.54146
CFS merit scores = 5.5308
CFS merit scores = 5.52006
CFS merit scores = 5.50903
CFS merit scores = 5.49854
CFS merit scores = 5.4875
CFS merit scores = 5.47675
CFS merit scores = 5.46635
CFS merit scores = 5.45637
CFS merit scores = 5.44559
CFS merit scores = 5.43493
CFS merit scores = 5.4246
CFS merit scores = 5.41476
CFS merit scores = 5.40509
CFS merit scores = 5.39466
CFS merit scores = 5.38432
CFS merit scores = 5.37428
CFS merit scores = 5.36448
CFS merit scores = 5.35452
CFS merit scores = 5.34456
CFS merit scores = 5.33467
CFS merit scores = 5.32431
CFS merit scores = 5.31416
CFS merit scores = 5.30386
CFS merit scores = 5.29378
CFS merit scores = 5.28355
CFS merit scores = 5.27343
CFS merit scores = 5.26322
CFS merit scores = 5.25339
CFS merit scores = 5.24344
CFS merit scores = 5.23359
CFS merit scores = 5.22374
CFS merit scores = 5.2137
CFS merit scores = 5.2037
CFS merit scores = 5.19366
CFS merit scores = 5.18378
CFS merit scores = 5.1741
CFS merit scores = 5.16423
CFS merit scores = 5.15425
CFS merit scores = 5.1441
CFS merit scores = 5.13385
CFS merit scores = 5.12364
CFS merit scores = 5.11376
CFS merit scores = 5.10383
CFS merit scores = 5.09374
CFS merit scores = 5.08386
CFS merit scores = 5.07327
CFS merit scores = 5.06287
CFS merit scores = 5.05244
CFS merit scores = 5.04196
CFS merit scores = 5.03162
CFS merit scores = 5.02112
CFS merit scores = 5.01028
CFS merit scores = 4.99925
CFS merit scores = 4.98801
CFS merit scores = 4.97679
CFS merit scores = 4.96584
CFS merit scores = 4.95487
CFS merit scores = 4.94357
CFS merit scores = 4.93245
CFS merit scores = 4.92121
CFS merit scores = 4.91016
CFS merit scores = 4.89926
CFS merit scores = 4.88839
CFS merit scores = 4.87768
CFS merit scores = 4.86685
CFS merit scores = 4.85629
CFS merit scores = 4.8454
CFS merit scores = 4.83435
CFS merit scores = 4.82291
CFS merit scores = 4.81132
CFS merit scores = 4.79999
CFS merit scores = 4.78881
CFS merit scores = 4.77718
CFS merit scores = 4.76524
CFS merit scores = 4.75342
CFS merit scores = 4.74101
CFS merit scores = 4.72846
CFS merit scores = 4.71599
CFS merit scores = 4.70094
CFS merit scores = 4.68617
CFS merit scores = 4.67166
CFS merit scores = 4.65577
CFS merit scores = 4.64001
CFS merit scores = 4.61991
CFS merit scores = 4.59749
cnt = 1	feature = 59	correl = -0.335001	descr = Gibbs_of_Target_Sequence__Pos_20_Step_1
cnt = 2	feature = 563	correl = -0.140999	descr = N_Gram_TAAGT
cnt = 3	feature = 36	correl = 0.134421	descr = Position_Specific_Bin_Base_16_Base_C
cnt = 4	feature = 351	correl = 0.113046	descr = N_Gram_CGTTT
cnt = 5	feature = 516	correl = 0.0482489	descr = N_Gram_GTAAA
cnt = 6	feature = 594	correl = 0.0467614	descr = N_Gram_TCCGA
cnt = 7	feature = 626	correl = 0.0455699	descr = N_Gram_TGACA
cnt = 8	feature = 448	correl = 0.0443714	descr = N_Gram_GCGAG
cnt = 9	feature = 605	correl = -0.0604343	descr = N_Gram_TCGCT
cnt = 10	feature = 612	correl = 0.0562657	descr = N_Gram_TCTAC
cnt = 11	feature = 353	correl = 0.0449682	descr = N_Gram_CTAAA
cnt = 12	feature = 396	correl = -0.0682858	descr = N_Gram_GACCC
cnt = 13	feature = 160	correl = -0.0676986	descr = N_Gram_ACGCA
cnt = 14	feature = 624	correl = 0.051018	descr = N_Gram_TGAAA
cnt = 15	feature = 314	correl = 0.0730871	descr = N_Gram_CGACA
cnt = 16	feature = 545	correl = 0.0660573	descr = N_Gram_GTGTC
cnt = 17	feature = 357	correl = 0.0646514	descr = N_Gram_CTATA
cnt = 18	feature = 286	correl = 0.0837304	descr = N_Gram_CCCAC
cnt = 19	feature = 661	correl = -0.0504621	descr = N_Gram_TGTTC
cnt = 20	feature = 334	correl = 0.0495723	descr = N_Gram_CGGCC
cnt = 21	feature = 659	correl = 0.0943639	descr = N_Gram_TGTGG
cnt = 22	feature = 547	correl = 0.0885336	descr = N_Gram_GTTAA
cnt = 23	feature = 350	correl = -0.0565534	descr = N_Gram_CGTTC
cnt = 24	feature = 258	correl = 0.111347	descr = N_Gram_CAGCG
cnt = 25	feature = 386	correl = 0.0526599	descr = N_Gram_GAAAC
cnt = 26	feature = 593	correl = 0.0519979	descr = N_Gram_TCCCG
cnt = 27	feature = 324	correl = 0.0449682	descr = N_Gram_CGCCA
cnt = 28	feature = 304	correl = 0.0669317	descr = N_Gram_CCTCA
cnt = 29	feature = 606	correl = 0.0815678	descr = N_Gram_TCGGA
cnt = 30	feature = 292	correl = 0.0686314	descr = N_Gram_CCCGC
cnt = 31	feature = 508	correl = -0.0539773	descr = N_Gram_GGGTT
cnt = 32	feature = 648	correl = 0.0529725	descr = N_Gram_TGGGA
cnt = 33	feature = 211	correl = 0.0544521	descr = N_Gram_ATACA
cnt = 34	feature = 649	correl = 0.0880164	descr = N_Gram_TGGGG
cnt = 35	feature = 278	correl = -0.0570146	descr = N_Gram_CCACG
cnt = 36	feature = 536	correl = 0.0573867	descr = N_Gram_GTGCA
cnt = 37	feature = 272	correl = -0.0595348	descr = N_Gram_CATGT
cnt = 38	feature = 255	correl = 0.055695	descr = N_Gram_CACGT
cnt = 39	feature = 231	correl = 0.04675	descr = N_Gram_ATTCT
cnt = 40	feature = 322	correl = 0.0783266	descr = N_Gram_CGCAA
cnt = 41	feature = 244	correl = 0.0824092	descr = N_Gram_CAAGG
cnt = 42	feature = 510	correl = -0.0998537	descr = N_Gram_GGTAA
cnt = 43	feature = 321	correl = -0.0495078	descr = N_Gram_CGATG
cnt = 44	feature = 218	correl = -0.0564014	descr = N_Gram_ATCAT
cnt = 45	feature = 655	correl = -0.0721152	descr = N_Gram_TGTCA
cnt = 46	feature = 301	correl = -0.0541916	descr = N_Gram_CCGTC
cnt = 47	feature = 446	correl = 0.135114	descr = N_Gram_GCCTT
cnt = 48	feature = 540	correl = 0.0440189	descr = N_Gram_GTGGA
cnt = 49	feature = 544	correl = 0.0470247	descr = N_Gram_GTGTA
cnt = 50	feature = 290	correl = 0.0460393	descr = N_Gram_CCCCT
cnt = 51	feature = 399	correl = 0.0885336	descr = N_Gram_GACGG
cnt = 52	feature = 424	correl = -0.102162	descr = N_Gram_GATTT
cnt = 53	feature = 389	correl = -0.0557573	descr = N_Gram_GAAGG
cnt = 54	feature = 222	correl = 0.0596296	descr = N_Gram_ATCTG
cnt = 55	feature = 619	correl = -0.136862	descr = N_Gram_TCTTA
cnt = 56	feature = 591	correl = 0.0607957	descr = N_Gram_TCCCA
cnt = 57	feature = 492	correl = 0.132497	descr = N_Gram_GGCTT
cnt = 58	feature = 529	correl = 0.0984847	descr = N_Gram_GTCGG
cnt = 59	feature = 601	correl = 0.0801168	descr = N_Gram_TCGAC
cnt = 60	feature = 690	correl = 0.0451248	descr = N_Gram_TTTCA
cnt = 61	feature = 382	correl = 0.0573149	descr = N_Gram_CTTGG
cnt = 62	feature = 541	correl = 0.10346	descr = N_Gram_GTGGC
cnt = 63	feature = 432	correl = -0.0624977	descr = N_Gram_GCAGA
cnt = 64	feature = 580	correl = 0.0443521	descr = N_Gram_TCAAA
cnt = 65	feature = 276	correl = 0.051351	descr = N_Gram_CCAAT
cnt = 66	feature = 226	correl = -0.050257	descr = N_Gram_ATGCT
cnt = 67	feature = 342	correl = -0.0676986	descr = N_Gram_CGTAC
cnt = 68	feature = 546	correl = 0.0477341	descr = N_Gram_GTGTG
cnt = 69	feature = 367	correl = 0.0617716	descr = N_Gram_CTCGG
cnt = 70	feature = 680	correl = -0.0661787	descr = N_Gram_TTGAC
cnt = 71	feature = 303	correl = 0.0542474	descr = N_Gram_CCTAT
cnt = 72	feature = 674	correl = -0.0732794	descr = N_Gram_TTCGG
cnt = 73	feature = 233	correl = 0.0914607	descr = N_Gram_ATTGT
cnt = 74	feature = 574	correl = -0.0523682	descr = N_Gram_TAGCC
cnt = 75	feature = 392	correl = 0.075687	descr = N_Gram_GAATC
cnt = 76	feature = 602	correl = -0.112239	descr = N_Gram_TCGAG
cnt = 77	feature = 500	correl = 0.104338	descr = N_Gram_GGGCC
cnt = 78	feature = 436	correl = 0.120019	descr = N_Gram_GCATC
cnt = 79	feature = 610	correl = 0.0589902	descr = N_Gram_TCGTT
cnt = 80	feature = 681	correl = -0.0471707	descr = N_Gram_TTGAG
cnt = 81	feature = 248	correl = 0.0831468	descr = N_Gram_CACAG
cnt = 82	feature = 485	correl = 0.0887869	descr = N_Gram_GGCCC
cnt = 83	feature = 341	correl = -0.0704385	descr = N_Gram_CGTAA
cnt = 84	feature = 337	correl = 0.107255	descr = N_Gram_CGGGA
cnt = 85	feature = 641	correl = 0.0649505	descr = N_Gram_TGGAC
cnt = 86	feature = 228	correl = 0.0440098	descr = N_Gram_ATGTG
cnt = 87	feature = 340	correl = 0.0567705	descr = N_Gram_CGGTT
cnt = 88	feature = 268	correl = -0.0775616	descr = N_Gram_CATCG
cnt = 89	feature = 505	correl = 0.0672489	descr = N_Gram_GGGGC
cnt = 90	feature = 451	correl = 0.0787735	descr = N_Gram_GCGGA
cnt = 91	feature = 305	correl = -0.066356	descr = N_Gram_CCTCC
cnt = 92	feature = 375	correl = -0.12982	descr = N_Gram_CTTAT
cnt = 93	feature = 361	correl = 0.0546877	descr = N_Gram_CTCAC
cnt = 94	feature = 391	correl = -0.0494498	descr = N_Gram_GAATA
cnt = 95	feature = 394	correl = 0.0443673	descr = N_Gram_GACAC
cnt = 96	feature = 407	correl = 0.0645523	descr = N_Gram_GAGGT
cnt = 97	feature = 207	correl = -0.0726713	descr = N_Gram_AGTTT
cnt = 98	feature = 404	correl = -0.0480222	descr = N_Gram_GAGCC
cnt = 99	feature = 501	correl = 0.0775068	descr = N_Gram_GGGCG
cnt = 100	feature = 277	correl = 0.058304	descr = N_Gram_CCACC
cnt = 101	feature = 236	correl = -0.151901	descr = N_Gram_ATTTT
cnt = 102	feature = 614	correl = -0.0562052	descr = N_Gram_TCTCA
cnt = 103	feature = 241	correl = 0.0619327	descr = N_Gram_CAAAG
cnt = 104	feature = 440	correl = 0.0894919	descr = N_Gram_GCCCG
cnt = 105	feature = 525	correl = 0.0510769	descr = N_Gram_GTCCC
cnt = 106	feature = 478	correl = -0.0842352	descr = N_Gram_GGATC
cnt = 107	feature = 654	correl = 0.0589823	descr = N_Gram_TGTAA
cnt = 108	feature = 476	correl = 0.0768074	descr = N_Gram_GGAGC
cnt = 109	feature = 235	correl = -0.0597821	descr = N_Gram_ATTTG
cnt = 110	feature = 397	correl = 0.0525953	descr = N_Gram_GACCG
cnt = 111	feature = 645	correl = -0.0787881	descr = N_Gram_TGGCG
cnt = 112	feature = 274	correl = 0.053807	descr = N_Gram_CCAAA
cnt = 113	feature = 388	correl = 0.107194	descr = N_Gram_GAAGA
cnt = 114	feature = 496	correl = 0.105989	descr = N_Gram_GGGAC
cnt = 115	feature = 463	correl = 0.065488	descr = N_Gram_GCTGC
cnt = 116	feature = 466	correl = 0.0483151	descr = N_Gram_GCTTT
cnt = 117	feature = 417	correl = -0.0670206	descr = N_Gram_GATGA
cnt = 118	feature = 325	correl = 0.0934479	descr = N_Gram_CGCCG
cnt = 119	feature = 318	correl = -0.0778583	descr = N_Gram_CGAGT
cnt = 120	feature = 511	correl = 0.0456596	descr = N_Gram_GGTC
cnt = 121	feature = 283	correl = 0.0648749	descr = N_Gram_CCATC
cnt = 122	feature = 697	correl = -0.0663268	descr = N_Gram_TTTTG
cnt = 123	feature = 309	correl = -0.0859899	descr = N_Gram_CCTTC
cnt = 124	feature = 426	correl = 0.125602	descr = N_Gram_GCAA
cnt = 125	feature = 225	correl = -0.0755016	descr = N_Gram_ATGC
cnt = 126	feature = 383	correl = 0.0711122	descr = N_Gram_CTTTA
cnt = 127	feature = 267	correl = 0.10584	descr = N_Gram_CATCC
cnt = 128	feature = 504	correl = 0.0613934	descr = N_Gram_GGGGA
cnt = 129	feature = 81	correl = 0.0527181	descr = Xue_Structure_Feature_C101
cnt = 130	feature = 254	correl = -0.0749098	descr = N_Gram_CACGA
cnt = 131	feature = 209	correl = -0.102279	descr = N_Gram_ATAA
cnt = 132	feature = 252	correl = 0.0534775	descr = N_Gram_CACCT
cnt = 133	feature = 632	correl = -0.135808	descr = N_Gram_TGATT
cnt = 134	feature = 52	correl = -0.177172	descr = Gibbs_of_Target_Sequence__Pos_7_Step_1
cnt = 135	feature = 625	correl = -0.0658539	descr = N_Gram_TGAAG
cnt = 136	feature = 487	correl = 0.133509	descr = N_Gram_GGCCT
cnt = 137	feature = 30	correl = -0.125699	descr = Position_Specific_Bin_Base_12_Base_T
cnt = 138	feature = 34	correl = 0.123904	descr = Position_Specific_Bin_Base_14_Base_T
cnt = 139	feature = 497	correl = 0.11304	descr = N_Gram_GGGAG
cnt = 140	feature = 219	correl = -0.0845956	descr = N_Gram_ATCG
cnt = 141	feature = 39	correl = 0.0760799	descr = Position_Specific_Bin_Base_17_Base_G
cnt = 142	feature = 13	correl = 0.0861806	descr = Position_Specific_Bin_Base_3_Base_C
cnt = 143	feature = 527	correl = -0.103909	descr = N_Gram_GTCGA
cnt = 144	feature = 24	correl = -0.0518313	descr = Position_Specific_Bin_Base_9_Base_T
cnt = 145	feature = 32	correl = 0.114941	descr = Position_Specific_Bin_Base_13_Base_C
cnt = 146	feature = 42	correl = 0.108294	descr = Position_Specific_Bin_Base_18_Base_C
cnt = 147	feature = 514	correl = 0.0453198	descr = N_Gram_GGTT
cnt = 148	feature = 10	correl = -0.0815042	descr = Position_Specific_Bin_Base_2_Base_G
cnt = 149	feature = 531	correl = -0.0770362	descr = N_Gram_GTCTT
cnt = 150	feature = 313	correl = -0.0449112	descr = N_Gram_CGAC
cnt = 151	feature = 78	correl = 0.130657	descr = Xue_Structure_Feature_A101
cnt = 152	feature = 29	correl = 0.0954761	descr = Position_Specific_Bin_Base_12_Base_G
cnt = 153	feature = 285	correl = 0.0575112	descr = N_Gram_CCCA
cnt = 154	feature = 38	correl = 0.0721528	descr = Position_Specific_Bin_Base_17_Base_C
cnt = 155	feature = 14	correl = -0.0644476	descr = Position_Specific_Bin_Base_4_Base_A
cnt = 156	feature = 390	correl = -0.075542	descr = N_Gram_GAAGT
cnt = 157	feature = 644	correl = 0.114355	descr = N_Gram_TGGCC
cnt = 158	feature = 18	correl = 0.0744944	descr = Position_Specific_Bin_Base_5_Base_G
cnt = 159	feature = 44	correl = -0.0879745	descr = Position_Specific_Bin_Base_18_Base_T
cnt = 160	feature = 11	correl = 0.0887967	descr = Position_Specific_Bin_Base_2_Base_T
cnt = 161	feature = 590	correl = 0.077493	descr = N_Gram_TCCC
cnt = 162	feature = 539	correl = 0.108871	descr = N_Gram_GTGG
cnt = 163	feature = 82	correl = 0.0855275	descr = Xue_Structure_Feature_C010
cnt = 164	feature = 481	correl = 0.0475912	descr = N_Gram_GGCA
cnt = 165	feature = 9	correl = 0.0635599	descr = Position_Specific_Bin_Base_2_Base_C
cnt = 166	feature = 461	correl = -0.0794271	descr = N_Gram_GCTCC
cnt = 167	feature = 473	correl = 0.120945	descr = N_Gram_GGACC
cnt = 168	feature = 40	correl = -0.0779228	descr = Position_Specific_Bin_Base_17_Base_T
cnt = 169	feature = 105	correl = -0.0662083	descr = Fold_of_Target_NoBeginbrace_noends_Pos_7
cnt = 170	feature = 33	correl = -0.117847	descr = Position_Specific_Bin_Base_14_Base_A
cnt = 171	feature = 136	correl = -0.0906064	descr = N_Gram_AATC
cnt = 172	feature = 69	correl = 0.0808422	descr = Fold_of_RNAi_Sequence_Pos_9
cnt = 173	feature = 535	correl = 0.0729268	descr = N_Gram_GTGC
cnt = 174	feature = 17	correl = 0.104264	descr = Position_Specific_Bin_Base_5_Base_C
cnt = 175	feature = 291	correl = 0.0965253	descr = N_Gram_CCCG
cnt = 176	feature = 76	correl = 0.062412	descr = Xue_Structure_Feature_A111
cnt = 177	feature = 56	correl = -0.102628	descr = Gibbs_of_Target_Sequence__Pos_17_Step_1
cnt = 178	feature = 77	correl = 0.0838065	descr = Xue_Structure_Feature_A100
cnt = 179	feature = 54	correl = -0.0974245	descr = Gibbs_of_Target_Sequence__Pos_13_Step_1
cnt = 180	feature = 691	correl = -0.0655038	descr = N_Gram_TTTCC
cnt = 181	feature = 450	correl = 0.0880005	descr = N_Gram_GCGG
cnt = 182	feature = 615	correl = -0.11716	descr = N_Gram_TCTCC
cnt = 183	feature = 8	correl = -0.0555671	descr = Position_Specific_Bin_Base_2_Base_A
cnt = 184	feature = 441	correl = 0.0670364	descr = N_Gram_GCCG
cnt = 185	feature = 679	correl = -0.0585037	descr = N_Gram_TTGA
cnt = 186	feature = 234	correl = -0.107219	descr = N_Gram_ATTT
cnt = 187	feature = 35	correl = -0.112333	descr = Position_Specific_Bin_Base_16_Base_A
cnt = 188	feature = 72	correl = 0.122247	descr = Fold_of_RNAi_Sequence_Pos_12
cnt = 189	feature = 416	correl = -0.0440887	descr = N_Gram_GATG
cnt = 190	feature = 364	correl = -0.105719	descr = N_Gram_CTCCA
cnt = 191	feature = 343	correl = -0.0872262	descr = N_Gram_CGTC
cnt = 192	feature = 503	correl = 0.0659145	descr = N_Gram_GGGG
cnt = 193	feature = 677	correl = -0.139967	descr = N_Gram_TTCTT
cnt = 194	feature = 472	correl = 0.119878	descr = N_Gram_GGAC
cnt = 195	feature = 475	correl = 0.10991	descr = N_Gram_GGAG
cnt = 196	feature = 64	correl = 0.199608	descr = Fold_of_RNAi_Sequence_Pos_1
cnt = 197	feature = 28	correl = 0.139325	descr = Position_Specific_Bin_Base_12_Base_C
cnt = 198	feature = 86	correl = 0.0801244	descr = Xue_Structure_Feature_G100
cnt = 199	feature = 425	correl = 0.128276	descr = N_Gram_GCA
cnt = 200	feature = 596	correl = -0.0890113	descr = N_Gram_TCCT
cnt = 201	feature = 323	correl = 0.0672541	descr = N_Gram_CGCC
cnt = 202	feature = 643	correl = 0.0451574	descr = N_Gram_TGGC
cnt = 203	feature = 265	correl = 0.0729038	descr = N_Gram_CAT
cnt = 204	feature = 67	correl = 0.0769865	descr = Fold_of_RNAi_Sequence_Pos_4
cnt = 205	feature = 483	correl = 0.161213	descr = N_Gram_GGCC
cnt = 206	feature = 557	correl = -0.0817198	descr = N_Gram_TAA
cnt = 207	feature = 58	correl = -0.300939	descr = Gibbs_of_Target_Sequence__Pos_19_Step_1
cnt = 208	feature = 599	correl = -0.109256	descr = N_Gram_TCG
cnt = 209	feature = 308	correl = -0.0990473	descr = N_Gram_CCTT
cnt = 210	feature = 579	correl = 0.0699961	descr = N_Gram_TCA
cnt = 211	feature = 460	correl = -0.055655	descr = N_Gram_GCTC
cnt = 212	feature = 509	correl = 0.0678959	descr = N_Gram_GGT
cnt = 213	feature = 73	correl = 0.0923377	descr = Fold_of_RNAi_Sequence_Pos_13
cnt = 214	feature = 57	correl = -0.175519	descr = Gibbs_of_Target_Sequence__Pos_18_Step_1
cnt = 215	feature = 695	correl = -0.15477	descr = N_Gram_TTTT
cnt = 216	feature = 623	correl = -0.0742621	descr = N_Gram_TGA
cnt = 217	feature = 66	correl = 0.0894178	descr = Fold_of_RNAi_Sequence_Pos_3
cnt = 218	feature = 284	correl = 0.0495362	descr = N_Gram_CCC
cnt = 219	feature = 494	correl = 0.133216	descr = N_Gram_GGGA
cnt = 220	feature = 640	correl = 0.0942792	descr = N_Gram_TGG
cnt = 221	feature = 80	correl = 0.115545	descr = Xue_Structure_Feature_C110
cnt = 222	feature = 578	correl = -0.114723	descr = N_Gram_TC
cnt = 223	feature = 237	correl = 0.108921	descr = N_Gram_CA
cnt = 224	feature = 336	correl = 0.147416	descr = N_Gram_CGGG
cnt = 225	feature = 79	correl = 0.0735233	descr = Xue_Structure_Feature_C111
cnt = 226	feature = 468	correl = 0.141089	descr = N_Gram_GGA
cnt = 227	feature = 437	correl = 0.0671955	descr = N_Gram_GCC
cnt = 228	feature = 327	correl = 0.0908169	descr = N_Gram_CGG
cnt = 229	feature = 662	correl = -0.130387	descr = N_Gram_TT
cnt = 230	feature = 61	correl = -0.150091	descr = PF_RNAi_Fold_5'Free_Count
cnt = 231	feature = 467	correl = 0.168089	descr = N_Gram_GG
cnt = 232	feature = 60	correl = -0.186888	descr = PF_RNAi_Fold_Energy
num rows = 521
num_elements = 121393
*
optimization finished, #iter = 522
nu = 0.558813
obj = -46.191318, rho = -0.322012
nSV = 356, nBSV = 234
num rows = 58
num_elements = 13514
*
optimization finished, #iter = 52
nu = 0.612616
obj = -5.553583, rho = -0.330714
nSV = 48, nBSV = 21
*
optimization finished, #iter = 522
nu = 0.558813
obj = -46.191318, rho = -0.322012
nSV = 356, nBSV = 234
CFS merit scores = 1.32688
CFS merit scores = 1.56726
CFS merit scores = 1.82408
CFS merit scores = 2.05068
CFS merit scores = 2.24951
CFS merit scores = 2.42785
CFS merit scores = 2.58425
CFS merit scores = 2.72171
CFS merit scores = 2.84731
CFS merit scores = 2.95652
CFS merit scores = 3.05815
CFS merit scores = 3.14662
CFS merit scores = 3.229
CFS merit scores = 3.30107
CFS merit scores = 3.36274
CFS merit scores = 3.41632
CFS merit scores = 3.46811
CFS merit scores = 3.51682
CFS merit scores = 3.54842
CFS merit scores = 3.57658
CFS merit scores = 3.60626
CFS merit scores = 3.62516
CFS merit scores = 3.64643
CFS merit scores = 3.66124
CFS merit scores = 3.67919
CFS merit scores = 3.69156
CFS merit scores = 3.7055
CFS merit scores = 3.71778
CFS merit scores = 3.72869
CFS merit scores = 3.73326
CFS merit scores = 3.7324
CFS merit scores = 3.73416
CFS merit scores = 3.73155
CFS merit scores = 3.73059
CFS merit scores = 3.72696
CFS merit scores = 3.72092
CFS merit scores = 3.71185
CFS merit scores = 3.70368
CFS merit scores = 3.68212
CFS merit scores = 3.64935
cnt = 1	feature = 64	correl = -0.326885	descr = Gibbs_of_Target_Sequence__Pos_20_Step_1
cnt = 2	feature = 28	correl = -0.110489	descr = Position_Specific_Bin_Base_12_Base_A
cnt = 3	feature = 54	correl = -0.123644	descr = Gibbs_of_Target_Sequence__Pos_6_Step_1
cnt = 4	feature = 222	correl = -0.138499	descr = N_Gram_ATAAG
cnt = 5	feature = 645	correl = 0.068652	descr = N_Gram_TGTGA
cnt = 6	feature = 466	correl = 0.0553326	descr = N_Gram_GCTTT
cnt = 7	feature = 308	correl = 0.0449028	descr = N_Gram_CCGCA
cnt = 8	feature = 416	correl = 0.066287	descr = N_Gram_GATAT
cnt = 9	feature = 303	correl = 0.051928	descr = N_Gram_CCCGC
cnt = 10	feature = 450	correl = 0.0442697	descr = N_Gram_GCGAG
cnt = 11	feature = 605	correl = -0.0985684	descr = N_Gram_TCTCA
cnt = 12	feature = 633	correl = 0.18328	descr = N_Gram_TGGCT
cnt = 13	feature = 267	correl = 0.0581254	descr = N_Gram_CACCG
cnt = 14	feature = 461	correl = -0.0732129	descr = N_Gram_GCTCC
cnt = 15	feature = 272	correl = 0.0482376	descr = N_Gram_CACT
cnt = 16	feature = 32	correl = -0.0542111	descr = Position_Specific_Bin_Base_13_Base_A
cnt = 17	feature = 541	correl = 0.0595992	descr = N_Gram_GTTG
cnt = 18	feature = 10	correl = -0.0802303	descr = Position_Specific_Bin_Base_2_Base_G
cnt = 19	feature = 661	correl = -0.0440948	descr = N_Gram_TTCCG
cnt = 20	feature = 417	correl = -0.116362	descr = N_Gram_GATC
cnt = 21	feature = 391	correl = 0.102901	descr = N_Gram_CTTTG
cnt = 22	feature = 73	correl = 0.0906147	descr = Fold_of_RNAi_Sequence_Pos_9
cnt = 23	feature = 599	correl = -0.0481308	descr = N_Gram_TCGGG
cnt = 24	feature = 86	correl = 0.0848042	descr = Xue_Structure_Feature_C101
cnt = 25	feature = 11	correl = 0.0601134	descr = Position_Specific_Bin_Base_2_Base_T
cnt = 26	feature = 218	correl = 0.0686179	descr = N_Gram_AGTTG
cnt = 27	feature = 497	correl = 0.145706	descr = N_Gram_GGGC
cnt = 28	feature = 105	correl = 0.100374	descr = Fold_of_Target_NoEndbrace_noends_Pos_13
cnt = 29	feature = 72	correl = 0.0811179	descr = Fold_of_RNAi_Sequence_Pos_6
cnt = 30	feature = 545	correl = -0.0447023	descr = N_Gram_GTTT
cnt = 31	feature = 82	correl = 0.0494186	descr = Xue_Structure_Feature_A100
cnt = 32	feature = 14	correl = -0.068026	descr = Position_Specific_Bin_Base_4_Base_A
cnt = 33	feature = 61	correl = -0.122222	descr = Gibbs_of_Target_Sequence__Pos_17_Step_1
cnt = 34	feature = 57	correl = -0.0824215	descr = Gibbs_of_Target_Sequence__Pos_13_Step_1
cnt = 35	feature = 59	correl = -0.0485392	descr = Gibbs_of_Target_Sequence__Pos_15_Step_1
cnt = 36	feature = 81	correl = -0.0515979	descr = Xue_Structure_Feature_A110
cnt = 37	feature = 547	correl = -0.0749633	descr = N_Gram_TA
cnt = 38	feature = 80	correl = 0.0454459	descr = Xue_Structure_Feature_A111
cnt = 39	feature = 460	correl = -0.0542849	descr = N_Gram_GCTC
cnt = 40	feature = 77	correl = 0.086522	descr = Fold_of_RNAi_Sequence_Pos_14
num rows = 521
num_elements = 21361
*
optimization finished, #iter = 279
nu = 0.670612
obj = -59.881025, rho = -0.404396
nSV = 365, nBSV = 332
num rows = 58
num_elements = 2378
*
optimization finished, #iter = 31
nu = 0.736796
obj = -7.148681, rho = -0.444726
nSV = 46, nBSV = 38
*
optimization finished, #iter = 279
nu = 0.670612
obj = -59.881025, rho = -0.404396
nSV = 365, nBSV = 332
CFS merit scores = 1.22528
CFS merit scores = 1.54472
CFS merit scores = 1.81919
CFS merit scores = 2.05273
CFS merit scores = 2.26242
CFS merit scores = 2.45453
CFS merit scores = 2.63174
CFS merit scores = 2.79626
CFS merit scores = 2.9485
CFS merit scores = 3.0921
CFS merit scores = 3.22603
CFS merit scores = 3.35219
CFS merit scores = 3.4721
CFS merit scores = 3.58608
CFS merit scores = 3.69438
CFS merit scores = 3.79821
CFS merit scores = 3.89818
CFS merit scores = 3.99454
CFS merit scores = 4.0878
CFS merit scores = 4.17873
CFS merit scores = 4.26615
CFS merit scores = 4.35007
CFS merit scores = 4.43099
CFS merit scores = 4.50926
CFS merit scores = 4.58547
CFS merit scores = 4.65842
CFS merit scores = 4.72995
CFS merit scores = 4.79978
CFS merit scores = 4.86771
CFS merit scores = 4.93436
CFS merit scores = 4.99863
CFS merit scores = 5.0605
CFS merit scores = 5.11874
CFS merit scores = 5.17519
CFS merit scores = 5.22889
CFS merit scores = 5.28005
CFS merit scores = 5.32854
CFS merit scores = 5.37072
CFS merit scores = 5.41029
CFS merit scores = 5.44846
CFS merit scores = 5.47837
CFS merit scores = 5.50039
CFS merit scores = 5.52251
CFS merit scores = 5.54356
CFS merit scores = 5.56425
CFS merit scores = 5.58361
CFS merit scores = 5.60049
CFS merit scores = 5.61701
CFS merit scores = 5.63208
CFS merit scores = 5.64332
CFS merit scores = 5.65244
CFS merit scores = 5.65906
CFS merit scores = 5.66559
CFS merit scores = 5.67296
CFS merit scores = 5.68121
CFS merit scores = 5.68829
CFS merit scores = 5.69286
CFS merit scores = 5.69631
CFS merit scores = 5.69947
CFS merit scores = 5.70229
CFS merit scores = 5.70558
CFS merit scores = 5.70963
CFS merit scores = 5.71298
CFS merit scores = 5.71616
CFS merit scores = 5.7196
CFS merit scores = 5.72284
CFS merit scores = 5.72542
CFS merit scores = 5.72851
CFS merit scores = 5.73132
CFS merit scores = 5.73358
CFS merit scores = 5.73458
CFS merit scores = 5.73571
CFS merit scores = 5.73632
CFS merit scores = 5.73753
CFS merit scores = 5.7378
CFS merit scores = 5.73852
CFS merit scores = 5.73839
CFS merit scores = 5.73807
CFS merit scores = 5.73708
CFS merit scores = 5.73676
CFS merit scores = 5.73667
CFS merit scores = 5.73516
CFS merit scores = 5.73243
CFS merit scores = 5.73017
CFS merit scores = 5.72691
CFS merit scores = 5.72282
CFS merit scores = 5.7179
CFS merit scores = 5.71278
CFS merit scores = 5.7066
CFS merit scores = 5.70021
CFS merit scores = 5.69327
CFS merit scores = 5.68706
CFS merit scores = 5.68001
CFS merit scores = 5.67233
CFS merit scores = 5.6651
CFS merit scores = 5.65822
CFS merit scores = 5.65119
CFS merit scores = 5.64402
CFS merit scores = 5.6368
CFS merit scores = 5.62969
CFS merit scores = 5.62219
CFS merit scores = 5.61384
CFS merit scores = 5.60553
CFS merit scores = 5.59648
CFS merit scores = 5.58772
CFS merit scores = 5.57839
CFS merit scores = 5.56908
CFS merit scores = 5.55973
CFS merit scores = 5.55043
CFS merit scores = 5.54099
CFS merit scores = 5.53218
CFS merit scores = 5.5238
CFS merit scores = 5.51499
CFS merit scores = 5.50644
CFS merit scores = 5.49822
CFS merit scores = 5.49033
CFS merit scores = 5.48207
CFS merit scores = 5.47419
CFS merit scores = 5.4663
CFS merit scores = 5.45781
CFS merit scores = 5.44996
CFS merit scores = 5.44215
CFS merit scores = 5.4339
CFS merit scores = 5.42571
CFS merit scores = 5.41736
CFS merit scores = 5.40947
CFS merit scores = 5.40105
CFS merit scores = 5.39286
CFS merit scores = 5.38449
CFS merit scores = 5.37609
CFS merit scores = 5.36757
CFS merit scores = 5.3594
CFS merit scores = 5.35118
CFS merit scores = 5.3432
CFS merit scores = 5.33546
CFS merit scores = 5.32781
CFS merit scores = 5.32048
CFS merit scores = 5.31356
CFS merit scores = 5.30568
CFS merit scores = 5.29787
CFS merit scores = 5.29032
CFS merit scores = 5.28296
CFS merit scores = 5.27554
CFS merit scores = 5.26825
CFS merit scores = 5.2611
CFS merit scores = 5.25343
CFS merit scores = 5.24608
CFS merit scores = 5.2383
CFS merit scores = 5.23042
CFS merit scores = 5.22253
CFS merit scores = 5.21472
CFS merit scores = 5.20696
CFS merit scores = 5.19938
CFS merit scores = 5.19117
CFS merit scores = 5.18249
CFS merit scores = 5.17375
CFS merit scores = 5.16534
CFS merit scores = 5.15645
CFS merit scores = 5.14775
CFS merit scores = 5.1391
CFS merit scores = 5.13077
CFS merit scores = 5.1228
CFS merit scores = 5.11415
CFS merit scores = 5.10568
CFS merit scores = 5.09723
CFS merit scores = 5.08875
CFS merit scores = 5.08018
CFS merit scores = 5.07191
CFS merit scores = 5.06341
CFS merit scores = 5.055
CFS merit scores = 5.04647
CFS merit scores = 5.03812
CFS merit scores = 5.02941
CFS merit scores = 5.02104
CFS merit scores = 5.01215
CFS merit scores = 5.00329
CFS merit scores = 4.99452
CFS merit scores = 4.98604
CFS merit scores = 4.97767
CFS merit scores = 4.96856
CFS merit scores = 4.95954
CFS merit scores = 4.95028
CFS merit scores = 4.94068
CFS merit scores = 4.93133
CFS merit scores = 4.92211
CFS merit scores = 4.91257
CFS merit scores = 4.90325
CFS merit scores = 4.89373
CFS merit scores = 4.88441
CFS merit scores = 4.87464
CFS merit scores = 4.86457
CFS merit scores = 4.85448
CFS merit scores = 4.84465
CFS merit scores = 4.83468
CFS merit scores = 4.82456
CFS merit scores = 4.81437
CFS merit scores = 4.80377
CFS merit scores = 4.79217
CFS merit scores = 4.78073
CFS merit scores = 4.76948
CFS merit scores = 4.75749
CFS merit scores = 4.74488
CFS merit scores = 4.73138
CFS merit scores = 4.71819
CFS merit scores = 4.70336
CFS merit scores = 4.68797
CFS merit scores = 4.67286
CFS merit scores = 4.65797
CFS merit scores = 4.64231
CFS merit scores = 4.62592
CFS merit scores = 4.6088
CFS merit scores = 4.58485
cnt = 1	feature = 678	correl = -0.225281	descr = N_Gram_TTCTC
cnt = 2	feature = 67	correl = 0.157007	descr = Fold_of_RNAi_Sequence_Pos_0
cnt = 3	feature = 52	correl = -0.119077	descr = Gibbs_of_Target_Sequence__Pos_6_Step_1
cnt = 4	feature = 313	correl = 0.108045	descr = N_Gram_CCTCA
cnt = 5	feature = 353	correl = 0.0785541	descr = N_Gram_CGTGG
cnt = 6	feature = 473	correl = 0.114234	descr = N_Gram_GGAAA
cnt = 7	feature = 160	correl = 0.0448498	descr = N_Gram_ACAGC
cnt = 8	feature = 324	correl = 0.0883378	descr = N_Gram_CGACT
cnt = 9	feature = 219	correl = 0.0883378	descr = N_Gram_AGTTA
cnt = 10	feature = 416	correl = 0.0455868	descr = N_Gram_GATAC
cnt = 11	feature = 674	correl = 0.0442881	descr = N_Gram_TTCGA
cnt = 12	feature = 552	correl = 0.0847243	descr = N_Gram_GTTCC
cnt = 13	feature = 82	correl = -0.0574263	descr = Xue_Structure_Feature_A010
cnt = 14	feature = 244	correl = 0.0730959	descr = N_Gram_ATGGG
cnt = 15	feature = 235	correl = -0.0492413	descr = N_Gram_ATCGC
cnt = 16	feature = 361	correl = 0.0857534	descr = N_Gram_CTATT
cnt = 17	feature = 578	correl = 0.0750185	descr = N_Gram_TATAT
cnt = 18	feature = 641	correl = 0.0884103	descr = N_Gram_TGGAG
cnt = 19	feature = 322	correl = -0.0492413	descr = N_Gram_CGACC
cnt = 20	feature = 303	correl = 0.0684582	descr = N_Gram_CCCGC
cnt = 21	feature = 267	correl = -0.0447454	descr = N_Gram_CACCC
cnt = 22	feature = 209	correl = 0.10018	descr = N_Gram_AGGGG
cnt = 23	feature = 394	correl = -0.0442622	descr = N_Gram_GAAGG
cnt = 24	feature = 225	correl = 0.0542735	descr = N_Gram_ATACA
cnt = 25	feature = 555	correl = 0.0445252	descr = N_Gram_GTTGC
cnt = 26	feature = 407	correl = -0.0480842	descr = N_Gram_GAGCC
cnt = 27	feature = 321	correl = 0.0729367	descr = N_Gram_CGACA
cnt = 28	feature = 520	correl = 0.0549401	descr = N_Gram_GGTGC
cnt = 29	feature = 610	correl = 0.0648799	descr = N_Gram_TCGGA
cnt = 30	feature = 351	correl = 0.070128	descr = N_Gram_CGTGA
cnt = 31	feature = 391	correl = 0.0525049	descr = N_Gram_GAAAC
cnt = 32	feature = 579	correl = 0.0624687	descr = N_Gram_TATGT
cnt = 33	feature = 649	correl = 0.0460523	descr = N_Gram_TGGGT
cnt = 34	feature = 207	correl = -0.0651342	descr = N_Gram_AGGCT
cnt = 35	feature = 396	correl = 0.0527757	descr = N_Gram_GAATC
cnt = 36	feature = 272	correl = 0.0966225	descr = N_Gram_CACTC
cnt = 37	feature = 424	correl = -0.0691849	descr = N_Gram_GATTT
cnt = 38	feature = 456	correl = 0.0575207	descr = N_Gram_GCGGG
cnt = 39	feature = 451	correl = -0.0771366	descr = N_Gram_GCGAC
cnt = 40	feature = 304	correl = 0.0702418	descr = N_Gram_CCCGG
cnt = 41	feature = 440	correl = -0.0510814	descr = N_Gram_GCCAA
cnt = 42	feature = 510	correl = 0.0877997	descr = N_Gram_GGGGC
cnt = 43	feature = 623	correl = -0.12972	descr = N_Gram_TCTTA
cnt = 44	feature = 653	correl = 0.0587498	descr = N_Gram_TGTAA
cnt = 45	feature = 647	correl = 0.0511865	descr = N_Gram_TGGGA
cnt = 46	feature = 228	correl = 0.0463331	descr = N_Gram_ATAGC
cnt = 47	feature = 600	correl = -0.0649711	descr = N_Gram_TCCGC
cnt = 48	feature = 236	correl = -0.097297	descr = N_Gram_ATCGG
cnt = 49	feature = 450	correl = 0.132646	descr = N_Gram_GCCTT
cnt = 50	feature = 512	correl = 0.0448498	descr = N_Gram_GGGGT
cnt = 51	feature = 312	correl = 0.0784148	descr = N_Gram_CCGTG
cnt = 52	feature = 601	correl = -0.0849159	descr = N_Gram_TCCGG
cnt = 53	feature = 290	correl = 0.0476934	descr = N_Gram_CCAAT
cnt = 54	feature = 392	correl = 0.100755	descr = N_Gram_GAAAG
cnt = 55	feature = 597	correl = 0.0606099	descr = N_Gram_TCCCA
cnt = 56	feature = 291	correl = -0.0450395	descr = N_Gram_CCACG
cnt = 57	feature = 336	correl = 0.057566	descr = N_Gram_CGGAC
cnt = 58	feature = 432	correl = 0.0824809	descr = N_Gram_GCACT
cnt = 59	feature = 690	correl = -0.0539225	descr = N_Gram_TTGTA
cnt = 60	feature = 631	correl = -0.0444781	descr = N_Gram_TGATC
cnt = 61	feature = 497	correl = 0.153635	descr = N_Gram_GGCTT
cnt = 62	feature = 417	correl = 0.075923	descr = N_Gram_GATAT
cnt = 63	feature = 494	correl = 0.0748259	descr = N_Gram_GGCGC
cnt = 64	feature = 540	correl = 0.047812	descr = N_Gram_GTGAC
cnt = 65	feature = 683	correl = -0.0663177	descr = N_Gram_TTGAC
cnt = 66	feature = 574	correl = 0.0802415	descr = N_Gram_TAGCA
cnt = 67	feature = 563	correl = 0.0605012	descr = N_Gram_TAAAT
cnt = 68	feature = 211	correl = 0.0755699	descr = N_Gram_AGGTT
cnt = 69	feature = 483	correl = -0.0892388	descr = N_Gram_GGATC
cnt = 70	feature = 695	correl = -0.045038	descr = N_Gram_TTTCG
cnt = 71	feature = 609	correl = -0.0492413	descr = N_Gram_TCGCA
cnt = 72	feature = 487	correl = 0.0854986	descr = N_Gram_GGCAT
cnt = 73	feature = 691	correl = 0.0843309	descr = N_Gram_TTGTG
cnt = 74	feature = 580	correl = -0.0568288	descr = N_Gram_TATTC
cnt = 75	feature = 363	correl = 0.0649461	descr = N_Gram_CTCAA
cnt = 76	feature = 446	correl = 0.0580428	descr = N_Gram_GCCGC
cnt = 77	feature = 364	correl = 0.0682814	descr = N_Gram_CTCAC
cnt = 78	feature = 654	correl = -0.0614479	descr = N_Gram_TGTCA
cnt = 79	feature = 281	correl = 0.129518	descr = N_Gram_CAGTG
cnt = 80	feature = 511	correl = 0.0756844	descr = N_Gram_GGGGG
cnt = 81	feature = 278	correl = 0.0832083	descr = N_Gram_CAGGA
cnt = 82	feature = 612	correl = -0.0487143	descr = N_Gram_TCGTC
cnt = 83	feature = 466	correl = 0.0652103	descr = N_Gram_GCTGC
cnt = 84	feature = 478	correl = 0.0981411	descr = N_Gram_GGACG
cnt = 85	feature = 286	correl = 0.0786939	descr = N_Gram_CATCT
cnt = 86	feature = 632	correl = -0.117916	descr = N_Gram_TGATT
cnt = 87	feature = 593	correl = 0.0584476	descr = N_Gram_TCCAA
cnt = 88	feature = 399	correl = 0.0523441	descr = N_Gram_GACCG
cnt = 89	feature = 375	correl = 0.0453749	descr = N_Gram_CTGTG
cnt = 90	feature = 553	correl = -0.07825	descr = N_Gram_GTTCT
cnt = 91	feature = 505	correl = 0.10175	descr = N_Gram_GGGCC
cnt = 92	feature = 525	correl = -0.0627469	descr = N_Gram_GTATC
cnt = 93	feature = 467	correl = 0.0799764	descr = N_Gram_GCTGG
cnt = 94	feature = 226	correl = -0.0793273	descr = N_Gram_ATACT
cnt = 95	feature = 341	correl = 0.107999	descr = N_Gram_CGGGA
cnt = 96	feature = 481	correl = 0.106159	descr = N_Gram_GGAGC
cnt = 97	feature = 546	correl = 0.0774851	descr = N_Gram_GTGGT
cnt = 98	feature = 645	correl = 0.146803	descr = N_Gram_TGGCT
cnt = 99	feature = 441	correl = 0.0978444	descr = N_Gram_GCCAG
cnt = 100	feature = 404	correl = -0.0768158	descr = N_Gram_GACTG
cnt = 101	feature = 596	correl = 0.0638738	descr = N_Gram_TCCC
cnt = 102	feature = 274	correl = 0.0834702	descr = N_Gram_CAGCA
cnt = 103	feature = 327	correl = -0.0450845	descr = N_Gram_CGAT
cnt = 104	feature = 280	correl = 0.0815473	descr = N_Gram_CAGTA
cnt = 105	feature = 30	correl = -0.102017	descr = Position_Specific_Bin_Base_12_Base_T
cnt = 106	feature = 276	correl = -0.139525	descr = N_Gram_CAGCT
cnt = 107	feature = 545	correl = 0.112764	descr = N_Gram_GTGGC
cnt = 108	feature = 500	correl = 0.0518907	descr = N_Gram_GGGAA
cnt = 109	feature = 529	correl = -0.0531036	descr = N_Gram_GTCC
cnt = 110	feature = 504	correl = 0.0756844	descr = N_Gram_GGGCA
cnt = 111	feature = 373	correl = 0.0498909	descr = N_Gram_CTGGA
cnt = 112	feature = 357	correl = 0.0501379	descr = N_Gram_CTA
cnt = 113	feature = 606	correl = -0.0612843	descr = N_Gram_TCGA
cnt = 114	feature = 248	correl = 0.0458093	descr = N_Gram_ATTG
cnt = 115	feature = 643	correl = 0.102589	descr = N_Gram_TGGCC
cnt = 116	feature = 557	correl = -0.0534548	descr = N_Gram_GTTGT
cnt = 117	feature = 39	correl = -0.0748419	descr = Position_Specific_Bin_Base_17_Base_A
cnt = 118	feature = 10	correl = 0.0723508	descr = Position_Specific_Bin_Base_3_Base_C
cnt = 119	feature = 26	correl = -0.0802373	descr = Position_Specific_Bin_Base_11_Base_G
cnt = 120	feature = 14	correl = -0.1502	descr = Position_Specific_Bin_Base_5_Base_A
cnt = 121	feature = 36	correl = 0.059702	descr = Position_Specific_Bin_Base_15_Base_T
cnt = 122	feature = 594	correl = -0.0477594	descr = N_Gram_TCCAC
cnt = 123	feature = 426	correl = 0.124267	descr = N_Gram_GCAA
cnt = 124	feature = 390	correl = 0.0849416	descr = N_Gram_GAAA
cnt = 125	feature = 342	correl = 0.128717	descr = N_Gram_CGGGC
cnt = 126	feature = 206	correl = 0.102113	descr = N_Gram_AGGCG
cnt = 127	feature = 23	correl = -0.0806504	descr = Position_Specific_Bin_Base_9_Base_T
cnt = 128	feature = 54	correl = -0.0557335	descr = Gibbs_of_Target_Sequence__Pos_8_Step_1
cnt = 129	feature = 265	correl = 0.0621859	descr = N_Gram_CACC
cnt = 130	feature = 435	correl = 0.0498434	descr = N_Gram_GCAGT
cnt = 131	feature = 77	correl = 0.0676704	descr = Fold_of_RNAi_Sequence_Pos_15
cnt = 132	feature = 616	correl = -0.0997089	descr = N_Gram_TCTCA
cnt = 133	feature = 33	correl = -0.113363	descr = Position_Specific_Bin_Base_14_Base_A
cnt = 134	feature = 29	correl = 0.0813304	descr = Position_Specific_Bin_Base_12_Base_G
cnt = 135	feature = 492	correl = 0.132646	descr = N_Gram_GGCCT
cnt = 136	feature = 24	correl = -0.0453259	descr = Position_Specific_Bin_Base_10_Base_G
cnt = 137	feature = 136	correl = 0.0516237	descr = N_Gram_AACAT
cnt = 138	feature = 501	correl = 0.105734	descr = N_Gram_GGGAC
cnt = 139	feature = 475	correl = 0.053315	descr = N_Gram_GGAAG
cnt = 140	feature = 536	correl = -0.081874	descr = N_Gram_GTCT
cnt = 141	feature = 32	correl = 0.130268	descr = Position_Specific_Bin_Base_13_Base_C
cnt = 142	feature = 105	correl = 0.0534014	descr = Fold_of_Target_NoEndbrace_noends_Pos_15
cnt = 143	feature = 44	correl = 0.109365	descr = Position_Specific_Bin_Base_18_Base_C
cnt = 144	feature = 619	correl = -0.117051	descr = N_Gram_TCTCT
cnt = 145	feature = 468	correl = 0.0850152	descr = N_Gram_GCTT
cnt = 146	feature = 13	correl = 0.0510965	descr = Position_Specific_Bin_Base_4_Base_T
cnt = 147	feature = 35	correl = -0.047612	descr = Position_Specific_Bin_Base_15_Base_G
cnt = 148	feature = 334	correl = 0.0663428	descr = N_Gram_CGGA
cnt = 149	feature = 350	correl = 0.132061	descr = N_Gram_CGTG
cnt = 150	feature = 539	correl = 0.0467646	descr = N_Gram_GTGA
cnt = 151	feature = 700	correl = -0.127815	descr = N_Gram_TTTTC
cnt = 152	feature = 72	correl = 0.102086	descr = Fold_of_RNAi_Sequence_Pos_9
cnt = 153	feature = 8	correl = 0.0882388	descr = Position_Specific_Bin_Base_2_Base_C
cnt = 154	feature = 388	correl = -0.0526176	descr = N_Gram_CTTTC
cnt = 155	feature = 547	correl = 0.0680015	descr = N_Gram_GTGT
cnt = 156	feature = 79	correl = -0.0717641	descr = Xue_Structure_Feature_A110
cnt = 157	feature = 17	correl = -0.1439	descr = Position_Specific_Bin_Base_6_Base_A
cnt = 158	feature = 81	correl = 0.112098	descr = Xue_Structure_Feature_A101
cnt = 159	feature = 38	correl = 0.154993	descr = Position_Specific_Bin_Base_16_Base_C
cnt = 160	feature = 697	correl = -0.0585	descr = N_Gram_TTTG
cnt = 161	feature = 28	correl = 0.140363	descr = Position_Specific_Bin_Base_12_Base_C
cnt = 162	feature = 12	correl = 0.0472081	descr = Position_Specific_Bin_Base_4_Base_C
cnt = 163	feature = 277	correl = 0.0606058	descr = N_Gram_CAGG
cnt = 164	feature = 541	correl = 0.0443085	descr = N_Gram_GTGC
cnt = 165	feature = 18	correl = 0.128532	descr = Position_Specific_Bin_Base_6_Base_C
cnt = 166	feature = 237	correl = -0.064906	descr = N_Gram_ATCTC
cnt = 167	feature = 681	correl = -0.0861382	descr = N_Gram_TTGA
cnt = 168	feature = 496	correl = 0.0791347	descr = N_Gram_GGCT
cnt = 169	feature = 234	correl = -0.0759074	descr = N_Gram_ATCG
cnt = 170	feature = 448	correl = 0.0766245	descr = N_Gram_GCCT
cnt = 171	feature = 61	correl = -0.19477	descr = Gibbs_of_Target_Sequence__Pos_18_Step_1
cnt = 172	feature = 73	correl = 0.0525042	descr = Fold_of_RNAi_Sequence_Pos_11
cnt = 173	feature = 11	correl = -0.054391	descr = Position_Specific_Bin_Base_4_Base_A
cnt = 174	feature = 59	correl = -0.0526008	descr = Gibbs_of_Target_Sequence__Pos_15_Step_1
cnt = 175	feature = 80	correl = 0.0530725	descr = Xue_Structure_Feature_A100
cnt = 176	feature = 86	correl = 0.0468023	descr = Xue_Structure_Feature_C011
cnt = 177	feature = 602	correl = -0.0962677	descr = N_Gram_TCCT
cnt = 178	feature = 382	correl = -0.0452868	descr = N_Gram_CTTG
cnt = 179	feature = 57	correl = -0.0881619	descr = Gibbs_of_Target_Sequence__Pos_13_Step_1
cnt = 180	feature = 662	correl = -0.0606262	descr = N_Gram_TTA
cnt = 181	feature = 509	correl = 0.0541443	descr = N_Gram_GGGGA
cnt = 182	feature = 544	correl = 0.0999848	descr = N_Gram_GTGG
cnt = 183	feature = 56	correl = 0.0660343	descr = Gibbs_of_Target_Sequence__Pos_12_Step_1
cnt = 184	feature = 472	correl = 0.0772817	descr = N_Gram_GGAA
cnt = 185	feature = 702	correl = -0.104708	descr = N_Gram_TTTTT
cnt = 186	feature = 309	correl = 0.109583	descr = N_Gram_CCGGG
cnt = 187	feature = 76	correl = 0.0654704	descr = Fold_of_RNAi_Sequence_Pos_14
cnt = 188	feature = 476	correl = 0.0898354	descr = N_Gram_GGAC
cnt = 189	feature = 599	correl = -0.0542676	descr = N_Gram_TCCG
cnt = 190	feature = 69	correl = 0.144874	descr = Fold_of_RNAi_Sequence_Pos_2
cnt = 191	feature = 58	correl = -0.201419	descr = Gibbs_of_Target_Sequence__Pos_14_Step_1
cnt = 192	feature = 60	correl = -0.111311	descr = Gibbs_of_Target_Sequence__Pos_17_Step_1
cnt = 193	feature = 605	correl = -0.0786267	descr = N_Gram_TCG
cnt = 194	feature = 425	correl = 0.12695	descr = N_Gram_GCA
cnt = 195	feature = 626	correl = -0.0926296	descr = N_Gram_TGA
cnt = 196	feature = 516	correl = 0.0732941	descr = N_Gram_GGT
cnt = 197	feature = 460	correl = 0.0474591	descr = N_Gram_GCT
cnt = 198	feature = 405	correl = 0.0644775	descr = N_Gram_GAG
cnt = 199	feature = 503	correl = 0.139264	descr = N_Gram_GGGC
cnt = 200	feature = 615	correl = -0.203329	descr = N_Gram_TCTC
cnt = 201	feature = 254	correl = 0.0741285	descr = N_Gram_CA
cnt = 202	feature = 222	correl = -0.0966907	descr = N_Gram_AT
cnt = 203	feature = 508	correl = 0.0940687	descr = N_Gram_GGGG
cnt = 204	feature = 538	correl = 0.121846	descr = N_Gram_GTG
cnt = 205	feature = 591	correl = -0.133903	descr = N_Gram_TCC
cnt = 206	feature = 305	correl = 0.0663525	descr = N_Gram_CCG
cnt = 207	feature = 66	correl = -0.0658058	descr = PF_RNAi_Fold_3'Free_Count
cnt = 208	feature = 614	correl = -0.137463	descr = N_Gram_TCT
cnt = 209	feature = 661	correl = -0.126288	descr = N_Gram_TT
cnt = 210	feature = 485	correl = 0.149835	descr = N_Gram_GGC
cnt = 211	feature = 340	correl = 0.129862	descr = N_Gram_CGGG
cnt = 212	feature = 64	correl = -0.171683	descr = PF_RNAi_Fold_Energy
num rows = 521
num_elements = 110973
*
optimization finished, #iter = 525
nu = 0.590244
obj = -47.802386, rho = -0.405008
nSV = 367, nBSV = 242
num rows = 58
num_elements = 12354
*
optimization finished, #iter = 46
nu = 0.519399
obj = -4.919849, rho = -0.347365
nSV = 40, nBSV = 15
*
optimization finished, #iter = 525
nu = 0.590244
obj = -47.802386, rho = -0.405008
nSV = 367, nBSV = 242
CFS merit scores = 1.31574
CFS merit scores = 1.5821
CFS merit scores = 1.82517
CFS merit scores = 2.05466
CFS merit scores = 2.25445
CFS merit scores = 2.43746
CFS merit scores = 2.60487
CFS merit scores = 2.7607
CFS merit scores = 2.90684
CFS merit scores = 3.04206
CFS merit scores = 3.16985
CFS merit scores = 3.29184
CFS merit scores = 3.409
CFS merit scores = 3.52222
CFS merit scores = 3.63102
CFS merit scores = 3.73533
CFS merit scores = 3.8365
CFS merit scores = 3.93492
CFS merit scores = 4.02686
CFS merit scores = 4.11615
CFS merit scores = 4.20235
CFS merit scores = 4.28668
CFS merit scores = 4.36866
CFS merit scores = 4.44746
CFS merit scores = 4.524
CFS merit scores = 4.59849
CFS merit scores = 4.67097
CFS merit scores = 4.74184
CFS merit scores = 4.81121
CFS merit scores = 4.87815
CFS merit scores = 4.94354
CFS merit scores = 5.00736
CFS merit scores = 5.06926
CFS merit scores = 5.12987
CFS merit scores = 5.18602
CFS merit scores = 5.23766
CFS merit scores = 5.28723
CFS merit scores = 5.3351
CFS merit scores = 5.38142
CFS merit scores = 5.42366
CFS merit scores = 5.46263
CFS merit scores = 5.49947
CFS merit scores = 5.53244
CFS merit scores = 5.56398
CFS merit scores = 5.59381
CFS merit scores = 5.6209
CFS merit scores = 5.64622
CFS merit scores = 5.67116
CFS merit scores = 5.69421
CFS merit scores = 5.71668
CFS merit scores = 5.73836
CFS merit scores = 5.75982
CFS merit scores = 5.78035
CFS merit scores = 5.80013
CFS merit scores = 5.81866
CFS merit scores = 5.83512
CFS merit scores = 5.8514
CFS merit scores = 5.86785
CFS merit scores = 5.87838
CFS merit scores = 5.88794
CFS merit scores = 5.896
CFS merit scores = 5.9038
CFS merit scores = 5.90971
CFS merit scores = 5.91557
CFS merit scores = 5.91965
CFS merit scores = 5.92389
CFS merit scores = 5.92625
CFS merit scores = 5.92904
CFS merit scores = 5.92937
CFS merit scores = 5.93024
CFS merit scores = 5.93073
CFS merit scores = 5.93078
CFS merit scores = 5.93003
CFS merit scores = 5.92965
CFS merit scores = 5.92951
CFS merit scores = 5.92954
CFS merit scores = 5.93002
CFS merit scores = 5.93007
CFS merit scores = 5.93006
CFS merit scores = 5.93054
CFS merit scores = 5.93058
CFS merit scores = 5.93021
CFS merit scores = 5.92944
CFS merit scores = 5.92612
CFS merit scores = 5.92263
CFS merit scores = 5.91794
CFS merit scores = 5.91201
CFS merit scores = 5.90648
CFS merit scores = 5.90128
CFS merit scores = 5.89664
CFS merit scores = 5.88863
CFS merit scores = 5.88057
CFS merit scores = 5.87242
CFS merit scores = 5.86479
CFS merit scores = 5.85757
CFS merit scores = 5.84978
CFS merit scores = 5.84259
CFS merit scores = 5.83553
CFS merit scores = 5.82838
CFS merit scores = 5.82114
CFS merit scores = 5.81362
CFS merit scores = 5.80565
CFS merit scores = 5.79684
CFS merit scores = 5.78752
CFS merit scores = 5.77831
CFS merit scores = 5.76896
CFS merit scores = 5.76015
CFS merit scores = 5.75144
CFS merit scores = 5.74309
CFS merit scores = 5.7341
CFS merit scores = 5.72513
CFS merit scores = 5.71653
CFS merit scores = 5.70826
CFS merit scores = 5.69912
CFS merit scores = 5.69072
CFS merit scores = 5.68226
CFS merit scores = 5.67325
CFS merit scores = 5.66374
CFS merit scores = 5.65431
CFS merit scores = 5.64532
CFS merit scores = 5.63636
CFS merit scores = 5.62756
CFS merit scores = 5.61831
CFS merit scores = 5.60771
CFS merit scores = 5.59741
CFS merit scores = 5.58697
CFS merit scores = 5.57412
CFS merit scores = 5.56148
CFS merit scores = 5.54934
CFS merit scores = 5.53754
CFS merit scores = 5.52593
CFS merit scores = 5.51452
CFS merit scores = 5.50331
CFS merit scores = 5.49203
CFS merit scores = 5.48094
CFS merit scores = 5.46991
CFS merit scores = 5.45922
CFS merit scores = 5.44853
CFS merit scores = 5.43751
CFS merit scores = 5.42681
CFS merit scores = 5.41604
CFS merit scores = 5.4045
CFS merit scores = 5.39317
CFS merit scores = 5.38193
CFS merit scores = 5.37078
CFS merit scores = 5.35977
CFS merit scores = 5.34905
CFS merit scores = 5.33838
CFS merit scores = 5.32774
CFS merit scores = 5.31731
CFS merit scores = 5.30691
CFS merit scores = 5.29676
CFS merit scores = 5.2868
CFS merit scores = 5.27708
CFS merit scores = 5.2677
CFS merit scores = 5.25821
CFS merit scores = 5.24854
CFS merit scores = 5.23931
CFS merit scores = 5.23002
CFS merit scores = 5.22088
CFS merit scores = 5.21192
CFS merit scores = 5.20213
CFS merit scores = 5.19265
CFS merit scores = 5.18284
CFS merit scores = 5.17335
CFS merit scores = 5.16392
CFS merit scores = 5.15477
CFS merit scores = 5.1456
CFS merit scores = 5.13614
CFS merit scores = 5.12582
CFS merit scores = 5.11566
CFS merit scores = 5.10567
CFS merit scores = 5.09563
CFS merit scores = 5.08547
CFS merit scores = 5.07544
CFS merit scores = 5.06507
CFS merit scores = 5.05479
CFS merit scores = 5.04389
CFS merit scores = 5.03314
CFS merit scores = 5.0225
CFS merit scores = 5.01218
CFS merit scores = 5.00183
CFS merit scores = 4.99161
CFS merit scores = 4.98134
CFS merit scores = 4.97091
CFS merit scores = 4.95987
CFS merit scores = 4.94899
CFS merit scores = 4.93796
CFS merit scores = 4.92532
CFS merit scores = 4.91224
CFS merit scores = 4.89927
CFS merit scores = 4.88617
CFS merit scores = 4.8733
CFS merit scores = 4.86038
CFS merit scores = 4.84748
CFS merit scores = 4.83454
CFS merit scores = 4.81959
CFS merit scores = 4.80457
CFS merit scores = 4.78927
CFS merit scores = 4.77342
CFS merit scores = 4.75541
CFS merit scores = 4.73709
CFS merit scores = 4.71716
cnt = 1	feature = 64	correl = -0.315741	descr = Gibbs_of_Target_Sequence__Pos_20_Step_1
cnt = 2	feature = 602	correl = -0.168925	descr = N_Gram_TCTC
cnt = 3	feature = 8	correl = -0.0617368	descr = Position_Specific_Bin_Base_2_Base_A
cnt = 4	feature = 209	correl = 0.0994517	descr = N_Gram_AGTCA
cnt = 5	feature = 327	correl = 0.0634342	descr = N_Gram_CGGAA
cnt = 6	feature = 510	correl = 0.0481283	descr = N_Gram_GTAAA
cnt = 7	feature = 244	correl = 0.0648243	descr = N_Gram_ATTTC
cnt = 8	feature = 456	correl = -0.0540667	descr = N_Gram_GCGTT
cnt = 9	feature = 258	correl = -0.0445068	descr = N_Gram_CACCC
cnt = 10	feature = 481	correl = 0.0980838	descr = N_Gram_GGCCC
cnt = 11	feature = 399	correl = 0.0882741	descr = N_Gram_GACGG
cnt = 12	feature = 659	correl = 0.0733953	descr = N_Gram_TTCAA
cnt = 13	feature = 351	correl = 0.0448412	descr = N_Gram_CTAAA
cnt = 14	feature = 661	correl = 0.0442807	descr = N_Gram_TTCGA
cnt = 15	feature = 614	correl = 0.0508786	descr = N_Gram_TGAAA
cnt = 16	feature = 324	correl = 0.0567535	descr = N_Gram_CGCTA
cnt = 17	feature = 453	correl = 0.0448412	descr = N_Gram_GCGTA
cnt = 18	feature = 497	correl = 0.0448412	descr = N_Gram_GGGCT
cnt = 19	feature = 339	correl = -0.0674576	descr = N_Gram_CGTAC
cnt = 20	feature = 654	correl = -0.0527772	descr = N_Gram_TTACC
cnt = 21	feature = 511	correl = 0.0501107	descr = N_Gram_GTATA
cnt = 22	feature = 322	correl = 0.0448412	descr = N_Gram_CGCCA
cnt = 23	feature = 648	correl = 0.0503771	descr = N_Gram_TGTGT
cnt = 24	feature = 508	correl = 0.0549455	descr = N_Gram_GGTGC
cnt = 25	feature = 674	correl = -0.0724834	descr = N_Gram_TTGGA
cnt = 26	feature = 219	correl = 0.0543071	descr = N_Gram_ATACA
cnt = 27	feature = 540	correl = 0.0882741	descr = N_Gram_GTTAA
cnt = 28	feature = 425	correl = 0.0724663	descr = N_Gram_GCAAT
cnt = 29	feature = 512	correl = -0.062498	descr = N_Gram_GTATC
cnt = 30	feature = 388	correl = -0.0440018	descr = N_Gram_GAAGG
cnt = 31	feature = 501	correl = 0.0448412	descr = N_Gram_GGGGT
cnt = 32	feature = 383	correl = 0.0525153	descr = N_Gram_GAAAC
cnt = 33	feature = 292	correl = 0.0834916	descr = N_Gram_CCCAC
cnt = 34	feature = 237	correl = 0.0730906	descr = N_Gram_ATGGG
cnt = 35	feature = 616	correl = 0.0454579	descr = N_Gram_TGACA
cnt = 36	feature = 301	correl = 0.0702649	descr = N_Gram_CCGGC
cnt = 37	feature = 541	correl = -0.0786822	descr = N_Gram_GTTAC
cnt = 38	feature = 483	correl = 0.134565	descr = N_Gram_GGCCT
cnt = 39	feature = 417	correl = 0.0742177	descr = N_Gram_GATGT
cnt = 40	feature = 605	correl = 0.0478472	descr = N_Gram_TCTCG
cnt = 41	feature = 285	correl = 0.0485221	descr = N_Gram_CCAGA
cnt = 42	feature = 226	correl = -0.0570998	descr = N_Gram_ATCAT
cnt = 43	feature = 416	correl = -0.0529468	descr = N_Gram_GATGC
cnt = 44	feature = 241	correl = -0.0679949	descr = N_Gram_ATTAC
cnt = 45	feature = 563	correl = -0.0521398	descr = N_Gram_TAGCC
cnt = 46	feature = 643	correl = -0.0517893	descr = N_Gram_TGTCA
cnt = 47	feature = 265	correl = 0.0467233	descr = N_Gram_CACTT
cnt = 48	feature = 546	correl = 0.0445789	descr = N_Gram_GTTGC
cnt = 49	feature = 342	correl = -0.111636	descr = N_Gram_CGTCG
cnt = 50	feature = 255	correl = 0.0829143	descr = N_Gram_CACAG
cnt = 51	feature = 494	correl = 0.0514292	descr = N_Gram_GGGCA
cnt = 52	feature = 390	correl = -0.0650887	descr = N_Gram_GAATA
cnt = 53	feature = 341	correl = -0.0453035	descr = N_Gram_CGTCC
cnt = 54	feature = 252	correl = 0.0899699	descr = N_Gram_CAAGG
cnt = 55	feature = 397	correl = -0.0636668	descr = N_Gram_GACCT
cnt = 56	feature = 619	correl = 0.0663225	descr = N_Gram_TGATA
cnt = 57	feature = 447	correl = -0.0767367	descr = N_Gram_GCGAC
cnt = 58	feature = 677	correl = 0.0843023	descr = N_Gram_TTGTG
cnt = 59	feature = 538	correl = 0.046912	descr = N_Gram_GTGTA
cnt = 60	feature = 318	correl = 0.0850226	descr = N_Gram_CGAGG
cnt = 61	feature = 640	correl = 0.0682103	descr = N_Gram_TGGGT
cnt = 62	feature = 555	correl = 0.0801525	descr = N_Gram_TAAGC
cnt = 63	feature = 472	correl = 0.0890801	descr = N_Gram_GGAGC
cnt = 64	feature = 647	correl = 0.105252	descr = N_Gram_TGTGG
cnt = 65	feature = 599	correl = -0.0478457	descr = N_Gram_TCGGG
cnt = 66	feature = 386	correl = 0.116463	descr = N_Gram_GAAGA
cnt = 67	feature = 440	correl = 0.0581111	descr = N_Gram_GCCGC
cnt = 68	feature = 644	correl = 0.0728676	descr = N_Gram_TGTCC
cnt = 69	feature = 357	correl = 0.0919936	descr = N_Gram_CTCAA
cnt = 70	feature = 448	correl = 0.0442632	descr = N_Gram_GCGAG
cnt = 71	feature = 579	correl = 0.0837258	descr = N_Gram_TCCAA
cnt = 72	feature = 308	correl = -0.100045	descr = N_Gram_CCTCC
cnt = 73	feature = 312	correl = -0.077094	descr = N_Gram_CCTTC
cnt = 74	feature = 394	correl = 0.0833145	descr = N_Gram_GACAG
cnt = 75	feature = 485	correl = 0.100021	descr = N_Gram_GGCGC
cnt = 76	feature = 505	correl = -0.0703818	descr = N_Gram_GGTAA
cnt = 77	feature = 267	correl = 0.0541348	descr = N_Gram_CAGCC
cnt = 78	feature = 254	correl = 0.0518321	descr = N_Gram_CAATA
cnt = 79	feature = 283	correl = 0.0591166	descr = N_Gram_CCACC
cnt = 80	feature = 467	correl = 0.120026	descr = N_Gram_GGAAA
cnt = 81	feature = 492	correl = 0.0846977	descr = N_Gram_GGGAG
cnt = 82	feature = 503	correl = 0.0924091	descr = N_Gram_GGGTC
cnt = 83	feature = 218	correl = -0.14867	descr = N_Gram_ATAAG
cnt = 84	feature = 413	correl = 0.0662241	descr = N_Gram_GATAT
cnt = 85	feature = 649	correl = -0.0513953	descr = N_Gram_TGTTA
cnt = 86	feature = 353	correl = 0.105131	descr = N_Gram_CTAT
cnt = 87	feature = 544	correl = -0.0652554	descr = N_Gram_GTTCT
cnt = 88	feature = 539	correl = 0.0689761	descr = N_Gram_GTGTG
cnt = 89	feature = 305	correl = 0.10468	descr = N_Gram_CCGTG
cnt = 90	feature = 500	correl = 0.0514292	descr = N_Gram_GGGGG
cnt = 91	feature = 478	correl = 0.0893482	descr = N_Gram_GGCAT
cnt = 92	feature = 363	correl = 0.0483946	descr = N_Gram_CTCTA
cnt = 93	feature = 473	correl = -0.117252	descr = N_Gram_GGATC
cnt = 94	feature = 536	correl = 0.0451637	descr = N_Gram_GTGGT
cnt = 95	feature = 233	correl = -0.056193	descr = N_Gram_ATGAT
cnt = 96	feature = 441	correl = 0.0718506	descr = N_Gram_GCCGG
cnt = 97	feature = 662	correl = -0.0625584	descr = N_Gram_TTCGG
cnt = 98	feature = 454	correl = -0.11341	descr = N_Gram_GCGTC
cnt = 99	feature = 309	correl = 0.0600399	descr = N_Gram_CCTCG
cnt = 100	feature = 529	correl = 0.0608454	descr = N_Gram_GTGAC
cnt = 101	feature = 437	correl = 0.0442898	descr = N_Gram_GCCCA
cnt = 102	feature = 231	correl = 0.0543425	descr = N_Gram_ATCTT
cnt = 103	feature = 278	correl = -0.0659681	descr = N_Gram_CATCG
cnt = 104	feature = 207	correl = 0.117095	descr = N_Gram_AGTAA
cnt = 105	feature = 364	correl = -0.0637952	descr = N_Gram_CTCTC
cnt = 106	feature = 396	correl = 0.0524747	descr = N_Gram_GACCG
cnt = 107	feature = 496	correl = 0.0772924	descr = N_Gram_GGGCG
cnt = 108	feature = 520	correl = -0.0449245	descr = N_Gram_GTCCT
cnt = 109	feature = 509	correl = 0.0445121	descr = N_Gram_GGTTG
cnt = 110	feature = 136	correl = -0.124323	descr = N_Gram_AATAA
cnt = 111	feature = 14	correl = -0.0472451	descr = Position_Specific_Bin_Base_3_Base_T
cnt = 112	feature = 407	correl = 0.0644015	descr = N_Gram_GAGGT
cnt = 113	feature = 484	correl = -0.051706	descr = N_Gram_GGCGA
cnt = 114	feature = 690	correl = -0.0776218	descr = N_Gram_TTTTG
cnt = 115	feature = 623	correl = 0.0894808	descr = N_Gram_TGCA
cnt = 116	feature = 596	correl = -0.114908	descr = N_Gram_TCGAG
cnt = 117	feature = 24	correl = 0.0724008	descr = Position_Specific_Bin_Base_9_Base_G
cnt = 118	feature = 21	correl = 0.0475506	descr = Position_Specific_Bin_Base_7_Base_T
cnt = 119	feature = 681	correl = 0.0592949	descr = N_Gram_TTTCA
cnt = 120	feature = 574	correl = 0.0967779	descr = N_Gram_TCAGT
cnt = 121	feature = 277	correl = 0.0996108	descr = N_Gram_CATCC
cnt = 122	feature = 655	correl = -0.0481747	descr = N_Gram_TTAT
cnt = 123	feature = 547	correl = 0.0884316	descr = N_Gram_GTTGG
cnt = 124	feature = 402	correl = -0.0771727	descr = N_Gram_GACTG
cnt = 125	feature = 610	correl = -0.0558676	descr = N_Gram_TCTTG
cnt = 126	feature = 57	correl = 0.0798759	descr = Gibbs_of_Target_Sequence__Pos_12_Step_1
cnt = 127	feature = 337	correl = -0.063269	descr = N_Gram_CGTA
cnt = 128	feature = 603	correl = -0.0652255	descr = N_Gram_TCTCA
cnt = 129	feature = 18	correl = 0.0670435	descr = Position_Specific_Bin_Base_5_Base_G
cnt = 130	feature = 23	correl = 0.0640235	descr = Position_Specific_Bin_Base_8_Base_T
cnt = 131	feature = 33	correl = -0.104083	descr = Position_Specific_Bin_Base_14_Base_A
cnt = 132	feature = 382	correl = 0.0743496	descr = N_Gram_GAAA
cnt = 133	feature = 463	correl = 0.0718363	descr = N_Gram_GCTT
cnt = 134	feature = 460	correl = 0.0707826	descr = N_Gram_GCTG
cnt = 135	feature = 335	correl = -0.0868439	descr = N_Gram_CGGTA
cnt = 136	feature = 28	correl = -0.0890399	descr = Position_Specific_Bin_Base_12_Base_A
cnt = 137	feature = 392	correl = 0.0679545	descr = N_Gram_GACA
cnt = 138	feature = 580	correl = -0.147061	descr = N_Gram_TCCAG
cnt = 139	feature = 69	correl = 0.119763	descr = Fold_of_RNAi_Sequence_Pos_2
cnt = 140	feature = 52	correl = -0.0621262	descr = Gibbs_of_Target_Sequence__Pos_4_Step_1
cnt = 141	feature = 54	correl = -0.0999396	descr = Gibbs_of_Target_Sequence__Pos_6_Step_1
cnt = 142	feature = 389	correl = -0.0661732	descr = N_Gram_GAAGT
cnt = 143	feature = 343	correl = 0.164484	descr = N_Gram_CGTG
cnt = 144	feature = 606	correl = -0.102151	descr = N_Gram_TCTCT
cnt = 145	feature = 514	correl = 0.0495725	descr = N_Gram_GTCA
cnt = 146	feature = 683	correl = -0.0445568	descr = N_Gram_TTTCG
cnt = 147	feature = 160	correl = 0.0538196	descr = N_Gram_ACCG
cnt = 148	feature = 350	correl = 0.0807625	descr = N_Gram_CTA
cnt = 149	feature = 32	correl = 0.0921578	descr = Position_Specific_Bin_Base_13_Base_C
cnt = 150	feature = 61	correl = -0.100253	descr = Gibbs_of_Target_Sequence__Pos_17_Step_1
cnt = 151	feature = 82	correl = 0.0593089	descr = Xue_Structure_Feature_C010
cnt = 152	feature = 645	correl = 0.0936193	descr = N_Gram_TGTG
cnt = 153	feature = 291	correl = 0.063444	descr = N_Gram_CCCA
cnt = 154	feature = 58	correl = -0.0816743	descr = Gibbs_of_Target_Sequence__Pos_13_Step_1
cnt = 155	feature = 466	correl = 0.0605593	descr = N_Gram_GGAA
cnt = 156	feature = 9	correl = 0.0526558	descr = Position_Specific_Bin_Base_2_Base_C
cnt = 157	feature = 609	correl = -0.119215	descr = N_Gram_TCTTC
cnt = 158	feature = 450	correl = 0.0583028	descr = N_Gram_GCGG
cnt = 159	feature = 72	correl = 0.066735	descr = Fold_of_RNAi_Sequence_Pos_9
cnt = 160	feature = 105	correl = -0.0586989	descr = Fold_of_Target_NoBeginbrace_noends_Pos_4
cnt = 161	feature = 30	correl = 0.0971044	descr = Position_Specific_Bin_Base_12_Base_G
cnt = 162	feature = 272	correl = 0.0954197	descr = N_Gram_CAGT
cnt = 163	feature = 76	correl = 0.043969	descr = Fold_of_RNAi_Sequence_Pos_16
cnt = 164	feature = 280	correl = 0.0688441	descr = N_Gram_CCAA
cnt = 165	feature = 10	correl = -0.0610749	descr = Position_Specific_Bin_Base_2_Base_G
cnt = 166	feature = 689	correl = -0.123877	descr = N_Gram_TTTTC
cnt = 167	feature = 334	correl = 0.147338	descr = N_Gram_CGGGC
cnt = 168	feature = 73	correl = 0.0909172	descr = Fold_of_RNAi_Sequence_Pos_12
cnt = 169	feature = 526	correl = -0.0775986	descr = N_Gram_GTCTT
cnt = 170	feature = 361	correl = -0.109807	descr = N_Gram_CTCCT
cnt = 171	feature = 11	correl = 0.0839022	descr = Position_Specific_Bin_Base_2_Base_T
cnt = 172	feature = 67	correl = 0.115054	descr = Fold_of_RNAi_Sequence_Pos_0
cnt = 173	feature = 468	correl = 0.107474	descr = N_Gram_GGAC
cnt = 174	feature = 38	correl = -0.109084	descr = Position_Specific_Bin_Base_16_Base_A
cnt = 175	feature = 615	correl = -0.0786589	descr = N_Gram_TGAAG
cnt = 176	feature = 594	correl = -0.066013	descr = N_Gram_TCGA
cnt = 177	feature = 691	correl = -0.0834092	descr = N_Gram_TTTTT
cnt = 178	feature = 276	correl = 0.0716209	descr = N_Gram_CATC
cnt = 179	feature = 86	correl = 0.0685732	descr = Xue_Structure_Feature_G100
cnt = 180	feature = 525	correl = -0.0762125	descr = N_Gram_GTCT
cnt = 181	feature = 77	correl = -0.0642143	descr = Xue_Structure_Feature_A110
cnt = 182	feature = 375	correl = -0.0467989	descr = N_Gram_CTTG
cnt = 183	feature = 80	correl = 0.0753008	descr = Xue_Structure_Feature_C110
cnt = 184	feature = 545	correl = 0.0551173	descr = N_Gram_GTTG
cnt = 185	feature = 340	correl = -0.0797355	descr = N_Gram_CGTC
cnt = 186	feature = 248	correl = 0.128825	descr = N_Gram_CAA
cnt = 187	feature = 59	correl = -0.173148	descr = Gibbs_of_Target_Sequence__Pos_14_Step_1
cnt = 188	feature = 290	correl = 0.0472243	descr = N_Gram_CCC
cnt = 189	feature = 578	correl = -0.0816624	descr = N_Gram_TCCA
cnt = 190	feature = 631	correl = 0.0658107	descr = N_Gram_TGG
cnt = 191	feature = 641	correl = 0.0825464	descr = N_Gram_TGT
cnt = 192	feature = 225	correl = -0.0683281	descr = N_Gram_ATC
cnt = 193	feature = 321	correl = 0.0681088	descr = N_Gram_CGCC
cnt = 194	feature = 313	correl = -0.0525714	descr = N_Gram_CGA
cnt = 195	feature = 612	correl = -0.0810715	descr = N_Gram_TGA
cnt = 196	feature = 527	correl = 0.13684	descr = N_Gram_GTG
cnt = 197	feature = 66	correl = -0.0827188	descr = PF_RNAi_Fold_5'Free_Count
cnt = 198	feature = 475	correl = 0.149938	descr = N_Gram_GGC
cnt = 199	feature = 504	correl = 0.0569926	descr = N_Gram_GGT
cnt = 200	feature = 680	correl = -0.091051	descr = N_Gram_TTTC
cnt = 201	feature = 601	correl = -0.0915187	descr = N_Gram_TCT
cnt = 202	feature = 446	correl = -0.0613498	descr = N_Gram_GCG
cnt = 203	feature = 65	correl = -0.146326	descr = PF_RNAi_Fold_Energy
num rows = 522
num_elements = 106488
*
optimization finished, #iter = 473
nu = 0.593900
obj = -50.332858, rho = -0.258548
nSV = 366, nBSV = 262
num rows = 57
num_elements = 11628
*
optimization finished, #iter = 43
nu = 0.520061
obj = -4.431951, rho = -0.497778
nSV = 43, nBSV = 16
*
optimization finished, #iter = 473
nu = 0.593900
obj = -50.332858, rho = -0.258548
nSV = 366, nBSV = 262
TEST = 33 AVE CORR = 0.581491
