# Supplementary material for: Improving model predictions for RNA interference activities that use support vector machine regression by combining and filtering features
Source: BMC Bioinformatics. 2007 Jun 6;8:182. doi: 10.1186/1471-2105-8-182 (PMC1906837; doi:10.1186/1471-2105-8-182)
Supplement: Additional file 6 — tr_579_cfsfilters. The features found to be useful by Correlation based Feature in training and testing the 579 dataset by cross validation, at t-test values from 0 to 90. [file 1471-2105-8-182-S6.gz › tr_579_file_34]

34
ave count = 188.7

CFS merit scores = 1.3532
CFS merit scores = 1.59912
CFS merit scores = 1.84691
CFS merit scores = 2.07252
CFS merit scores = 2.27195
CFS merit scores = 2.45211
CFS merit scores = 2.61827
CFS merit scores = 2.77312
CFS merit scores = 2.91851
CFS merit scores = 3.05473
CFS merit scores = 3.18421
CFS merit scores = 3.3082
CFS merit scores = 3.42752
CFS merit scores = 3.54269
CFS merit scores = 3.65412
CFS merit scores = 3.76184
CFS merit scores = 3.86361
CFS merit scores = 3.95887
CFS merit scores = 4.05048
CFS merit scores = 4.13941
CFS merit scores = 4.22459
CFS merit scores = 4.30791
CFS merit scores = 4.38955
CFS merit scores = 4.46942
CFS merit scores = 4.54642
CFS merit scores = 4.62082
CFS merit scores = 4.69328
CFS merit scores = 4.76395
CFS merit scores = 4.83352
CFS merit scores = 4.90029
CFS merit scores = 4.96561
CFS merit scores = 5.02922
CFS merit scores = 5.09154
CFS merit scores = 5.15125
CFS merit scores = 5.21025
CFS merit scores = 5.26695
CFS merit scores = 5.32227
CFS merit scores = 5.37426
CFS merit scores = 5.42296
CFS merit scores = 5.46955
CFS merit scores = 5.51409
CFS merit scores = 5.55689
CFS merit scores = 5.59767
CFS merit scores = 5.63426
CFS merit scores = 5.66945
CFS merit scores = 5.6974
CFS merit scores = 5.72207
CFS merit scores = 5.74532
CFS merit scores = 5.76614
CFS merit scores = 5.78715
CFS merit scores = 5.80793
CFS merit scores = 5.82677
CFS merit scores = 5.84399
CFS merit scores = 5.8602
CFS merit scores = 5.87468
CFS merit scores = 5.88407
CFS merit scores = 5.89345
CFS merit scores = 5.90237
CFS merit scores = 5.91108
CFS merit scores = 5.92021
CFS merit scores = 5.92855
CFS merit scores = 5.93516
CFS merit scores = 5.94013
CFS merit scores = 5.94311
CFS merit scores = 5.94639
CFS merit scores = 5.94914
CFS merit scores = 5.95183
CFS merit scores = 5.95529
CFS merit scores = 5.95913
CFS merit scores = 5.96272
CFS merit scores = 5.96567
CFS merit scores = 5.9682
CFS merit scores = 5.97001
CFS merit scores = 5.97223
CFS merit scores = 5.97301
CFS merit scores = 5.97199
CFS merit scores = 5.96988
CFS merit scores = 5.96808
CFS merit scores = 5.96651
CFS merit scores = 5.96452
CFS merit scores = 5.96292
CFS merit scores = 5.96155
CFS merit scores = 5.9597
CFS merit scores = 5.95859
CFS merit scores = 5.9576
CFS merit scores = 5.95616
CFS merit scores = 5.95491
CFS merit scores = 5.95216
CFS merit scores = 5.94958
CFS merit scores = 5.94682
CFS merit scores = 5.94396
CFS merit scores = 5.94073
CFS merit scores = 5.93647
CFS merit scores = 5.9313
CFS merit scores = 5.92584
CFS merit scores = 5.92069
CFS merit scores = 5.91497
CFS merit scores = 5.90845
CFS merit scores = 5.90196
CFS merit scores = 5.89585
CFS merit scores = 5.8898
CFS merit scores = 5.88391
cnt = 1	feature = 56	correl = -0.353201	descr = Gibbs_of_Target_Sequence__Pos_20_Step_1
cnt = 2	feature = 54	correl = -0.179414	descr = Gibbs_of_Target_Sequence__Pos_18_Step_1
cnt = 3	feature = 541	correl = -0.0968349	descr = N_Gram_GTCTT
cnt = 4	feature = 11	correl = -0.142041	descr = Position_Specific_Bin_Base_5_Base_A
cnt = 5	feature = 394	correl = 0.101802	descr = N_Gram_GAAAG
cnt = 6	feature = 417	correl = 0.116505	descr = N_Gram_GAGTC
cnt = 7	feature = 579	correl = 0.0757763	descr = N_Gram_TATAT
cnt = 8	feature = 336	correl = 0.0741223	descr = N_Gram_CGGAA
cnt = 9	feature = 654	correl = 0.0767751	descr = N_Gram_TGGGT
cnt = 10	feature = 680	correl = 0.0447817	descr = N_Gram_TTCGA
cnt = 11	feature = 578	correl = 0.0449751	descr = N_Gram_TATAG
cnt = 12	feature = 392	correl = -0.0576625	descr = N_Gram_GAAAA
cnt = 13	feature = 321	correl = -0.049196	descr = N_Gram_CGACC
cnt = 14	feature = 407	correl = 0.0453462	descr = N_Gram_GACGG
cnt = 15	feature = 555	correl = 0.0453462	descr = N_Gram_GTTAA
cnt = 16	feature = 612	correl = 0.0947339	descr = N_Gram_TCGGC
cnt = 17	feature = 360	correl = 0.0631922	descr = N_Gram_CTATA
cnt = 18	feature = 357	correl = 0.0568421	descr = N_Gram_CTACT
cnt = 19	feature = 351	correl = 0.079212	descr = N_Gram_CGTGG
cnt = 20	feature = 218	correl = 0.0550219	descr = N_Gram_ATACA
cnt = 21	feature = 395	correl = -0.0590736	descr = N_Gram_GAAAT
cnt = 22	feature = 361	correl = 0.0806231	descr = N_Gram_CTATT
cnt = 23	feature = 568	correl = -0.0463739	descr = N_Gram_TAACG
cnt = 24	feature = 545	correl = 0.0573403	descr = N_Gram_GTGCG
cnt = 25	feature = 659	correl = 0.0577553	descr = N_Gram_TGTAA
cnt = 26	feature = 304	correl = 0.0453462	descr = N_Gram_CCGCA
cnt = 27	feature = 255	correl = 0.0542035	descr = N_Gram_CACAG
cnt = 28	feature = 510	correl = 0.0453462	descr = N_Gram_GGGCT
cnt = 29	feature = 466	correl = 0.0453462	descr = N_Gram_GCGTA
cnt = 30	feature = 222	correl = 0.0718812	descr = N_Gram_ATAGT
cnt = 31	feature = 397	correl = -0.0439102	descr = N_Gram_GAAGG
cnt = 32	feature = 424	correl = -0.0556583	descr = N_Gram_GATCG
cnt = 33	feature = 494	correl = 0.0729795	descr = N_Gram_GGCCC
cnt = 34	feature = 538	correl = -0.0459506	descr = N_Gram_GTCGC
cnt = 35	feature = 514	correl = 0.0453462	descr = N_Gram_GGGGT
cnt = 36	feature = 313	correl = 0.0676048	descr = N_Gram_CCTCA
cnt = 37	feature = 316	correl = 0.0606705	descr = N_Gram_CCTCT
cnt = 38	feature = 690	correl = 0.0594649	descr = N_Gram_TTGCA
cnt = 39	feature = 322	correl = -0.0717699	descr = N_Gram_CGACG
cnt = 40	feature = 241	correl = 0.0446791	descr = N_Gram_ATTGG
cnt = 41	feature = 342	correl = 0.0869933	descr = N_Gram_CGGGA
cnt = 42	feature = 317	correl = 0.0652478	descr = N_Gram_CCTGC
cnt = 43	feature = 584	correl = 0.0472183	descr = N_Gram_TCAAA
cnt = 44	feature = 426	correl = -0.0500458	descr = N_Gram_GATGC
cnt = 45	feature = 309	correl = -0.0732728	descr = N_Gram_CCGGT
cnt = 46	feature = 691	correl = -0.158357	descr = N_Gram_TTGCG
cnt = 47	feature = 546	correl = 0.0580781	descr = N_Gram_GTGCT
cnt = 48	feature = 226	correl = -0.0567228	descr = N_Gram_ATCAT
cnt = 49	feature = 526	correl = -0.0571564	descr = N_Gram_GGTTA
cnt = 50	feature = 252	correl = 0.0974183	descr = N_Gram_CAAGG
cnt = 51	feature = 285	correl = 0.0600075	descr = N_Gram_CCACC
cnt = 52	feature = 434	correl = 0.0612091	descr = N_Gram_GCAAA
cnt = 53	feature = 527	correl = 0.0914936	descr = N_Gram_GGTTG
cnt = 54	feature = 516	correl = 0.0780126	descr = N_Gram_GGGTA
cnt = 55	feature = 291	correl = 0.0676408	descr = N_Gram_CCATC
cnt = 56	feature = 327	correl = -0.0446597	descr = N_Gram_CGATC
cnt = 57	feature = 512	correl = 0.0679232	descr = N_Gram_GGGGC
cnt = 58	feature = 450	correl = 0.0515042	descr = N_Gram_GCCCA
cnt = 59	feature = 353	correl = -0.0473352	descr = N_Gram_CGTTC
cnt = 60	feature = 370	correl = 0.0718503	descr = N_Gram_CTCGG
cnt = 61	feature = 601	correl = -0.0977886	descr = N_Gram_TCCGC
cnt = 62	feature = 703	correl = -0.0503227	descr = N_Gram_TTTTG
cnt = 63	feature = 284	correl = 0.0519672	descr = N_Gram_CCAAT
cnt = 64	feature = 640	correl = 0.107159	descr = N_Gram_TGCAA
cnt = 65	feature = 386	correl = 0.0910274	descr = N_Gram_CTTGG
cnt = 66	feature = 219	correl = -0.0501446	descr = N_Gram_ATACT
cnt = 67	feature = 224	correl = 0.0864478	descr = N_Gram_ATATA
cnt = 68	feature = 635	correl = 0.0545243	descr = N_Gram_TGATA
cnt = 69	feature = 324	correl = 0.086002	descr = N_Gram_CGAGG
cnt = 70	feature = 382	correl = 0.0499655	descr = N_Gram_CTTCC
cnt = 71	feature = 440	correl = -0.0721949	descr = N_Gram_GCAGA
cnt = 72	feature = 508	correl = 0.107561	descr = N_Gram_GGGCC
cnt = 73	feature = 340	correl = 0.0702472	descr = N_Gram_CGGCG
cnt = 74	feature = 633	correl = 0.0801463	descr = N_Gram_TGAGT
cnt = 75	feature = 681	correl = -0.0558762	descr = N_Gram_TTCGG
cnt = 76	feature = 431	correl = -0.0897428	descr = N_Gram_GATTT
cnt = 77	feature = 483	correl = 0.110261	descr = N_Gram_GGACC
cnt = 78	feature = 228	correl = -0.0524821	descr = N_Gram_ATCCT
cnt = 79	feature = 258	correl = 0.0833795	descr = N_Gram_CACCA
cnt = 80	feature = 677	correl = 0.0567785	descr = N_Gram_TTCAG
cnt = 81	feature = 574	correl = 0.0729653	descr = N_Gram_TACGA
cnt = 82	feature = 484	correl = 0.0641909	descr = N_Gram_GGACG
cnt = 83	feature = 468	correl = 0.118123	descr = N_Gram_GCGTG
cnt = 84	feature = 616	correl = 0.0568421	descr = N_Gram_TCTAC
cnt = 85	feature = 278	correl = -0.0611866	descr = N_Gram_CATCG
cnt = 86	feature = 505	correl = 0.10458	descr = N_Gram_GGGAG
cnt = 87	feature = 448	correl = 0.0704377	descr = N_Gram_GCCAG
cnt = 88	feature = 283	correl = 0.0668142	descr = N_Gram_CCAAG
cnt = 89	feature = 235	correl = -0.0655336	descr = N_Gram_ATGCT
cnt = 90	feature = 244	correl = -0.0769311	descr = N_Gram_ATTTG
cnt = 91	feature = 249	correl = 0.0635672	descr = N_Gram_CAAAG
cnt = 92	feature = 596	correl = 0.0667987	descr = N_Gram_TCCC
cnt = 93	feature = 563	correl = -0.0489243	descr = N_Gram_GTTGT
cnt = 94	feature = 267	correl = -0.0638971	descr = N_Gram_CAGAA
cnt = 95	feature = 231	correl = 0.0803255	descr = N_Gram_ATCTG
cnt = 96	feature = 649	correl = -0.0590997	descr = N_Gram_TGGCG
cnt = 97	feature = 364	correl = 0.0713122	descr = N_Gram_CTCAC
cnt = 98	feature = 648	correl = 0.112615	descr = N_Gram_TGGCC
cnt = 99	feature = 314	correl = -0.129731	descr = N_Gram_CCTCC
cnt = 100	feature = 274	correl = 0.133118	descr = N_Gram_CAGTG
cnt = 101	feature = 518	correl = -0.0529673	descr = N_Gram_GGGTT
cnt = 102	feature = 416	correl = 0.0589398	descr = N_Gram_GAGGT
num rows = 521
num_elements = 53663
*
optimization finished, #iter = 299
nu = 0.759498
obj = -75.643001, rho = -0.141910
nSV = 419, nBSV = 376
num rows = 58
num_elements = 5974
*
optimization finished, #iter = 32
nu = 0.741685
obj = -8.439104, rho = -0.367285
nSV = 46, nBSV = 37
*
optimization finished, #iter = 299
nu = 0.759498
obj = -75.643001, rho = -0.141910
nSV = 419, nBSV = 376
CFS merit scores = 1.34741
CFS merit scores = 1.58079
CFS merit scores = 1.83115
CFS merit scores = 2.06598
CFS merit scores = 2.27671
CFS merit scores = 2.45389
CFS merit scores = 2.61174
CFS merit scores = 2.7579
CFS merit scores = 2.89764
CFS merit scores = 3.03024
CFS merit scores = 3.15527
CFS merit scores = 3.27516
CFS merit scores = 3.38754
CFS merit scores = 3.49299
CFS merit scores = 3.59198
CFS merit scores = 3.68566
CFS merit scores = 3.77709
CFS merit scores = 3.86592
CFS merit scores = 3.95115
CFS merit scores = 4.03352
CFS merit scores = 4.11354
CFS merit scores = 4.19043
CFS merit scores = 4.26411
CFS merit scores = 4.33523
CFS merit scores = 4.40427
CFS merit scores = 4.47104
CFS merit scores = 4.53649
CFS merit scores = 4.59983
CFS merit scores = 4.66058
CFS merit scores = 4.71881
CFS merit scores = 4.77302
CFS merit scores = 4.82449
CFS merit scores = 4.87447
CFS merit scores = 4.91741
CFS merit scores = 4.95958
CFS merit scores = 4.99936
CFS merit scores = 5.0376
CFS merit scores = 5.07234
CFS merit scores = 5.10609
CFS merit scores = 5.13731
CFS merit scores = 5.16761
CFS merit scores = 5.19487
CFS merit scores = 5.22149
CFS merit scores = 5.24475
CFS merit scores = 5.26747
CFS merit scores = 5.28979
CFS merit scores = 5.31208
CFS merit scores = 5.33198
CFS merit scores = 5.35147
CFS merit scores = 5.37085
CFS merit scores = 5.39025
CFS merit scores = 5.40911
CFS merit scores = 5.42756
CFS merit scores = 5.44521
CFS merit scores = 5.46254
CFS merit scores = 5.4801
CFS merit scores = 5.49553
CFS merit scores = 5.50995
CFS merit scores = 5.52253
CFS merit scores = 5.53568
CFS merit scores = 5.5471
CFS merit scores = 5.55657
CFS merit scores = 5.56525
CFS merit scores = 5.57234
cnt = 1	feature = 60	correl = -0.347415	descr = Gibbs_of_Target_Sequence__Pos_20_Step_1
cnt = 2	feature = 58	correl = -0.179314	descr = Gibbs_of_Target_Sequence__Pos_18_Step_1
cnt = 3	feature = 298	correl = -0.134265	descr = N_Gram_CCAGC
cnt = 4	feature = 9	correl = 0.0776875	descr = Position_Specific_Bin_Base_2_Base_T
cnt = 5	feature = 14	correl = 0.109627	descr = Position_Specific_Bin_Base_5_Base_C
cnt = 6	feature = 334	correl = -0.0498811	descr = N_Gram_CGCAG
cnt = 7	feature = 309	correl = -0.0630652	descr = N_Gram_CCCTT
cnt = 8	feature = 673	correl = 0.0447228	descr = N_Gram_TTCGA
cnt = 9	feature = 593	correl = 0.0452869	descr = N_Gram_TCCCA
cnt = 10	feature = 613	correl = 0.0567535	descr = N_Gram_TCTAC
cnt = 11	feature = 336	correl = 0.0452869	descr = N_Gram_CGCCA
cnt = 12	feature = 241	correl = -0.0558209	descr = N_Gram_ATGCC
cnt = 13	feature = 235	correl = 0.0802	descr = N_Gram_ATCTG
cnt = 14	feature = 280	correl = 0.0863731	descr = N_Gram_CAGGA
cnt = 15	feature = 660	correl = -0.0512407	descr = N_Gram_TGTTA
cnt = 16	feature = 527	correl = 0.0452869	descr = N_Gram_GTCCG
cnt = 17	feature = 607	correl = 0.0946425	descr = N_Gram_TCGGC
cnt = 18	feature = 594	correl = 0.0523377	descr = N_Gram_TCCCG
cnt = 19	feature = 361	correl = 0.05408	descr = N_Gram_CGTGT
cnt = 20	feature = 363	correl = 0.113754	descr = N_Gram_CGTTT
cnt = 21	feature = 508	correl = 0.0452869	descr = N_Gram_GGGGT
cnt = 22	feature = 291	correl = -0.0497754	descr = N_Gram_CATGC
cnt = 23	feature = 426	correl = 0.0669709	descr = N_Gram_GATAT
cnt = 24	feature = 538	correl = 0.0572733	descr = N_Gram_GTGCG
cnt = 25	feature = 228	correl = 0.0717923	descr = N_Gram_ATAGT
cnt = 26	feature = 305	correl = 0.0452869	descr = N_Gram_CCCCG
cnt = 27	feature = 272	correl = 0.0561223	descr = N_Gram_CACGT
cnt = 28	feature = 446	correl = 0.101936	descr = N_Gram_GCATC
cnt = 29	feature = 313	correl = 0.0710368	descr = N_Gram_CCGGC
cnt = 30	feature = 251	correl = 0.106191	descr = N_Gram_ATTGT
cnt = 31	feature = 545	correl = 0.0698162	descr = N_Gram_GTGTG
cnt = 32	feature = 207	correl = -0.0649075	descr = N_Gram_AGGCT
cnt = 33	feature = 512	correl = -0.058393	descr = N_Gram_GGTAA
cnt = 34	feature = 686	correl = 0.0516604	descr = N_Gram_TTGGT
cnt = 35	feature = 460	correl = 0.0745119	descr = N_Gram_GCGAG
cnt = 36	feature = 324	correl = 0.0544044	descr = N_Gram_CCTGC
cnt = 37	feature = 382	correl = -0.0922983	descr = N_Gram_CTGAT
cnt = 38	feature = 648	correl = 0.0467472	descr = N_Gram_TGGGT
cnt = 39	feature = 231	correl = -0.0522752	descr = N_Gram_ATCAT
cnt = 40	feature = 578	correl = -0.0563951	descr = N_Gram_TATTC
cnt = 41	feature = 278	correl = 0.0540659	descr = N_Gram_CAGCG
cnt = 42	feature = 550	correl = -0.0483207	descr = N_Gram_GTTCG
cnt = 43	feature = 353	correl = -0.0676412	descr = N_Gram_CGTAC
cnt = 44	feature = 233	correl = -0.0491937	descr = N_Gram_ATCGC
cnt = 45	feature = 407	correl = 0.0448195	descr = N_Gram_GACAC
cnt = 46	feature = 248	correl = -0.048657	descr = N_Gram_ATTAA
cnt = 47	feature = 497	correl = 0.0744338	descr = N_Gram_GGCGC
cnt = 48	feature = 468	correl = -0.131911	descr = N_Gram_GCGTC
cnt = 49	feature = 322	correl = 0.0441725	descr = N_Gram_CCTCT
cnt = 50	feature = 640	correl = 0.0892806	descr = N_Gram_TGGAG
cnt = 51	feature = 647	correl = 0.0885995	descr = N_Gram_TGGGG
cnt = 52	feature = 500	correl = 0.154835	descr = N_Gram_GGCTT
cnt = 53	feature = 375	correl = -0.11012	descr = N_Gram_CTCAT
cnt = 54	feature = 539	correl = 0.0978169	descr = N_Gram_GTGCT
cnt = 55	feature = 544	correl = 0.0475785	descr = N_Gram_GTGTA
cnt = 56	feature = 218	correl = 0.0890594	descr = N_Gram_AGTTA
cnt = 57	feature = 209	correl = 0.0785959	descr = N_Gram_AGGGG
cnt = 58	feature = 514	correl = 0.0652534	descr = N_Gram_GGTCA
cnt = 59	feature = 503	correl = 0.0968628	descr = N_Gram_GGGAC
cnt = 60	feature = 425	correl = 0.0461314	descr = N_Gram_GATAC
cnt = 61	feature = 674	correl = -0.0486819	descr = N_Gram_TTCGG
cnt = 62	feature = 596	correl = -0.0653456	descr = N_Gram_TCCGC
cnt = 63	feature = 388	correl = -0.128542	descr = N_Gram_CTTAT
cnt = 64	feature = 303	correl = 0.0570896	descr = N_Gram_CCCAA
num rows = 521
num_elements = 33865
*
optimization finished, #iter = 243
nu = 0.772508
obj = -80.814230, rho = -0.210367
nSV = 417, nBSV = 390
num rows = 58
num_elements = 3770
*
optimization finished, #iter = 25
nu = 0.785723
obj = -9.490474, rho = -0.377273
nSV = 46, nBSV = 44
*
optimization finished, #iter = 243
nu = 0.772508
obj = -80.814230, rho = -0.210367
nSV = 417, nBSV = 390
CFS merit scores = 1.21227
CFS merit scores = 1.54788
CFS merit scores = 1.81547
CFS merit scores = 2.04938
CFS merit scores = 2.25095
CFS merit scores = 2.43854
CFS merit scores = 2.61009
CFS merit scores = 2.7692
CFS merit scores = 2.91681
CFS merit scores = 3.05459
cnt = 1	feature = 390	correl = -0.212268	descr = N_Gram_CTTCT
cnt = 2	feature = 61	correl = -0.168732	descr = Gibbs_of_Target_Sequence__Pos_18_Step_1
cnt = 3	feature = 10	correl = 0.10045	descr = Position_Specific_Bin_Base_2_Base_T
cnt = 4	feature = 647	correl = -0.0854219	descr = N_Gram_TGGCG
cnt = 5	feature = 335	correl = 0.0452153	descr = N_Gram_CGCCA
cnt = 6	feature = 674	correl = 0.0446517	descr = N_Gram_TTCGA
cnt = 7	feature = 612	correl = 0.0739016	descr = N_Gram_TCGGA
cnt = 8	feature = 538	correl = 0.0989123	descr = N_Gram_GTCGG
cnt = 9	feature = 671	correl = 0.073979	descr = N_Gram_TTCAA
cnt = 10	feature = 579	correl = 0.0755747	descr = N_Gram_TATAT
num rows = 521
num_elements = 5731
*
optimization finished, #iter = 210
nu = 0.786948
obj = -85.166929, rho = -0.323510
nSV = 412, nBSV = 409
num rows = 58
num_elements = 638
*
optimization finished, #iter = 24
nu = 0.827586
obj = -9.961572, rho = -0.363447
nSV = 48, nBSV = 48
*
optimization finished, #iter = 210
nu = 0.786948
obj = -85.166929, rho = -0.323510
nSV = 412, nBSV = 409
CFS merit scores = 1.3671
CFS merit scores = 1.6015
CFS merit scores = 1.85002
CFS merit scores = 2.06354
CFS merit scores = 2.26336
CFS merit scores = 2.44654
CFS merit scores = 2.61494
CFS merit scores = 2.77213
CFS merit scores = 2.92069
CFS merit scores = 3.06109
CFS merit scores = 3.19298
CFS merit scores = 3.31898
CFS merit scores = 3.43821
CFS merit scores = 3.55143
CFS merit scores = 3.65946
CFS merit scores = 3.76325
CFS merit scores = 3.86125
CFS merit scores = 3.95395
CFS merit scores = 4.04376
CFS merit scores = 4.13061
CFS merit scores = 4.21491
CFS merit scores = 4.29642
CFS merit scores = 4.37358
CFS merit scores = 4.44823
CFS merit scores = 4.52016
CFS merit scores = 4.58955
CFS merit scores = 4.65653
CFS merit scores = 4.72047
CFS merit scores = 4.78129
CFS merit scores = 4.83932
CFS merit scores = 4.89501
CFS merit scores = 4.94658
CFS merit scores = 4.99479
CFS merit scores = 5.03849
CFS merit scores = 5.08114
CFS merit scores = 5.11992
cnt = 1	feature = 59	correl = -0.367104	descr = Gibbs_of_Target_Sequence__Pos_20_Step_1
cnt = 2	feature = 57	correl = -0.185372	descr = Gibbs_of_Target_Sequence__Pos_18_Step_1
cnt = 3	feature = 276	correl = -0.138667	descr = N_Gram_CAGCT
cnt = 4	feature = 343	correl = 0.0639507	descr = N_Gram_CGGAA
cnt = 5	feature = 623	correl = 0.056568	descr = N_Gram_TCTAC
cnt = 6	feature = 265	correl = -0.0510587	descr = N_Gram_CACCC
cnt = 7	feature = 209	correl = 0.0592888	descr = N_Gram_AGTCA
cnt = 8	feature = 619	correl = 0.0944683	descr = N_Gram_TCGGC
cnt = 9	feature = 363	correl = 0.0789734	descr = N_Gram_CGTGG
cnt = 10	feature = 606	correl = 0.0522095	descr = N_Gram_TCCCG
cnt = 11	feature = 511	correl = 0.0518583	descr = N_Gram_GGGCA
cnt = 12	feature = 361	correl = 0.0705217	descr = N_Gram_CGTGA
cnt = 13	feature = 292	correl = 0.0516743	descr = N_Gram_CCAAT
cnt = 14	feature = 382	correl = 0.0456416	descr = N_Gram_CTGAC
cnt = 15	feature = 334	correl = 0.0569573	descr = N_Gram_CGAGG
cnt = 16	feature = 604	correl = 0.0611067	descr = N_Gram_TCCCA
cnt = 17	feature = 425	correl = 0.0459803	descr = N_Gram_GATAC
cnt = 18	feature = 305	correl = 0.114781	descr = N_Gram_CCCCC
cnt = 19	feature = 649	correl = 0.0522095	descr = N_Gram_TGCCG
cnt = 20	feature = 226	correl = 0.0963392	descr = N_Gram_ATATA
cnt = 21	feature = 514	correl = 0.0451664	descr = N_Gram_GGGCT
cnt = 22	feature = 498	correl = 0.0891817	descr = N_Gram_GGCCC
cnt = 23	feature = 258	correl = 0.0619243	descr = N_Gram_CAAGC
cnt = 24	feature = 653	correl = -0.0511003	descr = N_Gram_TGCTA
cnt = 25	feature = 555	correl = 0.0473666	descr = N_Gram_GTGTA
cnt = 26	feature = 697	correl = 0.0784451	descr = N_Gram_TTGCA
cnt = 27	feature = 279	correl = 0.04669	descr = N_Gram_CAGGG
cnt = 28	feature = 449	correl = -0.0451669	descr = N_Gram_GCATG
cnt = 29	feature = 231	correl = -0.096687	descr = N_Gram_ATCGG
cnt = 30	feature = 583	correl = -0.0443184	descr = N_Gram_TAGAT
cnt = 31	feature = 525	correl = -0.0686245	descr = N_Gram_GGTAA
cnt = 32	feature = 244	correl = -0.068687	descr = N_Gram_ATTAC
cnt = 33	feature = 643	correl = -0.0487993	descr = N_Gram_TGATC
cnt = 34	feature = 314	correl = 0.0451664	descr = N_Gram_CCGCA
cnt = 35	feature = 394	correl = 0.0495909	descr = N_Gram_CTTCC
cnt = 36	feature = 417	correl = 0.0966337	descr = N_Gram_GACTA
num rows = 521
num_elements = 19277
*
optimization finished, #iter = 251
nu = 0.807118
obj = -84.548525, rho = -0.291640
nSV = 430, nBSV = 416
num rows = 58
num_elements = 2146
*
optimization finished, #iter = 23
nu = 0.762981
obj = -9.766324, rho = -0.339674
nSV = 46, nBSV = 44
*
optimization finished, #iter = 251
nu = 0.807118
obj = -84.548525, rho = -0.291640
nSV = 430, nBSV = 416
CFS merit scores = 1.35103
CFS merit scores = 1.60969
CFS merit scores = 1.84462
CFS merit scores = 2.06455
CFS merit scores = 2.26698
CFS merit scores = 2.44898
CFS merit scores = 2.6153
CFS merit scores = 2.76979
CFS merit scores = 2.91286
CFS merit scores = 3.04791
CFS merit scores = 3.17644
CFS merit scores = 3.29728
CFS merit scores = 3.41057
CFS merit scores = 3.51876
CFS merit scores = 3.62342
CFS merit scores = 3.72351
CFS merit scores = 3.82073
CFS merit scores = 3.91534
CFS merit scores = 4.00762
CFS merit scores = 4.09764
CFS merit scores = 4.18454
CFS merit scores = 4.26893
CFS merit scores = 4.35118
CFS merit scores = 4.43141
CFS merit scores = 4.50974
CFS merit scores = 4.58374
CFS merit scores = 4.65573
CFS merit scores = 4.72599
CFS merit scores = 4.79486
CFS merit scores = 4.86193
CFS merit scores = 4.92731
CFS merit scores = 4.99139
CFS merit scores = 5.05239
CFS merit scores = 5.11229
CFS merit scores = 5.17121
CFS merit scores = 5.22854
CFS merit scores = 5.28413
CFS merit scores = 5.33861
CFS merit scores = 5.3919
CFS merit scores = 5.44256
CFS merit scores = 5.48927
CFS merit scores = 5.5342
CFS merit scores = 5.57791
CFS merit scores = 5.61893
CFS merit scores = 5.65891
CFS merit scores = 5.69178
CFS merit scores = 5.72101
CFS merit scores = 5.74997
CFS merit scores = 5.77745
CFS merit scores = 5.80303
CFS merit scores = 5.82769
CFS merit scores = 5.85203
CFS merit scores = 5.86888
CFS merit scores = 5.88503
CFS merit scores = 5.90006
CFS merit scores = 5.91507
CFS merit scores = 5.93028
CFS merit scores = 5.94556
CFS merit scores = 5.95906
CFS merit scores = 5.97235
CFS merit scores = 5.98516
CFS merit scores = 5.99717
CFS merit scores = 6.00911
CFS merit scores = 6.02093
CFS merit scores = 6.03288
CFS merit scores = 6.04304
CFS merit scores = 6.05289
CFS merit scores = 6.06221
CFS merit scores = 6.07055
CFS merit scores = 6.07831
CFS merit scores = 6.08605
CFS merit scores = 6.09236
CFS merit scores = 6.09863
CFS merit scores = 6.10097
CFS merit scores = 6.10273
CFS merit scores = 6.10461
CFS merit scores = 6.10615
CFS merit scores = 6.10818
CFS merit scores = 6.10695
CFS merit scores = 6.10585
CFS merit scores = 6.10507
CFS merit scores = 6.1045
CFS merit scores = 6.10351
CFS merit scores = 6.09767
CFS merit scores = 6.09254
CFS merit scores = 6.08704
CFS merit scores = 6.08123
CFS merit scores = 6.07491
CFS merit scores = 6.06927
CFS merit scores = 6.0631
CFS merit scores = 6.05663
CFS merit scores = 6.05004
CFS merit scores = 6.04223
CFS merit scores = 6.03379
CFS merit scores = 6.02538
CFS merit scores = 6.01604
CFS merit scores = 6.00662
CFS merit scores = 5.99798
CFS merit scores = 5.98984
CFS merit scores = 5.98218
CFS merit scores = 5.97499
CFS merit scores = 5.96793
CFS merit scores = 5.96017
CFS merit scores = 5.95203
CFS merit scores = 5.94389
CFS merit scores = 5.9358
CFS merit scores = 5.92758
CFS merit scores = 5.91906
CFS merit scores = 5.91053
CFS merit scores = 5.90012
CFS merit scores = 5.88982
CFS merit scores = 5.87957
CFS merit scores = 5.86913
CFS merit scores = 5.85911
CFS merit scores = 5.84953
CFS merit scores = 5.84015
CFS merit scores = 5.83104
CFS merit scores = 5.8218
CFS merit scores = 5.81239
CFS merit scores = 5.80325
CFS merit scores = 5.79415
CFS merit scores = 5.78447
CFS merit scores = 5.77468
CFS merit scores = 5.76522
CFS merit scores = 5.75554
CFS merit scores = 5.74566
CFS merit scores = 5.73548
CFS merit scores = 5.72558
CFS merit scores = 5.71599
CFS merit scores = 5.70567
CFS merit scores = 5.69565
CFS merit scores = 5.68589
CFS merit scores = 5.67532
CFS merit scores = 5.66478
CFS merit scores = 5.65457
CFS merit scores = 5.64463
CFS merit scores = 5.63487
CFS merit scores = 5.62481
CFS merit scores = 5.61489
CFS merit scores = 5.6053
CFS merit scores = 5.5957
CFS merit scores = 5.58631
CFS merit scores = 5.57678
CFS merit scores = 5.56761
CFS merit scores = 5.55822
CFS merit scores = 5.54866
CFS merit scores = 5.53876
CFS merit scores = 5.52911
CFS merit scores = 5.51925
CFS merit scores = 5.50961
CFS merit scores = 5.50031
CFS merit scores = 5.4911
CFS merit scores = 5.48191
CFS merit scores = 5.47232
CFS merit scores = 5.46281
CFS merit scores = 5.45354
CFS merit scores = 5.44418
CFS merit scores = 5.43458
CFS merit scores = 5.42523
CFS merit scores = 5.41567
CFS merit scores = 5.40646
CFS merit scores = 5.3973
CFS merit scores = 5.38837
CFS merit scores = 5.37912
CFS merit scores = 5.36972
CFS merit scores = 5.36055
CFS merit scores = 5.35111
CFS merit scores = 5.34194
CFS merit scores = 5.33271
CFS merit scores = 5.3238
CFS merit scores = 5.31517
CFS merit scores = 5.30652
CFS merit scores = 5.29793
CFS merit scores = 5.28948
CFS merit scores = 5.28086
CFS merit scores = 5.27254
CFS merit scores = 5.26426
CFS merit scores = 5.25606
CFS merit scores = 5.24801
CFS merit scores = 5.23987
CFS merit scores = 5.23175
CFS merit scores = 5.22364
CFS merit scores = 5.21553
CFS merit scores = 5.20754
CFS merit scores = 5.19941
CFS merit scores = 5.19069
CFS merit scores = 5.18219
CFS merit scores = 5.17367
CFS merit scores = 5.16514
CFS merit scores = 5.15657
CFS merit scores = 5.14777
CFS merit scores = 5.13911
CFS merit scores = 5.13058
CFS merit scores = 5.12221
CFS merit scores = 5.11351
CFS merit scores = 5.10493
CFS merit scores = 5.09608
CFS merit scores = 5.08717
CFS merit scores = 5.07815
CFS merit scores = 5.06915
CFS merit scores = 5.05988
CFS merit scores = 5.05076
CFS merit scores = 5.04129
CFS merit scores = 5.03147
CFS merit scores = 5.02148
CFS merit scores = 5.01141
CFS merit scores = 5.00137
CFS merit scores = 4.99113
CFS merit scores = 4.98089
CFS merit scores = 4.97027
CFS merit scores = 4.95962
CFS merit scores = 4.94889
CFS merit scores = 4.93832
CFS merit scores = 4.92779
CFS merit scores = 4.91712
CFS merit scores = 4.9057
CFS merit scores = 4.8944
CFS merit scores = 4.88295
CFS merit scores = 4.87156
CFS merit scores = 4.86036
CFS merit scores = 4.84843
CFS merit scores = 4.8367
CFS merit scores = 4.8248
CFS merit scores = 4.8128
CFS merit scores = 4.80051
CFS merit scores = 4.78813
CFS merit scores = 4.77568
CFS merit scores = 4.76251
CFS merit scores = 4.74959
CFS merit scores = 4.73581
CFS merit scores = 4.72227
CFS merit scores = 4.70783
CFS merit scores = 4.69332
CFS merit scores = 4.67821
CFS merit scores = 4.66288
CFS merit scores = 4.63997
cnt = 1	feature = 57	correl = -0.351026	descr = Gibbs_of_Target_Sequence__Pos_20_Step_1
cnt = 2	feature = 44	correl = 0.234174	descr = Gibbs_of_Target_Sequence__Pos_1_Step_1
cnt = 3	feature = 318	correl = 0.0935556	descr = N_Gram_CCGTG
cnt = 4	feature = 683	correl = 0.0526279	descr = N_Gram_TTAGC
cnt = 5	feature = 8	correl = -0.0609869	descr = Position_Specific_Bin_Base_2_Base_G
cnt = 6	feature = 703	correl = 0.0589592	descr = N_Gram_TTGCA
cnt = 7	feature = 475	correl = 0.0520379	descr = N_Gram_GCGGA
cnt = 8	feature = 441	correl = 0.0542832	descr = N_Gram_GATGT
cnt = 9	feature = 450	correl = 0.072894	descr = N_Gram_GCAAT
cnt = 10	feature = 425	correl = -0.0479501	descr = N_Gram_GAGCC
cnt = 11	feature = 390	correl = 0.055997	descr = N_Gram_CTGGG
cnt = 12	feature = 633	correl = 0.0481807	descr = N_Gram_TCTCG
cnt = 13	feature = 579	correl = 0.0740259	descr = N_Gram_TAAGC
cnt = 14	feature = 160	correl = -0.0590697	descr = N_Gram_ACGAC
cnt = 15	feature = 692	correl = 0.0445382	descr = N_Gram_TTCGA
cnt = 16	feature = 364	correl = 0.0788865	descr = N_Gram_CGTGG
cnt = 17	feature = 342	correl = 0.0570669	descr = N_Gram_CGCTA
cnt = 18	feature = 340	correl = 0.0451013	descr = N_Gram_CGCCA
cnt = 19	feature = 610	correl = 0.0521399	descr = N_Gram_TCCCG
cnt = 20	feature = 478	correl = 0.0451013	descr = N_Gram_GCGTA
cnt = 21	feature = 505	correl = -0.0572984	descr = N_Gram_GGCAC
cnt = 22	feature = 415	correl = -0.0682636	descr = N_Gram_GACCC
cnt = 23	feature = 375	correl = 0.0861629	descr = N_Gram_CTATT
cnt = 24	feature = 219	correl = -0.0502394	descr = N_Gram_ATAAT
cnt = 25	feature = 437	correl = -0.0557194	descr = N_Gram_GATCG
cnt = 26	feature = 500	correl = 0.089506	descr = N_Gram_GGAGT
cnt = 27	feature = 623	correl = 0.0737083	descr = N_Gram_TCGGA
cnt = 28	feature = 228	correl = -0.0492157	descr = N_Gram_ATCGC
cnt = 29	feature = 529	correl = 0.0517626	descr = N_Gram_GGGGG
cnt = 30	feature = 294	correl = 0.051569	descr = N_Gram_CCAAT
cnt = 31	feature = 654	correl = 0.0521399	descr = N_Gram_TGCCG
cnt = 32	feature = 255	correl = 0.0492396	descr = N_Gram_CAAGC
cnt = 33	feature = 301	correl = -0.0626342	descr = N_Gram_CCATA
cnt = 34	feature = 615	correl = 0.0554749	descr = N_Gram_TCCTA
cnt = 35	feature = 237	correl = -0.0454569	descr = N_Gram_ATGCA
cnt = 36	feature = 544	correl = 0.176534	descr = N_Gram_GTCAG
cnt = 37	feature = 509	correl = 0.0890522	descr = N_Gram_GGCCC
cnt = 38	feature = 305	correl = 0.0839686	descr = N_Gram_CCCAC
cnt = 39	feature = 290	correl = 0.0579106	descr = N_Gram_CATTA
cnt = 40	feature = 591	correl = -0.0682976	descr = N_Gram_TATAC
cnt = 41	feature = 250	correl = -0.0914438	descr = N_Gram_CAAAC
cnt = 42	feature = 512	correl = -0.0612784	descr = N_Gram_GGCGA
cnt = 43	feature = 510	correl = 0.0497675	descr = N_Gram_GGCCG
cnt = 44	feature = 424	correl = -0.0680089	descr = N_Gram_GAGAA
cnt = 45	feature = 337	correl = -0.0463533	descr = N_Gram_CGATG
cnt = 46	feature = 416	correl = -0.0637454	descr = N_Gram_GACCT
cnt = 47	feature = 476	correl = 0.0515987	descr = N_Gram_GCGGC
cnt = 48	feature = 540	correl = 0.0503943	descr = N_Gram_GTATA
cnt = 49	feature = 209	correl = -0.0638717	descr = N_Gram_AGTCC
cnt = 50	feature = 589	correl = -0.0576748	descr = N_Gram_TAGCC
cnt = 51	feature = 648	correl = 0.0652394	descr = N_Gram_TGATA
cnt = 52	feature = 580	correl = -0.14	descr = N_Gram_TAAGT
cnt = 53	feature = 609	correl = 0.061005	descr = N_Gram_TCCCA
cnt = 54	feature = 704	correl = -0.152896	descr = N_Gram_TTGCG
cnt = 55	feature = 593	correl = -0.0565826	descr = N_Gram_TATTC
cnt = 56	feature = 313	correl = 0.0706988	descr = N_Gram_CCGGC
cnt = 57	feature = 467	correl = -0.0562543	descr = N_Gram_GCCGT
cnt = 58	feature = 590	correl = 0.07769	descr = N_Gram_TAGTC
cnt = 59	feature = 222	correl = 0.0732557	descr = N_Gram_ATAGT
cnt = 60	feature = 596	correl = 0.0535565	descr = N_Gram_TCAAG
cnt = 61	feature = 539	correl = 0.0549123	descr = N_Gram_GGTTG
cnt = 62	feature = 309	correl = 0.0688261	descr = N_Gram_CCCGC
cnt = 63	feature = 278	correl = 0.0858995	descr = N_Gram_CAGGA
cnt = 64	feature = 322	correl = 0.060428	descr = N_Gram_CCTCG
cnt = 65	feature = 460	correl = 0.0928253	descr = N_Gram_GCCAG
cnt = 66	feature = 336	correl = -0.0571194	descr = N_Gram_CGATC
cnt = 67	feature = 286	correl = -0.0640705	descr = N_Gram_CATCG
cnt = 68	feature = 448	correl = 0.0608259	descr = N_Gram_GCAAA
cnt = 69	feature = 612	correl = -0.0748541	descr = N_Gram_TCCGC
cnt = 70	feature = 541	correl = -0.062694	descr = N_Gram_GTATC
cnt = 71	feature = 511	correl = 0.150496	descr = N_Gram_GGCCT
cnt = 72	feature = 602	correl = -0.0550172	descr = N_Gram_TCATA
cnt = 73	feature = 472	correl = 0.0445806	descr = N_Gram_GCGAG
cnt = 74	feature = 396	correl = 0.0494568	descr = N_Gram_CTTCC
cnt = 75	feature = 461	correl = 0.0495703	descr = N_Gram_GCCAT
cnt = 76	feature = 649	correl = -0.048882	descr = N_Gram_TGATC
cnt = 77	feature = 386	correl = -0.0553155	descr = N_Gram_CTCTC
cnt = 78	feature = 283	correl = -0.0502394	descr = N_Gram_CATAA
cnt = 79	feature = 440	correl = -0.0665899	descr = N_Gram_GATGC
cnt = 80	feature = 599	correl = 0.0488607	descr = N_Gram_TCAGA
cnt = 81	feature = 565	correl = 0.0694316	descr = N_Gram_GTGTG
cnt = 82	feature = 407	correl = 0.101285	descr = N_Gram_GAAAG
cnt = 83	feature = 241	correl = -0.0734402	descr = N_Gram_ATTAC
cnt = 84	feature = 605	correl = 0.0922761	descr = N_Gram_TCCAA
cnt = 85	feature = 525	correl = 0.0777578	descr = N_Gram_GGGCG
cnt = 86	feature = 483	correl = 0.0547365	descr = N_Gram_GCTCA
cnt = 87	feature = 334	correl = -0.090811	descr = N_Gram_CGAGT
cnt = 88	feature = 487	correl = 0.0713594	descr = N_Gram_GCTGG
cnt = 89	feature = 274	correl = 0.0545108	descr = N_Gram_CAGCC
cnt = 90	feature = 281	correl = 0.109971	descr = N_Gram_CAGTG
cnt = 91	feature = 258	correl = 0.0521977	descr = N_Gram_CAATA
cnt = 92	feature = 265	correl = 0.0739212	descr = N_Gram_CACCT
cnt = 93	feature = 463	correl = 0.0897581	descr = N_Gram_GCCCG
cnt = 94	feature = 645	correl = -0.0455926	descr = N_Gram_TGACT
cnt = 95	feature = 231	correl = 0.0797974	descr = N_Gram_ATCTG
cnt = 96	feature = 321	correl = -0.108383	descr = N_Gram_CCTCC
cnt = 97	feature = 466	correl = 0.072319	descr = N_Gram_GCCGG
cnt = 98	feature = 516	correl = 0.149759	descr = N_Gram_GGCTT
cnt = 99	feature = 492	correl = 0.120683	descr = N_Gram_GGAAA
cnt = 100	feature = 547	correl = 0.0699929	descr = N_Gram_GTCCC
cnt = 101	feature = 711	correl = 0.0461979	descr = N_Gram_TTTCA
cnt = 102	feature = 276	correl = -0.134609	descr = N_Gram_CAGCT
cnt = 103	feature = 690	correl = 0.075369	descr = N_Gram_TTCCA
cnt = 104	feature = 514	correl = 0.0780795	descr = N_Gram_GGCGG
cnt = 105	feature = 226	correl = 0.0736043	descr = N_Gram_ATCAG
cnt = 106	feature = 627	correl = -0.0647136	descr = N_Gram_TCGTC
cnt = 107	feature = 578	correl = -0.0513164	descr = N_Gram_TAAGA
cnt = 108	feature = 496	correl = 0.102968	descr = N_Gram_GGACC
cnt = 109	feature = 451	correl = 0.0757415	descr = N_Gram_GCAC
cnt = 110	feature = 426	correl = 0.0911086	descr = N_Gram_GAGCT
cnt = 111	feature = 235	correl = -0.0633511	descr = N_Gram_ATGAT
cnt = 112	feature = 501	correl = -0.101171	descr = N_Gram_GGATC
cnt = 113	feature = 714	correl = -0.0899226	descr = N_Gram_TTTCT
cnt = 114	feature = 497	correl = 0.0986263	descr = N_Gram_GGACG
cnt = 115	feature = 373	correl = 0.105793	descr = N_Gram_CTAT
cnt = 116	feature = 456	correl = 0.113531	descr = N_Gram_GCATC
cnt = 117	feature = 606	correl = -0.0634811	descr = N_Gram_TCCAC
cnt = 118	feature = 292	correl = 0.0702164	descr = N_Gram_CCAAA
cnt = 119	feature = 508	correl = 0.102806	descr = N_Gram_GGCCA
cnt = 120	feature = 662	correl = -0.10154	descr = N_Gram_TGGCG
cnt = 121	feature = 713	correl = -0.0576182	descr = N_Gram_TTTCG
cnt = 122	feature = 494	correl = 0.0483425	descr = N_Gram_GGAAG
cnt = 123	feature = 382	correl = -0.053954	descr = N_Gram_CTCCG
cnt = 124	feature = 280	correl = 0.0821779	descr = N_Gram_CAGTA
cnt = 125	feature = 536	correl = 0.0616288	descr = N_Gram_GGTC
cnt = 126	feature = 267	correl = -0.0776467	descr = N_Gram_CACGA
cnt = 127	feature = 601	correl = 0.110297	descr = N_Gram_TCAGT
cnt = 128	feature = 719	correl = -0.0777019	descr = N_Gram_TTTTG
cnt = 129	feature = 363	correl = 0.11555	descr = N_Gram_CGTGC
cnt = 130	feature = 351	correl = 0.0901555	descr = N_Gram_CGGGA
cnt = 131	feature = 527	correl = 0.0708556	descr = N_Gram_GGGGA
cnt = 132	feature = 36	correl = -0.0501528	descr = Position_Specific_Bin_Base_16_Base_T
cnt = 133	feature = 324	correl = -0.0472097	descr = N_Gram_CCTGG
cnt = 134	feature = 272	correl = 0.0591848	descr = N_Gram_CAGAG
cnt = 135	feature = 546	correl = -0.091129	descr = N_Gram_GTCCA
cnt = 136	feature = 655	correl = -0.142705	descr = N_Gram_TGCG
cnt = 137	feature = 28	correl = -0.119936	descr = Position_Specific_Bin_Base_12_Base_T
cnt = 138	feature = 24	correl = -0.0910926	descr = Position_Specific_Bin_Base_11_Base_G
cnt = 139	feature = 13	correl = -0.125111	descr = Position_Specific_Bin_Base_5_Base_A
cnt = 140	feature = 17	correl = 0.104792	descr = Position_Specific_Bin_Base_6_Base_C
cnt = 141	feature = 661	correl = 0.122443	descr = N_Gram_TGGCC
cnt = 142	feature = 352	correl = 0.14096	descr = N_Gram_CGGGC
cnt = 143	feature = 388	correl = 0.0463813	descr = N_Gram_CTGC
cnt = 144	feature = 252	correl = 0.0496247	descr = N_Gram_CAACA
cnt = 145	feature = 399	correl = -0.0827461	descr = N_Gram_CTTGA
cnt = 146	feature = 616	correl = -0.0700986	descr = N_Gram_TCCTC
cnt = 147	feature = 563	correl = 0.0777447	descr = N_Gram_GTGT
cnt = 148	feature = 23	correl = 0.066669	descr = Position_Specific_Bin_Base_10_Base_T
cnt = 149	feature = 83	correl = 0.0629097	descr = Xue_Structure_Feature_C010
cnt = 150	feature = 38	correl = -0.0569938	descr = Position_Specific_Bin_Base_17_Base_T
cnt = 151	feature = 10	correl = -0.0440194	descr = Position_Specific_Bin_Base_3_Base_A
cnt = 152	feature = 674	correl = 0.0581474	descr = N_Gram_TGTCC
cnt = 153	feature = 208	correl = 0.131286	descr = N_Gram_AGTCA
cnt = 154	feature = 40	correl = 0.139588	descr = Position_Specific_Bin_Base_18_Base_C
cnt = 155	feature = 681	correl = -0.071987	descr = N_Gram_TTAC
cnt = 156	feature = 285	correl = 0.110467	descr = N_Gram_CATCC
cnt = 157	feature = 32	correl = 0.093727	descr = Position_Specific_Bin_Base_14_Base_T
cnt = 158	feature = 11	correl = 0.0838059	descr = Position_Specific_Bin_Base_3_Base_C
cnt = 159	feature = 468	correl = 0.0886763	descr = N_Gram_GCCT
cnt = 160	feature = 254	correl = 0.0820514	descr = N_Gram_CAAG
cnt = 161	feature = 211	correl = 0.0459271	descr = N_Gram_AGTG
cnt = 162	feature = 105	correl = -0.0783452	descr = Fold_of_Target_NoBeginbrace_noends_Pos_4
cnt = 163	feature = 397	correl = -0.224709	descr = N_Gram_CTTCT
cnt = 164	feature = 619	correl = -0.0871725	descr = N_Gram_TCGA
cnt = 165	feature = 18	correl = 0.0468431	descr = Position_Specific_Bin_Base_6_Base_T
cnt = 166	feature = 67	correl = 0.105863	descr = Fold_of_RNAi_Sequence_Pos_9
cnt = 167	feature = 341	correl = 0.0937968	descr = N_Gram_CGCCG
cnt = 168	feature = 277	correl = 0.0473476	descr = N_Gram_CAGG
cnt = 169	feature = 308	correl = 0.0968647	descr = N_Gram_CCCG
cnt = 170	feature = 72	correl = 0.0817908	descr = Fold_of_RNAi_Sequence_Pos_14
cnt = 171	feature = 335	correl = -0.0623832	descr = N_Gram_CGAT
cnt = 172	feature = 353	correl = -0.0517811	descr = N_Gram_CGGT
cnt = 173	feature = 34	correl = -0.113325	descr = Position_Specific_Bin_Base_16_Base_A
cnt = 174	feature = 45	correl = 0.25005	descr = Gibbs_of_Target_Sequence__Pos_2_Step_1
cnt = 175	feature = 526	correl = 0.101548	descr = N_Gram_GGGG
cnt = 176	feature = 234	correl = -0.0662889	descr = N_Gram_ATGA
cnt = 177	feature = 485	correl = 0.0887049	descr = N_Gram_GCTG
cnt = 178	feature = 626	correl = -0.0616364	descr = N_Gram_TCGT
cnt = 179	feature = 33	correl = 0.0496908	descr = Position_Specific_Bin_Base_15_Base_C
cnt = 180	feature = 51	correl = -0.0993222	descr = Gibbs_of_Target_Sequence__Pos_13_Step_1
cnt = 181	feature = 69	correl = 0.0758556	descr = Fold_of_RNAi_Sequence_Pos_11
cnt = 182	feature = 304	correl = 0.0695853	descr = N_Gram_CCCA
cnt = 183	feature = 136	correl = -0.043914	descr = N_Gram_AATC
cnt = 184	feature = 77	correl = 0.0658704	descr = Xue_Structure_Feature_A100
cnt = 185	feature = 477	correl = -0.0791223	descr = N_Gram_GCGT
cnt = 186	feature = 39	correl = -0.267577	descr = Position_Specific_Bin_Base_18_Base_A
cnt = 187	feature = 695	correl = -0.204811	descr = N_Gram_TTCTC
cnt = 188	feature = 640	correl = 0.0509196	descr = N_Gram_TCTTT
cnt = 189	feature = 14	correl = 0.0891135	descr = Position_Specific_Bin_Base_5_Base_C
cnt = 190	feature = 473	correl = 0.0582656	descr = N_Gram_GCGCC
cnt = 191	feature = 504	correl = 0.0734098	descr = N_Gram_GGCA
cnt = 192	feature = 52	correl = -0.179394	descr = Gibbs_of_Target_Sequence__Pos_14_Step_1
cnt = 193	feature = 691	correl = -0.0486398	descr = N_Gram_TTCG
cnt = 194	feature = 76	correl = -0.059011	descr = Xue_Structure_Feature_A110
cnt = 195	feature = 35	correl = 0.132939	descr = Position_Specific_Bin_Base_16_Base_C
cnt = 196	feature = 718	correl = -0.1575	descr = N_Gram_TTTTC
cnt = 197	feature = 56	correl = -0.285192	descr = Gibbs_of_Target_Sequence__Pos_19_Step_1
cnt = 198	feature = 284	correl = 0.0778066	descr = N_Gram_CATC
cnt = 199	feature = 73	correl = 0.0609044	descr = Fold_of_RNAi_Sequence_Pos_15
cnt = 200	feature = 26	correl = 0.172887	descr = Position_Specific_Bin_Base_12_Base_C
cnt = 201	feature = 61	correl = 0.168852	descr = Fold_of_RNAi_Sequence_Pos_0
cnt = 202	feature = 291	correl = 0.108972	descr = N_Gram_CCAA
cnt = 203	feature = 207	correl = -0.094282	descr = N_Gram_AGTC
cnt = 204	feature = 233	correl = -0.0440288	descr = N_Gram_ATG
cnt = 205	feature = 82	correl = 0.0497266	descr = Xue_Structure_Feature_C011
cnt = 206	feature = 64	correl = 0.083141	descr = Fold_of_RNAi_Sequence_Pos_3
cnt = 207	feature = 394	correl = -0.122047	descr = N_Gram_CTTC
cnt = 208	feature = 545	correl = -0.0580049	descr = N_Gram_GTCC
cnt = 209	feature = 314	correl = 0.128341	descr = N_Gram_CCGGG
cnt = 210	feature = 81	correl = 0.0445739	descr = Xue_Structure_Feature_C100
cnt = 211	feature = 54	correl = -0.120437	descr = Gibbs_of_Target_Sequence__Pos_17_Step_1
cnt = 212	feature = 555	correl = 0.151964	descr = N_Gram_GTG
cnt = 213	feature = 481	correl = 0.0646111	descr = N_Gram_GCT
cnt = 214	feature = 446	correl = 0.122317	descr = N_Gram_GCA
cnt = 215	feature = 432	correl = -0.0485555	descr = N_Gram_GAT
cnt = 216	feature = 717	correl = -0.1552	descr = N_Gram_TTTT
cnt = 217	feature = 327	correl = -0.0713729	descr = N_Gram_CGA
cnt = 218	feature = 303	correl = 0.0448825	descr = N_Gram_CCC
cnt = 219	feature = 697	correl = -0.0625514	descr = N_Gram_TTG
cnt = 220	feature = 80	correl = 0.080354	descr = Xue_Structure_Feature_C110
cnt = 221	feature = 641	correl = -0.0947727	descr = N_Gram_TGA
cnt = 222	feature = 694	correl = -0.214266	descr = N_Gram_TTCT
cnt = 223	feature = 86	correl = 0.108566	descr = Xue_Structure_Feature_G110
cnt = 224	feature = 225	correl = -0.0514077	descr = N_Gram_ATC
cnt = 225	feature = 248	correl = 0.135025	descr = N_Gram_CAA
cnt = 226	feature = 574	correl = -0.0639488	descr = N_Gram_TA
cnt = 227	feature = 391	correl = -0.110851	descr = N_Gram_CTT
cnt = 228	feature = 79	correl = 0.0941971	descr = Xue_Structure_Feature_C111
cnt = 229	feature = 594	correl = -0.138975	descr = N_Gram_TC
cnt = 230	feature = 709	correl = -0.10885	descr = N_Gram_TTT
cnt = 231	feature = 60	correl = -0.0509974	descr = PF_RNAi_Fold_3'Free_Count
cnt = 232	feature = 343	correl = 0.0747964	descr = N_Gram_CGG
cnt = 233	feature = 458	correl = 0.108922	descr = N_Gram_GCC
cnt = 234	feature = 59	correl = -0.139778	descr = PF_RNAi_Fold_5'Free_Count
cnt = 235	feature = 503	correl = 0.144805	descr = N_Gram_GGC
cnt = 236	feature = 58	correl = -0.190267	descr = PF_RNAi_Fold_Energy
num rows = 521
num_elements = 123477
*
optimization finished, #iter = 533
nu = 0.551965
obj = -46.109551, rho = -0.195438
nSV = 363, nBSV = 224
num rows = 58
num_elements = 13746
*
optimization finished, #iter = 48
nu = 0.522033
obj = -5.115772, rho = -0.361199
nSV = 42, nBSV = 17
*
optimization finished, #iter = 533
nu = 0.551965
obj = -46.109551, rho = -0.195438
nSV = 363, nBSV = 224
CFS merit scores = 1.22163
CFS merit scores = 1.55718
CFS merit scores = 1.82212
CFS merit scores = 2.05732
CFS merit scores = 2.26063
CFS merit scores = 2.4391
CFS merit scores = 2.60582
CFS merit scores = 2.7629
CFS merit scores = 2.91195
CFS merit scores = 3.05232
CFS merit scores = 3.18203
CFS merit scores = 3.30434
CFS merit scores = 3.42141
CFS merit scores = 3.53011
CFS merit scores = 3.63531
CFS merit scores = 3.73747
CFS merit scores = 3.83598
CFS merit scores = 3.9306
CFS merit scores = 4.02169
CFS merit scores = 4.11039
CFS merit scores = 4.19591
CFS merit scores = 4.27792
CFS merit scores = 4.35803
CFS merit scores = 4.43579
CFS merit scores = 4.51122
CFS merit scores = 4.58471
CFS merit scores = 4.65625
CFS merit scores = 4.72577
CFS merit scores = 4.79236
CFS merit scores = 4.85598
CFS merit scores = 4.91616
CFS merit scores = 4.97477
CFS merit scores = 5.03077
CFS merit scores = 5.08531
CFS merit scores = 5.13769
CFS merit scores = 5.18786
CFS merit scores = 5.23711
CFS merit scores = 5.28303
CFS merit scores = 5.3264
CFS merit scores = 5.366
CFS merit scores = 5.4011
CFS merit scores = 5.42929
CFS merit scores = 5.45708
CFS merit scores = 5.4821
CFS merit scores = 5.50713
CFS merit scores = 5.52696
CFS merit scores = 5.54448
CFS merit scores = 5.56192
CFS merit scores = 5.57915
CFS merit scores = 5.59563
CFS merit scores = 5.61024
CFS merit scores = 5.62359
CFS merit scores = 5.63676
CFS merit scores = 5.64952
CFS merit scores = 5.66163
CFS merit scores = 5.67375
CFS merit scores = 5.68599
CFS merit scores = 5.69873
CFS merit scores = 5.70664
CFS merit scores = 5.71346
CFS merit scores = 5.71516
CFS merit scores = 5.71738
CFS merit scores = 5.72081
CFS merit scores = 5.72485
CFS merit scores = 5.72957
CFS merit scores = 5.73393
CFS merit scores = 5.73765
CFS merit scores = 5.74004
CFS merit scores = 5.74174
CFS merit scores = 5.74387
CFS merit scores = 5.74659
CFS merit scores = 5.74913
cnt = 1	feature = 674	correl = -0.221627	descr = N_Gram_TTCTC
cnt = 2	feature = 54	correl = -0.185982	descr = Gibbs_of_Target_Sequence__Pos_7_Step_1
cnt = 3	feature = 9	correl = 0.078318	descr = Position_Specific_Bin_Base_2_Base_C
cnt = 4	feature = 30	correl = -0.141854	descr = Position_Specific_Bin_Base_12_Base_T
cnt = 5	feature = 623	correl = -0.0747605	descr = N_Gram_TGAAG
cnt = 6	feature = 574	correl = 0.0675531	descr = N_Gram_TATAT
cnt = 7	feature = 593	correl = 0.0520764	descr = N_Gram_TCCCG
cnt = 8	feature = 508	correl = 0.0450415	descr = N_Gram_GGGGT
cnt = 9	feature = 308	correl = 0.0450415	descr = N_Gram_CCGAA
cnt = 10	feature = 301	correl = 0.0450415	descr = N_Gram_CCCCG
cnt = 11	feature = 527	correl = 0.176369	descr = N_Gram_GTCAG
cnt = 12	feature = 599	correl = 0.0553946	descr = N_Gram_TCCTA
cnt = 13	feature = 432	correl = 0.0836764	descr = N_Gram_GCAAT
cnt = 14	feature = 364	correl = 0.0661461	descr = N_Gram_CTAGG
cnt = 15	feature = 225	correl = -0.0492258	descr = N_Gram_ATCGC
cnt = 16	feature = 386	correl = 0.0450415	descr = N_Gram_CTTAC
cnt = 17	feature = 209	correl = 0.0886556	descr = N_Gram_AGTTA
cnt = 18	feature = 267	correl = 0.0670594	descr = N_Gram_CACTC
cnt = 19	feature = 464	correl = 0.0544286	descr = N_Gram_GCGTG
cnt = 20	feature = 303	correl = 0.073181	descr = N_Gram_CCCGA
cnt = 21	feature = 241	correl = 0.0669167	descr = N_Gram_ATTCC
cnt = 22	feature = 327	correl = -0.0492258	descr = N_Gram_CGACC
cnt = 23	feature = 283	correl = 0.0553759	descr = N_Gram_CATTA
cnt = 24	feature = 514	correl = 0.0551954	descr = N_Gram_GGTGC
cnt = 25	feature = 505	correl = 0.0450415	descr = N_Gram_GGGCT
cnt = 26	feature = 648	correl = 0.0463545	descr = N_Gram_TGGGT
cnt = 27	feature = 351	correl = -0.0676911	descr = N_Gram_CGTAC
cnt = 28	feature = 363	correl = 0.0563769	descr = N_Gram_CTACT
cnt = 29	feature = 451	correl = 0.0704072	descr = N_Gram_GCCTC
cnt = 30	feature = 252	correl = 0.0616903	descr = N_Gram_CAAGC
cnt = 31	feature = 473	correl = -0.0498594	descr = N_Gram_GGAAC
cnt = 32	feature = 441	correl = -0.045258	descr = N_Gram_GCATG
cnt = 33	feature = 546	correl = 0.0471497	descr = N_Gram_GTGTA
cnt = 34	feature = 500	correl = 0.106148	descr = N_Gram_GGGAC
cnt = 35	feature = 539	correl = 0.0611525	descr = N_Gram_GTGAC
cnt = 36	feature = 492	correl = -0.084973	descr = N_Gram_GGCGA
cnt = 37	feature = 541	correl = 0.0570008	descr = N_Gram_GTGCG
cnt = 38	feature = 426	correl = 0.0484501	descr = N_Gram_GATTG
cnt = 39	feature = 382	correl = -0.0684932	descr = N_Gram_CTGCC
cnt = 40	feature = 313	correl = -0.0641534	descr = N_Gram_CCGGT
cnt = 41	feature = 460	correl = 0.054097	descr = N_Gram_GCGGT
cnt = 42	feature = 334	correl = -0.0494292	descr = N_Gram_CGATG
cnt = 43	feature = 343	correl = 0.0496787	descr = N_Gram_CGGCC
cnt = 44	feature = 318	correl = 0.0670616	descr = N_Gram_CCTCA
cnt = 45	feature = 510	correl = -0.0444272	descr = N_Gram_GGGTT
cnt = 46	feature = 654	correl = -0.0671181	descr = N_Gram_TGTCA
cnt = 47	feature = 640	correl = 0.0637596	descr = N_Gram_TGGAG
cnt = 48	feature = 404	correl = 0.0444698	descr = N_Gram_GACAC
cnt = 49	feature = 324	correl = -0.114938	descr = N_Gram_CCTTC
cnt = 50	feature = 291	correl = -0.0447983	descr = N_Gram_CCACG
cnt = 51	feature = 340	correl = 0.0637315	descr = N_Gram_CGGAA
cnt = 52	feature = 375	correl = -0.0439351	descr = N_Gram_CTCCG
cnt = 53	feature = 258	correl = 0.0832887	descr = N_Gram_CACAG
cnt = 54	feature = 605	correl = -0.14911	descr = N_Gram_TCGAG
cnt = 55	feature = 226	correl = -0.095802	descr = N_Gram_ATCGG
cnt = 56	feature = 501	correl = 0.120675	descr = N_Gram_GGGAG
cnt = 57	feature = 357	correl = 0.0788089	descr = N_Gram_CGTGG
cnt = 58	feature = 393	correl = 0.0844645	descr = N_Gram_CTTGG
cnt = 59	feature = 235	correl = -0.0659481	descr = N_Gram_ATGCT
cnt = 60	feature = 253	correl = 0.0825601	descr = N_Gram_CAAGG
cnt = 61	feature = 136	correl = 0.0466507	descr = N_Gram_AATAT
cnt = 62	feature = 606	correl = -0.0492258	descr = N_Gram_TCGCA
cnt = 63	feature = 309	correl = 0.0450415	descr = N_Gram_CCGCA
cnt = 64	feature = 509	correl = 0.0928145	descr = N_Gram_GGGTC
cnt = 65	feature = 290	correl = 0.0594077	descr = N_Gram_CCACC
cnt = 66	feature = 321	correl = 0.0720865	descr = N_Gram_CCTGC
cnt = 67	feature = 440	correl = 0.10902	descr = N_Gram_GCATC
cnt = 68	feature = 367	correl = 0.0634333	descr = N_Gram_CTATG
cnt = 69	feature = 472	correl = 0.120547	descr = N_Gram_GGAAA
cnt = 70	feature = 304	correl = 0.0687388	descr = N_Gram_CCCGC
cnt = 71	feature = 516	correl = 0.0576326	descr = N_Gram_GGTTG
cnt = 72	feature = 504	correl = 0.0776445	descr = N_Gram_GGGCG
num rows = 521
num_elements = 38033
*
optimization finished, #iter = 258
nu = 0.776857
obj = -79.452710, rho = -0.069463
nSV = 413, nBSV = 391
num rows = 58
num_elements = 4234
*
optimization finished, #iter = 38
nu = 0.815121
obj = -8.422557, rho = -0.429006
nSV = 50, nBSV = 43
*
optimization finished, #iter = 258
nu = 0.776857
obj = -79.452710, rho = -0.069463
nSV = 413, nBSV = 391
CFS merit scores = 1.335
CFS merit scores = 1.58066
CFS merit scores = 1.83405
CFS merit scores = 2.06177
CFS merit scores = 2.26281
CFS merit scores = 2.44856
CFS merit scores = 2.62071
CFS merit scores = 2.78108
CFS merit scores = 2.92982
CFS merit scores = 3.06909
CFS merit scores = 3.20077
CFS merit scores = 3.32693
cnt = 1	feature = 59	correl = -0.335001	descr = Gibbs_of_Target_Sequence__Pos_20_Step_1
cnt = 2	feature = 563	correl = -0.140999	descr = N_Gram_TAAGT
cnt = 3	feature = 36	correl = 0.134421	descr = Position_Specific_Bin_Base_16_Base_C
cnt = 4	feature = 351	correl = 0.113046	descr = N_Gram_CGTTT
cnt = 5	feature = 516	correl = 0.0482489	descr = N_Gram_GTAAA
cnt = 6	feature = 594	correl = 0.0467614	descr = N_Gram_TCCGA
cnt = 7	feature = 626	correl = 0.0455699	descr = N_Gram_TGACA
cnt = 8	feature = 448	correl = 0.0443714	descr = N_Gram_GCGAG
cnt = 9	feature = 605	correl = -0.0604343	descr = N_Gram_TCGCT
cnt = 10	feature = 612	correl = 0.0562657	descr = N_Gram_TCTAC
cnt = 11	feature = 353	correl = 0.0449682	descr = N_Gram_CTAAA
cnt = 12	feature = 396	correl = -0.0682858	descr = N_Gram_GACCC
num rows = 521
num_elements = 6773
*
optimization finished, #iter = 219
nu = 0.819177
obj = -88.331848, rho = -0.401285
nSV = 428, nBSV = 425
num rows = 58
num_elements = 754
*
optimization finished, #iter = 24
nu = 0.827586
obj = -9.897354, rho = -0.350699
nSV = 48, nBSV = 48
*
optimization finished, #iter = 219
nu = 0.819177
obj = -88.331848, rho = -0.401285
nSV = 428, nBSV = 425
CFS merit scores = 1.32688
CFS merit scores = 1.56726
CFS merit scores = 1.82408
CFS merit scores = 2.05068
CFS merit scores = 2.24951
CFS merit scores = 2.42785
CFS merit scores = 2.57233
CFS merit scores = 2.70365
CFS merit scores = 2.81817
CFS merit scores = 2.92606
CFS merit scores = 3.01921
CFS merit scores = 3.10586
CFS merit scores = 3.18251
CFS merit scores = 3.24791
CFS merit scores = 3.31185
CFS merit scores = 3.36731
CFS merit scores = 3.4094
CFS merit scores = 3.4483
CFS merit scores = 3.47649
CFS merit scores = 3.50434
CFS merit scores = 3.52783
CFS merit scores = 3.55055
CFS merit scores = 3.56849
CFS merit scores = 3.586
CFS merit scores = 3.60512
CFS merit scores = 3.61774
CFS merit scores = 3.62171
CFS merit scores = 3.6232
CFS merit scores = 3.62579
CFS merit scores = 3.6298
CFS merit scores = 3.63618
CFS merit scores = 3.63761
CFS merit scores = 3.63149
CFS merit scores = 3.62397
CFS merit scores = 3.61883
CFS merit scores = 3.59737
CFS merit scores = 3.56117
cnt = 1	feature = 64	correl = -0.326885	descr = Gibbs_of_Target_Sequence__Pos_20_Step_1
cnt = 2	feature = 28	correl = -0.110489	descr = Position_Specific_Bin_Base_12_Base_A
cnt = 3	feature = 54	correl = -0.123644	descr = Gibbs_of_Target_Sequence__Pos_6_Step_1
cnt = 4	feature = 222	correl = -0.138499	descr = N_Gram_ATAAG
cnt = 5	feature = 645	correl = 0.068652	descr = N_Gram_TGTGA
cnt = 6	feature = 466	correl = 0.0553326	descr = N_Gram_GCTTT
cnt = 7	feature = 416	correl = 0.066287	descr = N_Gram_GATAT
cnt = 8	feature = 303	correl = 0.051928	descr = N_Gram_CCCGC
cnt = 9	feature = 450	correl = 0.0442697	descr = N_Gram_GCGAG
cnt = 10	feature = 605	correl = -0.0985684	descr = N_Gram_TCTCA
cnt = 11	feature = 633	correl = 0.18328	descr = N_Gram_TGGCT
cnt = 12	feature = 267	correl = 0.0581254	descr = N_Gram_CACCG
cnt = 13	feature = 461	correl = -0.0732129	descr = N_Gram_GCTCC
cnt = 14	feature = 10	correl = -0.0802303	descr = Position_Specific_Bin_Base_2_Base_G
cnt = 15	feature = 32	correl = -0.0542111	descr = Position_Specific_Bin_Base_13_Base_A
cnt = 16	feature = 541	correl = 0.0595992	descr = N_Gram_GTTG
cnt = 17	feature = 73	correl = 0.0906147	descr = Fold_of_RNAi_Sequence_Pos_9
cnt = 18	feature = 661	correl = -0.0440948	descr = N_Gram_TTCCG
cnt = 19	feature = 391	correl = 0.102901	descr = N_Gram_CTTTG
cnt = 20	feature = 417	correl = -0.116362	descr = N_Gram_GATC
cnt = 21	feature = 11	correl = 0.0601134	descr = Position_Specific_Bin_Base_2_Base_T
cnt = 22	feature = 599	correl = -0.0481308	descr = N_Gram_TCGGG
cnt = 23	feature = 105	correl = 0.100374	descr = Fold_of_Target_NoEndbrace_noends_Pos_13
cnt = 24	feature = 86	correl = 0.0848042	descr = Xue_Structure_Feature_C101
cnt = 25	feature = 218	correl = 0.0686179	descr = N_Gram_AGTTG
cnt = 26	feature = 72	correl = 0.0811179	descr = Fold_of_RNAi_Sequence_Pos_6
cnt = 27	feature = 545	correl = -0.0447023	descr = N_Gram_GTTT
cnt = 28	feature = 57	correl = -0.0824215	descr = Gibbs_of_Target_Sequence__Pos_13_Step_1
cnt = 29	feature = 61	correl = -0.122222	descr = Gibbs_of_Target_Sequence__Pos_17_Step_1
cnt = 30	feature = 82	correl = 0.0494186	descr = Xue_Structure_Feature_A100
cnt = 31	feature = 14	correl = -0.068026	descr = Position_Specific_Bin_Base_4_Base_A
cnt = 32	feature = 59	correl = -0.0485392	descr = Gibbs_of_Target_Sequence__Pos_15_Step_1
cnt = 33	feature = 81	correl = -0.0515979	descr = Xue_Structure_Feature_A110
cnt = 34	feature = 547	correl = -0.0749633	descr = N_Gram_TA
cnt = 35	feature = 80	correl = 0.0454459	descr = Xue_Structure_Feature_A111
cnt = 36	feature = 460	correl = -0.0542849	descr = N_Gram_GCTC
cnt = 37	feature = 77	correl = 0.086522	descr = Fold_of_RNAi_Sequence_Pos_14
num rows = 521
num_elements = 19798
*
optimization finished, #iter = 278
nu = 0.669557
obj = -60.416240, rho = -0.386451
nSV = 368, nBSV = 333
num rows = 58
num_elements = 2204
*
optimization finished, #iter = 35
nu = 0.746582
obj = -7.184556, rho = -0.456432
nSV = 47, nBSV = 38
*
optimization finished, #iter = 278
nu = 0.669557
obj = -60.416240, rho = -0.386451
nSV = 368, nBSV = 333
CFS merit scores = 1.22528
CFS merit scores = 1.54472
CFS merit scores = 1.81919
CFS merit scores = 2.05273
CFS merit scores = 2.26242
CFS merit scores = 2.45453
CFS merit scores = 2.63174
CFS merit scores = 2.79626
CFS merit scores = 2.9485
CFS merit scores = 3.0921
CFS merit scores = 3.22603
CFS merit scores = 3.35219
CFS merit scores = 3.4721
CFS merit scores = 3.58608
CFS merit scores = 3.69438
CFS merit scores = 3.79821
CFS merit scores = 3.89818
CFS merit scores = 3.99454
CFS merit scores = 4.0878
CFS merit scores = 4.17873
CFS merit scores = 4.26615
CFS merit scores = 4.35007
CFS merit scores = 4.43099
CFS merit scores = 4.50926
CFS merit scores = 4.58547
CFS merit scores = 4.65842
CFS merit scores = 4.72995
CFS merit scores = 4.79978
CFS merit scores = 4.86771
CFS merit scores = 4.93436
CFS merit scores = 4.99863
CFS merit scores = 5.0605
CFS merit scores = 5.11874
CFS merit scores = 5.17519
CFS merit scores = 5.22889
CFS merit scores = 5.28005
CFS merit scores = 5.32854
CFS merit scores = 5.37072
CFS merit scores = 5.41029
CFS merit scores = 5.44846
CFS merit scores = 5.47837
CFS merit scores = 5.50039
CFS merit scores = 5.52251
CFS merit scores = 5.54356
CFS merit scores = 5.56425
CFS merit scores = 5.58361
CFS merit scores = 5.60049
CFS merit scores = 5.61701
CFS merit scores = 5.63208
CFS merit scores = 5.64332
CFS merit scores = 5.65244
CFS merit scores = 5.65906
CFS merit scores = 5.66559
CFS merit scores = 5.67296
CFS merit scores = 5.68121
CFS merit scores = 5.68829
CFS merit scores = 5.69286
CFS merit scores = 5.69631
CFS merit scores = 5.69947
CFS merit scores = 5.70229
CFS merit scores = 5.70558
CFS merit scores = 5.70963
CFS merit scores = 5.71298
CFS merit scores = 5.71616
CFS merit scores = 5.7196
CFS merit scores = 5.72284
CFS merit scores = 5.72542
CFS merit scores = 5.72851
CFS merit scores = 5.73132
CFS merit scores = 5.73358
CFS merit scores = 5.73458
CFS merit scores = 5.73571
CFS merit scores = 5.73632
CFS merit scores = 5.73753
CFS merit scores = 5.7378
CFS merit scores = 5.73852
CFS merit scores = 5.73839
CFS merit scores = 5.73807
CFS merit scores = 5.73708
CFS merit scores = 5.73676
CFS merit scores = 5.73667
CFS merit scores = 5.73516
CFS merit scores = 5.73243
CFS merit scores = 5.73017
CFS merit scores = 5.72691
CFS merit scores = 5.72282
CFS merit scores = 5.7179
CFS merit scores = 5.71278
CFS merit scores = 5.7066
CFS merit scores = 5.70021
CFS merit scores = 5.69327
CFS merit scores = 5.68706
CFS merit scores = 5.68001
CFS merit scores = 5.67233
CFS merit scores = 5.6651
CFS merit scores = 5.65822
CFS merit scores = 5.65119
CFS merit scores = 5.64402
CFS merit scores = 5.6368
CFS merit scores = 5.62969
CFS merit scores = 5.62219
CFS merit scores = 5.61384
CFS merit scores = 5.60553
CFS merit scores = 5.59648
CFS merit scores = 5.58772
CFS merit scores = 5.57839
CFS merit scores = 5.56908
CFS merit scores = 5.55973
CFS merit scores = 5.55043
CFS merit scores = 5.54099
CFS merit scores = 5.53218
CFS merit scores = 5.5238
CFS merit scores = 5.51499
CFS merit scores = 5.50644
CFS merit scores = 5.49822
CFS merit scores = 5.49033
CFS merit scores = 5.48207
CFS merit scores = 5.47419
CFS merit scores = 5.4663
CFS merit scores = 5.45781
CFS merit scores = 5.44996
CFS merit scores = 5.44215
CFS merit scores = 5.4339
CFS merit scores = 5.42571
CFS merit scores = 5.41736
CFS merit scores = 5.40947
CFS merit scores = 5.40105
CFS merit scores = 5.39286
CFS merit scores = 5.38449
CFS merit scores = 5.37609
CFS merit scores = 5.36757
CFS merit scores = 5.3594
CFS merit scores = 5.35118
CFS merit scores = 5.3432
CFS merit scores = 5.33546
CFS merit scores = 5.32781
CFS merit scores = 5.32048
CFS merit scores = 5.31356
CFS merit scores = 5.30568
CFS merit scores = 5.29787
CFS merit scores = 5.29032
CFS merit scores = 5.28296
CFS merit scores = 5.27554
CFS merit scores = 5.26825
CFS merit scores = 5.2611
CFS merit scores = 5.25343
CFS merit scores = 5.24608
CFS merit scores = 5.2383
CFS merit scores = 5.23042
CFS merit scores = 5.22253
CFS merit scores = 5.21472
CFS merit scores = 5.20696
CFS merit scores = 5.19938
CFS merit scores = 5.19117
CFS merit scores = 5.18249
CFS merit scores = 5.17375
CFS merit scores = 5.16534
CFS merit scores = 5.15645
CFS merit scores = 5.14775
CFS merit scores = 5.1391
CFS merit scores = 5.13077
CFS merit scores = 5.12193
CFS merit scores = 5.11345
CFS merit scores = 5.10487
CFS merit scores = 5.09658
CFS merit scores = 5.0879
CFS merit scores = 5.07941
CFS merit scores = 5.0709
CFS merit scores = 5.06265
CFS merit scores = 5.05445
CFS merit scores = 5.04589
CFS merit scores = 5.03745
CFS merit scores = 5.02871
CFS merit scores = 5.01977
CFS merit scores = 5.01078
CFS merit scores = 5.00168
CFS merit scores = 4.99287
CFS merit scores = 4.98425
CFS merit scores = 4.97513
CFS merit scores = 4.966
CFS merit scores = 4.95697
CFS merit scores = 4.9472
CFS merit scores = 4.93769
CFS merit scores = 4.92839
CFS merit scores = 4.91916
CFS merit scores = 4.90986
CFS merit scores = 4.90041
CFS merit scores = 4.89105
CFS merit scores = 4.88118
CFS merit scores = 4.87087
CFS merit scores = 4.86046
CFS merit scores = 4.85038
CFS merit scores = 4.84016
CFS merit scores = 4.82976
CFS merit scores = 4.81949
CFS merit scores = 4.80873
CFS merit scores = 4.79713
CFS merit scores = 4.78561
CFS merit scores = 4.7742
CFS merit scores = 4.76206
CFS merit scores = 4.74937
CFS merit scores = 4.73568
CFS merit scores = 4.72218
CFS merit scores = 4.70729
CFS merit scores = 4.69189
CFS merit scores = 4.67669
CFS merit scores = 4.66178
CFS merit scores = 4.64586
CFS merit scores = 4.62931
CFS merit scores = 4.61214
CFS merit scores = 4.58817
cnt = 1	feature = 678	correl = -0.225281	descr = N_Gram_TTCTC
cnt = 2	feature = 67	correl = 0.157007	descr = Fold_of_RNAi_Sequence_Pos_0
cnt = 3	feature = 52	correl = -0.119077	descr = Gibbs_of_Target_Sequence__Pos_6_Step_1
cnt = 4	feature = 313	correl = 0.108045	descr = N_Gram_CCTCA
cnt = 5	feature = 353	correl = 0.0785541	descr = N_Gram_CGTGG
cnt = 6	feature = 473	correl = 0.114234	descr = N_Gram_GGAAA
cnt = 7	feature = 160	correl = 0.0448498	descr = N_Gram_ACAGC
cnt = 8	feature = 324	correl = 0.0883378	descr = N_Gram_CGACT
cnt = 9	feature = 219	correl = 0.0883378	descr = N_Gram_AGTTA
cnt = 10	feature = 416	correl = 0.0455868	descr = N_Gram_GATAC
cnt = 11	feature = 674	correl = 0.0442881	descr = N_Gram_TTCGA
cnt = 12	feature = 552	correl = 0.0847243	descr = N_Gram_GTTCC
cnt = 13	feature = 82	correl = -0.0574263	descr = Xue_Structure_Feature_A010
cnt = 14	feature = 244	correl = 0.0730959	descr = N_Gram_ATGGG
cnt = 15	feature = 235	correl = -0.0492413	descr = N_Gram_ATCGC
cnt = 16	feature = 361	correl = 0.0857534	descr = N_Gram_CTATT
cnt = 17	feature = 578	correl = 0.0750185	descr = N_Gram_TATAT
cnt = 18	feature = 641	correl = 0.0884103	descr = N_Gram_TGGAG
cnt = 19	feature = 322	correl = -0.0492413	descr = N_Gram_CGACC
cnt = 20	feature = 303	correl = 0.0684582	descr = N_Gram_CCCGC
cnt = 21	feature = 267	correl = -0.0447454	descr = N_Gram_CACCC
cnt = 22	feature = 209	correl = 0.10018	descr = N_Gram_AGGGG
cnt = 23	feature = 394	correl = -0.0442622	descr = N_Gram_GAAGG
cnt = 24	feature = 225	correl = 0.0542735	descr = N_Gram_ATACA
cnt = 25	feature = 555	correl = 0.0445252	descr = N_Gram_GTTGC
cnt = 26	feature = 407	correl = -0.0480842	descr = N_Gram_GAGCC
cnt = 27	feature = 321	correl = 0.0729367	descr = N_Gram_CGACA
cnt = 28	feature = 520	correl = 0.0549401	descr = N_Gram_GGTGC
cnt = 29	feature = 610	correl = 0.0648799	descr = N_Gram_TCGGA
cnt = 30	feature = 351	correl = 0.070128	descr = N_Gram_CGTGA
cnt = 31	feature = 391	correl = 0.0525049	descr = N_Gram_GAAAC
cnt = 32	feature = 579	correl = 0.0624687	descr = N_Gram_TATGT
cnt = 33	feature = 649	correl = 0.0460523	descr = N_Gram_TGGGT
cnt = 34	feature = 207	correl = -0.0651342	descr = N_Gram_AGGCT
cnt = 35	feature = 396	correl = 0.0527757	descr = N_Gram_GAATC
cnt = 36	feature = 272	correl = 0.0966225	descr = N_Gram_CACTC
cnt = 37	feature = 424	correl = -0.0691849	descr = N_Gram_GATTT
cnt = 38	feature = 456	correl = 0.0575207	descr = N_Gram_GCGGG
cnt = 39	feature = 451	correl = -0.0771366	descr = N_Gram_GCGAC
cnt = 40	feature = 304	correl = 0.0702418	descr = N_Gram_CCCGG
cnt = 41	feature = 440	correl = -0.0510814	descr = N_Gram_GCCAA
cnt = 42	feature = 510	correl = 0.0877997	descr = N_Gram_GGGGC
cnt = 43	feature = 623	correl = -0.12972	descr = N_Gram_TCTTA
cnt = 44	feature = 653	correl = 0.0587498	descr = N_Gram_TGTAA
cnt = 45	feature = 647	correl = 0.0511865	descr = N_Gram_TGGGA
cnt = 46	feature = 228	correl = 0.0463331	descr = N_Gram_ATAGC
cnt = 47	feature = 600	correl = -0.0649711	descr = N_Gram_TCCGC
cnt = 48	feature = 236	correl = -0.097297	descr = N_Gram_ATCGG
cnt = 49	feature = 450	correl = 0.132646	descr = N_Gram_GCCTT
cnt = 50	feature = 512	correl = 0.0448498	descr = N_Gram_GGGGT
cnt = 51	feature = 312	correl = 0.0784148	descr = N_Gram_CCGTG
cnt = 52	feature = 601	correl = -0.0849159	descr = N_Gram_TCCGG
cnt = 53	feature = 290	correl = 0.0476934	descr = N_Gram_CCAAT
cnt = 54	feature = 392	correl = 0.100755	descr = N_Gram_GAAAG
cnt = 55	feature = 597	correl = 0.0606099	descr = N_Gram_TCCCA
cnt = 56	feature = 291	correl = -0.0450395	descr = N_Gram_CCACG
cnt = 57	feature = 336	correl = 0.057566	descr = N_Gram_CGGAC
cnt = 58	feature = 432	correl = 0.0824809	descr = N_Gram_GCACT
cnt = 59	feature = 690	correl = -0.0539225	descr = N_Gram_TTGTA
cnt = 60	feature = 631	correl = -0.0444781	descr = N_Gram_TGATC
cnt = 61	feature = 497	correl = 0.153635	descr = N_Gram_GGCTT
cnt = 62	feature = 417	correl = 0.075923	descr = N_Gram_GATAT
cnt = 63	feature = 494	correl = 0.0748259	descr = N_Gram_GGCGC
cnt = 64	feature = 540	correl = 0.047812	descr = N_Gram_GTGAC
cnt = 65	feature = 683	correl = -0.0663177	descr = N_Gram_TTGAC
cnt = 66	feature = 574	correl = 0.0802415	descr = N_Gram_TAGCA
cnt = 67	feature = 563	correl = 0.0605012	descr = N_Gram_TAAAT
cnt = 68	feature = 211	correl = 0.0755699	descr = N_Gram_AGGTT
cnt = 69	feature = 483	correl = -0.0892388	descr = N_Gram_GGATC
cnt = 70	feature = 695	correl = -0.045038	descr = N_Gram_TTTCG
cnt = 71	feature = 609	correl = -0.0492413	descr = N_Gram_TCGCA
cnt = 72	feature = 487	correl = 0.0854986	descr = N_Gram_GGCAT
cnt = 73	feature = 691	correl = 0.0843309	descr = N_Gram_TTGTG
cnt = 74	feature = 580	correl = -0.0568288	descr = N_Gram_TATTC
cnt = 75	feature = 363	correl = 0.0649461	descr = N_Gram_CTCAA
cnt = 76	feature = 446	correl = 0.0580428	descr = N_Gram_GCCGC
cnt = 77	feature = 364	correl = 0.0682814	descr = N_Gram_CTCAC
cnt = 78	feature = 654	correl = -0.0614479	descr = N_Gram_TGTCA
cnt = 79	feature = 281	correl = 0.129518	descr = N_Gram_CAGTG
cnt = 80	feature = 511	correl = 0.0756844	descr = N_Gram_GGGGG
cnt = 81	feature = 278	correl = 0.0832083	descr = N_Gram_CAGGA
cnt = 82	feature = 612	correl = -0.0487143	descr = N_Gram_TCGTC
cnt = 83	feature = 466	correl = 0.0652103	descr = N_Gram_GCTGC
cnt = 84	feature = 478	correl = 0.0981411	descr = N_Gram_GGACG
cnt = 85	feature = 286	correl = 0.0786939	descr = N_Gram_CATCT
cnt = 86	feature = 632	correl = -0.117916	descr = N_Gram_TGATT
cnt = 87	feature = 593	correl = 0.0584476	descr = N_Gram_TCCAA
cnt = 88	feature = 399	correl = 0.0523441	descr = N_Gram_GACCG
cnt = 89	feature = 375	correl = 0.0453749	descr = N_Gram_CTGTG
cnt = 90	feature = 553	correl = -0.07825	descr = N_Gram_GTTCT
cnt = 91	feature = 505	correl = 0.10175	descr = N_Gram_GGGCC
cnt = 92	feature = 525	correl = -0.0627469	descr = N_Gram_GTATC
cnt = 93	feature = 467	correl = 0.0799764	descr = N_Gram_GCTGG
cnt = 94	feature = 226	correl = -0.0793273	descr = N_Gram_ATACT
cnt = 95	feature = 341	correl = 0.107999	descr = N_Gram_CGGGA
cnt = 96	feature = 481	correl = 0.106159	descr = N_Gram_GGAGC
cnt = 97	feature = 546	correl = 0.0774851	descr = N_Gram_GTGGT
cnt = 98	feature = 645	correl = 0.146803	descr = N_Gram_TGGCT
cnt = 99	feature = 441	correl = 0.0978444	descr = N_Gram_GCCAG
cnt = 100	feature = 404	correl = -0.0768158	descr = N_Gram_GACTG
cnt = 101	feature = 596	correl = 0.0638738	descr = N_Gram_TCCC
cnt = 102	feature = 274	correl = 0.0834702	descr = N_Gram_CAGCA
cnt = 103	feature = 327	correl = -0.0450845	descr = N_Gram_CGAT
cnt = 104	feature = 280	correl = 0.0815473	descr = N_Gram_CAGTA
cnt = 105	feature = 30	correl = -0.102017	descr = Position_Specific_Bin_Base_12_Base_T
cnt = 106	feature = 276	correl = -0.139525	descr = N_Gram_CAGCT
cnt = 107	feature = 545	correl = 0.112764	descr = N_Gram_GTGGC
cnt = 108	feature = 500	correl = 0.0518907	descr = N_Gram_GGGAA
cnt = 109	feature = 529	correl = -0.0531036	descr = N_Gram_GTCC
cnt = 110	feature = 504	correl = 0.0756844	descr = N_Gram_GGGCA
cnt = 111	feature = 373	correl = 0.0498909	descr = N_Gram_CTGGA
cnt = 112	feature = 357	correl = 0.0501379	descr = N_Gram_CTA
cnt = 113	feature = 606	correl = -0.0612843	descr = N_Gram_TCGA
cnt = 114	feature = 248	correl = 0.0458093	descr = N_Gram_ATTG
cnt = 115	feature = 643	correl = 0.102589	descr = N_Gram_TGGCC
cnt = 116	feature = 557	correl = -0.0534548	descr = N_Gram_GTTGT
cnt = 117	feature = 39	correl = -0.0748419	descr = Position_Specific_Bin_Base_17_Base_A
cnt = 118	feature = 10	correl = 0.0723508	descr = Position_Specific_Bin_Base_3_Base_C
cnt = 119	feature = 26	correl = -0.0802373	descr = Position_Specific_Bin_Base_11_Base_G
cnt = 120	feature = 14	correl = -0.1502	descr = Position_Specific_Bin_Base_5_Base_A
cnt = 121	feature = 36	correl = 0.059702	descr = Position_Specific_Bin_Base_15_Base_T
cnt = 122	feature = 594	correl = -0.0477594	descr = N_Gram_TCCAC
cnt = 123	feature = 426	correl = 0.124267	descr = N_Gram_GCAA
cnt = 124	feature = 390	correl = 0.0849416	descr = N_Gram_GAAA
cnt = 125	feature = 342	correl = 0.128717	descr = N_Gram_CGGGC
cnt = 126	feature = 206	correl = 0.102113	descr = N_Gram_AGGCG
cnt = 127	feature = 23	correl = -0.0806504	descr = Position_Specific_Bin_Base_9_Base_T
cnt = 128	feature = 54	correl = -0.0557335	descr = Gibbs_of_Target_Sequence__Pos_8_Step_1
cnt = 129	feature = 265	correl = 0.0621859	descr = N_Gram_CACC
cnt = 130	feature = 435	correl = 0.0498434	descr = N_Gram_GCAGT
cnt = 131	feature = 77	correl = 0.0676704	descr = Fold_of_RNAi_Sequence_Pos_15
cnt = 132	feature = 616	correl = -0.0997089	descr = N_Gram_TCTCA
cnt = 133	feature = 33	correl = -0.113363	descr = Position_Specific_Bin_Base_14_Base_A
cnt = 134	feature = 29	correl = 0.0813304	descr = Position_Specific_Bin_Base_12_Base_G
cnt = 135	feature = 492	correl = 0.132646	descr = N_Gram_GGCCT
cnt = 136	feature = 24	correl = -0.0453259	descr = Position_Specific_Bin_Base_10_Base_G
cnt = 137	feature = 136	correl = 0.0516237	descr = N_Gram_AACAT
cnt = 138	feature = 501	correl = 0.105734	descr = N_Gram_GGGAC
cnt = 139	feature = 475	correl = 0.053315	descr = N_Gram_GGAAG
cnt = 140	feature = 536	correl = -0.081874	descr = N_Gram_GTCT
cnt = 141	feature = 32	correl = 0.130268	descr = Position_Specific_Bin_Base_13_Base_C
cnt = 142	feature = 105	correl = 0.0534014	descr = Fold_of_Target_NoEndbrace_noends_Pos_15
cnt = 143	feature = 44	correl = 0.109365	descr = Position_Specific_Bin_Base_18_Base_C
cnt = 144	feature = 619	correl = -0.117051	descr = N_Gram_TCTCT
cnt = 145	feature = 468	correl = 0.0850152	descr = N_Gram_GCTT
cnt = 146	feature = 13	correl = 0.0510965	descr = Position_Specific_Bin_Base_4_Base_T
cnt = 147	feature = 35	correl = -0.047612	descr = Position_Specific_Bin_Base_15_Base_G
cnt = 148	feature = 334	correl = 0.0663428	descr = N_Gram_CGGA
cnt = 149	feature = 350	correl = 0.132061	descr = N_Gram_CGTG
cnt = 150	feature = 539	correl = 0.0467646	descr = N_Gram_GTGA
cnt = 151	feature = 700	correl = -0.127815	descr = N_Gram_TTTTC
cnt = 152	feature = 72	correl = 0.102086	descr = Fold_of_RNAi_Sequence_Pos_9
cnt = 153	feature = 8	correl = 0.0882388	descr = Position_Specific_Bin_Base_2_Base_C
cnt = 154	feature = 388	correl = -0.0526176	descr = N_Gram_CTTTC
cnt = 155	feature = 547	correl = 0.0680015	descr = N_Gram_GTGT
cnt = 156	feature = 79	correl = -0.0717641	descr = Xue_Structure_Feature_A110
cnt = 157	feature = 17	correl = -0.1439	descr = Position_Specific_Bin_Base_6_Base_A
cnt = 158	feature = 81	correl = 0.112098	descr = Xue_Structure_Feature_A101
cnt = 159	feature = 38	correl = 0.154993	descr = Position_Specific_Bin_Base_16_Base_C
cnt = 160	feature = 697	correl = -0.0585	descr = N_Gram_TTTG
cnt = 161	feature = 28	correl = 0.140363	descr = Position_Specific_Bin_Base_12_Base_C
cnt = 162	feature = 11	correl = -0.054391	descr = Position_Specific_Bin_Base_4_Base_A
cnt = 163	feature = 541	correl = 0.0443085	descr = N_Gram_GTGC
cnt = 164	feature = 277	correl = 0.0606058	descr = N_Gram_CAGG
cnt = 165	feature = 18	correl = 0.128532	descr = Position_Specific_Bin_Base_6_Base_C
cnt = 166	feature = 496	correl = 0.0791347	descr = N_Gram_GGCT
cnt = 167	feature = 681	correl = -0.0861382	descr = N_Gram_TTGA
cnt = 168	feature = 237	correl = -0.064906	descr = N_Gram_ATCTC
cnt = 169	feature = 448	correl = 0.0766245	descr = N_Gram_GCCT
cnt = 170	feature = 234	correl = -0.0759074	descr = N_Gram_ATCG
cnt = 171	feature = 61	correl = -0.19477	descr = Gibbs_of_Target_Sequence__Pos_18_Step_1
cnt = 172	feature = 73	correl = 0.0525042	descr = Fold_of_RNAi_Sequence_Pos_11
cnt = 173	feature = 59	correl = -0.0526008	descr = Gibbs_of_Target_Sequence__Pos_15_Step_1
cnt = 174	feature = 86	correl = 0.0468023	descr = Xue_Structure_Feature_C011
cnt = 175	feature = 602	correl = -0.0962677	descr = N_Gram_TCCT
cnt = 176	feature = 80	correl = 0.0530725	descr = Xue_Structure_Feature_A100
cnt = 177	feature = 382	correl = -0.0452868	descr = N_Gram_CTTG
cnt = 178	feature = 57	correl = -0.0881619	descr = Gibbs_of_Target_Sequence__Pos_13_Step_1
cnt = 179	feature = 509	correl = 0.0541443	descr = N_Gram_GGGGA
cnt = 180	feature = 662	correl = -0.0606262	descr = N_Gram_TTA
cnt = 181	feature = 544	correl = 0.0999848	descr = N_Gram_GTGG
cnt = 182	feature = 472	correl = 0.0772817	descr = N_Gram_GGAA
cnt = 183	feature = 56	correl = 0.0660343	descr = Gibbs_of_Target_Sequence__Pos_12_Step_1
cnt = 184	feature = 76	correl = 0.0654704	descr = Fold_of_RNAi_Sequence_Pos_14
cnt = 185	feature = 702	correl = -0.104708	descr = N_Gram_TTTTT
cnt = 186	feature = 309	correl = 0.109583	descr = N_Gram_CCGGG
cnt = 187	feature = 476	correl = 0.0898354	descr = N_Gram_GGAC
cnt = 188	feature = 599	correl = -0.0542676	descr = N_Gram_TCCG
cnt = 189	feature = 69	correl = 0.144874	descr = Fold_of_RNAi_Sequence_Pos_2
cnt = 190	feature = 58	correl = -0.201419	descr = Gibbs_of_Target_Sequence__Pos_14_Step_1
cnt = 191	feature = 605	correl = -0.0786267	descr = N_Gram_TCG
cnt = 192	feature = 60	correl = -0.111311	descr = Gibbs_of_Target_Sequence__Pos_17_Step_1
cnt = 193	feature = 425	correl = 0.12695	descr = N_Gram_GCA
cnt = 194	feature = 626	correl = -0.0926296	descr = N_Gram_TGA
cnt = 195	feature = 516	correl = 0.0732941	descr = N_Gram_GGT
cnt = 196	feature = 460	correl = 0.0474591	descr = N_Gram_GCT
cnt = 197	feature = 615	correl = -0.203329	descr = N_Gram_TCTC
cnt = 198	feature = 405	correl = 0.0644775	descr = N_Gram_GAG
cnt = 199	feature = 503	correl = 0.139264	descr = N_Gram_GGGC
cnt = 200	feature = 254	correl = 0.0741285	descr = N_Gram_CA
cnt = 201	feature = 222	correl = -0.0966907	descr = N_Gram_AT
cnt = 202	feature = 508	correl = 0.0940687	descr = N_Gram_GGGG
cnt = 203	feature = 538	correl = 0.121846	descr = N_Gram_GTG
cnt = 204	feature = 591	correl = -0.133903	descr = N_Gram_TCC
cnt = 205	feature = 66	correl = -0.0658058	descr = PF_RNAi_Fold_3'Free_Count
cnt = 206	feature = 614	correl = -0.137463	descr = N_Gram_TCT
cnt = 207	feature = 305	correl = 0.0663525	descr = N_Gram_CCG
cnt = 208	feature = 661	correl = -0.126288	descr = N_Gram_TT
cnt = 209	feature = 485	correl = 0.149835	descr = N_Gram_GGC
cnt = 210	feature = 340	correl = 0.129862	descr = N_Gram_CGGG
cnt = 211	feature = 64	correl = -0.171683	descr = PF_RNAi_Fold_Energy
num rows = 521
num_elements = 110452
*
optimization finished, #iter = 528
nu = 0.589300
obj = -48.013819, rho = -0.412322
nSV = 361, nBSV = 245
num rows = 58
num_elements = 12296
*
optimization finished, #iter = 46
nu = 0.519116
obj = -4.931298, rho = -0.346830
nSV = 41, nBSV = 15
*
optimization finished, #iter = 528
nu = 0.589300
obj = -48.013819, rho = -0.412322
nSV = 361, nBSV = 245
CFS merit scores = 1.31574
CFS merit scores = 1.5821
CFS merit scores = 1.82517
CFS merit scores = 2.05466
CFS merit scores = 2.25445
CFS merit scores = 2.43746
CFS merit scores = 2.60487
CFS merit scores = 2.7607
CFS merit scores = 2.90684
CFS merit scores = 3.04206
CFS merit scores = 3.16985
CFS merit scores = 3.29184
CFS merit scores = 3.409
CFS merit scores = 3.52222
CFS merit scores = 3.63102
CFS merit scores = 3.73533
CFS merit scores = 3.8365
CFS merit scores = 3.93492
CFS merit scores = 4.02686
CFS merit scores = 4.11615
CFS merit scores = 4.20235
CFS merit scores = 4.28668
CFS merit scores = 4.36866
CFS merit scores = 4.44746
CFS merit scores = 4.524
CFS merit scores = 4.59849
CFS merit scores = 4.67097
CFS merit scores = 4.74184
CFS merit scores = 4.81121
CFS merit scores = 4.87815
CFS merit scores = 4.94354
CFS merit scores = 5.00736
CFS merit scores = 5.06926
CFS merit scores = 5.12987
CFS merit scores = 5.18602
CFS merit scores = 5.23766
CFS merit scores = 5.28723
CFS merit scores = 5.3351
CFS merit scores = 5.38142
CFS merit scores = 5.42366
CFS merit scores = 5.46263
CFS merit scores = 5.49947
CFS merit scores = 5.53244
CFS merit scores = 5.56398
CFS merit scores = 5.59381
CFS merit scores = 5.6209
CFS merit scores = 5.64622
CFS merit scores = 5.67116
CFS merit scores = 5.69421
CFS merit scores = 5.71668
CFS merit scores = 5.73836
CFS merit scores = 5.75982
CFS merit scores = 5.78035
CFS merit scores = 5.80013
CFS merit scores = 5.81866
CFS merit scores = 5.83512
CFS merit scores = 5.8514
CFS merit scores = 5.86598
CFS merit scores = 5.87634
CFS merit scores = 5.88575
CFS merit scores = 5.8937
CFS merit scores = 5.90138
CFS merit scores = 5.9071
CFS merit scores = 5.91089
CFS merit scores = 5.91427
CFS merit scores = 5.91578
CFS merit scores = 5.91781
CFS merit scores = 5.92035
CFS merit scores = 5.92049
CFS merit scores = 5.92132
CFS merit scores = 5.92157
CFS merit scores = 5.92128
CFS merit scores = 5.92031
CFS merit scores = 5.92
CFS merit scores = 5.91982
CFS merit scores = 5.91977
CFS merit scores = 5.92018
CFS merit scores = 5.92021
CFS merit scores = 5.92018
CFS merit scores = 5.92068
CFS merit scores = 5.91974
CFS merit scores = 5.91848
CFS merit scores = 5.91561
CFS merit scores = 5.91244
CFS merit scores = 5.9092
CFS merit scores = 5.90646
CFS merit scores = 5.90248
CFS merit scores = 5.89797
CFS merit scores = 5.89247
CFS merit scores = 5.88509
CFS merit scores = 5.87708
CFS merit scores = 5.86912
CFS merit scores = 5.86105
CFS merit scores = 5.85359
CFS merit scores = 5.84636
CFS merit scores = 5.83872
CFS merit scores = 5.83162
CFS merit scores = 5.82464
CFS merit scores = 5.81682
CFS merit scores = 5.80875
CFS merit scores = 5.80063
CFS merit scores = 5.7926
CFS merit scores = 5.78279
CFS merit scores = 5.77325
CFS merit scores = 5.76349
CFS merit scores = 5.75425
CFS merit scores = 5.74523
CFS merit scores = 5.73657
CFS merit scores = 5.72732
CFS merit scores = 5.71847
CFS merit scores = 5.70957
CFS merit scores = 5.70101
CFS merit scores = 5.69165
CFS merit scores = 5.68307
CFS merit scores = 5.67436
CFS merit scores = 5.66513
CFS merit scores = 5.65514
CFS merit scores = 5.6454
CFS merit scores = 5.63602
CFS merit scores = 5.62642
CFS merit scores = 5.61699
CFS merit scores = 5.6057
CFS merit scores = 5.59458
CFS merit scores = 5.58342
CFS merit scores = 5.57004
CFS merit scores = 5.55722
CFS merit scores = 5.54486
CFS merit scores = 5.53292
CFS merit scores = 5.52082
CFS merit scores = 5.50918
CFS merit scores = 5.49777
CFS merit scores = 5.48613
CFS merit scores = 5.4746
CFS merit scores = 5.46354
CFS merit scores = 5.45282
CFS merit scores = 5.44164
CFS merit scores = 5.43036
CFS merit scores = 5.41952
CFS merit scores = 5.40823
CFS merit scores = 5.39725
CFS merit scores = 5.38644
CFS merit scores = 5.37487
CFS merit scores = 5.36384
CFS merit scores = 5.35323
CFS merit scores = 5.34261
CFS merit scores = 5.33181
CFS merit scores = 5.32128
CFS merit scores = 5.31096
CFS merit scores = 5.30085
CFS merit scores = 5.29076
CFS merit scores = 5.28051
CFS merit scores = 5.27054
CFS merit scores = 5.2608
CFS merit scores = 5.25135
CFS merit scores = 5.24169
CFS merit scores = 5.23217
CFS merit scores = 5.22292
CFS merit scores = 5.21399
CFS merit scores = 5.20431
CFS merit scores = 5.1946
CFS merit scores = 5.18484
CFS merit scores = 5.17525
CFS merit scores = 5.16543
CFS merit scores = 5.156
CFS merit scores = 5.14659
CFS merit scores = 5.13741
CFS merit scores = 5.12777
CFS merit scores = 5.11746
CFS merit scores = 5.10709
CFS merit scores = 5.09692
CFS merit scores = 5.08655
CFS merit scores = 5.07621
CFS merit scores = 5.0659
CFS merit scores = 5.05565
CFS merit scores = 5.04531
CFS merit scores = 5.03451
CFS merit scores = 5.02374
CFS merit scores = 5.01319
CFS merit scores = 5.00288
CFS merit scores = 4.99275
CFS merit scores = 4.98241
CFS merit scores = 4.9722
CFS merit scores = 4.96168
CFS merit scores = 4.95068
CFS merit scores = 4.93963
CFS merit scores = 4.92841
CFS merit scores = 4.91555
CFS merit scores = 4.90261
CFS merit scores = 4.88973
CFS merit scores = 4.87629
CFS merit scores = 4.86326
CFS merit scores = 4.85053
CFS merit scores = 4.8376
CFS merit scores = 4.82438
CFS merit scores = 4.80919
CFS merit scores = 4.79389
CFS merit scores = 4.77771
CFS merit scores = 4.75949
CFS merit scores = 4.74049
cnt = 1	feature = 64	correl = -0.315741	descr = Gibbs_of_Target_Sequence__Pos_20_Step_1
cnt = 2	feature = 602	correl = -0.168925	descr = N_Gram_TCTC
cnt = 3	feature = 8	correl = -0.0617368	descr = Position_Specific_Bin_Base_2_Base_A
cnt = 4	feature = 209	correl = 0.0994517	descr = N_Gram_AGTCA
cnt = 5	feature = 327	correl = 0.0634342	descr = N_Gram_CGGAA
cnt = 6	feature = 510	correl = 0.0481283	descr = N_Gram_GTAAA
cnt = 7	feature = 244	correl = 0.0648243	descr = N_Gram_ATTTC
cnt = 8	feature = 456	correl = -0.0540667	descr = N_Gram_GCGTT
cnt = 9	feature = 258	correl = -0.0445068	descr = N_Gram_CACCC
cnt = 10	feature = 481	correl = 0.0980838	descr = N_Gram_GGCCC
cnt = 11	feature = 399	correl = 0.0882741	descr = N_Gram_GACGG
cnt = 12	feature = 659	correl = 0.0733953	descr = N_Gram_TTCAA
cnt = 13	feature = 351	correl = 0.0448412	descr = N_Gram_CTAAA
cnt = 14	feature = 661	correl = 0.0442807	descr = N_Gram_TTCGA
cnt = 15	feature = 614	correl = 0.0508786	descr = N_Gram_TGAAA
cnt = 16	feature = 324	correl = 0.0567535	descr = N_Gram_CGCTA
cnt = 17	feature = 453	correl = 0.0448412	descr = N_Gram_GCGTA
cnt = 18	feature = 497	correl = 0.0448412	descr = N_Gram_GGGCT
cnt = 19	feature = 339	correl = -0.0674576	descr = N_Gram_CGTAC
cnt = 20	feature = 654	correl = -0.0527772	descr = N_Gram_TTACC
cnt = 21	feature = 511	correl = 0.0501107	descr = N_Gram_GTATA
cnt = 22	feature = 322	correl = 0.0448412	descr = N_Gram_CGCCA
cnt = 23	feature = 648	correl = 0.0503771	descr = N_Gram_TGTGT
cnt = 24	feature = 508	correl = 0.0549455	descr = N_Gram_GGTGC
cnt = 25	feature = 674	correl = -0.0724834	descr = N_Gram_TTGGA
cnt = 26	feature = 219	correl = 0.0543071	descr = N_Gram_ATACA
cnt = 27	feature = 540	correl = 0.0882741	descr = N_Gram_GTTAA
cnt = 28	feature = 425	correl = 0.0724663	descr = N_Gram_GCAAT
cnt = 29	feature = 512	correl = -0.062498	descr = N_Gram_GTATC
cnt = 30	feature = 388	correl = -0.0440018	descr = N_Gram_GAAGG
cnt = 31	feature = 501	correl = 0.0448412	descr = N_Gram_GGGGT
cnt = 32	feature = 383	correl = 0.0525153	descr = N_Gram_GAAAC
cnt = 33	feature = 292	correl = 0.0834916	descr = N_Gram_CCCAC
cnt = 34	feature = 237	correl = 0.0730906	descr = N_Gram_ATGGG
cnt = 35	feature = 616	correl = 0.0454579	descr = N_Gram_TGACA
cnt = 36	feature = 301	correl = 0.0702649	descr = N_Gram_CCGGC
cnt = 37	feature = 541	correl = -0.0786822	descr = N_Gram_GTTAC
cnt = 38	feature = 483	correl = 0.134565	descr = N_Gram_GGCCT
cnt = 39	feature = 417	correl = 0.0742177	descr = N_Gram_GATGT
cnt = 40	feature = 605	correl = 0.0478472	descr = N_Gram_TCTCG
cnt = 41	feature = 285	correl = 0.0485221	descr = N_Gram_CCAGA
cnt = 42	feature = 226	correl = -0.0570998	descr = N_Gram_ATCAT
cnt = 43	feature = 416	correl = -0.0529468	descr = N_Gram_GATGC
cnt = 44	feature = 241	correl = -0.0679949	descr = N_Gram_ATTAC
cnt = 45	feature = 563	correl = -0.0521398	descr = N_Gram_TAGCC
cnt = 46	feature = 643	correl = -0.0517893	descr = N_Gram_TGTCA
cnt = 47	feature = 265	correl = 0.0467233	descr = N_Gram_CACTT
cnt = 48	feature = 546	correl = 0.0445789	descr = N_Gram_GTTGC
cnt = 49	feature = 342	correl = -0.111636	descr = N_Gram_CGTCG
cnt = 50	feature = 255	correl = 0.0829143	descr = N_Gram_CACAG
cnt = 51	feature = 494	correl = 0.0514292	descr = N_Gram_GGGCA
cnt = 52	feature = 390	correl = -0.0650887	descr = N_Gram_GAATA
cnt = 53	feature = 341	correl = -0.0453035	descr = N_Gram_CGTCC
cnt = 54	feature = 252	correl = 0.0899699	descr = N_Gram_CAAGG
cnt = 55	feature = 397	correl = -0.0636668	descr = N_Gram_GACCT
cnt = 56	feature = 619	correl = 0.0663225	descr = N_Gram_TGATA
cnt = 57	feature = 447	correl = -0.0767367	descr = N_Gram_GCGAC
cnt = 58	feature = 647	correl = 0.105252	descr = N_Gram_TGTGG
cnt = 59	feature = 538	correl = 0.046912	descr = N_Gram_GTGTA
cnt = 60	feature = 318	correl = 0.0850226	descr = N_Gram_CGAGG
cnt = 61	feature = 640	correl = 0.0682103	descr = N_Gram_TGGGT
cnt = 62	feature = 555	correl = 0.0801525	descr = N_Gram_TAAGC
cnt = 63	feature = 472	correl = 0.0890801	descr = N_Gram_GGAGC
cnt = 64	feature = 278	correl = -0.0659681	descr = N_Gram_CATCG
cnt = 65	feature = 386	correl = 0.116463	descr = N_Gram_GAAGA
cnt = 66	feature = 440	correl = 0.0581111	descr = N_Gram_GCCGC
cnt = 67	feature = 644	correl = 0.0728676	descr = N_Gram_TGTCC
cnt = 68	feature = 539	correl = 0.0689761	descr = N_Gram_GTGTG
cnt = 69	feature = 357	correl = 0.0919936	descr = N_Gram_CTCAA
cnt = 70	feature = 448	correl = 0.0442632	descr = N_Gram_GCGAG
cnt = 71	feature = 579	correl = 0.0837258	descr = N_Gram_TCCAA
cnt = 72	feature = 308	correl = -0.100045	descr = N_Gram_CCTCC
cnt = 73	feature = 312	correl = -0.077094	descr = N_Gram_CCTTC
cnt = 74	feature = 394	correl = 0.0833145	descr = N_Gram_GACAG
cnt = 75	feature = 485	correl = 0.100021	descr = N_Gram_GGCGC
cnt = 76	feature = 267	correl = 0.0541348	descr = N_Gram_CAGCC
cnt = 77	feature = 505	correl = -0.0703818	descr = N_Gram_GGTAA
cnt = 78	feature = 254	correl = 0.0518321	descr = N_Gram_CAATA
cnt = 79	feature = 283	correl = 0.0591166	descr = N_Gram_CCACC
cnt = 80	feature = 467	correl = 0.120026	descr = N_Gram_GGAAA
cnt = 81	feature = 503	correl = 0.0924091	descr = N_Gram_GGGTC
cnt = 82	feature = 218	correl = -0.14867	descr = N_Gram_ATAAG
cnt = 83	feature = 492	correl = 0.0846977	descr = N_Gram_GGGAG
cnt = 84	feature = 413	correl = 0.0662241	descr = N_Gram_GATAT
cnt = 85	feature = 500	correl = 0.0514292	descr = N_Gram_GGGGG
cnt = 86	feature = 649	correl = -0.0513953	descr = N_Gram_TGTTA
cnt = 87	feature = 353	correl = 0.105131	descr = N_Gram_CTAT
cnt = 88	feature = 544	correl = -0.0652554	descr = N_Gram_GTTCT
cnt = 89	feature = 536	correl = 0.0451637	descr = N_Gram_GTGGT
cnt = 90	feature = 305	correl = 0.10468	descr = N_Gram_CCGTG
cnt = 91	feature = 478	correl = 0.0893482	descr = N_Gram_GGCAT
cnt = 92	feature = 363	correl = 0.0483946	descr = N_Gram_CTCTA
cnt = 93	feature = 309	correl = 0.0600399	descr = N_Gram_CCTCG
cnt = 94	feature = 233	correl = -0.056193	descr = N_Gram_ATGAT
cnt = 95	feature = 473	correl = -0.117252	descr = N_Gram_GGATC
cnt = 96	feature = 441	correl = 0.0718506	descr = N_Gram_GCCGG
cnt = 97	feature = 662	correl = -0.0625584	descr = N_Gram_TTCGG
cnt = 98	feature = 454	correl = -0.11341	descr = N_Gram_GCGTC
cnt = 99	feature = 529	correl = 0.0608454	descr = N_Gram_GTGAC
cnt = 100	feature = 437	correl = 0.0442898	descr = N_Gram_GCCCA
cnt = 101	feature = 599	correl = -0.0478457	descr = N_Gram_TCGGG
cnt = 102	feature = 231	correl = 0.0543425	descr = N_Gram_ATCTT
cnt = 103	feature = 207	correl = 0.117095	descr = N_Gram_AGTAA
cnt = 104	feature = 364	correl = -0.0637952	descr = N_Gram_CTCTC
cnt = 105	feature = 396	correl = 0.0524747	descr = N_Gram_GACCG
cnt = 106	feature = 496	correl = 0.0772924	descr = N_Gram_GGGCG
cnt = 107	feature = 520	correl = -0.0449245	descr = N_Gram_GTCCT
cnt = 108	feature = 509	correl = 0.0445121	descr = N_Gram_GGTTG
cnt = 109	feature = 14	correl = -0.0472451	descr = Position_Specific_Bin_Base_3_Base_T
cnt = 110	feature = 136	correl = -0.124323	descr = N_Gram_AATAA
cnt = 111	feature = 407	correl = 0.0644015	descr = N_Gram_GAGGT
cnt = 112	feature = 484	correl = -0.051706	descr = N_Gram_GGCGA
cnt = 113	feature = 623	correl = 0.0894808	descr = N_Gram_TGCA
cnt = 114	feature = 690	correl = -0.0776218	descr = N_Gram_TTTTG
cnt = 115	feature = 596	correl = -0.114908	descr = N_Gram_TCGAG
cnt = 116	feature = 24	correl = 0.0724008	descr = Position_Specific_Bin_Base_9_Base_G
cnt = 117	feature = 681	correl = 0.0592949	descr = N_Gram_TTTCA
cnt = 118	feature = 574	correl = 0.0967779	descr = N_Gram_TCAGT
cnt = 119	feature = 277	correl = 0.0996108	descr = N_Gram_CATCC
cnt = 120	feature = 655	correl = -0.0481747	descr = N_Gram_TTAT
cnt = 121	feature = 547	correl = 0.0884316	descr = N_Gram_GTTGG
cnt = 122	feature = 402	correl = -0.0771727	descr = N_Gram_GACTG
cnt = 123	feature = 610	correl = -0.0558676	descr = N_Gram_TCTTG
cnt = 124	feature = 57	correl = 0.0798759	descr = Gibbs_of_Target_Sequence__Pos_12_Step_1
cnt = 125	feature = 337	correl = -0.063269	descr = N_Gram_CGTA
cnt = 126	feature = 18	correl = 0.0670435	descr = Position_Specific_Bin_Base_5_Base_G
cnt = 127	feature = 23	correl = 0.0640235	descr = Position_Specific_Bin_Base_8_Base_T
cnt = 128	feature = 603	correl = -0.0652255	descr = N_Gram_TCTCA
cnt = 129	feature = 463	correl = 0.0718363	descr = N_Gram_GCTT
cnt = 130	feature = 382	correl = 0.0743496	descr = N_Gram_GAAA
cnt = 131	feature = 33	correl = -0.104083	descr = Position_Specific_Bin_Base_14_Base_A
cnt = 132	feature = 460	correl = 0.0707826	descr = N_Gram_GCTG
cnt = 133	feature = 335	correl = -0.0868439	descr = N_Gram_CGGTA
cnt = 134	feature = 28	correl = -0.0890399	descr = Position_Specific_Bin_Base_12_Base_A
cnt = 135	feature = 392	correl = 0.0679545	descr = N_Gram_GACA
cnt = 136	feature = 580	correl = -0.147061	descr = N_Gram_TCCAG
cnt = 137	feature = 69	correl = 0.119763	descr = Fold_of_RNAi_Sequence_Pos_2
cnt = 138	feature = 52	correl = -0.0621262	descr = Gibbs_of_Target_Sequence__Pos_4_Step_1
cnt = 139	feature = 54	correl = -0.0999396	descr = Gibbs_of_Target_Sequence__Pos_6_Step_1
cnt = 140	feature = 343	correl = 0.164484	descr = N_Gram_CGTG
cnt = 141	feature = 389	correl = -0.0661732	descr = N_Gram_GAAGT
cnt = 142	feature = 606	correl = -0.102151	descr = N_Gram_TCTCT
cnt = 143	feature = 350	correl = 0.0807625	descr = N_Gram_CTA
cnt = 144	feature = 645	correl = 0.0936193	descr = N_Gram_TGTG
cnt = 145	feature = 32	correl = 0.0921578	descr = Position_Specific_Bin_Base_13_Base_C
cnt = 146	feature = 683	correl = -0.0445568	descr = N_Gram_TTTCG
cnt = 147	feature = 160	correl = 0.0538196	descr = N_Gram_ACCG
cnt = 148	feature = 514	correl = 0.0495725	descr = N_Gram_GTCA
cnt = 149	feature = 61	correl = -0.100253	descr = Gibbs_of_Target_Sequence__Pos_17_Step_1
cnt = 150	feature = 82	correl = 0.0593089	descr = Xue_Structure_Feature_C010
cnt = 151	feature = 291	correl = 0.063444	descr = N_Gram_CCCA
cnt = 152	feature = 466	correl = 0.0605593	descr = N_Gram_GGAA
cnt = 153	feature = 9	correl = 0.0526558	descr = Position_Specific_Bin_Base_2_Base_C
cnt = 154	feature = 30	correl = 0.0971044	descr = Position_Specific_Bin_Base_12_Base_G
cnt = 155	feature = 72	correl = 0.066735	descr = Fold_of_RNAi_Sequence_Pos_9
cnt = 156	feature = 450	correl = 0.0583028	descr = N_Gram_GCGG
cnt = 157	feature = 609	correl = -0.119215	descr = N_Gram_TCTTC
cnt = 158	feature = 105	correl = -0.0586989	descr = Fold_of_Target_NoBeginbrace_noends_Pos_4
cnt = 159	feature = 58	correl = -0.0816743	descr = Gibbs_of_Target_Sequence__Pos_13_Step_1
cnt = 160	feature = 280	correl = 0.0688441	descr = N_Gram_CCAA
cnt = 161	feature = 76	correl = 0.043969	descr = Fold_of_RNAi_Sequence_Pos_16
cnt = 162	feature = 272	correl = 0.0954197	descr = N_Gram_CAGT
cnt = 163	feature = 10	correl = -0.0610749	descr = Position_Specific_Bin_Base_2_Base_G
cnt = 164	feature = 689	correl = -0.123877	descr = N_Gram_TTTTC
cnt = 165	feature = 334	correl = 0.147338	descr = N_Gram_CGGGC
cnt = 166	feature = 73	correl = 0.0909172	descr = Fold_of_RNAi_Sequence_Pos_12
cnt = 167	feature = 526	correl = -0.0775986	descr = N_Gram_GTCTT
cnt = 168	feature = 11	correl = 0.0839022	descr = Position_Specific_Bin_Base_2_Base_T
cnt = 169	feature = 361	correl = -0.109807	descr = N_Gram_CTCCT
cnt = 170	feature = 67	correl = 0.115054	descr = Fold_of_RNAi_Sequence_Pos_0
cnt = 171	feature = 468	correl = 0.107474	descr = N_Gram_GGAC
cnt = 172	feature = 38	correl = -0.109084	descr = Position_Specific_Bin_Base_16_Base_A
cnt = 173	feature = 615	correl = -0.0786589	descr = N_Gram_TGAAG
cnt = 174	feature = 594	correl = -0.066013	descr = N_Gram_TCGA
cnt = 175	feature = 691	correl = -0.0834092	descr = N_Gram_TTTTT
cnt = 176	feature = 86	correl = 0.0685732	descr = Xue_Structure_Feature_G100
cnt = 177	feature = 276	correl = 0.0716209	descr = N_Gram_CATC
cnt = 178	feature = 525	correl = -0.0762125	descr = N_Gram_GTCT
cnt = 179	feature = 77	correl = -0.0642143	descr = Xue_Structure_Feature_A110
cnt = 180	feature = 375	correl = -0.0467989	descr = N_Gram_CTTG
cnt = 181	feature = 80	correl = 0.0753008	descr = Xue_Structure_Feature_C110
cnt = 182	feature = 545	correl = 0.0551173	descr = N_Gram_GTTG
cnt = 183	feature = 340	correl = -0.0797355	descr = N_Gram_CGTC
cnt = 184	feature = 248	correl = 0.128825	descr = N_Gram_CAA
cnt = 185	feature = 59	correl = -0.173148	descr = Gibbs_of_Target_Sequence__Pos_14_Step_1
cnt = 186	feature = 290	correl = 0.0472243	descr = N_Gram_CCC
cnt = 187	feature = 578	correl = -0.0816624	descr = N_Gram_TCCA
cnt = 188	feature = 641	correl = 0.0825464	descr = N_Gram_TGT
cnt = 189	feature = 631	correl = 0.0658107	descr = N_Gram_TGG
cnt = 190	feature = 225	correl = -0.0683281	descr = N_Gram_ATC
cnt = 191	feature = 527	correl = 0.13684	descr = N_Gram_GTG
cnt = 192	feature = 321	correl = 0.0681088	descr = N_Gram_CGCC
cnt = 193	feature = 313	correl = -0.0525714	descr = N_Gram_CGA
cnt = 194	feature = 612	correl = -0.0810715	descr = N_Gram_TGA
cnt = 195	feature = 66	correl = -0.0827188	descr = PF_RNAi_Fold_5'Free_Count
cnt = 196	feature = 475	correl = 0.149938	descr = N_Gram_GGC
cnt = 197	feature = 680	correl = -0.091051	descr = N_Gram_TTTC
cnt = 198	feature = 601	correl = -0.0915187	descr = N_Gram_TCT
cnt = 199	feature = 446	correl = -0.0613498	descr = N_Gram_GCG
num rows = 522
num_elements = 104400
*
optimization finished, #iter = 489
nu = 0.601657
obj = -51.022278, rho = -0.207764
nSV = 368, nBSV = 259
num rows = 57
num_elements = 11400
*
optimization finished, #iter = 52
nu = 0.534739
obj = -4.663570, rho = -0.526526
nSV = 44, nBSV = 19
*
optimization finished, #iter = 489
nu = 0.601657
obj = -51.022278, rho = -0.207764
nSV = 368, nBSV = 259
TEST = 34 AVE CORR = 0.39733
