# Supplementary material for: Improving model predictions for RNA interference activities that use support vector machine regression by combining and filtering features
Source: BMC Bioinformatics. 2007 Jun 6;8:182. doi: 10.1186/1471-2105-8-182 (PMC1906837; doi:10.1186/1471-2105-8-182)
Supplement: Additional file 6 — tr_579_cfsfilters. The features found to be useful by Correlation based Feature in training and testing the 579 dataset by cross validation, at t-test values from 0 to 90. [file 1471-2105-8-182-S6.gz › tr_579_file_35]

35
ave count = 97.9

CFS merit scores = 1.3532
CFS merit scores = 1.59912
CFS merit scores = 1.84691
CFS merit scores = 2.07252
CFS merit scores = 2.27195
CFS merit scores = 2.45211
CFS merit scores = 2.61827
CFS merit scores = 2.77312
CFS merit scores = 2.91851
CFS merit scores = 3.05473
CFS merit scores = 3.18421
CFS merit scores = 3.3082
CFS merit scores = 3.42752
CFS merit scores = 3.54269
CFS merit scores = 3.65412
CFS merit scores = 3.76184
CFS merit scores = 3.86361
CFS merit scores = 3.95887
CFS merit scores = 4.05048
CFS merit scores = 4.13941
CFS merit scores = 4.22459
CFS merit scores = 4.30791
CFS merit scores = 4.38955
CFS merit scores = 4.46942
CFS merit scores = 4.54642
CFS merit scores = 4.62082
CFS merit scores = 4.69328
CFS merit scores = 4.76395
CFS merit scores = 4.83352
CFS merit scores = 4.90029
CFS merit scores = 4.96561
CFS merit scores = 5.02922
CFS merit scores = 5.09154
CFS merit scores = 5.15125
CFS merit scores = 5.21025
CFS merit scores = 5.26695
CFS merit scores = 5.32227
CFS merit scores = 5.37426
CFS merit scores = 5.42296
CFS merit scores = 5.46955
CFS merit scores = 5.51409
CFS merit scores = 5.55689
CFS merit scores = 5.59767
CFS merit scores = 5.63426
CFS merit scores = 5.66945
CFS merit scores = 5.6974
CFS merit scores = 5.72207
CFS merit scores = 5.74532
CFS merit scores = 5.76614
CFS merit scores = 5.78715
CFS merit scores = 5.80793
CFS merit scores = 5.82677
CFS merit scores = 5.84399
CFS merit scores = 5.8602
CFS merit scores = 5.87468
CFS merit scores = 5.88407
CFS merit scores = 5.89345
CFS merit scores = 5.90237
CFS merit scores = 5.91108
CFS merit scores = 5.92021
CFS merit scores = 5.92855
CFS merit scores = 5.93516
CFS merit scores = 5.94013
CFS merit scores = 5.94311
CFS merit scores = 5.94639
CFS merit scores = 5.94914
CFS merit scores = 5.95183
CFS merit scores = 5.95529
CFS merit scores = 5.95913
CFS merit scores = 5.96272
CFS merit scores = 5.96567
CFS merit scores = 5.9682
CFS merit scores = 5.97001
CFS merit scores = 5.97223
CFS merit scores = 5.97301
CFS merit scores = 5.97199
CFS merit scores = 5.96988
CFS merit scores = 5.96808
CFS merit scores = 5.96651
CFS merit scores = 5.96443
CFS merit scores = 5.96242
CFS merit scores = 5.96031
CFS merit scores = 5.95847
CFS merit scores = 5.95736
CFS merit scores = 5.95563
CFS merit scores = 5.95402
CFS merit scores = 5.9517
CFS merit scores = 5.94907
CFS merit scores = 5.94641
CFS merit scores = 5.94337
CFS merit scores = 5.94009
CFS merit scores = 5.93575
CFS merit scores = 5.93031
CFS merit scores = 5.9246
CFS merit scores = 5.91928
CFS merit scores = 5.91339
CFS merit scores = 5.90742
CFS merit scores = 5.90194
CFS merit scores = 5.89579
CFS merit scores = 5.88934
CFS merit scores = 5.88323
CFS merit scores = 5.8766
cnt = 1	feature = 56	correl = -0.353201	descr = Gibbs_of_Target_Sequence__Pos_20_Step_1
cnt = 2	feature = 54	correl = -0.179414	descr = Gibbs_of_Target_Sequence__Pos_18_Step_1
cnt = 3	feature = 541	correl = -0.0968349	descr = N_Gram_GTCTT
cnt = 4	feature = 11	correl = -0.142041	descr = Position_Specific_Bin_Base_5_Base_A
cnt = 5	feature = 394	correl = 0.101802	descr = N_Gram_GAAAG
cnt = 6	feature = 417	correl = 0.116505	descr = N_Gram_GAGTC
cnt = 7	feature = 579	correl = 0.0757763	descr = N_Gram_TATAT
cnt = 8	feature = 336	correl = 0.0741223	descr = N_Gram_CGGAA
cnt = 9	feature = 654	correl = 0.0767751	descr = N_Gram_TGGGT
cnt = 10	feature = 680	correl = 0.0447817	descr = N_Gram_TTCGA
cnt = 11	feature = 578	correl = 0.0449751	descr = N_Gram_TATAG
cnt = 12	feature = 392	correl = -0.0576625	descr = N_Gram_GAAAA
cnt = 13	feature = 321	correl = -0.049196	descr = N_Gram_CGACC
cnt = 14	feature = 407	correl = 0.0453462	descr = N_Gram_GACGG
cnt = 15	feature = 555	correl = 0.0453462	descr = N_Gram_GTTAA
cnt = 16	feature = 612	correl = 0.0947339	descr = N_Gram_TCGGC
cnt = 17	feature = 360	correl = 0.0631922	descr = N_Gram_CTATA
cnt = 18	feature = 357	correl = 0.0568421	descr = N_Gram_CTACT
cnt = 19	feature = 351	correl = 0.079212	descr = N_Gram_CGTGG
cnt = 20	feature = 218	correl = 0.0550219	descr = N_Gram_ATACA
cnt = 21	feature = 395	correl = -0.0590736	descr = N_Gram_GAAAT
cnt = 22	feature = 361	correl = 0.0806231	descr = N_Gram_CTATT
cnt = 23	feature = 568	correl = -0.0463739	descr = N_Gram_TAACG
cnt = 24	feature = 545	correl = 0.0573403	descr = N_Gram_GTGCG
cnt = 25	feature = 659	correl = 0.0577553	descr = N_Gram_TGTAA
cnt = 26	feature = 304	correl = 0.0453462	descr = N_Gram_CCGCA
cnt = 27	feature = 255	correl = 0.0542035	descr = N_Gram_CACAG
cnt = 28	feature = 510	correl = 0.0453462	descr = N_Gram_GGGCT
cnt = 29	feature = 466	correl = 0.0453462	descr = N_Gram_GCGTA
cnt = 30	feature = 222	correl = 0.0718812	descr = N_Gram_ATAGT
cnt = 31	feature = 397	correl = -0.0439102	descr = N_Gram_GAAGG
cnt = 32	feature = 424	correl = -0.0556583	descr = N_Gram_GATCG
cnt = 33	feature = 494	correl = 0.0729795	descr = N_Gram_GGCCC
cnt = 34	feature = 538	correl = -0.0459506	descr = N_Gram_GTCGC
cnt = 35	feature = 514	correl = 0.0453462	descr = N_Gram_GGGGT
cnt = 36	feature = 313	correl = 0.0676048	descr = N_Gram_CCTCA
cnt = 37	feature = 316	correl = 0.0606705	descr = N_Gram_CCTCT
cnt = 38	feature = 690	correl = 0.0594649	descr = N_Gram_TTGCA
cnt = 39	feature = 322	correl = -0.0717699	descr = N_Gram_CGACG
cnt = 40	feature = 241	correl = 0.0446791	descr = N_Gram_ATTGG
cnt = 41	feature = 342	correl = 0.0869933	descr = N_Gram_CGGGA
cnt = 42	feature = 317	correl = 0.0652478	descr = N_Gram_CCTGC
cnt = 43	feature = 584	correl = 0.0472183	descr = N_Gram_TCAAA
cnt = 44	feature = 426	correl = -0.0500458	descr = N_Gram_GATGC
cnt = 45	feature = 309	correl = -0.0732728	descr = N_Gram_CCGGT
cnt = 46	feature = 691	correl = -0.158357	descr = N_Gram_TTGCG
cnt = 47	feature = 546	correl = 0.0580781	descr = N_Gram_GTGCT
cnt = 48	feature = 226	correl = -0.0567228	descr = N_Gram_ATCAT
cnt = 49	feature = 526	correl = -0.0571564	descr = N_Gram_GGTTA
cnt = 50	feature = 252	correl = 0.0974183	descr = N_Gram_CAAGG
cnt = 51	feature = 285	correl = 0.0600075	descr = N_Gram_CCACC
cnt = 52	feature = 434	correl = 0.0612091	descr = N_Gram_GCAAA
cnt = 53	feature = 527	correl = 0.0914936	descr = N_Gram_GGTTG
cnt = 54	feature = 516	correl = 0.0780126	descr = N_Gram_GGGTA
cnt = 55	feature = 291	correl = 0.0676408	descr = N_Gram_CCATC
cnt = 56	feature = 327	correl = -0.0446597	descr = N_Gram_CGATC
cnt = 57	feature = 512	correl = 0.0679232	descr = N_Gram_GGGGC
cnt = 58	feature = 450	correl = 0.0515042	descr = N_Gram_GCCCA
cnt = 59	feature = 353	correl = -0.0473352	descr = N_Gram_CGTTC
cnt = 60	feature = 370	correl = 0.0718503	descr = N_Gram_CTCGG
cnt = 61	feature = 601	correl = -0.0977886	descr = N_Gram_TCCGC
cnt = 62	feature = 703	correl = -0.0503227	descr = N_Gram_TTTTG
cnt = 63	feature = 284	correl = 0.0519672	descr = N_Gram_CCAAT
cnt = 64	feature = 640	correl = 0.107159	descr = N_Gram_TGCAA
cnt = 65	feature = 386	correl = 0.0910274	descr = N_Gram_CTTGG
cnt = 66	feature = 219	correl = -0.0501446	descr = N_Gram_ATACT
cnt = 67	feature = 224	correl = 0.0864478	descr = N_Gram_ATATA
cnt = 68	feature = 635	correl = 0.0545243	descr = N_Gram_TGATA
cnt = 69	feature = 324	correl = 0.086002	descr = N_Gram_CGAGG
cnt = 70	feature = 382	correl = 0.0499655	descr = N_Gram_CTTCC
cnt = 71	feature = 440	correl = -0.0721949	descr = N_Gram_GCAGA
cnt = 72	feature = 508	correl = 0.107561	descr = N_Gram_GGGCC
cnt = 73	feature = 340	correl = 0.0702472	descr = N_Gram_CGGCG
cnt = 74	feature = 633	correl = 0.0801463	descr = N_Gram_TGAGT
cnt = 75	feature = 681	correl = -0.0558762	descr = N_Gram_TTCGG
cnt = 76	feature = 431	correl = -0.0897428	descr = N_Gram_GATTT
cnt = 77	feature = 483	correl = 0.110261	descr = N_Gram_GGACC
cnt = 78	feature = 228	correl = -0.0524821	descr = N_Gram_ATCCT
cnt = 79	feature = 258	correl = 0.0833795	descr = N_Gram_CACCA
cnt = 80	feature = 574	correl = 0.0729653	descr = N_Gram_TACGA
cnt = 81	feature = 484	correl = 0.0641909	descr = N_Gram_GGACG
cnt = 82	feature = 278	correl = -0.0611866	descr = N_Gram_CATCG
cnt = 83	feature = 468	correl = 0.118123	descr = N_Gram_GCGTG
cnt = 84	feature = 616	correl = 0.0568421	descr = N_Gram_TCTAC
cnt = 85	feature = 505	correl = 0.10458	descr = N_Gram_GGGAG
cnt = 86	feature = 448	correl = 0.0704377	descr = N_Gram_GCCAG
cnt = 87	feature = 235	correl = -0.0655336	descr = N_Gram_ATGCT
cnt = 88	feature = 283	correl = 0.0668142	descr = N_Gram_CCAAG
cnt = 89	feature = 244	correl = -0.0769311	descr = N_Gram_ATTTG
cnt = 90	feature = 249	correl = 0.0635672	descr = N_Gram_CAAAG
cnt = 91	feature = 596	correl = 0.0667987	descr = N_Gram_TCCC
cnt = 92	feature = 563	correl = -0.0489243	descr = N_Gram_GTTGT
cnt = 93	feature = 267	correl = -0.0638971	descr = N_Gram_CAGAA
cnt = 94	feature = 649	correl = -0.0590997	descr = N_Gram_TGGCG
cnt = 95	feature = 231	correl = 0.0803255	descr = N_Gram_ATCTG
cnt = 96	feature = 364	correl = 0.0713122	descr = N_Gram_CTCAC
cnt = 97	feature = 648	correl = 0.112615	descr = N_Gram_TGGCC
cnt = 98	feature = 274	correl = 0.133118	descr = N_Gram_CAGTG
cnt = 99	feature = 314	correl = -0.129731	descr = N_Gram_CCTCC
cnt = 100	feature = 518	correl = -0.0529673	descr = N_Gram_GGGTT
cnt = 101	feature = 416	correl = 0.0589398	descr = N_Gram_GAGGT
cnt = 102	feature = 610	correl = -0.116423	descr = N_Gram_TCGAG
num rows = 521
num_elements = 53663
*
optimization finished, #iter = 302
nu = 0.761557
obj = -75.611132, rho = -0.138826
nSV = 418, nBSV = 372
num rows = 58
num_elements = 5974
*
optimization finished, #iter = 31
nu = 0.742769
obj = -8.431423, rho = -0.369328
nSV = 46, nBSV = 37
*
optimization finished, #iter = 302
nu = 0.761557
obj = -75.611132, rho = -0.138826
nSV = 418, nBSV = 372
CFS merit scores = 1.34741
CFS merit scores = 1.58079
CFS merit scores = 1.83115
CFS merit scores = 2.06598
CFS merit scores = 2.27671
CFS merit scores = 2.45389
CFS merit scores = 2.61174
CFS merit scores = 2.7579
CFS merit scores = 2.89764
CFS merit scores = 3.03024
CFS merit scores = 3.15527
CFS merit scores = 3.27516
CFS merit scores = 3.38754
CFS merit scores = 3.49299
CFS merit scores = 3.59198
CFS merit scores = 3.68566
CFS merit scores = 3.77709
CFS merit scores = 3.86592
CFS merit scores = 3.95115
CFS merit scores = 4.03352
CFS merit scores = 4.11354
CFS merit scores = 4.19043
CFS merit scores = 4.26411
CFS merit scores = 4.33523
CFS merit scores = 4.40427
CFS merit scores = 4.47104
CFS merit scores = 4.53649
CFS merit scores = 4.59983
CFS merit scores = 4.66058
CFS merit scores = 4.71881
CFS merit scores = 4.77302
CFS merit scores = 4.82449
CFS merit scores = 4.87447
CFS merit scores = 4.91741
CFS merit scores = 4.95958
CFS merit scores = 4.99936
CFS merit scores = 5.0376
CFS merit scores = 5.07234
CFS merit scores = 5.10609
CFS merit scores = 5.13731
CFS merit scores = 5.16761
CFS merit scores = 5.19487
CFS merit scores = 5.22149
CFS merit scores = 5.24475
CFS merit scores = 5.26747
CFS merit scores = 5.28979
CFS merit scores = 5.31208
CFS merit scores = 5.33198
CFS merit scores = 5.35147
CFS merit scores = 5.37085
CFS merit scores = 5.39025
CFS merit scores = 5.40911
CFS merit scores = 5.42756
CFS merit scores = 5.44521
CFS merit scores = 5.46254
CFS merit scores = 5.4801
CFS merit scores = 5.49553
CFS merit scores = 5.50995
CFS merit scores = 5.52253
CFS merit scores = 5.53568
CFS merit scores = 5.5471
CFS merit scores = 5.55657
CFS merit scores = 5.56525
CFS merit scores = 5.57234
CFS merit scores = 5.58003
CFS merit scores = 5.58771
CFS merit scores = 5.59495
CFS merit scores = 5.60267
CFS merit scores = 5.60999
CFS merit scores = 5.61716
CFS merit scores = 5.62379
CFS merit scores = 5.63074
CFS merit scores = 5.63769
CFS merit scores = 5.6428
CFS merit scores = 5.64473
CFS merit scores = 5.64555
CFS merit scores = 5.64673
CFS merit scores = 5.64835
CFS merit scores = 5.64898
CFS merit scores = 5.64979
CFS merit scores = 5.6497
CFS merit scores = 5.64882
CFS merit scores = 5.64768
CFS merit scores = 5.64576
CFS merit scores = 5.64354
CFS merit scores = 5.6406
CFS merit scores = 5.63656
CFS merit scores = 5.63272
CFS merit scores = 5.62938
CFS merit scores = 5.62409
CFS merit scores = 5.61896
CFS merit scores = 5.61289
CFS merit scores = 5.60585
CFS merit scores = 5.59913
CFS merit scores = 5.59302
CFS merit scores = 5.58722
CFS merit scores = 5.58136
CFS merit scores = 5.57495
CFS merit scores = 5.56879
CFS merit scores = 5.56268
CFS merit scores = 5.55677
CFS merit scores = 5.55153
CFS merit scores = 5.54652
CFS merit scores = 5.54118
CFS merit scores = 5.53578
CFS merit scores = 5.52985
CFS merit scores = 5.5242
CFS merit scores = 5.51825
CFS merit scores = 5.51131
CFS merit scores = 5.50348
CFS merit scores = 5.49578
CFS merit scores = 5.48842
CFS merit scores = 5.48137
CFS merit scores = 5.47467
CFS merit scores = 5.4676
CFS merit scores = 5.46061
CFS merit scores = 5.45252
CFS merit scores = 5.44461
CFS merit scores = 5.43646
CFS merit scores = 5.42857
CFS merit scores = 5.42079
CFS merit scores = 5.41308
CFS merit scores = 5.40546
CFS merit scores = 5.39772
CFS merit scores = 5.39045
CFS merit scores = 5.38316
CFS merit scores = 5.37535
CFS merit scores = 5.36789
CFS merit scores = 5.36028
CFS merit scores = 5.35298
CFS merit scores = 5.34557
CFS merit scores = 5.33826
CFS merit scores = 5.33099
CFS merit scores = 5.32369
CFS merit scores = 5.31648
CFS merit scores = 5.30948
CFS merit scores = 5.30264
CFS merit scores = 5.29525
CFS merit scores = 5.28803
CFS merit scores = 5.28068
CFS merit scores = 5.27301
CFS merit scores = 5.26569
CFS merit scores = 5.25834
CFS merit scores = 5.25092
CFS merit scores = 5.24362
CFS merit scores = 5.23638
CFS merit scores = 5.22913
CFS merit scores = 5.2219
CFS merit scores = 5.21444
CFS merit scores = 5.20725
CFS merit scores = 5.19983
CFS merit scores = 5.19233
CFS merit scores = 5.18488
CFS merit scores = 5.17751
CFS merit scores = 5.17021
CFS merit scores = 5.16261
CFS merit scores = 5.15472
CFS merit scores = 5.14719
CFS merit scores = 5.13969
CFS merit scores = 5.13214
CFS merit scores = 5.12492
CFS merit scores = 5.11779
CFS merit scores = 5.11072
CFS merit scores = 5.10327
CFS merit scores = 5.09584
CFS merit scores = 5.08866
CFS merit scores = 5.0816
CFS merit scores = 5.07464
CFS merit scores = 5.06785
CFS merit scores = 5.06068
CFS merit scores = 5.05354
CFS merit scores = 5.04646
CFS merit scores = 5.03903
CFS merit scores = 5.03147
CFS merit scores = 5.02374
CFS merit scores = 5.01582
CFS merit scores = 5.00739
CFS merit scores = 4.99897
CFS merit scores = 4.9907
CFS merit scores = 4.98222
CFS merit scores = 4.97389
CFS merit scores = 4.96545
CFS merit scores = 4.95678
CFS merit scores = 4.94772
CFS merit scores = 4.93897
CFS merit scores = 4.92958
CFS merit scores = 4.92044
CFS merit scores = 4.91082
CFS merit scores = 4.90058
CFS merit scores = 4.8906
CFS merit scores = 4.88071
CFS merit scores = 4.87078
CFS merit scores = 4.86071
CFS merit scores = 4.85018
CFS merit scores = 4.83952
CFS merit scores = 4.82891
CFS merit scores = 4.81809
CFS merit scores = 4.80747
CFS merit scores = 4.79648
CFS merit scores = 4.78547
CFS merit scores = 4.7746
CFS merit scores = 4.76299
CFS merit scores = 4.75155
CFS merit scores = 4.74001
CFS merit scores = 4.72791
CFS merit scores = 4.71595
CFS merit scores = 4.70349
CFS merit scores = 4.69083
CFS merit scores = 4.67707
CFS merit scores = 4.66369
CFS merit scores = 4.65007
CFS merit scores = 4.63505
CFS merit scores = 4.62045
CFS merit scores = 4.60163
CFS merit scores = 4.58063
CFS merit scores = 4.55729
cnt = 1	feature = 60	correl = -0.347415	descr = Gibbs_of_Target_Sequence__Pos_20_Step_1
cnt = 2	feature = 58	correl = -0.179314	descr = Gibbs_of_Target_Sequence__Pos_18_Step_1
cnt = 3	feature = 298	correl = -0.134265	descr = N_Gram_CCAGC
cnt = 4	feature = 9	correl = 0.0776875	descr = Position_Specific_Bin_Base_2_Base_T
cnt = 5	feature = 14	correl = 0.109627	descr = Position_Specific_Bin_Base_5_Base_C
cnt = 6	feature = 334	correl = -0.0498811	descr = N_Gram_CGCAG
cnt = 7	feature = 309	correl = -0.0630652	descr = N_Gram_CCCTT
cnt = 8	feature = 673	correl = 0.0447228	descr = N_Gram_TTCGA
cnt = 9	feature = 593	correl = 0.0452869	descr = N_Gram_TCCCA
cnt = 10	feature = 613	correl = 0.0567535	descr = N_Gram_TCTAC
cnt = 11	feature = 336	correl = 0.0452869	descr = N_Gram_CGCCA
cnt = 12	feature = 241	correl = -0.0558209	descr = N_Gram_ATGCC
cnt = 13	feature = 235	correl = 0.0802	descr = N_Gram_ATCTG
cnt = 14	feature = 280	correl = 0.0863731	descr = N_Gram_CAGGA
cnt = 15	feature = 660	correl = -0.0512407	descr = N_Gram_TGTTA
cnt = 16	feature = 527	correl = 0.0452869	descr = N_Gram_GTCCG
cnt = 17	feature = 607	correl = 0.0946425	descr = N_Gram_TCGGC
cnt = 18	feature = 594	correl = 0.0523377	descr = N_Gram_TCCCG
cnt = 19	feature = 361	correl = 0.05408	descr = N_Gram_CGTGT
cnt = 20	feature = 363	correl = 0.113754	descr = N_Gram_CGTTT
cnt = 21	feature = 508	correl = 0.0452869	descr = N_Gram_GGGGT
cnt = 22	feature = 291	correl = -0.0497754	descr = N_Gram_CATGC
cnt = 23	feature = 426	correl = 0.0669709	descr = N_Gram_GATAT
cnt = 24	feature = 538	correl = 0.0572733	descr = N_Gram_GTGCG
cnt = 25	feature = 228	correl = 0.0717923	descr = N_Gram_ATAGT
cnt = 26	feature = 305	correl = 0.0452869	descr = N_Gram_CCCCG
cnt = 27	feature = 272	correl = 0.0561223	descr = N_Gram_CACGT
cnt = 28	feature = 446	correl = 0.101936	descr = N_Gram_GCATC
cnt = 29	feature = 313	correl = 0.0710368	descr = N_Gram_CCGGC
cnt = 30	feature = 251	correl = 0.106191	descr = N_Gram_ATTGT
cnt = 31	feature = 545	correl = 0.0698162	descr = N_Gram_GTGTG
cnt = 32	feature = 207	correl = -0.0649075	descr = N_Gram_AGGCT
cnt = 33	feature = 512	correl = -0.058393	descr = N_Gram_GGTAA
cnt = 34	feature = 686	correl = 0.0516604	descr = N_Gram_TTGGT
cnt = 35	feature = 460	correl = 0.0745119	descr = N_Gram_GCGAG
cnt = 36	feature = 324	correl = 0.0544044	descr = N_Gram_CCTGC
cnt = 37	feature = 382	correl = -0.0922983	descr = N_Gram_CTGAT
cnt = 38	feature = 648	correl = 0.0467472	descr = N_Gram_TGGGT
cnt = 39	feature = 231	correl = -0.0522752	descr = N_Gram_ATCAT
cnt = 40	feature = 578	correl = -0.0563951	descr = N_Gram_TATTC
cnt = 41	feature = 278	correl = 0.0540659	descr = N_Gram_CAGCG
cnt = 42	feature = 550	correl = -0.0483207	descr = N_Gram_GTTCG
cnt = 43	feature = 353	correl = -0.0676412	descr = N_Gram_CGTAC
cnt = 44	feature = 233	correl = -0.0491937	descr = N_Gram_ATCGC
cnt = 45	feature = 407	correl = 0.0448195	descr = N_Gram_GACAC
cnt = 46	feature = 248	correl = -0.048657	descr = N_Gram_ATTAA
cnt = 47	feature = 497	correl = 0.0744338	descr = N_Gram_GGCGC
cnt = 48	feature = 468	correl = -0.131911	descr = N_Gram_GCGTC
cnt = 49	feature = 322	correl = 0.0441725	descr = N_Gram_CCTCT
cnt = 50	feature = 640	correl = 0.0892806	descr = N_Gram_TGGAG
cnt = 51	feature = 647	correl = 0.0885995	descr = N_Gram_TGGGG
cnt = 52	feature = 500	correl = 0.154835	descr = N_Gram_GGCTT
cnt = 53	feature = 375	correl = -0.11012	descr = N_Gram_CTCAT
cnt = 54	feature = 539	correl = 0.0978169	descr = N_Gram_GTGCT
cnt = 55	feature = 544	correl = 0.0475785	descr = N_Gram_GTGTA
cnt = 56	feature = 218	correl = 0.0890594	descr = N_Gram_AGTTA
cnt = 57	feature = 209	correl = 0.0785959	descr = N_Gram_AGGGG
cnt = 58	feature = 514	correl = 0.0652534	descr = N_Gram_GGTCA
cnt = 59	feature = 503	correl = 0.0968628	descr = N_Gram_GGGAC
cnt = 60	feature = 425	correl = 0.0461314	descr = N_Gram_GATAC
cnt = 61	feature = 674	correl = -0.0486819	descr = N_Gram_TTCGG
cnt = 62	feature = 596	correl = -0.0653456	descr = N_Gram_TCCGC
cnt = 63	feature = 388	correl = -0.128542	descr = N_Gram_CTTAT
cnt = 64	feature = 303	correl = 0.0570896	descr = N_Gram_CCCAA
cnt = 65	feature = 599	correl = 0.055723	descr = N_Gram_TCCTA
cnt = 66	feature = 520	correl = 0.0712806	descr = N_Gram_GTAGT
cnt = 67	feature = 541	correl = 0.138921	descr = N_Gram_GTGGC
cnt = 68	feature = 304	correl = 0.0843006	descr = N_Gram_CCCAC
cnt = 69	feature = 267	correl = 0.0639483	descr = N_Gram_CACCA
cnt = 70	feature = 144	correl = 0.0641471	descr = N_Gram_AATCT
cnt = 71	feature = 574	correl = 0.0461414	descr = N_Gram_TAGGT
cnt = 72	feature = 367	correl = 0.0567535	descr = N_Gram_CTACT
cnt = 73	feature = 487	correl = 0.0898475	descr = N_Gram_GGAGT
cnt = 74	feature = 525	correl = -0.0727329	descr = N_Gram_GTCCA
cnt = 75	feature = 496	correl = 0.151082	descr = N_Gram_GGCCT
cnt = 76	feature = 417	correl = -0.047847	descr = N_Gram_GAGCC
cnt = 77	feature = 510	correl = 0.0932736	descr = N_Gram_GGGTC
cnt = 78	feature = 390	correl = 0.0489038	descr = N_Gram_CTTCA
cnt = 79	feature = 606	correl = -0.0491937	descr = N_Gram_TCGCA
cnt = 80	feature = 371	correl = 0.0548529	descr = N_Gram_CTATG
cnt = 81	feature = 283	correl = 0.132953	descr = N_Gram_CAGTG
cnt = 82	feature = 285	correl = -0.0502499	descr = N_Gram_CATAC
cnt = 83	feature = 632	correl = 0.0544221	descr = N_Gram_TGATA
cnt = 84	feature = 450	correl = 0.0608555	descr = N_Gram_GCCAT
cnt = 85	feature = 529	correl = -0.114562	descr = N_Gram_GTCGA
cnt = 86	feature = 351	correl = -0.0566691	descr = N_Gram_CGTA
cnt = 87	feature = 219	correl = 0.059449	descr = N_Gram_AGTTG
cnt = 88	feature = 265	correl = 0.083765	descr = N_Gram_CACAG
cnt = 89	feature = 697	correl = -0.0963129	descr = N_Gram_TTTTG
cnt = 90	feature = 276	correl = 0.0729478	descr = N_Gram_CAGCA
cnt = 91	feature = 308	correl = 0.0710368	descr = N_Gram_CCCGG
cnt = 92	feature = 337	correl = 0.101752	descr = N_Gram_CGCCG
cnt = 93	feature = 591	correl = 0.0848322	descr = N_Gram_TCCAA
cnt = 94	feature = 644	correl = 0.117453	descr = N_Gram_TGGCT
cnt = 95	feature = 343	correl = 0.106027	descr = N_Gram_CGGCA
cnt = 96	feature = 437	correl = 0.130899	descr = N_Gram_GCAA
cnt = 97	feature = 222	correl = -0.084211	descr = N_Gram_ATAA
cnt = 98	feature = 387	correl = -0.0670185	descr = N_Gram_CTTA
cnt = 99	feature = 475	correl = 0.0810675	descr = N_Gram_GCTGG
cnt = 100	feature = 397	correl = 0.0914291	descr = N_Gram_CTTTA
cnt = 101	feature = 341	correl = 0.0989836	descr = N_Gram_CGGAC
cnt = 102	feature = 547	correl = 0.0890594	descr = N_Gram_GTTAA
cnt = 103	feature = 615	correl = -0.0845169	descr = N_Gram_TCTCA
cnt = 104	feature = 350	correl = -0.0656894	descr = N_Gram_CGGTA
cnt = 105	feature = 394	correl = -0.121553	descr = N_Gram_CTTGC
cnt = 106	feature = 494	correl = 0.107641	descr = N_Gram_GGCCA
cnt = 107	feature = 393	correl = -0.0936785	descr = N_Gram_CTTGA
cnt = 108	feature = 10	correl = 0.0854775	descr = Position_Specific_Bin_Base_3_Base_C
cnt = 109	feature = 654	correl = -0.054691	descr = N_Gram_TGTCA
cnt = 110	feature = 290	correl = 0.116459	descr = N_Gram_CATCT
cnt = 111	feature = 396	correl = 0.0788654	descr = N_Gram_CTTGT
cnt = 112	feature = 483	correl = 0.113009	descr = N_Gram_GGACC
cnt = 113	feature = 509	correl = 0.0499342	descr = N_Gram_GGGT
cnt = 114	feature = 244	correl = 0.0505259	descr = N_Gram_ATGT
cnt = 115	feature = 643	correl = -0.0920186	descr = N_Gram_TGGCG
cnt = 116	feature = 292	correl = 0.0512516	descr = N_Gram_CATGG
cnt = 117	feature = 383	correl = 0.0959676	descr = N_Gram_CTGCA
cnt = 118	feature = 609	correl = -0.0513179	descr = N_Gram_TCGT
cnt = 119	feature = 211	correl = 0.0866538	descr = N_Gram_AGTA
cnt = 120	feature = 432	correl = -0.0644062	descr = N_Gram_GATT
cnt = 121	feature = 30	correl = 0.130178	descr = Position_Specific_Bin_Base_13_Base_C
cnt = 122	feature = 28	correl = -0.130606	descr = Position_Specific_Bin_Base_12_Base_T
cnt = 123	feature = 18	correl = 0.118854	descr = Position_Specific_Bin_Base_6_Base_C
cnt = 124	feature = 225	correl = -0.0730058	descr = N_Gram_ATACT
cnt = 125	feature = 526	correl = 0.0516429	descr = N_Gram_GTCCC
cnt = 126	feature = 504	correl = 0.101752	descr = N_Gram_GGGAG
cnt = 127	feature = 451	correl = 0.0642394	descr = N_Gram_GCCCA
cnt = 128	feature = 24	correl = -0.0876332	descr = Position_Specific_Bin_Base_11_Base_G
cnt = 129	feature = 206	correl = 0.130544	descr = N_Gram_AGGCG
cnt = 130	feature = 38	correl = -0.0595136	descr = Position_Specific_Bin_Base_17_Base_A
cnt = 131	feature = 619	correl = -0.0520495	descr = N_Gram_TCTGA
cnt = 132	feature = 8	correl = -0.0951943	descr = Position_Specific_Bin_Base_2_Base_G
cnt = 133	feature = 35	correl = 0.0640574	descr = Position_Specific_Bin_Base_15_Base_T
cnt = 134	feature = 605	correl = -0.123104	descr = N_Gram_TCGAG
cnt = 135	feature = 13	correl = -0.117329	descr = Position_Specific_Bin_Base_5_Base_A
cnt = 136	feature = 33	correl = 0.105292	descr = Position_Specific_Bin_Base_14_Base_T
cnt = 137	feature = 23	correl = 0.0854367	descr = Position_Specific_Bin_Base_10_Base_T
cnt = 138	feature = 441	correl = 0.0927742	descr = N_Gram_GCAC
cnt = 139	feature = 29	correl = -0.0800233	descr = Position_Specific_Bin_Base_13_Base_A
cnt = 140	feature = 81	correl = 0.11074	descr = Xue_Structure_Feature_A101
cnt = 141	feature = 340	correl = 0.0733859	descr = N_Gram_CGGA
cnt = 142	feature = 274	correl = 0.0512262	descr = N_Gram_CAGA
cnt = 143	feature = 342	correl = 0.099732	descr = N_Gram_CGGC
cnt = 144	feature = 691	correl = -0.078504	descr = N_Gram_TTTCC
cnt = 145	feature = 52	correl = 0.0508568	descr = Gibbs_of_Target_Sequence__Pos_9_Step_1
cnt = 146	feature = 492	correl = 0.083074	descr = N_Gram_GGCAT
cnt = 147	feature = 17	correl = -0.0974862	descr = Position_Specific_Bin_Base_6_Base_A
cnt = 148	feature = 505	correl = 0.11473	descr = N_Gram_GGGC
cnt = 149	feature = 79	correl = -0.0483646	descr = Xue_Structure_Feature_A110
cnt = 150	feature = 476	correl = 0.0689069	descr = N_Gram_GCTT
cnt = 151	feature = 39	correl = 0.100543	descr = Position_Specific_Bin_Base_17_Base_C
cnt = 152	feature = 655	correl = 0.0744355	descr = N_Gram_TGTCC
cnt = 153	feature = 623	correl = -0.0522128	descr = N_Gram_TCTTG
cnt = 154	feature = 555	correl = -0.0745096	descr = N_Gram_GTTTT
cnt = 155	feature = 105	correl = 0.126577	descr = Fold_of_Target_NoEndbrace_noends_Pos_17
cnt = 156	feature = 601	correl = -0.108175	descr = N_Gram_TCCTT
cnt = 157	feature = 540	correl = 0.118949	descr = N_Gram_GTGG
cnt = 158	feature = 252	correl = -0.0893484	descr = N_Gram_ATTT
cnt = 159	feature = 226	correl = 0.0602607	descr = N_Gram_ATAG
cnt = 160	feature = 76	correl = 0.0789703	descr = Fold_of_RNAi_Sequence_Pos_15
cnt = 161	feature = 34	correl = -0.0508569	descr = Position_Specific_Bin_Base_15_Base_A
cnt = 162	feature = 11	correl = -0.0653915	descr = Position_Specific_Bin_Base_4_Base_A
cnt = 163	feature = 32	correl = -0.0442977	descr = Position_Specific_Bin_Base_14_Base_G
cnt = 164	feature = 448	correl = 0.0551662	descr = N_Gram_GCCA
cnt = 165	feature = 54	correl = -0.0759403	descr = Gibbs_of_Target_Sequence__Pos_13_Step_1
cnt = 166	feature = 456	correl = 0.0994547	descr = N_Gram_GCCT
cnt = 167	feature = 683	correl = 0.0583121	descr = N_Gram_TTGG
cnt = 168	feature = 72	correl = 0.0538517	descr = Fold_of_RNAi_Sequence_Pos_11
cnt = 169	feature = 357	correl = 0.169655	descr = N_Gram_CGTG
cnt = 170	feature = 645	correl = 0.120543	descr = N_Gram_TGGG
cnt = 171	feature = 473	correl = 0.0858602	descr = N_Gram_GCTG
cnt = 172	feature = 649	correl = 0.0821641	descr = N_Gram_TGGT
cnt = 173	feature = 391	correl = -0.212296	descr = N_Gram_CTTCT
cnt = 174	feature = 51	correl = -0.17313	descr = Gibbs_of_Target_Sequence__Pos_7_Step_1
cnt = 175	feature = 36	correl = -0.148573	descr = Position_Specific_Bin_Base_16_Base_A
cnt = 176	feature = 69	correl = 0.0759704	descr = Fold_of_RNAi_Sequence_Pos_6
cnt = 177	feature = 472	correl = -0.0965741	descr = N_Gram_GCTCC
cnt = 178	feature = 281	correl = 0.132917	descr = N_Gram_CAGT
cnt = 179	feature = 80	correl = 0.0690623	descr = Xue_Structure_Feature_A100
cnt = 180	feature = 680	correl = -0.0881419	descr = N_Gram_TTGC
cnt = 181	feature = 64	correl = 0.15833	descr = Fold_of_RNAi_Sequence_Pos_0
cnt = 182	feature = 557	correl = -0.0638355	descr = N_Gram_TAA
cnt = 183	feature = 616	correl = -0.109802	descr = N_Gram_TCTCC
cnt = 184	feature = 565	correl = -0.0711144	descr = N_Gram_TAC
cnt = 185	feature = 73	correl = 0.0863489	descr = Fold_of_RNAi_Sequence_Pos_12
cnt = 186	feature = 466	correl = -0.0787335	descr = N_Gram_GCGT
cnt = 187	feature = 77	correl = 0.0661739	descr = Fold_of_RNAi_Sequence_Pos_16
cnt = 188	feature = 66	correl = 0.163259	descr = Fold_of_RNAi_Sequence_Pos_2
cnt = 189	feature = 602	correl = -0.110016	descr = N_Gram_TCG
cnt = 190	feature = 59	correl = -0.292329	descr = Gibbs_of_Target_Sequence__Pos_19_Step_1
cnt = 191	feature = 57	correl = -0.11194	descr = Gibbs_of_Target_Sequence__Pos_17_Step_1
cnt = 192	feature = 255	correl = 0.140447	descr = N_Gram_CAA
cnt = 193	feature = 580	correl = 0.0574006	descr = N_Gram_TCA
cnt = 194	feature = 641	correl = 0.0679978	descr = N_Gram_TGGC
cnt = 195	feature = 416	correl = 0.0620889	descr = N_Gram_GAG
cnt = 196	feature = 614	correl = -0.186339	descr = N_Gram_TCTC
cnt = 197	feature = 590	correl = -0.0921947	descr = N_Gram_TCCA
cnt = 198	feature = 284	correl = 0.0548268	descr = N_Gram_CAT
cnt = 199	feature = 68	correl = 0.0616863	descr = Fold_of_RNAi_Sequence_Pos_4
cnt = 200	feature = 546	correl = 0.052667	descr = N_Gram_GTT
cnt = 201	feature = 501	correl = 0.15026	descr = N_Gram_GGG
cnt = 202	feature = 662	correl = -0.0926193	descr = N_Gram_TTA
cnt = 203	feature = 511	correl = 0.0883702	descr = N_Gram_GGT
cnt = 204	feature = 579	correl = -0.116747	descr = N_Gram_TC
cnt = 205	feature = 67	correl = 0.0897767	descr = Fold_of_RNAi_Sequence_Pos_3
cnt = 206	feature = 364	correl = -0.0500366	descr = N_Gram_CT
cnt = 207	feature = 690	correl = -0.125022	descr = N_Gram_TTTC
cnt = 208	feature = 399	correl = 0.0518076	descr = N_Gram_GA
cnt = 209	feature = 83	correl = 0.0933448	descr = Xue_Structure_Feature_C110
cnt = 210	feature = 373	correl = -0.106501	descr = N_Gram_CTC
cnt = 211	feature = 82	correl = 0.10386	descr = Xue_Structure_Feature_C111
cnt = 212	feature = 386	correl = -0.114192	descr = N_Gram_CTT
cnt = 213	feature = 376	correl = -0.118952	descr = N_Gram_CTCC
cnt = 214	feature = 478	correl = 0.183511	descr = N_Gram_GG
cnt = 215	feature = 61	correl = -0.192875	descr = PF_RNAi_Fold_Energy
cnt = 216	feature = 86	correl = -0.154338	descr = Xue_Structure_Feature_C000
num rows = 521
num_elements = 113057
*
optimization finished, #iter = 558
nu = 0.580918
obj = -45.671141, rho = -0.354245
nSV = 373, nBSV = 242
num rows = 58
num_elements = 12586
*
optimization finished, #iter = 39
nu = 0.516941
obj = -5.475595, rho = -0.418930
nSV = 45, nBSV = 19
*
optimization finished, #iter = 558
nu = 0.580918
obj = -45.671141, rho = -0.354245
nSV = 373, nBSV = 242
CFS merit scores = 1.21227
CFS merit scores = 1.54788
CFS merit scores = 1.81547
CFS merit scores = 2.04938
CFS merit scores = 2.25095
CFS merit scores = 2.43854
CFS merit scores = 2.61009
CFS merit scores = 2.7692
CFS merit scores = 2.91681
CFS merit scores = 3.05459
CFS merit scores = 3.18505
CFS merit scores = 3.30859
CFS merit scores = 3.42673
CFS merit scores = 3.54084
CFS merit scores = 3.65002
CFS merit scores = 3.7542
CFS merit scores = 3.85513
CFS merit scores = 3.95328
CFS merit scores = 4.04819
CFS merit scores = 4.14069
CFS merit scores = 4.23057
CFS merit scores = 4.31694
CFS merit scores = 4.39968
CFS merit scores = 4.47932
CFS merit scores = 4.55563
CFS merit scores = 4.62982
CFS merit scores = 4.70076
CFS merit scores = 4.76948
CFS merit scores = 4.83658
CFS merit scores = 4.90185
CFS merit scores = 4.96467
CFS merit scores = 5.0262
CFS merit scores = 5.08488
CFS merit scores = 5.13672
CFS merit scores = 5.18419
CFS merit scores = 5.22881
CFS merit scores = 5.27159
CFS merit scores = 5.31167
CFS merit scores = 5.35054
CFS merit scores = 5.38816
CFS merit scores = 5.42427
CFS merit scores = 5.45614
CFS merit scores = 5.48676
CFS merit scores = 5.51676
CFS merit scores = 5.54616
CFS merit scores = 5.57434
CFS merit scores = 5.60017
CFS merit scores = 5.62449
CFS merit scores = 5.64656
CFS merit scores = 5.66801
CFS merit scores = 5.68763
CFS merit scores = 5.70625
CFS merit scores = 5.72336
CFS merit scores = 5.74075
CFS merit scores = 5.75737
CFS merit scores = 5.77346
CFS merit scores = 5.78831
CFS merit scores = 5.80213
CFS merit scores = 5.81576
CFS merit scores = 5.82833
CFS merit scores = 5.83998
CFS merit scores = 5.85091
CFS merit scores = 5.86121
CFS merit scores = 5.86964
CFS merit scores = 5.8782
CFS merit scores = 5.88608
CFS merit scores = 5.89392
CFS merit scores = 5.9011
CFS merit scores = 5.9069
CFS merit scores = 5.91276
CFS merit scores = 5.91772
CFS merit scores = 5.92256
CFS merit scores = 5.92624
CFS merit scores = 5.92926
CFS merit scores = 5.93281
CFS merit scores = 5.93667
CFS merit scores = 5.93805
CFS merit scores = 5.93919
CFS merit scores = 5.93952
CFS merit scores = 5.93722
CFS merit scores = 5.93504
CFS merit scores = 5.93273
CFS merit scores = 5.92986
CFS merit scores = 5.92734
CFS merit scores = 5.9237
CFS merit scores = 5.92059
CFS merit scores = 5.91712
CFS merit scores = 5.91215
CFS merit scores = 5.9067
CFS merit scores = 5.90167
CFS merit scores = 5.89537
CFS merit scores = 5.88892
CFS merit scores = 5.88246
CFS merit scores = 5.87669
CFS merit scores = 5.87067
CFS merit scores = 5.86413
CFS merit scores = 5.85796
CFS merit scores = 5.85224
CFS merit scores = 5.84643
CFS merit scores = 5.84093
CFS merit scores = 5.83549
CFS merit scores = 5.83026
CFS merit scores = 5.82511
CFS merit scores = 5.82003
CFS merit scores = 5.81485
CFS merit scores = 5.80814
CFS merit scores = 5.80173
CFS merit scores = 5.79388
CFS merit scores = 5.78601
CFS merit scores = 5.77807
CFS merit scores = 5.76974
CFS merit scores = 5.76137
CFS merit scores = 5.75337
CFS merit scores = 5.74442
CFS merit scores = 5.73448
CFS merit scores = 5.72436
CFS merit scores = 5.71442
CFS merit scores = 5.70464
CFS merit scores = 5.69477
CFS merit scores = 5.68492
CFS merit scores = 5.67536
CFS merit scores = 5.66615
CFS merit scores = 5.6572
CFS merit scores = 5.6485
CFS merit scores = 5.63935
CFS merit scores = 5.63054
CFS merit scores = 5.62119
CFS merit scores = 5.61196
CFS merit scores = 5.6027
CFS merit scores = 5.59383
CFS merit scores = 5.5849
CFS merit scores = 5.57609
CFS merit scores = 5.56754
CFS merit scores = 5.55857
CFS merit scores = 5.55004
CFS merit scores = 5.5409
CFS merit scores = 5.532
CFS merit scores = 5.5229
CFS merit scores = 5.51397
CFS merit scores = 5.50537
CFS merit scores = 5.49599
CFS merit scores = 5.48681
CFS merit scores = 5.47795
CFS merit scores = 5.46901
CFS merit scores = 5.46037
CFS merit scores = 5.4518
CFS merit scores = 5.44363
CFS merit scores = 5.43548
CFS merit scores = 5.42695
CFS merit scores = 5.41886
CFS merit scores = 5.41076
CFS merit scores = 5.40269
CFS merit scores = 5.39437
CFS merit scores = 5.38573
CFS merit scores = 5.37745
CFS merit scores = 5.36923
CFS merit scores = 5.36033
CFS merit scores = 5.35147
CFS merit scores = 5.34279
CFS merit scores = 5.3345
CFS merit scores = 5.32604
CFS merit scores = 5.31775
CFS merit scores = 5.30955
CFS merit scores = 5.30095
CFS merit scores = 5.2924
CFS merit scores = 5.2837
CFS merit scores = 5.27481
CFS merit scores = 5.26605
CFS merit scores = 5.25732
CFS merit scores = 5.24844
CFS merit scores = 5.23965
CFS merit scores = 5.23063
CFS merit scores = 5.22147
CFS merit scores = 5.21265
CFS merit scores = 5.2039
CFS merit scores = 5.19526
CFS merit scores = 5.18685
CFS merit scores = 5.17819
CFS merit scores = 5.16934
CFS merit scores = 5.16056
CFS merit scores = 5.15172
CFS merit scores = 5.14283
CFS merit scores = 5.13375
CFS merit scores = 5.12452
CFS merit scores = 5.11502
CFS merit scores = 5.10586
CFS merit scores = 5.09693
CFS merit scores = 5.08731
CFS merit scores = 5.07774
CFS merit scores = 5.06831
CFS merit scores = 5.05909
CFS merit scores = 5.04984
CFS merit scores = 5.04005
CFS merit scores = 5.02993
CFS merit scores = 5.02017
CFS merit scores = 5.01073
CFS merit scores = 5.00149
CFS merit scores = 4.99243
CFS merit scores = 4.98312
CFS merit scores = 4.97364
CFS merit scores = 4.96441
CFS merit scores = 4.95492
CFS merit scores = 4.94526
CFS merit scores = 4.93532
CFS merit scores = 4.92547
CFS merit scores = 4.91564
CFS merit scores = 4.90554
CFS merit scores = 4.89532
CFS merit scores = 4.88535
CFS merit scores = 4.87559
CFS merit scores = 4.86569
CFS merit scores = 4.85531
CFS merit scores = 4.84487
CFS merit scores = 4.8344
CFS merit scores = 4.82339
CFS merit scores = 4.81233
CFS merit scores = 4.80108
CFS merit scores = 4.78958
CFS merit scores = 4.77834
CFS merit scores = 4.76727
CFS merit scores = 4.75618
CFS merit scores = 4.74427
CFS merit scores = 4.73018
CFS merit scores = 4.71616
CFS merit scores = 4.70021
CFS merit scores = 4.68429
CFS merit scores = 4.66816
CFS merit scores = 4.65165
CFS merit scores = 4.62996
cnt = 1	feature = 390	correl = -0.212268	descr = N_Gram_CTTCT
cnt = 2	feature = 61	correl = -0.168732	descr = Gibbs_of_Target_Sequence__Pos_18_Step_1
cnt = 3	feature = 10	correl = 0.10045	descr = Position_Specific_Bin_Base_2_Base_T
cnt = 4	feature = 647	correl = -0.0854219	descr = N_Gram_TGGCG
cnt = 5	feature = 335	correl = 0.0452153	descr = N_Gram_CGCCA
cnt = 6	feature = 674	correl = 0.0446517	descr = N_Gram_TTCGA
cnt = 7	feature = 612	correl = 0.0739016	descr = N_Gram_TCGGA
cnt = 8	feature = 538	correl = 0.0989123	descr = N_Gram_GTCGG
cnt = 9	feature = 671	correl = 0.073979	descr = N_Gram_TTCAA
cnt = 10	feature = 579	correl = 0.0755747	descr = N_Gram_TATAT
cnt = 11	feature = 394	correl = 0.078722	descr = N_Gram_CTTGT
cnt = 12	feature = 160	correl = 0.0629792	descr = N_Gram_ACAGG
cnt = 13	feature = 529	correl = 0.0505135	descr = N_Gram_GTATA
cnt = 14	feature = 237	correl = -0.0491935	descr = N_Gram_ATCGC
cnt = 15	feature = 609	correl = 0.0804424	descr = N_Gram_TCGAC
cnt = 16	feature = 399	correl = 0.0684652	descr = N_Gram_GAAAC
cnt = 17	feature = 563	correl = -0.0463753	descr = N_Gram_TAACG
cnt = 18	feature = 305	correl = 0.114852	descr = N_Gram_CCCCC
cnt = 19	feature = 357	correl = 0.0705788	descr = N_Gram_CGTGA
cnt = 20	feature = 640	correl = 0.0522607	descr = N_Gram_TGCCG
cnt = 21	feature = 291	correl = -0.0497901	descr = N_Gram_CATGC
cnt = 22	feature = 426	correl = -0.0556744	descr = N_Gram_GATCG
cnt = 23	feature = 214	correl = 0.125266	descr = N_Gram_AGTAA
cnt = 24	feature = 231	correl = 0.0716851	descr = N_Gram_ATAGT
cnt = 25	feature = 545	correl = 0.0571925	descr = N_Gram_GTGCG
cnt = 26	feature = 631	correl = -0.0611613	descr = N_Gram_TGAGA
cnt = 27	feature = 322	correl = 0.0440555	descr = N_Gram_CCTCT
cnt = 28	feature = 209	correl = -0.0562116	descr = N_Gram_AGGCT
cnt = 29	feature = 628	correl = 0.0513395	descr = N_Gram_TGAAA
cnt = 30	feature = 441	correl = 0.0831887	descr = N_Gram_GCACT
cnt = 31	feature = 520	correl = 0.0570243	descr = N_Gram_GGGTC
cnt = 32	feature = 557	correl = 0.0450469	descr = N_Gram_GTTGC
cnt = 33	feature = 600	correl = 0.0471599	descr = N_Gram_TCCGA
cnt = 34	feature = 555	correl = -0.0483674	descr = N_Gram_GTTCG
cnt = 35	feature = 244	correl = -0.0454018	descr = N_Gram_ATGCA
cnt = 36	feature = 451	correl = -0.0448584	descr = N_Gram_GCCAA
cnt = 37	feature = 286	correl = -0.0522777	descr = N_Gram_CATAT
cnt = 38	feature = 392	correl = -0.132209	descr = N_Gram_CTTGC
cnt = 39	feature = 553	correl = -0.0519099	descr = N_Gram_GTTAC
cnt = 40	feature = 466	correl = 0.052261	descr = N_Gram_GCGGA
cnt = 41	feature = 468	correl = 0.0659829	descr = N_Gram_GCGGG
cnt = 42	feature = 525	correl = -0.0538694	descr = N_Gram_GGTGT
cnt = 43	feature = 599	correl = 0.061186	descr = N_Gram_TCCCA
cnt = 44	feature = 527	correl = 0.0486508	descr = N_Gram_GTAAA
cnt = 45	feature = 324	correl = 0.0669036	descr = N_Gram_CCTGC
cnt = 46	feature = 351	correl = -0.0731294	descr = N_Gram_CGGTA
cnt = 47	feature = 461	correl = 0.152783	descr = N_Gram_GCCTT
cnt = 48	feature = 267	correl = 0.0597923	descr = N_Gram_CACAT
cnt = 49	feature = 308	correl = 0.0689923	descr = N_Gram_CCCGC
cnt = 50	feature = 512	correl = 0.0519346	descr = N_Gram_GGGCA
cnt = 51	feature = 432	correl = -0.0740815	descr = N_Gram_GATTA
cnt = 52	feature = 659	correl = 0.106172	descr = N_Gram_TGTGG
cnt = 53	feature = 309	correl = 0.0515678	descr = N_Gram_CCCGG
cnt = 54	feature = 345	correl = 0.105894	descr = N_Gram_CGGCA
cnt = 55	feature = 226	correl = -0.136112	descr = N_Gram_ATAAG
cnt = 56	feature = 601	correl = -0.0746333	descr = N_Gram_TCCGC
cnt = 57	feature = 265	correl = 0.0524058	descr = N_Gram_CAATA
cnt = 58	feature = 274	correl = -0.0455864	descr = N_Gram_CACTG
cnt = 59	feature = 473	correl = 0.0952818	descr = N_Gram_GCGTG
cnt = 60	feature = 280	correl = 0.086195	descr = N_Gram_CAGGA
cnt = 61	feature = 353	correl = -0.0701527	descr = N_Gram_CGTAA
cnt = 62	feature = 504	correl = 0.061944	descr = N_Gram_GGCTC
cnt = 63	feature = 437	correl = 0.0610067	descr = N_Gram_GCAAA
cnt = 64	feature = 225	correl = -0.0440871	descr = N_Gram_ATAAC
cnt = 65	feature = 614	correl = -0.0741793	descr = N_Gram_TCGGG
cnt = 66	feature = 211	correl = 0.0784616	descr = N_Gram_AGGGG
cnt = 67	feature = 448	correl = -0.0451129	descr = N_Gram_GCATG
cnt = 68	feature = 514	correl = 0.0779741	descr = N_Gram_GGGCG
cnt = 69	feature = 389	correl = 0.0497046	descr = N_Gram_CTTCC
cnt = 70	feature = 578	correl = -0.0500121	descr = N_Gram_TATAC
cnt = 71	feature = 681	correl = -0.0595496	descr = N_Gram_TTGAA
cnt = 72	feature = 645	correl = 0.0891381	descr = N_Gram_TGGAG
cnt = 73	feature = 207	correl = 0.0453326	descr = N_Gram_AGGCC
cnt = 74	feature = 483	correl = 0.120941	descr = N_Gram_GGAAA
cnt = 75	feature = 361	correl = -0.0474185	descr = N_Gram_CGTTC
cnt = 76	feature = 505	correl = 0.132381	descr = N_Gram_GGCTT
cnt = 77	feature = 235	correl = -0.0513973	descr = N_Gram_ATCCT
cnt = 78	feature = 484	correl = -0.0496958	descr = N_Gram_GGAAC
cnt = 79	feature = 528	correl = 0.048611	descr = N_Gram_GTAGT
cnt = 80	feature = 284	correl = 0.132752	descr = N_Gram_CAGTG
cnt = 81	feature = 352	correl = 0.058078	descr = N_Gram_CGGTT
cnt = 82	feature = 281	correl = 0.0813157	descr = N_Gram_CAGGC
cnt = 83	feature = 276	correl = 0.0547211	descr = N_Gram_CAGCC
cnt = 84	feature = 546	correl = 0.0847198	descr = N_Gram_GTGCT
cnt = 85	feature = 509	correl = 0.10652	descr = N_Gram_GGGAC
cnt = 86	feature = 655	correl = -0.066847	descr = N_Gram_TGTCA
cnt = 87	feature = 301	correl = 0.0672829	descr = N_Gram_CCATC
cnt = 88	feature = 492	correl = -0.0766675	descr = N_Gram_GGATC
cnt = 89	feature = 336	correl = 0.083616	descr = N_Gram_CGCCG
cnt = 90	feature = 467	correl = 0.0713413	descr = N_Gram_GCGGC
cnt = 91	feature = 610	correl = -0.0908316	descr = N_Gram_TCGAG
cnt = 92	feature = 615	correl = -0.0510315	descr = N_Gram_TCGTC
cnt = 93	feature = 649	correl = 0.0761694	descr = N_Gram_TGGG
cnt = 94	feature = 304	correl = 0.084172	descr = N_Gram_CCCAC
cnt = 95	feature = 460	correl = 0.0641225	descr = N_Gram_GCCTC
cnt = 96	feature = 219	correl = 0.105505	descr = N_Gram_AGTGT
cnt = 97	feature = 574	correl = 0.0883375	descr = N_Gram_TAGCA
cnt = 98	feature = 496	correl = 0.0643245	descr = N_Gram_GGCAT
cnt = 99	feature = 272	correl = -0.0670345	descr = N_Gram_CACGA
cnt = 100	feature = 283	correl = 0.0738002	descr = N_Gram_CAGTA
cnt = 101	feature = 136	correl = -0.0662508	descr = N_Gram_AAGAC
cnt = 102	feature = 654	correl = 0.052057	descr = N_Gram_TGGTC
cnt = 103	feature = 277	correl = 0.0780894	descr = N_Gram_CAGCG
cnt = 104	feature = 343	correl = 0.0581897	descr = N_Gram_CGGAC
cnt = 105	feature = 321	correl = -0.0938671	descr = N_Gram_CCTCC
cnt = 106	feature = 551	correl = 0.0559484	descr = N_Gram_GTGTG
cnt = 107	feature = 526	correl = 0.057652	descr = N_Gram_GGTTG
cnt = 108	feature = 325	correl = -0.0742046	descr = N_Gram_CCTTC
cnt = 109	feature = 592	correl = -0.0487767	descr = N_Gram_TCATG
cnt = 110	feature = 475	correl = 0.0781606	descr = N_Gram_GCTCA
cnt = 111	feature = 255	correl = -0.0809794	descr = N_Gram_ATTTG
cnt = 112	feature = 303	correl = 0.0538727	descr = N_Gram_CCCAA
cnt = 113	feature = 416	correl = 0.0978394	descr = N_Gram_GAGCT
cnt = 114	feature = 252	correl = 0.0521577	descr = N_Gram_ATTG
cnt = 115	feature = 234	correl = -0.0457992	descr = N_Gram_ATCCA
cnt = 116	feature = 626	correl = -0.0587221	descr = N_Gram_TCTTG
cnt = 117	feature = 501	correl = 0.100886	descr = N_Gram_GGCGC
cnt = 118	feature = 695	correl = -0.0878469	descr = N_Gram_TTTGG
cnt = 119	feature = 208	correl = 0.102984	descr = N_Gram_AGGCG
cnt = 120	feature = 540	correl = -0.0954529	descr = N_Gram_GTCTT
cnt = 121	feature = 228	correl = -0.0860007	descr = N_Gram_ATACT
cnt = 122	feature = 510	correl = 0.104254	descr = N_Gram_GGGAG
cnt = 123	feature = 290	correl = 0.0909964	descr = N_Gram_CATCT
cnt = 124	feature = 222	correl = -0.0890047	descr = N_Gram_AGTTT
cnt = 125	feature = 485	correl = 0.05273	descr = N_Gram_GGAAG
cnt = 126	feature = 327	correl = -0.0457862	descr = N_Gram_CGAC
cnt = 127	feature = 445	correl = 0.0505385	descr = N_Gram_GCAGT
cnt = 128	feature = 342	correl = 0.0640402	descr = N_Gram_CGGAA
cnt = 129	feature = 619	correl = -0.0873073	descr = N_Gram_TCTCA
cnt = 130	feature = 33	correl = -0.0668403	descr = Position_Specific_Bin_Base_13_Base_G
cnt = 131	feature = 24	correl = -0.0597786	descr = Position_Specific_Bin_Base_9_Base_T
cnt = 132	feature = 602	correl = -0.0850017	descr = N_Gram_TCCGG
cnt = 133	feature = 337	correl = 0.0521346	descr = N_Gram_CGCGG
cnt = 134	feature = 40	correl = -0.0449371	descr = Position_Specific_Bin_Base_16_Base_T
cnt = 135	feature = 248	correl = 0.0582133	descr = N_Gram_ATGT
cnt = 136	feature = 605	correl = -0.0844334	descr = N_Gram_TCCTC
cnt = 137	feature = 18	correl = -0.123245	descr = Position_Specific_Bin_Base_6_Base_A
cnt = 138	feature = 386	correl = -0.0510798	descr = N_Gram_CTTA
cnt = 139	feature = 536	correl = -0.0826746	descr = N_Gram_GTCGA
cnt = 140	feature = 364	correl = 0.0868264	descr = N_Gram_CTA
cnt = 141	feature = 11	correl = -0.0540301	descr = Position_Specific_Bin_Base_3_Base_A
cnt = 142	feature = 13	correl = -0.0653391	descr = Position_Specific_Bin_Base_4_Base_A
cnt = 143	feature = 35	correl = 0.113988	descr = Position_Specific_Bin_Base_14_Base_T
cnt = 144	feature = 80	correl = 0.0584292	descr = Xue_Structure_Feature_A111
cnt = 145	feature = 591	correl = -0.0598799	descr = N_Gram_TCATC
cnt = 146	feature = 478	correl = 0.0840173	descr = N_Gram_GCTGC
cnt = 147	feature = 454	correl = 0.0640847	descr = N_Gram_GCCCA
cnt = 148	feature = 391	correl = -0.0741187	descr = N_Gram_CTTGA
cnt = 149	feature = 580	correl = -0.0487824	descr = N_Gram_TATC
cnt = 150	feature = 73	correl = 0.0860118	descr = Fold_of_RNAi_Sequence_Pos_9
cnt = 151	feature = 36	correl = -0.0639954	descr = Position_Specific_Bin_Base_15_Base_A
cnt = 152	feature = 375	correl = -0.07533	descr = N_Gram_CTCCA
cnt = 153	feature = 648	correl = 0.128811	descr = N_Gram_TGGCT
cnt = 154	feature = 17	correl = 0.0580049	descr = Position_Specific_Bin_Base_5_Base_G
cnt = 155	feature = 105	correl = 0.0875298	descr = Fold_of_Target_NoEndbrace_noends_Pos_13
cnt = 156	feature = 44	correl = -0.064086	descr = Position_Specific_Bin_Base_17_Base_T
cnt = 157	feature = 596	correl = -0.0518106	descr = N_Gram_TCCAC
cnt = 158	feature = 641	correl = -0.125891	descr = N_Gram_TGCG
cnt = 159	feature = 665	correl = -0.0522481	descr = N_Gram_TTAC
cnt = 160	feature = 241	correl = -0.0466478	descr = N_Gram_ATGA
cnt = 161	feature = 52	correl = 0.0982062	descr = Gibbs_of_Target_Sequence__Pos_3_Step_1
cnt = 162	feature = 383	correl = 0.100553	descr = N_Gram_CTGCA
cnt = 163	feature = 14	correl = 0.0556579	descr = Position_Specific_Bin_Base_4_Base_C
cnt = 164	feature = 58	correl = -0.0968753	descr = Gibbs_of_Target_Sequence__Pos_13_Step_1
cnt = 165	feature = 81	correl = -0.051644	descr = Xue_Structure_Feature_A110
cnt = 166	feature = 547	correl = 0.127011	descr = N_Gram_GTGG
cnt = 167	feature = 350	correl = 0.141297	descr = N_Gram_CGGGC
cnt = 168	feature = 23	correl = 0.0587341	descr = Position_Specific_Bin_Base_9_Base_G
cnt = 169	feature = 446	correl = 0.0635627	descr = N_Gram_GCAT
cnt = 170	feature = 278	correl = -0.129662	descr = N_Gram_CAGCT
cnt = 171	feature = 425	correl = -0.112593	descr = N_Gram_GATC
cnt = 172	feature = 539	correl = -0.0982941	descr = N_Gram_GTCT
cnt = 173	feature = 83	correl = 0.118788	descr = Xue_Structure_Feature_A101
cnt = 174	feature = 472	correl = -0.113988	descr = N_Gram_GCGTC
cnt = 175	feature = 39	correl = 0.115459	descr = Position_Specific_Bin_Base_16_Base_C
cnt = 176	feature = 396	correl = -0.0500829	descr = N_Gram_CTTTC
cnt = 177	feature = 8	correl = 0.0529705	descr = Position_Specific_Bin_Base_2_Base_C
cnt = 178	feature = 57	correl = 0.0634252	descr = Gibbs_of_Target_Sequence__Pos_12_Step_1
cnt = 179	feature = 254	correl = -0.109859	descr = N_Gram_ATTT
cnt = 180	feature = 32	correl = 0.102317	descr = Position_Specific_Bin_Base_13_Base_C
cnt = 181	feature = 28	correl = 0.138389	descr = Position_Specific_Bin_Base_12_Base_C
cnt = 182	feature = 67	correl = 0.162657	descr = Fold_of_RNAi_Sequence_Pos_0
cnt = 183	feature = 313	correl = 0.109626	descr = N_Gram_CCGGG
cnt = 184	feature = 218	correl = 0.0737685	descr = N_Gram_AGTG
cnt = 185	feature = 292	correl = 0.0888545	descr = N_Gram_CCAA
cnt = 186	feature = 82	correl = 0.0474604	descr = Xue_Structure_Feature_A100
cnt = 187	feature = 497	correl = 0.157508	descr = N_Gram_GGCC
cnt = 188	feature = 382	correl = 0.044969	descr = N_Gram_CTGC
cnt = 189	feature = 606	correl = -0.101141	descr = N_Gram_TCCTT
cnt = 190	feature = 76	correl = 0.0770998	descr = Fold_of_RNAi_Sequence_Pos_13
cnt = 191	feature = 489	correl = 0.113647	descr = N_Gram_GGAG
cnt = 192	feature = 544	correl = 0.0800045	descr = N_Gram_GTGC
cnt = 193	feature = 516	correl = 0.0685009	descr = N_Gram_GGGG
cnt = 194	feature = 79	correl = 0.061986	descr = Fold_of_RNAi_Sequence_Pos_16
cnt = 195	feature = 341	correl = 0.0746589	descr = N_Gram_CGGA
cnt = 196	feature = 450	correl = 0.0535219	descr = N_Gram_GCCA
cnt = 197	feature = 59	correl = -0.173913	descr = Gibbs_of_Target_Sequence__Pos_14_Step_1
cnt = 198	feature = 503	correl = 0.073335	descr = N_Gram_GGCT
cnt = 199	feature = 531	correl = -0.0897736	descr = N_Gram_GTC
cnt = 200	feature = 54	correl = -0.1222	descr = Gibbs_of_Target_Sequence__Pos_6_Step_1
cnt = 201	feature = 69	correl = 0.146947	descr = Fold_of_RNAi_Sequence_Pos_2
cnt = 202	feature = 417	correl = 0.0651856	descr = N_Gram_GAGG
cnt = 203	feature = 511	correl = 0.139701	descr = N_Gram_GGGC
cnt = 204	feature = 535	correl = -0.0610609	descr = N_Gram_GTCG
cnt = 205	feature = 60	correl = -0.121528	descr = Gibbs_of_Target_Sequence__Pos_17_Step_1
cnt = 206	feature = 72	correl = 0.0791198	descr = Fold_of_RNAi_Sequence_Pos_6
cnt = 207	feature = 258	correl = 0.14948	descr = N_Gram_CAA
cnt = 208	feature = 326	correl = -0.0579785	descr = N_Gram_CGA
cnt = 209	feature = 583	correl = 0.0451932	descr = N_Gram_TCA
cnt = 210	feature = 643	correl = 0.0465268	descr = N_Gram_TGG
cnt = 211	feature = 334	correl = 0.0730302	descr = N_Gram_CGCC
cnt = 212	feature = 376	correl = -0.147698	descr = N_Gram_CTCCT
cnt = 213	feature = 662	correl = -0.0824298	descr = N_Gram_TTA
cnt = 214	feature = 594	correl = -0.0794771	descr = N_Gram_TCCA
cnt = 215	feature = 77	correl = 0.0682217	descr = Fold_of_RNAi_Sequence_Pos_14
cnt = 216	feature = 285	correl = 0.0577619	descr = N_Gram_CAT
cnt = 217	feature = 500	correl = 0.0468315	descr = N_Gram_GGCG
cnt = 218	feature = 679	correl = -0.0647196	descr = N_Gram_TTG
cnt = 219	feature = 363	correl = -0.0513034	descr = N_Gram_CT
cnt = 220	feature = 541	correl = 0.161508	descr = N_Gram_GTG
cnt = 221	feature = 86	correl = 0.0884466	descr = Xue_Structure_Feature_C110
cnt = 222	feature = 623	correl = -0.101491	descr = N_Gram_TCTT
cnt = 223	feature = 481	correl = 0.134543	descr = N_Gram_GGA
cnt = 224	feature = 616	correl = -0.118008	descr = N_Gram_TCT
cnt = 225	feature = 66	correl = -0.077225	descr = PF_RNAi_Fold_3'Free_Count
cnt = 226	feature = 661	correl = -0.122374	descr = N_Gram_TT
cnt = 227	feature = 494	correl = 0.139004	descr = N_Gram_GGC
cnt = 228	feature = 340	correl = 0.0768058	descr = N_Gram_CGG
cnt = 229	feature = 64	correl = -0.186881	descr = PF_RNAi_Fold_Energy
num rows = 521
num_elements = 119830
*
optimization finished, #iter = 532
nu = 0.581617
obj = -47.019406, rho = -0.339250
nSV = 373, nBSV = 243
num rows = 58
num_elements = 13340
*
optimization finished, #iter = 41
nu = 0.558649
obj = -5.947755, rho = -0.437951
nSV = 45, nBSV = 24
*
optimization finished, #iter = 532
nu = 0.581617
obj = -47.019406, rho = -0.339250
nSV = 373, nBSV = 243
CFS merit scores = 1.3671
CFS merit scores = 1.6015
CFS merit scores = 1.85002
CFS merit scores = 2.06354
CFS merit scores = 2.26336
CFS merit scores = 2.44654
CFS merit scores = 2.61494
CFS merit scores = 2.77213
CFS merit scores = 2.92069
CFS merit scores = 3.06109
CFS merit scores = 3.19298
CFS merit scores = 3.31898
CFS merit scores = 3.43821
CFS merit scores = 3.55143
cnt = 1	feature = 59	correl = -0.367104	descr = Gibbs_of_Target_Sequence__Pos_20_Step_1
cnt = 2	feature = 57	correl = -0.185372	descr = Gibbs_of_Target_Sequence__Pos_18_Step_1
cnt = 3	feature = 276	correl = -0.138667	descr = N_Gram_CAGCT
cnt = 4	feature = 343	correl = 0.0639507	descr = N_Gram_CGGAA
cnt = 5	feature = 623	correl = 0.056568	descr = N_Gram_TCTAC
cnt = 6	feature = 265	correl = -0.0510587	descr = N_Gram_CACCC
cnt = 7	feature = 209	correl = 0.0592888	descr = N_Gram_AGTCA
cnt = 8	feature = 619	correl = 0.0944683	descr = N_Gram_TCGGC
cnt = 9	feature = 363	correl = 0.0789734	descr = N_Gram_CGTGG
cnt = 10	feature = 606	correl = 0.0522095	descr = N_Gram_TCCCG
cnt = 11	feature = 511	correl = 0.0518583	descr = N_Gram_GGGCA
cnt = 12	feature = 361	correl = 0.0705217	descr = N_Gram_CGTGA
cnt = 13	feature = 292	correl = 0.0516743	descr = N_Gram_CCAAT
cnt = 14	feature = 382	correl = 0.0456416	descr = N_Gram_CTGAC
num rows = 521
num_elements = 7815
*
optimization finished, #iter = 220
nu = 0.817031
obj = -87.264787, rho = -0.248675
nSV = 428, nBSV = 423
num rows = 58
num_elements = 870
*
optimization finished, #iter = 22
nu = 0.758621
obj = -9.984920, rho = -0.341686
nSV = 44, nBSV = 44
*
optimization finished, #iter = 220
nu = 0.817031
obj = -87.264787, rho = -0.248675
nSV = 428, nBSV = 423
CFS merit scores = 1.35103
CFS merit scores = 1.60969
CFS merit scores = 1.84382
CFS merit scores = 2.0643
CFS merit scores = 2.26592
CFS merit scores = 2.44791
CFS merit scores = 2.61436
CFS merit scores = 2.76917
CFS merit scores = 2.91445
CFS merit scores = 3.05198
CFS merit scores = 3.18269
CFS merit scores = 3.30666
CFS merit scores = 3.4247
CFS merit scores = 3.53692
CFS merit scores = 3.64544
CFS merit scores = 3.75053
CFS merit scores = 3.85157
CFS merit scores = 3.94925
CFS merit scores = 4.04413
CFS merit scores = 4.13651
CFS merit scores = 4.22664
CFS merit scores = 4.3147
CFS merit scores = 4.40077
CFS merit scores = 4.48492
CFS merit scores = 4.56679
CFS merit scores = 4.6451
CFS merit scores = 4.72123
CFS merit scores = 4.79538
CFS merit scores = 4.86773
CFS merit scores = 4.93825
CFS merit scores = 5.00713
CFS merit scores = 5.07263
CFS merit scores = 5.13605
CFS merit scores = 5.1979
CFS merit scores = 5.25808
CFS merit scores = 5.31718
CFS merit scores = 5.37533
CFS merit scores = 5.43152
CFS merit scores = 5.48315
CFS merit scores = 5.53248
CFS merit scores = 5.57945
CFS merit scores = 5.6251
CFS merit scores = 5.66109
CFS merit scores = 5.69521
CFS merit scores = 5.72663
CFS merit scores = 5.75657
CFS merit scores = 5.78236
CFS merit scores = 5.80175
CFS merit scores = 5.82142
CFS merit scores = 5.8413
CFS merit scores = 5.85963
CFS merit scores = 5.87672
CFS merit scores = 5.89256
CFS merit scores = 5.90695
CFS merit scores = 5.92171
CFS merit scores = 5.9373
CFS merit scores = 5.95296
CFS merit scores = 5.96781
CFS merit scores = 5.98042
CFS merit scores = 5.99259
CFS merit scores = 6.0047
CFS merit scores = 6.01499
CFS merit scores = 6.02455
CFS merit scores = 6.03192
CFS merit scores = 6.03938
CFS merit scores = 6.04658
CFS merit scores = 6.05374
CFS merit scores = 6.06096
CFS merit scores = 6.06681
CFS merit scores = 6.06922
CFS merit scores = 6.07053
CFS merit scores = 6.07067
CFS merit scores = 6.07118
CFS merit scores = 6.07199
CFS merit scores = 6.07347
CFS merit scores = 6.07256
CFS merit scores = 6.0714
CFS merit scores = 6.07019
CFS merit scores = 6.06936
CFS merit scores = 6.06881
CFS merit scores = 6.06831
CFS merit scores = 6.06267
CFS merit scores = 6.05702
CFS merit scores = 6.05098
CFS merit scores = 6.04336
CFS merit scores = 6.03618
CFS merit scores = 6.02976
CFS merit scores = 6.02269
CFS merit scores = 6.01418
CFS merit scores = 6.00486
CFS merit scores = 5.99636
CFS merit scores = 5.98846
CFS merit scores = 5.98063
CFS merit scores = 5.97294
CFS merit scores = 5.9653
CFS merit scores = 5.9569
CFS merit scores = 5.94901
CFS merit scores = 5.94142
CFS merit scores = 5.93371
CFS merit scores = 5.92627
CFS merit scores = 5.91877
CFS merit scores = 5.91177
CFS merit scores = 5.90378
CFS merit scores = 5.89588
CFS merit scores = 5.88771
CFS merit scores = 5.87988
CFS merit scores = 5.87195
CFS merit scores = 5.86314
CFS merit scores = 5.85265
CFS merit scores = 5.84251
CFS merit scores = 5.83229
CFS merit scores = 5.82222
CFS merit scores = 5.81206
CFS merit scores = 5.80199
CFS merit scores = 5.79186
CFS merit scores = 5.78205
CFS merit scores = 5.7725
CFS merit scores = 5.76319
CFS merit scores = 5.75398
CFS merit scores = 5.74459
CFS merit scores = 5.73507
CFS merit scores = 5.72547
CFS merit scores = 5.71593
CFS merit scores = 5.70677
CFS merit scores = 5.69669
CFS merit scores = 5.68648
CFS merit scores = 5.67553
CFS merit scores = 5.66501
CFS merit scores = 5.65466
CFS merit scores = 5.64378
CFS merit scores = 5.63304
CFS merit scores = 5.62248
CFS merit scores = 5.61206
CFS merit scores = 5.60191
CFS merit scores = 5.59179
CFS merit scores = 5.58179
CFS merit scores = 5.57159
CFS merit scores = 5.56144
CFS merit scores = 5.55162
CFS merit scores = 5.54198
CFS merit scores = 5.53255
CFS merit scores = 5.52352
CFS merit scores = 5.51416
CFS merit scores = 5.50467
CFS merit scores = 5.49549
CFS merit scores = 5.48653
CFS merit scores = 5.47727
CFS merit scores = 5.46694
CFS merit scores = 5.45689
CFS merit scores = 5.44682
CFS merit scores = 5.43693
CFS merit scores = 5.42723
CFS merit scores = 5.41753
CFS merit scores = 5.40738
CFS merit scores = 5.39739
CFS merit scores = 5.38788
CFS merit scores = 5.3785
CFS merit scores = 5.36946
CFS merit scores = 5.36046
CFS merit scores = 5.35161
CFS merit scores = 5.34296
CFS merit scores = 5.33396
CFS merit scores = 5.3251
CFS merit scores = 5.3159
CFS merit scores = 5.30677
CFS merit scores = 5.2979
CFS merit scores = 5.28912
CFS merit scores = 5.28024
CFS merit scores = 5.27172
CFS merit scores = 5.2632
CFS merit scores = 5.2546
CFS merit scores = 5.24615
CFS merit scores = 5.23788
CFS merit scores = 5.22975
CFS merit scores = 5.22181
CFS merit scores = 5.21336
CFS merit scores = 5.20518
CFS merit scores = 5.19686
CFS merit scores = 5.18838
CFS merit scores = 5.1799
CFS merit scores = 5.17153
CFS merit scores = 5.16318
CFS merit scores = 5.15495
CFS merit scores = 5.1464
CFS merit scores = 5.13803
CFS merit scores = 5.12933
CFS merit scores = 5.12073
CFS merit scores = 5.1121
CFS merit scores = 5.10366
CFS merit scores = 5.09509
CFS merit scores = 5.08641
CFS merit scores = 5.07735
CFS merit scores = 5.06817
CFS merit scores = 5.05887
CFS merit scores = 5.04955
CFS merit scores = 5.04033
CFS merit scores = 5.03091
CFS merit scores = 5.02114
CFS merit scores = 5.01156
CFS merit scores = 5.00191
CFS merit scores = 4.99179
CFS merit scores = 4.98173
CFS merit scores = 4.97167
CFS merit scores = 4.96146
CFS merit scores = 4.95118
CFS merit scores = 4.94069
CFS merit scores = 4.93043
CFS merit scores = 4.91964
CFS merit scores = 4.90917
CFS merit scores = 4.8987
CFS merit scores = 4.88755
CFS merit scores = 4.87619
CFS merit scores = 4.86493
CFS merit scores = 4.85382
CFS merit scores = 4.84249
CFS merit scores = 4.83045
CFS merit scores = 4.81852
CFS merit scores = 4.80658
CFS merit scores = 4.79441
CFS merit scores = 4.78209
CFS merit scores = 4.7699
CFS merit scores = 4.75741
CFS merit scores = 4.74427
CFS merit scores = 4.73134
CFS merit scores = 4.71785
CFS merit scores = 4.70381
CFS merit scores = 4.68971
CFS merit scores = 4.67478
CFS merit scores = 4.65939
CFS merit scores = 4.64424
CFS merit scores = 4.62095
cnt = 1	feature = 57	correl = -0.351026	descr = Gibbs_of_Target_Sequence__Pos_20_Step_1
cnt = 2	feature = 44	correl = 0.234174	descr = Gibbs_of_Target_Sequence__Pos_1_Step_1
cnt = 3	feature = 250	correl = -0.0914438	descr = N_Gram_CAAAC
cnt = 4	feature = 683	correl = 0.0526279	descr = N_Gram_TTAGC
cnt = 5	feature = 475	correl = 0.0520379	descr = N_Gram_GCGGA
cnt = 6	feature = 512	correl = -0.0612784	descr = N_Gram_GGCGA
cnt = 7	feature = 441	correl = 0.0542832	descr = N_Gram_GATGT
cnt = 8	feature = 450	correl = 0.072894	descr = N_Gram_GCAAT
cnt = 9	feature = 505	correl = -0.0572984	descr = N_Gram_GGCAC
cnt = 10	feature = 425	correl = -0.0479501	descr = N_Gram_GAGCC
cnt = 11	feature = 390	correl = 0.055997	descr = N_Gram_CTGGG
cnt = 12	feature = 294	correl = 0.051569	descr = N_Gram_CCAAT
cnt = 13	feature = 255	correl = 0.0492396	descr = N_Gram_CAAGC
cnt = 14	feature = 160	correl = -0.0590697	descr = N_Gram_ACGAC
cnt = 15	feature = 228	correl = -0.0492157	descr = N_Gram_ATCGC
cnt = 16	feature = 692	correl = 0.0445382	descr = N_Gram_TTCGA
cnt = 17	feature = 375	correl = 0.0861629	descr = N_Gram_CTATT
cnt = 18	feature = 437	correl = -0.0557194	descr = N_Gram_GATCG
cnt = 19	feature = 364	correl = 0.0788865	descr = N_Gram_CGTGG
cnt = 20	feature = 342	correl = 0.0570669	descr = N_Gram_CGCTA
cnt = 21	feature = 654	correl = 0.0521399	descr = N_Gram_TGCCG
cnt = 22	feature = 540	correl = 0.0503943	descr = N_Gram_GTATA
cnt = 23	feature = 340	correl = 0.0451013	descr = N_Gram_CGCCA
cnt = 24	feature = 478	correl = 0.0451013	descr = N_Gram_GCGTA
cnt = 25	feature = 283	correl = -0.0502394	descr = N_Gram_CATAA
cnt = 26	feature = 500	correl = 0.089506	descr = N_Gram_GGAGT
cnt = 27	feature = 305	correl = 0.0839686	descr = N_Gram_CCCAC
cnt = 28	feature = 579	correl = 0.0740259	descr = N_Gram_TAAGC
cnt = 29	feature = 623	correl = 0.0737083	descr = N_Gram_TCGGA
cnt = 30	feature = 529	correl = 0.0517626	descr = N_Gram_GGGGG
cnt = 31	feature = 510	correl = 0.0497675	descr = N_Gram_GGCCG
cnt = 32	feature = 544	correl = 0.176534	descr = N_Gram_GTCAG
cnt = 33	feature = 509	correl = 0.0890522	descr = N_Gram_GGCCC
cnt = 34	feature = 633	correl = 0.0481807	descr = N_Gram_TCTCG
cnt = 35	feature = 301	correl = -0.0626342	descr = N_Gram_CCATA
cnt = 36	feature = 615	correl = 0.0554749	descr = N_Gram_TCCTA
cnt = 37	feature = 237	correl = -0.0454569	descr = N_Gram_ATGCA
cnt = 38	feature = 290	correl = 0.0579106	descr = N_Gram_CATTA
cnt = 39	feature = 703	correl = 0.0589592	descr = N_Gram_TTGCA
cnt = 40	feature = 591	correl = -0.0682976	descr = N_Gram_TATAC
cnt = 41	feature = 424	correl = -0.0680089	descr = N_Gram_GAGAA
cnt = 42	feature = 337	correl = -0.0463533	descr = N_Gram_CGATG
cnt = 43	feature = 580	correl = -0.14	descr = N_Gram_TAAGT
cnt = 44	feature = 460	correl = 0.0928253	descr = N_Gram_GCCAG
cnt = 45	feature = 209	correl = -0.0638717	descr = N_Gram_AGTCC
cnt = 46	feature = 589	correl = -0.0576748	descr = N_Gram_TAGCC
cnt = 47	feature = 648	correl = 0.0652394	descr = N_Gram_TGATA
cnt = 48	feature = 609	correl = 0.061005	descr = N_Gram_TCCCA
cnt = 49	feature = 313	correl = 0.0706988	descr = N_Gram_CCGGC
cnt = 50	feature = 309	correl = 0.0688261	descr = N_Gram_CCCGC
cnt = 51	feature = 286	correl = -0.0640705	descr = N_Gram_CATCG
cnt = 52	feature = 322	correl = 0.060428	descr = N_Gram_CCTCG
cnt = 53	feature = 704	correl = -0.152896	descr = N_Gram_TTGCG
cnt = 54	feature = 593	correl = -0.0565826	descr = N_Gram_TATTC
cnt = 55	feature = 467	correl = -0.0562543	descr = N_Gram_GCCGT
cnt = 56	feature = 222	correl = 0.0732557	descr = N_Gram_ATAGT
cnt = 57	feature = 590	correl = 0.07769	descr = N_Gram_TAGTC
cnt = 58	feature = 539	correl = 0.0549123	descr = N_Gram_GGTTG
cnt = 59	feature = 612	correl = -0.0748541	descr = N_Gram_TCCGC
cnt = 60	feature = 596	correl = 0.0535565	descr = N_Gram_TCAAG
cnt = 61	feature = 278	correl = 0.0858995	descr = N_Gram_CAGGA
cnt = 62	feature = 514	correl = 0.0780795	descr = N_Gram_GGCGG
cnt = 63	feature = 416	correl = -0.0637454	descr = N_Gram_GACCT
cnt = 64	feature = 336	correl = -0.0571194	descr = N_Gram_CGATC
cnt = 65	feature = 448	correl = 0.0608259	descr = N_Gram_GCAAA
cnt = 66	feature = 511	correl = 0.150496	descr = N_Gram_GGCCT
cnt = 67	feature = 541	correl = -0.062694	descr = N_Gram_GTATC
cnt = 68	feature = 602	correl = -0.0550172	descr = N_Gram_TCATA
cnt = 69	feature = 605	correl = 0.0922761	descr = N_Gram_TCCAA
cnt = 70	feature = 386	correl = -0.0553155	descr = N_Gram_CTCTC
cnt = 71	feature = 396	correl = 0.0494568	descr = N_Gram_CTTCC
cnt = 72	feature = 472	correl = 0.0445806	descr = N_Gram_GCGAG
cnt = 73	feature = 649	correl = -0.048882	descr = N_Gram_TGATC
cnt = 74	feature = 219	correl = -0.0502394	descr = N_Gram_ATAAT
cnt = 75	feature = 461	correl = 0.0495703	descr = N_Gram_GCCAT
cnt = 76	feature = 599	correl = 0.0488607	descr = N_Gram_TCAGA
cnt = 77	feature = 440	correl = -0.0665899	descr = N_Gram_GATGC
cnt = 78	feature = 407	correl = 0.101285	descr = N_Gram_GAAAG
cnt = 79	feature = 241	correl = -0.0734402	descr = N_Gram_ATTAC
cnt = 80	feature = 565	correl = 0.0694316	descr = N_Gram_GTGTG
cnt = 81	feature = 547	correl = 0.0699929	descr = N_Gram_GTCCC
cnt = 82	feature = 483	correl = 0.0547365	descr = N_Gram_GCTCA
cnt = 83	feature = 265	correl = 0.0739212	descr = N_Gram_CACCT
cnt = 84	feature = 334	correl = -0.090811	descr = N_Gram_CGAGT
cnt = 85	feature = 281	correl = 0.109971	descr = N_Gram_CAGTG
cnt = 86	feature = 525	correl = 0.0777578	descr = N_Gram_GGGCG
cnt = 87	feature = 487	correl = 0.0713594	descr = N_Gram_GCTGG
cnt = 88	feature = 258	correl = 0.0521977	descr = N_Gram_CAATA
cnt = 89	feature = 363	correl = 0.11555	descr = N_Gram_CGTGC
cnt = 90	feature = 463	correl = 0.0897581	descr = N_Gram_GCCCG
cnt = 91	feature = 274	correl = 0.0545108	descr = N_Gram_CAGCC
cnt = 92	feature = 645	correl = -0.0455926	descr = N_Gram_TGACT
cnt = 93	feature = 466	correl = 0.072319	descr = N_Gram_GCCGG
cnt = 94	feature = 231	correl = 0.0797974	descr = N_Gram_ATCTG
cnt = 95	feature = 321	correl = -0.108383	descr = N_Gram_CCTCC
cnt = 96	feature = 492	correl = 0.120683	descr = N_Gram_GGAAA
cnt = 97	feature = 351	correl = 0.0901555	descr = N_Gram_CGGGA
cnt = 98	feature = 719	correl = -0.0777019	descr = N_Gram_TTTTG
cnt = 99	feature = 276	correl = -0.134609	descr = N_Gram_CAGCT
cnt = 100	feature = 711	correl = 0.0461979	descr = N_Gram_TTTCA
cnt = 101	feature = 516	correl = 0.149759	descr = N_Gram_GGCTT
cnt = 102	feature = 690	correl = 0.075369	descr = N_Gram_TTCCA
cnt = 103	feature = 226	correl = 0.0736043	descr = N_Gram_ATCAG
cnt = 104	feature = 496	correl = 0.102968	descr = N_Gram_GGACC
cnt = 105	feature = 627	correl = -0.0647136	descr = N_Gram_TCGTC
cnt = 106	feature = 578	correl = -0.0513164	descr = N_Gram_TAAGA
cnt = 107	feature = 235	correl = -0.0633511	descr = N_Gram_ATGAT
cnt = 108	feature = 451	correl = 0.0757415	descr = N_Gram_GCAC
cnt = 109	feature = 426	correl = 0.0911086	descr = N_Gram_GAGCT
cnt = 110	feature = 501	correl = -0.101171	descr = N_Gram_GGATC
cnt = 111	feature = 714	correl = -0.0899226	descr = N_Gram_TTTCT
cnt = 112	feature = 456	correl = 0.113531	descr = N_Gram_GCATC
cnt = 113	feature = 252	correl = 0.0496247	descr = N_Gram_CAACA
cnt = 114	feature = 508	correl = 0.102806	descr = N_Gram_GGCCA
cnt = 115	feature = 373	correl = 0.105793	descr = N_Gram_CTAT
cnt = 116	feature = 497	correl = 0.0986263	descr = N_Gram_GGACG
cnt = 117	feature = 382	correl = -0.053954	descr = N_Gram_CTCCG
cnt = 118	feature = 267	correl = -0.0776467	descr = N_Gram_CACGA
cnt = 119	feature = 713	correl = -0.0576182	descr = N_Gram_TTTCG
cnt = 120	feature = 601	correl = 0.110297	descr = N_Gram_TCAGT
cnt = 121	feature = 662	correl = -0.10154	descr = N_Gram_TGGCG
cnt = 122	feature = 494	correl = 0.0483425	descr = N_Gram_GGAAG
cnt = 123	feature = 546	correl = -0.091129	descr = N_Gram_GTCCA
cnt = 124	feature = 536	correl = 0.0616288	descr = N_Gram_GGTC
cnt = 125	feature = 280	correl = 0.0821779	descr = N_Gram_CAGTA
cnt = 126	feature = 292	correl = 0.0702164	descr = N_Gram_CCAAA
cnt = 127	feature = 527	correl = 0.0708556	descr = N_Gram_GGGGA
cnt = 128	feature = 36	correl = -0.0501528	descr = Position_Specific_Bin_Base_16_Base_T
cnt = 129	feature = 272	correl = 0.0591848	descr = N_Gram_CAGAG
cnt = 130	feature = 24	correl = -0.0910926	descr = Position_Specific_Bin_Base_11_Base_G
cnt = 131	feature = 655	correl = -0.142705	descr = N_Gram_TGCG
cnt = 132	feature = 324	correl = -0.0472097	descr = N_Gram_CCTGG
cnt = 133	feature = 606	correl = -0.0634811	descr = N_Gram_TCCAC
cnt = 134	feature = 17	correl = 0.104792	descr = Position_Specific_Bin_Base_6_Base_C
cnt = 135	feature = 13	correl = -0.125111	descr = Position_Specific_Bin_Base_5_Base_A
cnt = 136	feature = 28	correl = -0.119936	descr = Position_Specific_Bin_Base_12_Base_T
cnt = 137	feature = 388	correl = 0.0463813	descr = N_Gram_CTGC
cnt = 138	feature = 352	correl = 0.14096	descr = N_Gram_CGGGC
cnt = 139	feature = 661	correl = 0.122443	descr = N_Gram_TGGCC
cnt = 140	feature = 674	correl = 0.0581474	descr = N_Gram_TGTCC
cnt = 141	feature = 399	correl = -0.0827461	descr = N_Gram_CTTGA
cnt = 142	feature = 83	correl = 0.0629097	descr = Xue_Structure_Feature_C010
cnt = 143	feature = 10	correl = -0.0440194	descr = Position_Specific_Bin_Base_3_Base_A
cnt = 144	feature = 616	correl = -0.0700986	descr = N_Gram_TCCTC
cnt = 145	feature = 38	correl = -0.0569938	descr = Position_Specific_Bin_Base_17_Base_T
cnt = 146	feature = 23	correl = 0.066669	descr = Position_Specific_Bin_Base_10_Base_T
cnt = 147	feature = 563	correl = 0.0777447	descr = N_Gram_GTGT
cnt = 148	feature = 208	correl = 0.131286	descr = N_Gram_AGTCA
cnt = 149	feature = 67	correl = 0.105863	descr = Fold_of_RNAi_Sequence_Pos_9
cnt = 150	feature = 32	correl = 0.093727	descr = Position_Specific_Bin_Base_14_Base_T
cnt = 151	feature = 681	correl = -0.071987	descr = N_Gram_TTAC
cnt = 152	feature = 341	correl = 0.0937968	descr = N_Gram_CGCCG
cnt = 153	feature = 40	correl = 0.139588	descr = Position_Specific_Bin_Base_18_Base_C
cnt = 154	feature = 397	correl = -0.224709	descr = N_Gram_CTTCT
cnt = 155	feature = 8	correl = -0.0609869	descr = Position_Specific_Bin_Base_2_Base_G
cnt = 156	feature = 254	correl = 0.0820514	descr = N_Gram_CAAG
cnt = 157	feature = 11	correl = 0.0838059	descr = Position_Specific_Bin_Base_3_Base_C
cnt = 158	feature = 105	correl = -0.0783452	descr = Fold_of_Target_NoBeginbrace_noends_Pos_4
cnt = 159	feature = 18	correl = 0.0468431	descr = Position_Specific_Bin_Base_6_Base_T
cnt = 160	feature = 211	correl = 0.0459271	descr = N_Gram_AGTG
cnt = 161	feature = 308	correl = 0.0968647	descr = N_Gram_CCCG
cnt = 162	feature = 285	correl = 0.110467	descr = N_Gram_CATCC
cnt = 163	feature = 619	correl = -0.0871725	descr = N_Gram_TCGA
cnt = 164	feature = 72	correl = 0.0817908	descr = Fold_of_RNAi_Sequence_Pos_14
cnt = 165	feature = 468	correl = 0.0886763	descr = N_Gram_GCCT
cnt = 166	feature = 45	correl = 0.25005	descr = Gibbs_of_Target_Sequence__Pos_2_Step_1
cnt = 167	feature = 353	correl = -0.0517811	descr = N_Gram_CGGT
cnt = 168	feature = 335	correl = -0.0623832	descr = N_Gram_CGAT
cnt = 169	feature = 234	correl = -0.0662889	descr = N_Gram_ATGA
cnt = 170	feature = 277	correl = 0.0473476	descr = N_Gram_CAGG
cnt = 171	feature = 33	correl = 0.0496908	descr = Position_Specific_Bin_Base_15_Base_C
cnt = 172	feature = 626	correl = -0.0616364	descr = N_Gram_TCGT
cnt = 173	feature = 485	correl = 0.0887049	descr = N_Gram_GCTG
cnt = 174	feature = 69	correl = 0.0758556	descr = Fold_of_RNAi_Sequence_Pos_11
cnt = 175	feature = 51	correl = -0.0993222	descr = Gibbs_of_Target_Sequence__Pos_13_Step_1
cnt = 176	feature = 77	correl = 0.0658704	descr = Xue_Structure_Feature_A100
cnt = 177	feature = 136	correl = -0.043914	descr = N_Gram_AATC
cnt = 178	feature = 304	correl = 0.0695853	descr = N_Gram_CCCA
cnt = 179	feature = 526	correl = 0.101548	descr = N_Gram_GGGG
cnt = 180	feature = 39	correl = -0.267577	descr = Position_Specific_Bin_Base_18_Base_A
cnt = 181	feature = 640	correl = 0.0509196	descr = N_Gram_TCTTT
cnt = 182	feature = 477	correl = -0.0791223	descr = N_Gram_GCGT
cnt = 183	feature = 14	correl = 0.0891135	descr = Position_Specific_Bin_Base_5_Base_C
cnt = 184	feature = 35	correl = 0.132939	descr = Position_Specific_Bin_Base_16_Base_C
cnt = 185	feature = 695	correl = -0.204811	descr = N_Gram_TTCTC
cnt = 186	feature = 473	correl = 0.0582656	descr = N_Gram_GCGCC
cnt = 187	feature = 504	correl = 0.0734098	descr = N_Gram_GGCA
cnt = 188	feature = 76	correl = -0.059011	descr = Xue_Structure_Feature_A110
cnt = 189	feature = 691	correl = -0.0486398	descr = N_Gram_TTCG
cnt = 190	feature = 52	correl = -0.179394	descr = Gibbs_of_Target_Sequence__Pos_14_Step_1
cnt = 191	feature = 718	correl = -0.1575	descr = N_Gram_TTTTC
cnt = 192	feature = 61	correl = 0.168852	descr = Fold_of_RNAi_Sequence_Pos_0
cnt = 193	feature = 284	correl = 0.0778066	descr = N_Gram_CATC
cnt = 194	feature = 26	correl = 0.172887	descr = Position_Specific_Bin_Base_12_Base_C
cnt = 195	feature = 73	correl = 0.0609044	descr = Fold_of_RNAi_Sequence_Pos_15
cnt = 196	feature = 291	correl = 0.108972	descr = N_Gram_CCAA
cnt = 197	feature = 56	correl = -0.285192	descr = Gibbs_of_Target_Sequence__Pos_19_Step_1
cnt = 198	feature = 207	correl = -0.094282	descr = N_Gram_AGTC
cnt = 199	feature = 233	correl = -0.0440288	descr = N_Gram_ATG
cnt = 200	feature = 82	correl = 0.0497266	descr = Xue_Structure_Feature_C011
cnt = 201	feature = 64	correl = 0.083141	descr = Fold_of_RNAi_Sequence_Pos_3
cnt = 202	feature = 314	correl = 0.128341	descr = N_Gram_CCGGG
cnt = 203	feature = 394	correl = -0.122047	descr = N_Gram_CTTC
cnt = 204	feature = 545	correl = -0.0580049	descr = N_Gram_GTCC
cnt = 205	feature = 54	correl = -0.120437	descr = Gibbs_of_Target_Sequence__Pos_17_Step_1
cnt = 206	feature = 555	correl = 0.151964	descr = N_Gram_GTG
cnt = 207	feature = 81	correl = 0.0445739	descr = Xue_Structure_Feature_C100
cnt = 208	feature = 481	correl = 0.0646111	descr = N_Gram_GCT
cnt = 209	feature = 446	correl = 0.122317	descr = N_Gram_GCA
cnt = 210	feature = 432	correl = -0.0485555	descr = N_Gram_GAT
cnt = 211	feature = 717	correl = -0.1552	descr = N_Gram_TTTT
cnt = 212	feature = 303	correl = 0.0448825	descr = N_Gram_CCC
cnt = 213	feature = 327	correl = -0.0713729	descr = N_Gram_CGA
cnt = 214	feature = 697	correl = -0.0625514	descr = N_Gram_TTG
cnt = 215	feature = 80	correl = 0.080354	descr = Xue_Structure_Feature_C110
cnt = 216	feature = 641	correl = -0.0947727	descr = N_Gram_TGA
cnt = 217	feature = 694	correl = -0.214266	descr = N_Gram_TTCT
cnt = 218	feature = 86	correl = 0.108566	descr = Xue_Structure_Feature_G110
cnt = 219	feature = 225	correl = -0.0514077	descr = N_Gram_ATC
cnt = 220	feature = 248	correl = 0.135025	descr = N_Gram_CAA
cnt = 221	feature = 574	correl = -0.0639488	descr = N_Gram_TA
cnt = 222	feature = 391	correl = -0.110851	descr = N_Gram_CTT
cnt = 223	feature = 79	correl = 0.0941971	descr = Xue_Structure_Feature_C111
cnt = 224	feature = 594	correl = -0.138975	descr = N_Gram_TC
cnt = 225	feature = 709	correl = -0.10885	descr = N_Gram_TTT
cnt = 226	feature = 60	correl = -0.0509974	descr = PF_RNAi_Fold_3'Free_Count
cnt = 227	feature = 343	correl = 0.0747964	descr = N_Gram_CGG
cnt = 228	feature = 458	correl = 0.108922	descr = N_Gram_GCC
cnt = 229	feature = 59	correl = -0.139778	descr = PF_RNAi_Fold_5'Free_Count
cnt = 230	feature = 503	correl = 0.144805	descr = N_Gram_GGC
cnt = 231	feature = 58	correl = -0.190267	descr = PF_RNAi_Fold_Energy
num rows = 521
num_elements = 120872
*
optimization finished, #iter = 512
nu = 0.556437
obj = -46.378516, rho = -0.178648
nSV = 361, nBSV = 228
num rows = 58
num_elements = 13456
*
optimization finished, #iter = 49
nu = 0.519154
obj = -5.164230, rho = -0.373755
nSV = 43, nBSV = 18
*
optimization finished, #iter = 512
nu = 0.556437
obj = -46.378516, rho = -0.178648
nSV = 361, nBSV = 228
CFS merit scores = 1.22163
CFS merit scores = 1.55718
CFS merit scores = 1.82212
CFS merit scores = 2.05732
CFS merit scores = 2.26063
CFS merit scores = 2.4391
CFS merit scores = 2.60582
CFS merit scores = 2.7629
CFS merit scores = 2.91195
CFS merit scores = 3.05232
CFS merit scores = 3.18203
CFS merit scores = 3.30434
CFS merit scores = 3.42141
CFS merit scores = 3.53011
CFS merit scores = 3.63531
CFS merit scores = 3.73747
CFS merit scores = 3.83598
CFS merit scores = 3.9306
CFS merit scores = 4.02169
CFS merit scores = 4.11039
CFS merit scores = 4.19591
CFS merit scores = 4.27792
CFS merit scores = 4.35803
CFS merit scores = 4.43579
CFS merit scores = 4.51122
CFS merit scores = 4.58471
CFS merit scores = 4.65625
CFS merit scores = 4.72577
CFS merit scores = 4.79236
CFS merit scores = 4.85598
CFS merit scores = 4.91616
CFS merit scores = 4.97477
CFS merit scores = 5.03077
CFS merit scores = 5.08531
CFS merit scores = 5.13769
CFS merit scores = 5.18786
CFS merit scores = 5.23711
CFS merit scores = 5.28303
CFS merit scores = 5.3264
CFS merit scores = 5.366
CFS merit scores = 5.4011
CFS merit scores = 5.42929
CFS merit scores = 5.45708
CFS merit scores = 5.4821
CFS merit scores = 5.50713
CFS merit scores = 5.52696
CFS merit scores = 5.54448
CFS merit scores = 5.56192
CFS merit scores = 5.57915
CFS merit scores = 5.59563
CFS merit scores = 5.61024
CFS merit scores = 5.62359
CFS merit scores = 5.63676
CFS merit scores = 5.64952
CFS merit scores = 5.66163
CFS merit scores = 5.67375
CFS merit scores = 5.68599
CFS merit scores = 5.69873
CFS merit scores = 5.70664
CFS merit scores = 5.71346
CFS merit scores = 5.71516
CFS merit scores = 5.71738
CFS merit scores = 5.72081
CFS merit scores = 5.72485
CFS merit scores = 5.72957
CFS merit scores = 5.73393
CFS merit scores = 5.73765
CFS merit scores = 5.74004
CFS merit scores = 5.74174
CFS merit scores = 5.74387
CFS merit scores = 5.74659
CFS merit scores = 5.74804
CFS merit scores = 5.7477
CFS merit scores = 5.74769
CFS merit scores = 5.74761
CFS merit scores = 5.74723
CFS merit scores = 5.74639
CFS merit scores = 5.74533
CFS merit scores = 5.74372
CFS merit scores = 5.74238
CFS merit scores = 5.74139
CFS merit scores = 5.73901
CFS merit scores = 5.73643
CFS merit scores = 5.73401
CFS merit scores = 5.73113
CFS merit scores = 5.72896
CFS merit scores = 5.7269
CFS merit scores = 5.72496
CFS merit scores = 5.72252
CFS merit scores = 5.71863
CFS merit scores = 5.71392
CFS merit scores = 5.70967
CFS merit scores = 5.70498
CFS merit scores = 5.69935
CFS merit scores = 5.69314
CFS merit scores = 5.68696
CFS merit scores = 5.68102
CFS merit scores = 5.67371
CFS merit scores = 5.66657
CFS merit scores = 5.65958
CFS merit scores = 5.65294
CFS merit scores = 5.64574
CFS merit scores = 5.63869
CFS merit scores = 5.63113
CFS merit scores = 5.62304
CFS merit scores = 5.61422
CFS merit scores = 5.60568
CFS merit scores = 5.59605
CFS merit scores = 5.58653
CFS merit scores = 5.57649
CFS merit scores = 5.56687
CFS merit scores = 5.55722
CFS merit scores = 5.54799
CFS merit scores = 5.53919
CFS merit scores = 5.5288
CFS merit scores = 5.51872
CFS merit scores = 5.50872
CFS merit scores = 5.49835
CFS merit scores = 5.48753
CFS merit scores = 5.47638
CFS merit scores = 5.46548
CFS merit scores = 5.45444
CFS merit scores = 5.44329
CFS merit scores = 5.43228
CFS merit scores = 5.42173
CFS merit scores = 5.41151
CFS merit scores = 5.40135
CFS merit scores = 5.39106
CFS merit scores = 5.38113
CFS merit scores = 5.37156
CFS merit scores = 5.36191
CFS merit scores = 5.35206
CFS merit scores = 5.34225
CFS merit scores = 5.33208
CFS merit scores = 5.32205
CFS merit scores = 5.31249
CFS merit scores = 5.30342
CFS merit scores = 5.29351
CFS merit scores = 5.28346
CFS merit scores = 5.27322
CFS merit scores = 5.26308
CFS merit scores = 5.25322
CFS merit scores = 5.24327
CFS merit scores = 5.2334
CFS merit scores = 5.22373
CFS merit scores = 5.21406
CFS merit scores = 5.20455
CFS merit scores = 5.19541
CFS merit scores = 5.18632
CFS merit scores = 5.17701
CFS merit scores = 5.16784
CFS merit scores = 5.15883
CFS merit scores = 5.1497
CFS merit scores = 5.1401
CFS merit scores = 5.13063
CFS merit scores = 5.12122
CFS merit scores = 5.11198
CFS merit scores = 5.10301
CFS merit scores = 5.09397
CFS merit scores = 5.08513
CFS merit scores = 5.07624
CFS merit scores = 5.06751
CFS merit scores = 5.05886
CFS merit scores = 5.05012
CFS merit scores = 5.04176
CFS merit scores = 5.03297
CFS merit scores = 5.02435
CFS merit scores = 5.01606
CFS merit scores = 5.00762
CFS merit scores = 4.99943
CFS merit scores = 4.99113
CFS merit scores = 4.9828
CFS merit scores = 4.97444
CFS merit scores = 4.96574
CFS merit scores = 4.95712
CFS merit scores = 4.94829
CFS merit scores = 4.93949
CFS merit scores = 4.93085
CFS merit scores = 4.92229
CFS merit scores = 4.91349
CFS merit scores = 4.905
CFS merit scores = 4.89646
CFS merit scores = 4.88781
CFS merit scores = 4.87904
CFS merit scores = 4.87006
CFS merit scores = 4.86143
CFS merit scores = 4.85275
CFS merit scores = 4.8441
CFS merit scores = 4.83504
CFS merit scores = 4.82573
CFS merit scores = 4.81648
CFS merit scores = 4.80648
CFS merit scores = 4.7963
CFS merit scores = 4.7864
CFS merit scores = 4.77676
CFS merit scores = 4.76682
CFS merit scores = 4.75681
CFS merit scores = 4.74642
CFS merit scores = 4.73572
CFS merit scores = 4.72395
CFS merit scores = 4.71246
CFS merit scores = 4.701
CFS merit scores = 4.68944
CFS merit scores = 4.67764
CFS merit scores = 4.66552
CFS merit scores = 4.65318
CFS merit scores = 4.64033
CFS merit scores = 4.62633
CFS merit scores = 4.61231
CFS merit scores = 4.59814
CFS merit scores = 4.5809
CFS merit scores = 4.56315
CFS merit scores = 4.54422
cnt = 1	feature = 674	correl = -0.221627	descr = N_Gram_TTCTC
cnt = 2	feature = 54	correl = -0.185982	descr = Gibbs_of_Target_Sequence__Pos_7_Step_1
cnt = 3	feature = 9	correl = 0.078318	descr = Position_Specific_Bin_Base_2_Base_C
cnt = 4	feature = 30	correl = -0.141854	descr = Position_Specific_Bin_Base_12_Base_T
cnt = 5	feature = 623	correl = -0.0747605	descr = N_Gram_TGAAG
cnt = 6	feature = 574	correl = 0.0675531	descr = N_Gram_TATAT
cnt = 7	feature = 593	correl = 0.0520764	descr = N_Gram_TCCCG
cnt = 8	feature = 508	correl = 0.0450415	descr = N_Gram_GGGGT
cnt = 9	feature = 308	correl = 0.0450415	descr = N_Gram_CCGAA
cnt = 10	feature = 301	correl = 0.0450415	descr = N_Gram_CCCCG
cnt = 11	feature = 527	correl = 0.176369	descr = N_Gram_GTCAG
cnt = 12	feature = 599	correl = 0.0553946	descr = N_Gram_TCCTA
cnt = 13	feature = 432	correl = 0.0836764	descr = N_Gram_GCAAT
cnt = 14	feature = 364	correl = 0.0661461	descr = N_Gram_CTAGG
cnt = 15	feature = 225	correl = -0.0492258	descr = N_Gram_ATCGC
cnt = 16	feature = 386	correl = 0.0450415	descr = N_Gram_CTTAC
cnt = 17	feature = 209	correl = 0.0886556	descr = N_Gram_AGTTA
cnt = 18	feature = 267	correl = 0.0670594	descr = N_Gram_CACTC
cnt = 19	feature = 464	correl = 0.0544286	descr = N_Gram_GCGTG
cnt = 20	feature = 303	correl = 0.073181	descr = N_Gram_CCCGA
cnt = 21	feature = 241	correl = 0.0669167	descr = N_Gram_ATTCC
cnt = 22	feature = 327	correl = -0.0492258	descr = N_Gram_CGACC
cnt = 23	feature = 283	correl = 0.0553759	descr = N_Gram_CATTA
cnt = 24	feature = 514	correl = 0.0551954	descr = N_Gram_GGTGC
cnt = 25	feature = 505	correl = 0.0450415	descr = N_Gram_GGGCT
cnt = 26	feature = 648	correl = 0.0463545	descr = N_Gram_TGGGT
cnt = 27	feature = 351	correl = -0.0676911	descr = N_Gram_CGTAC
cnt = 28	feature = 363	correl = 0.0563769	descr = N_Gram_CTACT
cnt = 29	feature = 451	correl = 0.0704072	descr = N_Gram_GCCTC
cnt = 30	feature = 252	correl = 0.0616903	descr = N_Gram_CAAGC
cnt = 31	feature = 473	correl = -0.0498594	descr = N_Gram_GGAAC
cnt = 32	feature = 441	correl = -0.045258	descr = N_Gram_GCATG
cnt = 33	feature = 546	correl = 0.0471497	descr = N_Gram_GTGTA
cnt = 34	feature = 500	correl = 0.106148	descr = N_Gram_GGGAC
cnt = 35	feature = 539	correl = 0.0611525	descr = N_Gram_GTGAC
cnt = 36	feature = 492	correl = -0.084973	descr = N_Gram_GGCGA
cnt = 37	feature = 541	correl = 0.0570008	descr = N_Gram_GTGCG
cnt = 38	feature = 426	correl = 0.0484501	descr = N_Gram_GATTG
cnt = 39	feature = 382	correl = -0.0684932	descr = N_Gram_CTGCC
cnt = 40	feature = 313	correl = -0.0641534	descr = N_Gram_CCGGT
cnt = 41	feature = 460	correl = 0.054097	descr = N_Gram_GCGGT
cnt = 42	feature = 334	correl = -0.0494292	descr = N_Gram_CGATG
cnt = 43	feature = 343	correl = 0.0496787	descr = N_Gram_CGGCC
cnt = 44	feature = 318	correl = 0.0670616	descr = N_Gram_CCTCA
cnt = 45	feature = 510	correl = -0.0444272	descr = N_Gram_GGGTT
cnt = 46	feature = 654	correl = -0.0671181	descr = N_Gram_TGTCA
cnt = 47	feature = 640	correl = 0.0637596	descr = N_Gram_TGGAG
cnt = 48	feature = 404	correl = 0.0444698	descr = N_Gram_GACAC
cnt = 49	feature = 324	correl = -0.114938	descr = N_Gram_CCTTC
cnt = 50	feature = 291	correl = -0.0447983	descr = N_Gram_CCACG
cnt = 51	feature = 340	correl = 0.0637315	descr = N_Gram_CGGAA
cnt = 52	feature = 375	correl = -0.0439351	descr = N_Gram_CTCCG
cnt = 53	feature = 258	correl = 0.0832887	descr = N_Gram_CACAG
cnt = 54	feature = 605	correl = -0.14911	descr = N_Gram_TCGAG
cnt = 55	feature = 226	correl = -0.095802	descr = N_Gram_ATCGG
cnt = 56	feature = 501	correl = 0.120675	descr = N_Gram_GGGAG
cnt = 57	feature = 357	correl = 0.0788089	descr = N_Gram_CGTGG
cnt = 58	feature = 393	correl = 0.0844645	descr = N_Gram_CTTGG
cnt = 59	feature = 235	correl = -0.0659481	descr = N_Gram_ATGCT
cnt = 60	feature = 253	correl = 0.0825601	descr = N_Gram_CAAGG
cnt = 61	feature = 136	correl = 0.0466507	descr = N_Gram_AATAT
cnt = 62	feature = 606	correl = -0.0492258	descr = N_Gram_TCGCA
cnt = 63	feature = 309	correl = 0.0450415	descr = N_Gram_CCGCA
cnt = 64	feature = 509	correl = 0.0928145	descr = N_Gram_GGGTC
cnt = 65	feature = 290	correl = 0.0594077	descr = N_Gram_CCACC
cnt = 66	feature = 321	correl = 0.0720865	descr = N_Gram_CCTGC
cnt = 67	feature = 440	correl = 0.10902	descr = N_Gram_GCATC
cnt = 68	feature = 367	correl = 0.0634333	descr = N_Gram_CTATG
cnt = 69	feature = 472	correl = 0.120547	descr = N_Gram_GGAAA
cnt = 70	feature = 304	correl = 0.0687388	descr = N_Gram_CCCGC
cnt = 71	feature = 516	correl = 0.0576326	descr = N_Gram_GGTTG
cnt = 72	feature = 665	correl = -0.073479	descr = N_Gram_TTACC
cnt = 73	feature = 659	correl = 0.0506229	descr = N_Gram_TGTGT
cnt = 74	feature = 494	correl = 0.0903571	descr = N_Gram_GGCGG
cnt = 75	feature = 686	correl = 0.0546418	descr = N_Gram_TTGGT
cnt = 76	feature = 481	correl = -0.106626	descr = N_Gram_GGATC
cnt = 77	feature = 425	correl = -0.0717742	descr = N_Gram_GATTA
cnt = 78	feature = 305	correl = 0.0705893	descr = N_Gram_CCCGG
cnt = 79	feature = 280	correl = 0.109566	descr = N_Gram_CATCT
cnt = 80	feature = 207	correl = 0.0975619	descr = N_Gram_AGTGT
cnt = 81	feature = 485	correl = 0.052131	descr = N_Gram_GGCAG
cnt = 82	feature = 448	correl = 0.0721921	descr = N_Gram_GCCGG
cnt = 83	feature = 580	correl = 0.0952317	descr = N_Gram_TCACC
cnt = 84	feature = 407	correl = 0.0591652	descr = N_Gram_GACCG
cnt = 85	feature = 350	correl = -0.0562403	descr = N_Gram_CGTAA
cnt = 86	feature = 337	correl = 0.0570008	descr = N_Gram_CGCTA
cnt = 87	feature = 228	correl = 0.0796666	descr = N_Gram_ATCTG
cnt = 88	feature = 644	correl = 0.131806	descr = N_Gram_TGGCT
cnt = 89	feature = 399	correl = 0.107687	descr = N_Gram_GAAGA
cnt = 90	feature = 353	correl = -0.127818	descr = N_Gram_CGTCG
cnt = 91	feature = 255	correl = 0.0520892	descr = N_Gram_CAATA
cnt = 92	feature = 437	correl = 0.062322	descr = N_Gram_GCAGC
cnt = 93	feature = 536	correl = -0.0659935	descr = N_Gram_GTCTT
cnt = 94	feature = 529	correl = 0.0512049	descr = N_Gram_GTCCC
cnt = 95	feature = 276	correl = 0.121945	descr = N_Gram_CAGTG
cnt = 96	feature = 503	correl = 0.124141	descr = N_Gram_GGGCC
cnt = 97	feature = 596	correl = -0.0802348	descr = N_Gram_TCCGC
cnt = 98	feature = 467	correl = 0.0824739	descr = N_Gram_GCTGG
cnt = 99	feature = 520	correl = 0.0468747	descr = N_Gram_GTAC
cnt = 100	feature = 612	correl = -0.0777771	descr = N_Gram_TCTCA
cnt = 101	feature = 44	correl = 0.100401	descr = Position_Specific_Bin_Base_18_Base_C
cnt = 102	feature = 211	correl = -0.114928	descr = N_Gram_AGTTT
cnt = 103	feature = 77	correl = -0.0508233	descr = Fold_of_RNAi_Sequence_Pos_18
cnt = 104	feature = 547	correl = 0.0693062	descr = N_Gram_GTGTG
cnt = 105	feature = 627	correl = -0.0493541	descr = N_Gram_TGAGG
cnt = 106	feature = 631	correl = -0.126073	descr = N_Gram_TGATT
cnt = 107	feature = 39	correl = -0.0496727	descr = Position_Specific_Bin_Base_16_Base_T
cnt = 108	feature = 24	correl = -0.0554109	descr = Position_Specific_Bin_Base_9_Base_T
cnt = 109	feature = 555	correl = -0.0479684	descr = N_Gram_GTTGT
cnt = 110	feature = 544	correl = 0.13832	descr = N_Gram_GTGGC
cnt = 111	feature = 563	correl = -0.0880709	descr = N_Gram_TAAG
cnt = 112	feature = 645	correl = 0.0920003	descr = N_Gram_TGGG
cnt = 113	feature = 458	correl = 0.0660122	descr = N_Gram_GCGGC
cnt = 114	feature = 453	correl = -0.0571668	descr = N_Gram_GCGA
cnt = 115	feature = 416	correl = -0.105056	descr = N_Gram_GAGTT
cnt = 116	feature = 244	correl = -0.100859	descr = N_Gram_ATTT
cnt = 117	feature = 35	correl = 0.0686014	descr = Position_Specific_Bin_Base_14_Base_T
cnt = 118	feature = 466	correl = -0.0778558	descr = N_Gram_GCTCC
cnt = 119	feature = 475	correl = 0.090033	descr = N_Gram_GGAC
cnt = 120	feature = 51	correl = -0.0481894	descr = Gibbs_of_Target_Sequence__Pos_4_Step_1
cnt = 121	feature = 655	correl = 0.0580018	descr = N_Gram_TGTCC
cnt = 122	feature = 538	correl = 0.055444	descr = N_Gram_GTGA
cnt = 123	feature = 643	correl = -0.0845715	descr = N_Gram_TGGCG
cnt = 124	feature = 496	correl = 0.154164	descr = N_Gram_GGCTT
cnt = 125	feature = 18	correl = 0.0753239	descr = Position_Specific_Bin_Base_5_Base_G
cnt = 126	feature = 11	correl = 0.0715807	descr = Position_Specific_Bin_Base_2_Base_T
cnt = 127	feature = 314	correl = 0.0671655	descr = N_Gram_CCGT
cnt = 128	feature = 160	correl = -0.071104	descr = N_Gram_ACGAT
cnt = 129	feature = 392	correl = -0.114554	descr = N_Gram_CTTGC
cnt = 130	feature = 450	correl = 0.119503	descr = N_Gram_GCCT
cnt = 131	feature = 23	correl = 0.05953	descr = Position_Specific_Bin_Base_9_Base_G
cnt = 132	feature = 76	correl = 0.0592468	descr = Fold_of_RNAi_Sequence_Pos_14
cnt = 133	feature = 579	correl = 0.0447217	descr = N_Gram_TCAC
cnt = 134	feature = 591	correl = 0.0648661	descr = N_Gram_TCCC
cnt = 135	feature = 57	correl = -0.100348	descr = Gibbs_of_Target_Sequence__Pos_13_Step_1
cnt = 136	feature = 33	correl = -0.0934854	descr = Position_Specific_Bin_Base_14_Base_A
cnt = 137	feature = 73	correl = 0.0674259	descr = Fold_of_RNAi_Sequence_Pos_11
cnt = 138	feature = 38	correl = 0.0460823	descr = Position_Specific_Bin_Base_16_Base_G
cnt = 139	feature = 272	correl = -0.147982	descr = N_Gram_CAGCT
cnt = 140	feature = 649	correl = 0.0585371	descr = N_Gram_TGGT
cnt = 141	feature = 391	correl = -0.0864316	descr = N_Gram_CTTGA
cnt = 142	feature = 79	correl = -0.0599699	descr = Xue_Structure_Feature_A110
cnt = 143	feature = 557	correl = -0.0878071	descr = N_Gram_GTTTT
cnt = 144	feature = 468	correl = 0.0608741	descr = N_Gram_GCTT
cnt = 145	feature = 478	correl = 0.102351	descr = N_Gram_GGAG
cnt = 146	feature = 231	correl = -0.0674853	descr = N_Gram_ATGA
cnt = 147	feature = 614	correl = -0.118725	descr = N_Gram_TCTCT
cnt = 148	feature = 361	correl = 0.0904271	descr = N_Gram_CTA
cnt = 149	feature = 619	correl = -0.0577328	descr = N_Gram_TCTTG
cnt = 150	feature = 484	correl = 0.083642	descr = N_Gram_GGCA
cnt = 151	feature = 72	correl = 0.0485657	descr = Fold_of_RNAi_Sequence_Pos_10
cnt = 152	feature = 13	correl = -0.0659148	descr = Position_Specific_Bin_Base_4_Base_A
cnt = 153	feature = 8	correl = -0.072672	descr = Position_Specific_Bin_Base_2_Base_A
cnt = 154	feature = 34	correl = 0.0449651	descr = Position_Specific_Bin_Base_14_Base_C
cnt = 155	feature = 105	correl = 0.155594	descr = Fold_of_Target_NoEndbrace_noends_Pos_18
cnt = 156	feature = 17	correl = 0.0832069	descr = Position_Specific_Bin_Base_5_Base_C
cnt = 157	feature = 535	correl = -0.0732795	descr = N_Gram_GTCT
cnt = 158	feature = 32	correl = 0.08487	descr = Position_Specific_Bin_Base_13_Base_C
cnt = 159	feature = 265	correl = -0.0871877	descr = N_Gram_CACGA
cnt = 160	feature = 36	correl = -0.122514	descr = Position_Specific_Bin_Base_16_Base_A
cnt = 161	feature = 14	correl = 0.0478372	descr = Position_Specific_Bin_Base_4_Base_C
cnt = 162	feature = 292	correl = -0.0840023	descr = N_Gram_CCAG
cnt = 163	feature = 28	correl = 0.136225	descr = Position_Specific_Bin_Base_12_Base_C
cnt = 164	feature = 274	correl = 0.133558	descr = N_Gram_CAGT
cnt = 165	feature = 683	correl = 0.0553121	descr = N_Gram_TTGG
cnt = 166	feature = 601	correl = -0.148115	descr = N_Gram_TCCTT
cnt = 167	feature = 277	correl = 0.0729598	descr = N_Gram_CATC
cnt = 168	feature = 69	correl = 0.173695	descr = Fold_of_RNAi_Sequence_Pos_2
cnt = 169	feature = 341	correl = 0.103406	descr = N_Gram_CGGC
cnt = 170	feature = 10	correl = -0.0614154	descr = Position_Specific_Bin_Base_2_Base_G
cnt = 171	feature = 681	correl = -0.0898801	descr = N_Gram_TTGC
cnt = 172	feature = 545	correl = 0.0783838	descr = N_Gram_GTGT
cnt = 173	feature = 540	correl = 0.0577975	descr = N_Gram_GTGC
cnt = 174	feature = 602	correl = -0.0785299	descr = N_Gram_TCG
cnt = 175	feature = 446	correl = 0.083521	descr = N_Gram_GCCG
cnt = 176	feature = 67	correl = 0.180286	descr = Fold_of_RNAi_Sequence_Pos_0
cnt = 177	feature = 677	correl = -0.0690254	descr = N_Gram_TTGA
cnt = 178	feature = 471	correl = 0.0769589	descr = N_Gram_GGAA
cnt = 179	feature = 58	correl = -0.171832	descr = Gibbs_of_Target_Sequence__Pos_14_Step_1
cnt = 180	feature = 424	correl = -0.0648451	descr = N_Gram_GATT
cnt = 181	feature = 61	correl = -0.190527	descr = Gibbs_of_Target_Sequence__Pos_18_Step_1
cnt = 182	feature = 525	correl = -0.0847882	descr = N_Gram_GTC
cnt = 183	feature = 389	correl = -0.205187	descr = N_Gram_CTTCT
cnt = 184	feature = 691	correl = -0.0692288	descr = N_Gram_TTTCC
cnt = 185	feature = 80	correl = 0.0709011	descr = Xue_Structure_Feature_A100
cnt = 186	feature = 60	correl = -0.114628	descr = Gibbs_of_Target_Sequence__Pos_17_Step_1
cnt = 187	feature = 456	correl = 0.0897644	descr = N_Gram_GCGG
cnt = 188	feature = 461	correl = -0.0884055	descr = N_Gram_GCGT
cnt = 189	feature = 248	correl = 0.137021	descr = N_Gram_CAA
cnt = 190	feature = 697	correl = -0.102371	descr = N_Gram_TTTTT
cnt = 191	feature = 59	correl = -0.0532804	descr = Gibbs_of_Target_Sequence__Pos_15_Step_1
cnt = 192	feature = 531	correl = -0.0860112	descr = N_Gram_GTCG
cnt = 193	feature = 335	correl = 0.0598446	descr = N_Gram_CGCC
cnt = 194	feature = 662	correl = -0.0770247	descr = N_Gram_TTA
cnt = 195	feature = 641	correl = 0.0696033	descr = N_Gram_TGGC
cnt = 196	feature = 578	correl = 0.0484045	descr = N_Gram_TCA
cnt = 197	feature = 613	correl = -0.118597	descr = N_Gram_TCTCC
cnt = 198	feature = 83	correl = 0.0787529	descr = Xue_Structure_Feature_C110
cnt = 199	feature = 222	correl = -0.0590112	descr = N_Gram_ATC
cnt = 200	feature = 390	correl = -0.0512649	descr = N_Gram_CTTG
cnt = 201	feature = 82	correl = 0.108334	descr = Xue_Structure_Feature_C111
cnt = 202	feature = 417	correl = -0.0721812	descr = N_Gram_GAT
cnt = 203	feature = 511	correl = 0.0715981	descr = N_Gram_GGT
cnt = 204	feature = 695	correl = -0.144447	descr = N_Gram_TTTTC
cnt = 205	feature = 609	correl = -0.105703	descr = N_Gram_TCT
cnt = 206	feature = 497	correl = 0.178305	descr = N_Gram_GGG
cnt = 207	feature = 690	correl = -0.0968157	descr = N_Gram_TTTC
cnt = 208	feature = 616	correl = -0.0945642	descr = N_Gram_TCTT
cnt = 209	feature = 86	correl = 0.104148	descr = Xue_Structure_Feature_G111
cnt = 210	feature = 676	correl = -0.0521481	descr = N_Gram_TTG
cnt = 211	feature = 483	correl = 0.150884	descr = N_Gram_GGC
cnt = 212	feature = 661	correl = -0.114981	descr = N_Gram_TT
cnt = 213	feature = 64	correl = -0.179519	descr = PF_RNAi_Fold_Energy
num rows = 521
num_elements = 111494
*
optimization finished, #iter = 543
nu = 0.585875
obj = -48.785284, rho = -0.310628
nSV = 365, nBSV = 245
num rows = 58
num_elements = 12412
*
optimization finished, #iter = 46
nu = 0.526244
obj = -4.721431, rho = -0.415726
nSV = 44, nBSV = 20
*
optimization finished, #iter = 543
nu = 0.585875
obj = -48.785284, rho = -0.310628
nSV = 365, nBSV = 245
CFS merit scores = 1.335
CFS merit scores = 1.58066
CFS merit scores = 1.83405
CFS merit scores = 2.06177
CFS merit scores = 2.26281
CFS merit scores = 2.44856
CFS merit scores = 2.62071
CFS merit scores = 2.78108
CFS merit scores = 2.92982
CFS merit scores = 3.06909
CFS merit scores = 3.20077
CFS merit scores = 3.32693
CFS merit scores = 3.44785
CFS merit scores = 3.56284
CFS merit scores = 3.67392
CFS merit scores = 3.78153
CFS merit scores = 3.88276
CFS merit scores = 3.98045
CFS merit scores = 4.07459
CFS merit scores = 4.16507
CFS merit scores = 4.2517
CFS merit scores = 4.33586
CFS merit scores = 4.41584
CFS merit scores = 4.49334
CFS merit scores = 4.56921
CFS merit scores = 4.64358
CFS merit scores = 4.71667
CFS merit scores = 4.78714
CFS merit scores = 4.85619
CFS merit scores = 4.92293
CFS merit scores = 4.98798
CFS merit scores = 5.05017
CFS merit scores = 5.10977
CFS merit scores = 5.16633
CFS merit scores = 5.22071
CFS merit scores = 5.27366
CFS merit scores = 5.32461
CFS merit scores = 5.37349
CFS merit scores = 5.41881
CFS merit scores = 5.46253
CFS merit scores = 5.50511
CFS merit scores = 5.54623
CFS merit scores = 5.58544
CFS merit scores = 5.62198
CFS merit scores = 5.65565
CFS merit scores = 5.68557
CFS merit scores = 5.71445
CFS merit scores = 5.7423
CFS merit scores = 5.76967
CFS merit scores = 5.79642
CFS merit scores = 5.82061
CFS merit scores = 5.84416
CFS merit scores = 5.8671
CFS merit scores = 5.8881
CFS merit scores = 5.90855
CFS merit scores = 5.92742
CFS merit scores = 5.94595
CFS merit scores = 5.96123
CFS merit scores = 5.97202
CFS merit scores = 5.98314
CFS merit scores = 5.99412
CFS merit scores = 6.00353
CFS merit scores = 6.01273
CFS merit scores = 6.01932
CFS merit scores = 6.02557
CFS merit scores = 6.03186
CFS merit scores = 6.03845
CFS merit scores = 6.04531
CFS merit scores = 6.05104
CFS merit scores = 6.0573
CFS merit scores = 6.06215
CFS merit scores = 6.06609
CFS merit scores = 6.06914
CFS merit scores = 6.07163
CFS merit scores = 6.07371
CFS merit scores = 6.07569
CFS merit scores = 6.07733
CFS merit scores = 6.07884
CFS merit scores = 6.08069
CFS merit scores = 6.08276
CFS merit scores = 6.08096
CFS merit scores = 6.07916
CFS merit scores = 6.07713
CFS merit scores = 6.07537
CFS merit scores = 6.07288
CFS merit scores = 6.06958
CFS merit scores = 6.06517
CFS merit scores = 6.05687
CFS merit scores = 6.04912
CFS merit scores = 6.04176
CFS merit scores = 6.0347
CFS merit scores = 6.02692
CFS merit scores = 6.01961
CFS merit scores = 6.01225
CFS merit scores = 6.00458
CFS merit scores = 5.9963
CFS merit scores = 5.98779
CFS merit scores = 5.97935
CFS merit scores = 5.9715
CFS merit scores = 5.96314
CFS merit scores = 5.95434
CFS merit scores = 5.94578
CFS merit scores = 5.93607
CFS merit scores = 5.92568
CFS merit scores = 5.91557
CFS merit scores = 5.90584
CFS merit scores = 5.8948
CFS merit scores = 5.88403
CFS merit scores = 5.873
CFS merit scores = 5.86236
CFS merit scores = 5.85219
CFS merit scores = 5.84246
CFS merit scores = 5.83109
CFS merit scores = 5.81917
CFS merit scores = 5.80682
CFS merit scores = 5.79471
CFS merit scores = 5.78304
CFS merit scores = 5.77032
CFS merit scores = 5.75717
CFS merit scores = 5.7444
CFS merit scores = 5.73134
CFS merit scores = 5.71839
CFS merit scores = 5.70567
CFS merit scores = 5.693
CFS merit scores = 5.68045
CFS merit scores = 5.66825
CFS merit scores = 5.65534
CFS merit scores = 5.64301
CFS merit scores = 5.63015
CFS merit scores = 5.61798
CFS merit scores = 5.60579
CFS merit scores = 5.59375
CFS merit scores = 5.58214
CFS merit scores = 5.57087
CFS merit scores = 5.55987
CFS merit scores = 5.54891
CFS merit scores = 5.53764
CFS merit scores = 5.52691
CFS merit scores = 5.51575
CFS merit scores = 5.50485
CFS merit scores = 5.49416
CFS merit scores = 5.48374
CFS merit scores = 5.47298
CFS merit scores = 5.46264
CFS merit scores = 5.45163
CFS merit scores = 5.44087
CFS merit scores = 5.43028
CFS merit scores = 5.42014
CFS merit scores = 5.40925
CFS merit scores = 5.39835
CFS merit scores = 5.38749
CFS merit scores = 5.37706
CFS merit scores = 5.36668
CFS merit scores = 5.35617
CFS merit scores = 5.34556
CFS merit scores = 5.33504
CFS merit scores = 5.32454
CFS merit scores = 5.31385
CFS merit scores = 5.3033
CFS merit scores = 5.29302
CFS merit scores = 5.28283
CFS merit scores = 5.27286
CFS merit scores = 5.26255
CFS merit scores = 5.25238
CFS merit scores = 5.24218
CFS merit scores = 5.23235
CFS merit scores = 5.22264
CFS merit scores = 5.21302
CFS merit scores = 5.20336
CFS merit scores = 5.19308
CFS merit scores = 5.183
CFS merit scores = 5.17307
CFS merit scores = 5.1631
CFS merit scores = 5.15304
CFS merit scores = 5.1423
CFS merit scores = 5.13166
CFS merit scores = 5.1211
CFS merit scores = 5.11078
CFS merit scores = 5.10065
CFS merit scores = 5.09077
CFS merit scores = 5.0805
CFS merit scores = 5.07011
CFS merit scores = 5.05997
CFS merit scores = 5.04853
CFS merit scores = 5.03717
CFS merit scores = 5.02588
CFS merit scores = 5.01482
CFS merit scores = 5.00355
CFS merit scores = 4.99179
CFS merit scores = 4.98036
CFS merit scores = 4.96846
CFS merit scores = 4.95664
CFS merit scores = 4.94501
CFS merit scores = 4.93338
CFS merit scores = 4.92192
CFS merit scores = 4.91007
CFS merit scores = 4.89836
CFS merit scores = 4.88674
CFS merit scores = 4.87509
CFS merit scores = 4.86354
CFS merit scores = 4.85216
CFS merit scores = 4.84106
CFS merit scores = 4.82947
CFS merit scores = 4.81816
CFS merit scores = 4.80641
CFS merit scores = 4.79446
CFS merit scores = 4.78276
CFS merit scores = 4.77096
CFS merit scores = 4.75871
CFS merit scores = 4.74613
CFS merit scores = 4.73392
CFS merit scores = 4.72064
CFS merit scores = 4.70773
CFS merit scores = 4.69505
CFS merit scores = 4.67973
CFS merit scores = 4.66441
CFS merit scores = 4.64925
CFS merit scores = 4.63328
CFS merit scores = 4.61668
CFS merit scores = 4.59587
CFS merit scores = 4.57252
cnt = 1	feature = 59	correl = -0.335001	descr = Gibbs_of_Target_Sequence__Pos_20_Step_1
cnt = 2	feature = 563	correl = -0.140999	descr = N_Gram_TAAGT
cnt = 3	feature = 36	correl = 0.134421	descr = Position_Specific_Bin_Base_16_Base_C
cnt = 4	feature = 351	correl = 0.113046	descr = N_Gram_CGTTT
cnt = 5	feature = 516	correl = 0.0482489	descr = N_Gram_GTAAA
cnt = 6	feature = 594	correl = 0.0467614	descr = N_Gram_TCCGA
cnt = 7	feature = 626	correl = 0.0455699	descr = N_Gram_TGACA
cnt = 8	feature = 448	correl = 0.0443714	descr = N_Gram_GCGAG
cnt = 9	feature = 605	correl = -0.0604343	descr = N_Gram_TCGCT
cnt = 10	feature = 612	correl = 0.0562657	descr = N_Gram_TCTAC
cnt = 11	feature = 353	correl = 0.0449682	descr = N_Gram_CTAAA
cnt = 12	feature = 396	correl = -0.0682858	descr = N_Gram_GACCC
cnt = 13	feature = 160	correl = -0.0676986	descr = N_Gram_ACGCA
cnt = 14	feature = 314	correl = 0.0730871	descr = N_Gram_CGACA
cnt = 15	feature = 545	correl = 0.0660573	descr = N_Gram_GTGTC
cnt = 16	feature = 357	correl = 0.0646514	descr = N_Gram_CTATA
cnt = 17	feature = 286	correl = 0.0837304	descr = N_Gram_CCCAC
cnt = 18	feature = 661	correl = -0.0504621	descr = N_Gram_TGTTC
cnt = 19	feature = 334	correl = 0.0495723	descr = N_Gram_CGGCC
cnt = 20	feature = 659	correl = 0.0943639	descr = N_Gram_TGTGG
cnt = 21	feature = 547	correl = 0.0885336	descr = N_Gram_GTTAA
cnt = 22	feature = 350	correl = -0.0565534	descr = N_Gram_CGTTC
cnt = 23	feature = 304	correl = 0.0669317	descr = N_Gram_CCTCA
cnt = 24	feature = 386	correl = 0.0526599	descr = N_Gram_GAAAC
cnt = 25	feature = 601	correl = 0.0801168	descr = N_Gram_TCGAC
cnt = 26	feature = 593	correl = 0.0519979	descr = N_Gram_TCCCG
cnt = 27	feature = 324	correl = 0.0449682	descr = N_Gram_CGCCA
cnt = 28	feature = 606	correl = 0.0815678	descr = N_Gram_TCGGA
cnt = 29	feature = 292	correl = 0.0686314	descr = N_Gram_CCCGC
cnt = 30	feature = 508	correl = -0.0539773	descr = N_Gram_GGGTT
cnt = 31	feature = 648	correl = 0.0529725	descr = N_Gram_TGGGA
cnt = 32	feature = 211	correl = 0.0544521	descr = N_Gram_ATACA
cnt = 33	feature = 649	correl = 0.0880164	descr = N_Gram_TGGGG
cnt = 34	feature = 278	correl = -0.0570146	descr = N_Gram_CCACG
cnt = 35	feature = 536	correl = 0.0573867	descr = N_Gram_GTGCA
cnt = 36	feature = 272	correl = -0.0595348	descr = N_Gram_CATGT
cnt = 37	feature = 255	correl = 0.055695	descr = N_Gram_CACGT
cnt = 38	feature = 231	correl = 0.04675	descr = N_Gram_ATTCT
cnt = 39	feature = 322	correl = 0.0783266	descr = N_Gram_CGCAA
cnt = 40	feature = 510	correl = -0.0998537	descr = N_Gram_GGTAA
cnt = 41	feature = 244	correl = 0.0824092	descr = N_Gram_CAAGG
cnt = 42	feature = 321	correl = -0.0495078	descr = N_Gram_CGATG
cnt = 43	feature = 218	correl = -0.0564014	descr = N_Gram_ATCAT
cnt = 44	feature = 655	correl = -0.0721152	descr = N_Gram_TGTCA
cnt = 45	feature = 446	correl = 0.135114	descr = N_Gram_GCCTT
cnt = 46	feature = 424	correl = -0.102162	descr = N_Gram_GATTT
cnt = 47	feature = 540	correl = 0.0440189	descr = N_Gram_GTGGA
cnt = 48	feature = 290	correl = 0.0460393	descr = N_Gram_CCCCT
cnt = 49	feature = 544	correl = 0.0470247	descr = N_Gram_GTGTA
cnt = 50	feature = 399	correl = 0.0885336	descr = N_Gram_GACGG
cnt = 51	feature = 389	correl = -0.0557573	descr = N_Gram_GAAGG
cnt = 52	feature = 619	correl = -0.136862	descr = N_Gram_TCTTA
cnt = 53	feature = 222	correl = 0.0596296	descr = N_Gram_ATCTG
cnt = 54	feature = 591	correl = 0.0607957	descr = N_Gram_TCCCA
cnt = 55	feature = 492	correl = 0.132497	descr = N_Gram_GGCTT
cnt = 56	feature = 690	correl = 0.0451248	descr = N_Gram_TTTCA
cnt = 57	feature = 529	correl = 0.0984847	descr = N_Gram_GTCGG
cnt = 58	feature = 382	correl = 0.0573149	descr = N_Gram_CTTGG
cnt = 59	feature = 432	correl = -0.0624977	descr = N_Gram_GCAGA
cnt = 60	feature = 541	correl = 0.10346	descr = N_Gram_GTGGC
cnt = 61	feature = 580	correl = 0.0443521	descr = N_Gram_TCAAA
cnt = 62	feature = 276	correl = 0.051351	descr = N_Gram_CCAAT
cnt = 63	feature = 226	correl = -0.050257	descr = N_Gram_ATGCT
cnt = 64	feature = 342	correl = -0.0676986	descr = N_Gram_CGTAC
cnt = 65	feature = 340	correl = 0.0567705	descr = N_Gram_CGGTT
cnt = 66	feature = 546	correl = 0.0477341	descr = N_Gram_GTGTG
cnt = 67	feature = 367	correl = 0.0617716	descr = N_Gram_CTCGG
cnt = 68	feature = 268	correl = -0.0775616	descr = N_Gram_CATCG
cnt = 69	feature = 674	correl = -0.0732794	descr = N_Gram_TTCGG
cnt = 70	feature = 303	correl = 0.0542474	descr = N_Gram_CCTAT
cnt = 71	feature = 233	correl = 0.0914607	descr = N_Gram_ATTGT
cnt = 72	feature = 574	correl = -0.0523682	descr = N_Gram_TAGCC
cnt = 73	feature = 436	correl = 0.120019	descr = N_Gram_GCATC
cnt = 74	feature = 392	correl = 0.075687	descr = N_Gram_GAATC
cnt = 75	feature = 341	correl = -0.0704385	descr = N_Gram_CGTAA
cnt = 76	feature = 602	correl = -0.112239	descr = N_Gram_TCGAG
cnt = 77	feature = 500	correl = 0.104338	descr = N_Gram_GGGCC
cnt = 78	feature = 610	correl = 0.0589902	descr = N_Gram_TCGTT
cnt = 79	feature = 681	correl = -0.0471707	descr = N_Gram_TTGAG
cnt = 80	feature = 248	correl = 0.0831468	descr = N_Gram_CACAG
cnt = 81	feature = 485	correl = 0.0887869	descr = N_Gram_GGCCC
cnt = 82	feature = 337	correl = 0.107255	descr = N_Gram_CGGGA
cnt = 83	feature = 680	correl = -0.0661787	descr = N_Gram_TTGAC
cnt = 84	feature = 641	correl = 0.0649505	descr = N_Gram_TGGAC
cnt = 85	feature = 228	correl = 0.0440098	descr = N_Gram_ATGTG
cnt = 86	feature = 305	correl = -0.066356	descr = N_Gram_CCTCC
cnt = 87	feature = 505	correl = 0.0672489	descr = N_Gram_GGGGC
cnt = 88	feature = 375	correl = -0.12982	descr = N_Gram_CTTAT
cnt = 89	feature = 361	correl = 0.0546877	descr = N_Gram_CTCAC
cnt = 90	feature = 501	correl = 0.0775068	descr = N_Gram_GGGCG
cnt = 91	feature = 391	correl = -0.0494498	descr = N_Gram_GAATA
cnt = 92	feature = 407	correl = 0.0645523	descr = N_Gram_GAGGT
cnt = 93	feature = 394	correl = 0.0443673	descr = N_Gram_GACAC
cnt = 94	feature = 207	correl = -0.0726713	descr = N_Gram_AGTTT
cnt = 95	feature = 404	correl = -0.0480222	descr = N_Gram_GAGCC
cnt = 96	feature = 277	correl = 0.058304	descr = N_Gram_CCACC
cnt = 97	feature = 236	correl = -0.151901	descr = N_Gram_ATTTT
cnt = 98	feature = 496	correl = 0.105989	descr = N_Gram_GGGAC
cnt = 99	feature = 614	correl = -0.0562052	descr = N_Gram_TCTCA
cnt = 100	feature = 241	correl = 0.0619327	descr = N_Gram_CAAAG
cnt = 101	feature = 525	correl = 0.0510769	descr = N_Gram_GTCCC
cnt = 102	feature = 478	correl = -0.0842352	descr = N_Gram_GGATC
cnt = 103	feature = 235	correl = -0.0597821	descr = N_Gram_ATTTG
cnt = 104	feature = 417	correl = -0.0670206	descr = N_Gram_GATGA
cnt = 105	feature = 645	correl = -0.0787881	descr = N_Gram_TGGCG
cnt = 106	feature = 440	correl = 0.0894919	descr = N_Gram_GCCCG
cnt = 107	feature = 466	correl = 0.0483151	descr = N_Gram_GCTTT
cnt = 108	feature = 274	correl = 0.053807	descr = N_Gram_CCAAA
cnt = 109	feature = 283	correl = 0.0648749	descr = N_Gram_CCATC
cnt = 110	feature = 397	correl = 0.0525953	descr = N_Gram_GACCG
cnt = 111	feature = 325	correl = 0.0934479	descr = N_Gram_CGCCG
cnt = 112	feature = 388	correl = 0.107194	descr = N_Gram_GAAGA
cnt = 113	feature = 511	correl = 0.0456596	descr = N_Gram_GGTC
cnt = 114	feature = 318	correl = -0.0778583	descr = N_Gram_CGAGT
cnt = 115	feature = 697	correl = -0.0663268	descr = N_Gram_TTTTG
cnt = 116	feature = 309	correl = -0.0859899	descr = N_Gram_CCTTC
cnt = 117	feature = 426	correl = 0.125602	descr = N_Gram_GCAA
cnt = 118	feature = 225	correl = -0.0755016	descr = N_Gram_ATGC
cnt = 119	feature = 383	correl = 0.0711122	descr = N_Gram_CTTTA
cnt = 120	feature = 219	correl = -0.0845956	descr = N_Gram_ATCG
cnt = 121	feature = 497	correl = 0.11304	descr = N_Gram_GGGAG
cnt = 122	feature = 252	correl = 0.0534775	descr = N_Gram_CACCT
cnt = 123	feature = 209	correl = -0.102279	descr = N_Gram_ATAA
cnt = 124	feature = 267	correl = 0.10584	descr = N_Gram_CATCC
cnt = 125	feature = 254	correl = -0.0749098	descr = N_Gram_CACGA
cnt = 126	feature = 78	correl = 0.130657	descr = Xue_Structure_Feature_A101
cnt = 127	feature = 632	correl = -0.135808	descr = N_Gram_TGATT
cnt = 128	feature = 13	correl = 0.0861806	descr = Position_Specific_Bin_Base_3_Base_C
cnt = 129	feature = 625	correl = -0.0658539	descr = N_Gram_TGAAG
cnt = 130	feature = 39	correl = 0.0760799	descr = Position_Specific_Bin_Base_17_Base_G
cnt = 131	feature = 52	correl = -0.177172	descr = Gibbs_of_Target_Sequence__Pos_7_Step_1
cnt = 132	feature = 487	correl = 0.133509	descr = N_Gram_GGCCT
cnt = 133	feature = 81	correl = 0.0527181	descr = Xue_Structure_Feature_C101
cnt = 134	feature = 34	correl = 0.123904	descr = Position_Specific_Bin_Base_14_Base_T
cnt = 135	feature = 24	correl = -0.0518313	descr = Position_Specific_Bin_Base_9_Base_T
cnt = 136	feature = 527	correl = -0.103909	descr = N_Gram_GTCGA
cnt = 137	feature = 504	correl = 0.0613934	descr = N_Gram_GGGGA
cnt = 138	feature = 30	correl = -0.125699	descr = Position_Specific_Bin_Base_12_Base_T
cnt = 139	feature = 42	correl = 0.108294	descr = Position_Specific_Bin_Base_18_Base_C
cnt = 140	feature = 514	correl = 0.0453198	descr = N_Gram_GGTT
cnt = 141	feature = 531	correl = -0.0770362	descr = N_Gram_GTCTT
cnt = 142	feature = 32	correl = 0.114941	descr = Position_Specific_Bin_Base_13_Base_C
cnt = 143	feature = 10	correl = -0.0815042	descr = Position_Specific_Bin_Base_2_Base_G
cnt = 144	feature = 313	correl = -0.0449112	descr = N_Gram_CGAC
cnt = 145	feature = 14	correl = -0.0644476	descr = Position_Specific_Bin_Base_4_Base_A
cnt = 146	feature = 29	correl = 0.0954761	descr = Position_Specific_Bin_Base_12_Base_G
cnt = 147	feature = 285	correl = 0.0575112	descr = N_Gram_CCCA
cnt = 148	feature = 38	correl = 0.0721528	descr = Position_Specific_Bin_Base_17_Base_C
cnt = 149	feature = 11	correl = 0.0887967	descr = Position_Specific_Bin_Base_2_Base_T
cnt = 150	feature = 82	correl = 0.0855275	descr = Xue_Structure_Feature_C010
cnt = 151	feature = 18	correl = 0.0744944	descr = Position_Specific_Bin_Base_5_Base_G
cnt = 152	feature = 644	correl = 0.114355	descr = N_Gram_TGGCC
cnt = 153	feature = 44	correl = -0.0879745	descr = Position_Specific_Bin_Base_18_Base_T
cnt = 154	feature = 390	correl = -0.075542	descr = N_Gram_GAAGT
cnt = 155	feature = 450	correl = 0.0880005	descr = N_Gram_GCGG
cnt = 156	feature = 539	correl = 0.108871	descr = N_Gram_GTGG
cnt = 157	feature = 33	correl = -0.117847	descr = Position_Specific_Bin_Base_14_Base_A
cnt = 158	feature = 481	correl = 0.0475912	descr = N_Gram_GGCA
cnt = 159	feature = 473	correl = 0.120945	descr = N_Gram_GGACC
cnt = 160	feature = 40	correl = -0.0779228	descr = Position_Specific_Bin_Base_17_Base_T
cnt = 161	feature = 461	correl = -0.0794271	descr = N_Gram_GCTCC
cnt = 162	feature = 105	correl = -0.0662083	descr = Fold_of_Target_NoBeginbrace_noends_Pos_7
cnt = 163	feature = 136	correl = -0.0906064	descr = N_Gram_AATC
cnt = 164	feature = 535	correl = 0.0729268	descr = N_Gram_GTGC
cnt = 165	feature = 291	correl = 0.0965253	descr = N_Gram_CCCG
cnt = 166	feature = 17	correl = 0.104264	descr = Position_Specific_Bin_Base_5_Base_C
cnt = 167	feature = 8	correl = -0.0555671	descr = Position_Specific_Bin_Base_2_Base_A
cnt = 168	feature = 691	correl = -0.0655038	descr = N_Gram_TTTCC
cnt = 169	feature = 69	correl = 0.0808422	descr = Fold_of_RNAi_Sequence_Pos_9
cnt = 170	feature = 77	correl = 0.0838065	descr = Xue_Structure_Feature_A100
cnt = 171	feature = 54	correl = -0.0974245	descr = Gibbs_of_Target_Sequence__Pos_13_Step_1
cnt = 172	feature = 615	correl = -0.11716	descr = N_Gram_TCTCC
cnt = 173	feature = 35	correl = -0.112333	descr = Position_Specific_Bin_Base_16_Base_A
cnt = 174	feature = 76	correl = 0.062412	descr = Xue_Structure_Feature_A111
cnt = 175	feature = 441	correl = 0.0670364	descr = N_Gram_GCCG
cnt = 176	feature = 343	correl = -0.0872262	descr = N_Gram_CGTC
cnt = 177	feature = 475	correl = 0.10991	descr = N_Gram_GGAG
cnt = 178	feature = 679	correl = -0.0585037	descr = N_Gram_TTGA
cnt = 179	feature = 234	correl = -0.107219	descr = N_Gram_ATTT
cnt = 180	feature = 72	correl = 0.122247	descr = Fold_of_RNAi_Sequence_Pos_12
cnt = 181	feature = 416	correl = -0.0440887	descr = N_Gram_GATG
cnt = 182	feature = 364	correl = -0.105719	descr = N_Gram_CTCCA
cnt = 183	feature = 503	correl = 0.0659145	descr = N_Gram_GGGG
cnt = 184	feature = 28	correl = 0.139325	descr = Position_Specific_Bin_Base_12_Base_C
cnt = 185	feature = 64	correl = 0.199608	descr = Fold_of_RNAi_Sequence_Pos_1
cnt = 186	feature = 86	correl = 0.0801244	descr = Xue_Structure_Feature_G100
cnt = 187	feature = 472	correl = 0.119878	descr = N_Gram_GGAC
cnt = 188	feature = 425	correl = 0.128276	descr = N_Gram_GCA
cnt = 189	feature = 596	correl = -0.0890113	descr = N_Gram_TCCT
cnt = 190	feature = 265	correl = 0.0729038	descr = N_Gram_CAT
cnt = 191	feature = 57	correl = -0.175519	descr = Gibbs_of_Target_Sequence__Pos_18_Step_1
cnt = 192	feature = 323	correl = 0.0672541	descr = N_Gram_CGCC
cnt = 193	feature = 67	correl = 0.0769865	descr = Fold_of_RNAi_Sequence_Pos_4
cnt = 194	feature = 557	correl = -0.0817198	descr = N_Gram_TAA
cnt = 195	feature = 643	correl = 0.0451574	descr = N_Gram_TGGC
cnt = 196	feature = 579	correl = 0.0699961	descr = N_Gram_TCA
cnt = 197	feature = 460	correl = -0.055655	descr = N_Gram_GCTC
cnt = 198	feature = 599	correl = -0.109256	descr = N_Gram_TCG
cnt = 199	feature = 483	correl = 0.161213	descr = N_Gram_GGCC
cnt = 200	feature = 509	correl = 0.0678959	descr = N_Gram_GGT
cnt = 201	feature = 308	correl = -0.0990473	descr = N_Gram_CCTT
cnt = 202	feature = 73	correl = 0.0923377	descr = Fold_of_RNAi_Sequence_Pos_13
cnt = 203	feature = 58	correl = -0.300939	descr = Gibbs_of_Target_Sequence__Pos_19_Step_1
cnt = 204	feature = 695	correl = -0.15477	descr = N_Gram_TTTT
cnt = 205	feature = 284	correl = 0.0495362	descr = N_Gram_CCC
cnt = 206	feature = 623	correl = -0.0742621	descr = N_Gram_TGA
cnt = 207	feature = 66	correl = 0.0894178	descr = Fold_of_RNAi_Sequence_Pos_3
cnt = 208	feature = 494	correl = 0.133216	descr = N_Gram_GGGA
cnt = 209	feature = 578	correl = -0.114723	descr = N_Gram_TC
cnt = 210	feature = 640	correl = 0.0942792	descr = N_Gram_TGG
cnt = 211	feature = 80	correl = 0.115545	descr = Xue_Structure_Feature_C110
cnt = 212	feature = 237	correl = 0.108921	descr = N_Gram_CA
cnt = 213	feature = 79	correl = 0.0735233	descr = Xue_Structure_Feature_C111
cnt = 214	feature = 336	correl = 0.147416	descr = N_Gram_CGGG
cnt = 215	feature = 468	correl = 0.141089	descr = N_Gram_GGA
cnt = 216	feature = 327	correl = 0.0908169	descr = N_Gram_CGG
cnt = 217	feature = 437	correl = 0.0671955	descr = N_Gram_GCC
cnt = 218	feature = 662	correl = -0.130387	descr = N_Gram_TT
cnt = 219	feature = 61	correl = -0.150091	descr = PF_RNAi_Fold_5'Free_Count
cnt = 220	feature = 467	correl = 0.168089	descr = N_Gram_GG
cnt = 221	feature = 60	correl = -0.186888	descr = PF_RNAi_Fold_Energy
num rows = 521
num_elements = 115662
*
optimization finished, #iter = 477
nu = 0.562231
obj = -46.789907, rho = -0.374673
nSV = 357, nBSV = 242
num rows = 58
num_elements = 12876
*
optimization finished, #iter = 47
nu = 0.612631
obj = -5.635313, rho = -0.326725
nSV = 48, nBSV = 21
*
optimization finished, #iter = 477
nu = 0.562231
obj = -46.789907, rho = -0.374673
nSV = 357, nBSV = 242
CFS merit scores = 1.32688
CFS merit scores = 1.56726
CFS merit scores = 1.82408
CFS merit scores = 2.05068
CFS merit scores = 2.24951
CFS merit scores = 2.42785
CFS merit scores = 2.57233
CFS merit scores = 2.70365
CFS merit scores = 2.81817
CFS merit scores = 2.92606
CFS merit scores = 3.01921
CFS merit scores = 3.10586
CFS merit scores = 3.18251
CFS merit scores = 3.24791
CFS merit scores = 3.31185
CFS merit scores = 3.36731
CFS merit scores = 3.4094
CFS merit scores = 3.4483
CFS merit scores = 3.47298
CFS merit scores = 3.49508
CFS merit scores = 3.51634
CFS merit scores = 3.53386
CFS merit scores = 3.55082
CFS merit scores = 3.56882
CFS merit scores = 3.58042
CFS merit scores = 3.58291
CFS merit scores = 3.58674
CFS merit scores = 3.58783
CFS merit scores = 3.59068
CFS merit scores = 3.59211
CFS merit scores = 3.58773
CFS merit scores = 3.58254
CFS merit scores = 3.57729
CFS merit scores = 3.55405
CFS merit scores = 3.51656
cnt = 1	feature = 64	correl = -0.326885	descr = Gibbs_of_Target_Sequence__Pos_20_Step_1
cnt = 2	feature = 28	correl = -0.110489	descr = Position_Specific_Bin_Base_12_Base_A
cnt = 3	feature = 54	correl = -0.123644	descr = Gibbs_of_Target_Sequence__Pos_6_Step_1
cnt = 4	feature = 222	correl = -0.138499	descr = N_Gram_ATAAG
cnt = 5	feature = 645	correl = 0.068652	descr = N_Gram_TGTGA
cnt = 6	feature = 466	correl = 0.0553326	descr = N_Gram_GCTTT
cnt = 7	feature = 416	correl = 0.066287	descr = N_Gram_GATAT
cnt = 8	feature = 303	correl = 0.051928	descr = N_Gram_CCCGC
cnt = 9	feature = 450	correl = 0.0442697	descr = N_Gram_GCGAG
cnt = 10	feature = 605	correl = -0.0985684	descr = N_Gram_TCTCA
cnt = 11	feature = 633	correl = 0.18328	descr = N_Gram_TGGCT
cnt = 12	feature = 267	correl = 0.0581254	descr = N_Gram_CACCG
cnt = 13	feature = 461	correl = -0.0732129	descr = N_Gram_GCTCC
cnt = 14	feature = 10	correl = -0.0802303	descr = Position_Specific_Bin_Base_2_Base_G
cnt = 15	feature = 32	correl = -0.0542111	descr = Position_Specific_Bin_Base_13_Base_A
cnt = 16	feature = 541	correl = 0.0595992	descr = N_Gram_GTTG
cnt = 17	feature = 73	correl = 0.0906147	descr = Fold_of_RNAi_Sequence_Pos_9
cnt = 18	feature = 661	correl = -0.0440948	descr = N_Gram_TTCCG
cnt = 19	feature = 417	correl = -0.116362	descr = N_Gram_GATC
cnt = 20	feature = 11	correl = 0.0601134	descr = Position_Specific_Bin_Base_2_Base_T
cnt = 21	feature = 599	correl = -0.0481308	descr = N_Gram_TCGGG
cnt = 22	feature = 105	correl = 0.100374	descr = Fold_of_Target_NoEndbrace_noends_Pos_13
cnt = 23	feature = 86	correl = 0.0848042	descr = Xue_Structure_Feature_C101
cnt = 24	feature = 218	correl = 0.0686179	descr = N_Gram_AGTTG
cnt = 25	feature = 72	correl = 0.0811179	descr = Fold_of_RNAi_Sequence_Pos_6
cnt = 26	feature = 14	correl = -0.068026	descr = Position_Specific_Bin_Base_4_Base_A
cnt = 27	feature = 545	correl = -0.0447023	descr = N_Gram_GTTT
cnt = 28	feature = 82	correl = 0.0494186	descr = Xue_Structure_Feature_A100
cnt = 29	feature = 57	correl = -0.0824215	descr = Gibbs_of_Target_Sequence__Pos_13_Step_1
cnt = 30	feature = 59	correl = -0.0485392	descr = Gibbs_of_Target_Sequence__Pos_15_Step_1
cnt = 31	feature = 81	correl = -0.0515979	descr = Xue_Structure_Feature_A110
cnt = 32	feature = 547	correl = -0.0749633	descr = N_Gram_TA
cnt = 33	feature = 80	correl = 0.0454459	descr = Xue_Structure_Feature_A111
cnt = 34	feature = 460	correl = -0.0542849	descr = N_Gram_GCTC
cnt = 35	feature = 77	correl = 0.086522	descr = Fold_of_RNAi_Sequence_Pos_14
num rows = 521
num_elements = 18756
*
optimization finished, #iter = 269
nu = 0.663173
obj = -60.588739, rho = -0.367752
nSV = 359, nBSV = 332
num rows = 58
num_elements = 2088
*
optimization finished, #iter = 35
nu = 0.748871
obj = -7.201463, rho = -0.450671
nSV = 48, nBSV = 40
*
optimization finished, #iter = 269
nu = 0.663173
obj = -60.588739, rho = -0.367752
nSV = 359, nBSV = 332
CFS merit scores = 1.22528
CFS merit scores = 1.54472
CFS merit scores = 1.81919
CFS merit scores = 2.05273
CFS merit scores = 2.26242
CFS merit scores = 2.45453
CFS merit scores = 2.63174
CFS merit scores = 2.79626
CFS merit scores = 2.9485
CFS merit scores = 3.0921
CFS merit scores = 3.22603
CFS merit scores = 3.35219
CFS merit scores = 3.4721
CFS merit scores = 3.58608
CFS merit scores = 3.69438
CFS merit scores = 3.79821
CFS merit scores = 3.89818
CFS merit scores = 3.99454
CFS merit scores = 4.0878
CFS merit scores = 4.17873
CFS merit scores = 4.26615
CFS merit scores = 4.35007
CFS merit scores = 4.43099
CFS merit scores = 4.50926
CFS merit scores = 4.58547
CFS merit scores = 4.65842
CFS merit scores = 4.72995
CFS merit scores = 4.79978
CFS merit scores = 4.86771
CFS merit scores = 4.93436
CFS merit scores = 4.99863
CFS merit scores = 5.0605
CFS merit scores = 5.11874
CFS merit scores = 5.17519
CFS merit scores = 5.22889
CFS merit scores = 5.28005
CFS merit scores = 5.32854
CFS merit scores = 5.37072
CFS merit scores = 5.41029
CFS merit scores = 5.44846
CFS merit scores = 5.47837
CFS merit scores = 5.50039
CFS merit scores = 5.52251
CFS merit scores = 5.54356
CFS merit scores = 5.56425
CFS merit scores = 5.58361
CFS merit scores = 5.60046
CFS merit scores = 5.61583
CFS merit scores = 5.62632
CFS merit scores = 5.63628
CFS merit scores = 5.64277
CFS merit scores = 5.64857
CFS merit scores = 5.65538
CFS merit scores = 5.66306
CFS merit scores = 5.66997
CFS merit scores = 5.67582
CFS merit scores = 5.6804
CFS merit scores = 5.68388
CFS merit scores = 5.68689
CFS merit scores = 5.6899
CFS merit scores = 5.69311
CFS merit scores = 5.69593
CFS merit scores = 5.69919
CFS merit scores = 5.70329
CFS merit scores = 5.70703
CFS merit scores = 5.7108
CFS merit scores = 5.71477
CFS merit scores = 5.71791
CFS merit scores = 5.72158
CFS merit scores = 5.72295
CFS merit scores = 5.72424
CFS merit scores = 5.72561
CFS merit scores = 5.72677
CFS merit scores = 5.72796
CFS merit scores = 5.72817
CFS merit scores = 5.72892
CFS merit scores = 5.72872
CFS merit scores = 5.72833
CFS merit scores = 5.72738
CFS merit scores = 5.72716
CFS merit scores = 5.72708
CFS merit scores = 5.72371
CFS merit scores = 5.72012
CFS merit scores = 5.71575
CFS merit scores = 5.71021
CFS merit scores = 5.70454
CFS merit scores = 5.69791
CFS merit scores = 5.69127
CFS merit scores = 5.68516
CFS merit scores = 5.67944
CFS merit scores = 5.67311
CFS merit scores = 5.66744
CFS merit scores = 5.66097
CFS merit scores = 5.65386
CFS merit scores = 5.64716
CFS merit scores = 5.6408
CFS merit scores = 5.63426
CFS merit scores = 5.62687
CFS merit scores = 5.61979
CFS merit scores = 5.61235
CFS merit scores = 5.60384
CFS merit scores = 5.59568
CFS merit scores = 5.58655
CFS merit scores = 5.57762
CFS merit scores = 5.56847
CFS merit scores = 5.55926
CFS merit scores = 5.54996
CFS merit scores = 5.54083
CFS merit scores = 5.53193
CFS merit scores = 5.52316
CFS merit scores = 5.5146
CFS merit scores = 5.50658
CFS merit scores = 5.49808
CFS merit scores = 5.48991
CFS merit scores = 5.48204
CFS merit scores = 5.47398
CFS merit scores = 5.46633
CFS merit scores = 5.45845
CFS merit scores = 5.45076
CFS merit scores = 5.44203
CFS merit scores = 5.43358
CFS merit scores = 5.42507
CFS merit scores = 5.41658
CFS merit scores = 5.40836
CFS merit scores = 5.39955
CFS merit scores = 5.39105
CFS merit scores = 5.38282
CFS merit scores = 5.37464
CFS merit scores = 5.36655
CFS merit scores = 5.35798
CFS merit scores = 5.3497
CFS merit scores = 5.34147
CFS merit scores = 5.33317
CFS merit scores = 5.32501
CFS merit scores = 5.31722
CFS merit scores = 5.30898
CFS merit scores = 5.30104
CFS merit scores = 5.2929
CFS merit scores = 5.28503
CFS merit scores = 5.2773
CFS merit scores = 5.26982
CFS merit scores = 5.26217
CFS merit scores = 5.25488
CFS merit scores = 5.24713
CFS merit scores = 5.23966
CFS merit scores = 5.23164
CFS merit scores = 5.22377
CFS merit scores = 5.2161
CFS merit scores = 5.20851
CFS merit scores = 5.20063
CFS merit scores = 5.19311
CFS merit scores = 5.1845
CFS merit scores = 5.17568
CFS merit scores = 5.16661
CFS merit scores = 5.15784
CFS merit scores = 5.14906
CFS merit scores = 5.14026
CFS merit scores = 5.13155
CFS merit scores = 5.12259
CFS merit scores = 5.11366
CFS merit scores = 5.10477
CFS merit scores = 5.09576
CFS merit scores = 5.08677
CFS merit scores = 5.07811
CFS merit scores = 5.06934
CFS merit scores = 5.06061
CFS merit scores = 5.05212
CFS merit scores = 5.04367
CFS merit scores = 5.03491
CFS merit scores = 5.02618
CFS merit scores = 5.01724
CFS merit scores = 5.00794
CFS merit scores = 4.99863
CFS merit scores = 4.98963
CFS merit scores = 4.98007
CFS merit scores = 4.97068
CFS merit scores = 4.96114
CFS merit scores = 4.95145
CFS merit scores = 4.9418
CFS merit scores = 4.9323
CFS merit scores = 4.92226
CFS merit scores = 4.91251
CFS merit scores = 4.9029
CFS merit scores = 4.89218
CFS merit scores = 4.88073
CFS merit scores = 4.86947
CFS merit scores = 4.85849
CFS merit scores = 4.84731
CFS merit scores = 4.83554
CFS merit scores = 4.82338
CFS merit scores = 4.81104
CFS merit scores = 4.79881
CFS merit scores = 4.78562
CFS merit scores = 4.77213
CFS merit scores = 4.75749
CFS merit scores = 4.74266
CFS merit scores = 4.7274
CFS merit scores = 4.71174
CFS merit scores = 4.69604
CFS merit scores = 4.68007
CFS merit scores = 4.66374
CFS merit scores = 4.64596
CFS merit scores = 4.62774
CFS merit scores = 4.60253
cnt = 1	feature = 678	correl = -0.225281	descr = N_Gram_TTCTC
cnt = 2	feature = 67	correl = 0.157007	descr = Fold_of_RNAi_Sequence_Pos_0
cnt = 3	feature = 52	correl = -0.119077	descr = Gibbs_of_Target_Sequence__Pos_6_Step_1
cnt = 4	feature = 313	correl = 0.108045	descr = N_Gram_CCTCA
cnt = 5	feature = 353	correl = 0.0785541	descr = N_Gram_CGTGG
cnt = 6	feature = 473	correl = 0.114234	descr = N_Gram_GGAAA
cnt = 7	feature = 160	correl = 0.0448498	descr = N_Gram_ACAGC
cnt = 8	feature = 324	correl = 0.0883378	descr = N_Gram_CGACT
cnt = 9	feature = 219	correl = 0.0883378	descr = N_Gram_AGTTA
cnt = 10	feature = 416	correl = 0.0455868	descr = N_Gram_GATAC
cnt = 11	feature = 674	correl = 0.0442881	descr = N_Gram_TTCGA
cnt = 12	feature = 552	correl = 0.0847243	descr = N_Gram_GTTCC
cnt = 13	feature = 82	correl = -0.0574263	descr = Xue_Structure_Feature_A010
cnt = 14	feature = 244	correl = 0.0730959	descr = N_Gram_ATGGG
cnt = 15	feature = 235	correl = -0.0492413	descr = N_Gram_ATCGC
cnt = 16	feature = 361	correl = 0.0857534	descr = N_Gram_CTATT
cnt = 17	feature = 578	correl = 0.0750185	descr = N_Gram_TATAT
cnt = 18	feature = 641	correl = 0.0884103	descr = N_Gram_TGGAG
cnt = 19	feature = 322	correl = -0.0492413	descr = N_Gram_CGACC
cnt = 20	feature = 303	correl = 0.0684582	descr = N_Gram_CCCGC
cnt = 21	feature = 267	correl = -0.0447454	descr = N_Gram_CACCC
cnt = 22	feature = 209	correl = 0.10018	descr = N_Gram_AGGGG
cnt = 23	feature = 394	correl = -0.0442622	descr = N_Gram_GAAGG
cnt = 24	feature = 225	correl = 0.0542735	descr = N_Gram_ATACA
cnt = 25	feature = 555	correl = 0.0445252	descr = N_Gram_GTTGC
cnt = 26	feature = 407	correl = -0.0480842	descr = N_Gram_GAGCC
cnt = 27	feature = 321	correl = 0.0729367	descr = N_Gram_CGACA
cnt = 28	feature = 520	correl = 0.0549401	descr = N_Gram_GGTGC
cnt = 29	feature = 610	correl = 0.0648799	descr = N_Gram_TCGGA
cnt = 30	feature = 351	correl = 0.070128	descr = N_Gram_CGTGA
cnt = 31	feature = 391	correl = 0.0525049	descr = N_Gram_GAAAC
cnt = 32	feature = 579	correl = 0.0624687	descr = N_Gram_TATGT
cnt = 33	feature = 649	correl = 0.0460523	descr = N_Gram_TGGGT
cnt = 34	feature = 207	correl = -0.0651342	descr = N_Gram_AGGCT
cnt = 35	feature = 396	correl = 0.0527757	descr = N_Gram_GAATC
cnt = 36	feature = 272	correl = 0.0966225	descr = N_Gram_CACTC
cnt = 37	feature = 424	correl = -0.0691849	descr = N_Gram_GATTT
cnt = 38	feature = 456	correl = 0.0575207	descr = N_Gram_GCGGG
cnt = 39	feature = 451	correl = -0.0771366	descr = N_Gram_GCGAC
cnt = 40	feature = 304	correl = 0.0702418	descr = N_Gram_CCCGG
cnt = 41	feature = 440	correl = -0.0510814	descr = N_Gram_GCCAA
cnt = 42	feature = 510	correl = 0.0877997	descr = N_Gram_GGGGC
cnt = 43	feature = 623	correl = -0.12972	descr = N_Gram_TCTTA
cnt = 44	feature = 653	correl = 0.0587498	descr = N_Gram_TGTAA
cnt = 45	feature = 647	correl = 0.0511865	descr = N_Gram_TGGGA
cnt = 46	feature = 228	correl = 0.0463331	descr = N_Gram_ATAGC
cnt = 47	feature = 236	correl = -0.097297	descr = N_Gram_ATCGG
cnt = 48	feature = 450	correl = 0.132646	descr = N_Gram_GCCTT
cnt = 49	feature = 512	correl = 0.0448498	descr = N_Gram_GGGGT
cnt = 50	feature = 612	correl = -0.0487143	descr = N_Gram_TCGTC
cnt = 51	feature = 601	correl = -0.0849159	descr = N_Gram_TCCGG
cnt = 52	feature = 290	correl = 0.0476934	descr = N_Gram_CCAAT
cnt = 53	feature = 392	correl = 0.100755	descr = N_Gram_GAAAG
cnt = 54	feature = 597	correl = 0.0606099	descr = N_Gram_TCCCA
cnt = 55	feature = 291	correl = -0.0450395	descr = N_Gram_CCACG
cnt = 56	feature = 483	correl = -0.0892388	descr = N_Gram_GGATC
cnt = 57	feature = 336	correl = 0.057566	descr = N_Gram_CGGAC
cnt = 58	feature = 432	correl = 0.0824809	descr = N_Gram_GCACT
cnt = 59	feature = 312	correl = 0.0784148	descr = N_Gram_CCGTG
cnt = 60	feature = 690	correl = -0.0539225	descr = N_Gram_TTGTA
cnt = 61	feature = 417	correl = 0.075923	descr = N_Gram_GATAT
cnt = 62	feature = 631	correl = -0.0444781	descr = N_Gram_TGATC
cnt = 63	feature = 691	correl = 0.0843309	descr = N_Gram_TTGTG
cnt = 64	feature = 494	correl = 0.0748259	descr = N_Gram_GGCGC
cnt = 65	feature = 540	correl = 0.047812	descr = N_Gram_GTGAC
cnt = 66	feature = 683	correl = -0.0663177	descr = N_Gram_TTGAC
cnt = 67	feature = 574	correl = 0.0802415	descr = N_Gram_TAGCA
cnt = 68	feature = 563	correl = 0.0605012	descr = N_Gram_TAAAT
cnt = 69	feature = 211	correl = 0.0755699	descr = N_Gram_AGGTT
cnt = 70	feature = 695	correl = -0.045038	descr = N_Gram_TTTCG
cnt = 71	feature = 609	correl = -0.0492413	descr = N_Gram_TCGCA
cnt = 72	feature = 487	correl = 0.0854986	descr = N_Gram_GGCAT
cnt = 73	feature = 645	correl = 0.146803	descr = N_Gram_TGGCT
cnt = 74	feature = 580	correl = -0.0568288	descr = N_Gram_TATTC
cnt = 75	feature = 363	correl = 0.0649461	descr = N_Gram_CTCAA
cnt = 76	feature = 446	correl = 0.0580428	descr = N_Gram_GCCGC
cnt = 77	feature = 364	correl = 0.0682814	descr = N_Gram_CTCAC
cnt = 78	feature = 654	correl = -0.0614479	descr = N_Gram_TGTCA
cnt = 79	feature = 511	correl = 0.0756844	descr = N_Gram_GGGGG
cnt = 80	feature = 281	correl = 0.129518	descr = N_Gram_CAGTG
cnt = 81	feature = 278	correl = 0.0832083	descr = N_Gram_CAGGA
cnt = 82	feature = 478	correl = 0.0981411	descr = N_Gram_GGACG
cnt = 83	feature = 286	correl = 0.0786939	descr = N_Gram_CATCT
cnt = 84	feature = 632	correl = -0.117916	descr = N_Gram_TGATT
cnt = 85	feature = 593	correl = 0.0584476	descr = N_Gram_TCCAA
cnt = 86	feature = 466	correl = 0.0652103	descr = N_Gram_GCTGC
cnt = 87	feature = 375	correl = 0.0453749	descr = N_Gram_CTGTG
cnt = 88	feature = 399	correl = 0.0523441	descr = N_Gram_GACCG
cnt = 89	feature = 497	correl = 0.153635	descr = N_Gram_GGCTT
cnt = 90	feature = 553	correl = -0.07825	descr = N_Gram_GTTCT
cnt = 91	feature = 505	correl = 0.10175	descr = N_Gram_GGGCC
cnt = 92	feature = 525	correl = -0.0627469	descr = N_Gram_GTATC
cnt = 93	feature = 467	correl = 0.0799764	descr = N_Gram_GCTGG
cnt = 94	feature = 226	correl = -0.0793273	descr = N_Gram_ATACT
cnt = 95	feature = 341	correl = 0.107999	descr = N_Gram_CGGGA
cnt = 96	feature = 481	correl = 0.106159	descr = N_Gram_GGAGC
cnt = 97	feature = 546	correl = 0.0774851	descr = N_Gram_GTGGT
cnt = 98	feature = 441	correl = 0.0978444	descr = N_Gram_GCCAG
cnt = 99	feature = 404	correl = -0.0768158	descr = N_Gram_GACTG
cnt = 100	feature = 596	correl = 0.0638738	descr = N_Gram_TCCC
cnt = 101	feature = 274	correl = 0.0834702	descr = N_Gram_CAGCA
cnt = 102	feature = 327	correl = -0.0450845	descr = N_Gram_CGAT
cnt = 103	feature = 280	correl = 0.0815473	descr = N_Gram_CAGTA
cnt = 104	feature = 373	correl = 0.0498909	descr = N_Gram_CTGGA
cnt = 105	feature = 276	correl = -0.139525	descr = N_Gram_CAGCT
cnt = 106	feature = 545	correl = 0.112764	descr = N_Gram_GTGGC
cnt = 107	feature = 426	correl = 0.124267	descr = N_Gram_GCAA
cnt = 108	feature = 500	correl = 0.0518907	descr = N_Gram_GGGAA
cnt = 109	feature = 357	correl = 0.0501379	descr = N_Gram_CTA
cnt = 110	feature = 504	correl = 0.0756844	descr = N_Gram_GGGCA
cnt = 111	feature = 606	correl = -0.0612843	descr = N_Gram_TCGA
cnt = 112	feature = 594	correl = -0.0477594	descr = N_Gram_TCCAC
cnt = 113	feature = 557	correl = -0.0534548	descr = N_Gram_GTTGT
cnt = 114	feature = 643	correl = 0.102589	descr = N_Gram_TGGCC
cnt = 115	feature = 248	correl = 0.0458093	descr = N_Gram_ATTG
cnt = 116	feature = 39	correl = -0.0748419	descr = Position_Specific_Bin_Base_17_Base_A
cnt = 117	feature = 10	correl = 0.0723508	descr = Position_Specific_Bin_Base_3_Base_C
cnt = 118	feature = 29	correl = 0.0813304	descr = Position_Specific_Bin_Base_12_Base_G
cnt = 119	feature = 36	correl = 0.059702	descr = Position_Specific_Bin_Base_15_Base_T
cnt = 120	feature = 14	correl = -0.1502	descr = Position_Specific_Bin_Base_5_Base_A
cnt = 121	feature = 529	correl = -0.0531036	descr = N_Gram_GTCC
cnt = 122	feature = 390	correl = 0.0849416	descr = N_Gram_GAAA
cnt = 123	feature = 206	correl = 0.102113	descr = N_Gram_AGGCG
cnt = 124	feature = 24	correl = -0.0453259	descr = Position_Specific_Bin_Base_10_Base_G
cnt = 125	feature = 33	correl = -0.113363	descr = Position_Specific_Bin_Base_14_Base_A
cnt = 126	feature = 54	correl = -0.0557335	descr = Gibbs_of_Target_Sequence__Pos_8_Step_1
cnt = 127	feature = 492	correl = 0.132646	descr = N_Gram_GGCCT
cnt = 128	feature = 136	correl = 0.0516237	descr = N_Gram_AACAT
cnt = 129	feature = 23	correl = -0.0806504	descr = Position_Specific_Bin_Base_9_Base_T
cnt = 130	feature = 475	correl = 0.053315	descr = N_Gram_GGAAG
cnt = 131	feature = 536	correl = -0.081874	descr = N_Gram_GTCT
cnt = 132	feature = 435	correl = 0.0498434	descr = N_Gram_GCAGT
cnt = 133	feature = 501	correl = 0.105734	descr = N_Gram_GGGAC
cnt = 134	feature = 77	correl = 0.0676704	descr = Fold_of_RNAi_Sequence_Pos_15
cnt = 135	feature = 616	correl = -0.0997089	descr = N_Gram_TCTCA
cnt = 136	feature = 35	correl = -0.047612	descr = Position_Specific_Bin_Base_15_Base_G
cnt = 137	feature = 32	correl = 0.130268	descr = Position_Specific_Bin_Base_13_Base_C
cnt = 138	feature = 44	correl = 0.109365	descr = Position_Specific_Bin_Base_18_Base_C
cnt = 139	feature = 265	correl = 0.0621859	descr = N_Gram_CACC
cnt = 140	feature = 468	correl = 0.0850152	descr = N_Gram_GCTT
cnt = 141	feature = 13	correl = 0.0510965	descr = Position_Specific_Bin_Base_4_Base_T
cnt = 142	feature = 619	correl = -0.117051	descr = N_Gram_TCTCT
cnt = 143	feature = 334	correl = 0.0663428	descr = N_Gram_CGGA
cnt = 144	feature = 105	correl = 0.0534014	descr = Fold_of_Target_NoEndbrace_noends_Pos_15
cnt = 145	feature = 57	correl = -0.0881619	descr = Gibbs_of_Target_Sequence__Pos_13_Step_1
cnt = 146	feature = 539	correl = 0.0467646	descr = N_Gram_GTGA
cnt = 147	feature = 342	correl = 0.128717	descr = N_Gram_CGGGC
cnt = 148	feature = 700	correl = -0.127815	descr = N_Gram_TTTTC
cnt = 149	feature = 350	correl = 0.132061	descr = N_Gram_CGTG
cnt = 150	feature = 8	correl = 0.0882388	descr = Position_Specific_Bin_Base_2_Base_C
cnt = 151	feature = 72	correl = 0.102086	descr = Fold_of_RNAi_Sequence_Pos_9
cnt = 152	feature = 388	correl = -0.0526176	descr = N_Gram_CTTTC
cnt = 153	feature = 547	correl = 0.0680015	descr = N_Gram_GTGT
cnt = 154	feature = 17	correl = -0.1439	descr = Position_Specific_Bin_Base_6_Base_A
cnt = 155	feature = 79	correl = -0.0717641	descr = Xue_Structure_Feature_A110
cnt = 156	feature = 81	correl = 0.112098	descr = Xue_Structure_Feature_A101
cnt = 157	feature = 38	correl = 0.154993	descr = Position_Specific_Bin_Base_16_Base_C
cnt = 158	feature = 697	correl = -0.0585	descr = N_Gram_TTTG
cnt = 159	feature = 237	correl = -0.064906	descr = N_Gram_ATCTC
cnt = 160	feature = 541	correl = 0.0443085	descr = N_Gram_GTGC
cnt = 161	feature = 277	correl = 0.0606058	descr = N_Gram_CAGG
cnt = 162	feature = 11	correl = -0.054391	descr = Position_Specific_Bin_Base_4_Base_A
cnt = 163	feature = 448	correl = 0.0766245	descr = N_Gram_GCCT
cnt = 164	feature = 496	correl = 0.0791347	descr = N_Gram_GGCT
cnt = 165	feature = 681	correl = -0.0861382	descr = N_Gram_TTGA
cnt = 166	feature = 28	correl = 0.140363	descr = Position_Specific_Bin_Base_12_Base_C
cnt = 167	feature = 234	correl = -0.0759074	descr = N_Gram_ATCG
cnt = 168	feature = 73	correl = 0.0525042	descr = Fold_of_RNAi_Sequence_Pos_11
cnt = 169	feature = 61	correl = -0.19477	descr = Gibbs_of_Target_Sequence__Pos_18_Step_1
cnt = 170	feature = 602	correl = -0.0962677	descr = N_Gram_TCCT
cnt = 171	feature = 86	correl = 0.0468023	descr = Xue_Structure_Feature_C011
cnt = 172	feature = 599	correl = -0.0542676	descr = N_Gram_TCCG
cnt = 173	feature = 382	correl = -0.0452868	descr = N_Gram_CTTG
cnt = 174	feature = 80	correl = 0.0530725	descr = Xue_Structure_Feature_A100
cnt = 175	feature = 662	correl = -0.0606262	descr = N_Gram_TTA
cnt = 176	feature = 544	correl = 0.0999848	descr = N_Gram_GTGG
cnt = 177	feature = 509	correl = 0.0541443	descr = N_Gram_GGGGA
cnt = 178	feature = 56	correl = 0.0660343	descr = Gibbs_of_Target_Sequence__Pos_12_Step_1
cnt = 179	feature = 76	correl = 0.0654704	descr = Fold_of_RNAi_Sequence_Pos_14
cnt = 180	feature = 58	correl = -0.201419	descr = Gibbs_of_Target_Sequence__Pos_14_Step_1
cnt = 181	feature = 472	correl = 0.0772817	descr = N_Gram_GGAA
cnt = 182	feature = 702	correl = -0.104708	descr = N_Gram_TTTTT
cnt = 183	feature = 309	correl = 0.109583	descr = N_Gram_CCGGG
cnt = 184	feature = 69	correl = 0.144874	descr = Fold_of_RNAi_Sequence_Pos_2
cnt = 185	feature = 60	correl = -0.111311	descr = Gibbs_of_Target_Sequence__Pos_17_Step_1
cnt = 186	feature = 605	correl = -0.0786267	descr = N_Gram_TCG
cnt = 187	feature = 425	correl = 0.12695	descr = N_Gram_GCA
cnt = 188	feature = 460	correl = 0.0474591	descr = N_Gram_GCT
cnt = 189	feature = 516	correl = 0.0732941	descr = N_Gram_GGT
cnt = 190	feature = 405	correl = 0.0644775	descr = N_Gram_GAG
cnt = 191	feature = 615	correl = -0.203329	descr = N_Gram_TCTC
cnt = 192	feature = 503	correl = 0.139264	descr = N_Gram_GGGC
cnt = 193	feature = 254	correl = 0.0741285	descr = N_Gram_CA
cnt = 194	feature = 222	correl = -0.0966907	descr = N_Gram_AT
cnt = 195	feature = 538	correl = 0.121846	descr = N_Gram_GTG
cnt = 196	feature = 508	correl = 0.0940687	descr = N_Gram_GGGG
cnt = 197	feature = 591	correl = -0.133903	descr = N_Gram_TCC
cnt = 198	feature = 305	correl = 0.0663525	descr = N_Gram_CCG
cnt = 199	feature = 66	correl = -0.0658058	descr = PF_RNAi_Fold_3'Free_Count
cnt = 200	feature = 614	correl = -0.137463	descr = N_Gram_TCT
cnt = 201	feature = 661	correl = -0.126288	descr = N_Gram_TT
cnt = 202	feature = 485	correl = 0.149835	descr = N_Gram_GGC
cnt = 203	feature = 340	correl = 0.129862	descr = N_Gram_CGGG
cnt = 204	feature = 64	correl = -0.171683	descr = PF_RNAi_Fold_Energy
num rows = 521
num_elements = 106805
*
optimization finished, #iter = 513
nu = 0.584463
obj = -48.877887, rho = -0.398146
nSV = 358, nBSV = 242
num rows = 58
num_elements = 11890
*
optimization finished, #iter = 41
nu = 0.525817
obj = -5.082452, rho = -0.357341
nSV = 41, nBSV = 15
*
optimization finished, #iter = 513
nu = 0.584463
obj = -48.877887, rho = -0.398146
nSV = 358, nBSV = 242
CFS merit scores = 1.31574
CFS merit scores = 1.5821
CFS merit scores = 1.82517
CFS merit scores = 2.05466
CFS merit scores = 2.25445
CFS merit scores = 2.43746
CFS merit scores = 2.60487
CFS merit scores = 2.7607
CFS merit scores = 2.90684
CFS merit scores = 3.04206
CFS merit scores = 3.16985
CFS merit scores = 3.29184
CFS merit scores = 3.409
CFS merit scores = 3.52222
CFS merit scores = 3.63102
CFS merit scores = 3.73533
CFS merit scores = 3.8365
CFS merit scores = 3.93492
CFS merit scores = 4.02686
CFS merit scores = 4.11615
CFS merit scores = 4.20235
CFS merit scores = 4.28668
CFS merit scores = 4.36866
CFS merit scores = 4.44746
CFS merit scores = 4.524
CFS merit scores = 4.59849
CFS merit scores = 4.67097
CFS merit scores = 4.74184
CFS merit scores = 4.81121
CFS merit scores = 4.87815
CFS merit scores = 4.94354
CFS merit scores = 5.00736
CFS merit scores = 5.06926
CFS merit scores = 5.12978
CFS merit scores = 5.18593
CFS merit scores = 5.23757
CFS merit scores = 5.28715
CFS merit scores = 5.33502
CFS merit scores = 5.38135
CFS merit scores = 5.42359
CFS merit scores = 5.46256
CFS merit scores = 5.49941
CFS merit scores = 5.53238
CFS merit scores = 5.56391
CFS merit scores = 5.59375
CFS merit scores = 5.62084
CFS merit scores = 5.64617
CFS merit scores = 5.67111
CFS merit scores = 5.69416
CFS merit scores = 5.71663
CFS merit scores = 5.73811
CFS merit scores = 5.75862
CFS merit scores = 5.77814
CFS merit scores = 5.79675
CFS merit scores = 5.81294
CFS merit scores = 5.82915
CFS merit scores = 5.8436
CFS merit scores = 5.85649
CFS merit scores = 5.86688
CFS merit scores = 5.87636
CFS merit scores = 5.88441
CFS merit scores = 5.89216
CFS merit scores = 5.89581
CFS merit scores = 5.89876
CFS merit scores = 5.89985
CFS merit scores = 5.90139
CFS merit scores = 5.90049
CFS merit scores = 5.90005
CFS merit scores = 5.89955
CFS merit scores = 5.89883
CFS merit scores = 5.89814
CFS merit scores = 5.89771
CFS merit scores = 5.89787
CFS merit scores = 5.89824
CFS merit scores = 5.89883
CFS merit scores = 5.89958
CFS merit scores = 5.90077
CFS merit scores = 5.90151
CFS merit scores = 5.90217
CFS merit scores = 5.90329
CFS merit scores = 5.90391
CFS merit scores = 5.90406
CFS merit scores = 5.9037
CFS merit scores = 5.90089
CFS merit scores = 5.89782
CFS merit scores = 5.89355
CFS merit scores = 5.88889
CFS merit scores = 5.88319
CFS merit scores = 5.87805
CFS merit scores = 5.87343
CFS merit scores = 5.86765
CFS merit scores = 5.86149
CFS merit scores = 5.85433
CFS merit scores = 5.8466
CFS merit scores = 5.83891
CFS merit scores = 5.83132
CFS merit scores = 5.82389
CFS merit scores = 5.81557
CFS merit scores = 5.80698
CFS merit scores = 5.79841
CFS merit scores = 5.79006
CFS merit scores = 5.77974
CFS merit scores = 5.7699
CFS merit scores = 5.75992
CFS merit scores = 5.75003
CFS merit scores = 5.74022
CFS merit scores = 5.73095
CFS merit scores = 5.72147
CFS merit scores = 5.71231
CFS merit scores = 5.70308
CFS merit scores = 5.6942
CFS merit scores = 5.68464
CFS merit scores = 5.67584
CFS merit scores = 5.66684
CFS merit scores = 5.65781
CFS merit scores = 5.64753
CFS merit scores = 5.63754
CFS merit scores = 5.62793
CFS merit scores = 5.61818
CFS merit scores = 5.60851
CFS merit scores = 5.59698
CFS merit scores = 5.58567
CFS merit scores = 5.575
CFS merit scores = 5.56167
CFS merit scores = 5.54875
CFS merit scores = 5.53645
CFS merit scores = 5.52432
CFS merit scores = 5.51211
CFS merit scores = 5.50038
CFS merit scores = 5.4891
CFS merit scores = 5.47773
CFS merit scores = 5.46669
CFS merit scores = 5.45591
CFS merit scores = 5.44516
CFS merit scores = 5.43384
CFS merit scores = 5.42266
CFS merit scores = 5.41163
CFS merit scores = 5.40014
CFS merit scores = 5.38899
CFS merit scores = 5.3781
CFS merit scores = 5.36641
CFS merit scores = 5.35529
CFS merit scores = 5.34457
CFS merit scores = 5.33385
CFS merit scores = 5.32296
CFS merit scores = 5.31231
CFS merit scores = 5.30191
CFS merit scores = 5.2919
CFS merit scores = 5.28216
CFS merit scores = 5.27185
CFS merit scores = 5.26197
CFS merit scores = 5.25248
CFS merit scores = 5.24305
CFS merit scores = 5.23337
CFS merit scores = 5.22418
CFS merit scores = 5.21494
CFS merit scores = 5.20603
CFS merit scores = 5.19665
CFS merit scores = 5.18686
CFS merit scores = 5.17696
CFS merit scores = 5.16735
CFS merit scores = 5.158
CFS merit scores = 5.14857
CFS merit scores = 5.13937
CFS merit scores = 5.13025
CFS merit scores = 5.12051
CFS merit scores = 5.11011
CFS merit scores = 5.09991
CFS merit scores = 5.08969
CFS merit scores = 5.0795
CFS merit scores = 5.06903
CFS merit scores = 5.05865
CFS merit scores = 5.0483
CFS merit scores = 5.0379
CFS merit scores = 5.02701
CFS merit scores = 5.01632
CFS merit scores = 5.00572
CFS merit scores = 4.9954
CFS merit scores = 4.98524
CFS merit scores = 4.97483
CFS merit scores = 4.96456
CFS merit scores = 4.95398
CFS merit scores = 4.94299
CFS merit scores = 4.93195
CFS merit scores = 4.9207
CFS merit scores = 4.90781
CFS merit scores = 4.89489
CFS merit scores = 4.88133
CFS merit scores = 4.86804
CFS merit scores = 4.855
CFS merit scores = 4.84159
CFS merit scores = 4.82801
CFS merit scores = 4.81288
CFS merit scores = 4.79793
CFS merit scores = 4.78165
CFS merit scores = 4.76295
CFS merit scores = 4.74335
cnt = 1	feature = 64	correl = -0.315741	descr = Gibbs_of_Target_Sequence__Pos_20_Step_1
cnt = 2	feature = 602	correl = -0.168925	descr = N_Gram_TCTC
cnt = 3	feature = 8	correl = -0.0617368	descr = Position_Specific_Bin_Base_2_Base_A
cnt = 4	feature = 209	correl = 0.0994517	descr = N_Gram_AGTCA
cnt = 5	feature = 327	correl = 0.0634342	descr = N_Gram_CGGAA
cnt = 6	feature = 510	correl = 0.0481283	descr = N_Gram_GTAAA
cnt = 7	feature = 244	correl = 0.0648243	descr = N_Gram_ATTTC
cnt = 8	feature = 456	correl = -0.0540667	descr = N_Gram_GCGTT
cnt = 9	feature = 258	correl = -0.0445068	descr = N_Gram_CACCC
cnt = 10	feature = 481	correl = 0.0980838	descr = N_Gram_GGCCC
cnt = 11	feature = 399	correl = 0.0882741	descr = N_Gram_GACGG
cnt = 12	feature = 659	correl = 0.0733953	descr = N_Gram_TTCAA
cnt = 13	feature = 351	correl = 0.0448412	descr = N_Gram_CTAAA
cnt = 14	feature = 661	correl = 0.0442807	descr = N_Gram_TTCGA
cnt = 15	feature = 614	correl = 0.0508786	descr = N_Gram_TGAAA
cnt = 16	feature = 324	correl = 0.0567535	descr = N_Gram_CGCTA
cnt = 17	feature = 453	correl = 0.0448412	descr = N_Gram_GCGTA
cnt = 18	feature = 497	correl = 0.0448412	descr = N_Gram_GGGCT
cnt = 19	feature = 339	correl = -0.0674576	descr = N_Gram_CGTAC
cnt = 20	feature = 654	correl = -0.0527772	descr = N_Gram_TTACC
cnt = 21	feature = 511	correl = 0.0501107	descr = N_Gram_GTATA
cnt = 22	feature = 322	correl = 0.0448412	descr = N_Gram_CGCCA
cnt = 23	feature = 648	correl = 0.0503771	descr = N_Gram_TGTGT
cnt = 24	feature = 508	correl = 0.0549455	descr = N_Gram_GGTGC
cnt = 25	feature = 674	correl = -0.0724834	descr = N_Gram_TTGGA
cnt = 26	feature = 219	correl = 0.0543071	descr = N_Gram_ATACA
cnt = 27	feature = 540	correl = 0.0882741	descr = N_Gram_GTTAA
cnt = 28	feature = 425	correl = 0.0724663	descr = N_Gram_GCAAT
cnt = 29	feature = 512	correl = -0.062498	descr = N_Gram_GTATC
cnt = 30	feature = 388	correl = -0.0440018	descr = N_Gram_GAAGG
cnt = 31	feature = 501	correl = 0.0448412	descr = N_Gram_GGGGT
cnt = 32	feature = 383	correl = 0.0525153	descr = N_Gram_GAAAC
cnt = 33	feature = 292	correl = 0.0834916	descr = N_Gram_CCCAC
cnt = 34	feature = 500	correl = 0.0514292	descr = N_Gram_GGGGG
cnt = 35	feature = 616	correl = 0.0454579	descr = N_Gram_TGACA
cnt = 36	feature = 301	correl = 0.0702649	descr = N_Gram_CCGGC
cnt = 37	feature = 541	correl = -0.0786822	descr = N_Gram_GTTAC
cnt = 38	feature = 483	correl = 0.134565	descr = N_Gram_GGCCT
cnt = 39	feature = 417	correl = 0.0742177	descr = N_Gram_GATGT
cnt = 40	feature = 605	correl = 0.0478472	descr = N_Gram_TCTCG
cnt = 41	feature = 285	correl = 0.0485221	descr = N_Gram_CCAGA
cnt = 42	feature = 226	correl = -0.0570998	descr = N_Gram_ATCAT
cnt = 43	feature = 416	correl = -0.0529468	descr = N_Gram_GATGC
cnt = 44	feature = 241	correl = -0.0679949	descr = N_Gram_ATTAC
cnt = 45	feature = 563	correl = -0.0521398	descr = N_Gram_TAGCC
cnt = 46	feature = 643	correl = -0.0517893	descr = N_Gram_TGTCA
cnt = 47	feature = 265	correl = 0.0467233	descr = N_Gram_CACTT
cnt = 48	feature = 546	correl = 0.0445789	descr = N_Gram_GTTGC
cnt = 49	feature = 342	correl = -0.111636	descr = N_Gram_CGTCG
cnt = 50	feature = 255	correl = 0.0829143	descr = N_Gram_CACAG
cnt = 51	feature = 390	correl = -0.0650887	descr = N_Gram_GAATA
cnt = 52	feature = 341	correl = -0.0453035	descr = N_Gram_CGTCC
cnt = 53	feature = 252	correl = 0.0899699	descr = N_Gram_CAAGG
cnt = 54	feature = 397	correl = -0.0636668	descr = N_Gram_GACCT
cnt = 55	feature = 619	correl = 0.0663225	descr = N_Gram_TGATA
cnt = 56	feature = 447	correl = -0.0767367	descr = N_Gram_GCGAC
cnt = 57	feature = 647	correl = 0.105252	descr = N_Gram_TGTGG
cnt = 58	feature = 492	correl = 0.0846977	descr = N_Gram_GGGAG
cnt = 59	feature = 538	correl = 0.046912	descr = N_Gram_GTGTA
cnt = 60	feature = 318	correl = 0.0850226	descr = N_Gram_CGAGG
cnt = 61	feature = 640	correl = 0.0682103	descr = N_Gram_TGGGT
cnt = 62	feature = 555	correl = 0.0801525	descr = N_Gram_TAAGC
cnt = 63	feature = 278	correl = -0.0659681	descr = N_Gram_CATCG
cnt = 64	feature = 386	correl = 0.116463	descr = N_Gram_GAAGA
cnt = 65	feature = 472	correl = 0.0890801	descr = N_Gram_GGAGC
cnt = 66	feature = 644	correl = 0.0728676	descr = N_Gram_TGTCC
cnt = 67	feature = 357	correl = 0.0919936	descr = N_Gram_CTCAA
cnt = 68	feature = 448	correl = 0.0442632	descr = N_Gram_GCGAG
cnt = 69	feature = 579	correl = 0.0837258	descr = N_Gram_TCCAA
cnt = 70	feature = 308	correl = -0.100045	descr = N_Gram_CCTCC
cnt = 71	feature = 496	correl = 0.0772924	descr = N_Gram_GGGCG
cnt = 72	feature = 539	correl = 0.0689761	descr = N_Gram_GTGTG
cnt = 73	feature = 440	correl = 0.0581111	descr = N_Gram_GCCGC
cnt = 74	feature = 394	correl = 0.0833145	descr = N_Gram_GACAG
cnt = 75	feature = 494	correl = 0.0514292	descr = N_Gram_GGGCA
cnt = 76	feature = 505	correl = -0.0703818	descr = N_Gram_GGTAA
cnt = 77	feature = 267	correl = 0.0541348	descr = N_Gram_CAGCC
cnt = 78	feature = 254	correl = 0.0518321	descr = N_Gram_CAATA
cnt = 79	feature = 283	correl = 0.0591166	descr = N_Gram_CCACC
cnt = 80	feature = 467	correl = 0.120026	descr = N_Gram_GGAAA
cnt = 81	feature = 312	correl = -0.077094	descr = N_Gram_CCTTC
cnt = 82	feature = 503	correl = 0.0924091	descr = N_Gram_GGGTC
cnt = 83	feature = 218	correl = -0.14867	descr = N_Gram_ATAAG
cnt = 84	feature = 413	correl = 0.0662241	descr = N_Gram_GATAT
cnt = 85	feature = 649	correl = -0.0513953	descr = N_Gram_TGTTA
cnt = 86	feature = 353	correl = 0.105131	descr = N_Gram_CTAT
cnt = 87	feature = 544	correl = -0.0652554	descr = N_Gram_GTTCT
cnt = 88	feature = 441	correl = 0.0718506	descr = N_Gram_GCCGG
cnt = 89	feature = 478	correl = 0.0893482	descr = N_Gram_GGCAT
cnt = 90	feature = 536	correl = 0.0451637	descr = N_Gram_GTGGT
cnt = 91	feature = 233	correl = -0.056193	descr = N_Gram_ATGAT
cnt = 92	feature = 305	correl = 0.10468	descr = N_Gram_CCGTG
cnt = 93	feature = 363	correl = 0.0483946	descr = N_Gram_CTCTA
cnt = 94	feature = 473	correl = -0.117252	descr = N_Gram_GGATC
cnt = 95	feature = 309	correl = 0.0600399	descr = N_Gram_CCTCG
cnt = 96	feature = 662	correl = -0.0625584	descr = N_Gram_TTCGG
cnt = 97	feature = 454	correl = -0.11341	descr = N_Gram_GCGTC
cnt = 98	feature = 529	correl = 0.0608454	descr = N_Gram_GTGAC
cnt = 99	feature = 437	correl = 0.0442898	descr = N_Gram_GCCCA
cnt = 100	feature = 599	correl = -0.0478457	descr = N_Gram_TCGGG
cnt = 101	feature = 231	correl = 0.0543425	descr = N_Gram_ATCTT
cnt = 102	feature = 207	correl = 0.117095	descr = N_Gram_AGTAA
cnt = 103	feature = 364	correl = -0.0637952	descr = N_Gram_CTCTC
cnt = 104	feature = 14	correl = -0.0472451	descr = Position_Specific_Bin_Base_3_Base_T
cnt = 105	feature = 509	correl = 0.0445121	descr = N_Gram_GGTTG
cnt = 106	feature = 396	correl = 0.0524747	descr = N_Gram_GACCG
cnt = 107	feature = 520	correl = -0.0449245	descr = N_Gram_GTCCT
cnt = 108	feature = 485	correl = 0.100021	descr = N_Gram_GGCGC
cnt = 109	feature = 136	correl = -0.124323	descr = N_Gram_AATAA
cnt = 110	feature = 407	correl = 0.0644015	descr = N_Gram_GAGGT
cnt = 111	feature = 484	correl = -0.051706	descr = N_Gram_GGCGA
cnt = 112	feature = 623	correl = 0.0894808	descr = N_Gram_TGCA
cnt = 113	feature = 690	correl = -0.0776218	descr = N_Gram_TTTTG
cnt = 114	feature = 596	correl = -0.114908	descr = N_Gram_TCGAG
cnt = 115	feature = 24	correl = 0.0724008	descr = Position_Specific_Bin_Base_9_Base_G
cnt = 116	feature = 681	correl = 0.0592949	descr = N_Gram_TTTCA
cnt = 117	feature = 574	correl = 0.0967779	descr = N_Gram_TCAGT
cnt = 118	feature = 277	correl = 0.0996108	descr = N_Gram_CATCC
cnt = 119	feature = 655	correl = -0.0481747	descr = N_Gram_TTAT
cnt = 120	feature = 547	correl = 0.0884316	descr = N_Gram_GTTGG
cnt = 121	feature = 402	correl = -0.0771727	descr = N_Gram_GACTG
cnt = 122	feature = 610	correl = -0.0558676	descr = N_Gram_TCTTG
cnt = 123	feature = 57	correl = 0.0798759	descr = Gibbs_of_Target_Sequence__Pos_12_Step_1
cnt = 124	feature = 18	correl = 0.0670435	descr = Position_Specific_Bin_Base_5_Base_G
cnt = 125	feature = 337	correl = -0.063269	descr = N_Gram_CGTA
cnt = 126	feature = 23	correl = 0.0640235	descr = Position_Specific_Bin_Base_8_Base_T
cnt = 127	feature = 603	correl = -0.0652255	descr = N_Gram_TCTCA
cnt = 128	feature = 463	correl = 0.0718363	descr = N_Gram_GCTT
cnt = 129	feature = 33	correl = -0.104083	descr = Position_Specific_Bin_Base_14_Base_A
cnt = 130	feature = 382	correl = 0.0743496	descr = N_Gram_GAAA
cnt = 131	feature = 392	correl = 0.0679545	descr = N_Gram_GACA
cnt = 132	feature = 460	correl = 0.0707826	descr = N_Gram_GCTG
cnt = 133	feature = 28	correl = -0.0890399	descr = Position_Specific_Bin_Base_12_Base_A
cnt = 134	feature = 335	correl = -0.0868439	descr = N_Gram_CGGTA
cnt = 135	feature = 580	correl = -0.147061	descr = N_Gram_TCCAG
cnt = 136	feature = 69	correl = 0.119763	descr = Fold_of_RNAi_Sequence_Pos_2
cnt = 137	feature = 52	correl = -0.0621262	descr = Gibbs_of_Target_Sequence__Pos_4_Step_1
cnt = 138	feature = 54	correl = -0.0999396	descr = Gibbs_of_Target_Sequence__Pos_6_Step_1
cnt = 139	feature = 343	correl = 0.164484	descr = N_Gram_CGTG
cnt = 140	feature = 389	correl = -0.0661732	descr = N_Gram_GAAGT
cnt = 141	feature = 606	correl = -0.102151	descr = N_Gram_TCTCT
cnt = 142	feature = 350	correl = 0.0807625	descr = N_Gram_CTA
cnt = 143	feature = 645	correl = 0.0936193	descr = N_Gram_TGTG
cnt = 144	feature = 32	correl = 0.0921578	descr = Position_Specific_Bin_Base_13_Base_C
cnt = 145	feature = 514	correl = 0.0495725	descr = N_Gram_GTCA
cnt = 146	feature = 683	correl = -0.0445568	descr = N_Gram_TTTCG
cnt = 147	feature = 61	correl = -0.100253	descr = Gibbs_of_Target_Sequence__Pos_17_Step_1
cnt = 148	feature = 160	correl = 0.0538196	descr = N_Gram_ACCG
cnt = 149	feature = 82	correl = 0.0593089	descr = Xue_Structure_Feature_C010
cnt = 150	feature = 30	correl = 0.0971044	descr = Position_Specific_Bin_Base_12_Base_G
cnt = 151	feature = 9	correl = 0.0526558	descr = Position_Specific_Bin_Base_2_Base_C
cnt = 152	feature = 291	correl = 0.063444	descr = N_Gram_CCCA
cnt = 153	feature = 466	correl = 0.0605593	descr = N_Gram_GGAA
cnt = 154	feature = 72	correl = 0.066735	descr = Fold_of_RNAi_Sequence_Pos_9
cnt = 155	feature = 450	correl = 0.0583028	descr = N_Gram_GCGG
cnt = 156	feature = 105	correl = -0.0586989	descr = Fold_of_Target_NoBeginbrace_noends_Pos_4
cnt = 157	feature = 609	correl = -0.119215	descr = N_Gram_TCTTC
cnt = 158	feature = 58	correl = -0.0816743	descr = Gibbs_of_Target_Sequence__Pos_13_Step_1
cnt = 159	feature = 280	correl = 0.0688441	descr = N_Gram_CCAA
cnt = 160	feature = 76	correl = 0.043969	descr = Fold_of_RNAi_Sequence_Pos_16
cnt = 161	feature = 334	correl = 0.147338	descr = N_Gram_CGGGC
cnt = 162	feature = 272	correl = 0.0954197	descr = N_Gram_CAGT
cnt = 163	feature = 10	correl = -0.0610749	descr = Position_Specific_Bin_Base_2_Base_G
cnt = 164	feature = 689	correl = -0.123877	descr = N_Gram_TTTTC
cnt = 165	feature = 73	correl = 0.0909172	descr = Fold_of_RNAi_Sequence_Pos_12
cnt = 166	feature = 526	correl = -0.0775986	descr = N_Gram_GTCTT
cnt = 167	feature = 11	correl = 0.0839022	descr = Position_Specific_Bin_Base_2_Base_T
cnt = 168	feature = 468	correl = 0.107474	descr = N_Gram_GGAC
cnt = 169	feature = 361	correl = -0.109807	descr = N_Gram_CTCCT
cnt = 170	feature = 67	correl = 0.115054	descr = Fold_of_RNAi_Sequence_Pos_0
cnt = 171	feature = 38	correl = -0.109084	descr = Position_Specific_Bin_Base_16_Base_A
cnt = 172	feature = 615	correl = -0.0786589	descr = N_Gram_TGAAG
cnt = 173	feature = 594	correl = -0.066013	descr = N_Gram_TCGA
cnt = 174	feature = 691	correl = -0.0834092	descr = N_Gram_TTTTT
cnt = 175	feature = 86	correl = 0.0685732	descr = Xue_Structure_Feature_G100
cnt = 176	feature = 276	correl = 0.0716209	descr = N_Gram_CATC
cnt = 177	feature = 525	correl = -0.0762125	descr = N_Gram_GTCT
cnt = 178	feature = 77	correl = -0.0642143	descr = Xue_Structure_Feature_A110
cnt = 179	feature = 375	correl = -0.0467989	descr = N_Gram_CTTG
cnt = 180	feature = 80	correl = 0.0753008	descr = Xue_Structure_Feature_C110
cnt = 181	feature = 545	correl = 0.0551173	descr = N_Gram_GTTG
cnt = 182	feature = 340	correl = -0.0797355	descr = N_Gram_CGTC
cnt = 183	feature = 248	correl = 0.128825	descr = N_Gram_CAA
cnt = 184	feature = 59	correl = -0.173148	descr = Gibbs_of_Target_Sequence__Pos_14_Step_1
cnt = 185	feature = 290	correl = 0.0472243	descr = N_Gram_CCC
cnt = 186	feature = 578	correl = -0.0816624	descr = N_Gram_TCCA
cnt = 187	feature = 641	correl = 0.0825464	descr = N_Gram_TGT
cnt = 188	feature = 527	correl = 0.13684	descr = N_Gram_GTG
cnt = 189	feature = 225	correl = -0.0683281	descr = N_Gram_ATC
cnt = 190	feature = 321	correl = 0.0681088	descr = N_Gram_CGCC
cnt = 191	feature = 313	correl = -0.0525714	descr = N_Gram_CGA
cnt = 192	feature = 612	correl = -0.0810715	descr = N_Gram_TGA
cnt = 193	feature = 66	correl = -0.0827188	descr = PF_RNAi_Fold_5'Free_Count
cnt = 194	feature = 475	correl = 0.149938	descr = N_Gram_GGC
cnt = 195	feature = 680	correl = -0.091051	descr = N_Gram_TTTC
cnt = 196	feature = 601	correl = -0.0915187	descr = N_Gram_TCT
cnt = 197	feature = 446	correl = -0.0613498	descr = N_Gram_GCG
num rows = 522
num_elements = 103356
*
optimization finished, #iter = 473
nu = 0.602082
obj = -51.115814, rho = -0.202168
nSV = 365, nBSV = 259
num rows = 57
num_elements = 11286
*
optimization finished, #iter = 38
nu = 0.538134
obj = -4.715537, rho = -0.545337
nSV = 41, nBSV = 20
*
optimization finished, #iter = 473
nu = 0.602082
obj = -51.115814, rho = -0.202168
nSV = 365, nBSV = 259
TEST = 35 AVE CORR = 0.538165
