# Supplementary material for: Improving model predictions for RNA interference activities that use support vector machine regression by combining and filtering features
Source: BMC Bioinformatics. 2007 Jun 6;8:182. doi: 10.1186/1471-2105-8-182 (PMC1906837; doi:10.1186/1471-2105-8-182)
Supplement: Additional file 6 — tr_579_cfsfilters. The features found to be useful by Correlation based Feature in training and testing the 579 dataset by cross validation, at t-test values from 0 to 90. [file 1471-2105-8-182-S6.gz › tr_579_file_38]

38
ave count = 186.6

CFS merit scores = 1.3532
CFS merit scores = 1.59912
CFS merit scores = 1.84691
CFS merit scores = 2.07252
CFS merit scores = 2.27195
CFS merit scores = 2.45211
CFS merit scores = 2.61827
CFS merit scores = 2.77241
CFS merit scores = 2.91546
CFS merit scores = 3.05145
CFS merit scores = 3.18099
CFS merit scores = 3.30534
CFS merit scores = 3.4251
CFS merit scores = 3.54073
CFS merit scores = 3.65236
CFS merit scores = 3.75789
CFS merit scores = 3.85671
CFS merit scores = 3.95126
CFS merit scores = 4.04317
CFS merit scores = 4.13078
CFS merit scores = 4.21607
CFS merit scores = 4.29958
CFS merit scores = 4.38122
CFS merit scores = 4.45887
CFS merit scores = 4.53474
CFS merit scores = 4.60834
CFS merit scores = 4.68073
CFS merit scores = 4.75079
CFS merit scores = 4.81896
CFS merit scores = 4.88533
CFS merit scores = 4.95031
CFS merit scores = 5.01213
CFS merit scores = 5.07319
CFS merit scores = 5.13245
CFS merit scores = 5.19022
CFS merit scores = 5.24585
CFS merit scores = 5.2992
CFS merit scores = 5.34915
CFS merit scores = 5.39685
CFS merit scores = 5.44264
CFS merit scores = 5.486
CFS merit scores = 5.52495
CFS merit scores = 5.56241
CFS merit scores = 5.59273
CFS merit scores = 5.6192
CFS merit scores = 5.64444
CFS merit scores = 5.66933
CFS merit scores = 5.69143
CFS merit scores = 5.7129
CFS merit scores = 5.73045
CFS merit scores = 5.74629
CFS merit scores = 5.76256
CFS merit scores = 5.77598
CFS merit scores = 5.78593
CFS merit scores = 5.7957
CFS merit scores = 5.80517
CFS merit scores = 5.81436
CFS merit scores = 5.82225
CFS merit scores = 5.82714
CFS merit scores = 5.82976
CFS merit scores = 5.83242
CFS merit scores = 5.83583
CFS merit scores = 5.83874
CFS merit scores = 5.8413
CFS merit scores = 5.84447
CFS merit scores = 5.8472
CFS merit scores = 5.84969
CFS merit scores = 5.85072
CFS merit scores = 5.85151
CFS merit scores = 5.85264
CFS merit scores = 5.85449
CFS merit scores = 5.85574
CFS merit scores = 5.85558
CFS merit scores = 5.85233
CFS merit scores = 5.84935
CFS merit scores = 5.84699
CFS merit scores = 5.84487
CFS merit scores = 5.84332
CFS merit scores = 5.84132
CFS merit scores = 5.83987
CFS merit scores = 5.83855
CFS merit scores = 5.83754
CFS merit scores = 5.83678
CFS merit scores = 5.83365
CFS merit scores = 5.83066
CFS merit scores = 5.82731
CFS merit scores = 5.82338
CFS merit scores = 5.81872
CFS merit scores = 5.81361
CFS merit scores = 5.80862
CFS merit scores = 5.80286
CFS merit scores = 5.79579
CFS merit scores = 5.78837
CFS merit scores = 5.78135
CFS merit scores = 5.77417
CFS merit scores = 5.76715
CFS merit scores = 5.76056
CFS merit scores = 5.75324
CFS merit scores = 5.74579
CFS merit scores = 5.73833
CFS merit scores = 5.73106
CFS merit scores = 5.72423
CFS merit scores = 5.71703
CFS merit scores = 5.70997
CFS merit scores = 5.70204
CFS merit scores = 5.69423
CFS merit scores = 5.68669
CFS merit scores = 5.67892
CFS merit scores = 5.67123
CFS merit scores = 5.66231
CFS merit scores = 5.65351
CFS merit scores = 5.64507
CFS merit scores = 5.63702
CFS merit scores = 5.62873
CFS merit scores = 5.62012
CFS merit scores = 5.61137
CFS merit scores = 5.60278
CFS merit scores = 5.59365
CFS merit scores = 5.58446
CFS merit scores = 5.5748
CFS merit scores = 5.56566
CFS merit scores = 5.55652
CFS merit scores = 5.54804
CFS merit scores = 5.53968
CFS merit scores = 5.53192
CFS merit scores = 5.52421
CFS merit scores = 5.51656
CFS merit scores = 5.50862
CFS merit scores = 5.50089
CFS merit scores = 5.49333
CFS merit scores = 5.48465
CFS merit scores = 5.47625
CFS merit scores = 5.46703
CFS merit scores = 5.45823
CFS merit scores = 5.44953
CFS merit scores = 5.4406
CFS merit scores = 5.43155
CFS merit scores = 5.42275
CFS merit scores = 5.41426
CFS merit scores = 5.40535
CFS merit scores = 5.39681
CFS merit scores = 5.38847
CFS merit scores = 5.37979
CFS merit scores = 5.37127
CFS merit scores = 5.36253
CFS merit scores = 5.354
CFS merit scores = 5.3457
CFS merit scores = 5.33677
CFS merit scores = 5.32788
CFS merit scores = 5.31935
CFS merit scores = 5.31086
CFS merit scores = 5.30256
CFS merit scores = 5.2945
CFS merit scores = 5.28669
CFS merit scores = 5.27858
CFS merit scores = 5.27033
CFS merit scores = 5.26241
CFS merit scores = 5.25456
CFS merit scores = 5.24683
CFS merit scores = 5.2386
CFS merit scores = 5.23049
CFS merit scores = 5.22268
CFS merit scores = 5.21503
CFS merit scores = 5.20732
CFS merit scores = 5.19983
CFS merit scores = 5.19215
CFS merit scores = 5.18463
CFS merit scores = 5.17726
CFS merit scores = 5.16999
CFS merit scores = 5.16282
CFS merit scores = 5.15571
CFS merit scores = 5.1486
CFS merit scores = 5.14143
CFS merit scores = 5.13377
CFS merit scores = 5.12594
CFS merit scores = 5.11786
CFS merit scores = 5.10991
CFS merit scores = 5.1019
CFS merit scores = 5.09384
CFS merit scores = 5.08603
CFS merit scores = 5.07819
CFS merit scores = 5.07032
CFS merit scores = 5.06246
CFS merit scores = 5.05474
CFS merit scores = 5.04681
CFS merit scores = 5.039
CFS merit scores = 5.03093
CFS merit scores = 5.02296
CFS merit scores = 5.01524
CFS merit scores = 5.00751
CFS merit scores = 4.99943
CFS merit scores = 4.99122
CFS merit scores = 4.98314
CFS merit scores = 4.97506
CFS merit scores = 4.96703
CFS merit scores = 4.95892
CFS merit scores = 4.95094
CFS merit scores = 4.94291
CFS merit scores = 4.93505
CFS merit scores = 4.92725
CFS merit scores = 4.91939
CFS merit scores = 4.91179
CFS merit scores = 4.90437
CFS merit scores = 4.89662
CFS merit scores = 4.8884
CFS merit scores = 4.88029
CFS merit scores = 4.87173
CFS merit scores = 4.8634
CFS merit scores = 4.85431
CFS merit scores = 4.84509
CFS merit scores = 4.83603
CFS merit scores = 4.82673
CFS merit scores = 4.81704
CFS merit scores = 4.80742
CFS merit scores = 4.79796
CFS merit scores = 4.78732
CFS merit scores = 4.77696
CFS merit scores = 4.76684
CFS merit scores = 4.75632
CFS merit scores = 4.74576
CFS merit scores = 4.73516
CFS merit scores = 4.72438
CFS merit scores = 4.71269
CFS merit scores = 4.70035
CFS merit scores = 4.68807
CFS merit scores = 4.67516
CFS merit scores = 4.66188
CFS merit scores = 4.64852
CFS merit scores = 4.6353
CFS merit scores = 4.6219
CFS merit scores = 4.60781
CFS merit scores = 4.59374
CFS merit scores = 4.57903
CFS merit scores = 4.56409
CFS merit scores = 4.54908
CFS merit scores = 4.53398
CFS merit scores = 4.51668
CFS merit scores = 4.49851
CFS merit scores = 4.47731
CFS merit scores = 4.45507
CFS merit scores = 4.42937
cnt = 1	feature = 56	correl = -0.353201	descr = Gibbs_of_Target_Sequence__Pos_20_Step_1
cnt = 2	feature = 54	correl = -0.179414	descr = Gibbs_of_Target_Sequence__Pos_18_Step_1
cnt = 3	feature = 541	correl = -0.0968349	descr = N_Gram_GTCTT
cnt = 4	feature = 11	correl = -0.142041	descr = Position_Specific_Bin_Base_5_Base_A
cnt = 5	feature = 394	correl = 0.101802	descr = N_Gram_GAAAG
cnt = 6	feature = 417	correl = 0.116505	descr = N_Gram_GAGTC
cnt = 7	feature = 579	correl = 0.0757763	descr = N_Gram_TATAT
cnt = 8	feature = 654	correl = 0.0767751	descr = N_Gram_TGGGT
cnt = 9	feature = 680	correl = 0.0447817	descr = N_Gram_TTCGA
cnt = 10	feature = 578	correl = 0.0449751	descr = N_Gram_TATAG
cnt = 11	feature = 392	correl = -0.0576625	descr = N_Gram_GAAAA
cnt = 12	feature = 321	correl = -0.049196	descr = N_Gram_CGACC
cnt = 13	feature = 555	correl = 0.0453462	descr = N_Gram_GTTAA
cnt = 14	feature = 407	correl = 0.0453462	descr = N_Gram_GACGG
cnt = 15	feature = 612	correl = 0.0947339	descr = N_Gram_TCGGC
cnt = 16	feature = 360	correl = 0.0631922	descr = N_Gram_CTATA
cnt = 17	feature = 616	correl = 0.0568421	descr = N_Gram_TCTAC
cnt = 18	feature = 218	correl = 0.0550219	descr = N_Gram_ATACA
cnt = 19	feature = 351	correl = 0.079212	descr = N_Gram_CGTGG
cnt = 20	feature = 659	correl = 0.0577553	descr = N_Gram_TGTAA
cnt = 21	feature = 361	correl = 0.0806231	descr = N_Gram_CTATT
cnt = 22	feature = 568	correl = -0.0463739	descr = N_Gram_TAACG
cnt = 23	feature = 545	correl = 0.0573403	descr = N_Gram_GTGCG
cnt = 24	feature = 304	correl = 0.0453462	descr = N_Gram_CCGCA
cnt = 25	feature = 255	correl = 0.0542035	descr = N_Gram_CACAG
cnt = 26	feature = 466	correl = 0.0453462	descr = N_Gram_GCGTA
cnt = 27	feature = 510	correl = 0.0453462	descr = N_Gram_GGGCT
cnt = 28	feature = 397	correl = -0.0439102	descr = N_Gram_GAAGG
cnt = 29	feature = 222	correl = 0.0718812	descr = N_Gram_ATAGT
cnt = 30	feature = 494	correl = 0.0729795	descr = N_Gram_GGCCC
cnt = 31	feature = 424	correl = -0.0556583	descr = N_Gram_GATCG
cnt = 32	feature = 538	correl = -0.0459506	descr = N_Gram_GTCGC
cnt = 33	feature = 514	correl = 0.0453462	descr = N_Gram_GGGGT
cnt = 34	feature = 313	correl = 0.0676048	descr = N_Gram_CCTCA
cnt = 35	feature = 316	correl = 0.0606705	descr = N_Gram_CCTCT
cnt = 36	feature = 434	correl = 0.0612091	descr = N_Gram_GCAAA
cnt = 37	feature = 690	correl = 0.0594649	descr = N_Gram_TTGCA
cnt = 38	feature = 322	correl = -0.0717699	descr = N_Gram_CGACG
cnt = 39	feature = 241	correl = 0.0446791	descr = N_Gram_ATTGG
cnt = 40	feature = 342	correl = 0.0869933	descr = N_Gram_CGGGA
cnt = 41	feature = 584	correl = 0.0472183	descr = N_Gram_TCAAA
cnt = 42	feature = 426	correl = -0.0500458	descr = N_Gram_GATGC
cnt = 43	feature = 309	correl = -0.0732728	descr = N_Gram_CCGGT
cnt = 44	feature = 691	correl = -0.158357	descr = N_Gram_TTGCG
cnt = 45	feature = 546	correl = 0.0580781	descr = N_Gram_GTGCT
cnt = 46	feature = 226	correl = -0.0567228	descr = N_Gram_ATCAT
cnt = 47	feature = 370	correl = 0.0718503	descr = N_Gram_CTCGG
cnt = 48	feature = 291	correl = 0.0676408	descr = N_Gram_CCATC
cnt = 49	feature = 252	correl = 0.0974183	descr = N_Gram_CAAGG
cnt = 50	feature = 527	correl = 0.0914936	descr = N_Gram_GGTTG
cnt = 51	feature = 285	correl = 0.0600075	descr = N_Gram_CCACC
cnt = 52	feature = 516	correl = 0.0780126	descr = N_Gram_GGGTA
cnt = 53	feature = 681	correl = -0.0558762	descr = N_Gram_TTCGG
cnt = 54	feature = 327	correl = -0.0446597	descr = N_Gram_CGATC
cnt = 55	feature = 512	correl = 0.0679232	descr = N_Gram_GGGGC
cnt = 56	feature = 450	correl = 0.0515042	descr = N_Gram_GCCCA
cnt = 57	feature = 353	correl = -0.0473352	descr = N_Gram_CGTTC
cnt = 58	feature = 703	correl = -0.0503227	descr = N_Gram_TTTTG
cnt = 59	feature = 228	correl = -0.0524821	descr = N_Gram_ATCCT
cnt = 60	feature = 386	correl = 0.0910274	descr = N_Gram_CTTGG
cnt = 61	feature = 382	correl = 0.0499655	descr = N_Gram_CTTCC
cnt = 62	feature = 640	correl = 0.107159	descr = N_Gram_TGCAA
cnt = 63	feature = 219	correl = -0.0501446	descr = N_Gram_ATACT
cnt = 64	feature = 224	correl = 0.0864478	descr = N_Gram_ATATA
cnt = 65	feature = 324	correl = 0.086002	descr = N_Gram_CGAGG
cnt = 66	feature = 314	correl = -0.129731	descr = N_Gram_CCTCC
cnt = 67	feature = 440	correl = -0.0721949	descr = N_Gram_GCAGA
cnt = 68	feature = 340	correl = 0.0702472	descr = N_Gram_CGGCG
cnt = 69	feature = 633	correl = 0.0801463	descr = N_Gram_TGAGT
cnt = 70	feature = 448	correl = 0.0704377	descr = N_Gram_GCCAG
cnt = 71	feature = 518	correl = -0.0529673	descr = N_Gram_GGGTT
cnt = 72	feature = 357	correl = 0.0568421	descr = N_Gram_CTACT
cnt = 73	feature = 431	correl = -0.0897428	descr = N_Gram_GATTT
cnt = 74	feature = 278	correl = -0.0611866	descr = N_Gram_CATCG
cnt = 75	feature = 574	correl = 0.0729653	descr = N_Gram_TACGA
cnt = 76	feature = 508	correl = 0.107561	descr = N_Gram_GGGCC
cnt = 77	feature = 283	correl = 0.0668142	descr = N_Gram_CCAAG
cnt = 78	feature = 484	correl = 0.0641909	descr = N_Gram_GGACG
cnt = 79	feature = 468	correl = 0.118123	descr = N_Gram_GCGTG
cnt = 80	feature = 457	correl = 0.0805039	descr = N_Gram_GCCTC
cnt = 81	feature = 505	correl = 0.10458	descr = N_Gram_GGGAG
cnt = 82	feature = 364	correl = 0.0713122	descr = N_Gram_CTCAC
cnt = 83	feature = 483	correl = 0.110261	descr = N_Gram_GGACC
cnt = 84	feature = 249	correl = 0.0635672	descr = N_Gram_CAAAG
cnt = 85	feature = 596	correl = 0.0667987	descr = N_Gram_TCCC
cnt = 86	feature = 244	correl = -0.0769311	descr = N_Gram_ATTTG
cnt = 87	feature = 563	correl = -0.0489243	descr = N_Gram_GTTGT
cnt = 88	feature = 648	correl = 0.112615	descr = N_Gram_TGGCC
cnt = 89	feature = 274	correl = 0.133118	descr = N_Gram_CAGTG
cnt = 90	feature = 649	correl = -0.0590997	descr = N_Gram_TGGCG
cnt = 91	feature = 231	correl = 0.0803255	descr = N_Gram_ATCTG
cnt = 92	feature = 267	correl = -0.0638971	descr = N_Gram_CAGAA
cnt = 93	feature = 375	correl = 0.106193	descr = N_Gram_CTGCA
cnt = 94	feature = 416	correl = 0.0589398	descr = N_Gram_GAGGT
cnt = 95	feature = 235	correl = -0.0655336	descr = N_Gram_ATGCT
cnt = 96	feature = 610	correl = -0.116423	descr = N_Gram_TCGAG
cnt = 97	feature = 661	correl = 0.0466068	descr = N_Gram_TGTCC
cnt = 98	feature = 614	correl = -0.0485637	descr = N_Gram_TCGTC
cnt = 99	feature = 270	correl = -0.138749	descr = N_Gram_CAGCT
cnt = 100	feature = 363	correl = 0.056201	descr = N_Gram_CTCAA
cnt = 101	feature = 504	correl = 0.0641909	descr = N_Gram_GGGAC
cnt = 102	feature = 501	correl = 0.125627	descr = N_Gram_GGCTT
cnt = 103	feature = 263	correl = -0.0642739	descr = N_Gram_CACGA
cnt = 104	feature = 303	correl = 0.0467344	descr = N_Gram_CCGA
cnt = 105	feature = 388	correl = 0.0457856	descr = N_Gram_CTTTA
cnt = 106	feature = 695	correl = 0.0458209	descr = N_Gram_TTGTT
cnt = 107	feature = 396	correl = 0.108301	descr = N_Gram_GAAGA
cnt = 108	feature = 580	correl = -0.0484539	descr = N_Gram_TATT
cnt = 109	feature = 391	correl = 0.0793839	descr = N_Gram_GAAA
cnt = 110	feature = 277	correl = 0.101152	descr = N_Gram_CATCC
cnt = 111	feature = 463	correl = 0.0601642	descr = N_Gram_GCGGG
cnt = 112	feature = 399	correl = -0.0466347	descr = N_Gram_GAATA
cnt = 113	feature = 350	correl = 0.106189	descr = N_Gram_CGTGC
cnt = 114	feature = 425	correl = -0.106802	descr = N_Gram_GATCT
cnt = 115	feature = 460	correl = 0.0719566	descr = N_Gram_GCGCC
cnt = 116	feature = 265	correl = 0.0541497	descr = N_Gram_CACT
cnt = 117	feature = 377	correl = 0.0594056	descr = N_Gram_CTGTG
cnt = 118	feature = 602	correl = -0.0855062	descr = N_Gram_TCCGG
cnt = 119	feature = 453	correl = 0.0589525	descr = N_Gram_GCCGC
cnt = 120	feature = 451	correl = 0.0737958	descr = N_Gram_GCCCG
cnt = 121	feature = 467	correl = -0.131884	descr = N_Gram_GCGTC
cnt = 122	feature = 24	correl = -0.0572736	descr = Position_Specific_Bin_Base_11_Base_G
cnt = 123	feature = 587	correl = 0.0993655	descr = N_Gram_TCACC
cnt = 124	feature = 207	correl = -0.154201	descr = N_Gram_AGTCT
cnt = 125	feature = 379	correl = -0.0653101	descr = N_Gram_CTTA
cnt = 126	feature = 29	correl = -0.0510556	descr = Position_Specific_Bin_Base_13_Base_A
cnt = 127	feature = 10	correl = 0.0634696	descr = Position_Specific_Bin_Base_3_Base_C
cnt = 128	feature = 390	correl = 0.104142	descr = N_Gram_CTTTG
cnt = 129	feature = 632	correl = -0.0665266	descr = N_Gram_TGAGG
cnt = 130	feature = 437	correl = 0.122173	descr = N_Gram_GCAC
cnt = 131	feature = 223	correl = 0.0476593	descr = N_Gram_ATAT
cnt = 132	feature = 473	correl = 0.0663734	descr = N_Gram_GCTGC
cnt = 133	feature = 343	correl = 0.137662	descr = N_Gram_CGGGC
cnt = 134	feature = 18	correl = 0.0645701	descr = Position_Specific_Bin_Base_7_Base_T
cnt = 135	feature = 547	correl = 0.153445	descr = N_Gram_GTGG
cnt = 136	feature = 23	correl = 0.0642312	descr = Position_Specific_Bin_Base_10_Base_T
cnt = 137	feature = 28	correl = -0.132365	descr = Position_Specific_Bin_Base_12_Base_T
cnt = 138	feature = 36	correl = -0.0603416	descr = Position_Specific_Bin_Base_17_Base_A
cnt = 139	feature = 21	correl = 0.0640465	descr = Position_Specific_Bin_Base_9_Base_G
cnt = 140	feature = 19	correl = -0.0654154	descr = Position_Specific_Bin_Base_8_Base_C
cnt = 141	feature = 69	correl = 0.0955724	descr = Fold_of_RNAi_Sequence_Pos_13
cnt = 142	feature = 8	correl = 0.0776161	descr = Position_Specific_Bin_Base_2_Base_T
cnt = 143	feature = 279	correl = 0.110125	descr = N_Gram_CATCT
cnt = 144	feature = 456	correl = 0.0968796	descr = N_Gram_GCCT
cnt = 145	feature = 80	correl = 0.0622439	descr = Xue_Structure_Feature_C010
cnt = 146	feature = 32	correl = 0.107781	descr = Position_Specific_Bin_Base_14_Base_T
cnt = 147	feature = 13	correl = 0.0708226	descr = Position_Specific_Bin_Base_5_Base_G
cnt = 148	feature = 605	correl = -0.0873015	descr = N_Gram_TCCTC
cnt = 149	feature = 105	correl = -0.0587574	descr = Fold_of_Target_NoBeginbrace_noends_Pos_8
cnt = 150	feature = 67	correl = 0.0596054	descr = Fold_of_RNAi_Sequence_Pos_11
cnt = 151	feature = 655	correl = 0.0840314	descr = N_Gram_TGGT
cnt = 152	feature = 475	correl = 0.0538052	descr = N_Gram_GCTT
cnt = 153	feature = 15	correl = 0.118233	descr = Position_Specific_Bin_Base_6_Base_C
cnt = 154	feature = 626	correl = -0.0621569	descr = N_Gram_TCTTG
cnt = 155	feature = 27	correl = 0.0717415	descr = Position_Specific_Bin_Base_12_Base_G
cnt = 156	feature = 74	correl = -0.0611569	descr = Xue_Structure_Feature_A110
cnt = 157	feature = 472	correl = 0.0703417	descr = N_Gram_GCTG
cnt = 158	feature = 31	correl = -0.104449	descr = Position_Specific_Bin_Base_14_Base_A
cnt = 159	feature = 525	correl = 0.0601741	descr = N_Gram_GGTT
cnt = 160	feature = 529	correl = 0.0524988	descr = N_Gram_GTAA
cnt = 161	feature = 30	correl = 0.107969	descr = Position_Specific_Bin_Base_13_Base_C
cnt = 162	feature = 355	correl = 0.0757138	descr = N_Gram_CTA
cnt = 163	feature = 35	correl = 0.1196	descr = Position_Specific_Bin_Base_16_Base_C
cnt = 164	feature = 47	correl = -0.0733237	descr = Gibbs_of_Target_Sequence__Pos_5_Step_1
cnt = 165	feature = 17	correl = -0.0526982	descr = Position_Specific_Bin_Base_7_Base_A
cnt = 166	feature = 481	correl = 0.0444349	descr = N_Gram_GGAAG
cnt = 167	feature = 233	correl = -0.0542312	descr = N_Gram_ATGA
cnt = 168	feature = 643	correl = -0.147022	descr = N_Gram_TGCG
cnt = 169	feature = 662	correl = 0.10002	descr = N_Gram_TGTG
cnt = 170	feature = 281	correl = 0.0727402	descr = N_Gram_CCAA
cnt = 171	feature = 272	correl = 0.131904	descr = N_Gram_CAGT
cnt = 172	feature = 683	correl = -0.212999	descr = N_Gram_TTCTC
cnt = 173	feature = 14	correl = -0.107903	descr = Position_Specific_Bin_Base_6_Base_A
cnt = 174	feature = 66	correl = 0.114137	descr = Fold_of_RNAi_Sequence_Pos_9
cnt = 175	feature = 591	correl = -0.0490921	descr = N_Gram_TCAT
cnt = 176	feature = 500	correl = 0.0539491	descr = N_Gram_GGCT
cnt = 177	feature = 72	correl = 0.0668907	descr = Fold_of_RNAi_Sequence_Pos_16
cnt = 178	feature = 38	correl = -0.0717014	descr = Position_Specific_Bin_Base_17_Base_T
cnt = 179	feature = 33	correl = 0.0550113	descr = Position_Specific_Bin_Base_15_Base_C
cnt = 180	feature = 478	correl = 0.0756026	descr = N_Gram_GGAA
cnt = 181	feature = 12	correl = 0.10338	descr = Position_Specific_Bin_Base_5_Base_C
cnt = 182	feature = 39	correl = -0.272883	descr = Position_Specific_Bin_Base_18_Base_A
cnt = 183	feature = 211	correl = -0.0483691	descr = N_Gram_AGTT
cnt = 184	feature = 308	correl = 0.121247	descr = N_Gram_CCGGG
cnt = 185	feature = 383	correl = -0.203289	descr = N_Gram_CTTCT
cnt = 186	feature = 46	correl = 0.0708243	descr = Gibbs_of_Target_Sequence__Pos_3_Step_1
cnt = 187	feature = 337	correl = 0.112002	descr = N_Gram_CGGC
cnt = 188	feature = 34	correl = -0.120144	descr = Position_Specific_Bin_Base_16_Base_A
cnt = 189	feature = 60	correl = 0.160396	descr = Fold_of_RNAi_Sequence_Pos_0
cnt = 190	feature = 389	correl = -0.0535046	descr = N_Gram_CTTTC
cnt = 191	feature = 599	correl = -0.0681458	descr = N_Gram_TCCG
cnt = 192	feature = 76	correl = 0.122089	descr = Xue_Structure_Feature_A101
cnt = 193	feature = 594	correl = -0.113573	descr = N_Gram_TCCA
cnt = 194	feature = 536	correl = -0.0829008	descr = N_Gram_GTCG
cnt = 195	feature = 511	correl = 0.0688865	descr = N_Gram_GGGG
cnt = 196	feature = 647	correl = 0.0705965	descr = N_Gram_TGGC
cnt = 197	feature = 704	correl = -0.094943	descr = N_Gram_TTTTT
cnt = 198	feature = 41	correl = 0.293721	descr = Position_Specific_Bin_Base_18_Base_G
cnt = 199	feature = 276	correl = 0.0801075	descr = N_Gram_CATC
cnt = 200	feature = 73	correl = 0.0712512	descr = Xue_Structure_Feature_A111
cnt = 201	feature = 432	correl = 0.146631	descr = N_Gram_GCA
cnt = 202	feature = 540	correl = -0.0907469	descr = N_Gram_GTCT
cnt = 203	feature = 544	correl = 0.0453464	descr = N_Gram_GTGC
cnt = 204	feature = 461	correl = 0.0705884	descr = N_Gram_GCGG
cnt = 205	feature = 53	correl = -0.106536	descr = Gibbs_of_Target_Sequence__Pos_17_Step_1
cnt = 206	feature = 419	correl = -0.0479912	descr = N_Gram_GAT
cnt = 207	feature = 292	correl = 0.0527339	descr = N_Gram_CCC
cnt = 208	feature = 70	correl = 0.0676775	descr = Fold_of_RNAi_Sequence_Pos_14
cnt = 209	feature = 254	correl = 0.0645214	descr = N_Gram_CAC
cnt = 210	feature = 79	correl = 0.0584143	descr = Xue_Structure_Feature_C011
cnt = 211	feature = 619	correl = -0.115604	descr = N_Gram_TCTCC
cnt = 212	feature = 62	correl = 0.147955	descr = Fold_of_RNAi_Sequence_Pos_2
cnt = 213	feature = 465	correl = -0.0799468	descr = N_Gram_GCGT
cnt = 214	feature = 55	correl = -0.307746	descr = Gibbs_of_Target_Sequence__Pos_19_Step_1
cnt = 215	feature = 645	correl = 0.109526	descr = N_Gram_TGG
cnt = 216	feature = 86	correl = 0.0742608	descr = Xue_Structure_Feature_G011
cnt = 217	feature = 701	correl = -0.12353	descr = N_Gram_TTTT
cnt = 218	feature = 497	correl = 0.0564006	descr = N_Gram_GGCG
cnt = 219	feature = 64	correl = 0.0485876	descr = Fold_of_RNAi_Sequence_Pos_4
cnt = 220	feature = 225	correl = -0.0561611	descr = N_Gram_ATC
cnt = 221	feature = 61	correl = 0.185591	descr = Fold_of_RNAi_Sequence_Pos_1
cnt = 222	feature = 638	correl = -0.0590736	descr = N_Gram_TGC
cnt = 223	feature = 446	correl = 0.0867499	descr = N_Gram_GCC
cnt = 224	feature = 378	correl = -0.0990588	descr = N_Gram_CTT
cnt = 225	feature = 366	correl = -0.149367	descr = N_Gram_CTCC
cnt = 226	feature = 341	correl = 0.109567	descr = N_Gram_CGGG
cnt = 227	feature = 697	correl = -0.12556	descr = N_Gram_TTTC
cnt = 228	feature = 77	correl = 0.0861776	descr = Xue_Structure_Feature_C111
cnt = 229	feature = 623	correl = -0.126918	descr = N_Gram_TCTT
cnt = 230	feature = 83	correl = 0.128216	descr = Xue_Structure_Feature_G110
cnt = 231	feature = 615	correl = -0.124099	descr = N_Gram_TCT
cnt = 232	feature = 82	correl = 0.111591	descr = Xue_Structure_Feature_G111
cnt = 233	feature = 674	correl = -0.157725	descr = N_Gram_TTC
cnt = 234	feature = 334	correl = 0.0832065	descr = N_Gram_CGG
cnt = 235	feature = 666	correl = -0.129919	descr = N_Gram_TT
cnt = 236	feature = 59	correl = -0.0780818	descr = PF_RNAi_Fold_3'Free_Count
cnt = 237	feature = 58	correl = -0.141089	descr = PF_RNAi_Fold_5'Free_Count
cnt = 238	feature = 476	correl = 0.178395	descr = N_Gram_GG
cnt = 239	feature = 81	correl = -0.111912	descr = Xue_Structure_Feature_C000
cnt = 240	feature = 57	correl = -0.188459	descr = PF_RNAi_Fold_Energy
cnt = 241	feature = 43	correl = -0.180997	descr = Gibbs_of_Target_Sequence_
num rows = 521
num_elements = 126082
*
optimization finished, #iter = 593
nu = 0.543457
obj = -42.247743, rho = -0.223944
nSV = 376, nBSV = 212
num rows = 58
num_elements = 14036
*
optimization finished, #iter = 55
nu = 0.577753
obj = -5.293398, rho = -0.526969
nSV = 46, nBSV = 20
*
optimization finished, #iter = 593
nu = 0.543457
obj = -42.247743, rho = -0.223944
nSV = 376, nBSV = 212
CFS merit scores = 1.34741
CFS merit scores = 1.58079
CFS merit scores = 1.83115
CFS merit scores = 2.06101
CFS merit scores = 2.25914
CFS merit scores = 2.43918
CFS merit scores = 2.60346
CFS merit scores = 2.75628
CFS merit scores = 2.90164
CFS merit scores = 3.03663
CFS merit scores = 3.16325
CFS merit scores = 3.28318
CFS merit scores = 3.3965
CFS merit scores = 3.50414
CFS merit scores = 3.6053
CFS merit scores = 3.70292
CFS merit scores = 3.79741
CFS merit scores = 3.88947
CFS merit scores = 3.97887
CFS merit scores = 4.06539
CFS merit scores = 4.14929
CFS merit scores = 4.23015
CFS merit scores = 4.30914
CFS merit scores = 4.38286
CFS merit scores = 4.45364
CFS merit scores = 4.52255
CFS merit scores = 4.58878
CFS merit scores = 4.64943
CFS merit scores = 4.70801
CFS merit scores = 4.76414
CFS merit scores = 4.81657
CFS merit scores = 4.86468
CFS merit scores = 4.91083
CFS merit scores = 4.95451
CFS merit scores = 4.9953
CFS merit scores = 5.03302
CFS merit scores = 5.06866
CFS merit scores = 5.10384
CFS merit scores = 5.13864
CFS merit scores = 5.17231
CFS merit scores = 5.20425
CFS merit scores = 5.23389
CFS merit scores = 5.2612
CFS merit scores = 5.28449
CFS merit scores = 5.30741
CFS merit scores = 5.32716
CFS merit scores = 5.34727
CFS merit scores = 5.36604
CFS merit scores = 5.38411
CFS merit scores = 5.40199
CFS merit scores = 5.41834
CFS merit scores = 5.43343
CFS merit scores = 5.44848
CFS merit scores = 5.45826
CFS merit scores = 5.46849
CFS merit scores = 5.47757
CFS merit scores = 5.48651
CFS merit scores = 5.49441
CFS merit scores = 5.50062
CFS merit scores = 5.50715
CFS merit scores = 5.51393
CFS merit scores = 5.5191
CFS merit scores = 5.52396
CFS merit scores = 5.52933
CFS merit scores = 5.53514
CFS merit scores = 5.54115
CFS merit scores = 5.54672
CFS merit scores = 5.55242
CFS merit scores = 5.55603
CFS merit scores = 5.55828
CFS merit scores = 5.56063
CFS merit scores = 5.56263
CFS merit scores = 5.56381
CFS merit scores = 5.5629
CFS merit scores = 5.56237
CFS merit scores = 5.56144
CFS merit scores = 5.55978
CFS merit scores = 5.5579
CFS merit scores = 5.55298
CFS merit scores = 5.54814
CFS merit scores = 5.54256
CFS merit scores = 5.53758
CFS merit scores = 5.53306
CFS merit scores = 5.52879
CFS merit scores = 5.52375
CFS merit scores = 5.51889
CFS merit scores = 5.51246
CFS merit scores = 5.50619
CFS merit scores = 5.49903
CFS merit scores = 5.49249
CFS merit scores = 5.48666
CFS merit scores = 5.48135
CFS merit scores = 5.47583
CFS merit scores = 5.47086
CFS merit scores = 5.46563
CFS merit scores = 5.46024
CFS merit scores = 5.45428
CFS merit scores = 5.44816
CFS merit scores = 5.44209
CFS merit scores = 5.43559
CFS merit scores = 5.42893
CFS merit scores = 5.42182
CFS merit scores = 5.41362
CFS merit scores = 5.40485
CFS merit scores = 5.39629
CFS merit scores = 5.38809
CFS merit scores = 5.37983
CFS merit scores = 5.37153
CFS merit scores = 5.36299
CFS merit scores = 5.35482
CFS merit scores = 5.34669
CFS merit scores = 5.33882
CFS merit scores = 5.33064
CFS merit scores = 5.32276
CFS merit scores = 5.31494
CFS merit scores = 5.30709
CFS merit scores = 5.29974
CFS merit scores = 5.29197
CFS merit scores = 5.2846
CFS merit scores = 5.27714
CFS merit scores = 5.26963
CFS merit scores = 5.26251
CFS merit scores = 5.25479
CFS merit scores = 5.24748
CFS merit scores = 5.23971
CFS merit scores = 5.23171
CFS merit scores = 5.22417
CFS merit scores = 5.21683
CFS merit scores = 5.20985
CFS merit scores = 5.20283
CFS merit scores = 5.19563
CFS merit scores = 5.18818
CFS merit scores = 5.18097
CFS merit scores = 5.1737
CFS merit scores = 5.16555
CFS merit scores = 5.15739
CFS merit scores = 5.14941
CFS merit scores = 5.14127
CFS merit scores = 5.13329
CFS merit scores = 5.12521
CFS merit scores = 5.11695
CFS merit scores = 5.10875
CFS merit scores = 5.10077
CFS merit scores = 5.09305
CFS merit scores = 5.08547
CFS merit scores = 5.07799
cnt = 1	feature = 60	correl = -0.347415	descr = Gibbs_of_Target_Sequence__Pos_20_Step_1
cnt = 2	feature = 58	correl = -0.179314	descr = Gibbs_of_Target_Sequence__Pos_18_Step_1
cnt = 3	feature = 298	correl = -0.134265	descr = N_Gram_CCAGC
cnt = 4	feature = 14	correl = 0.109627	descr = Position_Specific_Bin_Base_5_Base_C
cnt = 5	feature = 446	correl = 0.101936	descr = N_Gram_GCATC
cnt = 6	feature = 241	correl = -0.0558209	descr = N_Gram_ATGCC
cnt = 7	feature = 334	correl = -0.0498811	descr = N_Gram_CGCAG
cnt = 8	feature = 673	correl = 0.0447228	descr = N_Gram_TTCGA
cnt = 9	feature = 593	correl = 0.0452869	descr = N_Gram_TCCCA
cnt = 10	feature = 613	correl = 0.0567535	descr = N_Gram_TCTAC
cnt = 11	feature = 361	correl = 0.05408	descr = N_Gram_CGTGT
cnt = 12	feature = 235	correl = 0.0802	descr = N_Gram_ATCTG
cnt = 13	feature = 309	correl = -0.0630652	descr = N_Gram_CCCTT
cnt = 14	feature = 363	correl = 0.113754	descr = N_Gram_CGTTT
cnt = 15	feature = 426	correl = 0.0669709	descr = N_Gram_GATAT
cnt = 16	feature = 538	correl = 0.0572733	descr = N_Gram_GTGCG
cnt = 17	feature = 527	correl = 0.0452869	descr = N_Gram_GTCCG
cnt = 18	feature = 607	correl = 0.0946425	descr = N_Gram_TCGGC
cnt = 19	feature = 594	correl = 0.0523377	descr = N_Gram_TCCCG
cnt = 20	feature = 425	correl = 0.0461314	descr = N_Gram_GATAC
cnt = 21	feature = 305	correl = 0.0452869	descr = N_Gram_CCCCG
cnt = 22	feature = 508	correl = 0.0452869	descr = N_Gram_GGGGT
cnt = 23	feature = 291	correl = -0.0497754	descr = N_Gram_CATGC
cnt = 24	feature = 228	correl = 0.0717923	descr = N_Gram_ATAGT
cnt = 25	feature = 272	correl = 0.0561223	descr = N_Gram_CACGT
cnt = 26	feature = 660	correl = -0.0512407	descr = N_Gram_TGTTA
cnt = 27	feature = 541	correl = 0.138921	descr = N_Gram_GTGGC
cnt = 28	feature = 674	correl = -0.0486819	descr = N_Gram_TTCGG
cnt = 29	feature = 313	correl = 0.0710368	descr = N_Gram_CCGGC
cnt = 30	feature = 207	correl = -0.0649075	descr = N_Gram_AGGCT
cnt = 31	feature = 503	correl = 0.0968628	descr = N_Gram_GGGAC
cnt = 32	feature = 686	correl = 0.0516604	descr = N_Gram_TTGGT
cnt = 33	feature = 539	correl = 0.0978169	descr = N_Gram_GTGCT
cnt = 34	feature = 529	correl = -0.114562	descr = N_Gram_GTCGA
cnt = 35	feature = 382	correl = -0.0922983	descr = N_Gram_CTGAT
cnt = 36	feature = 324	correl = 0.0544044	descr = N_Gram_CCTGC
cnt = 37	feature = 599	correl = 0.055723	descr = N_Gram_TCCTA
cnt = 38	feature = 578	correl = -0.0563951	descr = N_Gram_TATTC
cnt = 39	feature = 647	correl = 0.0885995	descr = N_Gram_TGGGG
cnt = 40	feature = 550	correl = -0.0483207	descr = N_Gram_GTTCG
cnt = 41	feature = 231	correl = -0.0522752	descr = N_Gram_ATCAT
cnt = 42	feature = 280	correl = 0.0863731	descr = N_Gram_CAGGA
cnt = 43	feature = 353	correl = -0.0676412	descr = N_Gram_CGTAC
cnt = 44	feature = 606	correl = -0.0491937	descr = N_Gram_TCGCA
cnt = 45	feature = 375	correl = -0.11012	descr = N_Gram_CTCAT
cnt = 46	feature = 497	correl = 0.0744338	descr = N_Gram_GGCGC
cnt = 47	feature = 640	correl = 0.0892806	descr = N_Gram_TGGAG
cnt = 48	feature = 520	correl = 0.0712806	descr = N_Gram_GTAGT
cnt = 49	feature = 514	correl = 0.0652534	descr = N_Gram_GGTCA
cnt = 50	feature = 322	correl = 0.0441725	descr = N_Gram_CCTCT
cnt = 51	feature = 547	correl = 0.0890594	descr = N_Gram_GTTAA
cnt = 52	feature = 209	correl = 0.0785959	descr = N_Gram_AGGGG
cnt = 53	feature = 500	correl = 0.154835	descr = N_Gram_GGCTT
cnt = 54	feature = 460	correl = 0.0745119	descr = N_Gram_GCGAG
cnt = 55	feature = 544	correl = 0.0475785	descr = N_Gram_GTGTA
cnt = 56	feature = 512	correl = -0.058393	descr = N_Gram_GGTAA
cnt = 57	feature = 596	correl = -0.0653456	descr = N_Gram_TCCGC
cnt = 58	feature = 388	correl = -0.128542	descr = N_Gram_CTTAT
cnt = 59	feature = 525	correl = -0.0727329	descr = N_Gram_GTCCA
cnt = 60	feature = 407	correl = 0.0448195	descr = N_Gram_GACAC
cnt = 61	feature = 303	correl = 0.0570896	descr = N_Gram_CCCAA
cnt = 62	feature = 304	correl = 0.0843006	descr = N_Gram_CCCAC
cnt = 63	feature = 144	correl = 0.0641471	descr = N_Gram_AATCT
cnt = 64	feature = 487	correl = 0.0898475	descr = N_Gram_GGAGT
cnt = 65	feature = 510	correl = 0.0932736	descr = N_Gram_GGGTC
cnt = 66	feature = 574	correl = 0.0461414	descr = N_Gram_TAGGT
cnt = 67	feature = 417	correl = -0.047847	descr = N_Gram_GAGCC
cnt = 68	feature = 267	correl = 0.0639483	descr = N_Gram_CACCA
cnt = 69	feature = 632	correl = 0.0544221	descr = N_Gram_TGATA
cnt = 70	feature = 450	correl = 0.0608555	descr = N_Gram_GCCAT
cnt = 71	feature = 496	correl = 0.151082	descr = N_Gram_GGCCT
cnt = 72	feature = 283	correl = 0.132953	descr = N_Gram_CAGTG
cnt = 73	feature = 390	correl = 0.0489038	descr = N_Gram_CTTCA
cnt = 74	feature = 233	correl = -0.0491937	descr = N_Gram_ATCGC
cnt = 75	feature = 371	correl = 0.0548529	descr = N_Gram_CTATG
cnt = 76	feature = 643	correl = -0.0920186	descr = N_Gram_TGGCG
cnt = 77	feature = 285	correl = -0.0502499	descr = N_Gram_CATAC
cnt = 78	feature = 394	correl = -0.121553	descr = N_Gram_CTTGC
cnt = 79	feature = 219	correl = 0.059449	descr = N_Gram_AGTTG
cnt = 80	feature = 697	correl = -0.0963129	descr = N_Gram_TTTTG
cnt = 81	feature = 341	correl = 0.0989836	descr = N_Gram_CGGAC
cnt = 82	feature = 545	correl = 0.0698162	descr = N_Gram_GTGTG
cnt = 83	feature = 591	correl = 0.0848322	descr = N_Gram_TCCAA
cnt = 84	feature = 265	correl = 0.083765	descr = N_Gram_CACAG
cnt = 85	feature = 308	correl = 0.0710368	descr = N_Gram_CCCGG
cnt = 86	feature = 276	correl = 0.0729478	descr = N_Gram_CAGCA
cnt = 87	feature = 222	correl = -0.084211	descr = N_Gram_ATAA
cnt = 88	feature = 351	correl = -0.0566691	descr = N_Gram_CGTA
cnt = 89	feature = 644	correl = 0.117453	descr = N_Gram_TGGCT
cnt = 90	feature = 343	correl = 0.106027	descr = N_Gram_CGGCA
cnt = 91	feature = 509	correl = 0.0499342	descr = N_Gram_GGGT
cnt = 92	feature = 337	correl = 0.101752	descr = N_Gram_CGCCG
cnt = 93	feature = 437	correl = 0.130899	descr = N_Gram_GCAA
cnt = 94	feature = 615	correl = -0.0845169	descr = N_Gram_TCTCA
cnt = 95	feature = 387	correl = -0.0670185	descr = N_Gram_CTTA
cnt = 96	feature = 475	correl = 0.0810675	descr = N_Gram_GCTGG
cnt = 97	feature = 290	correl = 0.116459	descr = N_Gram_CATCT
cnt = 98	feature = 432	correl = -0.0644062	descr = N_Gram_GATT
cnt = 99	feature = 350	correl = -0.0656894	descr = N_Gram_CGGTA
cnt = 100	feature = 10	correl = 0.0854775	descr = Position_Specific_Bin_Base_3_Base_C
cnt = 101	feature = 494	correl = 0.107641	descr = N_Gram_GGCCA
cnt = 102	feature = 468	correl = -0.131911	descr = N_Gram_GCGTC
cnt = 103	feature = 244	correl = 0.0505259	descr = N_Gram_ATGT
cnt = 104	feature = 225	correl = -0.0730058	descr = N_Gram_ATACT
cnt = 105	feature = 483	correl = 0.113009	descr = N_Gram_GGACC
cnt = 106	feature = 396	correl = 0.0788654	descr = N_Gram_CTTGT
cnt = 107	feature = 292	correl = 0.0512516	descr = N_Gram_CATGG
cnt = 108	feature = 8	correl = -0.0951943	descr = Position_Specific_Bin_Base_2_Base_G
cnt = 109	feature = 340	correl = 0.0733859	descr = N_Gram_CGGA
cnt = 110	feature = 35	correl = 0.0640574	descr = Position_Specific_Bin_Base_15_Base_T
cnt = 111	feature = 18	correl = 0.118854	descr = Position_Specific_Bin_Base_6_Base_C
cnt = 112	feature = 441	correl = 0.0927742	descr = N_Gram_GCAC
cnt = 113	feature = 609	correl = -0.0513179	descr = N_Gram_TCGT
cnt = 114	feature = 23	correl = 0.0854367	descr = Position_Specific_Bin_Base_10_Base_T
cnt = 115	feature = 30	correl = 0.130178	descr = Position_Specific_Bin_Base_13_Base_C
cnt = 116	feature = 28	correl = -0.130606	descr = Position_Specific_Bin_Base_12_Base_T
cnt = 117	feature = 38	correl = -0.0595136	descr = Position_Specific_Bin_Base_17_Base_A
cnt = 118	feature = 33	correl = 0.105292	descr = Position_Specific_Bin_Base_14_Base_T
cnt = 119	feature = 13	correl = -0.117329	descr = Position_Specific_Bin_Base_5_Base_A
cnt = 120	feature = 504	correl = 0.101752	descr = N_Gram_GGGAG
cnt = 121	feature = 52	correl = 0.0508568	descr = Gibbs_of_Target_Sequence__Pos_9_Step_1
cnt = 122	feature = 526	correl = 0.0516429	descr = N_Gram_GTCCC
cnt = 123	feature = 211	correl = 0.0866538	descr = N_Gram_AGTA
cnt = 124	feature = 24	correl = -0.0876332	descr = Position_Specific_Bin_Base_11_Base_G
cnt = 125	feature = 274	correl = 0.0512262	descr = N_Gram_CAGA
cnt = 126	feature = 81	correl = 0.11074	descr = Xue_Structure_Feature_A101
cnt = 127	feature = 383	correl = 0.0959676	descr = N_Gram_CTGCA
cnt = 128	feature = 555	correl = -0.0745096	descr = N_Gram_GTTTT
cnt = 129	feature = 79	correl = -0.0483646	descr = Xue_Structure_Feature_A110
cnt = 130	feature = 619	correl = -0.0520495	descr = N_Gram_TCTGA
cnt = 131	feature = 451	correl = 0.0642394	descr = N_Gram_GCCCA
cnt = 132	feature = 691	correl = -0.078504	descr = N_Gram_TTTCC
cnt = 133	feature = 206	correl = 0.130544	descr = N_Gram_AGGCG
cnt = 134	feature = 623	correl = -0.0522128	descr = N_Gram_TCTTG
cnt = 135	feature = 505	correl = 0.11473	descr = N_Gram_GGGC
cnt = 136	feature = 492	correl = 0.083074	descr = N_Gram_GGCAT
cnt = 137	feature = 39	correl = 0.100543	descr = Position_Specific_Bin_Base_17_Base_C
cnt = 138	feature = 17	correl = -0.0974862	descr = Position_Specific_Bin_Base_6_Base_A
cnt = 139	feature = 601	correl = -0.108175	descr = N_Gram_TCCTT
cnt = 140	feature = 342	correl = 0.099732	descr = N_Gram_CGGC
cnt = 141	feature = 252	correl = -0.0893484	descr = N_Gram_ATTT
cnt = 142	feature = 645	correl = 0.120543	descr = N_Gram_TGGG
cnt = 143	feature = 105	correl = 0.126577	descr = Fold_of_Target_NoEndbrace_noends_Pos_17
cnt = 144	feature = 76	correl = 0.0789703	descr = Fold_of_RNAi_Sequence_Pos_15
cnt = 145	feature = 655	correl = 0.0744355	descr = N_Gram_TGTCC
cnt = 146	feature = 32	correl = -0.0442977	descr = Position_Specific_Bin_Base_14_Base_G
num rows = 521
num_elements = 76587
*
optimization finished, #iter = 384
nu = 0.656246
obj = -58.717471, rho = -0.186687
nSV = 376, nBSV = 306
num rows = 58
num_elements = 8526
*
optimization finished, #iter = 33
nu = 0.625254
obj = -7.095616, rho = -0.299658
nSV = 45, nBSV = 31
*
optimization finished, #iter = 384
nu = 0.656246
obj = -58.717471, rho = -0.186687
nSV = 376, nBSV = 306
CFS merit scores = 1.21227
CFS merit scores = 1.54788
CFS merit scores = 1.81547
CFS merit scores = 2.04938
CFS merit scores = 2.25095
CFS merit scores = 2.43854
CFS merit scores = 2.61009
CFS merit scores = 2.76684
CFS merit scores = 2.91287
CFS merit scores = 3.05034
CFS merit scores = 3.18004
CFS merit scores = 3.30319
CFS merit scores = 3.42185
CFS merit scores = 3.53519
CFS merit scores = 3.6444
CFS merit scores = 3.74874
CFS merit scores = 3.84979
CFS merit scores = 3.94806
CFS merit scores = 4.04307
CFS merit scores = 4.13565
CFS merit scores = 4.22556
CFS merit scores = 4.31197
CFS merit scores = 4.39384
CFS merit scores = 4.47239
CFS merit scores = 4.54885
CFS merit scores = 4.62312
CFS merit scores = 4.69408
CFS merit scores = 4.76283
CFS merit scores = 4.83
CFS merit scores = 4.89532
CFS merit scores = 4.95822
CFS merit scores = 5.01979
CFS merit scores = 5.07715
CFS merit scores = 5.12906
CFS merit scores = 5.17666
CFS merit scores = 5.22126
CFS merit scores = 5.26414
CFS merit scores = 5.30426
CFS merit scores = 5.34322
CFS merit scores = 5.38032
CFS merit scores = 5.41307
CFS merit scores = 5.44437
CFS merit scores = 5.4749
CFS merit scores = 5.50427
CFS merit scores = 5.531
CFS merit scores = 5.55604
CFS merit scores = 5.57962
CFS merit scores = 5.60196
CFS merit scores = 5.6222
CFS merit scores = 5.64171
CFS merit scores = 5.66042
CFS merit scores = 5.67698
CFS merit scores = 5.69252
CFS merit scores = 5.7066
CFS merit scores = 5.72009
CFS merit scores = 5.73371
CFS merit scores = 5.74697
CFS merit scores = 5.7597
CFS merit scores = 5.77154
CFS merit scores = 5.78324
CFS merit scores = 5.79442
CFS merit scores = 5.80499
CFS merit scores = 5.81366
CFS merit scores = 5.82142
CFS merit scores = 5.82923
CFS merit scores = 5.83758
CFS merit scores = 5.84518
CFS merit scores = 5.85254
CFS merit scores = 5.85865
CFS merit scores = 5.86334
CFS merit scores = 5.86714
CFS merit scores = 5.87039
CFS merit scores = 5.87369
CFS merit scores = 5.87733
CFS merit scores = 5.87981
CFS merit scores = 5.88056
CFS merit scores = 5.88078
CFS merit scores = 5.87974
CFS merit scores = 5.87663
CFS merit scores = 5.87319
cnt = 1	feature = 390	correl = -0.212268	descr = N_Gram_CTTCT
cnt = 2	feature = 61	correl = -0.168732	descr = Gibbs_of_Target_Sequence__Pos_18_Step_1
cnt = 3	feature = 10	correl = 0.10045	descr = Position_Specific_Bin_Base_2_Base_T
cnt = 4	feature = 647	correl = -0.0854219	descr = N_Gram_TGGCG
cnt = 5	feature = 335	correl = 0.0452153	descr = N_Gram_CGCCA
cnt = 6	feature = 674	correl = 0.0446517	descr = N_Gram_TTCGA
cnt = 7	feature = 612	correl = 0.0739016	descr = N_Gram_TCGGA
cnt = 8	feature = 671	correl = 0.073979	descr = N_Gram_TTCAA
cnt = 9	feature = 394	correl = 0.078722	descr = N_Gram_CTTGT
cnt = 10	feature = 579	correl = 0.0755747	descr = N_Gram_TATAT
cnt = 11	feature = 160	correl = 0.0629792	descr = N_Gram_ACAGG
cnt = 12	feature = 529	correl = 0.0505135	descr = N_Gram_GTATA
cnt = 13	feature = 237	correl = -0.0491935	descr = N_Gram_ATCGC
cnt = 14	feature = 609	correl = 0.0804424	descr = N_Gram_TCGAC
cnt = 15	feature = 512	correl = 0.0519346	descr = N_Gram_GGGCA
cnt = 16	feature = 399	correl = 0.0684652	descr = N_Gram_GAAAC
cnt = 17	feature = 563	correl = -0.0463753	descr = N_Gram_TAACG
cnt = 18	feature = 305	correl = 0.114852	descr = N_Gram_CCCCC
cnt = 19	feature = 357	correl = 0.0705788	descr = N_Gram_CGTGA
cnt = 20	feature = 640	correl = 0.0522607	descr = N_Gram_TGCCG
cnt = 21	feature = 291	correl = -0.0497901	descr = N_Gram_CATGC
cnt = 22	feature = 426	correl = -0.0556744	descr = N_Gram_GATCG
cnt = 23	feature = 231	correl = 0.0716851	descr = N_Gram_ATAGT
cnt = 24	feature = 527	correl = 0.0486508	descr = N_Gram_GTAAA
cnt = 25	feature = 545	correl = 0.0571925	descr = N_Gram_GTGCG
cnt = 26	feature = 631	correl = -0.0611613	descr = N_Gram_TGAGA
cnt = 27	feature = 322	correl = 0.0440555	descr = N_Gram_CCTCT
cnt = 28	feature = 209	correl = -0.0562116	descr = N_Gram_AGGCT
cnt = 29	feature = 628	correl = 0.0513395	descr = N_Gram_TGAAA
cnt = 30	feature = 441	correl = 0.0831887	descr = N_Gram_GCACT
cnt = 31	feature = 520	correl = 0.0570243	descr = N_Gram_GGGTC
cnt = 32	feature = 557	correl = 0.0450469	descr = N_Gram_GTTGC
cnt = 33	feature = 483	correl = 0.120941	descr = N_Gram_GGAAA
cnt = 34	feature = 555	correl = -0.0483674	descr = N_Gram_GTTCG
cnt = 35	feature = 244	correl = -0.0454018	descr = N_Gram_ATGCA
cnt = 36	feature = 451	correl = -0.0448584	descr = N_Gram_GCCAA
cnt = 37	feature = 286	correl = -0.0522777	descr = N_Gram_CATAT
cnt = 38	feature = 392	correl = -0.132209	descr = N_Gram_CTTGC
cnt = 39	feature = 553	correl = -0.0519099	descr = N_Gram_GTTAC
cnt = 40	feature = 468	correl = 0.0659829	descr = N_Gram_GCGGG
cnt = 41	feature = 525	correl = -0.0538694	descr = N_Gram_GGTGT
cnt = 42	feature = 351	correl = -0.0731294	descr = N_Gram_CGGTA
cnt = 43	feature = 599	correl = 0.061186	descr = N_Gram_TCCCA
cnt = 44	feature = 324	correl = 0.0669036	descr = N_Gram_CCTGC
cnt = 45	feature = 461	correl = 0.152783	descr = N_Gram_GCCTT
cnt = 46	feature = 267	correl = 0.0597923	descr = N_Gram_CACAT
cnt = 47	feature = 509	correl = 0.10652	descr = N_Gram_GGGAC
cnt = 48	feature = 308	correl = 0.0689923	descr = N_Gram_CCCGC
cnt = 49	feature = 432	correl = -0.0740815	descr = N_Gram_GATTA
cnt = 50	feature = 528	correl = 0.048611	descr = N_Gram_GTAGT
cnt = 51	feature = 659	correl = 0.106172	descr = N_Gram_TGTGG
cnt = 52	feature = 601	correl = -0.0746333	descr = N_Gram_TCCGC
cnt = 53	feature = 226	correl = -0.136112	descr = N_Gram_ATAAG
cnt = 54	feature = 265	correl = 0.0524058	descr = N_Gram_CAATA
cnt = 55	feature = 274	correl = -0.0455864	descr = N_Gram_CACTG
cnt = 56	feature = 277	correl = 0.0780894	descr = N_Gram_CAGCG
cnt = 57	feature = 473	correl = 0.0952818	descr = N_Gram_GCGTG
cnt = 58	feature = 514	correl = 0.0779741	descr = N_Gram_GGGCG
cnt = 59	feature = 353	correl = -0.0701527	descr = N_Gram_CGTAA
cnt = 60	feature = 614	correl = -0.0741793	descr = N_Gram_TCGGG
cnt = 61	feature = 504	correl = 0.061944	descr = N_Gram_GGCTC
cnt = 62	feature = 437	correl = 0.0610067	descr = N_Gram_GCAAA
cnt = 63	feature = 225	correl = -0.0440871	descr = N_Gram_ATAAC
cnt = 64	feature = 211	correl = 0.0784616	descr = N_Gram_AGGGG
cnt = 65	feature = 309	correl = 0.0515678	descr = N_Gram_CCCGG
cnt = 66	feature = 448	correl = -0.0451129	descr = N_Gram_GCATG
cnt = 67	feature = 280	correl = 0.086195	descr = N_Gram_CAGGA
cnt = 68	feature = 649	correl = 0.0761694	descr = N_Gram_TGGG
cnt = 69	feature = 578	correl = -0.0500121	descr = N_Gram_TATAC
cnt = 70	feature = 645	correl = 0.0891381	descr = N_Gram_TGGAG
cnt = 71	feature = 207	correl = 0.0453326	descr = N_Gram_AGGCC
cnt = 72	feature = 681	correl = -0.0595496	descr = N_Gram_TTGAA
cnt = 73	feature = 361	correl = -0.0474185	descr = N_Gram_CGTTC
cnt = 74	feature = 505	correl = 0.132381	descr = N_Gram_GGCTT
cnt = 75	feature = 654	correl = 0.052057	descr = N_Gram_TGGTC
cnt = 76	feature = 276	correl = 0.0547211	descr = N_Gram_CAGCC
cnt = 77	feature = 235	correl = -0.0513973	descr = N_Gram_ATCCT
cnt = 78	feature = 219	correl = 0.105505	descr = N_Gram_AGTGT
cnt = 79	feature = 281	correl = 0.0813157	descr = N_Gram_CAGGC
cnt = 80	feature = 546	correl = 0.0847198	descr = N_Gram_GTGCT
num rows = 521
num_elements = 42201
*
optimization finished, #iter = 269
nu = 0.768389
obj = -77.390755, rho = -0.171239
nSV = 420, nBSV = 383
num rows = 58
num_elements = 4698
*
optimization finished, #iter = 23
nu = 0.718278
obj = -8.927994, rho = -0.372471
nSV = 44, nBSV = 40
*
optimization finished, #iter = 269
nu = 0.768389
obj = -77.390755, rho = -0.171239
nSV = 420, nBSV = 383
CFS merit scores = 1.3671
CFS merit scores = 1.6015
CFS merit scores = 1.85002
CFS merit scores = 2.06354
CFS merit scores = 2.26336
CFS merit scores = 2.44654
CFS merit scores = 2.61494
CFS merit scores = 2.77213
CFS merit scores = 2.92069
CFS merit scores = 3.06109
CFS merit scores = 3.19298
CFS merit scores = 3.31898
CFS merit scores = 3.43821
CFS merit scores = 3.55143
CFS merit scores = 3.65946
CFS merit scores = 3.76325
CFS merit scores = 3.86125
CFS merit scores = 3.95395
CFS merit scores = 4.04376
CFS merit scores = 4.13061
CFS merit scores = 4.21491
CFS merit scores = 4.29642
CFS merit scores = 4.373
CFS merit scores = 4.44647
CFS merit scores = 4.51756
CFS merit scores = 4.58503
CFS merit scores = 4.64989
CFS merit scores = 4.712
CFS merit scores = 4.77147
CFS merit scores = 4.82642
CFS merit scores = 4.87809
CFS merit scores = 4.9237
CFS merit scores = 4.9682
CFS merit scores = 5.01195
CFS merit scores = 5.05146
CFS merit scores = 5.08862
CFS merit scores = 5.12451
CFS merit scores = 5.15818
CFS merit scores = 5.19047
CFS merit scores = 5.22136
CFS merit scores = 5.25061
CFS merit scores = 5.27688
CFS merit scores = 5.30283
CFS merit scores = 5.32417
CFS merit scores = 5.34435
CFS merit scores = 5.36452
CFS merit scores = 5.38393
CFS merit scores = 5.40181
CFS merit scores = 5.41845
CFS merit scores = 5.43538
CFS merit scores = 5.45086
CFS merit scores = 5.46644
CFS merit scores = 5.48197
CFS merit scores = 5.49717
CFS merit scores = 5.51162
CFS merit scores = 5.5231
CFS merit scores = 5.53354
CFS merit scores = 5.54083
CFS merit scores = 5.54814
CFS merit scores = 5.5561
CFS merit scores = 5.56434
CFS merit scores = 5.57142
CFS merit scores = 5.57775
CFS merit scores = 5.5841
CFS merit scores = 5.58977
CFS merit scores = 5.59244
CFS merit scores = 5.59557
CFS merit scores = 5.59784
CFS merit scores = 5.59946
CFS merit scores = 5.59979
CFS merit scores = 5.60046
CFS merit scores = 5.60102
CFS merit scores = 5.60106
CFS merit scores = 5.601
CFS merit scores = 5.60063
CFS merit scores = 5.59987
CFS merit scores = 5.59932
CFS merit scores = 5.59818
CFS merit scores = 5.59623
CFS merit scores = 5.59422
CFS merit scores = 5.58983
CFS merit scores = 5.58577
CFS merit scores = 5.58193
CFS merit scores = 5.57806
CFS merit scores = 5.57335
CFS merit scores = 5.56854
CFS merit scores = 5.56315
CFS merit scores = 5.55785
CFS merit scores = 5.55289
CFS merit scores = 5.54806
CFS merit scores = 5.54316
CFS merit scores = 5.5372
CFS merit scores = 5.5309
CFS merit scores = 5.52491
CFS merit scores = 5.51905
CFS merit scores = 5.51285
CFS merit scores = 5.50598
CFS merit scores = 5.49913
CFS merit scores = 5.49261
CFS merit scores = 5.48619
CFS merit scores = 5.48008
CFS merit scores = 5.47428
CFS merit scores = 5.46857
CFS merit scores = 5.46254
CFS merit scores = 5.45607
CFS merit scores = 5.44919
CFS merit scores = 5.44256
CFS merit scores = 5.43626
CFS merit scores = 5.42953
CFS merit scores = 5.42304
CFS merit scores = 5.41625
CFS merit scores = 5.40965
CFS merit scores = 5.40346
CFS merit scores = 5.39777
CFS merit scores = 5.39229
CFS merit scores = 5.38677
CFS merit scores = 5.38068
CFS merit scores = 5.37426
CFS merit scores = 5.36722
CFS merit scores = 5.36013
CFS merit scores = 5.35341
CFS merit scores = 5.34666
CFS merit scores = 5.34011
CFS merit scores = 5.33364
CFS merit scores = 5.32745
CFS merit scores = 5.32039
CFS merit scores = 5.31363
CFS merit scores = 5.30727
CFS merit scores = 5.30112
CFS merit scores = 5.29528
CFS merit scores = 5.289
CFS merit scores = 5.28291
CFS merit scores = 5.27664
CFS merit scores = 5.2704
CFS merit scores = 5.26431
CFS merit scores = 5.25745
CFS merit scores = 5.25036
CFS merit scores = 5.24334
CFS merit scores = 5.23642
CFS merit scores = 5.22996
CFS merit scores = 5.22339
CFS merit scores = 5.21706
CFS merit scores = 5.21024
CFS merit scores = 5.20358
CFS merit scores = 5.19676
CFS merit scores = 5.18982
CFS merit scores = 5.18317
CFS merit scores = 5.17661
CFS merit scores = 5.17014
CFS merit scores = 5.16353
CFS merit scores = 5.157
CFS merit scores = 5.15057
CFS merit scores = 5.14363
CFS merit scores = 5.13643
CFS merit scores = 5.12934
CFS merit scores = 5.12234
CFS merit scores = 5.1155
CFS merit scores = 5.10856
CFS merit scores = 5.10143
CFS merit scores = 5.09433
CFS merit scores = 5.08737
CFS merit scores = 5.08045
CFS merit scores = 5.07345
CFS merit scores = 5.06659
CFS merit scores = 5.05968
CFS merit scores = 5.05238
CFS merit scores = 5.04517
CFS merit scores = 5.03762
CFS merit scores = 5.03013
CFS merit scores = 5.02284
CFS merit scores = 5.01572
CFS merit scores = 5.00842
CFS merit scores = 5.00104
CFS merit scores = 4.99381
CFS merit scores = 4.98625
CFS merit scores = 4.97893
CFS merit scores = 4.97169
CFS merit scores = 4.96464
CFS merit scores = 4.95737
CFS merit scores = 4.95032
CFS merit scores = 4.94331
CFS merit scores = 4.93632
CFS merit scores = 4.92925
CFS merit scores = 4.92242
CFS merit scores = 4.91534
CFS merit scores = 4.90809
CFS merit scores = 4.90097
CFS merit scores = 4.89384
CFS merit scores = 4.88676
CFS merit scores = 4.8794
CFS merit scores = 4.87209
CFS merit scores = 4.86484
CFS merit scores = 4.85764
CFS merit scores = 4.85007
CFS merit scores = 4.84197
CFS merit scores = 4.83408
CFS merit scores = 4.82618
CFS merit scores = 4.81844
CFS merit scores = 4.81075
CFS merit scores = 4.8023
CFS merit scores = 4.79371
CFS merit scores = 4.78507
CFS merit scores = 4.77559
CFS merit scores = 4.76578
CFS merit scores = 4.75596
CFS merit scores = 4.74594
CFS merit scores = 4.73576
CFS merit scores = 4.72556
CFS merit scores = 4.71428
CFS merit scores = 4.70322
CFS merit scores = 4.69243
CFS merit scores = 4.68145
CFS merit scores = 4.67045
CFS merit scores = 4.65794
CFS merit scores = 4.64418
CFS merit scores = 4.63069
CFS merit scores = 4.61688
CFS merit scores = 4.60156
CFS merit scores = 4.58437
CFS merit scores = 4.56516
CFS merit scores = 4.54544
cnt = 1	feature = 59	correl = -0.367104	descr = Gibbs_of_Target_Sequence__Pos_20_Step_1
cnt = 2	feature = 57	correl = -0.185372	descr = Gibbs_of_Target_Sequence__Pos_18_Step_1
cnt = 3	feature = 276	correl = -0.138667	descr = N_Gram_CAGCT
cnt = 4	feature = 343	correl = 0.0639507	descr = N_Gram_CGGAA
cnt = 5	feature = 623	correl = 0.056568	descr = N_Gram_TCTAC
cnt = 6	feature = 265	correl = -0.0510587	descr = N_Gram_CACCC
cnt = 7	feature = 209	correl = 0.0592888	descr = N_Gram_AGTCA
cnt = 8	feature = 619	correl = 0.0944683	descr = N_Gram_TCGGC
cnt = 9	feature = 363	correl = 0.0789734	descr = N_Gram_CGTGG
cnt = 10	feature = 606	correl = 0.0522095	descr = N_Gram_TCCCG
cnt = 11	feature = 511	correl = 0.0518583	descr = N_Gram_GGGCA
cnt = 12	feature = 361	correl = 0.0705217	descr = N_Gram_CGTGA
cnt = 13	feature = 292	correl = 0.0516743	descr = N_Gram_CCAAT
cnt = 14	feature = 382	correl = 0.0456416	descr = N_Gram_CTGAC
cnt = 15	feature = 334	correl = 0.0569573	descr = N_Gram_CGAGG
cnt = 16	feature = 604	correl = 0.0611067	descr = N_Gram_TCCCA
cnt = 17	feature = 425	correl = 0.0459803	descr = N_Gram_GATAC
cnt = 18	feature = 305	correl = 0.114781	descr = N_Gram_CCCCC
cnt = 19	feature = 649	correl = 0.0522095	descr = N_Gram_TGCCG
cnt = 20	feature = 226	correl = 0.0963392	descr = N_Gram_ATATA
cnt = 21	feature = 514	correl = 0.0451664	descr = N_Gram_GGGCT
cnt = 22	feature = 498	correl = 0.0891817	descr = N_Gram_GGCCC
cnt = 23	feature = 555	correl = 0.0473666	descr = N_Gram_GTGTA
cnt = 24	feature = 697	correl = 0.0784451	descr = N_Gram_TTGCA
cnt = 25	feature = 279	correl = 0.04669	descr = N_Gram_CAGGG
cnt = 26	feature = 449	correl = -0.0451669	descr = N_Gram_GCATG
cnt = 27	feature = 231	correl = -0.096687	descr = N_Gram_ATCGG
cnt = 28	feature = 525	correl = -0.0686245	descr = N_Gram_GGTAA
cnt = 29	feature = 583	correl = -0.0443184	descr = N_Gram_TAGAT
cnt = 30	feature = 244	correl = -0.068687	descr = N_Gram_ATTAC
cnt = 31	feature = 643	correl = -0.0487993	descr = N_Gram_TGATC
cnt = 32	feature = 394	correl = 0.0495909	descr = N_Gram_CTTCC
cnt = 33	feature = 314	correl = 0.0451664	descr = N_Gram_CCGCA
cnt = 34	feature = 291	correl = 0.0650369	descr = N_Gram_CCAAG
cnt = 35	feature = 416	correl = -0.103688	descr = N_Gram_GACGT
cnt = 36	feature = 472	correl = -0.150363	descr = N_Gram_GCGTC
cnt = 37	feature = 527	correl = 0.0773543	descr = N_Gram_GGTCA
cnt = 38	feature = 228	correl = -0.0524788	descr = N_Gram_ATCAT
cnt = 39	feature = 225	correl = 0.0469528	descr = N_Gram_ATAGC
cnt = 40	feature = 222	correl = 0.054751	descr = N_Gram_ATACA
cnt = 41	feature = 274	correl = 0.0546265	descr = N_Gram_CAGCC
cnt = 42	feature = 503	correl = 0.0916557	descr = N_Gram_GGCGG
cnt = 43	feature = 309	correl = 0.0689214	descr = N_Gram_CCCGC
cnt = 44	feature = 601	correl = 0.105701	descr = N_Gram_TCCAA
cnt = 45	feature = 441	correl = 0.0743071	descr = N_Gram_GCACT
cnt = 46	feature = 321	correl = 0.0555615	descr = N_Gram_CCTAT
cnt = 47	feature = 445	correl = 0.0646277	descr = N_Gram_GCAGG
cnt = 48	feature = 267	correl = 0.0875162	descr = N_Gram_CACCT
cnt = 49	feature = 563	correl = 0.0449729	descr = N_Gram_GTTGC
cnt = 50	feature = 337	correl = -0.0585454	descr = N_Gram_CGATC
cnt = 51	feature = 383	correl = -0.0769531	descr = N_Gram_CTGAT
cnt = 52	feature = 322	correl = 0.0672847	descr = N_Gram_CCTCA
cnt = 53	feature = 536	correl = -0.0557263	descr = N_Gram_GTCAA
cnt = 54	feature = 681	correl = -0.103736	descr = N_Gram_TTATA
cnt = 55	feature = 417	correl = 0.0966337	descr = N_Gram_GACTA
cnt = 56	feature = 605	correl = 0.0526773	descr = N_Gram_TCCCC
cnt = 57	feature = 529	correl = 0.0553621	descr = N_Gram_GGTGC
cnt = 58	feature = 426	correl = 0.0508805	descr = N_Gram_GATAT
cnt = 59	feature = 662	correl = 0.0532989	descr = N_Gram_TGGGA
cnt = 60	feature = 324	correl = 0.0885261	descr = N_Gram_CCTCG
cnt = 61	feature = 399	correl = 0.0845057	descr = N_Gram_CTTGG
cnt = 62	feature = 468	correl = 0.0545127	descr = N_Gram_GCGGA
cnt = 63	feature = 255	correl = 0.0533561	descr = N_Gram_CAAAG
cnt = 64	feature = 364	correl = 0.0538781	descr = N_Gram_CGTGT
cnt = 65	feature = 500	correl = 0.141104	descr = N_Gram_GGCCT
cnt = 66	feature = 303	correl = 0.0840852	descr = N_Gram_CCCAC
cnt = 67	feature = 335	correl = -0.0778092	descr = N_Gram_CGAGT
cnt = 68	feature = 647	correl = 0.0863688	descr = N_Gram_TGCAC
cnt = 69	feature = 674	correl = 0.0508267	descr = N_Gram_TGTGT
cnt = 70	feature = 278	correl = 0.0860635	descr = N_Gram_CAGGA
cnt = 71	feature = 476	correl = 0.0807637	descr = N_Gram_GCTGG
cnt = 72	feature = 466	correl = 0.0457616	descr = N_Gram_GCGCC
cnt = 73	feature = 432	correl = -0.0702334	descr = N_Gram_GATTA
cnt = 74	feature = 241	correl = -0.049051	descr = N_Gram_ATGCT
cnt = 75	feature = 211	correl = -0.143414	descr = N_Gram_AGTCT
cnt = 76	feature = 281	correl = 0.132618	descr = N_Gram_CAGTG
cnt = 77	feature = 437	correl = 0.105457	descr = N_Gram_GCAA
cnt = 78	feature = 207	correl = 0.0447335	descr = N_Gram_AGTA
cnt = 79	feature = 375	correl = -0.0945249	descr = N_Gram_CTCAT
cnt = 80	feature = 508	correl = 0.0966337	descr = N_Gram_GGGAC
cnt = 81	feature = 235	correl = 0.0601557	descr = N_Gram_ATCTT
cnt = 82	feature = 512	correl = 0.112904	descr = N_Gram_GGGCC
cnt = 83	feature = 388	correl = 0.0587143	descr = N_Gram_CTGTG
cnt = 84	feature = 404	correl = 0.104044	descr = N_Gram_GAAGA
cnt = 85	feature = 501	correl = -0.0516841	descr = N_Gram_GGCGA
cnt = 86	feature = 631	correl = -0.12351	descr = N_Gram_TCTTA
cnt = 87	feature = 407	correl = 0.0643379	descr = N_Gram_GACA
cnt = 88	feature = 539	correl = 0.0514266	descr = N_Gram_GTCCC
cnt = 89	feature = 505	correl = 0.154507	descr = N_Gram_GGCTT
cnt = 90	feature = 553	correl = 0.0751006	descr = N_Gram_GTGGT
cnt = 91	feature = 219	correl = -0.116476	descr = N_Gram_ATAA
cnt = 92	feature = 313	correl = 0.0463148	descr = N_Gram_CCGA
cnt = 93	feature = 593	correl = 0.106025	descr = N_Gram_TCACC
cnt = 94	feature = 516	correl = 0.0676026	descr = N_Gram_GGGGC
cnt = 95	feature = 13	correl = -0.106593	descr = Position_Specific_Bin_Base_5_Base_A
cnt = 96	feature = 285	correl = -0.0644924	descr = N_Gram_CATCG
cnt = 97	feature = 160	correl = -0.0460672	descr = N_Gram_ACCC
cnt = 98	feature = 393	correl = 0.0534301	descr = N_Gram_CTTCA
cnt = 99	feature = 541	correl = -0.139915	descr = N_Gram_GTCGA
cnt = 100	feature = 386	correl = 0.0566061	descr = N_Gram_CTGGA
cnt = 101	feature = 340	correl = 0.0843153	descr = N_Gram_CGCCG
cnt = 102	feature = 557	correl = 0.0531905	descr = N_Gram_GTGTT
cnt = 103	feature = 461	correl = 0.0617979	descr = N_Gram_GCCTC
cnt = 104	feature = 290	correl = 0.0681048	descr = N_Gram_CCAAA
cnt = 105	feature = 648	correl = 0.0642018	descr = N_Gram_TGCAG
cnt = 106	feature = 576	correl = -0.0591623	descr = N_Gram_TAATC
cnt = 107	feature = 23	correl = 0.0709762	descr = Position_Specific_Bin_Base_10_Base_T
cnt = 108	feature = 494	correl = 0.0538293	descr = N_Gram_GGCAG
cnt = 109	feature = 350	correl = 0.107818	descr = N_Gram_CGGGA
cnt = 110	feature = 661	correl = 0.10714	descr = N_Gram_TGGG
cnt = 111	feature = 580	correl = -0.0585988	descr = N_Gram_TACTT
cnt = 112	feature = 478	correl = 0.0533238	descr = N_Gram_GCTTG
cnt = 113	feature = 24	correl = -0.0757129	descr = Position_Specific_Bin_Base_11_Base_G
cnt = 114	feature = 286	correl = 0.120957	descr = N_Gram_CATCT
cnt = 115	feature = 609	correl = -0.0960283	descr = N_Gram_TCCGG
cnt = 116	feature = 391	correl = -0.118168	descr = N_Gram_CTTAT
cnt = 117	feature = 654	correl = 0.0567346	descr = N_Gram_TGCTC
cnt = 118	feature = 641	correl = -0.0446915	descr = N_Gram_TGAGG
cnt = 119	feature = 36	correl = -0.0487017	descr = Position_Specific_Bin_Base_17_Base_A
cnt = 120	feature = 284	correl = 0.112201	descr = N_Gram_CATCC
cnt = 121	feature = 10	correl = 0.0477601	descr = Position_Specific_Bin_Base_3_Base_C
cnt = 122	feature = 304	correl = 0.0702682	descr = N_Gram_CCCC
cnt = 123	feature = 612	correl = -0.0616462	descr = N_Gram_TCCTC
cnt = 124	feature = 446	correl = 0.0504378	descr = N_Gram_GCAGT
cnt = 125	feature = 644	correl = -0.129911	descr = N_Gram_TGATT
cnt = 126	feature = 485	correl = 0.121515	descr = N_Gram_GGACC
cnt = 127	feature = 497	correl = 0.095666	descr = N_Gram_GGCCA
cnt = 128	feature = 457	correl = 0.0468005	descr = N_Gram_GCCGC
cnt = 129	feature = 424	correl = 0.062157	descr = N_Gram_GATA
cnt = 130	feature = 473	correl = 0.0951915	descr = N_Gram_GCGTG
cnt = 131	feature = 32	correl = 0.0841844	descr = Position_Specific_Bin_Base_14_Base_T
cnt = 132	feature = 273	correl = 0.101061	descr = N_Gram_CAGCA
cnt = 133	feature = 545	correl = -0.0769329	descr = N_Gram_GTCTT
cnt = 134	feature = 52	correl = -0.07153	descr = Gibbs_of_Target_Sequence__Pos_8_Step_1
cnt = 135	feature = 547	correl = 0.0581457	descr = N_Gram_GTGA
cnt = 136	feature = 76	correl = 0.0725677	descr = Xue_Structure_Feature_A111
cnt = 137	feature = 28	correl = -0.123833	descr = Position_Specific_Bin_Base_12_Base_T
cnt = 138	feature = 308	correl = 0.0864573	descr = N_Gram_CCCG
cnt = 139	feature = 77	correl = -0.0568313	descr = Xue_Structure_Feature_A110
cnt = 140	feature = 616	correl = -0.11223	descr = N_Gram_TCGAG
cnt = 141	feature = 660	correl = 0.147824	descr = N_Gram_TGGCT
cnt = 142	feature = 18	correl = -0.0643624	descr = Position_Specific_Bin_Base_8_Base_C
cnt = 143	feature = 11	correl = -0.0714538	descr = Position_Specific_Bin_Base_4_Base_A
cnt = 144	feature = 509	correl = 0.105736	descr = N_Gram_GGGAG
cnt = 145	feature = 475	correl = 0.0630263	descr = N_Gram_GCTG
cnt = 146	feature = 8	correl = -0.0766174	descr = Position_Specific_Bin_Base_2_Base_G
cnt = 147	feature = 413	correl = -0.0782646	descr = N_Gram_GACG
cnt = 148	feature = 440	correl = 0.079112	descr = N_Gram_GCAC
cnt = 149	feature = 39	correl = -0.0753907	descr = Position_Specific_Bin_Base_17_Base_T
cnt = 150	feature = 33	correl = -0.134412	descr = Position_Specific_Bin_Base_16_Base_A
cnt = 151	feature = 327	correl = -0.0743195	descr = N_Gram_CCTTC
cnt = 152	feature = 351	correl = 0.135189	descr = N_Gram_CGGGC
cnt = 153	feature = 483	correl = 0.0576938	descr = N_Gram_GGAAG
cnt = 154	feature = 272	correl = 0.0498107	descr = N_Gram_CAGA
cnt = 155	feature = 69	correl = 0.0960731	descr = Fold_of_RNAi_Sequence_Pos_9
cnt = 156	feature = 592	correl = 0.0492018	descr = N_Gram_TCAC
cnt = 157	feature = 467	correl = 0.0832831	descr = N_Gram_GCGG
cnt = 158	feature = 706	correl = -0.0577922	descr = N_Gram_TTTG
cnt = 159	feature = 579	correl = -0.0643994	descr = N_Gram_TACT
cnt = 160	feature = 233	correl = -0.0544241	descr = N_Gram_ATCTC
cnt = 161	feature = 615	correl = -0.0990083	descr = N_Gram_TCGA
cnt = 162	feature = 14	correl = 0.0729509	descr = Position_Specific_Bin_Base_5_Base_C
cnt = 163	feature = 17	correl = 0.114787	descr = Position_Specific_Bin_Base_6_Base_C
cnt = 164	feature = 683	correl = 0.0818895	descr = N_Gram_TTCA
cnt = 165	feature = 690	correl = -0.201791	descr = N_Gram_TTCTC
cnt = 166	feature = 73	correl = 0.0679381	descr = Fold_of_RNAi_Sequence_Pos_14
cnt = 167	feature = 460	correl = 0.107	descr = N_Gram_GCCT
cnt = 168	feature = 342	correl = 0.0758056	descr = N_Gram_CGGA
cnt = 169	feature = 602	correl = -0.146788	descr = N_Gram_TCCAG
cnt = 170	feature = 35	correl = 0.0606741	descr = Position_Specific_Bin_Base_16_Base_G
cnt = 171	feature = 40	correl = -0.282118	descr = Position_Specific_Bin_Base_18_Base_A
cnt = 172	feature = 390	correl = -0.0658128	descr = N_Gram_CTTA
cnt = 173	feature = 79	correl = 0.1176	descr = Xue_Structure_Feature_A101
cnt = 174	feature = 645	correl = 0.0990614	descr = N_Gram_TGCA
cnt = 175	feature = 54	correl = -0.105255	descr = Gibbs_of_Target_Sequence__Pos_13_Step_1
cnt = 176	feature = 477	correl = 0.0685135	descr = N_Gram_GCTT
cnt = 177	feature = 105	correl = 0.12693	descr = Fold_of_Target_NoEndbrace_noends_Pos_17
cnt = 178	feature = 357	correl = -0.111191	descr = N_Gram_CGTC
cnt = 179	feature = 34	correl = 0.119192	descr = Position_Specific_Bin_Base_16_Base_C
cnt = 180	feature = 544	correl = -0.0836642	descr = N_Gram_GTCT
cnt = 181	feature = 51	correl = -0.168329	descr = Gibbs_of_Target_Sequence__Pos_7_Step_1
cnt = 182	feature = 280	correl = 0.108386	descr = N_Gram_CAGT
cnt = 183	feature = 504	correl = 0.0809913	descr = N_Gram_GGCT
cnt = 184	feature = 603	correl = 0.0731655	descr = N_Gram_TCCC
cnt = 185	feature = 451	correl = 0.060614	descr = N_Gram_GCCA
cnt = 186	feature = 82	correl = 0.0473888	descr = Xue_Structure_Feature_C100
cnt = 187	feature = 136	correl = -0.098047	descr = N_Gram_AAGT
cnt = 188	feature = 594	correl = 0.0786009	descr = N_Gram_TCAG
cnt = 189	feature = 711	correl = -0.131475	descr = N_Gram_TTTTT
cnt = 190	feature = 67	correl = 0.0539575	descr = Fold_of_RNAi_Sequence_Pos_4
cnt = 191	feature = 456	correl = 0.0470482	descr = N_Gram_GCCG
cnt = 192	feature = 613	correl = -0.102608	descr = N_Gram_TCCTT
cnt = 193	feature = 481	correl = 0.0533468	descr = N_Gram_GGAA
cnt = 194	feature = 396	correl = -0.0464044	descr = N_Gram_CTTG
cnt = 195	feature = 540	correl = -0.104129	descr = N_Gram_GTCG
cnt = 196	feature = 58	correl = -0.307672	descr = Gibbs_of_Target_Sequence__Pos_19_Step_1
cnt = 197	feature = 283	correl = 0.0920225	descr = N_Gram_CATC
cnt = 198	feature = 72	correl = 0.108104	descr = Fold_of_RNAi_Sequence_Pos_13
cnt = 199	feature = 252	correl = 0.124289	descr = N_Gram_CAA
cnt = 200	feature = 208	correl = -0.100917	descr = N_Gram_AGTC
cnt = 201	feature = 64	correl = 0.200631	descr = Fold_of_RNAi_Sequence_Pos_1
cnt = 202	feature = 691	correl = -0.102603	descr = N_Gram_TTCTT
cnt = 203	feature = 510	correl = 0.133195	descr = N_Gram_GGGC
cnt = 204	feature = 626	correl = -0.0982027	descr = N_Gram_TCTCC
cnt = 205	feature = 338	correl = 0.0569033	descr = N_Gram_CGCC
cnt = 206	feature = 655	correl = 0.0828624	descr = N_Gram_TGG
cnt = 207	feature = 590	correl = 0.0486757	descr = N_Gram_TCA
cnt = 208	feature = 81	correl = 0.090842	descr = Xue_Structure_Feature_C110
cnt = 209	feature = 703	correl = -0.0952573	descr = N_Gram_TTTC
cnt = 210	feature = 546	correl = 0.18024	descr = N_Gram_GTG
cnt = 211	feature = 496	correl = 0.177325	descr = N_Gram_GGCC
cnt = 212	feature = 80	correl = 0.109024	descr = Xue_Structure_Feature_C111
cnt = 213	feature = 392	correl = -0.102172	descr = N_Gram_CTTC
cnt = 214	feature = 463	correl = -0.0518636	descr = N_Gram_GCG
cnt = 215	feature = 599	correl = -0.0864073	descr = N_Gram_TCC
cnt = 216	feature = 341	correl = 0.0824102	descr = N_Gram_CGG
cnt = 217	feature = 61	correl = -0.154267	descr = PF_RNAi_Fold_5'Free_Count
cnt = 218	feature = 450	correl = 0.105854	descr = N_Gram_GCC
cnt = 219	feature = 492	correl = 0.162124	descr = N_Gram_GGC
cnt = 220	feature = 60	correl = -0.196859	descr = PF_RNAi_Fold_Energy
cnt = 221	feature = 86	correl = -0.102472	descr = Xue_Structure_Feature_C000
num rows = 521
num_elements = 115662
*
optimization finished, #iter = 513
nu = 0.573398
obj = -48.016822, rho = -0.191492
nSV = 365, nBSV = 238
num rows = 58
num_elements = 12876
*
optimization finished, #iter = 44
nu = 0.527704
obj = -5.477374, rho = -0.377616
nSV = 41, nBSV = 19
*
optimization finished, #iter = 513
nu = 0.573398
obj = -48.016822, rho = -0.191492
nSV = 365, nBSV = 238
CFS merit scores = 1.35103
CFS merit scores = 1.60969
CFS merit scores = 1.84305
CFS merit scores = 2.06337
CFS merit scores = 2.26255
CFS merit scores = 2.44343
CFS merit scores = 2.6097
CFS merit scores = 2.76446
CFS merit scores = 2.9097
CFS merit scores = 3.04718
CFS merit scores = 3.17784
CFS merit scores = 3.30166
CFS merit scores = 3.41834
CFS merit scores = 3.53095
CFS merit scores = 3.6398
CFS merit scores = 3.74459
cnt = 1	feature = 57	correl = -0.351026	descr = Gibbs_of_Target_Sequence__Pos_20_Step_1
cnt = 2	feature = 44	correl = 0.234174	descr = Gibbs_of_Target_Sequence__Pos_1_Step_1
cnt = 3	feature = 351	correl = 0.0901555	descr = N_Gram_CGGGA
cnt = 4	feature = 683	correl = 0.0526279	descr = N_Gram_TTAGC
cnt = 5	feature = 512	correl = -0.0612784	descr = N_Gram_GGCGA
cnt = 6	feature = 703	correl = 0.0589592	descr = N_Gram_TTGCA
cnt = 7	feature = 441	correl = 0.0542832	descr = N_Gram_GATGT
cnt = 8	feature = 450	correl = 0.072894	descr = N_Gram_GCAAT
cnt = 9	feature = 505	correl = -0.0572984	descr = N_Gram_GGCAC
cnt = 10	feature = 425	correl = -0.0479501	descr = N_Gram_GAGCC
cnt = 11	feature = 390	correl = 0.055997	descr = N_Gram_CTGGG
cnt = 12	feature = 255	correl = 0.0492396	descr = N_Gram_CAAGC
cnt = 13	feature = 160	correl = -0.0590697	descr = N_Gram_ACGAC
cnt = 14	feature = 228	correl = -0.0492157	descr = N_Gram_ATCGC
cnt = 15	feature = 692	correl = 0.0445382	descr = N_Gram_TTCGA
cnt = 16	feature = 375	correl = 0.0861629	descr = N_Gram_CTATT
num rows = 521
num_elements = 8857
*
optimization finished, #iter = 215
nu = 0.810887
obj = -86.783359, rho = -0.260110
nSV = 426, nBSV = 419
num rows = 58
num_elements = 986
*
optimization finished, #iter = 25
nu = 0.814472
obj = -9.824369, rho = -0.364788
nSV = 49, nBSV = 46
*
optimization finished, #iter = 215
nu = 0.810887
obj = -86.783359, rho = -0.260110
nSV = 426, nBSV = 419
CFS merit scores = 1.22163
CFS merit scores = 1.55718
CFS merit scores = 1.82212
CFS merit scores = 2.05732
CFS merit scores = 2.26063
CFS merit scores = 2.4391
CFS merit scores = 2.60582
CFS merit scores = 2.7629
CFS merit scores = 2.91195
CFS merit scores = 3.04843
CFS merit scores = 3.17608
CFS merit scores = 3.29803
CFS merit scores = 3.41097
CFS merit scores = 3.51966
CFS merit scores = 3.62483
CFS merit scores = 3.72695
CFS merit scores = 3.82523
CFS merit scores = 3.91886
CFS merit scores = 4.01007
CFS merit scores = 4.0985
CFS merit scores = 4.18408
CFS merit scores = 4.26628
CFS merit scores = 4.34644
CFS merit scores = 4.4243
CFS merit scores = 4.4999
CFS merit scores = 4.57339
CFS merit scores = 4.64501
CFS merit scores = 4.71457
CFS merit scores = 4.78112
CFS merit scores = 4.84473
CFS merit scores = 4.9049
CFS merit scores = 4.96354
CFS merit scores = 5.01955
CFS merit scores = 5.07412
CFS merit scores = 5.12644
CFS merit scores = 5.17661
CFS merit scores = 5.22602
CFS merit scores = 5.27193
CFS merit scores = 5.31535
CFS merit scores = 5.35494
CFS merit scores = 5.39002
CFS merit scores = 5.41828
CFS merit scores = 5.44623
CFS merit scores = 5.4714
CFS merit scores = 5.49655
CFS merit scores = 5.52103
CFS merit scores = 5.54107
CFS merit scores = 5.55943
CFS merit scores = 5.57755
CFS merit scores = 5.59484
CFS merit scores = 5.61159
CFS merit scores = 5.62673
CFS merit scores = 5.6401
CFS merit scores = 5.65276
CFS merit scores = 5.66478
CFS merit scores = 5.67679
CFS merit scores = 5.68883
CFS merit scores = 5.696
CFS merit scores = 5.69889
CFS merit scores = 5.7023
CFS merit scores = 5.70405
CFS merit scores = 5.70648
CFS merit scores = 5.7101
CFS merit scores = 5.71424
CFS merit scores = 5.71805
CFS merit scores = 5.72126
CFS merit scores = 5.72318
CFS merit scores = 5.72584
CFS merit scores = 5.72768
CFS merit scores = 5.72792
CFS merit scores = 5.72844
CFS merit scores = 5.72746
CFS merit scores = 5.72595
CFS merit scores = 5.72388
CFS merit scores = 5.72204
CFS merit scores = 5.71985
CFS merit scores = 5.71748
CFS merit scores = 5.71516
CFS merit scores = 5.71335
CFS merit scores = 5.71009
CFS merit scores = 5.70678
CFS merit scores = 5.70358
CFS merit scores = 5.7
CFS merit scores = 5.697
CFS merit scores = 5.6943
CFS merit scores = 5.69085
CFS merit scores = 5.68602
CFS merit scores = 5.68108
CFS merit scores = 5.67575
CFS merit scores = 5.67109
CFS merit scores = 5.66689
CFS merit scores = 5.66087
CFS merit scores = 5.65374
CFS merit scores = 5.64709
CFS merit scores = 5.64049
CFS merit scores = 5.63324
CFS merit scores = 5.62647
CFS merit scores = 5.61951
CFS merit scores = 5.61258
CFS merit scores = 5.60605
CFS merit scores = 5.59891
CFS merit scores = 5.59142
CFS merit scores = 5.58284
CFS merit scores = 5.57455
CFS merit scores = 5.56592
CFS merit scores = 5.55743
CFS merit scores = 5.54955
CFS merit scores = 5.54034
CFS merit scores = 5.53043
CFS merit scores = 5.52044
CFS merit scores = 5.51086
CFS merit scores = 5.49966
CFS merit scores = 5.48927
CFS merit scores = 5.47835
CFS merit scores = 5.46809
CFS merit scores = 5.45758
CFS merit scores = 5.44738
CFS merit scores = 5.43689
CFS merit scores = 5.42615
CFS merit scores = 5.41529
CFS merit scores = 5.40478
CFS merit scores = 5.39433
CFS merit scores = 5.384
CFS merit scores = 5.37308
CFS merit scores = 5.36271
CFS merit scores = 5.35285
CFS merit scores = 5.34305
CFS merit scores = 5.33329
CFS merit scores = 5.32357
CFS merit scores = 5.31357
CFS merit scores = 5.30408
CFS merit scores = 5.29438
CFS merit scores = 5.28433
CFS merit scores = 5.27443
CFS merit scores = 5.26376
CFS merit scores = 5.25273
CFS merit scores = 5.24215
CFS merit scores = 5.2318
CFS merit scores = 5.22161
CFS merit scores = 5.21162
CFS merit scores = 5.20162
CFS merit scores = 5.19172
CFS merit scores = 5.18202
CFS merit scores = 5.17249
CFS merit scores = 5.16262
CFS merit scores = 5.15252
CFS merit scores = 5.14261
CFS merit scores = 5.13291
CFS merit scores = 5.12352
CFS merit scores = 5.11386
CFS merit scores = 5.10434
CFS merit scores = 5.0947
CFS merit scores = 5.08516
CFS merit scores = 5.07583
CFS merit scores = 5.06675
CFS merit scores = 5.05802
CFS merit scores = 5.04903
CFS merit scores = 5.04035
CFS merit scores = 5.03171
CFS merit scores = 5.02327
CFS merit scores = 5.01404
CFS merit scores = 5.00489
CFS merit scores = 4.99587
CFS merit scores = 4.98681
CFS merit scores = 4.97796
CFS merit scores = 4.96902
CFS merit scores = 4.96034
CFS merit scores = 4.95094
CFS merit scores = 4.94174
CFS merit scores = 4.93246
CFS merit scores = 4.92337
CFS merit scores = 4.91463
CFS merit scores = 4.90557
CFS merit scores = 4.89682
CFS merit scores = 4.88823
CFS merit scores = 4.8788
CFS merit scores = 4.86927
CFS merit scores = 4.86009
CFS merit scores = 4.85106
CFS merit scores = 4.8423
CFS merit scores = 4.8332
CFS merit scores = 4.82365
CFS merit scores = 4.81347
CFS merit scores = 4.80247
CFS merit scores = 4.79152
CFS merit scores = 4.78087
CFS merit scores = 4.77051
CFS merit scores = 4.7597
CFS merit scores = 4.74845
CFS merit scores = 4.73656
CFS merit scores = 4.72415
CFS merit scores = 4.71171
CFS merit scores = 4.69968
CFS merit scores = 4.68783
CFS merit scores = 4.676
CFS merit scores = 4.66331
CFS merit scores = 4.65003
CFS merit scores = 4.63655
CFS merit scores = 4.62232
CFS merit scores = 4.60754
CFS merit scores = 4.59264
CFS merit scores = 4.57443
CFS merit scores = 4.55609
CFS merit scores = 4.53609
cnt = 1	feature = 674	correl = -0.221627	descr = N_Gram_TTCTC
cnt = 2	feature = 54	correl = -0.185982	descr = Gibbs_of_Target_Sequence__Pos_7_Step_1
cnt = 3	feature = 9	correl = 0.078318	descr = Position_Specific_Bin_Base_2_Base_C
cnt = 4	feature = 30	correl = -0.141854	descr = Position_Specific_Bin_Base_12_Base_T
cnt = 5	feature = 623	correl = -0.0747605	descr = N_Gram_TGAAG
cnt = 6	feature = 574	correl = 0.0675531	descr = N_Gram_TATAT
cnt = 7	feature = 593	correl = 0.0520764	descr = N_Gram_TCCCG
cnt = 8	feature = 508	correl = 0.0450415	descr = N_Gram_GGGGT
cnt = 9	feature = 308	correl = 0.0450415	descr = N_Gram_CCGAA
cnt = 10	feature = 527	correl = 0.176369	descr = N_Gram_GTCAG
cnt = 11	feature = 599	correl = 0.0553946	descr = N_Gram_TCCTA
cnt = 12	feature = 432	correl = 0.0836764	descr = N_Gram_GCAAT
cnt = 13	feature = 267	correl = 0.0670594	descr = N_Gram_CACTC
cnt = 14	feature = 364	correl = 0.0661461	descr = N_Gram_CTAGG
cnt = 15	feature = 606	correl = -0.0492258	descr = N_Gram_TCGCA
cnt = 16	feature = 386	correl = 0.0450415	descr = N_Gram_CTTAC
cnt = 17	feature = 209	correl = 0.0886556	descr = N_Gram_AGTTA
cnt = 18	feature = 303	correl = 0.073181	descr = N_Gram_CCCGA
cnt = 19	feature = 357	correl = 0.0788089	descr = N_Gram_CGTGG
cnt = 20	feature = 258	correl = 0.0832887	descr = N_Gram_CACAG
cnt = 21	feature = 241	correl = 0.0669167	descr = N_Gram_ATTCC
cnt = 22	feature = 327	correl = -0.0492258	descr = N_Gram_CGACC
cnt = 23	feature = 283	correl = 0.0553759	descr = N_Gram_CATTA
cnt = 24	feature = 514	correl = 0.0551954	descr = N_Gram_GGTGC
cnt = 25	feature = 505	correl = 0.0450415	descr = N_Gram_GGGCT
cnt = 26	feature = 648	correl = 0.0463545	descr = N_Gram_TGGGT
cnt = 27	feature = 351	correl = -0.0676911	descr = N_Gram_CGTAC
cnt = 28	feature = 363	correl = 0.0563769	descr = N_Gram_CTACT
cnt = 29	feature = 451	correl = 0.0704072	descr = N_Gram_GCCTC
cnt = 30	feature = 252	correl = 0.0616903	descr = N_Gram_CAAGC
cnt = 31	feature = 473	correl = -0.0498594	descr = N_Gram_GGAAC
cnt = 32	feature = 441	correl = -0.045258	descr = N_Gram_GCATG
cnt = 33	feature = 546	correl = 0.0471497	descr = N_Gram_GTGTA
cnt = 34	feature = 500	correl = 0.106148	descr = N_Gram_GGGAC
cnt = 35	feature = 539	correl = 0.0611525	descr = N_Gram_GTGAC
cnt = 36	feature = 492	correl = -0.084973	descr = N_Gram_GGCGA
cnt = 37	feature = 541	correl = 0.0570008	descr = N_Gram_GTGCG
cnt = 38	feature = 426	correl = 0.0484501	descr = N_Gram_GATTG
cnt = 39	feature = 382	correl = -0.0684932	descr = N_Gram_CTGCC
cnt = 40	feature = 313	correl = -0.0641534	descr = N_Gram_CCGGT
cnt = 41	feature = 460	correl = 0.054097	descr = N_Gram_GCGGT
cnt = 42	feature = 334	correl = -0.0494292	descr = N_Gram_CGATG
cnt = 43	feature = 343	correl = 0.0496787	descr = N_Gram_CGGCC
cnt = 44	feature = 318	correl = 0.0670616	descr = N_Gram_CCTCA
cnt = 45	feature = 510	correl = -0.0444272	descr = N_Gram_GGGTT
cnt = 46	feature = 304	correl = 0.0687388	descr = N_Gram_CCCGC
cnt = 47	feature = 654	correl = -0.0671181	descr = N_Gram_TGTCA
cnt = 48	feature = 640	correl = 0.0637596	descr = N_Gram_TGGAG
cnt = 49	feature = 404	correl = 0.0444698	descr = N_Gram_GACAC
cnt = 50	feature = 324	correl = -0.114938	descr = N_Gram_CCTTC
cnt = 51	feature = 291	correl = -0.0447983	descr = N_Gram_CCACG
cnt = 52	feature = 340	correl = 0.0637315	descr = N_Gram_CGGAA
cnt = 53	feature = 375	correl = -0.0439351	descr = N_Gram_CTCCG
cnt = 54	feature = 605	correl = -0.14911	descr = N_Gram_TCGAG
cnt = 55	feature = 226	correl = -0.095802	descr = N_Gram_ATCGG
cnt = 56	feature = 501	correl = 0.120675	descr = N_Gram_GGGAG
cnt = 57	feature = 393	correl = 0.0844645	descr = N_Gram_CTTGG
cnt = 58	feature = 235	correl = -0.0659481	descr = N_Gram_ATGCT
cnt = 59	feature = 644	correl = 0.131806	descr = N_Gram_TGGCT
cnt = 60	feature = 472	correl = 0.120547	descr = N_Gram_GGAAA
cnt = 61	feature = 136	correl = 0.0466507	descr = N_Gram_AATAT
cnt = 62	feature = 225	correl = -0.0492258	descr = N_Gram_ATCGC
cnt = 63	feature = 309	correl = 0.0450415	descr = N_Gram_CCGCA
cnt = 64	feature = 509	correl = 0.0928145	descr = N_Gram_GGGTC
cnt = 65	feature = 321	correl = 0.0720865	descr = N_Gram_CCTGC
cnt = 66	feature = 440	correl = 0.10902	descr = N_Gram_GCATC
cnt = 67	feature = 659	correl = 0.0506229	descr = N_Gram_TGTGT
cnt = 68	feature = 367	correl = 0.0634333	descr = N_Gram_CTATG
cnt = 69	feature = 290	correl = 0.0594077	descr = N_Gram_CCACC
cnt = 70	feature = 665	correl = -0.073479	descr = N_Gram_TTACC
cnt = 71	feature = 686	correl = 0.0546418	descr = N_Gram_TTGGT
cnt = 72	feature = 494	correl = 0.0903571	descr = N_Gram_GGCGG
cnt = 73	feature = 481	correl = -0.106626	descr = N_Gram_GGATC
cnt = 74	feature = 516	correl = 0.0576326	descr = N_Gram_GGTTG
cnt = 75	feature = 425	correl = -0.0717742	descr = N_Gram_GATTA
cnt = 76	feature = 305	correl = 0.0705893	descr = N_Gram_CCCGG
cnt = 77	feature = 280	correl = 0.109566	descr = N_Gram_CATCT
cnt = 78	feature = 207	correl = 0.0975619	descr = N_Gram_AGTGT
cnt = 79	feature = 485	correl = 0.052131	descr = N_Gram_GGCAG
cnt = 80	feature = 448	correl = 0.0721921	descr = N_Gram_GCCGG
cnt = 81	feature = 580	correl = 0.0952317	descr = N_Gram_TCACC
cnt = 82	feature = 407	correl = 0.0591652	descr = N_Gram_GACCG
cnt = 83	feature = 350	correl = -0.0562403	descr = N_Gram_CGTAA
cnt = 84	feature = 337	correl = 0.0570008	descr = N_Gram_CGCTA
cnt = 85	feature = 228	correl = 0.0796666	descr = N_Gram_ATCTG
cnt = 86	feature = 399	correl = 0.107687	descr = N_Gram_GAAGA
cnt = 87	feature = 353	correl = -0.127818	descr = N_Gram_CGTCG
cnt = 88	feature = 536	correl = -0.0659935	descr = N_Gram_GTCTT
cnt = 89	feature = 544	correl = 0.13832	descr = N_Gram_GTGGC
cnt = 90	feature = 255	correl = 0.0520892	descr = N_Gram_CAATA
cnt = 91	feature = 437	correl = 0.062322	descr = N_Gram_GCAGC
cnt = 92	feature = 529	correl = 0.0512049	descr = N_Gram_GTCCC
cnt = 93	feature = 596	correl = -0.0802348	descr = N_Gram_TCCGC
cnt = 94	feature = 503	correl = 0.124141	descr = N_Gram_GGGCC
cnt = 95	feature = 627	correl = -0.0493541	descr = N_Gram_TGAGG
cnt = 96	feature = 520	correl = 0.0468747	descr = N_Gram_GTAC
cnt = 97	feature = 612	correl = -0.0777771	descr = N_Gram_TCTCA
cnt = 98	feature = 467	correl = 0.0824739	descr = N_Gram_GCTGG
cnt = 99	feature = 276	correl = 0.121945	descr = N_Gram_CAGTG
cnt = 100	feature = 44	correl = 0.100401	descr = Position_Specific_Bin_Base_18_Base_C
cnt = 101	feature = 211	correl = -0.114928	descr = N_Gram_AGTTT
cnt = 102	feature = 77	correl = -0.0508233	descr = Fold_of_RNAi_Sequence_Pos_18
cnt = 103	feature = 458	correl = 0.0660122	descr = N_Gram_GCGGC
cnt = 104	feature = 24	correl = -0.0554109	descr = Position_Specific_Bin_Base_9_Base_T
cnt = 105	feature = 547	correl = 0.0693062	descr = N_Gram_GTGTG
cnt = 106	feature = 631	correl = -0.126073	descr = N_Gram_TGATT
cnt = 107	feature = 39	correl = -0.0496727	descr = Position_Specific_Bin_Base_16_Base_T
cnt = 108	feature = 555	correl = -0.0479684	descr = N_Gram_GTTGT
cnt = 109	feature = 563	correl = -0.0880709	descr = N_Gram_TAAG
cnt = 110	feature = 645	correl = 0.0920003	descr = N_Gram_TGGG
cnt = 111	feature = 453	correl = -0.0571668	descr = N_Gram_GCGA
cnt = 112	feature = 416	correl = -0.105056	descr = N_Gram_GAGTT
cnt = 113	feature = 244	correl = -0.100859	descr = N_Gram_ATTT
cnt = 114	feature = 466	correl = -0.0778558	descr = N_Gram_GCTCC
cnt = 115	feature = 475	correl = 0.090033	descr = N_Gram_GGAC
cnt = 116	feature = 11	correl = 0.0715807	descr = Position_Specific_Bin_Base_2_Base_T
cnt = 117	feature = 496	correl = 0.154164	descr = N_Gram_GGCTT
cnt = 118	feature = 76	correl = 0.0592468	descr = Fold_of_RNAi_Sequence_Pos_14
cnt = 119	feature = 579	correl = 0.0447217	descr = N_Gram_TCAC
cnt = 120	feature = 643	correl = -0.0845715	descr = N_Gram_TGGCG
cnt = 121	feature = 655	correl = 0.0580018	descr = N_Gram_TGTCC
cnt = 122	feature = 33	correl = -0.0934854	descr = Position_Specific_Bin_Base_14_Base_A
cnt = 123	feature = 18	correl = 0.0753239	descr = Position_Specific_Bin_Base_5_Base_G
cnt = 124	feature = 57	correl = -0.100348	descr = Gibbs_of_Target_Sequence__Pos_13_Step_1
cnt = 125	feature = 160	correl = -0.071104	descr = N_Gram_ACGAT
cnt = 126	feature = 649	correl = 0.0585371	descr = N_Gram_TGGT
cnt = 127	feature = 392	correl = -0.114554	descr = N_Gram_CTTGC
cnt = 128	feature = 450	correl = 0.119503	descr = N_Gram_GCCT
cnt = 129	feature = 23	correl = 0.05953	descr = Position_Specific_Bin_Base_9_Base_G
cnt = 130	feature = 314	correl = 0.0671655	descr = N_Gram_CCGT
cnt = 131	feature = 73	correl = 0.0674259	descr = Fold_of_RNAi_Sequence_Pos_11
cnt = 132	feature = 38	correl = 0.0460823	descr = Position_Specific_Bin_Base_16_Base_G
cnt = 133	feature = 8	correl = -0.072672	descr = Position_Specific_Bin_Base_2_Base_A
cnt = 134	feature = 591	correl = 0.0648661	descr = N_Gram_TCCC
cnt = 135	feature = 272	correl = -0.147982	descr = N_Gram_CAGCT
cnt = 136	feature = 34	correl = 0.0449651	descr = Position_Specific_Bin_Base_14_Base_C
cnt = 137	feature = 391	correl = -0.0864316	descr = N_Gram_CTTGA
cnt = 138	feature = 79	correl = -0.0599699	descr = Xue_Structure_Feature_A110
cnt = 139	feature = 557	correl = -0.0878071	descr = N_Gram_GTTTT
cnt = 140	feature = 468	correl = 0.0608741	descr = N_Gram_GCTT
cnt = 141	feature = 105	correl = 0.155594	descr = Fold_of_Target_NoEndbrace_noends_Pos_18
cnt = 142	feature = 14	correl = 0.0478372	descr = Position_Specific_Bin_Base_4_Base_C
cnt = 143	feature = 361	correl = 0.0904271	descr = N_Gram_CTA
cnt = 144	feature = 231	correl = -0.0674853	descr = N_Gram_ATGA
cnt = 145	feature = 17	correl = 0.0832069	descr = Position_Specific_Bin_Base_5_Base_C
cnt = 146	feature = 484	correl = 0.083642	descr = N_Gram_GGCA
cnt = 147	feature = 619	correl = -0.0577328	descr = N_Gram_TCTTG
cnt = 148	feature = 72	correl = 0.0485657	descr = Fold_of_RNAi_Sequence_Pos_10
cnt = 149	feature = 614	correl = -0.118725	descr = N_Gram_TCTCT
cnt = 150	feature = 32	correl = 0.08487	descr = Position_Specific_Bin_Base_13_Base_C
cnt = 151	feature = 478	correl = 0.102351	descr = N_Gram_GGAG
cnt = 152	feature = 274	correl = 0.133558	descr = N_Gram_CAGT
cnt = 153	feature = 10	correl = -0.0614154	descr = Position_Specific_Bin_Base_2_Base_G
cnt = 154	feature = 13	correl = -0.0659148	descr = Position_Specific_Bin_Base_4_Base_A
cnt = 155	feature = 28	correl = 0.136225	descr = Position_Specific_Bin_Base_12_Base_C
cnt = 156	feature = 292	correl = -0.0840023	descr = N_Gram_CCAG
cnt = 157	feature = 36	correl = -0.122514	descr = Position_Specific_Bin_Base_16_Base_A
cnt = 158	feature = 265	correl = -0.0871877	descr = N_Gram_CACGA
cnt = 159	feature = 341	correl = 0.103406	descr = N_Gram_CGGC
cnt = 160	feature = 683	correl = 0.0553121	descr = N_Gram_TTGG
cnt = 161	feature = 545	correl = 0.0783838	descr = N_Gram_GTGT
cnt = 162	feature = 540	correl = 0.0577975	descr = N_Gram_GTGC
cnt = 163	feature = 69	correl = 0.173695	descr = Fold_of_RNAi_Sequence_Pos_2
cnt = 164	feature = 601	correl = -0.148115	descr = N_Gram_TCCTT
cnt = 165	feature = 681	correl = -0.0898801	descr = N_Gram_TTGC
cnt = 166	feature = 525	correl = -0.0847882	descr = N_Gram_GTC
cnt = 167	feature = 277	correl = 0.0729598	descr = N_Gram_CATC
cnt = 168	feature = 446	correl = 0.083521	descr = N_Gram_GCCG
cnt = 169	feature = 677	correl = -0.0690254	descr = N_Gram_TTGA
cnt = 170	feature = 58	correl = -0.171832	descr = Gibbs_of_Target_Sequence__Pos_14_Step_1
cnt = 171	feature = 67	correl = 0.180286	descr = Fold_of_RNAi_Sequence_Pos_0
cnt = 172	feature = 602	correl = -0.0785299	descr = N_Gram_TCG
cnt = 173	feature = 471	correl = 0.0769589	descr = N_Gram_GGAA
cnt = 174	feature = 424	correl = -0.0648451	descr = N_Gram_GATT
cnt = 175	feature = 61	correl = -0.190527	descr = Gibbs_of_Target_Sequence__Pos_18_Step_1
cnt = 176	feature = 691	correl = -0.0692288	descr = N_Gram_TTTCC
cnt = 177	feature = 461	correl = -0.0884055	descr = N_Gram_GCGT
cnt = 178	feature = 80	correl = 0.0709011	descr = Xue_Structure_Feature_A100
cnt = 179	feature = 60	correl = -0.114628	descr = Gibbs_of_Target_Sequence__Pos_17_Step_1
cnt = 180	feature = 456	correl = 0.0897644	descr = N_Gram_GCGG
cnt = 181	feature = 59	correl = -0.0532804	descr = Gibbs_of_Target_Sequence__Pos_15_Step_1
cnt = 182	feature = 613	correl = -0.118597	descr = N_Gram_TCTCC
cnt = 183	feature = 697	correl = -0.102371	descr = N_Gram_TTTTT
cnt = 184	feature = 335	correl = 0.0598446	descr = N_Gram_CGCC
cnt = 185	feature = 662	correl = -0.0770247	descr = N_Gram_TTA
cnt = 186	feature = 531	correl = -0.0860112	descr = N_Gram_GTCG
cnt = 187	feature = 641	correl = 0.0696033	descr = N_Gram_TGGC
cnt = 188	feature = 578	correl = 0.0484045	descr = N_Gram_TCA
cnt = 189	feature = 83	correl = 0.0787529	descr = Xue_Structure_Feature_C110
cnt = 190	feature = 222	correl = -0.0590112	descr = N_Gram_ATC
cnt = 191	feature = 417	correl = -0.0721812	descr = N_Gram_GAT
cnt = 192	feature = 390	correl = -0.0512649	descr = N_Gram_CTTG
cnt = 193	feature = 82	correl = 0.108334	descr = Xue_Structure_Feature_C111
cnt = 194	feature = 609	correl = -0.105703	descr = N_Gram_TCT
cnt = 195	feature = 511	correl = 0.0715981	descr = N_Gram_GGT
cnt = 196	feature = 695	correl = -0.144447	descr = N_Gram_TTTTC
cnt = 197	feature = 497	correl = 0.178305	descr = N_Gram_GGG
cnt = 198	feature = 616	correl = -0.0945642	descr = N_Gram_TCTT
cnt = 199	feature = 690	correl = -0.0968157	descr = N_Gram_TTTC
cnt = 200	feature = 86	correl = 0.104148	descr = Xue_Structure_Feature_G111
cnt = 201	feature = 676	correl = -0.0521481	descr = N_Gram_TTG
cnt = 202	feature = 483	correl = 0.150884	descr = N_Gram_GGC
cnt = 203	feature = 661	correl = -0.114981	descr = N_Gram_TT
cnt = 204	feature = 64	correl = -0.179519	descr = PF_RNAi_Fold_Energy
num rows = 521
num_elements = 106805
*
optimization finished, #iter = 516
nu = 0.589504
obj = -49.371241, rho = -0.352249
nSV = 360, nBSV = 245
num rows = 58
num_elements = 11890
*
optimization finished, #iter = 42
nu = 0.527088
obj = -4.742926, rho = -0.397104
nSV = 44, nBSV = 20
*
optimization finished, #iter = 516
nu = 0.589504
obj = -49.371241, rho = -0.352249
nSV = 360, nBSV = 245
CFS merit scores = 1.335
CFS merit scores = 1.58066
CFS merit scores = 1.83405
CFS merit scores = 2.06177
CFS merit scores = 2.26281
CFS merit scores = 2.44856
CFS merit scores = 2.62071
CFS merit scores = 2.78108
CFS merit scores = 2.92982
CFS merit scores = 3.06909
CFS merit scores = 3.20077
CFS merit scores = 3.32693
CFS merit scores = 3.44785
CFS merit scores = 3.56284
CFS merit scores = 3.67392
CFS merit scores = 3.78153
CFS merit scores = 3.88276
CFS merit scores = 3.98045
CFS merit scores = 4.07459
CFS merit scores = 4.16507
CFS merit scores = 4.2517
CFS merit scores = 4.33586
CFS merit scores = 4.41584
CFS merit scores = 4.49334
CFS merit scores = 4.56921
CFS merit scores = 4.64358
CFS merit scores = 4.71667
CFS merit scores = 4.78714
CFS merit scores = 4.85619
CFS merit scores = 4.92293
CFS merit scores = 4.98798
CFS merit scores = 5.05017
CFS merit scores = 5.10977
CFS merit scores = 5.16633
CFS merit scores = 5.22071
CFS merit scores = 5.27366
CFS merit scores = 5.32461
CFS merit scores = 5.37349
CFS merit scores = 5.41881
CFS merit scores = 5.46253
CFS merit scores = 5.50511
CFS merit scores = 5.54623
CFS merit scores = 5.58424
CFS merit scores = 5.61908
CFS merit scores = 5.64936
CFS merit scores = 5.67907
CFS merit scores = 5.70779
CFS merit scores = 5.73499
CFS merit scores = 5.76064
CFS merit scores = 5.78518
CFS merit scores = 5.80921
CFS merit scores = 5.83074
CFS merit scores = 5.85195
CFS merit scores = 5.87255
CFS merit scores = 5.89124
CFS merit scores = 5.90803
CFS merit scores = 5.91966
CFS merit scores = 5.9309
CFS merit scores = 5.94249
CFS merit scores = 5.95396
CFS merit scores = 5.9648
CFS merit scores = 5.97485
CFS merit scores = 5.98457
CFS merit scores = 5.9937
CFS merit scores = 6.00145
CFS merit scores = 6.00828
CFS merit scores = 6.01537
CFS merit scores = 6.02154
CFS merit scores = 6.02776
CFS merit scores = 6.03413
CFS merit scores = 6.03589
CFS merit scores = 6.03783
CFS merit scores = 6.03889
CFS merit scores = 6.03997
CFS merit scores = 6.0405
CFS merit scores = 6.04145
CFS merit scores = 6.0419
CFS merit scores = 6.03967
CFS merit scores = 6.0376
CFS merit scores = 6.03589
CFS merit scores = 6.03397
CFS merit scores = 6.03205
CFS merit scores = 6.03069
CFS merit scores = 6.02876
CFS merit scores = 6.02621
CFS merit scores = 6.01925
CFS merit scores = 6.01146
CFS merit scores = 6.00423
CFS merit scores = 5.99727
CFS merit scores = 5.98904
CFS merit scores = 5.98132
CFS merit scores = 5.97409
CFS merit scores = 5.96664
CFS merit scores = 5.95947
CFS merit scores = 5.95173
CFS merit scores = 5.94452
CFS merit scores = 5.93559
CFS merit scores = 5.92658
CFS merit scores = 5.91743
CFS merit scores = 5.90733
CFS merit scores = 5.89724
CFS merit scores = 5.88725
CFS merit scores = 5.8776
CFS merit scores = 5.86687
CFS merit scores = 5.85564
CFS merit scores = 5.84377
CFS merit scores = 5.83251
CFS merit scores = 5.82167
CFS merit scores = 5.80995
CFS merit scores = 5.79808
CFS merit scores = 5.78564
CFS merit scores = 5.77336
CFS merit scores = 5.76095
CFS merit scores = 5.74899
CFS merit scores = 5.73608
CFS merit scores = 5.723
CFS merit scores = 5.71039
CFS merit scores = 5.69708
CFS merit scores = 5.68416
CFS merit scores = 5.67129
CFS merit scores = 5.65846
CFS merit scores = 5.64477
CFS merit scores = 5.63139
CFS merit scores = 5.61863
CFS merit scores = 5.60552
CFS merit scores = 5.59255
CFS merit scores = 5.5801
CFS merit scores = 5.56835
CFS merit scores = 5.55578
CFS merit scores = 5.54276
CFS merit scores = 5.52982
CFS merit scores = 5.51737
CFS merit scores = 5.50523
CFS merit scores = 5.4937
CFS merit scores = 5.48203
CFS merit scores = 5.47055
CFS merit scores = 5.45933
CFS merit scores = 5.4483
CFS merit scores = 5.43715
CFS merit scores = 5.42606
CFS merit scores = 5.41484
CFS merit scores = 5.40359
CFS merit scores = 5.39243
CFS merit scores = 5.38132
CFS merit scores = 5.37049
CFS merit scores = 5.35935
CFS merit scores = 5.34849
CFS merit scores = 5.3374
CFS merit scores = 5.32614
CFS merit scores = 5.31531
CFS merit scores = 5.30394
CFS merit scores = 5.29281
CFS merit scores = 5.28201
CFS merit scores = 5.27064
CFS merit scores = 5.25964
CFS merit scores = 5.2487
CFS merit scores = 5.23793
CFS merit scores = 5.22714
CFS merit scores = 5.2167
CFS merit scores = 5.20627
CFS merit scores = 5.19594
CFS merit scores = 5.18542
CFS merit scores = 5.17518
CFS merit scores = 5.16513
CFS merit scores = 5.15471
CFS merit scores = 5.14371
CFS merit scores = 5.13256
CFS merit scores = 5.12142
CFS merit scores = 5.11038
CFS merit scores = 5.09938
CFS merit scores = 5.08838
CFS merit scores = 5.0769
CFS merit scores = 5.06569
CFS merit scores = 5.05438
CFS merit scores = 5.04318
CFS merit scores = 5.0317
CFS merit scores = 5.01976
CFS merit scores = 5.00805
CFS merit scores = 4.99598
CFS merit scores = 4.98409
CFS merit scores = 4.97255
CFS merit scores = 4.96025
CFS merit scores = 4.94796
CFS merit scores = 4.9357
CFS merit scores = 4.92337
CFS merit scores = 4.91132
CFS merit scores = 4.89943
CFS merit scores = 4.88752
CFS merit scores = 4.8757
CFS merit scores = 4.8638
CFS merit scores = 4.85186
CFS merit scores = 4.83996
CFS merit scores = 4.82799
CFS merit scores = 4.81633
CFS merit scores = 4.80405
CFS merit scores = 4.79176
CFS merit scores = 4.77951
CFS merit scores = 4.76664
CFS merit scores = 4.75377
CFS merit scores = 4.74039
CFS merit scores = 4.72723
CFS merit scores = 4.71416
CFS merit scores = 4.70036
CFS merit scores = 4.68648
CFS merit scores = 4.67028
CFS merit scores = 4.65401
CFS merit scores = 4.63785
CFS merit scores = 4.6211
CFS merit scores = 4.6037
CFS merit scores = 4.58153
CFS merit scores = 4.55645
cnt = 1	feature = 59	correl = -0.335001	descr = Gibbs_of_Target_Sequence__Pos_20_Step_1
cnt = 2	feature = 563	correl = -0.140999	descr = N_Gram_TAAGT
cnt = 3	feature = 36	correl = 0.134421	descr = Position_Specific_Bin_Base_16_Base_C
cnt = 4	feature = 351	correl = 0.113046	descr = N_Gram_CGTTT
cnt = 5	feature = 516	correl = 0.0482489	descr = N_Gram_GTAAA
cnt = 6	feature = 594	correl = 0.0467614	descr = N_Gram_TCCGA
cnt = 7	feature = 626	correl = 0.0455699	descr = N_Gram_TGACA
cnt = 8	feature = 448	correl = 0.0443714	descr = N_Gram_GCGAG
cnt = 9	feature = 605	correl = -0.0604343	descr = N_Gram_TCGCT
cnt = 10	feature = 612	correl = 0.0562657	descr = N_Gram_TCTAC
cnt = 11	feature = 353	correl = 0.0449682	descr = N_Gram_CTAAA
cnt = 12	feature = 396	correl = -0.0682858	descr = N_Gram_GACCC
cnt = 13	feature = 160	correl = -0.0676986	descr = N_Gram_ACGCA
cnt = 14	feature = 314	correl = 0.0730871	descr = N_Gram_CGACA
cnt = 15	feature = 545	correl = 0.0660573	descr = N_Gram_GTGTC
cnt = 16	feature = 357	correl = 0.0646514	descr = N_Gram_CTATA
cnt = 17	feature = 286	correl = 0.0837304	descr = N_Gram_CCCAC
cnt = 18	feature = 661	correl = -0.0504621	descr = N_Gram_TGTTC
cnt = 19	feature = 334	correl = 0.0495723	descr = N_Gram_CGGCC
cnt = 20	feature = 659	correl = 0.0943639	descr = N_Gram_TGTGG
cnt = 21	feature = 547	correl = 0.0885336	descr = N_Gram_GTTAA
cnt = 22	feature = 350	correl = -0.0565534	descr = N_Gram_CGTTC
cnt = 23	feature = 304	correl = 0.0669317	descr = N_Gram_CCTCA
cnt = 24	feature = 386	correl = 0.0526599	descr = N_Gram_GAAAC
cnt = 25	feature = 601	correl = 0.0801168	descr = N_Gram_TCGAC
cnt = 26	feature = 593	correl = 0.0519979	descr = N_Gram_TCCCG
cnt = 27	feature = 324	correl = 0.0449682	descr = N_Gram_CGCCA
cnt = 28	feature = 606	correl = 0.0815678	descr = N_Gram_TCGGA
cnt = 29	feature = 292	correl = 0.0686314	descr = N_Gram_CCCGC
cnt = 30	feature = 508	correl = -0.0539773	descr = N_Gram_GGGTT
cnt = 31	feature = 648	correl = 0.0529725	descr = N_Gram_TGGGA
cnt = 32	feature = 211	correl = 0.0544521	descr = N_Gram_ATACA
cnt = 33	feature = 649	correl = 0.0880164	descr = N_Gram_TGGGG
cnt = 34	feature = 278	correl = -0.0570146	descr = N_Gram_CCACG
cnt = 35	feature = 536	correl = 0.0573867	descr = N_Gram_GTGCA
cnt = 36	feature = 272	correl = -0.0595348	descr = N_Gram_CATGT
cnt = 37	feature = 255	correl = 0.055695	descr = N_Gram_CACGT
cnt = 38	feature = 231	correl = 0.04675	descr = N_Gram_ATTCT
cnt = 39	feature = 322	correl = 0.0783266	descr = N_Gram_CGCAA
cnt = 40	feature = 510	correl = -0.0998537	descr = N_Gram_GGTAA
cnt = 41	feature = 244	correl = 0.0824092	descr = N_Gram_CAAGG
cnt = 42	feature = 321	correl = -0.0495078	descr = N_Gram_CGATG
cnt = 43	feature = 655	correl = -0.0721152	descr = N_Gram_TGTCA
cnt = 44	feature = 446	correl = 0.135114	descr = N_Gram_GCCTT
cnt = 45	feature = 290	correl = 0.0460393	descr = N_Gram_CCCCT
cnt = 46	feature = 540	correl = 0.0440189	descr = N_Gram_GTGGA
cnt = 47	feature = 544	correl = 0.0470247	descr = N_Gram_GTGTA
cnt = 48	feature = 399	correl = 0.0885336	descr = N_Gram_GACGG
cnt = 49	feature = 619	correl = -0.136862	descr = N_Gram_TCTTA
cnt = 50	feature = 389	correl = -0.0557573	descr = N_Gram_GAAGG
cnt = 51	feature = 222	correl = 0.0596296	descr = N_Gram_ATCTG
cnt = 52	feature = 591	correl = 0.0607957	descr = N_Gram_TCCCA
cnt = 53	feature = 492	correl = 0.132497	descr = N_Gram_GGCTT
cnt = 54	feature = 690	correl = 0.0451248	descr = N_Gram_TTTCA
cnt = 55	feature = 529	correl = 0.0984847	descr = N_Gram_GTCGG
cnt = 56	feature = 382	correl = 0.0573149	descr = N_Gram_CTTGG
cnt = 57	feature = 432	correl = -0.0624977	descr = N_Gram_GCAGA
cnt = 58	feature = 580	correl = 0.0443521	descr = N_Gram_TCAAA
cnt = 59	feature = 541	correl = 0.10346	descr = N_Gram_GTGGC
cnt = 60	feature = 236	correl = -0.151901	descr = N_Gram_ATTTT
cnt = 61	feature = 268	correl = -0.0775616	descr = N_Gram_CATCG
cnt = 62	feature = 276	correl = 0.051351	descr = N_Gram_CCAAT
cnt = 63	feature = 226	correl = -0.050257	descr = N_Gram_ATGCT
cnt = 64	feature = 340	correl = 0.0567705	descr = N_Gram_CGGTT
cnt = 65	feature = 342	correl = -0.0676986	descr = N_Gram_CGTAC
cnt = 66	feature = 546	correl = 0.0477341	descr = N_Gram_GTGTG
cnt = 67	feature = 367	correl = 0.0617716	descr = N_Gram_CTCGG
cnt = 68	feature = 674	correl = -0.0732794	descr = N_Gram_TTCGG
cnt = 69	feature = 303	correl = 0.0542474	descr = N_Gram_CCTAT
cnt = 70	feature = 574	correl = -0.0523682	descr = N_Gram_TAGCC
cnt = 71	feature = 392	correl = 0.075687	descr = N_Gram_GAATC
cnt = 72	feature = 341	correl = -0.0704385	descr = N_Gram_CGTAA
cnt = 73	feature = 681	correl = -0.0471707	descr = N_Gram_TTGAG
cnt = 74	feature = 500	correl = 0.104338	descr = N_Gram_GGGCC
cnt = 75	feature = 610	correl = 0.0589902	descr = N_Gram_TCGTT
cnt = 76	feature = 248	correl = 0.0831468	descr = N_Gram_CACAG
cnt = 77	feature = 602	correl = -0.112239	descr = N_Gram_TCGAG
cnt = 78	feature = 478	correl = -0.0842352	descr = N_Gram_GGATC
cnt = 79	feature = 485	correl = 0.0887869	descr = N_Gram_GGCCC
cnt = 80	feature = 337	correl = 0.107255	descr = N_Gram_CGGGA
cnt = 81	feature = 680	correl = -0.0661787	descr = N_Gram_TTGAC
cnt = 82	feature = 641	correl = 0.0649505	descr = N_Gram_TGGAC
cnt = 83	feature = 505	correl = 0.0672489	descr = N_Gram_GGGGC
cnt = 84	feature = 228	correl = 0.0440098	descr = N_Gram_ATGTG
cnt = 85	feature = 305	correl = -0.066356	descr = N_Gram_CCTCC
cnt = 86	feature = 391	correl = -0.0494498	descr = N_Gram_GAATA
cnt = 87	feature = 375	correl = -0.12982	descr = N_Gram_CTTAT
cnt = 88	feature = 361	correl = 0.0546877	descr = N_Gram_CTCAC
cnt = 89	feature = 501	correl = 0.0775068	descr = N_Gram_GGGCG
cnt = 90	feature = 407	correl = 0.0645523	descr = N_Gram_GAGGT
cnt = 91	feature = 394	correl = 0.0443673	descr = N_Gram_GACAC
cnt = 92	feature = 207	correl = -0.0726713	descr = N_Gram_AGTTT
cnt = 93	feature = 496	correl = 0.105989	descr = N_Gram_GGGAC
cnt = 94	feature = 404	correl = -0.0480222	descr = N_Gram_GAGCC
cnt = 95	feature = 277	correl = 0.058304	descr = N_Gram_CCACC
cnt = 96	feature = 614	correl = -0.0562052	descr = N_Gram_TCTCA
cnt = 97	feature = 241	correl = 0.0619327	descr = N_Gram_CAAAG
cnt = 98	feature = 235	correl = -0.0597821	descr = N_Gram_ATTTG
cnt = 99	feature = 525	correl = 0.0510769	descr = N_Gram_GTCCC
cnt = 100	feature = 440	correl = 0.0894919	descr = N_Gram_GCCCG
cnt = 101	feature = 466	correl = 0.0483151	descr = N_Gram_GCTTT
cnt = 102	feature = 417	correl = -0.0670206	descr = N_Gram_GATGA
cnt = 103	feature = 645	correl = -0.0787881	descr = N_Gram_TGGCG
cnt = 104	feature = 274	correl = 0.053807	descr = N_Gram_CCAAA
cnt = 105	feature = 267	correl = 0.10584	descr = N_Gram_CATCC
cnt = 106	feature = 397	correl = 0.0525953	descr = N_Gram_GACCG
cnt = 107	feature = 388	correl = 0.107194	descr = N_Gram_GAAGA
cnt = 108	feature = 632	correl = -0.135808	descr = N_Gram_TGATT
cnt = 109	feature = 511	correl = 0.0456596	descr = N_Gram_GGTC
cnt = 110	feature = 325	correl = 0.0934479	descr = N_Gram_CGCCG
cnt = 111	feature = 318	correl = -0.0778583	descr = N_Gram_CGAGT
cnt = 112	feature = 697	correl = -0.0663268	descr = N_Gram_TTTTG
cnt = 113	feature = 309	correl = -0.0859899	descr = N_Gram_CCTTC
cnt = 114	feature = 426	correl = 0.125602	descr = N_Gram_GCAA
cnt = 115	feature = 225	correl = -0.0755016	descr = N_Gram_ATGC
cnt = 116	feature = 219	correl = -0.0845956	descr = N_Gram_ATCG
cnt = 117	feature = 625	correl = -0.0658539	descr = N_Gram_TGAAG
cnt = 118	feature = 487	correl = 0.133509	descr = N_Gram_GGCCT
cnt = 119	feature = 497	correl = 0.11304	descr = N_Gram_GGGAG
cnt = 120	feature = 209	correl = -0.102279	descr = N_Gram_ATAA
cnt = 121	feature = 252	correl = 0.0534775	descr = N_Gram_CACCT
cnt = 122	feature = 78	correl = 0.130657	descr = Xue_Structure_Feature_A101
cnt = 123	feature = 13	correl = 0.0861806	descr = Position_Specific_Bin_Base_3_Base_C
cnt = 124	feature = 24	correl = -0.0518313	descr = Position_Specific_Bin_Base_9_Base_T
cnt = 125	feature = 52	correl = -0.177172	descr = Gibbs_of_Target_Sequence__Pos_7_Step_1
cnt = 126	feature = 254	correl = -0.0749098	descr = N_Gram_CACGA
cnt = 127	feature = 39	correl = 0.0760799	descr = Position_Specific_Bin_Base_17_Base_G
cnt = 128	feature = 527	correl = -0.103909	descr = N_Gram_GTCGA
cnt = 129	feature = 34	correl = 0.123904	descr = Position_Specific_Bin_Base_14_Base_T
cnt = 130	feature = 14	correl = -0.0644476	descr = Position_Specific_Bin_Base_4_Base_A
cnt = 131	feature = 30	correl = -0.125699	descr = Position_Specific_Bin_Base_12_Base_T
cnt = 132	feature = 531	correl = -0.0770362	descr = N_Gram_GTCTT
cnt = 133	feature = 504	correl = 0.0613934	descr = N_Gram_GGGGA
cnt = 134	feature = 42	correl = 0.108294	descr = Position_Specific_Bin_Base_18_Base_C
cnt = 135	feature = 514	correl = 0.0453198	descr = N_Gram_GGTT
cnt = 136	feature = 285	correl = 0.0575112	descr = N_Gram_CCCA
cnt = 137	feature = 32	correl = 0.114941	descr = Position_Specific_Bin_Base_13_Base_C
cnt = 138	feature = 10	correl = -0.0815042	descr = Position_Specific_Bin_Base_2_Base_G
cnt = 139	feature = 390	correl = -0.075542	descr = N_Gram_GAAGT
cnt = 140	feature = 313	correl = -0.0449112	descr = N_Gram_CGAC
cnt = 141	feature = 481	correl = 0.0475912	descr = N_Gram_GGCA
cnt = 142	feature = 644	correl = 0.114355	descr = N_Gram_TGGCC
cnt = 143	feature = 38	correl = 0.0721528	descr = Position_Specific_Bin_Base_17_Base_C
cnt = 144	feature = 18	correl = 0.0744944	descr = Position_Specific_Bin_Base_5_Base_G
cnt = 145	feature = 11	correl = 0.0887967	descr = Position_Specific_Bin_Base_2_Base_T
cnt = 146	feature = 535	correl = 0.0729268	descr = N_Gram_GTGC
cnt = 147	feature = 82	correl = 0.0855275	descr = Xue_Structure_Feature_C010
cnt = 148	feature = 44	correl = -0.0879745	descr = Position_Specific_Bin_Base_18_Base_T
cnt = 149	feature = 33	correl = -0.117847	descr = Position_Specific_Bin_Base_14_Base_A
cnt = 150	feature = 539	correl = 0.108871	descr = N_Gram_GTGG
cnt = 151	feature = 450	correl = 0.0880005	descr = N_Gram_GCGG
cnt = 152	feature = 40	correl = -0.0779228	descr = Position_Specific_Bin_Base_17_Base_T
cnt = 153	feature = 105	correl = -0.0662083	descr = Fold_of_Target_NoBeginbrace_noends_Pos_7
cnt = 154	feature = 364	correl = -0.105719	descr = N_Gram_CTCCA
cnt = 155	feature = 473	correl = 0.120945	descr = N_Gram_GGACC
cnt = 156	feature = 136	correl = -0.0906064	descr = N_Gram_AATC
cnt = 157	feature = 291	correl = 0.0965253	descr = N_Gram_CCCG
cnt = 158	feature = 17	correl = 0.104264	descr = Position_Specific_Bin_Base_5_Base_C
cnt = 159	feature = 234	correl = -0.107219	descr = N_Gram_ATTT
cnt = 160	feature = 691	correl = -0.0655038	descr = N_Gram_TTTCC
cnt = 161	feature = 69	correl = 0.0808422	descr = Fold_of_RNAi_Sequence_Pos_9
cnt = 162	feature = 8	correl = -0.0555671	descr = Position_Specific_Bin_Base_2_Base_A
cnt = 163	feature = 54	correl = -0.0974245	descr = Gibbs_of_Target_Sequence__Pos_13_Step_1
cnt = 164	feature = 72	correl = 0.122247	descr = Fold_of_RNAi_Sequence_Pos_12
cnt = 165	feature = 77	correl = 0.0838065	descr = Xue_Structure_Feature_A100
cnt = 166	feature = 35	correl = -0.112333	descr = Position_Specific_Bin_Base_16_Base_A
cnt = 167	feature = 343	correl = -0.0872262	descr = N_Gram_CGTC
cnt = 168	feature = 679	correl = -0.0585037	descr = N_Gram_TTGA
cnt = 169	feature = 475	correl = 0.10991	descr = N_Gram_GGAG
cnt = 170	feature = 76	correl = 0.062412	descr = Xue_Structure_Feature_A111
cnt = 171	feature = 28	correl = 0.139325	descr = Position_Specific_Bin_Base_12_Base_C
cnt = 172	feature = 441	correl = 0.0670364	descr = N_Gram_GCCG
cnt = 173	feature = 416	correl = -0.0440887	descr = N_Gram_GATG
cnt = 174	feature = 265	correl = 0.0729038	descr = N_Gram_CAT
cnt = 175	feature = 596	correl = -0.0890113	descr = N_Gram_TCCT
cnt = 176	feature = 503	correl = 0.0659145	descr = N_Gram_GGGG
cnt = 177	feature = 425	correl = 0.128276	descr = N_Gram_GCA
cnt = 178	feature = 64	correl = 0.199608	descr = Fold_of_RNAi_Sequence_Pos_1
cnt = 179	feature = 86	correl = 0.0801244	descr = Xue_Structure_Feature_G100
cnt = 180	feature = 472	correl = 0.119878	descr = N_Gram_GGAC
cnt = 181	feature = 460	correl = -0.055655	descr = N_Gram_GCTC
cnt = 182	feature = 323	correl = 0.0672541	descr = N_Gram_CGCC
cnt = 183	feature = 67	correl = 0.0769865	descr = Fold_of_RNAi_Sequence_Pos_4
cnt = 184	feature = 579	correl = 0.0699961	descr = N_Gram_TCA
cnt = 185	feature = 57	correl = -0.175519	descr = Gibbs_of_Target_Sequence__Pos_18_Step_1
cnt = 186	feature = 643	correl = 0.0451574	descr = N_Gram_TGGC
cnt = 187	feature = 557	correl = -0.0817198	descr = N_Gram_TAA
cnt = 188	feature = 308	correl = -0.0990473	descr = N_Gram_CCTT
cnt = 189	feature = 599	correl = -0.109256	descr = N_Gram_TCG
cnt = 190	feature = 483	correl = 0.161213	descr = N_Gram_GGCC
cnt = 191	feature = 73	correl = 0.0923377	descr = Fold_of_RNAi_Sequence_Pos_13
cnt = 192	feature = 509	correl = 0.0678959	descr = N_Gram_GGT
cnt = 193	feature = 284	correl = 0.0495362	descr = N_Gram_CCC
cnt = 194	feature = 695	correl = -0.15477	descr = N_Gram_TTTT
cnt = 195	feature = 58	correl = -0.300939	descr = Gibbs_of_Target_Sequence__Pos_19_Step_1
cnt = 196	feature = 623	correl = -0.0742621	descr = N_Gram_TGA
cnt = 197	feature = 66	correl = 0.0894178	descr = Fold_of_RNAi_Sequence_Pos_3
cnt = 198	feature = 578	correl = -0.114723	descr = N_Gram_TC
cnt = 199	feature = 494	correl = 0.133216	descr = N_Gram_GGGA
cnt = 200	feature = 640	correl = 0.0942792	descr = N_Gram_TGG
cnt = 201	feature = 80	correl = 0.115545	descr = Xue_Structure_Feature_C110
cnt = 202	feature = 237	correl = 0.108921	descr = N_Gram_CA
cnt = 203	feature = 79	correl = 0.0735233	descr = Xue_Structure_Feature_C111
cnt = 204	feature = 336	correl = 0.147416	descr = N_Gram_CGGG
cnt = 205	feature = 468	correl = 0.141089	descr = N_Gram_GGA
cnt = 206	feature = 437	correl = 0.0671955	descr = N_Gram_GCC
cnt = 207	feature = 327	correl = 0.0908169	descr = N_Gram_CGG
cnt = 208	feature = 662	correl = -0.130387	descr = N_Gram_TT
cnt = 209	feature = 61	correl = -0.150091	descr = PF_RNAi_Fold_5'Free_Count
cnt = 210	feature = 467	correl = 0.168089	descr = N_Gram_GG
cnt = 211	feature = 60	correl = -0.186888	descr = PF_RNAi_Fold_Energy
num rows = 521
num_elements = 110452
*
optimization finished, #iter = 485
nu = 0.567322
obj = -47.917440, rho = -0.384661
nSV = 359, nBSV = 238
num rows = 58
num_elements = 12296
*
optimization finished, #iter = 49
nu = 0.622789
obj = -5.745312, rho = -0.313553
nSV = 49, nBSV = 23
*
optimization finished, #iter = 485
nu = 0.567322
obj = -47.917440, rho = -0.384661
nSV = 359, nBSV = 238
CFS merit scores = 1.11049
CFS merit scores = 1.47948
CFS merit scores = 1.76309
CFS merit scores = 1.98961
CFS merit scores = 2.18349
CFS merit scores = 2.34595
CFS merit scores = 2.47908
CFS merit scores = 2.60058
CFS merit scores = 2.69793
CFS merit scores = 2.78622
CFS merit scores = 2.87159
CFS merit scores = 2.94751
CFS merit scores = 3.01405
CFS merit scores = 3.05886
CFS merit scores = 3.09264
CFS merit scores = 3.12144
CFS merit scores = 3.14539
CFS merit scores = 3.1696
CFS merit scores = 3.18266
CFS merit scores = 3.19552
CFS merit scores = 3.19679
CFS merit scores = 3.19788
cnt = 1	feature = 28	correl = -0.110489	descr = Position_Specific_Bin_Base_12_Base_A
cnt = 2	feature = 547	correl = -0.0749633	descr = N_Gram_TA
cnt = 3	feature = 86	correl = 0.0848042	descr = Xue_Structure_Feature_C101
cnt = 4	feature = 466	correl = 0.0553326	descr = N_Gram_GCTTT
cnt = 5	feature = 450	correl = 0.0442697	descr = N_Gram_GCGAG
cnt = 6	feature = 73	correl = 0.0906147	descr = Fold_of_RNAi_Sequence_Pos_9
cnt = 7	feature = 599	correl = -0.0481308	descr = N_Gram_TCGGG
cnt = 8	feature = 416	correl = 0.066287	descr = N_Gram_GATAT
cnt = 9	feature = 267	correl = 0.0581254	descr = N_Gram_CACCG
cnt = 10	feature = 10	correl = -0.0802303	descr = Position_Specific_Bin_Base_2_Base_G
cnt = 11	feature = 32	correl = -0.0542111	descr = Position_Specific_Bin_Base_13_Base_A
cnt = 12	feature = 541	correl = 0.0595992	descr = N_Gram_GTTG
cnt = 13	feature = 661	correl = -0.0440948	descr = N_Gram_TTCCG
cnt = 14	feature = 105	correl = 0.100374	descr = Fold_of_Target_NoEndbrace_noends_Pos_13
cnt = 15	feature = 81	correl = -0.0515979	descr = Xue_Structure_Feature_A110
cnt = 16	feature = 11	correl = 0.0601134	descr = Position_Specific_Bin_Base_2_Base_T
cnt = 17	feature = 605	correl = -0.0985684	descr = N_Gram_TCTCA
cnt = 18	feature = 80	correl = 0.0454459	descr = Xue_Structure_Feature_A111
cnt = 19	feature = 545	correl = -0.0447023	descr = N_Gram_GTTT
cnt = 20	feature = 57	correl = -0.0824215	descr = Gibbs_of_Target_Sequence__Pos_13_Step_1
cnt = 21	feature = 82	correl = 0.0494186	descr = Xue_Structure_Feature_A100
cnt = 22	feature = 460	correl = -0.0542849	descr = N_Gram_GCTC
num rows = 521
num_elements = 11983
*
optimization finished, #iter = 257
nu = 0.679289
obj = -66.640635, rho = -0.304662
nSV = 364, nBSV = 343
num rows = 58
num_elements = 1334
*
optimization finished, #iter = 27
nu = 0.778594
obj = -7.526028, rho = -0.453856
nSV = 46, nBSV = 43
*
optimization finished, #iter = 257
nu = 0.679289
obj = -66.640635, rho = -0.304662
nSV = 364, nBSV = 343
CFS merit scores = 1.22528
CFS merit scores = 1.54472
CFS merit scores = 1.81919
CFS merit scores = 2.05273
CFS merit scores = 2.26242
CFS merit scores = 2.45453
CFS merit scores = 2.63174
CFS merit scores = 2.79626
CFS merit scores = 2.9485
CFS merit scores = 3.0921
CFS merit scores = 3.22603
CFS merit scores = 3.35219
CFS merit scores = 3.4721
CFS merit scores = 3.58608
CFS merit scores = 3.69438
CFS merit scores = 3.79821
CFS merit scores = 3.89788
CFS merit scores = 3.99389
CFS merit scores = 4.08718
CFS merit scores = 4.17714
CFS merit scores = 4.26344
CFS merit scores = 4.34668
CFS merit scores = 4.42701
CFS merit scores = 4.50517
CFS merit scores = 4.57992
CFS merit scores = 4.65289
CFS merit scores = 4.72426
CFS merit scores = 4.79364
CFS merit scores = 4.86154
CFS merit scores = 4.92713
CFS merit scores = 4.99054
CFS merit scores = 5.05012
CFS merit scores = 5.108
CFS merit scores = 5.16304
CFS merit scores = 5.21546
CFS merit scores = 5.26536
CFS merit scores = 5.30874
CFS merit scores = 5.34939
CFS merit scores = 5.38836
CFS merit scores = 5.41937
CFS merit scores = 5.44213
CFS merit scores = 5.46483
CFS merit scores = 5.4865
CFS merit scores = 5.50764
CFS merit scores = 5.52765
CFS merit scores = 5.54511
CFS merit scores = 5.5612
CFS merit scores = 5.57165
CFS merit scores = 5.58155
CFS merit scores = 5.59008
CFS merit scores = 5.59841
CFS merit scores = 5.60548
CFS merit scores = 5.61343
CFS merit scores = 5.62223
CFS merit scores = 5.63002
CFS merit scores = 5.63514
CFS merit scores = 5.63964
CFS merit scores = 5.64425
CFS merit scores = 5.64834
CFS merit scores = 5.6529
CFS merit scores = 5.65733
CFS merit scores = 5.66139
CFS merit scores = 5.66578
CFS merit scores = 5.66933
CFS merit scores = 5.67273
CFS merit scores = 5.67565
CFS merit scores = 5.67871
CFS merit scores = 5.68233
CFS merit scores = 5.68411
CFS merit scores = 5.68646
CFS merit scores = 5.68871
CFS merit scores = 5.69096
CFS merit scores = 5.6912
CFS merit scores = 5.69172
CFS merit scores = 5.69168
CFS merit scores = 5.69144
CFS merit scores = 5.69032
CFS merit scores = 5.68966
CFS merit scores = 5.68956
CFS merit scores = 5.6858
CFS merit scores = 5.68258
CFS merit scores = 5.67862
CFS merit scores = 5.67313
CFS merit scores = 5.66743
CFS merit scores = 5.66014
CFS merit scores = 5.65318
CFS merit scores = 5.64556
CFS merit scores = 5.63809
CFS merit scores = 5.63117
CFS merit scores = 5.62458
CFS merit scores = 5.61741
CFS merit scores = 5.61059
CFS merit scores = 5.60414
CFS merit scores = 5.59631
CFS merit scores = 5.58841
CFS merit scores = 5.58082
CFS merit scores = 5.57204
CFS merit scores = 5.56316
CFS merit scores = 5.55468
CFS merit scores = 5.54519
CFS merit scores = 5.53625
CFS merit scores = 5.52742
CFS merit scores = 5.51878
CFS merit scores = 5.50967
CFS merit scores = 5.50106
CFS merit scores = 5.49208
CFS merit scores = 5.48288
CFS merit scores = 5.47339
CFS merit scores = 5.46392
CFS merit scores = 5.45499
CFS merit scores = 5.44639
CFS merit scores = 5.43778
CFS merit scores = 5.42946
CFS merit scores = 5.42123
CFS merit scores = 5.41296
CFS merit scores = 5.40442
CFS merit scores = 5.39578
CFS merit scores = 5.38743
CFS merit scores = 5.37878
CFS merit scores = 5.37036
CFS merit scores = 5.36201
CFS merit scores = 5.35387
CFS merit scores = 5.34547
CFS merit scores = 5.33748
CFS merit scores = 5.32962
CFS merit scores = 5.32172
CFS merit scores = 5.31383
CFS merit scores = 5.3062
CFS merit scores = 5.29805
CFS merit scores = 5.29009
CFS merit scores = 5.28221
CFS merit scores = 5.27438
CFS merit scores = 5.26655
CFS merit scores = 5.25919
CFS merit scores = 5.25123
CFS merit scores = 5.24357
CFS merit scores = 5.23524
CFS merit scores = 5.22722
CFS merit scores = 5.21938
CFS merit scores = 5.21196
CFS merit scores = 5.20398
CFS merit scores = 5.19608
CFS merit scores = 5.18794
CFS merit scores = 5.17985
CFS merit scores = 5.17168
CFS merit scores = 5.16367
CFS merit scores = 5.15576
CFS merit scores = 5.14669
CFS merit scores = 5.13802
CFS merit scores = 5.12879
CFS merit scores = 5.11958
CFS merit scores = 5.11023
CFS merit scores = 5.10088
CFS merit scores = 5.09162
CFS merit scores = 5.082
CFS merit scores = 5.07265
CFS merit scores = 5.0635
CFS merit scores = 5.0543
CFS merit scores = 5.04536
CFS merit scores = 5.03619
CFS merit scores = 5.02672
CFS merit scores = 5.01755
CFS merit scores = 5.00837
CFS merit scores = 4.99881
CFS merit scores = 4.98931
CFS merit scores = 4.97983
CFS merit scores = 4.9701
CFS merit scores = 4.96042
CFS merit scores = 4.95037
CFS merit scores = 4.94024
CFS merit scores = 4.93031
CFS merit scores = 4.92026
CFS merit scores = 4.90951
CFS merit scores = 4.89866
CFS merit scores = 4.88789
CFS merit scores = 4.87709
CFS merit scores = 4.86553
CFS merit scores = 4.85383
CFS merit scores = 4.8417
CFS merit scores = 4.82954
CFS merit scores = 4.81729
CFS merit scores = 4.8034
CFS merit scores = 4.78997
CFS merit scores = 4.77588
CFS merit scores = 4.76111
CFS merit scores = 4.74524
CFS merit scores = 4.72877
CFS merit scores = 4.71249
CFS merit scores = 4.69607
CFS merit scores = 4.67993
CFS merit scores = 4.66298
CFS merit scores = 4.64431
CFS merit scores = 4.6246
CFS merit scores = 4.59799
cnt = 1	feature = 678	correl = -0.225281	descr = N_Gram_TTCTC
cnt = 2	feature = 67	correl = 0.157007	descr = Fold_of_RNAi_Sequence_Pos_0
cnt = 3	feature = 52	correl = -0.119077	descr = Gibbs_of_Target_Sequence__Pos_6_Step_1
cnt = 4	feature = 313	correl = 0.108045	descr = N_Gram_CCTCA
cnt = 5	feature = 353	correl = 0.0785541	descr = N_Gram_CGTGG
cnt = 6	feature = 473	correl = 0.114234	descr = N_Gram_GGAAA
cnt = 7	feature = 160	correl = 0.0448498	descr = N_Gram_ACAGC
cnt = 8	feature = 324	correl = 0.0883378	descr = N_Gram_CGACT
cnt = 9	feature = 219	correl = 0.0883378	descr = N_Gram_AGTTA
cnt = 10	feature = 416	correl = 0.0455868	descr = N_Gram_GATAC
cnt = 11	feature = 674	correl = 0.0442881	descr = N_Gram_TTCGA
cnt = 12	feature = 552	correl = 0.0847243	descr = N_Gram_GTTCC
cnt = 13	feature = 82	correl = -0.0574263	descr = Xue_Structure_Feature_A010
cnt = 14	feature = 244	correl = 0.0730959	descr = N_Gram_ATGGG
cnt = 15	feature = 235	correl = -0.0492413	descr = N_Gram_ATCGC
cnt = 16	feature = 361	correl = 0.0857534	descr = N_Gram_CTATT
cnt = 17	feature = 641	correl = 0.0884103	descr = N_Gram_TGGAG
cnt = 18	feature = 303	correl = 0.0684582	descr = N_Gram_CCCGC
cnt = 19	feature = 322	correl = -0.0492413	descr = N_Gram_CGACC
cnt = 20	feature = 267	correl = -0.0447454	descr = N_Gram_CACCC
cnt = 21	feature = 209	correl = 0.10018	descr = N_Gram_AGGGG
cnt = 22	feature = 394	correl = -0.0442622	descr = N_Gram_GAAGG
cnt = 23	feature = 225	correl = 0.0542735	descr = N_Gram_ATACA
cnt = 24	feature = 555	correl = 0.0445252	descr = N_Gram_GTTGC
cnt = 25	feature = 407	correl = -0.0480842	descr = N_Gram_GAGCC
cnt = 26	feature = 321	correl = 0.0729367	descr = N_Gram_CGACA
cnt = 27	feature = 520	correl = 0.0549401	descr = N_Gram_GGTGC
cnt = 28	feature = 610	correl = 0.0648799	descr = N_Gram_TCGGA
cnt = 29	feature = 351	correl = 0.070128	descr = N_Gram_CGTGA
cnt = 30	feature = 391	correl = 0.0525049	descr = N_Gram_GAAAC
cnt = 31	feature = 579	correl = 0.0624687	descr = N_Gram_TATGT
cnt = 32	feature = 649	correl = 0.0460523	descr = N_Gram_TGGGT
cnt = 33	feature = 207	correl = -0.0651342	descr = N_Gram_AGGCT
cnt = 34	feature = 396	correl = 0.0527757	descr = N_Gram_GAATC
cnt = 35	feature = 272	correl = 0.0966225	descr = N_Gram_CACTC
cnt = 36	feature = 424	correl = -0.0691849	descr = N_Gram_GATTT
cnt = 37	feature = 456	correl = 0.0575207	descr = N_Gram_GCGGG
cnt = 38	feature = 451	correl = -0.0771366	descr = N_Gram_GCGAC
cnt = 39	feature = 304	correl = 0.0702418	descr = N_Gram_CCCGG
cnt = 40	feature = 440	correl = -0.0510814	descr = N_Gram_GCCAA
cnt = 41	feature = 623	correl = -0.12972	descr = N_Gram_TCTTA
cnt = 42	feature = 510	correl = 0.0877997	descr = N_Gram_GGGGC
cnt = 43	feature = 653	correl = 0.0587498	descr = N_Gram_TGTAA
cnt = 44	feature = 647	correl = 0.0511865	descr = N_Gram_TGGGA
cnt = 45	feature = 228	correl = 0.0463331	descr = N_Gram_ATAGC
cnt = 46	feature = 236	correl = -0.097297	descr = N_Gram_ATCGG
cnt = 47	feature = 483	correl = -0.0892388	descr = N_Gram_GGATC
cnt = 48	feature = 512	correl = 0.0448498	descr = N_Gram_GGGGT
cnt = 49	feature = 612	correl = -0.0487143	descr = N_Gram_TCGTC
cnt = 50	feature = 580	correl = -0.0568288	descr = N_Gram_TATTC
cnt = 51	feature = 494	correl = 0.0748259	descr = N_Gram_GGCGC
cnt = 52	feature = 290	correl = 0.0476934	descr = N_Gram_CCAAT
cnt = 53	feature = 392	correl = 0.100755	descr = N_Gram_GAAAG
cnt = 54	feature = 597	correl = 0.0606099	descr = N_Gram_TCCCA
cnt = 55	feature = 291	correl = -0.0450395	descr = N_Gram_CCACG
cnt = 56	feature = 336	correl = 0.057566	descr = N_Gram_CGGAC
cnt = 57	feature = 601	correl = -0.0849159	descr = N_Gram_TCCGG
cnt = 58	feature = 432	correl = 0.0824809	descr = N_Gram_GCACT
cnt = 59	feature = 450	correl = 0.132646	descr = N_Gram_GCCTT
cnt = 60	feature = 312	correl = 0.0784148	descr = N_Gram_CCGTG
cnt = 61	feature = 417	correl = 0.075923	descr = N_Gram_GATAT
cnt = 62	feature = 631	correl = -0.0444781	descr = N_Gram_TGATC
cnt = 63	feature = 645	correl = 0.146803	descr = N_Gram_TGGCT
cnt = 64	feature = 683	correl = -0.0663177	descr = N_Gram_TTGAC
cnt = 65	feature = 574	correl = 0.0802415	descr = N_Gram_TAGCA
cnt = 66	feature = 690	correl = -0.0539225	descr = N_Gram_TTGTA
cnt = 67	feature = 563	correl = 0.0605012	descr = N_Gram_TAAAT
cnt = 68	feature = 211	correl = 0.0755699	descr = N_Gram_AGGTT
cnt = 69	feature = 691	correl = 0.0843309	descr = N_Gram_TTGTG
cnt = 70	feature = 540	correl = 0.047812	descr = N_Gram_GTGAC
cnt = 71	feature = 609	correl = -0.0492413	descr = N_Gram_TCGCA
cnt = 72	feature = 487	correl = 0.0854986	descr = N_Gram_GGCAT
cnt = 73	feature = 363	correl = 0.0649461	descr = N_Gram_CTCAA
cnt = 74	feature = 446	correl = 0.0580428	descr = N_Gram_GCCGC
cnt = 75	feature = 364	correl = 0.0682814	descr = N_Gram_CTCAC
cnt = 76	feature = 654	correl = -0.0614479	descr = N_Gram_TGTCA
cnt = 77	feature = 281	correl = 0.129518	descr = N_Gram_CAGTG
cnt = 78	feature = 511	correl = 0.0756844	descr = N_Gram_GGGGG
cnt = 79	feature = 278	correl = 0.0832083	descr = N_Gram_CAGGA
cnt = 80	feature = 478	correl = 0.0981411	descr = N_Gram_GGACG
cnt = 81	feature = 286	correl = 0.0786939	descr = N_Gram_CATCT
cnt = 82	feature = 632	correl = -0.117916	descr = N_Gram_TGATT
cnt = 83	feature = 593	correl = 0.0584476	descr = N_Gram_TCCAA
cnt = 84	feature = 466	correl = 0.0652103	descr = N_Gram_GCTGC
cnt = 85	feature = 399	correl = 0.0523441	descr = N_Gram_GACCG
cnt = 86	feature = 497	correl = 0.153635	descr = N_Gram_GGCTT
cnt = 87	feature = 505	correl = 0.10175	descr = N_Gram_GGGCC
cnt = 88	feature = 525	correl = -0.0627469	descr = N_Gram_GTATC
cnt = 89	feature = 546	correl = 0.0774851	descr = N_Gram_GTGGT
cnt = 90	feature = 467	correl = 0.0799764	descr = N_Gram_GCTGG
cnt = 91	feature = 226	correl = -0.0793273	descr = N_Gram_ATACT
cnt = 92	feature = 341	correl = 0.107999	descr = N_Gram_CGGGA
cnt = 93	feature = 481	correl = 0.106159	descr = N_Gram_GGAGC
cnt = 94	feature = 404	correl = -0.0768158	descr = N_Gram_GACTG
cnt = 95	feature = 441	correl = 0.0978444	descr = N_Gram_GCCAG
cnt = 96	feature = 596	correl = 0.0638738	descr = N_Gram_TCCC
cnt = 97	feature = 700	correl = -0.127815	descr = N_Gram_TTTTC
cnt = 98	feature = 594	correl = -0.0477594	descr = N_Gram_TCCAC
cnt = 99	feature = 274	correl = 0.0834702	descr = N_Gram_CAGCA
cnt = 100	feature = 280	correl = 0.0815473	descr = N_Gram_CAGTA
cnt = 101	feature = 500	correl = 0.0518907	descr = N_Gram_GGGAA
cnt = 102	feature = 426	correl = 0.124267	descr = N_Gram_GCAA
cnt = 103	feature = 276	correl = -0.139525	descr = N_Gram_CAGCT
cnt = 104	feature = 545	correl = 0.112764	descr = N_Gram_GTGGC
cnt = 105	feature = 557	correl = -0.0534548	descr = N_Gram_GTTGT
cnt = 106	feature = 327	correl = -0.0450845	descr = N_Gram_CGAT
cnt = 107	feature = 501	correl = 0.105734	descr = N_Gram_GGGAC
cnt = 108	feature = 643	correl = 0.102589	descr = N_Gram_TGGCC
cnt = 109	feature = 357	correl = 0.0501379	descr = N_Gram_CTA
cnt = 110	feature = 248	correl = 0.0458093	descr = N_Gram_ATTG
cnt = 111	feature = 29	correl = 0.0813304	descr = Position_Specific_Bin_Base_12_Base_G
cnt = 112	feature = 36	correl = 0.059702	descr = Position_Specific_Bin_Base_15_Base_T
cnt = 113	feature = 39	correl = -0.0748419	descr = Position_Specific_Bin_Base_17_Base_A
cnt = 114	feature = 10	correl = 0.0723508	descr = Position_Specific_Bin_Base_3_Base_C
cnt = 115	feature = 606	correl = -0.0612843	descr = N_Gram_TCGA
cnt = 116	feature = 24	correl = -0.0453259	descr = Position_Specific_Bin_Base_10_Base_G
cnt = 117	feature = 14	correl = -0.1502	descr = Position_Specific_Bin_Base_5_Base_A
cnt = 118	feature = 136	correl = 0.0516237	descr = N_Gram_AACAT
cnt = 119	feature = 529	correl = -0.0531036	descr = N_Gram_GTCC
cnt = 120	feature = 390	correl = 0.0849416	descr = N_Gram_GAAA
cnt = 121	feature = 54	correl = -0.0557335	descr = Gibbs_of_Target_Sequence__Pos_8_Step_1
cnt = 122	feature = 616	correl = -0.0997089	descr = N_Gram_TCTCA
cnt = 123	feature = 504	correl = 0.0756844	descr = N_Gram_GGGCA
cnt = 124	feature = 492	correl = 0.132646	descr = N_Gram_GGCCT
cnt = 125	feature = 77	correl = 0.0676704	descr = Fold_of_RNAi_Sequence_Pos_15
cnt = 126	feature = 475	correl = 0.053315	descr = N_Gram_GGAAG
cnt = 127	feature = 23	correl = -0.0806504	descr = Position_Specific_Bin_Base_9_Base_T
cnt = 128	feature = 536	correl = -0.081874	descr = N_Gram_GTCT
cnt = 129	feature = 33	correl = -0.113363	descr = Position_Specific_Bin_Base_14_Base_A
cnt = 130	feature = 206	correl = 0.102113	descr = N_Gram_AGGCG
cnt = 131	feature = 35	correl = -0.047612	descr = Position_Specific_Bin_Base_15_Base_G
cnt = 132	feature = 388	correl = -0.0526176	descr = N_Gram_CTTTC
cnt = 133	feature = 265	correl = 0.0621859	descr = N_Gram_CACC
cnt = 134	feature = 44	correl = 0.109365	descr = Position_Specific_Bin_Base_18_Base_C
cnt = 135	feature = 32	correl = 0.130268	descr = Position_Specific_Bin_Base_13_Base_C
cnt = 136	feature = 105	correl = 0.0534014	descr = Fold_of_Target_NoEndbrace_noends_Pos_15
cnt = 137	feature = 334	correl = 0.0663428	descr = N_Gram_CGGA
cnt = 138	feature = 13	correl = 0.0510965	descr = Position_Specific_Bin_Base_4_Base_T
cnt = 139	feature = 539	correl = 0.0467646	descr = N_Gram_GTGA
cnt = 140	feature = 468	correl = 0.0850152	descr = N_Gram_GCTT
cnt = 141	feature = 57	correl = -0.0881619	descr = Gibbs_of_Target_Sequence__Pos_13_Step_1
cnt = 142	feature = 547	correl = 0.0680015	descr = N_Gram_GTGT
cnt = 143	feature = 342	correl = 0.128717	descr = N_Gram_CGGGC
cnt = 144	feature = 619	correl = -0.117051	descr = N_Gram_TCTCT
cnt = 145	feature = 72	correl = 0.102086	descr = Fold_of_RNAi_Sequence_Pos_9
cnt = 146	feature = 8	correl = 0.0882388	descr = Position_Specific_Bin_Base_2_Base_C
cnt = 147	feature = 541	correl = 0.0443085	descr = N_Gram_GTGC
cnt = 148	feature = 17	correl = -0.1439	descr = Position_Specific_Bin_Base_6_Base_A
cnt = 149	feature = 79	correl = -0.0717641	descr = Xue_Structure_Feature_A110
cnt = 150	feature = 38	correl = 0.154993	descr = Position_Specific_Bin_Base_16_Base_C
cnt = 151	feature = 697	correl = -0.0585	descr = N_Gram_TTTG
cnt = 152	feature = 350	correl = 0.132061	descr = N_Gram_CGTG
cnt = 153	feature = 73	correl = 0.0525042	descr = Fold_of_RNAi_Sequence_Pos_11
cnt = 154	feature = 11	correl = -0.054391	descr = Position_Specific_Bin_Base_4_Base_A
cnt = 155	feature = 28	correl = 0.140363	descr = Position_Specific_Bin_Base_12_Base_C
cnt = 156	feature = 234	correl = -0.0759074	descr = N_Gram_ATCG
cnt = 157	feature = 681	correl = -0.0861382	descr = N_Gram_TTGA
cnt = 158	feature = 496	correl = 0.0791347	descr = N_Gram_GGCT
cnt = 159	feature = 448	correl = 0.0766245	descr = N_Gram_GCCT
cnt = 160	feature = 277	correl = 0.0606058	descr = N_Gram_CAGG
cnt = 161	feature = 61	correl = -0.19477	descr = Gibbs_of_Target_Sequence__Pos_18_Step_1
cnt = 162	feature = 602	correl = -0.0962677	descr = N_Gram_TCCT
cnt = 163	feature = 86	correl = 0.0468023	descr = Xue_Structure_Feature_C011
cnt = 164	feature = 80	correl = 0.0530725	descr = Xue_Structure_Feature_A100
cnt = 165	feature = 382	correl = -0.0452868	descr = N_Gram_CTTG
cnt = 166	feature = 544	correl = 0.0999848	descr = N_Gram_GTGG
cnt = 167	feature = 599	correl = -0.0542676	descr = N_Gram_TCCG
cnt = 168	feature = 509	correl = 0.0541443	descr = N_Gram_GGGGA
cnt = 169	feature = 662	correl = -0.0606262	descr = N_Gram_TTA
cnt = 170	feature = 702	correl = -0.104708	descr = N_Gram_TTTTT
cnt = 171	feature = 76	correl = 0.0654704	descr = Fold_of_RNAi_Sequence_Pos_14
cnt = 172	feature = 472	correl = 0.0772817	descr = N_Gram_GGAA
cnt = 173	feature = 309	correl = 0.109583	descr = N_Gram_CCGGG
cnt = 174	feature = 58	correl = -0.201419	descr = Gibbs_of_Target_Sequence__Pos_14_Step_1
cnt = 175	feature = 69	correl = 0.144874	descr = Fold_of_RNAi_Sequence_Pos_2
cnt = 176	feature = 605	correl = -0.0786267	descr = N_Gram_TCG
cnt = 177	feature = 425	correl = 0.12695	descr = N_Gram_GCA
cnt = 178	feature = 460	correl = 0.0474591	descr = N_Gram_GCT
cnt = 179	feature = 60	correl = -0.111311	descr = Gibbs_of_Target_Sequence__Pos_17_Step_1
cnt = 180	feature = 615	correl = -0.203329	descr = N_Gram_TCTC
cnt = 181	feature = 516	correl = 0.0732941	descr = N_Gram_GGT
cnt = 182	feature = 503	correl = 0.139264	descr = N_Gram_GGGC
cnt = 183	feature = 222	correl = -0.0966907	descr = N_Gram_AT
cnt = 184	feature = 254	correl = 0.0741285	descr = N_Gram_CA
cnt = 185	feature = 538	correl = 0.121846	descr = N_Gram_GTG
cnt = 186	feature = 508	correl = 0.0940687	descr = N_Gram_GGGG
cnt = 187	feature = 591	correl = -0.133903	descr = N_Gram_TCC
cnt = 188	feature = 614	correl = -0.137463	descr = N_Gram_TCT
cnt = 189	feature = 305	correl = 0.0663525	descr = N_Gram_CCG
cnt = 190	feature = 66	correl = -0.0658058	descr = PF_RNAi_Fold_3'Free_Count
cnt = 191	feature = 661	correl = -0.126288	descr = N_Gram_TT
cnt = 192	feature = 485	correl = 0.149835	descr = N_Gram_GGC
cnt = 193	feature = 340	correl = 0.129862	descr = N_Gram_CGGG
cnt = 194	feature = 64	correl = -0.171683	descr = PF_RNAi_Fold_Energy
num rows = 521
num_elements = 101595
*
optimization finished, #iter = 521
nu = 0.600711
obj = -49.437670, rho = -0.440843
nSV = 362, nBSV = 254
num rows = 58
num_elements = 11310
*
optimization finished, #iter = 46
nu = 0.531106
obj = -5.165260, rho = -0.330610
nSV = 41, nBSV = 16
*
optimization finished, #iter = 521
nu = 0.600711
obj = -49.437670, rho = -0.440843
nSV = 362, nBSV = 254
CFS merit scores = 1.31574
CFS merit scores = 1.5821
CFS merit scores = 1.82517
CFS merit scores = 2.05466
CFS merit scores = 2.25445
CFS merit scores = 2.43746
CFS merit scores = 2.60487
CFS merit scores = 2.7607
CFS merit scores = 2.90684
CFS merit scores = 3.04206
CFS merit scores = 3.16985
CFS merit scores = 3.29184
CFS merit scores = 3.409
CFS merit scores = 3.52222
CFS merit scores = 3.63102
CFS merit scores = 3.73533
CFS merit scores = 3.8365
CFS merit scores = 3.93492
CFS merit scores = 4.02686
CFS merit scores = 4.11559
CFS merit scores = 4.20163
CFS merit scores = 4.2858
CFS merit scores = 4.36651
CFS merit scores = 4.44498
CFS merit scores = 4.5213
CFS merit scores = 4.59548
CFS merit scores = 4.66792
CFS merit scores = 4.73875
CFS merit scores = 4.80727
CFS merit scores = 4.8728
CFS merit scores = 4.93678
CFS merit scores = 4.99925
CFS merit scores = 5.05757
CFS merit scores = 5.11054
CFS merit scores = 5.16149
CFS merit scores = 5.20788
CFS merit scores = 5.25214
CFS merit scores = 5.29343
CFS merit scores = 5.33004
CFS merit scores = 5.36488
CFS merit scores = 5.39831
CFS merit scores = 5.42879
CFS merit scores = 5.45711
CFS merit scores = 5.48344
CFS merit scores = 5.50962
CFS merit scores = 5.53402
CFS merit scores = 5.5579
CFS merit scores = 5.58153
CFS merit scores = 5.60441
CFS merit scores = 5.62574
CFS merit scores = 5.64669
CFS merit scores = 5.66523
CFS merit scores = 5.68373
CFS merit scores = 5.70167
CFS merit scores = 5.71293
CFS merit scores = 5.72325
CFS merit scores = 5.73403
CFS merit scores = 5.74535
CFS merit scores = 5.75692
CFS merit scores = 5.76849
CFS merit scores = 5.77377
CFS merit scores = 5.7779
CFS merit scores = 5.78202
CFS merit scores = 5.78499
CFS merit scores = 5.7884
CFS merit scores = 5.79218
CFS merit scores = 5.79594
CFS merit scores = 5.79772
CFS merit scores = 5.7986
CFS merit scores = 5.79882
CFS merit scores = 5.79922
CFS merit scores = 5.8001
CFS merit scores = 5.80077
CFS merit scores = 5.80071
CFS merit scores = 5.80045
CFS merit scores = 5.80081
CFS merit scores = 5.80084
CFS merit scores = 5.80088
CFS merit scores = 5.79894
CFS merit scores = 5.79576
CFS merit scores = 5.79238
CFS merit scores = 5.78935
CFS merit scores = 5.78653
CFS merit scores = 5.78211
CFS merit scores = 5.77809
CFS merit scores = 5.77475
CFS merit scores = 5.77055
CFS merit scores = 5.76619
CFS merit scores = 5.75943
CFS merit scores = 5.7519
CFS merit scores = 5.74386
CFS merit scores = 5.7361
CFS merit scores = 5.72884
CFS merit scores = 5.72194
CFS merit scores = 5.71511
CFS merit scores = 5.70696
CFS merit scores = 5.69793
CFS merit scores = 5.68838
CFS merit scores = 5.67858
CFS merit scores = 5.66889
CFS merit scores = 5.65909
CFS merit scores = 5.64957
CFS merit scores = 5.64036
CFS merit scores = 5.63165
CFS merit scores = 5.62114
CFS merit scores = 5.61114
CFS merit scores = 5.60157
CFS merit scores = 5.59235
CFS merit scores = 5.58277
CFS merit scores = 5.57215
CFS merit scores = 5.56166
CFS merit scores = 5.54997
CFS merit scores = 5.53892
CFS merit scores = 5.52831
CFS merit scores = 5.51658
CFS merit scores = 5.50502
CFS merit scores = 5.49357
CFS merit scores = 5.48142
CFS merit scores = 5.46944
CFS merit scores = 5.45737
CFS merit scores = 5.44487
CFS merit scores = 5.43243
CFS merit scores = 5.42061
CFS merit scores = 5.40917
CFS merit scores = 5.39749
CFS merit scores = 5.38552
CFS merit scores = 5.37359
CFS merit scores = 5.36225
CFS merit scores = 5.35136
CFS merit scores = 5.33934
CFS merit scores = 5.32736
CFS merit scores = 5.31552
CFS merit scores = 5.30407
CFS merit scores = 5.29315
CFS merit scores = 5.28227
CFS merit scores = 5.27124
CFS merit scores = 5.26013
CFS merit scores = 5.24931
CFS merit scores = 5.23887
CFS merit scores = 5.22889
CFS merit scores = 5.21855
CFS merit scores = 5.2083
CFS merit scores = 5.19841
CFS merit scores = 5.18867
CFS merit scores = 5.17935
CFS merit scores = 5.17046
CFS merit scores = 5.16153
CFS merit scores = 5.1522
CFS merit scores = 5.14302
CFS merit scores = 5.13348
CFS merit scores = 5.12428
CFS merit scores = 5.11521
CFS merit scores = 5.10576
CFS merit scores = 5.09632
CFS merit scores = 5.08645
CFS merit scores = 5.07664
CFS merit scores = 5.06623
CFS merit scores = 5.05521
CFS merit scores = 5.04396
CFS merit scores = 5.03276
CFS merit scores = 5.02157
CFS merit scores = 5.01055
CFS merit scores = 4.99966
CFS merit scores = 4.98918
CFS merit scores = 4.97894
CFS merit scores = 4.96874
CFS merit scores = 4.95762
CFS merit scores = 4.94679
CFS merit scores = 4.93581
CFS merit scores = 4.92483
CFS merit scores = 4.91391
CFS merit scores = 4.90243
CFS merit scores = 4.89131
CFS merit scores = 4.87976
CFS merit scores = 4.86696
CFS merit scores = 4.85379
CFS merit scores = 4.84003
CFS merit scores = 4.82611
CFS merit scores = 4.81197
CFS merit scores = 4.79781
CFS merit scores = 4.78278
CFS merit scores = 4.76685
CFS merit scores = 4.74714
CFS merit scores = 4.72571
cnt = 1	feature = 64	correl = -0.315741	descr = Gibbs_of_Target_Sequence__Pos_20_Step_1
cnt = 2	feature = 602	correl = -0.168925	descr = N_Gram_TCTC
cnt = 3	feature = 8	correl = -0.0617368	descr = Position_Specific_Bin_Base_2_Base_A
cnt = 4	feature = 209	correl = 0.0994517	descr = N_Gram_AGTCA
cnt = 5	feature = 327	correl = 0.0634342	descr = N_Gram_CGGAA
cnt = 6	feature = 510	correl = 0.0481283	descr = N_Gram_GTAAA
cnt = 7	feature = 244	correl = 0.0648243	descr = N_Gram_ATTTC
cnt = 8	feature = 456	correl = -0.0540667	descr = N_Gram_GCGTT
cnt = 9	feature = 258	correl = -0.0445068	descr = N_Gram_CACCC
cnt = 10	feature = 481	correl = 0.0980838	descr = N_Gram_GGCCC
cnt = 11	feature = 399	correl = 0.0882741	descr = N_Gram_GACGG
cnt = 12	feature = 659	correl = 0.0733953	descr = N_Gram_TTCAA
cnt = 13	feature = 351	correl = 0.0448412	descr = N_Gram_CTAAA
cnt = 14	feature = 661	correl = 0.0442807	descr = N_Gram_TTCGA
cnt = 15	feature = 614	correl = 0.0508786	descr = N_Gram_TGAAA
cnt = 16	feature = 324	correl = 0.0567535	descr = N_Gram_CGCTA
cnt = 17	feature = 453	correl = 0.0448412	descr = N_Gram_GCGTA
cnt = 18	feature = 497	correl = 0.0448412	descr = N_Gram_GGGCT
cnt = 19	feature = 339	correl = -0.0674576	descr = N_Gram_CGTAC
cnt = 20	feature = 648	correl = 0.0503771	descr = N_Gram_TGTGT
cnt = 21	feature = 511	correl = 0.0501107	descr = N_Gram_GTATA
cnt = 22	feature = 322	correl = 0.0448412	descr = N_Gram_CGCCA
cnt = 23	feature = 508	correl = 0.0549455	descr = N_Gram_GGTGC
cnt = 24	feature = 674	correl = -0.0724834	descr = N_Gram_TTGGA
cnt = 25	feature = 219	correl = 0.0543071	descr = N_Gram_ATACA
cnt = 26	feature = 425	correl = 0.0724663	descr = N_Gram_GCAAT
cnt = 27	feature = 540	correl = 0.0882741	descr = N_Gram_GTTAA
cnt = 28	feature = 512	correl = -0.062498	descr = N_Gram_GTATC
cnt = 29	feature = 388	correl = -0.0440018	descr = N_Gram_GAAGG
cnt = 30	feature = 292	correl = 0.0834916	descr = N_Gram_CCCAC
cnt = 31	feature = 494	correl = 0.0514292	descr = N_Gram_GGGCA
cnt = 32	feature = 503	correl = 0.0924091	descr = N_Gram_GGGTC
cnt = 33	feature = 265	correl = 0.0467233	descr = N_Gram_CACTT
cnt = 34	feature = 541	correl = -0.0786822	descr = N_Gram_GTTAC
cnt = 35	feature = 483	correl = 0.134565	descr = N_Gram_GGCCT
cnt = 36	feature = 647	correl = 0.105252	descr = N_Gram_TGTGG
cnt = 37	feature = 605	correl = 0.0478472	descr = N_Gram_TCTCG
cnt = 38	feature = 226	correl = -0.0570998	descr = N_Gram_ATCAT
cnt = 39	feature = 416	correl = -0.0529468	descr = N_Gram_GATGC
cnt = 40	feature = 563	correl = -0.0521398	descr = N_Gram_TAGCC
cnt = 41	feature = 241	correl = -0.0679949	descr = N_Gram_ATTAC
cnt = 42	feature = 363	correl = 0.0483946	descr = N_Gram_CTCTA
cnt = 43	feature = 616	correl = 0.0454579	descr = N_Gram_TGACA
cnt = 44	feature = 546	correl = 0.0445789	descr = N_Gram_GTTGC
cnt = 45	feature = 342	correl = -0.111636	descr = N_Gram_CGTCG
cnt = 46	feature = 390	correl = -0.0650887	descr = N_Gram_GAATA
cnt = 47	feature = 255	correl = 0.0829143	descr = N_Gram_CACAG
cnt = 48	feature = 496	correl = 0.0772924	descr = N_Gram_GGGCG
cnt = 49	feature = 341	correl = -0.0453035	descr = N_Gram_CGTCC
cnt = 50	feature = 397	correl = -0.0636668	descr = N_Gram_GACCT
cnt = 51	feature = 252	correl = 0.0899699	descr = N_Gram_CAAGG
cnt = 52	feature = 643	correl = -0.0517893	descr = N_Gram_TGTCA
cnt = 53	feature = 555	correl = 0.0801525	descr = N_Gram_TAAGC
cnt = 54	feature = 447	correl = -0.0767367	descr = N_Gram_GCGAC
cnt = 55	feature = 538	correl = 0.046912	descr = N_Gram_GTGTA
cnt = 56	feature = 413	correl = 0.0662241	descr = N_Gram_GATAT
cnt = 57	feature = 318	correl = 0.0850226	descr = N_Gram_CGAGG
cnt = 58	feature = 267	correl = 0.0541348	descr = N_Gram_CAGCC
cnt = 59	feature = 283	correl = 0.0591166	descr = N_Gram_CCACC
cnt = 60	feature = 472	correl = 0.0890801	descr = N_Gram_GGAGC
cnt = 61	feature = 278	correl = -0.0659681	descr = N_Gram_CATCG
cnt = 62	feature = 357	correl = 0.0919936	descr = N_Gram_CTCAA
cnt = 63	feature = 417	correl = 0.0742177	descr = N_Gram_GATGT
cnt = 64	feature = 233	correl = -0.056193	descr = N_Gram_ATGAT
cnt = 65	feature = 440	correl = 0.0581111	descr = N_Gram_GCCGC
cnt = 66	feature = 539	correl = 0.0689761	descr = N_Gram_GTGTG
cnt = 67	feature = 441	correl = 0.0718506	descr = N_Gram_GCCGG
cnt = 68	feature = 308	correl = -0.100045	descr = N_Gram_CCTCC
cnt = 69	feature = 640	correl = 0.0682103	descr = N_Gram_TGGGT
cnt = 70	feature = 579	correl = 0.0837258	descr = N_Gram_TCCAA
cnt = 71	feature = 312	correl = -0.077094	descr = N_Gram_CCTTC
cnt = 72	feature = 394	correl = 0.0833145	descr = N_Gram_GACAG
cnt = 73	feature = 505	correl = -0.0703818	descr = N_Gram_GGTAA
cnt = 74	feature = 254	correl = 0.0518321	descr = N_Gram_CAATA
cnt = 75	feature = 467	correl = 0.120026	descr = N_Gram_GGAAA
cnt = 76	feature = 448	correl = 0.0442632	descr = N_Gram_GCGAG
cnt = 77	feature = 478	correl = 0.0893482	descr = N_Gram_GGCAT
cnt = 78	feature = 386	correl = 0.116463	descr = N_Gram_GAAGA
cnt = 79	feature = 492	correl = 0.0846977	descr = N_Gram_GGGAG
cnt = 80	feature = 500	correl = 0.0514292	descr = N_Gram_GGGGG
cnt = 81	feature = 649	correl = -0.0513953	descr = N_Gram_TGTTA
cnt = 82	feature = 136	correl = -0.124323	descr = N_Gram_AATAA
cnt = 83	feature = 644	correl = 0.0728676	descr = N_Gram_TGTCC
cnt = 84	feature = 544	correl = -0.0652554	descr = N_Gram_GTTCT
cnt = 85	feature = 309	correl = 0.0600399	descr = N_Gram_CCTCG
cnt = 86	feature = 619	correl = 0.0663225	descr = N_Gram_TGATA
cnt = 87	feature = 536	correl = 0.0451637	descr = N_Gram_GTGGT
cnt = 88	feature = 305	correl = 0.10468	descr = N_Gram_CCGTG
cnt = 89	feature = 353	correl = 0.105131	descr = N_Gram_CTAT
cnt = 90	feature = 473	correl = -0.117252	descr = N_Gram_GGATC
cnt = 91	feature = 396	correl = 0.0524747	descr = N_Gram_GACCG
cnt = 92	feature = 662	correl = -0.0625584	descr = N_Gram_TTCGG
cnt = 93	feature = 529	correl = 0.0608454	descr = N_Gram_GTGAC
cnt = 94	feature = 454	correl = -0.11341	descr = N_Gram_GCGTC
cnt = 95	feature = 437	correl = 0.0442898	descr = N_Gram_GCCCA
cnt = 96	feature = 231	correl = 0.0543425	descr = N_Gram_ATCTT
cnt = 97	feature = 14	correl = -0.0472451	descr = Position_Specific_Bin_Base_3_Base_T
cnt = 98	feature = 599	correl = -0.0478457	descr = N_Gram_TCGGG
cnt = 99	feature = 277	correl = 0.0996108	descr = N_Gram_CATCC
cnt = 100	feature = 364	correl = -0.0637952	descr = N_Gram_CTCTC
cnt = 101	feature = 623	correl = 0.0894808	descr = N_Gram_TGCA
cnt = 102	feature = 509	correl = 0.0445121	descr = N_Gram_GGTTG
cnt = 103	feature = 520	correl = -0.0449245	descr = N_Gram_GTCCT
cnt = 104	feature = 485	correl = 0.100021	descr = N_Gram_GGCGC
cnt = 105	feature = 484	correl = -0.051706	descr = N_Gram_GGCGA
cnt = 106	feature = 407	correl = 0.0644015	descr = N_Gram_GAGGT
cnt = 107	feature = 690	correl = -0.0776218	descr = N_Gram_TTTTG
cnt = 108	feature = 574	correl = 0.0967779	descr = N_Gram_TCAGT
cnt = 109	feature = 596	correl = -0.114908	descr = N_Gram_TCGAG
cnt = 110	feature = 655	correl = -0.0481747	descr = N_Gram_TTAT
cnt = 111	feature = 681	correl = 0.0592949	descr = N_Gram_TTTCA
cnt = 112	feature = 547	correl = 0.0884316	descr = N_Gram_GTTGG
cnt = 113	feature = 57	correl = 0.0798759	descr = Gibbs_of_Target_Sequence__Pos_12_Step_1
cnt = 114	feature = 382	correl = 0.0743496	descr = N_Gram_GAAA
cnt = 115	feature = 610	correl = -0.0558676	descr = N_Gram_TCTTG
cnt = 116	feature = 580	correl = -0.147061	descr = N_Gram_TCCAG
cnt = 117	feature = 402	correl = -0.0771727	descr = N_Gram_GACTG
cnt = 118	feature = 18	correl = 0.0670435	descr = Position_Specific_Bin_Base_5_Base_G
cnt = 119	feature = 23	correl = 0.0640235	descr = Position_Specific_Bin_Base_8_Base_T
cnt = 120	feature = 33	correl = -0.104083	descr = Position_Specific_Bin_Base_14_Base_A
cnt = 121	feature = 603	correl = -0.0652255	descr = N_Gram_TCTCA
cnt = 122	feature = 28	correl = -0.0890399	descr = Position_Specific_Bin_Base_12_Base_A
cnt = 123	feature = 460	correl = 0.0707826	descr = N_Gram_GCTG
cnt = 124	feature = 392	correl = 0.0679545	descr = N_Gram_GACA
cnt = 125	feature = 337	correl = -0.063269	descr = N_Gram_CGTA
cnt = 126	feature = 526	correl = -0.0775986	descr = N_Gram_GTCTT
cnt = 127	feature = 335	correl = -0.0868439	descr = N_Gram_CGGTA
cnt = 128	feature = 54	correl = -0.0999396	descr = Gibbs_of_Target_Sequence__Pos_6_Step_1
cnt = 129	feature = 52	correl = -0.0621262	descr = Gibbs_of_Target_Sequence__Pos_4_Step_1
cnt = 130	feature = 32	correl = 0.0921578	descr = Position_Specific_Bin_Base_13_Base_C
cnt = 131	feature = 82	correl = 0.0593089	descr = Xue_Structure_Feature_C010
cnt = 132	feature = 350	correl = 0.0807625	descr = N_Gram_CTA
cnt = 133	feature = 160	correl = 0.0538196	descr = N_Gram_ACCG
cnt = 134	feature = 606	correl = -0.102151	descr = N_Gram_TCTCT
cnt = 135	feature = 61	correl = -0.100253	descr = Gibbs_of_Target_Sequence__Pos_17_Step_1
cnt = 136	feature = 67	correl = 0.115054	descr = Fold_of_RNAi_Sequence_Pos_0
cnt = 137	feature = 683	correl = -0.0445568	descr = N_Gram_TTTCG
cnt = 138	feature = 58	correl = -0.0816743	descr = Gibbs_of_Target_Sequence__Pos_13_Step_1
cnt = 139	feature = 389	correl = -0.0661732	descr = N_Gram_GAAGT
cnt = 140	feature = 645	correl = 0.0936193	descr = N_Gram_TGTG
cnt = 141	feature = 343	correl = 0.164484	descr = N_Gram_CGTG
cnt = 142	feature = 10	correl = -0.0610749	descr = Position_Specific_Bin_Base_2_Base_G
cnt = 143	feature = 291	correl = 0.063444	descr = N_Gram_CCCA
cnt = 144	feature = 514	correl = 0.0495725	descr = N_Gram_GTCA
cnt = 145	feature = 105	correl = -0.0586989	descr = Fold_of_Target_NoBeginbrace_noends_Pos_4
cnt = 146	feature = 72	correl = 0.066735	descr = Fold_of_RNAi_Sequence_Pos_9
cnt = 147	feature = 466	correl = 0.0605593	descr = N_Gram_GGAA
cnt = 148	feature = 450	correl = 0.0583028	descr = N_Gram_GCGG
cnt = 149	feature = 609	correl = -0.119215	descr = N_Gram_TCTTC
cnt = 150	feature = 73	correl = 0.0909172	descr = Fold_of_RNAi_Sequence_Pos_12
cnt = 151	feature = 76	correl = 0.043969	descr = Fold_of_RNAi_Sequence_Pos_16
cnt = 152	feature = 334	correl = 0.147338	descr = N_Gram_CGGGC
cnt = 153	feature = 280	correl = 0.0688441	descr = N_Gram_CCAA
cnt = 154	feature = 272	correl = 0.0954197	descr = N_Gram_CAGT
cnt = 155	feature = 689	correl = -0.123877	descr = N_Gram_TTTTC
cnt = 156	feature = 9	correl = 0.0526558	descr = Position_Specific_Bin_Base_2_Base_C
cnt = 157	feature = 361	correl = -0.109807	descr = N_Gram_CTCCT
cnt = 158	feature = 11	correl = 0.0839022	descr = Position_Specific_Bin_Base_2_Base_T
cnt = 159	feature = 38	correl = -0.109084	descr = Position_Specific_Bin_Base_16_Base_A
cnt = 160	feature = 615	correl = -0.0786589	descr = N_Gram_TGAAG
cnt = 161	feature = 80	correl = 0.0753008	descr = Xue_Structure_Feature_C110
cnt = 162	feature = 468	correl = 0.107474	descr = N_Gram_GGAC
cnt = 163	feature = 525	correl = -0.0762125	descr = N_Gram_GTCT
cnt = 164	feature = 594	correl = -0.066013	descr = N_Gram_TCGA
cnt = 165	feature = 77	correl = -0.0642143	descr = Xue_Structure_Feature_A110
cnt = 166	feature = 276	correl = 0.0716209	descr = N_Gram_CATC
cnt = 167	feature = 375	correl = -0.0467989	descr = N_Gram_CTTG
cnt = 168	feature = 691	correl = -0.0834092	descr = N_Gram_TTTTT
cnt = 169	feature = 86	correl = 0.0685732	descr = Xue_Structure_Feature_G100
cnt = 170	feature = 545	correl = 0.0551173	descr = N_Gram_GTTG
cnt = 171	feature = 59	correl = -0.173148	descr = Gibbs_of_Target_Sequence__Pos_14_Step_1
cnt = 172	feature = 248	correl = 0.128825	descr = N_Gram_CAA
cnt = 173	feature = 340	correl = -0.0797355	descr = N_Gram_CGTC
cnt = 174	feature = 290	correl = 0.0472243	descr = N_Gram_CCC
cnt = 175	feature = 578	correl = -0.0816624	descr = N_Gram_TCCA
cnt = 176	feature = 321	correl = 0.0681088	descr = N_Gram_CGCC
cnt = 177	feature = 641	correl = 0.0825464	descr = N_Gram_TGT
cnt = 178	feature = 225	correl = -0.0683281	descr = N_Gram_ATC
cnt = 179	feature = 66	correl = -0.0827188	descr = PF_RNAi_Fold_5'Free_Count
cnt = 180	feature = 527	correl = 0.13684	descr = N_Gram_GTG
cnt = 181	feature = 612	correl = -0.0810715	descr = N_Gram_TGA
cnt = 182	feature = 475	correl = 0.149938	descr = N_Gram_GGC
cnt = 183	feature = 601	correl = -0.0915187	descr = N_Gram_TCT
cnt = 184	feature = 446	correl = -0.0613498	descr = N_Gram_GCG
num rows = 522
num_elements = 96570
*
optimization finished, #iter = 458
nu = 0.613036
obj = -52.086893, rho = -0.213932
nSV = 364, nBSV = 272
num rows = 57
num_elements = 10545
*
optimization finished, #iter = 44
nu = 0.539971
obj = -4.813412, rho = -0.557272
nSV = 40, nBSV = 21
*
optimization finished, #iter = 458
nu = 0.613036
obj = -52.086893, rho = -0.213932
nSV = 364, nBSV = 272
TEST = 38 AVE CORR = 0.522603
