# Supplementary material for: Improving model predictions for RNA interference activities that use support vector machine regression by combining and filtering features
Source: BMC Bioinformatics. 2007 Jun 6;8:182. doi: 10.1186/1471-2105-8-182 (PMC1906837; doi:10.1186/1471-2105-8-182)
Supplement: Additional file 6 — tr_579_cfsfilters. The features found to be useful by Correlation based Feature in training and testing the 579 dataset by cross validation, at t-test values from 0 to 90. [file 1471-2105-8-182-S6.gz › tr_579_file_4]

4
ave count = 515

CFS merit scores = 1.3532
CFS merit scores = 1.60749
CFS merit scores = 1.85924
CFS merit scores = 2.07944
CFS merit scores = 2.27842
CFS merit scores = 2.45901
CFS merit scores = 2.62784
CFS merit scores = 2.78692
CFS merit scores = 2.93263
CFS merit scores = 3.06919
CFS merit scores = 3.19617
CFS merit scores = 3.3158
CFS merit scores = 3.42889
CFS merit scores = 3.53727
CFS merit scores = 3.64213
CFS merit scores = 3.74379
CFS merit scores = 3.8427
CFS merit scores = 3.93903
CFS merit scores = 4.03288
CFS merit scores = 4.12444
CFS merit scores = 4.2127
CFS merit scores = 4.29899
CFS merit scores = 4.38331
CFS merit scores = 4.46575
CFS merit scores = 4.54649
CFS merit scores = 4.62566
CFS merit scores = 4.70334
CFS merit scores = 4.77958
CFS merit scores = 4.85439
CFS merit scores = 4.92768
CFS merit scores = 4.9997
CFS merit scores = 5.07051
CFS merit scores = 5.14016
CFS merit scores = 5.20703
CFS merit scores = 5.27262
CFS merit scores = 5.33699
CFS merit scores = 5.39989
CFS merit scores = 5.46166
CFS merit scores = 5.52233
CFS merit scores = 5.58198
CFS merit scores = 5.64018
CFS merit scores = 5.69651
CFS merit scores = 5.75071
CFS merit scores = 5.8035
CFS merit scores = 5.85479
CFS merit scores = 5.90466
CFS merit scores = 5.95271
CFS merit scores = 5.99984
CFS merit scores = 6.04612
CFS merit scores = 6.09142
CFS merit scores = 6.13523
CFS merit scores = 6.1775
CFS merit scores = 6.21573
CFS merit scores = 6.25002
CFS merit scores = 6.28214
CFS merit scores = 6.31293
CFS merit scores = 6.34267
CFS merit scores = 6.37072
CFS merit scores = 6.39702
CFS merit scores = 6.42274
CFS merit scores = 6.44751
CFS merit scores = 6.47201
CFS merit scores = 6.49561
CFS merit scores = 6.51801
CFS merit scores = 6.53936
CFS merit scores = 6.56028
CFS merit scores = 6.58072
CFS merit scores = 6.60126
CFS merit scores = 6.62063
CFS merit scores = 6.63962
CFS merit scores = 6.6579
CFS merit scores = 6.67528
CFS merit scores = 6.69202
CFS merit scores = 6.70765
CFS merit scores = 6.7227
CFS merit scores = 6.73727
CFS merit scores = 6.75152
CFS merit scores = 6.7655
CFS merit scores = 6.77889
CFS merit scores = 6.79208
CFS merit scores = 6.80223
CFS merit scores = 6.81172
CFS merit scores = 6.8214
CFS merit scores = 6.83118
CFS merit scores = 6.84099
CFS merit scores = 6.85023
CFS merit scores = 6.85945
CFS merit scores = 6.86874
CFS merit scores = 6.87795
CFS merit scores = 6.88695
CFS merit scores = 6.89542
CFS merit scores = 6.90389
CFS merit scores = 6.91195
CFS merit scores = 6.91998
CFS merit scores = 6.92677
CFS merit scores = 6.9335
CFS merit scores = 6.94058
CFS merit scores = 6.94784
CFS merit scores = 6.95498
CFS merit scores = 6.96202
CFS merit scores = 6.96829
CFS merit scores = 6.97435
CFS merit scores = 6.97984
CFS merit scores = 6.98481
CFS merit scores = 6.98884
CFS merit scores = 6.99103
CFS merit scores = 6.99288
CFS merit scores = 6.99504
CFS merit scores = 6.99633
CFS merit scores = 6.99779
CFS merit scores = 6.99929
CFS merit scores = 7.00049
CFS merit scores = 7.00192
CFS merit scores = 7.00299
CFS merit scores = 7.00415
CFS merit scores = 7.00439
CFS merit scores = 7.00499
CFS merit scores = 7.00588
CFS merit scores = 7.00628
CFS merit scores = 7.00681
CFS merit scores = 7.00765
CFS merit scores = 7.00834
CFS merit scores = 7.00873
CFS merit scores = 7.00894
CFS merit scores = 7.009
CFS merit scores = 7.00927
CFS merit scores = 7.00979
CFS merit scores = 7.0098
CFS merit scores = 7.00993
CFS merit scores = 7.01026
CFS merit scores = 7.01028
CFS merit scores = 7.00936
CFS merit scores = 7.00783
CFS merit scores = 7.00656
CFS merit scores = 7.00421
CFS merit scores = 7.0009
CFS merit scores = 6.99761
CFS merit scores = 6.99465
CFS merit scores = 6.99198
CFS merit scores = 6.98932
CFS merit scores = 6.9869
CFS merit scores = 6.98445
CFS merit scores = 6.98213
CFS merit scores = 6.97927
CFS merit scores = 6.97624
CFS merit scores = 6.97303
CFS merit scores = 6.96962
CFS merit scores = 6.96633
CFS merit scores = 6.96305
CFS merit scores = 6.95938
CFS merit scores = 6.95492
CFS merit scores = 6.95067
CFS merit scores = 6.94634
CFS merit scores = 6.94171
CFS merit scores = 6.93653
CFS merit scores = 6.93133
CFS merit scores = 6.92621
CFS merit scores = 6.92106
CFS merit scores = 6.91562
CFS merit scores = 6.91027
CFS merit scores = 6.90514
CFS merit scores = 6.90022
CFS merit scores = 6.89544
CFS merit scores = 6.8902
CFS merit scores = 6.88493
CFS merit scores = 6.87941
CFS merit scores = 6.87353
CFS merit scores = 6.86761
CFS merit scores = 6.86153
CFS merit scores = 6.8556
CFS merit scores = 6.84993
CFS merit scores = 6.84447
CFS merit scores = 6.83917
CFS merit scores = 6.83408
CFS merit scores = 6.82911
CFS merit scores = 6.82389
CFS merit scores = 6.81876
CFS merit scores = 6.81334
CFS merit scores = 6.80782
CFS merit scores = 6.80168
CFS merit scores = 6.79571
CFS merit scores = 6.78986
CFS merit scores = 6.78427
CFS merit scores = 6.77887
CFS merit scores = 6.77339
CFS merit scores = 6.76797
CFS merit scores = 6.76252
CFS merit scores = 6.75716
CFS merit scores = 6.75205
CFS merit scores = 6.74692
CFS merit scores = 6.74181
CFS merit scores = 6.7368
CFS merit scores = 6.73135
CFS merit scores = 6.72589
CFS merit scores = 6.72052
CFS merit scores = 6.71528
CFS merit scores = 6.70981
CFS merit scores = 6.70452
CFS merit scores = 6.69913
CFS merit scores = 6.69349
CFS merit scores = 6.68741
CFS merit scores = 6.68139
CFS merit scores = 6.67537
CFS merit scores = 6.66929
CFS merit scores = 6.6631
CFS merit scores = 6.65687
CFS merit scores = 6.65082
CFS merit scores = 6.64483
CFS merit scores = 6.6386
CFS merit scores = 6.63223
CFS merit scores = 6.62567
CFS merit scores = 6.6193
CFS merit scores = 6.61272
CFS merit scores = 6.60591
CFS merit scores = 6.5992
CFS merit scores = 6.59256
CFS merit scores = 6.58597
CFS merit scores = 6.57939
CFS merit scores = 6.57289
CFS merit scores = 6.56652
CFS merit scores = 6.56027
CFS merit scores = 6.55417
CFS merit scores = 6.54788
CFS merit scores = 6.54139
CFS merit scores = 6.53481
CFS merit scores = 6.52823
CFS merit scores = 6.52157
CFS merit scores = 6.51493
CFS merit scores = 6.50839
CFS merit scores = 6.50205
CFS merit scores = 6.49577
CFS merit scores = 6.48961
CFS merit scores = 6.48324
CFS merit scores = 6.47689
CFS merit scores = 6.4706
CFS merit scores = 6.46413
CFS merit scores = 6.45747
CFS merit scores = 6.45072
CFS merit scores = 6.44367
CFS merit scores = 6.43668
CFS merit scores = 6.42972
CFS merit scores = 6.42278
CFS merit scores = 6.41592
CFS merit scores = 6.40902
CFS merit scores = 6.40223
CFS merit scores = 6.39505
CFS merit scores = 6.38782
CFS merit scores = 6.38051
CFS merit scores = 6.37318
CFS merit scores = 6.36585
CFS merit scores = 6.35844
CFS merit scores = 6.35111
CFS merit scores = 6.34387
CFS merit scores = 6.33671
CFS merit scores = 6.32967
CFS merit scores = 6.32223
CFS merit scores = 6.31485
CFS merit scores = 6.30753
CFS merit scores = 6.30022
CFS merit scores = 6.29298
CFS merit scores = 6.28534
CFS merit scores = 6.27779
CFS merit scores = 6.2703
CFS merit scores = 6.26274
CFS merit scores = 6.2553
CFS merit scores = 6.24791
CFS merit scores = 6.24033
CFS merit scores = 6.23272
CFS merit scores = 6.22479
CFS merit scores = 6.21673
CFS merit scores = 6.20868
CFS merit scores = 6.20065
CFS merit scores = 6.19267
CFS merit scores = 6.18463
CFS merit scores = 6.17645
CFS merit scores = 6.16833
CFS merit scores = 6.16015
CFS merit scores = 6.15195
CFS merit scores = 6.1439
CFS merit scores = 6.13599
CFS merit scores = 6.12817
CFS merit scores = 6.12037
CFS merit scores = 6.11269
CFS merit scores = 6.10501
CFS merit scores = 6.09733
CFS merit scores = 6.0897
CFS merit scores = 6.08198
CFS merit scores = 6.07428
CFS merit scores = 6.0665
CFS merit scores = 6.05879
CFS merit scores = 6.0512
CFS merit scores = 6.04355
CFS merit scores = 6.03598
CFS merit scores = 6.02848
CFS merit scores = 6.02084
CFS merit scores = 6.01321
CFS merit scores = 6.0056
CFS merit scores = 5.99801
CFS merit scores = 5.99033
CFS merit scores = 5.98282
CFS merit scores = 5.97537
CFS merit scores = 5.968
CFS merit scores = 5.96067
CFS merit scores = 5.95337
CFS merit scores = 5.94617
CFS merit scores = 5.9391
CFS merit scores = 5.93208
CFS merit scores = 5.92497
CFS merit scores = 5.91781
CFS merit scores = 5.91077
CFS merit scores = 5.90384
CFS merit scores = 5.89695
CFS merit scores = 5.89019
CFS merit scores = 5.88341
CFS merit scores = 5.87662
CFS merit scores = 5.86989
CFS merit scores = 5.86324
CFS merit scores = 5.85663
CFS merit scores = 5.85004
CFS merit scores = 5.84354
CFS merit scores = 5.83692
CFS merit scores = 5.83037
CFS merit scores = 5.82385
CFS merit scores = 5.81726
CFS merit scores = 5.81057
CFS merit scores = 5.80394
CFS merit scores = 5.79743
CFS merit scores = 5.79099
CFS merit scores = 5.78453
CFS merit scores = 5.77813
CFS merit scores = 5.77179
CFS merit scores = 5.76548
CFS merit scores = 5.75918
CFS merit scores = 5.7529
CFS merit scores = 5.74667
CFS merit scores = 5.74049
CFS merit scores = 5.7344
CFS merit scores = 5.72836
CFS merit scores = 5.72237
CFS merit scores = 5.71641
CFS merit scores = 5.71053
CFS merit scores = 5.70467
CFS merit scores = 5.6989
CFS merit scores = 5.69307
CFS merit scores = 5.68724
CFS merit scores = 5.68143
CFS merit scores = 5.67569
CFS merit scores = 5.67007
CFS merit scores = 5.66437
CFS merit scores = 5.65863
CFS merit scores = 5.65288
CFS merit scores = 5.64715
CFS merit scores = 5.64149
CFS merit scores = 5.63587
CFS merit scores = 5.63025
CFS merit scores = 5.62462
CFS merit scores = 5.61905
CFS merit scores = 5.61356
CFS merit scores = 5.60811
CFS merit scores = 5.60271
CFS merit scores = 5.5972
CFS merit scores = 5.59178
CFS merit scores = 5.58639
CFS merit scores = 5.58099
CFS merit scores = 5.57557
CFS merit scores = 5.57021
CFS merit scores = 5.56489
CFS merit scores = 5.55955
CFS merit scores = 5.55424
CFS merit scores = 5.5489
CFS merit scores = 5.54363
CFS merit scores = 5.53834
CFS merit scores = 5.533
CFS merit scores = 5.52765
CFS merit scores = 5.52234
CFS merit scores = 5.51708
CFS merit scores = 5.51191
CFS merit scores = 5.50668
CFS merit scores = 5.50149
CFS merit scores = 5.49633
CFS merit scores = 5.49117
CFS merit scores = 5.48604
CFS merit scores = 5.48098
CFS merit scores = 5.47594
CFS merit scores = 5.47093
CFS merit scores = 5.4659
CFS merit scores = 5.46093
CFS merit scores = 5.45591
CFS merit scores = 5.45086
CFS merit scores = 5.44582
CFS merit scores = 5.44084
CFS merit scores = 5.43588
CFS merit scores = 5.43085
CFS merit scores = 5.42584
CFS merit scores = 5.42084
CFS merit scores = 5.41587
CFS merit scores = 5.41084
CFS merit scores = 5.40582
CFS merit scores = 5.40084
CFS merit scores = 5.39585
CFS merit scores = 5.39083
CFS merit scores = 5.38584
CFS merit scores = 5.3809
CFS merit scores = 5.37593
CFS merit scores = 5.37088
CFS merit scores = 5.36586
CFS merit scores = 5.36086
CFS merit scores = 5.35586
CFS merit scores = 5.35087
CFS merit scores = 5.34595
CFS merit scores = 5.34104
CFS merit scores = 5.33612
CFS merit scores = 5.33108
CFS merit scores = 5.3261
CFS merit scores = 5.32108
CFS merit scores = 5.31608
CFS merit scores = 5.31107
CFS merit scores = 5.30611
CFS merit scores = 5.30113
CFS merit scores = 5.29623
CFS merit scores = 5.29134
CFS merit scores = 5.28646
CFS merit scores = 5.28166
CFS merit scores = 5.27675
CFS merit scores = 5.27184
CFS merit scores = 5.26694
CFS merit scores = 5.26205
CFS merit scores = 5.25718
CFS merit scores = 5.25234
CFS merit scores = 5.2474
CFS merit scores = 5.24247
CFS merit scores = 5.23754
CFS merit scores = 5.23249
CFS merit scores = 5.22748
CFS merit scores = 5.22248
CFS merit scores = 5.21744
CFS merit scores = 5.2123
CFS merit scores = 5.20719
CFS merit scores = 5.20212
CFS merit scores = 5.19709
CFS merit scores = 5.19209
CFS merit scores = 5.18701
CFS merit scores = 5.1818
CFS merit scores = 5.17664
CFS merit scores = 5.17145
CFS merit scores = 5.16616
CFS merit scores = 5.16088
CFS merit scores = 5.15567
CFS merit scores = 5.15041
CFS merit scores = 5.14515
CFS merit scores = 5.1399
CFS merit scores = 5.13455
CFS merit scores = 5.12916
CFS merit scores = 5.12381
CFS merit scores = 5.11834
CFS merit scores = 5.11289
CFS merit scores = 5.10741
CFS merit scores = 5.10194
CFS merit scores = 5.0965
CFS merit scores = 5.09103
CFS merit scores = 5.08564
CFS merit scores = 5.08026
CFS merit scores = 5.07489
CFS merit scores = 5.06947
CFS merit scores = 5.06396
CFS merit scores = 5.05848
CFS merit scores = 5.05301
CFS merit scores = 5.04755
CFS merit scores = 5.04196
CFS merit scores = 5.03632
CFS merit scores = 5.03068
CFS merit scores = 5.02504
CFS merit scores = 5.01896
CFS merit scores = 5.01294
CFS merit scores = 5.00696
CFS merit scores = 5.00099
CFS merit scores = 4.99507
CFS merit scores = 4.98897
CFS merit scores = 4.9828
CFS merit scores = 4.9766
CFS merit scores = 4.97045
CFS merit scores = 4.96425
CFS merit scores = 4.95805
CFS merit scores = 4.95184
CFS merit scores = 4.94565
CFS merit scores = 4.93939
CFS merit scores = 4.93312
CFS merit scores = 4.92687
CFS merit scores = 4.92003
CFS merit scores = 4.91308
CFS merit scores = 4.9062
CFS merit scores = 4.89927
CFS merit scores = 4.89232
CFS merit scores = 4.88544
CFS merit scores = 4.87858
CFS merit scores = 4.87178
CFS merit scores = 4.86484
CFS merit scores = 4.85793
CFS merit scores = 4.85101
CFS merit scores = 4.84414
CFS merit scores = 4.83724
CFS merit scores = 4.83019
CFS merit scores = 4.82304
CFS merit scores = 4.81575
CFS merit scores = 4.80828
CFS merit scores = 4.80074
CFS merit scores = 4.79306
CFS merit scores = 4.78516
CFS merit scores = 4.7761
CFS merit scores = 4.76612
CFS merit scores = 4.75579
CFS merit scores = 4.74238
cnt = 1	feature = 56	correl = -0.353201	descr = Gibbs_of_Target_Sequence__Pos_20_Step_1
cnt = 2	feature = 44	correl = 0.250012	descr = Gibbs_of_Target_Sequence__Pos_1_Step_1
cnt = 3	feature = 617	correl = -0.188619	descr = N_Gram_TCTC
cnt = 4	feature = 206	correl = 0.125725	descr = N_Gram_AGTCA
cnt = 5	feature = 266	correl = 0.0977781	descr = N_Gram_CACTC
cnt = 6	feature = 409	correl = 0.0891595	descr = N_Gram_GACTA
cnt = 7	feature = 653	correl = 0.0764455	descr = N_Gram_TGGGG
cnt = 8	feature = 579	correl = 0.0757763	descr = N_Gram_TATAT
cnt = 9	feature = 690	correl = 0.0594649	descr = N_Gram_TTGCA
cnt = 10	feature = 518	correl = -0.0529673	descr = N_Gram_GGGTT
cnt = 11	feature = 577	correl = 0.0922287	descr = N_Gram_TAGCA
cnt = 12	feature = 575	correl = 0.046043	descr = N_Gram_TAGAC
cnt = 13	feature = 370	correl = 0.0718503	descr = N_Gram_CTCGG
cnt = 14	feature = 436	correl = 0.073306	descr = N_Gram_GCAAT
cnt = 15	feature = 212	correl = 0.0453462	descr = N_Gram_AGTTA
cnt = 16	feature = 395	correl = -0.0590736	descr = N_Gram_GAAAT
cnt = 17	feature = 392	correl = -0.0576625	descr = N_Gram_GAAAA
cnt = 18	feature = 413	correl = -0.0562514	descr = N_Gram_GAGAG
cnt = 19	feature = 321	correl = -0.049196	descr = N_Gram_CGACC
cnt = 20	feature = 568	correl = -0.0463739	descr = N_Gram_TAACG
cnt = 21	feature = 609	correl = 0.0806231	descr = N_Gram_TCGAC
cnt = 22	feature = 351	correl = 0.079212	descr = N_Gram_CGTGG
cnt = 23	feature = 297	correl = 0.115082	descr = N_Gram_CCCCC
cnt = 24	feature = 598	correl = 0.0524015	descr = N_Gram_TCCCG
cnt = 25	feature = 538	correl = -0.0459506	descr = N_Gram_GTCGC
cnt = 26	feature = 510	correl = 0.0453462	descr = N_Gram_GGGCT
cnt = 27	feature = 466	correl = 0.0453462	descr = N_Gram_GCGTA
cnt = 28	feature = 304	correl = 0.0453462	descr = N_Gram_CCGCA
cnt = 29	feature = 612	correl = 0.0947339	descr = N_Gram_TCGGC
cnt = 30	feature = 545	correl = 0.0573403	descr = N_Gram_GTGCG
cnt = 31	feature = 642	correl = 0.0524015	descr = N_Gram_TGCCG
cnt = 32	feature = 531	correl = 0.0506518	descr = N_Gram_GTATA
cnt = 33	feature = 300	correl = 0.0453462	descr = N_Gram_CCCGC
cnt = 34	feature = 676	correl = 0.0741783	descr = N_Gram_TTCAA
cnt = 35	feature = 360	correl = 0.0631922	descr = N_Gram_CTATA
cnt = 36	feature = 628	correl = 0.0515069	descr = N_Gram_TGAAA
cnt = 37	feature = 403	correl = -0.0682325	descr = N_Gram_GACCC
cnt = 38	feature = 295	correl = 0.0711821	descr = N_Gram_CCCAC
cnt = 39	feature = 393	correl = 0.0531548	descr = N_Gram_GAAAC
cnt = 40	feature = 421	correl = 0.0462035	descr = N_Gram_GATAC
cnt = 41	feature = 259	correl = -0.0444717	descr = N_Gram_CACCC
cnt = 42	feature = 424	correl = -0.0556583	descr = N_Gram_GATCG
cnt = 43	feature = 494	correl = 0.0729795	descr = N_Gram_GGCCC
cnt = 44	feature = 514	correl = 0.0453462	descr = N_Gram_GGGGT
cnt = 45	feature = 284	correl = 0.0519672	descr = N_Gram_CCAAT
cnt = 46	feature = 290	correl = -0.0625896	descr = N_Gram_CCATA
cnt = 47	feature = 339	correl = 0.0641909	descr = N_Gram_CGGCC
cnt = 48	feature = 357	correl = 0.0568421	descr = N_Gram_CTACT
cnt = 49	feature = 571	correl = 0.0810984	descr = N_Gram_TAAGC
cnt = 50	feature = 600	correl = 0.0473609	descr = N_Gram_TCCGA
cnt = 51	feature = 237	correl = 0.0443948	descr = N_Gram_ATGTG
cnt = 52	feature = 288	correl = -0.0590093	descr = N_Gram_CCAGT
cnt = 53	feature = 412	correl = -0.0547154	descr = N_Gram_GAGAC
cnt = 54	feature = 316	correl = 0.0606705	descr = N_Gram_CCTCT
cnt = 55	feature = 556	correl = -0.0725224	descr = N_Gram_GTTAC
cnt = 56	feature = 624	correl = -0.117639	descr = N_Gram_TCTTA
cnt = 57	feature = 417	correl = 0.116505	descr = N_Gram_GAGTC
cnt = 58	feature = 474	correl = 0.0673997	descr = N_Gram_GCTGG
cnt = 59	feature = 264	correl = 0.056201	descr = N_Gram_CACGT
cnt = 60	feature = 458	correl = 0.138322	descr = N_Gram_GCCTT
cnt = 61	feature = 280	correl = -0.0497657	descr = N_Gram_CATGC
cnt = 62	feature = 309	correl = -0.0732728	descr = N_Gram_CCGGT
cnt = 63	feature = 328	correl = -0.0490798	descr = N_Gram_CGATG
cnt = 64	feature = 561	correl = 0.0452268	descr = N_Gram_GTTGC
cnt = 65	feature = 397	correl = -0.0439102	descr = N_Gram_GAAGG
cnt = 66	feature = 516	correl = 0.0780126	descr = N_Gram_GGGTA
cnt = 67	feature = 252	correl = 0.0974183	descr = N_Gram_CAAGG
cnt = 68	feature = 509	correl = 0.0811695	descr = N_Gram_GGGCG
cnt = 69	feature = 218	correl = 0.0550219	descr = N_Gram_ATACA
cnt = 70	feature = 313	correl = 0.0676048	descr = N_Gram_CCTCA
cnt = 71	feature = 241	correl = 0.0446791	descr = N_Gram_ATTGG
cnt = 72	feature = 680	correl = 0.0447817	descr = N_Gram_TTCGA
cnt = 73	feature = 340	correl = 0.0702472	descr = N_Gram_CGGCG
cnt = 74	feature = 222	correl = 0.0718812	descr = N_Gram_ATAGT
cnt = 75	feature = 402	correl = 0.0841658	descr = N_Gram_GACAG
cnt = 76	feature = 226	correl = -0.0567228	descr = N_Gram_ATCAT
cnt = 77	feature = 407	correl = 0.0453462	descr = N_Gram_GACGG
cnt = 78	feature = 546	correl = 0.0580781	descr = N_Gram_GTGCT
cnt = 79	feature = 557	correl = 0.0802505	descr = N_Gram_GTTCC
cnt = 80	feature = 317	correl = 0.0652478	descr = N_Gram_CCTGC
cnt = 81	feature = 217	correl = -0.149135	descr = N_Gram_ATAAG
cnt = 82	feature = 480	correl = -0.0496158	descr = N_Gram_GGAAC
cnt = 83	feature = 356	correl = 0.0453462	descr = N_Gram_CTAAA
cnt = 84	feature = 361	correl = 0.0806231	descr = N_Gram_CTATT
cnt = 85	feature = 230	correl = -0.104281	descr = N_Gram_ATCGG
cnt = 86	feature = 631	correl = -0.0684779	descr = N_Gram_TGAGA
cnt = 87	feature = 459	correl = -0.0485576	descr = N_Gram_GCGAC
cnt = 88	feature = 487	correl = 0.0899577	descr = N_Gram_GGAGT
cnt = 89	feature = 659	correl = 0.0577553	descr = N_Gram_TGTAA
cnt = 90	feature = 426	correl = -0.0500458	descr = N_Gram_GATGC
cnt = 91	feature = 385	correl = -0.121969	descr = N_Gram_CTTGC
cnt = 92	feature = 526	correl = -0.0571564	descr = N_Gram_GGTTA
cnt = 93	feature = 578	correl = 0.0449751	descr = N_Gram_TATAG
cnt = 94	feature = 434	correl = 0.0612091	descr = N_Gram_GCAAA
cnt = 95	feature = 636	correl = -0.0472414	descr = N_Gram_TGATC
cnt = 96	feature = 495	correl = 0.0641909	descr = N_Gram_GGCCG
cnt = 97	feature = 504	correl = 0.0641909	descr = N_Gram_GGGAC
cnt = 98	feature = 255	correl = 0.0542035	descr = N_Gram_CACAG
cnt = 99	feature = 401	correl = 0.0449003	descr = N_Gram_GACAC
cnt = 100	feature = 620	correl = 0.0485708	descr = N_Gram_TCTCG
cnt = 101	feature = 394	correl = 0.101802	descr = N_Gram_GAAAG
cnt = 102	feature = 584	correl = 0.0472183	descr = N_Gram_TCAAA
cnt = 103	feature = 555	correl = 0.0453462	descr = N_Gram_GTTAA
cnt = 104	feature = 221	correl = 0.059871	descr = N_Gram_ATAGC
cnt = 105	feature = 597	correl = 0.0568471	descr = N_Gram_TCCCC
cnt = 106	feature = 353	correl = -0.0473352	descr = N_Gram_CGTTC
cnt = 107	feature = 448	correl = 0.0704377	descr = N_Gram_GCCAG
cnt = 108	feature = 307	correl = 0.0844071	descr = N_Gram_CCGGC
cnt = 109	feature = 332	correl = 0.0806231	descr = N_Gram_CGCCT
cnt = 110	feature = 681	correl = -0.0558762	descr = N_Gram_TTCGG
cnt = 111	feature = 664	correl = 0.131051	descr = N_Gram_TGTGG
cnt = 112	feature = 549	correl = 0.0791721	descr = N_Gram_GTGGG
cnt = 113	feature = 523	correl = 0.0556017	descr = N_Gram_GGTGC
cnt = 114	feature = 616	correl = 0.0568421	descr = N_Gram_TCTAC
cnt = 115	feature = 242	correl = 0.082843	descr = N_Gram_ATTGT
cnt = 116	feature = 469	correl = 0.0866626	descr = N_Gram_GCTAT
cnt = 117	feature = 673	correl = -0.0574251	descr = N_Gram_TTATT
cnt = 118	feature = 468	correl = 0.118123	descr = N_Gram_GCGTG
cnt = 119	feature = 271	correl = 0.0629797	descr = N_Gram_CAGGA
cnt = 120	feature = 312	correl = 0.0558015	descr = N_Gram_CCTAT
cnt = 121	feature = 227	correl = 0.074249	descr = N_Gram_ATCCG
cnt = 122	feature = 327	correl = -0.0446597	descr = N_Gram_CGATC
cnt = 123	feature = 601	correl = -0.0977886	descr = N_Gram_TCCGC
cnt = 124	feature = 440	correl = -0.0721949	descr = N_Gram_GCAGA
cnt = 125	feature = 438	correl = 0.04926	descr = N_Gram_GCACC
cnt = 126	feature = 224	correl = 0.0864478	descr = N_Gram_ATATA
cnt = 127	feature = 633	correl = 0.0801463	descr = N_Gram_TGAGT
cnt = 128	feature = 269	correl = 0.07835	descr = N_Gram_CAGCG
cnt = 129	feature = 517	correl = 0.093386	descr = N_Gram_GGGTC
cnt = 130	feature = 455	correl = -0.0562514	descr = N_Gram_GCCGT
cnt = 131	feature = 429	correl = -0.0605618	descr = N_Gram_GATTA
cnt = 132	feature = 688	correl = -0.0591405	descr = N_Gram_TTGAG
cnt = 133	feature = 298	correl = 0.0453462	descr = N_Gram_CCCCG
cnt = 134	feature = 431	correl = -0.0897428	descr = N_Gram_GATTT
cnt = 135	feature = 558	correl = -0.0482855	descr = N_Gram_GTTCG
cnt = 136	feature = 574	correl = 0.0729653	descr = N_Gram_TACGA
cnt = 137	feature = 663	correl = 0.0705693	descr = N_Gram_TGTGA
cnt = 138	feature = 484	correl = 0.0641909	descr = N_Gram_GGACG
cnt = 139	feature = 439	correl = 0.119	descr = N_Gram_GCACT
cnt = 140	feature = 479	correl = 0.139855	descr = N_Gram_GGAAA
cnt = 141	feature = 687	correl = -0.051154	descr = N_Gram_TTGAA
cnt = 142	feature = 387	correl = 0.0654821	descr = N_Gram_CTTGT
cnt = 143	feature = 646	correl = 0.0893984	descr = N_Gram_TGGAG
cnt = 144	feature = 219	correl = -0.0501446	descr = N_Gram_ATACT
cnt = 145	feature = 251	correl = 0.0622593	descr = N_Gram_CAAGC
cnt = 146	feature = 499	correl = 0.0703178	descr = N_Gram_GGCGG
cnt = 147	feature = 533	correl = -0.0509081	descr = N_Gram_GTCAA
cnt = 148	feature = 260	correl = 0.0591739	descr = N_Gram_CACCG
cnt = 149	feature = 373	correl = 0.0486288	descr = N_Gram_CTGAG
cnt = 150	feature = 454	correl = 0.0815175	descr = N_Gram_GCCGG
cnt = 151	feature = 512	correl = 0.0679232	descr = N_Gram_GGGGC
cnt = 152	feature = 464	correl = 0.0447246	descr = N_Gram_GCGGT
cnt = 153	feature = 322	correl = -0.0717699	descr = N_Gram_CGACG
cnt = 154	feature = 654	correl = 0.0767751	descr = N_Gram_TGGGT
cnt = 155	feature = 614	correl = -0.0485637	descr = N_Gram_TCGTC
cnt = 156	feature = 338	correl = 0.106138	descr = N_Gram_CGGCA
cnt = 157	feature = 380	correl = -0.112116	descr = N_Gram_CTTAT
cnt = 158	feature = 371	correl = 0.0601623	descr = N_Gram_CTCTA
cnt = 159	feature = 386	correl = 0.0910274	descr = N_Gram_CTTGG
cnt = 160	feature = 543	correl = 0.0573737	descr = N_Gram_GTGAC
cnt = 161	feature = 640	correl = 0.107159	descr = N_Gram_TGCAA
cnt = 162	feature = 422	correl = 0.0670741	descr = N_Gram_GATAT
cnt = 163	feature = 315	correl = 0.0608474	descr = N_Gram_CCTCG
cnt = 164	feature = 427	correl = 0.065034	descr = N_Gram_GATGT
cnt = 165	feature = 572	correl = -0.151264	descr = N_Gram_TAAGT
cnt = 166	feature = 314	correl = -0.129731	descr = N_Gram_CCTCC
cnt = 167	feature = 258	correl = 0.0833795	descr = N_Gram_CACCA
cnt = 168	feature = 537	correl = -0.107616	descr = N_Gram_GTCGA
cnt = 169	feature = 382	correl = 0.0499655	descr = N_Gram_CTTCC
cnt = 170	feature = 414	correl = -0.0478266	descr = N_Gram_GAGCC
cnt = 171	feature = 273	correl = 0.112846	descr = N_Gram_CAGTA
cnt = 172	feature = 324	correl = 0.086002	descr = N_Gram_CGAGG
cnt = 173	feature = 661	correl = 0.0466068	descr = N_Gram_TGTCC
cnt = 174	feature = 552	correl = 0.0569557	descr = N_Gram_GTGTA
cnt = 175	feature = 665	correl = 0.0511181	descr = N_Gram_TGTGT
cnt = 176	feature = 656	correl = 0.0554953	descr = N_Gram_TGGTA
cnt = 177	feature = 576	correl = -0.0623623	descr = N_Gram_TAGAT
cnt = 178	feature = 652	correl = 0.0503692	descr = N_Gram_TGGGA
cnt = 179	feature = 228	correl = -0.0524821	descr = N_Gram_ATCCT
cnt = 180	feature = 501	correl = 0.125627	descr = N_Gram_GGCTT
cnt = 181	feature = 363	correl = 0.056201	descr = N_Gram_CTCAA
cnt = 182	feature = 451	correl = 0.0737958	descr = N_Gram_GCCCG
cnt = 183	feature = 498	correl = 0.112559	descr = N_Gram_GGCGC
cnt = 184	feature = 672	correl = -0.0819578	descr = N_Gram_TTATA
cnt = 185	feature = 342	correl = 0.0869933	descr = N_Gram_CGGGA
cnt = 186	feature = 404	correl = 0.0598351	descr = N_Gram_GACCG
cnt = 187	feature = 660	correl = -0.0544036	descr = N_Gram_TGTCA
cnt = 188	feature = 253	correl = 0.0526302	descr = N_Gram_CAATA
cnt = 189	feature = 376	correl = 0.0563687	descr = N_Gram_CTGGG
cnt = 190	feature = 635	correl = 0.0545243	descr = N_Gram_TGATA
cnt = 191	feature = 410	correl = -0.0570613	descr = N_Gram_GACTG
cnt = 192	feature = 350	correl = 0.106189	descr = N_Gram_CGTGC
cnt = 193	feature = 441	correl = 0.0475023	descr = N_Gram_GCAGC
cnt = 194	feature = 450	correl = 0.0515042	descr = N_Gram_GCCCA
cnt = 195	feature = 613	correl = -0.0475809	descr = N_Gram_TCGGG
cnt = 196	feature = 520	correl = -0.0673475	descr = N_Gram_GGTAA
cnt = 197	feature = 548	correl = 0.139071	descr = N_Gram_GTGGC
cnt = 198	feature = 336	correl = 0.0741223	descr = N_Gram_CGGAA
cnt = 199	feature = 285	correl = 0.0600075	descr = N_Gram_CCACC
cnt = 200	feature = 244	correl = -0.0769311	descr = N_Gram_ATTTG
cnt = 201	feature = 249	correl = 0.0635672	descr = N_Gram_CAAAG
cnt = 202	feature = 368	correl = -0.0790628	descr = N_Gram_CTCCG
cnt = 203	feature = 527	correl = 0.0914936	descr = N_Gram_GGTTG
cnt = 204	feature = 703	correl = -0.0503227	descr = N_Gram_TTTTG
cnt = 205	feature = 644	correl = -0.158141	descr = N_Gram_TGCGT
cnt = 206	feature = 508	correl = 0.107561	descr = N_Gram_GGGCC
cnt = 207	feature = 442	correl = 0.099163	descr = N_Gram_GCAGT
cnt = 208	feature = 231	correl = 0.0803255	descr = N_Gram_ATCTG
cnt = 209	feature = 136	correl = -0.0552547	descr = N_Gram_AATCA
cnt = 210	feature = 449	correl = 0.0579547	descr = N_Gram_GCCAT
cnt = 211	feature = 408	correl = -0.0547556	descr = N_Gram_GACGT
cnt = 212	feature = 267	correl = -0.0638971	descr = N_Gram_CAGAA
cnt = 213	feature = 415	correl = 0.0776463	descr = N_Gram_GAGCT
cnt = 214	feature = 678	correl = 0.0773368	descr = N_Gram_TTCCA
cnt = 215	feature = 539	correl = 0.0991469	descr = N_Gram_GTCGG
cnt = 216	feature = 235	correl = -0.0655336	descr = N_Gram_ATGCT
cnt = 217	feature = 648	correl = 0.112615	descr = N_Gram_TGGCC
cnt = 218	feature = 602	correl = -0.0855062	descr = N_Gram_TCCGG
cnt = 219	feature = 283	correl = 0.0668142	descr = N_Gram_CCAAG
cnt = 220	feature = 457	correl = 0.0805039	descr = N_Gram_GCCTC
cnt = 221	feature = 301	correl = 0.0711427	descr = N_Gram_CCCGG
cnt = 222	feature = 463	correl = 0.0601642	descr = N_Gram_GCGGG
cnt = 223	feature = 278	correl = -0.0611866	descr = N_Gram_CATCG
cnt = 224	feature = 677	correl = 0.0567785	descr = N_Gram_TTCAG
cnt = 225	feature = 435	correl = 0.0934799	descr = N_Gram_GCAAC
cnt = 226	feature = 296	correl = 0.0463607	descr = N_Gram_CCCC
cnt = 227	feature = 483	correl = 0.110261	descr = N_Gram_GGACC
cnt = 228	feature = 553	correl = 0.0699349	descr = N_Gram_GTGTG
cnt = 229	feature = 611	correl = 0.0741223	descr = N_Gram_TCGGA
cnt = 230	feature = 641	correl = 0.0960395	descr = N_Gram_TGCAC
cnt = 231	feature = 399	correl = -0.0466347	descr = N_Gram_GAATA
cnt = 232	feature = 700	correl = -0.0751545	descr = N_Gram_TTTGG
cnt = 233	feature = 488	correl = -0.105065	descr = N_Gram_GGATC
cnt = 234	feature = 416	correl = 0.0589398	descr = N_Gram_GAGGT
cnt = 235	feature = 268	correl = 0.0830559	descr = N_Gram_CAGCA
cnt = 236	feature = 344	correl = -0.0792051	descr = N_Gram_CGGTA
cnt = 237	feature = 587	correl = 0.0993655	descr = N_Gram_TCACC
cnt = 238	feature = 453	correl = 0.0589525	descr = N_Gram_GCCGC
cnt = 239	feature = 400	correl = 0.0497277	descr = N_Gram_GACA
cnt = 240	feature = 365	correl = -0.0792641	descr = N_Gram_CTCAT
cnt = 241	feature = 550	correl = 0.117614	descr = N_Gram_GTGGT
cnt = 242	feature = 388	correl = 0.0457856	descr = N_Gram_CTTTA
cnt = 243	feature = 691	correl = -0.158357	descr = N_Gram_TTGCG
cnt = 244	feature = 318	correl = -0.0584729	descr = N_Gram_CCTTC
cnt = 245	feature = 390	correl = 0.104142	descr = N_Gram_CTTTG
cnt = 246	feature = 563	correl = -0.0489243	descr = N_Gram_GTTGT
cnt = 247	feature = 274	correl = 0.133118	descr = N_Gram_CAGTG
cnt = 248	feature = 491	correl = 0.087013	descr = N_Gram_GGCAT
cnt = 249	feature = 396	correl = 0.108301	descr = N_Gram_GAAGA
cnt = 250	feature = 325	correl = -0.0905903	descr = N_Gram_CGAGT
cnt = 251	feature = 637	correl = -0.115257	descr = N_Gram_TGATT
cnt = 252	feature = 589	correl = 0.0816511	descr = N_Gram_TCAGC
cnt = 253	feature = 232	correl = 0.051437	descr = N_Gram_ATCTT
cnt = 254	feature = 657	correl = 0.0694491	descr = N_Gram_TGGTC
cnt = 255	feature = 331	correl = 0.101505	descr = N_Gram_CGCCG
cnt = 256	feature = 377	correl = 0.0594056	descr = N_Gram_CTGTG
cnt = 257	feature = 345	correl = 0.0607439	descr = N_Gram_CGGTT
cnt = 258	feature = 473	correl = 0.0663734	descr = N_Gram_GCTGC
cnt = 259	feature = 649	correl = -0.0590997	descr = N_Gram_TGGCG
cnt = 260	feature = 160	correl = -0.0481433	descr = N_Gram_ACGAT
cnt = 261	feature = 411	correl = -0.0481458	descr = N_Gram_GAGA
cnt = 262	feature = 493	correl = 0.0821782	descr = N_Gram_GGCCA
cnt = 263	feature = 462	correl = 0.0744107	descr = N_Gram_GCGGC
cnt = 264	feature = 364	correl = 0.0713122	descr = N_Gram_CTCAC
cnt = 265	feature = 590	correl = 0.111061	descr = N_Gram_TCAGT
cnt = 266	feature = 650	correl = 0.124455	descr = N_Gram_TGGCT
cnt = 267	feature = 277	correl = 0.101152	descr = N_Gram_CATCC
cnt = 268	feature = 391	correl = 0.0793839	descr = N_Gram_GAAA
cnt = 269	feature = 418	correl = -0.0845491	descr = N_Gram_GAGTT
cnt = 270	feature = 425	correl = -0.106802	descr = N_Gram_GATCT
cnt = 271	feature = 303	correl = 0.0467344	descr = N_Gram_CCGA
cnt = 272	feature = 291	correl = 0.0676408	descr = N_Gram_CCATC
cnt = 273	feature = 261	correl = 0.0761145	descr = N_Gram_CACCT
cnt = 274	feature = 234	correl = -0.0954343	descr = N_Gram_ATGC
cnt = 275	feature = 207	correl = -0.154201	descr = N_Gram_AGTCT
cnt = 276	feature = 580	correl = -0.0484539	descr = N_Gram_TATT
cnt = 277	feature = 618	correl = -0.0701702	descr = N_Gram_TCTCA
cnt = 278	feature = 471	correl = -0.111966	descr = N_Gram_GCTCC
cnt = 279	feature = 505	correl = 0.10458	descr = N_Gram_GGGAG
cnt = 280	feature = 29	correl = -0.0510556	descr = Position_Specific_Bin_Base_13_Base_A
cnt = 281	feature = 263	correl = -0.0642739	descr = N_Gram_CACGA
cnt = 282	feature = 335	correl = 0.0450802	descr = N_Gram_CGGA
cnt = 283	feature = 605	correl = -0.0873015	descr = N_Gram_TCCTC
cnt = 284	feature = 36	correl = -0.0603416	descr = Position_Specific_Bin_Base_17_Base_A
cnt = 285	feature = 596	correl = 0.0667987	descr = N_Gram_TCCC
cnt = 286	feature = 695	correl = 0.0458209	descr = N_Gram_TTGTT
cnt = 287	feature = 343	correl = 0.137662	descr = N_Gram_CGGGC
cnt = 288	feature = 24	correl = -0.0572736	descr = Position_Specific_Bin_Base_11_Base_G
cnt = 289	feature = 467	correl = -0.131884	descr = N_Gram_GCGTC
cnt = 290	feature = 223	correl = 0.0476593	descr = N_Gram_ATAT
cnt = 291	feature = 10	correl = 0.0634696	descr = Position_Specific_Bin_Base_3_Base_C
cnt = 292	feature = 11	correl = -0.142041	descr = Position_Specific_Bin_Base_5_Base_A
cnt = 293	feature = 18	correl = 0.0645701	descr = Position_Specific_Bin_Base_7_Base_T
cnt = 294	feature = 632	correl = -0.0665266	descr = N_Gram_TGAGG
cnt = 295	feature = 28	correl = -0.132365	descr = Position_Specific_Bin_Base_12_Base_T
cnt = 296	feature = 541	correl = -0.0968349	descr = N_Gram_GTCTT
cnt = 297	feature = 23	correl = 0.0642312	descr = Position_Specific_Bin_Base_10_Base_T
cnt = 298	feature = 21	correl = 0.0640465	descr = Position_Specific_Bin_Base_9_Base_G
cnt = 299	feature = 220	correl = 0.0645018	descr = N_Gram_ATAG
cnt = 300	feature = 443	correl = 0.0755741	descr = N_Gram_GCAT
cnt = 301	feature = 20	correl = 0.0782312	descr = Position_Specific_Bin_Base_8_Base_T
cnt = 302	feature = 16	correl = 0.0476967	descr = Position_Specific_Bin_Base_6_Base_T
cnt = 303	feature = 265	correl = 0.0541497	descr = N_Gram_CACT
cnt = 304	feature = 433	correl = 0.120836	descr = N_Gram_GCAA
cnt = 305	feature = 515	correl = 0.0514689	descr = N_Gram_GGGT
cnt = 306	feature = 398	correl = -0.0506871	descr = N_Gram_GAAGT
cnt = 307	feature = 379	correl = -0.0653101	descr = N_Gram_CTTA
cnt = 308	feature = 299	correl = 0.0841949	descr = N_Gram_CCCG
cnt = 309	feature = 554	correl = -0.0552052	descr = N_Gram_GTTA
cnt = 310	feature = 610	correl = -0.116423	descr = N_Gram_TCGAG
cnt = 311	feature = 9	correl = -0.0443647	descr = Position_Specific_Bin_Base_3_Base_A
cnt = 312	feature = 216	correl = -0.103899	descr = N_Gram_ATAA
cnt = 313	feature = 250	correl = 0.0699619	descr = N_Gram_CAAG
cnt = 314	feature = 375	correl = 0.106193	descr = N_Gram_CTGCA
cnt = 315	feature = 229	correl = -0.0623854	descr = N_Gram_ATCG
cnt = 316	feature = 621	correl = -0.123411	descr = N_Gram_TCTCT
cnt = 317	feature = 40	correl = 0.123392	descr = Position_Specific_Bin_Base_18_Base_C
cnt = 318	feature = 31	correl = -0.104449	descr = Position_Specific_Bin_Base_14_Base_A
cnt = 319	feature = 37	correl = 0.109946	descr = Position_Specific_Bin_Base_17_Base_C
cnt = 320	feature = 384	correl = -0.0640448	descr = N_Gram_CTTGA
cnt = 321	feature = 651	correl = 0.116684	descr = N_Gram_TGGG
cnt = 322	feature = 50	correl = 0.0451573	descr = Gibbs_of_Target_Sequence__Pos_9_Step_1
cnt = 323	feature = 30	correl = 0.107969	descr = Position_Specific_Bin_Base_13_Base_C
cnt = 324	feature = 14	correl = -0.107903	descr = Position_Specific_Bin_Base_6_Base_A
cnt = 325	feature = 626	correl = -0.0621569	descr = N_Gram_TCTTG
cnt = 326	feature = 437	correl = 0.122173	descr = N_Gram_GCAC
cnt = 327	feature = 70	correl = 0.0676775	descr = Fold_of_RNAi_Sequence_Pos_14
cnt = 328	feature = 105	correl = -0.0587574	descr = Fold_of_Target_NoBeginbrace_noends_Pos_8
cnt = 329	feature = 214	correl = -0.101767	descr = N_Gram_AGTTT
cnt = 330	feature = 22	correl = -0.0808149	descr = Position_Specific_Bin_Base_9_Base_T
cnt = 331	feature = 8	correl = 0.0776161	descr = Position_Specific_Bin_Base_2_Base_T
cnt = 332	feature = 38	correl = -0.0717014	descr = Position_Specific_Bin_Base_17_Base_T
cnt = 333	feature = 279	correl = 0.110125	descr = N_Gram_CATCT
cnt = 334	feature = 355	correl = 0.0757138	descr = N_Gram_CTA
cnt = 335	feature = 481	correl = 0.0444349	descr = N_Gram_GGAAG
cnt = 336	feature = 270	correl = -0.138749	descr = N_Gram_CAGCT
cnt = 337	feature = 420	correl = 0.0663401	descr = N_Gram_GATA
cnt = 338	feature = 406	correl = -0.0492715	descr = N_Gram_GACG
cnt = 339	feature = 460	correl = 0.0719566	descr = N_Gram_GCGCC
cnt = 340	feature = 27	correl = 0.0717415	descr = Position_Specific_Bin_Base_12_Base_G
cnt = 341	feature = 521	correl = 0.0675364	descr = N_Gram_GGTC
cnt = 342	feature = 208	correl = 0.0521898	descr = N_Gram_AGTG
cnt = 343	feature = 32	correl = 0.107781	descr = Position_Specific_Bin_Base_14_Base_T
cnt = 344	feature = 13	correl = 0.0708226	descr = Position_Specific_Bin_Base_5_Base_G
cnt = 345	feature = 693	correl = 0.0649774	descr = N_Gram_TTGGC
cnt = 346	feature = 45	correl = 0.264406	descr = Gibbs_of_Target_Sequence__Pos_2_Step_1
cnt = 347	feature = 80	correl = 0.0622439	descr = Xue_Structure_Feature_C010
cnt = 348	feature = 67	correl = 0.0596054	descr = Fold_of_RNAi_Sequence_Pos_11
cnt = 349	feature = 475	correl = 0.0538052	descr = N_Gram_GCTT
cnt = 350	feature = 586	correl = 0.0587503	descr = N_Gram_TCAC
cnt = 351	feature = 326	correl = -0.0442609	descr = N_Gram_CGAT
cnt = 352	feature = 69	correl = 0.0955724	descr = Fold_of_RNAi_Sequence_Pos_13
cnt = 353	feature = 281	correl = 0.0727402	descr = N_Gram_CCAA
cnt = 354	feature = 47	correl = -0.0733237	descr = Gibbs_of_Target_Sequence__Pos_5_Step_1
cnt = 355	feature = 679	correl = -0.0511823	descr = N_Gram_TTCCG
cnt = 356	feature = 19	correl = -0.0654154	descr = Position_Specific_Bin_Base_8_Base_C
cnt = 357	feature = 34	correl = -0.120144	descr = Position_Specific_Bin_Base_16_Base_A
cnt = 358	feature = 233	correl = -0.0542312	descr = N_Gram_ATGA
cnt = 359	feature = 456	correl = 0.0968796	descr = N_Gram_GCCT
cnt = 360	feature = 551	correl = 0.0913925	descr = N_Gram_GTGT
cnt = 361	feature = 348	correl = -0.130565	descr = N_Gram_CGTCG
cnt = 362	feature = 25	correl = -0.0710841	descr = Position_Specific_Bin_Base_12_Base_A
cnt = 363	feature = 15	correl = 0.118233	descr = Position_Specific_Bin_Base_6_Base_C
cnt = 364	feature = 17	correl = -0.0526982	descr = Position_Specific_Bin_Base_7_Base_A
cnt = 365	feature = 428	correl = -0.0547407	descr = N_Gram_GATT
cnt = 366	feature = 629	correl = -0.0612726	descr = N_Gram_TGAAG
cnt = 367	feature = 35	correl = 0.1196	descr = Position_Specific_Bin_Base_16_Base_C
cnt = 368	feature = 248	correl = 0.048969	descr = N_Gram_CAAA
cnt = 369	feature = 569	correl = -0.107749	descr = N_Gram_TAAG
cnt = 370	feature = 49	correl = -0.177723	descr = Gibbs_of_Target_Sequence__Pos_7_Step_1
cnt = 371	feature = 675	correl = 0.0674461	descr = N_Gram_TTCA
cnt = 372	feature = 506	correl = 0.132731	descr = N_Gram_GGGC
cnt = 373	feature = 606	correl = -0.108429	descr = N_Gram_TCCTT
cnt = 374	feature = 625	correl = -0.132252	descr = N_Gram_TCTTC
cnt = 375	feature = 564	correl = -0.0902552	descr = N_Gram_GTTTT
cnt = 376	feature = 33	correl = 0.0550113	descr = Position_Specific_Bin_Base_15_Base_C
cnt = 377	feature = 310	correl = 0.0479851	descr = N_Gram_CCGT
cnt = 378	feature = 525	correl = 0.0601741	descr = N_Gram_GGTT
cnt = 379	feature = 76	correl = 0.122089	descr = Xue_Structure_Feature_A101
cnt = 380	feature = 48	correl = -0.120615	descr = Gibbs_of_Target_Sequence__Pos_6_Step_1
cnt = 381	feature = 51	correl = -0.0948196	descr = Gibbs_of_Target_Sequence__Pos_13_Step_1
cnt = 382	feature = 423	correl = -0.126839	descr = N_Gram_GATC
cnt = 383	feature = 71	correl = 0.0619605	descr = Fold_of_RNAi_Sequence_Pos_15
cnt = 384	feature = 500	correl = 0.0539491	descr = N_Gram_GGCT
cnt = 385	feature = 66	correl = 0.114137	descr = Fold_of_RNAi_Sequence_Pos_9
cnt = 386	feature = 643	correl = -0.147022	descr = N_Gram_TGCG
cnt = 387	feature = 655	correl = 0.0840314	descr = N_Gram_TGGT
cnt = 388	feature = 529	correl = 0.0524988	descr = N_Gram_GTAA
cnt = 389	feature = 308	correl = 0.121247	descr = N_Gram_CCGGG
cnt = 390	feature = 547	correl = 0.153445	descr = N_Gram_GTGG
cnt = 391	feature = 595	correl = -0.171466	descr = N_Gram_TCCAG
cnt = 392	feature = 46	correl = 0.0708243	descr = Gibbs_of_Target_Sequence__Pos_3_Step_1
cnt = 393	feature = 447	correl = 0.0480186	descr = N_Gram_GCCA
cnt = 394	feature = 39	correl = -0.272883	descr = Position_Specific_Bin_Base_18_Base_A
cnt = 395	feature = 389	correl = -0.0535046	descr = N_Gram_CTTTC
cnt = 396	feature = 490	correl = 0.0936355	descr = N_Gram_GGCA
cnt = 397	feature = 472	correl = 0.0703417	descr = N_Gram_GCTG
cnt = 398	feature = 671	correl = -0.0694959	descr = N_Gram_TTAT
cnt = 399	feature = 511	correl = 0.0688865	descr = N_Gram_GGGG
cnt = 400	feature = 74	correl = -0.0611569	descr = Xue_Structure_Feature_A110
cnt = 401	feature = 560	correl = 0.0646237	descr = N_Gram_GTTG
cnt = 402	feature = 662	correl = 0.10002	descr = N_Gram_TGTG
cnt = 403	feature = 68	correl = 0.10223	descr = Fold_of_RNAi_Sequence_Pos_12
cnt = 404	feature = 12	correl = 0.10338	descr = Position_Specific_Bin_Base_5_Base_C
cnt = 405	feature = 452	correl = 0.0717261	descr = N_Gram_GCCG
cnt = 406	feature = 54	correl = -0.179414	descr = Gibbs_of_Target_Sequence__Pos_18_Step_1
cnt = 407	feature = 634	correl = -0.0920917	descr = N_Gram_TGAT
cnt = 408	feature = 591	correl = -0.0490921	descr = N_Gram_TCAT
cnt = 409	feature = 588	correl = 0.0799298	descr = N_Gram_TCAG
cnt = 410	feature = 478	correl = 0.0756026	descr = N_Gram_GGAA
cnt = 411	feature = 608	correl = -0.0801673	descr = N_Gram_TCGA
cnt = 412	feature = 65	correl = 0.0680768	descr = Fold_of_RNAi_Sequence_Pos_6
cnt = 413	feature = 337	correl = 0.112002	descr = N_Gram_CGGC
cnt = 414	feature = 60	correl = 0.160396	descr = Fold_of_RNAi_Sequence_Pos_0
cnt = 415	feature = 485	correl = 0.114724	descr = N_Gram_GGAG
cnt = 416	feature = 540	correl = -0.0907469	descr = N_Gram_GTCT
cnt = 417	feature = 41	correl = 0.293721	descr = Position_Specific_Bin_Base_18_Base_G
cnt = 418	feature = 630	correl = -0.049198	descr = N_Gram_TGAG
cnt = 419	feature = 289	correl = 0.0637071	descr = N_Gram_CCAT
cnt = 420	feature = 692	correl = 0.0597943	descr = N_Gram_TTGG
cnt = 421	feature = 53	correl = -0.106536	descr = Gibbs_of_Target_Sequence__Pos_17_Step_1
cnt = 422	feature = 689	correl = -0.0849937	descr = N_Gram_TTGC
cnt = 423	feature = 272	correl = 0.131904	descr = N_Gram_CAGT
cnt = 424	feature = 26	correl = 0.141789	descr = Position_Specific_Bin_Base_12_Base_C
cnt = 425	feature = 257	correl = 0.0983194	descr = N_Gram_CACC
cnt = 426	feature = 73	correl = 0.0712512	descr = Xue_Structure_Feature_A111
cnt = 427	feature = 323	correl = -0.0609627	descr = N_Gram_CGAG
cnt = 428	feature = 369	correl = -0.133479	descr = N_Gram_CTCCT
cnt = 429	feature = 686	correl = -0.0544068	descr = N_Gram_TTGA
cnt = 430	feature = 62	correl = 0.147955	descr = Fold_of_RNAi_Sequence_Pos_2
cnt = 431	feature = 544	correl = 0.0453464	descr = N_Gram_GTGC
cnt = 432	feature = 573	correl = -0.0508894	descr = N_Gram_TAC
cnt = 433	feature = 683	correl = -0.212999	descr = N_Gram_TTCTC
cnt = 434	feature = 72	correl = 0.0668907	descr = Fold_of_RNAi_Sequence_Pos_16
cnt = 435	feature = 704	correl = -0.094943	descr = N_Gram_TTTTT
cnt = 436	feature = 55	correl = -0.307746	descr = Gibbs_of_Target_Sequence__Pos_19_Step_1
cnt = 437	feature = 75	correl = 0.0667554	descr = Xue_Structure_Feature_A100
cnt = 438	feature = 461	correl = 0.0705884	descr = N_Gram_GCGG
cnt = 439	feature = 492	correl = 0.161677	descr = N_Gram_GGCC
cnt = 440	feature = 528	correl = 0.0584056	descr = N_Gram_GTA
cnt = 441	feature = 347	correl = -0.103353	descr = N_Gram_CGTC
cnt = 442	feature = 286	correl = -0.0984849	descr = N_Gram_CCAG
cnt = 443	feature = 64	correl = 0.0485876	descr = Fold_of_RNAi_Sequence_Pos_4
cnt = 444	feature = 276	correl = 0.0801075	descr = N_Gram_CATC
cnt = 445	feature = 536	correl = -0.0829008	descr = N_Gram_GTCG
cnt = 446	feature = 79	correl = 0.0584143	descr = Xue_Structure_Feature_C011
cnt = 447	feature = 211	correl = -0.0483691	descr = N_Gram_AGTT
cnt = 448	feature = 684	correl = -0.123932	descr = N_Gram_TTCTT
cnt = 449	feature = 647	correl = 0.0705965	descr = N_Gram_TGGC
cnt = 450	feature = 470	correl = -0.0725255	descr = N_Gram_GCTC
cnt = 451	feature = 599	correl = -0.0681458	descr = N_Gram_TCCG
cnt = 452	feature = 329	correl = 0.068311	descr = N_Gram_CGCC
cnt = 453	feature = 383	correl = -0.203289	descr = N_Gram_CTTCT
cnt = 454	feature = 61	correl = 0.185591	descr = Fold_of_RNAi_Sequence_Pos_1
cnt = 455	feature = 497	correl = 0.0564006	descr = N_Gram_GGCG
cnt = 456	feature = 292	correl = 0.0527339	descr = N_Gram_CCC
cnt = 457	feature = 594	correl = -0.113573	descr = N_Gram_TCCA
cnt = 458	feature = 254	correl = 0.0645214	descr = N_Gram_CAC
cnt = 459	feature = 63	correl = 0.083879	descr = Fold_of_RNAi_Sequence_Pos_3
cnt = 460	feature = 503	correl = 0.0997457	descr = N_Gram_GGGA
cnt = 461	feature = 465	correl = -0.0799468	descr = N_Gram_GCGT
cnt = 462	feature = 247	correl = 0.130837	descr = N_Gram_CAA
cnt = 463	feature = 603	correl = -0.100749	descr = N_Gram_TCCT
cnt = 464	feature = 667	correl = -0.0910352	descr = N_Gram_TTA
cnt = 465	feature = 275	correl = 0.0684393	descr = N_Gram_CAT
cnt = 466	feature = 532	correl = -0.0952486	descr = N_Gram_GTC
cnt = 467	feature = 432	correl = 0.146631	descr = N_Gram_GCA
cnt = 468	feature = 238	correl = -0.0527772	descr = N_Gram_ATT
cnt = 469	feature = 419	correl = -0.0479912	descr = N_Gram_GAT
cnt = 470	feature = 306	correl = 0.0474194	descr = N_Gram_CCGG
cnt = 471	feature = 619	correl = -0.115604	descr = N_Gram_TCTCC
cnt = 472	feature = 702	correl = -0.133017	descr = N_Gram_TTTTC
cnt = 473	feature = 645	correl = 0.109526	descr = N_Gram_TGG
cnt = 474	feature = 638	correl = -0.0590736	descr = N_Gram_TGC
cnt = 475	feature = 319	correl = -0.0498404	descr = N_Gram_CGA
cnt = 476	feature = 627	correl = -0.0770555	descr = N_Gram_TGA
cnt = 477	feature = 78	correl = 0.090984	descr = Xue_Structure_Feature_C110
cnt = 478	feature = 583	correl = 0.0621796	descr = N_Gram_TCA
cnt = 479	feature = 542	correl = 0.152259	descr = N_Gram_GTG
cnt = 480	feature = 477	correl = 0.116477	descr = N_Gram_GGA
cnt = 481	feature = 519	correl = 0.0987397	descr = N_Gram_GGT
cnt = 482	feature = 225	correl = -0.0561611	descr = N_Gram_ATC
cnt = 483	feature = 86	correl = 0.0742608	descr = Xue_Structure_Feature_G011
cnt = 484	feature = 83	correl = 0.128216	descr = Xue_Structure_Feature_G110
cnt = 485	feature = 607	correl = -0.091167	descr = N_Gram_TCG
cnt = 486	feature = 701	correl = -0.12353	descr = N_Gram_TTTT
cnt = 487	feature = 341	correl = 0.109567	descr = N_Gram_CGGG
cnt = 488	feature = 77	correl = 0.0861776	descr = Xue_Structure_Feature_C111
cnt = 489	feature = 623	correl = -0.126918	descr = N_Gram_TCTT
cnt = 490	feature = 697	correl = -0.12556	descr = N_Gram_TTTC
cnt = 491	feature = 446	correl = 0.0867499	descr = N_Gram_GCC
cnt = 492	feature = 362	correl = -0.125068	descr = N_Gram_CTC
cnt = 493	feature = 246	correl = 0.106236	descr = N_Gram_CA
cnt = 494	feature = 59	correl = -0.0780818	descr = PF_RNAi_Fold_3'Free_Count
cnt = 495	feature = 378	correl = -0.0990588	descr = N_Gram_CTT
cnt = 496	feature = 565	correl = -0.062562	descr = N_Gram_TA
cnt = 497	feature = 685	correl = -0.0458425	descr = N_Gram_TTG
cnt = 498	feature = 82	correl = 0.111591	descr = Xue_Structure_Feature_G111
cnt = 499	feature = 502	correl = 0.16882	descr = N_Gram_GGG
cnt = 500	feature = 215	correl = -0.107988	descr = N_Gram_AT
cnt = 501	feature = 615	correl = -0.124099	descr = N_Gram_TCT
cnt = 502	feature = 366	correl = -0.149367	descr = N_Gram_CTCC
cnt = 503	feature = 696	correl = -0.106121	descr = N_Gram_TTT
cnt = 504	feature = 58	correl = -0.141089	descr = PF_RNAi_Fold_5'Free_Count
cnt = 505	feature = 593	correl = -0.133901	descr = N_Gram_TCC
cnt = 506	feature = 674	correl = -0.157725	descr = N_Gram_TTC
cnt = 507	feature = 334	correl = 0.0832065	descr = N_Gram_CGG
cnt = 508	feature = 666	correl = -0.129919	descr = N_Gram_TT
cnt = 509	feature = 476	correl = 0.178395	descr = N_Gram_GG
cnt = 510	feature = 57	correl = -0.188459	descr = PF_RNAi_Fold_Energy
cnt = 511	feature = 81	correl = -0.111912	descr = Xue_Structure_Feature_C000
cnt = 512	feature = 43	correl = -0.180997	descr = Gibbs_of_Target_Sequence_
num rows = 521
num_elements = 267273
*
optimization finished, #iter = 633
nu = 0.449513
obj = -34.005572, rho = -0.527625
nSV = 363, nBSV = 129
num rows = 58
num_elements = 29754
*
optimization finished, #iter = 61
nu = 0.477517
obj = -4.101848, rho = -0.470064
nSV = 49, nBSV = 9
*
optimization finished, #iter = 633
nu = 0.449513
obj = -34.005572, rho = -0.527625
nSV = 363, nBSV = 129
CFS merit scores = 1.34741
CFS merit scores = 1.61956
CFS merit scores = 1.85875
CFS merit scores = 2.08655
CFS merit scores = 2.28575
CFS merit scores = 2.47143
CFS merit scores = 2.64381
CFS merit scores = 2.80586
CFS merit scores = 2.95342
CFS merit scores = 3.09233
CFS merit scores = 3.21927
CFS merit scores = 3.34037
CFS merit scores = 3.45549
CFS merit scores = 3.56576
CFS merit scores = 3.67213
CFS merit scores = 3.77531
CFS merit scores = 3.87568
CFS merit scores = 3.97151
CFS merit scores = 4.06495
CFS merit scores = 4.1561
CFS merit scores = 4.24512
CFS merit scores = 4.33202
CFS merit scores = 4.41693
CFS merit scores = 4.50009
CFS merit scores = 4.58155
CFS merit scores = 4.66134
CFS merit scores = 4.73956
CFS merit scores = 4.81631
CFS merit scores = 4.89167
CFS merit scores = 4.96475
CFS merit scores = 5.03627
CFS merit scores = 5.10633
CFS merit scores = 5.1749
CFS merit scores = 5.24209
CFS merit scores = 5.30799
CFS merit scores = 5.37269
CFS merit scores = 5.43398
CFS merit scores = 5.49395
CFS merit scores = 5.55062
CFS merit scores = 5.60624
CFS merit scores = 5.66063
CFS merit scores = 5.71366
CFS merit scores = 5.76551
CFS merit scores = 5.81642
CFS merit scores = 5.86619
CFS merit scores = 5.9149
CFS merit scores = 5.96298
CFS merit scores = 6.00795
CFS merit scores = 6.05158
CFS merit scores = 6.09404
CFS merit scores = 6.13286
CFS merit scores = 6.16929
CFS merit scores = 6.20458
CFS merit scores = 6.23734
CFS merit scores = 6.26809
CFS merit scores = 6.29717
CFS merit scores = 6.32585
CFS merit scores = 6.35248
CFS merit scores = 6.37698
CFS merit scores = 6.3986
CFS merit scores = 6.41891
CFS merit scores = 6.43815
CFS merit scores = 6.45699
CFS merit scores = 6.47591
CFS merit scores = 6.49427
CFS merit scores = 6.51235
CFS merit scores = 6.52921
CFS merit scores = 6.54609
CFS merit scores = 6.56214
CFS merit scores = 6.5783
CFS merit scores = 6.59209
CFS merit scores = 6.60582
CFS merit scores = 6.61879
CFS merit scores = 6.63117
CFS merit scores = 6.64317
CFS merit scores = 6.65464
CFS merit scores = 6.66481
CFS merit scores = 6.67409
CFS merit scores = 6.68256
CFS merit scores = 6.69067
CFS merit scores = 6.69898
CFS merit scores = 6.70757
CFS merit scores = 6.7163
CFS merit scores = 6.72536
CFS merit scores = 6.73268
CFS merit scores = 6.73865
CFS merit scores = 6.74442
CFS merit scores = 6.75029
CFS merit scores = 6.7552
CFS merit scores = 6.75934
CFS merit scores = 6.76224
CFS merit scores = 6.7652
CFS merit scores = 6.76795
CFS merit scores = 6.77049
CFS merit scores = 6.77311
CFS merit scores = 6.77589
CFS merit scores = 6.77857
CFS merit scores = 6.78034
CFS merit scores = 6.78225
CFS merit scores = 6.78447
CFS merit scores = 6.78691
CFS merit scores = 6.7886
CFS merit scores = 6.79075
CFS merit scores = 6.79277
CFS merit scores = 6.79464
CFS merit scores = 6.7957
CFS merit scores = 6.7962
CFS merit scores = 6.79655
CFS merit scores = 6.79688
CFS merit scores = 6.79732
CFS merit scores = 6.79683
CFS merit scores = 6.7961
CFS merit scores = 6.79477
CFS merit scores = 6.79353
CFS merit scores = 6.79234
CFS merit scores = 6.79146
CFS merit scores = 6.79078
CFS merit scores = 6.7902
CFS merit scores = 6.78816
CFS merit scores = 6.78598
CFS merit scores = 6.78374
CFS merit scores = 6.78175
CFS merit scores = 6.78007
CFS merit scores = 6.77884
CFS merit scores = 6.77762
CFS merit scores = 6.7755
CFS merit scores = 6.77323
CFS merit scores = 6.77094
CFS merit scores = 6.76862
CFS merit scores = 6.76552
CFS merit scores = 6.76269
CFS merit scores = 6.7601
CFS merit scores = 6.75739
CFS merit scores = 6.75462
CFS merit scores = 6.7522
CFS merit scores = 6.74986
CFS merit scores = 6.7473
CFS merit scores = 6.74438
CFS merit scores = 6.74078
CFS merit scores = 6.73701
CFS merit scores = 6.73357
CFS merit scores = 6.73022
CFS merit scores = 6.72665
CFS merit scores = 6.72325
CFS merit scores = 6.7198
CFS merit scores = 6.71653
CFS merit scores = 6.71316
CFS merit scores = 6.70982
CFS merit scores = 6.7062
CFS merit scores = 6.70278
CFS merit scores = 6.69937
CFS merit scores = 6.69501
CFS merit scores = 6.69097
CFS merit scores = 6.68682
CFS merit scores = 6.68282
CFS merit scores = 6.67841
CFS merit scores = 6.67387
CFS merit scores = 6.66884
CFS merit scores = 6.66411
CFS merit scores = 6.65957
CFS merit scores = 6.65488
CFS merit scores = 6.64994
CFS merit scores = 6.6453
CFS merit scores = 6.64075
CFS merit scores = 6.63632
CFS merit scores = 6.63121
CFS merit scores = 6.62623
CFS merit scores = 6.62089
CFS merit scores = 6.61527
CFS merit scores = 6.60978
CFS merit scores = 6.60398
CFS merit scores = 6.598
CFS merit scores = 6.59217
CFS merit scores = 6.58622
CFS merit scores = 6.58053
CFS merit scores = 6.57475
CFS merit scores = 6.56883
CFS merit scores = 6.56297
CFS merit scores = 6.5572
CFS merit scores = 6.55135
CFS merit scores = 6.54552
CFS merit scores = 6.53882
CFS merit scores = 6.53225
CFS merit scores = 6.52585
CFS merit scores = 6.51947
CFS merit scores = 6.51275
CFS merit scores = 6.50626
CFS merit scores = 6.49979
CFS merit scores = 6.4934
CFS merit scores = 6.48687
CFS merit scores = 6.48038
CFS merit scores = 6.47394
CFS merit scores = 6.46716
CFS merit scores = 6.46054
CFS merit scores = 6.45413
CFS merit scores = 6.44775
CFS merit scores = 6.44144
CFS merit scores = 6.43523
CFS merit scores = 6.42872
CFS merit scores = 6.42228
CFS merit scores = 6.4158
CFS merit scores = 6.40917
CFS merit scores = 6.40252
CFS merit scores = 6.39593
CFS merit scores = 6.38947
CFS merit scores = 6.38281
CFS merit scores = 6.37601
CFS merit scores = 6.36899
CFS merit scores = 6.3622
CFS merit scores = 6.35558
CFS merit scores = 6.34899
CFS merit scores = 6.3425
CFS merit scores = 6.33607
CFS merit scores = 6.32964
CFS merit scores = 6.32319
CFS merit scores = 6.31691
CFS merit scores = 6.31037
CFS merit scores = 6.30379
CFS merit scores = 6.29727
CFS merit scores = 6.29068
CFS merit scores = 6.2841
CFS merit scores = 6.27767
CFS merit scores = 6.27134
CFS merit scores = 6.26516
CFS merit scores = 6.25882
CFS merit scores = 6.2523
CFS merit scores = 6.2456
CFS merit scores = 6.23892
CFS merit scores = 6.23218
CFS merit scores = 6.22542
CFS merit scores = 6.21848
CFS merit scores = 6.21171
CFS merit scores = 6.20485
CFS merit scores = 6.19802
CFS merit scores = 6.19129
CFS merit scores = 6.1844
CFS merit scores = 6.17757
CFS merit scores = 6.17079
CFS merit scores = 6.16409
CFS merit scores = 6.15733
CFS merit scores = 6.1505
CFS merit scores = 6.14378
CFS merit scores = 6.13696
CFS merit scores = 6.13001
CFS merit scores = 6.12314
CFS merit scores = 6.11631
CFS merit scores = 6.10933
CFS merit scores = 6.10231
CFS merit scores = 6.09544
CFS merit scores = 6.08862
CFS merit scores = 6.08155
CFS merit scores = 6.07459
CFS merit scores = 6.06737
CFS merit scores = 6.06014
CFS merit scores = 6.05302
CFS merit scores = 6.04609
CFS merit scores = 6.03911
CFS merit scores = 6.03215
CFS merit scores = 6.02502
CFS merit scores = 6.01789
CFS merit scores = 6.01051
CFS merit scores = 6.00331
CFS merit scores = 5.99603
CFS merit scores = 5.98889
CFS merit scores = 5.9819
CFS merit scores = 5.97482
CFS merit scores = 5.96772
CFS merit scores = 5.96071
CFS merit scores = 5.95379
CFS merit scores = 5.94693
CFS merit scores = 5.93976
CFS merit scores = 5.9325
CFS merit scores = 5.92527
CFS merit scores = 5.91802
CFS merit scores = 5.91083
CFS merit scores = 5.9038
CFS merit scores = 5.89681
CFS merit scores = 5.88972
CFS merit scores = 5.88268
CFS merit scores = 5.87566
CFS merit scores = 5.86866
CFS merit scores = 5.86148
CFS merit scores = 5.85446
CFS merit scores = 5.8475
CFS merit scores = 5.84064
CFS merit scores = 5.8338
CFS merit scores = 5.82707
CFS merit scores = 5.82049
CFS merit scores = 5.81381
CFS merit scores = 5.80716
CFS merit scores = 5.80055
CFS merit scores = 5.79397
CFS merit scores = 5.78746
CFS merit scores = 5.78104
CFS merit scores = 5.77455
CFS merit scores = 5.76819
CFS merit scores = 5.76182
CFS merit scores = 5.7553
CFS merit scores = 5.7489
CFS merit scores = 5.74258
CFS merit scores = 5.73622
CFS merit scores = 5.73
CFS merit scores = 5.72374
CFS merit scores = 5.71756
CFS merit scores = 5.71144
CFS merit scores = 5.70538
CFS merit scores = 5.6994
CFS merit scores = 5.69344
CFS merit scores = 5.68746
CFS merit scores = 5.68148
CFS merit scores = 5.67546
CFS merit scores = 5.66949
CFS merit scores = 5.66361
CFS merit scores = 5.65776
CFS merit scores = 5.65201
CFS merit scores = 5.64633
CFS merit scores = 5.6407
CFS merit scores = 5.63512
CFS merit scores = 5.6296
CFS merit scores = 5.624
CFS merit scores = 5.6185
CFS merit scores = 5.61305
CFS merit scores = 5.60756
CFS merit scores = 5.60216
CFS merit scores = 5.59685
CFS merit scores = 5.59156
CFS merit scores = 5.58632
CFS merit scores = 5.58116
CFS merit scores = 5.57574
CFS merit scores = 5.57033
CFS merit scores = 5.56494
CFS merit scores = 5.55964
CFS merit scores = 5.55439
CFS merit scores = 5.54925
CFS merit scores = 5.54411
CFS merit scores = 5.53904
CFS merit scores = 5.53401
CFS merit scores = 5.52895
CFS merit scores = 5.52384
CFS merit scores = 5.5188
CFS merit scores = 5.51368
CFS merit scores = 5.50856
CFS merit scores = 5.50349
CFS merit scores = 5.49851
CFS merit scores = 5.49363
CFS merit scores = 5.48858
CFS merit scores = 5.48351
CFS merit scores = 5.47851
CFS merit scores = 5.47355
CFS merit scores = 5.46862
CFS merit scores = 5.46377
CFS merit scores = 5.45894
CFS merit scores = 5.45413
CFS merit scores = 5.44907
CFS merit scores = 5.44409
CFS merit scores = 5.43916
CFS merit scores = 5.43431
CFS merit scores = 5.42948
CFS merit scores = 5.42456
CFS merit scores = 5.41972
CFS merit scores = 5.41491
CFS merit scores = 5.41019
CFS merit scores = 5.40537
CFS merit scores = 5.40064
CFS merit scores = 5.39594
CFS merit scores = 5.39116
CFS merit scores = 5.38641
CFS merit scores = 5.38169
CFS merit scores = 5.37701
CFS merit scores = 5.37234
CFS merit scores = 5.36767
CFS merit scores = 5.36302
CFS merit scores = 5.35838
CFS merit scores = 5.35376
CFS merit scores = 5.34923
CFS merit scores = 5.34473
CFS merit scores = 5.34017
CFS merit scores = 5.33562
CFS merit scores = 5.3311
CFS merit scores = 5.32648
CFS merit scores = 5.32184
CFS merit scores = 5.3172
CFS merit scores = 5.31255
CFS merit scores = 5.30789
CFS merit scores = 5.30326
CFS merit scores = 5.29869
CFS merit scores = 5.29412
CFS merit scores = 5.28958
CFS merit scores = 5.28489
CFS merit scores = 5.28023
CFS merit scores = 5.27562
CFS merit scores = 5.27103
CFS merit scores = 5.2665
CFS merit scores = 5.26198
CFS merit scores = 5.25754
CFS merit scores = 5.25305
CFS merit scores = 5.2485
CFS merit scores = 5.24399
CFS merit scores = 5.23943
CFS merit scores = 5.23481
CFS merit scores = 5.23022
CFS merit scores = 5.22566
CFS merit scores = 5.22104
CFS merit scores = 5.21642
CFS merit scores = 5.21174
CFS merit scores = 5.2071
CFS merit scores = 5.20251
CFS merit scores = 5.19787
CFS merit scores = 5.19324
CFS merit scores = 5.18844
CFS merit scores = 5.18358
CFS merit scores = 5.17869
CFS merit scores = 5.17368
CFS merit scores = 5.16873
CFS merit scores = 5.16356
CFS merit scores = 5.15846
CFS merit scores = 5.15335
CFS merit scores = 5.14816
CFS merit scores = 5.14303
CFS merit scores = 5.13796
CFS merit scores = 5.13287
CFS merit scores = 5.12778
CFS merit scores = 5.12269
CFS merit scores = 5.11758
CFS merit scores = 5.11245
CFS merit scores = 5.10724
CFS merit scores = 5.10196
CFS merit scores = 5.09673
CFS merit scores = 5.09122
CFS merit scores = 5.08572
CFS merit scores = 5.08008
CFS merit scores = 5.07445
CFS merit scores = 5.06879
CFS merit scores = 5.06309
CFS merit scores = 5.05747
CFS merit scores = 5.05182
CFS merit scores = 5.04616
CFS merit scores = 5.04053
CFS merit scores = 5.03487
CFS merit scores = 5.02924
CFS merit scores = 5.02353
CFS merit scores = 5.01779
CFS merit scores = 5.01193
CFS merit scores = 5.0061
CFS merit scores = 5.00032
CFS merit scores = 4.99461
CFS merit scores = 4.98873
CFS merit scores = 4.98291
CFS merit scores = 4.97713
CFS merit scores = 4.97123
CFS merit scores = 4.96524
CFS merit scores = 4.95925
CFS merit scores = 4.95327
CFS merit scores = 4.94724
CFS merit scores = 4.9412
CFS merit scores = 4.93515
CFS merit scores = 4.92914
CFS merit scores = 4.9231
CFS merit scores = 4.91709
CFS merit scores = 4.91107
CFS merit scores = 4.90509
CFS merit scores = 4.89914
CFS merit scores = 4.89313
CFS merit scores = 4.8872
CFS merit scores = 4.88123
CFS merit scores = 4.87503
CFS merit scores = 4.86872
CFS merit scores = 4.86239
CFS merit scores = 4.856
CFS merit scores = 4.84931
CFS merit scores = 4.8426
CFS merit scores = 4.8358
CFS merit scores = 4.82876
CFS merit scores = 4.82176
CFS merit scores = 4.81479
CFS merit scores = 4.80773
CFS merit scores = 4.80075
CFS merit scores = 4.79365
CFS merit scores = 4.78647
CFS merit scores = 4.77929
CFS merit scores = 4.77221
CFS merit scores = 4.76503
CFS merit scores = 4.75773
CFS merit scores = 4.75007
CFS merit scores = 4.74243
CFS merit scores = 4.73465
CFS merit scores = 4.7258
CFS merit scores = 4.71677
CFS merit scores = 4.70655
CFS merit scores = 4.69371
cnt = 1	feature = 60	correl = -0.347415	descr = Gibbs_of_Target_Sequence__Pos_20_Step_1
cnt = 2	feature = 46	correl = 0.242108	descr = Gibbs_of_Target_Sequence__Pos_1_Step_1
cnt = 3	feature = 427	correl = -0.116999	descr = N_Gram_GATC
cnt = 4	feature = 591	correl = 0.0848322	descr = N_Gram_TCCAA
cnt = 5	feature = 577	correl = 0.0756849	descr = N_Gram_TATAT
cnt = 6	feature = 379	correl = 0.0720918	descr = N_Gram_CTCGG
cnt = 7	feature = 558	correl = 0.0492354	descr = N_Gram_TAAAG
cnt = 8	feature = 574	correl = 0.0461414	descr = N_Gram_TAGGT
cnt = 9	feature = 442	correl = 0.0833266	descr = N_Gram_GCACT
cnt = 10	feature = 629	correl = -0.0812066	descr = N_Gram_TGAGA
cnt = 11	feature = 384	correl = 0.0562804	descr = N_Gram_CTGGG
cnt = 12	feature = 268	correl = -0.0444943	descr = N_Gram_CACCC
cnt = 13	feature = 572	correl = 0.0884882	descr = N_Gram_TAGCA
cnt = 14	feature = 685	correl = 0.0805409	descr = N_Gram_TTGGG
cnt = 15	feature = 593	correl = 0.0452869	descr = N_Gram_TCCCA
cnt = 16	feature = 606	correl = -0.0491937	descr = N_Gram_TCGCA
cnt = 17	feature = 329	correl = -0.0491937	descr = N_Gram_CGACC
cnt = 18	feature = 604	correl = 0.0805409	descr = N_Gram_TCGAC
cnt = 19	feature = 360	correl = 0.0791307	descr = N_Gram_CGTGG
cnt = 20	feature = 607	correl = 0.0946425	descr = N_Gram_TCGGC
cnt = 21	feature = 328	correl = 0.0734901	descr = N_Gram_CGACA
cnt = 22	feature = 412	correl = 0.0805409	descr = N_Gram_GACGG
cnt = 23	feature = 467	correl = 0.0452869	descr = N_Gram_GCGTA
cnt = 24	feature = 508	correl = 0.0452869	descr = N_Gram_GGGGT
cnt = 25	feature = 368	correl = 0.0664393	descr = N_Gram_CTAGG
cnt = 26	feature = 538	correl = 0.0572733	descr = N_Gram_GTGCG
cnt = 27	feature = 521	correl = 0.0505891	descr = N_Gram_GTATA
cnt = 28	feature = 305	correl = 0.0452869	descr = N_Gram_CCCCG
cnt = 29	feature = 336	correl = 0.0452869	descr = N_Gram_CGCCA
cnt = 30	feature = 671	correl = 0.074088	descr = N_Gram_TTCAA
cnt = 31	feature = 370	correl = 0.0631089	descr = N_Gram_CTATA
cnt = 32	feature = 626	correl = 0.0514312	descr = N_Gram_TGAAA
cnt = 33	feature = 410	correl = -0.0682301	descr = N_Gram_GACCC
cnt = 34	feature = 208	correl = -0.0496756	descr = N_Gram_AGGGC
cnt = 35	feature = 272	correl = 0.0561223	descr = N_Gram_CACGT
cnt = 36	feature = 401	correl = 0.0530781	descr = N_Gram_GAAAC
cnt = 37	feature = 628	correl = 0.0714937	descr = N_Gram_TGACA
cnt = 38	feature = 344	correl = 0.0500401	descr = N_Gram_CGGCC
cnt = 39	feature = 228	correl = 0.0717923	descr = N_Gram_ATAGT
cnt = 40	feature = 300	correl = -0.0625909	descr = N_Gram_CCATA
cnt = 41	feature = 402	correl = 0.101676	descr = N_Gram_GAAAG
cnt = 42	feature = 595	correl = 0.0472704	descr = N_Gram_TCCGA
cnt = 43	feature = 422	correl = 0.0940975	descr = N_Gram_GAGTC
cnt = 44	feature = 367	correl = 0.0567535	descr = N_Gram_CTACT
cnt = 45	feature = 241	correl = -0.0558209	descr = N_Gram_ATGCC
cnt = 46	feature = 664	correl = -0.0571912	descr = N_Gram_TTAAG
cnt = 47	feature = 291	correl = -0.0497754	descr = N_Gram_CATGC
cnt = 48	feature = 431	correl = 0.0634414	descr = N_Gram_GATGT
cnt = 49	feature = 264	correl = 0.0520607	descr = N_Gram_CAATC
cnt = 50	feature = 207	correl = -0.0649075	descr = N_Gram_AGGCT
cnt = 51	feature = 303	correl = 0.0570896	descr = N_Gram_CCCAA
cnt = 52	feature = 362	correl = -0.0473711	descr = N_Gram_CGTTC
cnt = 53	feature = 548	correl = -0.0786977	descr = N_Gram_GTTAC
cnt = 54	feature = 388	correl = -0.128542	descr = N_Gram_CTTAT
cnt = 55	feature = 355	correl = -0.0584187	descr = N_Gram_CGTCC
cnt = 56	feature = 223	correl = -0.137881	descr = N_Gram_ATAAG
cnt = 57	feature = 218	correl = 0.0890594	descr = N_Gram_AGTTA
cnt = 58	feature = 315	correl = -0.0643144	descr = N_Gram_CCGGT
cnt = 59	feature = 433	correl = -0.061247	descr = N_Gram_GATTA
cnt = 60	feature = 234	correl = -0.0963875	descr = N_Gram_ATCGG
cnt = 61	feature = 363	correl = 0.113754	descr = N_Gram_CGTTT
cnt = 62	feature = 405	correl = 0.0536129	descr = N_Gram_GAATC
cnt = 63	feature = 673	correl = 0.0447228	descr = N_Gram_TTCGA
cnt = 64	feature = 497	correl = 0.0744338	descr = N_Gram_GGCGC
cnt = 65	feature = 647	correl = 0.0885995	descr = N_Gram_TGGGG
cnt = 66	feature = 353	correl = -0.0676412	descr = N_Gram_CGTAC
cnt = 67	feature = 251	correl = 0.106191	descr = N_Gram_ATTGT
cnt = 68	feature = 407	correl = 0.0448195	descr = N_Gram_GACAC
cnt = 69	feature = 324	correl = 0.0544044	descr = N_Gram_CCTGC
cnt = 70	feature = 428	correl = -0.0556641	descr = N_Gram_GATCG
cnt = 71	feature = 210	correl = 0.076447	descr = N_Gram_AGGTT
cnt = 72	feature = 640	correl = 0.0892806	descr = N_Gram_TGGAG
cnt = 73	feature = 617	correl = 0.0484796	descr = N_Gram_TCTCG
cnt = 74	feature = 345	correl = 0.0583208	descr = N_Gram_CGGCG
cnt = 75	feature = 563	correl = -0.0687477	descr = N_Gram_TAAGG
cnt = 76	feature = 459	correl = -0.0767401	descr = N_Gram_GCGAC
cnt = 77	feature = 317	correl = -0.0617818	descr = N_Gram_CCGTC
cnt = 78	feature = 366	correl = 0.0452869	descr = N_Gram_CTAAA
cnt = 79	feature = 435	correl = -0.0897884	descr = N_Gram_GATTT
cnt = 80	feature = 278	correl = 0.0540659	descr = N_Gram_CAGCG
cnt = 81	feature = 495	correl = 0.089422	descr = N_Gram_GGCCC
cnt = 82	feature = 209	correl = 0.0785959	descr = N_Gram_AGGGG
cnt = 83	feature = 304	correl = 0.0843006	descr = N_Gram_CCCAC
cnt = 84	feature = 687	correl = 0.0851163	descr = N_Gram_TTGTG
cnt = 85	feature = 425	correl = 0.0461314	descr = N_Gram_GATAC
cnt = 86	feature = 522	correl = -0.0626508	descr = N_Gram_GTATC
cnt = 87	feature = 242	correl = -0.0678928	descr = N_Gram_ATGCT
cnt = 88	feature = 666	correl = -0.0733575	descr = N_Gram_TTACC
cnt = 89	feature = 653	correl = 0.0596118	descr = N_Gram_TGTAA
cnt = 90	feature = 520	correl = 0.0712806	descr = N_Gram_GTAGT
cnt = 91	feature = 686	correl = 0.0516604	descr = N_Gram_TTGGT
cnt = 92	feature = 338	correl = 0.0572733	descr = N_Gram_CGCTA
cnt = 93	feature = 596	correl = -0.0653456	descr = N_Gram_TCCGC
cnt = 94	feature = 248	correl = -0.048657	descr = N_Gram_ATTAA
cnt = 95	feature = 457	correl = 0.153005	descr = N_Gram_GCCTT
cnt = 96	feature = 438	correl = 0.0611177	descr = N_Gram_GCAAA
cnt = 97	feature = 487	correl = 0.0898475	descr = N_Gram_GGAGT
cnt = 98	feature = 550	correl = -0.0483207	descr = N_Gram_GTTCG
cnt = 99	feature = 426	correl = 0.0669709	descr = N_Gram_GATAT
cnt = 100	feature = 460	correl = 0.0745119	descr = N_Gram_GCGAG
cnt = 101	feature = 594	correl = 0.0523377	descr = N_Gram_TCCCG
cnt = 102	feature = 455	correl = -0.0562445	descr = N_Gram_GCCGT
cnt = 103	feature = 518	correl = 0.0732883	descr = N_Gram_GTAAA
cnt = 104	feature = 261	correl = 0.0830691	descr = N_Gram_CAAGG
cnt = 105	feature = 280	correl = 0.0863731	descr = N_Gram_CAGGA
cnt = 106	feature = 613	correl = 0.0567535	descr = N_Gram_TCTAC
cnt = 107	feature = 536	correl = 0.0616995	descr = N_Gram_GTGAC
cnt = 108	feature = 263	correl = 0.0458633	descr = N_Gram_CAATA
cnt = 109	feature = 267	correl = 0.0639483	descr = N_Gram_CACCA
cnt = 110	feature = 443	correl = -0.0557625	descr = N_Gram_GCAGA
cnt = 111	feature = 573	correl = -0.0518813	descr = N_Gram_TAGCC
cnt = 112	feature = 323	correl = 0.0602049	descr = N_Gram_CCTGA
cnt = 113	feature = 318	correl = 0.109154	descr = N_Gram_CCGTG
cnt = 114	feature = 319	correl = 0.055723	descr = N_Gram_CCTAT
cnt = 115	feature = 212	correl = 0.146791	descr = N_Gram_AGTAA
cnt = 116	feature = 309	correl = -0.0630652	descr = N_Gram_CCCTT
cnt = 117	feature = 286	correl = -0.0599505	descr = N_Gram_CATAT
cnt = 118	feature = 343	correl = 0.106027	descr = N_Gram_CGGCA
cnt = 119	feature = 217	correl = 0.105676	descr = N_Gram_AGTGT
cnt = 120	feature = 257	correl = -0.0473555	descr = N_Gram_CAAAC
cnt = 121	feature = 322	correl = 0.0441725	descr = N_Gram_CCTCT
cnt = 122	feature = 674	correl = -0.0486819	descr = N_Gram_TTCGG
cnt = 123	feature = 233	correl = -0.0491937	descr = N_Gram_ATCGC
cnt = 124	feature = 527	correl = 0.0452869	descr = N_Gram_GTCCG
cnt = 125	feature = 576	correl = -0.0505998	descr = N_Gram_TATAC
cnt = 126	feature = 446	correl = 0.101936	descr = N_Gram_GCATC
cnt = 127	feature = 331	correl = 0.0858864	descr = N_Gram_CGAGG
cnt = 128	feature = 231	correl = -0.0522752	descr = N_Gram_ATCAT
cnt = 129	feature = 635	correl = 0.107029	descr = N_Gram_TGCAA
cnt = 130	feature = 679	correl = -0.0782459	descr = N_Gram_TTGAC
cnt = 131	feature = 265	correl = 0.083765	descr = N_Gram_CACAG
cnt = 132	feature = 500	correl = 0.154835	descr = N_Gram_GGCTT
cnt = 133	feature = 394	correl = -0.121553	descr = N_Gram_CTTGC
cnt = 134	feature = 371	correl = 0.0548529	descr = N_Gram_CTATG
cnt = 135	feature = 547	correl = 0.0890594	descr = N_Gram_GTTAA
cnt = 136	feature = 506	correl = 0.116095	descr = N_Gram_GGGCC
cnt = 137	feature = 395	correl = 0.109561	descr = N_Gram_CTTGG
cnt = 138	feature = 229	correl = 0.0863399	descr = N_Gram_ATATA
cnt = 139	feature = 510	correl = 0.0932736	descr = N_Gram_GGGTC
cnt = 140	feature = 408	correl = 0.0840689	descr = N_Gram_GACAG
cnt = 141	feature = 276	correl = 0.0729478	descr = N_Gram_CAGCA
cnt = 142	feature = 657	correl = 0.06953	descr = N_Gram_TGTGA
cnt = 143	feature = 249	correl = -0.0567622	descr = N_Gram_ATTAC
cnt = 144	feature = 578	correl = -0.0563951	descr = N_Gram_TATTC
cnt = 145	feature = 564	correl = -0.140392	descr = N_Gram_TAAGT
cnt = 146	feature = 463	correl = 0.0523923	descr = N_Gram_GCGGA
cnt = 147	feature = 361	correl = 0.05408	descr = N_Gram_CGTGT
cnt = 148	feature = 608	correl = -0.0666005	descr = N_Gram_TCGGG
cnt = 149	feature = 514	correl = 0.0652534	descr = N_Gram_GGTCA
cnt = 150	feature = 650	correl = 0.0718409	descr = N_Gram_TGGTA
cnt = 151	feature = 541	correl = 0.138921	descr = N_Gram_GTGGC
cnt = 152	feature = 648	correl = 0.0467472	descr = N_Gram_TGGGT
cnt = 153	feature = 470	correl = 0.0865641	descr = N_Gram_GCTAT
cnt = 154	feature = 220	correl = -0.0833931	descr = N_Gram_AGTTT
cnt = 155	feature = 313	correl = 0.0710368	descr = N_Gram_CCGGC
cnt = 156	feature = 417	correl = -0.047847	descr = N_Gram_GAGCC
cnt = 157	feature = 285	correl = -0.0502499	descr = N_Gram_CATAC
cnt = 158	feature = 414	correl = 0.0968628	descr = N_Gram_GACTA
cnt = 159	feature = 449	correl = 0.0932506	descr = N_Gram_GCCAG
cnt = 160	feature = 144	correl = 0.0641471	descr = N_Gram_AATCT
cnt = 161	feature = 253	correl = -0.146254	descr = N_Gram_ATTTT
cnt = 162	feature = 632	correl = 0.0544221	descr = N_Gram_TGATA
cnt = 163	feature = 599	correl = 0.055723	descr = N_Gram_TCCTA
cnt = 164	feature = 539	correl = 0.0978169	descr = N_Gram_GTGCT
cnt = 165	feature = 561	correl = -0.0569719	descr = N_Gram_TAAGA
cnt = 166	feature = 452	correl = 0.0901291	descr = N_Gram_GCCCG
cnt = 167	feature = 301	correl = 0.0612116	descr = N_Gram_CCATC
cnt = 168	feature = 464	correl = 0.0638865	descr = N_Gram_GCGGC
cnt = 169	feature = 660	correl = -0.0512407	descr = N_Gram_TGTTA
cnt = 170	feature = 477	correl = 0.0440459	descr = N_Gram_GCTTG
cnt = 171	feature = 439	correl = 0.09697	descr = N_Gram_GCAAC
cnt = 172	feature = 544	correl = 0.0475785	descr = N_Gram_GTGTA
cnt = 173	feature = 273	correl = 0.0976413	descr = N_Gram_CACTC
cnt = 174	feature = 341	correl = 0.0989836	descr = N_Gram_CGGAC
cnt = 175	feature = 296	correl = 0.0598953	descr = N_Gram_CCACC
cnt = 176	feature = 549	correl = 0.0609492	descr = N_Gram_GTTCC
cnt = 177	feature = 238	correl = -0.0559354	descr = N_Gram_ATGAT
cnt = 178	feature = 542	correl = 0.0784749	descr = N_Gram_GTGGT
cnt = 179	feature = 214	correl = 0.115696	descr = N_Gram_AGTCA
cnt = 180	feature = 636	correl = 0.0849031	descr = N_Gram_TGCAC
cnt = 181	feature = 654	correl = -0.054691	descr = N_Gram_TGTCA
cnt = 182	feature = 374	correl = 0.0770972	descr = N_Gram_CTCAA
cnt = 183	feature = 468	correl = -0.131911	descr = N_Gram_GCGTC
cnt = 184	feature = 219	correl = 0.059449	descr = N_Gram_AGTTG
cnt = 185	feature = 308	correl = 0.0710368	descr = N_Gram_CCCGG
cnt = 186	feature = 475	correl = 0.0810675	descr = N_Gram_GCTGG
cnt = 187	feature = 630	correl = 0.0440217	descr = N_Gram_TGAGT
cnt = 188	feature = 277	correl = 0.0548463	descr = N_Gram_CAGCC
cnt = 189	feature = 551	correl = -0.0579619	descr = N_Gram_GTTCT
cnt = 190	feature = 382	correl = -0.0922983	descr = N_Gram_CTGAT
cnt = 191	feature = 347	correl = 0.0953808	descr = N_Gram_CGGGA
cnt = 192	feature = 404	correl = 0.0876055	descr = N_Gram_GAAGA
cnt = 193	feature = 283	correl = 0.132953	descr = N_Gram_CAGTG
cnt = 194	feature = 454	correl = 0.0972248	descr = N_Gram_GCCGG
cnt = 195	feature = 334	correl = -0.0498811	descr = N_Gram_CGCAG
cnt = 196	feature = 413	correl = -0.072178	descr = N_Gram_GACGT
cnt = 197	feature = 553	correl = 0.108164	descr = N_Gram_GTTGG
cnt = 198	feature = 525	correl = -0.0727329	descr = N_Gram_GTCCA
cnt = 199	feature = 332	correl = -0.0822254	descr = N_Gram_CGAGT
cnt = 200	feature = 385	correl = 0.0481214	descr = N_Gram_CTGTG
cnt = 201	feature = 486	correl = 0.107358	descr = N_Gram_GGAGC
cnt = 202	feature = 292	correl = 0.0512516	descr = N_Gram_CATGG
cnt = 203	feature = 421	correl = 0.0517891	descr = N_Gram_GAGGT
cnt = 204	feature = 295	correl = 0.0772602	descr = N_Gram_CCAAG
cnt = 205	feature = 279	correl = -0.158118	descr = N_Gram_CAGCT
cnt = 206	feature = 697	correl = -0.0963129	descr = N_Gram_TTTTG
cnt = 207	feature = 390	correl = 0.0489038	descr = N_Gram_CTTCA
cnt = 208	feature = 545	correl = 0.0698162	descr = N_Gram_GTGTG
cnt = 209	feature = 503	correl = 0.0968628	descr = N_Gram_GGGAC
cnt = 210	feature = 225	correl = -0.0730058	descr = N_Gram_ATACT
cnt = 211	feature = 235	correl = 0.0802	descr = N_Gram_ATCTG
cnt = 212	feature = 289	correl = -0.0641293	descr = N_Gram_CATCG
cnt = 213	feature = 474	correl = 0.0662403	descr = N_Gram_GCTGC
cnt = 214	feature = 515	correl = 0.0634671	descr = N_Gram_GGTTG
cnt = 215	feature = 496	correl = 0.151082	descr = N_Gram_GGCCT
cnt = 216	feature = 504	correl = 0.101752	descr = N_Gram_GGGAG
cnt = 217	feature = 600	correl = -0.0690991	descr = N_Gram_TCCTC
cnt = 218	feature = 380	correl = 0.0809231	descr = N_Gram_CTCTA
cnt = 219	feature = 512	correl = -0.058393	descr = N_Gram_GGTAA
cnt = 220	feature = 469	correl = 0.0954189	descr = N_Gram_GCGTG
cnt = 221	feature = 526	correl = 0.0516429	descr = N_Gram_GTCCC
cnt = 222	feature = 587	correl = -0.0636753	descr = N_Gram_TCATA
cnt = 223	feature = 282	correl = 0.082645	descr = N_Gram_CAGTA
cnt = 224	feature = 651	correl = 0.052209	descr = N_Gram_TGGTC
cnt = 225	feature = 492	correl = 0.083074	descr = N_Gram_GGCAT
cnt = 226	feature = 215	correl = -0.142827	descr = N_Gram_AGTCT
cnt = 227	feature = 450	correl = 0.0608555	descr = N_Gram_GCCAT
cnt = 228	feature = 644	correl = 0.117453	descr = N_Gram_TGGCT
cnt = 229	feature = 488	correl = -0.0918325	descr = N_Gram_GGATC
cnt = 230	feature = 294	correl = 0.058966	descr = N_Gram_CCAAA
cnt = 231	feature = 348	correl = 0.128962	descr = N_Gram_CGGGC
cnt = 232	feature = 418	correl = 0.0916091	descr = N_Gram_GAGCT
cnt = 233	feature = 387	correl = -0.0670185	descr = N_Gram_CTTA
cnt = 234	feature = 311	correl = 0.0466045	descr = N_Gram_CCGA
cnt = 235	feature = 269	correl = 0.0731071	descr = N_Gram_CACCT
cnt = 236	feature = 484	correl = 0.0989836	descr = N_Gram_GGACG
cnt = 237	feature = 350	correl = -0.0656894	descr = N_Gram_CGGTA
cnt = 238	feature = 375	correl = -0.11012	descr = N_Gram_CTCAT
cnt = 239	feature = 270	correl = -0.0619909	descr = N_Gram_CACG
cnt = 240	feature = 642	correl = 0.155761	descr = N_Gram_TGGCC
cnt = 241	feature = 529	correl = -0.114562	descr = N_Gram_GTCGA
cnt = 242	feature = 451	correl = 0.0642394	descr = N_Gram_GCCCA
cnt = 243	feature = 381	correl = -0.0583227	descr = N_Gram_CTCTC
cnt = 244	feature = 396	correl = 0.0788654	descr = N_Gram_CTTGT
cnt = 245	feature = 250	correl = 0.0497647	descr = N_Gram_ATTG
cnt = 246	feature = 400	correl = 0.0754458	descr = N_Gram_GAAA
cnt = 247	feature = 337	correl = 0.101752	descr = N_Gram_CGCCG
cnt = 248	feature = 483	correl = 0.113009	descr = N_Gram_GGACC
cnt = 249	feature = 575	correl = 0.051771	descr = N_Gram_TAGT
cnt = 250	feature = 610	correl = -0.0621414	descr = N_Gram_TCGTC
cnt = 251	feature = 397	correl = 0.0914291	descr = N_Gram_CTTTA
cnt = 252	feature = 498	correl = 0.0891482	descr = N_Gram_GGCGG
cnt = 253	feature = 325	correl = -0.0744679	descr = N_Gram_CCTTC
cnt = 254	feature = 584	correl = 0.0834493	descr = N_Gram_TCAGC
cnt = 255	feature = 247	correl = -0.0675563	descr = N_Gram_ATTA
cnt = 256	feature = 351	correl = -0.0566691	descr = N_Gram_CGTA
cnt = 257	feature = 290	correl = 0.116459	descr = N_Gram_CATCT
cnt = 258	feature = 509	correl = 0.0499342	descr = N_Gram_GGGT
cnt = 259	feature = 429	correl = -0.100494	descr = N_Gram_GATCT
cnt = 260	feature = 554	correl = -0.0454519	descr = N_Gram_GTTGT
cnt = 261	feature = 29	correl = -0.0800233	descr = Position_Specific_Bin_Base_13_Base_A
cnt = 262	feature = 222	correl = -0.084211	descr = N_Gram_ATAA
cnt = 263	feature = 406	correl = 0.0949745	descr = N_Gram_GACA
cnt = 264	feature = 13	correl = -0.117329	descr = Position_Specific_Bin_Base_5_Base_A
cnt = 265	feature = 24	correl = -0.0876332	descr = Position_Specific_Bin_Base_11_Base_G
cnt = 266	feature = 423	correl = -0.057654	descr = N_Gram_GAGTT
cnt = 267	feature = 643	correl = -0.0920186	descr = N_Gram_TGGCG
cnt = 268	feature = 437	correl = 0.130899	descr = N_Gram_GCAA
cnt = 269	feature = 494	correl = 0.107641	descr = N_Gram_GGCCA
cnt = 270	feature = 39	correl = 0.100543	descr = Position_Specific_Bin_Base_17_Base_C
cnt = 271	feature = 340	correl = 0.0733859	descr = N_Gram_CGGA
cnt = 272	feature = 615	correl = -0.0845169	descr = N_Gram_TCTCA
cnt = 273	feature = 441	correl = 0.0927742	descr = N_Gram_GCAC
cnt = 274	feature = 633	correl = -0.14881	descr = N_Gram_TGATT
cnt = 275	feature = 288	correl = 0.10369	descr = N_Gram_CATCC
cnt = 276	feature = 19	correl = 0.0669134	descr = Position_Specific_Bin_Base_7_Base_T
cnt = 277	feature = 555	correl = -0.0745096	descr = N_Gram_GTTTT
cnt = 278	feature = 655	correl = 0.0744355	descr = N_Gram_TGTCC
cnt = 279	feature = 18	correl = 0.118854	descr = Position_Specific_Bin_Base_6_Base_C
cnt = 280	feature = 9	correl = 0.0776875	descr = Position_Specific_Bin_Base_2_Base_T
cnt = 281	feature = 31	correl = -0.0881516	descr = Position_Specific_Bin_Base_14_Base_A
cnt = 282	feature = 533	correl = -0.0808359	descr = N_Gram_GTCTT
cnt = 283	feature = 28	correl = -0.130606	descr = Position_Specific_Bin_Base_12_Base_T
cnt = 284	feature = 38	correl = -0.0595136	descr = Position_Specific_Bin_Base_17_Base_A
cnt = 285	feature = 20	correl = 0.0655349	descr = Position_Specific_Bin_Base_8_Base_T
cnt = 286	feature = 10	correl = 0.0854775	descr = Position_Specific_Bin_Base_3_Base_C
cnt = 287	feature = 72	correl = 0.0538517	descr = Fold_of_RNAi_Sequence_Pos_11
cnt = 288	feature = 535	correl = 0.0662031	descr = N_Gram_GTGA
cnt = 289	feature = 637	correl = -0.142289	descr = N_Gram_TGCG
cnt = 290	feature = 244	correl = 0.0505259	descr = N_Gram_ATGT
cnt = 291	feature = 684	correl = 0.0526633	descr = N_Gram_TTGGC
cnt = 292	feature = 597	correl = -0.0802551	descr = N_Gram_TCCGG
cnt = 293	feature = 645	correl = 0.120543	descr = N_Gram_TGGG
cnt = 294	feature = 383	correl = 0.0959676	descr = N_Gram_CTGCA
cnt = 295	feature = 35	correl = 0.0640574	descr = Position_Specific_Bin_Base_15_Base_T
cnt = 296	feature = 327	correl = -0.0443489	descr = N_Gram_CGAC
cnt = 297	feature = 298	correl = -0.134265	descr = N_Gram_CCAGC
cnt = 298	feature = 8	correl = -0.0951943	descr = Position_Specific_Bin_Base_2_Base_G
cnt = 299	feature = 51	correl = -0.17313	descr = Gibbs_of_Target_Sequence__Pos_7_Step_1
cnt = 300	feature = 42	correl = 0.133614	descr = Position_Specific_Bin_Base_18_Base_C
cnt = 301	feature = 316	correl = 0.0439193	descr = N_Gram_CCGT
cnt = 302	feature = 445	correl = 0.0665764	descr = N_Gram_GCAT
cnt = 303	feature = 21	correl = -0.0775498	descr = Position_Specific_Bin_Base_9_Base_T
cnt = 304	feature = 32	correl = -0.0442977	descr = Position_Specific_Bin_Base_14_Base_G
cnt = 305	feature = 627	correl = -0.0479981	descr = N_Gram_TGAAG
cnt = 306	feature = 476	correl = 0.0689069	descr = N_Gram_GCTT
cnt = 307	feature = 81	correl = 0.11074	descr = Xue_Structure_Feature_A101
cnt = 308	feature = 619	correl = -0.0520495	descr = N_Gram_TCTGA
cnt = 309	feature = 23	correl = 0.0854367	descr = Position_Specific_Bin_Base_10_Base_T
cnt = 310	feature = 306	correl = 0.0973384	descr = N_Gram_CCCG
cnt = 311	feature = 259	correl = 0.0701711	descr = N_Gram_CAAG
cnt = 312	feature = 49	correl = -0.0653716	descr = Gibbs_of_Target_Sequence__Pos_5_Step_1
cnt = 313	feature = 226	correl = 0.0602607	descr = N_Gram_ATAG
cnt = 314	feature = 480	correl = 0.0601391	descr = N_Gram_GGAA
cnt = 315	feature = 623	correl = -0.0522128	descr = N_Gram_TCTTG
cnt = 316	feature = 622	correl = -0.133929	descr = N_Gram_TCTTC
cnt = 317	feature = 70	correl = 0.102914	descr = Fold_of_RNAi_Sequence_Pos_9
cnt = 318	feature = 393	correl = -0.0936785	descr = N_Gram_CTTGA
cnt = 319	feature = 689	correl = 0.0479403	descr = N_Gram_TTTA
cnt = 320	feature = 27	correl = 0.096499	descr = Position_Specific_Bin_Base_12_Base_G
cnt = 321	feature = 609	correl = -0.0513179	descr = N_Gram_TCGT
cnt = 322	feature = 211	correl = 0.0866538	descr = N_Gram_AGTA
cnt = 323	feature = 44	correl = -0.120683	descr = Position_Specific_Bin_Base_18_Base_T
cnt = 324	feature = 420	correl = 0.0635363	descr = N_Gram_GAGGC
cnt = 325	feature = 52	correl = 0.0508568	descr = Gibbs_of_Target_Sequence__Pos_9_Step_1
cnt = 326	feature = 461	correl = 0.0512026	descr = N_Gram_GCGCC
cnt = 327	feature = 16	correl = -0.0443148	descr = Position_Specific_Bin_Base_5_Base_T
cnt = 328	feature = 33	correl = 0.105292	descr = Position_Specific_Bin_Base_14_Base_T
cnt = 329	feature = 424	correl = 0.0661687	descr = N_Gram_GATA
cnt = 330	feature = 588	correl = -0.0496637	descr = N_Gram_TCATC
cnt = 331	feature = 216	correl = 0.0764567	descr = N_Gram_AGTG
cnt = 332	feature = 30	correl = 0.130178	descr = Position_Specific_Bin_Base_13_Base_C
cnt = 333	feature = 47	correl = 0.261498	descr = Gibbs_of_Target_Sequence__Pos_2_Step_1
cnt = 334	feature = 17	correl = -0.0974862	descr = Position_Specific_Bin_Base_6_Base_A
cnt = 335	feature = 25	correl = -0.0810827	descr = Position_Specific_Bin_Base_12_Base_A
cnt = 336	feature = 605	correl = -0.123104	descr = N_Gram_TCGAG
cnt = 337	feature = 505	correl = 0.11473	descr = N_Gram_GGGC
cnt = 338	feature = 11	correl = -0.0653915	descr = Position_Specific_Bin_Base_4_Base_A
cnt = 339	feature = 634	correl = 0.0924902	descr = N_Gram_TGCA
cnt = 340	feature = 79	correl = -0.0483646	descr = Xue_Structure_Feature_A110
cnt = 341	feature = 206	correl = 0.130544	descr = N_Gram_AGGCG
cnt = 342	feature = 274	correl = 0.0512262	descr = N_Gram_CAGA
cnt = 343	feature = 618	correl = -0.127889	descr = N_Gram_TCTCT
cnt = 344	feature = 34	correl = -0.0508569	descr = Position_Specific_Bin_Base_15_Base_A
cnt = 345	feature = 71	correl = 0.0489133	descr = Fold_of_RNAi_Sequence_Pos_10
cnt = 346	feature = 76	correl = 0.0789703	descr = Fold_of_RNAi_Sequence_Pos_15
cnt = 347	feature = 266	correl = 0.0719619	descr = N_Gram_CACC
cnt = 348	feature = 665	correl = -0.0823997	descr = N_Gram_TTAC
cnt = 349	feature = 224	correl = -0.053129	descr = N_Gram_ATAC
cnt = 350	feature = 356	correl = -0.130588	descr = N_Gram_CGTCG
cnt = 351	feature = 105	correl = 0.126577	descr = Fold_of_Target_NoEndbrace_noends_Pos_17
cnt = 352	feature = 53	correl = 0.0782014	descr = Gibbs_of_Target_Sequence__Pos_12_Step_1
cnt = 353	feature = 540	correl = 0.118949	descr = N_Gram_GTGG
cnt = 354	feature = 36	correl = -0.148573	descr = Position_Specific_Bin_Base_16_Base_A
cnt = 355	feature = 543	correl = 0.0942007	descr = N_Gram_GTGT
cnt = 356	feature = 22	correl = -0.0479109	descr = Position_Specific_Bin_Base_10_Base_C
cnt = 357	feature = 74	correl = 0.109725	descr = Fold_of_RNAi_Sequence_Pos_13
cnt = 358	feature = 456	correl = 0.0994547	descr = N_Gram_GCCT
cnt = 359	feature = 499	correl = 0.0612823	descr = N_Gram_GGCT
cnt = 360	feature = 365	correl = 0.0795051	descr = N_Gram_CTA
cnt = 361	feature = 472	correl = -0.0965741	descr = N_Gram_GCTCC
cnt = 362	feature = 15	correl = 0.0543962	descr = Position_Specific_Bin_Base_5_Base_G
cnt = 363	feature = 54	correl = -0.0759403	descr = Gibbs_of_Target_Sequence__Pos_13_Step_1
cnt = 364	feature = 237	correl = -0.0476499	descr = N_Gram_ATGA
cnt = 365	feature = 232	correl = -0.0768526	descr = N_Gram_ATCG
cnt = 366	feature = 314	correl = 0.117496	descr = N_Gram_CCGGG
cnt = 367	feature = 667	correl = -0.0576304	descr = N_Gram_TTAT
cnt = 368	feature = 252	correl = -0.0893484	descr = N_Gram_ATTT
cnt = 369	feature = 12	correl = 0.0653704	descr = Position_Specific_Bin_Base_4_Base_C
cnt = 370	feature = 583	correl = 0.122361	descr = N_Gram_TCAG
cnt = 371	feature = 473	correl = 0.0858602	descr = N_Gram_GCTG
cnt = 372	feature = 656	correl = 0.0960825	descr = N_Gram_TGTG
cnt = 373	feature = 14	correl = 0.109627	descr = Position_Specific_Bin_Base_5_Base_C
cnt = 374	feature = 560	correl = -0.126069	descr = N_Gram_TAAG
cnt = 375	feature = 66	correl = 0.163259	descr = Fold_of_RNAi_Sequence_Pos_2
cnt = 376	feature = 56	correl = -0.0449353	descr = Gibbs_of_Target_Sequence__Pos_15_Step_1
cnt = 377	feature = 570	correl = -0.0465735	descr = N_Gram_TACTT
cnt = 378	feature = 448	correl = 0.0551662	descr = N_Gram_GCCA
cnt = 379	feature = 411	correl = -0.0543416	descr = N_Gram_GACG
cnt = 380	feature = 649	correl = 0.0821641	descr = N_Gram_TGGT
cnt = 381	feature = 693	correl = -0.0468226	descr = N_Gram_TTTG
cnt = 382	feature = 293	correl = 0.0933155	descr = N_Gram_CCAA
cnt = 383	feature = 59	correl = -0.292329	descr = Gibbs_of_Target_Sequence__Pos_19_Step_1
cnt = 384	feature = 69	correl = 0.0759704	descr = Fold_of_RNAi_Sequence_Pos_6
cnt = 385	feature = 485	correl = 0.109338	descr = N_Gram_GGAG
cnt = 386	feature = 342	correl = 0.099732	descr = N_Gram_CGGC
cnt = 387	feature = 357	correl = 0.169655	descr = N_Gram_CGTG
cnt = 388	feature = 601	correl = -0.108175	descr = N_Gram_TCCTT
cnt = 389	feature = 43	correl = 0.279493	descr = Position_Specific_Bin_Base_18_Base_G
cnt = 390	feature = 528	correl = -0.102257	descr = N_Gram_GTCG
cnt = 391	feature = 58	correl = -0.179314	descr = Gibbs_of_Target_Sequence__Pos_18_Step_1
cnt = 392	feature = 517	correl = 0.0554209	descr = N_Gram_GTAA
cnt = 393	feature = 281	correl = 0.132917	descr = N_Gram_CAGT
cnt = 394	feature = 683	correl = 0.0583121	descr = N_Gram_TTGG
cnt = 395	feature = 482	correl = 0.112565	descr = N_Gram_GGAC
cnt = 396	feature = 432	correl = -0.0644062	descr = N_Gram_GATT
cnt = 397	feature = 299	correl = 0.0485756	descr = N_Gram_CCAT
cnt = 398	feature = 680	correl = -0.0881419	descr = N_Gram_TTGC
cnt = 399	feature = 462	correl = 0.0691327	descr = N_Gram_GCGG
cnt = 400	feature = 80	correl = 0.0690623	descr = Xue_Structure_Feature_A100
cnt = 401	feature = 57	correl = -0.11194	descr = Gibbs_of_Target_Sequence__Pos_17_Step_1
cnt = 402	feature = 552	correl = 0.0620056	descr = N_Gram_GTTG
cnt = 403	feature = 691	correl = -0.078504	descr = N_Gram_TTTCC
cnt = 404	feature = 160	correl = 0.0478456	descr = N_Gram_ACC
cnt = 405	feature = 603	correl = -0.0867741	descr = N_Gram_TCGA
cnt = 406	feature = 678	correl = -0.0502219	descr = N_Gram_TTGA
cnt = 407	feature = 26	correl = 0.118928	descr = Position_Specific_Bin_Base_12_Base_C
cnt = 408	feature = 73	correl = 0.0863489	descr = Fold_of_RNAi_Sequence_Pos_12
cnt = 409	feature = 256	correl = 0.0438834	descr = N_Gram_CAAA
cnt = 410	feature = 377	correl = -0.113249	descr = N_Gram_CTCCA
cnt = 411	feature = 692	correl = -0.114352	descr = N_Gram_TTTCT
cnt = 412	feature = 64	correl = 0.15833	descr = Fold_of_RNAi_Sequence_Pos_0
cnt = 413	feature = 50	correl = -0.132971	descr = Gibbs_of_Target_Sequence__Pos_6_Step_1
cnt = 414	feature = 136	correl = -0.0709854	descr = N_Gram_AAGT
cnt = 415	feature = 586	correl = -0.0682701	descr = N_Gram_TCAT
cnt = 416	feature = 77	correl = 0.0661739	descr = Fold_of_RNAi_Sequence_Pos_16
cnt = 417	feature = 55	correl = -0.196625	descr = Gibbs_of_Target_Sequence__Pos_14_Step_1
cnt = 418	feature = 502	correl = 0.0949211	descr = N_Gram_GGGA
cnt = 419	feature = 78	correl = 0.0997098	descr = Xue_Structure_Feature_A111
cnt = 420	feature = 676	correl = -0.220662	descr = N_Gram_TTCTC
cnt = 421	feature = 41	correl = -0.255427	descr = Position_Specific_Bin_Base_18_Base_A
cnt = 422	feature = 335	correl = 0.0650561	descr = N_Gram_CGCC
cnt = 423	feature = 297	correl = -0.0958582	descr = N_Gram_CCAG
cnt = 424	feature = 419	correl = 0.0685691	descr = N_Gram_GAGG
cnt = 425	feature = 471	correl = -0.0912038	descr = N_Gram_GCTC
cnt = 426	feature = 75	correl = 0.0981715	descr = Fold_of_RNAi_Sequence_Pos_14
cnt = 427	feature = 65	correl = 0.187737	descr = Fold_of_RNAi_Sequence_Pos_1
cnt = 428	feature = 466	correl = -0.0787335	descr = N_Gram_GCGT
cnt = 429	feature = 565	correl = -0.0711144	descr = N_Gram_TAC
cnt = 430	feature = 391	correl = -0.212296	descr = N_Gram_CTTCT
cnt = 431	feature = 523	correl = -0.0860411	descr = N_Gram_GTC
cnt = 432	feature = 641	correl = 0.0679978	descr = N_Gram_TGGC
cnt = 433	feature = 616	correl = -0.109802	descr = N_Gram_TCTCC
cnt = 434	feature = 696	correl = -0.146739	descr = N_Gram_TTTTC
cnt = 435	feature = 67	correl = 0.0897767	descr = Fold_of_RNAi_Sequence_Pos_3
cnt = 436	feature = 493	correl = 0.190541	descr = N_Gram_GGCC
cnt = 437	feature = 326	correl = -0.0476907	descr = N_Gram_CGA
cnt = 438	feature = 557	correl = -0.0638355	descr = N_Gram_TAA
cnt = 439	feature = 275	correl = -0.0516213	descr = N_Gram_CAGC
cnt = 440	feature = 284	correl = 0.0548268	descr = N_Gram_CAT
cnt = 441	feature = 436	correl = 0.118347	descr = N_Gram_GCA
cnt = 442	feature = 389	correl = -0.115623	descr = N_Gram_CTTC
cnt = 443	feature = 68	correl = 0.0616863	descr = Fold_of_RNAi_Sequence_Pos_4
cnt = 444	feature = 230	correl = -0.0499213	descr = N_Gram_ATC
cnt = 445	feature = 312	correl = 0.0571317	descr = N_Gram_CCGG
cnt = 446	feature = 677	correl = -0.120385	descr = N_Gram_TTCTT
cnt = 447	feature = 598	correl = -0.0828948	descr = N_Gram_TCCT
cnt = 448	feature = 662	correl = -0.0926193	descr = N_Gram_TTA
cnt = 449	feature = 625	correl = -0.0643192	descr = N_Gram_TGA
cnt = 450	feature = 255	correl = 0.140447	descr = N_Gram_CAA
cnt = 451	feature = 652	correl = 0.0875173	descr = N_Gram_TGT
cnt = 452	feature = 364	correl = -0.0500366	descr = N_Gram_CT
cnt = 453	feature = 590	correl = -0.0921947	descr = N_Gram_TCCA
cnt = 454	feature = 501	correl = 0.15026	descr = N_Gram_GGG
cnt = 455	feature = 82	correl = 0.10386	descr = Xue_Structure_Feature_C111
cnt = 456	feature = 580	correl = 0.0574006	descr = N_Gram_TCA
cnt = 457	feature = 602	correl = -0.110016	descr = N_Gram_TCG
cnt = 458	feature = 511	correl = 0.0883702	descr = N_Gram_GGT
cnt = 459	feature = 614	correl = -0.186339	descr = N_Gram_TCTC
cnt = 460	feature = 479	correl = 0.136826	descr = N_Gram_GGA
cnt = 461	feature = 546	correl = 0.052667	descr = N_Gram_GTT
cnt = 462	feature = 83	correl = 0.0933448	descr = Xue_Structure_Feature_C110
cnt = 463	feature = 695	correl = -0.156484	descr = N_Gram_TTTT
cnt = 464	feature = 639	correl = 0.111239	descr = N_Gram_TGG
cnt = 465	feature = 310	correl = 0.0717731	descr = N_Gram_CCG
cnt = 466	feature = 416	correl = 0.0620889	descr = N_Gram_GAG
cnt = 467	feature = 579	correl = -0.116747	descr = N_Gram_TC
cnt = 468	feature = 516	correl = 0.0564987	descr = N_Gram_GT
cnt = 469	feature = 221	correl = -0.100486	descr = N_Gram_AT
cnt = 470	feature = 690	correl = -0.125022	descr = N_Gram_TTTC
cnt = 471	feature = 620	correl = -0.115902	descr = N_Gram_TCTT
cnt = 472	feature = 447	correl = 0.0919573	descr = N_Gram_GCC
cnt = 473	feature = 373	correl = -0.106501	descr = N_Gram_CTC
cnt = 474	feature = 386	correl = -0.114192	descr = N_Gram_CTT
cnt = 475	feature = 458	correl = -0.0494335	descr = N_Gram_GCG
cnt = 476	feature = 688	correl = -0.0933832	descr = N_Gram_TTT
cnt = 477	feature = 339	correl = 0.0796415	descr = N_Gram_CGG
cnt = 478	feature = 62	correl = -0.151537	descr = PF_RNAi_Fold_5'Free_Count
cnt = 479	feature = 624	correl = 0.060323	descr = N_Gram_TG
cnt = 480	feature = 675	correl = -0.238861	descr = N_Gram_TTCT
cnt = 481	feature = 556	correl = -0.0751972	descr = N_Gram_TA
cnt = 482	feature = 399	correl = 0.0518076	descr = N_Gram_GA
cnt = 483	feature = 376	correl = -0.118952	descr = N_Gram_CTCC
cnt = 484	feature = 589	correl = -0.11792	descr = N_Gram_TCC
cnt = 485	feature = 669	correl = -0.171725	descr = N_Gram_TTC
cnt = 486	feature = 611	correl = -0.104478	descr = N_Gram_TCT
cnt = 487	feature = 61	correl = -0.192875	descr = PF_RNAi_Fold_Energy
cnt = 488	feature = 478	correl = 0.183511	descr = N_Gram_GG
cnt = 489	feature = 86	correl = -0.154338	descr = Xue_Structure_Feature_C000
cnt = 490	feature = 45	correl = -0.1612	descr = Gibbs_of_Target_Sequence_
num rows = 521
num_elements = 255811
*
optimization finished, #iter = 662
nu = 0.468166
obj = -34.886603, rho = -0.587983
nSV = 367, nBSV = 134
num rows = 58
num_elements = 28478
*
optimization finished, #iter = 56
nu = 0.443564
obj = -4.203859, rho = -0.449379
nSV = 47, nBSV = 9
*
optimization finished, #iter = 662
nu = 0.468166
obj = -34.886603, rho = -0.587983
nSV = 367, nBSV = 134
CFS merit scores = 1.36128
CFS merit scores = 1.60288
CFS merit scores = 1.84537
CFS merit scores = 2.07146
CFS merit scores = 2.27305
CFS merit scores = 2.45738
CFS merit scores = 2.62652
CFS merit scores = 2.78482
CFS merit scores = 2.93221
CFS merit scores = 3.07165
CFS merit scores = 3.20433
CFS merit scores = 3.33133
CFS merit scores = 3.45291
CFS merit scores = 3.56838
CFS merit scores = 3.67994
CFS merit scores = 3.78772
CFS merit scores = 3.89212
CFS merit scores = 3.99243
CFS merit scores = 4.08984
CFS merit scores = 4.1841
CFS merit scores = 4.27582
CFS merit scores = 4.36467
CFS merit scores = 4.44995
CFS merit scores = 4.53273
CFS merit scores = 4.613
CFS merit scores = 4.69146
CFS merit scores = 4.76769
CFS merit scores = 4.84154
CFS merit scores = 4.91364
CFS merit scores = 4.98441
CFS merit scores = 5.05381
CFS merit scores = 5.12168
CFS merit scores = 5.18839
CFS merit scores = 5.25357
CFS merit scores = 5.31731
CFS merit scores = 5.38003
CFS merit scores = 5.44188
CFS merit scores = 5.50258
CFS merit scores = 5.56226
CFS merit scores = 5.62117
CFS merit scores = 5.67882
CFS merit scores = 5.73532
CFS merit scores = 5.79117
CFS merit scores = 5.84638
CFS merit scores = 5.90009
CFS merit scores = 5.95276
CFS merit scores = 6.00415
CFS merit scores = 6.05395
CFS merit scores = 6.10266
CFS merit scores = 6.14827
CFS merit scores = 6.19204
CFS merit scores = 6.23499
CFS merit scores = 6.27562
CFS merit scores = 6.31378
CFS merit scores = 6.35058
CFS merit scores = 6.38481
CFS merit scores = 6.4175
CFS merit scores = 6.44831
CFS merit scores = 6.47775
CFS merit scores = 6.5048
CFS merit scores = 6.52987
CFS merit scores = 6.55344
CFS merit scores = 6.57583
CFS merit scores = 6.59625
CFS merit scores = 6.61608
CFS merit scores = 6.63516
CFS merit scores = 6.65284
CFS merit scores = 6.67032
CFS merit scores = 6.68696
CFS merit scores = 6.70361
CFS merit scores = 6.71902
CFS merit scores = 6.73378
CFS merit scores = 6.7482
CFS merit scores = 6.76253
CFS merit scores = 6.77658
CFS merit scores = 6.79035
CFS merit scores = 6.80393
CFS merit scores = 6.81747
CFS merit scores = 6.82728
CFS merit scores = 6.83603
CFS merit scores = 6.84412
CFS merit scores = 6.85073
CFS merit scores = 6.85748
CFS merit scores = 6.86416
CFS merit scores = 6.87068
CFS merit scores = 6.87726
CFS merit scores = 6.88309
CFS merit scores = 6.88815
CFS merit scores = 6.89284
CFS merit scores = 6.89771
CFS merit scores = 6.90237
CFS merit scores = 6.90734
CFS merit scores = 6.91008
CFS merit scores = 6.91181
CFS merit scores = 6.91361
CFS merit scores = 6.91545
CFS merit scores = 6.9176
CFS merit scores = 6.92008
CFS merit scores = 6.92095
CFS merit scores = 6.92216
CFS merit scores = 6.92224
CFS merit scores = 6.92261
CFS merit scores = 6.92343
CFS merit scores = 6.92361
CFS merit scores = 6.92399
CFS merit scores = 6.92448
CFS merit scores = 6.92423
CFS merit scores = 6.92361
CFS merit scores = 6.92312
CFS merit scores = 6.92263
CFS merit scores = 6.92207
CFS merit scores = 6.92178
CFS merit scores = 6.92128
CFS merit scores = 6.92071
CFS merit scores = 6.9204
CFS merit scores = 6.91991
CFS merit scores = 6.91925
CFS merit scores = 6.91873
CFS merit scores = 6.91823
CFS merit scores = 6.91753
CFS merit scores = 6.91596
CFS merit scores = 6.91458
CFS merit scores = 6.91298
CFS merit scores = 6.9112
CFS merit scores = 6.90829
CFS merit scores = 6.9056
CFS merit scores = 6.90322
CFS merit scores = 6.90102
CFS merit scores = 6.89863
CFS merit scores = 6.89551
CFS merit scores = 6.89225
CFS merit scores = 6.88882
CFS merit scores = 6.88534
CFS merit scores = 6.88184
CFS merit scores = 6.87815
CFS merit scores = 6.87447
CFS merit scores = 6.87015
CFS merit scores = 6.86566
CFS merit scores = 6.86123
CFS merit scores = 6.85633
CFS merit scores = 6.85154
CFS merit scores = 6.84697
CFS merit scores = 6.84246
CFS merit scores = 6.83821
CFS merit scores = 6.83394
CFS merit scores = 6.82976
CFS merit scores = 6.82579
CFS merit scores = 6.82193
CFS merit scores = 6.81816
CFS merit scores = 6.81418
CFS merit scores = 6.8101
CFS merit scores = 6.80627
CFS merit scores = 6.80259
CFS merit scores = 6.79842
CFS merit scores = 6.79447
CFS merit scores = 6.79034
CFS merit scores = 6.78624
CFS merit scores = 6.78168
CFS merit scores = 6.77718
CFS merit scores = 6.77256
CFS merit scores = 6.76808
CFS merit scores = 6.76385
CFS merit scores = 6.75975
CFS merit scores = 6.75584
CFS merit scores = 6.75095
CFS merit scores = 6.7457
CFS merit scores = 6.74005
CFS merit scores = 6.73455
CFS merit scores = 6.72913
CFS merit scores = 6.72384
CFS merit scores = 6.71859
CFS merit scores = 6.71315
CFS merit scores = 6.70761
CFS merit scores = 6.70215
CFS merit scores = 6.69662
CFS merit scores = 6.69132
CFS merit scores = 6.68602
CFS merit scores = 6.6809
CFS merit scores = 6.67573
CFS merit scores = 6.67077
CFS merit scores = 6.66603
CFS merit scores = 6.66096
CFS merit scores = 6.65593
CFS merit scores = 6.65104
CFS merit scores = 6.64611
CFS merit scores = 6.64116
CFS merit scores = 6.63594
CFS merit scores = 6.63086
CFS merit scores = 6.62586
CFS merit scores = 6.62094
CFS merit scores = 6.61605
CFS merit scores = 6.61101
CFS merit scores = 6.6061
CFS merit scores = 6.60127
CFS merit scores = 6.59648
CFS merit scores = 6.59182
CFS merit scores = 6.58709
CFS merit scores = 6.5823
CFS merit scores = 6.57745
CFS merit scores = 6.5727
CFS merit scores = 6.56804
CFS merit scores = 6.56328
CFS merit scores = 6.55864
CFS merit scores = 6.55388
CFS merit scores = 6.54876
CFS merit scores = 6.54369
CFS merit scores = 6.53811
CFS merit scores = 6.53243
CFS merit scores = 6.52666
CFS merit scores = 6.52095
CFS merit scores = 6.51532
CFS merit scores = 6.50938
CFS merit scores = 6.50344
CFS merit scores = 6.49747
CFS merit scores = 6.49149
CFS merit scores = 6.48558
CFS merit scores = 6.47955
CFS merit scores = 6.47358
CFS merit scores = 6.46745
CFS merit scores = 6.46139
CFS merit scores = 6.45535
CFS merit scores = 6.44939
CFS merit scores = 6.44363
CFS merit scores = 6.43783
CFS merit scores = 6.43173
CFS merit scores = 6.42571
CFS merit scores = 6.41946
CFS merit scores = 6.41321
CFS merit scores = 6.40684
CFS merit scores = 6.40047
CFS merit scores = 6.39415
CFS merit scores = 6.38786
CFS merit scores = 6.38139
CFS merit scores = 6.37464
CFS merit scores = 6.36798
CFS merit scores = 6.36091
CFS merit scores = 6.35396
CFS merit scores = 6.34695
CFS merit scores = 6.34006
CFS merit scores = 6.33325
CFS merit scores = 6.32654
CFS merit scores = 6.31988
CFS merit scores = 6.31333
CFS merit scores = 6.30679
CFS merit scores = 6.30007
CFS merit scores = 6.29341
CFS merit scores = 6.2867
CFS merit scores = 6.28003
CFS merit scores = 6.27348
CFS merit scores = 6.26703
CFS merit scores = 6.26068
CFS merit scores = 6.25419
CFS merit scores = 6.24769
CFS merit scores = 6.24132
CFS merit scores = 6.23485
CFS merit scores = 6.22832
CFS merit scores = 6.22184
CFS merit scores = 6.21487
CFS merit scores = 6.20793
CFS merit scores = 6.20093
CFS merit scores = 6.1937
CFS merit scores = 6.18645
CFS merit scores = 6.17931
CFS merit scores = 6.1723
CFS merit scores = 6.16532
CFS merit scores = 6.15842
CFS merit scores = 6.15137
CFS merit scores = 6.14439
CFS merit scores = 6.13742
CFS merit scores = 6.13055
CFS merit scores = 6.12368
CFS merit scores = 6.11683
CFS merit scores = 6.1098
CFS merit scores = 6.10285
CFS merit scores = 6.09571
CFS merit scores = 6.08863
CFS merit scores = 6.08165
CFS merit scores = 6.07456
CFS merit scores = 6.06757
CFS merit scores = 6.06061
CFS merit scores = 6.05374
CFS merit scores = 6.04698
CFS merit scores = 6.04019
CFS merit scores = 6.03347
CFS merit scores = 6.02649
CFS merit scores = 6.01958
CFS merit scores = 6.01277
CFS merit scores = 6.00604
CFS merit scores = 5.99939
CFS merit scores = 5.99264
CFS merit scores = 5.98586
CFS merit scores = 5.97922
CFS merit scores = 5.97257
CFS merit scores = 5.96598
CFS merit scores = 5.9594
CFS merit scores = 5.95289
CFS merit scores = 5.94646
CFS merit scores = 5.93998
CFS merit scores = 5.93364
CFS merit scores = 5.92734
CFS merit scores = 5.92101
CFS merit scores = 5.91474
CFS merit scores = 5.90847
CFS merit scores = 5.90231
CFS merit scores = 5.89618
CFS merit scores = 5.89012
CFS merit scores = 5.88404
CFS merit scores = 5.8779
CFS merit scores = 5.87185
CFS merit scores = 5.86584
CFS merit scores = 5.85975
CFS merit scores = 5.85353
CFS merit scores = 5.84736
CFS merit scores = 5.84113
CFS merit scores = 5.83504
CFS merit scores = 5.82902
CFS merit scores = 5.82286
CFS merit scores = 5.81681
CFS merit scores = 5.81067
CFS merit scores = 5.80465
CFS merit scores = 5.79863
CFS merit scores = 5.79267
CFS merit scores = 5.78679
CFS merit scores = 5.78084
CFS merit scores = 5.77493
CFS merit scores = 5.76908
CFS merit scores = 5.76333
CFS merit scores = 5.75761
CFS merit scores = 5.75191
CFS merit scores = 5.74623
CFS merit scores = 5.74053
CFS merit scores = 5.7348
CFS merit scores = 5.7291
CFS merit scores = 5.72347
CFS merit scores = 5.71795
CFS merit scores = 5.7124
CFS merit scores = 5.70697
CFS merit scores = 5.70154
CFS merit scores = 5.69621
CFS merit scores = 5.69092
CFS merit scores = 5.68571
CFS merit scores = 5.68048
CFS merit scores = 5.67526
CFS merit scores = 5.66994
CFS merit scores = 5.66466
CFS merit scores = 5.65943
CFS merit scores = 5.65431
CFS merit scores = 5.6491
CFS merit scores = 5.64383
CFS merit scores = 5.63863
CFS merit scores = 5.63342
CFS merit scores = 5.62824
CFS merit scores = 5.62303
CFS merit scores = 5.61777
CFS merit scores = 5.6126
CFS merit scores = 5.60742
CFS merit scores = 5.60225
CFS merit scores = 5.59706
CFS merit scores = 5.59186
CFS merit scores = 5.5867
CFS merit scores = 5.58154
CFS merit scores = 5.57636
CFS merit scores = 5.57127
CFS merit scores = 5.56621
CFS merit scores = 5.56122
CFS merit scores = 5.55614
CFS merit scores = 5.55105
CFS merit scores = 5.54595
CFS merit scores = 5.54085
CFS merit scores = 5.53568
CFS merit scores = 5.53055
CFS merit scores = 5.52545
CFS merit scores = 5.52033
CFS merit scores = 5.51516
CFS merit scores = 5.51005
CFS merit scores = 5.5049
CFS merit scores = 5.4998
CFS merit scores = 5.49476
CFS merit scores = 5.48971
CFS merit scores = 5.48474
CFS merit scores = 5.47984
CFS merit scores = 5.47495
CFS merit scores = 5.47
CFS merit scores = 5.46513
CFS merit scores = 5.46027
CFS merit scores = 5.45534
CFS merit scores = 5.45042
CFS merit scores = 5.44558
CFS merit scores = 5.44075
CFS merit scores = 5.43593
CFS merit scores = 5.43114
CFS merit scores = 5.42639
CFS merit scores = 5.42169
CFS merit scores = 5.41686
CFS merit scores = 5.41213
CFS merit scores = 5.40737
CFS merit scores = 5.40266
CFS merit scores = 5.39795
CFS merit scores = 5.39317
CFS merit scores = 5.38846
CFS merit scores = 5.3837
CFS merit scores = 5.37893
CFS merit scores = 5.37417
CFS merit scores = 5.3695
CFS merit scores = 5.36484
CFS merit scores = 5.36013
CFS merit scores = 5.35544
CFS merit scores = 5.35076
CFS merit scores = 5.34604
CFS merit scores = 5.34133
CFS merit scores = 5.33661
CFS merit scores = 5.33179
CFS merit scores = 5.32693
CFS merit scores = 5.32214
CFS merit scores = 5.31739
CFS merit scores = 5.31266
CFS merit scores = 5.30792
CFS merit scores = 5.30321
CFS merit scores = 5.29852
CFS merit scores = 5.29375
CFS merit scores = 5.28897
CFS merit scores = 5.28426
CFS merit scores = 5.27948
CFS merit scores = 5.27478
CFS merit scores = 5.27005
CFS merit scores = 5.2653
CFS merit scores = 5.26055
CFS merit scores = 5.25571
CFS merit scores = 5.25086
CFS merit scores = 5.24601
CFS merit scores = 5.24116
CFS merit scores = 5.23633
CFS merit scores = 5.23153
CFS merit scores = 5.22676
CFS merit scores = 5.22195
CFS merit scores = 5.21703
CFS merit scores = 5.21215
CFS merit scores = 5.20731
CFS merit scores = 5.20235
CFS merit scores = 5.19735
CFS merit scores = 5.19236
CFS merit scores = 5.18735
CFS merit scores = 5.18227
CFS merit scores = 5.17719
CFS merit scores = 5.17208
CFS merit scores = 5.16699
CFS merit scores = 5.16176
CFS merit scores = 5.15654
CFS merit scores = 5.15135
CFS merit scores = 5.14605
CFS merit scores = 5.14081
CFS merit scores = 5.13551
CFS merit scores = 5.13016
CFS merit scores = 5.12457
CFS merit scores = 5.11898
CFS merit scores = 5.11347
CFS merit scores = 5.10794
CFS merit scores = 5.10236
CFS merit scores = 5.09682
CFS merit scores = 5.09103
CFS merit scores = 5.08523
CFS merit scores = 5.07942
CFS merit scores = 5.07337
CFS merit scores = 5.06732
CFS merit scores = 5.0613
CFS merit scores = 5.05525
CFS merit scores = 5.04918
CFS merit scores = 5.04301
CFS merit scores = 5.03681
CFS merit scores = 5.03047
CFS merit scores = 5.02401
CFS merit scores = 5.01758
CFS merit scores = 5.01114
CFS merit scores = 5.00476
CFS merit scores = 4.99807
CFS merit scores = 4.99139
CFS merit scores = 4.98475
CFS merit scores = 4.97803
CFS merit scores = 4.97122
CFS merit scores = 4.96443
CFS merit scores = 4.95766
CFS merit scores = 4.95086
CFS merit scores = 4.9441
CFS merit scores = 4.93718
CFS merit scores = 4.93013
CFS merit scores = 4.92308
CFS merit scores = 4.91604
CFS merit scores = 4.90894
CFS merit scores = 4.90144
CFS merit scores = 4.89397
CFS merit scores = 4.8865
CFS merit scores = 4.87908
CFS merit scores = 4.87146
CFS merit scores = 4.86367
CFS merit scores = 4.8558
CFS merit scores = 4.84799
CFS merit scores = 4.83995
CFS merit scores = 4.83182
CFS merit scores = 4.82351
CFS merit scores = 4.81523
CFS merit scores = 4.80558
CFS merit scores = 4.79564
CFS merit scores = 4.78123
cnt = 1	feature = 63	correl = -0.361276	descr = Gibbs_of_Target_Sequence__Pos_20_Step_1
cnt = 2	feature = 618	correl = -0.209582	descr = N_Gram_TCTC
cnt = 3	feature = 61	correl = -0.168732	descr = Gibbs_of_Target_Sequence__Pos_18_Step_1
cnt = 4	feature = 209	correl = -0.0562116	descr = N_Gram_AGGCT
cnt = 5	feature = 400	correl = 0.101525	descr = N_Gram_GAAAG
cnt = 6	feature = 342	correl = 0.0640402	descr = N_Gram_CGGAA
cnt = 7	feature = 521	correl = -0.0442555	descr = N_Gram_GGGTT
cnt = 8	feature = 671	correl = 0.073979	descr = N_Gram_TTCAA
cnt = 9	feature = 527	correl = 0.0486508	descr = N_Gram_GTAAA
cnt = 10	feature = 579	correl = 0.0755747	descr = N_Gram_TATAT
cnt = 11	feature = 407	correl = -0.0682308	descr = N_Gram_GACCC
cnt = 12	feature = 674	correl = 0.0446517	descr = N_Gram_TTCGA
cnt = 13	feature = 628	correl = 0.0513395	descr = N_Gram_TGAAA
cnt = 14	feature = 613	correl = 0.0945333	descr = N_Gram_TCGGC
cnt = 15	feature = 609	correl = 0.0804424	descr = N_Gram_TCGAC
cnt = 16	feature = 339	correl = -0.0491935	descr = N_Gram_CGCTG
cnt = 17	feature = 335	correl = 0.0452153	descr = N_Gram_CGCCA
cnt = 18	feature = 367	correl = 0.0663516	descr = N_Gram_CTAGG
cnt = 19	feature = 406	correl = 0.0452153	descr = N_Gram_GACAG
cnt = 20	feature = 357	correl = 0.0705788	descr = N_Gram_CGTGA
cnt = 21	feature = 410	correl = 0.088939	descr = N_Gram_GACGG
cnt = 22	feature = 617	correl = 0.0566459	descr = N_Gram_TCTAC
cnt = 23	feature = 420	correl = 0.0939614	descr = N_Gram_GAGTC
cnt = 24	feature = 439	correl = 0.0730865	descr = N_Gram_GCAAT
cnt = 25	feature = 319	correl = 0.0585777	descr = N_Gram_CCTA
cnt = 26	feature = 237	correl = -0.0491935	descr = N_Gram_ATCGC
cnt = 27	feature = 448	correl = -0.0451129	descr = N_Gram_GCATG
cnt = 28	feature = 269	correl = -0.044525	descr = N_Gram_CACCC
cnt = 29	feature = 210	correl = -0.0496904	descr = N_Gram_AGGGC
cnt = 30	feature = 529	correl = 0.0505135	descr = N_Gram_GTATA
cnt = 31	feature = 563	correl = -0.0463753	descr = N_Gram_TAACG
cnt = 32	feature = 338	correl = 0.0571925	descr = N_Gram_CGCTA
cnt = 33	feature = 365	correl = 0.0452153	descr = N_Gram_CTAAA
cnt = 34	feature = 631	correl = -0.0611613	descr = N_Gram_TGAGA
cnt = 35	feature = 426	correl = -0.0556744	descr = N_Gram_GATCG
cnt = 36	feature = 399	correl = 0.0684652	descr = N_Gram_GAAAC
cnt = 37	feature = 663	correl = 0.0649425	descr = N_Gram_TTAAC
cnt = 38	feature = 305	correl = 0.114852	descr = N_Gram_CCCCC
cnt = 39	feature = 640	correl = 0.0522607	descr = N_Gram_TGCCG
cnt = 40	feature = 306	correl = 0.0452153	descr = N_Gram_CCCCG
cnt = 41	feature = 651	correl = 0.0762429	descr = N_Gram_TGGGG
cnt = 42	feature = 537	correl = -0.0459526	descr = N_Gram_GTCGC
cnt = 43	feature = 471	correl = 0.0452153	descr = N_Gram_GCGTA
cnt = 44	feature = 515	correl = 0.0452153	descr = N_Gram_GGGCT
cnt = 45	feature = 220	correl = 0.088939	descr = N_Gram_AGTTA
cnt = 46	feature = 212	correl = 0.0443785	descr = N_Gram_AGGTT
cnt = 47	feature = 300	correl = -0.0625959	descr = N_Gram_CCATA
cnt = 48	feature = 599	correl = 0.061186	descr = N_Gram_TCCCA
cnt = 49	feature = 244	correl = -0.0454018	descr = N_Gram_ATGCA
cnt = 50	feature = 553	correl = -0.0519099	descr = N_Gram_GTTAC
cnt = 51	feature = 600	correl = 0.0471599	descr = N_Gram_TCCGA
cnt = 52	feature = 441	correl = 0.0831887	descr = N_Gram_GCACT
cnt = 53	feature = 211	correl = 0.0784616	descr = N_Gram_AGGGG
cnt = 54	feature = 666	correl = -0.0561891	descr = N_Gram_TTACC
cnt = 55	feature = 312	correl = 0.0709082	descr = N_Gram_CCGGC
cnt = 56	feature = 548	correl = 0.13874	descr = N_Gram_GTGGC
cnt = 57	feature = 267	correl = 0.0597923	descr = N_Gram_CACAT
cnt = 58	feature = 493	correl = 0.0656774	descr = N_Gram_GGATT
cnt = 59	feature = 353	correl = -0.0701527	descr = N_Gram_CGTAA
cnt = 60	feature = 404	correl = 0.0534807	descr = N_Gram_GAATC
cnt = 61	feature = 251	correl = -0.0752	descr = N_Gram_ATTAC
cnt = 62	feature = 317	correl = -0.0486993	descr = N_Gram_CCGTC
cnt = 63	feature = 532	correl = -0.0510266	descr = N_Gram_GTCAA
cnt = 64	feature = 362	correl = 0.113593	descr = N_Gram_CGTTT
cnt = 65	feature = 347	correl = 0.067119	descr = N_Gram_CGGCG
cnt = 66	feature = 314	correl = -0.0623897	descr = N_Gram_CCGGT
cnt = 67	feature = 402	correl = -0.0439824	descr = N_Gram_GAAGG
cnt = 68	feature = 226	correl = -0.136112	descr = N_Gram_ATAAG
cnt = 69	feature = 554	correl = 0.0827932	descr = N_Gram_GTTCC
cnt = 70	feature = 291	correl = -0.0497901	descr = N_Gram_CATGC
cnt = 71	feature = 405	correl = 0.0447209	descr = N_Gram_GACAC
cnt = 72	feature = 614	correl = -0.0741793	descr = N_Gram_TCGGG
cnt = 73	feature = 324	correl = 0.0669036	descr = N_Gram_CCTGC
cnt = 74	feature = 621	correl = 0.0483682	descr = N_Gram_TCTCG
cnt = 75	feature = 231	correl = 0.0716851	descr = N_Gram_ATAGT
cnt = 76	feature = 304	correl = 0.084172	descr = N_Gram_CCCAC
cnt = 77	feature = 685	correl = 0.0592031	descr = N_Gram_TTGCA
cnt = 78	feature = 520	correl = 0.0570243	descr = N_Gram_GGGTC
cnt = 79	feature = 687	correl = -0.0537445	descr = N_Gram_TTGGA
cnt = 80	feature = 316	correl = 0.0539228	descr = N_Gram_CCGTA
cnt = 81	feature = 461	correl = 0.152783	descr = N_Gram_GCCTT
cnt = 82	feature = 491	correl = 0.0897147	descr = N_Gram_GGAGT
cnt = 83	feature = 624	correl = -0.109772	descr = N_Gram_TCTTA
cnt = 84	feature = 660	correl = 0.0509119	descr = N_Gram_TGTGT
cnt = 85	feature = 381	correl = -0.06093	descr = N_Gram_CTGAT
cnt = 86	feature = 412	correl = 0.0967246	descr = N_Gram_GACTA
cnt = 87	feature = 584	correl = 0.0766128	descr = N_Gram_TCAAA
cnt = 88	feature = 423	correl = 0.0460437	descr = N_Gram_GATAC
cnt = 89	feature = 456	correl = -0.0466652	descr = N_Gram_GCCCT
cnt = 90	feature = 437	correl = 0.0610067	descr = N_Gram_GCAAA
cnt = 91	feature = 323	correl = 0.0600602	descr = N_Gram_CCTGA
cnt = 92	feature = 308	correl = 0.0689923	descr = N_Gram_CCCGC
cnt = 93	feature = 525	correl = -0.0538694	descr = N_Gram_GGTGT
cnt = 94	feature = 546	correl = 0.0847198	descr = N_Gram_GTGCT
cnt = 95	feature = 611	correl = -0.0491935	descr = N_Gram_TCGCA
cnt = 96	feature = 451	correl = -0.0448584	descr = N_Gram_GCCAA
cnt = 97	feature = 545	correl = 0.0571925	descr = N_Gram_GTGCG
cnt = 98	feature = 286	correl = -0.0522777	descr = N_Gram_CATAT
cnt = 99	feature = 512	correl = 0.0519346	descr = N_Gram_GGGCA
cnt = 100	feature = 664	correl = -0.0542518	descr = N_Gram_TTAAT
cnt = 101	feature = 333	correl = -0.0679603	descr = N_Gram_CGATG
cnt = 102	feature = 557	correl = 0.0450469	descr = N_Gram_GTTGC
cnt = 103	feature = 552	correl = 0.088939	descr = N_Gram_GTTAA
cnt = 104	feature = 572	correl = 0.045862	descr = N_Gram_TAGAC
cnt = 105	feature = 555	correl = -0.0483674	descr = N_Gram_GTTCG
cnt = 106	feature = 366	correl = 0.0566459	descr = N_Gram_CTACT
cnt = 107	feature = 501	correl = 0.100886	descr = N_Gram_GGCGC
cnt = 108	feature = 504	correl = 0.061944	descr = N_Gram_GGCTC
cnt = 109	feature = 392	correl = -0.132209	descr = N_Gram_CTTGC
cnt = 110	feature = 688	correl = 0.0849871	descr = N_Gram_TTGTG
cnt = 111	feature = 483	correl = 0.120941	descr = N_Gram_GGAAA
cnt = 112	feature = 463	correl = 0.0447646	descr = N_Gram_GCGAG
cnt = 113	feature = 632	correl = 0.0438967	descr = N_Gram_TGAGT
cnt = 114	feature = 239	correl = 0.0880528	descr = N_Gram_ATCTG
cnt = 115	feature = 265	correl = 0.0524058	descr = N_Gram_CAATA
cnt = 116	feature = 277	correl = 0.0780894	descr = N_Gram_CAGCG
cnt = 117	feature = 232	correl = 0.0862097	descr = N_Gram_ATATA
cnt = 118	feature = 681	correl = -0.0595496	descr = N_Gram_TTGAA
cnt = 119	feature = 296	correl = -0.0463419	descr = N_Gram_CCACG
cnt = 120	feature = 443	correl = 0.0472573	descr = N_Gram_GCAGC
cnt = 121	feature = 455	correl = 0.061349	descr = N_Gram_GCCCG
cnt = 122	feature = 225	correl = -0.0440871	descr = N_Gram_ATAAC
cnt = 123	feature = 409	correl = -0.063562	descr = N_Gram_GACCT
cnt = 124	feature = 295	correl = 0.0625274	descr = N_Gram_CCACC
cnt = 125	feature = 345	correl = 0.105894	descr = N_Gram_CGGCA
cnt = 126	feature = 612	correl = 0.0739016	descr = N_Gram_TCGGA
cnt = 127	feature = 263	correl = 0.0829225	descr = N_Gram_CAAGG
cnt = 128	feature = 447	correl = 0.0947159	descr = N_Gram_GCATC
cnt = 129	feature = 207	correl = 0.0453326	descr = N_Gram_AGGCC
cnt = 130	feature = 645	correl = 0.0891381	descr = N_Gram_TGGAG
cnt = 131	feature = 276	correl = 0.0547211	descr = N_Gram_CAGCC
cnt = 132	feature = 274	correl = -0.0455864	descr = N_Gram_CACTG
cnt = 133	feature = 578	correl = -0.0500121	descr = N_Gram_TATAC
cnt = 134	feature = 630	correl = 0.0459658	descr = N_Gram_TGACA
cnt = 135	feature = 635	correl = -0.048706	descr = N_Gram_TGATC
cnt = 136	feature = 273	correl = 0.0974755	descr = N_Gram_CACTC
cnt = 137	feature = 573	correl = -0.050698	descr = N_Gram_TAGAT
cnt = 138	feature = 469	correl = 0.0652256	descr = N_Gram_GCGGT
cnt = 139	feature = 468	correl = 0.0659829	descr = N_Gram_GCGGG
cnt = 140	feature = 408	correl = 0.0674867	descr = N_Gram_GACCG
cnt = 141	feature = 462	correl = -0.0675397	descr = N_Gram_GCGAC
cnt = 142	feature = 281	correl = 0.0813157	descr = N_Gram_CAGGC
cnt = 143	feature = 266	correl = 0.0836267	descr = N_Gram_CACAG
cnt = 144	feature = 610	correl = -0.0908316	descr = N_Gram_TCGAG
cnt = 145	feature = 601	correl = -0.0746333	descr = N_Gram_TCCGC
cnt = 146	feature = 322	correl = 0.0440555	descr = N_Gram_CCTCT
cnt = 147	feature = 247	correl = 0.0737142	descr = N_Gram_ATGGG
cnt = 148	feature = 361	correl = -0.0474185	descr = N_Gram_CGTTC
cnt = 149	feature = 238	correl = -0.104324	descr = N_Gram_ATCGG
cnt = 150	feature = 442	correl = -0.0643899	descr = N_Gram_GCAGA
cnt = 151	feature = 634	correl = 0.0542973	descr = N_Gram_TGATA
cnt = 152	feature = 309	correl = 0.0515678	descr = N_Gram_CCCGG
cnt = 153	feature = 639	correl = 0.0876372	descr = N_Gram_TGCAC
cnt = 154	feature = 474	correl = 0.0864457	descr = N_Gram_GCTAT
cnt = 155	feature = 523	correl = 0.0686204	descr = N_Gram_GGTCA
cnt = 156	feature = 214	correl = 0.125266	descr = N_Gram_AGTAA
cnt = 157	feature = 569	correl = 0.0727123	descr = N_Gram_TACGA
cnt = 158	feature = 558	correl = 0.0490356	descr = N_Gram_GTTGG
cnt = 159	feature = 280	correl = 0.086195	descr = N_Gram_CAGGA
cnt = 160	feature = 219	correl = 0.105505	descr = N_Gram_AGTGT
cnt = 161	feature = 484	correl = -0.0496958	descr = N_Gram_GGAAC
cnt = 162	feature = 650	correl = 0.0533849	descr = N_Gram_TGGGA
cnt = 163	feature = 604	correl = 0.0556281	descr = N_Gram_TCCTA
cnt = 164	feature = 577	correl = 0.0446861	descr = N_Gram_TAGTG
cnt = 165	feature = 318	correl = 0.102805	descr = N_Gram_CCGTG
cnt = 166	feature = 514	correl = 0.0779741	descr = N_Gram_GGGCG
cnt = 167	feature = 574	correl = 0.0883375	descr = N_Gram_TAGCA
cnt = 168	feature = 321	correl = -0.0938671	descr = N_Gram_CCTCC
cnt = 169	feature = 499	correl = 0.150855	descr = N_Gram_GGCCT
cnt = 170	feature = 543	correl = 0.0615468	descr = N_Gram_GTGAC
cnt = 171	feature = 432	correl = -0.0740815	descr = N_Gram_GATTA
cnt = 172	feature = 615	correl = -0.0510315	descr = N_Gram_TCGTC
cnt = 173	feature = 473	correl = 0.0952818	descr = N_Gram_GCGTG
cnt = 174	feature = 575	correl = -0.0519719	descr = N_Gram_TAGCC
cnt = 175	feature = 538	correl = 0.0989123	descr = N_Gram_GTCGG
cnt = 176	feature = 655	correl = -0.066847	descr = N_Gram_TGTCA
cnt = 177	feature = 533	correl = 0.176846	descr = N_Gram_GTCAG
cnt = 178	feature = 389	correl = 0.0497046	descr = N_Gram_CTTCC
cnt = 179	feature = 343	correl = 0.0581897	descr = N_Gram_CGGAC
cnt = 180	feature = 160	correl = 0.0629792	descr = N_Gram_ACAGG
cnt = 181	feature = 387	correl = -0.111145	descr = N_Gram_CTTAT
cnt = 182	feature = 419	correl = 0.0464714	descr = N_Gram_GAGGT
cnt = 183	feature = 424	correl = 0.0663212	descr = N_Gram_GATAT
cnt = 184	feature = 452	correl = 0.0930882	descr = N_Gram_GCCAG
cnt = 185	feature = 653	correl = 0.055239	descr = N_Gram_TGGTA
cnt = 186	feature = 332	correl = -0.0610882	descr = N_Gram_CGATC
cnt = 187	feature = 526	correl = 0.057652	descr = N_Gram_GGTTG
cnt = 188	feature = 460	correl = 0.0641225	descr = N_Gram_GCCTC
cnt = 189	feature = 394	correl = 0.078722	descr = N_Gram_CTTGT
cnt = 190	feature = 351	correl = -0.0731294	descr = N_Gram_CGGTA
cnt = 191	feature = 433	correl = 0.0488055	descr = N_Gram_GATTG
cnt = 192	feature = 360	correl = 0.0539643	descr = N_Gram_CGTGT
cnt = 193	feature = 536	correl = -0.0826746	descr = N_Gram_GTCGA
cnt = 194	feature = 328	correl = -0.0890206	descr = N_Gram_CGACG
cnt = 195	feature = 458	correl = 0.0725619	descr = N_Gram_GCCGG
cnt = 196	feature = 329	correl = 0.0857465	descr = N_Gram_CGAGG
cnt = 197	feature = 518	correl = 0.0519346	descr = N_Gram_GGGGG
cnt = 198	feature = 393	correl = 0.0808375	descr = N_Gram_CTTGG
cnt = 199	feature = 294	correl = 0.0770956	descr = N_Gram_CCAAG
cnt = 200	feature = 453	correl = 0.0512733	descr = N_Gram_GCCAT
cnt = 201	feature = 551	correl = 0.0559484	descr = N_Gram_GTGTG
cnt = 202	feature = 206	correl = 0.0852223	descr = N_Gram_AGGCA
cnt = 203	feature = 246	correl = -0.0592869	descr = N_Gram_ATGGA
cnt = 204	feature = 230	correl = 0.0470591	descr = N_Gram_ATAGC
cnt = 205	feature = 466	correl = 0.052261	descr = N_Gram_GCGGA
cnt = 206	feature = 397	correl = 0.0822662	descr = N_Gram_CTTTG
cnt = 207	feature = 429	correl = -0.0578841	descr = N_Gram_GATGC
cnt = 208	feature = 508	correl = 0.0465579	descr = N_Gram_GGGAA
cnt = 209	feature = 235	correl = -0.0513973	descr = N_Gram_ATCCT
cnt = 210	feature = 303	correl = 0.0538727	descr = N_Gram_CCCAA
cnt = 211	feature = 595	correl = 0.0846375	descr = N_Gram_TCCAA
cnt = 212	feature = 565	correl = -0.0511209	descr = N_Gram_TAAGA
cnt = 213	feature = 228	correl = -0.0860007	descr = N_Gram_ATACT
cnt = 214	feature = 659	correl = 0.106172	descr = N_Gram_TGTGG
cnt = 215	feature = 528	correl = 0.048611	descr = N_Gram_GTAGT
cnt = 216	feature = 275	correl = 0.0470806	descr = N_Gram_CAGCA
cnt = 217	feature = 492	correl = -0.0766675	descr = N_Gram_GGATC
cnt = 218	feature = 505	correl = 0.132381	descr = N_Gram_GGCTT
cnt = 219	feature = 416	correl = 0.0978394	descr = N_Gram_GAGCT
cnt = 220	feature = 467	correl = 0.0713413	descr = N_Gram_GCGGC
cnt = 221	feature = 438	correl = 0.0967662	descr = N_Gram_GCAAC
cnt = 222	feature = 675	correl = -0.0595496	descr = N_Gram_TTCGG
cnt = 223	feature = 488	correl = 0.0988439	descr = N_Gram_GGACG
cnt = 224	feature = 686	correl = -0.136441	descr = N_Gram_TTGCG
cnt = 225	feature = 378	correl = 0.0598995	descr = N_Gram_CTCTA
cnt = 226	feature = 445	correl = 0.0505385	descr = N_Gram_GCAGT
cnt = 227	feature = 540	correl = -0.0954529	descr = N_Gram_GTCTT
cnt = 228	feature = 656	correl = 0.0523178	descr = N_Gram_TGTCC
cnt = 229	feature = 413	correl = -0.0683846	descr = N_Gram_GACTG
cnt = 230	feature = 379	correl = -0.0931367	descr = N_Gram_CTCTC
cnt = 231	feature = 479	correl = 0.0808935	descr = N_Gram_GCTGG
cnt = 232	feature = 270	correl = 0.0746547	descr = N_Gram_CACCT
cnt = 233	feature = 352	correl = 0.058078	descr = N_Gram_CGGTT
cnt = 234	feature = 284	correl = 0.132752	descr = N_Gram_CAGTG
cnt = 235	feature = 646	correl = 0.087776	descr = N_Gram_TGGCC
cnt = 236	feature = 289	correl = -0.0859895	descr = N_Gram_CATCG
cnt = 237	feature = 673	correl = 0.0786101	descr = N_Gram_TTCCA
cnt = 238	feature = 522	correl = -0.0564729	descr = N_Gram_GGTAA
cnt = 239	feature = 384	correl = 0.0480098	descr = N_Gram_CTGTG
cnt = 240	feature = 242	correl = -0.0560284	descr = N_Gram_ATGAT
cnt = 241	feature = 355	correl = -0.100879	descr = N_Gram_CGTCG
cnt = 242	feature = 592	correl = -0.0487767	descr = N_Gram_TCATG
cnt = 243	feature = 336	correl = 0.083616	descr = N_Gram_CGCCG
cnt = 244	feature = 255	correl = -0.0809794	descr = N_Gram_ATTTG
cnt = 245	feature = 510	correl = 0.104254	descr = N_Gram_GGGAG
cnt = 246	feature = 217	correl = -0.145963	descr = N_Gram_AGTCT
cnt = 247	feature = 509	correl = 0.10652	descr = N_Gram_GGGAC
cnt = 248	feature = 695	correl = -0.0878469	descr = N_Gram_TTTGG
cnt = 249	feature = 454	correl = 0.0640847	descr = N_Gram_GCCCA
cnt = 250	feature = 475	correl = 0.0781606	descr = N_Gram_GCTCA
cnt = 251	feature = 549	correl = 0.07914	descr = N_Gram_GTGGT
cnt = 252	feature = 395	correl = 0.0732961	descr = N_Gram_CTTTA
cnt = 253	feature = 411	correl = -0.0716201	descr = N_Gram_GACGT
cnt = 254	feature = 283	correl = 0.0738002	descr = N_Gram_CAGTA
cnt = 255	feature = 301	correl = 0.0672829	descr = N_Gram_CCATC
cnt = 256	feature = 380	correl = -0.0503763	descr = N_Gram_CTCTT
cnt = 257	feature = 490	correl = 0.115215	descr = N_Gram_GGAGC
cnt = 258	feature = 325	correl = -0.0742046	descr = N_Gram_CCTTC
cnt = 259	feature = 478	correl = 0.0840173	descr = N_Gram_GCTGC
cnt = 260	feature = 222	correl = -0.0890047	descr = N_Gram_AGTTT
cnt = 261	feature = 605	correl = -0.0844334	descr = N_Gram_TCCTC
cnt = 262	feature = 337	correl = 0.0521346	descr = N_Gram_CGCGG
cnt = 263	feature = 398	correl = 0.0806125	descr = N_Gram_GAAA
cnt = 264	feature = 654	correl = 0.052057	descr = N_Gram_TGGTC
cnt = 265	feature = 644	correl = -0.0507403	descr = N_Gram_TGGAA
cnt = 266	feature = 556	correl = -0.0707019	descr = N_Gram_GTTCT
cnt = 267	feature = 502	correl = 0.0971136	descr = N_Gram_GGCGG
cnt = 268	feature = 598	correl = 0.0540967	descr = N_Gram_TCCC
cnt = 269	feature = 496	correl = 0.0643245	descr = N_Gram_GGCAT
cnt = 270	feature = 648	correl = 0.128811	descr = N_Gram_TGGCT
cnt = 271	feature = 636	correl = -0.110124	descr = N_Gram_TGATT
cnt = 272	feature = 136	correl = -0.0662508	descr = N_Gram_AAGAC
cnt = 273	feature = 672	correl = 0.0538965	descr = N_Gram_TTCAG
cnt = 274	feature = 264	correl = 0.0446953	descr = N_Gram_CAAT
cnt = 275	feature = 31	correl = -0.0447795	descr = Position_Specific_Bin_Base_13_Base_A
cnt = 276	feature = 368	correl = 0.106119	descr = N_Gram_CTAT
cnt = 277	feature = 440	correl = 0.0607242	descr = N_Gram_GCAC
cnt = 278	feature = 568	correl = -0.0594411	descr = N_Gram_TAATC
cnt = 279	feature = 373	correl = -0.0894282	descr = N_Gram_CTCAT
cnt = 280	feature = 580	correl = -0.0487824	descr = N_Gram_TATC
cnt = 281	feature = 689	correl = 0.0517958	descr = N_Gram_TTGTT
cnt = 282	feature = 278	correl = -0.129662	descr = N_Gram_CAGCT
cnt = 283	feature = 626	correl = -0.0587221	descr = N_Gram_TCTTG
cnt = 284	feature = 428	correl = -0.0460328	descr = N_Gram_GATGA
cnt = 285	feature = 290	correl = 0.0909964	descr = N_Gram_CATCT
cnt = 286	feature = 26	correl = -0.0833421	descr = Position_Specific_Bin_Base_11_Base_G
cnt = 287	feature = 313	correl = 0.109626	descr = N_Gram_CCGGG
cnt = 288	feature = 15	correl = -0.130346	descr = Position_Specific_Bin_Base_5_Base_A
cnt = 289	feature = 587	correl = 0.0813337	descr = N_Gram_TCAGC
cnt = 290	feature = 472	correl = -0.113988	descr = N_Gram_GCGTC
cnt = 291	feature = 250	correl = -0.0592952	descr = N_Gram_ATTA
cnt = 292	feature = 224	correl = -0.0965062	descr = N_Gram_ATAA
cnt = 293	feature = 487	correl = 0.121658	descr = N_Gram_GGACC
cnt = 294	feature = 649	correl = 0.0761694	descr = N_Gram_TGGG
cnt = 295	feature = 288	correl = 0.109511	descr = N_Gram_CATCC
cnt = 296	feature = 327	correl = -0.0457862	descr = N_Gram_CGAC
cnt = 297	feature = 386	correl = -0.0510798	descr = N_Gram_CTTA
cnt = 298	feature = 248	correl = 0.0582133	descr = N_Gram_ATGT
cnt = 299	feature = 43	correl = 0.050122	descr = Position_Specific_Bin_Base_17_Base_G
cnt = 300	feature = 457	correl = 0.0762421	descr = N_Gram_GCCG
cnt = 301	feature = 588	correl = 0.11026	descr = N_Gram_TCAGT
cnt = 302	feature = 427	correl = -0.104795	descr = N_Gram_GATCT
cnt = 303	feature = 25	correl = 0.0520239	descr = Position_Specific_Bin_Base_10_Base_T
cnt = 304	feature = 485	correl = 0.05273	descr = N_Gram_GGAAG
cnt = 305	feature = 29	correl = 0.106737	descr = Position_Specific_Bin_Base_12_Base_G
cnt = 306	feature = 576	correl = 0.0535774	descr = N_Gram_TAGT
cnt = 307	feature = 40	correl = -0.0449371	descr = Position_Specific_Bin_Base_16_Base_T
cnt = 308	feature = 498	correl = 0.0886749	descr = N_Gram_GGCCA
cnt = 309	feature = 208	correl = 0.102984	descr = N_Gram_AGGCG
cnt = 310	feature = 542	correl = 0.0481484	descr = N_Gram_GTGA
cnt = 311	feature = 20	correl = -0.0468062	descr = Position_Specific_Bin_Base_7_Base_A
cnt = 312	feature = 35	correl = 0.113988	descr = Position_Specific_Bin_Base_14_Base_T
cnt = 313	feature = 383	correl = 0.100553	descr = N_Gram_CTGCA
cnt = 314	feature = 10	correl = 0.10045	descr = Position_Specific_Bin_Base_2_Base_T
cnt = 315	feature = 18	correl = -0.123245	descr = Position_Specific_Bin_Base_6_Base_A
cnt = 316	feature = 350	correl = 0.141297	descr = N_Gram_CGGGC
cnt = 317	feature = 24	correl = -0.0597786	descr = Position_Specific_Bin_Base_9_Base_T
cnt = 318	feature = 596	correl = -0.0518106	descr = N_Gram_TCCAC
cnt = 319	feature = 41	correl = -0.0628028	descr = Position_Specific_Bin_Base_17_Base_A
cnt = 320	feature = 602	correl = -0.0850017	descr = N_Gram_TCCGG
cnt = 321	feature = 391	correl = -0.0741187	descr = N_Gram_CTTGA
cnt = 322	feature = 11	correl = -0.0540301	descr = Position_Specific_Bin_Base_3_Base_A
cnt = 323	feature = 422	correl = 0.0518303	descr = N_Gram_GATA
cnt = 324	feature = 436	correl = 0.13063	descr = N_Gram_GCAA
cnt = 325	feature = 252	correl = 0.0521577	descr = N_Gram_ATTG
cnt = 326	feature = 30	correl = -0.132447	descr = Position_Specific_Bin_Base_12_Base_T
cnt = 327	feature = 597	correl = -0.132919	descr = N_Gram_TCCAG
cnt = 328	feature = 36	correl = -0.0639954	descr = Position_Specific_Bin_Base_15_Base_A
cnt = 329	feature = 13	correl = -0.0653391	descr = Position_Specific_Bin_Base_4_Base_A
cnt = 330	feature = 403	correl = -0.0573214	descr = N_Gram_GAAGT
cnt = 331	feature = 46	correl = 0.143566	descr = Position_Specific_Bin_Base_18_Base_C
cnt = 332	feature = 272	correl = -0.0670345	descr = N_Gram_CACGA
cnt = 333	feature = 641	correl = -0.125891	descr = N_Gram_TGCG
cnt = 334	feature = 73	correl = 0.0860118	descr = Fold_of_RNAi_Sequence_Pos_9
cnt = 335	feature = 647	correl = -0.0854219	descr = N_Gram_TGGCG
cnt = 336	feature = 261	correl = 0.0686381	descr = N_Gram_CAAG
cnt = 337	feature = 42	correl = 0.0874884	descr = Position_Specific_Bin_Base_17_Base_C
cnt = 338	feature = 33	correl = -0.0668403	descr = Position_Specific_Bin_Base_13_Base_G
cnt = 339	feature = 619	correl = -0.0873073	descr = N_Gram_TCTCA
cnt = 340	feature = 23	correl = 0.0587341	descr = Position_Specific_Bin_Base_9_Base_G
cnt = 341	feature = 9	correl = -0.0733006	descr = Position_Specific_Bin_Base_2_Base_G
cnt = 342	feature = 74	correl = 0.0734376	descr = Fold_of_RNAi_Sequence_Pos_11
cnt = 343	feature = 39	correl = 0.115459	descr = Position_Specific_Bin_Base_16_Base_C
cnt = 344	feature = 12	correl = 0.0808468	descr = Position_Specific_Bin_Base_3_Base_C
cnt = 345	feature = 229	correl = 0.0499464	descr = N_Gram_ATAG
cnt = 346	feature = 34	correl = -0.10072	descr = Position_Specific_Bin_Base_14_Base_A
cnt = 347	feature = 415	correl = 0.0508194	descr = N_Gram_GAGC
cnt = 348	feature = 44	correl = -0.064086	descr = Position_Specific_Bin_Base_17_Base_T
cnt = 349	feature = 14	correl = 0.0556579	descr = Position_Specific_Bin_Base_4_Base_C
cnt = 350	feature = 51	correl = 0.253534	descr = Gibbs_of_Target_Sequence__Pos_2_Step_1
cnt = 351	feature = 665	correl = -0.0522481	descr = N_Gram_TTAC
cnt = 352	feature = 21	correl = -0.060694	descr = Position_Specific_Bin_Base_8_Base_C
cnt = 353	feature = 608	correl = -0.0700894	descr = N_Gram_TCGA
cnt = 354	feature = 356	correl = 0.164586	descr = N_Gram_CGTG
cnt = 355	feature = 268	correl = 0.0787875	descr = N_Gram_CACC
cnt = 356	feature = 591	correl = -0.0598799	descr = N_Gram_TCATC
cnt = 357	feature = 19	correl = 0.108097	descr = Position_Specific_Bin_Base_6_Base_C
cnt = 358	feature = 105	correl = 0.0875298	descr = Fold_of_Target_NoEndbrace_noends_Pos_13
cnt = 359	feature = 446	correl = 0.0635627	descr = N_Gram_GCAT
cnt = 360	feature = 564	correl = -0.104715	descr = N_Gram_TAAG
cnt = 361	feature = 622	correl = -0.139674	descr = N_Gram_TCTCT
cnt = 362	feature = 81	correl = -0.051644	descr = Xue_Structure_Feature_A110
cnt = 363	feature = 298	correl = -0.139861	descr = N_Gram_CCAGC
cnt = 364	feature = 418	correl = 0.0490735	descr = N_Gram_GAGGC
cnt = 365	feature = 27	correl = -0.102201	descr = Position_Specific_Bin_Base_12_Base_A
cnt = 366	feature = 56	correl = -0.0750306	descr = Gibbs_of_Target_Sequence__Pos_8_Step_1
cnt = 367	feature = 17	correl = 0.0580049	descr = Position_Specific_Bin_Base_5_Base_G
cnt = 368	feature = 57	correl = 0.0634252	descr = Gibbs_of_Target_Sequence__Pos_12_Step_1
cnt = 369	feature = 76	correl = 0.0770998	descr = Fold_of_RNAi_Sequence_Pos_13
cnt = 370	feature = 234	correl = -0.0457992	descr = N_Gram_ATCCA
cnt = 371	feature = 8	correl = 0.0529705	descr = Position_Specific_Bin_Base_2_Base_C
cnt = 372	feature = 32	correl = 0.102317	descr = Position_Specific_Bin_Base_13_Base_C
cnt = 373	feature = 279	correl = 0.0654951	descr = N_Gram_CAGG
cnt = 374	feature = 375	correl = -0.07533	descr = N_Gram_CTCCA
cnt = 375	feature = 37	correl = 0.0663004	descr = Position_Specific_Bin_Base_15_Base_C
cnt = 376	feature = 693	correl = -0.108691	descr = N_Gram_TTTCT
cnt = 377	feature = 550	correl = 0.0651938	descr = N_Gram_GTGT
cnt = 378	feature = 364	correl = 0.0868264	descr = N_Gram_CTA
cnt = 379	feature = 341	correl = 0.0746589	descr = N_Gram_CGGA
cnt = 380	feature = 45	correl = -0.284736	descr = Position_Specific_Bin_Base_18_Base_A
cnt = 381	feature = 315	correl = 0.0657175	descr = N_Gram_CCGT
cnt = 382	feature = 38	correl = -0.095247	descr = Position_Specific_Bin_Base_16_Base_A
cnt = 383	feature = 382	correl = 0.044969	descr = N_Gram_CTGC
cnt = 384	feature = 83	correl = 0.118788	descr = Xue_Structure_Feature_A101
cnt = 385	feature = 464	correl = 0.0752635	descr = N_Gram_GCGCC
cnt = 386	feature = 16	correl = 0.0993132	descr = Position_Specific_Bin_Base_5_Base_C
cnt = 387	feature = 503	correl = 0.073335	descr = N_Gram_GGCT
cnt = 388	feature = 547	correl = 0.127011	descr = N_Gram_GTGG
cnt = 389	feature = 667	correl = -0.0752888	descr = N_Gram_TTAT
cnt = 390	feature = 80	correl = 0.0584292	descr = Xue_Structure_Feature_A111
cnt = 391	feature = 331	correl = -0.0703197	descr = N_Gram_CGAT
cnt = 392	feature = 53	correl = -0.0771252	descr = Gibbs_of_Target_Sequence__Pos_5_Step_1
cnt = 393	feature = 629	correl = -0.0562905	descr = N_Gram_TGAAG
cnt = 394	feature = 684	correl = -0.0899241	descr = N_Gram_TTGC
cnt = 395	feature = 52	correl = 0.0982062	descr = Gibbs_of_Target_Sequence__Pos_3_Step_1
cnt = 396	feature = 657	correl = 0.083961	descr = N_Gram_TGTG
cnt = 397	feature = 259	correl = 0.06279	descr = N_Gram_CAAA
cnt = 398	feature = 241	correl = -0.0466478	descr = N_Gram_ATGA
cnt = 399	feature = 55	correl = -0.178763	descr = Gibbs_of_Target_Sequence__Pos_7_Step_1
cnt = 400	feature = 396	correl = -0.0500829	descr = N_Gram_CTTTC
cnt = 401	feature = 637	correl = 0.0966455	descr = N_Gram_TGCA
cnt = 402	feature = 218	correl = 0.0737685	descr = N_Gram_AGTG
cnt = 403	feature = 539	correl = -0.0982941	descr = N_Gram_GTCT
cnt = 404	feature = 425	correl = -0.112593	descr = N_Gram_GATC
cnt = 405	feature = 58	correl = -0.0968753	descr = Gibbs_of_Target_Sequence__Pos_13_Step_1
cnt = 406	feature = 254	correl = -0.109859	descr = N_Gram_ATTT
cnt = 407	feature = 69	correl = 0.146947	descr = Fold_of_RNAi_Sequence_Pos_2
cnt = 408	feature = 459	correl = 0.118146	descr = N_Gram_GCCT
cnt = 409	feature = 477	correl = 0.0727939	descr = N_Gram_GCTG
cnt = 410	feature = 47	correl = 0.288327	descr = Position_Specific_Bin_Base_18_Base_G
cnt = 411	feature = 78	correl = 0.0829885	descr = Fold_of_RNAi_Sequence_Pos_15
cnt = 412	feature = 215	correl = -0.0743916	descr = N_Gram_AGTC
cnt = 413	feature = 431	correl = -0.0449789	descr = N_Gram_GATT
cnt = 414	feature = 652	correl = 0.0663349	descr = N_Gram_TGGT
cnt = 415	feature = 450	correl = 0.0535219	descr = N_Gram_GCCA
cnt = 416	feature = 344	correl = 0.106053	descr = N_Gram_CGGC
cnt = 417	feature = 535	correl = -0.0610609	descr = N_Gram_GTCG
cnt = 418	feature = 67	correl = 0.162657	descr = Fold_of_RNAi_Sequence_Pos_0
cnt = 419	feature = 476	correl = -0.0532972	descr = N_Gram_GCTCC
cnt = 420	feature = 511	correl = 0.139701	descr = N_Gram_GGGC
cnt = 421	feature = 692	correl = -0.0704392	descr = N_Gram_TTTCC
cnt = 422	feature = 292	correl = 0.0888545	descr = N_Gram_CCAA
cnt = 423	feature = 586	correl = 0.0953052	descr = N_Gram_TCAG
cnt = 424	feature = 28	correl = 0.138389	descr = Position_Specific_Bin_Base_12_Base_C
cnt = 425	feature = 680	correl = -0.0599609	descr = N_Gram_TTGA
cnt = 426	feature = 606	correl = -0.101141	descr = N_Gram_TCCTT
cnt = 427	feature = 489	correl = 0.113647	descr = N_Gram_GGAG
cnt = 428	feature = 516	correl = 0.0685009	descr = N_Gram_GGGG
cnt = 429	feature = 589	correl = -0.0730144	descr = N_Gram_TCAT
cnt = 430	feature = 54	correl = -0.1222	descr = Gibbs_of_Target_Sequence__Pos_6_Step_1
cnt = 431	feature = 75	correl = 0.102241	descr = Fold_of_RNAi_Sequence_Pos_12
cnt = 432	feature = 59	correl = -0.173913	descr = Gibbs_of_Target_Sequence__Pos_14_Step_1
cnt = 433	feature = 79	correl = 0.061986	descr = Fold_of_RNAi_Sequence_Pos_16
cnt = 434	feature = 482	correl = 0.0639172	descr = N_Gram_GGAA
cnt = 435	feature = 390	correl = -0.212268	descr = N_Gram_CTTCT
cnt = 436	feature = 60	correl = -0.121528	descr = Gibbs_of_Target_Sequence__Pos_17_Step_1
cnt = 437	feature = 633	correl = -0.0871538	descr = N_Gram_TGAT
cnt = 438	feature = 82	correl = 0.0474604	descr = Xue_Structure_Feature_A100
cnt = 439	feature = 470	correl = -0.0608101	descr = N_Gram_GCGT
cnt = 440	feature = 62	correl = -0.31031	descr = Gibbs_of_Target_Sequence__Pos_19_Step_1
cnt = 441	feature = 72	correl = 0.0791198	descr = Fold_of_RNAi_Sequence_Pos_6
cnt = 442	feature = 677	correl = -0.225088	descr = N_Gram_TTCTC
cnt = 443	feature = 417	correl = 0.0651856	descr = N_Gram_GAGG
cnt = 444	feature = 544	correl = 0.0800045	descr = N_Gram_GTGC
cnt = 445	feature = 297	correl = -0.0863039	descr = N_Gram_CCAG
cnt = 446	feature = 68	correl = 0.17055	descr = Fold_of_RNAi_Sequence_Pos_1
cnt = 447	feature = 465	correl = 0.0984236	descr = N_Gram_GCGG
cnt = 448	feature = 497	correl = 0.157508	descr = N_Gram_GGCC
cnt = 449	feature = 388	correl = -0.114062	descr = N_Gram_CTTC
cnt = 450	feature = 531	correl = -0.0897736	descr = N_Gram_GTC
cnt = 451	feature = 77	correl = 0.0682217	descr = Fold_of_RNAi_Sequence_Pos_14
cnt = 452	feature = 620	correl = -0.122641	descr = N_Gram_TCTCC
cnt = 453	feature = 678	correl = -0.103121	descr = N_Gram_TTCTT
cnt = 454	feature = 334	correl = 0.0730302	descr = N_Gram_CGCC
cnt = 455	feature = 71	correl = 0.0577587	descr = Fold_of_RNAi_Sequence_Pos_4
cnt = 456	feature = 285	correl = 0.0577619	descr = N_Gram_CAT
cnt = 457	feature = 607	correl = -0.0917894	descr = N_Gram_TCG
cnt = 458	feature = 376	correl = -0.147698	descr = N_Gram_CTCCT
cnt = 459	feature = 696	correl = -0.118776	descr = N_Gram_TTTT
cnt = 460	feature = 70	correl = 0.0692934	descr = Fold_of_RNAi_Sequence_Pos_3
cnt = 461	feature = 561	correl = -0.0830576	descr = N_Gram_TAA
cnt = 462	feature = 326	correl = -0.0579785	descr = N_Gram_CGA
cnt = 463	feature = 421	correl = -0.0460159	descr = N_Gram_GAT
cnt = 464	feature = 643	correl = 0.0465268	descr = N_Gram_TGG
cnt = 465	feature = 662	correl = -0.0824298	descr = N_Gram_TTA
cnt = 466	feature = 500	correl = 0.0468315	descr = N_Gram_GGCG
cnt = 467	feature = 258	correl = 0.14948	descr = N_Gram_CAA
cnt = 468	feature = 583	correl = 0.0451932	descr = N_Gram_TCA
cnt = 469	feature = 627	correl = -0.0643904	descr = N_Gram_TGA
cnt = 470	feature = 594	correl = -0.0794771	descr = N_Gram_TCCA
cnt = 471	feature = 603	correl = -0.103201	descr = N_Gram_TCCT
cnt = 472	feature = 233	correl = -0.0861165	descr = N_Gram_ATC
cnt = 473	feature = 363	correl = -0.0513034	descr = N_Gram_CT
cnt = 474	feature = 86	correl = 0.0884466	descr = Xue_Structure_Feature_C110
cnt = 475	feature = 348	correl = 0.115007	descr = N_Gram_CGGG
cnt = 476	feature = 414	correl = 0.0566444	descr = N_Gram_GAG
cnt = 477	feature = 310	correl = 0.0694284	descr = N_Gram_CCG
cnt = 478	feature = 691	correl = -0.118823	descr = N_Gram_TTTC
cnt = 479	feature = 541	correl = 0.161508	descr = N_Gram_GTG
cnt = 480	feature = 481	correl = 0.134543	descr = N_Gram_GGA
cnt = 481	feature = 679	correl = -0.0647196	descr = N_Gram_TTG
cnt = 482	feature = 623	correl = -0.101491	descr = N_Gram_TCTT
cnt = 483	feature = 257	correl = 0.101748	descr = N_Gram_CA
cnt = 484	feature = 506	correl = 0.152339	descr = N_Gram_GGG
cnt = 485	feature = 449	correl = 0.102442	descr = N_Gram_GCC
cnt = 486	feature = 676	correl = -0.216323	descr = N_Gram_TTCT
cnt = 487	feature = 66	correl = -0.077225	descr = PF_RNAi_Fold_3'Free_Count
cnt = 488	feature = 385	correl = -0.0935664	descr = N_Gram_CTT
cnt = 489	feature = 65	correl = -0.136184	descr = PF_RNAi_Fold_5'Free_Count
cnt = 490	feature = 560	correl = -0.0675481	descr = N_Gram_TA
cnt = 491	feature = 690	correl = -0.104549	descr = N_Gram_TTT
cnt = 492	feature = 371	correl = -0.102449	descr = N_Gram_CTC
cnt = 493	feature = 223	correl = -0.12134	descr = N_Gram_AT
cnt = 494	feature = 616	correl = -0.118008	descr = N_Gram_TCT
cnt = 495	feature = 374	correl = -0.112111	descr = N_Gram_CTCC
cnt = 496	feature = 669	correl = -0.147762	descr = N_Gram_TTC
cnt = 497	feature = 494	correl = 0.139004	descr = N_Gram_GGC
cnt = 498	feature = 340	correl = 0.0768058	descr = N_Gram_CGG
cnt = 499	feature = 593	correl = -0.115847	descr = N_Gram_TCC
cnt = 500	feature = 661	correl = -0.122374	descr = N_Gram_TT
cnt = 501	feature = 480	correl = 0.160722	descr = N_Gram_GG
cnt = 502	feature = 64	correl = -0.186881	descr = PF_RNAi_Fold_Energy
cnt = 503	feature = 49	correl = -0.188305	descr = Gibbs_of_Target_Sequence_
num rows = 521
num_elements = 262584
*
optimization finished, #iter = 629
nu = 0.448493
obj = -34.870697, rho = -0.550832
nSV = 357, nBSV = 125
num rows = 58
num_elements = 29232
*
optimization finished, #iter = 55
nu = 0.455578
obj = -4.381142, rho = -0.495578
nSV = 44, nBSV = 7
*
optimization finished, #iter = 629
nu = 0.448493
obj = -34.870697, rho = -0.550832
nSV = 357, nBSV = 125
CFS merit scores = 1.3671
CFS merit scores = 1.6172
CFS merit scores = 1.85948
CFS merit scores = 2.08518
CFS merit scores = 2.28533
CFS merit scores = 2.47082
CFS merit scores = 2.64292
CFS merit scores = 2.80478
CFS merit scores = 2.95186
CFS merit scores = 3.09035
CFS merit scores = 3.22089
CFS merit scores = 3.34185
CFS merit scores = 3.4576
CFS merit scores = 3.56792
CFS merit scores = 3.67448
CFS merit scores = 3.77751
CFS merit scores = 3.87774
CFS merit scores = 3.97532
CFS merit scores = 4.06851
CFS merit scores = 4.15899
CFS merit scores = 4.24738
CFS merit scores = 4.33372
CFS merit scores = 4.4182
CFS merit scores = 4.50093
CFS merit scores = 4.582
CFS merit scores = 4.66149
CFS merit scores = 4.73945
CFS merit scores = 4.81598
CFS merit scores = 4.88999
CFS merit scores = 4.96241
CFS merit scores = 5.03331
CFS merit scores = 5.10282
CFS merit scores = 5.171
CFS merit scores = 5.23778
CFS merit scores = 5.30332
CFS merit scores = 5.36528
CFS merit scores = 5.42597
CFS merit scores = 5.48542
CFS merit scores = 5.54193
CFS merit scores = 5.59722
CFS merit scores = 5.65171
CFS merit scores = 5.70415
CFS merit scores = 5.75568
CFS merit scores = 5.80604
CFS merit scores = 5.85534
CFS merit scores = 5.90365
CFS merit scores = 5.95097
CFS merit scores = 5.99737
CFS merit scores = 6.04054
CFS merit scores = 6.08215
CFS merit scores = 6.12183
CFS merit scores = 6.15956
CFS merit scores = 6.19611
CFS merit scores = 6.23165
CFS merit scores = 6.26516
CFS merit scores = 6.2986
CFS merit scores = 6.33204
CFS merit scores = 6.36421
CFS merit scores = 6.3922
CFS merit scores = 6.41489
CFS merit scores = 6.43692
CFS merit scores = 6.45828
CFS merit scores = 6.47865
CFS merit scores = 6.49839
CFS merit scores = 6.51752
CFS merit scores = 6.53551
CFS merit scores = 6.55356
CFS merit scores = 6.57164
CFS merit scores = 6.58925
CFS merit scores = 6.60611
CFS merit scores = 6.62226
CFS merit scores = 6.63758
CFS merit scores = 6.65151
CFS merit scores = 6.66523
CFS merit scores = 6.67747
CFS merit scores = 6.68735
CFS merit scores = 6.69632
CFS merit scores = 6.70505
CFS merit scores = 6.71412
CFS merit scores = 6.72323
CFS merit scores = 6.73244
CFS merit scores = 6.74086
CFS merit scores = 6.74725
CFS merit scores = 6.75409
CFS merit scores = 6.76129
CFS merit scores = 6.76825
CFS merit scores = 6.77493
CFS merit scores = 6.78141
CFS merit scores = 6.78732
CFS merit scores = 6.79334
CFS merit scores = 6.79925
CFS merit scores = 6.80495
CFS merit scores = 6.80932
CFS merit scores = 6.81341
CFS merit scores = 6.81781
CFS merit scores = 6.82258
CFS merit scores = 6.8273
CFS merit scores = 6.83073
CFS merit scores = 6.83421
CFS merit scores = 6.83726
CFS merit scores = 6.84047
CFS merit scores = 6.84381
CFS merit scores = 6.84708
CFS merit scores = 6.85011
CFS merit scores = 6.85277
CFS merit scores = 6.85537
CFS merit scores = 6.85655
CFS merit scores = 6.85702
CFS merit scores = 6.85724
CFS merit scores = 6.8576
CFS merit scores = 6.85794
CFS merit scores = 6.85781
CFS merit scores = 6.85768
CFS merit scores = 6.85733
CFS merit scores = 6.85669
CFS merit scores = 6.85581
CFS merit scores = 6.85484
CFS merit scores = 6.85396
CFS merit scores = 6.85259
CFS merit scores = 6.8501
CFS merit scores = 6.84784
CFS merit scores = 6.8455
CFS merit scores = 6.84304
CFS merit scores = 6.84057
CFS merit scores = 6.83815
CFS merit scores = 6.83601
CFS merit scores = 6.83409
CFS merit scores = 6.83169
CFS merit scores = 6.82921
CFS merit scores = 6.82617
CFS merit scores = 6.82307
CFS merit scores = 6.82024
CFS merit scores = 6.81772
CFS merit scores = 6.81456
CFS merit scores = 6.81141
CFS merit scores = 6.80848
CFS merit scores = 6.80548
CFS merit scores = 6.80259
CFS merit scores = 6.79954
CFS merit scores = 6.79669
CFS merit scores = 6.7939
CFS merit scores = 6.79092
CFS merit scores = 6.78702
CFS merit scores = 6.78317
CFS merit scores = 6.77952
CFS merit scores = 6.77594
CFS merit scores = 6.77232
CFS merit scores = 6.76891
CFS merit scores = 6.76542
CFS merit scores = 6.76186
CFS merit scores = 6.75831
CFS merit scores = 6.75428
CFS merit scores = 6.75042
CFS merit scores = 6.74675
CFS merit scores = 6.74321
CFS merit scores = 6.7393
CFS merit scores = 6.73549
CFS merit scores = 6.7317
CFS merit scores = 6.72798
CFS merit scores = 6.72394
CFS merit scores = 6.71989
CFS merit scores = 6.71574
CFS merit scores = 6.7118
CFS merit scores = 6.70751
CFS merit scores = 6.70328
CFS merit scores = 6.69882
CFS merit scores = 6.6945
CFS merit scores = 6.69012
CFS merit scores = 6.68593
CFS merit scores = 6.68186
CFS merit scores = 6.67785
CFS merit scores = 6.67384
CFS merit scores = 6.66943
CFS merit scores = 6.66498
CFS merit scores = 6.66067
CFS merit scores = 6.65594
CFS merit scores = 6.65122
CFS merit scores = 6.64671
CFS merit scores = 6.64236
CFS merit scores = 6.63781
CFS merit scores = 6.63307
CFS merit scores = 6.6282
CFS merit scores = 6.62339
CFS merit scores = 6.61877
CFS merit scores = 6.61388
CFS merit scores = 6.60914
CFS merit scores = 6.60453
CFS merit scores = 6.5995
CFS merit scores = 6.59449
CFS merit scores = 6.58928
CFS merit scores = 6.58409
CFS merit scores = 6.57866
CFS merit scores = 6.57321
CFS merit scores = 6.56788
CFS merit scores = 6.56273
CFS merit scores = 6.55751
CFS merit scores = 6.55213
CFS merit scores = 6.54661
CFS merit scores = 6.54121
CFS merit scores = 6.53594
CFS merit scores = 6.53057
CFS merit scores = 6.52529
CFS merit scores = 6.52002
CFS merit scores = 6.51472
CFS merit scores = 6.50945
CFS merit scores = 6.50432
CFS merit scores = 6.49903
CFS merit scores = 6.49371
CFS merit scores = 6.48824
CFS merit scores = 6.48239
CFS merit scores = 6.4766
CFS merit scores = 6.47092
CFS merit scores = 6.46498
CFS merit scores = 6.45905
CFS merit scores = 6.45305
CFS merit scores = 6.44674
CFS merit scores = 6.44041
CFS merit scores = 6.43392
CFS merit scores = 6.42751
CFS merit scores = 6.4209
CFS merit scores = 6.4143
CFS merit scores = 6.40775
CFS merit scores = 6.40122
CFS merit scores = 6.39477
CFS merit scores = 6.38837
CFS merit scores = 6.38181
CFS merit scores = 6.37512
CFS merit scores = 6.36842
CFS merit scores = 6.36172
CFS merit scores = 6.35514
CFS merit scores = 6.3486
CFS merit scores = 6.34217
CFS merit scores = 6.33587
CFS merit scores = 6.32955
CFS merit scores = 6.32313
CFS merit scores = 6.31682
CFS merit scores = 6.31063
CFS merit scores = 6.3043
CFS merit scores = 6.29803
CFS merit scores = 6.29191
CFS merit scores = 6.2858
CFS merit scores = 6.27977
CFS merit scores = 6.27339
CFS merit scores = 6.26711
CFS merit scores = 6.26085
CFS merit scores = 6.25454
CFS merit scores = 6.24826
CFS merit scores = 6.24211
CFS merit scores = 6.236
CFS merit scores = 6.22989
CFS merit scores = 6.2237
CFS merit scores = 6.21753
CFS merit scores = 6.21133
CFS merit scores = 6.20527
CFS merit scores = 6.19929
CFS merit scores = 6.19334
CFS merit scores = 6.1872
CFS merit scores = 6.18094
CFS merit scores = 6.17472
CFS merit scores = 6.1683
CFS merit scores = 6.16201
CFS merit scores = 6.15577
CFS merit scores = 6.14934
CFS merit scores = 6.1429
CFS merit scores = 6.13655
CFS merit scores = 6.13011
CFS merit scores = 6.12358
CFS merit scores = 6.11715
CFS merit scores = 6.1108
CFS merit scores = 6.10436
CFS merit scores = 6.09806
CFS merit scores = 6.09163
CFS merit scores = 6.08507
CFS merit scores = 6.0785
CFS merit scores = 6.07194
CFS merit scores = 6.06541
CFS merit scores = 6.05888
CFS merit scores = 6.05245
CFS merit scores = 6.04592
CFS merit scores = 6.0394
CFS merit scores = 6.03289
CFS merit scores = 6.02643
CFS merit scores = 6.01997
CFS merit scores = 6.0135
CFS merit scores = 6.00687
CFS merit scores = 6.00031
CFS merit scores = 5.9938
CFS merit scores = 5.9874
CFS merit scores = 5.98109
CFS merit scores = 5.97462
CFS merit scores = 5.96825
CFS merit scores = 5.96184
CFS merit scores = 5.9555
CFS merit scores = 5.9492
CFS merit scores = 5.94291
CFS merit scores = 5.9366
CFS merit scores = 5.93033
CFS merit scores = 5.92407
CFS merit scores = 5.91773
CFS merit scores = 5.91132
CFS merit scores = 5.90502
CFS merit scores = 5.89867
CFS merit scores = 5.89217
CFS merit scores = 5.88563
CFS merit scores = 5.87923
CFS merit scores = 5.87283
CFS merit scores = 5.86649
CFS merit scores = 5.86021
CFS merit scores = 5.85395
CFS merit scores = 5.84774
CFS merit scores = 5.84137
CFS merit scores = 5.83504
CFS merit scores = 5.82876
CFS merit scores = 5.82245
CFS merit scores = 5.8161
CFS merit scores = 5.80979
CFS merit scores = 5.80342
CFS merit scores = 5.79715
CFS merit scores = 5.79092
CFS merit scores = 5.78478
CFS merit scores = 5.77878
CFS merit scores = 5.77274
CFS merit scores = 5.76671
CFS merit scores = 5.76073
CFS merit scores = 5.75483
CFS merit scores = 5.74903
CFS merit scores = 5.74323
CFS merit scores = 5.73735
CFS merit scores = 5.73132
CFS merit scores = 5.7253
CFS merit scores = 5.71938
CFS merit scores = 5.71346
CFS merit scores = 5.7076
CFS merit scores = 5.70177
CFS merit scores = 5.69599
CFS merit scores = 5.69026
CFS merit scores = 5.68459
CFS merit scores = 5.67894
CFS merit scores = 5.67317
CFS merit scores = 5.66745
CFS merit scores = 5.66183
CFS merit scores = 5.65619
CFS merit scores = 5.65053
CFS merit scores = 5.64488
CFS merit scores = 5.6393
CFS merit scores = 5.63375
CFS merit scores = 5.62821
CFS merit scores = 5.62269
CFS merit scores = 5.61719
CFS merit scores = 5.61169
CFS merit scores = 5.60627
CFS merit scores = 5.60093
CFS merit scores = 5.59569
CFS merit scores = 5.59034
CFS merit scores = 5.58503
CFS merit scores = 5.57974
CFS merit scores = 5.57448
CFS merit scores = 5.56922
CFS merit scores = 5.56401
CFS merit scores = 5.55872
CFS merit scores = 5.55348
CFS merit scores = 5.5482
CFS merit scores = 5.54304
CFS merit scores = 5.53774
CFS merit scores = 5.53253
CFS merit scores = 5.52737
CFS merit scores = 5.52225
CFS merit scores = 5.51721
CFS merit scores = 5.51212
CFS merit scores = 5.5071
CFS merit scores = 5.50211
CFS merit scores = 5.49709
CFS merit scores = 5.49217
CFS merit scores = 5.48727
CFS merit scores = 5.48235
CFS merit scores = 5.47742
CFS merit scores = 5.47253
CFS merit scores = 5.46766
CFS merit scores = 5.46281
CFS merit scores = 5.45801
CFS merit scores = 5.45312
CFS merit scores = 5.44825
CFS merit scores = 5.44335
CFS merit scores = 5.43831
CFS merit scores = 5.43334
CFS merit scores = 5.42842
CFS merit scores = 5.42349
CFS merit scores = 5.41856
CFS merit scores = 5.4137
CFS merit scores = 5.40889
CFS merit scores = 5.4041
CFS merit scores = 5.39936
CFS merit scores = 5.39464
CFS merit scores = 5.38992
CFS merit scores = 5.38522
CFS merit scores = 5.38058
CFS merit scores = 5.37592
CFS merit scores = 5.37127
CFS merit scores = 5.36663
CFS merit scores = 5.36202
CFS merit scores = 5.35732
CFS merit scores = 5.35254
CFS merit scores = 5.34777
CFS merit scores = 5.34304
CFS merit scores = 5.33832
CFS merit scores = 5.33361
CFS merit scores = 5.32892
CFS merit scores = 5.32427
CFS merit scores = 5.31965
CFS merit scores = 5.31498
CFS merit scores = 5.31017
CFS merit scores = 5.30543
CFS merit scores = 5.30071
CFS merit scores = 5.29602
CFS merit scores = 5.29137
CFS merit scores = 5.28673
CFS merit scores = 5.2821
CFS merit scores = 5.27753
CFS merit scores = 5.273
CFS merit scores = 5.26846
CFS merit scores = 5.26392
CFS merit scores = 5.25919
CFS merit scores = 5.25451
CFS merit scores = 5.24984
CFS merit scores = 5.24519
CFS merit scores = 5.24054
CFS merit scores = 5.23592
CFS merit scores = 5.23132
CFS merit scores = 5.22672
CFS merit scores = 5.22215
CFS merit scores = 5.21763
CFS merit scores = 5.21306
CFS merit scores = 5.20851
CFS merit scores = 5.20396
CFS merit scores = 5.19944
CFS merit scores = 5.19475
CFS merit scores = 5.19008
CFS merit scores = 5.18545
CFS merit scores = 5.18086
CFS merit scores = 5.17629
CFS merit scores = 5.17179
CFS merit scores = 5.16728
CFS merit scores = 5.16277
CFS merit scores = 5.15814
CFS merit scores = 5.15351
CFS merit scores = 5.14864
CFS merit scores = 5.14379
CFS merit scores = 5.13886
CFS merit scores = 5.13386
CFS merit scores = 5.12892
CFS merit scores = 5.12394
CFS merit scores = 5.11891
CFS merit scores = 5.11391
CFS merit scores = 5.1089
CFS merit scores = 5.10374
CFS merit scores = 5.09861
CFS merit scores = 5.0935
CFS merit scores = 5.08837
CFS merit scores = 5.08323
CFS merit scores = 5.0781
CFS merit scores = 5.07303
CFS merit scores = 5.068
CFS merit scores = 5.06298
CFS merit scores = 5.05794
CFS merit scores = 5.05272
CFS merit scores = 5.04743
CFS merit scores = 5.04221
CFS merit scores = 5.03692
CFS merit scores = 5.03162
CFS merit scores = 5.02637
CFS merit scores = 5.02098
CFS merit scores = 5.01563
CFS merit scores = 5.01005
CFS merit scores = 5.00449
CFS merit scores = 4.99898
CFS merit scores = 4.99353
CFS merit scores = 4.98809
CFS merit scores = 4.98235
CFS merit scores = 4.97658
CFS merit scores = 4.97086
CFS merit scores = 4.96508
CFS merit scores = 4.95935
CFS merit scores = 4.95364
CFS merit scores = 4.94788
CFS merit scores = 4.94216
CFS merit scores = 4.9364
CFS merit scores = 4.93042
CFS merit scores = 4.9245
CFS merit scores = 4.91867
CFS merit scores = 4.91254
CFS merit scores = 4.90624
CFS merit scores = 4.89987
CFS merit scores = 4.89354
CFS merit scores = 4.88722
CFS merit scores = 4.88085
CFS merit scores = 4.87425
CFS merit scores = 4.86769
CFS merit scores = 4.8611
CFS merit scores = 4.85442
CFS merit scores = 4.84772
CFS merit scores = 4.84111
CFS merit scores = 4.83456
CFS merit scores = 4.82802
CFS merit scores = 4.82145
CFS merit scores = 4.81487
CFS merit scores = 4.80812
CFS merit scores = 4.80122
CFS merit scores = 4.79416
CFS merit scores = 4.78717
CFS merit scores = 4.78015
CFS merit scores = 4.77314
CFS merit scores = 4.76615
CFS merit scores = 4.75912
CFS merit scores = 4.75179
CFS merit scores = 4.74445
CFS merit scores = 4.73686
CFS merit scores = 4.7293
CFS merit scores = 4.72072
CFS merit scores = 4.71206
CFS merit scores = 4.70221
CFS merit scores = 4.68981
cnt = 1	feature = 59	correl = -0.367104	descr = Gibbs_of_Target_Sequence__Pos_20_Step_1
cnt = 2	feature = 45	correl = 0.210762	descr = Gibbs_of_Target_Sequence__Pos_1_Step_1
cnt = 3	feature = 571	correl = -0.102617	descr = N_Gram_TAAG
cnt = 4	feature = 540	correl = -0.104129	descr = N_Gram_GTCG
cnt = 5	feature = 701	correl = 0.0878646	descr = N_Gram_TTGTG
cnt = 6	feature = 587	correl = 0.0755017	descr = N_Gram_TATAT
cnt = 7	feature = 265	correl = -0.0510587	descr = N_Gram_CACCC
cnt = 8	feature = 569	correl = 0.049081	descr = N_Gram_TAAAG
cnt = 9	feature = 640	correl = -0.0812616	descr = N_Gram_TGAGA
cnt = 10	feature = 697	correl = 0.0784451	descr = N_Gram_TTGCA
cnt = 11	feature = 209	correl = 0.0592888	descr = N_Gram_AGTCA
cnt = 12	feature = 656	correl = 0.0602919	descr = N_Gram_TGGAG
cnt = 13	feature = 287	correl = -0.0498224	descr = N_Gram_CATGC
cnt = 14	feature = 214	correl = 0.0803821	descr = N_Gram_AGTTA
cnt = 15	feature = 292	correl = 0.0516743	descr = N_Gram_CCAAT
cnt = 16	feature = 230	correl = -0.0492117	descr = N_Gram_ATCGC
cnt = 17	feature = 331	correl = -0.0492117	descr = N_Gram_CGACC
cnt = 18	feature = 687	correl = 0.0446029	descr = N_Gram_TTCGA
cnt = 19	feature = 305	correl = 0.114781	descr = N_Gram_CCCCC
cnt = 20	feature = 361	correl = 0.0705217	descr = N_Gram_CGTGA
cnt = 21	feature = 370	correl = 0.0662958	descr = N_Gram_CTAGG
cnt = 22	feature = 606	correl = 0.0522095	descr = N_Gram_TCCCG
cnt = 23	feature = 649	correl = 0.0522095	descr = N_Gram_TGCCG
cnt = 24	feature = 533	correl = 0.0504628	descr = N_Gram_GTATA
cnt = 25	feature = 314	correl = 0.0451664	descr = N_Gram_CCGCA
cnt = 26	feature = 518	correl = 0.0451664	descr = N_Gram_GGGGT
cnt = 27	feature = 306	correl = 0.0451664	descr = N_Gram_CCCCG
cnt = 28	feature = 339	correl = 0.0451664	descr = N_Gram_CGCCA
cnt = 29	feature = 684	correl = 0.0739065	descr = N_Gram_TTCAA
cnt = 30	feature = 410	correl = -0.0682571	descr = N_Gram_GACCC
cnt = 31	feature = 637	correl = 0.0512744	descr = N_Gram_TGAAA
cnt = 32	feature = 334	correl = 0.0569573	descr = N_Gram_CGAGG
cnt = 33	feature = 428	correl = -0.0557047	descr = N_Gram_GATCG
cnt = 34	feature = 403	correl = 0.0529194	descr = N_Gram_GAAAC
cnt = 35	feature = 438	correl = 0.0481836	descr = N_Gram_GCAAA
cnt = 36	feature = 663	correl = 0.0883794	descr = N_Gram_TGGGG
cnt = 37	feature = 303	correl = 0.0840852	descr = N_Gram_CCCAC
cnt = 38	feature = 502	correl = 0.0889742	descr = N_Gram_GGCGC
cnt = 39	feature = 522	correl = -0.0443179	descr = N_Gram_GGGTT
cnt = 40	feature = 611	correl = 0.0555615	descr = N_Gram_TCCTA
cnt = 41	feature = 298	correl = -0.062624	descr = N_Gram_CCATA
cnt = 42	feature = 366	correl = 0.0692796	descr = N_Gram_CGTTT
cnt = 43	feature = 623	correl = 0.056568	descr = N_Gram_TCTAC
cnt = 44	feature = 498	correl = 0.0891817	descr = N_Gram_GGCCC
cnt = 45	feature = 607	correl = 0.0470759	descr = N_Gram_TCCGA
cnt = 46	feature = 275	correl = 0.0468005	descr = N_Gram_CAGCG
cnt = 47	feature = 406	correl = 0.0501133	descr = N_Gram_GAATC
cnt = 48	feature = 627	correl = 0.0482838	descr = N_Gram_TCTCG
cnt = 49	feature = 248	correl = 0.0558985	descr = N_Gram_ATTTC
cnt = 50	feature = 491	correl = 0.063499	descr = N_Gram_GGATT
cnt = 51	feature = 430	correl = 0.0631968	descr = N_Gram_GATGT
cnt = 52	feature = 653	correl = -0.0511003	descr = N_Gram_TGCTA
cnt = 53	feature = 325	correl = 0.0852149	descr = N_Gram_CCTGC
cnt = 54	feature = 508	correl = 0.0966337	descr = N_Gram_GGGAC
cnt = 55	feature = 619	correl = 0.0944683	descr = N_Gram_TCGGC
cnt = 56	feature = 542	correl = -0.0459719	descr = N_Gram_GTCGC
cnt = 57	feature = 514	correl = 0.0451664	descr = N_Gram_GGGCT
cnt = 58	feature = 560	correl = -0.0788155	descr = N_Gram_GTTAC
cnt = 59	feature = 432	correl = -0.0702334	descr = N_Gram_GATTA
cnt = 60	feature = 231	correl = -0.096687	descr = N_Gram_ATCGG
cnt = 61	feature = 294	correl = -0.0446334	descr = N_Gram_CCACG
cnt = 62	feature = 405	correl = -0.0440367	descr = N_Gram_GAAGG
cnt = 63	feature = 322	correl = 0.0672847	descr = N_Gram_CCTCA
cnt = 64	feature = 348	correl = 0.0719598	descr = N_Gram_CGGCG
cnt = 65	feature = 222	correl = 0.054751	descr = N_Gram_ATACA
cnt = 66	feature = 347	correl = 0.0498619	descr = N_Gram_CGGCC
cnt = 67	feature = 419	correl = -0.0746479	descr = N_Gram_GAGCC
cnt = 68	feature = 563	correl = 0.0449729	descr = N_Gram_GTTGC
cnt = 69	feature = 631	correl = -0.12351	descr = N_Gram_TCTTA
cnt = 70	feature = 604	correl = 0.0611067	descr = N_Gram_TCCCA
cnt = 71	feature = 319	correl = -0.0539554	descr = N_Gram_CCGTC
cnt = 72	feature = 521	correl = 0.044307	descr = N_Gram_GGGTG
cnt = 73	feature = 449	correl = -0.0451669	descr = N_Gram_GCATG
cnt = 74	feature = 536	correl = -0.0557263	descr = N_Gram_GTCAA
cnt = 75	feature = 259	correl = 0.046299	descr = N_Gram_CAAGG
cnt = 76	feature = 399	correl = 0.0845057	descr = N_Gram_CTTGG
cnt = 77	feature = 362	correl = 0.136842	descr = N_Gram_CGTGC
cnt = 78	feature = 368	correl = 0.0451664	descr = N_Gram_CTAAA
cnt = 79	feature = 664	correl = 0.0465532	descr = N_Gram_TGGGT
cnt = 80	feature = 363	correl = 0.0789734	descr = N_Gram_CGTGG
cnt = 81	feature = 422	correl = 0.0938714	descr = N_Gram_GAGTC
cnt = 82	feature = 573	correl = 0.0807549	descr = N_Gram_TAAGC
cnt = 83	feature = 455	correl = 0.0775665	descr = N_Gram_GCCCG
cnt = 84	feature = 210	correl = 0.0451664	descr = N_Gram_AGTCG
cnt = 85	feature = 425	correl = 0.0459803	descr = N_Gram_GATAC
cnt = 86	feature = 583	correl = -0.0443184	descr = N_Gram_TAGAT
cnt = 87	feature = 608	correl = -0.0590805	descr = N_Gram_TCCGC
cnt = 88	feature = 488	correl = 0.0508423	descr = N_Gram_GGAGC
cnt = 89	feature = 679	correl = -0.0734211	descr = N_Gram_TTACC
cnt = 90	feature = 605	correl = 0.0526773	descr = N_Gram_TCCCC
cnt = 91	feature = 220	correl = -0.138992	descr = N_Gram_ATAAG
cnt = 92	feature = 578	correl = 0.0732181	descr = N_Gram_TACGA
cnt = 93	feature = 531	correl = 0.0485664	descr = N_Gram_GTAAA
cnt = 94	feature = 414	correl = -0.0759005	descr = N_Gram_GACGA
cnt = 95	feature = 258	correl = 0.0619243	descr = N_Gram_CAAGC
cnt = 96	feature = 617	correl = -0.0492117	descr = N_Gram_TCGCA
cnt = 97	feature = 356	correl = -0.0676688	descr = N_Gram_CGTAC
cnt = 98	feature = 672	correl = 0.0668489	descr = N_Gram_TGTGA
cnt = 99	feature = 379	correl = 0.0715229	descr = N_Gram_CTCGG
cnt = 100	feature = 646	correl = 0.0748038	descr = N_Gram_TGCAA
cnt = 101	feature = 462	correl = 0.143168	descr = N_Gram_GCCTT
cnt = 102	feature = 441	correl = 0.0743071	descr = N_Gram_GCACT
cnt = 103	feature = 688	correl = -0.0625765	descr = N_Gram_TTCGG
cnt = 104	feature = 242	correl = 0.0736308	descr = N_Gram_ATGGG
cnt = 105	feature = 321	correl = 0.0555615	descr = N_Gram_CCTAT
cnt = 106	feature = 464	correl = -0.07686	descr = N_Gram_GCGAC
cnt = 107	feature = 256	correl = -0.0503586	descr = N_Gram_CAAAT
cnt = 108	feature = 537	correl = 0.108802	descr = N_Gram_GTCAG
cnt = 109	feature = 562	correl = -0.0484285	descr = N_Gram_GTTCG
cnt = 110	feature = 520	correl = 0.0930484	descr = N_Gram_GGGTC
cnt = 111	feature = 529	correl = 0.0553621	descr = N_Gram_GGTGC
cnt = 112	feature = 443	correl = -0.0476357	descr = N_Gram_GCAGA
cnt = 113	feature = 250	correl = -0.146356	descr = N_Gram_ATTTT
cnt = 114	feature = 266	correl = 0.0910627	descr = N_Gram_CACCG
cnt = 115	feature = 426	correl = 0.0508805	descr = N_Gram_GATAT
cnt = 116	feature = 225	correl = 0.0469528	descr = N_Gram_ATAGC
cnt = 117	feature = 499	correl = 0.0498619	descr = N_Gram_GGCCG
cnt = 118	feature = 538	correl = -0.0469846	descr = N_Gram_GTCCA
cnt = 119	feature = 673	correl = 0.105149	descr = N_Gram_TGTGG
cnt = 120	feature = 244	correl = -0.068687	descr = N_Gram_ATTAC
cnt = 121	feature = 433	correl = 0.0686922	descr = N_Gram_GATTG
cnt = 122	feature = 228	correl = -0.0524788	descr = N_Gram_ATCAT
cnt = 123	feature = 309	correl = 0.0689214	descr = N_Gram_CCCGC
cnt = 124	feature = 468	correl = 0.0545127	descr = N_Gram_GCGGA
cnt = 125	feature = 555	correl = 0.0473666	descr = N_Gram_GTGTA
cnt = 126	feature = 482	correl = -0.0497565	descr = N_Gram_GGAAC
cnt = 127	feature = 274	correl = 0.0546265	descr = N_Gram_CAGCC
cnt = 128	feature = 601	correl = 0.105701	descr = N_Gram_TCCAA
cnt = 129	feature = 279	correl = 0.04669	descr = N_Gram_CAGGG
cnt = 130	feature = 598	correl = -0.0878329	descr = N_Gram_TCATA
cnt = 131	feature = 461	correl = 0.0617979	descr = N_Gram_GCCTC
cnt = 132	feature = 459	correl = -0.0562548	descr = N_Gram_GCCGT
cnt = 133	feature = 681	correl = -0.103736	descr = N_Gram_TTATA
cnt = 134	feature = 662	correl = 0.0532989	descr = N_Gram_TGGGA
cnt = 135	feature = 310	correl = 0.0555658	descr = N_Gram_CCCGG
cnt = 136	feature = 226	correl = 0.0963392	descr = N_Gram_ATATA
cnt = 137	feature = 293	correl = 0.0797895	descr = N_Gram_CCACC
cnt = 138	feature = 465	correl = 0.0446814	descr = N_Gram_GCGAG
cnt = 139	feature = 255	correl = 0.0533561	descr = N_Gram_CAAAG
cnt = 140	feature = 365	correl = -0.0474799	descr = N_Gram_CGTTC
cnt = 141	feature = 561	correl = 0.0826821	descr = N_Gram_GTTCC
cnt = 142	feature = 532	correl = 0.0484806	descr = N_Gram_GTAGT
cnt = 143	feature = 215	correl = 0.0453469	descr = N_Gram_AGTTG
cnt = 144	feature = 584	correl = 0.088232	descr = N_Gram_TAGCA
cnt = 145	feature = 412	correl = -0.0636611	descr = N_Gram_GACCT
cnt = 146	feature = 511	correl = 0.0518583	descr = N_Gram_GGGCA
cnt = 147	feature = 307	correl = 0.0526773	descr = N_Gram_CCCCT
cnt = 148	feature = 556	correl = 0.0659717	descr = N_Gram_GTGTG
cnt = 149	feature = 675	correl = -0.0513883	descr = N_Gram_TGTTA
cnt = 150	feature = 232	correl = -0.0560929	descr = N_Gram_ATCGT
cnt = 151	feature = 315	correl = 0.0708165	descr = N_Gram_CCGGC
cnt = 152	feature = 420	correl = 0.0525181	descr = N_Gram_GAGCT
cnt = 153	feature = 337	correl = -0.0585454	descr = N_Gram_CGATC
cnt = 154	feature = 527	correl = 0.0773543	descr = N_Gram_GGTCA
cnt = 155	feature = 541	correl = -0.139915	descr = N_Gram_GTCGA
cnt = 156	feature = 643	correl = -0.0487993	descr = N_Gram_TGATC
cnt = 157	feature = 206	correl = 0.0624674	descr = N_Gram_AGGTT
cnt = 158	feature = 470	correl = 0.0515201	descr = N_Gram_GCGGG
cnt = 159	feature = 291	correl = 0.0650369	descr = N_Gram_CCAAG
cnt = 160	feature = 249	correl = -0.0670277	descr = N_Gram_ATTTG
cnt = 161	feature = 380	correl = 0.0597889	descr = N_Gram_CTCTA
cnt = 162	feature = 647	correl = 0.0863688	descr = N_Gram_TGCAC
cnt = 163	feature = 618	correl = 0.0738182	descr = N_Gram_TCGGA
cnt = 164	feature = 332	correl = -0.0969666	descr = N_Gram_CGACG
cnt = 165	feature = 574	correl = -0.150668	descr = N_Gram_TAAGT
cnt = 166	feature = 588	correl = -0.0604757	descr = N_Gram_TATTC
cnt = 167	feature = 512	correl = 0.112904	descr = N_Gram_GGGCC
cnt = 168	feature = 278	correl = 0.0860635	descr = N_Gram_CAGGA
cnt = 169	feature = 417	correl = 0.0966337	descr = N_Gram_GACTA
cnt = 170	feature = 234	correl = 0.0799373	descr = N_Gram_ATCTG
cnt = 171	feature = 241	correl = -0.049051	descr = N_Gram_ATGCT
cnt = 172	feature = 596	correl = 0.0593951	descr = N_Gram_TCAGT
cnt = 173	feature = 478	correl = 0.0533238	descr = N_Gram_GCTTG
cnt = 174	feature = 344	correl = 0.0581021	descr = N_Gram_CGGAC
cnt = 175	feature = 695	correl = -0.0468674	descr = N_Gram_TTGAG
cnt = 176	feature = 543	correl = 0.0988317	descr = N_Gram_GTCGG
cnt = 177	feature = 324	correl = 0.0885261	descr = N_Gram_CCTCG
cnt = 178	feature = 270	correl = 0.0973596	descr = N_Gram_CACTC
cnt = 179	feature = 223	correl = -0.109736	descr = N_Gram_ATACT
cnt = 180	feature = 364	correl = 0.0538781	descr = N_Gram_CGTGT
cnt = 181	feature = 394	correl = 0.0495909	descr = N_Gram_CTTCC
cnt = 182	feature = 525	correl = -0.0686245	descr = N_Gram_GGTAA
cnt = 183	feature = 402	correl = 0.110007	descr = N_Gram_CTTTG
cnt = 184	feature = 382	correl = 0.0456416	descr = N_Gram_CTGAC
cnt = 185	feature = 548	correl = 0.0621987	descr = N_Gram_GTGAC
cnt = 186	feature = 674	correl = 0.0508267	descr = N_Gram_TGTGT
cnt = 187	feature = 383	correl = -0.0769531	descr = N_Gram_CTGAT
cnt = 188	feature = 323	correl = -0.0973432	descr = N_Gram_CCTCC
cnt = 189	feature = 457	correl = 0.0468005	descr = N_Gram_GCCGC
cnt = 190	feature = 375	correl = -0.0945249	descr = N_Gram_CTCAT
cnt = 191	feature = 452	correl = 0.0929737	descr = N_Gram_GCCAG
cnt = 192	feature = 213	correl = 0.105386	descr = N_Gram_AGTGT
cnt = 193	feature = 652	correl = -0.148897	descr = N_Gram_TGCGT
cnt = 194	feature = 458	correl = 0.0558534	descr = N_Gram_GCCGG
cnt = 195	feature = 553	correl = 0.0751006	descr = N_Gram_GTGGT
cnt = 196	feature = 517	correl = 0.0518583	descr = N_Gram_GGGGG
cnt = 197	feature = 246	correl = 0.0919552	descr = N_Gram_ATTGT
cnt = 198	feature = 586	correl = -0.0682536	descr = N_Gram_TATAC
cnt = 199	feature = 648	correl = 0.0642018	descr = N_Gram_TGCAG
cnt = 200	feature = 539	correl = 0.0514266	descr = N_Gram_GTCCC
cnt = 201	feature = 707	correl = -0.0879481	descr = N_Gram_TTTGG
cnt = 202	feature = 469	correl = 0.0786128	descr = N_Gram_GCGGC
cnt = 203	feature = 343	correl = 0.0639507	descr = N_Gram_CGGAA
cnt = 204	feature = 263	correl = 0.058145	descr = N_Gram_CACAT
cnt = 205	feature = 448	correl = 0.128699	descr = N_Gram_GCATC
cnt = 206	feature = 439	correl = 0.0904918	descr = N_Gram_GCAAC
cnt = 207	feature = 500	correl = 0.141104	descr = N_Gram_GGCCT
cnt = 208	feature = 550	correl = 0.119456	descr = N_Gram_GTGCT
cnt = 209	feature = 593	correl = 0.106025	descr = N_Gram_TCACC
cnt = 210	feature = 669	correl = -0.0836043	descr = N_Gram_TGTCA
cnt = 211	feature = 505	correl = 0.154507	descr = N_Gram_GGCTT
cnt = 212	feature = 416	correl = -0.103688	descr = N_Gram_GACGT
cnt = 213	feature = 454	correl = 0.0639664	descr = N_Gram_GCCCA
cnt = 214	feature = 317	correl = -0.0760571	descr = N_Gram_CCGGT
cnt = 215	feature = 160	correl = -0.0460672	descr = N_Gram_ACCC
cnt = 216	feature = 254	correl = 0.0638139	descr = N_Gram_CAAAA
cnt = 217	feature = 421	correl = 0.053752	descr = N_Gram_GAGGT
cnt = 218	feature = 490	correl = -0.0937187	descr = N_Gram_GGATC
cnt = 219	feature = 686	correl = 0.0805637	descr = N_Gram_TTCCA
cnt = 220	feature = 552	correl = 0.138627	descr = N_Gram_GTGGC
cnt = 221	feature = 530	correl = 0.0631378	descr = N_Gram_GGTTG
cnt = 222	feature = 304	correl = 0.0702682	descr = N_Gram_CCCC
cnt = 223	feature = 391	correl = -0.118168	descr = N_Gram_CTTAT
cnt = 224	feature = 404	correl = 0.104044	descr = N_Gram_GAAGA
cnt = 225	feature = 285	correl = -0.0644924	descr = N_Gram_CATCG
cnt = 226	feature = 472	correl = -0.150363	descr = N_Gram_GCGTC
cnt = 227	feature = 281	correl = 0.132618	descr = N_Gram_CAGTG
cnt = 228	feature = 374	correl = 0.0638595	descr = N_Gram_CTCAC
cnt = 229	feature = 411	correl = 0.0530156	descr = N_Gram_GACCG
cnt = 230	feature = 572	correl = -0.0484163	descr = N_Gram_TAAGA
cnt = 231	feature = 564	correl = 0.107831	descr = N_Gram_GTTGG
cnt = 232	feature = 509	correl = 0.105736	descr = N_Gram_GGGAG
cnt = 233	feature = 238	correl = -0.0561351	descr = N_Gram_ATGAT
cnt = 234	feature = 235	correl = 0.0601557	descr = N_Gram_ATCTT
cnt = 235	feature = 418	correl = -0.0751036	descr = N_Gram_GACTG
cnt = 236	feature = 273	correl = 0.101061	descr = N_Gram_CAGCA
cnt = 237	feature = 710	correl = -0.0802485	descr = N_Gram_TTTTG
cnt = 238	feature = 381	correl = -0.0564251	descr = N_Gram_CTCTC
cnt = 239	feature = 476	correl = 0.0807637	descr = N_Gram_GCTGG
cnt = 240	feature = 453	correl = 0.0596199	descr = N_Gram_GCCAT
cnt = 241	feature = 407	correl = 0.0643379	descr = N_Gram_GACA
cnt = 242	feature = 400	correl = 0.107547	descr = N_Gram_CTTGT
cnt = 243	feature = 371	correl = 0.074817	descr = N_Gram_CTAT
cnt = 244	feature = 83	correl = 0.083973	descr = Xue_Structure_Feature_C101
cnt = 245	feature = 350	correl = 0.107818	descr = N_Gram_CGGGA
cnt = 246	feature = 335	correl = -0.0778092	descr = N_Gram_CGAGT
cnt = 247	feature = 629	correl = 0.060669	descr = N_Gram_TCTGG
cnt = 248	feature = 473	correl = 0.0951915	descr = N_Gram_GCGTG
cnt = 249	feature = 211	correl = -0.143414	descr = N_Gram_AGTCT
cnt = 250	feature = 393	correl = 0.0534301	descr = N_Gram_CTTCA
cnt = 251	feature = 576	correl = -0.0591623	descr = N_Gram_TAATC
cnt = 252	feature = 445	correl = 0.0646277	descr = N_Gram_GCAGG
cnt = 253	feature = 257	correl = 0.0444514	descr = N_Gram_CAACA
cnt = 254	feature = 446	correl = 0.0504378	descr = N_Gram_GCAGT
cnt = 255	feature = 313	correl = 0.0463148	descr = N_Gram_CCGA
cnt = 256	feature = 401	correl = 0.0627138	descr = N_Gram_CTTTA
cnt = 257	feature = 666	correl = 0.0617201	descr = N_Gram_TGGTC
cnt = 258	feature = 267	correl = 0.0875162	descr = N_Gram_CACCT
cnt = 259	feature = 565	correl = -0.0647068	descr = N_Gram_GTTGT
cnt = 260	feature = 516	correl = 0.0676026	descr = N_Gram_GGGGC
cnt = 261	feature = 388	correl = 0.0587143	descr = N_Gram_CTGTG
cnt = 262	feature = 398	correl = -0.11156	descr = N_Gram_CTTGC
cnt = 263	feature = 625	correl = -0.0888653	descr = N_Gram_TCTCA
cnt = 264	feature = 557	correl = 0.0531905	descr = N_Gram_GTGTT
cnt = 265	feature = 621	correl = -0.0513047	descr = N_Gram_TCGTC
cnt = 266	feature = 595	correl = 0.0741566	descr = N_Gram_TCAGC
cnt = 267	feature = 384	correl = 0.0982821	descr = N_Gram_CTGCA
cnt = 268	feature = 494	correl = 0.0538293	descr = N_Gram_GGCAG
cnt = 269	feature = 340	correl = 0.0843153	descr = N_Gram_CGCCG
cnt = 270	feature = 219	correl = -0.116476	descr = N_Gram_ATAA
cnt = 271	feature = 216	correl = -0.0922518	descr = N_Gram_AGTTT
cnt = 272	feature = 495	correl = 0.0864651	descr = N_Gram_GGCAT
cnt = 273	feature = 290	correl = 0.0681048	descr = N_Gram_CCAAA
cnt = 274	feature = 501	correl = -0.0516841	descr = N_Gram_GGCGA
cnt = 275	feature = 612	correl = -0.0616462	descr = N_Gram_TCCTC
cnt = 276	feature = 327	correl = -0.0743195	descr = N_Gram_CCTTC
cnt = 277	feature = 308	correl = 0.0864573	descr = N_Gram_CCCG
cnt = 278	feature = 207	correl = 0.0447335	descr = N_Gram_AGTA
cnt = 279	feature = 644	correl = -0.129911	descr = N_Gram_TGATT
cnt = 280	feature = 558	correl = -0.0493167	descr = N_Gram_GTTA
cnt = 281	feature = 503	correl = 0.0916557	descr = N_Gram_GGCGG
cnt = 282	feature = 437	correl = 0.105457	descr = N_Gram_GCAA
cnt = 283	feature = 24	correl = -0.0757129	descr = Position_Specific_Bin_Base_11_Base_G
cnt = 284	feature = 386	correl = 0.0566061	descr = N_Gram_CTGGA
cnt = 285	feature = 654	correl = 0.0567346	descr = N_Gram_TGCTC
cnt = 286	feature = 423	correl = -0.0559918	descr = N_Gram_GAGTT
cnt = 287	feature = 36	correl = -0.0487017	descr = Position_Specific_Bin_Base_17_Base_A
cnt = 288	feature = 424	correl = 0.062157	descr = N_Gram_GATA
cnt = 289	feature = 269	correl = -0.0643957	descr = N_Gram_CACGA
cnt = 290	feature = 13	correl = -0.106593	descr = Position_Specific_Bin_Base_5_Base_A
cnt = 291	feature = 29	correl = -0.0509821	descr = Position_Specific_Bin_Base_13_Base_A
cnt = 292	feature = 660	correl = 0.147824	descr = N_Gram_TGGCT
cnt = 293	feature = 685	correl = 0.0721737	descr = N_Gram_TTCAG
cnt = 294	feature = 311	correl = 0.0480313	descr = N_Gram_CCCTG
cnt = 295	feature = 485	correl = 0.121515	descr = N_Gram_GGACC
cnt = 296	feature = 351	correl = 0.135189	descr = N_Gram_CGGGC
cnt = 297	feature = 440	correl = 0.079112	descr = N_Gram_GCAC
cnt = 298	feature = 659	correl = -0.116955	descr = N_Gram_TGGCG
cnt = 299	feature = 27	correl = 0.0839007	descr = Position_Specific_Bin_Base_12_Base_G
cnt = 300	feature = 10	correl = 0.0477601	descr = Position_Specific_Bin_Base_3_Base_C
cnt = 301	feature = 23	correl = 0.0709762	descr = Position_Specific_Bin_Base_10_Base_T
cnt = 302	feature = 633	correl = -0.0553516	descr = N_Gram_TCTTG
cnt = 303	feature = 38	correl = 0.0524513	descr = Position_Specific_Bin_Base_17_Base_G
cnt = 304	feature = 21	correl = -0.0932362	descr = Position_Specific_Bin_Base_9_Base_T
cnt = 305	feature = 483	correl = 0.0576938	descr = N_Gram_GGAAG
cnt = 306	feature = 19	correl = 0.0717412	descr = Position_Specific_Bin_Base_8_Base_T
cnt = 307	feature = 390	correl = -0.0658128	descr = N_Gram_CTTA
cnt = 308	feature = 497	correl = 0.095666	descr = N_Gram_GGCCA
cnt = 309	feature = 429	correl = -0.117967	descr = N_Gram_GATCT
cnt = 310	feature = 286	correl = 0.120957	descr = N_Gram_CATCT
cnt = 311	feature = 28	correl = -0.123833	descr = Position_Specific_Bin_Base_12_Base_T
cnt = 312	feature = 661	correl = 0.10714	descr = N_Gram_TGGG
cnt = 313	feature = 284	correl = 0.112201	descr = N_Gram_CATCC
cnt = 314	feature = 545	correl = -0.0769329	descr = N_Gram_GTCTT
cnt = 315	feature = 700	correl = 0.0570655	descr = N_Gram_TTGGC
cnt = 316	feature = 650	correl = -0.153355	descr = N_Gram_TGCG
cnt = 317	feature = 18	correl = -0.0643624	descr = Position_Specific_Bin_Base_8_Base_C
cnt = 318	feature = 37	correl = 0.0812259	descr = Position_Specific_Bin_Base_17_Base_C
cnt = 319	feature = 9	correl = 0.0592036	descr = Position_Specific_Bin_Base_2_Base_T
cnt = 320	feature = 41	correl = 0.133176	descr = Position_Specific_Bin_Base_18_Base_C
cnt = 321	feature = 15	correl = 0.0513017	descr = Position_Specific_Bin_Base_5_Base_G
cnt = 322	feature = 638	correl = -0.0659493	descr = N_Gram_TGAAG
cnt = 323	feature = 641	correl = -0.0446915	descr = N_Gram_TGAGG
cnt = 324	feature = 52	correl = -0.07153	descr = Gibbs_of_Target_Sequence__Pos_8_Step_1
cnt = 325	feature = 32	correl = 0.0841844	descr = Position_Specific_Bin_Base_14_Base_T
cnt = 326	feature = 46	correl = 0.228642	descr = Gibbs_of_Target_Sequence__Pos_2_Step_1
cnt = 327	feature = 20	correl = 0.0670924	descr = Position_Specific_Bin_Base_9_Base_G
cnt = 328	feature = 575	correl = -0.0671054	descr = N_Gram_TAAT
cnt = 329	feature = 276	correl = -0.138667	descr = N_Gram_CAGCT
cnt = 330	feature = 616	correl = -0.11223	descr = N_Gram_TCGAG
cnt = 331	feature = 466	correl = 0.0457616	descr = N_Gram_GCGCC
cnt = 332	feature = 35	correl = 0.0606741	descr = Position_Specific_Bin_Base_16_Base_G
cnt = 333	feature = 397	correl = -0.088104	descr = N_Gram_CTTGA
cnt = 334	feature = 447	correl = 0.07826	descr = N_Gram_GCAT
cnt = 335	feature = 547	correl = 0.0581457	descr = N_Gram_GTGA
cnt = 336	feature = 336	correl = -0.044484	descr = N_Gram_CGAT
cnt = 337	feature = 79	correl = 0.1176	descr = Xue_Structure_Feature_A101
cnt = 338	feature = 49	correl = -0.081065	descr = Gibbs_of_Target_Sequence__Pos_5_Step_1
cnt = 339	feature = 43	correl = -0.11235	descr = Position_Specific_Bin_Base_18_Base_T
cnt = 340	feature = 212	correl = 0.0547365	descr = N_Gram_AGTG
cnt = 341	feature = 367	correl = 0.056404	descr = N_Gram_CTA
cnt = 342	feature = 609	correl = -0.0960283	descr = N_Gram_TCCGG
cnt = 343	feature = 620	correl = -0.0638075	descr = N_Gram_TCGT
cnt = 344	feature = 34	correl = 0.119192	descr = Position_Specific_Bin_Base_16_Base_C
cnt = 345	feature = 30	correl = 0.0917041	descr = Position_Specific_Bin_Base_13_Base_C
cnt = 346	feature = 31	correl = -0.0939417	descr = Position_Specific_Bin_Base_14_Base_A
cnt = 347	feature = 11	correl = -0.0714538	descr = Position_Specific_Bin_Base_4_Base_A
cnt = 348	feature = 342	correl = 0.0758056	descr = N_Gram_CGGA
cnt = 349	feature = 592	correl = 0.0492018	descr = N_Gram_TCAC
cnt = 350	feature = 8	correl = -0.0766174	descr = Position_Specific_Bin_Base_2_Base_G
cnt = 351	feature = 526	correl = 0.0678755	descr = N_Gram_GGTC
cnt = 352	feature = 645	correl = 0.0990614	descr = N_Gram_TGCA
cnt = 353	feature = 602	correl = -0.146788	descr = N_Gram_TCCAG
cnt = 354	feature = 475	correl = 0.0630263	descr = N_Gram_GCTG
cnt = 355	feature = 39	correl = -0.0753907	descr = Position_Specific_Bin_Base_17_Base_T
cnt = 356	feature = 25	correl = -0.10207	descr = Position_Specific_Bin_Base_12_Base_A
cnt = 357	feature = 72	correl = 0.108104	descr = Fold_of_RNAi_Sequence_Pos_13
cnt = 358	feature = 603	correl = 0.0731655	descr = N_Gram_TCCC
cnt = 359	feature = 460	correl = 0.107	descr = N_Gram_GCCT
cnt = 360	feature = 16	correl = -0.132473	descr = Position_Specific_Bin_Base_6_Base_A
cnt = 361	feature = 580	correl = -0.0585988	descr = N_Gram_TACTT
cnt = 362	feature = 221	correl = -0.0524677	descr = N_Gram_ATAC
cnt = 363	feature = 77	correl = -0.0568313	descr = Xue_Structure_Feature_A110
cnt = 364	feature = 413	correl = -0.0782646	descr = N_Gram_GACG
cnt = 365	feature = 678	correl = -0.0791315	descr = N_Gram_TTAC
cnt = 366	feature = 14	correl = 0.0729509	descr = Position_Specific_Bin_Base_5_Base_C
cnt = 367	feature = 47	correl = 0.051568	descr = Gibbs_of_Target_Sequence__Pos_3_Step_1
cnt = 368	feature = 70	correl = 0.0464471	descr = Fold_of_RNAi_Sequence_Pos_11
cnt = 369	feature = 53	correl = 0.055737	descr = Gibbs_of_Target_Sequence__Pos_12_Step_1
cnt = 370	feature = 551	correl = 0.116207	descr = N_Gram_GTGG
cnt = 371	feature = 272	correl = 0.0498107	descr = N_Gram_CAGA
cnt = 372	feature = 477	correl = 0.0685135	descr = N_Gram_GCTT
cnt = 373	feature = 360	correl = 0.173598	descr = N_Gram_CGTG
cnt = 374	feature = 12	correl = 0.0575257	descr = Position_Specific_Bin_Base_4_Base_C
cnt = 375	feature = 296	correl = -0.122781	descr = N_Gram_CCAGC
cnt = 376	feature = 301	correl = 0.0920494	descr = N_Gram_CCCA
cnt = 377	feature = 628	correl = -0.124671	descr = N_Gram_TCTCT
cnt = 378	feature = 69	correl = 0.0960731	descr = Fold_of_RNAi_Sequence_Pos_9
cnt = 379	feature = 17	correl = 0.114787	descr = Position_Specific_Bin_Base_6_Base_C
cnt = 380	feature = 504	correl = 0.0809913	descr = N_Gram_GGCT
cnt = 381	feature = 22	correl = -0.0537213	descr = Position_Specific_Bin_Base_10_Base_C
cnt = 382	feature = 33	correl = -0.134412	descr = Position_Specific_Bin_Base_16_Base_A
cnt = 383	feature = 528	correl = 0.0477671	descr = N_Gram_GGTG
cnt = 384	feature = 515	correl = 0.0798325	descr = N_Gram_GGGG
cnt = 385	feature = 51	correl = -0.168329	descr = Gibbs_of_Target_Sequence__Pos_7_Step_1
cnt = 386	feature = 632	correl = -0.112485	descr = N_Gram_TCTTC
cnt = 387	feature = 237	correl = -0.0601963	descr = N_Gram_ATGA
cnt = 388	feature = 318	correl = 0.0852788	descr = N_Gram_CCGT
cnt = 389	feature = 54	correl = -0.105255	descr = Gibbs_of_Target_Sequence__Pos_13_Step_1
cnt = 390	feature = 615	correl = -0.0990083	descr = N_Gram_TCGA
cnt = 391	feature = 613	correl = -0.102608	descr = N_Gram_TCCTT
cnt = 392	feature = 105	correl = 0.12693	descr = Fold_of_Target_NoEndbrace_noends_Pos_17
cnt = 393	feature = 233	correl = -0.0544241	descr = N_Gram_ATCTC
cnt = 394	feature = 65	correl = 0.160153	descr = Fold_of_RNAi_Sequence_Pos_2
cnt = 395	feature = 40	correl = -0.282118	descr = Position_Specific_Bin_Base_18_Base_A
cnt = 396	feature = 671	correl = 0.103201	descr = N_Gram_TGTG
cnt = 397	feature = 247	correl = -0.10551	descr = N_Gram_ATTT
cnt = 398	feature = 456	correl = 0.0470482	descr = N_Gram_GCCG
cnt = 399	feature = 484	correl = 0.0964236	descr = N_Gram_GGAC
cnt = 400	feature = 264	correl = 0.101161	descr = N_Gram_CACC
cnt = 401	feature = 705	correl = -0.0860181	descr = N_Gram_TTTCT
cnt = 402	feature = 481	correl = 0.0533468	descr = N_Gram_GGAA
cnt = 403	feature = 683	correl = 0.0818895	descr = N_Gram_TTCA
cnt = 404	feature = 73	correl = 0.0679381	descr = Fold_of_RNAi_Sequence_Pos_14
cnt = 405	feature = 696	correl = -0.0778112	descr = N_Gram_TTGC
cnt = 406	feature = 289	correl = 0.0983515	descr = N_Gram_CCAA
cnt = 407	feature = 554	correl = 0.103168	descr = N_Gram_GTGT
cnt = 408	feature = 297	correl = 0.0491878	descr = N_Gram_CCAT
cnt = 409	feature = 42	correl = 0.303442	descr = Position_Specific_Bin_Base_18_Base_G
cnt = 410	feature = 487	correl = 0.082908	descr = N_Gram_GGAG
cnt = 411	feature = 68	correl = 0.0994454	descr = Fold_of_RNAi_Sequence_Pos_6
cnt = 412	feature = 208	correl = -0.100917	descr = N_Gram_AGTC
cnt = 413	feature = 345	correl = 0.120737	descr = N_Gram_CGGC
cnt = 414	feature = 333	correl = -0.0620664	descr = N_Gram_CGAG
cnt = 415	feature = 82	correl = 0.0473888	descr = Xue_Structure_Feature_C100
cnt = 416	feature = 253	correl = 0.0539657	descr = N_Gram_CAAA
cnt = 417	feature = 594	correl = 0.0786009	descr = N_Gram_TCAG
cnt = 418	feature = 493	correl = 0.0974499	descr = N_Gram_GGCA
cnt = 419	feature = 427	correl = -0.123772	descr = N_Gram_GATC
cnt = 420	feature = 55	correl = -0.178098	descr = Gibbs_of_Target_Sequence__Pos_14_Step_1
cnt = 421	feature = 665	correl = 0.0716501	descr = N_Gram_TGGT
cnt = 422	feature = 451	correl = 0.060614	descr = N_Gram_GCCA
cnt = 423	feature = 76	correl = 0.0725677	descr = Xue_Structure_Feature_A111
cnt = 424	feature = 57	correl = -0.185372	descr = Gibbs_of_Target_Sequence__Pos_18_Step_1
cnt = 425	feature = 597	correl = -0.0616758	descr = N_Gram_TCAT
cnt = 426	feature = 544	correl = -0.0836642	descr = N_Gram_GTCT
cnt = 427	feature = 280	correl = 0.108386	descr = N_Gram_CAGT
cnt = 428	feature = 26	correl = 0.150258	descr = Position_Specific_Bin_Base_12_Base_C
cnt = 429	feature = 78	correl = 0.049494	descr = Xue_Structure_Feature_A100
cnt = 430	feature = 690	correl = -0.201791	descr = N_Gram_TTCTC
cnt = 431	feature = 579	correl = -0.0643994	descr = N_Gram_TACT
cnt = 432	feature = 467	correl = 0.0832831	descr = N_Gram_GCGG
cnt = 433	feature = 56	correl = -0.129755	descr = Gibbs_of_Target_Sequence__Pos_17_Step_1
cnt = 434	feature = 693	correl = -0.0708149	descr = N_Gram_TTGA
cnt = 435	feature = 75	correl = 0.0732569	descr = Fold_of_RNAi_Sequence_Pos_16
cnt = 436	feature = 706	correl = -0.0577922	descr = N_Gram_TTTG
cnt = 437	feature = 474	correl = -0.0556673	descr = N_Gram_GCTCC
cnt = 438	feature = 510	correl = 0.133195	descr = N_Gram_GGGC
cnt = 439	feature = 136	correl = -0.098047	descr = N_Gram_AAGT
cnt = 440	feature = 471	correl = -0.101017	descr = N_Gram_GCGT
cnt = 441	feature = 58	correl = -0.307672	descr = Gibbs_of_Target_Sequence__Pos_19_Step_1
cnt = 442	feature = 442	correl = 0.0451526	descr = N_Gram_GCAG
cnt = 443	feature = 634	correl = 0.051643	descr = N_Gram_TCTTT
cnt = 444	feature = 549	correl = 0.0850199	descr = N_Gram_GTGC
cnt = 445	feature = 66	correl = 0.0860864	descr = Fold_of_RNAi_Sequence_Pos_3
cnt = 446	feature = 64	correl = 0.200631	descr = Fold_of_RNAi_Sequence_Pos_1
cnt = 447	feature = 377	correl = -0.10266	descr = N_Gram_CTCCA
cnt = 448	feature = 711	correl = -0.131475	descr = N_Gram_TTTTT
cnt = 449	feature = 357	correl = -0.111191	descr = N_Gram_CGTC
cnt = 450	feature = 74	correl = 0.0719868	descr = Fold_of_RNAi_Sequence_Pos_15
cnt = 451	feature = 283	correl = 0.0920225	descr = N_Gram_CATC
cnt = 452	feature = 378	correl = -0.107398	descr = N_Gram_CTCCT
cnt = 453	feature = 338	correl = 0.0569033	descr = N_Gram_CGCC
cnt = 454	feature = 396	correl = -0.0464044	descr = N_Gram_CTTG
cnt = 455	feature = 67	correl = 0.0539575	descr = Fold_of_RNAi_Sequence_Pos_4
cnt = 456	feature = 326	correl = -0.0466408	descr = N_Gram_CCTT
cnt = 457	feature = 295	correl = -0.0730294	descr = N_Gram_CCAG
cnt = 458	feature = 218	correl = -0.0512706	descr = N_Gram_ATA
cnt = 459	feature = 691	correl = -0.102603	descr = N_Gram_TTCTT
cnt = 460	feature = 496	correl = 0.177325	descr = N_Gram_GGCC
cnt = 461	feature = 568	correl = -0.105133	descr = N_Gram_TAA
cnt = 462	feature = 704	correl = -0.0645741	descr = N_Gram_TTTCC
cnt = 463	feature = 507	correl = 0.113627	descr = N_Gram_GGGA
cnt = 464	feature = 657	correl = 0.0562772	descr = N_Gram_TGGC
cnt = 465	feature = 626	correl = -0.0982027	descr = N_Gram_TCTCC
cnt = 466	feature = 71	correl = 0.120696	descr = Fold_of_RNAi_Sequence_Pos_12
cnt = 467	feature = 577	correl = -0.0858358	descr = N_Gram_TAC
cnt = 468	feature = 385	correl = 0.0531788	descr = N_Gram_CTGG
cnt = 469	feature = 709	correl = -0.136237	descr = N_Gram_TTTTC
cnt = 470	feature = 677	correl = -0.0874536	descr = N_Gram_TTA
cnt = 471	feature = 667	correl = 0.0851659	descr = N_Gram_TGT
cnt = 472	feature = 395	correl = -0.208668	descr = N_Gram_CTTCT
cnt = 473	feature = 81	correl = 0.090842	descr = Xue_Structure_Feature_C110
cnt = 474	feature = 610	correl = -0.0752757	descr = N_Gram_TCCT
cnt = 475	feature = 535	correl = -0.110001	descr = N_Gram_GTC
cnt = 476	feature = 328	correl = -0.0761286	descr = N_Gram_CGA
cnt = 477	feature = 252	correl = 0.124289	descr = N_Gram_CAA
cnt = 478	feature = 436	correl = 0.131763	descr = N_Gram_GCA
cnt = 479	feature = 227	correl = -0.0632119	descr = N_Gram_ATC
cnt = 480	feature = 600	correl = -0.0790111	descr = N_Gram_TCCA
cnt = 481	feature = 614	correl = -0.113935	descr = N_Gram_TCG
cnt = 482	feature = 392	correl = -0.102172	descr = N_Gram_CTTC
cnt = 483	feature = 590	correl = 0.0486757	descr = N_Gram_TCA
cnt = 484	feature = 636	correl = -0.0828604	descr = N_Gram_TGA
cnt = 485	feature = 523	correl = 0.0757986	descr = N_Gram_GGT
cnt = 486	feature = 624	correl = -0.183226	descr = N_Gram_TCTC
cnt = 487	feature = 589	correl = -0.0939071	descr = N_Gram_TC
cnt = 488	feature = 80	correl = 0.109024	descr = Xue_Structure_Feature_C111
cnt = 489	feature = 708	correl = -0.150346	descr = N_Gram_TTTT
cnt = 490	feature = 480	correl = 0.103505	descr = N_Gram_GGA
cnt = 491	feature = 655	correl = 0.0828624	descr = N_Gram_TGG
cnt = 492	feature = 217	correl = -0.118484	descr = N_Gram_AT
cnt = 493	feature = 506	correl = 0.181247	descr = N_Gram_GGG
cnt = 494	feature = 546	correl = 0.18024	descr = N_Gram_GTG
cnt = 495	feature = 312	correl = 0.0888826	descr = N_Gram_CCG
cnt = 496	feature = 689	correl = -0.200596	descr = N_Gram_TTCT
cnt = 497	feature = 450	correl = 0.105854	descr = N_Gram_GCC
cnt = 498	feature = 62	correl = -0.0939728	descr = PF_RNAi_Fold_3'Free_Count
cnt = 499	feature = 703	correl = -0.0952573	descr = N_Gram_TTTC
cnt = 500	feature = 373	correl = -0.0764467	descr = N_Gram_CTC
cnt = 501	feature = 435	correl = 0.044122	descr = N_Gram_GC
cnt = 502	feature = 251	correl = 0.115552	descr = N_Gram_CA
cnt = 503	feature = 341	correl = 0.0824102	descr = N_Gram_CGG
cnt = 504	feature = 61	correl = -0.154267	descr = PF_RNAi_Fold_5'Free_Count
cnt = 505	feature = 692	correl = -0.0605891	descr = N_Gram_TTG
cnt = 506	feature = 463	correl = -0.0518636	descr = N_Gram_GCG
cnt = 507	feature = 630	correl = -0.0882509	descr = N_Gram_TCTT
cnt = 508	feature = 288	correl = 0.0514876	descr = N_Gram_CC
cnt = 509	feature = 702	correl = -0.100038	descr = N_Gram_TTT
cnt = 510	feature = 271	correl = 0.0439164	descr = N_Gram_CAG
cnt = 511	feature = 635	correl = 0.0478612	descr = N_Gram_TG
cnt = 512	feature = 492	correl = 0.162124	descr = N_Gram_GGC
cnt = 513	feature = 622	correl = -0.0795378	descr = N_Gram_TCT
cnt = 514	feature = 376	correl = -0.0844571	descr = N_Gram_CTCC
cnt = 515	feature = 682	correl = -0.115858	descr = N_Gram_TTC
cnt = 516	feature = 599	correl = -0.0864073	descr = N_Gram_TCC
cnt = 517	feature = 676	correl = -0.115617	descr = N_Gram_TT
cnt = 518	feature = 60	correl = -0.196859	descr = PF_RNAi_Fold_Energy
cnt = 519	feature = 479	correl = 0.157102	descr = N_Gram_GG
cnt = 520	feature = 86	correl = -0.102472	descr = Xue_Structure_Feature_C000
cnt = 521	feature = 44	correl = -0.215296	descr = Gibbs_of_Target_Sequence_
num rows = 521
num_elements = 271962
*
optimization finished, #iter = 627
nu = 0.452242
obj = -35.281181, rho = -0.511719
nSV = 357, nBSV = 126
num rows = 58
num_elements = 30276
*
optimization finished, #iter = 59
nu = 0.399768
obj = -3.565491, rho = -0.510311
nSV = 48, nBSV = 6
*
optimization finished, #iter = 627
nu = 0.452242
obj = -35.281181, rho = -0.511719
nSV = 357, nBSV = 126
CFS merit scores = 1.35103
CFS merit scores = 1.60969
CFS merit scores = 1.85685
CFS merit scores = 2.0815
CFS merit scores = 2.27854
CFS merit scores = 2.45974
CFS merit scores = 2.62629
CFS merit scores = 2.78074
CFS merit scores = 2.92583
CFS merit scores = 3.05913
CFS merit scores = 3.18417
CFS merit scores = 3.30365
CFS merit scores = 3.41821
CFS merit scores = 3.52846
CFS merit scores = 3.63505
CFS merit scores = 3.73853
CFS merit scores = 3.83901
CFS merit scores = 3.93576
CFS merit scores = 4.02977
CFS merit scores = 4.12123
CFS merit scores = 4.21052
CFS merit scores = 4.29778
CFS merit scores = 4.38309
CFS merit scores = 4.46657
CFS merit scores = 4.54829
CFS merit scores = 4.62836
CFS merit scores = 4.70687
CFS merit scores = 4.7839
CFS merit scores = 4.85949
CFS merit scores = 4.93372
CFS merit scores = 5.00662
CFS merit scores = 5.0783
CFS merit scores = 5.14879
CFS merit scores = 5.21651
CFS merit scores = 5.28295
CFS merit scores = 5.34812
CFS merit scores = 5.41212
CFS merit scores = 5.47489
CFS merit scores = 5.53658
CFS merit scores = 5.59472
CFS merit scores = 5.65166
CFS merit scores = 5.70748
CFS merit scores = 5.76225
CFS merit scores = 5.81601
CFS merit scores = 5.86875
CFS merit scores = 5.91971
CFS merit scores = 5.9693
CFS merit scores = 6.01824
CFS merit scores = 6.06517
CFS merit scores = 6.11132
CFS merit scores = 6.15643
CFS merit scores = 6.20076
CFS merit scores = 6.24281
CFS merit scores = 6.28329
CFS merit scores = 6.32307
CFS merit scores = 6.36164
CFS merit scores = 6.39852
CFS merit scores = 6.4344
CFS merit scores = 6.46931
CFS merit scores = 6.50035
CFS merit scores = 6.52986
CFS merit scores = 6.55691
CFS merit scores = 6.58363
CFS merit scores = 6.60908
CFS merit scores = 6.63356
CFS merit scores = 6.65659
CFS merit scores = 6.67876
CFS merit scores = 6.69983
CFS merit scores = 6.72064
CFS merit scores = 6.73898
CFS merit scores = 6.75585
CFS merit scores = 6.77259
CFS merit scores = 6.78895
CFS merit scores = 6.80516
CFS merit scores = 6.82033
CFS merit scores = 6.83521
CFS merit scores = 6.84992
CFS merit scores = 6.86371
CFS merit scores = 6.87768
CFS merit scores = 6.8911
CFS merit scores = 6.90437
CFS merit scores = 6.91626
CFS merit scores = 6.92699
CFS merit scores = 6.9373
CFS merit scores = 6.94682
CFS merit scores = 6.9553
CFS merit scores = 6.96214
CFS merit scores = 6.96873
CFS merit scores = 6.97564
CFS merit scores = 6.98271
CFS merit scores = 6.98973
CFS merit scores = 6.99696
CFS merit scores = 7.00289
CFS merit scores = 7.00842
CFS merit scores = 7.01307
CFS merit scores = 7.01719
CFS merit scores = 7.02001
CFS merit scores = 7.02268
CFS merit scores = 7.02514
CFS merit scores = 7.02765
CFS merit scores = 7.02963
CFS merit scores = 7.03143
CFS merit scores = 7.03354
CFS merit scores = 7.03581
CFS merit scores = 7.03818
CFS merit scores = 7.04053
CFS merit scores = 7.04287
CFS merit scores = 7.0452
CFS merit scores = 7.04771
CFS merit scores = 7.0506
CFS merit scores = 7.05346
CFS merit scores = 7.05571
CFS merit scores = 7.05801
CFS merit scores = 7.05989
CFS merit scores = 7.06168
CFS merit scores = 7.06336
CFS merit scores = 7.06474
CFS merit scores = 7.06614
CFS merit scores = 7.0673
CFS merit scores = 7.06807
CFS merit scores = 7.06815
CFS merit scores = 7.06721
CFS merit scores = 7.06648
CFS merit scores = 7.06526
CFS merit scores = 7.06343
CFS merit scores = 7.06097
CFS merit scores = 7.05822
CFS merit scores = 7.0557
CFS merit scores = 7.05357
CFS merit scores = 7.05139
CFS merit scores = 7.04924
CFS merit scores = 7.04729
CFS merit scores = 7.0454
CFS merit scores = 7.04367
CFS merit scores = 7.04129
CFS merit scores = 7.0386
CFS merit scores = 7.03608
CFS merit scores = 7.03371
CFS merit scores = 7.03052
CFS merit scores = 7.02738
CFS merit scores = 7.02427
CFS merit scores = 7.02134
CFS merit scores = 7.01841
CFS merit scores = 7.01565
CFS merit scores = 7.01267
CFS merit scores = 7.00989
CFS merit scores = 7.00636
CFS merit scores = 7.00213
CFS merit scores = 6.9973
CFS merit scores = 6.99269
CFS merit scores = 6.98821
CFS merit scores = 6.9837
CFS merit scores = 6.97911
CFS merit scores = 6.97486
CFS merit scores = 6.97066
CFS merit scores = 6.96646
CFS merit scores = 6.96254
CFS merit scores = 6.95869
CFS merit scores = 6.95406
CFS merit scores = 6.9495
CFS merit scores = 6.94487
CFS merit scores = 6.94016
CFS merit scores = 6.9354
CFS merit scores = 6.93087
CFS merit scores = 6.92641
CFS merit scores = 6.92202
CFS merit scores = 6.91757
CFS merit scores = 6.91291
CFS merit scores = 6.90834
CFS merit scores = 6.90394
CFS merit scores = 6.89929
CFS merit scores = 6.89473
CFS merit scores = 6.89021
CFS merit scores = 6.88594
CFS merit scores = 6.88142
CFS merit scores = 6.8766
CFS merit scores = 6.87179
CFS merit scores = 6.86642
CFS merit scores = 6.86129
CFS merit scores = 6.85627
CFS merit scores = 6.85129
CFS merit scores = 6.84638
CFS merit scores = 6.84118
CFS merit scores = 6.83607
CFS merit scores = 6.83095
CFS merit scores = 6.82576
CFS merit scores = 6.8206
CFS merit scores = 6.81543
CFS merit scores = 6.81048
CFS merit scores = 6.80551
CFS merit scores = 6.80058
CFS merit scores = 6.79573
CFS merit scores = 6.79096
CFS merit scores = 6.7863
CFS merit scores = 6.78125
CFS merit scores = 6.77623
CFS merit scores = 6.77108
CFS merit scores = 6.76565
CFS merit scores = 6.7602
CFS merit scores = 6.75482
CFS merit scores = 6.74907
CFS merit scores = 6.74343
CFS merit scores = 6.73745
CFS merit scores = 6.73143
CFS merit scores = 6.72547
CFS merit scores = 6.7196
CFS merit scores = 6.7138
CFS merit scores = 6.7081
CFS merit scores = 6.70222
CFS merit scores = 6.69637
CFS merit scores = 6.69044
CFS merit scores = 6.68432
CFS merit scores = 6.67837
CFS merit scores = 6.67244
CFS merit scores = 6.66644
CFS merit scores = 6.66054
CFS merit scores = 6.65454
CFS merit scores = 6.64857
CFS merit scores = 6.64268
CFS merit scores = 6.63682
CFS merit scores = 6.63105
CFS merit scores = 6.62449
CFS merit scores = 6.618
CFS merit scores = 6.61143
CFS merit scores = 6.60494
CFS merit scores = 6.59812
CFS merit scores = 6.59138
CFS merit scores = 6.58479
CFS merit scores = 6.57825
CFS merit scores = 6.57176
CFS merit scores = 6.5654
CFS merit scores = 6.55875
CFS merit scores = 6.55183
CFS merit scores = 6.54497
CFS merit scores = 6.53802
CFS merit scores = 6.53112
CFS merit scores = 6.5243
CFS merit scores = 6.51758
CFS merit scores = 6.51064
CFS merit scores = 6.50374
CFS merit scores = 6.49679
CFS merit scores = 6.49
CFS merit scores = 6.48299
CFS merit scores = 6.47604
CFS merit scores = 6.46924
CFS merit scores = 6.46235
CFS merit scores = 6.45549
CFS merit scores = 6.44858
CFS merit scores = 6.44181
CFS merit scores = 6.43502
CFS merit scores = 6.4283
CFS merit scores = 6.42172
CFS merit scores = 6.41459
CFS merit scores = 6.40728
CFS merit scores = 6.39994
CFS merit scores = 6.39275
CFS merit scores = 6.38551
CFS merit scores = 6.37807
CFS merit scores = 6.37079
CFS merit scores = 6.3635
CFS merit scores = 6.35626
CFS merit scores = 6.34894
CFS merit scores = 6.34176
CFS merit scores = 6.33464
CFS merit scores = 6.32748
CFS merit scores = 6.32039
CFS merit scores = 6.31325
CFS merit scores = 6.30623
CFS merit scores = 6.29929
CFS merit scores = 6.29234
CFS merit scores = 6.28549
CFS merit scores = 6.27867
CFS merit scores = 6.27178
CFS merit scores = 6.26497
CFS merit scores = 6.25817
CFS merit scores = 6.2513
CFS merit scores = 6.24418
CFS merit scores = 6.2371
CFS merit scores = 6.23006
CFS merit scores = 6.22305
CFS merit scores = 6.21612
CFS merit scores = 6.20885
CFS merit scores = 6.20165
CFS merit scores = 6.19454
CFS merit scores = 6.18723
CFS merit scores = 6.18003
CFS merit scores = 6.17278
CFS merit scores = 6.16547
CFS merit scores = 6.15821
CFS merit scores = 6.15105
CFS merit scores = 6.14379
CFS merit scores = 6.13647
CFS merit scores = 6.12926
CFS merit scores = 6.12216
CFS merit scores = 6.11479
CFS merit scores = 6.10741
CFS merit scores = 6.10007
CFS merit scores = 6.09271
CFS merit scores = 6.0854
CFS merit scores = 6.07811
CFS merit scores = 6.07082
CFS merit scores = 6.0636
CFS merit scores = 6.05631
CFS merit scores = 6.04896
CFS merit scores = 6.04161
CFS merit scores = 6.03438
CFS merit scores = 6.02732
CFS merit scores = 6.02029
CFS merit scores = 6.01326
CFS merit scores = 6.0063
CFS merit scores = 5.99945
CFS merit scores = 5.99245
CFS merit scores = 5.98552
CFS merit scores = 5.97865
CFS merit scores = 5.97189
CFS merit scores = 5.96489
CFS merit scores = 5.95783
CFS merit scores = 5.95072
CFS merit scores = 5.9437
CFS merit scores = 5.93669
CFS merit scores = 5.9298
CFS merit scores = 5.9229
CFS merit scores = 5.91607
CFS merit scores = 5.90936
CFS merit scores = 5.90271
CFS merit scores = 5.89609
CFS merit scores = 5.88954
CFS merit scores = 5.88297
CFS merit scores = 5.87642
CFS merit scores = 5.86981
CFS merit scores = 5.86328
CFS merit scores = 5.85675
CFS merit scores = 5.8503
CFS merit scores = 5.844
CFS merit scores = 5.83761
CFS merit scores = 5.83114
CFS merit scores = 5.82471
CFS merit scores = 5.81835
CFS merit scores = 5.81209
CFS merit scores = 5.8059
CFS merit scores = 5.79973
CFS merit scores = 5.79362
CFS merit scores = 5.78748
CFS merit scores = 5.78132
CFS merit scores = 5.77519
CFS merit scores = 5.76903
CFS merit scores = 5.76284
CFS merit scores = 5.75675
CFS merit scores = 5.75059
CFS merit scores = 5.74452
CFS merit scores = 5.73848
CFS merit scores = 5.73248
CFS merit scores = 5.72654
CFS merit scores = 5.72066
CFS merit scores = 5.71473
CFS merit scores = 5.70885
CFS merit scores = 5.70304
CFS merit scores = 5.69734
CFS merit scores = 5.69155
CFS merit scores = 5.68584
CFS merit scores = 5.6802
CFS merit scores = 5.67452
CFS merit scores = 5.66884
CFS merit scores = 5.66321
CFS merit scores = 5.65754
CFS merit scores = 5.65193
CFS merit scores = 5.64639
CFS merit scores = 5.64089
CFS merit scores = 5.63536
CFS merit scores = 5.62993
CFS merit scores = 5.62445
CFS merit scores = 5.61894
CFS merit scores = 5.61345
CFS merit scores = 5.60807
CFS merit scores = 5.60277
CFS merit scores = 5.59747
CFS merit scores = 5.59219
CFS merit scores = 5.58693
CFS merit scores = 5.58156
CFS merit scores = 5.57629
CFS merit scores = 5.57109
CFS merit scores = 5.56583
CFS merit scores = 5.56061
CFS merit scores = 5.55543
CFS merit scores = 5.55026
CFS merit scores = 5.54516
CFS merit scores = 5.54012
CFS merit scores = 5.53504
CFS merit scores = 5.52997
CFS merit scores = 5.52485
CFS merit scores = 5.51979
CFS merit scores = 5.51477
CFS merit scores = 5.50979
CFS merit scores = 5.50483
CFS merit scores = 5.49979
CFS merit scores = 5.49477
CFS merit scores = 5.48981
CFS merit scores = 5.48489
CFS merit scores = 5.48001
CFS merit scores = 5.47514
CFS merit scores = 5.47028
CFS merit scores = 5.46544
CFS merit scores = 5.46061
CFS merit scores = 5.45583
CFS merit scores = 5.45099
CFS merit scores = 5.44618
CFS merit scores = 5.44144
CFS merit scores = 5.43669
CFS merit scores = 5.43192
CFS merit scores = 5.42716
CFS merit scores = 5.4224
CFS merit scores = 5.41769
CFS merit scores = 5.41298
CFS merit scores = 5.40827
CFS merit scores = 5.40352
CFS merit scores = 5.39878
CFS merit scores = 5.39406
CFS merit scores = 5.38935
CFS merit scores = 5.38469
CFS merit scores = 5.37994
CFS merit scores = 5.37524
CFS merit scores = 5.37052
CFS merit scores = 5.36578
CFS merit scores = 5.36107
CFS merit scores = 5.35637
CFS merit scores = 5.35169
CFS merit scores = 5.34706
CFS merit scores = 5.34245
CFS merit scores = 5.33774
CFS merit scores = 5.33307
CFS merit scores = 5.32841
CFS merit scores = 5.32374
CFS merit scores = 5.31904
CFS merit scores = 5.31435
CFS merit scores = 5.30969
CFS merit scores = 5.30503
CFS merit scores = 5.3004
CFS merit scores = 5.29579
CFS merit scores = 5.29117
CFS merit scores = 5.28654
CFS merit scores = 5.28197
CFS merit scores = 5.27732
CFS merit scores = 5.2726
CFS merit scores = 5.2679
CFS merit scores = 5.26319
CFS merit scores = 5.25853
CFS merit scores = 5.25375
CFS merit scores = 5.24897
CFS merit scores = 5.24421
CFS merit scores = 5.23952
CFS merit scores = 5.23466
CFS merit scores = 5.22983
CFS merit scores = 5.2249
CFS merit scores = 5.21997
CFS merit scores = 5.21509
CFS merit scores = 5.21022
CFS merit scores = 5.20532
CFS merit scores = 5.20025
CFS merit scores = 5.19518
CFS merit scores = 5.19001
CFS merit scores = 5.18482
CFS merit scores = 5.17965
CFS merit scores = 5.17448
CFS merit scores = 5.16935
CFS merit scores = 5.16416
CFS merit scores = 5.15895
CFS merit scores = 5.1537
CFS merit scores = 5.14847
CFS merit scores = 5.14317
CFS merit scores = 5.13792
CFS merit scores = 5.13257
CFS merit scores = 5.12725
CFS merit scores = 5.12176
CFS merit scores = 5.11622
CFS merit scores = 5.11072
CFS merit scores = 5.10524
CFS merit scores = 5.09973
CFS merit scores = 5.09407
CFS merit scores = 5.08837
CFS merit scores = 5.08253
CFS merit scores = 5.07673
CFS merit scores = 5.07086
CFS merit scores = 5.06502
CFS merit scores = 5.05918
CFS merit scores = 5.05337
CFS merit scores = 5.0475
CFS merit scores = 5.04163
CFS merit scores = 5.03579
CFS merit scores = 5.03002
CFS merit scores = 5.02429
CFS merit scores = 5.01842
CFS merit scores = 5.01249
CFS merit scores = 5.00654
CFS merit scores = 5.00057
CFS merit scores = 4.99457
CFS merit scores = 4.98862
CFS merit scores = 4.9826
CFS merit scores = 4.97663
CFS merit scores = 4.9704
CFS merit scores = 4.96414
CFS merit scores = 4.95776
CFS merit scores = 4.95131
CFS merit scores = 4.94489
CFS merit scores = 4.93844
CFS merit scores = 4.93204
CFS merit scores = 4.92559
CFS merit scores = 4.91891
CFS merit scores = 4.91232
CFS merit scores = 4.90578
CFS merit scores = 4.89915
CFS merit scores = 4.89244
CFS merit scores = 4.88576
CFS merit scores = 4.8789
CFS merit scores = 4.87205
CFS merit scores = 4.86521
CFS merit scores = 4.85831
CFS merit scores = 4.85135
CFS merit scores = 4.84428
CFS merit scores = 4.83718
CFS merit scores = 4.8301
CFS merit scores = 4.82301
CFS merit scores = 4.8158
CFS merit scores = 4.80851
CFS merit scores = 4.80065
CFS merit scores = 4.79266
CFS merit scores = 4.78385
CFS merit scores = 4.77087
cnt = 1	feature = 57	correl = -0.351026	descr = Gibbs_of_Target_Sequence__Pos_20_Step_1
cnt = 2	feature = 44	correl = 0.234174	descr = Gibbs_of_Target_Sequence__Pos_1_Step_1
cnt = 3	feature = 637	correl = -0.134409	descr = N_Gram_TCTTA
cnt = 4	feature = 436	correl = -0.125683	descr = N_Gram_GATC
cnt = 5	feature = 367	correl = -0.0478481	descr = N_Gram_CGTTG
cnt = 6	feature = 404	correl = 0.0937968	descr = N_Gram_CTTTG
cnt = 7	feature = 646	correl = -0.0812809	descr = N_Gram_TGAGA
cnt = 8	feature = 683	correl = 0.0526279	descr = N_Gram_TTAGC
cnt = 9	feature = 644	correl = 0.0457807	descr = N_Gram_TGACA
cnt = 10	feature = 331	correl = -0.113457	descr = N_Gram_CGACG
cnt = 11	feature = 421	correl = -0.0623634	descr = N_Gram_GACTC
cnt = 12	feature = 390	correl = 0.055997	descr = N_Gram_CTGGG
cnt = 13	feature = 586	correl = 0.0456959	descr = N_Gram_TAGAC
cnt = 14	feature = 222	correl = 0.0732557	descr = N_Gram_ATAGT
cnt = 15	feature = 228	correl = -0.0492157	descr = N_Gram_ATCGC
cnt = 16	feature = 576	correl = -0.0464003	descr = N_Gram_TAACG
cnt = 17	feature = 692	correl = 0.0445382	descr = N_Gram_TTCGA
cnt = 18	feature = 306	correl = 0.114671	descr = N_Gram_CCCCC
cnt = 19	feature = 624	correl = 0.0943714	descr = N_Gram_TCGGC
cnt = 20	feature = 620	correl = 0.0802942	descr = N_Gram_TCGAC
cnt = 21	feature = 362	correl = 0.0704402	descr = N_Gram_CGTGA
cnt = 22	feature = 364	correl = 0.0788865	descr = N_Gram_CGTGG
cnt = 23	feature = 372	correl = 0.0662171	descr = N_Gram_CTAGG
cnt = 24	feature = 329	correl = 0.0732557	descr = N_Gram_CGACA
cnt = 25	feature = 558	correl = 0.0570669	descr = N_Gram_GTGCG
cnt = 26	feature = 680	correl = 0.0648094	descr = N_Gram_TTAAC
cnt = 27	feature = 654	correl = 0.0521399	descr = N_Gram_TGCCG
cnt = 28	feature = 540	correl = 0.0503943	descr = N_Gram_GTATA
cnt = 29	feature = 340	correl = 0.0451013	descr = N_Gram_CGCCA
cnt = 30	feature = 610	correl = 0.0521399	descr = N_Gram_TCCCG
cnt = 31	feature = 530	correl = 0.0451013	descr = N_Gram_GGGGT
cnt = 32	feature = 312	correl = 0.0451013	descr = N_Gram_CCGCA
cnt = 33	feature = 478	correl = 0.0451013	descr = N_Gram_GCGTA
cnt = 34	feature = 415	correl = -0.0682636	descr = N_Gram_GACCC
cnt = 35	feature = 375	correl = 0.0861629	descr = N_Gram_CTATT
cnt = 36	feature = 688	correl = 0.073808	descr = N_Gram_TTCAA
cnt = 37	feature = 219	correl = -0.0502394	descr = N_Gram_ATAAT
cnt = 38	feature = 268	correl = 0.0558734	descr = N_Gram_CACGT
cnt = 39	feature = 406	correl = 0.0528345	descr = N_Gram_GAAAC
cnt = 40	feature = 368	correl = 0.0891558	descr = N_Gram_CGTTT
cnt = 41	feature = 269	correl = 0.0676009	descr = N_Gram_CACTC
cnt = 42	feature = 305	correl = 0.0839686	descr = N_Gram_CCCAC
cnt = 43	feature = 579	correl = 0.0740259	descr = N_Gram_TAAGC
cnt = 44	feature = 623	correl = 0.0737083	descr = N_Gram_TCGGA
cnt = 45	feature = 523	correl = 0.0517626	descr = N_Gram_GGGCA
cnt = 46	feature = 409	correl = -0.0440801	descr = N_Gram_GAAGG
cnt = 47	feature = 213	correl = 0.0887534	descr = N_Gram_AGTTA
cnt = 48	feature = 301	correl = -0.0626342	descr = N_Gram_CCATA
cnt = 49	feature = 309	correl = 0.0688261	descr = N_Gram_CCCGC
cnt = 50	feature = 505	correl = -0.0572984	descr = N_Gram_GGCAC
cnt = 51	feature = 290	correl = 0.0579106	descr = N_Gram_CATTA
cnt = 52	feature = 220	correl = 0.0546534	descr = N_Gram_ATACA
cnt = 53	feature = 570	correl = 0.0448816	descr = N_Gram_GTTGC
cnt = 54	feature = 633	correl = 0.0481807	descr = N_Gram_TCTCG
cnt = 55	feature = 457	correl = -0.0452095	descr = N_Gram_GCATG
cnt = 56	feature = 475	correl = 0.0520379	descr = N_Gram_GCGGA
cnt = 57	feature = 313	correl = 0.0706988	descr = N_Gram_CCGGC
cnt = 58	feature = 502	correl = 0.0618607	descr = N_Gram_GGATT
cnt = 59	feature = 706	correl = -0.0538495	descr = N_Gram_TTGGA
cnt = 60	feature = 437	correl = -0.0557194	descr = N_Gram_GATCG
cnt = 61	feature = 250	correl = -0.0914438	descr = N_Gram_CAAAC
cnt = 62	feature = 237	correl = -0.0454569	descr = N_Gram_ATGCA
cnt = 63	feature = 441	correl = 0.0542832	descr = N_Gram_GATGT
cnt = 64	feature = 263	correl = -0.0446033	descr = N_Gram_CACCC
cnt = 65	feature = 669	correl = 0.0479493	descr = N_Gram_TGGTA
cnt = 66	feature = 317	correl = -0.0624445	descr = N_Gram_CCGTC
cnt = 67	feature = 218	correl = -0.149169	descr = N_Gram_ATAAG
cnt = 68	feature = 425	correl = -0.0479501	descr = N_Gram_GAGCC
cnt = 69	feature = 229	correl = -0.0863728	descr = N_Gram_ATCGG
cnt = 70	feature = 315	correl = -0.0761222	descr = N_Gram_CCGGT
cnt = 71	feature = 597	correl = 0.107937	descr = N_Gram_TCACC
cnt = 72	feature = 452	correl = 0.0492626	descr = N_Gram_GCACT
cnt = 73	feature = 212	correl = 0.0791139	descr = N_Gram_AGTGT
cnt = 74	feature = 407	correl = 0.101285	descr = N_Gram_GAAAG
cnt = 75	feature = 609	correl = 0.061005	descr = N_Gram_TCCCA
cnt = 76	feature = 411	correl = 0.0573168	descr = N_Gram_GAATC
cnt = 77	feature = 337	correl = -0.0463533	descr = N_Gram_CGATG
cnt = 78	feature = 371	correl = 0.0837716	descr = N_Gram_CTACT
cnt = 79	feature = 255	correl = 0.0492396	descr = N_Gram_CAAGC
cnt = 80	feature = 160	correl = -0.0590697	descr = N_Gram_ACGAC
cnt = 81	feature = 590	correl = 0.07769	descr = N_Gram_TAGTC
cnt = 82	feature = 470	correl = 0.152435	descr = N_Gram_GCCTT
cnt = 83	feature = 294	correl = 0.051569	descr = N_Gram_CCAAT
cnt = 84	feature = 209	correl = -0.0638717	descr = N_Gram_AGTCC
cnt = 85	feature = 355	correl = 0.0449001	descr = N_Gram_CGGTT
cnt = 86	feature = 550	correl = -0.0459779	descr = N_Gram_GTCGC
cnt = 87	feature = 500	correl = 0.089506	descr = N_Gram_GGAGT
cnt = 88	feature = 319	correl = 0.0554749	descr = N_Gram_CCTAT
cnt = 89	feature = 384	correl = 0.0714047	descr = N_Gram_CTCGG
cnt = 90	feature = 418	correl = 0.0887534	descr = N_Gram_GACGG
cnt = 91	feature = 450	correl = 0.072894	descr = N_Gram_GCAAT
cnt = 92	feature = 224	correl = 0.0860044	descr = N_Gram_ATATA
cnt = 93	feature = 296	correl = -0.0521407	descr = N_Gram_CCACG
cnt = 94	feature = 541	correl = -0.062694	descr = N_Gram_GTATC
cnt = 95	feature = 657	correl = 0.0446703	descr = N_Gram_TGCTT
cnt = 96	feature = 288	correl = -0.0498409	descr = N_Gram_CATGC
cnt = 97	feature = 589	correl = -0.0576748	descr = N_Gram_TAGCC
cnt = 98	feature = 656	correl = -0.158222	descr = N_Gram_TGCGT
cnt = 99	feature = 342	correl = 0.0570669	descr = N_Gram_CGCTA
cnt = 100	feature = 476	correl = 0.0515987	descr = N_Gram_GCGGC
cnt = 101	feature = 262	correl = 0.0774651	descr = N_Gram_CACCA
cnt = 102	feature = 467	correl = -0.0562543	descr = N_Gram_GCCGT
cnt = 103	feature = 239	correl = 0.073521	descr = N_Gram_ATGGG
cnt = 104	feature = 533	correl = -0.0443697	descr = N_Gram_GGGTT
cnt = 105	feature = 510	correl = 0.0497675	descr = N_Gram_GGCCG
cnt = 106	feature = 455	correl = 0.0532632	descr = N_Gram_GCATA
cnt = 107	feature = 599	correl = 0.0488607	descr = N_Gram_TCAGA
cnt = 108	feature = 377	correl = 0.0537146	descr = N_Gram_CTCAA
cnt = 109	feature = 420	correl = 0.0861629	descr = N_Gram_GACTA
cnt = 110	feature = 283	correl = -0.0502394	descr = N_Gram_CATAA
cnt = 111	feature = 708	correl = 0.0847829	descr = N_Gram_TTGTG
cnt = 112	feature = 566	correl = 0.0887534	descr = N_Gram_GTTAA
cnt = 113	feature = 509	correl = 0.0890522	descr = N_Gram_GGCCC
cnt = 114	feature = 416	correl = -0.0637454	descr = N_Gram_GACCT
cnt = 115	feature = 448	correl = 0.0608259	descr = N_Gram_GCAAA
cnt = 116	feature = 587	correl = -0.0732797	descr = N_Gram_TAGAT
cnt = 117	feature = 703	correl = 0.0589592	descr = N_Gram_TTGCA
cnt = 118	feature = 532	correl = 0.0929261	descr = N_Gram_GGGTC
cnt = 119	feature = 538	correl = 0.0552756	descr = N_Gram_GGTGC
cnt = 120	feature = 323	correl = 0.0438555	descr = N_Gram_CCTCT
cnt = 121	feature = 612	correl = -0.0748541	descr = N_Gram_TCCGC
cnt = 122	feature = 333	correl = 0.0855227	descr = N_Gram_CGAGG
cnt = 123	feature = 318	correl = 0.0935556	descr = N_Gram_CCGTG
cnt = 124	feature = 685	correl = -0.103771	descr = N_Gram_TTATA
cnt = 125	feature = 471	correl = -0.0902996	descr = N_Gram_GCGAC
cnt = 126	feature = 492	correl = 0.120683	descr = N_Gram_GGAAA
cnt = 127	feature = 275	correl = 0.0778563	descr = N_Gram_CAGCG
cnt = 128	feature = 629	correl = 0.0837716	descr = N_Gram_TCTAC
cnt = 129	feature = 529	correl = 0.0517626	descr = N_Gram_GGGGG
cnt = 130	feature = 274	correl = 0.0545108	descr = N_Gram_CAGCC
cnt = 131	feature = 537	correl = 0.0798199	descr = N_Gram_GGTCA
cnt = 132	feature = 413	correl = 0.0445559	descr = N_Gram_GACAC
cnt = 133	feature = 622	correl = -0.0492157	descr = N_Gram_TCGCA
cnt = 134	feature = 659	correl = 0.088911	descr = N_Gram_TGGAG
cnt = 135	feature = 583	correl = 0.0670282	descr = N_Gram_TACGA
cnt = 136	feature = 466	correl = 0.072319	descr = N_Gram_GCCGG
cnt = 137	feature = 241	correl = -0.0734402	descr = N_Gram_ATTAC
cnt = 138	feature = 424	correl = -0.0680089	descr = N_Gram_GAGAA
cnt = 139	feature = 593	correl = -0.0565826	descr = N_Gram_TATTC
cnt = 140	feature = 564	correl = 0.06772	descr = N_Gram_GTGTA
cnt = 141	feature = 259	correl = 0.083405	descr = N_Gram_CACAG
cnt = 142	feature = 444	correl = -0.0776058	descr = N_Gram_GATTT
cnt = 143	feature = 673	correl = -0.0555809	descr = N_Gram_TGTCA
cnt = 144	feature = 677	correl = 0.0507219	descr = N_Gram_TGTGT
cnt = 145	feature = 348	correl = 0.105692	descr = N_Gram_CGGCA
cnt = 146	feature = 588	correl = 0.0880945	descr = N_Gram_TAGCA
cnt = 147	feature = 461	correl = 0.0495703	descr = N_Gram_GCCAT
cnt = 148	feature = 580	correl = -0.14	descr = N_Gram_TAAGT
cnt = 149	feature = 525	correl = 0.0777578	descr = N_Gram_GGGCG
cnt = 150	feature = 238	correl = -0.0730038	descr = N_Gram_ATGCT
cnt = 151	feature = 366	correl = -0.0475296	descr = N_Gram_CGTTC
cnt = 152	feature = 435	correl = 0.0666399	descr = N_Gram_GATAT
cnt = 153	feature = 615	correl = 0.0554749	descr = N_Gram_TCCTA
cnt = 154	feature = 472	correl = 0.0445806	descr = N_Gram_GCGAG
cnt = 155	feature = 596	correl = 0.0535565	descr = N_Gram_TCAAG
cnt = 156	feature = 482	correl = 0.0862625	descr = N_Gram_GCTAT
cnt = 157	feature = 298	correl = 0.0545469	descr = N_Gram_CCAGA
cnt = 158	feature = 625	correl = -0.0789962	descr = N_Gram_TCGGT
cnt = 159	feature = 401	correl = 0.0946677	descr = N_Gram_CTTGG
cnt = 160	feature = 556	correl = 0.0526846	descr = N_Gram_GTGAC
cnt = 161	feature = 539	correl = 0.0549123	descr = N_Gram_GGTTG
cnt = 162	feature = 665	correl = 0.0531926	descr = N_Gram_TGGGA
cnt = 163	feature = 322	correl = 0.060428	descr = N_Gram_CCTCG
cnt = 164	feature = 666	correl = 0.0882601	descr = N_Gram_TGGGG
cnt = 165	feature = 258	correl = 0.0521977	descr = N_Gram_CAATA
cnt = 166	feature = 365	correl = 0.0537714	descr = N_Gram_CGTGT
cnt = 167	feature = 310	correl = 0.0706988	descr = N_Gram_CCCGG
cnt = 168	feature = 356	correl = -0.081093	descr = N_Gram_CGTAA
cnt = 169	feature = 487	correl = 0.0713594	descr = N_Gram_GCTGG
cnt = 170	feature = 667	correl = 0.0464513	descr = N_Gram_TGGGT
cnt = 171	feature = 249	correl = 0.0608135	descr = N_Gram_CAAAA
cnt = 172	feature = 256	correl = 0.0826847	descr = N_Gram_CAAGG
cnt = 173	feature = 648	correl = 0.0652394	descr = N_Gram_TGATA
cnt = 174	feature = 516	correl = 0.149759	descr = N_Gram_GGCTT
cnt = 175	feature = 649	correl = -0.048882	descr = N_Gram_TGATC
cnt = 176	feature = 460	correl = 0.0928253	descr = N_Gram_GCCAG
cnt = 177	feature = 278	correl = 0.0858995	descr = N_Gram_CAGGA
cnt = 178	feature = 260	correl = 0.0580054	descr = N_Gram_CACAT
cnt = 179	feature = 551	correl = 0.0987171	descr = N_Gram_GTCGG
cnt = 180	feature = 652	correl = 0.106629	descr = N_Gram_TGCAA
cnt = 181	feature = 396	correl = 0.0494568	descr = N_Gram_CTTCC
cnt = 182	feature = 321	correl = -0.108383	descr = N_Gram_CCTCC
cnt = 183	feature = 251	correl = 0.0611831	descr = N_Gram_CAAAG
cnt = 184	feature = 591	correl = -0.0682976	descr = N_Gram_TATAC
cnt = 185	feature = 378	correl = 0.0630413	descr = N_Gram_CTCAC
cnt = 186	feature = 701	correl = -0.0469626	descr = N_Gram_TTGAG
cnt = 187	feature = 334	correl = -0.090811	descr = N_Gram_CGAGT
cnt = 188	feature = 561	correl = 0.138465	descr = N_Gram_GTGGC
cnt = 189	feature = 345	correl = 0.0638375	descr = N_Gram_CGGAA
cnt = 190	feature = 286	correl = -0.0640705	descr = N_Gram_CATCG
cnt = 191	feature = 497	correl = 0.0986263	descr = N_Gram_GGACG
cnt = 192	feature = 336	correl = -0.0571194	descr = N_Gram_CGATC
cnt = 193	feature = 544	correl = 0.176534	descr = N_Gram_GTCAG
cnt = 194	feature = 246	correl = -0.136586	descr = N_Gram_ATTTT
cnt = 195	feature = 700	correl = -0.056017	descr = N_Gram_TTGAC
cnt = 196	feature = 602	correl = -0.0550172	descr = N_Gram_TCATA
cnt = 197	feature = 443	correl = -0.0801188	descr = N_Gram_GATTA
cnt = 198	feature = 511	correl = 0.150496	descr = N_Gram_GGCCT
cnt = 199	feature = 547	correl = 0.0699929	descr = N_Gram_GTCCC
cnt = 200	feature = 456	correl = 0.113531	descr = N_Gram_GCATC
cnt = 201	feature = 295	correl = 0.0595278	descr = N_Gram_CCACC
cnt = 202	feature = 440	correl = -0.0665899	descr = N_Gram_GATGC
cnt = 203	feature = 429	correl = 0.077493	descr = N_Gram_GAGGT
cnt = 204	feature = 605	correl = 0.0922761	descr = N_Gram_TCCAA
cnt = 205	feature = 231	correl = 0.0797974	descr = N_Gram_ATCTG
cnt = 206	feature = 480	correl = 0.0950677	descr = N_Gram_GCGTG
cnt = 207	feature = 676	correl = 0.105882	descr = N_Gram_TGTGG
cnt = 208	feature = 627	correl = -0.0647136	descr = N_Gram_TCGTC
cnt = 209	feature = 711	correl = 0.0461979	descr = N_Gram_TTTCA
cnt = 210	feature = 351	correl = 0.0901555	descr = N_Gram_CGGGA
cnt = 211	feature = 386	correl = -0.0553155	descr = N_Gram_CTCTC
cnt = 212	feature = 469	correl = 0.0638878	descr = N_Gram_GCCTC
cnt = 213	feature = 214	correl = 0.0590609	descr = N_Gram_AGTTG
cnt = 214	feature = 653	correl = 0.0954466	descr = N_Gram_TGCAC
cnt = 215	feature = 690	correl = 0.075369	descr = N_Gram_TTCCA
cnt = 216	feature = 463	correl = 0.0897581	descr = N_Gram_GCCCG
cnt = 217	feature = 535	correl = -0.0705089	descr = N_Gram_GGTAA
cnt = 218	feature = 716	correl = -0.0880269	descr = N_Gram_TTTGG
cnt = 219	feature = 281	correl = 0.109971	descr = N_Gram_CAGTG
cnt = 220	feature = 465	correl = 0.0585049	descr = N_Gram_GCCGC
cnt = 221	feature = 449	correl = 0.0964269	descr = N_Gram_GCAAC
cnt = 222	feature = 264	correl = 0.0826134	descr = N_Gram_CACCG
cnt = 223	feature = 393	correl = -0.12974	descr = N_Gram_CTTAT
cnt = 224	feature = 546	correl = -0.091129	descr = N_Gram_GTCCA
cnt = 225	feature = 400	correl = -0.111408	descr = N_Gram_CTTGC
cnt = 226	feature = 382	correl = -0.053954	descr = N_Gram_CTCCG
cnt = 227	feature = 514	correl = 0.0780795	descr = N_Gram_GGCGG
cnt = 228	feature = 338	correl = -0.0500096	descr = N_Gram_CGCAG
cnt = 229	feature = 569	correl = -0.0561824	descr = N_Gram_GTTCT
cnt = 230	feature = 293	correl = 0.0884885	descr = N_Gram_CCAAG
cnt = 231	feature = 385	correl = 0.0596549	descr = N_Gram_CTCTA
cnt = 232	feature = 226	correl = 0.0736043	descr = N_Gram_ATCAG
cnt = 233	feature = 395	correl = 0.0588783	descr = N_Gram_CTTCA
cnt = 234	feature = 693	correl = -0.0626503	descr = N_Gram_TTCGG
cnt = 235	feature = 387	correl = -0.0700462	descr = N_Gram_CTGAT
cnt = 236	feature = 402	correl = 0.0784883	descr = N_Gram_CTTGT
cnt = 237	feature = 572	correl = -0.0724846	descr = N_Gram_GTTGT
cnt = 238	feature = 528	correl = 0.067487	descr = N_Gram_GGGGC
cnt = 239	feature = 363	correl = 0.11555	descr = N_Gram_CGTGC
cnt = 240	feature = 341	correl = 0.0937968	descr = N_Gram_CGCCG
cnt = 241	feature = 426	correl = 0.0911086	descr = N_Gram_GAGCT
cnt = 242	feature = 208	correl = 0.131286	descr = N_Gram_AGTCA
cnt = 243	feature = 562	correl = 0.0780538	descr = N_Gram_GTGGT
cnt = 244	feature = 235	correl = -0.0633511	descr = N_Gram_ATGAT
cnt = 245	feature = 221	correl = -0.0861517	descr = N_Gram_ATACT
cnt = 246	feature = 403	correl = 0.0835981	descr = N_Gram_CTTTA
cnt = 247	feature = 419	correl = -0.0822704	descr = N_Gram_GACGT
cnt = 248	feature = 565	correl = 0.0694316	descr = N_Gram_GTGTG
cnt = 249	feature = 549	correl = -0.114755	descr = N_Gram_GTCGA
cnt = 250	feature = 210	correl = -0.155348	descr = N_Gram_AGTCT
cnt = 251	feature = 273	correl = 0.0824685	descr = N_Gram_CAGCA
cnt = 252	feature = 578	correl = -0.0513164	descr = N_Gram_TAAGA
cnt = 253	feature = 379	correl = -0.0795664	descr = N_Gram_CTCAT
cnt = 254	feature = 252	correl = 0.0496247	descr = N_Gram_CAACA
cnt = 255	feature = 608	correl = 0.0612152	descr = N_Gram_TCCC
cnt = 256	feature = 520	correl = 0.106276	descr = N_Gram_GGGAC
cnt = 257	feature = 272	correl = 0.0591848	descr = N_Gram_CAGAG
cnt = 258	feature = 280	correl = 0.0821779	descr = N_Gram_CAGTA
cnt = 259	feature = 265	correl = 0.0739212	descr = N_Gram_CACCT
cnt = 260	feature = 689	correl = 0.0629505	descr = N_Gram_TTCAG
cnt = 261	feature = 326	correl = -0.0885865	descr = N_Gram_CCTTC
cnt = 262	feature = 719	correl = -0.0777019	descr = N_Gram_TTTTG
cnt = 263	feature = 635	correl = 0.0459185	descr = N_Gram_TCTGG
cnt = 264	feature = 422	correl = -0.0764553	descr = N_Gram_GACTG
cnt = 265	feature = 483	correl = 0.0547365	descr = N_Gram_GCTCA
cnt = 266	feature = 661	correl = 0.122443	descr = N_Gram_TGGCC
cnt = 267	feature = 352	correl = 0.14096	descr = N_Gram_CGGGC
cnt = 268	feature = 232	correl = 0.0618643	descr = N_Gram_ATCTT
cnt = 269	feature = 616	correl = -0.0700986	descr = N_Gram_TCCTC
cnt = 270	feature = 292	correl = 0.0702164	descr = N_Gram_CCAAA
cnt = 271	feature = 506	correl = 0.0924541	descr = N_Gram_GGCAT
cnt = 272	feature = 431	correl = -0.0687712	descr = N_Gram_GAGTT
cnt = 273	feature = 267	correl = -0.0776467	descr = N_Gram_CACGA
cnt = 274	feature = 324	correl = -0.0472097	descr = N_Gram_CCTGG
cnt = 275	feature = 554	correl = -0.0797203	descr = N_Gram_GTCTT
cnt = 276	feature = 439	correl = -0.0588102	descr = N_Gram_GATGA
cnt = 277	feature = 462	correl = 0.063823	descr = N_Gram_GCCCA
cnt = 278	feature = 496	correl = 0.102968	descr = N_Gram_GGACC
cnt = 279	feature = 631	correl = -0.0981541	descr = N_Gram_TCTCA
cnt = 280	feature = 508	correl = 0.102806	descr = N_Gram_GGCCA
cnt = 281	feature = 501	correl = -0.101171	descr = N_Gram_GGATC
cnt = 282	feature = 512	correl = -0.0612784	descr = N_Gram_GGCGA
cnt = 283	feature = 479	correl = -0.132088	descr = N_Gram_GCGTC
cnt = 284	feature = 412	correl = 0.0641605	descr = N_Gram_GACA
cnt = 285	feature = 242	correl = 0.0565478	descr = N_Gram_ATTG
cnt = 286	feature = 521	correl = 0.113401	descr = N_Gram_GGGAG
cnt = 287	feature = 494	correl = 0.0483425	descr = N_Gram_GGAAG
cnt = 288	feature = 713	correl = -0.0576182	descr = N_Gram_TTTCG
cnt = 289	feature = 674	correl = 0.0581474	descr = N_Gram_TGTCC
cnt = 290	feature = 223	correl = 0.0592644	descr = N_Gram_ATAT
cnt = 291	feature = 600	correl = 0.0810429	descr = N_Gram_TCAGC
cnt = 292	feature = 285	correl = 0.110467	descr = N_Gram_CATCC
cnt = 293	feature = 373	correl = 0.105793	descr = N_Gram_CTAT
cnt = 294	feature = 215	correl = -0.111185	descr = N_Gram_AGTTT
cnt = 295	feature = 531	correl = 0.0502037	descr = N_Gram_GGGT
cnt = 296	feature = 714	correl = -0.0899226	descr = N_Gram_TTTCT
cnt = 297	feature = 276	correl = -0.134609	descr = N_Gram_CAGCT
cnt = 298	feature = 28	correl = -0.119936	descr = Position_Specific_Bin_Base_12_Base_T
cnt = 299	feature = 36	correl = -0.0501528	descr = Position_Specific_Bin_Base_16_Base_T
cnt = 300	feature = 606	correl = -0.0634811	descr = N_Gram_TCCAC
cnt = 301	feature = 11	correl = 0.0838059	descr = Position_Specific_Bin_Base_3_Base_C
cnt = 302	feature = 433	correl = 0.0623515	descr = N_Gram_GATA
cnt = 303	feature = 601	correl = 0.110297	descr = N_Gram_TCAGT
cnt = 304	feature = 13	correl = -0.125111	descr = Position_Specific_Bin_Base_5_Base_A
cnt = 305	feature = 527	correl = 0.0708556	descr = N_Gram_GGGGA
cnt = 306	feature = 24	correl = -0.0910926	descr = Position_Specific_Bin_Base_11_Base_G
cnt = 307	feature = 451	correl = 0.0757415	descr = N_Gram_GCAC
cnt = 308	feature = 662	correl = -0.10154	descr = N_Gram_TGGCG
cnt = 309	feature = 257	correl = 0.0680124	descr = N_Gram_CAAT
cnt = 310	feature = 29	correl = -0.0685099	descr = Position_Specific_Bin_Base_13_Base_A
cnt = 311	feature = 335	correl = -0.0623832	descr = N_Gram_CGAT
cnt = 312	feature = 473	correl = 0.0582656	descr = N_Gram_GCGCC
cnt = 313	feature = 515	correl = 0.0656279	descr = N_Gram_GGCT
cnt = 314	feature = 704	correl = -0.152896	descr = N_Gram_TTGCG
cnt = 315	feature = 23	correl = 0.066669	descr = Position_Specific_Bin_Base_10_Base_T
cnt = 316	feature = 38	correl = -0.0569938	descr = Position_Specific_Bin_Base_17_Base_T
cnt = 317	feature = 10	correl = -0.0440194	descr = Position_Specific_Bin_Base_3_Base_A
cnt = 318	feature = 83	correl = 0.0629097	descr = Xue_Structure_Feature_C010
cnt = 319	feature = 681	correl = -0.071987	descr = N_Gram_TTAC
cnt = 320	feature = 613	correl = -0.0961068	descr = N_Gram_TCCGG
cnt = 321	feature = 308	correl = 0.0968647	descr = N_Gram_CCCG
cnt = 322	feature = 18	correl = 0.0468431	descr = Position_Specific_Bin_Base_6_Base_T
cnt = 323	feature = 626	correl = -0.0616364	descr = N_Gram_TCGT
cnt = 324	feature = 27	correl = 0.0598869	descr = Position_Specific_Bin_Base_12_Base_G
cnt = 325	feature = 645	correl = -0.0455926	descr = N_Gram_TGACT
cnt = 326	feature = 21	correl = -0.060895	descr = Position_Specific_Bin_Base_9_Base_T
cnt = 327	feature = 388	correl = 0.0463813	descr = N_Gram_CTGC
cnt = 328	feature = 650	correl = -0.130315	descr = N_Gram_TGATT
cnt = 329	feature = 638	correl = -0.109507	descr = N_Gram_TCTTC
cnt = 330	feature = 20	correl = 0.0517637	descr = Position_Specific_Bin_Base_8_Base_T
cnt = 331	feature = 447	correl = 0.130184	descr = N_Gram_GCAA
cnt = 332	feature = 8	correl = -0.0609869	descr = Position_Specific_Bin_Base_2_Base_G
cnt = 333	feature = 230	correl = -0.0769605	descr = N_Gram_ATCTC
cnt = 334	feature = 40	correl = 0.139588	descr = Position_Specific_Bin_Base_18_Base_C
cnt = 335	feature = 707	correl = 0.065913	descr = N_Gram_TTGGC
cnt = 336	feature = 15	correl = 0.052591	descr = Position_Specific_Bin_Base_5_Base_G
cnt = 337	feature = 621	correl = -0.12325	descr = N_Gram_TCGAG
cnt = 338	feature = 536	correl = 0.0616288	descr = N_Gram_GGTC
cnt = 339	feature = 211	correl = 0.0459271	descr = N_Gram_AGTG
cnt = 340	feature = 392	correl = -0.0564104	descr = N_Gram_CTTA
cnt = 341	feature = 428	correl = 0.0441429	descr = N_Gram_GAGGC
cnt = 342	feature = 410	correl = -0.0769405	descr = N_Gram_GAAGT
cnt = 343	feature = 254	correl = 0.0820514	descr = N_Gram_CAAG
cnt = 344	feature = 32	correl = 0.093727	descr = Position_Specific_Bin_Base_14_Base_T
cnt = 345	feature = 17	correl = 0.104792	descr = Position_Specific_Bin_Base_6_Base_C
cnt = 346	feature = 328	correl = -0.0652197	descr = N_Gram_CGAC
cnt = 347	feature = 277	correl = 0.0473476	descr = N_Gram_CAGG
cnt = 348	feature = 33	correl = 0.0496908	descr = Position_Specific_Bin_Base_15_Base_C
cnt = 349	feature = 675	correl = 0.0819505	descr = N_Gram_TGTG
cnt = 350	feature = 67	correl = 0.105863	descr = Fold_of_RNAi_Sequence_Pos_9
cnt = 351	feature = 454	correl = 0.0790465	descr = N_Gram_GCAT
cnt = 352	feature = 45	correl = 0.25005	descr = Gibbs_of_Target_Sequence__Pos_2_Step_1
cnt = 353	feature = 227	correl = -0.0677445	descr = N_Gram_ATCG
cnt = 354	feature = 55	correl = -0.165379	descr = Gibbs_of_Target_Sequence__Pos_18_Step_1
cnt = 355	feature = 299	correl = -0.104827	descr = N_Gram_CCAGC
cnt = 356	feature = 468	correl = 0.0886763	descr = N_Gram_GCCT
cnt = 357	feature = 105	correl = -0.0783452	descr = Fold_of_Target_NoBeginbrace_noends_Pos_4
cnt = 358	feature = 664	correl = 0.106951	descr = N_Gram_TGGG
cnt = 359	feature = 78	correl = 0.12636	descr = Xue_Structure_Feature_A101
cnt = 360	feature = 344	correl = 0.0743308	descr = N_Gram_CGGA
cnt = 361	feature = 347	correl = 0.0900924	descr = N_Gram_CGGC
cnt = 362	feature = 9	correl = 0.0649604	descr = Position_Specific_Bin_Base_2_Base_T
cnt = 363	feature = 438	correl = -0.117362	descr = N_Gram_GATCT
cnt = 364	feature = 72	correl = 0.0817908	descr = Fold_of_RNAi_Sequence_Pos_14
cnt = 365	feature = 25	correl = -0.106523	descr = Position_Specific_Bin_Base_12_Base_A
cnt = 366	feature = 42	correl = -0.118384	descr = Position_Specific_Bin_Base_18_Base_T
cnt = 367	feature = 399	correl = -0.0827461	descr = N_Gram_CTTGA
cnt = 368	feature = 488	correl = 0.0665123	descr = N_Gram_GCTT
cnt = 369	feature = 573	correl = -0.093036	descr = N_Gram_GTTTT
cnt = 370	feature = 651	correl = 0.0991523	descr = N_Gram_TGCA
cnt = 371	feature = 16	correl = -0.125995	descr = Position_Specific_Bin_Base_6_Base_A
cnt = 372	feature = 47	correl = -0.0750128	descr = Gibbs_of_Target_Sequence__Pos_5_Step_1
cnt = 373	feature = 34	correl = -0.113325	descr = Position_Specific_Bin_Base_16_Base_A
cnt = 374	feature = 69	correl = 0.0758556	descr = Fold_of_RNAi_Sequence_Pos_11
cnt = 375	feature = 316	correl = 0.0485802	descr = N_Gram_CCGT
cnt = 376	feature = 266	correl = -0.0783882	descr = N_Gram_CACG
cnt = 377	feature = 563	correl = 0.0777447	descr = N_Gram_GTGT
cnt = 378	feature = 491	correl = 0.0821603	descr = N_Gram_GGAA
cnt = 379	feature = 691	correl = -0.0486398	descr = N_Gram_TTCG
cnt = 380	feature = 19	correl = -0.0551368	descr = Position_Specific_Bin_Base_8_Base_C
cnt = 381	feature = 360	correl = -0.130753	descr = N_Gram_CGTCG
cnt = 382	feature = 300	correl = 0.0503588	descr = N_Gram_CCAT
cnt = 383	feature = 30	correl = 0.0994615	descr = Position_Specific_Bin_Base_13_Base_C
cnt = 384	feature = 464	correl = 0.0674106	descr = N_Gram_GCCG
cnt = 385	feature = 642	correl = -0.0541542	descr = N_Gram_TGAA
cnt = 386	feature = 136	correl = -0.043914	descr = N_Gram_AATC
cnt = 387	feature = 22	correl = -0.0447089	descr = Position_Specific_Bin_Base_10_Base_C
cnt = 388	feature = 304	correl = 0.0695853	descr = N_Gram_CCCA
cnt = 389	feature = 244	correl = -0.0865362	descr = N_Gram_ATTT
cnt = 390	feature = 485	correl = 0.0887049	descr = N_Gram_GCTG
cnt = 391	feature = 39	correl = -0.267577	descr = Position_Specific_Bin_Base_18_Base_A
cnt = 392	feature = 607	correl = -0.129709	descr = N_Gram_TCCAG
cnt = 393	feature = 35	correl = 0.132939	descr = Position_Specific_Bin_Base_16_Base_C
cnt = 394	feature = 49	correl = -0.162427	descr = Gibbs_of_Target_Sequence__Pos_7_Step_1
cnt = 395	feature = 12	correl = -0.0953787	descr = Position_Specific_Bin_Base_4_Base_A
cnt = 396	feature = 577	correl = -0.0962673	descr = N_Gram_TAAG
cnt = 397	feature = 314	correl = 0.128341	descr = N_Gram_CCGGG
cnt = 398	feature = 560	correl = 0.118268	descr = N_Gram_GTGG
cnt = 399	feature = 543	correl = 0.0516934	descr = N_Gram_GTCA
cnt = 400	feature = 76	correl = -0.059011	descr = Xue_Structure_Feature_A110
cnt = 401	feature = 459	correl = 0.0705088	descr = N_Gram_GCCA
cnt = 402	feature = 361	correl = 0.157187	descr = N_Gram_CGTG
cnt = 403	feature = 51	correl = -0.0993222	descr = Gibbs_of_Target_Sequence__Pos_13_Step_1
cnt = 404	feature = 68	correl = 0.0532365	descr = Fold_of_RNAi_Sequence_Pos_10
cnt = 405	feature = 474	correl = 0.0658323	descr = N_Gram_GCGG
cnt = 406	feature = 687	correl = 0.0692985	descr = N_Gram_TTCA
cnt = 407	feature = 705	correl = 0.0478055	descr = N_Gram_TTGG
cnt = 408	feature = 617	correl = -0.104728	descr = N_Gram_TCCTT
cnt = 409	feature = 53	correl = -0.0549039	descr = Gibbs_of_Target_Sequence__Pos_15_Step_1
cnt = 410	feature = 71	correl = 0.0800944	descr = Fold_of_RNAi_Sequence_Pos_13
cnt = 411	feature = 495	correl = 0.0893084	descr = N_Gram_GGAC
cnt = 412	feature = 553	correl = -0.0825531	descr = N_Gram_GTCT
cnt = 413	feature = 261	correl = 0.0932931	descr = N_Gram_CACC
cnt = 414	feature = 234	correl = -0.0662889	descr = N_Gram_ATGA
cnt = 415	feature = 655	correl = -0.142705	descr = N_Gram_TGCG
cnt = 416	feature = 634	correl = -0.114886	descr = N_Gram_TCTCT
cnt = 417	feature = 14	correl = 0.0891135	descr = Position_Specific_Bin_Base_5_Base_C
cnt = 418	feature = 643	correl = -0.0717183	descr = N_Gram_TGAAG
cnt = 419	feature = 46	correl = 0.0645669	descr = Gibbs_of_Target_Sequence__Pos_3_Step_1
cnt = 420	feature = 545	correl = -0.0580049	descr = N_Gram_GTCC
cnt = 421	feature = 56	correl = -0.285192	descr = Gibbs_of_Target_Sequence__Pos_19_Step_1
cnt = 422	feature = 619	correl = -0.0871725	descr = N_Gram_TCGA
cnt = 423	feature = 417	correl = -0.0448644	descr = N_Gram_GACG
cnt = 424	feature = 640	correl = 0.0509196	descr = N_Gram_TCTTT
cnt = 425	feature = 498	correl = 0.126762	descr = N_Gram_GGAG
cnt = 426	feature = 353	correl = -0.0517811	descr = N_Gram_CGGT
cnt = 427	feature = 73	correl = 0.0609044	descr = Fold_of_RNAi_Sequence_Pos_15
cnt = 428	feature = 684	correl = -0.064319	descr = N_Gram_TTAT
cnt = 429	feature = 284	correl = 0.0778066	descr = N_Gram_CATC
cnt = 430	feature = 291	correl = 0.108972	descr = N_Gram_CCAA
cnt = 431	feature = 504	correl = 0.0734098	descr = N_Gram_GGCA
cnt = 432	feature = 695	correl = -0.204811	descr = N_Gram_TTCTC
cnt = 433	feature = 442	correl = -0.0559094	descr = N_Gram_GATT
cnt = 434	feature = 526	correl = 0.101548	descr = N_Gram_GGGG
cnt = 435	feature = 279	correl = 0.125973	descr = N_Gram_CAGT
cnt = 436	feature = 381	correl = -0.0969124	descr = N_Gram_CTCCA
cnt = 437	feature = 41	correl = 0.275651	descr = Position_Specific_Bin_Base_18_Base_G
cnt = 438	feature = 48	correl = -0.133822	descr = Gibbs_of_Target_Sequence__Pos_6_Step_1
cnt = 439	feature = 77	correl = 0.0658704	descr = Xue_Structure_Feature_A100
cnt = 440	feature = 233	correl = -0.0440288	descr = N_Gram_ATG
cnt = 441	feature = 75	correl = 0.0653259	descr = Xue_Structure_Feature_A111
cnt = 442	feature = 702	correl = -0.0618147	descr = N_Gram_TTGC
cnt = 443	feature = 383	correl = -0.126845	descr = N_Gram_CTCCT
cnt = 444	feature = 584	correl = -0.0574006	descr = N_Gram_TACT
cnt = 445	feature = 26	correl = 0.172887	descr = Position_Specific_Bin_Base_12_Base_C
cnt = 446	feature = 81	correl = 0.0445739	descr = Xue_Structure_Feature_C100
cnt = 447	feature = 712	correl = -0.0786485	descr = N_Gram_TTTCC
cnt = 448	feature = 54	correl = -0.120437	descr = Gibbs_of_Target_Sequence__Pos_17_Step_1
cnt = 449	feature = 332	correl = -0.049434	descr = N_Gram_CGAG
cnt = 450	feature = 61	correl = 0.168852	descr = Fold_of_RNAi_Sequence_Pos_0
cnt = 451	feature = 52	correl = -0.179394	descr = Gibbs_of_Target_Sequence__Pos_14_Step_1
cnt = 452	feature = 74	correl = 0.0603532	descr = Fold_of_RNAi_Sequence_Pos_16
cnt = 453	feature = 207	correl = -0.094282	descr = N_Gram_AGTC
cnt = 454	feature = 598	correl = 0.137305	descr = N_Gram_TCAG
cnt = 455	feature = 548	correl = -0.102568	descr = N_Gram_GTCG
cnt = 456	feature = 65	correl = 0.05933	descr = Fold_of_RNAi_Sequence_Pos_4
cnt = 457	feature = 647	correl = -0.106995	descr = N_Gram_TGAT
cnt = 458	feature = 427	correl = 0.060225	descr = N_Gram_GAGG
cnt = 459	feature = 397	correl = -0.224709	descr = N_Gram_CTTCT
cnt = 460	feature = 70	correl = 0.0879802	descr = Fold_of_RNAi_Sequence_Pos_12
cnt = 461	feature = 575	correl = -0.0732817	descr = N_Gram_TAA
cnt = 462	feature = 720	correl = -0.122947	descr = N_Gram_TTTTT
cnt = 463	feature = 82	correl = 0.0497266	descr = Xue_Structure_Feature_C011
cnt = 464	feature = 611	correl = -0.0705908	descr = N_Gram_TCCG
cnt = 465	feature = 62	correl = 0.185974	descr = Fold_of_RNAi_Sequence_Pos_1
cnt = 466	feature = 325	correl = -0.0448873	descr = N_Gram_CCTT
cnt = 467	feature = 297	correl = -0.0566132	descr = N_Gram_CCAG
cnt = 468	feature = 339	correl = 0.069189	descr = N_Gram_CGCC
cnt = 469	feature = 398	correl = -0.0454792	descr = N_Gram_CTTG
cnt = 470	feature = 64	correl = 0.083141	descr = Fold_of_RNAi_Sequence_Pos_3
cnt = 471	feature = 518	correl = 0.12856	descr = N_Gram_GGGA
cnt = 472	feature = 477	correl = -0.0791223	descr = N_Gram_GCGT
cnt = 473	feature = 671	correl = 0.0511124	descr = N_Gram_TGT
cnt = 474	feature = 303	correl = 0.0448825	descr = N_Gram_CCC
cnt = 475	feature = 696	correl = -0.116751	descr = N_Gram_TTCTT
cnt = 476	feature = 660	correl = 0.0628823	descr = N_Gram_TGGC
cnt = 477	feature = 481	correl = 0.0646111	descr = N_Gram_GCT
cnt = 478	feature = 614	correl = -0.0882968	descr = N_Gram_TCCT
cnt = 479	feature = 80	correl = 0.080354	descr = Xue_Structure_Feature_C110
cnt = 480	feature = 446	correl = 0.122317	descr = N_Gram_GCA
cnt = 481	feature = 679	correl = -0.068667	descr = N_Gram_TTA
cnt = 482	feature = 542	correl = -0.104155	descr = N_Gram_GTC
cnt = 483	feature = 718	correl = -0.1575	descr = N_Gram_TTTTC
cnt = 484	feature = 604	correl = -0.09539	descr = N_Gram_TCCA
cnt = 485	feature = 432	correl = -0.0485555	descr = N_Gram_GAT
cnt = 486	feature = 394	correl = -0.122047	descr = N_Gram_CTTC
cnt = 487	feature = 327	correl = -0.0713729	descr = N_Gram_CGA
cnt = 488	feature = 350	correl = 0.145778	descr = N_Gram_CGGG
cnt = 489	feature = 225	correl = -0.0514077	descr = N_Gram_ATC
cnt = 490	feature = 555	correl = 0.151964	descr = N_Gram_GTG
cnt = 491	feature = 248	correl = 0.135025	descr = N_Gram_CAA
cnt = 492	feature = 490	correl = 0.132536	descr = N_Gram_GGA
cnt = 493	feature = 630	correl = -0.199031	descr = N_Gram_TCTC
cnt = 494	feature = 86	correl = 0.108566	descr = Xue_Structure_Feature_G110
cnt = 495	feature = 595	correl = 0.0731347	descr = N_Gram_TCA
cnt = 496	feature = 79	correl = 0.0941971	descr = Xue_Structure_Feature_C111
cnt = 497	feature = 641	correl = -0.0947727	descr = N_Gram_TGA
cnt = 498	feature = 369	correl = -0.048926	descr = N_Gram_CT
cnt = 499	feature = 618	correl = -0.111821	descr = N_Gram_TCG
cnt = 500	feature = 517	correl = 0.189105	descr = N_Gram_GGG
cnt = 501	feature = 423	correl = 0.0466108	descr = N_Gram_GAG
cnt = 502	feature = 717	correl = -0.1552	descr = N_Gram_TTTT
cnt = 503	feature = 60	correl = -0.0509974	descr = PF_RNAi_Fold_3'Free_Count
cnt = 504	feature = 594	correl = -0.138975	descr = N_Gram_TC
cnt = 505	feature = 311	correl = 0.0628881	descr = N_Gram_CCG
cnt = 506	feature = 694	correl = -0.214266	descr = N_Gram_TTCT
cnt = 507	feature = 697	correl = -0.0625514	descr = N_Gram_TTG
cnt = 508	feature = 574	correl = -0.0639488	descr = N_Gram_TA
cnt = 509	feature = 458	correl = 0.108922	descr = N_Gram_GCC
cnt = 510	feature = 59	correl = -0.139778	descr = PF_RNAi_Fold_5'Free_Count
cnt = 511	feature = 270	correl = 0.0684708	descr = N_Gram_CAG
cnt = 512	feature = 636	correl = -0.101141	descr = N_Gram_TCTT
cnt = 513	feature = 216	correl = -0.106453	descr = N_Gram_AT
cnt = 514	feature = 376	correl = -0.100549	descr = N_Gram_CTC
cnt = 515	feature = 391	correl = -0.110851	descr = N_Gram_CTT
cnt = 516	feature = 247	correl = 0.104097	descr = N_Gram_CA
cnt = 517	feature = 445	correl = 0.0462112	descr = N_Gram_GC
cnt = 518	feature = 709	correl = -0.10885	descr = N_Gram_TTT
cnt = 519	feature = 380	correl = -0.129411	descr = N_Gram_CTCC
cnt = 520	feature = 343	correl = 0.0747964	descr = N_Gram_CGG
cnt = 521	feature = 628	correl = -0.109722	descr = N_Gram_TCT
cnt = 522	feature = 503	correl = 0.144805	descr = N_Gram_GGC
cnt = 523	feature = 603	correl = -0.136211	descr = N_Gram_TCC
cnt = 524	feature = 686	correl = -0.163935	descr = N_Gram_TTC
cnt = 525	feature = 678	correl = -0.122852	descr = N_Gram_TT
cnt = 526	feature = 58	correl = -0.190267	descr = PF_RNAi_Fold_Energy
cnt = 527	feature = 43	correl = -0.190862	descr = Gibbs_of_Target_Sequence_
num rows = 521
num_elements = 275088
*
optimization finished, #iter = 626
nu = 0.443999
obj = -34.735342, rho = -0.503622
nSV = 370, nBSV = 128
num rows = 58
num_elements = 30624
*
optimization finished, #iter = 61
nu = 0.423402
obj = -3.677226, rho = -0.486489
nSV = 46, nBSV = 8
*
optimization finished, #iter = 626
nu = 0.443999
obj = -34.735342, rho = -0.503622
nSV = 370, nBSV = 128
CFS merit scores = 1.28425
CFS merit scores = 1.58555
CFS merit scores = 1.84125
CFS merit scores = 2.06655
CFS merit scores = 2.27733
CFS merit scores = 2.47005
CFS merit scores = 2.64398
CFS merit scores = 2.8047
CFS merit scores = 2.95578
CFS merit scores = 3.09788
CFS merit scores = 3.23126
CFS merit scores = 3.35788
CFS merit scores = 3.4796
CFS merit scores = 3.59512
CFS merit scores = 3.70675
CFS merit scores = 3.81415
CFS merit scores = 3.91818
CFS merit scores = 4.0192
CFS merit scores = 4.1165
CFS merit scores = 4.21045
CFS merit scores = 4.30153
CFS merit scores = 4.38994
CFS merit scores = 4.47606
CFS merit scores = 4.55878
CFS merit scores = 4.63792
CFS merit scores = 4.71474
CFS merit scores = 4.78979
CFS merit scores = 4.86233
CFS merit scores = 4.93231
CFS merit scores = 5.00037
CFS merit scores = 5.06725
CFS merit scores = 5.13264
CFS merit scores = 5.19694
CFS merit scores = 5.26026
CFS merit scores = 5.32172
CFS merit scores = 5.38232
CFS merit scores = 5.44157
CFS merit scores = 5.49925
CFS merit scores = 5.55566
CFS merit scores = 5.61114
CFS merit scores = 5.66567
CFS merit scores = 5.71947
CFS merit scores = 5.77202
CFS merit scores = 5.8238
CFS merit scores = 5.87475
CFS merit scores = 5.92378
CFS merit scores = 5.97112
CFS merit scores = 6.01748
CFS merit scores = 6.06226
CFS merit scores = 6.10602
CFS merit scores = 6.14795
CFS merit scores = 6.18876
CFS merit scores = 6.22839
CFS merit scores = 6.2664
CFS merit scores = 6.30339
CFS merit scores = 6.33641
CFS merit scores = 6.36746
CFS merit scores = 6.39694
CFS merit scores = 6.4248
CFS merit scores = 6.45205
CFS merit scores = 6.47678
CFS merit scores = 6.4992
CFS merit scores = 6.52004
CFS merit scores = 6.53984
CFS merit scores = 6.55869
CFS merit scores = 6.57636
CFS merit scores = 6.59375
CFS merit scores = 6.61136
CFS merit scores = 6.62856
CFS merit scores = 6.64468
CFS merit scores = 6.66089
CFS merit scores = 6.67696
CFS merit scores = 6.69264
CFS merit scores = 6.70651
CFS merit scores = 6.72029
CFS merit scores = 6.73215
CFS merit scores = 6.74244
CFS merit scores = 6.75267
CFS merit scores = 6.76243
CFS merit scores = 6.77167
CFS merit scores = 6.77987
CFS merit scores = 6.78845
CFS merit scores = 6.79703
CFS merit scores = 6.80505
CFS merit scores = 6.81195
CFS merit scores = 6.81878
CFS merit scores = 6.82439
CFS merit scores = 6.83007
CFS merit scores = 6.83434
CFS merit scores = 6.8386
CFS merit scores = 6.84277
CFS merit scores = 6.84666
CFS merit scores = 6.85072
CFS merit scores = 6.85507
CFS merit scores = 6.85967
CFS merit scores = 6.86452
CFS merit scores = 6.86971
CFS merit scores = 6.87233
CFS merit scores = 6.87488
CFS merit scores = 6.87785
CFS merit scores = 6.88068
CFS merit scores = 6.88302
CFS merit scores = 6.88554
CFS merit scores = 6.88753
CFS merit scores = 6.8898
CFS merit scores = 6.89211
CFS merit scores = 6.89404
CFS merit scores = 6.89535
CFS merit scores = 6.8969
CFS merit scores = 6.89805
CFS merit scores = 6.89925
CFS merit scores = 6.90006
CFS merit scores = 6.90049
CFS merit scores = 6.90115
CFS merit scores = 6.90193
CFS merit scores = 6.9029
CFS merit scores = 6.90387
CFS merit scores = 6.90498
CFS merit scores = 6.90616
CFS merit scores = 6.90716
CFS merit scores = 6.9082
CFS merit scores = 6.90941
CFS merit scores = 6.91074
CFS merit scores = 6.91015
CFS merit scores = 6.90842
CFS merit scores = 6.90662
CFS merit scores = 6.90501
CFS merit scores = 6.90338
CFS merit scores = 6.90116
CFS merit scores = 6.89917
CFS merit scores = 6.89696
CFS merit scores = 6.89453
CFS merit scores = 6.89217
CFS merit scores = 6.88976
CFS merit scores = 6.88749
CFS merit scores = 6.88525
CFS merit scores = 6.8832
CFS merit scores = 6.88079
CFS merit scores = 6.87834
CFS merit scores = 6.87576
CFS merit scores = 6.87302
CFS merit scores = 6.87043
CFS merit scores = 6.86756
CFS merit scores = 6.86493
CFS merit scores = 6.86245
CFS merit scores = 6.85937
CFS merit scores = 6.85615
CFS merit scores = 6.85259
CFS merit scores = 6.84917
CFS merit scores = 6.84588
CFS merit scores = 6.84152
CFS merit scores = 6.83717
CFS merit scores = 6.83289
CFS merit scores = 6.82873
CFS merit scores = 6.8248
CFS merit scores = 6.82092
CFS merit scores = 6.81716
CFS merit scores = 6.81338
CFS merit scores = 6.80934
CFS merit scores = 6.80492
CFS merit scores = 6.8007
CFS merit scores = 6.79503
CFS merit scores = 6.78947
CFS merit scores = 6.78394
CFS merit scores = 6.7786
CFS merit scores = 6.77343
CFS merit scores = 6.76812
CFS merit scores = 6.76241
CFS merit scores = 6.75694
CFS merit scores = 6.7517
CFS merit scores = 6.74607
CFS merit scores = 6.74022
CFS merit scores = 6.73463
CFS merit scores = 6.72912
CFS merit scores = 6.72337
CFS merit scores = 6.71757
CFS merit scores = 6.71163
CFS merit scores = 6.70579
CFS merit scores = 6.70005
CFS merit scores = 6.69429
CFS merit scores = 6.68834
CFS merit scores = 6.68256
CFS merit scores = 6.6766
CFS merit scores = 6.67042
CFS merit scores = 6.6645
CFS merit scores = 6.65869
CFS merit scores = 6.65285
CFS merit scores = 6.6471
CFS merit scores = 6.64113
CFS merit scores = 6.63471
CFS merit scores = 6.62848
CFS merit scores = 6.62226
CFS merit scores = 6.61596
CFS merit scores = 6.6095
CFS merit scores = 6.60316
CFS merit scores = 6.59679
CFS merit scores = 6.59056
CFS merit scores = 6.58451
CFS merit scores = 6.57809
CFS merit scores = 6.57143
CFS merit scores = 6.56469
CFS merit scores = 6.55807
CFS merit scores = 6.55142
CFS merit scores = 6.54481
CFS merit scores = 6.53833
CFS merit scores = 6.53187
CFS merit scores = 6.52522
CFS merit scores = 6.51872
CFS merit scores = 6.51236
CFS merit scores = 6.50589
CFS merit scores = 6.49948
CFS merit scores = 6.49312
CFS merit scores = 6.4868
CFS merit scores = 6.48049
CFS merit scores = 6.47421
CFS merit scores = 6.46803
CFS merit scores = 6.46168
CFS merit scores = 6.45514
CFS merit scores = 6.44874
CFS merit scores = 6.44213
CFS merit scores = 6.43523
CFS merit scores = 6.4284
CFS merit scores = 6.4213
CFS merit scores = 6.41418
CFS merit scores = 6.407
CFS merit scores = 6.3999
CFS merit scores = 6.39287
CFS merit scores = 6.38593
CFS merit scores = 6.37915
CFS merit scores = 6.3724
CFS merit scores = 6.36556
CFS merit scores = 6.35869
CFS merit scores = 6.3519
CFS merit scores = 6.34504
CFS merit scores = 6.33799
CFS merit scores = 6.33096
CFS merit scores = 6.32393
CFS merit scores = 6.31696
CFS merit scores = 6.31012
CFS merit scores = 6.30328
CFS merit scores = 6.29612
CFS merit scores = 6.28905
CFS merit scores = 6.28203
CFS merit scores = 6.27517
CFS merit scores = 6.26791
CFS merit scores = 6.26084
CFS merit scores = 6.25368
CFS merit scores = 6.24665
CFS merit scores = 6.23955
CFS merit scores = 6.23225
CFS merit scores = 6.2249
CFS merit scores = 6.21768
CFS merit scores = 6.21037
CFS merit scores = 6.20316
CFS merit scores = 6.19602
CFS merit scores = 6.18888
CFS merit scores = 6.18144
CFS merit scores = 6.17366
CFS merit scores = 6.166
CFS merit scores = 6.15844
CFS merit scores = 6.15087
CFS merit scores = 6.1432
CFS merit scores = 6.13555
CFS merit scores = 6.12791
CFS merit scores = 6.12036
CFS merit scores = 6.11293
CFS merit scores = 6.10557
CFS merit scores = 6.09797
CFS merit scores = 6.09033
CFS merit scores = 6.08276
CFS merit scores = 6.07502
CFS merit scores = 6.06731
CFS merit scores = 6.05955
CFS merit scores = 6.05167
CFS merit scores = 6.0439
CFS merit scores = 6.03624
CFS merit scores = 6.02864
CFS merit scores = 6.02102
CFS merit scores = 6.01352
CFS merit scores = 6.00614
CFS merit scores = 5.99884
CFS merit scores = 5.99169
CFS merit scores = 5.98453
CFS merit scores = 5.97746
CFS merit scores = 5.97046
CFS merit scores = 5.96338
CFS merit scores = 5.95635
CFS merit scores = 5.94926
CFS merit scores = 5.94221
CFS merit scores = 5.93533
CFS merit scores = 5.92837
CFS merit scores = 5.92149
CFS merit scores = 5.91477
CFS merit scores = 5.90809
CFS merit scores = 5.90145
CFS merit scores = 5.89472
CFS merit scores = 5.88806
CFS merit scores = 5.88146
CFS merit scores = 5.87491
CFS merit scores = 5.86849
CFS merit scores = 5.86212
CFS merit scores = 5.85576
CFS merit scores = 5.84932
CFS merit scores = 5.84269
CFS merit scores = 5.83616
CFS merit scores = 5.82973
CFS merit scores = 5.82326
CFS merit scores = 5.81687
CFS merit scores = 5.81051
CFS merit scores = 5.80425
CFS merit scores = 5.79793
CFS merit scores = 5.79175
CFS merit scores = 5.78541
CFS merit scores = 5.77917
CFS merit scores = 5.77295
CFS merit scores = 5.76675
CFS merit scores = 5.76051
CFS merit scores = 5.75434
CFS merit scores = 5.74798
CFS merit scores = 5.74165
CFS merit scores = 5.73536
CFS merit scores = 5.72905
CFS merit scores = 5.72277
CFS merit scores = 5.71651
CFS merit scores = 5.71036
CFS merit scores = 5.70421
CFS merit scores = 5.69801
CFS merit scores = 5.69179
CFS merit scores = 5.68566
CFS merit scores = 5.67958
CFS merit scores = 5.67358
CFS merit scores = 5.66769
CFS merit scores = 5.66172
CFS merit scores = 5.65581
CFS merit scores = 5.6499
CFS merit scores = 5.64409
CFS merit scores = 5.63834
CFS merit scores = 5.6327
CFS merit scores = 5.62715
CFS merit scores = 5.62157
CFS merit scores = 5.61608
CFS merit scores = 5.61054
CFS merit scores = 5.60502
CFS merit scores = 5.59945
CFS merit scores = 5.59394
CFS merit scores = 5.58846
CFS merit scores = 5.58299
CFS merit scores = 5.57748
CFS merit scores = 5.57203
CFS merit scores = 5.56666
CFS merit scores = 5.56133
CFS merit scores = 5.55593
CFS merit scores = 5.55055
CFS merit scores = 5.54521
CFS merit scores = 5.5399
CFS merit scores = 5.53463
CFS merit scores = 5.52928
CFS merit scores = 5.52401
CFS merit scores = 5.51876
CFS merit scores = 5.51359
CFS merit scores = 5.50849
CFS merit scores = 5.50341
CFS merit scores = 5.49831
CFS merit scores = 5.49317
CFS merit scores = 5.48795
CFS merit scores = 5.48275
CFS merit scores = 5.47754
CFS merit scores = 5.47238
CFS merit scores = 5.4673
CFS merit scores = 5.46227
CFS merit scores = 5.45732
CFS merit scores = 5.45237
CFS merit scores = 5.44745
CFS merit scores = 5.44254
CFS merit scores = 5.4377
CFS merit scores = 5.43286
CFS merit scores = 5.42803
CFS merit scores = 5.42323
CFS merit scores = 5.41835
CFS merit scores = 5.41349
CFS merit scores = 5.40865
CFS merit scores = 5.40382
CFS merit scores = 5.39903
CFS merit scores = 5.39422
CFS merit scores = 5.38942
CFS merit scores = 5.38435
CFS merit scores = 5.37932
CFS merit scores = 5.37437
CFS merit scores = 5.36944
CFS merit scores = 5.36449
CFS merit scores = 5.35944
CFS merit scores = 5.35442
CFS merit scores = 5.34939
CFS merit scores = 5.34438
CFS merit scores = 5.33945
CFS merit scores = 5.33455
CFS merit scores = 5.32974
CFS merit scores = 5.32481
CFS merit scores = 5.31979
CFS merit scores = 5.31482
CFS merit scores = 5.30988
CFS merit scores = 5.30495
CFS merit scores = 5.30007
CFS merit scores = 5.29517
CFS merit scores = 5.29029
CFS merit scores = 5.28549
CFS merit scores = 5.28072
CFS merit scores = 5.27589
CFS merit scores = 5.27103
CFS merit scores = 5.26622
CFS merit scores = 5.26136
CFS merit scores = 5.25645
CFS merit scores = 5.25162
CFS merit scores = 5.24663
CFS merit scores = 5.24169
CFS merit scores = 5.23674
CFS merit scores = 5.23174
CFS merit scores = 5.22663
CFS merit scores = 5.22157
CFS merit scores = 5.2165
CFS merit scores = 5.21141
CFS merit scores = 5.20631
CFS merit scores = 5.2012
CFS merit scores = 5.19616
CFS merit scores = 5.19109
CFS merit scores = 5.18596
CFS merit scores = 5.18091
CFS merit scores = 5.17559
CFS merit scores = 5.1703
CFS merit scores = 5.16494
CFS merit scores = 5.15966
CFS merit scores = 5.15431
CFS merit scores = 5.1489
CFS merit scores = 5.14345
CFS merit scores = 5.13795
CFS merit scores = 5.13245
CFS merit scores = 5.12678
CFS merit scores = 5.12112
CFS merit scores = 5.11548
CFS merit scores = 5.10981
CFS merit scores = 5.10417
CFS merit scores = 5.09852
CFS merit scores = 5.09288
CFS merit scores = 5.0873
CFS merit scores = 5.08171
CFS merit scores = 5.07601
CFS merit scores = 5.07035
CFS merit scores = 5.06467
CFS merit scores = 5.05904
CFS merit scores = 5.05329
CFS merit scores = 5.04756
CFS merit scores = 5.04185
CFS merit scores = 5.03617
CFS merit scores = 5.03026
CFS merit scores = 5.02435
CFS merit scores = 5.0185
CFS merit scores = 5.01263
CFS merit scores = 5.00679
CFS merit scores = 5.00104
CFS merit scores = 4.99523
CFS merit scores = 4.98945
CFS merit scores = 4.98372
CFS merit scores = 4.97802
CFS merit scores = 4.97224
CFS merit scores = 4.9663
CFS merit scores = 4.96025
CFS merit scores = 4.95403
CFS merit scores = 4.94788
CFS merit scores = 4.94152
CFS merit scores = 4.93521
CFS merit scores = 4.92866
CFS merit scores = 4.92195
CFS merit scores = 4.91519
CFS merit scores = 4.90848
CFS merit scores = 4.90179
CFS merit scores = 4.8949
CFS merit scores = 4.88801
CFS merit scores = 4.88121
CFS merit scores = 4.87436
CFS merit scores = 4.86755
CFS merit scores = 4.86071
CFS merit scores = 4.85375
CFS merit scores = 4.84679
CFS merit scores = 4.83978
CFS merit scores = 4.83272
CFS merit scores = 4.82567
CFS merit scores = 4.81857
CFS merit scores = 4.81147
CFS merit scores = 4.80405
CFS merit scores = 4.7966
CFS merit scores = 4.78918
CFS merit scores = 4.78175
CFS merit scores = 4.77422
CFS merit scores = 4.76668
CFS merit scores = 4.75919
CFS merit scores = 4.75135
CFS merit scores = 4.74349
CFS merit scores = 4.73507
CFS merit scores = 4.72582
CFS merit scores = 4.71246
cnt = 1	feature = 62	correl = -0.284247	descr = Gibbs_of_Target_Sequence__Pos_19_Step_1
cnt = 2	feature = 49	correl = 0.274573	descr = Gibbs_of_Target_Sequence__Pos_2_Step_1
cnt = 3	feature = 54	correl = -0.185982	descr = Gibbs_of_Target_Sequence__Pos_7_Step_1
cnt = 4	feature = 303	correl = 0.073181	descr = N_Gram_CCCGA
cnt = 5	feature = 593	correl = 0.0520764	descr = N_Gram_TCCCG
cnt = 6	feature = 604	correl = 0.0802158	descr = N_Gram_TCGAC
cnt = 7	feature = 556	correl = 0.0561571	descr = N_Gram_GTTTC
cnt = 8	feature = 523	correl = 0.0503317	descr = N_Gram_GTATA
cnt = 9	feature = 624	correl = 0.0456842	descr = N_Gram_TGACA
cnt = 10	feature = 640	correl = 0.0637596	descr = N_Gram_TGGAG
cnt = 11	feature = 423	correl = 0.0629458	descr = N_Gram_GATGT
cnt = 12	feature = 561	correl = 0.0489216	descr = N_Gram_TAAAG
cnt = 13	feature = 541	correl = 0.0570008	descr = N_Gram_GTGCG
cnt = 14	feature = 234	correl = -0.0454839	descr = N_Gram_ATGCA
cnt = 15	feature = 505	correl = 0.0450415	descr = N_Gram_GGGCT
cnt = 16	feature = 608	correl = 0.0942856	descr = N_Gram_TCGGC
cnt = 17	feature = 508	correl = 0.0450415	descr = N_Gram_GGGGT
cnt = 18	feature = 308	correl = 0.0450415	descr = N_Gram_CCGAA
cnt = 19	feature = 266	correl = 0.0557929	descr = N_Gram_CACGT
cnt = 20	feature = 289	correl = 0.0514695	descr = N_Gram_CCAAT
cnt = 21	feature = 357	correl = 0.0788089	descr = N_Gram_CGTGG
cnt = 22	feature = 595	correl = 0.0502062	descr = N_Gram_TCCGA
cnt = 23	feature = 462	correl = 0.0450415	descr = N_Gram_GCGTA
cnt = 24	feature = 419	correl = -0.0557411	descr = N_Gram_GATCG
cnt = 25	feature = 383	correl = 0.0559049	descr = N_Gram_CTGGG
cnt = 26	feature = 626	correl = -0.0813103	descr = N_Gram_TGAGA
cnt = 27	feature = 323	correl = 0.0744472	descr = N_Gram_CCTTA
cnt = 28	feature = 378	correl = 0.0740391	descr = N_Gram_CTCTA
cnt = 29	feature = 300	correl = 0.114574	descr = N_Gram_CCCCC
cnt = 30	feature = 406	correl = -0.0682787	descr = N_Gram_GACCC
cnt = 31	feature = 574	correl = 0.0675531	descr = N_Gram_TATAT
cnt = 32	feature = 607	correl = 0.0736069	descr = N_Gram_TCGGA
cnt = 33	feature = 301	correl = 0.0450415	descr = N_Gram_CCCCG
cnt = 34	feature = 663	correl = 0.0647391	descr = N_Gram_TTAAC
cnt = 35	feature = 533	correl = -0.0459897	descr = N_Gram_GTCGC
cnt = 36	feature = 327	correl = -0.0492258	descr = N_Gram_CGACC
cnt = 37	feature = 283	correl = 0.0553759	descr = N_Gram_CATTA
cnt = 38	feature = 576	correl = -0.0599047	descr = N_Gram_TATTC
cnt = 39	feature = 622	correl = 0.0511125	descr = N_Gram_TGAAA
cnt = 40	feature = 548	correl = 0.0886556	descr = N_Gram_GTTAA
cnt = 41	feature = 636	correl = 0.0520764	descr = N_Gram_TGCCG
cnt = 42	feature = 282	correl = -0.0498656	descr = N_Gram_CATGC
cnt = 43	feature = 241	correl = 0.0669167	descr = N_Gram_ATTCC
cnt = 44	feature = 225	correl = -0.0492258	descr = N_Gram_ATCGC
cnt = 45	feature = 386	correl = 0.0450415	descr = N_Gram_CTTAC
cnt = 46	feature = 368	correl = 0.0860664	descr = N_Gram_CTATT
cnt = 47	feature = 569	correl = 0.0466014	descr = N_Gram_TACGA
cnt = 48	feature = 409	correl = 0.0886556	descr = N_Gram_GACGG
cnt = 49	feature = 435	correl = 0.0451046	descr = N_Gram_GCACT
cnt = 50	feature = 343	correl = 0.0496787	descr = N_Gram_CGGCC
cnt = 51	feature = 549	correl = -0.0797784	descr = N_Gram_GTTAC
cnt = 52	feature = 482	correl = 0.0653179	descr = N_Gram_GGATT
cnt = 53	feature = 527	correl = 0.176369	descr = N_Gram_GTCAG
cnt = 54	feature = 521	correl = 0.0482947	descr = N_Gram_GTACC
cnt = 55	feature = 512	correl = -0.0578931	descr = N_Gram_GGTAA
cnt = 56	feature = 315	correl = -0.0541093	descr = N_Gram_CCGTC
cnt = 57	feature = 436	correl = -0.0586919	descr = N_Gram_GCAGA
cnt = 58	feature = 334	correl = -0.0494292	descr = N_Gram_CGATG
cnt = 59	feature = 684	correl = -0.053902	descr = N_Gram_TTGGA
cnt = 60	feature = 573	correl = -0.105445	descr = N_Gram_TATAC
cnt = 61	feature = 350	correl = -0.0562403	descr = N_Gram_CGTAA
cnt = 62	feature = 226	correl = -0.095802	descr = N_Gram_ATCGG
cnt = 63	feature = 238	correl = 0.0474198	descr = N_Gram_ATGTA
cnt = 64	feature = 542	correl = 0.0697161	descr = N_Gram_GTGCT
cnt = 65	feature = 392	correl = -0.114554	descr = N_Gram_CTTGC
cnt = 66	feature = 526	correl = -0.0512522	descr = N_Gram_GTCAA
cnt = 67	feature = 216	correl = 0.054562	descr = N_Gram_ATACA
cnt = 68	feature = 364	correl = 0.0661461	descr = N_Gram_CTAGG
cnt = 69	feature = 318	correl = 0.0670616	descr = N_Gram_CCTCA
cnt = 70	feature = 572	correl = 0.0687236	descr = N_Gram_TAGCA
cnt = 71	feature = 351	correl = -0.0676911	descr = N_Gram_CGTAC
cnt = 72	feature = 647	correl = 0.0637596	descr = N_Gram_TGGGG
cnt = 73	feature = 431	correl = 0.0659011	descr = N_Gram_GCAAC
cnt = 74	feature = 510	correl = -0.0444272	descr = N_Gram_GGGTT
cnt = 75	feature = 452	correl = 0.173939	descr = N_Gram_GCCTT
cnt = 76	feature = 252	correl = 0.0616903	descr = N_Gram_CAAGC
cnt = 77	feature = 432	correl = 0.0836764	descr = N_Gram_GCAAT
cnt = 78	feature = 382	correl = -0.0684932	descr = N_Gram_CTGCC
cnt = 79	feature = 610	correl = 0.0563769	descr = N_Gram_TCTAC
cnt = 80	feature = 402	correl = 0.0531395	descr = N_Gram_GAATC
cnt = 81	feature = 551	correl = 0.0824081	descr = N_Gram_GTTCC
cnt = 82	feature = 362	correl = 0.0450415	descr = N_Gram_CTAAA
cnt = 83	feature = 564	correl = 0.0877766	descr = N_Gram_TAAGC
cnt = 84	feature = 571	correl = -0.0627323	descr = N_Gram_TAGAT
cnt = 85	feature = 344	correl = 0.0607596	descr = N_Gram_CGGCG
cnt = 86	feature = 258	correl = 0.0832887	descr = N_Gram_CACAG
cnt = 87	feature = 630	correl = -0.0521431	descr = N_Gram_TGATC
cnt = 88	feature = 464	correl = 0.0544286	descr = N_Gram_GCGTG
cnt = 89	feature = 404	correl = 0.0444698	descr = N_Gram_GACAC
cnt = 90	feature = 326	correl = 0.073181	descr = N_Gram_CGACA
cnt = 91	feature = 568	correl = -0.0501644	descr = N_Gram_TACCG
cnt = 92	feature = 214	correl = -0.125779	descr = N_Gram_ATAAG
cnt = 93	feature = 267	correl = 0.0670594	descr = N_Gram_CACTC
cnt = 94	feature = 337	correl = 0.0570008	descr = N_Gram_CGCTA
cnt = 95	feature = 400	correl = -0.0441292	descr = N_Gram_GAAGG
cnt = 96	feature = 473	correl = -0.0498594	descr = N_Gram_GGAAC
cnt = 97	feature = 480	correl = 0.0942856	descr = N_Gram_GGAGT
cnt = 98	feature = 360	correl = 0.149477	descr = N_Gram_CGTTT
cnt = 99	feature = 606	correl = -0.0492258	descr = N_Gram_TCGCA
cnt = 100	feature = 309	correl = 0.0450415	descr = N_Gram_CCGCA
cnt = 101	feature = 408	correl = -0.0570216	descr = N_Gram_GACCT
cnt = 102	feature = 441	correl = -0.045258	descr = N_Gram_GCATG
cnt = 103	feature = 546	correl = 0.0471497	descr = N_Gram_GTGTA
cnt = 104	feature = 209	correl = 0.0886556	descr = N_Gram_AGTTA
cnt = 105	feature = 575	correl = 0.0447185	descr = N_Gram_TATGT
cnt = 106	feature = 509	correl = 0.0928145	descr = N_Gram_GGGTC
cnt = 107	feature = 223	correl = -0.0582713	descr = N_Gram_ATCAT
cnt = 108	feature = 449	correl = -0.0562607	descr = N_Gram_GCCGT
cnt = 109	feature = 257	correl = 0.0519061	descr = N_Gram_CACAC
cnt = 110	feature = 427	correl = -0.0808982	descr = N_Gram_GATTT
cnt = 111	feature = 304	correl = 0.0687388	descr = N_Gram_CCCGC
cnt = 112	feature = 290	correl = 0.0594077	descr = N_Gram_CCACC
cnt = 113	feature = 477	correl = 0.0886556	descr = N_Gram_GGACG
cnt = 114	feature = 658	correl = 0.0711532	descr = N_Gram_TGTGG
cnt = 115	feature = 493	correl = 0.100474	descr = N_Gram_GGCGC
cnt = 116	feature = 660	correl = -0.0701986	descr = N_Gram_TGTTA
cnt = 117	feature = 514	correl = 0.0551954	descr = N_Gram_GGTGC
cnt = 118	feature = 678	correl = -0.059095	descr = N_Gram_TTGAA
cnt = 119	feature = 270	correl = 0.0854053	descr = N_Gram_CAGCC
cnt = 120	feature = 398	correl = 0.10116	descr = N_Gram_GAAAG
cnt = 121	feature = 328	correl = -0.0745838	descr = N_Gram_CGACG
cnt = 122	feature = 552	correl = -0.0485329	descr = N_Gram_GTTCG
cnt = 123	feature = 366	correl = 0.0627638	descr = N_Gram_CTATA
cnt = 124	feature = 217	correl = -0.104536	descr = N_Gram_ATACT
cnt = 125	feature = 648	correl = 0.0463545	descr = N_Gram_TGGGT
cnt = 126	feature = 321	correl = 0.0720865	descr = N_Gram_CCTGC
cnt = 127	feature = 426	correl = 0.0484501	descr = N_Gram_GATTG
cnt = 128	feature = 333	correl = -0.0782265	descr = N_Gram_CGATC
cnt = 129	feature = 253	correl = 0.0825601	descr = N_Gram_CAAGG
cnt = 130	feature = 313	correl = -0.0641534	descr = N_Gram_CCGGT
cnt = 131	feature = 393	correl = 0.0844645	descr = N_Gram_CTTGG
cnt = 132	feature = 363	correl = 0.0563769	descr = N_Gram_CTACT
cnt = 133	feature = 425	correl = -0.0717742	descr = N_Gram_GATTA
cnt = 134	feature = 528	correl = -0.0469547	descr = N_Gram_GTCCA
cnt = 135	feature = 405	correl = 0.0836764	descr = N_Gram_GACAG
cnt = 136	feature = 634	correl = 0.0772693	descr = N_Gram_TGCAA
cnt = 137	feature = 367	correl = 0.0634333	descr = N_Gram_CTATG
cnt = 138	feature = 657	correl = 0.0689654	descr = N_Gram_TGTGA
cnt = 139	feature = 596	correl = -0.0802348	descr = N_Gram_TCCGC
cnt = 140	feature = 653	correl = 0.0591248	descr = N_Gram_TGTAA
cnt = 141	feature = 440	correl = 0.10902	descr = N_Gram_GCATC
cnt = 142	feature = 599	correl = 0.0553946	descr = N_Gram_TCCTA
cnt = 143	feature = 560	correl = -0.0492258	descr = N_Gram_TAAAA
cnt = 144	feature = 136	correl = 0.0466507	descr = N_Gram_AATAT
cnt = 145	feature = 295	correl = 0.0699475	descr = N_Gram_CCATC
cnt = 146	feature = 273	correl = 0.0857452	descr = N_Gram_CAGGA
cnt = 147	feature = 268	correl = -0.0520724	descr = N_Gram_CACTG
cnt = 148	feature = 687	correl = 0.0846757	descr = N_Gram_TTGTG
cnt = 149	feature = 422	correl = -0.0452281	descr = N_Gram_GATGC
cnt = 150	feature = 443	correl = 0.0786881	descr = N_Gram_GCCAG
cnt = 151	feature = 665	correl = -0.073479	descr = N_Gram_TTACC
cnt = 152	feature = 499	correl = 0.0496554	descr = N_Gram_GGGAA
cnt = 153	feature = 605	correl = -0.14911	descr = N_Gram_TCGAG
cnt = 154	feature = 529	correl = 0.0512049	descr = N_Gram_GTCCC
cnt = 155	feature = 451	correl = 0.0704072	descr = N_Gram_GCCTC
cnt = 156	feature = 565	correl = -0.12886	descr = N_Gram_TAAGT
cnt = 157	feature = 457	correl = 0.0519217	descr = N_Gram_GCGGA
cnt = 158	feature = 316	correl = 0.105169	descr = N_Gram_CCGTG
cnt = 159	feature = 448	correl = 0.0721921	descr = N_Gram_GCCGG
cnt = 160	feature = 654	correl = -0.0671181	descr = N_Gram_TGTCA
cnt = 161	feature = 659	correl = 0.0506229	descr = N_Gram_TGTGT
cnt = 162	feature = 207	correl = 0.0975619	descr = N_Gram_AGTGT
cnt = 163	feature = 635	correl = 0.0746266	descr = N_Gram_TGCAC
cnt = 164	feature = 672	correl = 0.0840151	descr = N_Gram_TTCCA
cnt = 165	feature = 492	correl = -0.084973	descr = N_Gram_GGCGA
cnt = 166	feature = 259	correl = 0.0446846	descr = N_Gram_CACAT
cnt = 167	feature = 444	correl = 0.0866995	descr = N_Gram_GCCCA
cnt = 168	feature = 539	correl = 0.0611525	descr = N_Gram_GTGAC
cnt = 169	feature = 500	correl = 0.106148	descr = N_Gram_GGGAC
cnt = 170	feature = 472	correl = 0.120547	descr = N_Gram_GGAAA
cnt = 171	feature = 650	correl = 0.054874	descr = N_Gram_TGGTA
cnt = 172	feature = 496	correl = 0.154164	descr = N_Gram_GGCTT
cnt = 173	feature = 629	correl = 0.0539779	descr = N_Gram_TGATA
cnt = 174	feature = 269	correl = 0.0854672	descr = N_Gram_CAGCA
cnt = 175	feature = 490	correl = 0.0496787	descr = N_Gram_GGCCG
cnt = 176	feature = 246	correl = -0.139719	descr = N_Gram_ATTTT
cnt = 177	feature = 387	correl = -0.129787	descr = N_Gram_CTTAT
cnt = 178	feature = 465	correl = 0.086166	descr = N_Gram_GCTAT
cnt = 179	feature = 460	correl = 0.054097	descr = N_Gram_GCGGT
cnt = 180	feature = 459	correl = 0.059438	descr = N_Gram_GCGGG
cnt = 181	feature = 317	correl = 0.0553946	descr = N_Gram_CCTAT
cnt = 182	feature = 319	correl = -0.0991477	descr = N_Gram_CCTCC
cnt = 183	feature = 481	correl = -0.106626	descr = N_Gram_GGATC
cnt = 184	feature = 340	correl = 0.0637315	descr = N_Gram_CGGAA
cnt = 185	feature = 284	correl = 0.0447356	descr = N_Gram_CATTC
cnt = 186	feature = 305	correl = 0.0705893	descr = N_Gram_CCCGG
cnt = 187	feature = 407	correl = 0.0591652	descr = N_Gram_GACCG
cnt = 188	feature = 467	correl = 0.0824739	descr = N_Gram_GCTGG
cnt = 189	feature = 276	correl = 0.121945	descr = N_Gram_CAGTG
cnt = 190	feature = 255	correl = 0.0520892	descr = N_Gram_CAATA
cnt = 191	feature = 348	correl = -0.0663341	descr = N_Gram_CGGTA
cnt = 192	feature = 291	correl = -0.0447983	descr = N_Gram_CCACG
cnt = 193	feature = 210	correl = 0.0589338	descr = N_Gram_AGTTG
cnt = 194	feature = 232	correl = -0.0590718	descr = N_Gram_ATGAT
cnt = 195	feature = 437	correl = 0.062322	descr = N_Gram_GCAGC
cnt = 196	feature = 666	correl = -0.0477451	descr = N_Gram_TTACT
cnt = 197	feature = 504	correl = 0.0776445	descr = N_Gram_GGGCG
cnt = 198	feature = 580	correl = 0.0952317	descr = N_Gram_TCACC
cnt = 199	feature = 356	correl = 0.103422	descr = N_Gram_CGTGC
cnt = 200	feature = 394	correl = 0.078366	descr = N_Gram_CTTGT
cnt = 201	feature = 331	correl = -0.115242	descr = N_Gram_CGAGT
cnt = 202	feature = 686	correl = 0.0546418	descr = N_Gram_TTGGT
cnt = 203	feature = 553	correl = -0.0854195	descr = N_Gram_GTTCT
cnt = 204	feature = 228	correl = 0.0796666	descr = N_Gram_ATCTG
cnt = 205	feature = 235	correl = -0.0659481	descr = N_Gram_ATGCT
cnt = 206	feature = 479	correl = 0.106683	descr = N_Gram_GGAGC
cnt = 207	feature = 396	correl = 0.121997	descr = N_Gram_CTTTG
cnt = 208	feature = 261	correl = 0.0687702	descr = N_Gram_CACCA
cnt = 209	feature = 221	correl = 0.0597259	descr = N_Gram_ATATC
cnt = 210	feature = 324	correl = -0.114938	descr = N_Gram_CCTTC
cnt = 211	feature = 445	correl = 0.0896384	descr = N_Gram_GCCCG
cnt = 212	feature = 380	correl = -0.0732144	descr = N_Gram_CTGAT
cnt = 213	feature = 454	correl = -0.0745838	descr = N_Gram_GCGAC
cnt = 214	feature = 671	correl = 0.076566	descr = N_Gram_TTCAG
cnt = 215	feature = 250	correl = 0.0481933	descr = N_Gram_CAAAA
cnt = 216	feature = 447	correl = 0.0899065	descr = N_Gram_GCCGC
cnt = 217	feature = 530	correl = -0.056749	descr = N_Gram_GTCCT
cnt = 218	feature = 375	correl = -0.0439351	descr = N_Gram_CTCCG
cnt = 219	feature = 491	correl = 0.169881	descr = N_Gram_GGCCT
cnt = 220	feature = 693	correl = -0.080304	descr = N_Gram_TTTGG
cnt = 221	feature = 288	correl = 0.0610252	descr = N_Gram_CCAAG
cnt = 222	feature = 485	correl = 0.052131	descr = N_Gram_GGCAG
cnt = 223	feature = 458	correl = 0.0660122	descr = N_Gram_GCGGC
cnt = 224	feature = 501	correl = 0.120675	descr = N_Gram_GGGAG
cnt = 225	feature = 379	correl = -0.0649215	descr = N_Gram_CTCTC
cnt = 226	feature = 644	correl = 0.131806	descr = N_Gram_TGGCT
cnt = 227	feature = 399	correl = 0.107687	descr = N_Gram_GAAGA
cnt = 228	feature = 463	correl = -0.129118	descr = N_Gram_GCGTC
cnt = 229	feature = 476	correl = 0.125541	descr = N_Gram_GGACC
cnt = 230	feature = 279	correl = -0.0640659	descr = N_Gram_CATCG
cnt = 231	feature = 516	correl = 0.0576326	descr = N_Gram_GGTTG
cnt = 232	feature = 206	correl = -0.145657	descr = N_Gram_AGTCT
cnt = 233	feature = 544	correl = 0.13832	descr = N_Gram_GTGGC
cnt = 234	feature = 627	correl = -0.0493541	descr = N_Gram_TGAGG
cnt = 235	feature = 298	correl = 0.0534899	descr = N_Gram_CCCAA
cnt = 236	feature = 397	correl = 0.0583244	descr = N_Gram_GAAA
cnt = 237	feature = 412	correl = -0.0724754	descr = N_Gram_GACTG
cnt = 238	feature = 615	correl = 0.0474567	descr = N_Gram_TCTGG
cnt = 239	feature = 589	correl = 0.0872749	descr = N_Gram_TCCAA
cnt = 240	feature = 612	correl = -0.0777771	descr = N_Gram_TCTCA
cnt = 241	feature = 275	correl = 0.0820255	descr = N_Gram_CAGTA
cnt = 242	feature = 416	correl = -0.105056	descr = N_Gram_GAGTT
cnt = 243	feature = 263	correl = 0.0724854	descr = N_Gram_CACCT
cnt = 244	feature = 371	correl = 0.054869	descr = N_Gram_CTCAC
cnt = 245	feature = 503	correl = 0.124141	descr = N_Gram_GGGCC
cnt = 246	feature = 414	correl = 0.0909455	descr = N_Gram_GAGCT
cnt = 247	feature = 547	correl = 0.0693062	descr = N_Gram_GTGTG
cnt = 248	feature = 280	correl = 0.109566	descr = N_Gram_CATCT
cnt = 249	feature = 586	correl = -0.0641178	descr = N_Gram_TCATG
cnt = 250	feature = 421	correl = -0.0463943	descr = N_Gram_GATGA
cnt = 251	feature = 438	correl = 0.0502017	descr = N_Gram_GCAGT
cnt = 252	feature = 488	correl = 0.0952263	descr = N_Gram_GGCCA
cnt = 253	feature = 679	correl = -0.0753309	descr = N_Gram_TTGAC
cnt = 254	feature = 696	correl = -0.0645492	descr = N_Gram_TTTTG
cnt = 255	feature = 160	correl = -0.071104	descr = N_Gram_ACGAT
cnt = 256	feature = 655	correl = 0.0580018	descr = N_Gram_TGTCC
cnt = 257	feature = 554	correl = 0.107487	descr = N_Gram_GTTGG
cnt = 258	feature = 77	correl = -0.0508233	descr = Fold_of_RNAi_Sequence_Pos_18
cnt = 259	feature = 229	correl = 0.0552828	descr = N_Gram_ATCTT
cnt = 260	feature = 403	correl = 0.0620712	descr = N_Gram_GACA
cnt = 261	feature = 494	correl = 0.0903571	descr = N_Gram_GGCGG
cnt = 262	feature = 211	correl = -0.114928	descr = N_Gram_AGTTT
cnt = 263	feature = 590	correl = -0.145289	descr = N_Gram_TCCAG
cnt = 264	feature = 645	correl = 0.0920003	descr = N_Gram_TGGG
cnt = 265	feature = 336	correl = 0.0936383	descr = N_Gram_CGCCG
cnt = 266	feature = 591	correl = 0.0648661	descr = N_Gram_TCCC
cnt = 267	feature = 642	correl = 0.136639	descr = N_Gram_TGGCC
cnt = 268	feature = 600	correl = -0.0624499	descr = N_Gram_TCCTC
cnt = 269	feature = 281	correl = -0.0453982	descr = N_Gram_CATGA
cnt = 270	feature = 583	correl = 0.118125	descr = N_Gram_TCAGT
cnt = 271	feature = 242	correl = 0.0515481	descr = N_Gram_ATTG
cnt = 272	feature = 381	correl = 0.0876123	descr = N_Gram_CTGCA
cnt = 273	feature = 532	correl = -0.111192	descr = N_Gram_GTCGA
cnt = 274	feature = 31	correl = -0.0512792	descr = Position_Specific_Bin_Base_13_Base_A
cnt = 275	feature = 429	correl = 0.10322	descr = N_Gram_GCAA
cnt = 276	feature = 26	correl = -0.0619178	descr = Position_Specific_Bin_Base_11_Base_G
cnt = 277	feature = 278	correl = 0.0945637	descr = N_Gram_CATCC
cnt = 278	feature = 22	correl = 0.0504944	descr = Position_Specific_Bin_Base_8_Base_T
cnt = 279	feature = 453	correl = -0.0571668	descr = N_Gram_GCGA
cnt = 280	feature = 536	correl = -0.0659935	descr = N_Gram_GTCTT
cnt = 281	feature = 51	correl = -0.0481894	descr = Gibbs_of_Target_Sequence__Pos_4_Step_1
cnt = 282	feature = 395	correl = 0.0856318	descr = N_Gram_CTTTA
cnt = 283	feature = 233	correl = -0.091874	descr = N_Gram_ATGC
cnt = 284	feature = 555	correl = -0.0479684	descr = N_Gram_GTTGT
cnt = 285	feature = 420	correl = -0.132303	descr = N_Gram_GATCT
cnt = 286	feature = 339	correl = 0.0639703	descr = N_Gram_CGGA
cnt = 287	feature = 15	correl = 0.0614359	descr = Position_Specific_Bin_Base_4_Base_T
cnt = 288	feature = 24	correl = -0.0554109	descr = Position_Specific_Bin_Base_9_Base_T
cnt = 289	feature = 520	correl = 0.0468747	descr = N_Gram_GTAC
cnt = 290	feature = 474	correl = 0.0536895	descr = N_Gram_GGAAG
cnt = 291	feature = 433	correl = 0.0908644	descr = N_Gram_GCAC
cnt = 292	feature = 44	correl = 0.100401	descr = Position_Specific_Bin_Base_18_Base_C
cnt = 293	feature = 631	correl = -0.126073	descr = N_Gram_TGATT
cnt = 294	feature = 25	correl = 0.0647345	descr = Position_Specific_Bin_Base_10_Base_T
cnt = 295	feature = 272	correl = -0.147982	descr = N_Gram_CAGCT
cnt = 296	feature = 42	correl = -0.0782661	descr = Position_Specific_Bin_Base_17_Base_T
cnt = 297	feature = 597	correl = -0.0866761	descr = N_Gram_TCCGG
cnt = 298	feature = 16	correl = -0.127575	descr = Position_Specific_Bin_Base_5_Base_A
cnt = 299	feature = 215	correl = -0.0799759	descr = N_Gram_ATAC
cnt = 300	feature = 35	correl = 0.0686014	descr = Position_Specific_Bin_Base_14_Base_T
cnt = 301	feature = 619	correl = -0.0577328	descr = N_Gram_TCTTG
cnt = 302	feature = 39	correl = -0.0496727	descr = Position_Specific_Bin_Base_16_Base_T
cnt = 303	feature = 218	correl = 0.0533545	descr = N_Gram_ATAG
cnt = 304	feature = 365	correl = 0.133221	descr = N_Gram_CTAT
cnt = 305	feature = 265	correl = -0.0871877	descr = N_Gram_CACGA
cnt = 306	feature = 30	correl = -0.141854	descr = Position_Specific_Bin_Base_12_Base_T
cnt = 307	feature = 439	correl = 0.06368	descr = N_Gram_GCAT
cnt = 308	feature = 12	correl = 0.0900679	descr = Position_Specific_Bin_Base_3_Base_C
cnt = 309	feature = 538	correl = 0.055444	descr = N_Gram_GTGA
cnt = 310	feature = 73	correl = 0.0674259	descr = Fold_of_RNAi_Sequence_Pos_11
cnt = 311	feature = 11	correl = 0.0715807	descr = Position_Specific_Bin_Base_2_Base_T
cnt = 312	feature = 23	correl = 0.05953	descr = Position_Specific_Bin_Base_9_Base_G
cnt = 313	feature = 455	correl = 0.0581033	descr = N_Gram_GCGCC
cnt = 314	feature = 410	correl = -0.0673433	descr = N_Gram_GACGT
cnt = 315	feature = 41	correl = 0.106152	descr = Position_Specific_Bin_Base_17_Base_C
cnt = 316	feature = 413	correl = 0.046238	descr = N_Gram_GAGC
cnt = 317	feature = 251	correl = 0.0582749	descr = N_Gram_CAAG
cnt = 318	feature = 543	correl = 0.0849878	descr = N_Gram_GTGG
cnt = 319	feature = 515	correl = 0.0594382	descr = N_Gram_GGTT
cnt = 320	feature = 475	correl = 0.090033	descr = N_Gram_GGAC
cnt = 321	feature = 29	correl = 0.0926201	descr = Position_Specific_Bin_Base_12_Base_G
cnt = 322	feature = 244	correl = -0.100859	descr = N_Gram_ATTT
cnt = 323	feature = 81	correl = 0.103328	descr = Xue_Structure_Feature_A101
cnt = 324	feature = 40	correl = -0.0543457	descr = Position_Specific_Bin_Base_17_Base_A
cnt = 325	feature = 353	correl = -0.127818	descr = N_Gram_CGTCG
cnt = 326	feature = 618	correl = -0.109664	descr = N_Gram_TCTTC
cnt = 327	feature = 643	correl = -0.0845715	descr = N_Gram_TGGCG
cnt = 328	feature = 297	correl = 0.079287	descr = N_Gram_CCCA
cnt = 329	feature = 46	correl = -0.119229	descr = Position_Specific_Bin_Base_18_Base_T
cnt = 330	feature = 9	correl = 0.078318	descr = Position_Specific_Bin_Base_2_Base_C
cnt = 331	feature = 401	correl = -0.0637937	descr = N_Gram_GAAGT
cnt = 332	feature = 18	correl = 0.0753239	descr = Position_Specific_Bin_Base_5_Base_G
cnt = 333	feature = 249	correl = 0.0604424	descr = N_Gram_CAAA
cnt = 334	feature = 33	correl = -0.0934854	descr = Position_Specific_Bin_Base_14_Base_A
cnt = 335	feature = 685	correl = 0.0652559	descr = N_Gram_TTGGC
cnt = 336	feature = 625	correl = -0.0455508	descr = N_Gram_TGAG
cnt = 337	feature = 20	correl = 0.0974169	descr = Position_Specific_Bin_Base_6_Base_C
cnt = 338	feature = 57	correl = -0.100348	descr = Gibbs_of_Target_Sequence__Pos_13_Step_1
cnt = 339	feature = 468	correl = 0.0608741	descr = N_Gram_GCTT
cnt = 340	feature = 71	correl = 0.103764	descr = Fold_of_RNAi_Sequence_Pos_9
cnt = 341	feature = 563	correl = -0.0880709	descr = N_Gram_TAAG
cnt = 342	feature = 601	correl = -0.148115	descr = N_Gram_TCCTT
cnt = 343	feature = 38	correl = 0.0460823	descr = Position_Specific_Bin_Base_16_Base_G
cnt = 344	feature = 14	correl = 0.0478372	descr = Position_Specific_Bin_Base_4_Base_C
cnt = 345	feature = 21	correl = -0.0609384	descr = Position_Specific_Bin_Base_8_Base_C
cnt = 346	feature = 579	correl = 0.0447217	descr = N_Gram_TCAC
cnt = 347	feature = 347	correl = 0.147992	descr = N_Gram_CGGGC
cnt = 348	feature = 76	correl = 0.0592468	descr = Fold_of_RNAi_Sequence_Pos_14
cnt = 349	feature = 43	correl = -0.237759	descr = Position_Specific_Bin_Base_18_Base_A
cnt = 350	feature = 689	correl = 0.0493577	descr = N_Gram_TTTA
cnt = 351	feature = 10	correl = -0.0614154	descr = Position_Specific_Bin_Base_2_Base_G
cnt = 352	feature = 603	correl = -0.0951329	descr = N_Gram_TCGA
cnt = 353	feature = 293	correl = -0.134953	descr = N_Gram_CCAGC
cnt = 354	feature = 391	correl = -0.0864316	descr = N_Gram_CTTGA
cnt = 355	feature = 19	correl = -0.117316	descr = Position_Specific_Bin_Base_6_Base_A
cnt = 356	feature = 34	correl = 0.0449651	descr = Position_Specific_Bin_Base_14_Base_C
cnt = 357	feature = 32	correl = 0.08487	descr = Position_Specific_Bin_Base_13_Base_C
cnt = 358	feature = 450	correl = 0.119503	descr = N_Gram_GCCT
cnt = 359	feature = 633	correl = 0.0705915	descr = N_Gram_TGCA
cnt = 360	feature = 79	correl = -0.0599699	descr = Xue_Structure_Feature_A110
cnt = 361	feature = 13	correl = -0.0659148	descr = Position_Specific_Bin_Base_4_Base_A
cnt = 362	feature = 545	correl = 0.0783838	descr = N_Gram_GTGT
cnt = 363	feature = 623	correl = -0.0747605	descr = N_Gram_TGAAG
cnt = 364	feature = 557	correl = -0.0878071	descr = N_Gram_GTTTT
cnt = 365	feature = 17	correl = 0.0832069	descr = Position_Specific_Bin_Base_5_Base_C
cnt = 366	feature = 72	correl = 0.0485657	descr = Fold_of_RNAi_Sequence_Pos_10
cnt = 367	feature = 361	correl = 0.0904271	descr = N_Gram_CTA
cnt = 368	feature = 637	correl = -0.136048	descr = N_Gram_TGCG
cnt = 369	feature = 8	correl = -0.072672	descr = Position_Specific_Bin_Base_2_Base_A
cnt = 370	feature = 656	correl = 0.0809163	descr = N_Gram_TGTG
cnt = 371	feature = 56	correl = 0.0539412	descr = Gibbs_of_Target_Sequence__Pos_12_Step_1
cnt = 372	feature = 55	correl = -0.0602899	descr = Gibbs_of_Target_Sequence__Pos_8_Step_1
cnt = 373	feature = 649	correl = 0.0585371	descr = N_Gram_TGGT
cnt = 374	feature = 314	correl = 0.0671655	descr = N_Gram_CCGT
cnt = 375	feature = 27	correl = -0.0783985	descr = Position_Specific_Bin_Base_12_Base_A
cnt = 376	feature = 264	correl = -0.0876602	descr = N_Gram_CACG
cnt = 377	feature = 256	correl = 0.0600994	descr = N_Gram_CACA
cnt = 378	feature = 484	correl = 0.083642	descr = N_Gram_GGCA
cnt = 379	feature = 105	correl = 0.155594	descr = Fold_of_Target_NoEndbrace_noends_Pos_18
cnt = 380	feature = 36	correl = -0.122514	descr = Position_Specific_Bin_Base_16_Base_A
cnt = 381	feature = 506	correl = 0.0666381	descr = N_Gram_GGGG
cnt = 382	feature = 52	correl = -0.0548727	descr = Gibbs_of_Target_Sequence__Pos_5_Step_1
cnt = 383	feature = 415	correl = -0.0810036	descr = N_Gram_GAGT
cnt = 384	feature = 692	correl = -0.099415	descr = N_Gram_TTTCT
cnt = 385	feature = 341	correl = 0.103406	descr = N_Gram_CGGC
cnt = 386	feature = 418	correl = -0.142983	descr = N_Gram_GATC
cnt = 387	feature = 664	correl = -0.0814692	descr = N_Gram_TTAC
cnt = 388	feature = 260	correl = 0.0981565	descr = N_Gram_CACC
cnt = 389	feature = 75	correl = 0.0685249	descr = Fold_of_RNAi_Sequence_Pos_13
cnt = 390	feature = 312	correl = 0.140134	descr = N_Gram_CCGGG
cnt = 391	feature = 28	correl = 0.136225	descr = Position_Specific_Bin_Base_12_Base_C
cnt = 392	feature = 535	correl = -0.0732795	descr = N_Gram_GTCT
cnt = 393	feature = 50	correl = 0.0781474	descr = Gibbs_of_Target_Sequence__Pos_3_Step_1
cnt = 394	feature = 286	correl = 0.0883991	descr = N_Gram_CCAA
cnt = 395	feature = 614	correl = -0.118725	descr = N_Gram_TCTCT
cnt = 396	feature = 681	correl = -0.0898801	descr = N_Gram_TTGC
cnt = 397	feature = 69	correl = 0.173695	descr = Fold_of_RNAi_Sequence_Pos_2
cnt = 398	feature = 667	correl = -0.0652804	descr = N_Gram_TTAT
cnt = 399	feature = 53	correl = -0.109438	descr = Gibbs_of_Target_Sequence__Pos_6_Step_1
cnt = 400	feature = 471	correl = 0.0769589	descr = N_Gram_GGAA
cnt = 401	feature = 59	correl = -0.0532804	descr = Gibbs_of_Target_Sequence__Pos_15_Step_1
cnt = 402	feature = 674	correl = -0.221627	descr = N_Gram_TTCTC
cnt = 403	feature = 274	correl = 0.133558	descr = N_Gram_CAGT
cnt = 404	feature = 277	correl = 0.0729598	descr = N_Gram_CATC
cnt = 405	feature = 446	correl = 0.083521	descr = N_Gram_GCCG
cnt = 406	feature = 231	correl = -0.0674853	descr = N_Gram_ATGA
cnt = 407	feature = 478	correl = 0.102351	descr = N_Gram_GGAG
cnt = 408	feature = 540	correl = 0.0577975	descr = N_Gram_GTGC
cnt = 409	feature = 60	correl = -0.114628	descr = Gibbs_of_Target_Sequence__Pos_17_Step_1
cnt = 410	feature = 329	correl = -0.0918492	descr = N_Gram_CGAG
cnt = 411	feature = 78	correl = 0.051281	descr = Xue_Structure_Feature_A111
cnt = 412	feature = 466	correl = -0.0778558	descr = N_Gram_GCTCC
cnt = 413	feature = 424	correl = -0.0648451	descr = N_Gram_GATT
cnt = 414	feature = 683	correl = 0.0553121	descr = N_Gram_TTGG
cnt = 415	feature = 61	correl = -0.190527	descr = Gibbs_of_Target_Sequence__Pos_18_Step_1
cnt = 416	feature = 80	correl = 0.0709011	descr = Xue_Structure_Feature_A100
cnt = 417	feature = 67	correl = 0.180286	descr = Fold_of_RNAi_Sequence_Pos_0
cnt = 418	feature = 389	correl = -0.205187	descr = N_Gram_CTTCT
cnt = 419	feature = 502	correl = 0.134557	descr = N_Gram_GGGC
cnt = 420	feature = 691	correl = -0.0692288	descr = N_Gram_TTTCC
cnt = 421	feature = 677	correl = -0.0690254	descr = N_Gram_TTGA
cnt = 422	feature = 58	correl = -0.171832	descr = Gibbs_of_Target_Sequence__Pos_14_Step_1
cnt = 423	feature = 74	correl = 0.103374	descr = Fold_of_RNAi_Sequence_Pos_12
cnt = 424	feature = 292	correl = -0.0840023	descr = N_Gram_CCAG
cnt = 425	feature = 461	correl = -0.0884055	descr = N_Gram_GCGT
cnt = 426	feature = 208	correl = -0.0477621	descr = N_Gram_AGTT
cnt = 427	feature = 456	correl = 0.0897644	descr = N_Gram_GCGG
cnt = 428	feature = 613	correl = -0.118597	descr = N_Gram_TCTCC
cnt = 429	feature = 620	correl = 0.0491506	descr = N_Gram_TCTTT
cnt = 430	feature = 531	correl = -0.0860112	descr = N_Gram_GTCG
cnt = 431	feature = 518	correl = 0.054862	descr = N_Gram_GTA
cnt = 432	feature = 628	correl = -0.102393	descr = N_Gram_TGAT
cnt = 433	feature = 70	correl = 0.0858851	descr = Fold_of_RNAi_Sequence_Pos_3
cnt = 434	feature = 388	correl = -0.119415	descr = N_Gram_CTTC
cnt = 435	feature = 230	correl = -0.0545636	descr = N_Gram_ATG
cnt = 436	feature = 697	correl = -0.102371	descr = N_Gram_TTTTT
cnt = 437	feature = 559	correl = -0.0561035	descr = N_Gram_TAA
cnt = 438	feature = 83	correl = 0.0787529	descr = Xue_Structure_Feature_C110
cnt = 439	feature = 525	correl = -0.0847882	descr = N_Gram_GTC
cnt = 440	feature = 498	correl = 0.125941	descr = N_Gram_GGGA
cnt = 441	feature = 641	correl = 0.0696033	descr = N_Gram_TGGC
cnt = 442	feature = 335	correl = 0.0598446	descr = N_Gram_CGCC
cnt = 443	feature = 566	correl = -0.0700516	descr = N_Gram_TAC
cnt = 444	feature = 602	correl = -0.0785299	descr = N_Gram_TCG
cnt = 445	feature = 376	correl = -0.133438	descr = N_Gram_CTCCT
cnt = 446	feature = 487	correl = 0.190802	descr = N_Gram_GGCC
cnt = 447	feature = 675	correl = -0.112851	descr = N_Gram_TTCTT
cnt = 448	feature = 68	correl = 0.213307	descr = Fold_of_RNAi_Sequence_Pos_1
cnt = 449	feature = 390	correl = -0.0512649	descr = N_Gram_CTTG
cnt = 450	feature = 588	correl = -0.0675158	descr = N_Gram_TCCA
cnt = 451	feature = 632	correl = -0.0511779	descr = N_Gram_TGC
cnt = 452	feature = 651	correl = 0.0794368	descr = N_Gram_TGT
cnt = 453	feature = 296	correl = 0.0583199	descr = N_Gram_CCC
cnt = 454	feature = 511	correl = 0.0715981	descr = N_Gram_GGT
cnt = 455	feature = 578	correl = 0.0484045	descr = N_Gram_TCA
cnt = 456	feature = 248	correl = 0.137021	descr = N_Gram_CAA
cnt = 457	feature = 310	correl = 0.0515893	descr = N_Gram_CCGG
cnt = 458	feature = 428	correl = 0.104002	descr = N_Gram_GCA
cnt = 459	feature = 611	correl = -0.19447	descr = N_Gram_TCTC
cnt = 460	feature = 662	correl = -0.0770247	descr = N_Gram_TTA
cnt = 461	feature = 325	correl = -0.0885274	descr = N_Gram_CGA
cnt = 462	feature = 222	correl = -0.0590112	descr = N_Gram_ATC
cnt = 463	feature = 695	correl = -0.144447	descr = N_Gram_TTTTC
cnt = 464	feature = 598	correl = -0.110706	descr = N_Gram_TCCT
cnt = 465	feature = 639	correl = 0.0730265	descr = N_Gram_TGG
cnt = 466	feature = 537	correl = 0.139158	descr = N_Gram_GTG
cnt = 467	feature = 82	correl = 0.108334	descr = Xue_Structure_Feature_C111
cnt = 468	feature = 621	correl = -0.0865059	descr = N_Gram_TGA
cnt = 469	feature = 417	correl = -0.0721812	descr = N_Gram_GAT
cnt = 470	feature = 577	correl = -0.116474	descr = N_Gram_TC
cnt = 471	feature = 66	correl = -0.0462991	descr = PF_RNAi_Fold_3'Free_Count
cnt = 472	feature = 517	correl = 0.052238	descr = N_Gram_GT
cnt = 473	feature = 497	correl = 0.178305	descr = N_Gram_GGG
cnt = 474	feature = 694	correl = -0.136627	descr = N_Gram_TTTT
cnt = 475	feature = 384	correl = -0.0915673	descr = N_Gram_CTT
cnt = 476	feature = 690	correl = -0.0968157	descr = N_Gram_TTTC
cnt = 477	feature = 345	correl = 0.146773	descr = N_Gram_CGGG
cnt = 478	feature = 442	correl = 0.105376	descr = N_Gram_GCC
cnt = 479	feature = 558	correl = -0.0512535	descr = N_Gram_TA
cnt = 480	feature = 673	correl = -0.219911	descr = N_Gram_TTCT
cnt = 481	feature = 306	correl = 0.0920694	descr = N_Gram_CCG
cnt = 482	feature = 212	correl = -0.11513	descr = N_Gram_AT
cnt = 483	feature = 86	correl = 0.104148	descr = Xue_Structure_Feature_G111
cnt = 484	feature = 369	correl = -0.100471	descr = N_Gram_CTC
cnt = 485	feature = 247	correl = 0.0907745	descr = N_Gram_CA
cnt = 486	feature = 65	correl = -0.139605	descr = PF_RNAi_Fold_5'Free_Count
cnt = 487	feature = 676	correl = -0.0521481	descr = N_Gram_TTG
cnt = 488	feature = 616	correl = -0.0945642	descr = N_Gram_TCTT
cnt = 489	feature = 285	correl = 0.0475262	descr = N_Gram_CC
cnt = 490	feature = 669	correl = -0.138961	descr = N_Gram_TTC
cnt = 491	feature = 373	correl = -0.112319	descr = N_Gram_CTCC
cnt = 492	feature = 338	correl = 0.105487	descr = N_Gram_CGG
cnt = 493	feature = 483	correl = 0.150884	descr = N_Gram_GGC
cnt = 494	feature = 609	correl = -0.105703	descr = N_Gram_TCT
cnt = 495	feature = 688	correl = -0.0669687	descr = N_Gram_TTT
cnt = 496	feature = 587	correl = -0.106002	descr = N_Gram_TCC
cnt = 497	feature = 661	correl = -0.114981	descr = N_Gram_TT
cnt = 498	feature = 469	correl = 0.161676	descr = N_Gram_GG
cnt = 499	feature = 64	correl = -0.179519	descr = PF_RNAi_Fold_Energy
cnt = 500	feature = 47	correl = -0.182021	descr = Gibbs_of_Target_Sequence_
num rows = 521
num_elements = 261021
*
optimization finished, #iter = 621
nu = 0.454888
obj = -35.954576, rho = -0.497642
nSV = 364, nBSV = 132
num rows = 58
num_elements = 29058
*
optimization finished, #iter = 63
nu = 0.390191
obj = -3.227527, rho = -0.520946
nSV = 46, nBSV = 3
*
optimization finished, #iter = 621
nu = 0.454888
obj = -35.954576, rho = -0.497642
nSV = 364, nBSV = 132
CFS merit scores = 1.335
CFS merit scores = 1.61878
CFS merit scores = 1.86606
CFS merit scores = 2.08356
CFS merit scores = 2.28344
CFS merit scores = 2.46442
CFS merit scores = 2.63417
CFS merit scores = 2.79418
CFS merit scores = 2.94336
CFS merit scores = 3.08149
CFS merit scores = 3.21268
CFS merit scores = 3.3371
CFS merit scores = 3.45347
CFS merit scores = 3.56321
CFS merit scores = 3.66858
CFS merit scores = 3.7706
CFS merit scores = 3.86949
CFS merit scores = 3.96552
CFS merit scores = 4.05917
CFS merit scores = 4.15046
CFS merit scores = 4.23846
CFS merit scores = 4.32431
CFS merit scores = 4.40813
CFS merit scores = 4.49023
CFS merit scores = 4.57066
CFS merit scores = 4.64951
CFS merit scores = 4.72685
CFS merit scores = 4.80275
CFS merit scores = 4.87729
CFS merit scores = 4.95054
CFS merit scores = 5.02251
CFS merit scores = 5.09331
CFS merit scores = 5.16293
CFS merit scores = 5.23143
CFS merit scores = 5.29887
CFS merit scores = 5.3653
CFS merit scores = 5.42865
CFS merit scores = 5.4909
CFS merit scores = 5.55205
CFS merit scores = 5.61214
CFS merit scores = 5.67121
CFS merit scores = 5.72858
CFS merit scores = 5.78481
CFS merit scores = 5.83798
CFS merit scores = 5.89022
CFS merit scores = 5.94175
CFS merit scores = 5.99237
CFS merit scores = 6.04209
CFS merit scores = 6.0906
CFS merit scores = 6.13801
CFS merit scores = 6.18445
CFS merit scores = 6.22983
CFS merit scores = 6.27282
CFS merit scores = 6.3128
CFS merit scores = 6.35125
CFS merit scores = 6.38674
CFS merit scores = 6.4205
CFS merit scores = 6.45087
CFS merit scores = 6.47977
CFS merit scores = 6.50671
CFS merit scores = 6.53272
CFS merit scores = 6.55749
CFS merit scores = 6.58109
CFS merit scores = 6.60338
CFS merit scores = 6.62459
CFS merit scores = 6.64461
CFS merit scores = 6.66412
CFS merit scores = 6.68334
CFS merit scores = 6.70176
CFS merit scores = 6.71998
CFS merit scores = 6.73732
CFS merit scores = 6.7533
CFS merit scores = 6.7691
CFS merit scores = 6.78495
CFS merit scores = 6.80068
CFS merit scores = 6.8161
CFS merit scores = 6.82991
CFS merit scores = 6.84357
CFS merit scores = 6.85642
CFS merit scores = 6.86861
CFS merit scores = 6.88009
CFS merit scores = 6.89093
CFS merit scores = 6.90165
CFS merit scores = 6.91237
CFS merit scores = 6.92256
CFS merit scores = 6.93262
CFS merit scores = 6.94154
CFS merit scores = 6.95076
CFS merit scores = 6.95946
CFS merit scores = 6.96796
CFS merit scores = 6.97609
CFS merit scores = 6.9831
CFS merit scores = 6.99038
CFS merit scores = 6.99748
CFS merit scores = 7.00371
CFS merit scores = 7.00993
CFS merit scores = 7.0153
CFS merit scores = 7.01924
CFS merit scores = 7.02283
CFS merit scores = 7.02633
CFS merit scores = 7.02948
CFS merit scores = 7.03287
CFS merit scores = 7.03671
CFS merit scores = 7.04098
CFS merit scores = 7.04517
CFS merit scores = 7.04841
CFS merit scores = 7.05155
CFS merit scores = 7.05351
CFS merit scores = 7.05404
CFS merit scores = 7.05459
CFS merit scores = 7.05472
CFS merit scores = 7.05457
CFS merit scores = 7.0547
CFS merit scores = 7.05514
CFS merit scores = 7.05566
CFS merit scores = 7.05584
CFS merit scores = 7.05565
CFS merit scores = 7.05378
CFS merit scores = 7.05125
CFS merit scores = 7.04886
CFS merit scores = 7.04677
CFS merit scores = 7.04494
CFS merit scores = 7.0435
CFS merit scores = 7.04208
CFS merit scores = 7.04071
CFS merit scores = 7.03853
CFS merit scores = 7.0364
CFS merit scores = 7.03406
CFS merit scores = 7.0315
CFS merit scores = 7.02807
CFS merit scores = 7.0248
CFS merit scores = 7.02165
CFS merit scores = 7.01828
CFS merit scores = 7.01496
CFS merit scores = 7.01137
CFS merit scores = 7.00755
CFS merit scores = 7.00374
CFS merit scores = 7.00021
CFS merit scores = 6.99665
CFS merit scores = 6.99316
CFS merit scores = 6.9897
CFS merit scores = 6.98615
CFS merit scores = 6.9824
CFS merit scores = 6.97867
CFS merit scores = 6.9751
CFS merit scores = 6.97165
CFS merit scores = 6.96771
CFS merit scores = 6.96383
CFS merit scores = 6.96013
CFS merit scores = 6.95662
CFS merit scores = 6.95325
CFS merit scores = 6.94897
CFS merit scores = 6.9446
CFS merit scores = 6.94005
CFS merit scores = 6.93565
CFS merit scores = 6.93124
CFS merit scores = 6.92706
CFS merit scores = 6.92311
CFS merit scores = 6.91938
CFS merit scores = 6.91533
CFS merit scores = 6.90952
CFS merit scores = 6.90364
CFS merit scores = 6.89798
CFS merit scores = 6.89226
CFS merit scores = 6.88658
CFS merit scores = 6.88106
CFS merit scores = 6.8757
CFS merit scores = 6.87044
CFS merit scores = 6.8653
CFS merit scores = 6.86016
CFS merit scores = 6.85457
CFS merit scores = 6.84876
CFS merit scores = 6.84305
CFS merit scores = 6.83746
CFS merit scores = 6.83195
CFS merit scores = 6.82656
CFS merit scores = 6.82128
CFS merit scores = 6.81607
CFS merit scores = 6.81086
CFS merit scores = 6.80572
CFS merit scores = 6.80083
CFS merit scores = 6.79577
CFS merit scores = 6.79062
CFS merit scores = 6.78544
CFS merit scores = 6.78049
CFS merit scores = 6.77558
CFS merit scores = 6.77089
CFS merit scores = 6.76612
CFS merit scores = 6.76122
CFS merit scores = 6.75635
CFS merit scores = 6.75158
CFS merit scores = 6.74694
CFS merit scores = 6.74226
CFS merit scores = 6.73762
CFS merit scores = 6.73268
CFS merit scores = 6.72742
CFS merit scores = 6.72223
CFS merit scores = 6.71694
CFS merit scores = 6.71162
CFS merit scores = 6.70637
CFS merit scores = 6.70122
CFS merit scores = 6.69547
CFS merit scores = 6.68959
CFS merit scores = 6.68389
CFS merit scores = 6.67831
CFS merit scores = 6.67283
CFS merit scores = 6.66716
CFS merit scores = 6.66154
CFS merit scores = 6.656
CFS merit scores = 6.65059
CFS merit scores = 6.64523
CFS merit scores = 6.64002
CFS merit scores = 6.6341
CFS merit scores = 6.62778
CFS merit scores = 6.62158
CFS merit scores = 6.6155
CFS merit scores = 6.60927
CFS merit scores = 6.60302
CFS merit scores = 6.59691
CFS merit scores = 6.59093
CFS merit scores = 6.58494
CFS merit scores = 6.57881
CFS merit scores = 6.57275
CFS merit scores = 6.5668
CFS merit scores = 6.56092
CFS merit scores = 6.55487
CFS merit scores = 6.54878
CFS merit scores = 6.54268
CFS merit scores = 6.53633
CFS merit scores = 6.53006
CFS merit scores = 6.5239
CFS merit scores = 6.5176
CFS merit scores = 6.51122
CFS merit scores = 6.50449
CFS merit scores = 6.4976
CFS merit scores = 6.49066
CFS merit scores = 6.48369
CFS merit scores = 6.47668
CFS merit scores = 6.46979
CFS merit scores = 6.46263
CFS merit scores = 6.45561
CFS merit scores = 6.44836
CFS merit scores = 6.4411
CFS merit scores = 6.43389
CFS merit scores = 6.42679
CFS merit scores = 6.41973
CFS merit scores = 6.41281
CFS merit scores = 6.40588
CFS merit scores = 6.399
CFS merit scores = 6.39213
CFS merit scores = 6.38537
CFS merit scores = 6.37858
CFS merit scores = 6.37179
CFS merit scores = 6.36497
CFS merit scores = 6.35828
CFS merit scores = 6.35162
CFS merit scores = 6.34503
CFS merit scores = 6.33846
CFS merit scores = 6.33125
CFS merit scores = 6.32406
CFS merit scores = 6.31698
CFS merit scores = 6.30978
CFS merit scores = 6.30268
CFS merit scores = 6.2955
CFS merit scores = 6.28842
CFS merit scores = 6.28124
CFS merit scores = 6.2742
CFS merit scores = 6.26704
CFS merit scores = 6.25994
CFS merit scores = 6.2528
CFS merit scores = 6.24568
CFS merit scores = 6.23847
CFS merit scores = 6.23124
CFS merit scores = 6.22408
CFS merit scores = 6.21685
CFS merit scores = 6.20955
CFS merit scores = 6.20227
CFS merit scores = 6.19501
CFS merit scores = 6.18769
CFS merit scores = 6.18033
CFS merit scores = 6.17302
CFS merit scores = 6.16575
CFS merit scores = 6.15834
CFS merit scores = 6.15108
CFS merit scores = 6.14383
CFS merit scores = 6.13663
CFS merit scores = 6.12942
CFS merit scores = 6.12218
CFS merit scores = 6.11502
CFS merit scores = 6.10797
CFS merit scores = 6.10093
CFS merit scores = 6.09386
CFS merit scores = 6.08655
CFS merit scores = 6.07931
CFS merit scores = 6.0721
CFS merit scores = 6.06501
CFS merit scores = 6.05797
CFS merit scores = 6.05109
CFS merit scores = 6.04392
CFS merit scores = 6.03672
CFS merit scores = 6.02942
CFS merit scores = 6.02226
CFS merit scores = 6.01511
CFS merit scores = 6.00797
CFS merit scores = 6.00098
CFS merit scores = 5.99397
CFS merit scores = 5.98703
CFS merit scores = 5.98009
CFS merit scores = 5.97322
CFS merit scores = 5.96641
CFS merit scores = 5.9597
CFS merit scores = 5.95287
CFS merit scores = 5.94612
CFS merit scores = 5.93932
CFS merit scores = 5.93257
CFS merit scores = 5.92593
CFS merit scores = 5.91936
CFS merit scores = 5.91278
CFS merit scores = 5.90621
CFS merit scores = 5.89971
CFS merit scores = 5.89326
CFS merit scores = 5.88691
CFS merit scores = 5.88062
CFS merit scores = 5.87434
CFS merit scores = 5.86816
CFS merit scores = 5.86194
CFS merit scores = 5.85565
CFS merit scores = 5.84934
CFS merit scores = 5.84305
CFS merit scores = 5.83682
CFS merit scores = 5.83072
CFS merit scores = 5.82467
CFS merit scores = 5.8186
CFS merit scores = 5.81247
CFS merit scores = 5.8063
CFS merit scores = 5.80017
CFS merit scores = 5.79409
CFS merit scores = 5.78787
CFS merit scores = 5.78171
CFS merit scores = 5.77556
CFS merit scores = 5.76944
CFS merit scores = 5.76343
CFS merit scores = 5.75745
CFS merit scores = 5.75142
CFS merit scores = 5.74545
CFS merit scores = 5.73948
CFS merit scores = 5.73352
CFS merit scores = 5.72762
CFS merit scores = 5.72183
CFS merit scores = 5.71598
CFS merit scores = 5.71018
CFS merit scores = 5.70449
CFS merit scores = 5.69878
CFS merit scores = 5.69307
CFS merit scores = 5.68747
CFS merit scores = 5.68181
CFS merit scores = 5.67614
CFS merit scores = 5.67049
CFS merit scores = 5.66493
CFS merit scores = 5.65946
CFS merit scores = 5.65384
CFS merit scores = 5.64816
CFS merit scores = 5.64252
CFS merit scores = 5.63687
CFS merit scores = 5.63123
CFS merit scores = 5.62563
CFS merit scores = 5.62006
CFS merit scores = 5.61454
CFS merit scores = 5.60905
CFS merit scores = 5.60361
CFS merit scores = 5.59821
CFS merit scores = 5.59288
CFS merit scores = 5.5876
CFS merit scores = 5.58231
CFS merit scores = 5.57698
CFS merit scores = 5.5717
CFS merit scores = 5.56636
CFS merit scores = 5.561
CFS merit scores = 5.55572
CFS merit scores = 5.55033
CFS merit scores = 5.54502
CFS merit scores = 5.53979
CFS merit scores = 5.53446
CFS merit scores = 5.5292
CFS merit scores = 5.52396
CFS merit scores = 5.51871
CFS merit scores = 5.51354
CFS merit scores = 5.50843
CFS merit scores = 5.50334
CFS merit scores = 5.49817
CFS merit scores = 5.49301
CFS merit scores = 5.48791
CFS merit scores = 5.48277
CFS merit scores = 5.47772
CFS merit scores = 5.47262
CFS merit scores = 5.46757
CFS merit scores = 5.46254
CFS merit scores = 5.45748
CFS merit scores = 5.45237
CFS merit scores = 5.44725
CFS merit scores = 5.44218
CFS merit scores = 5.43717
CFS merit scores = 5.43221
CFS merit scores = 5.42725
CFS merit scores = 5.42226
CFS merit scores = 5.41734
CFS merit scores = 5.41244
CFS merit scores = 5.40758
CFS merit scores = 5.40273
CFS merit scores = 5.39781
CFS merit scores = 5.39281
CFS merit scores = 5.38785
CFS merit scores = 5.38279
CFS merit scores = 5.37779
CFS merit scores = 5.3728
CFS merit scores = 5.36777
CFS merit scores = 5.36283
CFS merit scores = 5.35788
CFS merit scores = 5.35294
CFS merit scores = 5.34801
CFS merit scores = 5.34315
CFS merit scores = 5.33829
CFS merit scores = 5.3334
CFS merit scores = 5.32853
CFS merit scores = 5.32365
CFS merit scores = 5.31878
CFS merit scores = 5.31392
CFS merit scores = 5.30904
CFS merit scores = 5.30409
CFS merit scores = 5.29918
CFS merit scores = 5.29428
CFS merit scores = 5.28923
CFS merit scores = 5.28422
CFS merit scores = 5.27918
CFS merit scores = 5.27419
CFS merit scores = 5.2692
CFS merit scores = 5.26419
CFS merit scores = 5.25917
CFS merit scores = 5.25417
CFS merit scores = 5.24912
CFS merit scores = 5.244
CFS merit scores = 5.2389
CFS merit scores = 5.2338
CFS merit scores = 5.22864
CFS merit scores = 5.22351
CFS merit scores = 5.21843
CFS merit scores = 5.21328
CFS merit scores = 5.20799
CFS merit scores = 5.20276
CFS merit scores = 5.19751
CFS merit scores = 5.19217
CFS merit scores = 5.18682
CFS merit scores = 5.18132
CFS merit scores = 5.17589
CFS merit scores = 5.17024
CFS merit scores = 5.16461
CFS merit scores = 5.159
CFS merit scores = 5.15345
CFS merit scores = 5.14788
CFS merit scores = 5.14227
CFS merit scores = 5.13666
CFS merit scores = 5.13104
CFS merit scores = 5.12528
CFS merit scores = 5.11958
CFS merit scores = 5.11383
CFS merit scores = 5.10804
CFS merit scores = 5.10231
CFS merit scores = 5.09665
CFS merit scores = 5.09098
CFS merit scores = 5.08528
CFS merit scores = 5.0796
CFS merit scores = 5.0736
CFS merit scores = 5.0676
CFS merit scores = 5.06158
CFS merit scores = 5.05549
CFS merit scores = 5.04938
CFS merit scores = 5.04328
CFS merit scores = 5.03708
CFS merit scores = 5.03086
CFS merit scores = 5.02471
CFS merit scores = 5.01858
CFS merit scores = 5.01225
CFS merit scores = 5.00593
CFS merit scores = 4.99963
CFS merit scores = 4.99334
CFS merit scores = 4.9869
CFS merit scores = 4.98049
CFS merit scores = 4.97386
CFS merit scores = 4.96721
CFS merit scores = 4.96054
CFS merit scores = 4.95371
CFS merit scores = 4.94668
CFS merit scores = 4.93962
CFS merit scores = 4.93242
CFS merit scores = 4.92532
CFS merit scores = 4.91802
CFS merit scores = 4.91075
CFS merit scores = 4.90349
CFS merit scores = 4.89624
CFS merit scores = 4.88887
CFS merit scores = 4.8814
CFS merit scores = 4.87355
CFS merit scores = 4.86565
CFS merit scores = 4.85777
CFS merit scores = 4.8497
CFS merit scores = 4.84162
CFS merit scores = 4.83313
CFS merit scores = 4.82433
CFS merit scores = 4.8149
CFS merit scores = 4.8053
CFS merit scores = 4.79486
CFS merit scores = 4.78158
cnt = 1	feature = 59	correl = -0.335001	descr = Gibbs_of_Target_Sequence__Pos_20_Step_1
cnt = 2	feature = 46	correl = 0.246326	descr = Gibbs_of_Target_Sequence__Pos_1_Step_1
cnt = 3	feature = 613	correl = -0.186395	descr = N_Gram_TCTC
cnt = 4	feature = 256	correl = 0.103733	descr = N_Gram_CACTC
cnt = 5	feature = 627	correl = -0.0813317	descr = N_Gram_TGAGA
cnt = 6	feature = 216	correl = 0.0571876	descr = N_Gram_ATATA
cnt = 7	feature = 558	correl = 0.0488287	descr = N_Gram_TAAAG
cnt = 8	feature = 546	correl = 0.0477341	descr = N_Gram_GTGTG
cnt = 9	feature = 247	correl = 0.0439697	descr = N_Gram_CACAC
cnt = 10	feature = 507	correl = 0.0815678	descr = N_Gram_GGGTC
cnt = 11	feature = 605	correl = -0.0604343	descr = N_Gram_TCGCT
cnt = 12	feature = 683	correl = 0.0586818	descr = N_Gram_TTGCA
cnt = 13	feature = 626	correl = 0.0455699	descr = N_Gram_TGACA
cnt = 14	feature = 571	correl = 0.0455059	descr = N_Gram_TAGAC
cnt = 15	feature = 429	correl = 0.0570881	descr = N_Gram_GCAAT
cnt = 16	feature = 350	correl = -0.0565534	descr = N_Gram_CGTTC
cnt = 17	feature = 389	correl = -0.0557573	descr = N_Gram_GAAGG
cnt = 18	feature = 315	correl = -0.0492301	descr = N_Gram_CGACC
cnt = 19	feature = 220	correl = -0.0492301	descr = N_Gram_ATCGC
cnt = 20	feature = 673	correl = 0.0444058	descr = N_Gram_TTCGA
cnt = 21	feature = 288	correl = 0.11445	descr = N_Gram_CCCCC
cnt = 22	feature = 333	correl = 0.0941762	descr = N_Gram_CGGCA
cnt = 23	feature = 601	correl = 0.0801168	descr = N_Gram_TCGAC
cnt = 24	feature = 347	correl = 0.0702752	descr = N_Gram_CGTGA
cnt = 25	feature = 545	correl = 0.0660573	descr = N_Gram_GTGTC
cnt = 26	feature = 314	correl = 0.0730871	descr = N_Gram_CGACA
cnt = 27	feature = 537	correl = 0.0569187	descr = N_Gram_GTGCG
cnt = 28	feature = 664	correl = 0.0646514	descr = N_Gram_TTAAC
cnt = 29	feature = 637	correl = 0.0519979	descr = N_Gram_TGCCG
cnt = 30	feature = 518	correl = 0.0502545	descr = N_Gram_GTATA
cnt = 31	feature = 289	correl = 0.0449682	descr = N_Gram_CCCCG
cnt = 32	feature = 324	correl = 0.0449682	descr = N_Gram_CGCCA
cnt = 33	feature = 593	correl = 0.0519979	descr = N_Gram_TCCCG
cnt = 34	feature = 296	correl = 0.0449682	descr = N_Gram_CCGCA
cnt = 35	feature = 502	correl = 0.0449682	descr = N_Gram_GGGCT
cnt = 36	feature = 455	correl = 0.0449682	descr = N_Gram_GCGTA
cnt = 37	feature = 396	correl = -0.0682858	descr = N_Gram_GACCC
cnt = 38	feature = 541	correl = 0.10346	descr = N_Gram_GTGGC
cnt = 39	feature = 671	correl = 0.073607	descr = N_Gram_TTCAA
cnt = 40	feature = 606	correl = 0.0815678	descr = N_Gram_TCGGA
cnt = 41	feature = 624	correl = 0.051018	descr = N_Gram_TGAAA
cnt = 42	feature = 408	correl = 0.093498	descr = N_Gram_GAGTC
cnt = 43	feature = 661	correl = -0.0504621	descr = N_Gram_TGTTC
cnt = 44	feature = 286	correl = 0.0837304	descr = N_Gram_CCCAC
cnt = 45	feature = 270	correl = -0.0492301	descr = N_Gram_CATGC
cnt = 46	feature = 227	correl = 0.0732959	descr = N_Gram_ATGGG
cnt = 47	feature = 331	correl = 0.0675379	descr = N_Gram_CGGAT
cnt = 48	feature = 297	correl = 0.0495723	descr = N_Gram_CCGGC
cnt = 49	feature = 387	correl = 0.101005	descr = N_Gram_GAAAG
cnt = 50	feature = 508	correl = -0.0539773	descr = N_Gram_GGGTT
cnt = 51	feature = 547	correl = 0.0885336	descr = N_Gram_GTTAA
cnt = 52	feature = 276	correl = 0.051351	descr = N_Gram_CCAAT
cnt = 53	feature = 612	correl = 0.0562657	descr = N_Gram_TCTAC
cnt = 54	feature = 471	correl = -0.0616619	descr = N_Gram_GGAAC
cnt = 55	feature = 392	correl = 0.075687	descr = N_Gram_GAATC
cnt = 56	feature = 272	correl = -0.0595348	descr = N_Gram_CATGT
cnt = 57	feature = 322	correl = 0.0783266	descr = N_Gram_CGCAA
cnt = 58	feature = 548	correl = -0.0789846	descr = N_Gram_GTTAC
cnt = 59	feature = 641	correl = 0.0649505	descr = N_Gram_TGGAC
cnt = 60	feature = 251	correl = 0.0619849	descr = N_Gram_CACCA
cnt = 61	feature = 375	correl = -0.12982	descr = N_Gram_CTTAT
cnt = 62	feature = 510	correl = -0.0998537	descr = N_Gram_GGTAA
cnt = 63	feature = 218	correl = -0.0564014	descr = N_Gram_ATCAT
cnt = 64	feature = 655	correl = -0.0721152	descr = N_Gram_TGTCA
cnt = 65	feature = 341	correl = -0.0704385	descr = N_Gram_CGTAA
cnt = 66	feature = 551	correl = 0.0446926	descr = N_Gram_GTTGC
cnt = 67	feature = 594	correl = 0.0467614	descr = N_Gram_TCCGA
cnt = 68	feature = 321	correl = -0.0495078	descr = N_Gram_CGATG
cnt = 69	feature = 160	correl = -0.0676986	descr = N_Gram_ACGCA
cnt = 70	feature = 464	correl = 0.0802708	descr = N_Gram_GCTGG
cnt = 71	feature = 403	correl = -0.0587427	descr = N_Gram_GAGCA
cnt = 72	feature = 506	correl = 0.0515649	descr = N_Gram_GGGGG
cnt = 73	feature = 399	correl = 0.0885336	descr = N_Gram_GACGG
cnt = 74	feature = 303	correl = 0.0542474	descr = N_Gram_CCTAT
cnt = 75	feature = 685	correl = -0.053953	descr = N_Gram_TTGGA
cnt = 76	feature = 391	correl = -0.0494498	descr = N_Gram_GAATA
cnt = 77	feature = 221	correl = -0.0987368	descr = N_Gram_ATCGG
cnt = 78	feature = 401	correl = 0.096255	descr = N_Gram_GACTA
cnt = 79	feature = 367	correl = 0.0617716	descr = N_Gram_CTCGG
cnt = 80	feature = 386	correl = 0.0526599	descr = N_Gram_GAAAC
cnt = 81	feature = 344	correl = -0.0455014	descr = N_Gram_CGTCC
cnt = 82	feature = 427	correl = 0.0606168	descr = N_Gram_GCAAA
cnt = 83	feature = 536	correl = 0.0573867	descr = N_Gram_GTGCA
cnt = 84	feature = 572	correl = -0.0628149	descr = N_Gram_TAGAT
cnt = 85	feature = 255	correl = 0.055695	descr = N_Gram_CACGT
cnt = 86	feature = 335	correl = 0.0605801	descr = N_Gram_CGGCG
cnt = 87	feature = 304	correl = 0.0669317	descr = N_Gram_CCTCA
cnt = 88	feature = 528	correl = -0.0459964	descr = N_Gram_GTCGC
cnt = 89	feature = 301	correl = -0.0541916	descr = N_Gram_CCGTC
cnt = 90	feature = 540	correl = 0.0440189	descr = N_Gram_GTGGA
cnt = 91	feature = 211	correl = 0.0544521	descr = N_Gram_ATACA
cnt = 92	feature = 516	correl = 0.0482489	descr = N_Gram_GTAAA
cnt = 93	feature = 457	correl = 0.0603023	descr = N_Gram_GCGTG
cnt = 94	feature = 446	correl = 0.135114	descr = N_Gram_GCCTT
cnt = 95	feature = 424	correl = -0.102162	descr = N_Gram_GATTT
cnt = 96	feature = 591	correl = 0.0607957	descr = N_Gram_TCCCA
cnt = 97	feature = 650	correl = 0.0462397	descr = N_Gram_TGGGT
cnt = 98	feature = 244	correl = 0.0824092	descr = N_Gram_CAAGG
cnt = 99	feature = 485	correl = 0.0887869	descr = N_Gram_GGCCC
cnt = 100	feature = 577	correl = -0.045041	descr = N_Gram_TATTC
cnt = 101	feature = 351	correl = 0.113046	descr = N_Gram_CGTTT
cnt = 102	feature = 607	correl = 0.0941762	descr = N_Gram_TCGGC
cnt = 103	feature = 326	correl = 0.0569187	descr = N_Gram_CGCTA
cnt = 104	feature = 357	correl = 0.0646514	descr = N_Gram_CTATA
cnt = 105	feature = 342	correl = -0.0676986	descr = N_Gram_CGTAC
cnt = 106	feature = 411	correl = 0.0457339	descr = N_Gram_GATAC
cnt = 107	feature = 479	correl = 0.0651709	descr = N_Gram_GGATT
cnt = 108	feature = 549	correl = 0.0792911	descr = N_Gram_GTTCC
cnt = 109	feature = 666	correl = -0.0735061	descr = N_Gram_TTACC
cnt = 110	feature = 538	correl = 0.0840186	descr = N_Gram_GTGCT
cnt = 111	feature = 654	correl = 0.0589823	descr = N_Gram_TGTAA
cnt = 112	feature = 334	correl = 0.0495723	descr = N_Gram_CGGCC
cnt = 113	feature = 658	correl = 0.062985	descr = N_Gram_TGTGA
cnt = 114	feature = 353	correl = 0.0449682	descr = N_Gram_CTAAA
cnt = 115	feature = 290	correl = 0.0460393	descr = N_Gram_CCCCT
cnt = 116	feature = 512	correl = 0.0645362	descr = N_Gram_GGTCA
cnt = 117	feature = 652	correl = 0.0492583	descr = N_Gram_TGGTA
cnt = 118	feature = 278	correl = -0.0570146	descr = N_Gram_CCACG
cnt = 119	feature = 492	correl = 0.132497	descr = N_Gram_GGCTT
cnt = 120	feature = 260	correl = 0.0651491	descr = N_Gram_CAGGA
cnt = 121	feature = 597	correl = 0.0542474	descr = N_Gram_TCCTA
cnt = 122	feature = 292	correl = 0.0686314	descr = N_Gram_CCCGC
cnt = 123	feature = 550	correl = -0.0659145	descr = N_Gram_GTTCG
cnt = 124	feature = 608	correl = -0.0587729	descr = N_Gram_TCGGT
cnt = 125	feature = 432	correl = -0.0624977	descr = N_Gram_GCAGA
cnt = 126	feature = 431	correl = 0.0827097	descr = N_Gram_GCACT
cnt = 127	feature = 421	correl = -0.0692106	descr = N_Gram_GATTA
cnt = 128	feature = 395	correl = 0.0835581	descr = N_Gram_GACAG
cnt = 129	feature = 687	correl = -0.0611295	descr = N_Gram_TTGTA
cnt = 130	feature = 345	correl = -0.113766	descr = N_Gram_CGTCG
cnt = 131	feature = 580	correl = 0.0443521	descr = N_Gram_TCAAA
cnt = 132	feature = 477	correl = 0.0892608	descr = N_Gram_GGAGT
cnt = 133	feature = 500	correl = 0.104338	descr = N_Gram_GGGCC
cnt = 134	feature = 690	correl = 0.0451248	descr = N_Gram_TTTCA
cnt = 135	feature = 544	correl = 0.0470247	descr = N_Gram_GTGTA
cnt = 136	feature = 499	correl = 0.0515649	descr = N_Gram_GGGCA
cnt = 137	feature = 575	correl = -0.0683995	descr = N_Gram_TATAC
cnt = 138	feature = 444	correl = -0.0562598	descr = N_Gram_GCCGT
cnt = 139	feature = 660	correl = -0.0516097	descr = N_Gram_TGTTA
cnt = 140	feature = 630	correl = 0.0538479	descr = N_Gram_TGATA
cnt = 141	feature = 634	correl = 0.107316	descr = N_Gram_TGCAA
cnt = 142	feature = 231	correl = 0.04675	descr = N_Gram_ATTCT
cnt = 143	feature = 293	correl = 0.0704567	descr = N_Gram_CCCGG
cnt = 144	feature = 248	correl = 0.0831468	descr = N_Gram_CACAG
cnt = 145	feature = 470	correl = 0.120378	descr = N_Gram_GGAAA
cnt = 146	feature = 305	correl = -0.066356	descr = N_Gram_CCTCC
cnt = 147	feature = 210	correl = -0.138491	descr = N_Gram_ATAAG
cnt = 148	feature = 438	correl = 0.0486014	descr = N_Gram_GCCAG
cnt = 149	feature = 258	correl = 0.111347	descr = N_Gram_CAGCG
cnt = 150	feature = 448	correl = 0.0443714	descr = N_Gram_GCGAG
cnt = 151	feature = 573	correl = 0.0878122	descr = N_Gram_TAGCA
cnt = 152	feature = 382	correl = 0.0573149	descr = N_Gram_CTTGG
cnt = 153	feature = 306	correl = 0.0601988	descr = N_Gram_CCTCG
cnt = 154	feature = 649	correl = 0.0880164	descr = N_Gram_TGGGG
cnt = 155	feature = 418	correl = -0.0582449	descr = N_Gram_GATGC
cnt = 156	feature = 422	correl = 0.0574943	descr = N_Gram_GATTC
cnt = 157	feature = 412	correl = 0.0664029	descr = N_Gram_GATAT
cnt = 158	feature = 628	correl = 0.0501996	descr = N_Gram_TGAGT
cnt = 159	feature = 554	correl = 0.0505966	descr = N_Gram_GTTTC
cnt = 160	feature = 447	correl = -0.0770329	descr = N_Gram_GCGAC
cnt = 161	feature = 222	correl = 0.0596296	descr = N_Gram_ATCTG
cnt = 162	feature = 317	correl = 0.0852619	descr = N_Gram_CGAGG
cnt = 163	feature = 568	correl = 0.0722218	descr = N_Gram_TACGA
cnt = 164	feature = 659	correl = 0.0943639	descr = N_Gram_TGTGG
cnt = 165	feature = 275	correl = 0.0765071	descr = N_Gram_CCAAG
cnt = 166	feature = 453	correl = 0.0592659	descr = N_Gram_GCGGG
cnt = 167	feature = 648	correl = 0.0529725	descr = N_Gram_TGGGA
cnt = 168	feature = 522	correl = 0.176159	descr = N_Gram_GTCAG
cnt = 169	feature = 264	correl = 0.0563955	descr = N_Gram_CAGTT
cnt = 170	feature = 249	correl = 0.057715	descr = N_Gram_CACAT
cnt = 171	feature = 642	correl = 0.0886459	descr = N_Gram_TGGAG
cnt = 172	feature = 636	correl = 0.0443758	descr = N_Gram_TGCAG
cnt = 173	feature = 268	correl = -0.0775616	descr = N_Gram_CATCG
cnt = 174	feature = 365	correl = 0.0441969	descr = N_Gram_CTCCC
cnt = 175	feature = 236	correl = -0.151901	descr = N_Gram_ATTTT
cnt = 176	feature = 619	correl = -0.136862	descr = N_Gram_TCTTA
cnt = 177	feature = 443	correl = 0.07204	descr = N_Gram_GCCGG
cnt = 178	feature = 394	correl = 0.0443673	descr = N_Gram_GACAC
cnt = 179	feature = 320	correl = -0.0587729	descr = N_Gram_CGATC
cnt = 180	feature = 398	correl = -0.0921759	descr = N_Gram_GACCT
cnt = 181	feature = 459	correl = 0.0860458	descr = N_Gram_GCTAT
cnt = 182	feature = 233	correl = 0.0914607	descr = N_Gram_ATTGT
cnt = 183	feature = 574	correl = -0.0523682	descr = N_Gram_TAGCC
cnt = 184	feature = 329	correl = 0.0665538	descr = N_Gram_CGGAA
cnt = 185	feature = 302	correl = 0.104963	descr = N_Gram_CCGTG
cnt = 186	feature = 529	correl = 0.0984847	descr = N_Gram_GTCGG
cnt = 187	feature = 442	correl = 0.0582599	descr = N_Gram_GCCGC
cnt = 188	feature = 419	correl = 0.0628004	descr = N_Gram_GATGT
cnt = 189	feature = 360	correl = 0.0787784	descr = N_Gram_CTCAA
cnt = 190	feature = 474	correl = 0.0983696	descr = N_Gram_GGACG
cnt = 191	feature = 610	correl = 0.0589902	descr = N_Gram_TCGTT
cnt = 192	feature = 318	correl = -0.0778583	descr = N_Gram_CGAGT
cnt = 193	feature = 277	correl = 0.058304	descr = N_Gram_CCACC
cnt = 194	feature = 229	correl = -0.057465	descr = N_Gram_ATTAC
cnt = 195	feature = 226	correl = -0.050257	descr = N_Gram_ATGCT
cnt = 196	feature = 206	correl = 0.0449845	descr = N_Gram_AGTTG
cnt = 197	feature = 563	correl = -0.140999	descr = N_Gram_TAAGT
cnt = 198	feature = 436	correl = 0.120019	descr = N_Gram_GCATC
cnt = 199	feature = 428	correl = 0.102243	descr = N_Gram_GCAAC
cnt = 200	feature = 433	correl = 0.0467627	descr = N_Gram_GCAGC
cnt = 201	feature = 224	correl = -0.0530164	descr = N_Gram_ATGAT
cnt = 202	feature = 404	correl = -0.0480222	descr = N_Gram_GAGCC
cnt = 203	feature = 487	correl = 0.133509	descr = N_Gram_GGCCT
cnt = 204	feature = 316	correl = -0.0971012	descr = N_Gram_CGACG
cnt = 205	feature = 451	correl = 0.0787735	descr = N_Gram_GCGGA
cnt = 206	feature = 340	correl = 0.0567705	descr = N_Gram_CGGTT
cnt = 207	feature = 681	correl = -0.0471707	descr = N_Gram_TTGAG
cnt = 208	feature = 635	correl = 0.0951233	descr = N_Gram_TGCAC
cnt = 209	feature = 214	correl = 0.0465649	descr = N_Gram_ATAGC
cnt = 210	feature = 674	correl = -0.0732794	descr = N_Gram_TTCGG
cnt = 211	feature = 525	correl = 0.0510769	descr = N_Gram_GTCCC
cnt = 212	feature = 369	correl = -0.0917607	descr = N_Gram_CTGAT
cnt = 213	feature = 501	correl = 0.0775068	descr = N_Gram_GGGCG
cnt = 214	feature = 384	correl = 0.103084	descr = N_Gram_CTTTG
cnt = 215	feature = 588	correl = 0.0839366	descr = N_Gram_TCCAA
cnt = 216	feature = 310	correl = -0.0453945	descr = N_Gram_CCTTG
cnt = 217	feature = 212	correl = -0.0862989	descr = N_Gram_ATACT
cnt = 218	feature = 440	correl = 0.0894919	descr = N_Gram_GCCCG
cnt = 219	feature = 434	correl = 0.0500657	descr = N_Gram_GCAGT
cnt = 220	feature = 337	correl = 0.107255	descr = N_Gram_CGGGA
cnt = 221	feature = 235	correl = -0.0597821	descr = N_Gram_ATTTG
cnt = 222	feature = 672	correl = 0.0995633	descr = N_Gram_TTCCA
cnt = 223	feature = 646	correl = 0.128554	descr = N_Gram_TGGCT
cnt = 224	feature = 561	correl = -0.0781489	descr = N_Gram_TAAGA
cnt = 225	feature = 680	correl = -0.0661787	descr = N_Gram_TTGAC
cnt = 226	feature = 361	correl = 0.0546877	descr = N_Gram_CTCAC
cnt = 227	feature = 362	correl = -0.0635266	descr = N_Gram_CTCAT
cnt = 228	feature = 466	correl = 0.0483151	descr = N_Gram_GCTTT
cnt = 229	feature = 527	correl = -0.103909	descr = N_Gram_GTCGA
cnt = 230	feature = 241	correl = 0.0619327	descr = N_Gram_CAAAG
cnt = 231	feature = 228	correl = 0.0440098	descr = N_Gram_ATGTG
cnt = 232	feature = 388	correl = 0.107194	descr = N_Gram_GAAGA
cnt = 233	feature = 263	correl = 0.121756	descr = N_Gram_CAGTG
cnt = 234	feature = 583	correl = 0.0570043	descr = N_Gram_TCAGC
cnt = 235	feature = 407	correl = 0.0645523	descr = N_Gram_GAGGT
cnt = 236	feature = 452	correl = 0.0658111	descr = N_Gram_GCGGC
cnt = 237	feature = 478	correl = -0.0842352	descr = N_Gram_GGATC
cnt = 238	feature = 505	correl = 0.0672489	descr = N_Gram_GGGGC
cnt = 239	feature = 684	correl = -0.131021	descr = N_Gram_TTGCG
cnt = 240	feature = 584	correl = 0.117818	descr = N_Gram_TCAGT
cnt = 241	feature = 476	correl = 0.0768074	descr = N_Gram_GGAGC
cnt = 242	feature = 542	correl = 0.0777524	descr = N_Gram_GTGGT
cnt = 243	feature = 484	correl = 0.0769144	descr = N_Gram_GGCCA
cnt = 244	feature = 397	correl = 0.0525953	descr = N_Gram_GACCG
cnt = 245	feature = 482	correl = 0.0821174	descr = N_Gram_GGCAT
cnt = 246	feature = 252	correl = 0.0534775	descr = N_Gram_CACCT
cnt = 247	feature = 489	correl = 0.100301	descr = N_Gram_GGCGC
cnt = 248	feature = 348	correl = 0.125823	descr = N_Gram_CGTGC
cnt = 249	feature = 439	correl = 0.0506046	descr = N_Gram_GCCAT
cnt = 250	feature = 496	correl = 0.105989	descr = N_Gram_GGGAC
cnt = 251	feature = 295	correl = 0.0442816	descr = N_Gram_CCGA
cnt = 252	feature = 368	correl = -0.0609544	descr = N_Gram_CTCTC
cnt = 253	feature = 576	correl = -0.0485679	descr = N_Gram_TATC
cnt = 254	feature = 517	correl = -0.050279	descr = N_Gram_GTAAG
cnt = 255	feature = 417	correl = -0.0670206	descr = N_Gram_GATGA
cnt = 256	feature = 552	correl = 0.107286	descr = N_Gram_GTTGG
cnt = 257	feature = 617	correl = 0.0583563	descr = N_Gram_TCTGG
cnt = 258	feature = 402	correl = -0.0766483	descr = N_Gram_GACTG
cnt = 259	feature = 653	correl = 0.0514986	descr = N_Gram_TGGTC
cnt = 260	feature = 309	correl = -0.0859899	descr = N_Gram_CCTTC
cnt = 261	feature = 207	correl = -0.0726713	descr = N_Gram_AGTTT
cnt = 262	feature = 656	correl = 0.0462656	descr = N_Gram_TGTCC
cnt = 263	feature = 257	correl = 0.0821472	descr = N_Gram_CAGCA
cnt = 264	feature = 603	correl = -0.0488526	descr = N_Gram_TCGC
cnt = 265	feature = 463	correl = 0.065488	descr = N_Gram_GCTGC
cnt = 266	feature = 356	correl = 0.087417	descr = N_Gram_CTAT
cnt = 267	feature = 697	correl = -0.0663268	descr = N_Gram_TTTTG
cnt = 268	feature = 565	correl = -0.0510509	descr = N_Gram_TAATC
cnt = 269	feature = 609	correl = -0.0517309	descr = N_Gram_TCGTC
cnt = 270	feature = 644	correl = 0.114355	descr = N_Gram_TGGCC
cnt = 271	feature = 504	correl = 0.0613934	descr = N_Gram_GGGGA
cnt = 272	feature = 490	correl = 0.0962544	descr = N_Gram_GGCGG
cnt = 273	feature = 409	correl = -0.0567896	descr = N_Gram_GAGTT
cnt = 274	feature = 325	correl = 0.0934479	descr = N_Gram_CGCCG
cnt = 275	feature = 614	correl = -0.0562052	descr = N_Gram_TCTCA
cnt = 276	feature = 515	correl = 0.0626085	descr = N_Gram_GGTTG
cnt = 277	feature = 383	correl = 0.0711122	descr = N_Gram_CTTTA
cnt = 278	feature = 405	correl = 0.0907503	descr = N_Gram_GAGCT
cnt = 279	feature = 274	correl = 0.053807	descr = N_Gram_CCAAA
cnt = 280	feature = 225	correl = -0.0755016	descr = N_Gram_ATGC
cnt = 281	feature = 283	correl = 0.0648749	descr = N_Gram_CCATC
cnt = 282	feature = 488	correl = -0.0519246	descr = N_Gram_GGCGA
cnt = 283	feature = 209	correl = -0.102279	descr = N_Gram_ATAA
cnt = 284	feature = 16	correl = -0.163482	descr = Position_Specific_Bin_Base_5_Base_A
cnt = 285	feature = 497	correl = 0.11304	descr = N_Gram_GGGAG
cnt = 286	feature = 267	correl = 0.10584	descr = N_Gram_CATCC
cnt = 287	feature = 81	correl = 0.0527181	descr = Xue_Structure_Feature_C101
cnt = 288	feature = 602	correl = -0.112239	descr = N_Gram_TCGAG
cnt = 289	feature = 254	correl = -0.0749098	descr = N_Gram_CACGA
cnt = 290	feature = 385	correl = 0.0745255	descr = N_Gram_GAAA
cnt = 291	feature = 553	correl = -0.0707453	descr = N_Gram_GTTGT
cnt = 292	feature = 374	correl = -0.0615337	descr = N_Gram_CTTA
cnt = 293	feature = 230	correl = 0.0463532	descr = N_Gram_ATTC
cnt = 294	feature = 393	correl = 0.0637904	descr = N_Gram_GACA
cnt = 295	feature = 23	correl = 0.0501959	descr = Position_Specific_Bin_Base_9_Base_G
cnt = 296	feature = 37	correl = -0.0583953	descr = Position_Specific_Bin_Base_17_Base_A
cnt = 297	feature = 620	correl = -0.134689	descr = N_Gram_TCTTC
cnt = 298	feature = 371	correl = 0.0512498	descr = N_Gram_CTGGA
cnt = 299	feature = 29	correl = 0.0954761	descr = Position_Specific_Bin_Base_12_Base_G
cnt = 300	feature = 595	correl = -0.0851382	descr = N_Gram_TCCGG
cnt = 301	feature = 242	correl = 0.069126	descr = N_Gram_CAAG
cnt = 302	feature = 415	correl = -0.115113	descr = N_Gram_GATCT
cnt = 303	feature = 390	correl = -0.075542	descr = N_Gram_GAAGT
cnt = 304	feature = 400	correl = -0.0804408	descr = N_Gram_GACGT
cnt = 305	feature = 39	correl = 0.0760799	descr = Position_Specific_Bin_Base_17_Base_G
cnt = 306	feature = 543	correl = 0.0650619	descr = N_Gram_GTGT
cnt = 307	feature = 15	correl = 0.0443883	descr = Position_Specific_Bin_Base_4_Base_T
cnt = 308	feature = 269	correl = 0.115633	descr = N_Gram_CATCT
cnt = 309	feature = 686	correl = 0.0504726	descr = N_Gram_TTGGC
cnt = 310	feature = 632	correl = -0.135808	descr = N_Gram_TGATT
cnt = 311	feature = 430	correl = 0.0933505	descr = N_Gram_GCAC
cnt = 312	feature = 219	correl = -0.0845956	descr = N_Gram_ATCG
cnt = 313	feature = 22	correl = 0.0631113	descr = Position_Specific_Bin_Base_8_Base_T
cnt = 314	feature = 285	correl = 0.0575112	descr = N_Gram_CCCA
cnt = 315	feature = 426	correl = 0.125602	descr = N_Gram_GCAA
cnt = 316	feature = 473	correl = 0.120945	descr = N_Gram_GGACC
cnt = 317	feature = 232	correl = 0.0564979	descr = N_Gram_ATTG
cnt = 318	feature = 259	correl = -0.136766	descr = N_Gram_CAGCT
cnt = 319	feature = 449	correl = 0.044227	descr = N_Gram_GCGCC
cnt = 320	feature = 33	correl = -0.117847	descr = Position_Specific_Bin_Base_14_Base_A
cnt = 321	feature = 339	correl = -0.0996711	descr = N_Gram_CGGTA
cnt = 322	feature = 410	correl = 0.0791311	descr = N_Gram_GATA
cnt = 323	feature = 42	correl = 0.108294	descr = Position_Specific_Bin_Base_18_Base_C
cnt = 324	feature = 533	correl = 0.0555971	descr = N_Gram_GTGA
cnt = 325	feature = 30	correl = -0.125699	descr = Position_Specific_Bin_Base_12_Base_T
cnt = 326	feature = 13	correl = 0.0861806	descr = Position_Specific_Bin_Base_3_Base_C
cnt = 327	feature = 638	correl = -0.12014	descr = N_Gram_TGCG
cnt = 328	feature = 370	correl = 0.106199	descr = N_Gram_CTGCA
cnt = 329	feature = 645	correl = -0.0787881	descr = N_Gram_TGGCG
cnt = 330	feature = 291	correl = 0.0965253	descr = N_Gram_CCCG
cnt = 331	feature = 11	correl = 0.0887967	descr = Position_Specific_Bin_Base_2_Base_T
cnt = 332	feature = 19	correl = -0.0959675	descr = Position_Specific_Bin_Base_6_Base_A
cnt = 333	feature = 435	correl = 0.0777539	descr = N_Gram_GCAT
cnt = 334	feature = 647	correl = 0.106561	descr = N_Gram_TGGG
cnt = 335	feature = 319	correl = -0.0501978	descr = N_Gram_CGAT
cnt = 336	feature = 38	correl = 0.0721528	descr = Position_Specific_Bin_Base_17_Base_C
cnt = 337	feature = 24	correl = -0.0518313	descr = Position_Specific_Bin_Base_9_Base_T
cnt = 338	feature = 32	correl = 0.114941	descr = Position_Specific_Bin_Base_13_Base_C
cnt = 339	feature = 531	correl = -0.0770362	descr = N_Gram_GTCTT
cnt = 340	feature = 12	correl = -0.0962854	descr = Position_Specific_Bin_Base_3_Base_A
cnt = 341	feature = 18	correl = 0.0744944	descr = Position_Specific_Bin_Base_5_Base_G
cnt = 342	feature = 34	correl = 0.123904	descr = Position_Specific_Bin_Base_14_Base_T
cnt = 343	feature = 590	correl = 0.077493	descr = N_Gram_TCCC
cnt = 344	feature = 338	correl = 0.147762	descr = N_Gram_CGGGC
cnt = 345	feature = 625	correl = -0.0658539	descr = N_Gram_TGAAG
cnt = 346	feature = 692	correl = -0.0498802	descr = N_Gram_TTTCG
cnt = 347	feature = 44	correl = -0.0879745	descr = Position_Specific_Bin_Base_18_Base_T
cnt = 348	feature = 511	correl = 0.0456596	descr = N_Gram_GGTC
cnt = 349	feature = 589	correl = -0.129991	descr = N_Gram_TCCAG
cnt = 350	feature = 21	correl = -0.0500264	descr = Position_Specific_Bin_Base_8_Base_C
cnt = 351	feature = 105	correl = -0.0662083	descr = Fold_of_Target_NoBeginbrace_noends_Pos_7
cnt = 352	feature = 47	correl = 0.257958	descr = Gibbs_of_Target_Sequence__Pos_2_Step_1
cnt = 353	feature = 246	correl = 0.0560506	descr = N_Gram_CACA
cnt = 354	feature = 8	correl = -0.0555671	descr = Position_Specific_Bin_Base_2_Base_A
cnt = 355	feature = 27	correl = -0.100832	descr = Position_Specific_Bin_Base_12_Base_A
cnt = 356	feature = 74	correl = 0.0666822	descr = Fold_of_RNAi_Sequence_Pos_14
cnt = 357	feature = 250	correl = 0.072337	descr = N_Gram_CACC
cnt = 358	feature = 40	correl = -0.0779228	descr = Position_Specific_Bin_Base_17_Base_T
cnt = 359	feature = 465	correl = 0.0661162	descr = N_Gram_GCTT
cnt = 360	feature = 52	correl = -0.177172	descr = Gibbs_of_Target_Sequence__Pos_7_Step_1
cnt = 361	feature = 78	correl = 0.130657	descr = Xue_Structure_Feature_A101
cnt = 362	feature = 564	correl = -0.059179	descr = N_Gram_TAAT
cnt = 363	feature = 71	correl = 0.0698322	descr = Fold_of_RNAi_Sequence_Pos_11
cnt = 364	feature = 539	correl = 0.108871	descr = N_Gram_GTGG
cnt = 365	feature = 380	correl = -0.0819458	descr = N_Gram_CTTGA
cnt = 366	feature = 328	correl = 0.0916432	descr = N_Gram_CGGA
cnt = 367	feature = 53	correl = 0.0471369	descr = Gibbs_of_Target_Sequence__Pos_12_Step_1
cnt = 368	feature = 280	correl = -0.112404	descr = N_Gram_CCAGC
cnt = 369	feature = 82	correl = 0.0855275	descr = Xue_Structure_Feature_C010
cnt = 370	feature = 514	correl = 0.0453198	descr = N_Gram_GGTT
cnt = 371	feature = 36	correl = 0.134421	descr = Position_Specific_Bin_Base_16_Base_C
cnt = 372	feature = 14	correl = -0.0644476	descr = Position_Specific_Bin_Base_4_Base_A
cnt = 373	feature = 10	correl = -0.0815042	descr = Position_Specific_Bin_Base_2_Base_G
cnt = 374	feature = 600	correl = -0.0892165	descr = N_Gram_TCGA
cnt = 375	feature = 413	correl = -0.118259	descr = N_Gram_GATC
cnt = 376	feature = 491	correl = 0.0560989	descr = N_Gram_GGCT
cnt = 377	feature = 136	correl = -0.0906064	descr = N_Gram_AATC
cnt = 378	feature = 69	correl = 0.0808422	descr = Fold_of_RNAi_Sequence_Pos_9
cnt = 379	feature = 693	correl = -0.115847	descr = N_Gram_TTTCT
cnt = 380	feature = 20	correl = 0.110323	descr = Position_Specific_Bin_Base_6_Base_C
cnt = 381	feature = 25	correl = -0.0440001	descr = Position_Specific_Bin_Base_10_Base_C
cnt = 382	feature = 665	correl = -0.0735899	descr = N_Gram_TTAC
cnt = 383	feature = 9	correl = 0.0635599	descr = Position_Specific_Bin_Base_2_Base_C
cnt = 384	feature = 445	correl = 0.0870179	descr = N_Gram_GCCT
cnt = 385	feature = 657	correl = 0.0615904	descr = N_Gram_TGTG
cnt = 386	feature = 469	correl = 0.0772798	descr = N_Gram_GGAA
cnt = 387	feature = 54	correl = -0.0974245	descr = Gibbs_of_Target_Sequence__Pos_13_Step_1
cnt = 388	feature = 56	correl = -0.102628	descr = Gibbs_of_Target_Sequence__Pos_17_Step_1
cnt = 389	feature = 667	correl = -0.0665497	descr = N_Gram_TTAT
cnt = 390	feature = 633	correl = 0.114278	descr = N_Gram_TGCA
cnt = 391	feature = 313	correl = -0.0449112	descr = N_Gram_CGAC
cnt = 392	feature = 68	correl = 0.0675637	descr = Fold_of_RNAi_Sequence_Pos_6
cnt = 393	feature = 49	correl = -0.0443689	descr = Gibbs_of_Target_Sequence__Pos_4_Step_1
cnt = 394	feature = 462	correl = 0.090405	descr = N_Gram_GCTG
cnt = 395	feature = 41	correl = -0.276199	descr = Position_Specific_Bin_Base_18_Base_A
cnt = 396	feature = 300	correl = 0.0601673	descr = N_Gram_CCGT
cnt = 397	feature = 17	correl = 0.104264	descr = Position_Specific_Bin_Base_5_Base_C
cnt = 398	feature = 234	correl = -0.107219	descr = N_Gram_ATTT
cnt = 399	feature = 223	correl = -0.0511087	descr = N_Gram_ATGA
cnt = 400	feature = 523	correl = -0.0442978	descr = N_Gram_GTCC
cnt = 401	feature = 261	correl = 0.147988	descr = N_Gram_CAGT
cnt = 402	feature = 35	correl = -0.112333	descr = Position_Specific_Bin_Base_16_Base_A
cnt = 403	feature = 503	correl = 0.0659145	descr = N_Gram_GGGG
cnt = 404	feature = 311	correl = -0.0648796	descr = N_Gram_CCTTT
cnt = 405	feature = 560	correl = -0.114559	descr = N_Gram_TAAG
cnt = 406	feature = 75	correl = 0.0689268	descr = Fold_of_RNAi_Sequence_Pos_15
cnt = 407	feature = 273	correl = 0.0853691	descr = N_Gram_CCAA
cnt = 408	feature = 481	correl = 0.0475912	descr = N_Gram_GGCA
cnt = 409	feature = 298	correl = 0.127913	descr = N_Gram_CCGGG
cnt = 410	feature = 454	correl = -0.0755293	descr = N_Gram_GCGT
cnt = 411	feature = 616	correl = -0.123394	descr = N_Gram_TCTCT
cnt = 412	feature = 77	correl = 0.0838065	descr = Xue_Structure_Feature_A100
cnt = 413	feature = 332	correl = 0.0903352	descr = N_Gram_CGGC
cnt = 414	feature = 58	correl = -0.300939	descr = Gibbs_of_Target_Sequence__Pos_19_Step_1
cnt = 415	feature = 281	correl = 0.055597	descr = N_Gram_CCAT
cnt = 416	feature = 461	correl = -0.0794271	descr = N_Gram_GCTCC
cnt = 417	feature = 472	correl = 0.119878	descr = N_Gram_GGAC
cnt = 418	feature = 70	correl = 0.073527	descr = Fold_of_RNAi_Sequence_Pos_10
cnt = 419	feature = 682	correl = -0.0550559	descr = N_Gram_TTGC
cnt = 420	feature = 416	correl = -0.0440887	descr = N_Gram_GATG
cnt = 421	feature = 651	correl = 0.072549	descr = N_Gram_TGGT
cnt = 422	feature = 441	correl = 0.0670364	descr = N_Gram_GCCG
cnt = 423	feature = 691	correl = -0.0655038	descr = N_Gram_TTTCC
cnt = 424	feature = 55	correl = -0.192649	descr = Gibbs_of_Target_Sequence__Pos_14_Step_1
cnt = 425	feature = 76	correl = 0.062412	descr = Xue_Structure_Feature_A111
cnt = 426	feature = 475	correl = 0.10991	descr = N_Gram_GGAG
cnt = 427	feature = 530	correl = -0.091208	descr = N_Gram_GTCT
cnt = 428	feature = 598	correl = -0.129877	descr = N_Gram_TCCTT
cnt = 429	feature = 72	correl = 0.122247	descr = Fold_of_RNAi_Sequence_Pos_12
cnt = 430	feature = 51	correl = -0.129197	descr = Gibbs_of_Target_Sequence__Pos_6_Step_1
cnt = 431	feature = 569	correl = -0.0659975	descr = N_Gram_TACT
cnt = 432	feature = 420	correl = -0.0524281	descr = N_Gram_GATT
cnt = 433	feature = 43	correl = 0.284592	descr = Position_Specific_Bin_Base_18_Base_G
cnt = 434	feature = 57	correl = -0.175519	descr = Gibbs_of_Target_Sequence__Pos_18_Step_1
cnt = 435	feature = 28	correl = 0.139325	descr = Position_Specific_Bin_Base_12_Base_C
cnt = 436	feature = 366	correl = -0.119804	descr = N_Gram_CTCCT
cnt = 437	feature = 526	correl = -0.0732084	descr = N_Gram_GTCG
cnt = 438	feature = 364	correl = -0.105719	descr = N_Gram_CTCCA
cnt = 439	feature = 63	correl = 0.191611	descr = Fold_of_RNAi_Sequence_Pos_0
cnt = 440	feature = 535	correl = 0.0729268	descr = N_Gram_GTGC
cnt = 441	feature = 629	correl = -0.10678	descr = N_Gram_TGAT
cnt = 442	feature = 343	correl = -0.0872262	descr = N_Gram_CGTC
cnt = 443	feature = 66	correl = 0.0894178	descr = Fold_of_RNAi_Sequence_Pos_3
cnt = 444	feature = 676	correl = -0.204625	descr = N_Gram_TTCTC
cnt = 445	feature = 266	correl = 0.0960116	descr = N_Gram_CATC
cnt = 446	feature = 679	correl = -0.0585037	descr = N_Gram_TTGA
cnt = 447	feature = 498	correl = 0.131823	descr = N_Gram_GGGC
cnt = 448	feature = 279	correl = -0.0828461	descr = N_Gram_CCAG
cnt = 449	feature = 65	correl = 0.17487	descr = Fold_of_RNAi_Sequence_Pos_2
cnt = 450	feature = 483	correl = 0.161213	descr = N_Gram_GGCC
cnt = 451	feature = 677	correl = -0.139967	descr = N_Gram_TTCTT
cnt = 452	feature = 450	correl = 0.0880005	descr = N_Gram_GCGG
cnt = 453	feature = 67	correl = 0.0769865	descr = Fold_of_RNAi_Sequence_Pos_4
cnt = 454	feature = 379	correl = -0.0799413	descr = N_Gram_CTTG
cnt = 455	feature = 615	correl = -0.11716	descr = N_Gram_TCTCC
cnt = 456	feature = 64	correl = 0.199608	descr = Fold_of_RNAi_Sequence_Pos_1
cnt = 457	feature = 86	correl = 0.0801244	descr = Xue_Structure_Feature_G100
cnt = 458	feature = 643	correl = 0.0451574	descr = N_Gram_TGGC
cnt = 459	feature = 265	correl = 0.0729038	descr = N_Gram_CAT
cnt = 460	feature = 323	correl = 0.0672541	descr = N_Gram_CGCC
cnt = 461	feature = 73	correl = 0.0923377	descr = Fold_of_RNAi_Sequence_Pos_13
cnt = 462	feature = 376	correl = -0.126568	descr = N_Gram_CTTC
cnt = 463	feature = 494	correl = 0.133216	descr = N_Gram_GGGA
cnt = 464	feature = 696	correl = -0.152667	descr = N_Gram_TTTTC
cnt = 465	feature = 557	correl = -0.0817198	descr = N_Gram_TAA
cnt = 466	feature = 579	correl = 0.0699961	descr = N_Gram_TCA
cnt = 467	feature = 284	correl = 0.0495362	descr = N_Gram_CCC
cnt = 468	feature = 238	correl = 0.12708	descr = N_Gram_CAA
cnt = 469	feature = 596	correl = -0.0890113	descr = N_Gram_TCCT
cnt = 470	feature = 663	correl = -0.0791048	descr = N_Gram_TTA
cnt = 471	feature = 460	correl = -0.055655	descr = N_Gram_GCTC
cnt = 472	feature = 378	correl = -0.227376	descr = N_Gram_CTTCT
cnt = 473	feature = 520	correl = -0.097102	descr = N_Gram_GTC
cnt = 474	feature = 312	correl = -0.0596474	descr = N_Gram_CGA
cnt = 475	feature = 425	correl = 0.128276	descr = N_Gram_GCA
cnt = 476	feature = 80	correl = 0.115545	descr = Xue_Structure_Feature_C110
cnt = 477	feature = 695	correl = -0.15477	descr = N_Gram_TTTT
cnt = 478	feature = 458	correl = 0.0589688	descr = N_Gram_GCT
cnt = 479	feature = 217	correl = -0.0656194	descr = N_Gram_ATC
cnt = 480	feature = 308	correl = -0.0990473	descr = N_Gram_CCTT
cnt = 481	feature = 599	correl = -0.109256	descr = N_Gram_TCG
cnt = 482	feature = 587	correl = -0.0822415	descr = N_Gram_TCCA
cnt = 483	feature = 532	correl = 0.152702	descr = N_Gram_GTG
cnt = 484	feature = 79	correl = 0.0735233	descr = Xue_Structure_Feature_C111
cnt = 485	feature = 623	correl = -0.0742621	descr = N_Gram_TGA
cnt = 486	feature = 509	correl = 0.0678959	descr = N_Gram_GGT
cnt = 487	feature = 336	correl = 0.147416	descr = N_Gram_CGGG
cnt = 488	feature = 62	correl = -0.0600936	descr = PF_RNAi_Fold_3'Free_Count
cnt = 489	feature = 640	correl = 0.0942792	descr = N_Gram_TGG
cnt = 490	feature = 578	correl = -0.114723	descr = N_Gram_TC
cnt = 491	feature = 493	correl = 0.167567	descr = N_Gram_GGG
cnt = 492	feature = 678	correl = -0.0702299	descr = N_Gram_TTG
cnt = 493	feature = 468	correl = 0.141089	descr = N_Gram_GGA
cnt = 494	feature = 675	correl = -0.217997	descr = N_Gram_TTCT
cnt = 495	feature = 556	correl = -0.103953	descr = N_Gram_TA
cnt = 496	feature = 437	correl = 0.0671955	descr = N_Gram_GCC
cnt = 497	feature = 237	correl = 0.108921	descr = N_Gram_CA
cnt = 498	feature = 618	correl = -0.116817	descr = N_Gram_TCTT
cnt = 499	feature = 61	correl = -0.150091	descr = PF_RNAi_Fold_5'Free_Count
cnt = 500	feature = 689	correl = -0.125157	descr = N_Gram_TTTC
cnt = 501	feature = 363	correl = -0.0971868	descr = N_Gram_CTCC
cnt = 502	feature = 688	correl = -0.0953816	descr = N_Gram_TTT
cnt = 503	feature = 586	correl = -0.100889	descr = N_Gram_TCC
cnt = 504	feature = 373	correl = -0.125257	descr = N_Gram_CTT
cnt = 505	feature = 611	correl = -0.105133	descr = N_Gram_TCT
cnt = 506	feature = 327	correl = 0.0908169	descr = N_Gram_CGG
cnt = 507	feature = 669	correl = -0.154002	descr = N_Gram_TTC
cnt = 508	feature = 662	correl = -0.130387	descr = N_Gram_TT
cnt = 509	feature = 60	correl = -0.186888	descr = PF_RNAi_Fold_Energy
cnt = 510	feature = 467	correl = 0.168089	descr = N_Gram_GG
cnt = 511	feature = 83	correl = -0.0941193	descr = Xue_Structure_Feature_C000
cnt = 512	feature = 45	correl = -0.190273	descr = Gibbs_of_Target_Sequence_
num rows = 521
num_elements = 267273
*
optimization finished, #iter = 604
nu = 0.444012
obj = -35.207438, rho = -0.544982
nSV = 355, nBSV = 130
num rows = 58
num_elements = 29754
*
optimization finished, #iter = 63
nu = 0.478664
obj = -3.843250, rho = -0.463942
nSV = 50, nBSV = 10
*
optimization finished, #iter = 604
nu = 0.444012
obj = -35.207438, rho = -0.544982
nSV = 355, nBSV = 130
CFS merit scores = 1.32688
CFS merit scores = 1.60508
CFS merit scores = 1.85332
CFS merit scores = 2.07761
CFS merit scores = 2.27844
CFS merit scores = 2.46221
CFS merit scores = 2.63393
CFS merit scores = 2.79436
CFS merit scores = 2.9396
CFS merit scores = 3.0758
CFS merit scores = 3.20463
CFS merit scores = 3.32467
CFS merit scores = 3.43889
CFS merit scores = 3.54799
CFS merit scores = 3.65344
CFS merit scores = 3.75589
CFS merit scores = 3.85455
CFS merit scores = 3.95063
CFS merit scores = 4.04422
CFS merit scores = 4.1355
CFS merit scores = 4.22462
CFS merit scores = 4.31173
CFS merit scores = 4.39684
CFS merit scores = 4.4801
CFS merit scores = 4.56168
CFS merit scores = 4.64164
CFS merit scores = 4.72007
CFS merit scores = 4.79692
CFS merit scores = 4.87223
CFS merit scores = 4.94607
CFS merit scores = 5.01862
CFS merit scores = 5.08991
CFS merit scores = 5.16
CFS merit scores = 5.22899
CFS merit scores = 5.2969
CFS merit scores = 5.36236
CFS merit scores = 5.42599
CFS merit scores = 5.48673
CFS merit scores = 5.54624
CFS merit scores = 5.60454
CFS merit scores = 5.66166
CFS merit scores = 5.71657
CFS merit scores = 5.76965
CFS merit scores = 5.82141
CFS merit scores = 5.87193
CFS merit scores = 5.9213
CFS merit scores = 5.96979
CFS merit scores = 6.01723
CFS merit scores = 6.06387
CFS merit scores = 6.1084
CFS merit scores = 6.15039
CFS merit scores = 6.19037
CFS merit scores = 6.22931
CFS merit scores = 6.26735
CFS merit scores = 6.30382
CFS merit scores = 6.33801
CFS merit scores = 6.37004
CFS merit scores = 6.40121
CFS merit scores = 6.42937
CFS merit scores = 6.45599
CFS merit scores = 6.48012
CFS merit scores = 6.49955
CFS merit scores = 6.51833
CFS merit scores = 6.53557
CFS merit scores = 6.55275
CFS merit scores = 6.56992
CFS merit scores = 6.58741
CFS merit scores = 6.60416
CFS merit scores = 6.61987
CFS merit scores = 6.63534
CFS merit scores = 6.64992
CFS merit scores = 6.66456
CFS merit scores = 6.67779
CFS merit scores = 6.69042
CFS merit scores = 6.70272
CFS merit scores = 6.71446
CFS merit scores = 6.72461
CFS merit scores = 6.73424
CFS merit scores = 6.74286
CFS merit scores = 6.75112
CFS merit scores = 6.75897
CFS merit scores = 6.76522
CFS merit scores = 6.77065
CFS merit scores = 6.77594
CFS merit scores = 6.78112
CFS merit scores = 6.78634
CFS merit scores = 6.79181
CFS merit scores = 6.7967
CFS merit scores = 6.801
CFS merit scores = 6.80303
CFS merit scores = 6.80476
CFS merit scores = 6.80714
CFS merit scores = 6.80969
CFS merit scores = 6.81243
CFS merit scores = 6.81485
CFS merit scores = 6.81552
CFS merit scores = 6.81642
CFS merit scores = 6.81703
CFS merit scores = 6.81769
CFS merit scores = 6.8184
CFS merit scores = 6.81856
CFS merit scores = 6.81768
CFS merit scores = 6.81575
CFS merit scores = 6.81422
CFS merit scores = 6.81283
CFS merit scores = 6.81182
CFS merit scores = 6.81066
CFS merit scores = 6.80992
CFS merit scores = 6.80914
CFS merit scores = 6.80756
CFS merit scores = 6.80567
CFS merit scores = 6.80398
CFS merit scores = 6.8017
CFS merit scores = 6.79936
CFS merit scores = 6.7968
CFS merit scores = 6.79439
CFS merit scores = 6.79201
CFS merit scores = 6.78869
CFS merit scores = 6.7857
CFS merit scores = 6.7826
CFS merit scores = 6.77955
CFS merit scores = 6.77674
CFS merit scores = 6.77364
CFS merit scores = 6.77056
CFS merit scores = 6.76759
CFS merit scores = 6.76471
CFS merit scores = 6.7613
CFS merit scores = 6.75801
CFS merit scores = 6.75498
CFS merit scores = 6.75229
CFS merit scores = 6.74973
CFS merit scores = 6.74705
CFS merit scores = 6.7441
CFS merit scores = 6.74118
CFS merit scores = 6.73816
CFS merit scores = 6.73463
CFS merit scores = 6.73072
CFS merit scores = 6.72678
CFS merit scores = 6.72262
CFS merit scores = 6.7176
CFS merit scores = 6.71277
CFS merit scores = 6.70813
CFS merit scores = 6.7029
CFS merit scores = 6.69739
CFS merit scores = 6.69196
CFS merit scores = 6.68675
CFS merit scores = 6.68117
CFS merit scores = 6.67555
CFS merit scores = 6.67025
CFS merit scores = 6.66511
CFS merit scores = 6.66011
CFS merit scores = 6.65503
CFS merit scores = 6.6502
CFS merit scores = 6.64523
CFS merit scores = 6.64049
CFS merit scores = 6.63528
CFS merit scores = 6.63019
CFS merit scores = 6.62481
CFS merit scores = 6.61967
CFS merit scores = 6.61471
CFS merit scores = 6.60955
CFS merit scores = 6.60378
CFS merit scores = 6.59791
CFS merit scores = 6.59221
CFS merit scores = 6.58663
CFS merit scores = 6.58062
CFS merit scores = 6.57489
CFS merit scores = 6.5687
CFS merit scores = 6.56265
CFS merit scores = 6.55674
CFS merit scores = 6.55109
CFS merit scores = 6.54542
CFS merit scores = 6.53932
CFS merit scores = 6.53332
CFS merit scores = 6.5274
CFS merit scores = 6.52112
CFS merit scores = 6.51499
CFS merit scores = 6.50871
CFS merit scores = 6.50225
CFS merit scores = 6.49567
CFS merit scores = 6.48923
CFS merit scores = 6.48299
CFS merit scores = 6.47657
CFS merit scores = 6.46955
CFS merit scores = 6.46275
CFS merit scores = 6.45547
CFS merit scores = 6.44821
CFS merit scores = 6.44103
CFS merit scores = 6.43395
CFS merit scores = 6.42705
CFS merit scores = 6.42003
CFS merit scores = 6.4132
CFS merit scores = 6.40655
CFS merit scores = 6.40005
CFS merit scores = 6.39367
CFS merit scores = 6.38684
CFS merit scores = 6.37994
CFS merit scores = 6.37301
CFS merit scores = 6.36591
CFS merit scores = 6.35883
CFS merit scores = 6.35193
CFS merit scores = 6.34521
CFS merit scores = 6.33822
CFS merit scores = 6.33137
CFS merit scores = 6.32414
CFS merit scores = 6.31676
CFS merit scores = 6.30959
CFS merit scores = 6.3026
CFS merit scores = 6.29549
CFS merit scores = 6.28848
CFS merit scores = 6.28156
CFS merit scores = 6.27464
CFS merit scores = 6.26756
CFS merit scores = 6.26048
CFS merit scores = 6.25284
CFS merit scores = 6.24518
CFS merit scores = 6.23745
CFS merit scores = 6.22986
CFS merit scores = 6.22234
CFS merit scores = 6.21496
CFS merit scores = 6.20749
CFS merit scores = 6.19986
CFS merit scores = 6.19209
CFS merit scores = 6.1842
CFS merit scores = 6.17606
CFS merit scores = 6.16797
CFS merit scores = 6.15995
CFS merit scores = 6.15173
CFS merit scores = 6.1433
CFS merit scores = 6.13493
CFS merit scores = 6.12643
CFS merit scores = 6.11786
CFS merit scores = 6.10943
CFS merit scores = 6.10109
CFS merit scores = 6.09283
CFS merit scores = 6.08425
CFS merit scores = 6.07578
CFS merit scores = 6.06735
CFS merit scores = 6.05914
CFS merit scores = 6.05094
CFS merit scores = 6.04279
CFS merit scores = 6.03455
CFS merit scores = 6.02609
CFS merit scores = 6.01755
CFS merit scores = 6.00903
CFS merit scores = 6.00066
CFS merit scores = 5.99241
CFS merit scores = 5.98427
CFS merit scores = 5.97625
CFS merit scores = 5.96829
CFS merit scores = 5.96039
CFS merit scores = 5.95258
CFS merit scores = 5.94465
CFS merit scores = 5.93648
CFS merit scores = 5.92845
CFS merit scores = 5.92046
CFS merit scores = 5.9126
CFS merit scores = 5.90479
CFS merit scores = 5.89711
CFS merit scores = 5.88946
CFS merit scores = 5.88163
CFS merit scores = 5.87394
CFS merit scores = 5.86637
CFS merit scores = 5.85877
CFS merit scores = 5.85133
CFS merit scores = 5.844
CFS merit scores = 5.8367
CFS merit scores = 5.82948
CFS merit scores = 5.82226
CFS merit scores = 5.81518
CFS merit scores = 5.80796
CFS merit scores = 5.80073
CFS merit scores = 5.79361
CFS merit scores = 5.78628
CFS merit scores = 5.77898
CFS merit scores = 5.77172
CFS merit scores = 5.76456
CFS merit scores = 5.75755
CFS merit scores = 5.75058
CFS merit scores = 5.74369
CFS merit scores = 5.73674
CFS merit scores = 5.72978
CFS merit scores = 5.72292
CFS merit scores = 5.71614
CFS merit scores = 5.70939
CFS merit scores = 5.7027
CFS merit scores = 5.69609
CFS merit scores = 5.68952
CFS merit scores = 5.68288
CFS merit scores = 5.67622
CFS merit scores = 5.66967
CFS merit scores = 5.6631
CFS merit scores = 5.65666
CFS merit scores = 5.65022
CFS merit scores = 5.64379
CFS merit scores = 5.63742
CFS merit scores = 5.63095
CFS merit scores = 5.62461
CFS merit scores = 5.61829
CFS merit scores = 5.61204
CFS merit scores = 5.60581
CFS merit scores = 5.59965
CFS merit scores = 5.59354
CFS merit scores = 5.58749
CFS merit scores = 5.58142
CFS merit scores = 5.57545
CFS merit scores = 5.56953
CFS merit scores = 5.5637
CFS merit scores = 5.55792
CFS merit scores = 5.55224
CFS merit scores = 5.54656
CFS merit scores = 5.54101
CFS merit scores = 5.53544
CFS merit scores = 5.52988
CFS merit scores = 5.52426
CFS merit scores = 5.51871
CFS merit scores = 5.51325
CFS merit scores = 5.50787
CFS merit scores = 5.50243
CFS merit scores = 5.49694
CFS merit scores = 5.49151
CFS merit scores = 5.48591
CFS merit scores = 5.48039
CFS merit scores = 5.47487
CFS merit scores = 5.46941
CFS merit scores = 5.46379
CFS merit scores = 5.45824
CFS merit scores = 5.45269
CFS merit scores = 5.44719
CFS merit scores = 5.44171
CFS merit scores = 5.4363
CFS merit scores = 5.4309
CFS merit scores = 5.42551
CFS merit scores = 5.42024
CFS merit scores = 5.41504
CFS merit scores = 5.4099
CFS merit scores = 5.4048
CFS merit scores = 5.39958
CFS merit scores = 5.39442
CFS merit scores = 5.38917
CFS merit scores = 5.38399
CFS merit scores = 5.37884
CFS merit scores = 5.37376
CFS merit scores = 5.36863
CFS merit scores = 5.36354
CFS merit scores = 5.35848
CFS merit scores = 5.35341
CFS merit scores = 5.34836
CFS merit scores = 5.34337
CFS merit scores = 5.33834
CFS merit scores = 5.33334
CFS merit scores = 5.32825
CFS merit scores = 5.32305
CFS merit scores = 5.31787
CFS merit scores = 5.31262
CFS merit scores = 5.30741
CFS merit scores = 5.30218
CFS merit scores = 5.29698
CFS merit scores = 5.2918
CFS merit scores = 5.2867
CFS merit scores = 5.28158
CFS merit scores = 5.27648
CFS merit scores = 5.27145
CFS merit scores = 5.26639
CFS merit scores = 5.26137
CFS merit scores = 5.2563
CFS merit scores = 5.25124
CFS merit scores = 5.24605
CFS merit scores = 5.24086
CFS merit scores = 5.2357
CFS merit scores = 5.23055
CFS merit scores = 5.22542
CFS merit scores = 5.22031
CFS merit scores = 5.21531
CFS merit scores = 5.21036
CFS merit scores = 5.20533
CFS merit scores = 5.20019
CFS merit scores = 5.19511
CFS merit scores = 5.19005
CFS merit scores = 5.18483
CFS merit scores = 5.17971
CFS merit scores = 5.17442
CFS merit scores = 5.16918
CFS merit scores = 5.16385
CFS merit scores = 5.15845
CFS merit scores = 5.153
CFS merit scores = 5.14754
CFS merit scores = 5.14203
CFS merit scores = 5.13657
CFS merit scores = 5.13109
CFS merit scores = 5.12545
CFS merit scores = 5.11984
CFS merit scores = 5.11427
CFS merit scores = 5.10868
CFS merit scores = 5.1031
CFS merit scores = 5.09755
CFS merit scores = 5.09172
CFS merit scores = 5.08588
CFS merit scores = 5.08002
CFS merit scores = 5.07419
CFS merit scores = 5.06832
CFS merit scores = 5.06243
CFS merit scores = 5.05658
CFS merit scores = 5.05063
CFS merit scores = 5.04466
CFS merit scores = 5.03855
CFS merit scores = 5.03236
CFS merit scores = 5.02613
CFS merit scores = 5.01994
CFS merit scores = 5.01379
CFS merit scores = 5.00766
CFS merit scores = 5.00154
CFS merit scores = 4.99539
CFS merit scores = 4.98921
CFS merit scores = 4.98294
CFS merit scores = 4.97666
CFS merit scores = 4.97034
CFS merit scores = 4.96412
CFS merit scores = 4.95783
CFS merit scores = 4.95163
CFS merit scores = 4.94538
CFS merit scores = 4.93898
CFS merit scores = 4.93254
CFS merit scores = 4.92575
CFS merit scores = 4.91865
CFS merit scores = 4.91137
CFS merit scores = 4.90381
CFS merit scores = 4.89627
CFS merit scores = 4.88875
CFS merit scores = 4.8813
CFS merit scores = 4.8739
CFS merit scores = 4.86618
CFS merit scores = 4.85829
CFS merit scores = 4.85044
CFS merit scores = 4.84247
CFS merit scores = 4.8346
CFS merit scores = 4.82679
CFS merit scores = 4.81868
CFS merit scores = 4.81059
CFS merit scores = 4.80205
CFS merit scores = 4.79328
CFS merit scores = 4.78445
CFS merit scores = 4.77542
CFS merit scores = 4.76591
CFS merit scores = 4.75527
cnt = 1	feature = 64	correl = -0.326885	descr = Gibbs_of_Target_Sequence__Pos_20_Step_1
cnt = 2	feature = 49	correl = 0.221931	descr = Gibbs_of_Target_Sequence__Pos_1_Step_1
cnt = 3	feature = 610	correl = -0.134548	descr = N_Gram_TCTTA
cnt = 4	feature = 417	correl = -0.116362	descr = N_Gram_GATC
cnt = 5	feature = 579	correl = 0.083755	descr = N_Gram_TCCAA
cnt = 6	feature = 564	correl = 0.0750991	descr = N_Gram_TATAT
cnt = 7	feature = 300	correl = 0.0705245	descr = N_Gram_CCCAC
cnt = 8	feature = 549	correl = 0.0487457	descr = N_Gram_TAAAG
cnt = 9	feature = 430	correl = 0.0825834	descr = N_Gram_GCACT
cnt = 10	feature = 257	correl = 0.0566699	descr = N_Gram_CAAGC
cnt = 11	feature = 616	correl = 0.0454675	descr = N_Gram_TGACA
cnt = 12	feature = 266	correl = -0.0447139	descr = N_Gram_CACCC
cnt = 13	feature = 617	correl = -0.0797521	descr = N_Gram_TGAGA
cnt = 14	feature = 560	correl = 0.0454134	descr = N_Gram_TAGAC
cnt = 15	feature = 596	correl = -0.0492347	descr = N_Gram_TCGCA
cnt = 16	feature = 550	correl = -0.0464246	descr = N_Gram_TAACG
cnt = 17	feature = 594	correl = 0.0800287	descr = N_Gram_TCGAC
cnt = 18	feature = 659	correl = 0.0800287	descr = N_Gram_TTCAA
cnt = 19	feature = 324	correl = 0.0730035	descr = N_Gram_CGACA
cnt = 20	feature = 225	correl = 0.0680859	descr = N_Gram_ATACG
cnt = 21	feature = 305	correl = 0.0659783	descr = N_Gram_CCCTC
cnt = 22	feature = 651	correl = 0.0645733	descr = N_Gram_TTAAC
cnt = 23	feature = 583	correl = 0.051928	descr = N_Gram_TCCCG
cnt = 24	feature = 505	correl = 0.0449028	descr = N_Gram_GGGGT
cnt = 25	feature = 308	correl = 0.0449028	descr = N_Gram_CCGCA
cnt = 26	feature = 456	correl = 0.0449028	descr = N_Gram_GCGTA
cnt = 27	feature = 501	correl = 0.0449028	descr = N_Gram_GGGCT
cnt = 28	feature = 301	correl = 0.11434	descr = N_Gram_CCCCC
cnt = 29	feature = 598	correl = 0.0940791	descr = N_Gram_TCGGC
cnt = 30	feature = 353	correl = 0.0701934	descr = N_Gram_CGTGA
cnt = 31	feature = 603	correl = 0.0659783	descr = N_Gram_TCTAG
cnt = 32	feature = 335	correl = 0.0568456	descr = N_Gram_CGCTA
cnt = 33	feature = 303	correl = 0.051928	descr = N_Gram_CCCGC
cnt = 34	feature = 625	correl = 0.051928	descr = N_Gram_TGCCG
cnt = 35	feature = 400	correl = -0.0519043	descr = N_Gram_GACCC
cnt = 36	feature = 614	correl = 0.0509335	descr = N_Gram_TGAAA
cnt = 37	feature = 271	correl = 0.0556075	descr = N_Gram_CACGT
cnt = 38	feature = 636	correl = 0.0878965	descr = N_Gram_TGGGG
cnt = 39	feature = 678	correl = 0.084426	descr = N_Gram_TTGTG
cnt = 40	feature = 597	correl = 0.0733724	descr = N_Gram_TCGGA
cnt = 41	feature = 309	correl = 0.0551665	descr = N_Gram_CCGGC
cnt = 42	feature = 291	correl = 0.0512448	descr = N_Gram_CCAAT
cnt = 43	feature = 229	correl = 0.0712207	descr = N_Gram_ATAGT
cnt = 44	feature = 296	correl = -0.0626745	descr = N_Gram_CCATA
cnt = 45	feature = 411	correl = 0.0933745	descr = N_Gram_GAGTC
cnt = 46	feature = 552	correl = 0.0776557	descr = N_Gram_TAAGC
cnt = 47	feature = 602	correl = 0.0561662	descr = N_Gram_TCTAC
cnt = 48	feature = 507	correl = -0.0445382	descr = N_Gram_GGGTT
cnt = 49	feature = 287	correl = -0.0499055	descr = N_Gram_CATGC
cnt = 50	feature = 394	correl = 0.123463	descr = N_Gram_GAAAG
cnt = 51	feature = 607	correl = 0.047863	descr = N_Gram_TCTCG
cnt = 52	feature = 449	correl = -0.0631311	descr = N_Gram_GCGAC
cnt = 53	feature = 654	correl = -0.069999	descr = N_Gram_TTACC
cnt = 54	feature = 675	correl = -0.0539999	descr = N_Gram_TTGGA
cnt = 55	feature = 383	correl = 0.0482723	descr = N_Gram_CTTCC
cnt = 56	feature = 228	correl = 0.0703074	descr = N_Gram_ATAGC
cnt = 57	feature = 278	correl = 0.108389	descr = N_Gram_CAGGA
cnt = 58	feature = 331	correl = -0.0533562	descr = N_Gram_CGATG
cnt = 59	feature = 311	correl = -0.0796375	descr = N_Gram_CCGGT
cnt = 60	feature = 222	correl = -0.138499	descr = N_Gram_ATAAG
cnt = 61	feature = 350	correl = -0.0455821	descr = N_Gram_CGTCC
cnt = 62	feature = 450	correl = 0.0442697	descr = N_Gram_GCGAG
cnt = 63	feature = 419	correl = -0.0614563	descr = N_Gram_GATGC
cnt = 64	feature = 504	correl = 0.0514684	descr = N_Gram_GGGGG
cnt = 65	feature = 224	correl = 0.0486563	descr = N_Gram_ATACC
cnt = 66	feature = 223	correl = 0.0675411	descr = N_Gram_ATACA
cnt = 67	feature = 315	correl = 0.0552097	descr = N_Gram_CCTAT
cnt = 68	feature = 517	correl = -0.0514	descr = N_Gram_GTCAA
cnt = 69	feature = 420	correl = 0.052842	descr = N_Gram_GATGT
cnt = 70	feature = 247	correl = 0.0487334	descr = N_Gram_ATTGT
cnt = 71	feature = 348	correl = -0.0677065	descr = N_Gram_CGTAC
cnt = 72	feature = 265	correl = 0.0630905	descr = N_Gram_CACCA
cnt = 73	feature = 342	correl = 0.0439621	descr = N_Gram_CGGCG
cnt = 74	feature = 428	correl = 0.0725596	descr = N_Gram_GCAAT
cnt = 75	feature = 217	correl = 0.088425	descr = N_Gram_AGTTA
cnt = 76	feature = 357	correl = -0.0476921	descr = N_Gram_CGTTC
cnt = 77	feature = 537	correl = -0.0790374	descr = N_Gram_GTTAC
cnt = 78	feature = 435	correl = -0.052931	descr = N_Gram_GCATG
cnt = 79	feature = 361	correl = 0.0449028	descr = N_Gram_CTAAA
cnt = 80	feature = 448	correl = 0.124888	descr = N_Gram_GCCTT
cnt = 81	feature = 427	correl = 0.0883794	descr = N_Gram_GCAAC
cnt = 82	feature = 313	correl = -0.0542667	descr = N_Gram_CCGTC
cnt = 83	feature = 393	correl = 0.0525744	descr = N_Gram_GAAAC
cnt = 84	feature = 423	correl = -0.0902314	descr = N_Gram_GATTT
cnt = 85	feature = 514	correl = 0.0481448	descr = N_Gram_GTAAA
cnt = 86	feature = 426	correl = 0.0605145	descr = N_Gram_GCAAA
cnt = 87	feature = 401	correl = 0.088425	descr = N_Gram_GACGG
cnt = 88	feature = 635	correl = 0.0528653	descr = N_Gram_TGGGA
cnt = 89	feature = 491	correl = 0.0445586	descr = N_Gram_GGCTC
cnt = 90	feature = 207	correl = 0.0444811	descr = N_Gram_AGGTA
cnt = 91	feature = 363	correl = 0.0659783	descr = N_Gram_CTAGG
cnt = 92	feature = 512	correl = 0.051928	descr = N_Gram_GGTGC
cnt = 93	feature = 216	correl = 0.104752	descr = N_Gram_AGTGT
cnt = 94	feature = 527	correl = 0.0534597	descr = N_Gram_GTGAC
cnt = 95	feature = 652	correl = -0.0557812	descr = N_Gram_TTAAT
cnt = 96	feature = 485	correl = 0.0494772	descr = N_Gram_GGCCG
cnt = 97	feature = 470	correl = 0.120228	descr = N_Gram_GGAAA
cnt = 98	feature = 275	correl = 0.054154	descr = N_Gram_CAGCC
cnt = 99	feature = 575	correl = -0.0669208	descr = N_Gram_TCATA
cnt = 100	feature = 492	correl = 0.149248	descr = N_Gram_GGCTT
cnt = 101	feature = 599	correl = -0.0481308	descr = N_Gram_TCGGG
cnt = 102	feature = 362	correl = 0.0561662	descr = N_Gram_CTACT
cnt = 103	feature = 477	correl = 0.08914	descr = N_Gram_GGAGT
cnt = 104	feature = 431	correl = -0.0725956	descr = N_Gram_GCAGA
cnt = 105	feature = 471	correl = -0.0499629	descr = N_Gram_GGAAC
cnt = 106	feature = 484	correl = 0.0886566	descr = N_Gram_GGCCC
cnt = 107	feature = 539	correl = -0.0486383	descr = N_Gram_GTTCG
cnt = 108	feature = 398	correl = 0.0552097	descr = N_Gram_GACAC
cnt = 109	feature = 627	correl = -0.153294	descr = N_Gram_TGCGT
cnt = 110	feature = 314	correl = 0.0934805	descr = N_Gram_CCGTG
cnt = 111	feature = 347	correl = -0.0637721	descr = N_Gram_CGTAA
cnt = 112	feature = 276	correl = 0.0774551	descr = N_Gram_CAGCG
cnt = 113	feature = 375	correl = 0.0589209	descr = N_Gram_CTGAG
cnt = 114	feature = 447	correl = 0.0634888	descr = N_Gram_GCCTC
cnt = 115	feature = 339	correl = 0.0576562	descr = N_Gram_CGGAC
cnt = 116	feature = 561	correl = -0.0544083	descr = N_Gram_TAGAT
cnt = 117	feature = 586	correl = -0.0668872	descr = N_Gram_TCCGC
cnt = 118	feature = 536	correl = 0.088425	descr = N_Gram_GTTAA
cnt = 119	feature = 304	correl = 0.0608559	descr = N_Gram_CCCGG
cnt = 120	feature = 365	correl = 0.0625688	descr = N_Gram_CTATA
cnt = 121	feature = 381	correl = -0.129853	descr = N_Gram_CTTAT
cnt = 122	feature = 532	correl = 0.137975	descr = N_Gram_GTGGC
cnt = 123	feature = 432	correl = 0.0466356	descr = N_Gram_GCAGC
cnt = 124	feature = 323	correl = 0.0462083	descr = N_Gram_CGAAG
cnt = 125	feature = 488	correl = 0.100147	descr = N_Gram_GGCGC
cnt = 126	feature = 403	correl = 0.0609776	descr = N_Gram_GACTA
cnt = 127	feature = 231	correl = 0.0856451	descr = N_Gram_ATATA
cnt = 128	feature = 629	correl = 0.0923911	descr = N_Gram_TGGAG
cnt = 129	feature = 244	correl = 0.0731855	descr = N_Gram_ATGGG
cnt = 130	feature = 399	correl = 0.0834526	descr = N_Gram_GACAG
cnt = 131	feature = 422	correl = -0.0615011	descr = N_Gram_GATTA
cnt = 132	feature = 211	correl = 0.117276	descr = N_Gram_AGTAA
cnt = 133	feature = 565	correl = -0.0451015	descr = N_Gram_TATTC
cnt = 134	feature = 438	correl = 0.0923713	descr = N_Gram_GCCAG
cnt = 135	feature = 341	correl = 0.105331	descr = N_Gram_CGGCA
cnt = 136	feature = 458	correl = 0.0946912	descr = N_Gram_GCGTG
cnt = 137	feature = 136	correl = 0.0503212	descr = N_Gram_AAGAA
cnt = 138	feature = 641	correl = 0.0588547	descr = N_Gram_TGTAA
cnt = 139	feature = 553	correl = -0.141019	descr = N_Gram_TAAGT
cnt = 140	feature = 645	correl = 0.068652	descr = N_Gram_TGTGA
cnt = 141	feature = 328	correl = -0.0909976	descr = N_Gram_CGAGT
cnt = 142	feature = 511	correl = 0.05437	descr = N_Gram_GGTCA
cnt = 143	feature = 623	correl = 0.1062	descr = N_Gram_TGCAA
cnt = 144	feature = 318	correl = 0.060087	descr = N_Gram_CCTCG
cnt = 145	feature = 459	correl = 0.0859388	descr = N_Gram_GCTAT
cnt = 146	feature = 327	correl = 0.0851338	descr = N_Gram_CGAGG
cnt = 147	feature = 389	correl = 0.0647018	descr = N_Gram_CTTGT
cnt = 148	feature = 319	correl = 0.0614608	descr = N_Gram_CCTCT
cnt = 149	feature = 518	correl = 0.175972	descr = N_Gram_GTCAG
cnt = 150	feature = 509	correl = -0.0481791	descr = N_Gram_GGTAA
cnt = 151	feature = 648	correl = -0.0516801	descr = N_Gram_TGTTA
cnt = 152	feature = 292	correl = -0.0449685	descr = N_Gram_CCACG
cnt = 153	feature = 416	correl = 0.066287	descr = N_Gram_GATAT
cnt = 154	feature = 646	correl = 0.096331	descr = N_Gram_TGTGG
cnt = 155	feature = 454	correl = 0.0688756	descr = N_Gram_GCGGG
cnt = 156	feature = 434	correl = 0.119832	descr = N_Gram_GCATC
cnt = 157	feature = 267	correl = 0.0581254	descr = N_Gram_CACCG
cnt = 158	feature = 255	correl = 0.0617708	descr = N_Gram_CAAAG
cnt = 159	feature = 589	correl = 0.0552097	descr = N_Gram_TCCTA
cnt = 160	feature = 624	correl = 0.094965	descr = N_Gram_TGCAC
cnt = 161	feature = 317	correl = -0.0917658	descr = N_Gram_CCTCC
cnt = 162	feature = 642	correl = -0.0672942	descr = N_Gram_TGTCA
cnt = 163	feature = 540	correl = -0.0559926	descr = N_Gram_GTTCT
cnt = 164	feature = 620	correl = 0.0537314	descr = N_Gram_TGATA
cnt = 165	feature = 250	correl = -0.146524	descr = N_Gram_ATTTT
cnt = 166	feature = 263	correl = 0.057574	descr = N_Gram_CACAT
cnt = 167	feature = 338	correl = 0.06349	descr = N_Gram_CGGAA
cnt = 168	feature = 563	correl = -0.068445	descr = N_Gram_TATAC
cnt = 169	feature = 530	correl = 0.0708566	descr = N_Gram_GTGCT
cnt = 170	feature = 538	correl = 0.0821059	descr = N_Gram_GTTCC
cnt = 171	feature = 474	correl = 0.098243	descr = N_Gram_GGACG
cnt = 172	feature = 687	correl = -0.0757948	descr = N_Gram_TTTTG
cnt = 173	feature = 218	correl = 0.0686179	descr = N_Gram_AGTTG
cnt = 174	feature = 273	correl = 0.096746	descr = N_Gram_CACTC
cnt = 175	feature = 326	correl = -0.0845503	descr = N_Gram_CGACG
cnt = 176	feature = 260	correl = 0.0518453	descr = N_Gram_CAATA
cnt = 177	feature = 249	correl = -0.0553545	descr = N_Gram_ATTTG
cnt = 178	feature = 334	correl = 0.0828558	descr = N_Gram_CGCCG
cnt = 179	feature = 408	correl = -0.0502562	descr = N_Gram_GAGGA
cnt = 180	feature = 466	correl = 0.0553326	descr = N_Gram_GCTTT
cnt = 181	feature = 439	correl = 0.050434	descr = N_Gram_GCCAT
cnt = 182	feature = 503	correl = 0.0671325	descr = N_Gram_GGGGC
cnt = 183	feature = 280	correl = 0.0816807	descr = N_Gram_CAGTA
cnt = 184	feature = 533	correl = 0.0731605	descr = N_Gram_GTGGT
cnt = 185	feature = 568	correl = 0.0462625	descr = N_Gram_TCAAA
cnt = 186	feature = 268	correl = 0.0485316	descr = N_Gram_CACCT
cnt = 187	feature = 676	correl = 0.0647255	descr = N_Gram_TTGGC
cnt = 188	feature = 557	correl = 0.0720935	descr = N_Gram_TACGA
cnt = 189	feature = 677	correl = 0.0507485	descr = N_Gram_TTGGT
cnt = 190	feature = 254	correl = 0.044338	descr = N_Gram_CAAAA
cnt = 191	feature = 285	correl = -0.0726568	descr = N_Gram_CATCG
cnt = 192	feature = 281	correl = 0.149715	descr = N_Gram_CAGTG
cnt = 193	feature = 290	correl = 0.076354	descr = N_Gram_CCAAG
cnt = 194	feature = 226	correl = -0.0863652	descr = N_Gram_ATACT
cnt = 195	feature = 453	correl = 0.0516614	descr = N_Gram_GCGGA
cnt = 196	feature = 387	correl = -0.122356	descr = N_Gram_CTTGC
cnt = 197	feature = 441	correl = 0.0893612	descr = N_Gram_GCCCG
cnt = 198	feature = 373	correl = 0.07444	descr = N_Gram_CTCTA
cnt = 199	feature = 569	correl = 0.0948321	descr = N_Gram_TCACC
cnt = 200	feature = 443	correl = 0.0581406	descr = N_Gram_GCCGC
cnt = 201	feature = 440	correl = 0.0586325	descr = N_Gram_GCCCA
cnt = 202	feature = 463	correl = 0.0564639	descr = N_Gram_GCTGC
cnt = 203	feature = 376	correl = -0.0826535	descr = N_Gram_CTGAT
cnt = 204	feature = 274	correl = 0.0819906	descr = N_Gram_CAGCA
cnt = 205	feature = 600	correl = -0.04412	descr = N_Gram_TCGTC
cnt = 206	feature = 656	correl = -0.103894	descr = N_Gram_TTATA
cnt = 207	feature = 473	correl = 0.110093	descr = N_Gram_GGACC
cnt = 208	feature = 406	correl = 0.0897376	descr = N_Gram_GAGCT
cnt = 209	feature = 587	correl = -0.113469	descr = N_Gram_TCCGG
cnt = 210	feature = 368	correl = -0.0894962	descr = N_Gram_CTCAT
cnt = 211	feature = 410	correl = 0.0952591	descr = N_Gram_GAGGT
cnt = 212	feature = 297	correl = 0.0629077	descr = N_Gram_CCATC
cnt = 213	feature = 633	correl = 0.18328	descr = N_Gram_TGGCT
cnt = 214	feature = 214	correl = -0.156571	descr = N_Gram_AGTCT
cnt = 215	feature = 544	correl = -0.0539523	descr = N_Gram_GTTGT
cnt = 216	feature = 573	correl = 0.0969985	descr = N_Gram_TCAGT
cnt = 217	feature = 402	correl = -0.0678128	descr = N_Gram_GACGT
cnt = 218	feature = 391	correl = 0.102901	descr = N_Gram_CTTTG
cnt = 219	feature = 457	correl = -0.126066	descr = N_Gram_GCGTC
cnt = 220	feature = 307	correl = 0.0456996	descr = N_Gram_CCGA
cnt = 221	feature = 643	correl = 0.0576772	descr = N_Gram_TGTCC
cnt = 222	feature = 483	correl = 0.0990071	descr = N_Gram_GGCCA
cnt = 223	feature = 390	correl = 0.0445422	descr = N_Gram_CTTTA
cnt = 224	feature = 289	correl = 0.0535998	descr = N_Gram_CCAAA
cnt = 225	feature = 238	correl = 0.0549394	descr = N_Gram_ATCTT
cnt = 226	feature = 634	correl = 0.0867524	descr = N_Gram_TGGG
cnt = 227	feature = 478	correl = -0.0915395	descr = N_Gram_GGATC
cnt = 228	feature = 395	correl = 0.108549	descr = N_Gram_GAAGA
cnt = 229	feature = 590	correl = -0.0609947	descr = N_Gram_TCCTC
cnt = 230	feature = 412	correl = -0.0690514	descr = N_Gram_GAGTT
cnt = 231	feature = 481	correl = 0.0743915	descr = N_Gram_GGCAT
cnt = 232	feature = 270	correl = -0.0687143	descr = N_Gram_CACGA
cnt = 233	feature = 605	correl = -0.0985684	descr = N_Gram_TCTCA
cnt = 234	feature = 356	correl = 0.0522584	descr = N_Gram_CGTT
cnt = 235	feature = 241	correl = -0.0967696	descr = N_Gram_ATGC
cnt = 236	feature = 631	correl = 0.097267	descr = N_Gram_TGGCC
cnt = 237	feature = 364	correl = 0.0839321	descr = N_Gram_CTAT
cnt = 238	feature = 340	correl = 0.07186	descr = N_Gram_CGGC
cnt = 239	feature = 615	correl = -0.083539	descr = N_Gram_TGAAG
cnt = 240	feature = 572	correl = 0.0805479	descr = N_Gram_TCAGC
cnt = 241	feature = 321	correl = -0.0860869	descr = N_Gram_CCTTC
cnt = 242	feature = 27	correl = -0.113146	descr = Position_Specific_Bin_Base_11_Base_G
cnt = 243	feature = 86	correl = 0.0848042	descr = Xue_Structure_Feature_C101
cnt = 244	feature = 429	correl = 0.0931425	descr = N_Gram_GCAC
cnt = 245	feature = 397	correl = 0.0663582	descr = N_Gram_GACA
cnt = 246	feature = 521	correl = -0.114948	descr = N_Gram_GTCGA
cnt = 247	feature = 386	correl = -0.0727916	descr = N_Gram_CTTGA
cnt = 248	feature = 310	correl = 0.122574	descr = N_Gram_CCGGG
cnt = 249	feature = 15	correl = -0.128209	descr = Position_Specific_Bin_Base_5_Base_A
cnt = 250	feature = 41	correl = -0.0540855	descr = Position_Specific_Bin_Base_17_Base_A
cnt = 251	feature = 32	correl = -0.0542111	descr = Position_Specific_Bin_Base_13_Base_A
cnt = 252	feature = 496	correl = 0.112864	descr = N_Gram_GGGAG
cnt = 253	feature = 510	correl = 0.0488594	descr = N_Gram_GGTC
cnt = 254	feature = 392	correl = 0.100547	descr = N_Gram_GAAA
cnt = 255	feature = 52	correl = -0.0462901	descr = Gibbs_of_Target_Sequence__Pos_4_Step_1
cnt = 256	feature = 23	correl = -0.0464675	descr = Position_Specific_Bin_Base_9_Base_T
cnt = 257	feature = 18	correl = -0.129631	descr = Position_Specific_Bin_Base_6_Base_A
cnt = 258	feature = 555	correl = -0.0509145	descr = N_Gram_TAATC
cnt = 259	feature = 425	correl = 0.123823	descr = N_Gram_GCAA
cnt = 260	feature = 221	correl = -0.0787266	descr = N_Gram_ATAA
cnt = 261	feature = 618	correl = -0.0631294	descr = N_Gram_TGAGG
cnt = 262	feature = 21	correl = 0.0555526	descr = Position_Specific_Bin_Base_8_Base_T
cnt = 263	feature = 612	correl = -0.0771413	descr = N_Gram_TCTTG
cnt = 264	feature = 47	correl = -0.0873533	descr = Position_Specific_Bin_Base_18_Base_T
cnt = 265	feature = 219	correl = -0.117772	descr = N_Gram_AGTTT
cnt = 266	feature = 256	correl = 0.0565969	descr = N_Gram_CAAG
cnt = 267	feature = 451	correl = 0.0469407	descr = N_Gram_GCGCC
cnt = 268	feature = 526	correl = 0.0479635	descr = N_Gram_GTGA
cnt = 269	feature = 22	correl = 0.0464362	descr = Position_Specific_Bin_Base_9_Base_G
cnt = 270	feature = 259	correl = 0.0503811	descr = N_Gram_CAAT
cnt = 271	feature = 73	correl = 0.0906147	descr = Fold_of_RNAi_Sequence_Pos_9
cnt = 272	feature = 380	correl = -0.073657	descr = N_Gram_CTTA
cnt = 273	feature = 42	correl = 0.109652	descr = Position_Specific_Bin_Base_17_Base_C
cnt = 274	feature = 233	correl = -0.0687586	descr = N_Gram_ATCG
cnt = 275	feature = 31	correl = -0.112314	descr = Position_Specific_Bin_Base_12_Base_T
cnt = 276	feature = 20	correl = 0.0533471	descr = Position_Specific_Bin_Base_7_Base_T
cnt = 277	feature = 25	correl = 0.0691143	descr = Position_Specific_Bin_Base_10_Base_T
cnt = 278	feature = 272	correl = 0.0482376	descr = N_Gram_CACT
cnt = 279	feature = 37	correl = 0.0767031	descr = Position_Specific_Bin_Base_14_Base_T
cnt = 280	feature = 9	correl = 0.0890235	descr = Position_Specific_Bin_Base_2_Base_C
cnt = 281	feature = 611	correl = -0.122452	descr = N_Gram_TCTTC
cnt = 282	feature = 418	correl = -0.108157	descr = N_Gram_GATCT
cnt = 283	feature = 227	correl = 0.0614217	descr = N_Gram_ATAG
cnt = 284	feature = 345	correl = 0.147556	descr = N_Gram_CGGGC
cnt = 285	feature = 546	correl = -0.0994484	descr = N_Gram_GTTTT
cnt = 286	feature = 74	correl = 0.0558961	descr = Fold_of_RNAi_Sequence_Pos_11
cnt = 287	feature = 653	correl = -0.0886453	descr = N_Gram_TTAC
cnt = 288	feature = 396	correl = -0.0628783	descr = N_Gram_GAAGT
cnt = 289	feature = 40	correl = 0.123942	descr = Position_Specific_Bin_Base_16_Base_C
cnt = 290	feature = 377	correl = 0.0533347	descr = N_Gram_CTGC
cnt = 291	feature = 36	correl = 0.0498392	descr = Position_Specific_Bin_Base_14_Base_C
cnt = 292	feature = 261	correl = 0.0462563	descr = N_Gram_CACA
cnt = 293	feature = 215	correl = 0.0445064	descr = N_Gram_AGTG
cnt = 294	feature = 409	correl = 0.059869	descr = N_Gram_GAGGC
cnt = 295	feature = 12	correl = -0.0639653	descr = Position_Specific_Bin_Base_3_Base_A
cnt = 296	feature = 298	correl = 0.069614	descr = N_Gram_CCCA
cnt = 297	feature = 644	correl = 0.0780706	descr = N_Gram_TGTG
cnt = 298	feature = 17	correl = 0.0762718	descr = Position_Specific_Bin_Base_5_Base_G
cnt = 299	feature = 28	correl = -0.110489	descr = Position_Specific_Bin_Base_12_Base_A
cnt = 300	feature = 329	correl = -0.0559983	descr = N_Gram_CGAT
cnt = 301	feature = 43	correl = -0.0494981	descr = Position_Specific_Bin_Base_17_Base_T
cnt = 302	feature = 595	correl = -0.123393	descr = N_Gram_TCGAG
cnt = 303	feature = 433	correl = 0.0654703	descr = N_Gram_GCAT
cnt = 304	feature = 56	correl = 0.0659425	descr = Gibbs_of_Target_Sequence__Pos_12_Step_1
cnt = 305	feature = 576	correl = -0.0673648	descr = N_Gram_TCATC
cnt = 306	feature = 33	correl = 0.103368	descr = Position_Specific_Bin_Base_13_Base_C
cnt = 307	feature = 206	correl = 0.0669168	descr = N_Gram_AGGT
cnt = 308	feature = 337	correl = 0.073928	descr = N_Gram_CGGA
cnt = 309	feature = 490	correl = 0.072824	descr = N_Gram_GGCT
cnt = 310	feature = 277	correl = -0.147886	descr = N_Gram_CAGCT
cnt = 311	feature = 14	correl = -0.068026	descr = Position_Specific_Bin_Base_4_Base_A
cnt = 312	feature = 210	correl = 0.0771971	descr = N_Gram_AGTA
cnt = 313	feature = 10	correl = -0.0802303	descr = Position_Specific_Bin_Base_2_Base_G
cnt = 314	feature = 13	correl = 0.0677173	descr = Position_Specific_Bin_Base_3_Base_C
cnt = 315	feature = 608	correl = -0.107497	descr = N_Gram_TCTCT
cnt = 316	feature = 38	correl = -0.062693	descr = Position_Specific_Bin_Base_15_Base_A
cnt = 317	feature = 551	correl = -0.0932872	descr = N_Gram_TAAG
cnt = 318	feature = 446	correl = 0.0854186	descr = N_Gram_GCCT
cnt = 319	feature = 16	correl = 0.0797628	descr = Position_Specific_Bin_Base_5_Base_C
cnt = 320	feature = 19	correl = 0.101294	descr = Position_Specific_Bin_Base_6_Base_C
cnt = 321	feature = 30	correl = 0.0891074	descr = Position_Specific_Bin_Base_12_Base_G
cnt = 322	feature = 11	correl = 0.0601134	descr = Position_Specific_Bin_Base_2_Base_T
cnt = 323	feature = 472	correl = 0.0967814	descr = N_Gram_GGAC
cnt = 324	feature = 83	correl = 0.114443	descr = Xue_Structure_Feature_A101
cnt = 325	feature = 661	correl = -0.0440948	descr = N_Gram_TTCCG
cnt = 326	feature = 580	correl = -0.145437	descr = N_Gram_TCCAG
cnt = 327	feature = 414	correl = 0.0754662	descr = N_Gram_GATA
cnt = 328	feature = 531	correl = 0.107224	descr = N_Gram_GTGG
cnt = 329	feature = 442	correl = 0.0567106	descr = N_Gram_GCCG
cnt = 330	feature = 24	correl = -0.0611174	descr = Position_Specific_Bin_Base_10_Base_C
cnt = 331	feature = 81	correl = -0.0515979	descr = Xue_Structure_Feature_A110
cnt = 332	feature = 35	correl = -0.106092	descr = Position_Specific_Bin_Base_14_Base_A
cnt = 333	feature = 351	correl = -0.130915	descr = N_Gram_CGTCG
cnt = 334	feature = 105	correl = 0.100374	descr = Fold_of_Target_NoEndbrace_noends_Pos_13
cnt = 335	feature = 55	correl = -0.184427	descr = Gibbs_of_Target_Sequence__Pos_7_Step_1
cnt = 336	feature = 53	correl = -0.0773315	descr = Gibbs_of_Target_Sequence__Pos_5_Step_1
cnt = 337	feature = 312	correl = 0.0471757	descr = N_Gram_CCGT
cnt = 338	feature = 554	correl = -0.0662602	descr = N_Gram_TAAT
cnt = 339	feature = 674	correl = 0.0508852	descr = N_Gram_TTGG
cnt = 340	feature = 69	correl = 0.185622	descr = Fold_of_RNAi_Sequence_Pos_1
cnt = 341	feature = 57	correl = -0.0824215	descr = Gibbs_of_Target_Sequence__Pos_13_Step_1
cnt = 342	feature = 360	correl = 0.0782158	descr = N_Gram_CTA
cnt = 343	feature = 541	correl = 0.0595992	descr = N_Gram_GTTG
cnt = 344	feature = 8	correl = -0.0529968	descr = Position_Specific_Bin_Base_2_Base_A
cnt = 345	feature = 437	correl = 0.0701318	descr = N_Gram_GCCA
cnt = 346	feature = 671	correl = -0.0710507	descr = N_Gram_TTGC
cnt = 347	feature = 637	correl = 0.0649394	descr = N_Gram_TGGT
cnt = 348	feature = 421	correl = -0.0624555	descr = N_Gram_GATT
cnt = 349	feature = 46	correl = 0.255627	descr = Position_Specific_Bin_Base_18_Base_G
cnt = 350	feature = 77	correl = 0.086522	descr = Fold_of_RNAi_Sequence_Pos_14
cnt = 351	feature = 39	correl = -0.121999	descr = Position_Specific_Bin_Base_16_Base_A
cnt = 352	feature = 279	correl = 0.123594	descr = N_Gram_CAGT
cnt = 353	feature = 51	correl = 0.0922182	descr = Gibbs_of_Target_Sequence__Pos_3_Step_1
cnt = 354	feature = 160	correl = 0.0727709	descr = N_Gram_ACC
cnt = 355	feature = 469	correl = 0.0675097	descr = N_Gram_GGAA
cnt = 356	feature = 626	correl = -0.137118	descr = N_Gram_TGCG
cnt = 357	feature = 295	correl = 0.0485752	descr = N_Gram_CCAT
cnt = 358	feature = 370	correl = -0.103582	descr = N_Gram_CTCCA
cnt = 359	feature = 558	correl = -0.0683912	descr = N_Gram_TACT
cnt = 360	feature = 29	correl = 0.144214	descr = Position_Specific_Bin_Base_12_Base_C
cnt = 361	feature = 62	correl = -0.159462	descr = Gibbs_of_Target_Sequence__Pos_18_Step_1
cnt = 362	feature = 571	correl = 0.0957011	descr = N_Gram_TCAG
cnt = 363	feature = 655	correl = -0.0685409	descr = N_Gram_TTAT
cnt = 364	feature = 212	correl = -0.0911988	descr = N_Gram_AGTC
cnt = 365	feature = 59	correl = -0.0485392	descr = Gibbs_of_Target_Sequence__Pos_15_Step_1
cnt = 366	feature = 480	correl = 0.0739984	descr = N_Gram_GGCA
cnt = 367	feature = 72	correl = 0.0811179	descr = Fold_of_RNAi_Sequence_Pos_6
cnt = 368	feature = 475	correl = 0.113176	descr = N_Gram_GGAG
cnt = 369	feature = 502	correl = 0.0762655	descr = N_Gram_GGGG
cnt = 370	feature = 593	correl = -0.0875835	descr = N_Gram_TCGA
cnt = 371	feature = 82	correl = 0.0494186	descr = Xue_Structure_Feature_A100
cnt = 372	feature = 619	correl = -0.0848186	descr = N_Gram_TGAT
cnt = 373	feature = 54	correl = -0.123644	descr = Gibbs_of_Target_Sequence__Pos_6_Step_1
cnt = 374	feature = 665	correl = -0.204401	descr = N_Gram_TTCTC
cnt = 375	feature = 68	correl = 0.182332	descr = Fold_of_RNAi_Sequence_Pos_0
cnt = 376	feature = 497	correl = 0.145706	descr = N_Gram_GGGC
cnt = 377	feature = 75	correl = 0.083689	descr = Fold_of_RNAi_Sequence_Pos_12
cnt = 378	feature = 79	correl = 0.0444128	descr = Fold_of_RNAi_Sequence_Pos_16
cnt = 379	feature = 288	correl = 0.107003	descr = N_Gram_CCAA
cnt = 380	feature = 528	correl = 0.0508358	descr = N_Gram_GTGC
cnt = 381	feature = 523	correl = -0.097672	descr = N_Gram_GTCT
cnt = 382	feature = 545	correl = -0.0447023	descr = N_Gram_GTTT
cnt = 383	feature = 574	correl = -0.0589184	descr = N_Gram_TCAT
cnt = 384	feature = 461	correl = -0.0732129	descr = N_Gram_GCTCC
cnt = 385	feature = 61	correl = -0.122222	descr = Gibbs_of_Target_Sequence__Pos_17_Step_1
cnt = 386	feature = 606	correl = -0.117488	descr = N_Gram_TCTCC
cnt = 387	feature = 683	correl = -0.0582982	descr = N_Gram_TTTG
cnt = 388	feature = 71	correl = 0.0711807	descr = Fold_of_RNAi_Sequence_Pos_3
cnt = 389	feature = 520	correl = -0.0861828	descr = N_Gram_GTCG
cnt = 390	feature = 407	correl = 0.049248	descr = N_Gram_GAGG
cnt = 391	feature = 60	correl = -0.0529565	descr = Gibbs_of_Target_Sequence__Pos_16_Step_1
cnt = 392	feature = 283	correl = 0.0675992	descr = N_Gram_CATC
cnt = 393	feature = 688	correl = -0.133379	descr = N_Gram_TTTTT
cnt = 394	feature = 80	correl = 0.0454459	descr = Xue_Structure_Feature_A111
cnt = 395	feature = 58	correl = -0.177903	descr = Gibbs_of_Target_Sequence__Pos_14_Step_1
cnt = 396	feature = 487	correl = 0.0452788	descr = N_Gram_GGCG
cnt = 397	feature = 371	correl = -0.119128	descr = N_Gram_CTCCT
cnt = 398	feature = 584	correl = -0.0458674	descr = N_Gram_TCCG
cnt = 399	feature = 76	correl = 0.106346	descr = Fold_of_RNAi_Sequence_Pos_13
cnt = 400	feature = 630	correl = 0.0692913	descr = N_Gram_TGGC
cnt = 401	feature = 382	correl = -0.138149	descr = N_Gram_CTTC
cnt = 402	feature = 455	correl = -0.0640527	descr = N_Gram_GCGT
cnt = 403	feature = 332	correl = 0.0588804	descr = N_Gram_CGCC
cnt = 404	feature = 681	correl = -0.0796211	descr = N_Gram_TTTCC
cnt = 405	feature = 494	correl = 0.11958	descr = N_Gram_GGGA
cnt = 406	feature = 548	correl = -0.0479147	descr = N_Gram_TAA
cnt = 407	feature = 516	correl = -0.111952	descr = N_Gram_GTC
cnt = 408	feature = 424	correl = 0.113212	descr = N_Gram_GCA
cnt = 409	feature = 413	correl = -0.0443778	descr = N_Gram_GAT
cnt = 410	feature = 666	correl = -0.132351	descr = N_Gram_TTCTT
cnt = 411	feature = 588	correl = -0.0771116	descr = N_Gram_TCCT
cnt = 412	feature = 508	correl = 0.0585569	descr = N_Gram_GGT
cnt = 413	feature = 650	correl = -0.0916685	descr = N_Gram_TTA
cnt = 414	feature = 613	correl = -0.0834984	descr = N_Gram_TGA
cnt = 415	feature = 640	correl = 0.0497552	descr = N_Gram_TGT
cnt = 416	feature = 578	correl = -0.0886595	descr = N_Gram_TCCA
cnt = 417	feature = 322	correl = -0.0534108	descr = N_Gram_CGA
cnt = 418	feature = 628	correl = 0.0774259	descr = N_Gram_TGG
cnt = 419	feature = 252	correl = 0.146156	descr = N_Gram_CAA
cnt = 420	feature = 232	correl = -0.0568023	descr = N_Gram_ATC
cnt = 421	feature = 460	correl = -0.0542849	descr = N_Gram_GCTC
cnt = 422	feature = 525	correl = 0.136758	descr = N_Gram_GTG
cnt = 423	feature = 384	correl = -0.227494	descr = N_Gram_CTTCT
cnt = 424	feature = 209	correl = -0.0480691	descr = N_Gram_AGT
cnt = 425	feature = 343	correl = 0.135	descr = N_Gram_CGGG
cnt = 426	feature = 468	correl = 0.11798	descr = N_Gram_GGA
cnt = 427	feature = 379	correl = -0.0994646	descr = N_Gram_CTT
cnt = 428	feature = 220	correl = -0.109056	descr = N_Gram_AT
cnt = 429	feature = 685	correl = -0.157539	descr = N_Gram_TTTT
cnt = 430	feature = 67	correl = -0.0705325	descr = PF_RNAi_Fold_3'Free_Count
cnt = 431	feature = 306	correl = 0.0645485	descr = N_Gram_CCG
cnt = 432	feature = 336	correl = 0.0616629	descr = N_Gram_CGG
cnt = 433	feature = 436	correl = 0.103198	descr = N_Gram_GCC
cnt = 434	feature = 251	correl = 0.0863007	descr = N_Gram_CA
cnt = 435	feature = 547	correl = -0.0749633	descr = N_Gram_TA
cnt = 436	feature = 667	correl = -0.0723213	descr = N_Gram_TTG
cnt = 437	feature = 664	correl = -0.217539	descr = N_Gram_TTCT
cnt = 438	feature = 601	correl = -0.116722	descr = N_Gram_TCT
cnt = 439	feature = 679	correl = -0.111722	descr = N_Gram_TTT
cnt = 440	feature = 577	correl = -0.104749	descr = N_Gram_TCC
cnt = 441	feature = 479	correl = 0.151889	descr = N_Gram_GGC
cnt = 442	feature = 657	correl = -0.161449	descr = N_Gram_TTC
cnt = 443	feature = 649	correl = -0.111481	descr = N_Gram_TT
cnt = 444	feature = 467	correl = 0.142624	descr = N_Gram_GG
cnt = 445	feature = 65	correl = -0.192743	descr = PF_RNAi_Fold_Energy
num rows = 521
num_elements = 232366
*
optimization finished, #iter = 631
nu = 0.476841
obj = -37.767186, rho = -0.639751
nSV = 368, nBSV = 147
num rows = 58
num_elements = 25868
*
optimization finished, #iter = 63
nu = 0.445682
obj = -3.726845, rho = -0.476884
nSV = 49, nBSV = 6
*
optimization finished, #iter = 631
nu = 0.476841
obj = -37.767186, rho = -0.639751
nSV = 368, nBSV = 147
CFS merit scores = 1.32345
CFS merit scores = 1.5952
CFS merit scores = 1.83528
CFS merit scores = 2.05474
CFS merit scores = 2.25275
CFS merit scores = 2.43497
CFS merit scores = 2.60469
CFS merit scores = 2.76132
CFS merit scores = 2.90853
CFS merit scores = 3.04898
CFS merit scores = 3.18161
CFS merit scores = 3.30841
CFS merit scores = 3.42991
CFS merit scores = 3.54692
CFS merit scores = 3.65993
CFS merit scores = 3.76929
CFS merit scores = 3.87509
CFS merit scores = 3.97776
CFS merit scores = 4.07754
CFS merit scores = 4.17368
CFS merit scores = 4.26645
CFS merit scores = 4.35636
CFS merit scores = 4.4439
CFS merit scores = 4.52879
CFS merit scores = 4.61078
CFS merit scores = 4.69087
CFS merit scores = 4.76811
CFS merit scores = 4.84339
CFS merit scores = 4.91676
CFS merit scores = 4.98873
CFS merit scores = 5.05931
CFS merit scores = 5.12803
CFS merit scores = 5.19489
CFS merit scores = 5.26073
CFS merit scores = 5.32484
CFS merit scores = 5.38781
CFS merit scores = 5.4495
CFS merit scores = 5.51015
CFS merit scores = 5.56976
CFS merit scores = 5.62832
CFS merit scores = 5.68551
CFS merit scores = 5.74159
CFS merit scores = 5.79665
CFS merit scores = 5.84964
CFS merit scores = 5.90178
CFS merit scores = 5.95293
CFS merit scores = 6.00149
CFS merit scores = 6.04879
CFS merit scores = 6.09496
CFS merit scores = 6.1405
CFS merit scores = 6.18432
CFS merit scores = 6.2274
CFS merit scores = 6.26968
CFS merit scores = 6.31015
CFS merit scores = 6.34907
CFS merit scores = 6.38669
CFS merit scores = 6.42073
CFS merit scores = 6.45338
CFS merit scores = 6.4839
CFS merit scores = 6.51173
CFS merit scores = 6.53875
CFS merit scores = 6.56397
CFS merit scores = 6.58577
CFS merit scores = 6.60672
CFS merit scores = 6.62722
CFS merit scores = 6.64646
CFS merit scores = 6.66467
CFS merit scores = 6.68273
CFS merit scores = 6.69895
CFS merit scores = 6.71465
CFS merit scores = 6.73039
CFS merit scores = 6.7451
CFS merit scores = 6.75992
CFS merit scores = 6.77433
CFS merit scores = 6.78861
CFS merit scores = 6.8022
CFS merit scores = 6.81536
CFS merit scores = 6.82852
CFS merit scores = 6.84135
CFS merit scores = 6.85367
CFS merit scores = 6.86592
CFS merit scores = 6.87702
CFS merit scores = 6.8871
CFS merit scores = 6.89659
CFS merit scores = 6.90596
CFS merit scores = 6.91437
CFS merit scores = 6.92187
CFS merit scores = 6.92897
CFS merit scores = 6.9353
CFS merit scores = 6.94181
CFS merit scores = 6.94864
CFS merit scores = 6.95517
CFS merit scores = 6.96179
CFS merit scores = 6.96823
CFS merit scores = 6.9742
CFS merit scores = 6.98032
CFS merit scores = 6.98429
CFS merit scores = 6.98807
CFS merit scores = 6.99134
CFS merit scores = 6.99476
CFS merit scores = 6.99837
CFS merit scores = 7.00207
CFS merit scores = 7.00592
CFS merit scores = 7.0092
CFS merit scores = 7.01129
CFS merit scores = 7.01342
CFS merit scores = 7.01518
CFS merit scores = 7.01655
CFS merit scores = 7.01728
CFS merit scores = 7.01794
CFS merit scores = 7.01861
CFS merit scores = 7.01938
CFS merit scores = 7.01899
CFS merit scores = 7.01863
CFS merit scores = 7.01844
CFS merit scores = 7.01841
CFS merit scores = 7.01799
CFS merit scores = 7.01763
CFS merit scores = 7.01711
CFS merit scores = 7.01664
CFS merit scores = 7.01609
CFS merit scores = 7.01557
CFS merit scores = 7.01475
CFS merit scores = 7.01348
CFS merit scores = 7.01217
CFS merit scores = 7.01021
CFS merit scores = 7.00853
CFS merit scores = 7.0058
CFS merit scores = 7.00262
CFS merit scores = 6.99937
CFS merit scores = 6.99622
CFS merit scores = 6.9933
CFS merit scores = 6.99016
CFS merit scores = 6.987
CFS merit scores = 6.98376
CFS merit scores = 6.98065
CFS merit scores = 6.97739
CFS merit scores = 6.97431
CFS merit scores = 6.97156
CFS merit scores = 6.96874
CFS merit scores = 6.96526
CFS merit scores = 6.96182
CFS merit scores = 6.95861
CFS merit scores = 6.95514
CFS merit scores = 6.95182
CFS merit scores = 6.94855
CFS merit scores = 6.94419
CFS merit scores = 6.93997
CFS merit scores = 6.93595
CFS merit scores = 6.932
CFS merit scores = 6.92819
CFS merit scores = 6.92451
CFS merit scores = 6.9209
CFS merit scores = 6.91753
CFS merit scores = 6.91366
CFS merit scores = 6.90989
CFS merit scores = 6.90584
CFS merit scores = 6.9014
CFS merit scores = 6.89687
CFS merit scores = 6.89214
CFS merit scores = 6.8876
CFS merit scores = 6.88304
CFS merit scores = 6.87873
CFS merit scores = 6.8745
CFS merit scores = 6.87037
CFS merit scores = 6.86623
CFS merit scores = 6.86169
CFS merit scores = 6.8568
CFS merit scores = 6.85197
CFS merit scores = 6.84727
CFS merit scores = 6.84263
CFS merit scores = 6.83798
CFS merit scores = 6.83339
CFS merit scores = 6.82836
CFS merit scores = 6.82338
CFS merit scores = 6.81865
CFS merit scores = 6.81403
CFS merit scores = 6.80894
CFS merit scores = 6.80388
CFS merit scores = 6.79895
CFS merit scores = 6.79404
CFS merit scores = 6.78903
CFS merit scores = 6.78355
CFS merit scores = 6.77809
CFS merit scores = 6.77246
CFS merit scores = 6.76688
CFS merit scores = 6.76136
CFS merit scores = 6.75571
CFS merit scores = 6.75013
CFS merit scores = 6.74449
CFS merit scores = 6.73856
CFS merit scores = 6.73276
CFS merit scores = 6.72714
CFS merit scores = 6.72155
CFS merit scores = 6.71603
CFS merit scores = 6.71051
CFS merit scores = 6.70508
CFS merit scores = 6.69974
CFS merit scores = 6.69395
CFS merit scores = 6.68815
CFS merit scores = 6.68254
CFS merit scores = 6.67682
CFS merit scores = 6.67099
CFS merit scores = 6.66531
CFS merit scores = 6.65952
CFS merit scores = 6.65371
CFS merit scores = 6.64771
CFS merit scores = 6.64184
CFS merit scores = 6.63611
CFS merit scores = 6.6297
CFS merit scores = 6.62349
CFS merit scores = 6.61738
CFS merit scores = 6.61124
CFS merit scores = 6.60499
CFS merit scores = 6.59882
CFS merit scores = 6.59257
CFS merit scores = 6.58634
CFS merit scores = 6.57977
CFS merit scores = 6.57332
CFS merit scores = 6.56674
CFS merit scores = 6.5599
CFS merit scores = 6.55311
CFS merit scores = 6.54644
CFS merit scores = 6.53962
CFS merit scores = 6.53275
CFS merit scores = 6.52573
CFS merit scores = 6.51863
CFS merit scores = 6.51153
CFS merit scores = 6.50427
CFS merit scores = 6.49714
CFS merit scores = 6.4898
CFS merit scores = 6.48256
CFS merit scores = 6.47507
CFS merit scores = 6.46774
CFS merit scores = 6.46054
CFS merit scores = 6.45344
CFS merit scores = 6.44636
CFS merit scores = 6.43938
CFS merit scores = 6.43231
CFS merit scores = 6.42518
CFS merit scores = 6.41812
CFS merit scores = 6.41118
CFS merit scores = 6.40429
CFS merit scores = 6.39728
CFS merit scores = 6.38951
CFS merit scores = 6.38181
CFS merit scores = 6.37411
CFS merit scores = 6.36646
CFS merit scores = 6.35889
CFS merit scores = 6.35135
CFS merit scores = 6.34388
CFS merit scores = 6.33648
CFS merit scores = 6.32901
CFS merit scores = 6.32145
CFS merit scores = 6.31407
CFS merit scores = 6.30684
CFS merit scores = 6.29943
CFS merit scores = 6.29202
CFS merit scores = 6.28473
CFS merit scores = 6.27739
CFS merit scores = 6.27001
CFS merit scores = 6.26272
CFS merit scores = 6.25548
CFS merit scores = 6.24805
CFS merit scores = 6.24073
CFS merit scores = 6.23351
CFS merit scores = 6.22631
CFS merit scores = 6.21914
CFS merit scores = 6.21204
CFS merit scores = 6.20485
CFS merit scores = 6.1975
CFS merit scores = 6.18996
CFS merit scores = 6.18244
CFS merit scores = 6.17492
CFS merit scores = 6.16751
CFS merit scores = 6.16004
CFS merit scores = 6.15247
CFS merit scores = 6.14504
CFS merit scores = 6.13771
CFS merit scores = 6.13022
CFS merit scores = 6.12281
CFS merit scores = 6.11545
CFS merit scores = 6.10807
CFS merit scores = 6.10063
CFS merit scores = 6.09327
CFS merit scores = 6.08584
CFS merit scores = 6.07817
CFS merit scores = 6.07059
CFS merit scores = 6.0631
CFS merit scores = 6.05579
CFS merit scores = 6.04851
CFS merit scores = 6.04108
CFS merit scores = 6.03366
CFS merit scores = 6.02634
CFS merit scores = 6.019
CFS merit scores = 6.01169
CFS merit scores = 6.00451
CFS merit scores = 5.99741
CFS merit scores = 5.9904
CFS merit scores = 5.98326
CFS merit scores = 5.97607
CFS merit scores = 5.96893
CFS merit scores = 5.96181
CFS merit scores = 5.95475
CFS merit scores = 5.94784
CFS merit scores = 5.94102
CFS merit scores = 5.9343
CFS merit scores = 5.9276
CFS merit scores = 5.92092
CFS merit scores = 5.91429
CFS merit scores = 5.90778
CFS merit scores = 5.90134
CFS merit scores = 5.89493
CFS merit scores = 5.88855
CFS merit scores = 5.88226
CFS merit scores = 5.87583
CFS merit scores = 5.86943
CFS merit scores = 5.86293
CFS merit scores = 5.85651
CFS merit scores = 5.85016
CFS merit scores = 5.84385
CFS merit scores = 5.83756
CFS merit scores = 5.83138
CFS merit scores = 5.82526
CFS merit scores = 5.81919
CFS merit scores = 5.81317
CFS merit scores = 5.8072
CFS merit scores = 5.80117
CFS merit scores = 5.79511
CFS merit scores = 5.78915
CFS merit scores = 5.78317
CFS merit scores = 5.77729
CFS merit scores = 5.77135
CFS merit scores = 5.76545
CFS merit scores = 5.75955
CFS merit scores = 5.75364
CFS merit scores = 5.74784
CFS merit scores = 5.74214
CFS merit scores = 5.73643
CFS merit scores = 5.73064
CFS merit scores = 5.72486
CFS merit scores = 5.71909
CFS merit scores = 5.7134
CFS merit scores = 5.70768
CFS merit scores = 5.70204
CFS merit scores = 5.69647
CFS merit scores = 5.69073
CFS merit scores = 5.68504
CFS merit scores = 5.67941
CFS merit scores = 5.67391
CFS merit scores = 5.66843
CFS merit scores = 5.66297
CFS merit scores = 5.65745
CFS merit scores = 5.652
CFS merit scores = 5.64656
CFS merit scores = 5.6412
CFS merit scores = 5.63585
CFS merit scores = 5.63059
CFS merit scores = 5.62537
CFS merit scores = 5.62016
CFS merit scores = 5.61497
CFS merit scores = 5.60985
CFS merit scores = 5.60477
CFS merit scores = 5.59976
CFS merit scores = 5.59475
CFS merit scores = 5.58978
CFS merit scores = 5.58481
CFS merit scores = 5.57989
CFS merit scores = 5.57504
CFS merit scores = 5.57014
CFS merit scores = 5.56527
CFS merit scores = 5.56041
CFS merit scores = 5.55554
CFS merit scores = 5.55064
CFS merit scores = 5.54571
CFS merit scores = 5.54077
CFS merit scores = 5.53588
CFS merit scores = 5.53099
CFS merit scores = 5.52614
CFS merit scores = 5.52134
CFS merit scores = 5.5166
CFS merit scores = 5.5118
CFS merit scores = 5.50701
CFS merit scores = 5.50223
CFS merit scores = 5.49753
CFS merit scores = 5.49279
CFS merit scores = 5.48812
CFS merit scores = 5.48348
CFS merit scores = 5.47886
CFS merit scores = 5.47418
CFS merit scores = 5.46942
CFS merit scores = 5.46472
CFS merit scores = 5.45999
CFS merit scores = 5.45524
CFS merit scores = 5.45056
CFS merit scores = 5.44585
CFS merit scores = 5.44118
CFS merit scores = 5.43649
CFS merit scores = 5.43185
CFS merit scores = 5.42725
CFS merit scores = 5.42271
CFS merit scores = 5.41819
CFS merit scores = 5.41371
CFS merit scores = 5.40921
CFS merit scores = 5.40469
CFS merit scores = 5.40017
CFS merit scores = 5.39562
CFS merit scores = 5.39102
CFS merit scores = 5.38641
CFS merit scores = 5.38181
CFS merit scores = 5.37726
CFS merit scores = 5.37272
CFS merit scores = 5.3682
CFS merit scores = 5.36358
CFS merit scores = 5.35899
CFS merit scores = 5.35435
CFS merit scores = 5.34967
CFS merit scores = 5.34502
CFS merit scores = 5.34038
CFS merit scores = 5.33576
CFS merit scores = 5.33112
CFS merit scores = 5.3264
CFS merit scores = 5.3217
CFS merit scores = 5.31704
CFS merit scores = 5.31235
CFS merit scores = 5.30768
CFS merit scores = 5.30302
CFS merit scores = 5.29839
CFS merit scores = 5.29379
CFS merit scores = 5.28918
CFS merit scores = 5.28453
CFS merit scores = 5.27993
CFS merit scores = 5.27534
CFS merit scores = 5.27081
CFS merit scores = 5.26627
CFS merit scores = 5.26168
CFS merit scores = 5.2571
CFS merit scores = 5.25248
CFS merit scores = 5.24784
CFS merit scores = 5.24321
CFS merit scores = 5.23844
CFS merit scores = 5.2337
CFS merit scores = 5.22886
CFS merit scores = 5.22397
CFS merit scores = 5.21913
CFS merit scores = 5.21429
CFS merit scores = 5.20941
CFS merit scores = 5.20457
CFS merit scores = 5.19967
CFS merit scores = 5.19475
CFS merit scores = 5.18985
CFS merit scores = 5.18502
CFS merit scores = 5.18014
CFS merit scores = 5.17523
CFS merit scores = 5.17034
CFS merit scores = 5.16541
CFS merit scores = 5.16055
CFS merit scores = 5.15563
CFS merit scores = 5.15065
CFS merit scores = 5.14566
CFS merit scores = 5.14058
CFS merit scores = 5.13557
CFS merit scores = 5.13057
CFS merit scores = 5.12537
CFS merit scores = 5.12016
CFS merit scores = 5.11481
CFS merit scores = 5.10943
CFS merit scores = 5.10403
CFS merit scores = 5.09862
CFS merit scores = 5.09322
CFS merit scores = 5.08775
CFS merit scores = 5.08228
CFS merit scores = 5.07687
CFS merit scores = 5.07135
CFS merit scores = 5.06575
CFS merit scores = 5.06018
CFS merit scores = 5.05462
CFS merit scores = 5.04891
CFS merit scores = 5.04325
CFS merit scores = 5.03761
CFS merit scores = 5.03183
CFS merit scores = 5.02604
CFS merit scores = 5.02014
CFS merit scores = 5.01426
CFS merit scores = 5.00844
CFS merit scores = 5.00242
CFS merit scores = 4.99631
CFS merit scores = 4.9901
CFS merit scores = 4.98384
CFS merit scores = 4.97764
CFS merit scores = 4.97148
CFS merit scores = 4.96538
CFS merit scores = 4.95885
CFS merit scores = 4.95224
CFS merit scores = 4.94557
CFS merit scores = 4.93895
CFS merit scores = 4.93236
CFS merit scores = 4.92582
CFS merit scores = 4.9191
CFS merit scores = 4.91239
CFS merit scores = 4.90562
CFS merit scores = 4.89879
CFS merit scores = 4.89193
CFS merit scores = 4.88486
CFS merit scores = 4.8776
CFS merit scores = 4.87042
CFS merit scores = 4.86299
CFS merit scores = 4.85543
CFS merit scores = 4.84772
CFS merit scores = 4.83998
CFS merit scores = 4.83229
CFS merit scores = 4.82415
CFS merit scores = 4.81465
CFS merit scores = 4.80509
CFS merit scores = 4.79108
cnt = 1	feature = 63	correl = -0.323451	descr = Gibbs_of_Target_Sequence__Pos_20_Step_1
cnt = 2	feature = 615	correl = -0.203329	descr = N_Gram_TCTC
cnt = 3	feature = 53	correl = -0.207086	descr = Gibbs_of_Target_Sequence__Pos_7_Step_1
cnt = 4	feature = 685	correl = 0.0627479	descr = N_Gram_TTGCA
cnt = 5	feature = 552	correl = 0.0847243	descr = N_Gram_GTTCC
cnt = 6	feature = 629	correl = -0.0813739	descr = N_Gram_TGAGA
cnt = 7	feature = 627	correl = 0.0508648	descr = N_Gram_TGAAA
cnt = 8	feature = 401	correl = 0.0883378	descr = N_Gram_GACGG
cnt = 9	feature = 160	correl = 0.0448498	descr = N_Gram_ACAGC
cnt = 10	feature = 398	correl = -0.0445929	descr = N_Gram_GACCC
cnt = 11	feature = 473	correl = 0.114234	descr = N_Gram_GGAAA
cnt = 12	feature = 674	correl = 0.0442881	descr = N_Gram_TTCGA
cnt = 13	feature = 321	correl = 0.0729367	descr = N_Gram_CGACA
cnt = 14	feature = 607	correl = 0.0799585	descr = N_Gram_TCGAC
cnt = 15	feature = 353	correl = 0.0785541	descr = N_Gram_CGTGG
cnt = 16	feature = 351	correl = 0.070128	descr = N_Gram_CGTGA
cnt = 17	feature = 598	correl = 0.0518716	descr = N_Gram_TCCCG
cnt = 18	feature = 457	correl = 0.0448498	descr = N_Gram_GCGTA
cnt = 19	feature = 445	correl = 0.0448498	descr = N_Gram_GCCGA
cnt = 20	feature = 301	correl = 0.0448498	descr = N_Gram_CCCCG
cnt = 21	feature = 431	correl = 0.0530712	descr = N_Gram_GCACA
cnt = 22	feature = 322	correl = -0.0492413	descr = N_Gram_CGACC
cnt = 23	feature = 412	correl = 0.093275	descr = N_Gram_GAGTC
cnt = 24	feature = 429	correl = 0.0724704	descr = N_Gram_GCAAT
cnt = 25	feature = 482	correl = 0.0890426	descr = N_Gram_GGAGT
cnt = 26	feature = 524	correl = 0.0501302	descr = N_Gram_GTATA
cnt = 27	feature = 578	correl = 0.0750185	descr = N_Gram_TATAT
cnt = 28	feature = 219	correl = 0.0883378	descr = N_Gram_AGTTA
cnt = 29	feature = 664	correl = 0.0799585	descr = N_Gram_TTAAG
cnt = 30	feature = 235	correl = -0.0492413	descr = N_Gram_ATCGC
cnt = 31	feature = 232	correl = -0.0455511	descr = N_Gram_ATCAA
cnt = 32	feature = 648	correl = 0.0877997	descr = N_Gram_TGGGG
cnt = 33	feature = 542	correl = 0.0567868	descr = N_Gram_GTGCG
cnt = 34	feature = 307	correl = 0.0448498	descr = N_Gram_CCGCA
cnt = 35	feature = 300	correl = 0.114253	descr = N_Gram_CCCCC
cnt = 36	feature = 637	correl = 0.0518716	descr = N_Gram_TGCCG
cnt = 37	feature = 512	correl = 0.0448498	descr = N_Gram_GGGGT
cnt = 38	feature = 610	correl = 0.0648799	descr = N_Gram_TCGGA
cnt = 39	feature = 208	correl = -0.0498252	descr = N_Gram_AGGGC
cnt = 40	feature = 419	correl = -0.055789	descr = N_Gram_GATCG
cnt = 41	feature = 432	correl = 0.0824809	descr = N_Gram_GCACT
cnt = 42	feature = 391	correl = 0.0525049	descr = N_Gram_GAAAC
cnt = 43	feature = 564	correl = 0.0648342	descr = N_Gram_TAACA
cnt = 44	feature = 242	correl = -0.0455511	descr = N_Gram_ATGCA
cnt = 45	feature = 294	correl = -0.0626872	descr = N_Gram_CCATA
cnt = 46	feature = 361	correl = 0.0857534	descr = N_Gram_CTATT
cnt = 47	feature = 287	correl = -0.0499246	descr = N_Gram_CATGC
cnt = 48	feature = 416	correl = 0.0455868	descr = N_Gram_GATAC
cnt = 49	feature = 313	correl = 0.108045	descr = N_Gram_CCTCA
cnt = 50	feature = 515	correl = -0.0445854	descr = N_Gram_GGGTT
cnt = 51	feature = 688	correl = -0.0474312	descr = N_Gram_TTGGA
cnt = 52	feature = 267	correl = -0.0447454	descr = N_Gram_CACCC
cnt = 53	feature = 290	correl = 0.0476934	descr = N_Gram_CCAAT
cnt = 54	feature = 320	correl = 0.0446263	descr = N_Gram_CGAAG
cnt = 55	feature = 246	correl = 0.0631997	descr = N_Gram_ATGTT
cnt = 56	feature = 308	correl = 0.0550859	descr = N_Gram_CCGGC
cnt = 57	feature = 675	correl = 0.0496272	descr = N_Gram_TTCGC
cnt = 58	feature = 396	correl = 0.0527757	descr = N_Gram_GAATC
cnt = 59	feature = 345	correl = -0.0705616	descr = N_Gram_CGTAA
cnt = 60	feature = 620	correl = -0.0502427	descr = N_Gram_TCTGC
cnt = 61	feature = 207	correl = -0.0651342	descr = N_Gram_AGGCT
cnt = 62	feature = 348	correl = -0.0456528	descr = N_Gram_CGTCC
cnt = 63	feature = 467	correl = 0.0799764	descr = N_Gram_GCTGG
cnt = 64	feature = 555	correl = 0.0445252	descr = N_Gram_GTTGC
cnt = 65	feature = 310	correl = -0.0620699	descr = N_Gram_CCGGT
cnt = 66	feature = 527	correl = -0.0514624	descr = N_Gram_GTCAA
cnt = 67	feature = 217	correl = -0.0439411	descr = N_Gram_AGTGA
cnt = 68	feature = 339	correl = 0.0591247	descr = N_Gram_CGGCG
cnt = 69	feature = 82	correl = -0.0574263	descr = Xue_Structure_Feature_A010
cnt = 70	feature = 447	correl = -0.056263	descr = N_Gram_GCCGT
cnt = 71	feature = 427	correl = 0.0491552	descr = N_Gram_GCAAA
cnt = 72	feature = 511	correl = 0.0756844	descr = N_Gram_GGGGG
cnt = 73	feature = 653	correl = 0.0587498	descr = N_Gram_TGTAA
cnt = 74	feature = 424	correl = -0.0691849	descr = N_Gram_GATTT
cnt = 75	feature = 618	correl = 0.0565305	descr = N_Gram_TCTCG
cnt = 76	feature = 311	correl = -0.0543331	descr = N_Gram_CCGTC
cnt = 77	feature = 438	correl = -0.045389	descr = N_Gram_GCATG
cnt = 78	feature = 236	correl = -0.097297	descr = N_Gram_ATCGG
cnt = 79	feature = 249	correl = 0.046881	descr = N_Gram_ATTGA
cnt = 80	feature = 657	correl = 0.0685304	descr = N_Gram_TGTGA
cnt = 81	feature = 611	correl = 0.0940019	descr = N_Gram_TCGGC
cnt = 82	feature = 224	correl = -0.14922	descr = N_Gram_ATAAG
cnt = 83	feature = 406	correl = 0.0576854	descr = N_Gram_GAGAT
cnt = 84	feature = 394	correl = -0.0442622	descr = N_Gram_GAAGG
cnt = 85	feature = 667	correl = -0.0851363	descr = N_Gram_TTATA
cnt = 86	feature = 238	correl = 0.0624371	descr = N_Gram_ATCTG
cnt = 87	feature = 355	correl = 0.112783	descr = N_Gram_CGTTT
cnt = 88	feature = 597	correl = 0.0606099	descr = N_Gram_TCCCA
cnt = 89	feature = 545	correl = 0.112764	descr = N_Gram_GTGGC
cnt = 90	feature = 514	correl = 0.0924545	descr = N_Gram_GGGTC
cnt = 91	feature = 576	correl = 0.0624943	descr = N_Gram_TATAA
cnt = 92	feature = 324	correl = 0.0883378	descr = N_Gram_CGACT
cnt = 93	feature = 247	correl = -0.0547916	descr = N_Gram_ATTAC
cnt = 94	feature = 543	correl = 0.0585331	descr = N_Gram_GTGCT
cnt = 95	feature = 225	correl = 0.0542735	descr = N_Gram_ATACA
cnt = 96	feature = 520	correl = 0.0549401	descr = N_Gram_GGTGC
cnt = 97	feature = 551	correl = -0.0790862	descr = N_Gram_GTTAC
cnt = 98	feature = 397	correl = 0.0729367	descr = N_Gram_GACAG
cnt = 99	feature = 494	correl = 0.0748259	descr = N_Gram_GGCGC
cnt = 100	feature = 666	correl = -0.0735572	descr = N_Gram_TTACC
cnt = 101	feature = 609	correl = -0.0492413	descr = N_Gram_TCGCA
cnt = 102	feature = 332	correl = 0.0567868	descr = N_Gram_CGCTA
cnt = 103	feature = 250	correl = 0.0931278	descr = N_Gram_ATTGT
cnt = 104	feature = 417	correl = 0.075923	descr = N_Gram_GATAT
cnt = 105	feature = 600	correl = -0.0649711	descr = N_Gram_TCCGC
cnt = 106	feature = 303	correl = 0.0684582	descr = N_Gram_CCCGC
cnt = 107	feature = 676	correl = -0.0780625	descr = N_Gram_TTCGG
cnt = 108	feature = 299	correl = 0.0835186	descr = N_Gram_CCCAC
cnt = 109	feature = 266	correl = 0.0553163	descr = N_Gram_CACCA
cnt = 110	feature = 421	correl = -0.0584037	descr = N_Gram_GATGC
cnt = 111	feature = 389	correl = 0.0577329	descr = N_Gram_CTTTG
cnt = 112	feature = 260	correl = 0.0613338	descr = N_Gram_CAAGC
cnt = 113	feature = 449	correl = 0.0605773	descr = N_Gram_GCCTC
cnt = 114	feature = 450	correl = 0.132646	descr = N_Gram_GCCTT
cnt = 115	feature = 325	correl = 0.102203	descr = N_Gram_CGAGG
cnt = 116	feature = 380	correl = 0.0570962	descr = N_Gram_CTTCC
cnt = 117	feature = 403	correl = 0.0960289	descr = N_Gram_GACTA
cnt = 118	feature = 392	correl = 0.100755	descr = N_Gram_GAAAG
cnt = 119	feature = 649	correl = 0.0460523	descr = N_Gram_TGGGT
cnt = 120	feature = 257	correl = -0.0669001	descr = N_Gram_CAAAT
cnt = 121	feature = 316	correl = 0.0588881	descr = N_Gram_CCTGC
cnt = 122	feature = 635	correl = 0.106086	descr = N_Gram_TGCAA
cnt = 123	feature = 563	correl = 0.0605012	descr = N_Gram_TAAAT
cnt = 124	feature = 326	correl = -0.0912834	descr = N_Gram_CGAGT
cnt = 125	feature = 209	correl = 0.10018	descr = N_Gram_AGGGG
cnt = 126	feature = 433	correl = -0.0707097	descr = N_Gram_GCAGA
cnt = 127	feature = 504	correl = 0.0756844	descr = N_Gram_GGGCA
cnt = 128	feature = 691	correl = 0.0843309	descr = N_Gram_TTGTG
cnt = 129	feature = 291	correl = -0.0450395	descr = N_Gram_CCACG
cnt = 130	feature = 218	correl = 0.102945	descr = N_Gram_AGTGT
cnt = 131	feature = 631	correl = -0.0444781	descr = N_Gram_TGATC
cnt = 132	feature = 338	correl = 0.105235	descr = N_Gram_CGGCA
cnt = 133	feature = 336	correl = 0.057566	descr = N_Gram_CGGAC
cnt = 134	feature = 315	correl = 0.0599956	descr = N_Gram_CCTCG
cnt = 135	feature = 363	correl = 0.0649461	descr = N_Gram_CTCAA
cnt = 136	feature = 550	correl = 0.0883378	descr = N_Gram_GTTAA
[truncated: 73,606 more chars]
