# Supplementary material for: Improving model predictions for RNA interference activities that use support vector machine regression by combining and filtering features
Source: BMC Bioinformatics. 2007 Jun 6;8:182. doi: 10.1186/1471-2105-8-182 (PMC1906837; doi:10.1186/1471-2105-8-182)
Supplement: Additional file 6 — tr_579_cfsfilters. The features found to be useful by Correlation based Feature in training and testing the 579 dataset by cross validation, at t-test values from 0 to 90. [file 1471-2105-8-182-S6.gz › tr_579_file_40]

40
ave count = 182.5

CFS merit scores = 1.3532
CFS merit scores = 1.59912
CFS merit scores = 1.84691
CFS merit scores = 2.07252
CFS merit scores = 2.27195
CFS merit scores = 2.45211
CFS merit scores = 2.61827
CFS merit scores = 2.76902
CFS merit scores = 2.91144
CFS merit scores = 3.04657
CFS merit scores = 3.17564
CFS merit scores = 3.29957
CFS merit scores = 3.41894
CFS merit scores = 3.53421
CFS merit scores = 3.64551
CFS merit scores = 3.75302
CFS merit scores = 3.85474
CFS merit scores = 3.94989
CFS merit scores = 4.04158
CFS merit scores = 4.1304
CFS merit scores = 4.21555
CFS merit scores = 4.29892
CFS merit scores = 4.38044
CFS merit scores = 4.45906
CFS merit scores = 4.5349
CFS merit scores = 4.60876
CFS merit scores = 4.68073
CFS merit scores = 4.75155
CFS merit scores = 4.81953
CFS merit scores = 4.88604
CFS merit scores = 4.95075
CFS merit scores = 5.01415
CFS merit scores = 5.07483
CFS merit scores = 5.13477
CFS merit scores = 5.19242
CFS merit scores = 5.24866
CFS merit scores = 5.30298
CFS merit scores = 5.35293
CFS merit scores = 5.39999
CFS merit scores = 5.44452
CFS merit scores = 5.48451
CFS merit scores = 5.52295
CFS merit scores = 5.55882
CFS merit scores = 5.58911
CFS merit scores = 5.61863
CFS merit scores = 5.64467
CFS merit scores = 5.66988
CFS merit scores = 5.69481
CFS merit scores = 5.71881
CFS merit scores = 5.74082
CFS merit scores = 5.76242
CFS merit scores = 5.77771
CFS merit scores = 5.79056
CFS merit scores = 5.80093
CFS merit scores = 5.81
CFS merit scores = 5.81873
CFS merit scores = 5.82501
CFS merit scores = 5.83095
CFS merit scores = 5.83507
CFS merit scores = 5.83734
CFS merit scores = 5.83969
CFS merit scores = 5.84283
CFS merit scores = 5.84545
CFS merit scores = 5.84745
CFS merit scores = 5.84936
CFS merit scores = 5.85088
CFS merit scores = 5.85101
CFS merit scores = 5.85076
CFS merit scores = 5.85098
CFS merit scores = 5.85049
CFS merit scores = 5.84951
CFS merit scores = 5.84871
CFS merit scores = 5.84812
CFS merit scores = 5.84493
CFS merit scores = 5.84189
CFS merit scores = 5.83915
CFS merit scores = 5.83689
CFS merit scores = 5.83431
CFS merit scores = 5.83248
CFS merit scores = 5.83064
CFS merit scores = 5.82921
CFS merit scores = 5.828
CFS merit scores = 5.82588
CFS merit scores = 5.82248
CFS merit scores = 5.81912
CFS merit scores = 5.81483
CFS merit scores = 5.81096
CFS merit scores = 5.80649
CFS merit scores = 5.80159
CFS merit scores = 5.79677
CFS merit scores = 5.78923
CFS merit scores = 5.78143
CFS merit scores = 5.774
CFS merit scores = 5.76646
CFS merit scores = 5.75907
CFS merit scores = 5.75213
CFS merit scores = 5.74453
CFS merit scores = 5.73686
CFS merit scores = 5.72907
CFS merit scores = 5.7214
CFS merit scores = 5.71422
CFS merit scores = 5.70683
CFS merit scores = 5.69952
CFS merit scores = 5.69139
CFS merit scores = 5.68337
CFS merit scores = 5.67562
CFS merit scores = 5.66772
CFS merit scores = 5.65985
CFS merit scores = 5.65073
CFS merit scores = 5.64172
CFS merit scores = 5.6331
CFS merit scores = 5.62432
CFS merit scores = 5.61509
CFS merit scores = 5.60613
CFS merit scores = 5.59698
CFS merit scores = 5.58722
CFS merit scores = 5.57728
CFS merit scores = 5.5673
CFS merit scores = 5.55785
CFS merit scores = 5.54866
CFS merit scores = 5.53989
CFS merit scores = 5.53101
CFS merit scores = 5.52275
CFS merit scores = 5.51447
CFS merit scores = 5.50661
CFS merit scores = 5.49871
CFS merit scores = 5.4907
CFS merit scores = 5.48294
CFS merit scores = 5.47463
CFS merit scores = 5.46596
CFS merit scores = 5.45681
CFS merit scores = 5.44765
CFS merit scores = 5.43859
CFS merit scores = 5.42976
CFS merit scores = 5.42095
CFS merit scores = 5.41204
CFS merit scores = 5.40328
CFS merit scores = 5.39471
CFS merit scores = 5.38591
CFS merit scores = 5.3774
CFS merit scores = 5.3684
CFS merit scores = 5.35957
CFS merit scores = 5.35098
CFS merit scores = 5.3423
CFS merit scores = 5.33357
CFS merit scores = 5.32481
CFS merit scores = 5.31621
CFS merit scores = 5.30772
CFS merit scores = 5.29904
CFS merit scores = 5.29051
CFS merit scores = 5.28226
CFS merit scores = 5.27435
CFS merit scores = 5.26601
CFS merit scores = 5.25778
CFS merit scores = 5.24972
CFS merit scores = 5.2419
CFS merit scores = 5.23436
CFS merit scores = 5.2267
CFS merit scores = 5.21892
CFS merit scores = 5.21108
CFS merit scores = 5.20318
CFS merit scores = 5.19544
CFS merit scores = 5.18764
CFS merit scores = 5.17984
CFS merit scores = 5.17223
CFS merit scores = 5.16467
CFS merit scores = 5.15724
CFS merit scores = 5.14986
CFS merit scores = 5.14237
CFS merit scores = 5.13442
CFS merit scores = 5.12661
CFS merit scores = 5.11851
CFS merit scores = 5.11043
CFS merit scores = 5.10238
CFS merit scores = 5.0941
CFS merit scores = 5.08606
CFS merit scores = 5.0778
CFS merit scores = 5.06949
CFS merit scores = 5.06105
CFS merit scores = 5.0528
CFS merit scores = 5.04461
CFS merit scores = 5.03664
CFS merit scores = 5.02866
CFS merit scores = 5.02088
CFS merit scores = 5.01295
CFS merit scores = 5.00469
CFS merit scores = 4.99648
CFS merit scores = 4.98844
CFS merit scores = 4.98053
CFS merit scores = 4.9727
CFS merit scores = 4.96494
CFS merit scores = 4.9568
CFS merit scores = 4.94866
CFS merit scores = 4.94084
CFS merit scores = 4.93301
CFS merit scores = 4.92525
CFS merit scores = 4.91727
CFS merit scores = 4.90914
CFS merit scores = 4.90126
CFS merit scores = 4.89298
CFS merit scores = 4.88452
CFS merit scores = 4.87617
CFS merit scores = 4.86736
CFS merit scores = 4.85878
CFS merit scores = 4.84906
CFS merit scores = 4.8395
CFS merit scores = 4.82987
CFS merit scores = 4.82034
CFS merit scores = 4.81047
CFS merit scores = 4.8008
CFS merit scores = 4.78989
CFS merit scores = 4.7793
CFS merit scores = 4.76861
CFS merit scores = 4.75764
CFS merit scores = 4.74638
CFS merit scores = 4.73504
CFS merit scores = 4.72399
CFS merit scores = 4.71178
CFS merit scores = 4.69966
CFS merit scores = 4.68694
CFS merit scores = 4.6739
CFS merit scores = 4.66074
CFS merit scores = 4.64752
CFS merit scores = 4.63387
CFS merit scores = 4.62006
CFS merit scores = 4.60603
CFS merit scores = 4.5915
CFS merit scores = 4.57675
CFS merit scores = 4.56127
CFS merit scores = 4.54583
CFS merit scores = 4.53022
CFS merit scores = 4.51242
CFS merit scores = 4.49382
CFS merit scores = 4.4722
CFS merit scores = 4.44921
CFS merit scores = 4.42266
cnt = 1	feature = 56	correl = -0.353201	descr = Gibbs_of_Target_Sequence__Pos_20_Step_1
cnt = 2	feature = 54	correl = -0.179414	descr = Gibbs_of_Target_Sequence__Pos_18_Step_1
cnt = 3	feature = 541	correl = -0.0968349	descr = N_Gram_GTCTT
cnt = 4	feature = 11	correl = -0.142041	descr = Position_Specific_Bin_Base_5_Base_A
cnt = 5	feature = 394	correl = 0.101802	descr = N_Gram_GAAAG
cnt = 6	feature = 417	correl = 0.116505	descr = N_Gram_GAGTC
cnt = 7	feature = 579	correl = 0.0757763	descr = N_Gram_TATAT
cnt = 8	feature = 527	correl = 0.0914936	descr = N_Gram_GGTTG
cnt = 9	feature = 680	correl = 0.0447817	descr = N_Gram_TTCGA
cnt = 10	feature = 578	correl = 0.0449751	descr = N_Gram_TATAG
cnt = 11	feature = 392	correl = -0.0576625	descr = N_Gram_GAAAA
cnt = 12	feature = 321	correl = -0.049196	descr = N_Gram_CGACC
cnt = 13	feature = 555	correl = 0.0453462	descr = N_Gram_GTTAA
cnt = 14	feature = 407	correl = 0.0453462	descr = N_Gram_GACGG
cnt = 15	feature = 612	correl = 0.0947339	descr = N_Gram_TCGGC
cnt = 16	feature = 516	correl = 0.0780126	descr = N_Gram_GGGTA
cnt = 17	feature = 360	correl = 0.0631922	descr = N_Gram_CTATA
cnt = 18	feature = 616	correl = 0.0568421	descr = N_Gram_TCTAC
cnt = 19	feature = 351	correl = 0.079212	descr = N_Gram_CGTGG
cnt = 20	feature = 218	correl = 0.0550219	descr = N_Gram_ATACA
cnt = 21	feature = 361	correl = 0.0806231	descr = N_Gram_CTATT
cnt = 22	feature = 568	correl = -0.0463739	descr = N_Gram_TAACG
cnt = 23	feature = 545	correl = 0.0573403	descr = N_Gram_GTGCG
cnt = 24	feature = 659	correl = 0.0577553	descr = N_Gram_TGTAA
cnt = 25	feature = 304	correl = 0.0453462	descr = N_Gram_CCGCA
cnt = 26	feature = 255	correl = 0.0542035	descr = N_Gram_CACAG
cnt = 27	feature = 510	correl = 0.0453462	descr = N_Gram_GGGCT
cnt = 28	feature = 466	correl = 0.0453462	descr = N_Gram_GCGTA
cnt = 29	feature = 222	correl = 0.0718812	descr = N_Gram_ATAGT
cnt = 30	feature = 397	correl = -0.0439102	descr = N_Gram_GAAGG
cnt = 31	feature = 424	correl = -0.0556583	descr = N_Gram_GATCG
cnt = 32	feature = 494	correl = 0.0729795	descr = N_Gram_GGCCC
cnt = 33	feature = 538	correl = -0.0459506	descr = N_Gram_GTCGC
cnt = 34	feature = 514	correl = 0.0453462	descr = N_Gram_GGGGT
cnt = 35	feature = 313	correl = 0.0676048	descr = N_Gram_CCTCA
cnt = 36	feature = 316	correl = 0.0606705	descr = N_Gram_CCTCT
cnt = 37	feature = 434	correl = 0.0612091	descr = N_Gram_GCAAA
cnt = 38	feature = 322	correl = -0.0717699	descr = N_Gram_CGACG
cnt = 39	feature = 342	correl = 0.0869933	descr = N_Gram_CGGGA
cnt = 40	feature = 584	correl = 0.0472183	descr = N_Gram_TCAAA
cnt = 41	feature = 426	correl = -0.0500458	descr = N_Gram_GATGC
cnt = 42	feature = 309	correl = -0.0732728	descr = N_Gram_CCGGT
cnt = 43	feature = 690	correl = 0.0594649	descr = N_Gram_TTGCA
cnt = 44	feature = 241	correl = 0.0446791	descr = N_Gram_ATTGG
cnt = 45	feature = 691	correl = -0.158357	descr = N_Gram_TTGCG
cnt = 46	feature = 546	correl = 0.0580781	descr = N_Gram_GTGCT
cnt = 47	feature = 370	correl = 0.0718503	descr = N_Gram_CTCGG
cnt = 48	feature = 518	correl = -0.0529673	descr = N_Gram_GGGTT
cnt = 49	feature = 226	correl = -0.0567228	descr = N_Gram_ATCAT
cnt = 50	feature = 252	correl = 0.0974183	descr = N_Gram_CAAGG
cnt = 51	feature = 285	correl = 0.0600075	descr = N_Gram_CCACC
cnt = 52	feature = 291	correl = 0.0676408	descr = N_Gram_CCATC
cnt = 53	feature = 681	correl = -0.0558762	descr = N_Gram_TTCGG
cnt = 54	feature = 228	correl = -0.0524821	descr = N_Gram_ATCCT
cnt = 55	feature = 512	correl = 0.0679232	descr = N_Gram_GGGGC
cnt = 56	feature = 450	correl = 0.0515042	descr = N_Gram_GCCCA
cnt = 57	feature = 327	correl = -0.0446597	descr = N_Gram_CGATC
cnt = 58	feature = 703	correl = -0.0503227	descr = N_Gram_TTTTG
cnt = 59	feature = 574	correl = 0.0729653	descr = N_Gram_TACGA
cnt = 60	feature = 386	correl = 0.0910274	descr = N_Gram_CTTGG
cnt = 61	feature = 382	correl = 0.0499655	descr = N_Gram_CTTCC
cnt = 62	feature = 640	correl = 0.107159	descr = N_Gram_TGCAA
cnt = 63	feature = 219	correl = -0.0501446	descr = N_Gram_ATACT
cnt = 64	feature = 324	correl = 0.086002	descr = N_Gram_CGAGG
cnt = 65	feature = 314	correl = -0.129731	descr = N_Gram_CCTCC
cnt = 66	feature = 440	correl = -0.0721949	descr = N_Gram_GCAGA
cnt = 67	feature = 340	correl = 0.0702472	descr = N_Gram_CGGCG
cnt = 68	feature = 633	correl = 0.0801463	descr = N_Gram_TGAGT
cnt = 69	feature = 448	correl = 0.0704377	descr = N_Gram_GCCAG
cnt = 70	feature = 357	correl = 0.0568421	descr = N_Gram_CTACT
cnt = 71	feature = 353	correl = -0.0473352	descr = N_Gram_CGTTC
cnt = 72	feature = 431	correl = -0.0897428	descr = N_Gram_GATTT
cnt = 73	feature = 224	correl = 0.0864478	descr = N_Gram_ATATA
cnt = 74	feature = 278	correl = -0.0611866	descr = N_Gram_CATCG
cnt = 75	feature = 508	correl = 0.107561	descr = N_Gram_GGGCC
cnt = 76	feature = 283	correl = 0.0668142	descr = N_Gram_CCAAG
cnt = 77	feature = 484	correl = 0.0641909	descr = N_Gram_GGACG
cnt = 78	feature = 231	correl = 0.0803255	descr = N_Gram_ATCTG
cnt = 79	feature = 468	correl = 0.118123	descr = N_Gram_GCGTG
cnt = 80	feature = 505	correl = 0.10458	descr = N_Gram_GGGAG
cnt = 81	feature = 364	correl = 0.0713122	descr = N_Gram_CTCAC
cnt = 82	feature = 483	correl = 0.110261	descr = N_Gram_GGACC
cnt = 83	feature = 244	correl = -0.0769311	descr = N_Gram_ATTTG
cnt = 84	feature = 249	correl = 0.0635672	descr = N_Gram_CAAAG
cnt = 85	feature = 596	correl = 0.0667987	descr = N_Gram_TCCC
cnt = 86	feature = 563	correl = -0.0489243	descr = N_Gram_GTTGT
cnt = 87	feature = 457	correl = 0.0805039	descr = N_Gram_GCCTC
cnt = 88	feature = 648	correl = 0.112615	descr = N_Gram_TGGCC
cnt = 89	feature = 274	correl = 0.133118	descr = N_Gram_CAGTG
cnt = 90	feature = 649	correl = -0.0590997	descr = N_Gram_TGGCG
cnt = 91	feature = 267	correl = -0.0638971	descr = N_Gram_CAGAA
cnt = 92	feature = 375	correl = 0.106193	descr = N_Gram_CTGCA
cnt = 93	feature = 416	correl = 0.0589398	descr = N_Gram_GAGGT
cnt = 94	feature = 235	correl = -0.0655336	descr = N_Gram_ATGCT
cnt = 95	feature = 610	correl = -0.116423	descr = N_Gram_TCGAG
cnt = 96	feature = 661	correl = 0.0466068	descr = N_Gram_TGTCC
cnt = 97	feature = 614	correl = -0.0485637	descr = N_Gram_TCGTC
cnt = 98	feature = 270	correl = -0.138749	descr = N_Gram_CAGCT
cnt = 99	feature = 363	correl = 0.056201	descr = N_Gram_CTCAA
cnt = 100	feature = 504	correl = 0.0641909	descr = N_Gram_GGGAC
cnt = 101	feature = 501	correl = 0.125627	descr = N_Gram_GGCTT
cnt = 102	feature = 263	correl = -0.0642739	descr = N_Gram_CACGA
cnt = 103	feature = 303	correl = 0.0467344	descr = N_Gram_CCGA
cnt = 104	feature = 388	correl = 0.0457856	descr = N_Gram_CTTTA
cnt = 105	feature = 695	correl = 0.0458209	descr = N_Gram_TTGTT
cnt = 106	feature = 396	correl = 0.108301	descr = N_Gram_GAAGA
cnt = 107	feature = 580	correl = -0.0484539	descr = N_Gram_TATT
cnt = 108	feature = 391	correl = 0.0793839	descr = N_Gram_GAAA
cnt = 109	feature = 277	correl = 0.101152	descr = N_Gram_CATCC
cnt = 110	feature = 463	correl = 0.0601642	descr = N_Gram_GCGGG
cnt = 111	feature = 399	correl = -0.0466347	descr = N_Gram_GAATA
cnt = 112	feature = 425	correl = -0.106802	descr = N_Gram_GATCT
cnt = 113	feature = 265	correl = 0.0541497	descr = N_Gram_CACT
cnt = 114	feature = 460	correl = 0.0719566	descr = N_Gram_GCGCC
cnt = 115	feature = 377	correl = 0.0594056	descr = N_Gram_CTGTG
cnt = 116	feature = 602	correl = -0.0855062	descr = N_Gram_TCCGG
cnt = 117	feature = 453	correl = 0.0589525	descr = N_Gram_GCCGC
cnt = 118	feature = 24	correl = -0.0572736	descr = Position_Specific_Bin_Base_11_Base_G
cnt = 119	feature = 29	correl = -0.0510556	descr = Position_Specific_Bin_Base_13_Base_A
cnt = 120	feature = 207	correl = -0.154201	descr = N_Gram_AGTCT
cnt = 121	feature = 379	correl = -0.0653101	descr = N_Gram_CTTA
cnt = 122	feature = 467	correl = -0.131884	descr = N_Gram_GCGTC
cnt = 123	feature = 10	correl = 0.0634696	descr = Position_Specific_Bin_Base_3_Base_C
cnt = 124	feature = 587	correl = 0.0993655	descr = N_Gram_TCACC
cnt = 125	feature = 451	correl = 0.0737958	descr = N_Gram_GCCCG
cnt = 126	feature = 437	correl = 0.122173	descr = N_Gram_GCAC
cnt = 127	feature = 390	correl = 0.104142	descr = N_Gram_CTTTG
cnt = 128	feature = 632	correl = -0.0665266	descr = N_Gram_TGAGG
cnt = 129	feature = 473	correl = 0.0663734	descr = N_Gram_GCTGC
cnt = 130	feature = 223	correl = 0.0476593	descr = N_Gram_ATAT
cnt = 131	feature = 18	correl = 0.0645701	descr = Position_Specific_Bin_Base_7_Base_T
cnt = 132	feature = 343	correl = 0.137662	descr = N_Gram_CGGGC
cnt = 133	feature = 547	correl = 0.153445	descr = N_Gram_GTGG
cnt = 134	feature = 23	correl = 0.0642312	descr = Position_Specific_Bin_Base_10_Base_T
cnt = 135	feature = 28	correl = -0.132365	descr = Position_Specific_Bin_Base_12_Base_T
cnt = 136	feature = 21	correl = 0.0640465	descr = Position_Specific_Bin_Base_9_Base_G
cnt = 137	feature = 36	correl = -0.0603416	descr = Position_Specific_Bin_Base_17_Base_A
cnt = 138	feature = 279	correl = 0.110125	descr = N_Gram_CATCT
cnt = 139	feature = 67	correl = 0.0596054	descr = Fold_of_RNAi_Sequence_Pos_11
cnt = 140	feature = 80	correl = 0.0622439	descr = Xue_Structure_Feature_C010
cnt = 141	feature = 8	correl = 0.0776161	descr = Position_Specific_Bin_Base_2_Base_T
cnt = 142	feature = 15	correl = 0.118233	descr = Position_Specific_Bin_Base_6_Base_C
cnt = 143	feature = 32	correl = 0.107781	descr = Position_Specific_Bin_Base_14_Base_T
cnt = 144	feature = 13	correl = 0.0708226	descr = Position_Specific_Bin_Base_5_Base_G
cnt = 145	feature = 605	correl = -0.0873015	descr = N_Gram_TCCTC
cnt = 146	feature = 456	correl = 0.0968796	descr = N_Gram_GCCT
cnt = 147	feature = 17	correl = -0.0526982	descr = Position_Specific_Bin_Base_7_Base_A
cnt = 148	feature = 19	correl = -0.0654154	descr = Position_Specific_Bin_Base_8_Base_C
cnt = 149	feature = 655	correl = 0.0840314	descr = N_Gram_TGGT
cnt = 150	feature = 69	correl = 0.0955724	descr = Fold_of_RNAi_Sequence_Pos_13
cnt = 151	feature = 105	correl = -0.0587574	descr = Fold_of_Target_NoBeginbrace_noends_Pos_8
cnt = 152	feature = 475	correl = 0.0538052	descr = N_Gram_GCTT
cnt = 153	feature = 643	correl = -0.147022	descr = N_Gram_TGCG
cnt = 154	feature = 472	correl = 0.0703417	descr = N_Gram_GCTG
cnt = 155	feature = 27	correl = 0.0717415	descr = Position_Specific_Bin_Base_12_Base_G
cnt = 156	feature = 525	correl = 0.0601741	descr = N_Gram_GGTT
cnt = 157	feature = 31	correl = -0.104449	descr = Position_Specific_Bin_Base_14_Base_A
cnt = 158	feature = 74	correl = -0.0611569	descr = Xue_Structure_Feature_A110
cnt = 159	feature = 35	correl = 0.1196	descr = Position_Specific_Bin_Base_16_Base_C
cnt = 160	feature = 355	correl = 0.0757138	descr = N_Gram_CTA
cnt = 161	feature = 47	correl = -0.0733237	descr = Gibbs_of_Target_Sequence__Pos_5_Step_1
cnt = 162	feature = 233	correl = -0.0542312	descr = N_Gram_ATGA
cnt = 163	feature = 529	correl = 0.0524988	descr = N_Gram_GTAA
cnt = 164	feature = 281	correl = 0.0727402	descr = N_Gram_CCAA
cnt = 165	feature = 662	correl = 0.10002	descr = N_Gram_TGTG
cnt = 166	feature = 272	correl = 0.131904	descr = N_Gram_CAGT
cnt = 167	feature = 14	correl = -0.107903	descr = Position_Specific_Bin_Base_6_Base_A
cnt = 168	feature = 478	correl = 0.0756026	descr = N_Gram_GGAA
cnt = 169	feature = 683	correl = -0.212999	descr = N_Gram_TTCTC
cnt = 170	feature = 66	correl = 0.114137	descr = Fold_of_RNAi_Sequence_Pos_9
cnt = 171	feature = 591	correl = -0.0490921	descr = N_Gram_TCAT
cnt = 172	feature = 72	correl = 0.0668907	descr = Fold_of_RNAi_Sequence_Pos_16
cnt = 173	feature = 500	correl = 0.0539491	descr = N_Gram_GGCT
cnt = 174	feature = 38	correl = -0.0717014	descr = Position_Specific_Bin_Base_17_Base_T
cnt = 175	feature = 33	correl = 0.0550113	descr = Position_Specific_Bin_Base_15_Base_C
cnt = 176	feature = 12	correl = 0.10338	descr = Position_Specific_Bin_Base_5_Base_C
cnt = 177	feature = 211	correl = -0.0483691	descr = N_Gram_AGTT
cnt = 178	feature = 39	correl = -0.272883	descr = Position_Specific_Bin_Base_18_Base_A
cnt = 179	feature = 308	correl = 0.121247	descr = N_Gram_CCGGG
cnt = 180	feature = 337	correl = 0.112002	descr = N_Gram_CGGC
cnt = 181	feature = 34	correl = -0.120144	descr = Position_Specific_Bin_Base_16_Base_A
cnt = 182	feature = 389	correl = -0.0535046	descr = N_Gram_CTTTC
cnt = 183	feature = 599	correl = -0.0681458	descr = N_Gram_TCCG
cnt = 184	feature = 76	correl = 0.122089	descr = Xue_Structure_Feature_A101
cnt = 185	feature = 383	correl = -0.203289	descr = N_Gram_CTTCT
cnt = 186	feature = 511	correl = 0.0688865	descr = N_Gram_GGGG
cnt = 187	feature = 536	correl = -0.0829008	descr = N_Gram_GTCG
cnt = 188	feature = 60	correl = 0.160396	descr = Fold_of_RNAi_Sequence_Pos_0
cnt = 189	feature = 544	correl = 0.0453464	descr = N_Gram_GTGC
cnt = 190	feature = 594	correl = -0.113573	descr = N_Gram_TCCA
cnt = 191	feature = 46	correl = 0.0708243	descr = Gibbs_of_Target_Sequence__Pos_3_Step_1
cnt = 192	feature = 481	correl = 0.0444349	descr = N_Gram_GGAAG
cnt = 193	feature = 647	correl = 0.0705965	descr = N_Gram_TGGC
cnt = 194	feature = 704	correl = -0.094943	descr = N_Gram_TTTTT
cnt = 195	feature = 540	correl = -0.0907469	descr = N_Gram_GTCT
cnt = 196	feature = 41	correl = 0.293721	descr = Position_Specific_Bin_Base_18_Base_G
cnt = 197	feature = 276	correl = 0.0801075	descr = N_Gram_CATC
cnt = 198	feature = 73	correl = 0.0712512	descr = Xue_Structure_Feature_A111
cnt = 199	feature = 432	correl = 0.146631	descr = N_Gram_GCA
cnt = 200	feature = 461	correl = 0.0705884	descr = N_Gram_GCGG
cnt = 201	feature = 419	correl = -0.0479912	descr = N_Gram_GAT
cnt = 202	feature = 53	correl = -0.106536	descr = Gibbs_of_Target_Sequence__Pos_17_Step_1
cnt = 203	feature = 292	correl = 0.0527339	descr = N_Gram_CCC
cnt = 204	feature = 70	correl = 0.0676775	descr = Fold_of_RNAi_Sequence_Pos_14
cnt = 205	feature = 619	correl = -0.115604	descr = N_Gram_TCTCC
cnt = 206	feature = 79	correl = 0.0584143	descr = Xue_Structure_Feature_C011
cnt = 207	feature = 465	correl = -0.0799468	descr = N_Gram_GCGT
cnt = 208	feature = 62	correl = 0.147955	descr = Fold_of_RNAi_Sequence_Pos_2
cnt = 209	feature = 55	correl = -0.307746	descr = Gibbs_of_Target_Sequence__Pos_19_Step_1
cnt = 210	feature = 645	correl = 0.109526	descr = N_Gram_TGG
cnt = 211	feature = 86	correl = 0.0742608	descr = Xue_Structure_Feature_G011
cnt = 212	feature = 701	correl = -0.12353	descr = N_Gram_TTTT
cnt = 213	feature = 497	correl = 0.0564006	descr = N_Gram_GGCG
cnt = 214	feature = 64	correl = 0.0485876	descr = Fold_of_RNAi_Sequence_Pos_4
cnt = 215	feature = 225	correl = -0.0561611	descr = N_Gram_ATC
cnt = 216	feature = 638	correl = -0.0590736	descr = N_Gram_TGC
cnt = 217	feature = 61	correl = 0.185591	descr = Fold_of_RNAi_Sequence_Pos_1
cnt = 218	feature = 446	correl = 0.0867499	descr = N_Gram_GCC
cnt = 219	feature = 378	correl = -0.0990588	descr = N_Gram_CTT
cnt = 220	feature = 366	correl = -0.149367	descr = N_Gram_CTCC
cnt = 221	feature = 623	correl = -0.126918	descr = N_Gram_TCTT
cnt = 222	feature = 341	correl = 0.109567	descr = N_Gram_CGGG
cnt = 223	feature = 697	correl = -0.12556	descr = N_Gram_TTTC
cnt = 224	feature = 77	correl = 0.0861776	descr = Xue_Structure_Feature_C111
cnt = 225	feature = 83	correl = 0.128216	descr = Xue_Structure_Feature_G110
cnt = 226	feature = 615	correl = -0.124099	descr = N_Gram_TCT
cnt = 227	feature = 82	correl = 0.111591	descr = Xue_Structure_Feature_G111
cnt = 228	feature = 674	correl = -0.157725	descr = N_Gram_TTC
cnt = 229	feature = 334	correl = 0.0832065	descr = N_Gram_CGG
cnt = 230	feature = 666	correl = -0.129919	descr = N_Gram_TT
cnt = 231	feature = 59	correl = -0.0780818	descr = PF_RNAi_Fold_3'Free_Count
cnt = 232	feature = 58	correl = -0.141089	descr = PF_RNAi_Fold_5'Free_Count
cnt = 233	feature = 476	correl = 0.178395	descr = N_Gram_GG
cnt = 234	feature = 81	correl = -0.111912	descr = Xue_Structure_Feature_C000
cnt = 235	feature = 57	correl = -0.188459	descr = PF_RNAi_Fold_Energy
cnt = 236	feature = 43	correl = -0.180997	descr = Gibbs_of_Target_Sequence_
num rows = 521
num_elements = 123477
*
optimization finished, #iter = 594
nu = 0.545091
obj = -42.454487, rho = -0.211661
nSV = 380, nBSV = 215
num rows = 58
num_elements = 13746
*
optimization finished, #iter = 53
nu = 0.578198
obj = -5.316550, rho = -0.531704
nSV = 46, nBSV = 21
*
optimization finished, #iter = 594
nu = 0.545091
obj = -42.454487, rho = -0.211661
nSV = 380, nBSV = 215
CFS merit scores = 1.34741
CFS merit scores = 1.58079
CFS merit scores = 1.83115
CFS merit scores = 2.06101
CFS merit scores = 2.25914
CFS merit scores = 2.43918
CFS merit scores = 2.60346
CFS merit scores = 2.75628
CFS merit scores = 2.90164
CFS merit scores = 3.03663
CFS merit scores = 3.16325
CFS merit scores = 3.28318
CFS merit scores = 3.3965
CFS merit scores = 3.50414
CFS merit scores = 3.6053
CFS merit scores = 3.70292
CFS merit scores = 3.79741
CFS merit scores = 3.88947
CFS merit scores = 3.97887
CFS merit scores = 4.06539
CFS merit scores = 4.14929
CFS merit scores = 4.23015
CFS merit scores = 4.30914
CFS merit scores = 4.38286
CFS merit scores = 4.45362
CFS merit scores = 4.52128
CFS merit scores = 4.58354
CFS merit scores = 4.64328
CFS merit scores = 4.70058
CFS merit scores = 4.75393
CFS merit scores = 4.80318
CFS merit scores = 4.85054
CFS merit scores = 4.89548
CFS merit scores = 4.93739
CFS merit scores = 4.97591
CFS merit scores = 5.01203
CFS merit scores = 5.04782
CFS merit scores = 5.08306
CFS merit scores = 5.11726
CFS merit scores = 5.14995
CFS merit scores = 5.1785
CFS merit scores = 5.2065
CFS merit scores = 5.23063
CFS merit scores = 5.25473
CFS merit scores = 5.27595
CFS merit scores = 5.2966
CFS merit scores = 5.31758
CFS merit scores = 5.33658
CFS merit scores = 5.35517
CFS merit scores = 5.3709
CFS merit scores = 5.3864
CFS merit scores = 5.40193
CFS merit scores = 5.41186
CFS merit scores = 5.42111
CFS merit scores = 5.42848
CFS merit scores = 5.43467
CFS merit scores = 5.44105
CFS merit scores = 5.44692
CFS merit scores = 5.45327
CFS merit scores = 5.45728
CFS merit scores = 5.4618
CFS merit scores = 5.46655
CFS merit scores = 5.4715
CFS merit scores = 5.47619
CFS merit scores = 5.48147
CFS merit scores = 5.48605
CFS merit scores = 5.48972
CFS merit scores = 5.49327
CFS merit scores = 5.49581
CFS merit scores = 5.49891
CFS merit scores = 5.50109
CFS merit scores = 5.50029
CFS merit scores = 5.50004
CFS merit scores = 5.50014
CFS merit scores = 5.4988
CFS merit scores = 5.4977
CFS merit scores = 5.49428
CFS merit scores = 5.49048
CFS merit scores = 5.4875
CFS merit scores = 5.48474
CFS merit scores = 5.48079
CFS merit scores = 5.4771
CFS merit scores = 5.47232
CFS merit scores = 5.46745
CFS merit scores = 5.46309
CFS merit scores = 5.45806
CFS merit scores = 5.45325
CFS merit scores = 5.44754
CFS merit scores = 5.44176
CFS merit scores = 5.43653
CFS merit scores = 5.43185
CFS merit scores = 5.42746
CFS merit scores = 5.42223
CFS merit scores = 5.4168
CFS merit scores = 5.41169
CFS merit scores = 5.40574
CFS merit scores = 5.39953
CFS merit scores = 5.39314
CFS merit scores = 5.38702
CFS merit scores = 5.38101
CFS merit scores = 5.37501
CFS merit scores = 5.36824
CFS merit scores = 5.36179
CFS merit scores = 5.35389
CFS merit scores = 5.34619
CFS merit scores = 5.33877
CFS merit scores = 5.33135
CFS merit scores = 5.32395
CFS merit scores = 5.31677
CFS merit scores = 5.3099
CFS merit scores = 5.30276
CFS merit scores = 5.29535
CFS merit scores = 5.2882
CFS merit scores = 5.28078
CFS merit scores = 5.27349
CFS merit scores = 5.26667
CFS merit scores = 5.2595
CFS merit scores = 5.25219
CFS merit scores = 5.24505
CFS merit scores = 5.23792
CFS merit scores = 5.23089
CFS merit scores = 5.22418
CFS merit scores = 5.21699
CFS merit scores = 5.20976
CFS merit scores = 5.20226
CFS merit scores = 5.19497
CFS merit scores = 5.18787
CFS merit scores = 5.18075
CFS merit scores = 5.17386
CFS merit scores = 5.16646
CFS merit scores = 5.159
CFS merit scores = 5.15168
CFS merit scores = 5.14387
CFS merit scores = 5.13589
CFS merit scores = 5.12781
CFS merit scores = 5.1197
CFS merit scores = 5.11153
CFS merit scores = 5.10371
CFS merit scores = 5.09617
CFS merit scores = 5.08854
CFS merit scores = 5.08101
CFS merit scores = 5.07352
CFS merit scores = 5.06605
CFS merit scores = 5.05861
CFS merit scores = 5.05096
CFS merit scores = 5.04348
CFS merit scores = 5.03603
CFS merit scores = 5.02879
CFS merit scores = 5.02159
CFS merit scores = 5.01463
CFS merit scores = 5.00786
CFS merit scores = 5.00099
CFS merit scores = 4.99441
CFS merit scores = 4.98683
CFS merit scores = 4.97919
CFS merit scores = 4.97174
CFS merit scores = 4.96418
CFS merit scores = 4.95695
CFS merit scores = 4.94954
CFS merit scores = 4.9422
CFS merit scores = 4.93442
CFS merit scores = 4.92651
CFS merit scores = 4.91783
CFS merit scores = 4.9093
CFS merit scores = 4.9004
CFS merit scores = 4.89161
CFS merit scores = 4.88228
CFS merit scores = 4.87289
CFS merit scores = 4.86367
CFS merit scores = 4.85426
CFS merit scores = 4.84469
CFS merit scores = 4.83407
CFS merit scores = 4.82303
CFS merit scores = 4.81195
CFS merit scores = 4.80073
CFS merit scores = 4.78972
CFS merit scores = 4.77865
CFS merit scores = 4.76707
CFS merit scores = 4.75538
CFS merit scores = 4.74398
CFS merit scores = 4.73232
CFS merit scores = 4.72053
CFS merit scores = 4.70809
CFS merit scores = 4.69564
CFS merit scores = 4.68292
CFS merit scores = 4.66984
CFS merit scores = 4.65647
CFS merit scores = 4.64209
CFS merit scores = 4.62659
CFS merit scores = 4.61143
CFS merit scores = 4.59655
CFS merit scores = 4.58108
CFS merit scores = 4.56507
CFS merit scores = 4.54426
CFS merit scores = 4.52012
CFS merit scores = 4.49401
cnt = 1	feature = 60	correl = -0.347415	descr = Gibbs_of_Target_Sequence__Pos_20_Step_1
cnt = 2	feature = 58	correl = -0.179314	descr = Gibbs_of_Target_Sequence__Pos_18_Step_1
cnt = 3	feature = 298	correl = -0.134265	descr = N_Gram_CCAGC
cnt = 4	feature = 14	correl = 0.109627	descr = Position_Specific_Bin_Base_5_Base_C
cnt = 5	feature = 446	correl = 0.101936	descr = N_Gram_GCATC
cnt = 6	feature = 241	correl = -0.0558209	descr = N_Gram_ATGCC
cnt = 7	feature = 334	correl = -0.0498811	descr = N_Gram_CGCAG
cnt = 8	feature = 673	correl = 0.0447228	descr = N_Gram_TTCGA
cnt = 9	feature = 593	correl = 0.0452869	descr = N_Gram_TCCCA
cnt = 10	feature = 613	correl = 0.0567535	descr = N_Gram_TCTAC
cnt = 11	feature = 361	correl = 0.05408	descr = N_Gram_CGTGT
cnt = 12	feature = 235	correl = 0.0802	descr = N_Gram_ATCTG
cnt = 13	feature = 309	correl = -0.0630652	descr = N_Gram_CCCTT
cnt = 14	feature = 363	correl = 0.113754	descr = N_Gram_CGTTT
cnt = 15	feature = 426	correl = 0.0669709	descr = N_Gram_GATAT
cnt = 16	feature = 538	correl = 0.0572733	descr = N_Gram_GTGCG
cnt = 17	feature = 527	correl = 0.0452869	descr = N_Gram_GTCCG
cnt = 18	feature = 607	correl = 0.0946425	descr = N_Gram_TCGGC
cnt = 19	feature = 594	correl = 0.0523377	descr = N_Gram_TCCCG
cnt = 20	feature = 425	correl = 0.0461314	descr = N_Gram_GATAC
cnt = 21	feature = 305	correl = 0.0452869	descr = N_Gram_CCCCG
cnt = 22	feature = 508	correl = 0.0452869	descr = N_Gram_GGGGT
cnt = 23	feature = 291	correl = -0.0497754	descr = N_Gram_CATGC
cnt = 24	feature = 228	correl = 0.0717923	descr = N_Gram_ATAGT
cnt = 25	feature = 660	correl = -0.0512407	descr = N_Gram_TGTTA
cnt = 26	feature = 541	correl = 0.138921	descr = N_Gram_GTGGC
cnt = 27	feature = 674	correl = -0.0486819	descr = N_Gram_TTCGG
cnt = 28	feature = 313	correl = 0.0710368	descr = N_Gram_CCGGC
cnt = 29	feature = 207	correl = -0.0649075	descr = N_Gram_AGGCT
cnt = 30	feature = 503	correl = 0.0968628	descr = N_Gram_GGGAC
cnt = 31	feature = 686	correl = 0.0516604	descr = N_Gram_TTGGT
cnt = 32	feature = 539	correl = 0.0978169	descr = N_Gram_GTGCT
cnt = 33	feature = 529	correl = -0.114562	descr = N_Gram_GTCGA
cnt = 34	feature = 382	correl = -0.0922983	descr = N_Gram_CTGAT
cnt = 35	feature = 324	correl = 0.0544044	descr = N_Gram_CCTGC
cnt = 36	feature = 407	correl = 0.0448195	descr = N_Gram_GACAC
cnt = 37	feature = 578	correl = -0.0563951	descr = N_Gram_TATTC
cnt = 38	feature = 647	correl = 0.0885995	descr = N_Gram_TGGGG
cnt = 39	feature = 550	correl = -0.0483207	descr = N_Gram_GTTCG
cnt = 40	feature = 231	correl = -0.0522752	descr = N_Gram_ATCAT
cnt = 41	feature = 547	correl = 0.0890594	descr = N_Gram_GTTAA
cnt = 42	feature = 353	correl = -0.0676412	descr = N_Gram_CGTAC
cnt = 43	feature = 375	correl = -0.11012	descr = N_Gram_CTCAT
cnt = 44	feature = 233	correl = -0.0491937	descr = N_Gram_ATCGC
cnt = 45	feature = 512	correl = -0.058393	descr = N_Gram_GGTAA
cnt = 46	feature = 497	correl = 0.0744338	descr = N_Gram_GGCGC
cnt = 47	feature = 640	correl = 0.0892806	descr = N_Gram_TGGAG
cnt = 48	feature = 514	correl = 0.0652534	descr = N_Gram_GGTCA
cnt = 49	feature = 322	correl = 0.0441725	descr = N_Gram_CCTCT
cnt = 50	feature = 544	correl = 0.0475785	descr = N_Gram_GTGTA
cnt = 51	feature = 209	correl = 0.0785959	descr = N_Gram_AGGGG
cnt = 52	feature = 644	correl = 0.117453	descr = N_Gram_TGGCT
cnt = 53	feature = 460	correl = 0.0745119	descr = N_Gram_GCGAG
cnt = 54	feature = 596	correl = -0.0653456	descr = N_Gram_TCCGC
cnt = 55	feature = 388	correl = -0.128542	descr = N_Gram_CTTAT
cnt = 56	feature = 280	correl = 0.0863731	descr = N_Gram_CAGGA
cnt = 57	feature = 525	correl = -0.0727329	descr = N_Gram_GTCCA
cnt = 58	feature = 303	correl = 0.0570896	descr = N_Gram_CCCAA
cnt = 59	feature = 599	correl = 0.055723	descr = N_Gram_TCCTA
cnt = 60	feature = 144	correl = 0.0641471	descr = N_Gram_AATCT
cnt = 61	feature = 283	correl = 0.132953	descr = N_Gram_CAGTG
cnt = 62	feature = 510	correl = 0.0932736	descr = N_Gram_GGGTC
cnt = 63	feature = 574	correl = 0.0461414	descr = N_Gram_TAGGT
cnt = 64	feature = 417	correl = -0.047847	descr = N_Gram_GAGCC
cnt = 65	feature = 267	correl = 0.0639483	descr = N_Gram_CACCA
cnt = 66	feature = 304	correl = 0.0843006	descr = N_Gram_CCCAC
cnt = 67	feature = 632	correl = 0.0544221	descr = N_Gram_TGATA
cnt = 68	feature = 390	correl = 0.0489038	descr = N_Gram_CTTCA
cnt = 69	feature = 487	correl = 0.0898475	descr = N_Gram_GGAGT
cnt = 70	feature = 450	correl = 0.0608555	descr = N_Gram_GCCAT
cnt = 71	feature = 496	correl = 0.151082	descr = N_Gram_GGCCT
cnt = 72	feature = 697	correl = -0.0963129	descr = N_Gram_TTTTG
cnt = 73	feature = 606	correl = -0.0491937	descr = N_Gram_TCGCA
cnt = 74	feature = 371	correl = 0.0548529	descr = N_Gram_CTATG
cnt = 75	feature = 285	correl = -0.0502499	descr = N_Gram_CATAC
cnt = 76	feature = 468	correl = -0.131911	descr = N_Gram_GCGTC
cnt = 77	feature = 351	correl = -0.0566691	descr = N_Gram_CGTA
cnt = 78	feature = 500	correl = 0.154835	descr = N_Gram_GGCTT
cnt = 79	feature = 265	correl = 0.083765	descr = N_Gram_CACAG
cnt = 80	feature = 219	correl = 0.059449	descr = N_Gram_AGTTG
cnt = 81	feature = 341	correl = 0.0989836	descr = N_Gram_CGGAC
cnt = 82	feature = 591	correl = 0.0848322	descr = N_Gram_TCCAA
cnt = 83	feature = 509	correl = 0.0499342	descr = N_Gram_GGGT
cnt = 84	feature = 545	correl = 0.0698162	descr = N_Gram_GTGTG
cnt = 85	feature = 276	correl = 0.0729478	descr = N_Gram_CAGCA
cnt = 86	feature = 337	correl = 0.101752	descr = N_Gram_CGCCG
cnt = 87	feature = 222	correl = -0.084211	descr = N_Gram_ATAA
cnt = 88	feature = 308	correl = 0.0710368	descr = N_Gram_CCCGG
cnt = 89	feature = 615	correl = -0.0845169	descr = N_Gram_TCTCA
cnt = 90	feature = 343	correl = 0.106027	descr = N_Gram_CGGCA
cnt = 91	feature = 437	correl = 0.130899	descr = N_Gram_GCAA
cnt = 92	feature = 432	correl = -0.0644062	descr = N_Gram_GATT
cnt = 93	feature = 290	correl = 0.116459	descr = N_Gram_CATCT
cnt = 94	feature = 387	correl = -0.0670185	descr = N_Gram_CTTA
cnt = 95	feature = 475	correl = 0.0810675	descr = N_Gram_GCTGG
cnt = 96	feature = 10	correl = 0.0854775	descr = Position_Specific_Bin_Base_3_Base_C
cnt = 97	feature = 350	correl = -0.0656894	descr = N_Gram_CGGTA
cnt = 98	feature = 494	correl = 0.107641	descr = N_Gram_GGCCA
cnt = 99	feature = 211	correl = 0.0866538	descr = N_Gram_AGTA
cnt = 100	feature = 643	correl = -0.0920186	descr = N_Gram_TGGCG
cnt = 101	feature = 394	correl = -0.121553	descr = N_Gram_CTTGC
cnt = 102	feature = 441	correl = 0.0927742	descr = N_Gram_GCAC
cnt = 103	feature = 244	correl = 0.0505259	descr = N_Gram_ATGT
cnt = 104	feature = 225	correl = -0.0730058	descr = N_Gram_ATACT
cnt = 105	feature = 483	correl = 0.113009	descr = N_Gram_GGACC
cnt = 106	feature = 504	correl = 0.101752	descr = N_Gram_GGGAG
cnt = 107	feature = 396	correl = 0.0788654	descr = N_Gram_CTTGT
cnt = 108	feature = 8	correl = -0.0951943	descr = Position_Specific_Bin_Base_2_Base_G
cnt = 109	feature = 18	correl = 0.118854	descr = Position_Specific_Bin_Base_6_Base_C
cnt = 110	feature = 292	correl = 0.0512516	descr = N_Gram_CATGG
cnt = 111	feature = 35	correl = 0.0640574	descr = Position_Specific_Bin_Base_15_Base_T
cnt = 112	feature = 609	correl = -0.0513179	descr = N_Gram_TCGT
cnt = 113	feature = 38	correl = -0.0595136	descr = Position_Specific_Bin_Base_17_Base_A
cnt = 114	feature = 340	correl = 0.0733859	descr = N_Gram_CGGA
cnt = 115	feature = 23	correl = 0.0854367	descr = Position_Specific_Bin_Base_10_Base_T
cnt = 116	feature = 28	correl = -0.130606	descr = Position_Specific_Bin_Base_12_Base_T
cnt = 117	feature = 30	correl = 0.130178	descr = Position_Specific_Bin_Base_13_Base_C
cnt = 118	feature = 13	correl = -0.117329	descr = Position_Specific_Bin_Base_5_Base_A
cnt = 119	feature = 33	correl = 0.105292	descr = Position_Specific_Bin_Base_14_Base_T
cnt = 120	feature = 383	correl = 0.0959676	descr = N_Gram_CTGCA
cnt = 121	feature = 81	correl = 0.11074	descr = Xue_Structure_Feature_A101
cnt = 122	feature = 526	correl = 0.0516429	descr = N_Gram_GTCCC
cnt = 123	feature = 24	correl = -0.0876332	descr = Position_Specific_Bin_Base_11_Base_G
cnt = 124	feature = 52	correl = 0.0508568	descr = Gibbs_of_Target_Sequence__Pos_9_Step_1
cnt = 125	feature = 691	correl = -0.078504	descr = N_Gram_TTTCC
cnt = 126	feature = 619	correl = -0.0520495	descr = N_Gram_TCTGA
cnt = 127	feature = 451	correl = 0.0642394	descr = N_Gram_GCCCA
cnt = 128	feature = 79	correl = -0.0483646	descr = Xue_Structure_Feature_A110
cnt = 129	feature = 274	correl = 0.0512262	descr = N_Gram_CAGA
cnt = 130	feature = 555	correl = -0.0745096	descr = N_Gram_GTTTT
cnt = 131	feature = 206	correl = 0.130544	descr = N_Gram_AGGCG
cnt = 132	feature = 623	correl = -0.0522128	descr = N_Gram_TCTTG
cnt = 133	feature = 39	correl = 0.100543	descr = Position_Specific_Bin_Base_17_Base_C
cnt = 134	feature = 492	correl = 0.083074	descr = N_Gram_GGCAT
cnt = 135	feature = 456	correl = 0.0994547	descr = N_Gram_GCCT
cnt = 136	feature = 252	correl = -0.0893484	descr = N_Gram_ATTT
cnt = 137	feature = 645	correl = 0.120543	descr = N_Gram_TGGG
cnt = 138	feature = 17	correl = -0.0974862	descr = Position_Specific_Bin_Base_6_Base_A
cnt = 139	feature = 601	correl = -0.108175	descr = N_Gram_TCCTT
cnt = 140	feature = 105	correl = 0.126577	descr = Fold_of_Target_NoEndbrace_noends_Pos_17
cnt = 141	feature = 342	correl = 0.099732	descr = N_Gram_CGGC
cnt = 142	feature = 76	correl = 0.0789703	descr = Fold_of_RNAi_Sequence_Pos_15
cnt = 143	feature = 655	correl = 0.0744355	descr = N_Gram_TGTCC
cnt = 144	feature = 34	correl = -0.0508569	descr = Position_Specific_Bin_Base_15_Base_A
cnt = 145	feature = 32	correl = -0.0442977	descr = Position_Specific_Bin_Base_14_Base_G
cnt = 146	feature = 11	correl = -0.0653915	descr = Position_Specific_Bin_Base_4_Base_A
cnt = 147	feature = 605	correl = -0.123104	descr = N_Gram_TCGAG
cnt = 148	feature = 505	correl = 0.11473	descr = N_Gram_GGGC
cnt = 149	feature = 683	correl = 0.0583121	descr = N_Gram_TTGG
cnt = 150	feature = 448	correl = 0.0551662	descr = N_Gram_GCCA
cnt = 151	feature = 226	correl = 0.0602607	descr = N_Gram_ATAG
cnt = 152	feature = 72	correl = 0.0538517	descr = Fold_of_RNAi_Sequence_Pos_11
cnt = 153	feature = 54	correl = -0.0759403	descr = Gibbs_of_Target_Sequence__Pos_13_Step_1
cnt = 154	feature = 649	correl = 0.0821641	descr = N_Gram_TGGT
cnt = 155	feature = 36	correl = -0.148573	descr = Position_Specific_Bin_Base_16_Base_A
cnt = 156	feature = 69	correl = 0.0759704	descr = Fold_of_RNAi_Sequence_Pos_6
cnt = 157	feature = 473	correl = 0.0858602	descr = N_Gram_GCTG
cnt = 158	feature = 357	correl = 0.169655	descr = N_Gram_CGTG
cnt = 159	feature = 80	correl = 0.0690623	descr = Xue_Structure_Feature_A100
cnt = 160	feature = 281	correl = 0.132917	descr = N_Gram_CAGT
cnt = 161	feature = 391	correl = -0.212296	descr = N_Gram_CTTCT
cnt = 162	feature = 51	correl = -0.17313	descr = Gibbs_of_Target_Sequence__Pos_7_Step_1
cnt = 163	feature = 66	correl = 0.163259	descr = Fold_of_RNAi_Sequence_Pos_2
cnt = 164	feature = 565	correl = -0.0711144	descr = N_Gram_TAC
cnt = 165	feature = 557	correl = -0.0638355	descr = N_Gram_TAA
cnt = 166	feature = 616	correl = -0.109802	descr = N_Gram_TCTCC
cnt = 167	feature = 472	correl = -0.0965741	descr = N_Gram_GCTCC
cnt = 168	feature = 77	correl = 0.0661739	descr = Fold_of_RNAi_Sequence_Pos_16
cnt = 169	feature = 73	correl = 0.0863489	descr = Fold_of_RNAi_Sequence_Pos_12
cnt = 170	feature = 466	correl = -0.0787335	descr = N_Gram_GCGT
cnt = 171	feature = 64	correl = 0.15833	descr = Fold_of_RNAi_Sequence_Pos_0
cnt = 172	feature = 255	correl = 0.140447	descr = N_Gram_CAA
cnt = 173	feature = 580	correl = 0.0574006	descr = N_Gram_TCA
cnt = 174	feature = 59	correl = -0.292329	descr = Gibbs_of_Target_Sequence__Pos_19_Step_1
cnt = 175	feature = 57	correl = -0.11194	descr = Gibbs_of_Target_Sequence__Pos_17_Step_1
cnt = 176	feature = 641	correl = 0.0679978	descr = N_Gram_TGGC
cnt = 177	feature = 590	correl = -0.0921947	descr = N_Gram_TCCA
cnt = 178	feature = 662	correl = -0.0926193	descr = N_Gram_TTA
cnt = 179	feature = 546	correl = 0.052667	descr = N_Gram_GTT
cnt = 180	feature = 416	correl = 0.0620889	descr = N_Gram_GAG
cnt = 181	feature = 614	correl = -0.186339	descr = N_Gram_TCTC
cnt = 182	feature = 68	correl = 0.0616863	descr = Fold_of_RNAi_Sequence_Pos_4
cnt = 183	feature = 511	correl = 0.0883702	descr = N_Gram_GGT
cnt = 184	feature = 364	correl = -0.0500366	descr = N_Gram_CT
cnt = 185	feature = 690	correl = -0.125022	descr = N_Gram_TTTC
cnt = 186	feature = 579	correl = -0.116747	descr = N_Gram_TC
cnt = 187	feature = 67	correl = 0.0897767	descr = Fold_of_RNAi_Sequence_Pos_3
cnt = 188	feature = 399	correl = 0.0518076	descr = N_Gram_GA
cnt = 189	feature = 83	correl = 0.0933448	descr = Xue_Structure_Feature_C110
cnt = 190	feature = 373	correl = -0.106501	descr = N_Gram_CTC
cnt = 191	feature = 386	correl = -0.114192	descr = N_Gram_CTT
cnt = 192	feature = 82	correl = 0.10386	descr = Xue_Structure_Feature_C111
cnt = 193	feature = 376	correl = -0.118952	descr = N_Gram_CTCC
cnt = 194	feature = 478	correl = 0.183511	descr = N_Gram_GG
cnt = 195	feature = 61	correl = -0.192875	descr = PF_RNAi_Fold_Energy
cnt = 196	feature = 86	correl = -0.154338	descr = Xue_Structure_Feature_C000
num rows = 521
num_elements = 102637
*
optimization finished, #iter = 536
nu = 0.593653
obj = -47.417071, rho = -0.287845
nSV = 367, nBSV = 244
num rows = 58
num_elements = 11426
*
optimization finished, #iter = 40
nu = 0.524446
obj = -5.578280, rho = -0.394674
nSV = 43, nBSV = 20
*
optimization finished, #iter = 536
nu = 0.593653
obj = -47.417071, rho = -0.287845
nSV = 367, nBSV = 244
CFS merit scores = 1.21227
CFS merit scores = 1.54788
CFS merit scores = 1.81547
CFS merit scores = 2.04938
CFS merit scores = 2.25095
CFS merit scores = 2.43854
CFS merit scores = 2.61009
CFS merit scores = 2.76684
CFS merit scores = 2.91287
CFS merit scores = 3.05034
CFS merit scores = 3.17891
CFS merit scores = 3.30158
CFS merit scores = 3.41855
CFS merit scores = 3.53101
CFS merit scores = 3.63835
CFS merit scores = 3.74221
CFS merit scores = 3.84305
CFS merit scores = 3.94045
CFS merit scores = 4.03525
CFS merit scores = 4.12723
CFS merit scores = 4.21554
CFS merit scores = 4.29993
CFS merit scores = 4.38152
CFS merit scores = 4.45961
CFS merit scores = 4.53593
CFS merit scores = 4.60983
CFS merit scores = 4.68025
CFS merit scores = 4.74848
CFS merit scores = 4.81481
CFS merit scores = 4.87868
CFS merit scores = 4.94118
CFS merit scores = 4.9992
CFS merit scores = 5.05135
CFS merit scores = 5.09672
CFS merit scores = 5.14025
CFS merit scores = 5.18106
CFS merit scores = 5.22003
CFS merit scores = 5.25755
CFS merit scores = 5.29067
CFS merit scores = 5.32344
CFS merit scores = 5.35505
CFS merit scores = 5.38588
CFS merit scores = 5.41433
CFS merit scores = 5.44153
CFS merit scores = 5.46741
CFS merit scores = 5.4928
CFS merit scores = 5.51711
CFS merit scores = 5.53762
CFS merit scores = 5.55706
CFS merit scores = 5.57449
CFS merit scores = 5.59057
CFS merit scores = 5.60594
CFS merit scores = 5.62074
CFS merit scores = 5.63542
CFS merit scores = 5.64899
CFS merit scores = 5.66163
CFS merit scores = 5.6738
CFS merit scores = 5.68486
CFS merit scores = 5.69589
CFS merit scores = 5.70701
CFS merit scores = 5.71835
CFS merit scores = 5.72652
CFS merit scores = 5.73469
CFS merit scores = 5.742
CFS merit scores = 5.74905
CFS merit scores = 5.75528
CFS merit scores = 5.75999
CFS merit scores = 5.76511
CFS merit scores = 5.76944
CFS merit scores = 5.77384
CFS merit scores = 5.7778
CFS merit scores = 5.78207
cnt = 1	feature = 390	correl = -0.212268	descr = N_Gram_CTTCT
cnt = 2	feature = 61	correl = -0.168732	descr = Gibbs_of_Target_Sequence__Pos_18_Step_1
cnt = 3	feature = 10	correl = 0.10045	descr = Position_Specific_Bin_Base_2_Base_T
cnt = 4	feature = 647	correl = -0.0854219	descr = N_Gram_TGGCG
cnt = 5	feature = 335	correl = 0.0452153	descr = N_Gram_CGCCA
cnt = 6	feature = 674	correl = 0.0446517	descr = N_Gram_TTCGA
cnt = 7	feature = 612	correl = 0.0739016	descr = N_Gram_TCGGA
cnt = 8	feature = 671	correl = 0.073979	descr = N_Gram_TTCAA
cnt = 9	feature = 394	correl = 0.078722	descr = N_Gram_CTTGT
cnt = 10	feature = 579	correl = 0.0755747	descr = N_Gram_TATAT
cnt = 11	feature = 283	correl = 0.0738002	descr = N_Gram_CAGTA
cnt = 12	feature = 529	correl = 0.0505135	descr = N_Gram_GTATA
cnt = 13	feature = 609	correl = 0.0804424	descr = N_Gram_TCGAC
cnt = 14	feature = 512	correl = 0.0519346	descr = N_Gram_GGGCA
cnt = 15	feature = 399	correl = 0.0684652	descr = N_Gram_GAAAC
cnt = 16	feature = 305	correl = 0.114852	descr = N_Gram_CCCCC
cnt = 17	feature = 563	correl = -0.0463753	descr = N_Gram_TAACG
cnt = 18	feature = 357	correl = 0.0705788	descr = N_Gram_CGTGA
cnt = 19	feature = 640	correl = 0.0522607	descr = N_Gram_TGCCG
cnt = 20	feature = 291	correl = -0.0497901	descr = N_Gram_CATGC
cnt = 21	feature = 426	correl = -0.0556744	descr = N_Gram_GATCG
cnt = 22	feature = 308	correl = 0.0689923	descr = N_Gram_CCCGC
cnt = 23	feature = 231	correl = 0.0716851	descr = N_Gram_ATAGT
cnt = 24	feature = 545	correl = 0.0571925	descr = N_Gram_GTGCG
cnt = 25	feature = 527	correl = 0.0486508	descr = N_Gram_GTAAA
cnt = 26	feature = 631	correl = -0.0611613	descr = N_Gram_TGAGA
cnt = 27	feature = 322	correl = 0.0440555	descr = N_Gram_CCTCT
cnt = 28	feature = 209	correl = -0.0562116	descr = N_Gram_AGGCT
cnt = 29	feature = 441	correl = 0.0831887	descr = N_Gram_GCACT
cnt = 30	feature = 520	correl = 0.0570243	descr = N_Gram_GGGTC
cnt = 31	feature = 557	correl = 0.0450469	descr = N_Gram_GTTGC
cnt = 32	feature = 280	correl = 0.086195	descr = N_Gram_CAGGA
cnt = 33	feature = 555	correl = -0.0483674	descr = N_Gram_GTTCG
cnt = 34	feature = 451	correl = -0.0448584	descr = N_Gram_GCCAA
cnt = 35	feature = 286	correl = -0.0522777	descr = N_Gram_CATAT
cnt = 36	feature = 392	correl = -0.132209	descr = N_Gram_CTTGC
cnt = 37	feature = 466	correl = 0.052261	descr = N_Gram_GCGGA
cnt = 38	feature = 681	correl = -0.0595496	descr = N_Gram_TTGAA
cnt = 39	feature = 351	correl = -0.0731294	descr = N_Gram_CGGTA
cnt = 40	feature = 237	correl = -0.0491935	descr = N_Gram_ATCGC
cnt = 41	feature = 599	correl = 0.061186	descr = N_Gram_TCCCA
cnt = 42	feature = 324	correl = 0.0669036	descr = N_Gram_CCTGC
cnt = 43	feature = 659	correl = 0.106172	descr = N_Gram_TGTGG
cnt = 44	feature = 352	correl = 0.058078	descr = N_Gram_CGGTT
cnt = 45	feature = 468	correl = 0.0659829	descr = N_Gram_GCGGG
cnt = 46	feature = 267	correl = 0.0597923	descr = N_Gram_CACAT
cnt = 47	feature = 244	correl = -0.0454018	descr = N_Gram_ATGCA
cnt = 48	feature = 432	correl = -0.0740815	descr = N_Gram_GATTA
cnt = 49	feature = 461	correl = 0.152783	descr = N_Gram_GCCTT
cnt = 50	feature = 601	correl = -0.0746333	descr = N_Gram_TCCGC
cnt = 51	feature = 226	correl = -0.136112	descr = N_Gram_ATAAG
cnt = 52	feature = 614	correl = -0.0741793	descr = N_Gram_TCGGG
cnt = 53	feature = 265	correl = 0.0524058	descr = N_Gram_CAATA
cnt = 54	feature = 525	correl = -0.0538694	descr = N_Gram_GGTGT
cnt = 55	feature = 473	correl = 0.0952818	descr = N_Gram_GCGTG
cnt = 56	feature = 225	correl = -0.0440871	descr = N_Gram_ATAAC
cnt = 57	feature = 353	correl = -0.0701527	descr = N_Gram_CGTAA
cnt = 58	feature = 504	correl = 0.061944	descr = N_Gram_GGCTC
cnt = 59	feature = 309	correl = 0.0515678	descr = N_Gram_CCCGG
cnt = 60	feature = 437	correl = 0.0610067	descr = N_Gram_GCAAA
cnt = 61	feature = 649	correl = 0.0761694	descr = N_Gram_TGGG
cnt = 62	feature = 211	correl = 0.0784616	descr = N_Gram_AGGGG
cnt = 63	feature = 448	correl = -0.0451129	descr = N_Gram_GCATG
cnt = 64	feature = 274	correl = -0.0455864	descr = N_Gram_CACTG
cnt = 65	feature = 483	correl = 0.120941	descr = N_Gram_GGAAA
cnt = 66	feature = 578	correl = -0.0500121	descr = N_Gram_TATAC
cnt = 67	feature = 645	correl = 0.0891381	descr = N_Gram_TGGAG
cnt = 68	feature = 528	correl = 0.048611	descr = N_Gram_GTAGT
cnt = 69	feature = 207	correl = 0.0453326	descr = N_Gram_AGGCC
cnt = 70	feature = 514	correl = 0.0779741	descr = N_Gram_GGGCG
cnt = 71	feature = 361	correl = -0.0474185	descr = N_Gram_CGTTC
cnt = 72	feature = 505	correl = 0.132381	descr = N_Gram_GGCTT
num rows = 521
num_elements = 38033
*
optimization finished, #iter = 275
nu = 0.784888
obj = -78.477147, rho = -0.159741
nSV = 423, nBSV = 394
num rows = 58
num_elements = 4234
*
optimization finished, #iter = 22
nu = 0.723968
obj = -9.048711, rho = -0.381369
nSV = 44, nBSV = 40
*
optimization finished, #iter = 275
nu = 0.784888
obj = -78.477147, rho = -0.159741
nSV = 423, nBSV = 394
CFS merit scores = 1.3671
CFS merit scores = 1.6015
CFS merit scores = 1.85002
CFS merit scores = 2.06354
CFS merit scores = 2.26336
CFS merit scores = 2.44654
CFS merit scores = 2.61494
CFS merit scores = 2.77213
CFS merit scores = 2.92069
CFS merit scores = 3.06109
CFS merit scores = 3.19298
CFS merit scores = 3.31898
CFS merit scores = 3.43821
CFS merit scores = 3.55143
CFS merit scores = 3.65946
CFS merit scores = 3.76325
CFS merit scores = 3.86125
CFS merit scores = 3.95395
CFS merit scores = 4.04376
CFS merit scores = 4.13061
CFS merit scores = 4.21491
CFS merit scores = 4.29642
CFS merit scores = 4.373
CFS merit scores = 4.44647
CFS merit scores = 4.51756
CFS merit scores = 4.58503
CFS merit scores = 4.64989
CFS merit scores = 4.712
CFS merit scores = 4.77147
CFS merit scores = 4.82642
CFS merit scores = 4.87809
CFS merit scores = 4.9237
CFS merit scores = 4.9682
CFS merit scores = 5.01195
CFS merit scores = 5.05146
CFS merit scores = 5.08862
CFS merit scores = 5.12451
CFS merit scores = 5.15818
CFS merit scores = 5.19047
CFS merit scores = 5.22136
CFS merit scores = 5.25061
CFS merit scores = 5.27688
CFS merit scores = 5.30283
CFS merit scores = 5.32417
CFS merit scores = 5.34435
CFS merit scores = 5.36452
CFS merit scores = 5.38393
CFS merit scores = 5.40181
CFS merit scores = 5.41845
CFS merit scores = 5.43538
CFS merit scores = 5.45086
CFS merit scores = 5.46644
CFS merit scores = 5.48197
CFS merit scores = 5.49717
CFS merit scores = 5.51162
CFS merit scores = 5.5231
CFS merit scores = 5.53354
CFS merit scores = 5.54083
CFS merit scores = 5.54814
CFS merit scores = 5.5561
CFS merit scores = 5.56434
CFS merit scores = 5.57142
CFS merit scores = 5.57775
CFS merit scores = 5.5841
CFS merit scores = 5.58977
CFS merit scores = 5.59244
CFS merit scores = 5.59557
CFS merit scores = 5.59784
CFS merit scores = 5.59946
CFS merit scores = 5.59964
CFS merit scores = 5.59981
CFS merit scores = 5.59941
CFS merit scores = 5.59895
CFS merit scores = 5.5985
CFS merit scores = 5.59841
CFS merit scores = 5.59753
CFS merit scores = 5.59624
CFS merit scores = 5.594
CFS merit scores = 5.59139
CFS merit scores = 5.58764
CFS merit scores = 5.58339
CFS merit scores = 5.57947
CFS merit scores = 5.57577
CFS merit scores = 5.57065
CFS merit scores = 5.56564
CFS merit scores = 5.5609
CFS merit scores = 5.5551
CFS merit scores = 5.54968
CFS merit scores = 5.54443
CFS merit scores = 5.5394
CFS merit scores = 5.53443
CFS merit scores = 5.52914
CFS merit scores = 5.52258
CFS merit scores = 5.51632
CFS merit scores = 5.50972
CFS merit scores = 5.50332
CFS merit scores = 5.49655
CFS merit scores = 5.4897
CFS merit scores = 5.48312
CFS merit scores = 5.47667
CFS merit scores = 5.47058
CFS merit scores = 5.46452
CFS merit scores = 5.45834
CFS merit scores = 5.45137
CFS merit scores = 5.44456
CFS merit scores = 5.43822
CFS merit scores = 5.43141
CFS merit scores = 5.42466
CFS merit scores = 5.41775
CFS merit scores = 5.41083
CFS merit scores = 5.40429
CFS merit scores = 5.39788
CFS merit scores = 5.39146
CFS merit scores = 5.38527
CFS merit scores = 5.37926
CFS merit scores = 5.37316
CFS merit scores = 5.36682
CFS merit scores = 5.36022
CFS merit scores = 5.35346
CFS merit scores = 5.34686
CFS merit scores = 5.33999
CFS merit scores = 5.33345
CFS merit scores = 5.32688
CFS merit scores = 5.31967
CFS merit scores = 5.3127
CFS merit scores = 5.30568
CFS merit scores = 5.29882
CFS merit scores = 5.29239
CFS merit scores = 5.28576
CFS merit scores = 5.27908
CFS merit scores = 5.27271
CFS merit scores = 5.26614
CFS merit scores = 5.25913
CFS merit scores = 5.2518
CFS merit scores = 5.24489
CFS merit scores = 5.23771
CFS merit scores = 5.23041
CFS merit scores = 5.22321
CFS merit scores = 5.21635
CFS merit scores = 5.20947
CFS merit scores = 5.20209
CFS merit scores = 5.19489
CFS merit scores = 5.18775
CFS merit scores = 5.18084
CFS merit scores = 5.17406
CFS merit scores = 5.16713
CFS merit scores = 5.16013
CFS merit scores = 5.15337
CFS merit scores = 5.14655
CFS merit scores = 5.13957
CFS merit scores = 5.13174
CFS merit scores = 5.12407
CFS merit scores = 5.11667
CFS merit scores = 5.10919
CFS merit scores = 5.1016
CFS merit scores = 5.09401
CFS merit scores = 5.08659
CFS merit scores = 5.07908
CFS merit scores = 5.07186
CFS merit scores = 5.06453
CFS merit scores = 5.05745
CFS merit scores = 5.05037
CFS merit scores = 5.04332
CFS merit scores = 5.03626
CFS merit scores = 5.02868
CFS merit scores = 5.02123
CFS merit scores = 5.01393
CFS merit scores = 5.00677
CFS merit scores = 4.9993
CFS merit scores = 4.99208
CFS merit scores = 4.98492
CFS merit scores = 4.97768
CFS merit scores = 4.97001
CFS merit scores = 4.9626
CFS merit scores = 4.95544
CFS merit scores = 4.94815
CFS merit scores = 4.94094
CFS merit scores = 4.93326
CFS merit scores = 4.92569
CFS merit scores = 4.91812
CFS merit scores = 4.91068
CFS merit scores = 4.90342
CFS merit scores = 4.8962
CFS merit scores = 4.88871
CFS merit scores = 4.88123
CFS merit scores = 4.87384
CFS merit scores = 4.86641
CFS merit scores = 4.85897
CFS merit scores = 4.85078
CFS merit scores = 4.84232
CFS merit scores = 4.83388
CFS merit scores = 4.82565
CFS merit scores = 4.81709
CFS merit scores = 4.80836
CFS merit scores = 4.79975
CFS merit scores = 4.79112
CFS merit scores = 4.78239
CFS merit scores = 4.77226
CFS merit scores = 4.76194
CFS merit scores = 4.7517
CFS merit scores = 4.7411
CFS merit scores = 4.73056
CFS merit scores = 4.72006
CFS merit scores = 4.70859
CFS merit scores = 4.69723
CFS merit scores = 4.686
CFS merit scores = 4.67474
CFS merit scores = 4.66349
CFS merit scores = 4.64956
CFS merit scores = 4.63538
CFS merit scores = 4.62101
CFS merit scores = 4.60467
CFS merit scores = 4.58678
CFS merit scores = 4.56702
CFS merit scores = 4.54622
cnt = 1	feature = 59	correl = -0.367104	descr = Gibbs_of_Target_Sequence__Pos_20_Step_1
cnt = 2	feature = 57	correl = -0.185372	descr = Gibbs_of_Target_Sequence__Pos_18_Step_1
cnt = 3	feature = 276	correl = -0.138667	descr = N_Gram_CAGCT
cnt = 4	feature = 343	correl = 0.0639507	descr = N_Gram_CGGAA
cnt = 5	feature = 623	correl = 0.056568	descr = N_Gram_TCTAC
cnt = 6	feature = 265	correl = -0.0510587	descr = N_Gram_CACCC
cnt = 7	feature = 209	correl = 0.0592888	descr = N_Gram_AGTCA
cnt = 8	feature = 619	correl = 0.0944683	descr = N_Gram_TCGGC
cnt = 9	feature = 363	correl = 0.0789734	descr = N_Gram_CGTGG
cnt = 10	feature = 606	correl = 0.0522095	descr = N_Gram_TCCCG
cnt = 11	feature = 511	correl = 0.0518583	descr = N_Gram_GGGCA
cnt = 12	feature = 361	correl = 0.0705217	descr = N_Gram_CGTGA
cnt = 13	feature = 292	correl = 0.0516743	descr = N_Gram_CCAAT
cnt = 14	feature = 382	correl = 0.0456416	descr = N_Gram_CTGAC
cnt = 15	feature = 334	correl = 0.0569573	descr = N_Gram_CGAGG
cnt = 16	feature = 604	correl = 0.0611067	descr = N_Gram_TCCCA
cnt = 17	feature = 425	correl = 0.0459803	descr = N_Gram_GATAC
cnt = 18	feature = 305	correl = 0.114781	descr = N_Gram_CCCCC
cnt = 19	feature = 649	correl = 0.0522095	descr = N_Gram_TGCCG
cnt = 20	feature = 226	correl = 0.0963392	descr = N_Gram_ATATA
cnt = 21	feature = 514	correl = 0.0451664	descr = N_Gram_GGGCT
cnt = 22	feature = 498	correl = 0.0891817	descr = N_Gram_GGCCC
cnt = 23	feature = 555	correl = 0.0473666	descr = N_Gram_GTGTA
cnt = 24	feature = 697	correl = 0.0784451	descr = N_Gram_TTGCA
cnt = 25	feature = 279	correl = 0.04669	descr = N_Gram_CAGGG
cnt = 26	feature = 449	correl = -0.0451669	descr = N_Gram_GCATG
cnt = 27	feature = 231	correl = -0.096687	descr = N_Gram_ATCGG
cnt = 28	feature = 525	correl = -0.0686245	descr = N_Gram_GGTAA
cnt = 29	feature = 583	correl = -0.0443184	descr = N_Gram_TAGAT
cnt = 30	feature = 244	correl = -0.068687	descr = N_Gram_ATTAC
cnt = 31	feature = 643	correl = -0.0487993	descr = N_Gram_TGATC
cnt = 32	feature = 394	correl = 0.0495909	descr = N_Gram_CTTCC
cnt = 33	feature = 314	correl = 0.0451664	descr = N_Gram_CCGCA
cnt = 34	feature = 291	correl = 0.0650369	descr = N_Gram_CCAAG
cnt = 35	feature = 416	correl = -0.103688	descr = N_Gram_GACGT
cnt = 36	feature = 472	correl = -0.150363	descr = N_Gram_GCGTC
cnt = 37	feature = 527	correl = 0.0773543	descr = N_Gram_GGTCA
cnt = 38	feature = 228	correl = -0.0524788	descr = N_Gram_ATCAT
cnt = 39	feature = 225	correl = 0.0469528	descr = N_Gram_ATAGC
cnt = 40	feature = 222	correl = 0.054751	descr = N_Gram_ATACA
cnt = 41	feature = 274	correl = 0.0546265	descr = N_Gram_CAGCC
cnt = 42	feature = 503	correl = 0.0916557	descr = N_Gram_GGCGG
cnt = 43	feature = 309	correl = 0.0689214	descr = N_Gram_CCCGC
cnt = 44	feature = 601	correl = 0.105701	descr = N_Gram_TCCAA
cnt = 45	feature = 441	correl = 0.0743071	descr = N_Gram_GCACT
cnt = 46	feature = 321	correl = 0.0555615	descr = N_Gram_CCTAT
cnt = 47	feature = 445	correl = 0.0646277	descr = N_Gram_GCAGG
cnt = 48	feature = 267	correl = 0.0875162	descr = N_Gram_CACCT
cnt = 49	feature = 563	correl = 0.0449729	descr = N_Gram_GTTGC
cnt = 50	feature = 337	correl = -0.0585454	descr = N_Gram_CGATC
cnt = 51	feature = 383	correl = -0.0769531	descr = N_Gram_CTGAT
cnt = 52	feature = 322	correl = 0.0672847	descr = N_Gram_CCTCA
cnt = 53	feature = 536	correl = -0.0557263	descr = N_Gram_GTCAA
cnt = 54	feature = 681	correl = -0.103736	descr = N_Gram_TTATA
cnt = 55	feature = 417	correl = 0.0966337	descr = N_Gram_GACTA
cnt = 56	feature = 605	correl = 0.0526773	descr = N_Gram_TCCCC
cnt = 57	feature = 529	correl = 0.0553621	descr = N_Gram_GGTGC
cnt = 58	feature = 426	correl = 0.0508805	descr = N_Gram_GATAT
cnt = 59	feature = 662	correl = 0.0532989	descr = N_Gram_TGGGA
cnt = 60	feature = 324	correl = 0.0885261	descr = N_Gram_CCTCG
cnt = 61	feature = 399	correl = 0.0845057	descr = N_Gram_CTTGG
cnt = 62	feature = 468	correl = 0.0545127	descr = N_Gram_GCGGA
cnt = 63	feature = 255	correl = 0.0533561	descr = N_Gram_CAAAG
cnt = 64	feature = 364	correl = 0.0538781	descr = N_Gram_CGTGT
cnt = 65	feature = 500	correl = 0.141104	descr = N_Gram_GGCCT
cnt = 66	feature = 303	correl = 0.0840852	descr = N_Gram_CCCAC
cnt = 67	feature = 335	correl = -0.0778092	descr = N_Gram_CGAGT
cnt = 68	feature = 647	correl = 0.0863688	descr = N_Gram_TGCAC
cnt = 69	feature = 674	correl = 0.0508267	descr = N_Gram_TGTGT
cnt = 70	feature = 476	correl = 0.0807637	descr = N_Gram_GCTGG
cnt = 71	feature = 466	correl = 0.0457616	descr = N_Gram_GCGCC
cnt = 72	feature = 432	correl = -0.0702334	descr = N_Gram_GATTA
cnt = 73	feature = 241	correl = -0.049051	descr = N_Gram_ATGCT
cnt = 74	feature = 437	correl = 0.105457	descr = N_Gram_GCAA
cnt = 75	feature = 211	correl = -0.143414	descr = N_Gram_AGTCT
cnt = 76	feature = 281	correl = 0.132618	descr = N_Gram_CAGTG
cnt = 77	feature = 207	correl = 0.0447335	descr = N_Gram_AGTA
cnt = 78	feature = 375	correl = -0.0945249	descr = N_Gram_CTCAT
cnt = 79	feature = 508	correl = 0.0966337	descr = N_Gram_GGGAC
cnt = 80	feature = 404	correl = 0.104044	descr = N_Gram_GAAGA
cnt = 81	feature = 235	correl = 0.0601557	descr = N_Gram_ATCTT
cnt = 82	feature = 512	correl = 0.112904	descr = N_Gram_GGGCC
cnt = 83	feature = 388	correl = 0.0587143	descr = N_Gram_CTGTG
cnt = 84	feature = 501	correl = -0.0516841	descr = N_Gram_GGCGA
cnt = 85	feature = 407	correl = 0.0643379	descr = N_Gram_GACA
cnt = 86	feature = 631	correl = -0.12351	descr = N_Gram_TCTTA
cnt = 87	feature = 539	correl = 0.0514266	descr = N_Gram_GTCCC
cnt = 88	feature = 505	correl = 0.154507	descr = N_Gram_GGCTT
cnt = 89	feature = 553	correl = 0.0751006	descr = N_Gram_GTGGT
cnt = 90	feature = 219	correl = -0.116476	descr = N_Gram_ATAA
cnt = 91	feature = 313	correl = 0.0463148	descr = N_Gram_CCGA
cnt = 92	feature = 393	correl = 0.0534301	descr = N_Gram_CTTCA
cnt = 93	feature = 516	correl = 0.0676026	descr = N_Gram_GGGGC
cnt = 94	feature = 285	correl = -0.0644924	descr = N_Gram_CATCG
cnt = 95	feature = 13	correl = -0.106593	descr = Position_Specific_Bin_Base_5_Base_A
cnt = 96	feature = 593	correl = 0.106025	descr = N_Gram_TCACC
cnt = 97	feature = 160	correl = -0.0460672	descr = N_Gram_ACCC
cnt = 98	feature = 541	correl = -0.139915	descr = N_Gram_GTCGA
cnt = 99	feature = 386	correl = 0.0566061	descr = N_Gram_CTGGA
cnt = 100	feature = 340	correl = 0.0843153	descr = N_Gram_CGCCG
cnt = 101	feature = 557	correl = 0.0531905	descr = N_Gram_GTGTT
cnt = 102	feature = 461	correl = 0.0617979	descr = N_Gram_GCCTC
cnt = 103	feature = 290	correl = 0.0681048	descr = N_Gram_CCAAA
cnt = 104	feature = 446	correl = 0.0504378	descr = N_Gram_GCAGT
cnt = 105	feature = 24	correl = -0.0757129	descr = Position_Specific_Bin_Base_11_Base_G
cnt = 106	feature = 580	correl = -0.0585988	descr = N_Gram_TACTT
cnt = 107	feature = 576	correl = -0.0591623	descr = N_Gram_TAATC
cnt = 108	feature = 494	correl = 0.0538293	descr = N_Gram_GGCAG
cnt = 109	feature = 350	correl = 0.107818	descr = N_Gram_CGGGA
cnt = 110	feature = 286	correl = 0.120957	descr = N_Gram_CATCT
cnt = 111	feature = 23	correl = 0.0709762	descr = Position_Specific_Bin_Base_10_Base_T
cnt = 112	feature = 478	correl = 0.0533238	descr = N_Gram_GCTTG
cnt = 113	feature = 391	correl = -0.118168	descr = N_Gram_CTTAT
cnt = 114	feature = 661	correl = 0.10714	descr = N_Gram_TGGG
cnt = 115	feature = 609	correl = -0.0960283	descr = N_Gram_TCCGG
cnt = 116	feature = 654	correl = 0.0567346	descr = N_Gram_TGCTC
cnt = 117	feature = 641	correl = -0.0446915	descr = N_Gram_TGAGG
cnt = 118	feature = 36	correl = -0.0487017	descr = Position_Specific_Bin_Base_17_Base_A
cnt = 119	feature = 10	correl = 0.0477601	descr = Position_Specific_Bin_Base_3_Base_C
cnt = 120	feature = 284	correl = 0.112201	descr = N_Gram_CATCC
cnt = 121	feature = 304	correl = 0.0702682	descr = N_Gram_CCCC
cnt = 122	feature = 612	correl = -0.0616462	descr = N_Gram_TCCTC
cnt = 123	feature = 644	correl = -0.129911	descr = N_Gram_TGATT
cnt = 124	feature = 424	correl = 0.062157	descr = N_Gram_GATA
cnt = 125	feature = 497	correl = 0.095666	descr = N_Gram_GGCCA
cnt = 126	feature = 457	correl = 0.0468005	descr = N_Gram_GCCGC
cnt = 127	feature = 273	correl = 0.101061	descr = N_Gram_CAGCA
cnt = 128	feature = 473	correl = 0.0951915	descr = N_Gram_GCGTG
cnt = 129	feature = 32	correl = 0.0841844	descr = Position_Specific_Bin_Base_14_Base_T
cnt = 130	feature = 52	correl = -0.07153	descr = Gibbs_of_Target_Sequence__Pos_8_Step_1
cnt = 131	feature = 545	correl = -0.0769329	descr = N_Gram_GTCTT
cnt = 132	feature = 547	correl = 0.0581457	descr = N_Gram_GTGA
cnt = 133	feature = 77	correl = -0.0568313	descr = Xue_Structure_Feature_A110
cnt = 134	feature = 660	correl = 0.147824	descr = N_Gram_TGGCT
cnt = 135	feature = 76	correl = 0.0725677	descr = Xue_Structure_Feature_A111
cnt = 136	feature = 616	correl = -0.11223	descr = N_Gram_TCGAG
cnt = 137	feature = 18	correl = -0.0643624	descr = Position_Specific_Bin_Base_8_Base_C
cnt = 138	feature = 308	correl = 0.0864573	descr = N_Gram_CCCG
cnt = 139	feature = 28	correl = -0.123833	descr = Position_Specific_Bin_Base_12_Base_T
cnt = 140	feature = 11	correl = -0.0714538	descr = Position_Specific_Bin_Base_4_Base_A
cnt = 141	feature = 509	correl = 0.105736	descr = N_Gram_GGGAG
cnt = 142	feature = 475	correl = 0.0630263	descr = N_Gram_GCTG
cnt = 143	feature = 8	correl = -0.0766174	descr = Position_Specific_Bin_Base_2_Base_G
cnt = 144	feature = 413	correl = -0.0782646	descr = N_Gram_GACG
cnt = 145	feature = 440	correl = 0.079112	descr = N_Gram_GCAC
cnt = 146	feature = 39	correl = -0.0753907	descr = Position_Specific_Bin_Base_17_Base_T
cnt = 147	feature = 33	correl = -0.134412	descr = Position_Specific_Bin_Base_16_Base_A
cnt = 148	feature = 327	correl = -0.0743195	descr = N_Gram_CCTTC
cnt = 149	feature = 483	correl = 0.0576938	descr = N_Gram_GGAAG
cnt = 150	feature = 351	correl = 0.135189	descr = N_Gram_CGGGC
cnt = 151	feature = 69	correl = 0.0960731	descr = Fold_of_RNAi_Sequence_Pos_9
cnt = 152	feature = 592	correl = 0.0492018	descr = N_Gram_TCAC
cnt = 153	feature = 467	correl = 0.0832831	descr = N_Gram_GCGG
cnt = 154	feature = 233	correl = -0.0544241	descr = N_Gram_ATCTC
cnt = 155	feature = 706	correl = -0.0577922	descr = N_Gram_TTTG
cnt = 156	feature = 579	correl = -0.0643994	descr = N_Gram_TACT
cnt = 157	feature = 690	correl = -0.201791	descr = N_Gram_TTCTC
cnt = 158	feature = 615	correl = -0.0990083	descr = N_Gram_TCGA
cnt = 159	feature = 14	correl = 0.0729509	descr = Position_Specific_Bin_Base_5_Base_C
cnt = 160	feature = 683	correl = 0.0818895	descr = N_Gram_TTCA
cnt = 161	feature = 17	correl = 0.114787	descr = Position_Specific_Bin_Base_6_Base_C
cnt = 162	feature = 645	correl = 0.0990614	descr = N_Gram_TGCA
cnt = 163	feature = 460	correl = 0.107	descr = N_Gram_GCCT
cnt = 164	feature = 73	correl = 0.0679381	descr = Fold_of_RNAi_Sequence_Pos_14
cnt = 165	feature = 602	correl = -0.146788	descr = N_Gram_TCCAG
cnt = 166	feature = 35	correl = 0.0606741	descr = Position_Specific_Bin_Base_16_Base_G
cnt = 167	feature = 342	correl = 0.0758056	descr = N_Gram_CGGA
cnt = 168	feature = 40	correl = -0.282118	descr = Position_Specific_Bin_Base_18_Base_A
cnt = 169	feature = 390	correl = -0.0658128	descr = N_Gram_CTTA
cnt = 170	feature = 79	correl = 0.1176	descr = Xue_Structure_Feature_A101
cnt = 171	feature = 594	correl = 0.0786009	descr = N_Gram_TCAG
cnt = 172	feature = 54	correl = -0.105255	descr = Gibbs_of_Target_Sequence__Pos_13_Step_1
cnt = 173	feature = 357	correl = -0.111191	descr = N_Gram_CGTC
cnt = 174	feature = 477	correl = 0.0685135	descr = N_Gram_GCTT
cnt = 175	feature = 105	correl = 0.12693	descr = Fold_of_Target_NoEndbrace_noends_Pos_17
cnt = 176	feature = 34	correl = 0.119192	descr = Position_Specific_Bin_Base_16_Base_C
cnt = 177	feature = 544	correl = -0.0836642	descr = N_Gram_GTCT
cnt = 178	feature = 504	correl = 0.0809913	descr = N_Gram_GGCT
cnt = 179	feature = 72	correl = 0.108104	descr = Fold_of_RNAi_Sequence_Pos_13
cnt = 180	feature = 711	correl = -0.131475	descr = N_Gram_TTTTT
cnt = 181	feature = 603	correl = 0.0731655	descr = N_Gram_TCCC
cnt = 182	feature = 280	correl = 0.108386	descr = N_Gram_CAGT
cnt = 183	feature = 451	correl = 0.060614	descr = N_Gram_GCCA
cnt = 184	feature = 136	correl = -0.098047	descr = N_Gram_AAGT
cnt = 185	feature = 82	correl = 0.0473888	descr = Xue_Structure_Feature_C100
cnt = 186	feature = 613	correl = -0.102608	descr = N_Gram_TCCTT
cnt = 187	feature = 456	correl = 0.0470482	descr = N_Gram_GCCG
cnt = 188	feature = 481	correl = 0.0533468	descr = N_Gram_GGAA
cnt = 189	feature = 396	correl = -0.0464044	descr = N_Gram_CTTG
cnt = 190	feature = 283	correl = 0.0920225	descr = N_Gram_CATC
cnt = 191	feature = 540	correl = -0.104129	descr = N_Gram_GTCG
cnt = 192	feature = 64	correl = 0.200631	descr = Fold_of_RNAi_Sequence_Pos_1
cnt = 193	feature = 252	correl = 0.124289	descr = N_Gram_CAA
cnt = 194	feature = 58	correl = -0.307672	descr = Gibbs_of_Target_Sequence__Pos_19_Step_1
cnt = 195	feature = 67	correl = 0.0539575	descr = Fold_of_RNAi_Sequence_Pos_4
cnt = 196	feature = 208	correl = -0.100917	descr = N_Gram_AGTC
cnt = 197	feature = 691	correl = -0.102603	descr = N_Gram_TTCTT
cnt = 198	feature = 338	correl = 0.0569033	descr = N_Gram_CGCC
cnt = 199	feature = 510	correl = 0.133195	descr = N_Gram_GGGC
cnt = 200	feature = 626	correl = -0.0982027	descr = N_Gram_TCTCC
cnt = 201	feature = 655	correl = 0.0828624	descr = N_Gram_TGG
cnt = 202	feature = 590	correl = 0.0486757	descr = N_Gram_TCA
cnt = 203	feature = 81	correl = 0.090842	descr = Xue_Structure_Feature_C110
cnt = 204	feature = 80	correl = 0.109024	descr = Xue_Structure_Feature_C111
cnt = 205	feature = 703	correl = -0.0952573	descr = N_Gram_TTTC
cnt = 206	feature = 546	correl = 0.18024	descr = N_Gram_GTG
cnt = 207	feature = 392	correl = -0.102172	descr = N_Gram_CTTC
cnt = 208	feature = 496	correl = 0.177325	descr = N_Gram_GGCC
cnt = 209	feature = 341	correl = 0.0824102	descr = N_Gram_CGG
cnt = 210	feature = 599	correl = -0.0864073	descr = N_Gram_TCC
cnt = 211	feature = 61	correl = -0.154267	descr = PF_RNAi_Fold_5'Free_Count
cnt = 212	feature = 450	correl = 0.105854	descr = N_Gram_GCC
cnt = 213	feature = 492	correl = 0.162124	descr = N_Gram_GGC
cnt = 214	feature = 60	correl = -0.196859	descr = PF_RNAi_Fold_Energy
cnt = 215	feature = 86	correl = -0.102472	descr = Xue_Structure_Feature_C000
num rows = 521
num_elements = 112536
*
optimization finished, #iter = 488
nu = 0.572330
obj = -48.446815, rho = -0.212194
nSV = 365, nBSV = 245
num rows = 58
num_elements = 12528
*
optimization finished, #iter = 40
nu = 0.525709
obj = -5.508046, rho = -0.381107
nSV = 40, nBSV = 19
*
optimization finished, #iter = 488
nu = 0.572330
obj = -48.446815, rho = -0.212194
nSV = 365, nBSV = 245
CFS merit scores = 1.35103
CFS merit scores = 1.60969
CFS merit scores = 1.84305
CFS merit scores = 2.06337
CFS merit scores = 2.26255
CFS merit scores = 2.44343
CFS merit scores = 2.6097
CFS merit scores = 2.76446
CFS merit scores = 2.9097
CFS merit scores = 3.04718
CFS merit scores = 3.17784
CFS merit scores = 3.30166
CFS merit scores = 3.41815
CFS merit scores = 3.53057
CFS merit scores = 3.63885
CFS merit scores = 3.74314
CFS merit scores = 3.84401
CFS merit scores = 3.94177
CFS merit scores = 4.03683
CFS merit scores = 4.12945
CFS merit scores = 4.21982
CFS merit scores = 4.30803
CFS merit scores = 4.39261
CFS merit scores = 4.47463
CFS merit scores = 4.55435
CFS merit scores = 4.63197
CFS merit scores = 4.70746
CFS merit scores = 4.78108
CFS merit scores = 4.8513
CFS merit scores = 4.91914
CFS merit scores = 4.98397
CFS merit scores = 5.04396
CFS merit scores = 5.10093
CFS merit scores = 5.15612
CFS merit scores = 5.20433
CFS merit scores = 5.24939
CFS merit scores = 5.29185
CFS merit scores = 5.33121
CFS merit scores = 5.36863
CFS merit scores = 5.40483
CFS merit scores = 5.43575
CFS merit scores = 5.46125
CFS merit scores = 5.48391
CFS merit scores = 5.50589
CFS merit scores = 5.52815
CFS merit scores = 5.5506
CFS merit scores = 5.57152
CFS merit scores = 5.59113
CFS merit scores = 5.60952
CFS merit scores = 5.62601
CFS merit scores = 5.6434
CFS merit scores = 5.66101
CFS merit scores = 5.67898
CFS merit scores = 5.69353
CFS merit scores = 5.70747
CFS merit scores = 5.71924
CFS merit scores = 5.72912
CFS merit scores = 5.73841
CFS merit scores = 5.74751
CFS merit scores = 5.75555
CFS merit scores = 5.75956
CFS merit scores = 5.76316
CFS merit scores = 5.76621
CFS merit scores = 5.76704
CFS merit scores = 5.76724
CFS merit scores = 5.76677
CFS merit scores = 5.76578
CFS merit scores = 5.76498
CFS merit scores = 5.76442
CFS merit scores = 5.76458
CFS merit scores = 5.76519
CFS merit scores = 5.76621
CFS merit scores = 5.766
CFS merit scores = 5.76567
CFS merit scores = 5.76288
CFS merit scores = 5.75972
CFS merit scores = 5.75641
CFS merit scores = 5.75353
CFS merit scores = 5.74867
CFS merit scores = 5.7433
CFS merit scores = 5.73861
CFS merit scores = 5.73396
CFS merit scores = 5.72967
CFS merit scores = 5.72456
CFS merit scores = 5.71985
CFS merit scores = 5.71407
CFS merit scores = 5.70841
CFS merit scores = 5.703
CFS merit scores = 5.69586
CFS merit scores = 5.68926
CFS merit scores = 5.68282
CFS merit scores = 5.67494
CFS merit scores = 5.66722
CFS merit scores = 5.66004
CFS merit scores = 5.65314
CFS merit scores = 5.64653
CFS merit scores = 5.64035
CFS merit scores = 5.63393
CFS merit scores = 5.62653
CFS merit scores = 5.6192
CFS merit scores = 5.61227
CFS merit scores = 5.60487
CFS merit scores = 5.59783
CFS merit scores = 5.59058
CFS merit scores = 5.58266
CFS merit scores = 5.57509
CFS merit scores = 5.56758
CFS merit scores = 5.55858
CFS merit scores = 5.54886
CFS merit scores = 5.53952
CFS merit scores = 5.5305
CFS merit scores = 5.52189
CFS merit scores = 5.51361
CFS merit scores = 5.50528
CFS merit scores = 5.49688
CFS merit scores = 5.48819
CFS merit scores = 5.47972
CFS merit scores = 5.47172
CFS merit scores = 5.46354
CFS merit scores = 5.45471
CFS merit scores = 5.4461
CFS merit scores = 5.43752
CFS merit scores = 5.42892
CFS merit scores = 5.4203
CFS merit scores = 5.41146
CFS merit scores = 5.40259
CFS merit scores = 5.39387
CFS merit scores = 5.38508
CFS merit scores = 5.3764
CFS merit scores = 5.3674
CFS merit scores = 5.35872
CFS merit scores = 5.35042
CFS merit scores = 5.34198
CFS merit scores = 5.33308
CFS merit scores = 5.32437
CFS merit scores = 5.31601
CFS merit scores = 5.30774
CFS merit scores = 5.2996
CFS merit scores = 5.29077
CFS merit scores = 5.2819
CFS merit scores = 5.27292
CFS merit scores = 5.26397
CFS merit scores = 5.25513
CFS merit scores = 5.24626
CFS merit scores = 5.2378
CFS merit scores = 5.22928
CFS merit scores = 5.22048
CFS merit scores = 5.21171
CFS merit scores = 5.20313
CFS merit scores = 5.1944
CFS merit scores = 5.18599
CFS merit scores = 5.17757
CFS merit scores = 5.16925
CFS merit scores = 5.16134
CFS merit scores = 5.15339
CFS merit scores = 5.14512
CFS merit scores = 5.13676
CFS merit scores = 5.12811
CFS merit scores = 5.11958
CFS merit scores = 5.11103
CFS merit scores = 5.10213
CFS merit scores = 5.09303
CFS merit scores = 5.08434
CFS merit scores = 5.0759
CFS merit scores = 5.06725
CFS merit scores = 5.05833
CFS merit scores = 5.04937
CFS merit scores = 5.04047
CFS merit scores = 5.03107
CFS merit scores = 5.02195
CFS merit scores = 5.0129
CFS merit scores = 5.00366
CFS merit scores = 4.99456
CFS merit scores = 4.98547
CFS merit scores = 4.97638
CFS merit scores = 4.96696
CFS merit scores = 4.95675
CFS merit scores = 4.94647
CFS merit scores = 4.93571
CFS merit scores = 4.92435
CFS merit scores = 4.91322
CFS merit scores = 4.90225
CFS merit scores = 4.89097
CFS merit scores = 4.87971
CFS merit scores = 4.86867
CFS merit scores = 4.85765
CFS merit scores = 4.84671
CFS merit scores = 4.83562
CFS merit scores = 4.82466
CFS merit scores = 4.81327
CFS merit scores = 4.80194
CFS merit scores = 4.79054
CFS merit scores = 4.77945
CFS merit scores = 4.7677
CFS merit scores = 4.75589
CFS merit scores = 4.74313
CFS merit scores = 4.73052
CFS merit scores = 4.71789
CFS merit scores = 4.70527
CFS merit scores = 4.69178
CFS merit scores = 4.67723
CFS merit scores = 4.66302
CFS merit scores = 4.64874
CFS merit scores = 4.63353
CFS merit scores = 4.61853
CFS merit scores = 4.60188
CFS merit scores = 4.58533
CFS merit scores = 4.55979
cnt = 1	feature = 57	correl = -0.351026	descr = Gibbs_of_Target_Sequence__Pos_20_Step_1
cnt = 2	feature = 44	correl = 0.234174	descr = Gibbs_of_Target_Sequence__Pos_1_Step_1
cnt = 3	feature = 351	correl = 0.0901555	descr = N_Gram_CGGGA
cnt = 4	feature = 683	correl = 0.0526279	descr = N_Gram_TTAGC
cnt = 5	feature = 512	correl = -0.0612784	descr = N_Gram_GGCGA
cnt = 6	feature = 703	correl = 0.0589592	descr = N_Gram_TTGCA
cnt = 7	feature = 441	correl = 0.0542832	descr = N_Gram_GATGT
cnt = 8	feature = 450	correl = 0.072894	descr = N_Gram_GCAAT
cnt = 9	feature = 505	correl = -0.0572984	descr = N_Gram_GGCAC
cnt = 10	feature = 425	correl = -0.0479501	descr = N_Gram_GAGCC
cnt = 11	feature = 390	correl = 0.055997	descr = N_Gram_CTGGG
cnt = 12	feature = 255	correl = 0.0492396	descr = N_Gram_CAAGC
cnt = 13	feature = 228	correl = -0.0492157	descr = N_Gram_ATCGC
cnt = 14	feature = 692	correl = 0.0445382	descr = N_Gram_TTCGA
cnt = 15	feature = 375	correl = 0.0861629	descr = N_Gram_CTATT
cnt = 16	feature = 437	correl = -0.0557194	descr = N_Gram_GATCG
cnt = 17	feature = 283	correl = -0.0502394	descr = N_Gram_CATAA
cnt = 18	feature = 364	correl = 0.0788865	descr = N_Gram_CGTGG
cnt = 19	feature = 342	correl = 0.0570669	descr = N_Gram_CGCTA
cnt = 20	feature = 540	correl = 0.0503943	descr = N_Gram_GTATA
cnt = 21	feature = 340	correl = 0.0451013	descr = N_Gram_CGCCA
cnt = 22	feature = 478	correl = 0.0451013	descr = N_Gram_GCGTA
cnt = 23	feature = 500	correl = 0.089506	descr = N_Gram_GGAGT
cnt = 24	feature = 305	correl = 0.0839686	descr = N_Gram_CCCAC
cnt = 25	feature = 579	correl = 0.0740259	descr = N_Gram_TAAGC
cnt = 26	feature = 623	correl = 0.0737083	descr = N_Gram_TCGGA
cnt = 27	feature = 529	correl = 0.0517626	descr = N_Gram_GGGGG
cnt = 28	feature = 510	correl = 0.0497675	descr = N_Gram_GGCCG
cnt = 29	feature = 544	correl = 0.176534	descr = N_Gram_GTCAG
cnt = 30	feature = 509	correl = 0.0890522	descr = N_Gram_GGCCC
cnt = 31	feature = 237	correl = -0.0454569	descr = N_Gram_ATGCA
cnt = 32	feature = 591	correl = -0.0682976	descr = N_Gram_TATAC
cnt = 33	feature = 424	correl = -0.0680089	descr = N_Gram_GAGAA
cnt = 34	feature = 337	correl = -0.0463533	descr = N_Gram_CGATG
cnt = 35	feature = 593	correl = -0.0565826	descr = N_Gram_TATTC
cnt = 36	feature = 475	correl = 0.0520379	descr = N_Gram_GCGGA
cnt = 37	feature = 580	correl = -0.14	descr = N_Gram_TAAGT
cnt = 38	feature = 460	correl = 0.0928253	descr = N_Gram_GCCAG
cnt = 39	feature = 209	correl = -0.0638717	descr = N_Gram_AGTCC
cnt = 40	feature = 290	correl = 0.0579106	descr = N_Gram_CATTA
cnt = 41	feature = 539	correl = 0.0549123	descr = N_Gram_GGTTG
cnt = 42	feature = 511	correl = 0.150496	descr = N_Gram_GGCCT
cnt = 43	feature = 612	correl = -0.0748541	descr = N_Gram_TCCGC
cnt = 44	feature = 609	correl = 0.061005	descr = N_Gram_TCCCA
cnt = 45	feature = 313	correl = 0.0706988	descr = N_Gram_CCGGC
cnt = 46	feature = 309	correl = 0.0688261	descr = N_Gram_CCCGC
cnt = 47	feature = 286	correl = -0.0640705	descr = N_Gram_CATCG
cnt = 48	feature = 322	correl = 0.060428	descr = N_Gram_CCTCG
cnt = 49	feature = 704	correl = -0.152896	descr = N_Gram_TTGCG
cnt = 50	feature = 222	correl = 0.0732557	descr = N_Gram_ATAGT
cnt = 51	feature = 467	correl = -0.0562543	descr = N_Gram_GCCGT
cnt = 52	feature = 605	correl = 0.0922761	descr = N_Gram_TCCAA
cnt = 53	feature = 590	correl = 0.07769	descr = N_Gram_TAGTC
cnt = 54	feature = 596	correl = 0.0535565	descr = N_Gram_TCAAG
cnt = 55	feature = 578	correl = -0.0513164	descr = N_Gram_TAAGA
cnt = 56	feature = 386	correl = -0.0553155	descr = N_Gram_CTCTC
cnt = 57	feature = 278	correl = 0.0858995	descr = N_Gram_CAGGA
cnt = 58	feature = 602	correl = -0.0550172	descr = N_Gram_TCATA
cnt = 59	feature = 448	correl = 0.0608259	descr = N_Gram_GCAAA
cnt = 60	feature = 541	correl = -0.062694	descr = N_Gram_GTATC
cnt = 61	feature = 606	correl = -0.0634811	descr = N_Gram_TCCAC
cnt = 62	feature = 649	correl = -0.048882	descr = N_Gram_TGATC
cnt = 63	feature = 396	correl = 0.0494568	descr = N_Gram_CTTCC
cnt = 64	feature = 440	correl = -0.0665899	descr = N_Gram_GATGC
cnt = 65	feature = 219	correl = -0.0502394	descr = N_Gram_ATAAT
cnt = 66	feature = 599	correl = 0.0488607	descr = N_Gram_TCAGA
cnt = 67	feature = 258	correl = 0.0521977	descr = N_Gram_CAATA
cnt = 68	feature = 241	correl = -0.0734402	descr = N_Gram_ATTAC
cnt = 69	feature = 407	correl = 0.101285	descr = N_Gram_GAAAG
cnt = 70	feature = 565	correl = 0.0694316	descr = N_Gram_GTGTG
cnt = 71	feature = 472	correl = 0.0445806	descr = N_Gram_GCGAG
cnt = 72	feature = 274	correl = 0.0545108	descr = N_Gram_CAGCC
cnt = 73	feature = 231	correl = 0.0797974	descr = N_Gram_ATCTG
cnt = 74	feature = 321	correl = -0.108383	descr = N_Gram_CCTCC
cnt = 75	feature = 483	correl = 0.0547365	descr = N_Gram_GCTCA
cnt = 76	feature = 416	correl = -0.0637454	descr = N_Gram_GACCT
cnt = 77	feature = 719	correl = -0.0777019	descr = N_Gram_TTTTG
cnt = 78	feature = 525	correl = 0.0777578	descr = N_Gram_GGGCG
cnt = 79	feature = 281	correl = 0.109971	descr = N_Gram_CAGTG
cnt = 80	feature = 547	correl = 0.0699929	descr = N_Gram_GTCCC
cnt = 81	feature = 265	correl = 0.0739212	descr = N_Gram_CACCT
cnt = 82	feature = 514	correl = 0.0780795	descr = N_Gram_GGCGG
cnt = 83	feature = 334	correl = -0.090811	descr = N_Gram_CGAGT
cnt = 84	feature = 627	correl = -0.0647136	descr = N_Gram_TCGTC
cnt = 85	feature = 487	correl = 0.0713594	descr = N_Gram_GCTGG
cnt = 86	feature = 292	correl = 0.0702164	descr = N_Gram_CCAAA
cnt = 87	feature = 645	correl = -0.0455926	descr = N_Gram_TGACT
cnt = 88	feature = 466	correl = 0.072319	descr = N_Gram_GCCGG
cnt = 89	feature = 373	correl = 0.105793	descr = N_Gram_CTAT
cnt = 90	feature = 492	correl = 0.120683	descr = N_Gram_GGAAA
cnt = 91	feature = 276	correl = -0.134609	descr = N_Gram_CAGCT
cnt = 92	feature = 711	correl = 0.0461979	descr = N_Gram_TTTCA
cnt = 93	feature = 267	correl = -0.0776467	descr = N_Gram_CACGA
cnt = 94	feature = 496	correl = 0.102968	descr = N_Gram_GGACC
cnt = 95	feature = 690	correl = 0.075369	descr = N_Gram_TTCCA
cnt = 96	feature = 226	correl = 0.0736043	descr = N_Gram_ATCAG
cnt = 97	feature = 516	correl = 0.149759	descr = N_Gram_GGCTT
cnt = 98	feature = 451	correl = 0.0757415	descr = N_Gram_GCAC
cnt = 99	feature = 235	correl = -0.0633511	descr = N_Gram_ATGAT
cnt = 100	feature = 497	correl = 0.0986263	descr = N_Gram_GGACG
cnt = 101	feature = 426	correl = 0.0911086	descr = N_Gram_GAGCT
cnt = 102	feature = 508	correl = 0.102806	descr = N_Gram_GGCCA
cnt = 103	feature = 363	correl = 0.11555	descr = N_Gram_CGTGC
cnt = 104	feature = 324	correl = -0.0472097	descr = N_Gram_CCTGG
cnt = 105	feature = 536	correl = 0.0616288	descr = N_Gram_GGTC
cnt = 106	feature = 456	correl = 0.113531	descr = N_Gram_GCATC
cnt = 107	feature = 714	correl = -0.0899226	descr = N_Gram_TTTCT
cnt = 108	feature = 546	correl = -0.091129	descr = N_Gram_GTCCA
cnt = 109	feature = 662	correl = -0.10154	descr = N_Gram_TGGCG
cnt = 110	feature = 601	correl = 0.110297	descr = N_Gram_TCAGT
cnt = 111	feature = 713	correl = -0.0576182	descr = N_Gram_TTTCG
cnt = 112	feature = 527	correl = 0.0708556	descr = N_Gram_GGGGA
cnt = 113	feature = 252	correl = 0.0496247	descr = N_Gram_CAACA
cnt = 114	feature = 382	correl = -0.053954	descr = N_Gram_CTCCG
cnt = 115	feature = 24	correl = -0.0910926	descr = Position_Specific_Bin_Base_11_Base_G
cnt = 116	feature = 661	correl = 0.122443	descr = N_Gram_TGGCC
cnt = 117	feature = 501	correl = -0.101171	descr = N_Gram_GGATC
cnt = 118	feature = 28	correl = -0.119936	descr = Position_Specific_Bin_Base_12_Base_T
cnt = 119	feature = 280	correl = 0.0821779	descr = N_Gram_CAGTA
cnt = 120	feature = 36	correl = -0.0501528	descr = Position_Specific_Bin_Base_16_Base_T
cnt = 121	feature = 494	correl = 0.0483425	descr = N_Gram_GGAAG
cnt = 122	feature = 272	correl = 0.0591848	descr = N_Gram_CAGAG
cnt = 123	feature = 13	correl = -0.125111	descr = Position_Specific_Bin_Base_5_Base_A
cnt = 124	feature = 17	correl = 0.104792	descr = Position_Specific_Bin_Base_6_Base_C
cnt = 125	feature = 616	correl = -0.0700986	descr = N_Gram_TCCTC
cnt = 126	feature = 655	correl = -0.142705	descr = N_Gram_TGCG
cnt = 127	feature = 341	correl = 0.0937968	descr = N_Gram_CGCCG
cnt = 128	feature = 674	correl = 0.0581474	descr = N_Gram_TGTCC
cnt = 129	feature = 388	correl = 0.0463813	descr = N_Gram_CTGC
cnt = 130	feature = 10	correl = -0.0440194	descr = Position_Specific_Bin_Base_3_Base_A
cnt = 131	feature = 38	correl = -0.0569938	descr = Position_Specific_Bin_Base_17_Base_T
cnt = 132	feature = 399	correl = -0.0827461	descr = N_Gram_CTTGA
cnt = 133	feature = 308	correl = 0.0968647	descr = N_Gram_CCCG
cnt = 134	feature = 32	correl = 0.093727	descr = Position_Specific_Bin_Base_14_Base_T
cnt = 135	feature = 285	correl = 0.110467	descr = N_Gram_CATCC
cnt = 136	feature = 619	correl = -0.0871725	descr = N_Gram_TCGA
cnt = 137	feature = 563	correl = 0.0777447	descr = N_Gram_GTGT
cnt = 138	feature = 335	correl = -0.0623832	descr = N_Gram_CGAT
cnt = 139	feature = 40	correl = 0.139588	descr = Position_Specific_Bin_Base_18_Base_C
cnt = 140	feature = 11	correl = 0.0838059	descr = Position_Specific_Bin_Base_3_Base_C
cnt = 141	feature = 468	correl = 0.0886763	descr = N_Gram_GCCT
cnt = 142	feature = 105	correl = -0.0783452	descr = Fold_of_Target_NoBeginbrace_noends_Pos_4
cnt = 143	feature = 72	correl = 0.0817908	descr = Fold_of_RNAi_Sequence_Pos_14
cnt = 144	feature = 254	correl = 0.0820514	descr = N_Gram_CAAG
cnt = 145	feature = 8	correl = -0.0609869	descr = Position_Specific_Bin_Base_2_Base_G
cnt = 146	feature = 33	correl = 0.0496908	descr = Position_Specific_Bin_Base_15_Base_C
cnt = 147	feature = 681	correl = -0.071987	descr = N_Gram_TTAC
cnt = 148	feature = 45	correl = 0.25005	descr = Gibbs_of_Target_Sequence__Pos_2_Step_1
cnt = 149	feature = 353	correl = -0.0517811	descr = N_Gram_CGGT
cnt = 150	feature = 211	correl = 0.0459271	descr = N_Gram_AGTG
cnt = 151	feature = 136	correl = -0.043914	descr = N_Gram_AATC
cnt = 152	feature = 352	correl = 0.14096	descr = N_Gram_CGGGC
cnt = 153	feature = 77	correl = 0.0658704	descr = Xue_Structure_Feature_A100
cnt = 154	feature = 626	correl = -0.0616364	descr = N_Gram_TCGT
cnt = 155	feature = 695	correl = -0.204811	descr = N_Gram_TTCTC
cnt = 156	feature = 277	correl = 0.0473476	descr = N_Gram_CAGG
cnt = 157	feature = 234	correl = -0.0662889	descr = N_Gram_ATGA
cnt = 158	feature = 304	correl = 0.0695853	descr = N_Gram_CCCA
cnt = 159	feature = 67	correl = 0.105863	descr = Fold_of_RNAi_Sequence_Pos_9
cnt = 160	feature = 52	correl = -0.179394	descr = Gibbs_of_Target_Sequence__Pos_14_Step_1
cnt = 161	feature = 69	correl = 0.0758556	descr = Fold_of_RNAi_Sequence_Pos_11
cnt = 162	feature = 640	correl = 0.0509196	descr = N_Gram_TCTTT
cnt = 163	feature = 39	correl = -0.267577	descr = Position_Specific_Bin_Base_18_Base_A
cnt = 164	feature = 14	correl = 0.0891135	descr = Position_Specific_Bin_Base_5_Base_C
cnt = 165	feature = 397	correl = -0.224709	descr = N_Gram_CTTCT
cnt = 166	feature = 477	correl = -0.0791223	descr = N_Gram_GCGT
cnt = 167	feature = 26	correl = 0.172887	descr = Position_Specific_Bin_Base_12_Base_C
cnt = 168	feature = 35	correl = 0.132939	descr = Position_Specific_Bin_Base_16_Base_C
cnt = 169	feature = 504	correl = 0.0734098	descr = N_Gram_GGCA
cnt = 170	feature = 473	correl = 0.0582656	descr = N_Gram_GCGCC
cnt = 171	feature = 718	correl = -0.1575	descr = N_Gram_TTTTC
cnt = 172	feature = 291	correl = 0.108972	descr = N_Gram_CCAA
cnt = 173	feature = 73	correl = 0.0609044	descr = Fold_of_RNAi_Sequence_Pos_15
cnt = 174	feature = 691	correl = -0.0486398	descr = N_Gram_TTCG
cnt = 175	feature = 61	correl = 0.168852	descr = Fold_of_RNAi_Sequence_Pos_0
cnt = 176	feature = 76	correl = -0.059011	descr = Xue_Structure_Feature_A110
cnt = 177	feature = 207	correl = -0.094282	descr = N_Gram_AGTC
cnt = 178	feature = 82	correl = 0.0497266	descr = Xue_Structure_Feature_C011
cnt = 179	feature = 233	correl = -0.0440288	descr = N_Gram_ATG
cnt = 180	feature = 64	correl = 0.083141	descr = Fold_of_RNAi_Sequence_Pos_3
cnt = 181	feature = 545	correl = -0.0580049	descr = N_Gram_GTCC
cnt = 182	feature = 481	correl = 0.0646111	descr = N_Gram_GCT
cnt = 183	feature = 314	correl = 0.128341	descr = N_Gram_CCGGG
cnt = 184	feature = 555	correl = 0.151964	descr = N_Gram_GTG
cnt = 185	feature = 54	correl = -0.120437	descr = Gibbs_of_Target_Sequence__Pos_17_Step_1
cnt = 186	feature = 394	correl = -0.122047	descr = N_Gram_CTTC
cnt = 187	feature = 81	correl = 0.0445739	descr = Xue_Structure_Feature_C100
cnt = 188	feature = 432	correl = -0.0485555	descr = N_Gram_GAT
cnt = 189	feature = 446	correl = 0.122317	descr = N_Gram_GCA
cnt = 190	feature = 697	correl = -0.0625514	descr = N_Gram_TTG
cnt = 191	feature = 327	correl = -0.0713729	descr = N_Gram_CGA
cnt = 192	feature = 303	correl = 0.0448825	descr = N_Gram_CCC
cnt = 193	feature = 717	correl = -0.1552	descr = N_Gram_TTTT
cnt = 194	feature = 225	correl = -0.0514077	descr = N_Gram_ATC
cnt = 195	feature = 80	correl = 0.080354	descr = Xue_Structure_Feature_C110
cnt = 196	feature = 86	correl = 0.108566	descr = Xue_Structure_Feature_G110
cnt = 197	feature = 641	correl = -0.0947727	descr = N_Gram_TGA
cnt = 198	feature = 574	correl = -0.0639488	descr = N_Gram_TA
cnt = 199	feature = 694	correl = -0.214266	descr = N_Gram_TTCT
cnt = 200	feature = 391	correl = -0.110851	descr = N_Gram_CTT
cnt = 201	feature = 594	correl = -0.138975	descr = N_Gram_TC
cnt = 202	feature = 79	correl = 0.0941971	descr = Xue_Structure_Feature_C111
cnt = 203	feature = 709	correl = -0.10885	descr = N_Gram_TTT
cnt = 204	feature = 60	correl = -0.0509974	descr = PF_RNAi_Fold_3'Free_Count
cnt = 205	feature = 343	correl = 0.0747964	descr = N_Gram_CGG
cnt = 206	feature = 503	correl = 0.144805	descr = N_Gram_GGC
cnt = 207	feature = 59	correl = -0.139778	descr = PF_RNAi_Fold_5'Free_Count
cnt = 208	feature = 58	correl = -0.190267	descr = PF_RNAi_Fold_Energy
num rows = 521
num_elements = 108889
*
optimization finished, #iter = 473
nu = 0.564659
obj = -48.274632, rho = -0.226427
nSV = 357, nBSV = 242
num rows = 58
num_elements = 12122
*
optimization finished, #iter = 48
nu = 0.543750
obj = -5.395804, rho = -0.386137
nSV = 43, nBSV = 21
*
optimization finished, #iter = 473
nu = 0.564659
obj = -48.274632, rho = -0.226427
nSV = 357, nBSV = 242
CFS merit scores = 1.22163
CFS merit scores = 1.55718
CFS merit scores = 1.82212
CFS merit scores = 2.05732
CFS merit scores = 2.26063
CFS merit scores = 2.4391
CFS merit scores = 2.60582
CFS merit scores = 2.7629
CFS merit scores = 2.91195
CFS merit scores = 3.04843
CFS merit scores = 3.17608
CFS merit scores = 3.29803
CFS merit scores = 3.41097
CFS merit scores = 3.51966
CFS merit scores = 3.62483
CFS merit scores = 3.72695
CFS merit scores = 3.82523
CFS merit scores = 3.91886
CFS merit scores = 4.01007
CFS merit scores = 4.0985
CFS merit scores = 4.18408
CFS merit scores = 4.26628
CFS merit scores = 4.34644
CFS merit scores = 4.4243
CFS merit scores = 4.4999
CFS merit scores = 4.57339
CFS merit scores = 4.64501
CFS merit scores = 4.71457
CFS merit scores = 4.78112
CFS merit scores = 4.84473
CFS merit scores = 4.9049
CFS merit scores = 4.96354
CFS merit scores = 5.01955
CFS merit scores = 5.07412
CFS merit scores = 5.12644
CFS merit scores = 5.17661
CFS merit scores = 5.22602
CFS merit scores = 5.27193
CFS merit scores = 5.31535
CFS merit scores = 5.35494
CFS merit scores = 5.39002
CFS merit scores = 5.41828
CFS merit scores = 5.44623
CFS merit scores = 5.4714
CFS merit scores = 5.49655
CFS merit scores = 5.52103
CFS merit scores = 5.54107
CFS merit scores = 5.55943
CFS merit scores = 5.57755
CFS merit scores = 5.59484
CFS merit scores = 5.61159
CFS merit scores = 5.62673
CFS merit scores = 5.6401
CFS merit scores = 5.65276
CFS merit scores = 5.66478
CFS merit scores = 5.67679
CFS merit scores = 5.68883
CFS merit scores = 5.696
CFS merit scores = 5.69889
CFS merit scores = 5.7023
CFS merit scores = 5.70405
CFS merit scores = 5.70648
CFS merit scores = 5.7101
CFS merit scores = 5.71424
CFS merit scores = 5.71805
CFS merit scores = 5.72126
CFS merit scores = 5.72318
CFS merit scores = 5.72584
CFS merit scores = 5.72768
CFS merit scores = 5.72792
CFS merit scores = 5.72844
CFS merit scores = 5.72746
CFS merit scores = 5.72595
CFS merit scores = 5.72388
CFS merit scores = 5.72204
CFS merit scores = 5.71985
CFS merit scores = 5.71748
CFS merit scores = 5.71516
CFS merit scores = 5.71335
CFS merit scores = 5.71009
CFS merit scores = 5.70678
CFS merit scores = 5.70358
CFS merit scores = 5.7
CFS merit scores = 5.697
CFS merit scores = 5.6943
CFS merit scores = 5.69085
CFS merit scores = 5.68602
CFS merit scores = 5.68108
CFS merit scores = 5.67575
CFS merit scores = 5.67109
CFS merit scores = 5.66689
CFS merit scores = 5.66087
CFS merit scores = 5.65374
CFS merit scores = 5.64709
CFS merit scores = 5.64049
CFS merit scores = 5.63282
CFS merit scores = 5.62548
CFS merit scores = 5.61815
CFS merit scores = 5.61079
CFS merit scores = 5.60388
CFS merit scores = 5.59585
CFS merit scores = 5.58711
CFS merit scores = 5.57883
CFS merit scores = 5.5703
CFS merit scores = 5.56178
CFS merit scores = 5.55373
CFS merit scores = 5.54389
CFS merit scores = 5.53356
CFS merit scores = 5.52329
CFS merit scores = 5.51346
CFS merit scores = 5.50254
CFS merit scores = 5.4919
CFS merit scores = 5.48101
CFS merit scores = 5.4706
CFS merit scores = 5.46035
CFS merit scores = 5.44978
CFS merit scores = 5.43876
CFS merit scores = 5.42768
CFS merit scores = 5.41671
CFS merit scores = 5.40623
CFS merit scores = 5.39544
CFS merit scores = 5.38422
CFS merit scores = 5.37288
CFS merit scores = 5.36169
CFS merit scores = 5.351
CFS merit scores = 5.34057
CFS merit scores = 5.32971
CFS merit scores = 5.31922
CFS merit scores = 5.30885
CFS merit scores = 5.2985
CFS merit scores = 5.28868
CFS merit scores = 5.27833
CFS merit scores = 5.26705
CFS merit scores = 5.25591
CFS merit scores = 5.24509
CFS merit scores = 5.23464
CFS merit scores = 5.22443
CFS merit scores = 5.21439
CFS merit scores = 5.20452
CFS merit scores = 5.1946
CFS merit scores = 5.18474
CFS merit scores = 5.17497
CFS merit scores = 5.16563
CFS merit scores = 5.1553
CFS merit scores = 5.14533
CFS merit scores = 5.13519
CFS merit scores = 5.12518
CFS merit scores = 5.11521
CFS merit scores = 5.10562
CFS merit scores = 5.09628
CFS merit scores = 5.08724
CFS merit scores = 5.07768
CFS merit scores = 5.06817
CFS merit scores = 5.05869
CFS merit scores = 5.04891
CFS merit scores = 5.03947
CFS merit scores = 5.02972
CFS merit scores = 5.01952
CFS merit scores = 5.00945
CFS merit scores = 4.99969
CFS merit scores = 4.99006
CFS merit scores = 4.98026
CFS merit scores = 4.97004
CFS merit scores = 4.96001
CFS merit scores = 4.95006
CFS merit scores = 4.94037
CFS merit scores = 4.93099
CFS merit scores = 4.92146
CFS merit scores = 4.91179
CFS merit scores = 4.90228
CFS merit scores = 4.89236
CFS merit scores = 4.88241
CFS merit scores = 4.87253
CFS merit scores = 4.86284
CFS merit scores = 4.85321
CFS merit scores = 4.84357
CFS merit scores = 4.83312
CFS merit scores = 4.82272
CFS merit scores = 4.8111
CFS merit scores = 4.79945
CFS merit scores = 4.78806
CFS merit scores = 4.77633
CFS merit scores = 4.76432
CFS merit scores = 4.75194
CFS merit scores = 4.73946
CFS merit scores = 4.72656
CFS merit scores = 4.7136
CFS merit scores = 4.70085
CFS merit scores = 4.68823
CFS merit scores = 4.67497
CFS merit scores = 4.66202
CFS merit scores = 4.64883
CFS merit scores = 4.63358
CFS merit scores = 4.61772
CFS merit scores = 4.60206
CFS merit scores = 4.5826
CFS merit scores = 4.56325
CFS merit scores = 4.54205
cnt = 1	feature = 674	correl = -0.221627	descr = N_Gram_TTCTC
cnt = 2	feature = 54	correl = -0.185982	descr = Gibbs_of_Target_Sequence__Pos_7_Step_1
cnt = 3	feature = 9	correl = 0.078318	descr = Position_Specific_Bin_Base_2_Base_C
cnt = 4	feature = 30	correl = -0.141854	descr = Position_Specific_Bin_Base_12_Base_T
cnt = 5	feature = 623	correl = -0.0747605	descr = N_Gram_TGAAG
cnt = 6	feature = 574	correl = 0.0675531	descr = N_Gram_TATAT
cnt = 7	feature = 593	correl = 0.0520764	descr = N_Gram_TCCCG
cnt = 8	feature = 508	correl = 0.0450415	descr = N_Gram_GGGGT
cnt = 9	feature = 308	correl = 0.0450415	descr = N_Gram_CCGAA
cnt = 10	feature = 527	correl = 0.176369	descr = N_Gram_GTCAG
cnt = 11	feature = 599	correl = 0.0553946	descr = N_Gram_TCCTA
cnt = 12	feature = 432	correl = 0.0836764	descr = N_Gram_GCAAT
cnt = 13	feature = 267	correl = 0.0670594	descr = N_Gram_CACTC
cnt = 14	feature = 364	correl = 0.0661461	descr = N_Gram_CTAGG
cnt = 15	feature = 606	correl = -0.0492258	descr = N_Gram_TCGCA
cnt = 16	feature = 386	correl = 0.0450415	descr = N_Gram_CTTAC
cnt = 17	feature = 209	correl = 0.0886556	descr = N_Gram_AGTTA
cnt = 18	feature = 303	correl = 0.073181	descr = N_Gram_CCCGA
cnt = 19	feature = 357	correl = 0.0788089	descr = N_Gram_CGTGG
cnt = 20	feature = 258	correl = 0.0832887	descr = N_Gram_CACAG
cnt = 21	feature = 241	correl = 0.0669167	descr = N_Gram_ATTCC
cnt = 22	feature = 327	correl = -0.0492258	descr = N_Gram_CGACC
cnt = 23	feature = 283	correl = 0.0553759	descr = N_Gram_CATTA
cnt = 24	feature = 514	correl = 0.0551954	descr = N_Gram_GGTGC
cnt = 25	feature = 505	correl = 0.0450415	descr = N_Gram_GGGCT
cnt = 26	feature = 648	correl = 0.0463545	descr = N_Gram_TGGGT
cnt = 27	feature = 351	correl = -0.0676911	descr = N_Gram_CGTAC
cnt = 28	feature = 363	correl = 0.0563769	descr = N_Gram_CTACT
cnt = 29	feature = 451	correl = 0.0704072	descr = N_Gram_GCCTC
cnt = 30	feature = 252	correl = 0.0616903	descr = N_Gram_CAAGC
cnt = 31	feature = 473	correl = -0.0498594	descr = N_Gram_GGAAC
cnt = 32	feature = 441	correl = -0.045258	descr = N_Gram_GCATG
cnt = 33	feature = 546	correl = 0.0471497	descr = N_Gram_GTGTA
cnt = 34	feature = 500	correl = 0.106148	descr = N_Gram_GGGAC
cnt = 35	feature = 539	correl = 0.0611525	descr = N_Gram_GTGAC
cnt = 36	feature = 492	correl = -0.084973	descr = N_Gram_GGCGA
cnt = 37	feature = 541	correl = 0.0570008	descr = N_Gram_GTGCG
cnt = 38	feature = 426	correl = 0.0484501	descr = N_Gram_GATTG
cnt = 39	feature = 382	correl = -0.0684932	descr = N_Gram_CTGCC
cnt = 40	feature = 313	correl = -0.0641534	descr = N_Gram_CCGGT
cnt = 41	feature = 460	correl = 0.054097	descr = N_Gram_GCGGT
cnt = 42	feature = 334	correl = -0.0494292	descr = N_Gram_CGATG
cnt = 43	feature = 343	correl = 0.0496787	descr = N_Gram_CGGCC
cnt = 44	feature = 318	correl = 0.0670616	descr = N_Gram_CCTCA
cnt = 45	feature = 510	correl = -0.0444272	descr = N_Gram_GGGTT
cnt = 46	feature = 304	correl = 0.0687388	descr = N_Gram_CCCGC
cnt = 47	feature = 654	correl = -0.0671181	descr = N_Gram_TGTCA
cnt = 48	feature = 640	correl = 0.0637596	descr = N_Gram_TGGAG
cnt = 49	feature = 404	correl = 0.0444698	descr = N_Gram_GACAC
cnt = 50	feature = 324	correl = -0.114938	descr = N_Gram_CCTTC
cnt = 51	feature = 291	correl = -0.0447983	descr = N_Gram_CCACG
cnt = 52	feature = 340	correl = 0.0637315	descr = N_Gram_CGGAA
cnt = 53	feature = 375	correl = -0.0439351	descr = N_Gram_CTCCG
cnt = 54	feature = 605	correl = -0.14911	descr = N_Gram_TCGAG
cnt = 55	feature = 226	correl = -0.095802	descr = N_Gram_ATCGG
cnt = 56	feature = 501	correl = 0.120675	descr = N_Gram_GGGAG
cnt = 57	feature = 393	correl = 0.0844645	descr = N_Gram_CTTGG
cnt = 58	feature = 235	correl = -0.0659481	descr = N_Gram_ATGCT
cnt = 59	feature = 644	correl = 0.131806	descr = N_Gram_TGGCT
cnt = 60	feature = 472	correl = 0.120547	descr = N_Gram_GGAAA
cnt = 61	feature = 136	correl = 0.0466507	descr = N_Gram_AATAT
cnt = 62	feature = 225	correl = -0.0492258	descr = N_Gram_ATCGC
cnt = 63	feature = 309	correl = 0.0450415	descr = N_Gram_CCGCA
cnt = 64	feature = 509	correl = 0.0928145	descr = N_Gram_GGGTC
cnt = 65	feature = 321	correl = 0.0720865	descr = N_Gram_CCTGC
cnt = 66	feature = 440	correl = 0.10902	descr = N_Gram_GCATC
cnt = 67	feature = 659	correl = 0.0506229	descr = N_Gram_TGTGT
cnt = 68	feature = 367	correl = 0.0634333	descr = N_Gram_CTATG
cnt = 69	feature = 290	correl = 0.0594077	descr = N_Gram_CCACC
cnt = 70	feature = 665	correl = -0.073479	descr = N_Gram_TTACC
cnt = 71	feature = 686	correl = 0.0546418	descr = N_Gram_TTGGT
cnt = 72	feature = 494	correl = 0.0903571	descr = N_Gram_GGCGG
cnt = 73	feature = 481	correl = -0.106626	descr = N_Gram_GGATC
cnt = 74	feature = 516	correl = 0.0576326	descr = N_Gram_GGTTG
cnt = 75	feature = 425	correl = -0.0717742	descr = N_Gram_GATTA
cnt = 76	feature = 305	correl = 0.0705893	descr = N_Gram_CCCGG
cnt = 77	feature = 280	correl = 0.109566	descr = N_Gram_CATCT
cnt = 78	feature = 207	correl = 0.0975619	descr = N_Gram_AGTGT
cnt = 79	feature = 485	correl = 0.052131	descr = N_Gram_GGCAG
cnt = 80	feature = 448	correl = 0.0721921	descr = N_Gram_GCCGG
cnt = 81	feature = 580	correl = 0.0952317	descr = N_Gram_TCACC
cnt = 82	feature = 407	correl = 0.0591652	descr = N_Gram_GACCG
cnt = 83	feature = 350	correl = -0.0562403	descr = N_Gram_CGTAA
cnt = 84	feature = 337	correl = 0.0570008	descr = N_Gram_CGCTA
cnt = 85	feature = 228	correl = 0.0796666	descr = N_Gram_ATCTG
cnt = 86	feature = 399	correl = 0.107687	descr = N_Gram_GAAGA
cnt = 87	feature = 353	correl = -0.127818	descr = N_Gram_CGTCG
cnt = 88	feature = 536	correl = -0.0659935	descr = N_Gram_GTCTT
cnt = 89	feature = 544	correl = 0.13832	descr = N_Gram_GTGGC
cnt = 90	feature = 255	correl = 0.0520892	descr = N_Gram_CAATA
cnt = 91	feature = 437	correl = 0.062322	descr = N_Gram_GCAGC
cnt = 92	feature = 529	correl = 0.0512049	descr = N_Gram_GTCCC
cnt = 93	feature = 596	correl = -0.0802348	descr = N_Gram_TCCGC
cnt = 94	feature = 503	correl = 0.124141	descr = N_Gram_GGGCC
cnt = 95	feature = 627	correl = -0.0493541	descr = N_Gram_TGAGG
cnt = 96	feature = 612	correl = -0.0777771	descr = N_Gram_TCTCA
cnt = 97	feature = 467	correl = 0.0824739	descr = N_Gram_GCTGG
cnt = 98	feature = 276	correl = 0.121945	descr = N_Gram_CAGTG
cnt = 99	feature = 44	correl = 0.100401	descr = Position_Specific_Bin_Base_18_Base_C
cnt = 100	feature = 211	correl = -0.114928	descr = N_Gram_AGTTT
cnt = 101	feature = 77	correl = -0.0508233	descr = Fold_of_RNAi_Sequence_Pos_18
cnt = 102	feature = 458	correl = 0.0660122	descr = N_Gram_GCGGC
cnt = 103	feature = 24	correl = -0.0554109	descr = Position_Specific_Bin_Base_9_Base_T
cnt = 104	feature = 547	correl = 0.0693062	descr = N_Gram_GTGTG
cnt = 105	feature = 631	correl = -0.126073	descr = N_Gram_TGATT
cnt = 106	feature = 39	correl = -0.0496727	descr = Position_Specific_Bin_Base_16_Base_T
cnt = 107	feature = 555	correl = -0.0479684	descr = N_Gram_GTTGT
cnt = 108	feature = 563	correl = -0.0880709	descr = N_Gram_TAAG
cnt = 109	feature = 645	correl = 0.0920003	descr = N_Gram_TGGG
cnt = 110	feature = 453	correl = -0.0571668	descr = N_Gram_GCGA
cnt = 111	feature = 244	correl = -0.100859	descr = N_Gram_ATTT
cnt = 112	feature = 416	correl = -0.105056	descr = N_Gram_GAGTT
cnt = 113	feature = 466	correl = -0.0778558	descr = N_Gram_GCTCC
cnt = 114	feature = 475	correl = 0.090033	descr = N_Gram_GGAC
cnt = 115	feature = 11	correl = 0.0715807	descr = Position_Specific_Bin_Base_2_Base_T
cnt = 116	feature = 496	correl = 0.154164	descr = N_Gram_GGCTT
cnt = 117	feature = 76	correl = 0.0592468	descr = Fold_of_RNAi_Sequence_Pos_14
cnt = 118	feature = 33	correl = -0.0934854	descr = Position_Specific_Bin_Base_14_Base_A
cnt = 119	feature = 643	correl = -0.0845715	descr = N_Gram_TGGCG
cnt = 120	feature = 655	correl = 0.0580018	descr = N_Gram_TGTCC
cnt = 121	feature = 579	correl = 0.0447217	descr = N_Gram_TCAC
cnt = 122	feature = 57	correl = -0.100348	descr = Gibbs_of_Target_Sequence__Pos_13_Step_1
cnt = 123	feature = 23	correl = 0.05953	descr = Position_Specific_Bin_Base_9_Base_G
cnt = 124	feature = 450	correl = 0.119503	descr = N_Gram_GCCT
cnt = 125	feature = 392	correl = -0.114554	descr = N_Gram_CTTGC
cnt = 126	feature = 649	correl = 0.0585371	descr = N_Gram_TGGT
cnt = 127	feature = 314	correl = 0.0671655	descr = N_Gram_CCGT
cnt = 128	feature = 8	correl = -0.072672	descr = Position_Specific_Bin_Base_2_Base_A
cnt = 129	feature = 73	correl = 0.0674259	descr = Fold_of_RNAi_Sequence_Pos_11
cnt = 130	feature = 265	correl = -0.0871877	descr = N_Gram_CACGA
cnt = 131	feature = 38	correl = 0.0460823	descr = Position_Specific_Bin_Base_16_Base_G
cnt = 132	feature = 591	correl = 0.0648661	descr = N_Gram_TCCC
cnt = 133	feature = 557	correl = -0.0878071	descr = N_Gram_GTTTT
cnt = 134	feature = 79	correl = -0.0599699	descr = Xue_Structure_Feature_A110
cnt = 135	feature = 34	correl = 0.0449651	descr = Position_Specific_Bin_Base_14_Base_C
cnt = 136	feature = 468	correl = 0.0608741	descr = N_Gram_GCTT
cnt = 137	feature = 391	correl = -0.0864316	descr = N_Gram_CTTGA
cnt = 138	feature = 17	correl = 0.0832069	descr = Position_Specific_Bin_Base_5_Base_C
cnt = 139	feature = 14	correl = 0.0478372	descr = Position_Specific_Bin_Base_4_Base_C
cnt = 140	feature = 292	correl = -0.0840023	descr = N_Gram_CCAG
cnt = 141	feature = 105	correl = 0.155594	descr = Fold_of_Target_NoEndbrace_noends_Pos_18
cnt = 142	feature = 231	correl = -0.0674853	descr = N_Gram_ATGA
cnt = 143	feature = 361	correl = 0.0904271	descr = N_Gram_CTA
cnt = 144	feature = 484	correl = 0.083642	descr = N_Gram_GGCA
cnt = 145	feature = 13	correl = -0.0659148	descr = Position_Specific_Bin_Base_4_Base_A
cnt = 146	feature = 28	correl = 0.136225	descr = Position_Specific_Bin_Base_12_Base_C
cnt = 147	feature = 619	correl = -0.0577328	descr = N_Gram_TCTTG
cnt = 148	feature = 72	correl = 0.0485657	descr = Fold_of_RNAi_Sequence_Pos_10
cnt = 149	feature = 614	correl = -0.118725	descr = N_Gram_TCTCT
cnt = 150	feature = 10	correl = -0.0614154	descr = Position_Specific_Bin_Base_2_Base_G
cnt = 151	feature = 32	correl = 0.08487	descr = Position_Specific_Bin_Base_13_Base_C
cnt = 152	feature = 36	correl = -0.122514	descr = Position_Specific_Bin_Base_16_Base_A
cnt = 153	feature = 274	correl = 0.133558	descr = N_Gram_CAGT
cnt = 154	feature = 601	correl = -0.148115	descr = N_Gram_TCCTT
cnt = 155	feature = 683	correl = 0.0553121	descr = N_Gram_TTGG
cnt = 156	feature = 341	correl = 0.103406	descr = N_Gram_CGGC
cnt = 157	feature = 545	correl = 0.0783838	descr = N_Gram_GTGT
cnt = 158	feature = 540	correl = 0.0577975	descr = N_Gram_GTGC
cnt = 159	feature = 69	correl = 0.173695	descr = Fold_of_RNAi_Sequence_Pos_2
cnt = 160	feature = 277	correl = 0.0729598	descr = N_Gram_CATC
cnt = 161	feature = 681	correl = -0.0898801	descr = N_Gram_TTGC
cnt = 162	feature = 525	correl = -0.0847882	descr = N_Gram_GTC
cnt = 163	feature = 446	correl = 0.083521	descr = N_Gram_GCCG
cnt = 164	feature = 677	correl = -0.0690254	descr = N_Gram_TTGA
cnt = 165	feature = 602	correl = -0.0785299	descr = N_Gram_TCG
cnt = 166	feature = 471	correl = 0.0769589	descr = N_Gram_GGAA
cnt = 167	feature = 424	correl = -0.0648451	descr = N_Gram_GATT
cnt = 168	feature = 61	correl = -0.190527	descr = Gibbs_of_Target_Sequence__Pos_18_Step_1
cnt = 169	feature = 58	correl = -0.171832	descr = Gibbs_of_Target_Sequence__Pos_14_Step_1
cnt = 170	feature = 67	correl = 0.180286	descr = Fold_of_RNAi_Sequence_Pos_0
cnt = 171	feature = 691	correl = -0.0692288	descr = N_Gram_TTTCC
cnt = 172	feature = 80	correl = 0.0709011	descr = Xue_Structure_Feature_A100
cnt = 173	feature = 456	correl = 0.0897644	descr = N_Gram_GCGG
cnt = 174	feature = 60	correl = -0.114628	descr = Gibbs_of_Target_Sequence__Pos_17_Step_1
cnt = 175	feature = 613	correl = -0.118597	descr = N_Gram_TCTCC
cnt = 176	feature = 59	correl = -0.0532804	descr = Gibbs_of_Target_Sequence__Pos_15_Step_1
cnt = 177	feature = 697	correl = -0.102371	descr = N_Gram_TTTTT
cnt = 178	feature = 531	correl = -0.0860112	descr = N_Gram_GTCG
cnt = 179	feature = 662	correl = -0.0770247	descr = N_Gram_TTA
cnt = 180	feature = 335	correl = 0.0598446	descr = N_Gram_CGCC
cnt = 181	feature = 641	correl = 0.0696033	descr = N_Gram_TGGC
cnt = 182	feature = 578	correl = 0.0484045	descr = N_Gram_TCA
cnt = 183	feature = 83	correl = 0.0787529	descr = Xue_Structure_Feature_C110
cnt = 184	feature = 417	correl = -0.0721812	descr = N_Gram_GAT
cnt = 185	feature = 222	correl = -0.0590112	descr = N_Gram_ATC
cnt = 186	feature = 616	correl = -0.0945642	descr = N_Gram_TCTT
cnt = 187	feature = 511	correl = 0.0715981	descr = N_Gram_GGT
cnt = 188	feature = 82	correl = 0.108334	descr = Xue_Structure_Feature_C111
cnt = 189	feature = 390	correl = -0.0512649	descr = N_Gram_CTTG
cnt = 190	feature = 695	correl = -0.144447	descr = N_Gram_TTTTC
cnt = 191	feature = 609	correl = -0.105703	descr = N_Gram_TCT
cnt = 192	feature = 497	correl = 0.178305	descr = N_Gram_GGG
cnt = 193	feature = 690	correl = -0.0968157	descr = N_Gram_TTTC
cnt = 194	feature = 676	correl = -0.0521481	descr = N_Gram_TTG
cnt = 195	feature = 86	correl = 0.104148	descr = Xue_Structure_Feature_G111
cnt = 196	feature = 483	correl = 0.150884	descr = N_Gram_GGC
cnt = 197	feature = 661	correl = -0.114981	descr = N_Gram_TT
cnt = 198	feature = 64	correl = -0.179519	descr = PF_RNAi_Fold_Energy
num rows = 521
num_elements = 103679
*
optimization finished, #iter = 488
nu = 0.591382
obj = -49.811889, rho = -0.321677
nSV = 362, nBSV = 251
num rows = 58
num_elements = 11542
*
optimization finished, #iter = 43
nu = 0.530898
obj = -4.825022, rho = -0.410473
nSV = 47, nBSV = 20
*
optimization finished, #iter = 488
nu = 0.591382
obj = -49.811889, rho = -0.321677
nSV = 362, nBSV = 251
CFS merit scores = 1.335
CFS merit scores = 1.58066
CFS merit scores = 1.83405
CFS merit scores = 2.06177
CFS merit scores = 2.26281
CFS merit scores = 2.44856
CFS merit scores = 2.62065
CFS merit scores = 2.77875
CFS merit scores = 2.9265
CFS merit scores = 3.06523
CFS merit scores = 3.19763
CFS merit scores = 3.3245
CFS merit scores = 3.44447
CFS merit scores = 3.56009
CFS merit scores = 3.67186
CFS merit scores = 3.77791
CFS merit scores = 3.87938
CFS merit scores = 3.97729
CFS merit scores = 4.07163
CFS merit scores = 4.16119
CFS merit scores = 4.2481
CFS merit scores = 4.33118
CFS merit scores = 4.41193
CFS merit scores = 4.48999
CFS merit scores = 4.56605
CFS merit scores = 4.64075
CFS merit scores = 4.71298
CFS merit scores = 4.7837
CFS merit scores = 4.85233
CFS merit scores = 4.91917
CFS merit scores = 4.98291
CFS merit scores = 5.04396
CFS merit scores = 5.1024
CFS merit scores = 5.15789
CFS merit scores = 5.21106
CFS merit scores = 5.26293
CFS merit scores = 5.31095
CFS merit scores = 5.35746
CFS merit scores = 5.40236
CFS merit scores = 5.44596
CFS merit scores = 5.48654
CFS merit scores = 5.5238
CFS merit scores = 5.55978
CFS merit scores = 5.59319
CFS merit scores = 5.62354
CFS merit scores = 5.6535
CFS merit scores = 5.68242
CFS merit scores = 5.70817
CFS merit scores = 5.72921
CFS merit scores = 5.75017
CFS merit scores = 5.76807
CFS merit scores = 5.78572
CFS merit scores = 5.79965
CFS merit scores = 5.81234
CFS merit scores = 5.82444
CFS merit scores = 5.8362
CFS merit scores = 5.84792
CFS merit scores = 5.8584
CFS merit scores = 5.86897
CFS merit scores = 5.87971
CFS merit scores = 5.88781
CFS merit scores = 5.89384
CFS merit scores = 5.89986
CFS merit scores = 5.90593
CFS merit scores = 5.91061
CFS merit scores = 5.91413
CFS merit scores = 5.91526
CFS merit scores = 5.91597
CFS merit scores = 5.91413
CFS merit scores = 5.91307
CFS merit scores = 5.91024
CFS merit scores = 5.90634
CFS merit scores = 5.90297
CFS merit scores = 5.89995
CFS merit scores = 5.89609
CFS merit scores = 5.8928
CFS merit scores = 5.8894
CFS merit scores = 5.88651
CFS merit scores = 5.88375
CFS merit scores = 5.87995
CFS merit scores = 5.87566
CFS merit scores = 5.86985
CFS merit scores = 5.86336
CFS merit scores = 5.85731
CFS merit scores = 5.85025
CFS merit scores = 5.84302
CFS merit scores = 5.83622
CFS merit scores = 5.82853
CFS merit scores = 5.82017
CFS merit scores = 5.81212
CFS merit scores = 5.80453
CFS merit scores = 5.79499
CFS merit scores = 5.78497
CFS merit scores = 5.77393
CFS merit scores = 5.76321
CFS merit scores = 5.75295
CFS merit scores = 5.74196
CFS merit scores = 5.73142
CFS merit scores = 5.72011
CFS merit scores = 5.70829
CFS merit scores = 5.6967
CFS merit scores = 5.68586
CFS merit scores = 5.67453
CFS merit scores = 5.66252
CFS merit scores = 5.64984
CFS merit scores = 5.63702
CFS merit scores = 5.62458
CFS merit scores = 5.61233
CFS merit scores = 5.59952
CFS merit scores = 5.58704
CFS merit scores = 5.57426
CFS merit scores = 5.56171
CFS merit scores = 5.54904
CFS merit scores = 5.53694
CFS merit scores = 5.52427
CFS merit scores = 5.51207
CFS merit scores = 5.50019
CFS merit scores = 5.48873
CFS merit scores = 5.47792
CFS merit scores = 5.46782
CFS merit scores = 5.45677
CFS merit scores = 5.44543
CFS merit scores = 5.43456
CFS merit scores = 5.42308
CFS merit scores = 5.41177
CFS merit scores = 5.40104
CFS merit scores = 5.39037
CFS merit scores = 5.37924
CFS merit scores = 5.36816
CFS merit scores = 5.35733
CFS merit scores = 5.3467
CFS merit scores = 5.33628
CFS merit scores = 5.32533
CFS merit scores = 5.31448
CFS merit scores = 5.30385
CFS merit scores = 5.29312
CFS merit scores = 5.28231
CFS merit scores = 5.27126
CFS merit scores = 5.26013
CFS merit scores = 5.24941
CFS merit scores = 5.23859
CFS merit scores = 5.22782
CFS merit scores = 5.21734
CFS merit scores = 5.20685
CFS merit scores = 5.19631
CFS merit scores = 5.18612
CFS merit scores = 5.17574
CFS merit scores = 5.16514
CFS merit scores = 5.15467
CFS merit scores = 5.14395
CFS merit scores = 5.13349
CFS merit scores = 5.12333
CFS merit scores = 5.11264
CFS merit scores = 5.10221
CFS merit scores = 5.09195
CFS merit scores = 5.0821
CFS merit scores = 5.07185
CFS merit scores = 5.06141
CFS merit scores = 5.05043
CFS merit scores = 5.03963
CFS merit scores = 5.02857
CFS merit scores = 5.01764
CFS merit scores = 5.00656
CFS merit scores = 4.99549
CFS merit scores = 4.9848
CFS merit scores = 4.97313
CFS merit scores = 4.96125
CFS merit scores = 4.94966
CFS merit scores = 4.9379
CFS merit scores = 4.92618
CFS merit scores = 4.9144
CFS merit scores = 4.90277
CFS merit scores = 4.89093
CFS merit scores = 4.87849
CFS merit scores = 4.86615
CFS merit scores = 4.85414
CFS merit scores = 4.84235
CFS merit scores = 4.83059
CFS merit scores = 4.81912
CFS merit scores = 4.80764
CFS merit scores = 4.79632
CFS merit scores = 4.78428
CFS merit scores = 4.77252
CFS merit scores = 4.76012
CFS merit scores = 4.74747
CFS merit scores = 4.73496
CFS merit scores = 4.72248
CFS merit scores = 4.70944
CFS merit scores = 4.69573
CFS merit scores = 4.68252
CFS merit scores = 4.66949
CFS merit scores = 4.65648
CFS merit scores = 4.64243
CFS merit scores = 4.62831
CFS merit scores = 4.61217
CFS merit scores = 4.59581
CFS merit scores = 4.57948
CFS merit scores = 4.56278
CFS merit scores = 4.54486
CFS merit scores = 4.52215
CFS merit scores = 4.49641
cnt = 1	feature = 59	correl = -0.335001	descr = Gibbs_of_Target_Sequence__Pos_20_Step_1
cnt = 2	feature = 563	correl = -0.140999	descr = N_Gram_TAAGT
cnt = 3	feature = 36	correl = 0.134421	descr = Position_Specific_Bin_Base_16_Base_C
cnt = 4	feature = 351	correl = 0.113046	descr = N_Gram_CGTTT
cnt = 5	feature = 516	correl = 0.0482489	descr = N_Gram_GTAAA
cnt = 6	feature = 594	correl = 0.0467614	descr = N_Gram_TCCGA
cnt = 7	feature = 448	correl = 0.0443714	descr = N_Gram_GCGAG
cnt = 8	feature = 605	correl = -0.0604343	descr = N_Gram_TCGCT
cnt = 9	feature = 612	correl = 0.0562657	descr = N_Gram_TCTAC
cnt = 10	feature = 396	correl = -0.0682858	descr = N_Gram_GACCC
cnt = 11	feature = 303	correl = 0.0542474	descr = N_Gram_CCTAT
cnt = 12	feature = 353	correl = 0.0449682	descr = N_Gram_CTAAA
cnt = 13	feature = 314	correl = 0.0730871	descr = N_Gram_CGACA
cnt = 14	feature = 545	correl = 0.0660573	descr = N_Gram_GTGTC
cnt = 15	feature = 357	correl = 0.0646514	descr = N_Gram_CTATA
cnt = 16	feature = 659	correl = 0.0943639	descr = N_Gram_TGTGG
cnt = 17	feature = 286	correl = 0.0837304	descr = N_Gram_CCCAC
cnt = 18	feature = 661	correl = -0.0504621	descr = N_Gram_TGTTC
cnt = 19	feature = 334	correl = 0.0495723	descr = N_Gram_CGGCC
cnt = 20	feature = 547	correl = 0.0885336	descr = N_Gram_GTTAA
cnt = 21	feature = 350	correl = -0.0565534	descr = N_Gram_CGTTC
cnt = 22	feature = 342	correl = -0.0676986	descr = N_Gram_CGTAC
cnt = 23	feature = 304	correl = 0.0669317	descr = N_Gram_CCTCA
cnt = 24	feature = 386	correl = 0.0526599	descr = N_Gram_GAAAC
cnt = 25	feature = 593	correl = 0.0519979	descr = N_Gram_TCCCG
cnt = 26	feature = 324	correl = 0.0449682	descr = N_Gram_CGCCA
cnt = 27	feature = 606	correl = 0.0815678	descr = N_Gram_TCGGA
cnt = 28	feature = 292	correl = 0.0686314	descr = N_Gram_CCCGC
cnt = 29	feature = 508	correl = -0.0539773	descr = N_Gram_GGGTT
cnt = 30	feature = 648	correl = 0.0529725	descr = N_Gram_TGGGA
cnt = 31	feature = 211	correl = 0.0544521	descr = N_Gram_ATACA
cnt = 32	feature = 649	correl = 0.0880164	descr = N_Gram_TGGGG
cnt = 33	feature = 278	correl = -0.0570146	descr = N_Gram_CCACG
cnt = 34	feature = 536	correl = 0.0573867	descr = N_Gram_GTGCA
cnt = 35	feature = 231	correl = 0.04675	descr = N_Gram_ATTCT
cnt = 36	feature = 255	correl = 0.055695	descr = N_Gram_CACGT
cnt = 37	feature = 510	correl = -0.0998537	descr = N_Gram_GGTAA
cnt = 38	feature = 322	correl = 0.0783266	descr = N_Gram_CGCAA
cnt = 39	feature = 321	correl = -0.0495078	descr = N_Gram_CGATG
cnt = 40	feature = 244	correl = 0.0824092	descr = N_Gram_CAAGG
cnt = 41	feature = 655	correl = -0.0721152	descr = N_Gram_TGTCA
cnt = 42	feature = 580	correl = 0.0443521	descr = N_Gram_TCAAA
cnt = 43	feature = 446	correl = 0.135114	descr = N_Gram_GCCTT
cnt = 44	feature = 680	correl = -0.0661787	descr = N_Gram_TTGAC
cnt = 45	feature = 540	correl = 0.0440189	descr = N_Gram_GTGGA
cnt = 46	feature = 290	correl = 0.0460393	descr = N_Gram_CCCCT
cnt = 47	feature = 544	correl = 0.0470247	descr = N_Gram_GTGTA
cnt = 48	feature = 619	correl = -0.136862	descr = N_Gram_TCTTA
cnt = 49	feature = 591	correl = 0.0607957	descr = N_Gram_TCCCA
cnt = 50	feature = 492	correl = 0.132497	descr = N_Gram_GGCTT
cnt = 51	feature = 529	correl = 0.0984847	descr = N_Gram_GTCGG
cnt = 52	feature = 382	correl = 0.0573149	descr = N_Gram_CTTGG
cnt = 53	feature = 399	correl = 0.0885336	descr = N_Gram_GACGG
cnt = 54	feature = 268	correl = -0.0775616	descr = N_Gram_CATCG
cnt = 55	feature = 432	correl = -0.0624977	descr = N_Gram_GCAGA
cnt = 56	feature = 236	correl = -0.151901	descr = N_Gram_ATTTT
cnt = 57	feature = 541	correl = 0.10346	descr = N_Gram_GTGGC
cnt = 58	feature = 222	correl = 0.0596296	descr = N_Gram_ATCTG
cnt = 59	feature = 226	correl = -0.050257	descr = N_Gram_ATGCT
cnt = 60	feature = 276	correl = 0.051351	descr = N_Gram_CCAAT
cnt = 61	feature = 690	correl = 0.0451248	descr = N_Gram_TTTCA
cnt = 62	feature = 546	correl = 0.0477341	descr = N_Gram_GTGTG
cnt = 63	feature = 574	correl = -0.0523682	descr = N_Gram_TAGCC
cnt = 64	feature = 674	correl = -0.0732794	descr = N_Gram_TTCGG
cnt = 65	feature = 500	correl = 0.104338	descr = N_Gram_GGGCC
cnt = 66	feature = 340	correl = 0.0567705	descr = N_Gram_CGGTT
cnt = 67	feature = 392	correl = 0.075687	descr = N_Gram_GAATC
cnt = 68	feature = 681	correl = -0.0471707	descr = N_Gram_TTGAG
cnt = 69	feature = 248	correl = 0.0831468	descr = N_Gram_CACAG
cnt = 70	feature = 602	correl = -0.112239	descr = N_Gram_TCGAG
cnt = 71	feature = 478	correl = -0.0842352	descr = N_Gram_GGATC
cnt = 72	feature = 341	correl = -0.0704385	descr = N_Gram_CGTAA
cnt = 73	feature = 337	correl = 0.107255	descr = N_Gram_CGGGA
cnt = 74	feature = 485	correl = 0.0887869	descr = N_Gram_GGCCC
cnt = 75	feature = 641	correl = 0.0649505	descr = N_Gram_TGGAC
cnt = 76	feature = 505	correl = 0.0672489	descr = N_Gram_GGGGC
cnt = 77	feature = 305	correl = -0.066356	descr = N_Gram_CCTCC
cnt = 78	feature = 228	correl = 0.0440098	descr = N_Gram_ATGTG
cnt = 79	feature = 501	correl = 0.0775068	descr = N_Gram_GGGCG
cnt = 80	feature = 404	correl = -0.0480222	descr = N_Gram_GAGCC
cnt = 81	feature = 394	correl = 0.0443673	descr = N_Gram_GACAC
cnt = 82	feature = 391	correl = -0.0494498	descr = N_Gram_GAATA
cnt = 83	feature = 361	correl = 0.0546877	descr = N_Gram_CTCAC
cnt = 84	feature = 375	correl = -0.12982	descr = N_Gram_CTTAT
cnt = 85	feature = 241	correl = 0.0619327	descr = N_Gram_CAAAG
cnt = 86	feature = 207	correl = -0.0726713	descr = N_Gram_AGTTT
cnt = 87	feature = 407	correl = 0.0645523	descr = N_Gram_GAGGT
cnt = 88	feature = 496	correl = 0.105989	descr = N_Gram_GGGAC
cnt = 89	feature = 614	correl = -0.0562052	descr = N_Gram_TCTCA
cnt = 90	feature = 277	correl = 0.058304	descr = N_Gram_CCACC
cnt = 91	feature = 235	correl = -0.0597821	descr = N_Gram_ATTTG
cnt = 92	feature = 466	correl = 0.0483151	descr = N_Gram_GCTTT
cnt = 93	feature = 525	correl = 0.0510769	descr = N_Gram_GTCCC
cnt = 94	feature = 440	correl = 0.0894919	descr = N_Gram_GCCCG
cnt = 95	feature = 645	correl = -0.0787881	descr = N_Gram_TGGCG
cnt = 96	feature = 417	correl = -0.0670206	descr = N_Gram_GATGA
cnt = 97	feature = 274	correl = 0.053807	descr = N_Gram_CCAAA
cnt = 98	feature = 388	correl = 0.107194	descr = N_Gram_GAAGA
cnt = 99	feature = 267	correl = 0.10584	descr = N_Gram_CATCC
cnt = 100	feature = 632	correl = -0.135808	descr = N_Gram_TGATT
cnt = 101	feature = 397	correl = 0.0525953	descr = N_Gram_GACCG
cnt = 102	feature = 318	correl = -0.0778583	descr = N_Gram_CGAGT
cnt = 103	feature = 511	correl = 0.0456596	descr = N_Gram_GGTC
cnt = 104	feature = 325	correl = 0.0934479	descr = N_Gram_CGCCG
cnt = 105	feature = 697	correl = -0.0663268	descr = N_Gram_TTTTG
cnt = 106	feature = 309	correl = -0.0859899	descr = N_Gram_CCTTC
cnt = 107	feature = 426	correl = 0.125602	descr = N_Gram_GCAA
cnt = 108	feature = 219	correl = -0.0845956	descr = N_Gram_ATCG
cnt = 109	feature = 225	correl = -0.0755016	descr = N_Gram_ATGC
cnt = 110	feature = 625	correl = -0.0658539	descr = N_Gram_TGAAG
cnt = 111	feature = 13	correl = 0.0861806	descr = Position_Specific_Bin_Base_3_Base_C
cnt = 112	feature = 209	correl = -0.102279	descr = N_Gram_ATAA
cnt = 113	feature = 32	correl = 0.114941	descr = Position_Specific_Bin_Base_13_Base_C
cnt = 114	feature = 78	correl = 0.130657	descr = Xue_Structure_Feature_A101
cnt = 115	feature = 24	correl = -0.0518313	descr = Position_Specific_Bin_Base_9_Base_T
cnt = 116	feature = 497	correl = 0.11304	descr = N_Gram_GGGAG
cnt = 117	feature = 527	correl = -0.103909	descr = N_Gram_GTCGA
cnt = 118	feature = 252	correl = 0.0534775	descr = N_Gram_CACCT
cnt = 119	feature = 52	correl = -0.177172	descr = Gibbs_of_Target_Sequence__Pos_7_Step_1
cnt = 120	feature = 487	correl = 0.133509	descr = N_Gram_GGCCT
cnt = 121	feature = 39	correl = 0.0760799	descr = Position_Specific_Bin_Base_17_Base_G
cnt = 122	feature = 313	correl = -0.0449112	descr = N_Gram_CGAC
cnt = 123	feature = 34	correl = 0.123904	descr = Position_Specific_Bin_Base_14_Base_T
cnt = 124	feature = 42	correl = 0.108294	descr = Position_Specific_Bin_Base_18_Base_C
cnt = 125	feature = 14	correl = -0.0644476	descr = Position_Specific_Bin_Base_4_Base_A
cnt = 126	feature = 11	correl = 0.0887967	descr = Position_Specific_Bin_Base_2_Base_T
cnt = 127	feature = 30	correl = -0.125699	descr = Position_Specific_Bin_Base_12_Base_T
cnt = 128	feature = 531	correl = -0.0770362	descr = N_Gram_GTCTT
cnt = 129	feature = 82	correl = 0.0855275	descr = Xue_Structure_Feature_C010
cnt = 130	feature = 38	correl = 0.0721528	descr = Position_Specific_Bin_Base_17_Base_C
cnt = 131	feature = 285	correl = 0.0575112	descr = N_Gram_CCCA
cnt = 132	feature = 514	correl = 0.0453198	descr = N_Gram_GGTT
cnt = 133	feature = 504	correl = 0.0613934	descr = N_Gram_GGGGA
cnt = 134	feature = 481	correl = 0.0475912	descr = N_Gram_GGCA
cnt = 135	feature = 10	correl = -0.0815042	descr = Position_Specific_Bin_Base_2_Base_G
cnt = 136	feature = 18	correl = 0.0744944	descr = Position_Specific_Bin_Base_5_Base_G
cnt = 137	feature = 390	correl = -0.075542	descr = N_Gram_GAAGT
cnt = 138	feature = 40	correl = -0.0779228	descr = Position_Specific_Bin_Base_17_Base_T
cnt = 139	feature = 450	correl = 0.0880005	descr = N_Gram_GCGG
cnt = 140	feature = 44	correl = -0.0879745	descr = Position_Specific_Bin_Base_18_Base_T
cnt = 141	feature = 33	correl = -0.117847	descr = Position_Specific_Bin_Base_14_Base_A
cnt = 142	feature = 535	correl = 0.0729268	descr = N_Gram_GTGC
cnt = 143	feature = 539	correl = 0.108871	descr = N_Gram_GTGG
cnt = 144	feature = 105	correl = -0.0662083	descr = Fold_of_Target_NoBeginbrace_noends_Pos_7
cnt = 145	feature = 291	correl = 0.0965253	descr = N_Gram_CCCG
cnt = 146	feature = 136	correl = -0.0906064	descr = N_Gram_AATC
cnt = 147	feature = 364	correl = -0.105719	descr = N_Gram_CTCCA
cnt = 148	feature = 76	correl = 0.062412	descr = Xue_Structure_Feature_A111
cnt = 149	feature = 17	correl = 0.104264	descr = Position_Specific_Bin_Base_5_Base_C
cnt = 150	feature = 77	correl = 0.0838065	descr = Xue_Structure_Feature_A100
cnt = 151	feature = 234	correl = -0.107219	descr = N_Gram_ATTT
cnt = 152	feature = 473	correl = 0.120945	descr = N_Gram_GGACC
cnt = 153	feature = 343	correl = -0.0872262	descr = N_Gram_CGTC
cnt = 154	feature = 69	correl = 0.0808422	descr = Fold_of_RNAi_Sequence_Pos_9
cnt = 155	feature = 8	correl = -0.0555671	descr = Position_Specific_Bin_Base_2_Base_A
cnt = 156	feature = 54	correl = -0.0974245	descr = Gibbs_of_Target_Sequence__Pos_13_Step_1
cnt = 157	feature = 72	correl = 0.122247	descr = Fold_of_RNAi_Sequence_Pos_12
cnt = 158	feature = 35	correl = -0.112333	descr = Position_Specific_Bin_Base_16_Base_A
cnt = 159	feature = 475	correl = 0.10991	descr = N_Gram_GGAG
cnt = 160	feature = 691	correl = -0.0655038	descr = N_Gram_TTTCC
cnt = 161	feature = 679	correl = -0.0585037	descr = N_Gram_TTGA
cnt = 162	feature = 28	correl = 0.139325	descr = Position_Specific_Bin_Base_12_Base_C
cnt = 163	feature = 265	correl = 0.0729038	descr = N_Gram_CAT
cnt = 164	feature = 416	correl = -0.0440887	descr = N_Gram_GATG
cnt = 165	feature = 441	correl = 0.0670364	descr = N_Gram_GCCG
cnt = 166	feature = 596	correl = -0.0890113	descr = N_Gram_TCCT
cnt = 167	feature = 425	correl = 0.128276	descr = N_Gram_GCA
cnt = 168	feature = 86	correl = 0.0801244	descr = Xue_Structure_Feature_G100
cnt = 169	feature = 503	correl = 0.0659145	descr = N_Gram_GGGG
cnt = 170	feature = 64	correl = 0.199608	descr = Fold_of_RNAi_Sequence_Pos_1
cnt = 171	feature = 483	correl = 0.161213	descr = N_Gram_GGCC
cnt = 172	feature = 460	correl = -0.055655	descr = N_Gram_GCTC
cnt = 173	feature = 472	correl = 0.119878	descr = N_Gram_GGAC
cnt = 174	feature = 67	correl = 0.0769865	descr = Fold_of_RNAi_Sequence_Pos_4
cnt = 175	feature = 557	correl = -0.0817198	descr = N_Gram_TAA
cnt = 176	feature = 643	correl = 0.0451574	descr = N_Gram_TGGC
cnt = 177	feature = 323	correl = 0.0672541	descr = N_Gram_CGCC
cnt = 178	feature = 599	correl = -0.109256	descr = N_Gram_TCG
cnt = 179	feature = 579	correl = 0.0699961	descr = N_Gram_TCA
cnt = 180	feature = 57	correl = -0.175519	descr = Gibbs_of_Target_Sequence__Pos_18_Step_1
cnt = 181	feature = 308	correl = -0.0990473	descr = N_Gram_CCTT
cnt = 182	feature = 509	correl = 0.0678959	descr = N_Gram_GGT
cnt = 183	feature = 73	correl = 0.0923377	descr = Fold_of_RNAi_Sequence_Pos_13
cnt = 184	feature = 695	correl = -0.15477	descr = N_Gram_TTTT
cnt = 185	feature = 58	correl = -0.300939	descr = Gibbs_of_Target_Sequence__Pos_19_Step_1
cnt = 186	feature = 623	correl = -0.0742621	descr = N_Gram_TGA
cnt = 187	feature = 66	correl = 0.0894178	descr = Fold_of_RNAi_Sequence_Pos_3
cnt = 188	feature = 578	correl = -0.114723	descr = N_Gram_TC
cnt = 189	feature = 640	correl = 0.0942792	descr = N_Gram_TGG
cnt = 190	feature = 494	correl = 0.133216	descr = N_Gram_GGGA
cnt = 191	feature = 80	correl = 0.115545	descr = Xue_Structure_Feature_C110
cnt = 192	feature = 237	correl = 0.108921	descr = N_Gram_CA
cnt = 193	feature = 79	correl = 0.0735233	descr = Xue_Structure_Feature_C111
cnt = 194	feature = 336	correl = 0.147416	descr = N_Gram_CGGG
cnt = 195	feature = 437	correl = 0.0671955	descr = N_Gram_GCC
cnt = 196	feature = 468	correl = 0.141089	descr = N_Gram_GGA
cnt = 197	feature = 327	correl = 0.0908169	descr = N_Gram_CGG
cnt = 198	feature = 662	correl = -0.130387	descr = N_Gram_TT
cnt = 199	feature = 61	correl = -0.150091	descr = PF_RNAi_Fold_5'Free_Count
cnt = 200	feature = 467	correl = 0.168089	descr = N_Gram_GG
cnt = 201	feature = 60	correl = -0.186888	descr = PF_RNAi_Fold_Energy
num rows = 521
num_elements = 105242
*
optimization finished, #iter = 525
nu = 0.570660
obj = -48.268555, rho = -0.375754
nSV = 361, nBSV = 239
num rows = 58
num_elements = 11716
*
optimization finished, #iter = 51
nu = 0.625895
obj = -5.771895, rho = -0.321735
nSV = 50, nBSV = 25
*
optimization finished, #iter = 525
nu = 0.570660
obj = -48.268555, rho = -0.375754
nSV = 361, nBSV = 239
CFS merit scores = 1.11049
CFS merit scores = 1.47948
CFS merit scores = 1.76309
CFS merit scores = 1.98961
CFS merit scores = 2.18349
CFS merit scores = 2.34595
CFS merit scores = 2.47908
CFS merit scores = 2.60058
CFS merit scores = 2.69793
CFS merit scores = 2.78622
CFS merit scores = 2.85415
CFS merit scores = 2.89903
CFS merit scores = 2.9373
CFS merit scores = 2.97142
CFS merit scores = 2.99154
CFS merit scores = 3.00932
CFS merit scores = 3.02509
CFS merit scores = 3.03803
cnt = 1	feature = 28	correl = -0.110489	descr = Position_Specific_Bin_Base_12_Base_A
cnt = 2	feature = 547	correl = -0.0749633	descr = N_Gram_TA
cnt = 3	feature = 86	correl = 0.0848042	descr = Xue_Structure_Feature_C101
cnt = 4	feature = 466	correl = 0.0553326	descr = N_Gram_GCTTT
cnt = 5	feature = 450	correl = 0.0442697	descr = N_Gram_GCGAG
cnt = 6	feature = 73	correl = 0.0906147	descr = Fold_of_RNAi_Sequence_Pos_9
cnt = 7	feature = 599	correl = -0.0481308	descr = N_Gram_TCGGG
cnt = 8	feature = 416	correl = 0.066287	descr = N_Gram_GATAT
cnt = 9	feature = 267	correl = 0.0581254	descr = N_Gram_CACCG
cnt = 10	feature = 10	correl = -0.0802303	descr = Position_Specific_Bin_Base_2_Base_G
cnt = 11	feature = 105	correl = 0.100374	descr = Fold_of_Target_NoEndbrace_noends_Pos_13
cnt = 12	feature = 545	correl = -0.0447023	descr = N_Gram_GTTT
cnt = 13	feature = 82	correl = 0.0494186	descr = Xue_Structure_Feature_A100
cnt = 14	feature = 80	correl = 0.0454459	descr = Xue_Structure_Feature_A111
cnt = 15	feature = 605	correl = -0.0985684	descr = N_Gram_TCTCA
cnt = 16	feature = 11	correl = 0.0601134	descr = Position_Specific_Bin_Base_2_Base_T
cnt = 17	feature = 57	correl = -0.0824215	descr = Gibbs_of_Target_Sequence__Pos_13_Step_1
cnt = 18	feature = 81	correl = -0.0515979	descr = Xue_Structure_Feature_A110
num rows = 521
num_elements = 9899
*
optimization finished, #iter = 217
nu = 0.685666
obj = -67.453432, rho = -0.335667
nSV = 364, nBSV = 352
num rows = 58
num_elements = 1102
*
optimization finished, #iter = 28
nu = 0.775447
obj = -7.539867, rho = -0.451287
nSV = 46, nBSV = 43
*
optimization finished, #iter = 217
nu = 0.685666
obj = -67.453432, rho = -0.335667
nSV = 364, nBSV = 352
CFS merit scores = 1.22528
CFS merit scores = 1.54472
CFS merit scores = 1.81919
CFS merit scores = 2.05273
CFS merit scores = 2.26242
CFS merit scores = 2.45453
CFS merit scores = 2.63001
CFS merit scores = 2.79146
CFS merit scores = 2.94288
CFS merit scores = 3.08336
CFS merit scores = 3.21601
CFS merit scores = 3.3414
CFS merit scores = 3.46031
CFS merit scores = 3.5727
CFS merit scores = 3.68046
CFS merit scores = 3.78397
CFS merit scores = 3.88327
CFS merit scores = 3.97945
CFS merit scores = 4.07237
CFS merit scores = 4.16142
CFS merit scores = 4.24729
CFS merit scores = 4.33
CFS merit scores = 4.41039
CFS merit scores = 4.48724
CFS merit scores = 4.56198
CFS merit scores = 4.63515
CFS merit scores = 4.70577
CFS merit scores = 4.77418
CFS merit scores = 4.84078
CFS merit scores = 4.90329
CFS merit scores = 4.96399
CFS merit scores = 5.02239
CFS merit scores = 5.07888
CFS merit scores = 5.13209
CFS merit scores = 5.17993
CFS merit scores = 5.22357
CFS merit scores = 5.2647
CFS merit scores = 5.29881
CFS merit scores = 5.33156
CFS merit scores = 5.35941
CFS merit scores = 5.38353
CFS merit scores = 5.40762
CFS merit scores = 5.43059
CFS merit scores = 5.4514
CFS merit scores = 5.46965
CFS merit scores = 5.48176
CFS merit scores = 5.49309
CFS merit scores = 5.50398
CFS merit scores = 5.5151
CFS merit scores = 5.52529
CFS merit scores = 5.53591
CFS merit scores = 5.54482
CFS merit scores = 5.55444
CFS merit scores = 5.56296
CFS merit scores = 5.56876
CFS merit scores = 5.57505
CFS merit scores = 5.58039
CFS merit scores = 5.5848
CFS merit scores = 5.58967
CFS merit scores = 5.59451
CFS merit scores = 5.59888
CFS merit scores = 5.60139
CFS merit scores = 5.60443
CFS merit scores = 5.60694
CFS merit scores = 5.61
CFS merit scores = 5.61241
CFS merit scores = 5.61403
CFS merit scores = 5.61636
CFS merit scores = 5.61845
CFS merit scores = 5.62114
CFS merit scores = 5.62317
CFS merit scores = 5.624
CFS merit scores = 5.62515
CFS merit scores = 5.62566
CFS merit scores = 5.62433
CFS merit scores = 5.62364
CFS merit scores = 5.62151
CFS merit scores = 5.61766
CFS merit scores = 5.61413
CFS merit scores = 5.61055
CFS merit scores = 5.60721
CFS merit scores = 5.59932
CFS merit scores = 5.59224
CFS merit scores = 5.5855
CFS merit scores = 5.57802
CFS merit scores = 5.57062
CFS merit scores = 5.56389
CFS merit scores = 5.55752
CFS merit scores = 5.55058
CFS merit scores = 5.54379
CFS merit scores = 5.53707
CFS merit scores = 5.52972
CFS merit scores = 5.52254
CFS merit scores = 5.51546
CFS merit scores = 5.50825
CFS merit scores = 5.49951
CFS merit scores = 5.48979
CFS merit scores = 5.48062
CFS merit scores = 5.47187
CFS merit scores = 5.4635
CFS merit scores = 5.45574
CFS merit scores = 5.44829
CFS merit scores = 5.43931
CFS merit scores = 5.43068
CFS merit scores = 5.42225
CFS merit scores = 5.4139
CFS merit scores = 5.40568
CFS merit scores = 5.39718
CFS merit scores = 5.38896
CFS merit scores = 5.38004
CFS merit scores = 5.37123
CFS merit scores = 5.36264
CFS merit scores = 5.35403
CFS merit scores = 5.34527
CFS merit scores = 5.33682
CFS merit scores = 5.32873
CFS merit scores = 5.32091
CFS merit scores = 5.31272
CFS merit scores = 5.30458
CFS merit scores = 5.29684
CFS merit scores = 5.28947
CFS merit scores = 5.28173
CFS merit scores = 5.27433
CFS merit scores = 5.26655
CFS merit scores = 5.25893
CFS merit scores = 5.25147
CFS merit scores = 5.24391
CFS merit scores = 5.23641
CFS merit scores = 5.2285
CFS merit scores = 5.22098
CFS merit scores = 5.2135
CFS merit scores = 5.20629
CFS merit scores = 5.19905
CFS merit scores = 5.192
CFS merit scores = 5.18517
CFS merit scores = 5.17781
CFS merit scores = 5.17064
CFS merit scores = 5.16309
CFS merit scores = 5.15493
CFS merit scores = 5.14651
CFS merit scores = 5.13828
CFS merit scores = 5.12899
CFS merit scores = 5.11991
CFS merit scores = 5.1111
CFS merit scores = 5.10172
CFS merit scores = 5.09221
CFS merit scores = 5.08303
CFS merit scores = 5.07382
CFS merit scores = 5.06427
CFS merit scores = 5.05408
CFS merit scores = 5.04404
CFS merit scores = 5.0343
CFS merit scores = 5.02466
CFS merit scores = 5.01494
CFS merit scores = 5.00524
CFS merit scores = 4.99548
CFS merit scores = 4.98558
CFS merit scores = 4.97579
CFS merit scores = 4.96624
CFS merit scores = 4.95697
CFS merit scores = 4.94698
CFS merit scores = 4.93698
CFS merit scores = 4.92709
CFS merit scores = 4.9169
CFS merit scores = 4.90687
CFS merit scores = 4.89672
CFS merit scores = 4.88654
CFS merit scores = 4.87616
CFS merit scores = 4.86476
CFS merit scores = 4.85355
CFS merit scores = 4.8413
CFS merit scores = 4.82927
CFS merit scores = 4.81702
CFS merit scores = 4.80441
CFS merit scores = 4.79217
CFS merit scores = 4.77804
CFS merit scores = 4.76428
CFS merit scores = 4.74997
CFS merit scores = 4.73333
CFS merit scores = 4.71655
CFS merit scores = 4.69942
CFS merit scores = 4.68242
CFS merit scores = 4.66543
CFS merit scores = 4.64765
CFS merit scores = 4.62814
CFS merit scores = 4.60745
CFS merit scores = 4.57969
cnt = 1	feature = 678	correl = -0.225281	descr = N_Gram_TTCTC
cnt = 2	feature = 67	correl = 0.157007	descr = Fold_of_RNAi_Sequence_Pos_0
cnt = 3	feature = 52	correl = -0.119077	descr = Gibbs_of_Target_Sequence__Pos_6_Step_1
cnt = 4	feature = 313	correl = 0.108045	descr = N_Gram_CCTCA
cnt = 5	feature = 353	correl = 0.0785541	descr = N_Gram_CGTGG
cnt = 6	feature = 473	correl = 0.114234	descr = N_Gram_GGAAA
cnt = 7	feature = 324	correl = 0.0883378	descr = N_Gram_CGACT
cnt = 8	feature = 219	correl = 0.0883378	descr = N_Gram_AGTTA
cnt = 9	feature = 416	correl = 0.0455868	descr = N_Gram_GATAC
cnt = 10	feature = 674	correl = 0.0442881	descr = N_Gram_TTCGA
cnt = 11	feature = 552	correl = 0.0847243	descr = N_Gram_GTTCC
cnt = 12	feature = 82	correl = -0.0574263	descr = Xue_Structure_Feature_A010
cnt = 13	feature = 244	correl = 0.0730959	descr = N_Gram_ATGGG
cnt = 14	feature = 235	correl = -0.0492413	descr = N_Gram_ATCGC
cnt = 15	feature = 361	correl = 0.0857534	descr = N_Gram_CTATT
cnt = 16	feature = 641	correl = 0.0884103	descr = N_Gram_TGGAG
cnt = 17	feature = 303	correl = 0.0684582	descr = N_Gram_CCCGC
cnt = 18	feature = 322	correl = -0.0492413	descr = N_Gram_CGACC
cnt = 19	feature = 267	correl = -0.0447454	descr = N_Gram_CACCC
cnt = 20	feature = 209	correl = 0.10018	descr = N_Gram_AGGGG
cnt = 21	feature = 394	correl = -0.0442622	descr = N_Gram_GAAGG
cnt = 22	feature = 225	correl = 0.0542735	descr = N_Gram_ATACA
cnt = 23	feature = 555	correl = 0.0445252	descr = N_Gram_GTTGC
cnt = 24	feature = 407	correl = -0.0480842	descr = N_Gram_GAGCC
cnt = 25	feature = 321	correl = 0.0729367	descr = N_Gram_CGACA
cnt = 26	feature = 520	correl = 0.0549401	descr = N_Gram_GGTGC
cnt = 27	feature = 351	correl = 0.070128	descr = N_Gram_CGTGA
cnt = 28	feature = 391	correl = 0.0525049	descr = N_Gram_GAAAC
cnt = 29	feature = 579	correl = 0.0624687	descr = N_Gram_TATGT
cnt = 30	feature = 207	correl = -0.0651342	descr = N_Gram_AGGCT
cnt = 31	feature = 649	correl = 0.0460523	descr = N_Gram_TGGGT
cnt = 32	feature = 597	correl = 0.0606099	descr = N_Gram_TCCCA
cnt = 33	feature = 396	correl = 0.0527757	descr = N_Gram_GAATC
cnt = 34	feature = 424	correl = -0.0691849	descr = N_Gram_GATTT
cnt = 35	feature = 494	correl = 0.0748259	descr = N_Gram_GGCGC
cnt = 36	feature = 451	correl = -0.0771366	descr = N_Gram_GCGAC
cnt = 37	feature = 304	correl = 0.0702418	descr = N_Gram_CCCGG
cnt = 38	feature = 440	correl = -0.0510814	descr = N_Gram_GCCAA
cnt = 39	feature = 281	correl = 0.129518	descr = N_Gram_CAGTG
cnt = 40	feature = 456	correl = 0.0575207	descr = N_Gram_GCGGG
cnt = 41	feature = 510	correl = 0.0877997	descr = N_Gram_GGGGC
cnt = 42	feature = 623	correl = -0.12972	descr = N_Gram_TCTTA
cnt = 43	feature = 653	correl = 0.0587498	descr = N_Gram_TGTAA
cnt = 44	feature = 228	correl = 0.0463331	descr = N_Gram_ATAGC
cnt = 45	feature = 236	correl = -0.097297	descr = N_Gram_ATCGG
cnt = 46	feature = 483	correl = -0.0892388	descr = N_Gram_GGATC
cnt = 47	feature = 512	correl = 0.0448498	descr = N_Gram_GGGGT
cnt = 48	feature = 432	correl = 0.0824809	descr = N_Gram_GCACT
cnt = 49	feature = 612	correl = -0.0487143	descr = N_Gram_TCGTC
cnt = 50	feature = 580	correl = -0.0568288	descr = N_Gram_TATTC
cnt = 51	feature = 647	correl = 0.0511865	descr = N_Gram_TGGGA
cnt = 52	feature = 290	correl = 0.0476934	descr = N_Gram_CCAAT
cnt = 53	feature = 392	correl = 0.100755	descr = N_Gram_GAAAG
cnt = 54	feature = 291	correl = -0.0450395	descr = N_Gram_CCACG
cnt = 55	feature = 336	correl = 0.057566	descr = N_Gram_CGGAC
cnt = 56	feature = 683	correl = -0.0663177	descr = N_Gram_TTGAC
cnt = 57	feature = 601	correl = -0.0849159	descr = N_Gram_TCCGG
cnt = 58	feature = 450	correl = 0.132646	descr = N_Gram_GCCTT
cnt = 59	feature = 312	correl = 0.0784148	descr = N_Gram_CCGTG
cnt = 60	feature = 417	correl = 0.075923	descr = N_Gram_GATAT
cnt = 61	feature = 645	correl = 0.146803	descr = N_Gram_TGGCT
cnt = 62	feature = 574	correl = 0.0802415	descr = N_Gram_TAGCA
cnt = 63	feature = 690	correl = -0.0539225	descr = N_Gram_TTGTA
cnt = 64	feature = 563	correl = 0.0605012	descr = N_Gram_TAAAT
cnt = 65	feature = 211	correl = 0.0755699	descr = N_Gram_AGGTT
cnt = 66	feature = 487	correl = 0.0854986	descr = N_Gram_GGCAT
cnt = 67	feature = 691	correl = 0.0843309	descr = N_Gram_TTGTG
cnt = 68	feature = 540	correl = 0.047812	descr = N_Gram_GTGAC
cnt = 69	feature = 609	correl = -0.0492413	descr = N_Gram_TCGCA
cnt = 70	feature = 631	correl = -0.0444781	descr = N_Gram_TGATC
cnt = 71	feature = 654	correl = -0.0614479	descr = N_Gram_TGTCA
cnt = 72	feature = 363	correl = 0.0649461	descr = N_Gram_CTCAA
cnt = 73	feature = 446	correl = 0.0580428	descr = N_Gram_GCCGC
cnt = 74	feature = 364	correl = 0.0682814	descr = N_Gram_CTCAC
cnt = 75	feature = 278	correl = 0.0832083	descr = N_Gram_CAGGA
cnt = 76	feature = 504	correl = 0.0756844	descr = N_Gram_GGGCA
cnt = 77	feature = 286	correl = 0.0786939	descr = N_Gram_CATCT
cnt = 78	feature = 478	correl = 0.0981411	descr = N_Gram_GGACG
cnt = 79	feature = 593	correl = 0.0584476	descr = N_Gram_TCCAA
cnt = 80	feature = 466	correl = 0.0652103	descr = N_Gram_GCTGC
cnt = 81	feature = 632	correl = -0.117916	descr = N_Gram_TGATT
cnt = 82	feature = 399	correl = 0.0523441	descr = N_Gram_GACCG
cnt = 83	feature = 545	correl = 0.112764	descr = N_Gram_GTGGC
cnt = 84	feature = 596	correl = 0.0638738	descr = N_Gram_TCCC
cnt = 85	feature = 505	correl = 0.10175	descr = N_Gram_GGGCC
cnt = 86	feature = 525	correl = -0.0627469	descr = N_Gram_GTATC
cnt = 87	feature = 546	correl = 0.0774851	descr = N_Gram_GTGGT
cnt = 88	feature = 467	correl = 0.0799764	descr = N_Gram_GCTGG
cnt = 89	feature = 226	correl = -0.0793273	descr = N_Gram_ATACT
cnt = 90	feature = 500	correl = 0.0518907	descr = N_Gram_GGGAA
cnt = 91	feature = 497	correl = 0.153635	descr = N_Gram_GGCTT
cnt = 92	feature = 327	correl = -0.0450845	descr = N_Gram_CGAT
cnt = 93	feature = 404	correl = -0.0768158	descr = N_Gram_GACTG
cnt = 94	feature = 441	correl = 0.0978444	descr = N_Gram_GCCAG
cnt = 95	feature = 426	correl = 0.124267	descr = N_Gram_GCAA
cnt = 96	feature = 481	correl = 0.106159	descr = N_Gram_GGAGC
cnt = 97	feature = 280	correl = 0.0815473	descr = N_Gram_CAGTA
cnt = 98	feature = 341	correl = 0.107999	descr = N_Gram_CGGGA
cnt = 99	feature = 557	correl = -0.0534548	descr = N_Gram_GTTGT
cnt = 100	feature = 276	correl = -0.139525	descr = N_Gram_CAGCT
cnt = 101	feature = 511	correl = 0.0756844	descr = N_Gram_GGGGG
cnt = 102	feature = 529	correl = -0.0531036	descr = N_Gram_GTCC
cnt = 103	feature = 700	correl = -0.127815	descr = N_Gram_TTTTC
cnt = 104	feature = 248	correl = 0.0458093	descr = N_Gram_ATTG
cnt = 105	feature = 357	correl = 0.0501379	descr = N_Gram_CTA
cnt = 106	feature = 643	correl = 0.102589	descr = N_Gram_TGGCC
cnt = 107	feature = 39	correl = -0.0748419	descr = Position_Specific_Bin_Base_17_Base_A
cnt = 108	feature = 36	correl = 0.059702	descr = Position_Specific_Bin_Base_15_Base_T
cnt = 109	feature = 10	correl = 0.0723508	descr = Position_Specific_Bin_Base_3_Base_C
cnt = 110	feature = 342	correl = 0.128717	descr = N_Gram_CGGGC
cnt = 111	feature = 594	correl = -0.0477594	descr = N_Gram_TCCAC
cnt = 112	feature = 606	correl = -0.0612843	descr = N_Gram_TCGA
cnt = 113	feature = 274	correl = 0.0834702	descr = N_Gram_CAGCA
cnt = 114	feature = 14	correl = -0.1502	descr = Position_Specific_Bin_Base_5_Base_A
cnt = 115	feature = 24	correl = -0.0453259	descr = Position_Specific_Bin_Base_10_Base_G
cnt = 116	feature = 390	correl = 0.0849416	descr = N_Gram_GAAA
cnt = 117	feature = 475	correl = 0.053315	descr = N_Gram_GGAAG
cnt = 118	feature = 77	correl = 0.0676704	descr = Fold_of_RNAi_Sequence_Pos_15
cnt = 119	feature = 501	correl = 0.105734	descr = N_Gram_GGGAC
cnt = 120	feature = 616	correl = -0.0997089	descr = N_Gram_TCTCA
cnt = 121	feature = 54	correl = -0.0557335	descr = Gibbs_of_Target_Sequence__Pos_8_Step_1
cnt = 122	feature = 23	correl = -0.0806504	descr = Position_Specific_Bin_Base_9_Base_T
cnt = 123	feature = 35	correl = -0.047612	descr = Position_Specific_Bin_Base_15_Base_G
cnt = 124	feature = 388	correl = -0.0526176	descr = N_Gram_CTTTC
cnt = 125	feature = 265	correl = 0.0621859	descr = N_Gram_CACC
cnt = 126	feature = 44	correl = 0.109365	descr = Position_Specific_Bin_Base_18_Base_C
cnt = 127	feature = 334	correl = 0.0663428	descr = N_Gram_CGGA
cnt = 128	feature = 33	correl = -0.113363	descr = Position_Specific_Bin_Base_14_Base_A
cnt = 129	feature = 536	correl = -0.081874	descr = N_Gram_GTCT
cnt = 130	feature = 105	correl = 0.0534014	descr = Fold_of_Target_NoEndbrace_noends_Pos_15
cnt = 131	feature = 32	correl = 0.130268	descr = Position_Specific_Bin_Base_13_Base_C
cnt = 132	feature = 492	correl = 0.132646	descr = N_Gram_GGCCT
cnt = 133	feature = 468	correl = 0.0850152	descr = N_Gram_GCTT
cnt = 134	feature = 57	correl = -0.0881619	descr = Gibbs_of_Target_Sequence__Pos_13_Step_1
cnt = 135	feature = 136	correl = 0.0516237	descr = N_Gram_AACAT
cnt = 136	feature = 13	correl = 0.0510965	descr = Position_Specific_Bin_Base_4_Base_T
cnt = 137	feature = 350	correl = 0.132061	descr = N_Gram_CGTG
cnt = 138	feature = 539	correl = 0.0467646	descr = N_Gram_GTGA
cnt = 139	feature = 619	correl = -0.117051	descr = N_Gram_TCTCT
cnt = 140	feature = 72	correl = 0.102086	descr = Fold_of_RNAi_Sequence_Pos_9
cnt = 141	feature = 8	correl = 0.0882388	descr = Position_Specific_Bin_Base_2_Base_C
cnt = 142	feature = 17	correl = -0.1439	descr = Position_Specific_Bin_Base_6_Base_A
cnt = 143	feature = 38	correl = 0.154993	descr = Position_Specific_Bin_Base_16_Base_C
cnt = 144	feature = 697	correl = -0.0585	descr = N_Gram_TTTG
cnt = 145	feature = 28	correl = 0.140363	descr = Position_Specific_Bin_Base_12_Base_C
cnt = 146	feature = 541	correl = 0.0443085	descr = N_Gram_GTGC
cnt = 147	feature = 79	correl = -0.0717641	descr = Xue_Structure_Feature_A110
cnt = 148	feature = 73	correl = 0.0525042	descr = Fold_of_RNAi_Sequence_Pos_11
cnt = 149	feature = 11	correl = -0.054391	descr = Position_Specific_Bin_Base_4_Base_A
cnt = 150	feature = 234	correl = -0.0759074	descr = N_Gram_ATCG
cnt = 151	feature = 382	correl = -0.0452868	descr = N_Gram_CTTG
cnt = 152	feature = 448	correl = 0.0766245	descr = N_Gram_GCCT
cnt = 153	feature = 277	correl = 0.0606058	descr = N_Gram_CAGG
cnt = 154	feature = 602	correl = -0.0962677	descr = N_Gram_TCCT
cnt = 155	feature = 61	correl = -0.19477	descr = Gibbs_of_Target_Sequence__Pos_18_Step_1
cnt = 156	feature = 80	correl = 0.0530725	descr = Xue_Structure_Feature_A100
cnt = 157	feature = 496	correl = 0.0791347	descr = N_Gram_GGCT
cnt = 158	feature = 544	correl = 0.0999848	descr = N_Gram_GTGG
cnt = 159	feature = 681	correl = -0.0861382	descr = N_Gram_TTGA
cnt = 160	feature = 86	correl = 0.0468023	descr = Xue_Structure_Feature_C011
cnt = 161	feature = 599	correl = -0.0542676	descr = N_Gram_TCCG
cnt = 162	feature = 58	correl = -0.201419	descr = Gibbs_of_Target_Sequence__Pos_14_Step_1
cnt = 163	feature = 472	correl = 0.0772817	descr = N_Gram_GGAA
cnt = 164	feature = 76	correl = 0.0654704	descr = Fold_of_RNAi_Sequence_Pos_14
cnt = 165	feature = 662	correl = -0.0606262	descr = N_Gram_TTA
cnt = 166	feature = 702	correl = -0.104708	descr = N_Gram_TTTTT
cnt = 167	feature = 309	correl = 0.109583	descr = N_Gram_CCGGG
cnt = 168	feature = 509	correl = 0.0541443	descr = N_Gram_GGGGA
cnt = 169	feature = 69	correl = 0.144874	descr = Fold_of_RNAi_Sequence_Pos_2
cnt = 170	feature = 605	correl = -0.0786267	descr = N_Gram_TCG
cnt = 171	feature = 425	correl = 0.12695	descr = N_Gram_GCA
cnt = 172	feature = 460	correl = 0.0474591	descr = N_Gram_GCT
cnt = 173	feature = 60	correl = -0.111311	descr = Gibbs_of_Target_Sequence__Pos_17_Step_1
cnt = 174	feature = 615	correl = -0.203329	descr = N_Gram_TCTC
cnt = 175	feature = 516	correl = 0.0732941	descr = N_Gram_GGT
cnt = 176	feature = 503	correl = 0.139264	descr = N_Gram_GGGC
cnt = 177	feature = 222	correl = -0.0966907	descr = N_Gram_AT
cnt = 178	feature = 538	correl = 0.121846	descr = N_Gram_GTG
cnt = 179	feature = 591	correl = -0.133903	descr = N_Gram_TCC
cnt = 180	feature = 508	correl = 0.0940687	descr = N_Gram_GGGG
cnt = 181	feature = 614	correl = -0.137463	descr = N_Gram_TCT
cnt = 182	feature = 305	correl = 0.0663525	descr = N_Gram_CCG
cnt = 183	feature = 66	correl = -0.0658058	descr = PF_RNAi_Fold_3'Free_Count
cnt = 184	feature = 661	correl = -0.126288	descr = N_Gram_TT
cnt = 185	feature = 485	correl = 0.149835	descr = N_Gram_GGC
cnt = 186	feature = 340	correl = 0.129862	descr = N_Gram_CGGG
cnt = 187	feature = 64	correl = -0.171683	descr = PF_RNAi_Fold_Energy
num rows = 521
num_elements = 97948
*
optimization finished, #iter = 502
nu = 0.598183
obj = -50.867786, rho = -0.426787
nSV = 369, nBSV = 262
num rows = 58
num_elements = 10904
*
optimization finished, #iter = 41
nu = 0.559291
obj = -5.310714, rho = -0.317955
nSV = 41, nBSV = 18
*
optimization finished, #iter = 502
nu = 0.598183
obj = -50.867786, rho = -0.426787
nSV = 369, nBSV = 262
CFS merit scores = 1.31574
CFS merit scores = 1.5821
CFS merit scores = 1.82517
CFS merit scores = 2.05466
CFS merit scores = 2.25445
CFS merit scores = 2.43746
CFS merit scores = 2.60487
CFS merit scores = 2.7607
CFS merit scores = 2.90684
CFS merit scores = 3.04206
CFS merit scores = 3.16985
CFS merit scores = 3.29184
CFS merit scores = 3.409
CFS merit scores = 3.52222
CFS merit scores = 3.63102
CFS merit scores = 3.73533
CFS merit scores = 3.8365
CFS merit scores = 3.93492
CFS merit scores = 4.02686
CFS merit scores = 4.11559
CFS merit scores = 4.20163
CFS merit scores = 4.2858
CFS merit scores = 4.36651
CFS merit scores = 4.44498
CFS merit scores = 4.5213
CFS merit scores = 4.59548
CFS merit scores = 4.66792
CFS merit scores = 4.73875
CFS merit scores = 4.80727
CFS merit scores = 4.8728
CFS merit scores = 4.93678
CFS merit scores = 4.99925
CFS merit scores = 5.05757
CFS merit scores = 5.11054
CFS merit scores = 5.16149
CFS merit scores = 5.20788
CFS merit scores = 5.25214
CFS merit scores = 5.29343
CFS merit scores = 5.33004
CFS merit scores = 5.36488
CFS merit scores = 5.39831
CFS merit scores = 5.42879
CFS merit scores = 5.45711
CFS merit scores = 5.48344
CFS merit scores = 5.50962
CFS merit scores = 5.53402
CFS merit scores = 5.5579
CFS merit scores = 5.58153
CFS merit scores = 5.60441
CFS merit scores = 5.62574
CFS merit scores = 5.64669
CFS merit scores = 5.66523
CFS merit scores = 5.68373
CFS merit scores = 5.70167
CFS merit scores = 5.71143
CFS merit scores = 5.72166
CFS merit scores = 5.73235
CFS merit scores = 5.74357
CFS merit scores = 5.75504
CFS merit scores = 5.76595
CFS merit scores = 5.77478
CFS merit scores = 5.77892
CFS merit scores = 5.78302
CFS merit scores = 5.78599
CFS merit scores = 5.7894
CFS merit scores = 5.79316
CFS merit scores = 5.79692
CFS merit scores = 5.7987
CFS merit scores = 5.79956
CFS merit scores = 5.79977
CFS merit scores = 5.79989
CFS merit scores = 5.80029
CFS merit scores = 5.79972
CFS merit scores = 5.79891
CFS merit scores = 5.79878
CFS merit scores = 5.79867
CFS merit scores = 5.79845
CFS merit scores = 5.79723
CFS merit scores = 5.79571
CFS merit scores = 5.79198
CFS merit scores = 5.78875
CFS merit scores = 5.78576
CFS merit scores = 5.78317
CFS merit scores = 5.77809
CFS merit scores = 5.77263
CFS merit scores = 5.76707
CFS merit scores = 5.76153
CFS merit scores = 5.75485
CFS merit scores = 5.74844
CFS merit scores = 5.74128
CFS merit scores = 5.73318
CFS merit scores = 5.72556
CFS merit scores = 5.71841
CFS merit scores = 5.7112
CFS merit scores = 5.70291
CFS merit scores = 5.69374
CFS merit scores = 5.68305
CFS merit scores = 5.67271
CFS merit scores = 5.66246
CFS merit scores = 5.65211
CFS merit scores = 5.64221
CFS merit scores = 5.63254
CFS merit scores = 5.62288
CFS merit scores = 5.61224
CFS merit scores = 5.60171
CFS merit scores = 5.59075
CFS merit scores = 5.58025
CFS merit scores = 5.56926
CFS merit scores = 5.55803
CFS merit scores = 5.54562
CFS merit scores = 5.53407
CFS merit scores = 5.52287
CFS merit scores = 5.51063
CFS merit scores = 5.49872
CFS merit scores = 5.48691
CFS merit scores = 5.47483
CFS merit scores = 5.46287
CFS merit scores = 5.45021
CFS merit scores = 5.43801
CFS merit scores = 5.42506
CFS merit scores = 5.41253
CFS merit scores = 5.40081
CFS merit scores = 5.3883
CFS merit scores = 5.37612
CFS merit scores = 5.36443
CFS merit scores = 5.35195
CFS merit scores = 5.33936
CFS merit scores = 5.32744
CFS merit scores = 5.31517
CFS merit scores = 5.30264
CFS merit scores = 5.29056
CFS merit scores = 5.27879
CFS merit scores = 5.26703
CFS merit scores = 5.2555
CFS merit scores = 5.24436
CFS merit scores = 5.23313
CFS merit scores = 5.22227
CFS merit scores = 5.21175
CFS merit scores = 5.20146
CFS merit scores = 5.19114
CFS merit scores = 5.18085
CFS merit scores = 5.16995
CFS merit scores = 5.15931
CFS merit scores = 5.1484
CFS merit scores = 5.13764
CFS merit scores = 5.12689
CFS merit scores = 5.11604
CFS merit scores = 5.10501
CFS merit scores = 5.09449
CFS merit scores = 5.08416
CFS merit scores = 5.07342
CFS merit scores = 5.06261
CFS merit scores = 5.05194
CFS merit scores = 5.04148
CFS merit scores = 5.03051
CFS merit scores = 5.01932
CFS merit scores = 5.00787
CFS merit scores = 4.99659
CFS merit scores = 4.98545
CFS merit scores = 4.97367
CFS merit scores = 4.96181
CFS merit scores = 4.94993
CFS merit scores = 4.93792
CFS merit scores = 4.92567
CFS merit scores = 4.91383
CFS merit scores = 4.90227
CFS merit scores = 4.89014
CFS merit scores = 4.87736
CFS merit scores = 4.86331
CFS merit scores = 4.84928
CFS merit scores = 4.83508
CFS merit scores = 4.82007
CFS merit scores = 4.80495
CFS merit scores = 4.78972
CFS merit scores = 4.77334
CFS merit scores = 4.75329
CFS merit scores = 4.73086
cnt = 1	feature = 64	correl = -0.315741	descr = Gibbs_of_Target_Sequence__Pos_20_Step_1
cnt = 2	feature = 602	correl = -0.168925	descr = N_Gram_TCTC
cnt = 3	feature = 8	correl = -0.0617368	descr = Position_Specific_Bin_Base_2_Base_A
cnt = 4	feature = 209	correl = 0.0994517	descr = N_Gram_AGTCA
cnt = 5	feature = 327	correl = 0.0634342	descr = N_Gram_CGGAA
cnt = 6	feature = 510	correl = 0.0481283	descr = N_Gram_GTAAA
cnt = 7	feature = 244	correl = 0.0648243	descr = N_Gram_ATTTC
cnt = 8	feature = 456	correl = -0.0540667	descr = N_Gram_GCGTT
cnt = 9	feature = 258	correl = -0.0445068	descr = N_Gram_CACCC
cnt = 10	feature = 481	correl = 0.0980838	descr = N_Gram_GGCCC
cnt = 11	feature = 399	correl = 0.0882741	descr = N_Gram_GACGG
cnt = 12	feature = 659	correl = 0.0733953	descr = N_Gram_TTCAA
cnt = 13	feature = 351	correl = 0.0448412	descr = N_Gram_CTAAA
cnt = 14	feature = 661	correl = 0.0442807	descr = N_Gram_TTCGA
cnt = 15	feature = 614	correl = 0.0508786	descr = N_Gram_TGAAA
cnt = 16	feature = 324	correl = 0.0567535	descr = N_Gram_CGCTA
cnt = 17	feature = 453	correl = 0.0448412	descr = N_Gram_GCGTA
cnt = 18	feature = 497	correl = 0.0448412	descr = N_Gram_GGGCT
cnt = 19	feature = 339	correl = -0.0674576	descr = N_Gram_CGTAC
cnt = 20	feature = 648	correl = 0.0503771	descr = N_Gram_TGTGT
cnt = 21	feature = 511	correl = 0.0501107	descr = N_Gram_GTATA
cnt = 22	feature = 322	correl = 0.0448412	descr = N_Gram_CGCCA
cnt = 23	feature = 508	correl = 0.0549455	descr = N_Gram_GGTGC
cnt = 24	feature = 674	correl = -0.0724834	descr = N_Gram_TTGGA
cnt = 25	feature = 219	correl = 0.0543071	descr = N_Gram_ATACA
cnt = 26	feature = 425	correl = 0.0724663	descr = N_Gram_GCAAT
cnt = 27	feature = 540	correl = 0.0882741	descr = N_Gram_GTTAA
cnt = 28	feature = 512	correl = -0.062498	descr = N_Gram_GTATC
cnt = 29	feature = 388	correl = -0.0440018	descr = N_Gram_GAAGG
cnt = 30	feature = 292	correl = 0.0834916	descr = N_Gram_CCCAC
cnt = 31	feature = 494	correl = 0.0514292	descr = N_Gram_GGGCA
cnt = 32	feature = 503	correl = 0.0924091	descr = N_Gram_GGGTC
cnt = 33	feature = 265	correl = 0.0467233	descr = N_Gram_CACTT
cnt = 34	feature = 541	correl = -0.0786822	descr = N_Gram_GTTAC
cnt = 35	feature = 483	correl = 0.134565	descr = N_Gram_GGCCT
cnt = 36	feature = 647	correl = 0.105252	descr = N_Gram_TGTGG
cnt = 37	feature = 605	correl = 0.0478472	descr = N_Gram_TCTCG
cnt = 38	feature = 226	correl = -0.0570998	descr = N_Gram_ATCAT
cnt = 39	feature = 416	correl = -0.0529468	descr = N_Gram_GATGC
cnt = 40	feature = 563	correl = -0.0521398	descr = N_Gram_TAGCC
cnt = 41	feature = 241	correl = -0.0679949	descr = N_Gram_ATTAC
cnt = 42	feature = 363	correl = 0.0483946	descr = N_Gram_CTCTA
cnt = 43	feature = 616	correl = 0.0454579	descr = N_Gram_TGACA
cnt = 44	feature = 546	correl = 0.0445789	descr = N_Gram_GTTGC
cnt = 45	feature = 342	correl = -0.111636	descr = N_Gram_CGTCG
cnt = 46	feature = 390	correl = -0.0650887	descr = N_Gram_GAATA
cnt = 47	feature = 255	correl = 0.0829143	descr = N_Gram_CACAG
cnt = 48	feature = 496	correl = 0.0772924	descr = N_Gram_GGGCG
cnt = 49	feature = 341	correl = -0.0453035	descr = N_Gram_CGTCC
cnt = 50	feature = 397	correl = -0.0636668	descr = N_Gram_GACCT
cnt = 51	feature = 252	correl = 0.0899699	descr = N_Gram_CAAGG
cnt = 52	feature = 643	correl = -0.0517893	descr = N_Gram_TGTCA
cnt = 53	feature = 555	correl = 0.0801525	descr = N_Gram_TAAGC
cnt = 54	feature = 447	correl = -0.0767367	descr = N_Gram_GCGAC
cnt = 55	feature = 472	correl = 0.0890801	descr = N_Gram_GGAGC
cnt = 56	feature = 413	correl = 0.0662241	descr = N_Gram_GATAT
cnt = 57	feature = 318	correl = 0.0850226	descr = N_Gram_CGAGG
cnt = 58	feature = 267	correl = 0.0541348	descr = N_Gram_CAGCC
cnt = 59	feature = 283	correl = 0.0591166	descr = N_Gram_CCACC
cnt = 60	feature = 599	correl = -0.0478457	descr = N_Gram_TCGGG
cnt = 61	feature = 305	correl = 0.10468	descr = N_Gram_CCGTG
cnt = 62	feature = 357	correl = 0.0919936	descr = N_Gram_CTCAA
cnt = 63	feature = 417	correl = 0.0742177	descr = N_Gram_GATGT
cnt = 64	feature = 233	correl = -0.056193	descr = N_Gram_ATGAT
cnt = 65	feature = 440	correl = 0.0581111	descr = N_Gram_GCCGC
cnt = 66	feature = 539	correl = 0.0689761	descr = N_Gram_GTGTG
cnt = 67	feature = 441	correl = 0.0718506	descr = N_Gram_GCCGG
cnt = 68	feature = 308	correl = -0.100045	descr = N_Gram_CCTCC
cnt = 69	feature = 640	correl = 0.0682103	descr = N_Gram_TGGGT
cnt = 70	feature = 312	correl = -0.077094	descr = N_Gram_CCTTC
cnt = 71	feature = 394	correl = 0.0833145	descr = N_Gram_GACAG
cnt = 72	feature = 505	correl = -0.0703818	descr = N_Gram_GGTAA
cnt = 73	feature = 254	correl = 0.0518321	descr = N_Gram_CAATA
cnt = 74	feature = 467	correl = 0.120026	descr = N_Gram_GGAAA
cnt = 75	feature = 448	correl = 0.0442632	descr = N_Gram_GCGAG
cnt = 76	feature = 478	correl = 0.0893482	descr = N_Gram_GGCAT
cnt = 77	feature = 619	correl = 0.0663225	descr = N_Gram_TGATA
cnt = 78	feature = 309	correl = 0.0600399	descr = N_Gram_CCTCG
cnt = 79	feature = 492	correl = 0.0846977	descr = N_Gram_GGGAG
cnt = 80	feature = 649	correl = -0.0513953	descr = N_Gram_TGTTA
cnt = 81	feature = 136	correl = -0.124323	descr = N_Gram_AATAA
cnt = 82	feature = 396	correl = 0.0524747	descr = N_Gram_GACCG
cnt = 83	feature = 644	correl = 0.0728676	descr = N_Gram_TGTCC
cnt = 84	feature = 544	correl = -0.0652554	descr = N_Gram_GTTCT
cnt = 85	feature = 536	correl = 0.0451637	descr = N_Gram_GTGGT
cnt = 86	feature = 386	correl = 0.116463	descr = N_Gram_GAAGA
cnt = 87	feature = 579	correl = 0.0837258	descr = N_Gram_TCCAA
cnt = 88	feature = 500	correl = 0.0514292	descr = N_Gram_GGGGG
cnt = 89	feature = 353	correl = 0.105131	descr = N_Gram_CTAT
cnt = 90	feature = 473	correl = -0.117252	descr = N_Gram_GGATC
cnt = 91	feature = 662	correl = -0.0625584	descr = N_Gram_TTCGG
cnt = 92	feature = 529	correl = 0.0608454	descr = N_Gram_GTGAC
cnt = 93	feature = 454	correl = -0.11341	descr = N_Gram_GCGTC
cnt = 94	feature = 437	correl = 0.0442898	descr = N_Gram_GCCCA
cnt = 95	feature = 231	correl = 0.0543425	descr = N_Gram_ATCTT
cnt = 96	feature = 14	correl = -0.0472451	descr = Position_Specific_Bin_Base_3_Base_T
cnt = 97	feature = 277	correl = 0.0996108	descr = N_Gram_CATCC
cnt = 98	feature = 364	correl = -0.0637952	descr = N_Gram_CTCTC
cnt = 99	feature = 623	correl = 0.0894808	descr = N_Gram_TGCA
cnt = 100	feature = 509	correl = 0.0445121	descr = N_Gram_GGTTG
cnt = 101	feature = 520	correl = -0.0449245	descr = N_Gram_GTCCT
cnt = 102	feature = 485	correl = 0.100021	descr = N_Gram_GGCGC
cnt = 103	feature = 407	correl = 0.0644015	descr = N_Gram_GAGGT
cnt = 104	feature = 690	correl = -0.0776218	descr = N_Gram_TTTTG
cnt = 105	feature = 574	correl = 0.0967779	descr = N_Gram_TCAGT
cnt = 106	feature = 596	correl = -0.114908	descr = N_Gram_TCGAG
cnt = 107	feature = 402	correl = -0.0771727	descr = N_Gram_GACTG
cnt = 108	feature = 655	correl = -0.0481747	descr = N_Gram_TTAT
cnt = 109	feature = 681	correl = 0.0592949	descr = N_Gram_TTTCA
cnt = 110	feature = 57	correl = 0.0798759	descr = Gibbs_of_Target_Sequence__Pos_12_Step_1
cnt = 111	feature = 547	correl = 0.0884316	descr = N_Gram_GTTGG
cnt = 112	feature = 382	correl = 0.0743496	descr = N_Gram_GAAA
cnt = 113	feature = 580	correl = -0.147061	descr = N_Gram_TCCAG
cnt = 114	feature = 610	correl = -0.0558676	descr = N_Gram_TCTTG
cnt = 115	feature = 337	correl = -0.063269	descr = N_Gram_CGTA
cnt = 116	feature = 603	correl = -0.0652255	descr = N_Gram_TCTCA
cnt = 117	feature = 23	correl = 0.0640235	descr = Position_Specific_Bin_Base_8_Base_T
cnt = 118	feature = 54	correl = -0.0999396	descr = Gibbs_of_Target_Sequence__Pos_6_Step_1
cnt = 119	feature = 33	correl = -0.104083	descr = Position_Specific_Bin_Base_14_Base_A
cnt = 120	feature = 392	correl = 0.0679545	descr = N_Gram_GACA
cnt = 121	feature = 28	correl = -0.0890399	descr = Position_Specific_Bin_Base_12_Base_A
cnt = 122	feature = 460	correl = 0.0707826	descr = N_Gram_GCTG
cnt = 123	feature = 10	correl = -0.0610749	descr = Position_Specific_Bin_Base_2_Base_G
cnt = 124	feature = 343	correl = 0.164484	descr = N_Gram_CGTG
cnt = 125	feature = 335	correl = -0.0868439	descr = N_Gram_CGGTA
cnt = 126	feature = 76	correl = 0.043969	descr = Fold_of_RNAi_Sequence_Pos_16
cnt = 127	feature = 82	correl = 0.0593089	descr = Xue_Structure_Feature_C010
cnt = 128	feature = 514	correl = 0.0495725	descr = N_Gram_GTCA
cnt = 129	feature = 61	correl = -0.100253	descr = Gibbs_of_Target_Sequence__Pos_17_Step_1
cnt = 130	feature = 609	correl = -0.119215	descr = N_Gram_TCTTC
cnt = 131	feature = 350	correl = 0.0807625	descr = N_Gram_CTA
cnt = 132	feature = 32	correl = 0.0921578	descr = Position_Specific_Bin_Base_13_Base_C
cnt = 133	feature = 606	correl = -0.102151	descr = N_Gram_TCTCT
cnt = 134	feature = 645	correl = 0.0936193	descr = N_Gram_TGTG
cnt = 135	feature = 466	correl = 0.0605593	descr = N_Gram_GGAA
cnt = 136	feature = 450	correl = 0.0583028	descr = N_Gram_GCGG
cnt = 137	feature = 105	correl = -0.0586989	descr = Fold_of_Target_NoBeginbrace_noends_Pos_4
cnt = 138	feature = 72	correl = 0.066735	descr = Fold_of_RNAi_Sequence_Pos_9
cnt = 139	feature = 291	correl = 0.063444	descr = N_Gram_CCCA
cnt = 140	feature = 73	correl = 0.0909172	descr = Fold_of_RNAi_Sequence_Pos_12
cnt = 141	feature = 58	correl = -0.0816743	descr = Gibbs_of_Target_Sequence__Pos_13_Step_1
cnt = 142	feature = 683	correl = -0.0445568	descr = N_Gram_TTTCG
cnt = 143	feature = 52	correl = -0.0621262	descr = Gibbs_of_Target_Sequence__Pos_4_Step_1
cnt = 144	feature = 615	correl = -0.0786589	descr = N_Gram_TGAAG
cnt = 145	feature = 334	correl = 0.147338	descr = N_Gram_CGGGC
cnt = 146	feature = 280	correl = 0.0688441	descr = N_Gram_CCAA
cnt = 147	feature = 67	correl = 0.115054	descr = Fold_of_RNAi_Sequence_Pos_0
cnt = 148	feature = 272	correl = 0.0954197	descr = N_Gram_CAGT
cnt = 149	feature = 525	correl = -0.0762125	descr = N_Gram_GTCT
cnt = 150	feature = 689	correl = -0.123877	descr = N_Gram_TTTTC
cnt = 151	feature = 9	correl = 0.0526558	descr = Position_Specific_Bin_Base_2_Base_C
cnt = 152	feature = 468	correl = 0.107474	descr = N_Gram_GGAC
cnt = 153	feature = 276	correl = 0.0716209	descr = N_Gram_CATC
cnt = 154	feature = 361	correl = -0.109807	descr = N_Gram_CTCCT
cnt = 155	feature = 11	correl = 0.0839022	descr = Position_Specific_Bin_Base_2_Base_T
cnt = 156	feature = 38	correl = -0.109084	descr = Position_Specific_Bin_Base_16_Base_A
cnt = 157	feature = 80	correl = 0.0753008	descr = Xue_Structure_Feature_C110
cnt = 158	feature = 77	correl = -0.0642143	descr = Xue_Structure_Feature_A110
cnt = 159	feature = 594	correl = -0.066013	descr = N_Gram_TCGA
cnt = 160	feature = 375	correl = -0.0467989	descr = N_Gram_CTTG
cnt = 161	feature = 691	correl = -0.0834092	descr = N_Gram_TTTTT
cnt = 162	feature = 86	correl = 0.0685732	descr = Xue_Structure_Feature_G100
cnt = 163	feature = 340	correl = -0.0797355	descr = N_Gram_CGTC
cnt = 164	feature = 545	correl = 0.0551173	descr = N_Gram_GTTG
cnt = 165	feature = 248	correl = 0.128825	descr = N_Gram_CAA
cnt = 166	feature = 59	correl = -0.173148	descr = Gibbs_of_Target_Sequence__Pos_14_Step_1
cnt = 167	feature = 290	correl = 0.0472243	descr = N_Gram_CCC
cnt = 168	feature = 578	correl = -0.0816624	descr = N_Gram_TCCA
cnt = 169	feature = 321	correl = 0.0681088	descr = N_Gram_CGCC
cnt = 170	feature = 641	correl = 0.0825464	descr = N_Gram_TGT
cnt = 171	feature = 225	correl = -0.0683281	descr = N_Gram_ATC
cnt = 172	feature = 527	correl = 0.13684	descr = N_Gram_GTG
cnt = 173	feature = 66	correl = -0.0827188	descr = PF_RNAi_Fold_5'Free_Count
cnt = 174	feature = 612	correl = -0.0810715	descr = N_Gram_TGA
cnt = 175	feature = 475	correl = 0.149938	descr = N_Gram_GGC
cnt = 176	feature = 601	correl = -0.0915187	descr = N_Gram_TCT
cnt = 177	feature = 446	correl = -0.0613498	descr = N_Gram_GCG
num rows = 522
num_elements = 92916
*
optimization finished, #iter = 464
nu = 0.614871
obj = -52.436364, rho = -0.252814
nSV = 369, nBSV = 273
num rows = 57
num_elements = 10146
*
optimization finished, #iter = 40
nu = 0.548858
obj = -4.887118, rho = -0.570617
nSV = 41, nBSV = 21
*
optimization finished, #iter = 464
nu = 0.614871
obj = -52.436364, rho = -0.252814
nSV = 369, nBSV = 273
TEST = 40 AVE CORR = 0.58987
