# Supplementary material for: Improving model predictions for RNA interference activities that use support vector machine regression by combining and filtering features
Source: BMC Bioinformatics. 2007 Jun 6;8:182. doi: 10.1186/1471-2105-8-182 (PMC1906837; doi:10.1186/1471-2105-8-182)
Supplement: Additional file 6 — tr_579_cfsfilters. The features found to be useful by Correlation based Feature in training and testing the 579 dataset by cross validation, at t-test values from 0 to 90. [file 1471-2105-8-182-S6.gz › tr_579_file_42]

42
ave count = 157.5

CFS merit scores = 1.3532
CFS merit scores = 1.59912
CFS merit scores = 1.84691
CFS merit scores = 2.07252
CFS merit scores = 2.26827
CFS merit scores = 2.44638
CFS merit scores = 2.61081
CFS merit scores = 2.76064
CFS merit scores = 2.90258
CFS merit scores = 3.03767
CFS merit scores = 3.16701
CFS merit scores = 3.29127
CFS merit scores = 3.41098
CFS merit scores = 3.5261
CFS merit scores = 3.63485
CFS merit scores = 3.73643
CFS merit scores = 3.83389
CFS merit scores = 3.92818
CFS merit scores = 4.01925
CFS merit scores = 4.10663
CFS merit scores = 4.19209
CFS merit scores = 4.27557
CFS merit scores = 4.35585
CFS merit scores = 4.43342
CFS merit scores = 4.50884
CFS merit scores = 4.58237
CFS merit scores = 4.65296
CFS merit scores = 4.72135
CFS merit scores = 4.78831
CFS merit scores = 4.85203
CFS merit scores = 4.91392
CFS merit scores = 4.97422
CFS merit scores = 5.03221
CFS merit scores = 5.08873
CFS merit scores = 5.14362
CFS merit scores = 5.19487
CFS merit scores = 5.24387
CFS merit scores = 5.29082
CFS merit scores = 5.33713
CFS merit scores = 5.381
CFS merit scores = 5.4205
CFS merit scores = 5.45862
CFS merit scores = 5.49596
CFS merit scores = 5.52912
CFS merit scores = 5.55907
CFS merit scores = 5.5852
CFS merit scores = 5.61105
CFS merit scores = 5.6334
CFS merit scores = 5.6536
CFS merit scores = 5.67346
CFS merit scores = 5.69041
CFS merit scores = 5.7044
CFS merit scores = 5.71578
CFS merit scores = 5.72484
CFS merit scores = 5.73362
CFS merit scores = 5.74018
CFS merit scores = 5.74762
CFS merit scores = 5.7554
CFS merit scores = 5.76252
CFS merit scores = 5.76905
CFS merit scores = 5.77529
CFS merit scores = 5.7767
CFS merit scores = 5.77814
CFS merit scores = 5.7795
CFS merit scores = 5.77951
CFS merit scores = 5.77899
CFS merit scores = 5.77877
CFS merit scores = 5.77888
CFS merit scores = 5.77906
CFS merit scores = 5.7775
CFS merit scores = 5.77533
CFS merit scores = 5.7725
CFS merit scores = 5.76988
CFS merit scores = 5.76764
CFS merit scores = 5.76594
CFS merit scores = 5.76473
CFS merit scores = 5.7628
CFS merit scores = 5.7615
CFS merit scores = 5.75991
CFS merit scores = 5.75776
CFS merit scores = 5.75552
CFS merit scores = 5.75246
CFS merit scores = 5.74745
CFS merit scores = 5.743
CFS merit scores = 5.73813
CFS merit scores = 5.73321
CFS merit scores = 5.72598
CFS merit scores = 5.71922
CFS merit scores = 5.71235
CFS merit scores = 5.70578
CFS merit scores = 5.6996
CFS merit scores = 5.69321
CFS merit scores = 5.68721
CFS merit scores = 5.68101
CFS merit scores = 5.6749
CFS merit scores = 5.66882
CFS merit scores = 5.66161
CFS merit scores = 5.65497
CFS merit scores = 5.647
CFS merit scores = 5.63911
CFS merit scores = 5.63133
CFS merit scores = 5.62336
CFS merit scores = 5.61553
CFS merit scores = 5.60798
CFS merit scores = 5.60047
CFS merit scores = 5.59304
CFS merit scores = 5.58529
CFS merit scores = 5.57617
CFS merit scores = 5.56751
CFS merit scores = 5.55923
CFS merit scores = 5.55071
CFS merit scores = 5.54197
CFS merit scores = 5.53321
CFS merit scores = 5.52464
CFS merit scores = 5.51641
CFS merit scores = 5.50755
CFS merit scores = 5.49891
CFS merit scores = 5.4905
CFS merit scores = 5.4823
CFS merit scores = 5.47345
CFS merit scores = 5.46504
CFS merit scores = 5.45701
CFS merit scores = 5.44936
CFS merit scores = 5.44187
CFS merit scores = 5.43393
CFS merit scores = 5.42622
CFS merit scores = 5.41752
CFS merit scores = 5.40906
CFS merit scores = 5.40068
CFS merit scores = 5.39252
CFS merit scores = 5.38419
CFS merit scores = 5.37589
CFS merit scores = 5.36786
CFS merit scores = 5.35906
CFS merit scores = 5.35061
CFS merit scores = 5.34249
CFS merit scores = 5.33433
CFS merit scores = 5.32605
CFS merit scores = 5.31811
CFS merit scores = 5.3101
CFS merit scores = 5.30207
CFS merit scores = 5.29423
CFS merit scores = 5.28644
CFS merit scores = 5.27875
CFS merit scores = 5.27091
CFS merit scores = 5.26333
CFS merit scores = 5.25579
CFS merit scores = 5.24822
CFS merit scores = 5.24012
CFS merit scores = 5.2322
CFS merit scores = 5.22436
CFS merit scores = 5.2165
CFS merit scores = 5.20894
CFS merit scores = 5.20127
CFS merit scores = 5.19402
CFS merit scores = 5.18671
CFS merit scores = 5.17914
CFS merit scores = 5.17163
CFS merit scores = 5.16415
CFS merit scores = 5.15662
CFS merit scores = 5.14917
CFS merit scores = 5.14171
CFS merit scores = 5.1344
CFS merit scores = 5.12717
CFS merit scores = 5.11971
CFS merit scores = 5.11239
CFS merit scores = 5.10527
CFS merit scores = 5.09797
CFS merit scores = 5.0905
CFS merit scores = 5.08291
CFS merit scores = 5.07546
CFS merit scores = 5.06783
CFS merit scores = 5.06017
CFS merit scores = 5.05239
CFS merit scores = 5.04396
CFS merit scores = 5.03558
CFS merit scores = 5.02725
CFS merit scores = 5.01913
CFS merit scores = 5.01135
CFS merit scores = 5.00359
CFS merit scores = 4.99576
CFS merit scores = 4.98809
CFS merit scores = 4.98042
CFS merit scores = 4.97275
CFS merit scores = 4.96498
CFS merit scores = 4.95723
CFS merit scores = 4.94939
CFS merit scores = 4.94167
CFS merit scores = 4.93339
CFS merit scores = 4.92528
CFS merit scores = 4.91728
CFS merit scores = 4.90938
CFS merit scores = 4.90154
CFS merit scores = 4.8935
CFS merit scores = 4.88542
CFS merit scores = 4.87747
CFS merit scores = 4.86908
CFS merit scores = 4.86068
CFS merit scores = 4.85246
CFS merit scores = 4.84358
CFS merit scores = 4.83495
CFS merit scores = 4.82606
CFS merit scores = 4.81659
CFS merit scores = 4.80716
CFS merit scores = 4.79776
CFS merit scores = 4.78803
CFS merit scores = 4.77849
CFS merit scores = 4.76798
CFS merit scores = 4.7574
CFS merit scores = 4.74699
CFS merit scores = 4.73616
CFS merit scores = 4.7248
CFS merit scores = 4.71352
CFS merit scores = 4.70251
CFS merit scores = 4.69024
CFS merit scores = 4.67805
CFS merit scores = 4.66525
CFS merit scores = 4.65215
CFS merit scores = 4.63883
CFS merit scores = 4.62552
CFS merit scores = 4.61193
CFS merit scores = 4.59814
CFS merit scores = 4.58409
CFS merit scores = 4.56984
CFS merit scores = 4.55509
CFS merit scores = 4.53965
CFS merit scores = 4.52413
CFS merit scores = 4.50847
CFS merit scores = 4.49071
CFS merit scores = 4.47201
CFS merit scores = 4.45022
CFS merit scores = 4.42724
CFS merit scores = 4.40075
cnt = 1	feature = 56	correl = -0.353201	descr = Gibbs_of_Target_Sequence__Pos_20_Step_1
cnt = 2	feature = 54	correl = -0.179414	descr = Gibbs_of_Target_Sequence__Pos_18_Step_1
cnt = 3	feature = 541	correl = -0.0968349	descr = N_Gram_GTCTT
cnt = 4	feature = 11	correl = -0.142041	descr = Position_Specific_Bin_Base_5_Base_A
cnt = 5	feature = 536	correl = -0.0829008	descr = N_Gram_GTCG
cnt = 6	feature = 417	correl = 0.116505	descr = N_Gram_GAGTC
cnt = 7	feature = 579	correl = 0.0757763	descr = N_Gram_TATAT
cnt = 8	feature = 680	correl = 0.0447817	descr = N_Gram_TTCGA
cnt = 9	feature = 578	correl = 0.0449751	descr = N_Gram_TATAG
cnt = 10	feature = 392	correl = -0.0576625	descr = N_Gram_GAAAA
cnt = 11	feature = 321	correl = -0.049196	descr = N_Gram_CGACC
cnt = 12	feature = 407	correl = 0.0453462	descr = N_Gram_GACGG
cnt = 13	feature = 555	correl = 0.0453462	descr = N_Gram_GTTAA
cnt = 14	feature = 516	correl = 0.0780126	descr = N_Gram_GGGTA
cnt = 15	feature = 360	correl = 0.0631922	descr = N_Gram_CTATA
cnt = 16	feature = 616	correl = 0.0568421	descr = N_Gram_TCTAC
cnt = 17	feature = 574	correl = 0.0729653	descr = N_Gram_TACGA
cnt = 18	feature = 351	correl = 0.079212	descr = N_Gram_CGTGG
cnt = 19	feature = 218	correl = 0.0550219	descr = N_Gram_ATACA
cnt = 20	feature = 361	correl = 0.0806231	descr = N_Gram_CTATT
cnt = 21	feature = 568	correl = -0.0463739	descr = N_Gram_TAACG
cnt = 22	feature = 545	correl = 0.0573403	descr = N_Gram_GTGCG
cnt = 23	feature = 659	correl = 0.0577553	descr = N_Gram_TGTAA
cnt = 24	feature = 304	correl = 0.0453462	descr = N_Gram_CCGCA
cnt = 25	feature = 255	correl = 0.0542035	descr = N_Gram_CACAG
cnt = 26	feature = 466	correl = 0.0453462	descr = N_Gram_GCGTA
cnt = 27	feature = 397	correl = -0.0439102	descr = N_Gram_GAAGG
cnt = 28	feature = 494	correl = 0.0729795	descr = N_Gram_GGCCC
cnt = 29	feature = 424	correl = -0.0556583	descr = N_Gram_GATCG
cnt = 30	feature = 514	correl = 0.0453462	descr = N_Gram_GGGGT
cnt = 31	feature = 313	correl = 0.0676048	descr = N_Gram_CCTCA
cnt = 32	feature = 316	correl = 0.0606705	descr = N_Gram_CCTCT
cnt = 33	feature = 434	correl = 0.0612091	descr = N_Gram_GCAAA
cnt = 34	feature = 640	correl = 0.107159	descr = N_Gram_TGCAA
cnt = 35	feature = 252	correl = 0.0974183	descr = N_Gram_CAAGG
cnt = 36	feature = 322	correl = -0.0717699	descr = N_Gram_CGACG
cnt = 37	feature = 241	correl = 0.0446791	descr = N_Gram_ATTGG
cnt = 38	feature = 612	correl = 0.0947339	descr = N_Gram_TCGGC
cnt = 39	feature = 342	correl = 0.0869933	descr = N_Gram_CGGGA
cnt = 40	feature = 584	correl = 0.0472183	descr = N_Gram_TCAAA
cnt = 41	feature = 426	correl = -0.0500458	descr = N_Gram_GATGC
cnt = 42	feature = 510	correl = 0.0453462	descr = N_Gram_GGGCT
cnt = 43	feature = 382	correl = 0.0499655	descr = N_Gram_CTTCC
cnt = 44	feature = 226	correl = -0.0567228	descr = N_Gram_ATCAT
cnt = 45	feature = 228	correl = -0.0524821	descr = N_Gram_ATCCT
cnt = 46	feature = 546	correl = 0.0580781	descr = N_Gram_GTGCT
cnt = 47	feature = 370	correl = 0.0718503	descr = N_Gram_CTCGG
cnt = 48	feature = 285	correl = 0.0600075	descr = N_Gram_CCACC
cnt = 49	feature = 690	correl = 0.0594649	descr = N_Gram_TTGCA
cnt = 50	feature = 309	correl = -0.0732728	descr = N_Gram_CCGGT
cnt = 51	feature = 518	correl = -0.0529673	descr = N_Gram_GGGTT
cnt = 52	feature = 681	correl = -0.0558762	descr = N_Gram_TTCGG
cnt = 53	feature = 563	correl = -0.0489243	descr = N_Gram_GTTGT
cnt = 54	feature = 450	correl = 0.0515042	descr = N_Gram_GCCCA
cnt = 55	feature = 314	correl = -0.129731	descr = N_Gram_CCTCC
cnt = 56	feature = 222	correl = 0.0718812	descr = N_Gram_ATAGT
cnt = 57	feature = 327	correl = -0.0446597	descr = N_Gram_CGATC
cnt = 58	feature = 512	correl = 0.0679232	descr = N_Gram_GGGGC
cnt = 59	feature = 648	correl = 0.112615	descr = N_Gram_TGGCC
cnt = 60	feature = 703	correl = -0.0503227	descr = N_Gram_TTTTG
cnt = 61	feature = 484	correl = 0.0641909	descr = N_Gram_GGACG
cnt = 62	feature = 431	correl = -0.0897428	descr = N_Gram_GATTT
cnt = 63	feature = 596	correl = 0.0667987	descr = N_Gram_TCCC
cnt = 64	feature = 440	correl = -0.0721949	descr = N_Gram_GCAGA
cnt = 65	feature = 340	correl = 0.0702472	descr = N_Gram_CGGCG
cnt = 66	feature = 633	correl = 0.0801463	descr = N_Gram_TGAGT
cnt = 67	feature = 448	correl = 0.0704377	descr = N_Gram_GCCAG
cnt = 68	feature = 219	correl = -0.0501446	descr = N_Gram_ATACT
cnt = 69	feature = 357	correl = 0.0568421	descr = N_Gram_CTACT
cnt = 70	feature = 224	correl = 0.0864478	descr = N_Gram_ATATA
cnt = 71	feature = 353	correl = -0.0473352	descr = N_Gram_CGTTC
cnt = 72	feature = 278	correl = -0.0611866	descr = N_Gram_CATCG
cnt = 73	feature = 527	correl = 0.0914936	descr = N_Gram_GGTTG
cnt = 74	feature = 508	correl = 0.107561	descr = N_Gram_GGGCC
cnt = 75	feature = 324	correl = 0.086002	descr = N_Gram_CGAGG
cnt = 76	feature = 283	correl = 0.0668142	descr = N_Gram_CCAAG
cnt = 77	feature = 231	correl = 0.0803255	descr = N_Gram_ATCTG
cnt = 78	feature = 483	correl = 0.110261	descr = N_Gram_GGACC
cnt = 79	feature = 364	correl = 0.0713122	descr = N_Gram_CTCAC
cnt = 80	feature = 505	correl = 0.10458	descr = N_Gram_GGGAG
cnt = 81	feature = 244	correl = -0.0769311	descr = N_Gram_ATTTG
cnt = 82	feature = 249	correl = 0.0635672	descr = N_Gram_CAAAG
cnt = 83	feature = 457	correl = 0.0805039	descr = N_Gram_GCCTC
cnt = 84	feature = 375	correl = 0.106193	descr = N_Gram_CTGCA
cnt = 85	feature = 391	correl = 0.0793839	descr = N_Gram_GAAA
cnt = 86	feature = 386	correl = 0.0910274	descr = N_Gram_CTTGG
cnt = 87	feature = 274	correl = 0.133118	descr = N_Gram_CAGTG
cnt = 88	feature = 691	correl = -0.158357	descr = N_Gram_TTGCG
cnt = 89	feature = 649	correl = -0.0590997	descr = N_Gram_TGGCG
cnt = 90	feature = 291	correl = 0.0676408	descr = N_Gram_CCATC
cnt = 91	feature = 267	correl = -0.0638971	descr = N_Gram_CAGAA
cnt = 92	feature = 501	correl = 0.125627	descr = N_Gram_GGCTT
cnt = 93	feature = 416	correl = 0.0589398	descr = N_Gram_GAGGT
cnt = 94	feature = 235	correl = -0.0655336	descr = N_Gram_ATGCT
cnt = 95	feature = 661	correl = 0.0466068	descr = N_Gram_TGTCC
cnt = 96	feature = 363	correl = 0.056201	descr = N_Gram_CTCAA
cnt = 97	feature = 614	correl = -0.0485637	descr = N_Gram_TCGTC
cnt = 98	feature = 270	correl = -0.138749	descr = N_Gram_CAGCT
cnt = 99	feature = 263	correl = -0.0642739	descr = N_Gram_CACGA
cnt = 100	feature = 303	correl = 0.0467344	descr = N_Gram_CCGA
cnt = 101	feature = 504	correl = 0.0641909	descr = N_Gram_GGGAC
cnt = 102	feature = 388	correl = 0.0457856	descr = N_Gram_CTTTA
cnt = 103	feature = 695	correl = 0.0458209	descr = N_Gram_TTGTT
cnt = 104	feature = 396	correl = 0.108301	descr = N_Gram_GAAGA
cnt = 105	feature = 602	correl = -0.0855062	descr = N_Gram_TCCGG
cnt = 106	feature = 580	correl = -0.0484539	descr = N_Gram_TATT
cnt = 107	feature = 265	correl = 0.0541497	descr = N_Gram_CACT
cnt = 108	feature = 399	correl = -0.0466347	descr = N_Gram_GAATA
cnt = 109	feature = 463	correl = 0.0601642	descr = N_Gram_GCGGG
cnt = 110	feature = 277	correl = 0.101152	descr = N_Gram_CATCC
cnt = 111	feature = 425	correl = -0.106802	descr = N_Gram_GATCT
cnt = 112	feature = 460	correl = 0.0719566	descr = N_Gram_GCGCC
cnt = 113	feature = 437	correl = 0.122173	descr = N_Gram_GCAC
cnt = 114	feature = 377	correl = 0.0594056	descr = N_Gram_CTGTG
cnt = 115	feature = 29	correl = -0.0510556	descr = Position_Specific_Bin_Base_13_Base_A
cnt = 116	feature = 24	correl = -0.0572736	descr = Position_Specific_Bin_Base_11_Base_G
cnt = 117	feature = 379	correl = -0.0653101	descr = N_Gram_CTTA
cnt = 118	feature = 207	correl = -0.154201	descr = N_Gram_AGTCT
cnt = 119	feature = 10	correl = 0.0634696	descr = Position_Specific_Bin_Base_3_Base_C
cnt = 120	feature = 453	correl = 0.0589525	descr = N_Gram_GCCGC
cnt = 121	feature = 473	correl = 0.0663734	descr = N_Gram_GCTGC
cnt = 122	feature = 610	correl = -0.116423	descr = N_Gram_TCGAG
cnt = 123	feature = 451	correl = 0.0737958	descr = N_Gram_GCCCG
cnt = 124	feature = 587	correl = 0.0993655	descr = N_Gram_TCACC
cnt = 125	feature = 390	correl = 0.104142	descr = N_Gram_CTTTG
cnt = 126	feature = 632	correl = -0.0665266	descr = N_Gram_TGAGG
cnt = 127	feature = 547	correl = 0.153445	descr = N_Gram_GTGG
cnt = 128	feature = 223	correl = 0.0476593	descr = N_Gram_ATAT
cnt = 129	feature = 23	correl = 0.0642312	descr = Position_Specific_Bin_Base_10_Base_T
cnt = 130	feature = 18	correl = 0.0645701	descr = Position_Specific_Bin_Base_7_Base_T
cnt = 131	feature = 28	correl = -0.132365	descr = Position_Specific_Bin_Base_12_Base_T
cnt = 132	feature = 21	correl = 0.0640465	descr = Position_Specific_Bin_Base_9_Base_G
cnt = 133	feature = 36	correl = -0.0603416	descr = Position_Specific_Bin_Base_17_Base_A
cnt = 134	feature = 343	correl = 0.137662	descr = N_Gram_CGGGC
cnt = 135	feature = 69	correl = 0.0955724	descr = Fold_of_RNAi_Sequence_Pos_13
cnt = 136	feature = 19	correl = -0.0654154	descr = Position_Specific_Bin_Base_8_Base_C
cnt = 137	feature = 8	correl = 0.0776161	descr = Position_Specific_Bin_Base_2_Base_T
cnt = 138	feature = 279	correl = 0.110125	descr = N_Gram_CATCT
cnt = 139	feature = 32	correl = 0.107781	descr = Position_Specific_Bin_Base_14_Base_T
cnt = 140	feature = 475	correl = 0.0538052	descr = N_Gram_GCTT
cnt = 141	feature = 467	correl = -0.131884	descr = N_Gram_GCGTC
cnt = 142	feature = 13	correl = 0.0708226	descr = Position_Specific_Bin_Base_5_Base_G
cnt = 143	feature = 80	correl = 0.0622439	descr = Xue_Structure_Feature_C010
cnt = 144	feature = 15	correl = 0.118233	descr = Position_Specific_Bin_Base_6_Base_C
cnt = 145	feature = 655	correl = 0.0840314	descr = N_Gram_TGGT
cnt = 146	feature = 456	correl = 0.0968796	descr = N_Gram_GCCT
cnt = 147	feature = 105	correl = -0.0587574	descr = Fold_of_Target_NoBeginbrace_noends_Pos_8
cnt = 148	feature = 67	correl = 0.0596054	descr = Fold_of_RNAi_Sequence_Pos_11
cnt = 149	feature = 605	correl = -0.0873015	descr = N_Gram_TCCTC
cnt = 150	feature = 472	correl = 0.0703417	descr = N_Gram_GCTG
cnt = 151	feature = 27	correl = 0.0717415	descr = Position_Specific_Bin_Base_12_Base_G
cnt = 152	feature = 17	correl = -0.0526982	descr = Position_Specific_Bin_Base_7_Base_A
cnt = 153	feature = 35	correl = 0.1196	descr = Position_Specific_Bin_Base_16_Base_C
cnt = 154	feature = 31	correl = -0.104449	descr = Position_Specific_Bin_Base_14_Base_A
cnt = 155	feature = 525	correl = 0.0601741	descr = N_Gram_GGTT
cnt = 156	feature = 47	correl = -0.0733237	descr = Gibbs_of_Target_Sequence__Pos_5_Step_1
cnt = 157	feature = 529	correl = 0.0524988	descr = N_Gram_GTAA
cnt = 158	feature = 478	correl = 0.0756026	descr = N_Gram_GGAA
cnt = 159	feature = 272	correl = 0.131904	descr = N_Gram_CAGT
cnt = 160	feature = 662	correl = 0.10002	descr = N_Gram_TGTG
cnt = 161	feature = 355	correl = 0.0757138	descr = N_Gram_CTA
cnt = 162	feature = 14	correl = -0.107903	descr = Position_Specific_Bin_Base_6_Base_A
cnt = 163	feature = 233	correl = -0.0542312	descr = N_Gram_ATGA
cnt = 164	feature = 74	correl = -0.0611569	descr = Xue_Structure_Feature_A110
cnt = 165	feature = 281	correl = 0.0727402	descr = N_Gram_CCAA
cnt = 166	feature = 643	correl = -0.147022	descr = N_Gram_TGCG
cnt = 167	feature = 66	correl = 0.114137	descr = Fold_of_RNAi_Sequence_Pos_9
cnt = 168	feature = 683	correl = -0.212999	descr = N_Gram_TTCTC
cnt = 169	feature = 591	correl = -0.0490921	descr = N_Gram_TCAT
cnt = 170	feature = 500	correl = 0.0539491	descr = N_Gram_GGCT
cnt = 171	feature = 72	correl = 0.0668907	descr = Fold_of_RNAi_Sequence_Pos_16
cnt = 172	feature = 38	correl = -0.0717014	descr = Position_Specific_Bin_Base_17_Base_T
cnt = 173	feature = 33	correl = 0.0550113	descr = Position_Specific_Bin_Base_15_Base_C
cnt = 174	feature = 12	correl = 0.10338	descr = Position_Specific_Bin_Base_5_Base_C
cnt = 175	feature = 39	correl = -0.272883	descr = Position_Specific_Bin_Base_18_Base_A
cnt = 176	feature = 211	correl = -0.0483691	descr = N_Gram_AGTT
cnt = 177	feature = 34	correl = -0.120144	descr = Position_Specific_Bin_Base_16_Base_A
cnt = 178	feature = 60	correl = 0.160396	descr = Fold_of_RNAi_Sequence_Pos_0
cnt = 179	feature = 337	correl = 0.112002	descr = N_Gram_CGGC
cnt = 180	feature = 599	correl = -0.0681458	descr = N_Gram_TCCG
cnt = 181	feature = 308	correl = 0.121247	descr = N_Gram_CCGGG
cnt = 182	feature = 383	correl = -0.203289	descr = N_Gram_CTTCT
cnt = 183	feature = 389	correl = -0.0535046	descr = N_Gram_CTTTC
cnt = 184	feature = 76	correl = 0.122089	descr = Xue_Structure_Feature_A101
cnt = 185	feature = 46	correl = 0.0708243	descr = Gibbs_of_Target_Sequence__Pos_3_Step_1
cnt = 186	feature = 544	correl = 0.0453464	descr = N_Gram_GTGC
cnt = 187	feature = 594	correl = -0.113573	descr = N_Gram_TCCA
cnt = 188	feature = 481	correl = 0.0444349	descr = N_Gram_GGAAG
cnt = 189	feature = 647	correl = 0.0705965	descr = N_Gram_TGGC
cnt = 190	feature = 704	correl = -0.094943	descr = N_Gram_TTTTT
cnt = 191	feature = 511	correl = 0.0688865	descr = N_Gram_GGGG
cnt = 192	feature = 540	correl = -0.0907469	descr = N_Gram_GTCT
cnt = 193	feature = 41	correl = 0.293721	descr = Position_Specific_Bin_Base_18_Base_G
cnt = 194	feature = 276	correl = 0.0801075	descr = N_Gram_CATC
cnt = 195	feature = 432	correl = 0.146631	descr = N_Gram_GCA
cnt = 196	feature = 73	correl = 0.0712512	descr = Xue_Structure_Feature_A111
cnt = 197	feature = 461	correl = 0.0705884	descr = N_Gram_GCGG
cnt = 198	feature = 419	correl = -0.0479912	descr = N_Gram_GAT
cnt = 199	feature = 53	correl = -0.106536	descr = Gibbs_of_Target_Sequence__Pos_17_Step_1
cnt = 200	feature = 292	correl = 0.0527339	descr = N_Gram_CCC
cnt = 201	feature = 70	correl = 0.0676775	descr = Fold_of_RNAi_Sequence_Pos_14
cnt = 202	feature = 465	correl = -0.0799468	descr = N_Gram_GCGT
cnt = 203	feature = 79	correl = 0.0584143	descr = Xue_Structure_Feature_C011
cnt = 204	feature = 619	correl = -0.115604	descr = N_Gram_TCTCC
cnt = 205	feature = 62	correl = 0.147955	descr = Fold_of_RNAi_Sequence_Pos_2
cnt = 206	feature = 55	correl = -0.307746	descr = Gibbs_of_Target_Sequence__Pos_19_Step_1
cnt = 207	feature = 645	correl = 0.109526	descr = N_Gram_TGG
cnt = 208	feature = 497	correl = 0.0564006	descr = N_Gram_GGCG
cnt = 209	feature = 86	correl = 0.0742608	descr = Xue_Structure_Feature_G011
cnt = 210	feature = 701	correl = -0.12353	descr = N_Gram_TTTT
cnt = 211	feature = 64	correl = 0.0485876	descr = Fold_of_RNAi_Sequence_Pos_4
cnt = 212	feature = 225	correl = -0.0561611	descr = N_Gram_ATC
cnt = 213	feature = 61	correl = 0.185591	descr = Fold_of_RNAi_Sequence_Pos_1
cnt = 214	feature = 638	correl = -0.0590736	descr = N_Gram_TGC
cnt = 215	feature = 446	correl = 0.0867499	descr = N_Gram_GCC
cnt = 216	feature = 378	correl = -0.0990588	descr = N_Gram_CTT
cnt = 217	feature = 366	correl = -0.149367	descr = N_Gram_CTCC
cnt = 218	feature = 623	correl = -0.126918	descr = N_Gram_TCTT
cnt = 219	feature = 341	correl = 0.109567	descr = N_Gram_CGGG
cnt = 220	feature = 697	correl = -0.12556	descr = N_Gram_TTTC
cnt = 221	feature = 77	correl = 0.0861776	descr = Xue_Structure_Feature_C111
cnt = 222	feature = 83	correl = 0.128216	descr = Xue_Structure_Feature_G110
cnt = 223	feature = 615	correl = -0.124099	descr = N_Gram_TCT
cnt = 224	feature = 82	correl = 0.111591	descr = Xue_Structure_Feature_G111
cnt = 225	feature = 674	correl = -0.157725	descr = N_Gram_TTC
cnt = 226	feature = 334	correl = 0.0832065	descr = N_Gram_CGG
cnt = 227	feature = 666	correl = -0.129919	descr = N_Gram_TT
cnt = 228	feature = 59	correl = -0.0780818	descr = PF_RNAi_Fold_3'Free_Count
cnt = 229	feature = 58	correl = -0.141089	descr = PF_RNAi_Fold_5'Free_Count
cnt = 230	feature = 476	correl = 0.178395	descr = N_Gram_GG
cnt = 231	feature = 81	correl = -0.111912	descr = Xue_Structure_Feature_C000
cnt = 232	feature = 57	correl = -0.188459	descr = PF_RNAi_Fold_Energy
cnt = 233	feature = 43	correl = -0.180997	descr = Gibbs_of_Target_Sequence_
num rows = 521
num_elements = 121914
*
optimization finished, #iter = 615
nu = 0.546791
obj = -42.556749, rho = -0.218110
nSV = 379, nBSV = 218
num rows = 58
num_elements = 13572
*
optimization finished, #iter = 52
nu = 0.577494
obj = -5.344700, rho = -0.545116
nSV = 46, nBSV = 21
*
optimization finished, #iter = 615
nu = 0.546791
obj = -42.556749, rho = -0.218110
nSV = 379, nBSV = 218
CFS merit scores = 1.34741
CFS merit scores = 1.58079
CFS merit scores = 1.83115
CFS merit scores = 2.06101
CFS merit scores = 2.25914
CFS merit scores = 2.43918
CFS merit scores = 2.60346
CFS merit scores = 2.75628
CFS merit scores = 2.90164
CFS merit scores = 3.03663
CFS merit scores = 3.16325
CFS merit scores = 3.28318
CFS merit scores = 3.39592
CFS merit scores = 3.50156
CFS merit scores = 3.60243
CFS merit scores = 3.69993
CFS merit scores = 3.79486
CFS merit scores = 3.88693
CFS merit scores = 3.97625
CFS merit scores = 4.06247
CFS merit scores = 4.14557
CFS merit scores = 4.22681
CFS merit scores = 4.30264
CFS merit scores = 4.37626
CFS merit scores = 4.4461
CFS merit scores = 4.51089
CFS merit scores = 4.57244
CFS merit scores = 4.63157
CFS merit scores = 4.68634
CFS merit scores = 4.73783
CFS merit scores = 4.78675
CFS merit scores = 4.8337
CFS merit scores = 4.87742
CFS merit scores = 4.91725
CFS merit scores = 4.95449
CFS merit scores = 4.99093
CFS merit scores = 5.0269
CFS merit scores = 5.06247
CFS merit scores = 5.09691
CFS merit scores = 5.12843
CFS merit scores = 5.15657
CFS merit scores = 5.18113
CFS merit scores = 5.20529
CFS merit scores = 5.2275
CFS merit scores = 5.24799
CFS merit scores = 5.26887
CFS merit scores = 5.28775
CFS merit scores = 5.30627
CFS merit scores = 5.32299
CFS merit scores = 5.33929
CFS merit scores = 5.35537
CFS merit scores = 5.36917
CFS merit scores = 5.38103
CFS merit scores = 5.39221
CFS merit scores = 5.40172
CFS merit scores = 5.41009
CFS merit scores = 5.41694
CFS merit scores = 5.42367
CFS merit scores = 5.43086
CFS merit scores = 5.43532
CFS merit scores = 5.44024
CFS merit scores = 5.44546
CFS merit scores = 5.45088
CFS merit scores = 5.456
CFS merit scores = 5.46159
CFS merit scores = 5.46691
CFS merit scores = 5.47093
CFS merit scores = 5.47466
CFS merit scores = 5.47757
CFS merit scores = 5.48088
CFS merit scores = 5.48332
CFS merit scores = 5.48266
CFS merit scores = 5.48252
CFS merit scores = 5.48134
CFS merit scores = 5.47756
CFS merit scores = 5.47287
CFS merit scores = 5.46888
CFS merit scores = 5.46395
CFS merit scores = 5.45915
CFS merit scores = 5.45508
CFS merit scores = 5.45159
CFS merit scores = 5.44836
CFS merit scores = 5.44436
CFS merit scores = 5.43971
CFS merit scores = 5.4356
CFS merit scores = 5.4289
CFS merit scores = 5.42277
CFS merit scores = 5.41702
CFS merit scores = 5.41178
CFS merit scores = 5.4069
CFS merit scores = 5.40219
CFS merit scores = 5.3975
CFS merit scores = 5.39195
CFS merit scores = 5.38624
CFS merit scores = 5.37971
CFS merit scores = 5.37313
CFS merit scores = 5.36676
CFS merit scores = 5.36069
CFS merit scores = 5.35343
CFS merit scores = 5.34649
CFS merit scores = 5.34006
CFS merit scores = 5.33274
CFS merit scores = 5.32486
CFS merit scores = 5.31739
CFS merit scores = 5.30969
CFS merit scores = 5.30192
CFS merit scores = 5.29462
CFS merit scores = 5.28663
CFS merit scores = 5.27917
CFS merit scores = 5.2718
CFS merit scores = 5.26448
CFS merit scores = 5.25721
CFS merit scores = 5.25042
CFS merit scores = 5.24281
CFS merit scores = 5.23532
CFS merit scores = 5.22833
CFS merit scores = 5.22151
CFS merit scores = 5.21484
CFS merit scores = 5.20732
CFS merit scores = 5.20016
CFS merit scores = 5.19314
CFS merit scores = 5.18621
CFS merit scores = 5.17886
CFS merit scores = 5.17162
CFS merit scores = 5.16411
CFS merit scores = 5.15681
CFS merit scores = 5.14961
CFS merit scores = 5.14249
CFS merit scores = 5.1341
CFS merit scores = 5.12581
CFS merit scores = 5.11795
CFS merit scores = 5.10967
CFS merit scores = 5.10142
CFS merit scores = 5.09346
CFS merit scores = 5.08573
CFS merit scores = 5.0781
CFS merit scores = 5.07061
CFS merit scores = 5.0631
CFS merit scores = 5.05569
CFS merit scores = 5.04852
CFS merit scores = 5.04124
CFS merit scores = 5.03382
CFS merit scores = 5.02643
CFS merit scores = 5.01926
CFS merit scores = 5.01176
CFS merit scores = 5.00422
CFS merit scores = 4.99692
CFS merit scores = 4.98981
CFS merit scores = 4.98298
CFS merit scores = 4.9758
CFS merit scores = 4.96819
CFS merit scores = 4.96057
CFS merit scores = 4.95283
CFS merit scores = 4.94526
CFS merit scores = 4.93754
CFS merit scores = 4.92964
CFS merit scores = 4.9218
CFS merit scores = 4.91356
CFS merit scores = 4.90567
CFS merit scores = 4.89692
CFS merit scores = 4.88764
CFS merit scores = 4.87859
CFS merit scores = 4.86965
CFS merit scores = 4.8607
CFS merit scores = 4.85145
CFS merit scores = 4.84235
CFS merit scores = 4.83173
CFS merit scores = 4.82073
CFS merit scores = 4.80996
CFS merit scores = 4.79915
CFS merit scores = 4.78821
CFS merit scores = 4.77736
CFS merit scores = 4.76615
CFS merit scores = 4.75431
CFS merit scores = 4.7424
CFS merit scores = 4.73076
CFS merit scores = 4.71869
CFS merit scores = 4.70667
CFS merit scores = 4.69406
CFS merit scores = 4.68138
CFS merit scores = 4.66751
CFS merit scores = 4.65364
CFS merit scores = 4.63807
CFS merit scores = 4.62261
CFS merit scores = 4.60668
CFS merit scores = 4.5902
CFS merit scores = 4.5693
CFS merit scores = 4.54403
CFS merit scores = 4.51753
cnt = 1	feature = 60	correl = -0.347415	descr = Gibbs_of_Target_Sequence__Pos_20_Step_1
cnt = 2	feature = 58	correl = -0.179314	descr = Gibbs_of_Target_Sequence__Pos_18_Step_1
cnt = 3	feature = 298	correl = -0.134265	descr = N_Gram_CCAGC
cnt = 4	feature = 14	correl = 0.109627	descr = Position_Specific_Bin_Base_5_Base_C
cnt = 5	feature = 446	correl = 0.101936	descr = N_Gram_GCATC
cnt = 6	feature = 241	correl = -0.0558209	descr = N_Gram_ATGCC
cnt = 7	feature = 334	correl = -0.0498811	descr = N_Gram_CGCAG
cnt = 8	feature = 673	correl = 0.0447228	descr = N_Gram_TTCGA
cnt = 9	feature = 593	correl = 0.0452869	descr = N_Gram_TCCCA
cnt = 10	feature = 613	correl = 0.0567535	descr = N_Gram_TCTAC
cnt = 11	feature = 361	correl = 0.05408	descr = N_Gram_CGTGT
cnt = 12	feature = 235	correl = 0.0802	descr = N_Gram_ATCTG
cnt = 13	feature = 363	correl = 0.113754	descr = N_Gram_CGTTT
cnt = 14	feature = 426	correl = 0.0669709	descr = N_Gram_GATAT
cnt = 15	feature = 538	correl = 0.0572733	descr = N_Gram_GTGCG
cnt = 16	feature = 527	correl = 0.0452869	descr = N_Gram_GTCCG
cnt = 17	feature = 607	correl = 0.0946425	descr = N_Gram_TCGGC
cnt = 18	feature = 594	correl = 0.0523377	descr = N_Gram_TCCCG
cnt = 19	feature = 425	correl = 0.0461314	descr = N_Gram_GATAC
cnt = 20	feature = 305	correl = 0.0452869	descr = N_Gram_CCCCG
cnt = 21	feature = 291	correl = -0.0497754	descr = N_Gram_CATGC
cnt = 22	feature = 508	correl = 0.0452869	descr = N_Gram_GGGGT
cnt = 23	feature = 228	correl = 0.0717923	descr = N_Gram_ATAGT
cnt = 24	feature = 660	correl = -0.0512407	descr = N_Gram_TGTTA
cnt = 25	feature = 541	correl = 0.138921	descr = N_Gram_GTGGC
cnt = 26	feature = 674	correl = -0.0486819	descr = N_Gram_TTCGG
cnt = 27	feature = 313	correl = 0.0710368	descr = N_Gram_CCGGC
cnt = 28	feature = 207	correl = -0.0649075	descr = N_Gram_AGGCT
cnt = 29	feature = 503	correl = 0.0968628	descr = N_Gram_GGGAC
cnt = 30	feature = 529	correl = -0.114562	descr = N_Gram_GTCGA
cnt = 31	feature = 686	correl = 0.0516604	descr = N_Gram_TTGGT
cnt = 32	feature = 539	correl = 0.0978169	descr = N_Gram_GTGCT
cnt = 33	feature = 382	correl = -0.0922983	descr = N_Gram_CTGAT
cnt = 34	feature = 324	correl = 0.0544044	descr = N_Gram_CCTGC
cnt = 35	feature = 231	correl = -0.0522752	descr = N_Gram_ATCAT
cnt = 36	feature = 599	correl = 0.055723	descr = N_Gram_TCCTA
cnt = 37	feature = 578	correl = -0.0563951	descr = N_Gram_TATTC
cnt = 38	feature = 647	correl = 0.0885995	descr = N_Gram_TGGGG
cnt = 39	feature = 550	correl = -0.0483207	descr = N_Gram_GTTCG
cnt = 40	feature = 280	correl = 0.0863731	descr = N_Gram_CAGGA
cnt = 41	feature = 353	correl = -0.0676412	descr = N_Gram_CGTAC
cnt = 42	feature = 375	correl = -0.11012	descr = N_Gram_CTCAT
cnt = 43	feature = 606	correl = -0.0491937	descr = N_Gram_TCGCA
cnt = 44	feature = 697	correl = -0.0963129	descr = N_Gram_TTTTG
cnt = 45	feature = 640	correl = 0.0892806	descr = N_Gram_TGGAG
cnt = 46	feature = 497	correl = 0.0744338	descr = N_Gram_GGCGC
cnt = 47	feature = 514	correl = 0.0652534	descr = N_Gram_GGTCA
cnt = 48	feature = 322	correl = 0.0441725	descr = N_Gram_CCTCT
cnt = 49	feature = 547	correl = 0.0890594	descr = N_Gram_GTTAA
cnt = 50	feature = 544	correl = 0.0475785	descr = N_Gram_GTGTA
cnt = 51	feature = 209	correl = 0.0785959	descr = N_Gram_AGGGG
cnt = 52	feature = 596	correl = -0.0653456	descr = N_Gram_TCCGC
cnt = 53	feature = 500	correl = 0.154835	descr = N_Gram_GGCTT
cnt = 54	feature = 460	correl = 0.0745119	descr = N_Gram_GCGAG
cnt = 55	feature = 512	correl = -0.058393	descr = N_Gram_GGTAA
cnt = 56	feature = 388	correl = -0.128542	descr = N_Gram_CTTAT
cnt = 57	feature = 525	correl = -0.0727329	descr = N_Gram_GTCCA
cnt = 58	feature = 407	correl = 0.0448195	descr = N_Gram_GACAC
cnt = 59	feature = 303	correl = 0.0570896	descr = N_Gram_CCCAA
cnt = 60	feature = 144	correl = 0.0641471	descr = N_Gram_AATCT
cnt = 61	feature = 283	correl = 0.132953	descr = N_Gram_CAGTG
cnt = 62	feature = 510	correl = 0.0932736	descr = N_Gram_GGGTC
cnt = 63	feature = 574	correl = 0.0461414	descr = N_Gram_TAGGT
cnt = 64	feature = 417	correl = -0.047847	descr = N_Gram_GAGCC
cnt = 65	feature = 267	correl = 0.0639483	descr = N_Gram_CACCA
cnt = 66	feature = 304	correl = 0.0843006	descr = N_Gram_CCCAC
cnt = 67	feature = 632	correl = 0.0544221	descr = N_Gram_TGATA
cnt = 68	feature = 390	correl = 0.0489038	descr = N_Gram_CTTCA
cnt = 69	feature = 487	correl = 0.0898475	descr = N_Gram_GGAGT
cnt = 70	feature = 450	correl = 0.0608555	descr = N_Gram_GCCAT
cnt = 71	feature = 496	correl = 0.151082	descr = N_Gram_GGCCT
cnt = 72	feature = 233	correl = -0.0491937	descr = N_Gram_ATCGC
cnt = 73	feature = 371	correl = 0.0548529	descr = N_Gram_CTATG
cnt = 74	feature = 643	correl = -0.0920186	descr = N_Gram_TGGCG
cnt = 75	feature = 225	correl = -0.0730058	descr = N_Gram_ATACT
cnt = 76	feature = 265	correl = 0.083765	descr = N_Gram_CACAG
cnt = 77	feature = 591	correl = 0.0848322	descr = N_Gram_TCCAA
cnt = 78	feature = 468	correl = -0.131911	descr = N_Gram_GCGTC
cnt = 79	feature = 219	correl = 0.059449	descr = N_Gram_AGTTG
cnt = 80	feature = 341	correl = 0.0989836	descr = N_Gram_CGGAC
cnt = 81	feature = 545	correl = 0.0698162	descr = N_Gram_GTGTG
cnt = 82	feature = 276	correl = 0.0729478	descr = N_Gram_CAGCA
cnt = 83	feature = 509	correl = 0.0499342	descr = N_Gram_GGGT
cnt = 84	feature = 351	correl = -0.0566691	descr = N_Gram_CGTA
cnt = 85	feature = 222	correl = -0.084211	descr = N_Gram_ATAA
cnt = 86	feature = 308	correl = 0.0710368	descr = N_Gram_CCCGG
cnt = 87	feature = 615	correl = -0.0845169	descr = N_Gram_TCTCA
cnt = 88	feature = 437	correl = 0.130899	descr = N_Gram_GCAA
cnt = 89	feature = 432	correl = -0.0644062	descr = N_Gram_GATT
cnt = 90	feature = 343	correl = 0.106027	descr = N_Gram_CGGCA
cnt = 91	feature = 337	correl = 0.101752	descr = N_Gram_CGCCG
cnt = 92	feature = 290	correl = 0.116459	descr = N_Gram_CATCT
cnt = 93	feature = 475	correl = 0.0810675	descr = N_Gram_GCTGG
cnt = 94	feature = 10	correl = 0.0854775	descr = Position_Specific_Bin_Base_3_Base_C
cnt = 95	feature = 350	correl = -0.0656894	descr = N_Gram_CGGTA
cnt = 96	feature = 387	correl = -0.0670185	descr = N_Gram_CTTA
cnt = 97	feature = 494	correl = 0.107641	descr = N_Gram_GGCCA
cnt = 98	feature = 211	correl = 0.0866538	descr = N_Gram_AGTA
cnt = 99	feature = 244	correl = 0.0505259	descr = N_Gram_ATGT
cnt = 100	feature = 441	correl = 0.0927742	descr = N_Gram_GCAC
cnt = 101	feature = 396	correl = 0.0788654	descr = N_Gram_CTTGT
cnt = 102	feature = 483	correl = 0.113009	descr = N_Gram_GGACC
cnt = 103	feature = 292	correl = 0.0512516	descr = N_Gram_CATGG
cnt = 104	feature = 8	correl = -0.0951943	descr = Position_Specific_Bin_Base_2_Base_G
cnt = 105	feature = 18	correl = 0.118854	descr = Position_Specific_Bin_Base_6_Base_C
cnt = 106	feature = 35	correl = 0.0640574	descr = Position_Specific_Bin_Base_15_Base_T
cnt = 107	feature = 504	correl = 0.101752	descr = N_Gram_GGGAG
cnt = 108	feature = 609	correl = -0.0513179	descr = N_Gram_TCGT
cnt = 109	feature = 623	correl = -0.0522128	descr = N_Gram_TCTTG
cnt = 110	feature = 23	correl = 0.0854367	descr = Position_Specific_Bin_Base_10_Base_T
cnt = 111	feature = 33	correl = 0.105292	descr = Position_Specific_Bin_Base_14_Base_T
cnt = 112	feature = 28	correl = -0.130606	descr = Position_Specific_Bin_Base_12_Base_T
cnt = 113	feature = 38	correl = -0.0595136	descr = Position_Specific_Bin_Base_17_Base_A
cnt = 114	feature = 30	correl = 0.130178	descr = Position_Specific_Bin_Base_13_Base_C
cnt = 115	feature = 13	correl = -0.117329	descr = Position_Specific_Bin_Base_5_Base_A
cnt = 116	feature = 340	correl = 0.0733859	descr = N_Gram_CGGA
cnt = 117	feature = 81	correl = 0.11074	descr = Xue_Structure_Feature_A101
cnt = 118	feature = 383	correl = 0.0959676	descr = N_Gram_CTGCA
cnt = 119	feature = 526	correl = 0.0516429	descr = N_Gram_GTCCC
cnt = 120	feature = 619	correl = -0.0520495	descr = N_Gram_TCTGA
cnt = 121	feature = 555	correl = -0.0745096	descr = N_Gram_GTTTT
cnt = 122	feature = 24	correl = -0.0876332	descr = Position_Specific_Bin_Base_11_Base_G
cnt = 123	feature = 52	correl = 0.0508568	descr = Gibbs_of_Target_Sequence__Pos_9_Step_1
cnt = 124	feature = 79	correl = -0.0483646	descr = Xue_Structure_Feature_A110
cnt = 125	feature = 691	correl = -0.078504	descr = N_Gram_TTTCC
cnt = 126	feature = 451	correl = 0.0642394	descr = N_Gram_GCCCA
cnt = 127	feature = 274	correl = 0.0512262	descr = N_Gram_CAGA
cnt = 128	feature = 206	correl = 0.130544	descr = N_Gram_AGGCG
cnt = 129	feature = 252	correl = -0.0893484	descr = N_Gram_ATTT
cnt = 130	feature = 39	correl = 0.100543	descr = Position_Specific_Bin_Base_17_Base_C
cnt = 131	feature = 492	correl = 0.083074	descr = N_Gram_GGCAT
cnt = 132	feature = 456	correl = 0.0994547	descr = N_Gram_GCCT
cnt = 133	feature = 605	correl = -0.123104	descr = N_Gram_TCGAG
cnt = 134	feature = 105	correl = 0.126577	descr = Fold_of_Target_NoEndbrace_noends_Pos_17
cnt = 135	feature = 683	correl = 0.0583121	descr = N_Gram_TTGG
cnt = 136	feature = 645	correl = 0.120543	descr = N_Gram_TGGG
cnt = 137	feature = 601	correl = -0.108175	descr = N_Gram_TCCTT
cnt = 138	feature = 342	correl = 0.099732	descr = N_Gram_CGGC
cnt = 139	feature = 76	correl = 0.0789703	descr = Fold_of_RNAi_Sequence_Pos_15
cnt = 140	feature = 17	correl = -0.0974862	descr = Position_Specific_Bin_Base_6_Base_A
cnt = 141	feature = 34	correl = -0.0508569	descr = Position_Specific_Bin_Base_15_Base_A
cnt = 142	feature = 655	correl = 0.0744355	descr = N_Gram_TGTCC
cnt = 143	feature = 11	correl = -0.0653915	descr = Position_Specific_Bin_Base_4_Base_A
cnt = 144	feature = 32	correl = -0.0442977	descr = Position_Specific_Bin_Base_14_Base_G
cnt = 145	feature = 505	correl = 0.11473	descr = N_Gram_GGGC
cnt = 146	feature = 226	correl = 0.0602607	descr = N_Gram_ATAG
cnt = 147	feature = 448	correl = 0.0551662	descr = N_Gram_GCCA
cnt = 148	feature = 54	correl = -0.0759403	descr = Gibbs_of_Target_Sequence__Pos_13_Step_1
cnt = 149	feature = 72	correl = 0.0538517	descr = Fold_of_RNAi_Sequence_Pos_11
cnt = 150	feature = 36	correl = -0.148573	descr = Position_Specific_Bin_Base_16_Base_A
cnt = 151	feature = 473	correl = 0.0858602	descr = N_Gram_GCTG
cnt = 152	feature = 649	correl = 0.0821641	descr = N_Gram_TGGT
cnt = 153	feature = 69	correl = 0.0759704	descr = Fold_of_RNAi_Sequence_Pos_6
cnt = 154	feature = 357	correl = 0.169655	descr = N_Gram_CGTG
cnt = 155	feature = 391	correl = -0.212296	descr = N_Gram_CTTCT
cnt = 156	feature = 281	correl = 0.132917	descr = N_Gram_CAGT
cnt = 157	feature = 80	correl = 0.0690623	descr = Xue_Structure_Feature_A100
cnt = 158	feature = 51	correl = -0.17313	descr = Gibbs_of_Target_Sequence__Pos_7_Step_1
cnt = 159	feature = 565	correl = -0.0711144	descr = N_Gram_TAC
cnt = 160	feature = 73	correl = 0.0863489	descr = Fold_of_RNAi_Sequence_Pos_12
cnt = 161	feature = 472	correl = -0.0965741	descr = N_Gram_GCTCC
cnt = 162	feature = 466	correl = -0.0787335	descr = N_Gram_GCGT
cnt = 163	feature = 557	correl = -0.0638355	descr = N_Gram_TAA
cnt = 164	feature = 64	correl = 0.15833	descr = Fold_of_RNAi_Sequence_Pos_0
cnt = 165	feature = 616	correl = -0.109802	descr = N_Gram_TCTCC
cnt = 166	feature = 77	correl = 0.0661739	descr = Fold_of_RNAi_Sequence_Pos_16
cnt = 167	feature = 66	correl = 0.163259	descr = Fold_of_RNAi_Sequence_Pos_2
cnt = 168	feature = 255	correl = 0.140447	descr = N_Gram_CAA
cnt = 169	feature = 580	correl = 0.0574006	descr = N_Gram_TCA
cnt = 170	feature = 641	correl = 0.0679978	descr = N_Gram_TGGC
cnt = 171	feature = 59	correl = -0.292329	descr = Gibbs_of_Target_Sequence__Pos_19_Step_1
cnt = 172	feature = 57	correl = -0.11194	descr = Gibbs_of_Target_Sequence__Pos_17_Step_1
cnt = 173	feature = 590	correl = -0.0921947	descr = N_Gram_TCCA
cnt = 174	feature = 546	correl = 0.052667	descr = N_Gram_GTT
cnt = 175	feature = 416	correl = 0.0620889	descr = N_Gram_GAG
cnt = 176	feature = 662	correl = -0.0926193	descr = N_Gram_TTA
cnt = 177	feature = 614	correl = -0.186339	descr = N_Gram_TCTC
cnt = 178	feature = 68	correl = 0.0616863	descr = Fold_of_RNAi_Sequence_Pos_4
cnt = 179	feature = 364	correl = -0.0500366	descr = N_Gram_CT
cnt = 180	feature = 690	correl = -0.125022	descr = N_Gram_TTTC
cnt = 181	feature = 579	correl = -0.116747	descr = N_Gram_TC
cnt = 182	feature = 67	correl = 0.0897767	descr = Fold_of_RNAi_Sequence_Pos_3
cnt = 183	feature = 399	correl = 0.0518076	descr = N_Gram_GA
cnt = 184	feature = 386	correl = -0.114192	descr = N_Gram_CTT
cnt = 185	feature = 373	correl = -0.106501	descr = N_Gram_CTC
cnt = 186	feature = 82	correl = 0.10386	descr = Xue_Structure_Feature_C111
cnt = 187	feature = 478	correl = 0.183511	descr = N_Gram_GG
cnt = 188	feature = 61	correl = -0.192875	descr = PF_RNAi_Fold_Energy
cnt = 189	feature = 86	correl = -0.154338	descr = Xue_Structure_Feature_C000
num rows = 521
num_elements = 98990
*
optimization finished, #iter = 567
nu = 0.597768
obj = -47.772878, rho = -0.308265
nSV = 366, nBSV = 250
num rows = 58
num_elements = 11020
*
optimization finished, #iter = 37
nu = 0.526114
obj = -5.603930, rho = -0.396166
nSV = 42, nBSV = 21
*
optimization finished, #iter = 567
nu = 0.597768
obj = -47.772878, rho = -0.308265
nSV = 366, nBSV = 250
CFS merit scores = 1.21227
CFS merit scores = 1.54788
CFS merit scores = 1.81547
CFS merit scores = 2.04938
CFS merit scores = 2.25095
CFS merit scores = 2.43854
CFS merit scores = 2.61009
CFS merit scores = 2.76684
CFS merit scores = 2.91267
CFS merit scores = 3.04971
CFS merit scores = 3.17799
CFS merit scores = 3.30054
CFS merit scores = 3.41783
CFS merit scores = 3.52929
CFS merit scores = 3.63697
CFS merit scores = 3.7413
CFS merit scores = 3.84194
CFS merit scores = 3.9397
CFS merit scores = 4.03483
CFS merit scores = 4.12602
CFS merit scores = 4.21308
CFS merit scores = 4.29714
CFS merit scores = 4.37786
CFS merit scores = 4.45615
CFS merit scores = 4.5323
CFS merit scores = 4.60647
CFS merit scores = 4.67837
CFS merit scores = 4.74731
CFS merit scores = 4.81415
CFS merit scores = 4.87831
CFS merit scores = 4.94115
CFS merit scores = 5.00063
CFS merit scores = 5.05684
CFS merit scores = 5.10774
CFS merit scores = 5.1516
CFS merit scores = 5.19408
CFS merit scores = 5.23364
CFS merit scores = 5.27166
CFS merit scores = 5.30805
CFS merit scores = 5.34055
CFS merit scores = 5.37247
CFS merit scores = 5.40022
CFS merit scores = 5.42661
CFS merit scores = 5.45222
CFS merit scores = 5.47573
CFS merit scores = 5.49903
CFS merit scores = 5.52203
CFS merit scores = 5.54348
CFS merit scores = 5.56362
CFS merit scores = 5.58099
CFS merit scores = 5.59695
CFS merit scores = 5.61238
CFS merit scores = 5.62794
CFS merit scores = 5.64321
CFS merit scores = 5.65858
CFS merit scores = 5.67108
CFS merit scores = 5.68316
CFS merit scores = 5.69405
CFS merit scores = 5.70492
CFS merit scores = 5.71192
CFS merit scores = 5.71929
CFS merit scores = 5.72687
CFS merit scores = 5.73443
CFS merit scores = 5.74175
CFS merit scores = 5.74882
CFS merit scores = 5.75506
CFS merit scores = 5.76159
CFS merit scores = 5.76669
CFS merit scores = 5.77095
CFS merit scores = 5.77529
CFS merit scores = 5.77919
CFS merit scores = 5.78147
CFS merit scores = 5.78184
CFS merit scores = 5.77919
CFS merit scores = 5.77714
CFS merit scores = 5.77513
CFS merit scores = 5.77319
CFS merit scores = 5.77139
CFS merit scores = 5.77017
CFS merit scores = 5.76917
CFS merit scores = 5.76729
CFS merit scores = 5.76545
CFS merit scores = 5.76279
CFS merit scores = 5.7596
CFS merit scores = 5.75383
CFS merit scores = 5.74798
CFS merit scores = 5.74222
CFS merit scores = 5.73628
CFS merit scores = 5.7297
CFS merit scores = 5.723
CFS merit scores = 5.71612
CFS merit scores = 5.70635
CFS merit scores = 5.69656
CFS merit scores = 5.68698
CFS merit scores = 5.6781
CFS merit scores = 5.66915
CFS merit scores = 5.65995
CFS merit scores = 5.65069
CFS merit scores = 5.64042
CFS merit scores = 5.63065
CFS merit scores = 5.62092
CFS merit scores = 5.61096
CFS merit scores = 5.59953
CFS merit scores = 5.58879
CFS merit scores = 5.57792
CFS merit scores = 5.56737
CFS merit scores = 5.55699
CFS merit scores = 5.5465
CFS merit scores = 5.53602
CFS merit scores = 5.52502
CFS merit scores = 5.51456
CFS merit scores = 5.50447
CFS merit scores = 5.49483
CFS merit scores = 5.48565
CFS merit scores = 5.47619
CFS merit scores = 5.46726
CFS merit scores = 5.45768
CFS merit scores = 5.44829
CFS merit scores = 5.43895
CFS merit scores = 5.42996
CFS merit scores = 5.42077
CFS merit scores = 5.41135
CFS merit scores = 5.40255
CFS merit scores = 5.39372
CFS merit scores = 5.38508
CFS merit scores = 5.37616
CFS merit scores = 5.36746
CFS merit scores = 5.35869
CFS merit scores = 5.35012
CFS merit scores = 5.34135
CFS merit scores = 5.33275
CFS merit scores = 5.32407
CFS merit scores = 5.31595
CFS merit scores = 5.30743
CFS merit scores = 5.29922
CFS merit scores = 5.29094
CFS merit scores = 5.28275
CFS merit scores = 5.27381
CFS merit scores = 5.265
CFS merit scores = 5.25629
CFS merit scores = 5.24779
CFS merit scores = 5.23933
CFS merit scores = 5.23112
CFS merit scores = 5.22238
CFS merit scores = 5.21406
CFS merit scores = 5.20479
CFS merit scores = 5.19542
CFS merit scores = 5.18538
CFS merit scores = 5.17567
CFS merit scores = 5.16606
CFS merit scores = 5.15609
CFS merit scores = 5.14634
CFS merit scores = 5.1368
CFS merit scores = 5.12749
CFS merit scores = 5.11851
CFS merit scores = 5.10918
CFS merit scores = 5.09998
CFS merit scores = 5.09089
CFS merit scores = 5.0813
CFS merit scores = 5.07152
CFS merit scores = 5.06208
CFS merit scores = 5.05115
CFS merit scores = 5.04049
CFS merit scores = 5.02913
CFS merit scores = 5.01825
CFS merit scores = 5.00751
CFS merit scores = 4.99682
CFS merit scores = 4.98628
CFS merit scores = 4.97595
CFS merit scores = 4.96577
CFS merit scores = 4.9553
CFS merit scores = 4.94512
CFS merit scores = 4.93486
CFS merit scores = 4.92485
CFS merit scores = 4.91471
CFS merit scores = 4.90456
CFS merit scores = 4.89451
CFS merit scores = 4.8842
CFS merit scores = 4.87384
CFS merit scores = 4.86265
CFS merit scores = 4.85166
CFS merit scores = 4.84023
CFS merit scores = 4.829
CFS merit scores = 4.81728
CFS merit scores = 4.80521
CFS merit scores = 4.79354
CFS merit scores = 4.78151
CFS merit scores = 4.76903
CFS merit scores = 4.75671
CFS merit scores = 4.74404
CFS merit scores = 4.73156
CFS merit scores = 4.71928
CFS merit scores = 4.7059
CFS merit scores = 4.68985
CFS merit scores = 4.67403
CFS merit scores = 4.65615
CFS merit scores = 4.63833
CFS merit scores = 4.62031
CFS merit scores = 4.60276
CFS merit scores = 4.57868
cnt = 1	feature = 390	correl = -0.212268	descr = N_Gram_CTTCT
cnt = 2	feature = 61	correl = -0.168732	descr = Gibbs_of_Target_Sequence__Pos_18_Step_1
cnt = 3	feature = 10	correl = 0.10045	descr = Position_Specific_Bin_Base_2_Base_T
cnt = 4	feature = 647	correl = -0.0854219	descr = N_Gram_TGGCG
cnt = 5	feature = 335	correl = 0.0452153	descr = N_Gram_CGCCA
cnt = 6	feature = 674	correl = 0.0446517	descr = N_Gram_TTCGA
cnt = 7	feature = 612	correl = 0.0739016	descr = N_Gram_TCGGA
cnt = 8	feature = 671	correl = 0.073979	descr = N_Gram_TTCAA
cnt = 9	feature = 283	correl = 0.0738002	descr = N_Gram_CAGTA
cnt = 10	feature = 579	correl = 0.0755747	descr = N_Gram_TATAT
cnt = 11	feature = 529	correl = 0.0505135	descr = N_Gram_GTATA
cnt = 12	feature = 512	correl = 0.0519346	descr = N_Gram_GGGCA
cnt = 13	feature = 609	correl = 0.0804424	descr = N_Gram_TCGAC
cnt = 14	feature = 399	correl = 0.0684652	descr = N_Gram_GAAAC
cnt = 15	feature = 305	correl = 0.114852	descr = N_Gram_CCCCC
cnt = 16	feature = 563	correl = -0.0463753	descr = N_Gram_TAACG
cnt = 17	feature = 291	correl = -0.0497901	descr = N_Gram_CATGC
cnt = 18	feature = 357	correl = 0.0705788	descr = N_Gram_CGTGA
cnt = 19	feature = 640	correl = 0.0522607	descr = N_Gram_TGCCG
cnt = 20	feature = 426	correl = -0.0556744	descr = N_Gram_GATCG
cnt = 21	feature = 308	correl = 0.0689923	descr = N_Gram_CCCGC
cnt = 22	feature = 231	correl = 0.0716851	descr = N_Gram_ATAGT
cnt = 23	feature = 527	correl = 0.0486508	descr = N_Gram_GTAAA
cnt = 24	feature = 545	correl = 0.0571925	descr = N_Gram_GTGCG
cnt = 25	feature = 631	correl = -0.0611613	descr = N_Gram_TGAGA
cnt = 26	feature = 599	correl = 0.061186	descr = N_Gram_TCCCA
cnt = 27	feature = 473	correl = 0.0952818	descr = N_Gram_GCGTG
cnt = 28	feature = 322	correl = 0.0440555	descr = N_Gram_CCTCT
cnt = 29	feature = 209	correl = -0.0562116	descr = N_Gram_AGGCT
cnt = 30	feature = 520	correl = 0.0570243	descr = N_Gram_GGGTC
cnt = 31	feature = 557	correl = 0.0450469	descr = N_Gram_GTTGC
cnt = 32	feature = 324	correl = 0.0669036	descr = N_Gram_CCTGC
cnt = 33	feature = 280	correl = 0.086195	descr = N_Gram_CAGGA
cnt = 34	feature = 555	correl = -0.0483674	descr = N_Gram_GTTCG
cnt = 35	feature = 286	correl = -0.0522777	descr = N_Gram_CATAT
cnt = 36	feature = 451	correl = -0.0448584	descr = N_Gram_GCCAA
cnt = 37	feature = 392	correl = -0.132209	descr = N_Gram_CTTGC
cnt = 38	feature = 466	correl = 0.052261	descr = N_Gram_GCGGA
cnt = 39	feature = 681	correl = -0.0595496	descr = N_Gram_TTGAA
cnt = 40	feature = 237	correl = -0.0491935	descr = N_Gram_ATCGC
cnt = 41	feature = 351	correl = -0.0731294	descr = N_Gram_CGGTA
cnt = 42	feature = 352	correl = 0.058078	descr = N_Gram_CGGTT
cnt = 43	feature = 468	correl = 0.0659829	descr = N_Gram_GCGGG
cnt = 44	feature = 267	correl = 0.0597923	descr = N_Gram_CACAT
cnt = 45	feature = 244	correl = -0.0454018	descr = N_Gram_ATGCA
cnt = 46	feature = 437	correl = 0.0610067	descr = N_Gram_GCAAA
cnt = 47	feature = 525	correl = -0.0538694	descr = N_Gram_GGTGT
cnt = 48	feature = 654	correl = 0.052057	descr = N_Gram_TGGTC
cnt = 49	feature = 432	correl = -0.0740815	descr = N_Gram_GATTA
cnt = 50	feature = 601	correl = -0.0746333	descr = N_Gram_TCCGC
cnt = 51	feature = 226	correl = -0.136112	descr = N_Gram_ATAAG
cnt = 52	feature = 505	correl = 0.132381	descr = N_Gram_GGCTT
cnt = 53	feature = 614	correl = -0.0741793	descr = N_Gram_TCGGG
cnt = 54	feature = 219	correl = 0.105505	descr = N_Gram_AGTGT
cnt = 55	feature = 265	correl = 0.0524058	descr = N_Gram_CAATA
cnt = 56	feature = 225	correl = -0.0440871	descr = N_Gram_ATAAC
cnt = 57	feature = 353	correl = -0.0701527	descr = N_Gram_CGTAA
cnt = 58	feature = 504	correl = 0.061944	descr = N_Gram_GGCTC
cnt = 59	feature = 309	correl = 0.0515678	descr = N_Gram_CCCGG
cnt = 60	feature = 211	correl = 0.0784616	descr = N_Gram_AGGGG
cnt = 61	feature = 649	correl = 0.0761694	descr = N_Gram_TGGG
cnt = 62	feature = 448	correl = -0.0451129	descr = N_Gram_GCATG
cnt = 63	feature = 276	correl = 0.0547211	descr = N_Gram_CAGCC
cnt = 64	feature = 274	correl = -0.0455864	descr = N_Gram_CACTG
cnt = 65	feature = 483	correl = 0.120941	descr = N_Gram_GGAAA
cnt = 66	feature = 546	correl = 0.0847198	descr = N_Gram_GTGCT
cnt = 67	feature = 578	correl = -0.0500121	descr = N_Gram_TATAC
cnt = 68	feature = 645	correl = 0.0891381	descr = N_Gram_TGGAG
cnt = 69	feature = 207	correl = 0.0453326	descr = N_Gram_AGGCC
cnt = 70	feature = 514	correl = 0.0779741	descr = N_Gram_GGGCG
cnt = 71	feature = 361	correl = -0.0474185	descr = N_Gram_CGTTC
cnt = 72	feature = 509	correl = 0.10652	descr = N_Gram_GGGAC
cnt = 73	feature = 235	correl = -0.0513973	descr = N_Gram_ATCCT
cnt = 74	feature = 304	correl = 0.084172	descr = N_Gram_CCCAC
cnt = 75	feature = 321	correl = -0.0938671	descr = N_Gram_CCTCC
cnt = 76	feature = 277	correl = 0.0780894	descr = N_Gram_CAGCG
cnt = 77	feature = 492	correl = -0.0766675	descr = N_Gram_GGATC
cnt = 78	feature = 281	correl = 0.0813157	descr = N_Gram_CAGGC
cnt = 79	feature = 526	correl = 0.057652	descr = N_Gram_GGTTG
cnt = 80	feature = 441	correl = 0.0831887	descr = N_Gram_GCACT
cnt = 81	feature = 528	correl = 0.048611	descr = N_Gram_GTAGT
cnt = 82	feature = 467	correl = 0.0713413	descr = N_Gram_GCGGC
cnt = 83	feature = 655	correl = -0.066847	descr = N_Gram_TGTCA
cnt = 84	feature = 303	correl = 0.0538727	descr = N_Gram_CCCAA
cnt = 85	feature = 290	correl = 0.0909964	descr = N_Gram_CATCT
cnt = 86	feature = 510	correl = 0.104254	descr = N_Gram_GGGAG
cnt = 87	feature = 272	correl = -0.0670345	descr = N_Gram_CACGA
cnt = 88	feature = 615	correl = -0.0510315	descr = N_Gram_TCGTC
cnt = 89	feature = 460	correl = 0.0641225	descr = N_Gram_GCCTC
cnt = 90	feature = 602	correl = -0.0850017	descr = N_Gram_TCCGG
cnt = 91	feature = 574	correl = 0.0883375	descr = N_Gram_TAGCA
cnt = 92	feature = 592	correl = -0.0487767	descr = N_Gram_TCATG
cnt = 93	feature = 325	correl = -0.0742046	descr = N_Gram_CCTTC
cnt = 94	feature = 343	correl = 0.0581897	descr = N_Gram_CGGAC
cnt = 95	feature = 536	correl = -0.0826746	descr = N_Gram_GTCGA
cnt = 96	feature = 496	correl = 0.0643245	descr = N_Gram_GGCAT
cnt = 97	feature = 255	correl = -0.0809794	descr = N_Gram_ATTTG
cnt = 98	feature = 475	correl = 0.0781606	descr = N_Gram_GCTCA
cnt = 99	feature = 445	correl = 0.0505385	descr = N_Gram_GCAGT
cnt = 100	feature = 695	correl = -0.0878469	descr = N_Gram_TTTGG
cnt = 101	feature = 252	correl = 0.0521577	descr = N_Gram_ATTG
cnt = 102	feature = 327	correl = -0.0457862	descr = N_Gram_CGAC
cnt = 103	feature = 248	correl = 0.0582133	descr = N_Gram_ATGT
cnt = 104	feature = 547	correl = 0.127011	descr = N_Gram_GTGG
cnt = 105	feature = 350	correl = 0.141297	descr = N_Gram_CGGGC
cnt = 106	feature = 626	correl = -0.0587221	descr = N_Gram_TCTTG
cnt = 107	feature = 416	correl = 0.0978394	descr = N_Gram_GAGCT
cnt = 108	feature = 605	correl = -0.0844334	descr = N_Gram_TCCTC
cnt = 109	feature = 18	correl = -0.123245	descr = Position_Specific_Bin_Base_6_Base_A
cnt = 110	feature = 342	correl = 0.0640402	descr = N_Gram_CGGAA
cnt = 111	feature = 222	correl = -0.0890047	descr = N_Gram_AGTTT
cnt = 112	feature = 228	correl = -0.0860007	descr = N_Gram_ATACT
cnt = 113	feature = 478	correl = 0.0840173	descr = N_Gram_GCTGC
cnt = 114	feature = 540	correl = -0.0954529	descr = N_Gram_GTCTT
cnt = 115	feature = 24	correl = -0.0597786	descr = Position_Specific_Bin_Base_9_Base_T
cnt = 116	feature = 391	correl = -0.0741187	descr = N_Gram_CTTGA
cnt = 117	feature = 596	correl = -0.0518106	descr = N_Gram_TCCAC
cnt = 118	feature = 11	correl = -0.0540301	descr = Position_Specific_Bin_Base_3_Base_A
cnt = 119	feature = 337	correl = 0.0521346	descr = N_Gram_CGCGG
cnt = 120	feature = 591	correl = -0.0598799	descr = N_Gram_TCATC
cnt = 121	feature = 33	correl = -0.0668403	descr = Position_Specific_Bin_Base_13_Base_G
cnt = 122	feature = 364	correl = 0.0868264	descr = N_Gram_CTA
cnt = 123	feature = 13	correl = -0.0653391	descr = Position_Specific_Bin_Base_4_Base_A
cnt = 124	feature = 40	correl = -0.0449371	descr = Position_Specific_Bin_Base_16_Base_T
cnt = 125	feature = 454	correl = 0.0640847	descr = N_Gram_GCCCA
cnt = 126	feature = 35	correl = 0.113988	descr = Position_Specific_Bin_Base_14_Base_T
cnt = 127	feature = 73	correl = 0.0860118	descr = Fold_of_RNAi_Sequence_Pos_9
cnt = 128	feature = 648	correl = 0.128811	descr = N_Gram_TGGCT
cnt = 129	feature = 386	correl = -0.0510798	descr = N_Gram_CTTA
cnt = 130	feature = 619	correl = -0.0873073	descr = N_Gram_TCTCA
cnt = 131	feature = 80	correl = 0.0584292	descr = Xue_Structure_Feature_A111
cnt = 132	feature = 36	correl = -0.0639954	descr = Position_Specific_Bin_Base_15_Base_A
cnt = 133	feature = 580	correl = -0.0487824	descr = N_Gram_TATC
cnt = 134	feature = 105	correl = 0.0875298	descr = Fold_of_Target_NoEndbrace_noends_Pos_13
cnt = 135	feature = 44	correl = -0.064086	descr = Position_Specific_Bin_Base_17_Base_T
cnt = 136	feature = 665	correl = -0.0522481	descr = N_Gram_TTAC
cnt = 137	feature = 17	correl = 0.0580049	descr = Position_Specific_Bin_Base_5_Base_G
cnt = 138	feature = 241	correl = -0.0466478	descr = N_Gram_ATGA
cnt = 139	feature = 14	correl = 0.0556579	descr = Position_Specific_Bin_Base_4_Base_C
cnt = 140	feature = 313	correl = 0.109626	descr = N_Gram_CCGGG
cnt = 141	feature = 641	correl = -0.125891	descr = N_Gram_TGCG
cnt = 142	feature = 375	correl = -0.07533	descr = N_Gram_CTCCA
cnt = 143	feature = 8	correl = 0.0529705	descr = Position_Specific_Bin_Base_2_Base_C
cnt = 144	feature = 81	correl = -0.051644	descr = Xue_Structure_Feature_A110
cnt = 145	feature = 383	correl = 0.100553	descr = N_Gram_CTGCA
cnt = 146	feature = 23	correl = 0.0587341	descr = Position_Specific_Bin_Base_9_Base_G
cnt = 147	feature = 58	correl = -0.0968753	descr = Gibbs_of_Target_Sequence__Pos_13_Step_1
cnt = 148	feature = 425	correl = -0.112593	descr = N_Gram_GATC
cnt = 149	feature = 39	correl = 0.115459	descr = Position_Specific_Bin_Base_16_Base_C
cnt = 150	feature = 497	correl = 0.157508	descr = N_Gram_GGCC
cnt = 151	feature = 52	correl = 0.0982062	descr = Gibbs_of_Target_Sequence__Pos_3_Step_1
cnt = 152	feature = 446	correl = 0.0635627	descr = N_Gram_GCAT
cnt = 153	feature = 539	correl = -0.0982941	descr = N_Gram_GTCT
cnt = 154	feature = 396	correl = -0.0500829	descr = N_Gram_CTTTC
cnt = 155	feature = 218	correl = 0.0737685	descr = N_Gram_AGTG
cnt = 156	feature = 472	correl = -0.113988	descr = N_Gram_GCGTC
cnt = 157	feature = 67	correl = 0.162657	descr = Fold_of_RNAi_Sequence_Pos_0
cnt = 158	feature = 57	correl = 0.0634252	descr = Gibbs_of_Target_Sequence__Pos_12_Step_1
cnt = 159	feature = 28	correl = 0.138389	descr = Position_Specific_Bin_Base_12_Base_C
cnt = 160	feature = 82	correl = 0.0474604	descr = Xue_Structure_Feature_A100
cnt = 161	feature = 32	correl = 0.102317	descr = Position_Specific_Bin_Base_13_Base_C
cnt = 162	feature = 292	correl = 0.0888545	descr = N_Gram_CCAA
cnt = 163	feature = 76	correl = 0.0770998	descr = Fold_of_RNAi_Sequence_Pos_13
cnt = 164	feature = 382	correl = 0.044969	descr = N_Gram_CTGC
cnt = 165	feature = 606	correl = -0.101141	descr = N_Gram_TCCTT
cnt = 166	feature = 544	correl = 0.0800045	descr = N_Gram_GTGC
cnt = 167	feature = 531	correl = -0.0897736	descr = N_Gram_GTC
cnt = 168	feature = 489	correl = 0.113647	descr = N_Gram_GGAG
cnt = 169	feature = 79	correl = 0.061986	descr = Fold_of_RNAi_Sequence_Pos_16
cnt = 170	feature = 341	correl = 0.0746589	descr = N_Gram_CGGA
cnt = 171	feature = 54	correl = -0.1222	descr = Gibbs_of_Target_Sequence__Pos_6_Step_1
cnt = 172	feature = 503	correl = 0.073335	descr = N_Gram_GGCT
cnt = 173	feature = 516	correl = 0.0685009	descr = N_Gram_GGGG
cnt = 174	feature = 450	correl = 0.0535219	descr = N_Gram_GCCA
cnt = 175	feature = 59	correl = -0.173913	descr = Gibbs_of_Target_Sequence__Pos_14_Step_1
cnt = 176	feature = 417	correl = 0.0651856	descr = N_Gram_GAGG
cnt = 177	feature = 69	correl = 0.146947	descr = Fold_of_RNAi_Sequence_Pos_2
cnt = 178	feature = 334	correl = 0.0730302	descr = N_Gram_CGCC
cnt = 179	feature = 326	correl = -0.0579785	descr = N_Gram_CGA
cnt = 180	feature = 60	correl = -0.121528	descr = Gibbs_of_Target_Sequence__Pos_17_Step_1
cnt = 181	feature = 72	correl = 0.0791198	descr = Fold_of_RNAi_Sequence_Pos_6
cnt = 182	feature = 258	correl = 0.14948	descr = N_Gram_CAA
cnt = 183	feature = 583	correl = 0.0451932	descr = N_Gram_TCA
cnt = 184	feature = 643	correl = 0.0465268	descr = N_Gram_TGG
cnt = 185	feature = 662	correl = -0.0824298	descr = N_Gram_TTA
cnt = 186	feature = 500	correl = 0.0468315	descr = N_Gram_GGCG
cnt = 187	feature = 77	correl = 0.0682217	descr = Fold_of_RNAi_Sequence_Pos_14
cnt = 188	feature = 541	correl = 0.161508	descr = N_Gram_GTG
cnt = 189	feature = 285	correl = 0.0577619	descr = N_Gram_CAT
cnt = 190	feature = 679	correl = -0.0647196	descr = N_Gram_TTG
cnt = 191	feature = 363	correl = -0.0513034	descr = N_Gram_CT
cnt = 192	feature = 86	correl = 0.0884466	descr = Xue_Structure_Feature_C110
cnt = 193	feature = 623	correl = -0.101491	descr = N_Gram_TCTT
cnt = 194	feature = 481	correl = 0.134543	descr = N_Gram_GGA
cnt = 195	feature = 616	correl = -0.118008	descr = N_Gram_TCT
cnt = 196	feature = 494	correl = 0.139004	descr = N_Gram_GGC
cnt = 197	feature = 340	correl = 0.0768058	descr = N_Gram_CGG
cnt = 198	feature = 661	correl = -0.122374	descr = N_Gram_TT
cnt = 199	feature = 66	correl = -0.077225	descr = PF_RNAi_Fold_3'Free_Count
cnt = 200	feature = 64	correl = -0.186881	descr = PF_RNAi_Fold_Energy
num rows = 521
num_elements = 104721
*
optimization finished, #iter = 532
nu = 0.590277
obj = -48.544195, rho = -0.381983
nSV = 375, nBSV = 255
num rows = 58
num_elements = 11658
*
optimization finished, #iter = 44
nu = 0.567516
obj = -6.092759, rho = -0.477617
nSV = 46, nBSV = 24
*
optimization finished, #iter = 532
nu = 0.590277
obj = -48.544195, rho = -0.381983
nSV = 375, nBSV = 255
CFS merit scores = 1.30767
CFS merit scores = 1.57322
CFS merit scores = 1.8237
CFS merit scores = 2.05781
CFS merit scores = 2.27113
CFS merit scores = 2.46505
CFS merit scores = 2.64474
CFS merit scores = 2.81105
CFS merit scores = 2.96553
CFS merit scores = 3.11068
CFS merit scores = 3.24747
CFS merit scores = 3.37841
CFS merit scores = 3.50321
CFS merit scores = 3.62239
CFS merit scores = 3.73613
CFS merit scores = 3.84504
CFS merit scores = 3.94931
CFS merit scores = 4.04936
CFS merit scores = 4.14551
CFS merit scores = 4.23872
CFS merit scores = 4.32922
CFS merit scores = 4.4151
CFS merit scores = 4.49855
CFS merit scores = 4.57774
CFS merit scores = 4.65468
CFS merit scores = 4.7262
CFS merit scores = 4.79541
CFS merit scores = 4.86211
CFS merit scores = 4.92648
CFS merit scores = 4.98815
CFS merit scores = 5.04383
CFS merit scores = 5.0971
CFS merit scores = 5.14833
CFS merit scores = 5.18675
CFS merit scores = 5.22232
CFS merit scores = 5.25646
CFS merit scores = 5.28567
CFS merit scores = 5.311
CFS merit scores = 5.33639
CFS merit scores = 5.36122
CFS merit scores = 5.38126
CFS merit scores = 5.40005
CFS merit scores = 5.41882
CFS merit scores = 5.43632
CFS merit scores = 5.45338
CFS merit scores = 5.46759
CFS merit scores = 5.48149
CFS merit scores = 5.49479
CFS merit scores = 5.50705
CFS merit scores = 5.51973
CFS merit scores = 5.53261
CFS merit scores = 5.54185
CFS merit scores = 5.54987
CFS merit scores = 5.55843
CFS merit scores = 5.56712
CFS merit scores = 5.57575
CFS merit scores = 5.58475
CFS merit scores = 5.59317
CFS merit scores = 5.59837
CFS merit scores = 5.60272
CFS merit scores = 5.60674
CFS merit scores = 5.61065
CFS merit scores = 5.61336
CFS merit scores = 5.6138
CFS merit scores = 5.6131
CFS merit scores = 5.61126
CFS merit scores = 5.61006
CFS merit scores = 5.6085
CFS merit scores = 5.60712
CFS merit scores = 5.60633
CFS merit scores = 5.606
CFS merit scores = 5.60427
CFS merit scores = 5.60297
CFS merit scores = 5.60027
CFS merit scores = 5.59753
CFS merit scores = 5.59359
CFS merit scores = 5.58998
CFS merit scores = 5.58648
CFS merit scores = 5.58223
CFS merit scores = 5.57831
CFS merit scores = 5.57345
CFS merit scores = 5.56766
CFS merit scores = 5.56194
CFS merit scores = 5.55611
CFS merit scores = 5.55067
CFS merit scores = 5.54582
CFS merit scores = 5.53955
CFS merit scores = 5.53261
CFS merit scores = 5.52505
CFS merit scores = 5.51812
CFS merit scores = 5.51138
CFS merit scores = 5.50513
CFS merit scores = 5.49886
CFS merit scores = 5.49152
CFS merit scores = 5.48394
CFS merit scores = 5.47636
CFS merit scores = 5.46871
CFS merit scores = 5.46121
CFS merit scores = 5.45353
CFS merit scores = 5.44637
CFS merit scores = 5.43944
CFS merit scores = 5.43228
CFS merit scores = 5.42539
CFS merit scores = 5.41737
CFS merit scores = 5.40934
CFS merit scores = 5.40144
CFS merit scores = 5.39374
CFS merit scores = 5.38581
CFS merit scores = 5.37787
CFS merit scores = 5.37032
CFS merit scores = 5.36278
CFS merit scores = 5.35512
CFS merit scores = 5.34778
CFS merit scores = 5.34027
CFS merit scores = 5.33302
CFS merit scores = 5.32593
CFS merit scores = 5.31886
CFS merit scores = 5.31135
CFS merit scores = 5.30425
CFS merit scores = 5.29707
CFS merit scores = 5.28988
CFS merit scores = 5.28274
CFS merit scores = 5.27572
CFS merit scores = 5.26897
CFS merit scores = 5.26235
CFS merit scores = 5.25596
CFS merit scores = 5.24937
CFS merit scores = 5.24281
CFS merit scores = 5.23639
CFS merit scores = 5.22933
CFS merit scores = 5.22102
CFS merit scores = 5.21285
CFS merit scores = 5.20494
CFS merit scores = 5.19753
CFS merit scores = 5.1899
CFS merit scores = 5.18206
CFS merit scores = 5.17459
CFS merit scores = 5.1672
CFS merit scores = 5.1598
CFS merit scores = 5.15247
CFS merit scores = 5.14472
CFS merit scores = 5.13726
CFS merit scores = 5.12985
CFS merit scores = 5.12261
CFS merit scores = 5.11571
CFS merit scores = 5.10819
CFS merit scores = 5.10052
CFS merit scores = 5.09314
CFS merit scores = 5.08593
CFS merit scores = 5.0787
CFS merit scores = 5.07123
CFS merit scores = 5.06398
CFS merit scores = 5.05688
CFS merit scores = 5.04983
CFS merit scores = 5.04288
CFS merit scores = 5.03584
CFS merit scores = 5.02893
CFS merit scores = 5.02165
CFS merit scores = 5.01456
CFS merit scores = 5.00728
CFS merit scores = 4.99979
CFS merit scores = 4.99227
CFS merit scores = 4.98454
CFS merit scores = 4.97695
CFS merit scores = 4.96969
CFS merit scores = 4.96187
CFS merit scores = 4.95441
CFS merit scores = 4.94624
CFS merit scores = 4.93822
CFS merit scores = 4.93021
CFS merit scores = 4.92227
CFS merit scores = 4.91404
CFS merit scores = 4.90589
CFS merit scores = 4.89764
CFS merit scores = 4.88901
CFS merit scores = 4.88028
CFS merit scores = 4.8716
CFS merit scores = 4.86305
CFS merit scores = 4.85444
CFS merit scores = 4.8456
CFS merit scores = 4.83704
CFS merit scores = 4.82817
CFS merit scores = 4.81886
CFS merit scores = 4.80962
CFS merit scores = 4.80024
CFS merit scores = 4.79067
CFS merit scores = 4.78113
CFS merit scores = 4.77155
CFS merit scores = 4.76074
CFS merit scores = 4.74914
CFS merit scores = 4.73749
CFS merit scores = 4.72564
CFS merit scores = 4.71362
CFS merit scores = 4.70123
CFS merit scores = 4.68895
CFS merit scores = 4.67707
CFS merit scores = 4.66457
CFS merit scores = 4.65028
CFS merit scores = 4.63604
CFS merit scores = 4.6204
CFS merit scores = 4.6031
CFS merit scores = 4.5837
CFS merit scores = 4.56257
CFS merit scores = 4.54096
cnt = 1	feature = 58	correl = -0.307672	descr = Gibbs_of_Target_Sequence__Pos_19_Step_1
cnt = 2	feature = 472	correl = -0.150363	descr = N_Gram_GCGTC
cnt = 3	feature = 619	correl = 0.0944683	descr = N_Gram_TCGGC
cnt = 4	feature = 361	correl = 0.0705217	descr = N_Gram_CGTGA
cnt = 5	feature = 606	correl = 0.0522095	descr = N_Gram_TCCCG
cnt = 6	feature = 363	correl = 0.0789734	descr = N_Gram_CGTGG
cnt = 7	feature = 425	correl = 0.0459803	descr = N_Gram_GATAC
cnt = 8	feature = 555	correl = 0.0473666	descr = N_Gram_GTGTA
cnt = 9	feature = 222	correl = 0.054751	descr = N_Gram_ATACA
cnt = 10	feature = 604	correl = 0.0611067	descr = N_Gram_TCCCA
cnt = 11	feature = 649	correl = 0.0522095	descr = N_Gram_TGCCG
cnt = 12	feature = 514	correl = 0.0451664	descr = N_Gram_GGGCT
cnt = 13	feature = 265	correl = -0.0510587	descr = N_Gram_CACCC
cnt = 14	feature = 498	correl = 0.0891817	descr = N_Gram_GGCCC
cnt = 15	feature = 322	correl = 0.0672847	descr = N_Gram_CCTCA
cnt = 16	feature = 417	correl = 0.0966337	descr = N_Gram_GACTA
cnt = 17	feature = 623	correl = 0.056568	descr = N_Gram_TCTAC
cnt = 18	feature = 697	correl = 0.0784451	descr = N_Gram_TTGCA
cnt = 19	feature = 305	correl = 0.114781	descr = N_Gram_CCCCC
cnt = 20	feature = 449	correl = -0.0451669	descr = N_Gram_GCATG
cnt = 21	feature = 314	correl = 0.0451664	descr = N_Gram_CCGCA
cnt = 22	feature = 226	correl = 0.0963392	descr = N_Gram_ATATA
cnt = 23	feature = 334	correl = 0.0569573	descr = N_Gram_CGAGG
cnt = 24	feature = 321	correl = 0.0555615	descr = N_Gram_CCTAT
cnt = 25	feature = 209	correl = 0.0592888	descr = N_Gram_AGTCA
cnt = 26	feature = 343	correl = 0.0639507	descr = N_Gram_CGGAA
cnt = 27	feature = 527	correl = 0.0773543	descr = N_Gram_GGTCA
cnt = 28	feature = 279	correl = 0.04669	descr = N_Gram_CAGGG
cnt = 29	feature = 231	correl = -0.096687	descr = N_Gram_ATCGG
cnt = 30	feature = 244	correl = -0.068687	descr = N_Gram_ATTAC
cnt = 31	feature = 681	correl = -0.103736	descr = N_Gram_TTATA
cnt = 32	feature = 416	correl = -0.103688	descr = N_Gram_GACGT
cnt = 33	feature = 225	correl = 0.0469528	descr = N_Gram_ATAGC
cnt = 34	feature = 228	correl = -0.0524788	descr = N_Gram_ATCAT
cnt = 35	feature = 583	correl = -0.0443184	descr = N_Gram_TAGAT
cnt = 36	feature = 503	correl = 0.0916557	descr = N_Gram_GGCGG
cnt = 37	feature = 383	correl = -0.0769531	descr = N_Gram_CTGAT
cnt = 38	feature = 309	correl = 0.0689214	descr = N_Gram_CCCGC
cnt = 39	feature = 445	correl = 0.0646277	descr = N_Gram_GCAGG
cnt = 40	feature = 303	correl = 0.0840852	descr = N_Gram_CCCAC
cnt = 41	feature = 525	correl = -0.0686245	descr = N_Gram_GGTAA
cnt = 42	feature = 601	correl = 0.105701	descr = N_Gram_TCCAA
cnt = 43	feature = 441	correl = 0.0743071	descr = N_Gram_GCACT
cnt = 44	feature = 563	correl = 0.0449729	descr = N_Gram_GTTGC
cnt = 45	feature = 211	correl = -0.143414	descr = N_Gram_AGTCT
cnt = 46	feature = 337	correl = -0.0585454	descr = N_Gram_CGATC
cnt = 47	feature = 536	correl = -0.0557263	descr = N_Gram_GTCAA
cnt = 48	feature = 500	correl = 0.141104	descr = N_Gram_GGCCT
cnt = 49	feature = 468	correl = 0.0545127	descr = N_Gram_GCGGA
cnt = 50	feature = 516	correl = 0.0676026	descr = N_Gram_GGGGC
cnt = 51	feature = 324	correl = 0.0885261	descr = N_Gram_CCTCG
cnt = 52	feature = 662	correl = 0.0532989	descr = N_Gram_TGGGA
cnt = 53	feature = 255	correl = 0.0533561	descr = N_Gram_CAAAG
cnt = 54	feature = 529	correl = 0.0553621	descr = N_Gram_GGTGC
cnt = 55	feature = 426	correl = 0.0508805	descr = N_Gram_GATAT
cnt = 56	feature = 364	correl = 0.0538781	descr = N_Gram_CGTGT
cnt = 57	feature = 476	correl = 0.0807637	descr = N_Gram_GCTGG
cnt = 58	feature = 605	correl = 0.0526773	descr = N_Gram_TCCCC
cnt = 59	feature = 647	correl = 0.0863688	descr = N_Gram_TGCAC
cnt = 60	feature = 292	correl = 0.0516743	descr = N_Gram_CCAAT
cnt = 61	feature = 399	correl = 0.0845057	descr = N_Gram_CTTGG
cnt = 62	feature = 466	correl = 0.0457616	descr = N_Gram_GCGCC
cnt = 63	feature = 235	correl = 0.0601557	descr = N_Gram_ATCTT
cnt = 64	feature = 207	correl = 0.0447335	descr = N_Gram_AGTA
cnt = 65	feature = 382	correl = 0.0456416	descr = N_Gram_CTGAC
cnt = 66	feature = 437	correl = 0.105457	descr = N_Gram_GCAA
cnt = 67	feature = 674	correl = 0.0508267	descr = N_Gram_TGTGT
cnt = 68	feature = 274	correl = 0.0546265	descr = N_Gram_CAGCC
cnt = 69	feature = 281	correl = 0.132618	descr = N_Gram_CAGTG
cnt = 70	feature = 508	correl = 0.0966337	descr = N_Gram_GGGAC
cnt = 71	feature = 631	correl = -0.12351	descr = N_Gram_TCTTA
cnt = 72	feature = 241	correl = -0.049051	descr = N_Gram_ATGCT
cnt = 73	feature = 432	correl = -0.0702334	descr = N_Gram_GATTA
cnt = 74	feature = 616	correl = -0.11223	descr = N_Gram_TCGAG
cnt = 75	feature = 375	correl = -0.0945249	descr = N_Gram_CTCAT
cnt = 76	feature = 313	correl = 0.0463148	descr = N_Gram_CCGA
cnt = 77	feature = 267	correl = 0.0875162	descr = N_Gram_CACCT
cnt = 78	feature = 291	correl = 0.0650369	descr = N_Gram_CCAAG
cnt = 79	feature = 404	correl = 0.104044	descr = N_Gram_GAAGA
cnt = 80	feature = 388	correl = 0.0587143	descr = N_Gram_CTGTG
cnt = 81	feature = 501	correl = -0.0516841	descr = N_Gram_GGCGA
cnt = 82	feature = 219	correl = -0.116476	descr = N_Gram_ATAA
cnt = 83	feature = 505	correl = 0.154507	descr = N_Gram_GGCTT
cnt = 84	feature = 407	correl = 0.0643379	descr = N_Gram_GACA
cnt = 85	feature = 512	correl = 0.112904	descr = N_Gram_GGGCC
cnt = 86	feature = 539	correl = 0.0514266	descr = N_Gram_GTCCC
cnt = 87	feature = 393	correl = 0.0534301	descr = N_Gram_CTTCA
cnt = 88	feature = 285	correl = -0.0644924	descr = N_Gram_CATCG
cnt = 89	feature = 593	correl = 0.106025	descr = N_Gram_TCACC
cnt = 90	feature = 553	correl = 0.0751006	descr = N_Gram_GTGGT
cnt = 91	feature = 609	correl = -0.0960283	descr = N_Gram_TCCGG
cnt = 92	feature = 160	correl = -0.0460672	descr = N_Gram_ACCC
cnt = 93	feature = 391	correl = -0.118168	descr = N_Gram_CTTAT
cnt = 94	feature = 386	correl = 0.0566061	descr = N_Gram_CTGGA
cnt = 95	feature = 13	correl = -0.106593	descr = Position_Specific_Bin_Base_5_Base_A
cnt = 96	feature = 494	correl = 0.0538293	descr = N_Gram_GGCAG
cnt = 97	feature = 340	correl = 0.0843153	descr = N_Gram_CGCCG
cnt = 98	feature = 557	correl = 0.0531905	descr = N_Gram_GTGTT
cnt = 99	feature = 24	correl = -0.0757129	descr = Position_Specific_Bin_Base_11_Base_G
cnt = 100	feature = 290	correl = 0.0681048	descr = N_Gram_CCAAA
cnt = 101	feature = 286	correl = 0.120957	descr = N_Gram_CATCT
cnt = 102	feature = 661	correl = 0.10714	descr = N_Gram_TGGG
cnt = 103	feature = 580	correl = -0.0585988	descr = N_Gram_TACTT
cnt = 104	feature = 576	correl = -0.0591623	descr = N_Gram_TAATC
cnt = 105	feature = 23	correl = 0.0709762	descr = Position_Specific_Bin_Base_10_Base_T
cnt = 106	feature = 350	correl = 0.107818	descr = N_Gram_CGGGA
cnt = 107	feature = 478	correl = 0.0533238	descr = N_Gram_GCTTG
cnt = 108	feature = 612	correl = -0.0616462	descr = N_Gram_TCCTC
cnt = 109	feature = 446	correl = 0.0504378	descr = N_Gram_GCAGT
cnt = 110	feature = 541	correl = -0.139915	descr = N_Gram_GTCGA
cnt = 111	feature = 641	correl = -0.0446915	descr = N_Gram_TGAGG
cnt = 112	feature = 273	correl = 0.101061	descr = N_Gram_CAGCA
cnt = 113	feature = 547	correl = 0.0581457	descr = N_Gram_GTGA
cnt = 114	feature = 36	correl = -0.0487017	descr = Position_Specific_Bin_Base_17_Base_A
cnt = 115	feature = 545	correl = -0.0769329	descr = N_Gram_GTCTT
cnt = 116	feature = 284	correl = 0.112201	descr = N_Gram_CATCC
cnt = 117	feature = 10	correl = 0.0477601	descr = Position_Specific_Bin_Base_3_Base_C
cnt = 118	feature = 32	correl = 0.0841844	descr = Position_Specific_Bin_Base_14_Base_T
cnt = 119	feature = 52	correl = -0.07153	descr = Gibbs_of_Target_Sequence__Pos_8_Step_1
cnt = 120	feature = 77	correl = -0.0568313	descr = Xue_Structure_Feature_A110
cnt = 121	feature = 654	correl = 0.0567346	descr = N_Gram_TGCTC
cnt = 122	feature = 457	correl = 0.0468005	descr = N_Gram_GCCGC
cnt = 123	feature = 304	correl = 0.0702682	descr = N_Gram_CCCC
cnt = 124	feature = 497	correl = 0.095666	descr = N_Gram_GGCCA
cnt = 125	feature = 473	correl = 0.0951915	descr = N_Gram_GCGTG
cnt = 126	feature = 424	correl = 0.062157	descr = N_Gram_GATA
cnt = 127	feature = 327	correl = -0.0743195	descr = N_Gram_CCTTC
cnt = 128	feature = 33	correl = -0.134412	descr = Position_Specific_Bin_Base_16_Base_A
cnt = 129	feature = 76	correl = 0.0725677	descr = Xue_Structure_Feature_A111
cnt = 130	feature = 660	correl = 0.147824	descr = N_Gram_TGGCT
cnt = 131	feature = 18	correl = -0.0643624	descr = Position_Specific_Bin_Base_8_Base_C
cnt = 132	feature = 28	correl = -0.123833	descr = Position_Specific_Bin_Base_12_Base_T
cnt = 133	feature = 308	correl = 0.0864573	descr = N_Gram_CCCG
cnt = 134	feature = 11	correl = -0.0714538	descr = Position_Specific_Bin_Base_4_Base_A
cnt = 135	feature = 342	correl = 0.0758056	descr = N_Gram_CGGA
cnt = 136	feature = 475	correl = 0.0630263	descr = N_Gram_GCTG
cnt = 137	feature = 8	correl = -0.0766174	descr = Position_Specific_Bin_Base_2_Base_G
cnt = 138	feature = 509	correl = 0.105736	descr = N_Gram_GGGAG
cnt = 139	feature = 440	correl = 0.079112	descr = N_Gram_GCAC
cnt = 140	feature = 39	correl = -0.0753907	descr = Position_Specific_Bin_Base_17_Base_T
cnt = 141	feature = 483	correl = 0.0576938	descr = N_Gram_GGAAG
cnt = 142	feature = 460	correl = 0.107	descr = N_Gram_GCCT
cnt = 143	feature = 602	correl = -0.146788	descr = N_Gram_TCCAG
cnt = 144	feature = 615	correl = -0.0990083	descr = N_Gram_TCGA
cnt = 145	feature = 413	correl = -0.0782646	descr = N_Gram_GACG
cnt = 146	feature = 69	correl = 0.0960731	descr = Fold_of_RNAi_Sequence_Pos_9
cnt = 147	feature = 233	correl = -0.0544241	descr = N_Gram_ATCTC
cnt = 148	feature = 592	correl = 0.0492018	descr = N_Gram_TCAC
cnt = 149	feature = 14	correl = 0.0729509	descr = Position_Specific_Bin_Base_5_Base_C
cnt = 150	feature = 40	correl = -0.282118	descr = Position_Specific_Bin_Base_18_Base_A
cnt = 151	feature = 645	correl = 0.0990614	descr = N_Gram_TGCA
cnt = 152	feature = 390	correl = -0.0658128	descr = N_Gram_CTTA
cnt = 153	feature = 35	correl = 0.0606741	descr = Position_Specific_Bin_Base_16_Base_G
cnt = 154	feature = 17	correl = 0.114787	descr = Position_Specific_Bin_Base_6_Base_C
cnt = 155	feature = 690	correl = -0.201791	descr = N_Gram_TTCTC
cnt = 156	feature = 351	correl = 0.135189	descr = N_Gram_CGGGC
cnt = 157	feature = 683	correl = 0.0818895	descr = N_Gram_TTCA
cnt = 158	feature = 73	correl = 0.0679381	descr = Fold_of_RNAi_Sequence_Pos_14
cnt = 159	feature = 467	correl = 0.0832831	descr = N_Gram_GCGG
cnt = 160	feature = 579	correl = -0.0643994	descr = N_Gram_TACT
cnt = 161	feature = 594	correl = 0.0786009	descr = N_Gram_TCAG
cnt = 162	feature = 711	correl = -0.131475	descr = N_Gram_TTTTT
cnt = 163	feature = 79	correl = 0.1176	descr = Xue_Structure_Feature_A101
cnt = 164	feature = 477	correl = 0.0685135	descr = N_Gram_GCTT
cnt = 165	feature = 54	correl = -0.105255	descr = Gibbs_of_Target_Sequence__Pos_13_Step_1
cnt = 166	feature = 544	correl = -0.0836642	descr = N_Gram_GTCT
cnt = 167	feature = 105	correl = 0.12693	descr = Fold_of_Target_NoEndbrace_noends_Pos_17
cnt = 168	feature = 357	correl = -0.111191	descr = N_Gram_CGTC
cnt = 169	feature = 280	correl = 0.108386	descr = N_Gram_CAGT
cnt = 170	feature = 82	correl = 0.0473888	descr = Xue_Structure_Feature_C100
cnt = 171	feature = 504	correl = 0.0809913	descr = N_Gram_GGCT
cnt = 172	feature = 613	correl = -0.102608	descr = N_Gram_TCCTT
cnt = 173	feature = 72	correl = 0.108104	descr = Fold_of_RNAi_Sequence_Pos_13
cnt = 174	feature = 451	correl = 0.060614	descr = N_Gram_GCCA
cnt = 175	feature = 136	correl = -0.098047	descr = N_Gram_AAGT
cnt = 176	feature = 540	correl = -0.104129	descr = N_Gram_GTCG
cnt = 177	feature = 456	correl = 0.0470482	descr = N_Gram_GCCG
cnt = 178	feature = 481	correl = 0.0533468	descr = N_Gram_GGAA
cnt = 179	feature = 396	correl = -0.0464044	descr = N_Gram_CTTG
cnt = 180	feature = 64	correl = 0.200631	descr = Fold_of_RNAi_Sequence_Pos_1
cnt = 181	feature = 283	correl = 0.0920225	descr = N_Gram_CATC
cnt = 182	feature = 276	correl = -0.138667	descr = N_Gram_CAGCT
cnt = 183	feature = 252	correl = 0.124289	descr = N_Gram_CAA
cnt = 184	feature = 57	correl = -0.185372	descr = Gibbs_of_Target_Sequence__Pos_18_Step_1
cnt = 185	feature = 208	correl = -0.100917	descr = N_Gram_AGTC
cnt = 186	feature = 67	correl = 0.0539575	descr = Fold_of_RNAi_Sequence_Pos_4
cnt = 187	feature = 691	correl = -0.102603	descr = N_Gram_TTCTT
cnt = 188	feature = 510	correl = 0.133195	descr = N_Gram_GGGC
cnt = 189	feature = 338	correl = 0.0569033	descr = N_Gram_CGCC
cnt = 190	feature = 655	correl = 0.0828624	descr = N_Gram_TGG
cnt = 191	feature = 590	correl = 0.0486757	descr = N_Gram_TCA
cnt = 192	feature = 81	correl = 0.090842	descr = Xue_Structure_Feature_C110
cnt = 193	feature = 703	correl = -0.0952573	descr = N_Gram_TTTC
cnt = 194	feature = 546	correl = 0.18024	descr = N_Gram_GTG
cnt = 195	feature = 392	correl = -0.102172	descr = N_Gram_CTTC
cnt = 196	feature = 80	correl = 0.109024	descr = Xue_Structure_Feature_C111
cnt = 197	feature = 496	correl = 0.177325	descr = N_Gram_GGCC
cnt = 198	feature = 599	correl = -0.0864073	descr = N_Gram_TCC
cnt = 199	feature = 341	correl = 0.0824102	descr = N_Gram_CGG
cnt = 200	feature = 61	correl = -0.154267	descr = PF_RNAi_Fold_5'Free_Count
cnt = 201	feature = 450	correl = 0.105854	descr = N_Gram_GCC
cnt = 202	feature = 492	correl = 0.162124	descr = N_Gram_GGC
cnt = 203	feature = 60	correl = -0.196859	descr = PF_RNAi_Fold_Energy
cnt = 204	feature = 86	correl = -0.102472	descr = Xue_Structure_Feature_C000
num rows = 521
num_elements = 106805
*
optimization finished, #iter = 459
nu = 0.582014
obj = -49.288054, rho = -0.211466
nSV = 358, nBSV = 252
num rows = 58
num_elements = 11890
*
optimization finished, #iter = 43
nu = 0.541601
obj = -5.625420, rho = -0.429581
nSV = 42, nBSV = 22
*
optimization finished, #iter = 459
nu = 0.582014
obj = -49.288054, rho = -0.211466
nSV = 358, nBSV = 252
CFS merit scores = 1.35103
CFS merit scores = 1.60969
CFS merit scores = 1.84305
CFS merit scores = 2.06337
CFS merit scores = 2.26255
CFS merit scores = 2.44343
CFS merit scores = 2.6097
CFS merit scores = 2.76446
CFS merit scores = 2.9097
CFS merit scores = 3.04718
CFS merit scores = 3.17784
CFS merit scores = 3.30166
CFS merit scores = 3.41815
CFS merit scores = 3.53057
CFS merit scores = 3.63885
CFS merit scores = 3.74314
CFS merit scores = 3.84401
CFS merit scores = 3.94177
CFS merit scores = 4.03683
CFS merit scores = 4.12945
CFS merit scores = 4.21982
CFS merit scores = 4.30803
CFS merit scores = 4.39261
CFS merit scores = 4.47463
CFS merit scores = 4.55435
CFS merit scores = 4.63197
CFS merit scores = 4.70746
CFS merit scores = 4.78108
CFS merit scores = 4.8513
CFS merit scores = 4.91914
CFS merit scores = 4.98397
CFS merit scores = 5.04275
CFS merit scores = 5.09965
CFS merit scores = 5.14946
CFS merit scores = 5.19589
CFS merit scores = 5.23993
CFS merit scores = 5.28045
CFS merit scores = 5.31933
CFS merit scores = 5.35622
CFS merit scores = 5.38846
CFS merit scores = 5.41374
CFS merit scores = 5.43638
CFS merit scores = 5.4586
CFS merit scores = 5.48122
CFS merit scores = 5.50387
CFS merit scores = 5.52614
CFS merit scores = 5.54649
CFS merit scores = 5.56641
CFS merit scores = 5.58403
CFS merit scores = 5.60131
CFS merit scores = 5.61873
CFS merit scores = 5.63422
CFS merit scores = 5.64898
CFS merit scores = 5.66333
CFS merit scores = 5.67557
CFS merit scores = 5.68525
CFS merit scores = 5.69392
CFS merit scores = 5.70141
CFS merit scores = 5.70618
CFS merit scores = 5.70989
CFS merit scores = 5.71292
CFS merit scores = 5.71491
CFS merit scores = 5.71675
CFS merit scores = 5.71753
CFS merit scores = 5.71795
CFS merit scores = 5.71716
CFS merit scores = 5.71644
CFS merit scores = 5.71652
CFS merit scores = 5.717
CFS merit scores = 5.71813
CFS merit scores = 5.71982
CFS merit scores = 5.7203
CFS merit scores = 5.721
CFS merit scores = 5.71988
CFS merit scores = 5.71808
CFS merit scores = 5.71548
CFS merit scores = 5.71244
CFS merit scores = 5.70659
CFS merit scores = 5.70131
CFS merit scores = 5.69607
CFS merit scores = 5.6898
CFS merit scores = 5.6841
CFS merit scores = 5.67775
CFS merit scores = 5.67209
CFS merit scores = 5.66419
CFS merit scores = 5.65593
CFS merit scores = 5.64855
CFS merit scores = 5.64135
CFS merit scores = 5.63484
CFS merit scores = 5.62881
CFS merit scores = 5.62242
CFS merit scores = 5.61599
CFS merit scores = 5.60972
CFS merit scores = 5.60368
CFS merit scores = 5.59706
CFS merit scores = 5.59043
CFS merit scores = 5.58371
CFS merit scores = 5.5768
CFS merit scores = 5.56988
CFS merit scores = 5.5627
CFS merit scores = 5.55379
CFS merit scores = 5.54514
CFS merit scores = 5.5367
CFS merit scores = 5.52844
CFS merit scores = 5.52011
CFS merit scores = 5.5121
CFS merit scores = 5.50422
CFS merit scores = 5.49579
CFS merit scores = 5.48709
CFS merit scores = 5.47861
CFS merit scores = 5.47003
CFS merit scores = 5.46171
CFS merit scores = 5.4527
CFS merit scores = 5.44376
CFS merit scores = 5.43417
CFS merit scores = 5.42512
CFS merit scores = 5.41654
CFS merit scores = 5.40755
CFS merit scores = 5.39911
CFS merit scores = 5.38927
CFS merit scores = 5.37922
CFS merit scores = 5.3695
CFS merit scores = 5.3601
CFS merit scores = 5.35121
CFS merit scores = 5.34211
CFS merit scores = 5.33312
CFS merit scores = 5.32426
CFS merit scores = 5.31501
CFS merit scores = 5.30605
CFS merit scores = 5.29726
CFS merit scores = 5.28857
CFS merit scores = 5.28009
CFS merit scores = 5.27179
CFS merit scores = 5.2633
CFS merit scores = 5.255
CFS merit scores = 5.24647
CFS merit scores = 5.23787
CFS merit scores = 5.22941
CFS merit scores = 5.22098
CFS merit scores = 5.21257
CFS merit scores = 5.20458
CFS merit scores = 5.19658
CFS merit scores = 5.18843
CFS merit scores = 5.18014
CFS merit scores = 5.17157
CFS merit scores = 5.16277
CFS merit scores = 5.15418
CFS merit scores = 5.14553
CFS merit scores = 5.13724
CFS merit scores = 5.12847
CFS merit scores = 5.11948
CFS merit scores = 5.11006
CFS merit scores = 5.10103
CFS merit scores = 5.09169
CFS merit scores = 5.08236
CFS merit scores = 5.07341
CFS merit scores = 5.06406
CFS merit scores = 5.05405
CFS merit scores = 5.04424
CFS merit scores = 5.0347
CFS merit scores = 5.02515
CFS merit scores = 5.0153
CFS merit scores = 5.00552
CFS merit scores = 4.99588
CFS merit scores = 4.98615
CFS merit scores = 4.97639
CFS merit scores = 4.96647
CFS merit scores = 4.95631
CFS merit scores = 4.94628
CFS merit scores = 4.9359
CFS merit scores = 4.92575
CFS merit scores = 4.91438
CFS merit scores = 4.90312
CFS merit scores = 4.89184
CFS merit scores = 4.88051
CFS merit scores = 4.86897
CFS merit scores = 4.85756
CFS merit scores = 4.84648
CFS merit scores = 4.83508
CFS merit scores = 4.82393
CFS merit scores = 4.81198
CFS merit scores = 4.80039
CFS merit scores = 4.78861
CFS merit scores = 4.77695
CFS merit scores = 4.76403
CFS merit scores = 4.751
CFS merit scores = 4.73824
CFS merit scores = 4.72568
CFS merit scores = 4.71309
CFS merit scores = 4.70048
CFS merit scores = 4.6878
CFS merit scores = 4.67246
CFS merit scores = 4.65699
CFS merit scores = 4.64058
CFS merit scores = 4.62401
CFS merit scores = 4.60642
CFS merit scores = 4.57926
cnt = 1	feature = 57	correl = -0.351026	descr = Gibbs_of_Target_Sequence__Pos_20_Step_1
cnt = 2	feature = 44	correl = 0.234174	descr = Gibbs_of_Target_Sequence__Pos_1_Step_1
cnt = 3	feature = 351	correl = 0.0901555	descr = N_Gram_CGGGA
cnt = 4	feature = 683	correl = 0.0526279	descr = N_Gram_TTAGC
cnt = 5	feature = 512	correl = -0.0612784	descr = N_Gram_GGCGA
cnt = 6	feature = 703	correl = 0.0589592	descr = N_Gram_TTGCA
cnt = 7	feature = 441	correl = 0.0542832	descr = N_Gram_GATGT
cnt = 8	feature = 450	correl = 0.072894	descr = N_Gram_GCAAT
cnt = 9	feature = 505	correl = -0.0572984	descr = N_Gram_GGCAC
cnt = 10	feature = 425	correl = -0.0479501	descr = N_Gram_GAGCC
cnt = 11	feature = 390	correl = 0.055997	descr = N_Gram_CTGGG
cnt = 12	feature = 255	correl = 0.0492396	descr = N_Gram_CAAGC
cnt = 13	feature = 228	correl = -0.0492157	descr = N_Gram_ATCGC
cnt = 14	feature = 692	correl = 0.0445382	descr = N_Gram_TTCGA
cnt = 15	feature = 375	correl = 0.0861629	descr = N_Gram_CTATT
cnt = 16	feature = 437	correl = -0.0557194	descr = N_Gram_GATCG
cnt = 17	feature = 283	correl = -0.0502394	descr = N_Gram_CATAA
cnt = 18	feature = 364	correl = 0.0788865	descr = N_Gram_CGTGG
cnt = 19	feature = 342	correl = 0.0570669	descr = N_Gram_CGCTA
cnt = 20	feature = 540	correl = 0.0503943	descr = N_Gram_GTATA
cnt = 21	feature = 340	correl = 0.0451013	descr = N_Gram_CGCCA
cnt = 22	feature = 478	correl = 0.0451013	descr = N_Gram_GCGTA
cnt = 23	feature = 500	correl = 0.089506	descr = N_Gram_GGAGT
cnt = 24	feature = 305	correl = 0.0839686	descr = N_Gram_CCCAC
cnt = 25	feature = 579	correl = 0.0740259	descr = N_Gram_TAAGC
cnt = 26	feature = 623	correl = 0.0737083	descr = N_Gram_TCGGA
cnt = 27	feature = 529	correl = 0.0517626	descr = N_Gram_GGGGG
cnt = 28	feature = 510	correl = 0.0497675	descr = N_Gram_GGCCG
cnt = 29	feature = 544	correl = 0.176534	descr = N_Gram_GTCAG
cnt = 30	feature = 509	correl = 0.0890522	descr = N_Gram_GGCCC
cnt = 31	feature = 237	correl = -0.0454569	descr = N_Gram_ATGCA
cnt = 32	feature = 424	correl = -0.0680089	descr = N_Gram_GAGAA
cnt = 33	feature = 337	correl = -0.0463533	descr = N_Gram_CGATG
cnt = 34	feature = 593	correl = -0.0565826	descr = N_Gram_TATTC
cnt = 35	feature = 475	correl = 0.0520379	descr = N_Gram_GCGGA
cnt = 36	feature = 580	correl = -0.14	descr = N_Gram_TAAGT
cnt = 37	feature = 460	correl = 0.0928253	descr = N_Gram_GCCAG
cnt = 38	feature = 209	correl = -0.0638717	descr = N_Gram_AGTCC
cnt = 39	feature = 290	correl = 0.0579106	descr = N_Gram_CATTA
cnt = 40	feature = 539	correl = 0.0549123	descr = N_Gram_GGTTG
cnt = 41	feature = 612	correl = -0.0748541	descr = N_Gram_TCCGC
cnt = 42	feature = 286	correl = -0.0640705	descr = N_Gram_CATCG
cnt = 43	feature = 609	correl = 0.061005	descr = N_Gram_TCCCA
cnt = 44	feature = 313	correl = 0.0706988	descr = N_Gram_CCGGC
cnt = 45	feature = 309	correl = 0.0688261	descr = N_Gram_CCCGC
cnt = 46	feature = 258	correl = 0.0521977	descr = N_Gram_CAATA
cnt = 47	feature = 322	correl = 0.060428	descr = N_Gram_CCTCG
cnt = 48	feature = 704	correl = -0.152896	descr = N_Gram_TTGCG
cnt = 49	feature = 605	correl = 0.0922761	descr = N_Gram_TCCAA
cnt = 50	feature = 467	correl = -0.0562543	descr = N_Gram_GCCGT
cnt = 51	feature = 590	correl = 0.07769	descr = N_Gram_TAGTC
cnt = 52	feature = 278	correl = 0.0858995	descr = N_Gram_CAGGA
cnt = 53	feature = 596	correl = 0.0535565	descr = N_Gram_TCAAG
cnt = 54	feature = 578	correl = -0.0513164	descr = N_Gram_TAAGA
cnt = 55	feature = 386	correl = -0.0553155	descr = N_Gram_CTCTC
cnt = 56	feature = 602	correl = -0.0550172	descr = N_Gram_TCATA
cnt = 57	feature = 448	correl = 0.0608259	descr = N_Gram_GCAAA
cnt = 58	feature = 541	correl = -0.062694	descr = N_Gram_GTATC
cnt = 59	feature = 606	correl = -0.0634811	descr = N_Gram_TCCAC
cnt = 60	feature = 649	correl = -0.048882	descr = N_Gram_TGATC
cnt = 61	feature = 396	correl = 0.0494568	descr = N_Gram_CTTCC
cnt = 62	feature = 222	correl = 0.0732557	descr = N_Gram_ATAGT
cnt = 63	feature = 440	correl = -0.0665899	descr = N_Gram_GATGC
cnt = 64	feature = 219	correl = -0.0502394	descr = N_Gram_ATAAT
cnt = 65	feature = 599	correl = 0.0488607	descr = N_Gram_TCAGA
cnt = 66	feature = 241	correl = -0.0734402	descr = N_Gram_ATTAC
cnt = 67	feature = 565	correl = 0.0694316	descr = N_Gram_GTGTG
cnt = 68	feature = 407	correl = 0.101285	descr = N_Gram_GAAAG
cnt = 69	feature = 472	correl = 0.0445806	descr = N_Gram_GCGAG
cnt = 70	feature = 466	correl = 0.072319	descr = N_Gram_GCCGG
cnt = 71	feature = 274	correl = 0.0545108	descr = N_Gram_CAGCC
cnt = 72	feature = 231	correl = 0.0797974	descr = N_Gram_ATCTG
cnt = 73	feature = 321	correl = -0.108383	descr = N_Gram_CCTCC
cnt = 74	feature = 276	correl = -0.134609	descr = N_Gram_CAGCT
cnt = 75	feature = 483	correl = 0.0547365	descr = N_Gram_GCTCA
cnt = 76	feature = 416	correl = -0.0637454	descr = N_Gram_GACCT
cnt = 77	feature = 514	correl = 0.0780795	descr = N_Gram_GGCGG
cnt = 78	feature = 292	correl = 0.0702164	descr = N_Gram_CCAAA
cnt = 79	feature = 547	correl = 0.0699929	descr = N_Gram_GTCCC
cnt = 80	feature = 334	correl = -0.090811	descr = N_Gram_CGAGT
cnt = 81	feature = 487	correl = 0.0713594	descr = N_Gram_GCTGG
cnt = 82	feature = 265	correl = 0.0739212	descr = N_Gram_CACCT
cnt = 83	feature = 525	correl = 0.0777578	descr = N_Gram_GGGCG
cnt = 84	feature = 645	correl = -0.0455926	descr = N_Gram_TGACT
cnt = 85	feature = 235	correl = -0.0633511	descr = N_Gram_ATGAT
cnt = 86	feature = 492	correl = 0.120683	descr = N_Gram_GGAAA
cnt = 87	feature = 496	correl = 0.102968	descr = N_Gram_GGACC
cnt = 88	feature = 711	correl = 0.0461979	descr = N_Gram_TTTCA
cnt = 89	feature = 516	correl = 0.149759	descr = N_Gram_GGCTT
cnt = 90	feature = 226	correl = 0.0736043	descr = N_Gram_ATCAG
cnt = 91	feature = 661	correl = 0.122443	descr = N_Gram_TGGCC
cnt = 92	feature = 267	correl = -0.0776467	descr = N_Gram_CACGA
cnt = 93	feature = 690	correl = 0.075369	descr = N_Gram_TTCCA
cnt = 94	feature = 363	correl = 0.11555	descr = N_Gram_CGTGC
cnt = 95	feature = 546	correl = -0.091129	descr = N_Gram_GTCCA
cnt = 96	feature = 536	correl = 0.0616288	descr = N_Gram_GGTC
cnt = 97	feature = 714	correl = -0.0899226	descr = N_Gram_TTTCT
cnt = 98	feature = 501	correl = -0.101171	descr = N_Gram_GGATC
cnt = 99	feature = 497	correl = 0.0986263	descr = N_Gram_GGACG
cnt = 100	feature = 451	correl = 0.0757415	descr = N_Gram_GCAC
cnt = 101	feature = 662	correl = -0.10154	descr = N_Gram_TGGCG
cnt = 102	feature = 601	correl = 0.110297	descr = N_Gram_TCAGT
cnt = 103	feature = 24	correl = -0.0910926	descr = Position_Specific_Bin_Base_11_Base_G
cnt = 104	feature = 456	correl = 0.113531	descr = N_Gram_GCATC
cnt = 105	feature = 426	correl = 0.0911086	descr = N_Gram_GAGCT
cnt = 106	feature = 713	correl = -0.0576182	descr = N_Gram_TTTCG
cnt = 107	feature = 324	correl = -0.0472097	descr = N_Gram_CCTGG
cnt = 108	feature = 468	correl = 0.0886763	descr = N_Gram_GCCT
cnt = 109	feature = 252	correl = 0.0496247	descr = N_Gram_CAACA
cnt = 110	feature = 494	correl = 0.0483425	descr = N_Gram_GGAAG
cnt = 111	feature = 616	correl = -0.0700986	descr = N_Gram_TCCTC
cnt = 112	feature = 508	correl = 0.102806	descr = N_Gram_GGCCA
cnt = 113	feature = 28	correl = -0.119936	descr = Position_Specific_Bin_Base_12_Base_T
cnt = 114	feature = 36	correl = -0.0501528	descr = Position_Specific_Bin_Base_16_Base_T
cnt = 115	feature = 272	correl = 0.0591848	descr = N_Gram_CAGAG
cnt = 116	feature = 280	correl = 0.0821779	descr = N_Gram_CAGTA
cnt = 117	feature = 527	correl = 0.0708556	descr = N_Gram_GGGGA
cnt = 118	feature = 17	correl = 0.104792	descr = Position_Specific_Bin_Base_6_Base_C
cnt = 119	feature = 13	correl = -0.125111	descr = Position_Specific_Bin_Base_5_Base_A
cnt = 120	feature = 655	correl = -0.142705	descr = N_Gram_TGCG
cnt = 121	feature = 382	correl = -0.053954	descr = N_Gram_CTCCG
cnt = 122	feature = 674	correl = 0.0581474	descr = N_Gram_TGTCC
cnt = 123	feature = 10	correl = -0.0440194	descr = Position_Specific_Bin_Base_3_Base_A
cnt = 124	feature = 341	correl = 0.0937968	descr = N_Gram_CGCCG
cnt = 125	feature = 388	correl = 0.0463813	descr = N_Gram_CTGC
cnt = 126	feature = 32	correl = 0.093727	descr = Position_Specific_Bin_Base_14_Base_T
cnt = 127	feature = 399	correl = -0.0827461	descr = N_Gram_CTTGA
cnt = 128	feature = 211	correl = 0.0459271	descr = N_Gram_AGTG
cnt = 129	feature = 38	correl = -0.0569938	descr = Position_Specific_Bin_Base_17_Base_T
cnt = 130	feature = 626	correl = -0.0616364	descr = N_Gram_TCGT
cnt = 131	feature = 308	correl = 0.0968647	descr = N_Gram_CCCG
cnt = 132	feature = 619	correl = -0.0871725	descr = N_Gram_TCGA
cnt = 133	feature = 285	correl = 0.110467	descr = N_Gram_CATCC
cnt = 134	feature = 335	correl = -0.0623832	descr = N_Gram_CGAT
cnt = 135	feature = 563	correl = 0.0777447	descr = N_Gram_GTGT
cnt = 136	feature = 11	correl = 0.0838059	descr = Position_Specific_Bin_Base_3_Base_C
cnt = 137	feature = 105	correl = -0.0783452	descr = Fold_of_Target_NoBeginbrace_noends_Pos_4
cnt = 138	feature = 397	correl = -0.224709	descr = N_Gram_CTTCT
cnt = 139	feature = 40	correl = 0.139588	descr = Position_Specific_Bin_Base_18_Base_C
cnt = 140	feature = 352	correl = 0.14096	descr = N_Gram_CGGGC
cnt = 141	feature = 72	correl = 0.0817908	descr = Fold_of_RNAi_Sequence_Pos_14
cnt = 142	feature = 254	correl = 0.0820514	descr = N_Gram_CAAG
cnt = 143	feature = 8	correl = -0.0609869	descr = Position_Specific_Bin_Base_2_Base_G
cnt = 144	feature = 681	correl = -0.071987	descr = N_Gram_TTAC
cnt = 145	feature = 77	correl = 0.0658704	descr = Xue_Structure_Feature_A100
cnt = 146	feature = 353	correl = -0.0517811	descr = N_Gram_CGGT
cnt = 147	feature = 33	correl = 0.0496908	descr = Position_Specific_Bin_Base_15_Base_C
cnt = 148	feature = 136	correl = -0.043914	descr = N_Gram_AATC
cnt = 149	feature = 277	correl = 0.0473476	descr = N_Gram_CAGG
cnt = 150	feature = 640	correl = 0.0509196	descr = N_Gram_TCTTT
cnt = 151	feature = 67	correl = 0.105863	descr = Fold_of_RNAi_Sequence_Pos_9
cnt = 152	feature = 52	correl = -0.179394	descr = Gibbs_of_Target_Sequence__Pos_14_Step_1
cnt = 153	feature = 304	correl = 0.0695853	descr = N_Gram_CCCA
cnt = 154	feature = 39	correl = -0.267577	descr = Position_Specific_Bin_Base_18_Base_A
cnt = 155	feature = 69	correl = 0.0758556	descr = Fold_of_RNAi_Sequence_Pos_11
cnt = 156	feature = 14	correl = 0.0891135	descr = Position_Specific_Bin_Base_5_Base_C
cnt = 157	feature = 695	correl = -0.204811	descr = N_Gram_TTCTC
cnt = 158	feature = 477	correl = -0.0791223	descr = N_Gram_GCGT
cnt = 159	feature = 26	correl = 0.172887	descr = Position_Specific_Bin_Base_12_Base_C
cnt = 160	feature = 691	correl = -0.0486398	descr = N_Gram_TTCG
cnt = 161	feature = 35	correl = 0.132939	descr = Position_Specific_Bin_Base_16_Base_C
cnt = 162	feature = 473	correl = 0.0582656	descr = N_Gram_GCGCC
cnt = 163	feature = 504	correl = 0.0734098	descr = N_Gram_GGCA
cnt = 164	feature = 291	correl = 0.108972	descr = N_Gram_CCAA
cnt = 165	feature = 76	correl = -0.059011	descr = Xue_Structure_Feature_A110
cnt = 166	feature = 718	correl = -0.1575	descr = N_Gram_TTTTC
cnt = 167	feature = 61	correl = 0.168852	descr = Fold_of_RNAi_Sequence_Pos_0
cnt = 168	feature = 82	correl = 0.0497266	descr = Xue_Structure_Feature_C011
cnt = 169	feature = 233	correl = -0.0440288	descr = N_Gram_ATG
cnt = 170	feature = 73	correl = 0.0609044	descr = Fold_of_RNAi_Sequence_Pos_15
cnt = 171	feature = 207	correl = -0.094282	descr = N_Gram_AGTC
cnt = 172	feature = 54	correl = -0.120437	descr = Gibbs_of_Target_Sequence__Pos_17_Step_1
cnt = 173	feature = 481	correl = 0.0646111	descr = N_Gram_GCT
cnt = 174	feature = 545	correl = -0.0580049	descr = N_Gram_GTCC
cnt = 175	feature = 555	correl = 0.151964	descr = N_Gram_GTG
cnt = 176	feature = 314	correl = 0.128341	descr = N_Gram_CCGGG
cnt = 177	feature = 64	correl = 0.083141	descr = Fold_of_RNAi_Sequence_Pos_3
cnt = 178	feature = 432	correl = -0.0485555	descr = N_Gram_GAT
cnt = 179	feature = 717	correl = -0.1552	descr = N_Gram_TTTT
cnt = 180	feature = 81	correl = 0.0445739	descr = Xue_Structure_Feature_C100
cnt = 181	feature = 446	correl = 0.122317	descr = N_Gram_GCA
cnt = 182	feature = 697	correl = -0.0625514	descr = N_Gram_TTG
cnt = 183	feature = 303	correl = 0.0448825	descr = N_Gram_CCC
cnt = 184	feature = 327	correl = -0.0713729	descr = N_Gram_CGA
cnt = 185	feature = 225	correl = -0.0514077	descr = N_Gram_ATC
cnt = 186	feature = 641	correl = -0.0947727	descr = N_Gram_TGA
cnt = 187	feature = 80	correl = 0.080354	descr = Xue_Structure_Feature_C110
cnt = 188	feature = 391	correl = -0.110851	descr = N_Gram_CTT
cnt = 189	feature = 574	correl = -0.0639488	descr = N_Gram_TA
cnt = 190	feature = 694	correl = -0.214266	descr = N_Gram_TTCT
cnt = 191	feature = 86	correl = 0.108566	descr = Xue_Structure_Feature_G110
cnt = 192	feature = 594	correl = -0.138975	descr = N_Gram_TC
cnt = 193	feature = 79	correl = 0.0941971	descr = Xue_Structure_Feature_C111
cnt = 194	feature = 60	correl = -0.0509974	descr = PF_RNAi_Fold_3'Free_Count
cnt = 195	feature = 343	correl = 0.0747964	descr = N_Gram_CGG
cnt = 196	feature = 503	correl = 0.144805	descr = N_Gram_GGC
cnt = 197	feature = 58	correl = -0.190267	descr = PF_RNAi_Fold_Energy
num rows = 521
num_elements = 103158
*
optimization finished, #iter = 469
nu = 0.572482
obj = -48.776068, rho = -0.274814
nSV = 355, nBSV = 245
num rows = 58
num_elements = 11484
*
optimization finished, #iter = 46
nu = 0.550343
obj = -5.470787, rho = -0.382603
nSV = 43, nBSV = 22
*
optimization finished, #iter = 469
nu = 0.572482
obj = -48.776068, rho = -0.274814
nSV = 355, nBSV = 245
CFS merit scores = 1.22163
CFS merit scores = 1.55718
CFS merit scores = 1.82174
CFS merit scores = 2.05542
CFS merit scores = 2.25715
CFS merit scores = 2.44448
CFS merit scores = 2.61802
CFS merit scores = 2.77677
CFS merit scores = 2.92615
CFS merit scores = 3.06598
CFS merit scores = 3.19968
CFS merit scores = 3.3229
CFS merit scores = 3.43978
CFS merit scores = 3.55273
CFS merit scores = 3.65954
CFS merit scores = 3.76129
CFS merit scores = 3.85898
CFS merit scores = 3.95164
CFS merit scores = 4.03983
CFS merit scores = 4.12478
CFS merit scores = 4.20755
CFS merit scores = 4.28773
CFS merit scores = 4.36417
CFS merit scores = 4.43715
CFS merit scores = 4.50612
CFS merit scores = 4.57273
CFS merit scores = 4.63657
CFS merit scores = 4.69786
CFS merit scores = 4.75768
CFS merit scores = 4.81513
CFS merit scores = 4.86735
CFS merit scores = 4.91847
CFS merit scores = 4.96819
CFS merit scores = 5.01669
CFS merit scores = 5.06365
CFS merit scores = 5.10572
CFS merit scores = 5.14276
CFS merit scores = 5.17805
CFS merit scores = 5.21129
CFS merit scores = 5.24356
CFS merit scores = 5.2733
CFS merit scores = 5.30251
CFS merit scores = 5.33001
CFS merit scores = 5.35705
CFS merit scores = 5.38268
CFS merit scores = 5.40729
CFS merit scores = 5.43163
CFS merit scores = 5.45463
CFS merit scores = 5.47631
CFS merit scores = 5.49797
CFS merit scores = 5.51711
CFS merit scores = 5.53463
CFS merit scores = 5.55152
CFS merit scores = 5.56811
CFS merit scores = 5.58361
CFS merit scores = 5.59602
CFS merit scores = 5.60618
CFS merit scores = 5.61462
CFS merit scores = 5.62323
CFS merit scores = 5.62907
CFS merit scores = 5.63528
CFS merit scores = 5.64074
CFS merit scores = 5.64721
CFS merit scores = 5.64973
CFS merit scores = 5.65213
CFS merit scores = 5.65404
CFS merit scores = 5.65629
CFS merit scores = 5.65882
CFS merit scores = 5.66145
CFS merit scores = 5.66342
CFS merit scores = 5.66606
CFS merit scores = 5.66748
CFS merit scores = 5.66906
CFS merit scores = 5.66951
CFS merit scores = 5.67034
CFS merit scores = 5.67098
CFS merit scores = 5.67188
CFS merit scores = 5.67247
CFS merit scores = 5.67312
CFS merit scores = 5.67401
CFS merit scores = 5.67294
CFS merit scores = 5.67174
CFS merit scores = 5.67051
CFS merit scores = 5.66742
CFS merit scores = 5.66448
CFS merit scores = 5.66094
CFS merit scores = 5.65609
CFS merit scores = 5.65012
CFS merit scores = 5.64473
CFS merit scores = 5.63874
CFS merit scores = 5.63289
CFS merit scores = 5.62717
CFS merit scores = 5.62158
CFS merit scores = 5.61631
CFS merit scores = 5.61008
CFS merit scores = 5.60366
CFS merit scores = 5.59646
CFS merit scores = 5.58759
CFS merit scores = 5.57822
CFS merit scores = 5.5689
CFS merit scores = 5.5604
CFS merit scores = 5.55147
CFS merit scores = 5.54095
CFS merit scores = 5.53013
CFS merit scores = 5.51973
CFS merit scores = 5.50977
CFS merit scores = 5.50012
CFS merit scores = 5.49042
CFS merit scores = 5.48119
CFS merit scores = 5.47104
CFS merit scores = 5.46083
CFS merit scores = 5.45087
CFS merit scores = 5.44069
CFS merit scores = 5.43053
CFS merit scores = 5.42011
CFS merit scores = 5.40971
CFS merit scores = 5.39867
CFS merit scores = 5.38821
CFS merit scores = 5.37754
CFS merit scores = 5.36674
CFS merit scores = 5.35633
CFS merit scores = 5.34543
CFS merit scores = 5.33476
CFS merit scores = 5.32379
CFS merit scores = 5.31313
CFS merit scores = 5.30254
CFS merit scores = 5.29161
CFS merit scores = 5.28125
CFS merit scores = 5.27104
CFS merit scores = 5.2607
CFS merit scores = 5.24998
CFS merit scores = 5.23887
CFS merit scores = 5.22833
CFS merit scores = 5.21798
CFS merit scores = 5.20768
CFS merit scores = 5.19735
CFS merit scores = 5.18739
CFS merit scores = 5.17796
CFS merit scores = 5.16735
CFS merit scores = 5.15694
CFS merit scores = 5.14691
CFS merit scores = 5.13671
CFS merit scores = 5.12666
CFS merit scores = 5.11679
CFS merit scores = 5.10707
CFS merit scores = 5.09748
CFS merit scores = 5.08776
CFS merit scores = 5.07821
CFS merit scores = 5.06871
CFS merit scores = 5.05879
CFS merit scores = 5.0486
CFS merit scores = 5.03879
CFS merit scores = 5.02864
CFS merit scores = 5.01842
CFS merit scores = 5.00781
CFS merit scores = 4.99741
CFS merit scores = 4.98658
CFS merit scores = 4.97587
CFS merit scores = 4.9652
CFS merit scores = 4.95481
CFS merit scores = 4.94471
CFS merit scores = 4.9347
CFS merit scores = 4.92473
CFS merit scores = 4.91464
CFS merit scores = 4.90485
CFS merit scores = 4.89465
CFS merit scores = 4.88432
CFS merit scores = 4.87413
CFS merit scores = 4.86366
CFS merit scores = 4.85324
CFS merit scores = 4.84303
CFS merit scores = 4.8324
CFS merit scores = 4.81954
CFS merit scores = 4.80704
CFS merit scores = 4.79466
CFS merit scores = 4.78224
CFS merit scores = 4.76946
CFS merit scores = 4.75624
CFS merit scores = 4.74268
CFS merit scores = 4.72885
CFS merit scores = 4.71544
CFS merit scores = 4.70195
CFS merit scores = 4.68824
CFS merit scores = 4.67444
CFS merit scores = 4.65851
CFS merit scores = 4.64151
CFS merit scores = 4.62383
CFS merit scores = 4.60368
CFS merit scores = 4.58249
CFS merit scores = 4.56069
cnt = 1	feature = 674	correl = -0.221627	descr = N_Gram_TTCTC
cnt = 2	feature = 54	correl = -0.185982	descr = Gibbs_of_Target_Sequence__Pos_7_Step_1
cnt = 3	feature = 67	correl = 0.180286	descr = Fold_of_RNAi_Sequence_Pos_0
cnt = 4	feature = 361	correl = 0.0904271	descr = N_Gram_CTA
cnt = 5	feature = 357	correl = 0.0788089	descr = N_Gram_CGTGG
cnt = 6	feature = 574	correl = 0.0675531	descr = N_Gram_TATAT
cnt = 7	feature = 308	correl = 0.0450415	descr = N_Gram_CCGAA
cnt = 8	feature = 209	correl = 0.0886556	descr = N_Gram_AGTTA
cnt = 9	feature = 432	correl = 0.0836764	descr = N_Gram_GCAAT
cnt = 10	feature = 327	correl = -0.0492258	descr = N_Gram_CGACC
cnt = 11	feature = 505	correl = 0.0450415	descr = N_Gram_GGGCT
cnt = 12	feature = 351	correl = -0.0676911	descr = N_Gram_CGTAC
cnt = 13	feature = 225	correl = -0.0492258	descr = N_Gram_ATCGC
cnt = 14	feature = 309	correl = 0.0450415	descr = N_Gram_CCGCA
cnt = 15	feature = 529	correl = 0.0512049	descr = N_Gram_GTCCC
cnt = 16	feature = 241	correl = 0.0669167	descr = N_Gram_ATTCC
cnt = 17	feature = 304	correl = 0.0687388	descr = N_Gram_CCCGC
cnt = 18	feature = 527	correl = 0.176369	descr = N_Gram_GTCAG
cnt = 19	feature = 648	correl = 0.0463545	descr = N_Gram_TGGGT
cnt = 20	feature = 303	correl = 0.073181	descr = N_Gram_CCCGA
cnt = 21	feature = 508	correl = 0.0450415	descr = N_Gram_GGGGT
cnt = 22	feature = 539	correl = 0.0611525	descr = N_Gram_GTGAC
cnt = 23	feature = 207	correl = 0.0975619	descr = N_Gram_AGTGT
cnt = 24	feature = 334	correl = -0.0494292	descr = N_Gram_CGATG
cnt = 25	feature = 313	correl = -0.0641534	descr = N_Gram_CCGGT
cnt = 26	feature = 340	correl = 0.0637315	descr = N_Gram_CGGAA
cnt = 27	feature = 426	correl = 0.0484501	descr = N_Gram_GATTG
cnt = 28	feature = 404	correl = 0.0444698	descr = N_Gram_GACAC
cnt = 29	feature = 290	correl = 0.0594077	descr = N_Gram_CCACC
cnt = 30	feature = 252	correl = 0.0616903	descr = N_Gram_CAAGC
cnt = 31	feature = 382	correl = -0.0684932	descr = N_Gram_CTGCC
cnt = 32	feature = 514	correl = 0.0551954	descr = N_Gram_GGTGC
cnt = 33	feature = 350	correl = -0.0562403	descr = N_Gram_CGTAA
cnt = 34	feature = 500	correl = 0.106148	descr = N_Gram_GGGAC
cnt = 35	feature = 318	correl = 0.0670616	descr = N_Gram_CCTCA
cnt = 36	feature = 541	correl = 0.0570008	descr = N_Gram_GTGCG
cnt = 37	feature = 235	correl = -0.0659481	descr = N_Gram_ATGCT
cnt = 38	feature = 283	correl = 0.0553759	descr = N_Gram_CATTA
cnt = 39	feature = 516	correl = 0.0576326	descr = N_Gram_GGTTG
cnt = 40	feature = 363	correl = 0.0563769	descr = N_Gram_CTACT
cnt = 41	feature = 473	correl = -0.0498594	descr = N_Gram_GGAAC
cnt = 42	feature = 546	correl = 0.0471497	descr = N_Gram_GTGTA
cnt = 43	feature = 343	correl = 0.0496787	descr = N_Gram_CGGCC
cnt = 44	feature = 510	correl = -0.0444272	descr = N_Gram_GGGTT
cnt = 45	feature = 226	correl = -0.095802	descr = N_Gram_ATCGG
cnt = 46	feature = 392	correl = -0.114554	descr = N_Gram_CTTGC
cnt = 47	feature = 593	correl = 0.0520764	descr = N_Gram_TCCCG
cnt = 48	feature = 640	correl = 0.0637596	descr = N_Gram_TGGAG
cnt = 49	feature = 596	correl = -0.0802348	descr = N_Gram_TCCGC
cnt = 50	feature = 364	correl = 0.0661461	descr = N_Gram_CTAGG
cnt = 51	feature = 501	correl = 0.120675	descr = N_Gram_GGGAG
cnt = 52	feature = 393	correl = 0.0844645	descr = N_Gram_CTTGG
cnt = 53	feature = 599	correl = 0.0553946	descr = N_Gram_TCCTA
cnt = 54	feature = 654	correl = -0.0671181	descr = N_Gram_TGTCA
cnt = 55	feature = 324	correl = -0.114938	descr = N_Gram_CCTTC
cnt = 56	feature = 258	correl = 0.0832887	descr = N_Gram_CACAG
cnt = 57	feature = 451	correl = 0.0704072	descr = N_Gram_GCCTC
cnt = 58	feature = 267	correl = 0.0670594	descr = N_Gram_CACTC
cnt = 59	feature = 441	correl = -0.045258	descr = N_Gram_GCATG
cnt = 60	feature = 472	correl = 0.120547	descr = N_Gram_GGAAA
cnt = 61	feature = 492	correl = -0.084973	descr = N_Gram_GGCGA
cnt = 62	feature = 606	correl = -0.0492258	descr = N_Gram_TCGCA
cnt = 63	feature = 386	correl = 0.0450415	descr = N_Gram_CTTAC
cnt = 64	feature = 321	correl = 0.0720865	descr = N_Gram_CCTGC
cnt = 65	feature = 440	correl = 0.10902	descr = N_Gram_GCATC
cnt = 66	feature = 136	correl = 0.0466507	descr = N_Gram_AATAT
cnt = 67	feature = 494	correl = 0.0903571	descr = N_Gram_GGCGG
cnt = 68	feature = 665	correl = -0.073479	descr = N_Gram_TTACC
cnt = 69	feature = 644	correl = 0.131806	descr = N_Gram_TGGCT
cnt = 70	feature = 425	correl = -0.0717742	descr = N_Gram_GATTA
cnt = 71	feature = 337	correl = 0.0570008	descr = N_Gram_CGCTA
cnt = 72	feature = 460	correl = 0.054097	descr = N_Gram_GCGGT
cnt = 73	feature = 605	correl = -0.14911	descr = N_Gram_TCGAG
cnt = 74	feature = 448	correl = 0.0721921	descr = N_Gram_GCCGG
cnt = 75	feature = 291	correl = -0.0447983	descr = N_Gram_CCACG
cnt = 76	feature = 547	correl = 0.0693062	descr = N_Gram_GTGTG
cnt = 77	feature = 509	correl = 0.0928145	descr = N_Gram_GGGTC
cnt = 78	feature = 686	correl = 0.0546418	descr = N_Gram_TTGGT
cnt = 79	feature = 228	correl = 0.0796666	descr = N_Gram_ATCTG
cnt = 80	feature = 481	correl = -0.106626	descr = N_Gram_GGATC
cnt = 81	feature = 407	correl = 0.0591652	descr = N_Gram_GACCG
cnt = 82	feature = 536	correl = -0.0659935	descr = N_Gram_GTCTT
cnt = 83	feature = 580	correl = 0.0952317	descr = N_Gram_TCACC
cnt = 84	feature = 437	correl = 0.062322	descr = N_Gram_GCAGC
cnt = 85	feature = 280	correl = 0.109566	descr = N_Gram_CATCT
cnt = 86	feature = 255	correl = 0.0520892	descr = N_Gram_CAATA
cnt = 87	feature = 399	correl = 0.107687	descr = N_Gram_GAAGA
cnt = 88	feature = 211	correl = -0.114928	descr = N_Gram_AGTTT
cnt = 89	feature = 544	correl = 0.13832	descr = N_Gram_GTGGC
cnt = 90	feature = 375	correl = -0.0439351	descr = N_Gram_CTCCG
cnt = 91	feature = 305	correl = 0.0705893	descr = N_Gram_CCCGG
cnt = 92	feature = 627	correl = -0.0493541	descr = N_Gram_TGAGG
cnt = 93	feature = 367	correl = 0.0634333	descr = N_Gram_CTATG
cnt = 94	feature = 503	correl = 0.124141	descr = N_Gram_GGGCC
cnt = 95	feature = 612	correl = -0.0777771	descr = N_Gram_TCTCA
cnt = 96	feature = 467	correl = 0.0824739	descr = N_Gram_GCTGG
cnt = 97	feature = 77	correl = -0.0508233	descr = Fold_of_RNAi_Sequence_Pos_18
cnt = 98	feature = 276	correl = 0.121945	descr = N_Gram_CAGTG
cnt = 99	feature = 244	correl = -0.100859	descr = N_Gram_ATTT
cnt = 100	feature = 24	correl = -0.0554109	descr = Position_Specific_Bin_Base_9_Base_T
cnt = 101	feature = 458	correl = 0.0660122	descr = N_Gram_GCGGC
cnt = 102	feature = 44	correl = 0.100401	descr = Position_Specific_Bin_Base_18_Base_C
cnt = 103	feature = 39	correl = -0.0496727	descr = Position_Specific_Bin_Base_16_Base_T
cnt = 104	feature = 643	correl = -0.0845715	descr = N_Gram_TGGCG
cnt = 105	feature = 416	correl = -0.105056	descr = N_Gram_GAGTT
cnt = 106	feature = 555	correl = -0.0479684	descr = N_Gram_GTTGT
cnt = 107	feature = 645	correl = 0.0920003	descr = N_Gram_TGGG
cnt = 108	feature = 11	correl = 0.0715807	descr = Position_Specific_Bin_Base_2_Base_T
cnt = 109	feature = 631	correl = -0.126073	descr = N_Gram_TGATT
cnt = 110	feature = 496	correl = 0.154164	descr = N_Gram_GGCTT
cnt = 111	feature = 57	correl = -0.100348	descr = Gibbs_of_Target_Sequence__Pos_13_Step_1
cnt = 112	feature = 466	correl = -0.0778558	descr = N_Gram_GCTCC
cnt = 113	feature = 563	correl = -0.0880709	descr = N_Gram_TAAG
cnt = 114	feature = 33	correl = -0.0934854	descr = Position_Specific_Bin_Base_14_Base_A
cnt = 115	feature = 76	correl = 0.0592468	descr = Fold_of_RNAi_Sequence_Pos_14
cnt = 116	feature = 475	correl = 0.090033	descr = N_Gram_GGAC
cnt = 117	feature = 453	correl = -0.0571668	descr = N_Gram_GCGA
cnt = 118	feature = 655	correl = 0.0580018	descr = N_Gram_TGTCC
cnt = 119	feature = 8	correl = -0.072672	descr = Position_Specific_Bin_Base_2_Base_A
cnt = 120	feature = 314	correl = 0.0671655	descr = N_Gram_CCGT
cnt = 121	feature = 23	correl = 0.05953	descr = Position_Specific_Bin_Base_9_Base_G
cnt = 122	feature = 591	correl = 0.0648661	descr = N_Gram_TCCC
cnt = 123	feature = 579	correl = 0.0447217	descr = N_Gram_TCAC
cnt = 124	feature = 450	correl = 0.119503	descr = N_Gram_GCCT
cnt = 125	feature = 353	correl = -0.127818	descr = N_Gram_CGTCG
cnt = 126	feature = 649	correl = 0.0585371	descr = N_Gram_TGGT
cnt = 127	feature = 265	correl = -0.0871877	descr = N_Gram_CACGA
cnt = 128	feature = 38	correl = 0.0460823	descr = Position_Specific_Bin_Base_16_Base_G
cnt = 129	feature = 484	correl = 0.083642	descr = N_Gram_GGCA
cnt = 130	feature = 231	correl = -0.0674853	descr = N_Gram_ATGA
cnt = 131	feature = 601	correl = -0.148115	descr = N_Gram_TCCTT
cnt = 132	feature = 79	correl = -0.0599699	descr = Xue_Structure_Feature_A110
cnt = 133	feature = 17	correl = 0.0832069	descr = Position_Specific_Bin_Base_5_Base_C
cnt = 134	feature = 468	correl = 0.0608741	descr = N_Gram_GCTT
cnt = 135	feature = 557	correl = -0.0878071	descr = N_Gram_GTTTT
cnt = 136	feature = 13	correl = -0.0659148	descr = Position_Specific_Bin_Base_4_Base_A
cnt = 137	feature = 34	correl = 0.0449651	descr = Position_Specific_Bin_Base_14_Base_C
cnt = 138	feature = 391	correl = -0.0864316	descr = N_Gram_CTTGA
cnt = 139	feature = 105	correl = 0.155594	descr = Fold_of_Target_NoEndbrace_noends_Pos_18
cnt = 140	feature = 28	correl = 0.136225	descr = Position_Specific_Bin_Base_12_Base_C
cnt = 141	feature = 292	correl = -0.0840023	descr = N_Gram_CCAG
cnt = 142	feature = 10	correl = -0.0614154	descr = Position_Specific_Bin_Base_2_Base_G
cnt = 143	feature = 36	correl = -0.122514	descr = Position_Specific_Bin_Base_16_Base_A
cnt = 144	feature = 73	correl = 0.0674259	descr = Fold_of_RNAi_Sequence_Pos_11
cnt = 145	feature = 623	correl = -0.0747605	descr = N_Gram_TGAAG
cnt = 146	feature = 545	correl = 0.0783838	descr = N_Gram_GTGT
cnt = 147	feature = 32	correl = 0.08487	descr = Position_Specific_Bin_Base_13_Base_C
cnt = 148	feature = 619	correl = -0.0577328	descr = N_Gram_TCTTG
cnt = 149	feature = 14	correl = 0.0478372	descr = Position_Specific_Bin_Base_4_Base_C
cnt = 150	feature = 274	correl = 0.133558	descr = N_Gram_CAGT
cnt = 151	feature = 683	correl = 0.0553121	descr = N_Gram_TTGG
cnt = 152	feature = 341	correl = 0.103406	descr = N_Gram_CGGC
cnt = 153	feature = 72	correl = 0.0485657	descr = Fold_of_RNAi_Sequence_Pos_10
cnt = 154	feature = 540	correl = 0.0577975	descr = N_Gram_GTGC
cnt = 155	feature = 602	correl = -0.0785299	descr = N_Gram_TCG
cnt = 156	feature = 681	correl = -0.0898801	descr = N_Gram_TTGC
cnt = 157	feature = 80	correl = 0.0709011	descr = Xue_Structure_Feature_A100
cnt = 158	feature = 58	correl = -0.171832	descr = Gibbs_of_Target_Sequence__Pos_14_Step_1
cnt = 159	feature = 525	correl = -0.0847882	descr = N_Gram_GTC
cnt = 160	feature = 277	correl = 0.0729598	descr = N_Gram_CATC
cnt = 161	feature = 424	correl = -0.0648451	descr = N_Gram_GATT
cnt = 162	feature = 446	correl = 0.083521	descr = N_Gram_GCCG
cnt = 163	feature = 61	correl = -0.190527	descr = Gibbs_of_Target_Sequence__Pos_18_Step_1
cnt = 164	feature = 471	correl = 0.0769589	descr = N_Gram_GGAA
cnt = 165	feature = 677	correl = -0.0690254	descr = N_Gram_TTGA
cnt = 166	feature = 691	correl = -0.0692288	descr = N_Gram_TTTCC
cnt = 167	feature = 60	correl = -0.114628	descr = Gibbs_of_Target_Sequence__Pos_17_Step_1
cnt = 168	feature = 456	correl = 0.0897644	descr = N_Gram_GCGG
cnt = 169	feature = 613	correl = -0.118597	descr = N_Gram_TCTCC
cnt = 170	feature = 69	correl = 0.173695	descr = Fold_of_RNAi_Sequence_Pos_2
cnt = 171	feature = 59	correl = -0.0532804	descr = Gibbs_of_Target_Sequence__Pos_15_Step_1
cnt = 172	feature = 697	correl = -0.102371	descr = N_Gram_TTTTT
cnt = 173	feature = 662	correl = -0.0770247	descr = N_Gram_TTA
cnt = 174	feature = 641	correl = 0.0696033	descr = N_Gram_TGGC
cnt = 175	feature = 335	correl = 0.0598446	descr = N_Gram_CGCC
cnt = 176	feature = 222	correl = -0.0590112	descr = N_Gram_ATC
cnt = 177	feature = 578	correl = 0.0484045	descr = N_Gram_TCA
cnt = 178	feature = 417	correl = -0.0721812	descr = N_Gram_GAT
cnt = 179	feature = 616	correl = -0.0945642	descr = N_Gram_TCTT
cnt = 180	feature = 82	correl = 0.108334	descr = Xue_Structure_Feature_C111
cnt = 181	feature = 695	correl = -0.144447	descr = N_Gram_TTTTC
cnt = 182	feature = 390	correl = -0.0512649	descr = N_Gram_CTTG
cnt = 183	feature = 609	correl = -0.105703	descr = N_Gram_TCT
cnt = 184	feature = 497	correl = 0.178305	descr = N_Gram_GGG
cnt = 185	feature = 690	correl = -0.0968157	descr = N_Gram_TTTC
cnt = 186	feature = 86	correl = 0.104148	descr = Xue_Structure_Feature_G111
cnt = 187	feature = 676	correl = -0.0521481	descr = N_Gram_TTG
cnt = 188	feature = 483	correl = 0.150884	descr = N_Gram_GGC
cnt = 189	feature = 661	correl = -0.114981	descr = N_Gram_TT
cnt = 190	feature = 64	correl = -0.179519	descr = PF_RNAi_Fold_Energy
num rows = 521
num_elements = 99511
*
optimization finished, #iter = 460
nu = 0.595500
obj = -50.332008, rho = -0.346375
nSV = 358, nBSV = 256
num rows = 58
num_elements = 11078
*
optimization finished, #iter = 48
nu = 0.536050
obj = -4.845158, rho = -0.401862
nSV = 45, nBSV = 20
*
optimization finished, #iter = 460
nu = 0.595500
obj = -50.332008, rho = -0.346375
nSV = 358, nBSV = 256
CFS merit scores = 1.335
CFS merit scores = 1.58066
CFS merit scores = 1.83405
CFS merit scores = 2.06177
CFS merit scores = 2.26281
CFS merit scores = 2.44856
CFS merit scores = 2.62065
CFS merit scores = 2.77875
CFS merit scores = 2.9265
CFS merit scores = 3.06523
CFS merit scores = 3.19763
CFS merit scores = 3.3245
CFS merit scores = 3.44447
CFS merit scores = 3.56009
CFS merit scores = 3.67186
CFS merit scores = 3.77791
CFS merit scores = 3.87938
CFS merit scores = 3.97729
CFS merit scores = 4.07163
CFS merit scores = 4.16119
CFS merit scores = 4.2481
CFS merit scores = 4.33118
CFS merit scores = 4.41193
CFS merit scores = 4.48999
CFS merit scores = 4.56605
CFS merit scores = 4.64075
CFS merit scores = 4.71298
CFS merit scores = 4.7837
CFS merit scores = 4.85233
CFS merit scores = 4.91917
CFS merit scores = 4.98291
CFS merit scores = 5.04396
CFS merit scores = 5.1007
CFS merit scores = 5.15598
CFS merit scores = 5.20895
CFS merit scores = 5.2601
CFS merit scores = 5.3081
CFS merit scores = 5.3546
CFS merit scores = 5.39947
CFS merit scores = 5.44307
CFS merit scores = 5.48363
CFS merit scores = 5.52088
CFS merit scores = 5.55685
CFS merit scores = 5.58824
CFS merit scores = 5.61878
CFS merit scores = 5.64838
CFS merit scores = 5.6762
CFS merit scores = 5.70291
CFS merit scores = 5.72413
CFS merit scores = 5.74219
CFS merit scores = 5.76035
CFS merit scores = 5.77348
CFS merit scores = 5.78552
CFS merit scores = 5.79733
CFS merit scores = 5.8081
CFS merit scores = 5.81852
CFS merit scores = 5.82886
CFS merit scores = 5.83919
CFS merit scores = 5.84977
CFS merit scores = 5.85786
CFS merit scores = 5.86437
CFS merit scores = 5.87099
CFS merit scores = 5.87745
CFS merit scores = 5.88399
CFS merit scores = 5.88914
CFS merit scores = 5.89025
CFS merit scores = 5.89125
CFS merit scores = 5.89091
CFS merit scores = 5.89072
CFS merit scores = 5.8901
CFS merit scores = 5.88763
CFS merit scores = 5.8841
CFS merit scores = 5.87939
CFS merit scores = 5.87529
CFS merit scores = 5.87175
CFS merit scores = 5.86841
CFS merit scores = 5.86463
CFS merit scores = 5.85976
CFS merit scores = 5.85234
CFS merit scores = 5.84447
CFS merit scores = 5.83744
CFS merit scores = 5.83082
CFS merit scores = 5.82323
CFS merit scores = 5.81564
CFS merit scores = 5.80838
CFS merit scores = 5.799
CFS merit scores = 5.78934
CFS merit scores = 5.7782
CFS merit scores = 5.76757
CFS merit scores = 5.75747
CFS merit scores = 5.74759
CFS merit scores = 5.7379
CFS merit scores = 5.72787
CFS merit scores = 5.71623
CFS merit scores = 5.70233
CFS merit scores = 5.688
CFS merit scores = 5.67443
CFS merit scores = 5.66099
CFS merit scores = 5.64748
CFS merit scores = 5.63352
CFS merit scores = 5.61913
CFS merit scores = 5.6052
CFS merit scores = 5.59148
CFS merit scores = 5.57841
CFS merit scores = 5.56443
CFS merit scores = 5.55093
CFS merit scores = 5.5376
CFS merit scores = 5.5249
CFS merit scores = 5.51255
CFS merit scores = 5.50012
CFS merit scores = 5.48784
CFS merit scores = 5.47588
CFS merit scores = 5.4638
CFS merit scores = 5.45182
CFS merit scores = 5.44025
CFS merit scores = 5.42867
CFS merit scores = 5.41689
CFS merit scores = 5.40537
CFS merit scores = 5.39458
CFS merit scores = 5.38344
CFS merit scores = 5.37219
CFS merit scores = 5.36017
CFS merit scores = 5.34828
CFS merit scores = 5.33668
CFS merit scores = 5.32552
CFS merit scores = 5.31368
CFS merit scores = 5.3024
CFS merit scores = 5.29085
CFS merit scores = 5.27951
CFS merit scores = 5.26794
CFS merit scores = 5.25576
CFS merit scores = 5.24385
CFS merit scores = 5.23221
CFS merit scores = 5.22088
CFS merit scores = 5.21007
CFS merit scores = 5.19883
CFS merit scores = 5.18787
CFS merit scores = 5.17707
CFS merit scores = 5.16649
CFS merit scores = 5.15606
CFS merit scores = 5.14603
CFS merit scores = 5.13533
CFS merit scores = 5.12472
CFS merit scores = 5.11429
CFS merit scores = 5.10398
CFS merit scores = 5.09339
CFS merit scores = 5.08278
CFS merit scores = 5.07207
CFS merit scores = 5.06139
CFS merit scores = 5.05075
CFS merit scores = 5.03945
CFS merit scores = 5.02804
CFS merit scores = 5.01673
CFS merit scores = 5.00566
CFS merit scores = 4.99435
CFS merit scores = 4.98312
CFS merit scores = 4.97132
CFS merit scores = 4.95976
CFS merit scores = 4.94822
CFS merit scores = 4.9355
CFS merit scores = 4.92328
CFS merit scores = 4.91113
CFS merit scores = 4.89889
CFS merit scores = 4.88698
CFS merit scores = 4.87476
CFS merit scores = 4.86253
CFS merit scores = 4.85019
CFS merit scores = 4.83825
CFS merit scores = 4.82646
CFS merit scores = 4.81479
CFS merit scores = 4.8023
CFS merit scores = 4.79021
CFS merit scores = 4.77791
CFS merit scores = 4.76507
CFS merit scores = 4.75247
CFS merit scores = 4.74014
cnt = 1	feature = 59	correl = -0.335001	descr = Gibbs_of_Target_Sequence__Pos_20_Step_1
cnt = 2	feature = 563	correl = -0.140999	descr = N_Gram_TAAGT
cnt = 3	feature = 36	correl = 0.134421	descr = Position_Specific_Bin_Base_16_Base_C
cnt = 4	feature = 351	correl = 0.113046	descr = N_Gram_CGTTT
cnt = 5	feature = 516	correl = 0.0482489	descr = N_Gram_GTAAA
cnt = 6	feature = 594	correl = 0.0467614	descr = N_Gram_TCCGA
cnt = 7	feature = 448	correl = 0.0443714	descr = N_Gram_GCGAG
cnt = 8	feature = 605	correl = -0.0604343	descr = N_Gram_TCGCT
cnt = 9	feature = 612	correl = 0.0562657	descr = N_Gram_TCTAC
cnt = 10	feature = 396	correl = -0.0682858	descr = N_Gram_GACCC
cnt = 11	feature = 303	correl = 0.0542474	descr = N_Gram_CCTAT
cnt = 12	feature = 353	correl = 0.0449682	descr = N_Gram_CTAAA
cnt = 13	feature = 314	correl = 0.0730871	descr = N_Gram_CGACA
cnt = 14	feature = 545	correl = 0.0660573	descr = N_Gram_GTGTC
cnt = 15	feature = 357	correl = 0.0646514	descr = N_Gram_CTATA
cnt = 16	feature = 659	correl = 0.0943639	descr = N_Gram_TGTGG
cnt = 17	feature = 286	correl = 0.0837304	descr = N_Gram_CCCAC
cnt = 18	feature = 661	correl = -0.0504621	descr = N_Gram_TGTTC
cnt = 19	feature = 334	correl = 0.0495723	descr = N_Gram_CGGCC
cnt = 20	feature = 547	correl = 0.0885336	descr = N_Gram_GTTAA
cnt = 21	feature = 350	correl = -0.0565534	descr = N_Gram_CGTTC
cnt = 22	feature = 342	correl = -0.0676986	descr = N_Gram_CGTAC
cnt = 23	feature = 304	correl = 0.0669317	descr = N_Gram_CCTCA
cnt = 24	feature = 386	correl = 0.0526599	descr = N_Gram_GAAAC
cnt = 25	feature = 593	correl = 0.0519979	descr = N_Gram_TCCCG
cnt = 26	feature = 324	correl = 0.0449682	descr = N_Gram_CGCCA
cnt = 27	feature = 606	correl = 0.0815678	descr = N_Gram_TCGGA
cnt = 28	feature = 292	correl = 0.0686314	descr = N_Gram_CCCGC
cnt = 29	feature = 508	correl = -0.0539773	descr = N_Gram_GGGTT
cnt = 30	feature = 648	correl = 0.0529725	descr = N_Gram_TGGGA
cnt = 31	feature = 211	correl = 0.0544521	descr = N_Gram_ATACA
cnt = 32	feature = 649	correl = 0.0880164	descr = N_Gram_TGGGG
cnt = 33	feature = 536	correl = 0.0573867	descr = N_Gram_GTGCA
cnt = 34	feature = 231	correl = 0.04675	descr = N_Gram_ATTCT
cnt = 35	feature = 255	correl = 0.055695	descr = N_Gram_CACGT
cnt = 36	feature = 341	correl = -0.0704385	descr = N_Gram_CGTAA
cnt = 37	feature = 510	correl = -0.0998537	descr = N_Gram_GGTAA
cnt = 38	feature = 322	correl = 0.0783266	descr = N_Gram_CGCAA
cnt = 39	feature = 321	correl = -0.0495078	descr = N_Gram_CGATG
cnt = 40	feature = 244	correl = 0.0824092	descr = N_Gram_CAAGG
cnt = 41	feature = 655	correl = -0.0721152	descr = N_Gram_TGTCA
cnt = 42	feature = 580	correl = 0.0443521	descr = N_Gram_TCAAA
cnt = 43	feature = 446	correl = 0.135114	descr = N_Gram_GCCTT
cnt = 44	feature = 290	correl = 0.0460393	descr = N_Gram_CCCCT
cnt = 45	feature = 540	correl = 0.0440189	descr = N_Gram_GTGGA
cnt = 46	feature = 544	correl = 0.0470247	descr = N_Gram_GTGTA
cnt = 47	feature = 399	correl = 0.0885336	descr = N_Gram_GACGG
cnt = 48	feature = 619	correl = -0.136862	descr = N_Gram_TCTTA
cnt = 49	feature = 492	correl = 0.132497	descr = N_Gram_GGCTT
cnt = 50	feature = 382	correl = 0.0573149	descr = N_Gram_CTTGG
cnt = 51	feature = 529	correl = 0.0984847	descr = N_Gram_GTCGG
cnt = 52	feature = 268	correl = -0.0775616	descr = N_Gram_CATCG
cnt = 53	feature = 236	correl = -0.151901	descr = N_Gram_ATTTT
cnt = 54	feature = 432	correl = -0.0624977	descr = N_Gram_GCAGA
cnt = 55	feature = 541	correl = 0.10346	descr = N_Gram_GTGGC
cnt = 56	feature = 226	correl = -0.050257	descr = N_Gram_ATGCT
cnt = 57	feature = 222	correl = 0.0596296	descr = N_Gram_ATCTG
cnt = 58	feature = 340	correl = 0.0567705	descr = N_Gram_CGGTT
cnt = 59	feature = 276	correl = 0.051351	descr = N_Gram_CCAAT
cnt = 60	feature = 690	correl = 0.0451248	descr = N_Gram_TTTCA
cnt = 61	feature = 248	correl = 0.0831468	descr = N_Gram_CACAG
cnt = 62	feature = 546	correl = 0.0477341	descr = N_Gram_GTGTG
cnt = 63	feature = 574	correl = -0.0523682	descr = N_Gram_TAGCC
cnt = 64	feature = 674	correl = -0.0732794	descr = N_Gram_TTCGG
cnt = 65	feature = 500	correl = 0.104338	descr = N_Gram_GGGCC
cnt = 66	feature = 392	correl = 0.075687	descr = N_Gram_GAATC
cnt = 67	feature = 681	correl = -0.0471707	descr = N_Gram_TTGAG
cnt = 68	feature = 680	correl = -0.0661787	descr = N_Gram_TTGAC
cnt = 69	feature = 228	correl = 0.0440098	descr = N_Gram_ATGTG
cnt = 70	feature = 602	correl = -0.112239	descr = N_Gram_TCGAG
cnt = 71	feature = 478	correl = -0.0842352	descr = N_Gram_GGATC
cnt = 72	feature = 337	correl = 0.107255	descr = N_Gram_CGGGA
cnt = 73	feature = 440	correl = 0.0894919	descr = N_Gram_GCCCG
cnt = 74	feature = 641	correl = 0.0649505	descr = N_Gram_TGGAC
cnt = 75	feature = 505	correl = 0.0672489	descr = N_Gram_GGGGC
cnt = 76	feature = 305	correl = -0.066356	descr = N_Gram_CCTCC
cnt = 77	feature = 501	correl = 0.0775068	descr = N_Gram_GGGCG
cnt = 78	feature = 404	correl = -0.0480222	descr = N_Gram_GAGCC
cnt = 79	feature = 391	correl = -0.0494498	descr = N_Gram_GAATA
cnt = 80	feature = 525	correl = 0.0510769	descr = N_Gram_GTCCC
cnt = 81	feature = 361	correl = 0.0546877	descr = N_Gram_CTCAC
cnt = 82	feature = 375	correl = -0.12982	descr = N_Gram_CTTAT
cnt = 83	feature = 241	correl = 0.0619327	descr = N_Gram_CAAAG
cnt = 84	feature = 207	correl = -0.0726713	descr = N_Gram_AGTTT
cnt = 85	feature = 407	correl = 0.0645523	descr = N_Gram_GAGGT
cnt = 86	feature = 235	correl = -0.0597821	descr = N_Gram_ATTTG
cnt = 87	feature = 277	correl = 0.058304	descr = N_Gram_CCACC
cnt = 88	feature = 466	correl = 0.0483151	descr = N_Gram_GCTTT
cnt = 89	feature = 645	correl = -0.0787881	descr = N_Gram_TGGCG
cnt = 90	feature = 267	correl = 0.10584	descr = N_Gram_CATCC
cnt = 91	feature = 496	correl = 0.105989	descr = N_Gram_GGGAC
cnt = 92	feature = 388	correl = 0.107194	descr = N_Gram_GAAGA
cnt = 93	feature = 274	correl = 0.053807	descr = N_Gram_CCAAA
cnt = 94	feature = 417	correl = -0.0670206	descr = N_Gram_GATGA
cnt = 95	feature = 632	correl = -0.135808	descr = N_Gram_TGATT
cnt = 96	feature = 511	correl = 0.0456596	descr = N_Gram_GGTC
cnt = 97	feature = 397	correl = 0.0525953	descr = N_Gram_GACCG
cnt = 98	feature = 219	correl = -0.0845956	descr = N_Gram_ATCG
cnt = 99	feature = 625	correl = -0.0658539	descr = N_Gram_TGAAG
cnt = 100	feature = 527	correl = -0.103909	descr = N_Gram_GTCGA
cnt = 101	feature = 697	correl = -0.0663268	descr = N_Gram_TTTTG
cnt = 102	feature = 426	correl = 0.125602	descr = N_Gram_GCAA
cnt = 103	feature = 325	correl = 0.0934479	descr = N_Gram_CGCCG
cnt = 104	feature = 309	correl = -0.0859899	descr = N_Gram_CCTTC
cnt = 105	feature = 39	correl = 0.0760799	descr = Position_Specific_Bin_Base_17_Base_G
cnt = 106	feature = 13	correl = 0.0861806	descr = Position_Specific_Bin_Base_3_Base_C
cnt = 107	feature = 24	correl = -0.0518313	descr = Position_Specific_Bin_Base_9_Base_T
cnt = 108	feature = 225	correl = -0.0755016	descr = N_Gram_ATGC
cnt = 109	feature = 313	correl = -0.0449112	descr = N_Gram_CGAC
cnt = 110	feature = 78	correl = 0.130657	descr = Xue_Structure_Feature_A101
cnt = 111	feature = 209	correl = -0.102279	descr = N_Gram_ATAA
cnt = 112	feature = 52	correl = -0.177172	descr = Gibbs_of_Target_Sequence__Pos_7_Step_1
cnt = 113	feature = 252	correl = 0.0534775	descr = N_Gram_CACCT
cnt = 114	feature = 487	correl = 0.133509	descr = N_Gram_GGCCT
cnt = 115	feature = 497	correl = 0.11304	descr = N_Gram_GGGAG
cnt = 116	feature = 34	correl = 0.123904	descr = Position_Specific_Bin_Base_14_Base_T
cnt = 117	feature = 285	correl = 0.0575112	descr = N_Gram_CCCA
cnt = 118	feature = 14	correl = -0.0644476	descr = Position_Specific_Bin_Base_4_Base_A
cnt = 119	feature = 10	correl = -0.0815042	descr = Position_Specific_Bin_Base_2_Base_G
cnt = 120	feature = 32	correl = 0.114941	descr = Position_Specific_Bin_Base_13_Base_C
cnt = 121	feature = 42	correl = 0.108294	descr = Position_Specific_Bin_Base_18_Base_C
cnt = 122	feature = 514	correl = 0.0453198	descr = N_Gram_GGTT
cnt = 123	feature = 82	correl = 0.0855275	descr = Xue_Structure_Feature_C010
cnt = 124	feature = 531	correl = -0.0770362	descr = N_Gram_GTCTT
cnt = 125	feature = 40	correl = -0.0779228	descr = Position_Specific_Bin_Base_17_Base_T
cnt = 126	feature = 481	correl = 0.0475912	descr = N_Gram_GGCA
cnt = 127	feature = 504	correl = 0.0613934	descr = N_Gram_GGGGA
cnt = 128	feature = 11	correl = 0.0887967	descr = Position_Specific_Bin_Base_2_Base_T
cnt = 129	feature = 390	correl = -0.075542	descr = N_Gram_GAAGT
cnt = 130	feature = 18	correl = 0.0744944	descr = Position_Specific_Bin_Base_5_Base_G
cnt = 131	feature = 535	correl = 0.0729268	descr = N_Gram_GTGC
cnt = 132	feature = 38	correl = 0.0721528	descr = Position_Specific_Bin_Base_17_Base_C
cnt = 133	feature = 291	correl = 0.0965253	descr = N_Gram_CCCG
cnt = 134	feature = 136	correl = -0.0906064	descr = N_Gram_AATC
cnt = 135	feature = 33	correl = -0.117847	descr = Position_Specific_Bin_Base_14_Base_A
cnt = 136	feature = 44	correl = -0.0879745	descr = Position_Specific_Bin_Base_18_Base_T
cnt = 137	feature = 539	correl = 0.108871	descr = N_Gram_GTGG
cnt = 138	feature = 77	correl = 0.0838065	descr = Xue_Structure_Feature_A100
cnt = 139	feature = 54	correl = -0.0974245	descr = Gibbs_of_Target_Sequence__Pos_13_Step_1
cnt = 140	feature = 17	correl = 0.104264	descr = Position_Specific_Bin_Base_5_Base_C
cnt = 141	feature = 105	correl = -0.0662083	descr = Fold_of_Target_NoBeginbrace_noends_Pos_7
cnt = 142	feature = 450	correl = 0.0880005	descr = N_Gram_GCGG
cnt = 143	feature = 691	correl = -0.0655038	descr = N_Gram_TTTCC
cnt = 144	feature = 364	correl = -0.105719	descr = N_Gram_CTCCA
cnt = 145	feature = 8	correl = -0.0555671	descr = Position_Specific_Bin_Base_2_Base_A
cnt = 146	feature = 72	correl = 0.122247	descr = Fold_of_RNAi_Sequence_Pos_12
cnt = 147	feature = 473	correl = 0.120945	descr = N_Gram_GGACC
cnt = 148	feature = 69	correl = 0.0808422	descr = Fold_of_RNAi_Sequence_Pos_9
cnt = 149	feature = 234	correl = -0.107219	descr = N_Gram_ATTT
cnt = 150	feature = 343	correl = -0.0872262	descr = N_Gram_CGTC
cnt = 151	feature = 35	correl = -0.112333	descr = Position_Specific_Bin_Base_16_Base_A
cnt = 152	feature = 28	correl = 0.139325	descr = Position_Specific_Bin_Base_12_Base_C
cnt = 153	feature = 76	correl = 0.062412	descr = Xue_Structure_Feature_A111
cnt = 154	feature = 265	correl = 0.0729038	descr = N_Gram_CAT
cnt = 155	feature = 679	correl = -0.0585037	descr = N_Gram_TTGA
cnt = 156	feature = 475	correl = 0.10991	descr = N_Gram_GGAG
cnt = 157	feature = 416	correl = -0.0440887	descr = N_Gram_GATG
cnt = 158	feature = 441	correl = 0.0670364	descr = N_Gram_GCCG
cnt = 159	feature = 596	correl = -0.0890113	descr = N_Gram_TCCT
cnt = 160	feature = 425	correl = 0.128276	descr = N_Gram_GCA
cnt = 161	feature = 483	correl = 0.161213	descr = N_Gram_GGCC
cnt = 162	feature = 86	correl = 0.0801244	descr = Xue_Structure_Feature_G100
cnt = 163	feature = 64	correl = 0.199608	descr = Fold_of_RNAi_Sequence_Pos_1
cnt = 164	feature = 460	correl = -0.055655	descr = N_Gram_GCTC
cnt = 165	feature = 472	correl = 0.119878	descr = N_Gram_GGAC
cnt = 166	feature = 579	correl = 0.0699961	descr = N_Gram_TCA
cnt = 167	feature = 557	correl = -0.0817198	descr = N_Gram_TAA
cnt = 168	feature = 643	correl = 0.0451574	descr = N_Gram_TGGC
cnt = 169	feature = 599	correl = -0.109256	descr = N_Gram_TCG
cnt = 170	feature = 66	correl = 0.0894178	descr = Fold_of_RNAi_Sequence_Pos_3
cnt = 171	feature = 308	correl = -0.0990473	descr = N_Gram_CCTT
cnt = 172	feature = 323	correl = 0.0672541	descr = N_Gram_CGCC
cnt = 173	feature = 57	correl = -0.175519	descr = Gibbs_of_Target_Sequence__Pos_18_Step_1
cnt = 174	feature = 509	correl = 0.0678959	descr = N_Gram_GGT
cnt = 175	feature = 73	correl = 0.0923377	descr = Fold_of_RNAi_Sequence_Pos_13
cnt = 176	feature = 695	correl = -0.15477	descr = N_Gram_TTTT
num rows = 521
num_elements = 92217
*
optimization finished, #iter = 488
nu = 0.602793
obj = -51.358659, rho = -0.322397
nSV = 364, nBSV = 272
num rows = 58
num_elements = 10266
*
optimization finished, #iter = 51
nu = 0.632646
obj = -5.891591, rho = -0.318613
nSV = 47, nBSV = 26
*
optimization finished, #iter = 488
nu = 0.602793
obj = -51.358659, rho = -0.322397
nSV = 364, nBSV = 272
CFS merit scores = 1.11049
CFS merit scores = 1.47948
CFS merit scores = 1.76309
CFS merit scores = 1.98961
CFS merit scores = 2.18349
CFS merit scores = 2.33024
CFS merit scores = 2.46613
CFS merit scores = 2.57298
CFS merit scores = 2.67108
CFS merit scores = 2.74034
CFS merit scores = 2.79143
CFS merit scores = 2.83717
CFS merit scores = 2.87993
CFS merit scores = 2.90006
CFS merit scores = 2.92027
CFS merit scores = 2.93866
cnt = 1	feature = 28	correl = -0.110489	descr = Position_Specific_Bin_Base_12_Base_A
cnt = 2	feature = 547	correl = -0.0749633	descr = N_Gram_TA
cnt = 3	feature = 86	correl = 0.0848042	descr = Xue_Structure_Feature_C101
cnt = 4	feature = 466	correl = 0.0553326	descr = N_Gram_GCTTT
cnt = 5	feature = 450	correl = 0.0442697	descr = N_Gram_GCGAG
cnt = 6	feature = 416	correl = 0.066287	descr = N_Gram_GATAT
cnt = 7	feature = 599	correl = -0.0481308	descr = N_Gram_TCGGG
cnt = 8	feature = 10	correl = -0.0802303	descr = Position_Specific_Bin_Base_2_Base_G
cnt = 9	feature = 267	correl = 0.0581254	descr = N_Gram_CACCG
cnt = 10	feature = 105	correl = 0.100374	descr = Fold_of_Target_NoEndbrace_noends_Pos_13
cnt = 11	feature = 82	correl = 0.0494186	descr = Xue_Structure_Feature_A100
cnt = 12	feature = 545	correl = -0.0447023	descr = N_Gram_GTTT
cnt = 13	feature = 80	correl = 0.0454459	descr = Xue_Structure_Feature_A111
cnt = 14	feature = 57	correl = -0.0824215	descr = Gibbs_of_Target_Sequence__Pos_13_Step_1
cnt = 15	feature = 81	correl = -0.0515979	descr = Xue_Structure_Feature_A110
cnt = 16	feature = 11	correl = 0.0601134	descr = Position_Specific_Bin_Base_2_Base_T
num rows = 521
num_elements = 8857
*
optimization finished, #iter = 232
nu = 0.706600
obj = -68.881137, rho = -0.267975
nSV = 375, nBSV = 361
num rows = 58
num_elements = 986
*
optimization finished, #iter = 25
nu = 0.776824
obj = -7.772314, rho = -0.416362
nSV = 46, nBSV = 43
*
optimization finished, #iter = 232
nu = 0.706600
obj = -68.881137, rho = -0.267975
nSV = 375, nBSV = 361
CFS merit scores = 1.22528
CFS merit scores = 1.54472
CFS merit scores = 1.81919
CFS merit scores = 2.05273
CFS merit scores = 2.26242
CFS merit scores = 2.45453
CFS merit scores = 2.63001
CFS merit scores = 2.79146
CFS merit scores = 2.94288
CFS merit scores = 3.08336
CFS merit scores = 3.21601
CFS merit scores = 3.3414
CFS merit scores = 3.46031
CFS merit scores = 3.5727
CFS merit scores = 3.68046
CFS merit scores = 3.78397
CFS merit scores = 3.88327
CFS merit scores = 3.97945
CFS merit scores = 4.07237
CFS merit scores = 4.16142
CFS merit scores = 4.24729
CFS merit scores = 4.33
CFS merit scores = 4.41039
CFS merit scores = 4.48724
CFS merit scores = 4.56198
CFS merit scores = 4.63386
CFS merit scores = 4.70365
CFS merit scores = 4.77181
CFS merit scores = 4.83585
CFS merit scores = 4.89786
CFS merit scores = 4.95739
CFS merit scores = 5.01519
CFS merit scores = 5.06986
CFS merit scores = 5.11871
CFS merit scores = 5.16344
CFS merit scores = 5.20534
CFS merit scores = 5.24055
CFS merit scores = 5.27403
CFS merit scores = 5.30267
CFS merit scores = 5.3288
CFS merit scores = 5.35334
CFS merit scores = 5.3757
CFS merit scores = 5.39732
CFS merit scores = 5.41632
CFS merit scores = 5.42954
CFS merit scores = 5.44102
CFS merit scores = 5.45302
CFS merit scores = 5.46302
CFS merit scores = 5.47307
CFS merit scores = 5.48141
CFS merit scores = 5.49072
CFS merit scores = 5.49942
CFS merit scores = 5.50518
CFS merit scores = 5.51142
CFS merit scores = 5.51725
CFS merit scores = 5.52283
CFS merit scores = 5.52919
CFS merit scores = 5.53508
CFS merit scores = 5.54133
CFS merit scores = 5.54754
CFS merit scores = 5.55317
CFS merit scores = 5.55698
CFS merit scores = 5.56116
CFS merit scores = 5.56466
CFS merit scores = 5.56853
CFS merit scores = 5.57145
CFS merit scores = 5.57417
CFS merit scores = 5.57751
CFS merit scores = 5.58062
CFS merit scores = 5.58259
CFS merit scores = 5.58262
CFS merit scores = 5.58304
CFS merit scores = 5.58105
CFS merit scores = 5.57737
CFS merit scores = 5.57331
CFS merit scores = 5.56869
CFS merit scores = 5.5618
CFS merit scores = 5.55577
CFS merit scores = 5.55046
CFS merit scores = 5.54494
CFS merit scores = 5.53909
CFS merit scores = 5.53343
CFS merit scores = 5.52858
CFS merit scores = 5.52196
CFS merit scores = 5.51557
CFS merit scores = 5.50959
CFS merit scores = 5.5019
CFS merit scores = 5.49423
CFS merit scores = 5.4865
CFS merit scores = 5.47881
CFS merit scores = 5.47101
CFS merit scores = 5.46317
CFS merit scores = 5.45593
CFS merit scores = 5.4485
CFS merit scores = 5.4412
CFS merit scores = 5.43386
CFS merit scores = 5.42587
CFS merit scores = 5.4177
CFS merit scores = 5.40966
CFS merit scores = 5.40155
CFS merit scores = 5.39389
CFS merit scores = 5.38502
CFS merit scores = 5.3768
CFS merit scores = 5.36842
CFS merit scores = 5.36014
CFS merit scores = 5.35257
CFS merit scores = 5.34439
CFS merit scores = 5.33571
CFS merit scores = 5.32715
CFS merit scores = 5.31921
CFS merit scores = 5.31154
CFS merit scores = 5.30348
CFS merit scores = 5.29571
CFS merit scores = 5.28792
CFS merit scores = 5.28023
CFS merit scores = 5.27265
CFS merit scores = 5.26541
CFS merit scores = 5.25786
CFS merit scores = 5.25047
CFS merit scores = 5.24237
CFS merit scores = 5.23461
CFS merit scores = 5.22711
CFS merit scores = 5.21991
CFS merit scores = 5.21237
CFS merit scores = 5.2049
CFS merit scores = 5.19734
CFS merit scores = 5.19001
CFS merit scores = 5.18284
CFS merit scores = 5.17592
CFS merit scores = 5.1689
CFS merit scores = 5.16162
CFS merit scores = 5.15436
CFS merit scores = 5.14649
CFS merit scores = 5.13854
CFS merit scores = 5.13096
CFS merit scores = 5.12243
CFS merit scores = 5.11405
CFS merit scores = 5.10519
CFS merit scores = 5.09611
CFS merit scores = 5.08718
CFS merit scores = 5.07815
CFS merit scores = 5.06919
CFS merit scores = 5.0601
CFS merit scores = 5.05108
CFS merit scores = 5.04224
CFS merit scores = 5.03252
CFS merit scores = 5.02222
CFS merit scores = 5.01226
CFS merit scores = 5.00233
CFS merit scores = 4.99215
CFS merit scores = 4.98228
CFS merit scores = 4.97218
CFS merit scores = 4.96225
CFS merit scores = 4.95227
CFS merit scores = 4.94269
CFS merit scores = 4.93312
CFS merit scores = 4.92305
CFS merit scores = 4.91316
CFS merit scores = 4.90334
CFS merit scores = 4.89259
CFS merit scores = 4.8818
CFS merit scores = 4.87143
CFS merit scores = 4.86125
CFS merit scores = 4.85121
CFS merit scores = 4.8398
CFS merit scores = 4.82839
CFS merit scores = 4.8165
CFS merit scores = 4.80403
CFS merit scores = 4.79147
CFS merit scores = 4.77905
CFS merit scores = 4.76657
CFS merit scores = 4.7524
CFS merit scores = 4.7355
CFS merit scores = 4.71816
CFS merit scores = 4.69981
CFS merit scores = 4.68183
CFS merit scores = 4.66321
CFS merit scores = 4.64309
CFS merit scores = 4.622
CFS merit scores = 4.59299
cnt = 1	feature = 678	correl = -0.225281	descr = N_Gram_TTCTC
cnt = 2	feature = 67	correl = 0.157007	descr = Fold_of_RNAi_Sequence_Pos_0
cnt = 3	feature = 52	correl = -0.119077	descr = Gibbs_of_Target_Sequence__Pos_6_Step_1
cnt = 4	feature = 313	correl = 0.108045	descr = N_Gram_CCTCA
cnt = 5	feature = 353	correl = 0.0785541	descr = N_Gram_CGTGG
cnt = 6	feature = 473	correl = 0.114234	descr = N_Gram_GGAAA
cnt = 7	feature = 324	correl = 0.0883378	descr = N_Gram_CGACT
cnt = 8	feature = 219	correl = 0.0883378	descr = N_Gram_AGTTA
cnt = 9	feature = 416	correl = 0.0455868	descr = N_Gram_GATAC
cnt = 10	feature = 674	correl = 0.0442881	descr = N_Gram_TTCGA
cnt = 11	feature = 552	correl = 0.0847243	descr = N_Gram_GTTCC
cnt = 12	feature = 82	correl = -0.0574263	descr = Xue_Structure_Feature_A010
cnt = 13	feature = 244	correl = 0.0730959	descr = N_Gram_ATGGG
cnt = 14	feature = 235	correl = -0.0492413	descr = N_Gram_ATCGC
cnt = 15	feature = 361	correl = 0.0857534	descr = N_Gram_CTATT
cnt = 16	feature = 641	correl = 0.0884103	descr = N_Gram_TGGAG
cnt = 17	feature = 303	correl = 0.0684582	descr = N_Gram_CCCGC
cnt = 18	feature = 322	correl = -0.0492413	descr = N_Gram_CGACC
cnt = 19	feature = 267	correl = -0.0447454	descr = N_Gram_CACCC
cnt = 20	feature = 209	correl = 0.10018	descr = N_Gram_AGGGG
cnt = 21	feature = 394	correl = -0.0442622	descr = N_Gram_GAAGG
cnt = 22	feature = 225	correl = 0.0542735	descr = N_Gram_ATACA
cnt = 23	feature = 555	correl = 0.0445252	descr = N_Gram_GTTGC
cnt = 24	feature = 407	correl = -0.0480842	descr = N_Gram_GAGCC
cnt = 25	feature = 321	correl = 0.0729367	descr = N_Gram_CGACA
cnt = 26	feature = 351	correl = 0.070128	descr = N_Gram_CGTGA
cnt = 27	feature = 579	correl = 0.0624687	descr = N_Gram_TATGT
cnt = 28	feature = 391	correl = 0.0525049	descr = N_Gram_GAAAC
cnt = 29	feature = 207	correl = -0.0651342	descr = N_Gram_AGGCT
cnt = 30	feature = 649	correl = 0.0460523	descr = N_Gram_TGGGT
cnt = 31	feature = 597	correl = 0.0606099	descr = N_Gram_TCCCA
cnt = 32	feature = 396	correl = 0.0527757	descr = N_Gram_GAATC
cnt = 33	feature = 424	correl = -0.0691849	descr = N_Gram_GATTT
cnt = 34	feature = 494	correl = 0.0748259	descr = N_Gram_GGCGC
cnt = 35	feature = 451	correl = -0.0771366	descr = N_Gram_GCGAC
cnt = 36	feature = 304	correl = 0.0702418	descr = N_Gram_CCCGG
cnt = 37	feature = 440	correl = -0.0510814	descr = N_Gram_GCCAA
cnt = 38	feature = 281	correl = 0.129518	descr = N_Gram_CAGTG
cnt = 39	feature = 456	correl = 0.0575207	descr = N_Gram_GCGGG
cnt = 40	feature = 446	correl = 0.0580428	descr = N_Gram_GCCGC
cnt = 41	feature = 623	correl = -0.12972	descr = N_Gram_TCTTA
cnt = 42	feature = 504	correl = 0.0756844	descr = N_Gram_GGGCA
cnt = 43	feature = 228	correl = 0.0463331	descr = N_Gram_ATAGC
cnt = 44	feature = 236	correl = -0.097297	descr = N_Gram_ATCGG
cnt = 45	feature = 483	correl = -0.0892388	descr = N_Gram_GGATC
cnt = 46	feature = 512	correl = 0.0448498	descr = N_Gram_GGGGT
cnt = 47	feature = 612	correl = -0.0487143	descr = N_Gram_TCGTC
cnt = 48	feature = 580	correl = -0.0568288	descr = N_Gram_TATTC
cnt = 49	feature = 647	correl = 0.0511865	descr = N_Gram_TGGGA
cnt = 50	feature = 290	correl = 0.0476934	descr = N_Gram_CCAAT
cnt = 51	feature = 392	correl = 0.100755	descr = N_Gram_GAAAG
cnt = 52	feature = 291	correl = -0.0450395	descr = N_Gram_CCACG
cnt = 53	feature = 683	correl = -0.0663177	descr = N_Gram_TTGAC
cnt = 54	feature = 336	correl = 0.057566	descr = N_Gram_CGGAC
cnt = 55	feature = 601	correl = -0.0849159	descr = N_Gram_TCCGG
cnt = 56	feature = 432	correl = 0.0824809	descr = N_Gram_GCACT
cnt = 57	feature = 563	correl = 0.0605012	descr = N_Gram_TAAAT
cnt = 58	feature = 492	correl = 0.132646	descr = N_Gram_GGCCT
cnt = 59	feature = 312	correl = 0.0784148	descr = N_Gram_CCGTG
cnt = 60	feature = 417	correl = 0.075923	descr = N_Gram_GATAT
cnt = 61	feature = 645	correl = 0.146803	descr = N_Gram_TGGCT
cnt = 62	feature = 574	correl = 0.0802415	descr = N_Gram_TAGCA
cnt = 63	feature = 690	correl = -0.0539225	descr = N_Gram_TTGTA
cnt = 64	feature = 211	correl = 0.0755699	descr = N_Gram_AGGTT
cnt = 65	feature = 654	correl = -0.0614479	descr = N_Gram_TGTCA
cnt = 66	feature = 631	correl = -0.0444781	descr = N_Gram_TGATC
cnt = 67	feature = 691	correl = 0.0843309	descr = N_Gram_TTGTG
cnt = 68	feature = 540	correl = 0.047812	descr = N_Gram_GTGAC
cnt = 69	feature = 609	correl = -0.0492413	descr = N_Gram_TCGCA
cnt = 70	feature = 286	correl = 0.0786939	descr = N_Gram_CATCT
cnt = 71	feature = 363	correl = 0.0649461	descr = N_Gram_CTCAA
cnt = 72	feature = 364	correl = 0.0682814	descr = N_Gram_CTCAC
cnt = 73	feature = 487	correl = 0.0854986	descr = N_Gram_GGCAT
cnt = 74	feature = 481	correl = 0.106159	descr = N_Gram_GGAGC
cnt = 75	feature = 501	correl = 0.105734	descr = N_Gram_GGGAC
cnt = 76	feature = 632	correl = -0.117916	descr = N_Gram_TGATT
cnt = 77	feature = 505	correl = 0.10175	descr = N_Gram_GGGCC
cnt = 78	feature = 546	correl = 0.0774851	descr = N_Gram_GTGGT
cnt = 79	feature = 466	correl = 0.0652103	descr = N_Gram_GCTGC
cnt = 80	feature = 593	correl = 0.0584476	descr = N_Gram_TCCAA
cnt = 81	feature = 341	correl = 0.107999	descr = N_Gram_CGGGA
cnt = 82	feature = 399	correl = 0.0523441	descr = N_Gram_GACCG
cnt = 83	feature = 545	correl = 0.112764	descr = N_Gram_GTGGC
cnt = 84	feature = 596	correl = 0.0638738	descr = N_Gram_TCCC
cnt = 85	feature = 226	correl = -0.0793273	descr = N_Gram_ATACT
cnt = 86	feature = 525	correl = -0.0627469	descr = N_Gram_GTATC
cnt = 87	feature = 467	correl = 0.0799764	descr = N_Gram_GCTGG
cnt = 88	feature = 497	correl = 0.153635	descr = N_Gram_GGCTT
cnt = 89	feature = 327	correl = -0.0450845	descr = N_Gram_CGAT
cnt = 90	feature = 274	correl = 0.0834702	descr = N_Gram_CAGCA
cnt = 91	feature = 441	correl = 0.0978444	descr = N_Gram_GCCAG
cnt = 92	feature = 404	correl = -0.0768158	descr = N_Gram_GACTG
cnt = 93	feature = 478	correl = 0.0981411	descr = N_Gram_GGACG
cnt = 94	feature = 426	correl = 0.124267	descr = N_Gram_GCAA
cnt = 95	feature = 475	correl = 0.053315	descr = N_Gram_GGAAG
cnt = 96	feature = 276	correl = -0.139525	descr = N_Gram_CAGCT
cnt = 97	feature = 529	correl = -0.0531036	descr = N_Gram_GTCC
cnt = 98	feature = 280	correl = 0.0815473	descr = N_Gram_CAGTA
cnt = 99	feature = 557	correl = -0.0534548	descr = N_Gram_GTTGT
cnt = 100	feature = 357	correl = 0.0501379	descr = N_Gram_CTA
cnt = 101	feature = 510	correl = 0.0877997	descr = N_Gram_GGGGC
cnt = 102	feature = 700	correl = -0.127815	descr = N_Gram_TTTTC
cnt = 103	feature = 248	correl = 0.0458093	descr = N_Gram_ATTG
cnt = 104	feature = 36	correl = 0.059702	descr = Position_Specific_Bin_Base_15_Base_T
cnt = 105	feature = 39	correl = -0.0748419	descr = Position_Specific_Bin_Base_17_Base_A
cnt = 106	feature = 10	correl = 0.0723508	descr = Position_Specific_Bin_Base_3_Base_C
cnt = 107	feature = 643	correl = 0.102589	descr = N_Gram_TGGCC
cnt = 108	feature = 24	correl = -0.0453259	descr = Position_Specific_Bin_Base_10_Base_G
cnt = 109	feature = 390	correl = 0.0849416	descr = N_Gram_GAAA
cnt = 110	feature = 14	correl = -0.1502	descr = Position_Specific_Bin_Base_5_Base_A
cnt = 111	feature = 594	correl = -0.0477594	descr = N_Gram_TCCAC
cnt = 112	feature = 616	correl = -0.0997089	descr = N_Gram_TCTCA
cnt = 113	feature = 54	correl = -0.0557335	descr = Gibbs_of_Target_Sequence__Pos_8_Step_1
cnt = 114	feature = 342	correl = 0.128717	descr = N_Gram_CGGGC
cnt = 115	feature = 23	correl = -0.0806504	descr = Position_Specific_Bin_Base_9_Base_T
cnt = 116	feature = 606	correl = -0.0612843	descr = N_Gram_TCGA
cnt = 117	feature = 77	correl = 0.0676704	descr = Fold_of_RNAi_Sequence_Pos_15
cnt = 118	feature = 265	correl = 0.0621859	descr = N_Gram_CACC
cnt = 119	feature = 35	correl = -0.047612	descr = Position_Specific_Bin_Base_15_Base_G
cnt = 120	feature = 33	correl = -0.113363	descr = Position_Specific_Bin_Base_14_Base_A
cnt = 121	feature = 388	correl = -0.0526176	descr = N_Gram_CTTTC
cnt = 122	feature = 44	correl = 0.109365	descr = Position_Specific_Bin_Base_18_Base_C
cnt = 123	feature = 32	correl = 0.130268	descr = Position_Specific_Bin_Base_13_Base_C
cnt = 124	feature = 105	correl = 0.0534014	descr = Fold_of_Target_NoEndbrace_noends_Pos_15
cnt = 125	feature = 536	correl = -0.081874	descr = N_Gram_GTCT
cnt = 126	feature = 57	correl = -0.0881619	descr = Gibbs_of_Target_Sequence__Pos_13_Step_1
cnt = 127	feature = 136	correl = 0.0516237	descr = N_Gram_AACAT
cnt = 128	feature = 334	correl = 0.0663428	descr = N_Gram_CGGA
cnt = 129	feature = 450	correl = 0.132646	descr = N_Gram_GCCTT
cnt = 130	feature = 468	correl = 0.0850152	descr = N_Gram_GCTT
cnt = 131	feature = 500	correl = 0.0518907	descr = N_Gram_GGGAA
cnt = 132	feature = 13	correl = 0.0510965	descr = Position_Specific_Bin_Base_4_Base_T
cnt = 133	feature = 350	correl = 0.132061	descr = N_Gram_CGTG
cnt = 134	feature = 8	correl = 0.0882388	descr = Position_Specific_Bin_Base_2_Base_C
cnt = 135	feature = 539	correl = 0.0467646	descr = N_Gram_GTGA
cnt = 136	feature = 619	correl = -0.117051	descr = N_Gram_TCTCT
cnt = 137	feature = 72	correl = 0.102086	descr = Fold_of_RNAi_Sequence_Pos_9
cnt = 138	feature = 38	correl = 0.154993	descr = Position_Specific_Bin_Base_16_Base_C
cnt = 139	feature = 17	correl = -0.1439	descr = Position_Specific_Bin_Base_6_Base_A
cnt = 140	feature = 541	correl = 0.0443085	descr = N_Gram_GTGC
cnt = 141	feature = 79	correl = -0.0717641	descr = Xue_Structure_Feature_A110
cnt = 142	feature = 277	correl = 0.0606058	descr = N_Gram_CAGG
cnt = 143	feature = 28	correl = 0.140363	descr = Position_Specific_Bin_Base_12_Base_C
cnt = 144	feature = 697	correl = -0.0585	descr = N_Gram_TTTG
cnt = 145	feature = 73	correl = 0.0525042	descr = Fold_of_RNAi_Sequence_Pos_11
cnt = 146	feature = 11	correl = -0.054391	descr = Position_Specific_Bin_Base_4_Base_A
cnt = 147	feature = 382	correl = -0.0452868	descr = N_Gram_CTTG
cnt = 148	feature = 448	correl = 0.0766245	descr = N_Gram_GCCT
cnt = 149	feature = 234	correl = -0.0759074	descr = N_Gram_ATCG
cnt = 150	feature = 602	correl = -0.0962677	descr = N_Gram_TCCT
cnt = 151	feature = 61	correl = -0.19477	descr = Gibbs_of_Target_Sequence__Pos_18_Step_1
cnt = 152	feature = 544	correl = 0.0999848	descr = N_Gram_GTGG
cnt = 153	feature = 80	correl = 0.0530725	descr = Xue_Structure_Feature_A100
cnt = 154	feature = 496	correl = 0.0791347	descr = N_Gram_GGCT
cnt = 155	feature = 681	correl = -0.0861382	descr = N_Gram_TTGA
cnt = 156	feature = 86	correl = 0.0468023	descr = Xue_Structure_Feature_C011
cnt = 157	feature = 509	correl = 0.0541443	descr = N_Gram_GGGGA
cnt = 158	feature = 58	correl = -0.201419	descr = Gibbs_of_Target_Sequence__Pos_14_Step_1
cnt = 159	feature = 599	correl = -0.0542676	descr = N_Gram_TCCG
cnt = 160	feature = 76	correl = 0.0654704	descr = Fold_of_RNAi_Sequence_Pos_14
cnt = 161	feature = 662	correl = -0.0606262	descr = N_Gram_TTA
cnt = 162	feature = 472	correl = 0.0772817	descr = N_Gram_GGAA
cnt = 163	feature = 702	correl = -0.104708	descr = N_Gram_TTTTT
cnt = 164	feature = 309	correl = 0.109583	descr = N_Gram_CCGGG
cnt = 165	feature = 69	correl = 0.144874	descr = Fold_of_RNAi_Sequence_Pos_2
cnt = 166	feature = 605	correl = -0.0786267	descr = N_Gram_TCG
cnt = 167	feature = 425	correl = 0.12695	descr = N_Gram_GCA
cnt = 168	feature = 460	correl = 0.0474591	descr = N_Gram_GCT
cnt = 169	feature = 60	correl = -0.111311	descr = Gibbs_of_Target_Sequence__Pos_17_Step_1
cnt = 170	feature = 516	correl = 0.0732941	descr = N_Gram_GGT
cnt = 171	feature = 615	correl = -0.203329	descr = N_Gram_TCTC
cnt = 172	feature = 222	correl = -0.0966907	descr = N_Gram_AT
cnt = 173	feature = 508	correl = 0.0940687	descr = N_Gram_GGGG
cnt = 174	feature = 591	correl = -0.133903	descr = N_Gram_TCC
cnt = 175	feature = 305	correl = 0.0663525	descr = N_Gram_CCG
cnt = 176	feature = 66	correl = -0.0658058	descr = PF_RNAi_Fold_3'Free_Count
cnt = 177	feature = 661	correl = -0.126288	descr = N_Gram_TT
cnt = 178	feature = 485	correl = 0.149835	descr = N_Gram_GGC
cnt = 179	feature = 340	correl = 0.129862	descr = N_Gram_CGGG
cnt = 180	feature = 64	correl = -0.171683	descr = PF_RNAi_Fold_Energy
num rows = 521
num_elements = 94301
*
optimization finished, #iter = 464
nu = 0.602551
obj = -51.361370, rho = -0.404659
nSV = 360, nBSV = 267
num rows = 58
num_elements = 10498
*
optimization finished, #iter = 42
nu = 0.563601
obj = -5.376715, rho = -0.331771
nSV = 40, nBSV = 19
*
optimization finished, #iter = 464
nu = 0.602551
obj = -51.361370, rho = -0.404659
nSV = 360, nBSV = 267
CFS merit scores = 1.31574
CFS merit scores = 1.5821
CFS merit scores = 1.82517
CFS merit scores = 2.05466
CFS merit scores = 2.25445
CFS merit scores = 2.43746
CFS merit scores = 2.60487
CFS merit scores = 2.7607
CFS merit scores = 2.90684
CFS merit scores = 3.04206
CFS merit scores = 3.16985
CFS merit scores = 3.29156
CFS merit scores = 3.40896
CFS merit scores = 3.52182
cnt = 1	feature = 64	correl = -0.315741	descr = Gibbs_of_Target_Sequence__Pos_20_Step_1
cnt = 2	feature = 602	correl = -0.168925	descr = N_Gram_TCTC
cnt = 3	feature = 8	correl = -0.0617368	descr = Position_Specific_Bin_Base_2_Base_A
cnt = 4	feature = 209	correl = 0.0994517	descr = N_Gram_AGTCA
cnt = 5	feature = 327	correl = 0.0634342	descr = N_Gram_CGGAA
cnt = 6	feature = 510	correl = 0.0481283	descr = N_Gram_GTAAA
cnt = 7	feature = 244	correl = 0.0648243	descr = N_Gram_ATTTC
cnt = 8	feature = 456	correl = -0.0540667	descr = N_Gram_GCGTT
cnt = 9	feature = 258	correl = -0.0445068	descr = N_Gram_CACCC
cnt = 10	feature = 481	correl = 0.0980838	descr = N_Gram_GGCCC
cnt = 11	feature = 399	correl = 0.0882741	descr = N_Gram_GACGG
cnt = 12	feature = 351	correl = 0.0448412	descr = N_Gram_CTAAA
cnt = 13	feature = 661	correl = 0.0442807	descr = N_Gram_TTCGA
cnt = 14	feature = 614	correl = 0.0508786	descr = N_Gram_TGAAA
num rows = 522
num_elements = 7830
*
optimization finished, #iter = 229
nu = 0.828359
obj = -88.323242, rho = -0.385956
nSV = 434, nBSV = 428
num rows = 57
num_elements = 855
*
optimization finished, #iter = 24
nu = 0.807018
obj = -9.306969, rho = -0.397710
nSV = 47, nBSV = 45
*
optimization finished, #iter = 229
nu = 0.828359
obj = -88.323242, rho = -0.385956
nSV = 434, nBSV = 428
TEST = 42 AVE CORR = 0.508397
