# Supplementary material for: Improving model predictions for RNA interference activities that use support vector machine regression by combining and filtering features
Source: BMC Bioinformatics. 2007 Jun 6;8:182. doi: 10.1186/1471-2105-8-182 (PMC1906837; doi:10.1186/1471-2105-8-182)
Supplement: Additional file 6 — tr_579_cfsfilters. The features found to be useful by Correlation based Feature in training and testing the 579 dataset by cross validation, at t-test values from 0 to 90. [file 1471-2105-8-182-S6.gz › tr_579_file_43]

43
ave count = 159.9

CFS merit scores = 1.3532
CFS merit scores = 1.59912
CFS merit scores = 1.84691
CFS merit scores = 2.07252
CFS merit scores = 2.26827
CFS merit scores = 2.44638
CFS merit scores = 2.61081
CFS merit scores = 2.76064
CFS merit scores = 2.90258
CFS merit scores = 3.03767
CFS merit scores = 3.16701
CFS merit scores = 3.29127
CFS merit scores = 3.41098
CFS merit scores = 3.5261
CFS merit scores = 3.63485
CFS merit scores = 3.73643
CFS merit scores = 3.83389
CFS merit scores = 3.92818
CFS merit scores = 4.01925
CFS merit scores = 4.10663
CFS merit scores = 4.19209
CFS merit scores = 4.27557
CFS merit scores = 4.35585
CFS merit scores = 4.43342
CFS merit scores = 4.50884
CFS merit scores = 4.58237
CFS merit scores = 4.65248
CFS merit scores = 4.7209
CFS merit scores = 4.78578
CFS merit scores = 4.84926
CFS merit scores = 4.91107
CFS merit scores = 4.97114
CFS merit scores = 5.02921
CFS merit scores = 5.0858
CFS merit scores = 5.14077
CFS merit scores = 5.19209
CFS merit scores = 5.24117
CFS merit scores = 5.28819
CFS merit scores = 5.33456
CFS merit scores = 5.3785
CFS merit scores = 5.41807
CFS merit scores = 5.45625
CFS merit scores = 5.49365
CFS merit scores = 5.52687
CFS merit scores = 5.55457
CFS merit scores = 5.58123
CFS merit scores = 5.60745
CFS merit scores = 5.63021
CFS merit scores = 5.65077
CFS merit scores = 5.66499
CFS merit scores = 5.67716
CFS merit scores = 5.68859
CFS merit scores = 5.69768
CFS merit scores = 5.7066
CFS merit scores = 5.71307
CFS merit scores = 5.72015
CFS merit scores = 5.72774
CFS merit scores = 5.73498
CFS merit scores = 5.7418
CFS merit scores = 5.74776
CFS merit scores = 5.74927
CFS merit scores = 5.75085
CFS merit scores = 5.75218
CFS merit scores = 5.75335
CFS merit scores = 5.75409
CFS merit scores = 5.7543
CFS merit scores = 5.75476
CFS merit scores = 5.75552
CFS merit scores = 5.75633
CFS merit scores = 5.7554
CFS merit scores = 5.75227
CFS merit scores = 5.74926
CFS merit scores = 5.74668
CFS merit scores = 5.74492
CFS merit scores = 5.74282
CFS merit scores = 5.74089
CFS merit scores = 5.7396
CFS merit scores = 5.73729
CFS merit scores = 5.73498
CFS merit scores = 5.73163
CFS merit scores = 5.72646
CFS merit scores = 5.72144
CFS merit scores = 5.71651
CFS merit scores = 5.71175
CFS merit scores = 5.70694
CFS merit scores = 5.69972
CFS merit scores = 5.69308
CFS merit scores = 5.68634
CFS merit scores = 5.67974
CFS merit scores = 5.67251
CFS merit scores = 5.66592
CFS merit scores = 5.65968
CFS merit scores = 5.65361
CFS merit scores = 5.64778
CFS merit scores = 5.6421
CFS merit scores = 5.6352
CFS merit scores = 5.6283
CFS merit scores = 5.61989
CFS merit scores = 5.61141
CFS merit scores = 5.60335
CFS merit scores = 5.59589
CFS merit scores = 5.5884
CFS merit scores = 5.58091
CFS merit scores = 5.57346
CFS merit scores = 5.56578
CFS merit scores = 5.55794
CFS merit scores = 5.54934
CFS merit scores = 5.54021
CFS merit scores = 5.53142
CFS merit scores = 5.52285
CFS merit scores = 5.51446
CFS merit scores = 5.50645
CFS merit scores = 5.4985
CFS merit scores = 5.49027
CFS merit scores = 5.48194
CFS merit scores = 5.47372
CFS merit scores = 5.46413
CFS merit scores = 5.4549
CFS merit scores = 5.44622
CFS merit scores = 5.43763
CFS merit scores = 5.42912
CFS merit scores = 5.42106
CFS merit scores = 5.41309
CFS merit scores = 5.40527
CFS merit scores = 5.39635
CFS merit scores = 5.38777
CFS merit scores = 5.37926
CFS merit scores = 5.3709
CFS merit scores = 5.36258
CFS merit scores = 5.35451
CFS merit scores = 5.34659
CFS merit scores = 5.33842
CFS merit scores = 5.32994
CFS merit scores = 5.32172
CFS merit scores = 5.31353
CFS merit scores = 5.3056
CFS merit scores = 5.29762
CFS merit scores = 5.28973
CFS merit scores = 5.28174
CFS merit scores = 5.27416
CFS merit scores = 5.26644
CFS merit scores = 5.25906
CFS merit scores = 5.25082
CFS merit scores = 5.24291
CFS merit scores = 5.23444
CFS merit scores = 5.22621
CFS merit scores = 5.21809
CFS merit scores = 5.21027
CFS merit scores = 5.20238
CFS merit scores = 5.19473
CFS merit scores = 5.18731
CFS merit scores = 5.1798
CFS merit scores = 5.17268
CFS merit scores = 5.16568
CFS merit scores = 5.15884
CFS merit scores = 5.15206
CFS merit scores = 5.14537
CFS merit scores = 5.13876
CFS merit scores = 5.13161
CFS merit scores = 5.12414
CFS merit scores = 5.11663
CFS merit scores = 5.10911
CFS merit scores = 5.10166
CFS merit scores = 5.09387
CFS merit scores = 5.08609
CFS merit scores = 5.07831
CFS merit scores = 5.07042
CFS merit scores = 5.06252
CFS merit scores = 5.05456
CFS merit scores = 5.04684
CFS merit scores = 5.0388
CFS merit scores = 5.03082
CFS merit scores = 5.02287
CFS merit scores = 5.01515
CFS merit scores = 5.00724
CFS merit scores = 4.99909
CFS merit scores = 4.99094
CFS merit scores = 4.98297
CFS merit scores = 4.97435
CFS merit scores = 4.96594
CFS merit scores = 4.95732
CFS merit scores = 4.94877
CFS merit scores = 4.94052
CFS merit scores = 4.93223
CFS merit scores = 4.92422
CFS merit scores = 4.91625
CFS merit scores = 4.90824
CFS merit scores = 4.90005
CFS merit scores = 4.89145
CFS merit scores = 4.88271
CFS merit scores = 4.87412
CFS merit scores = 4.86526
CFS merit scores = 4.8565
CFS merit scores = 4.84765
CFS merit scores = 4.83886
CFS merit scores = 4.8299
CFS merit scores = 4.82008
CFS merit scores = 4.81026
CFS merit scores = 4.80073
CFS merit scores = 4.79133
CFS merit scores = 4.78155
CFS merit scores = 4.77075
CFS merit scores = 4.76014
CFS merit scores = 4.74964
CFS merit scores = 4.73829
CFS merit scores = 4.72678
CFS merit scores = 4.71529
CFS merit scores = 4.70367
CFS merit scores = 4.69086
CFS merit scores = 4.67774
CFS merit scores = 4.66421
CFS merit scores = 4.65083
CFS merit scores = 4.63759
CFS merit scores = 4.62384
CFS merit scores = 4.60984
CFS merit scores = 4.59586
CFS merit scores = 4.58115
CFS merit scores = 4.56635
CFS merit scores = 4.55137
CFS merit scores = 4.53569
CFS merit scores = 4.51938
CFS merit scores = 4.50313
CFS merit scores = 4.48449
CFS merit scores = 4.46553
CFS merit scores = 4.44331
CFS merit scores = 4.42001
CFS merit scores = 4.39258
cnt = 1	feature = 56	correl = -0.353201	descr = Gibbs_of_Target_Sequence__Pos_20_Step_1
cnt = 2	feature = 54	correl = -0.179414	descr = Gibbs_of_Target_Sequence__Pos_18_Step_1
cnt = 3	feature = 541	correl = -0.0968349	descr = N_Gram_GTCTT
cnt = 4	feature = 11	correl = -0.142041	descr = Position_Specific_Bin_Base_5_Base_A
cnt = 5	feature = 536	correl = -0.0829008	descr = N_Gram_GTCG
cnt = 6	feature = 417	correl = 0.116505	descr = N_Gram_GAGTC
cnt = 7	feature = 579	correl = 0.0757763	descr = N_Gram_TATAT
cnt = 8	feature = 680	correl = 0.0447817	descr = N_Gram_TTCGA
cnt = 9	feature = 578	correl = 0.0449751	descr = N_Gram_TATAG
cnt = 10	feature = 392	correl = -0.0576625	descr = N_Gram_GAAAA
cnt = 11	feature = 321	correl = -0.049196	descr = N_Gram_CGACC
cnt = 12	feature = 407	correl = 0.0453462	descr = N_Gram_GACGG
cnt = 13	feature = 555	correl = 0.0453462	descr = N_Gram_GTTAA
cnt = 14	feature = 516	correl = 0.0780126	descr = N_Gram_GGGTA
cnt = 15	feature = 360	correl = 0.0631922	descr = N_Gram_CTATA
cnt = 16	feature = 616	correl = 0.0568421	descr = N_Gram_TCTAC
cnt = 17	feature = 574	correl = 0.0729653	descr = N_Gram_TACGA
cnt = 18	feature = 351	correl = 0.079212	descr = N_Gram_CGTGG
cnt = 19	feature = 218	correl = 0.0550219	descr = N_Gram_ATACA
cnt = 20	feature = 361	correl = 0.0806231	descr = N_Gram_CTATT
cnt = 21	feature = 568	correl = -0.0463739	descr = N_Gram_TAACG
cnt = 22	feature = 545	correl = 0.0573403	descr = N_Gram_GTGCG
cnt = 23	feature = 659	correl = 0.0577553	descr = N_Gram_TGTAA
cnt = 24	feature = 304	correl = 0.0453462	descr = N_Gram_CCGCA
cnt = 25	feature = 255	correl = 0.0542035	descr = N_Gram_CACAG
cnt = 26	feature = 466	correl = 0.0453462	descr = N_Gram_GCGTA
cnt = 27	feature = 494	correl = 0.0729795	descr = N_Gram_GGCCC
cnt = 28	feature = 424	correl = -0.0556583	descr = N_Gram_GATCG
cnt = 29	feature = 514	correl = 0.0453462	descr = N_Gram_GGGGT
cnt = 30	feature = 313	correl = 0.0676048	descr = N_Gram_CCTCA
cnt = 31	feature = 316	correl = 0.0606705	descr = N_Gram_CCTCT
cnt = 32	feature = 518	correl = -0.0529673	descr = N_Gram_GGGTT
cnt = 33	feature = 434	correl = 0.0612091	descr = N_Gram_GCAAA
cnt = 34	feature = 640	correl = 0.107159	descr = N_Gram_TGCAA
cnt = 35	feature = 252	correl = 0.0974183	descr = N_Gram_CAAGG
cnt = 36	feature = 322	correl = -0.0717699	descr = N_Gram_CGACG
cnt = 37	feature = 241	correl = 0.0446791	descr = N_Gram_ATTGG
cnt = 38	feature = 612	correl = 0.0947339	descr = N_Gram_TCGGC
cnt = 39	feature = 342	correl = 0.0869933	descr = N_Gram_CGGGA
cnt = 40	feature = 584	correl = 0.0472183	descr = N_Gram_TCAAA
cnt = 41	feature = 426	correl = -0.0500458	descr = N_Gram_GATGC
cnt = 42	feature = 510	correl = 0.0453462	descr = N_Gram_GGGCT
cnt = 43	feature = 382	correl = 0.0499655	descr = N_Gram_CTTCC
cnt = 44	feature = 226	correl = -0.0567228	descr = N_Gram_ATCAT
cnt = 45	feature = 690	correl = 0.0594649	descr = N_Gram_TTGCA
cnt = 46	feature = 546	correl = 0.0580781	descr = N_Gram_GTGCT
cnt = 47	feature = 370	correl = 0.0718503	descr = N_Gram_CTCGG
cnt = 48	feature = 285	correl = 0.0600075	descr = N_Gram_CCACC
cnt = 49	feature = 309	correl = -0.0732728	descr = N_Gram_CCGGT
cnt = 50	feature = 681	correl = -0.0558762	descr = N_Gram_TTCGG
cnt = 51	feature = 563	correl = -0.0489243	descr = N_Gram_GTTGT
cnt = 52	feature = 228	correl = -0.0524821	descr = N_Gram_ATCCT
cnt = 53	feature = 314	correl = -0.129731	descr = N_Gram_CCTCC
cnt = 54	feature = 450	correl = 0.0515042	descr = N_Gram_GCCCA
cnt = 55	feature = 327	correl = -0.0446597	descr = N_Gram_CGATC
cnt = 56	feature = 222	correl = 0.0718812	descr = N_Gram_ATAGT
cnt = 57	feature = 512	correl = 0.0679232	descr = N_Gram_GGGGC
cnt = 58	feature = 648	correl = 0.112615	descr = N_Gram_TGGCC
cnt = 59	feature = 703	correl = -0.0503227	descr = N_Gram_TTTTG
cnt = 60	feature = 484	correl = 0.0641909	descr = N_Gram_GGACG
cnt = 61	feature = 596	correl = 0.0667987	descr = N_Gram_TCCC
cnt = 62	feature = 431	correl = -0.0897428	descr = N_Gram_GATTT
cnt = 63	feature = 440	correl = -0.0721949	descr = N_Gram_GCAGA
cnt = 64	feature = 353	correl = -0.0473352	descr = N_Gram_CGTTC
cnt = 65	feature = 340	correl = 0.0702472	descr = N_Gram_CGGCG
cnt = 66	feature = 633	correl = 0.0801463	descr = N_Gram_TGAGT
cnt = 67	feature = 448	correl = 0.0704377	descr = N_Gram_GCCAG
cnt = 68	feature = 219	correl = -0.0501446	descr = N_Gram_ATACT
cnt = 69	feature = 357	correl = 0.0568421	descr = N_Gram_CTACT
cnt = 70	feature = 224	correl = 0.0864478	descr = N_Gram_ATATA
cnt = 71	feature = 527	correl = 0.0914936	descr = N_Gram_GGTTG
cnt = 72	feature = 508	correl = 0.107561	descr = N_Gram_GGGCC
cnt = 73	feature = 324	correl = 0.086002	descr = N_Gram_CGAGG
cnt = 74	feature = 283	correl = 0.0668142	descr = N_Gram_CCAAG
cnt = 75	feature = 364	correl = 0.0713122	descr = N_Gram_CTCAC
cnt = 76	feature = 483	correl = 0.110261	descr = N_Gram_GGACC
cnt = 77	feature = 231	correl = 0.0803255	descr = N_Gram_ATCTG
cnt = 78	feature = 244	correl = -0.0769311	descr = N_Gram_ATTTG
cnt = 79	feature = 505	correl = 0.10458	descr = N_Gram_GGGAG
cnt = 80	feature = 249	correl = 0.0635672	descr = N_Gram_CAAAG
cnt = 81	feature = 375	correl = 0.106193	descr = N_Gram_CTGCA
cnt = 82	feature = 457	correl = 0.0805039	descr = N_Gram_GCCTC
cnt = 83	feature = 614	correl = -0.0485637	descr = N_Gram_TCGTC
cnt = 84	feature = 391	correl = 0.0793839	descr = N_Gram_GAAA
cnt = 85	feature = 386	correl = 0.0910274	descr = N_Gram_CTTGG
cnt = 86	feature = 274	correl = 0.133118	descr = N_Gram_CAGTG
cnt = 87	feature = 691	correl = -0.158357	descr = N_Gram_TTGCG
cnt = 88	feature = 207	correl = -0.154201	descr = N_Gram_AGTCT
cnt = 89	feature = 291	correl = 0.0676408	descr = N_Gram_CCATC
cnt = 90	feature = 501	correl = 0.125627	descr = N_Gram_GGCTT
cnt = 91	feature = 416	correl = 0.0589398	descr = N_Gram_GAGGT
cnt = 92	feature = 363	correl = 0.056201	descr = N_Gram_CTCAA
cnt = 93	feature = 649	correl = -0.0590997	descr = N_Gram_TGGCG
cnt = 94	feature = 235	correl = -0.0655336	descr = N_Gram_ATGCT
cnt = 95	feature = 661	correl = 0.0466068	descr = N_Gram_TGTCC
cnt = 96	feature = 263	correl = -0.0642739	descr = N_Gram_CACGA
cnt = 97	feature = 303	correl = 0.0467344	descr = N_Gram_CCGA
cnt = 98	feature = 267	correl = -0.0638971	descr = N_Gram_CAGAA
cnt = 99	feature = 504	correl = 0.0641909	descr = N_Gram_GGGAC
cnt = 100	feature = 580	correl = -0.0484539	descr = N_Gram_TATT
cnt = 101	feature = 388	correl = 0.0457856	descr = N_Gram_CTTTA
cnt = 102	feature = 695	correl = 0.0458209	descr = N_Gram_TTGTT
cnt = 103	feature = 396	correl = 0.108301	descr = N_Gram_GAAGA
cnt = 104	feature = 602	correl = -0.0855062	descr = N_Gram_TCCGG
cnt = 105	feature = 265	correl = 0.0541497	descr = N_Gram_CACT
cnt = 106	feature = 270	correl = -0.138749	descr = N_Gram_CAGCT
cnt = 107	feature = 29	correl = -0.0510556	descr = Position_Specific_Bin_Base_13_Base_A
cnt = 108	feature = 425	correl = -0.106802	descr = N_Gram_GATCT
cnt = 109	feature = 277	correl = 0.101152	descr = N_Gram_CATCC
cnt = 110	feature = 463	correl = 0.0601642	descr = N_Gram_GCGGG
cnt = 111	feature = 460	correl = 0.0719566	descr = N_Gram_GCGCC
cnt = 112	feature = 437	correl = 0.122173	descr = N_Gram_GCAC
cnt = 113	feature = 377	correl = 0.0594056	descr = N_Gram_CTGTG
cnt = 114	feature = 24	correl = -0.0572736	descr = Position_Specific_Bin_Base_11_Base_G
cnt = 115	feature = 379	correl = -0.0653101	descr = N_Gram_CTTA
cnt = 116	feature = 10	correl = 0.0634696	descr = Position_Specific_Bin_Base_3_Base_C
cnt = 117	feature = 587	correl = 0.0993655	descr = N_Gram_TCACC
cnt = 118	feature = 453	correl = 0.0589525	descr = N_Gram_GCCGC
cnt = 119	feature = 473	correl = 0.0663734	descr = N_Gram_GCTGC
cnt = 120	feature = 451	correl = 0.0737958	descr = N_Gram_GCCCG
cnt = 121	feature = 467	correl = -0.131884	descr = N_Gram_GCGTC
cnt = 122	feature = 632	correl = -0.0665266	descr = N_Gram_TGAGG
cnt = 123	feature = 399	correl = -0.0466347	descr = N_Gram_GAATA
cnt = 124	feature = 390	correl = 0.104142	descr = N_Gram_CTTTG
cnt = 125	feature = 223	correl = 0.0476593	descr = N_Gram_ATAT
cnt = 126	feature = 23	correl = 0.0642312	descr = Position_Specific_Bin_Base_10_Base_T
cnt = 127	feature = 18	correl = 0.0645701	descr = Position_Specific_Bin_Base_7_Base_T
cnt = 128	feature = 28	correl = -0.132365	descr = Position_Specific_Bin_Base_12_Base_T
cnt = 129	feature = 36	correl = -0.0603416	descr = Position_Specific_Bin_Base_17_Base_A
cnt = 130	feature = 21	correl = 0.0640465	descr = Position_Specific_Bin_Base_9_Base_G
cnt = 131	feature = 655	correl = 0.0840314	descr = N_Gram_TGGT
cnt = 132	feature = 67	correl = 0.0596054	descr = Fold_of_RNAi_Sequence_Pos_11
cnt = 133	feature = 80	correl = 0.0622439	descr = Xue_Structure_Feature_C010
cnt = 134	feature = 15	correl = 0.118233	descr = Position_Specific_Bin_Base_6_Base_C
cnt = 135	feature = 8	correl = 0.0776161	descr = Position_Specific_Bin_Base_2_Base_T
cnt = 136	feature = 343	correl = 0.137662	descr = N_Gram_CGGGC
cnt = 137	feature = 279	correl = 0.110125	descr = N_Gram_CATCT
cnt = 138	feature = 475	correl = 0.0538052	descr = N_Gram_GCTT
cnt = 139	feature = 13	correl = 0.0708226	descr = Position_Specific_Bin_Base_5_Base_G
cnt = 140	feature = 32	correl = 0.107781	descr = Position_Specific_Bin_Base_14_Base_T
cnt = 141	feature = 105	correl = -0.0587574	descr = Fold_of_Target_NoBeginbrace_noends_Pos_8
cnt = 142	feature = 69	correl = 0.0955724	descr = Fold_of_RNAi_Sequence_Pos_13
cnt = 143	feature = 456	correl = 0.0968796	descr = N_Gram_GCCT
cnt = 144	feature = 19	correl = -0.0654154	descr = Position_Specific_Bin_Base_8_Base_C
cnt = 145	feature = 591	correl = -0.0490921	descr = N_Gram_TCAT
cnt = 146	feature = 643	correl = -0.147022	descr = N_Gram_TGCG
cnt = 147	feature = 472	correl = 0.0703417	descr = N_Gram_GCTG
cnt = 148	feature = 605	correl = -0.0873015	descr = N_Gram_TCCTC
cnt = 149	feature = 17	correl = -0.0526982	descr = Position_Specific_Bin_Base_7_Base_A
cnt = 150	feature = 272	correl = 0.131904	descr = N_Gram_CAGT
cnt = 151	feature = 478	correl = 0.0756026	descr = N_Gram_GGAA
cnt = 152	feature = 27	correl = 0.0717415	descr = Position_Specific_Bin_Base_12_Base_G
cnt = 153	feature = 35	correl = 0.1196	descr = Position_Specific_Bin_Base_16_Base_C
cnt = 154	feature = 525	correl = 0.0601741	descr = N_Gram_GGTT
cnt = 155	feature = 662	correl = 0.10002	descr = N_Gram_TGTG
cnt = 156	feature = 529	correl = 0.0524988	descr = N_Gram_GTAA
cnt = 157	feature = 31	correl = -0.104449	descr = Position_Specific_Bin_Base_14_Base_A
cnt = 158	feature = 47	correl = -0.0733237	descr = Gibbs_of_Target_Sequence__Pos_5_Step_1
cnt = 159	feature = 355	correl = 0.0757138	descr = N_Gram_CTA
cnt = 160	feature = 683	correl = -0.212999	descr = N_Gram_TTCTC
cnt = 161	feature = 14	correl = -0.107903	descr = Position_Specific_Bin_Base_6_Base_A
cnt = 162	feature = 281	correl = 0.0727402	descr = N_Gram_CCAA
cnt = 163	feature = 74	correl = -0.0611569	descr = Xue_Structure_Feature_A110
cnt = 164	feature = 233	correl = -0.0542312	descr = N_Gram_ATGA
cnt = 165	feature = 38	correl = -0.0717014	descr = Position_Specific_Bin_Base_17_Base_T
cnt = 166	feature = 72	correl = 0.0668907	descr = Fold_of_RNAi_Sequence_Pos_16
cnt = 167	feature = 500	correl = 0.0539491	descr = N_Gram_GGCT
cnt = 168	feature = 33	correl = 0.0550113	descr = Position_Specific_Bin_Base_15_Base_C
cnt = 169	feature = 211	correl = -0.0483691	descr = N_Gram_AGTT
cnt = 170	feature = 39	correl = -0.272883	descr = Position_Specific_Bin_Base_18_Base_A
cnt = 171	feature = 60	correl = 0.160396	descr = Fold_of_RNAi_Sequence_Pos_0
cnt = 172	feature = 599	correl = -0.0681458	descr = N_Gram_TCCG
cnt = 173	feature = 34	correl = -0.120144	descr = Position_Specific_Bin_Base_16_Base_A
cnt = 174	feature = 511	correl = 0.0688865	descr = N_Gram_GGGG
cnt = 175	feature = 337	correl = 0.112002	descr = N_Gram_CGGC
cnt = 176	feature = 308	correl = 0.121247	descr = N_Gram_CCGGG
cnt = 177	feature = 389	correl = -0.0535046	descr = N_Gram_CTTTC
cnt = 178	feature = 594	correl = -0.113573	descr = N_Gram_TCCA
cnt = 179	feature = 76	correl = 0.122089	descr = Xue_Structure_Feature_A101
cnt = 180	feature = 544	correl = 0.0453464	descr = N_Gram_GTGC
cnt = 181	feature = 46	correl = 0.0708243	descr = Gibbs_of_Target_Sequence__Pos_3_Step_1
cnt = 182	feature = 383	correl = -0.203289	descr = N_Gram_CTTCT
cnt = 183	feature = 481	correl = 0.0444349	descr = N_Gram_GGAAG
cnt = 184	feature = 276	correl = 0.0801075	descr = N_Gram_CATC
cnt = 185	feature = 647	correl = 0.0705965	descr = N_Gram_TGGC
cnt = 186	feature = 704	correl = -0.094943	descr = N_Gram_TTTTT
cnt = 187	feature = 540	correl = -0.0907469	descr = N_Gram_GTCT
cnt = 188	feature = 41	correl = 0.293721	descr = Position_Specific_Bin_Base_18_Base_G
cnt = 189	feature = 70	correl = 0.0676775	descr = Fold_of_RNAi_Sequence_Pos_14
cnt = 190	feature = 432	correl = 0.146631	descr = N_Gram_GCA
cnt = 191	feature = 461	correl = 0.0705884	descr = N_Gram_GCGG
cnt = 192	feature = 419	correl = -0.0479912	descr = N_Gram_GAT
cnt = 193	feature = 53	correl = -0.106536	descr = Gibbs_of_Target_Sequence__Pos_17_Step_1
cnt = 194	feature = 73	correl = 0.0712512	descr = Xue_Structure_Feature_A111
cnt = 195	feature = 465	correl = -0.0799468	descr = N_Gram_GCGT
cnt = 196	feature = 292	correl = 0.0527339	descr = N_Gram_CCC
cnt = 197	feature = 79	correl = 0.0584143	descr = Xue_Structure_Feature_C011
cnt = 198	feature = 619	correl = -0.115604	descr = N_Gram_TCTCC
cnt = 199	feature = 645	correl = 0.109526	descr = N_Gram_TGG
cnt = 200	feature = 55	correl = -0.307746	descr = Gibbs_of_Target_Sequence__Pos_19_Step_1
cnt = 201	feature = 62	correl = 0.147955	descr = Fold_of_RNAi_Sequence_Pos_2
cnt = 202	feature = 701	correl = -0.12353	descr = N_Gram_TTTT
cnt = 203	feature = 497	correl = 0.0564006	descr = N_Gram_GGCG
cnt = 204	feature = 86	correl = 0.0742608	descr = Xue_Structure_Feature_G011
cnt = 205	feature = 64	correl = 0.0485876	descr = Fold_of_RNAi_Sequence_Pos_4
cnt = 206	feature = 225	correl = -0.0561611	descr = N_Gram_ATC
cnt = 207	feature = 61	correl = 0.185591	descr = Fold_of_RNAi_Sequence_Pos_1
cnt = 208	feature = 638	correl = -0.0590736	descr = N_Gram_TGC
cnt = 209	feature = 446	correl = 0.0867499	descr = N_Gram_GCC
cnt = 210	feature = 623	correl = -0.126918	descr = N_Gram_TCTT
cnt = 211	feature = 366	correl = -0.149367	descr = N_Gram_CTCC
cnt = 212	feature = 341	correl = 0.109567	descr = N_Gram_CGGG
cnt = 213	feature = 697	correl = -0.12556	descr = N_Gram_TTTC
cnt = 214	feature = 378	correl = -0.0990588	descr = N_Gram_CTT
cnt = 215	feature = 82	correl = 0.111591	descr = Xue_Structure_Feature_G111
cnt = 216	feature = 83	correl = 0.128216	descr = Xue_Structure_Feature_G110
cnt = 217	feature = 615	correl = -0.124099	descr = N_Gram_TCT
cnt = 218	feature = 77	correl = 0.0861776	descr = Xue_Structure_Feature_C111
cnt = 219	feature = 674	correl = -0.157725	descr = N_Gram_TTC
cnt = 220	feature = 334	correl = 0.0832065	descr = N_Gram_CGG
cnt = 221	feature = 666	correl = -0.129919	descr = N_Gram_TT
cnt = 222	feature = 59	correl = -0.0780818	descr = PF_RNAi_Fold_3'Free_Count
cnt = 223	feature = 58	correl = -0.141089	descr = PF_RNAi_Fold_5'Free_Count
cnt = 224	feature = 476	correl = 0.178395	descr = N_Gram_GG
cnt = 225	feature = 81	correl = -0.111912	descr = Xue_Structure_Feature_C000
cnt = 226	feature = 57	correl = -0.188459	descr = PF_RNAi_Fold_Energy
cnt = 227	feature = 43	correl = -0.180997	descr = Gibbs_of_Target_Sequence_
num rows = 521
num_elements = 118788
*
optimization finished, #iter = 577
nu = 0.550884
obj = -43.593444, rho = -0.173697
nSV = 368, nBSV = 218
num rows = 58
num_elements = 13224
*
optimization finished, #iter = 50
nu = 0.578133
obj = -5.392990, rho = -0.549329
nSV = 46, nBSV = 22
*
optimization finished, #iter = 577
nu = 0.550884
obj = -43.593444, rho = -0.173697
nSV = 368, nBSV = 218
CFS merit scores = 1.34741
CFS merit scores = 1.58079
CFS merit scores = 1.83115
CFS merit scores = 2.06101
CFS merit scores = 2.25914
CFS merit scores = 2.43918
CFS merit scores = 2.60346
CFS merit scores = 2.75628
CFS merit scores = 2.90164
CFS merit scores = 3.03663
CFS merit scores = 3.16325
CFS merit scores = 3.28318
CFS merit scores = 3.39592
CFS merit scores = 3.50156
CFS merit scores = 3.60243
CFS merit scores = 3.69993
CFS merit scores = 3.79486
CFS merit scores = 3.88693
CFS merit scores = 3.97625
CFS merit scores = 4.06247
CFS merit scores = 4.14557
CFS merit scores = 4.22681
CFS merit scores = 4.30264
CFS merit scores = 4.37626
CFS merit scores = 4.4461
CFS merit scores = 4.51089
CFS merit scores = 4.57244
CFS merit scores = 4.63157
CFS merit scores = 4.68634
CFS merit scores = 4.73783
CFS merit scores = 4.78675
CFS merit scores = 4.8337
CFS merit scores = 4.87742
CFS merit scores = 4.91725
CFS merit scores = 4.95449
CFS merit scores = 4.99093
CFS merit scores = 5.0269
CFS merit scores = 5.06247
CFS merit scores = 5.09691
CFS merit scores = 5.12843
CFS merit scores = 5.15657
CFS merit scores = 5.18113
CFS merit scores = 5.20529
CFS merit scores = 5.2275
CFS merit scores = 5.24799
CFS merit scores = 5.26887
CFS merit scores = 5.28775
CFS merit scores = 5.30627
CFS merit scores = 5.32299
CFS merit scores = 5.33929
CFS merit scores = 5.35537
CFS merit scores = 5.36917
CFS merit scores = 5.38103
CFS merit scores = 5.39221
CFS merit scores = 5.40172
CFS merit scores = 5.41009
CFS merit scores = 5.41694
CFS merit scores = 5.42367
CFS merit scores = 5.43086
CFS merit scores = 5.43532
CFS merit scores = 5.44024
CFS merit scores = 5.44546
CFS merit scores = 5.45088
CFS merit scores = 5.456
CFS merit scores = 5.46159
CFS merit scores = 5.46691
CFS merit scores = 5.47093
CFS merit scores = 5.47466
CFS merit scores = 5.47757
CFS merit scores = 5.48088
CFS merit scores = 5.48332
CFS merit scores = 5.48266
CFS merit scores = 5.48252
CFS merit scores = 5.48134
CFS merit scores = 5.47756
CFS merit scores = 5.47287
CFS merit scores = 5.46888
CFS merit scores = 5.46395
CFS merit scores = 5.45915
CFS merit scores = 5.45508
CFS merit scores = 5.45159
CFS merit scores = 5.44836
CFS merit scores = 5.44436
CFS merit scores = 5.43971
CFS merit scores = 5.4356
CFS merit scores = 5.4289
CFS merit scores = 5.42277
CFS merit scores = 5.41702
CFS merit scores = 5.41178
CFS merit scores = 5.4069
CFS merit scores = 5.40219
CFS merit scores = 5.3975
CFS merit scores = 5.39195
CFS merit scores = 5.38624
CFS merit scores = 5.37971
CFS merit scores = 5.37313
CFS merit scores = 5.36676
CFS merit scores = 5.36069
CFS merit scores = 5.35343
CFS merit scores = 5.34649
CFS merit scores = 5.34006
CFS merit scores = 5.33274
CFS merit scores = 5.32486
CFS merit scores = 5.31739
CFS merit scores = 5.30969
CFS merit scores = 5.30192
CFS merit scores = 5.29462
CFS merit scores = 5.28663
CFS merit scores = 5.27917
CFS merit scores = 5.2718
CFS merit scores = 5.26448
CFS merit scores = 5.25721
CFS merit scores = 5.25042
CFS merit scores = 5.24281
CFS merit scores = 5.23532
CFS merit scores = 5.22833
CFS merit scores = 5.22151
CFS merit scores = 5.21484
CFS merit scores = 5.20732
CFS merit scores = 5.20016
CFS merit scores = 5.19314
CFS merit scores = 5.18621
CFS merit scores = 5.17886
CFS merit scores = 5.17162
CFS merit scores = 5.16411
CFS merit scores = 5.15681
CFS merit scores = 5.14961
CFS merit scores = 5.14249
CFS merit scores = 5.1341
CFS merit scores = 5.12581
CFS merit scores = 5.11795
CFS merit scores = 5.10967
CFS merit scores = 5.10142
CFS merit scores = 5.09346
CFS merit scores = 5.08573
CFS merit scores = 5.0781
CFS merit scores = 5.07061
CFS merit scores = 5.0631
CFS merit scores = 5.05569
CFS merit scores = 5.04852
CFS merit scores = 5.04124
CFS merit scores = 5.03382
CFS merit scores = 5.02643
CFS merit scores = 5.01926
CFS merit scores = 5.01176
CFS merit scores = 5.00422
CFS merit scores = 4.99692
CFS merit scores = 4.98981
CFS merit scores = 4.98298
CFS merit scores = 4.9758
CFS merit scores = 4.96819
CFS merit scores = 4.96057
CFS merit scores = 4.95283
CFS merit scores = 4.94526
CFS merit scores = 4.93754
CFS merit scores = 4.92964
CFS merit scores = 4.9218
CFS merit scores = 4.91356
CFS merit scores = 4.90567
CFS merit scores = 4.89692
CFS merit scores = 4.88764
CFS merit scores = 4.87859
CFS merit scores = 4.86965
CFS merit scores = 4.8607
CFS merit scores = 4.85145
CFS merit scores = 4.84235
CFS merit scores = 4.83173
CFS merit scores = 4.82073
CFS merit scores = 4.80996
CFS merit scores = 4.79915
CFS merit scores = 4.78821
CFS merit scores = 4.77736
CFS merit scores = 4.76615
CFS merit scores = 4.75431
CFS merit scores = 4.7424
CFS merit scores = 4.73076
CFS merit scores = 4.71825
CFS merit scores = 4.70589
CFS merit scores = 4.69296
CFS merit scores = 4.67933
CFS merit scores = 4.66496
CFS merit scores = 4.64959
CFS merit scores = 4.6342
CFS merit scores = 4.61876
CFS merit scores = 4.6017
CFS merit scores = 4.58045
CFS merit scores = 4.55464
CFS merit scores = 4.52801
cnt = 1	feature = 60	correl = -0.347415	descr = Gibbs_of_Target_Sequence__Pos_20_Step_1
cnt = 2	feature = 58	correl = -0.179314	descr = Gibbs_of_Target_Sequence__Pos_18_Step_1
cnt = 3	feature = 298	correl = -0.134265	descr = N_Gram_CCAGC
cnt = 4	feature = 14	correl = 0.109627	descr = Position_Specific_Bin_Base_5_Base_C
cnt = 5	feature = 446	correl = 0.101936	descr = N_Gram_GCATC
cnt = 6	feature = 241	correl = -0.0558209	descr = N_Gram_ATGCC
cnt = 7	feature = 334	correl = -0.0498811	descr = N_Gram_CGCAG
cnt = 8	feature = 673	correl = 0.0447228	descr = N_Gram_TTCGA
cnt = 9	feature = 593	correl = 0.0452869	descr = N_Gram_TCCCA
cnt = 10	feature = 613	correl = 0.0567535	descr = N_Gram_TCTAC
cnt = 11	feature = 361	correl = 0.05408	descr = N_Gram_CGTGT
cnt = 12	feature = 235	correl = 0.0802	descr = N_Gram_ATCTG
cnt = 13	feature = 363	correl = 0.113754	descr = N_Gram_CGTTT
cnt = 14	feature = 426	correl = 0.0669709	descr = N_Gram_GATAT
cnt = 15	feature = 538	correl = 0.0572733	descr = N_Gram_GTGCG
cnt = 16	feature = 527	correl = 0.0452869	descr = N_Gram_GTCCG
cnt = 17	feature = 607	correl = 0.0946425	descr = N_Gram_TCGGC
cnt = 18	feature = 594	correl = 0.0523377	descr = N_Gram_TCCCG
cnt = 19	feature = 425	correl = 0.0461314	descr = N_Gram_GATAC
cnt = 20	feature = 305	correl = 0.0452869	descr = N_Gram_CCCCG
cnt = 21	feature = 291	correl = -0.0497754	descr = N_Gram_CATGC
cnt = 22	feature = 508	correl = 0.0452869	descr = N_Gram_GGGGT
cnt = 23	feature = 228	correl = 0.0717923	descr = N_Gram_ATAGT
cnt = 24	feature = 660	correl = -0.0512407	descr = N_Gram_TGTTA
cnt = 25	feature = 541	correl = 0.138921	descr = N_Gram_GTGGC
cnt = 26	feature = 674	correl = -0.0486819	descr = N_Gram_TTCGG
cnt = 27	feature = 313	correl = 0.0710368	descr = N_Gram_CCGGC
cnt = 28	feature = 207	correl = -0.0649075	descr = N_Gram_AGGCT
cnt = 29	feature = 503	correl = 0.0968628	descr = N_Gram_GGGAC
cnt = 30	feature = 529	correl = -0.114562	descr = N_Gram_GTCGA
cnt = 31	feature = 686	correl = 0.0516604	descr = N_Gram_TTGGT
cnt = 32	feature = 539	correl = 0.0978169	descr = N_Gram_GTGCT
cnt = 33	feature = 382	correl = -0.0922983	descr = N_Gram_CTGAT
cnt = 34	feature = 324	correl = 0.0544044	descr = N_Gram_CCTGC
cnt = 35	feature = 231	correl = -0.0522752	descr = N_Gram_ATCAT
cnt = 36	feature = 599	correl = 0.055723	descr = N_Gram_TCCTA
cnt = 37	feature = 578	correl = -0.0563951	descr = N_Gram_TATTC
cnt = 38	feature = 647	correl = 0.0885995	descr = N_Gram_TGGGG
cnt = 39	feature = 550	correl = -0.0483207	descr = N_Gram_GTTCG
cnt = 40	feature = 280	correl = 0.0863731	descr = N_Gram_CAGGA
cnt = 41	feature = 353	correl = -0.0676412	descr = N_Gram_CGTAC
cnt = 42	feature = 375	correl = -0.11012	descr = N_Gram_CTCAT
cnt = 43	feature = 606	correl = -0.0491937	descr = N_Gram_TCGCA
cnt = 44	feature = 697	correl = -0.0963129	descr = N_Gram_TTTTG
cnt = 45	feature = 640	correl = 0.0892806	descr = N_Gram_TGGAG
cnt = 46	feature = 497	correl = 0.0744338	descr = N_Gram_GGCGC
cnt = 47	feature = 514	correl = 0.0652534	descr = N_Gram_GGTCA
cnt = 48	feature = 322	correl = 0.0441725	descr = N_Gram_CCTCT
cnt = 49	feature = 547	correl = 0.0890594	descr = N_Gram_GTTAA
cnt = 50	feature = 544	correl = 0.0475785	descr = N_Gram_GTGTA
cnt = 51	feature = 209	correl = 0.0785959	descr = N_Gram_AGGGG
cnt = 52	feature = 596	correl = -0.0653456	descr = N_Gram_TCCGC
cnt = 53	feature = 500	correl = 0.154835	descr = N_Gram_GGCTT
cnt = 54	feature = 460	correl = 0.0745119	descr = N_Gram_GCGAG
cnt = 55	feature = 512	correl = -0.058393	descr = N_Gram_GGTAA
cnt = 56	feature = 388	correl = -0.128542	descr = N_Gram_CTTAT
cnt = 57	feature = 525	correl = -0.0727329	descr = N_Gram_GTCCA
cnt = 58	feature = 407	correl = 0.0448195	descr = N_Gram_GACAC
cnt = 59	feature = 303	correl = 0.0570896	descr = N_Gram_CCCAA
cnt = 60	feature = 144	correl = 0.0641471	descr = N_Gram_AATCT
cnt = 61	feature = 283	correl = 0.132953	descr = N_Gram_CAGTG
cnt = 62	feature = 510	correl = 0.0932736	descr = N_Gram_GGGTC
cnt = 63	feature = 574	correl = 0.0461414	descr = N_Gram_TAGGT
cnt = 64	feature = 417	correl = -0.047847	descr = N_Gram_GAGCC
cnt = 65	feature = 267	correl = 0.0639483	descr = N_Gram_CACCA
cnt = 66	feature = 304	correl = 0.0843006	descr = N_Gram_CCCAC
cnt = 67	feature = 632	correl = 0.0544221	descr = N_Gram_TGATA
cnt = 68	feature = 390	correl = 0.0489038	descr = N_Gram_CTTCA
cnt = 69	feature = 487	correl = 0.0898475	descr = N_Gram_GGAGT
cnt = 70	feature = 450	correl = 0.0608555	descr = N_Gram_GCCAT
cnt = 71	feature = 496	correl = 0.151082	descr = N_Gram_GGCCT
cnt = 72	feature = 233	correl = -0.0491937	descr = N_Gram_ATCGC
cnt = 73	feature = 371	correl = 0.0548529	descr = N_Gram_CTATG
cnt = 74	feature = 643	correl = -0.0920186	descr = N_Gram_TGGCG
cnt = 75	feature = 225	correl = -0.0730058	descr = N_Gram_ATACT
cnt = 76	feature = 265	correl = 0.083765	descr = N_Gram_CACAG
cnt = 77	feature = 591	correl = 0.0848322	descr = N_Gram_TCCAA
cnt = 78	feature = 468	correl = -0.131911	descr = N_Gram_GCGTC
cnt = 79	feature = 219	correl = 0.059449	descr = N_Gram_AGTTG
cnt = 80	feature = 341	correl = 0.0989836	descr = N_Gram_CGGAC
cnt = 81	feature = 545	correl = 0.0698162	descr = N_Gram_GTGTG
cnt = 82	feature = 276	correl = 0.0729478	descr = N_Gram_CAGCA
cnt = 83	feature = 509	correl = 0.0499342	descr = N_Gram_GGGT
cnt = 84	feature = 351	correl = -0.0566691	descr = N_Gram_CGTA
cnt = 85	feature = 222	correl = -0.084211	descr = N_Gram_ATAA
cnt = 86	feature = 308	correl = 0.0710368	descr = N_Gram_CCCGG
cnt = 87	feature = 615	correl = -0.0845169	descr = N_Gram_TCTCA
cnt = 88	feature = 437	correl = 0.130899	descr = N_Gram_GCAA
cnt = 89	feature = 432	correl = -0.0644062	descr = N_Gram_GATT
cnt = 90	feature = 343	correl = 0.106027	descr = N_Gram_CGGCA
cnt = 91	feature = 337	correl = 0.101752	descr = N_Gram_CGCCG
cnt = 92	feature = 290	correl = 0.116459	descr = N_Gram_CATCT
cnt = 93	feature = 475	correl = 0.0810675	descr = N_Gram_GCTGG
cnt = 94	feature = 10	correl = 0.0854775	descr = Position_Specific_Bin_Base_3_Base_C
cnt = 95	feature = 350	correl = -0.0656894	descr = N_Gram_CGGTA
cnt = 96	feature = 387	correl = -0.0670185	descr = N_Gram_CTTA
cnt = 97	feature = 494	correl = 0.107641	descr = N_Gram_GGCCA
cnt = 98	feature = 211	correl = 0.0866538	descr = N_Gram_AGTA
cnt = 99	feature = 244	correl = 0.0505259	descr = N_Gram_ATGT
cnt = 100	feature = 441	correl = 0.0927742	descr = N_Gram_GCAC
cnt = 101	feature = 396	correl = 0.0788654	descr = N_Gram_CTTGT
cnt = 102	feature = 483	correl = 0.113009	descr = N_Gram_GGACC
cnt = 103	feature = 292	correl = 0.0512516	descr = N_Gram_CATGG
cnt = 104	feature = 8	correl = -0.0951943	descr = Position_Specific_Bin_Base_2_Base_G
cnt = 105	feature = 18	correl = 0.118854	descr = Position_Specific_Bin_Base_6_Base_C
cnt = 106	feature = 35	correl = 0.0640574	descr = Position_Specific_Bin_Base_15_Base_T
cnt = 107	feature = 504	correl = 0.101752	descr = N_Gram_GGGAG
cnt = 108	feature = 609	correl = -0.0513179	descr = N_Gram_TCGT
cnt = 109	feature = 623	correl = -0.0522128	descr = N_Gram_TCTTG
cnt = 110	feature = 23	correl = 0.0854367	descr = Position_Specific_Bin_Base_10_Base_T
cnt = 111	feature = 33	correl = 0.105292	descr = Position_Specific_Bin_Base_14_Base_T
cnt = 112	feature = 28	correl = -0.130606	descr = Position_Specific_Bin_Base_12_Base_T
cnt = 113	feature = 38	correl = -0.0595136	descr = Position_Specific_Bin_Base_17_Base_A
cnt = 114	feature = 30	correl = 0.130178	descr = Position_Specific_Bin_Base_13_Base_C
cnt = 115	feature = 13	correl = -0.117329	descr = Position_Specific_Bin_Base_5_Base_A
cnt = 116	feature = 340	correl = 0.0733859	descr = N_Gram_CGGA
cnt = 117	feature = 81	correl = 0.11074	descr = Xue_Structure_Feature_A101
cnt = 118	feature = 383	correl = 0.0959676	descr = N_Gram_CTGCA
cnt = 119	feature = 526	correl = 0.0516429	descr = N_Gram_GTCCC
cnt = 120	feature = 619	correl = -0.0520495	descr = N_Gram_TCTGA
cnt = 121	feature = 555	correl = -0.0745096	descr = N_Gram_GTTTT
cnt = 122	feature = 24	correl = -0.0876332	descr = Position_Specific_Bin_Base_11_Base_G
cnt = 123	feature = 52	correl = 0.0508568	descr = Gibbs_of_Target_Sequence__Pos_9_Step_1
cnt = 124	feature = 79	correl = -0.0483646	descr = Xue_Structure_Feature_A110
cnt = 125	feature = 691	correl = -0.078504	descr = N_Gram_TTTCC
cnt = 126	feature = 451	correl = 0.0642394	descr = N_Gram_GCCCA
cnt = 127	feature = 274	correl = 0.0512262	descr = N_Gram_CAGA
cnt = 128	feature = 206	correl = 0.130544	descr = N_Gram_AGGCG
cnt = 129	feature = 252	correl = -0.0893484	descr = N_Gram_ATTT
cnt = 130	feature = 39	correl = 0.100543	descr = Position_Specific_Bin_Base_17_Base_C
cnt = 131	feature = 492	correl = 0.083074	descr = N_Gram_GGCAT
cnt = 132	feature = 456	correl = 0.0994547	descr = N_Gram_GCCT
cnt = 133	feature = 605	correl = -0.123104	descr = N_Gram_TCGAG
cnt = 134	feature = 105	correl = 0.126577	descr = Fold_of_Target_NoEndbrace_noends_Pos_17
cnt = 135	feature = 683	correl = 0.0583121	descr = N_Gram_TTGG
cnt = 136	feature = 645	correl = 0.120543	descr = N_Gram_TGGG
cnt = 137	feature = 601	correl = -0.108175	descr = N_Gram_TCCTT
cnt = 138	feature = 342	correl = 0.099732	descr = N_Gram_CGGC
cnt = 139	feature = 76	correl = 0.0789703	descr = Fold_of_RNAi_Sequence_Pos_15
cnt = 140	feature = 17	correl = -0.0974862	descr = Position_Specific_Bin_Base_6_Base_A
cnt = 141	feature = 34	correl = -0.0508569	descr = Position_Specific_Bin_Base_15_Base_A
cnt = 142	feature = 655	correl = 0.0744355	descr = N_Gram_TGTCC
cnt = 143	feature = 11	correl = -0.0653915	descr = Position_Specific_Bin_Base_4_Base_A
cnt = 144	feature = 32	correl = -0.0442977	descr = Position_Specific_Bin_Base_14_Base_G
cnt = 145	feature = 505	correl = 0.11473	descr = N_Gram_GGGC
cnt = 146	feature = 226	correl = 0.0602607	descr = N_Gram_ATAG
cnt = 147	feature = 448	correl = 0.0551662	descr = N_Gram_GCCA
cnt = 148	feature = 54	correl = -0.0759403	descr = Gibbs_of_Target_Sequence__Pos_13_Step_1
cnt = 149	feature = 72	correl = 0.0538517	descr = Fold_of_RNAi_Sequence_Pos_11
cnt = 150	feature = 36	correl = -0.148573	descr = Position_Specific_Bin_Base_16_Base_A
cnt = 151	feature = 473	correl = 0.0858602	descr = N_Gram_GCTG
cnt = 152	feature = 649	correl = 0.0821641	descr = N_Gram_TGGT
cnt = 153	feature = 69	correl = 0.0759704	descr = Fold_of_RNAi_Sequence_Pos_6
cnt = 154	feature = 357	correl = 0.169655	descr = N_Gram_CGTG
cnt = 155	feature = 391	correl = -0.212296	descr = N_Gram_CTTCT
cnt = 156	feature = 281	correl = 0.132917	descr = N_Gram_CAGT
cnt = 157	feature = 80	correl = 0.0690623	descr = Xue_Structure_Feature_A100
cnt = 158	feature = 51	correl = -0.17313	descr = Gibbs_of_Target_Sequence__Pos_7_Step_1
cnt = 159	feature = 565	correl = -0.0711144	descr = N_Gram_TAC
cnt = 160	feature = 73	correl = 0.0863489	descr = Fold_of_RNAi_Sequence_Pos_12
cnt = 161	feature = 472	correl = -0.0965741	descr = N_Gram_GCTCC
cnt = 162	feature = 466	correl = -0.0787335	descr = N_Gram_GCGT
cnt = 163	feature = 557	correl = -0.0638355	descr = N_Gram_TAA
cnt = 164	feature = 64	correl = 0.15833	descr = Fold_of_RNAi_Sequence_Pos_0
cnt = 165	feature = 616	correl = -0.109802	descr = N_Gram_TCTCC
cnt = 166	feature = 77	correl = 0.0661739	descr = Fold_of_RNAi_Sequence_Pos_16
cnt = 167	feature = 66	correl = 0.163259	descr = Fold_of_RNAi_Sequence_Pos_2
cnt = 168	feature = 255	correl = 0.140447	descr = N_Gram_CAA
cnt = 169	feature = 580	correl = 0.0574006	descr = N_Gram_TCA
cnt = 170	feature = 641	correl = 0.0679978	descr = N_Gram_TGGC
cnt = 171	feature = 59	correl = -0.292329	descr = Gibbs_of_Target_Sequence__Pos_19_Step_1
cnt = 172	feature = 57	correl = -0.11194	descr = Gibbs_of_Target_Sequence__Pos_17_Step_1
cnt = 173	feature = 590	correl = -0.0921947	descr = N_Gram_TCCA
cnt = 174	feature = 546	correl = 0.052667	descr = N_Gram_GTT
cnt = 175	feature = 416	correl = 0.0620889	descr = N_Gram_GAG
cnt = 176	feature = 662	correl = -0.0926193	descr = N_Gram_TTA
cnt = 177	feature = 68	correl = 0.0616863	descr = Fold_of_RNAi_Sequence_Pos_4
cnt = 178	feature = 364	correl = -0.0500366	descr = N_Gram_CT
cnt = 179	feature = 690	correl = -0.125022	descr = N_Gram_TTTC
cnt = 180	feature = 579	correl = -0.116747	descr = N_Gram_TC
cnt = 181	feature = 67	correl = 0.0897767	descr = Fold_of_RNAi_Sequence_Pos_3
cnt = 182	feature = 373	correl = -0.106501	descr = N_Gram_CTC
cnt = 183	feature = 386	correl = -0.114192	descr = N_Gram_CTT
cnt = 184	feature = 399	correl = 0.0518076	descr = N_Gram_GA
cnt = 185	feature = 82	correl = 0.10386	descr = Xue_Structure_Feature_C111
cnt = 186	feature = 478	correl = 0.183511	descr = N_Gram_GG
cnt = 187	feature = 61	correl = -0.192875	descr = PF_RNAi_Fold_Energy
cnt = 188	feature = 86	correl = -0.154338	descr = Xue_Structure_Feature_C000
num rows = 521
num_elements = 98469
*
optimization finished, #iter = 550
nu = 0.596536
obj = -47.782418, rho = -0.310642
nSV = 364, nBSV = 249
num rows = 58
num_elements = 10962
*
optimization finished, #iter = 37
nu = 0.526114
obj = -5.603930, rho = -0.396166
nSV = 42, nBSV = 21
*
optimization finished, #iter = 550
nu = 0.596536
obj = -47.782418, rho = -0.310642
nSV = 364, nBSV = 249
CFS merit scores = 1.21227
CFS merit scores = 1.54788
CFS merit scores = 1.81547
CFS merit scores = 2.04938
CFS merit scores = 2.25095
CFS merit scores = 2.43854
CFS merit scores = 2.61009
CFS merit scores = 2.76684
CFS merit scores = 2.91267
CFS merit scores = 3.04971
CFS merit scores = 3.17799
CFS merit scores = 3.30054
CFS merit scores = 3.41783
CFS merit scores = 3.52929
CFS merit scores = 3.63697
CFS merit scores = 3.7413
CFS merit scores = 3.84194
CFS merit scores = 3.9397
CFS merit scores = 4.03483
CFS merit scores = 4.12602
CFS merit scores = 4.21308
CFS merit scores = 4.29714
CFS merit scores = 4.37786
CFS merit scores = 4.45615
CFS merit scores = 4.5323
CFS merit scores = 4.60647
CFS merit scores = 4.67837
CFS merit scores = 4.74731
CFS merit scores = 4.81415
CFS merit scores = 4.87831
CFS merit scores = 4.94115
CFS merit scores = 5.00063
CFS merit scores = 5.05684
CFS merit scores = 5.10774
CFS merit scores = 5.1516
CFS merit scores = 5.19408
CFS merit scores = 5.23364
CFS merit scores = 5.27166
CFS merit scores = 5.30805
CFS merit scores = 5.34055
CFS merit scores = 5.37247
CFS merit scores = 5.40022
CFS merit scores = 5.42661
CFS merit scores = 5.45222
CFS merit scores = 5.47573
CFS merit scores = 5.49903
CFS merit scores = 5.52203
CFS merit scores = 5.54348
CFS merit scores = 5.56362
CFS merit scores = 5.58099
CFS merit scores = 5.59695
CFS merit scores = 5.61238
CFS merit scores = 5.62754
CFS merit scores = 5.64275
CFS merit scores = 5.65628
CFS merit scores = 5.66909
CFS merit scores = 5.6815
CFS merit scores = 5.69259
CFS merit scores = 5.6992
CFS merit scores = 5.70628
CFS merit scores = 5.71345
CFS merit scores = 5.72069
CFS merit scores = 5.72793
CFS merit scores = 5.73466
CFS merit scores = 5.7409
CFS merit scores = 5.74718
CFS merit scores = 5.75197
CFS merit scores = 5.75622
CFS merit scores = 5.76052
CFS merit scores = 5.76526
CFS merit scores = 5.76956
CFS merit scores = 5.76993
CFS merit scores = 5.76728
CFS merit scores = 5.76485
CFS merit scores = 5.76252
CFS merit scores = 5.76064
CFS merit scores = 5.75865
CFS merit scores = 5.75722
CFS merit scores = 5.75594
CFS merit scores = 5.75401
CFS merit scores = 5.75214
CFS merit scores = 5.74945
CFS merit scores = 5.74613
CFS merit scores = 5.74043
CFS merit scores = 5.73439
CFS merit scores = 5.72866
CFS merit scores = 5.72278
CFS merit scores = 5.71599
CFS merit scores = 5.70926
CFS merit scores = 5.70216
CFS merit scores = 5.69538
CFS merit scores = 5.6861
CFS merit scores = 5.67679
CFS merit scores = 5.66769
CFS merit scores = 5.65828
CFS merit scores = 5.64903
CFS merit scores = 5.63999
CFS merit scores = 5.62989
CFS merit scores = 5.62022
CFS merit scores = 5.61066
CFS merit scores = 5.60131
CFS merit scores = 5.59161
CFS merit scores = 5.58035
CFS merit scores = 5.56981
CFS merit scores = 5.55924
CFS merit scores = 5.54887
CFS merit scores = 5.53876
CFS merit scores = 5.52845
CFS merit scores = 5.51843
CFS merit scores = 5.50774
CFS merit scores = 5.49737
CFS merit scores = 5.48737
CFS merit scores = 5.47731
CFS merit scores = 5.46766
CFS merit scores = 5.45846
CFS merit scores = 5.44956
CFS merit scores = 5.44011
CFS merit scores = 5.43071
CFS merit scores = 5.42144
CFS merit scores = 5.4128
CFS merit scores = 5.40392
CFS merit scores = 5.39544
CFS merit scores = 5.38729
CFS merit scores = 5.37907
CFS merit scores = 5.3706
CFS merit scores = 5.36174
CFS merit scores = 5.35277
CFS merit scores = 5.34428
CFS merit scores = 5.33581
CFS merit scores = 5.32703
CFS merit scores = 5.31832
CFS merit scores = 5.30977
CFS merit scores = 5.30161
CFS merit scores = 5.29334
CFS merit scores = 5.28554
CFS merit scores = 5.27736
CFS merit scores = 5.26873
CFS merit scores = 5.26009
CFS merit scores = 5.25149
CFS merit scores = 5.24283
CFS merit scores = 5.23457
CFS merit scores = 5.22625
CFS merit scores = 5.21792
CFS merit scores = 5.20946
CFS merit scores = 5.20015
CFS merit scores = 5.19063
CFS merit scores = 5.18075
CFS merit scores = 5.17072
CFS merit scores = 5.16102
CFS merit scores = 5.15128
CFS merit scores = 5.14142
CFS merit scores = 5.13187
CFS merit scores = 5.12252
CFS merit scores = 5.11346
CFS merit scores = 5.104
CFS merit scores = 5.09479
CFS merit scores = 5.08557
CFS merit scores = 5.07638
CFS merit scores = 5.06672
CFS merit scores = 5.05729
CFS merit scores = 5.04772
CFS merit scores = 5.03697
CFS merit scores = 5.02656
CFS merit scores = 5.01557
CFS merit scores = 5.00488
CFS merit scores = 4.9943
CFS merit scores = 4.98374
CFS merit scores = 4.97331
CFS merit scores = 4.96313
CFS merit scores = 4.9531
CFS merit scores = 4.94282
CFS merit scores = 4.9328
CFS merit scores = 4.9227
CFS merit scores = 4.91252
CFS merit scores = 4.90228
CFS merit scores = 4.89216
CFS merit scores = 4.88172
CFS merit scores = 4.8713
CFS merit scores = 4.86025
CFS merit scores = 4.84918
CFS merit scores = 4.83782
CFS merit scores = 4.82685
CFS merit scores = 4.81517
CFS merit scores = 4.80305
CFS merit scores = 4.79127
CFS merit scores = 4.7794
CFS merit scores = 4.76688
CFS merit scores = 4.75473
CFS merit scores = 4.74198
CFS merit scores = 4.72934
CFS merit scores = 4.71701
CFS merit scores = 4.70359
CFS merit scores = 4.68779
CFS merit scores = 4.67187
CFS merit scores = 4.65416
CFS merit scores = 4.63646
CFS merit scores = 4.61837
CFS merit scores = 4.60081
CFS merit scores = 4.57683
cnt = 1	feature = 390	correl = -0.212268	descr = N_Gram_CTTCT
cnt = 2	feature = 61	correl = -0.168732	descr = Gibbs_of_Target_Sequence__Pos_18_Step_1
cnt = 3	feature = 10	correl = 0.10045	descr = Position_Specific_Bin_Base_2_Base_T
cnt = 4	feature = 647	correl = -0.0854219	descr = N_Gram_TGGCG
cnt = 5	feature = 335	correl = 0.0452153	descr = N_Gram_CGCCA
cnt = 6	feature = 674	correl = 0.0446517	descr = N_Gram_TTCGA
cnt = 7	feature = 612	correl = 0.0739016	descr = N_Gram_TCGGA
cnt = 8	feature = 671	correl = 0.073979	descr = N_Gram_TTCAA
cnt = 9	feature = 283	correl = 0.0738002	descr = N_Gram_CAGTA
cnt = 10	feature = 579	correl = 0.0755747	descr = N_Gram_TATAT
cnt = 11	feature = 529	correl = 0.0505135	descr = N_Gram_GTATA
cnt = 12	feature = 512	correl = 0.0519346	descr = N_Gram_GGGCA
cnt = 13	feature = 609	correl = 0.0804424	descr = N_Gram_TCGAC
cnt = 14	feature = 399	correl = 0.0684652	descr = N_Gram_GAAAC
cnt = 15	feature = 305	correl = 0.114852	descr = N_Gram_CCCCC
cnt = 16	feature = 563	correl = -0.0463753	descr = N_Gram_TAACG
cnt = 17	feature = 291	correl = -0.0497901	descr = N_Gram_CATGC
cnt = 18	feature = 357	correl = 0.0705788	descr = N_Gram_CGTGA
cnt = 19	feature = 640	correl = 0.0522607	descr = N_Gram_TGCCG
cnt = 20	feature = 426	correl = -0.0556744	descr = N_Gram_GATCG
cnt = 21	feature = 308	correl = 0.0689923	descr = N_Gram_CCCGC
cnt = 22	feature = 231	correl = 0.0716851	descr = N_Gram_ATAGT
cnt = 23	feature = 527	correl = 0.0486508	descr = N_Gram_GTAAA
cnt = 24	feature = 545	correl = 0.0571925	descr = N_Gram_GTGCG
cnt = 25	feature = 631	correl = -0.0611613	descr = N_Gram_TGAGA
cnt = 26	feature = 599	correl = 0.061186	descr = N_Gram_TCCCA
cnt = 27	feature = 473	correl = 0.0952818	descr = N_Gram_GCGTG
cnt = 28	feature = 322	correl = 0.0440555	descr = N_Gram_CCTCT
cnt = 29	feature = 209	correl = -0.0562116	descr = N_Gram_AGGCT
cnt = 30	feature = 520	correl = 0.0570243	descr = N_Gram_GGGTC
cnt = 31	feature = 557	correl = 0.0450469	descr = N_Gram_GTTGC
cnt = 32	feature = 324	correl = 0.0669036	descr = N_Gram_CCTGC
cnt = 33	feature = 280	correl = 0.086195	descr = N_Gram_CAGGA
cnt = 34	feature = 555	correl = -0.0483674	descr = N_Gram_GTTCG
cnt = 35	feature = 286	correl = -0.0522777	descr = N_Gram_CATAT
cnt = 36	feature = 451	correl = -0.0448584	descr = N_Gram_GCCAA
cnt = 37	feature = 392	correl = -0.132209	descr = N_Gram_CTTGC
cnt = 38	feature = 466	correl = 0.052261	descr = N_Gram_GCGGA
cnt = 39	feature = 681	correl = -0.0595496	descr = N_Gram_TTGAA
cnt = 40	feature = 237	correl = -0.0491935	descr = N_Gram_ATCGC
cnt = 41	feature = 351	correl = -0.0731294	descr = N_Gram_CGGTA
cnt = 42	feature = 352	correl = 0.058078	descr = N_Gram_CGGTT
cnt = 43	feature = 468	correl = 0.0659829	descr = N_Gram_GCGGG
cnt = 44	feature = 267	correl = 0.0597923	descr = N_Gram_CACAT
cnt = 45	feature = 244	correl = -0.0454018	descr = N_Gram_ATGCA
cnt = 46	feature = 437	correl = 0.0610067	descr = N_Gram_GCAAA
cnt = 47	feature = 525	correl = -0.0538694	descr = N_Gram_GGTGT
cnt = 48	feature = 654	correl = 0.052057	descr = N_Gram_TGGTC
cnt = 49	feature = 432	correl = -0.0740815	descr = N_Gram_GATTA
cnt = 50	feature = 601	correl = -0.0746333	descr = N_Gram_TCCGC
cnt = 51	feature = 226	correl = -0.136112	descr = N_Gram_ATAAG
cnt = 52	feature = 505	correl = 0.132381	descr = N_Gram_GGCTT
cnt = 53	feature = 219	correl = 0.105505	descr = N_Gram_AGTGT
cnt = 54	feature = 265	correl = 0.0524058	descr = N_Gram_CAATA
cnt = 55	feature = 509	correl = 0.10652	descr = N_Gram_GGGAC
cnt = 56	feature = 225	correl = -0.0440871	descr = N_Gram_ATAAC
cnt = 57	feature = 353	correl = -0.0701527	descr = N_Gram_CGTAA
cnt = 58	feature = 504	correl = 0.061944	descr = N_Gram_GGCTC
cnt = 59	feature = 649	correl = 0.0761694	descr = N_Gram_TGGG
cnt = 60	feature = 211	correl = 0.0784616	descr = N_Gram_AGGGG
cnt = 61	feature = 448	correl = -0.0451129	descr = N_Gram_GCATG
cnt = 62	feature = 276	correl = 0.0547211	descr = N_Gram_CAGCC
cnt = 63	feature = 274	correl = -0.0455864	descr = N_Gram_CACTG
cnt = 64	feature = 483	correl = 0.120941	descr = N_Gram_GGAAA
cnt = 65	feature = 546	correl = 0.0847198	descr = N_Gram_GTGCT
cnt = 66	feature = 578	correl = -0.0500121	descr = N_Gram_TATAC
cnt = 67	feature = 645	correl = 0.0891381	descr = N_Gram_TGGAG
cnt = 68	feature = 207	correl = 0.0453326	descr = N_Gram_AGGCC
cnt = 69	feature = 309	correl = 0.0515678	descr = N_Gram_CCCGG
cnt = 70	feature = 514	correl = 0.0779741	descr = N_Gram_GGGCG
cnt = 71	feature = 361	correl = -0.0474185	descr = N_Gram_CGTTC
cnt = 72	feature = 235	correl = -0.0513973	descr = N_Gram_ATCCT
cnt = 73	feature = 321	correl = -0.0938671	descr = N_Gram_CCTCC
cnt = 74	feature = 304	correl = 0.084172	descr = N_Gram_CCCAC
cnt = 75	feature = 277	correl = 0.0780894	descr = N_Gram_CAGCG
cnt = 76	feature = 492	correl = -0.0766675	descr = N_Gram_GGATC
cnt = 77	feature = 526	correl = 0.057652	descr = N_Gram_GGTTG
cnt = 78	feature = 281	correl = 0.0813157	descr = N_Gram_CAGGC
cnt = 79	feature = 441	correl = 0.0831887	descr = N_Gram_GCACT
cnt = 80	feature = 528	correl = 0.048611	descr = N_Gram_GTAGT
cnt = 81	feature = 467	correl = 0.0713413	descr = N_Gram_GCGGC
cnt = 82	feature = 655	correl = -0.066847	descr = N_Gram_TGTCA
cnt = 83	feature = 303	correl = 0.0538727	descr = N_Gram_CCCAA
cnt = 84	feature = 290	correl = 0.0909964	descr = N_Gram_CATCT
cnt = 85	feature = 510	correl = 0.104254	descr = N_Gram_GGGAG
cnt = 86	feature = 272	correl = -0.0670345	descr = N_Gram_CACGA
cnt = 87	feature = 615	correl = -0.0510315	descr = N_Gram_TCGTC
cnt = 88	feature = 460	correl = 0.0641225	descr = N_Gram_GCCTC
cnt = 89	feature = 602	correl = -0.0850017	descr = N_Gram_TCCGG
cnt = 90	feature = 574	correl = 0.0883375	descr = N_Gram_TAGCA
cnt = 91	feature = 475	correl = 0.0781606	descr = N_Gram_GCTCA
cnt = 92	feature = 592	correl = -0.0487767	descr = N_Gram_TCATG
cnt = 93	feature = 325	correl = -0.0742046	descr = N_Gram_CCTTC
cnt = 94	feature = 343	correl = 0.0581897	descr = N_Gram_CGGAC
cnt = 95	feature = 252	correl = 0.0521577	descr = N_Gram_ATTG
cnt = 96	feature = 536	correl = -0.0826746	descr = N_Gram_GTCGA
cnt = 97	feature = 255	correl = -0.0809794	descr = N_Gram_ATTTG
cnt = 98	feature = 619	correl = -0.0873073	descr = N_Gram_TCTCA
cnt = 99	feature = 496	correl = 0.0643245	descr = N_Gram_GGCAT
cnt = 100	feature = 695	correl = -0.0878469	descr = N_Gram_TTTGG
cnt = 101	feature = 445	correl = 0.0505385	descr = N_Gram_GCAGT
cnt = 102	feature = 327	correl = -0.0457862	descr = N_Gram_CGAC
cnt = 103	feature = 248	correl = 0.0582133	descr = N_Gram_ATGT
cnt = 104	feature = 547	correl = 0.127011	descr = N_Gram_GTGG
cnt = 105	feature = 350	correl = 0.141297	descr = N_Gram_CGGGC
cnt = 106	feature = 626	correl = -0.0587221	descr = N_Gram_TCTTG
cnt = 107	feature = 416	correl = 0.0978394	descr = N_Gram_GAGCT
cnt = 108	feature = 605	correl = -0.0844334	descr = N_Gram_TCCTC
cnt = 109	feature = 18	correl = -0.123245	descr = Position_Specific_Bin_Base_6_Base_A
cnt = 110	feature = 342	correl = 0.0640402	descr = N_Gram_CGGAA
cnt = 111	feature = 540	correl = -0.0954529	descr = N_Gram_GTCTT
cnt = 112	feature = 478	correl = 0.0840173	descr = N_Gram_GCTGC
cnt = 113	feature = 665	correl = -0.0522481	descr = N_Gram_TTAC
cnt = 114	feature = 24	correl = -0.0597786	descr = Position_Specific_Bin_Base_9_Base_T
cnt = 115	feature = 228	correl = -0.0860007	descr = N_Gram_ATACT
cnt = 116	feature = 222	correl = -0.0890047	descr = N_Gram_AGTTT
cnt = 117	feature = 596	correl = -0.0518106	descr = N_Gram_TCCAC
cnt = 118	feature = 591	correl = -0.0598799	descr = N_Gram_TCATC
cnt = 119	feature = 11	correl = -0.0540301	descr = Position_Specific_Bin_Base_3_Base_A
cnt = 120	feature = 337	correl = 0.0521346	descr = N_Gram_CGCGG
cnt = 121	feature = 33	correl = -0.0668403	descr = Position_Specific_Bin_Base_13_Base_G
cnt = 122	feature = 364	correl = 0.0868264	descr = N_Gram_CTA
cnt = 123	feature = 13	correl = -0.0653391	descr = Position_Specific_Bin_Base_4_Base_A
cnt = 124	feature = 40	correl = -0.0449371	descr = Position_Specific_Bin_Base_16_Base_T
cnt = 125	feature = 454	correl = 0.0640847	descr = N_Gram_GCCCA
cnt = 126	feature = 648	correl = 0.128811	descr = N_Gram_TGGCT
cnt = 127	feature = 73	correl = 0.0860118	descr = Fold_of_RNAi_Sequence_Pos_9
cnt = 128	feature = 391	correl = -0.0741187	descr = N_Gram_CTTGA
cnt = 129	feature = 35	correl = 0.113988	descr = Position_Specific_Bin_Base_14_Base_T
cnt = 130	feature = 80	correl = 0.0584292	descr = Xue_Structure_Feature_A111
cnt = 131	feature = 386	correl = -0.0510798	descr = N_Gram_CTTA
cnt = 132	feature = 580	correl = -0.0487824	descr = N_Gram_TATC
cnt = 133	feature = 36	correl = -0.0639954	descr = Position_Specific_Bin_Base_15_Base_A
cnt = 134	feature = 17	correl = 0.0580049	descr = Position_Specific_Bin_Base_5_Base_G
cnt = 135	feature = 105	correl = 0.0875298	descr = Fold_of_Target_NoEndbrace_noends_Pos_13
cnt = 136	feature = 44	correl = -0.064086	descr = Position_Specific_Bin_Base_17_Base_T
cnt = 137	feature = 313	correl = 0.109626	descr = N_Gram_CCGGG
cnt = 138	feature = 81	correl = -0.051644	descr = Xue_Structure_Feature_A110
cnt = 139	feature = 241	correl = -0.0466478	descr = N_Gram_ATGA
cnt = 140	feature = 641	correl = -0.125891	descr = N_Gram_TGCG
cnt = 141	feature = 375	correl = -0.07533	descr = N_Gram_CTCCA
cnt = 142	feature = 8	correl = 0.0529705	descr = Position_Specific_Bin_Base_2_Base_C
cnt = 143	feature = 14	correl = 0.0556579	descr = Position_Specific_Bin_Base_4_Base_C
cnt = 144	feature = 383	correl = 0.100553	descr = N_Gram_CTGCA
cnt = 145	feature = 58	correl = -0.0968753	descr = Gibbs_of_Target_Sequence__Pos_13_Step_1
cnt = 146	feature = 23	correl = 0.0587341	descr = Position_Specific_Bin_Base_9_Base_G
cnt = 147	feature = 52	correl = 0.0982062	descr = Gibbs_of_Target_Sequence__Pos_3_Step_1
cnt = 148	feature = 497	correl = 0.157508	descr = N_Gram_GGCC
cnt = 149	feature = 425	correl = -0.112593	descr = N_Gram_GATC
cnt = 150	feature = 39	correl = 0.115459	descr = Position_Specific_Bin_Base_16_Base_C
cnt = 151	feature = 446	correl = 0.0635627	descr = N_Gram_GCAT
cnt = 152	feature = 539	correl = -0.0982941	descr = N_Gram_GTCT
cnt = 153	feature = 396	correl = -0.0500829	descr = N_Gram_CTTTC
cnt = 154	feature = 218	correl = 0.0737685	descr = N_Gram_AGTG
cnt = 155	feature = 472	correl = -0.113988	descr = N_Gram_GCGTC
cnt = 156	feature = 67	correl = 0.162657	descr = Fold_of_RNAi_Sequence_Pos_0
cnt = 157	feature = 57	correl = 0.0634252	descr = Gibbs_of_Target_Sequence__Pos_12_Step_1
cnt = 158	feature = 516	correl = 0.0685009	descr = N_Gram_GGGG
cnt = 159	feature = 28	correl = 0.138389	descr = Position_Specific_Bin_Base_12_Base_C
cnt = 160	feature = 82	correl = 0.0474604	descr = Xue_Structure_Feature_A100
cnt = 161	feature = 32	correl = 0.102317	descr = Position_Specific_Bin_Base_13_Base_C
cnt = 162	feature = 292	correl = 0.0888545	descr = N_Gram_CCAA
cnt = 163	feature = 76	correl = 0.0770998	descr = Fold_of_RNAi_Sequence_Pos_13
cnt = 164	feature = 606	correl = -0.101141	descr = N_Gram_TCCTT
cnt = 165	feature = 382	correl = 0.044969	descr = N_Gram_CTGC
cnt = 166	feature = 544	correl = 0.0800045	descr = N_Gram_GTGC
cnt = 167	feature = 531	correl = -0.0897736	descr = N_Gram_GTC
cnt = 168	feature = 79	correl = 0.061986	descr = Fold_of_RNAi_Sequence_Pos_16
cnt = 169	feature = 489	correl = 0.113647	descr = N_Gram_GGAG
cnt = 170	feature = 341	correl = 0.0746589	descr = N_Gram_CGGA
cnt = 171	feature = 54	correl = -0.1222	descr = Gibbs_of_Target_Sequence__Pos_6_Step_1
cnt = 172	feature = 503	correl = 0.073335	descr = N_Gram_GGCT
cnt = 173	feature = 450	correl = 0.0535219	descr = N_Gram_GCCA
cnt = 174	feature = 59	correl = -0.173913	descr = Gibbs_of_Target_Sequence__Pos_14_Step_1
cnt = 175	feature = 417	correl = 0.0651856	descr = N_Gram_GAGG
cnt = 176	feature = 69	correl = 0.146947	descr = Fold_of_RNAi_Sequence_Pos_2
cnt = 177	feature = 334	correl = 0.0730302	descr = N_Gram_CGCC
cnt = 178	feature = 326	correl = -0.0579785	descr = N_Gram_CGA
cnt = 179	feature = 72	correl = 0.0791198	descr = Fold_of_RNAi_Sequence_Pos_6
cnt = 180	feature = 60	correl = -0.121528	descr = Gibbs_of_Target_Sequence__Pos_17_Step_1
cnt = 181	feature = 583	correl = 0.0451932	descr = N_Gram_TCA
cnt = 182	feature = 258	correl = 0.14948	descr = N_Gram_CAA
cnt = 183	feature = 643	correl = 0.0465268	descr = N_Gram_TGG
cnt = 184	feature = 662	correl = -0.0824298	descr = N_Gram_TTA
cnt = 185	feature = 500	correl = 0.0468315	descr = N_Gram_GGCG
cnt = 186	feature = 77	correl = 0.0682217	descr = Fold_of_RNAi_Sequence_Pos_14
cnt = 187	feature = 541	correl = 0.161508	descr = N_Gram_GTG
cnt = 188	feature = 285	correl = 0.0577619	descr = N_Gram_CAT
cnt = 189	feature = 679	correl = -0.0647196	descr = N_Gram_TTG
cnt = 190	feature = 363	correl = -0.0513034	descr = N_Gram_CT
cnt = 191	feature = 86	correl = 0.0884466	descr = Xue_Structure_Feature_C110
cnt = 192	feature = 623	correl = -0.101491	descr = N_Gram_TCTT
cnt = 193	feature = 481	correl = 0.134543	descr = N_Gram_GGA
cnt = 194	feature = 616	correl = -0.118008	descr = N_Gram_TCT
cnt = 195	feature = 340	correl = 0.0768058	descr = N_Gram_CGG
cnt = 196	feature = 494	correl = 0.139004	descr = N_Gram_GGC
cnt = 197	feature = 66	correl = -0.077225	descr = PF_RNAi_Fold_3'Free_Count
cnt = 198	feature = 661	correl = -0.122374	descr = N_Gram_TT
cnt = 199	feature = 64	correl = -0.186881	descr = PF_RNAi_Fold_Energy
num rows = 521
num_elements = 104200
*
optimization finished, #iter = 528
nu = 0.590449
obj = -48.553714, rho = -0.389570
nSV = 376, nBSV = 256
num rows = 58
num_elements = 11600
*
optimization finished, #iter = 44
nu = 0.567516
obj = -6.092759, rho = -0.477617
nSV = 46, nBSV = 24
*
optimization finished, #iter = 528
nu = 0.590449
obj = -48.553714, rho = -0.389570
nSV = 376, nBSV = 256
CFS merit scores = 1.30767
CFS merit scores = 1.57322
CFS merit scores = 1.8237
CFS merit scores = 2.05781
CFS merit scores = 2.27113
CFS merit scores = 2.46505
CFS merit scores = 2.64474
CFS merit scores = 2.81105
CFS merit scores = 2.96553
CFS merit scores = 3.11068
CFS merit scores = 3.24747
CFS merit scores = 3.37841
CFS merit scores = 3.50321
CFS merit scores = 3.62239
CFS merit scores = 3.73613
CFS merit scores = 3.84504
CFS merit scores = 3.94931
CFS merit scores = 4.04936
CFS merit scores = 4.14551
CFS merit scores = 4.23872
CFS merit scores = 4.3267
CFS merit scores = 4.41209
CFS merit scores = 4.49307
CFS merit scores = 4.57189
CFS merit scores = 4.64669
CFS merit scores = 4.71786
CFS merit scores = 4.78661
CFS merit scores = 4.85295
CFS merit scores = 4.91686
CFS merit scores = 4.97806
CFS merit scores = 5.03334
CFS merit scores = 5.08618
CFS merit scores = 5.13711
CFS merit scores = 5.1751
CFS merit scores = 5.21046
CFS merit scores = 5.24421
CFS merit scores = 5.27315
CFS merit scores = 5.29868
CFS merit scores = 5.32393
CFS merit scores = 5.34889
CFS merit scores = 5.36885
CFS merit scores = 5.38758
CFS merit scores = 5.40651
CFS merit scores = 5.42418
CFS merit scores = 5.44096
CFS merit scores = 5.45516
CFS merit scores = 5.46917
CFS merit scores = 5.4825
CFS merit scores = 5.49487
CFS merit scores = 5.50711
CFS merit scores = 5.51572
CFS merit scores = 5.52326
CFS merit scores = 5.53122
CFS merit scores = 5.53941
CFS merit scores = 5.54762
CFS merit scores = 5.55635
CFS merit scores = 5.5645
CFS merit scores = 5.56938
CFS merit scores = 5.57338
CFS merit scores = 5.57719
CFS merit scores = 5.58094
CFS merit scores = 5.5836
CFS merit scores = 5.58397
CFS merit scores = 5.58302
CFS merit scores = 5.5811
CFS merit scores = 5.57966
CFS merit scores = 5.57792
CFS merit scores = 5.57641
CFS merit scores = 5.57545
CFS merit scores = 5.57508
CFS merit scores = 5.57526
CFS merit scores = 5.57411
CFS merit scores = 5.57337
CFS merit scores = 5.57121
CFS merit scores = 5.56895
CFS merit scores = 5.5653
CFS merit scores = 5.56173
CFS merit scores = 5.55749
CFS merit scores = 5.55366
CFS merit scores = 5.54971
CFS merit scores = 5.5454
CFS merit scores = 5.54004
CFS merit scores = 5.5349
CFS merit scores = 5.52953
CFS merit scores = 5.52446
CFS merit scores = 5.51805
CFS merit scores = 5.5111
CFS merit scores = 5.50473
CFS merit scores = 5.49776
CFS merit scores = 5.49095
CFS merit scores = 5.48459
CFS merit scores = 5.47822
CFS merit scores = 5.47086
CFS merit scores = 5.46324
CFS merit scores = 5.45596
CFS merit scores = 5.44831
CFS merit scores = 5.44076
CFS merit scores = 5.4331
CFS merit scores = 5.42551
CFS merit scores = 5.41792
CFS merit scores = 5.41087
CFS merit scores = 5.40409
CFS merit scores = 5.39611
CFS merit scores = 5.38861
CFS merit scores = 5.38055
CFS merit scores = 5.37284
CFS merit scores = 5.36571
CFS merit scores = 5.3583
CFS merit scores = 5.35065
CFS merit scores = 5.34316
CFS merit scores = 5.33546
CFS merit scores = 5.3277
CFS merit scores = 5.32022
CFS merit scores = 5.31285
CFS merit scores = 5.30559
CFS merit scores = 5.29827
CFS merit scores = 5.29141
CFS merit scores = 5.28472
CFS merit scores = 5.27739
CFS merit scores = 5.27007
CFS merit scores = 5.26235
CFS merit scores = 5.25477
CFS merit scores = 5.24759
CFS merit scores = 5.24045
CFS merit scores = 5.23367
CFS merit scores = 5.22693
CFS merit scores = 5.21922
CFS merit scores = 5.21181
CFS merit scores = 5.20371
CFS merit scores = 5.19538
CFS merit scores = 5.18747
CFS merit scores = 5.17994
CFS merit scores = 5.17251
CFS merit scores = 5.1648
CFS merit scores = 5.15711
CFS merit scores = 5.14957
CFS merit scores = 5.14201
CFS merit scores = 5.13388
CFS merit scores = 5.12597
CFS merit scores = 5.11838
CFS merit scores = 5.11089
CFS merit scores = 5.10342
CFS merit scores = 5.09617
CFS merit scores = 5.08881
CFS merit scores = 5.08075
CFS merit scores = 5.07309
CFS merit scores = 5.06569
CFS merit scores = 5.05786
CFS merit scores = 5.05037
CFS merit scores = 5.04313
CFS merit scores = 5.03596
CFS merit scores = 5.02851
CFS merit scores = 5.02112
CFS merit scores = 5.01373
CFS merit scores = 5.00614
CFS merit scores = 4.99875
CFS merit scores = 4.99146
CFS merit scores = 4.98406
CFS merit scores = 4.97604
CFS merit scores = 4.96824
CFS merit scores = 4.96051
CFS merit scores = 4.95295
CFS merit scores = 4.94548
CFS merit scores = 4.93735
CFS merit scores = 4.92901
CFS merit scores = 4.92078
CFS merit scores = 4.91244
CFS merit scores = 4.90405
CFS merit scores = 4.89578
CFS merit scores = 4.88714
CFS merit scores = 4.87854
CFS merit scores = 4.87013
CFS merit scores = 4.86188
CFS merit scores = 4.85305
CFS merit scores = 4.84402
CFS merit scores = 4.83515
CFS merit scores = 4.82625
CFS merit scores = 4.81694
CFS merit scores = 4.80707
CFS merit scores = 4.79737
CFS merit scores = 4.78765
CFS merit scores = 4.7779
CFS merit scores = 4.76821
CFS merit scores = 4.75708
CFS merit scores = 4.74575
CFS merit scores = 4.73379
CFS merit scores = 4.72186
CFS merit scores = 4.70951
CFS merit scores = 4.69716
CFS merit scores = 4.68449
CFS merit scores = 4.67174
CFS merit scores = 4.65891
CFS merit scores = 4.64409
CFS merit scores = 4.62935
CFS merit scores = 4.61301
CFS merit scores = 4.5948
CFS merit scores = 4.57505
CFS merit scores = 4.55341
CFS merit scores = 4.53094
cnt = 1	feature = 58	correl = -0.307672	descr = Gibbs_of_Target_Sequence__Pos_19_Step_1
cnt = 2	feature = 472	correl = -0.150363	descr = N_Gram_GCGTC
cnt = 3	feature = 619	correl = 0.0944683	descr = N_Gram_TCGGC
cnt = 4	feature = 361	correl = 0.0705217	descr = N_Gram_CGTGA
cnt = 5	feature = 606	correl = 0.0522095	descr = N_Gram_TCCCG
cnt = 6	feature = 363	correl = 0.0789734	descr = N_Gram_CGTGG
cnt = 7	feature = 425	correl = 0.0459803	descr = N_Gram_GATAC
cnt = 8	feature = 555	correl = 0.0473666	descr = N_Gram_GTGTA
cnt = 9	feature = 222	correl = 0.054751	descr = N_Gram_ATACA
cnt = 10	feature = 604	correl = 0.0611067	descr = N_Gram_TCCCA
cnt = 11	feature = 649	correl = 0.0522095	descr = N_Gram_TGCCG
cnt = 12	feature = 514	correl = 0.0451664	descr = N_Gram_GGGCT
cnt = 13	feature = 265	correl = -0.0510587	descr = N_Gram_CACCC
cnt = 14	feature = 498	correl = 0.0891817	descr = N_Gram_GGCCC
cnt = 15	feature = 322	correl = 0.0672847	descr = N_Gram_CCTCA
cnt = 16	feature = 417	correl = 0.0966337	descr = N_Gram_GACTA
cnt = 17	feature = 623	correl = 0.056568	descr = N_Gram_TCTAC
cnt = 18	feature = 697	correl = 0.0784451	descr = N_Gram_TTGCA
cnt = 19	feature = 305	correl = 0.114781	descr = N_Gram_CCCCC
cnt = 20	feature = 449	correl = -0.0451669	descr = N_Gram_GCATG
cnt = 21	feature = 226	correl = 0.0963392	descr = N_Gram_ATATA
cnt = 22	feature = 334	correl = 0.0569573	descr = N_Gram_CGAGG
cnt = 23	feature = 321	correl = 0.0555615	descr = N_Gram_CCTAT
cnt = 24	feature = 209	correl = 0.0592888	descr = N_Gram_AGTCA
cnt = 25	feature = 516	correl = 0.0676026	descr = N_Gram_GGGGC
cnt = 26	feature = 343	correl = 0.0639507	descr = N_Gram_CGGAA
cnt = 27	feature = 527	correl = 0.0773543	descr = N_Gram_GGTCA
cnt = 28	feature = 279	correl = 0.04669	descr = N_Gram_CAGGG
cnt = 29	feature = 231	correl = -0.096687	descr = N_Gram_ATCGG
cnt = 30	feature = 244	correl = -0.068687	descr = N_Gram_ATTAC
cnt = 31	feature = 681	correl = -0.103736	descr = N_Gram_TTATA
cnt = 32	feature = 225	correl = 0.0469528	descr = N_Gram_ATAGC
cnt = 33	feature = 416	correl = -0.103688	descr = N_Gram_GACGT
cnt = 34	feature = 228	correl = -0.0524788	descr = N_Gram_ATCAT
cnt = 35	feature = 583	correl = -0.0443184	descr = N_Gram_TAGAT
cnt = 36	feature = 503	correl = 0.0916557	descr = N_Gram_GGCGG
cnt = 37	feature = 383	correl = -0.0769531	descr = N_Gram_CTGAT
cnt = 38	feature = 309	correl = 0.0689214	descr = N_Gram_CCCGC
cnt = 39	feature = 445	correl = 0.0646277	descr = N_Gram_GCAGG
cnt = 40	feature = 303	correl = 0.0840852	descr = N_Gram_CCCAC
cnt = 41	feature = 525	correl = -0.0686245	descr = N_Gram_GGTAA
cnt = 42	feature = 601	correl = 0.105701	descr = N_Gram_TCCAA
cnt = 43	feature = 441	correl = 0.0743071	descr = N_Gram_GCACT
cnt = 44	feature = 563	correl = 0.0449729	descr = N_Gram_GTTGC
cnt = 45	feature = 211	correl = -0.143414	descr = N_Gram_AGTCT
cnt = 46	feature = 337	correl = -0.0585454	descr = N_Gram_CGATC
cnt = 47	feature = 536	correl = -0.0557263	descr = N_Gram_GTCAA
cnt = 48	feature = 500	correl = 0.141104	descr = N_Gram_GGCCT
cnt = 49	feature = 468	correl = 0.0545127	descr = N_Gram_GCGGA
cnt = 50	feature = 324	correl = 0.0885261	descr = N_Gram_CCTCG
cnt = 51	feature = 662	correl = 0.0532989	descr = N_Gram_TGGGA
cnt = 52	feature = 255	correl = 0.0533561	descr = N_Gram_CAAAG
cnt = 53	feature = 529	correl = 0.0553621	descr = N_Gram_GGTGC
cnt = 54	feature = 426	correl = 0.0508805	descr = N_Gram_GATAT
cnt = 55	feature = 364	correl = 0.0538781	descr = N_Gram_CGTGT
cnt = 56	feature = 476	correl = 0.0807637	descr = N_Gram_GCTGG
cnt = 57	feature = 605	correl = 0.0526773	descr = N_Gram_TCCCC
cnt = 58	feature = 647	correl = 0.0863688	descr = N_Gram_TGCAC
cnt = 59	feature = 292	correl = 0.0516743	descr = N_Gram_CCAAT
cnt = 60	feature = 399	correl = 0.0845057	descr = N_Gram_CTTGG
cnt = 61	feature = 466	correl = 0.0457616	descr = N_Gram_GCGCC
cnt = 62	feature = 235	correl = 0.0601557	descr = N_Gram_ATCTT
cnt = 63	feature = 207	correl = 0.0447335	descr = N_Gram_AGTA
cnt = 64	feature = 382	correl = 0.0456416	descr = N_Gram_CTGAC
cnt = 65	feature = 437	correl = 0.105457	descr = N_Gram_GCAA
cnt = 66	feature = 674	correl = 0.0508267	descr = N_Gram_TGTGT
cnt = 67	feature = 274	correl = 0.0546265	descr = N_Gram_CAGCC
cnt = 68	feature = 281	correl = 0.132618	descr = N_Gram_CAGTG
cnt = 69	feature = 508	correl = 0.0966337	descr = N_Gram_GGGAC
cnt = 70	feature = 631	correl = -0.12351	descr = N_Gram_TCTTA
cnt = 71	feature = 512	correl = 0.112904	descr = N_Gram_GGGCC
cnt = 72	feature = 241	correl = -0.049051	descr = N_Gram_ATGCT
cnt = 73	feature = 432	correl = -0.0702334	descr = N_Gram_GATTA
cnt = 74	feature = 616	correl = -0.11223	descr = N_Gram_TCGAG
cnt = 75	feature = 375	correl = -0.0945249	descr = N_Gram_CTCAT
cnt = 76	feature = 267	correl = 0.0875162	descr = N_Gram_CACCT
cnt = 77	feature = 291	correl = 0.0650369	descr = N_Gram_CCAAG
cnt = 78	feature = 404	correl = 0.104044	descr = N_Gram_GAAGA
cnt = 79	feature = 388	correl = 0.0587143	descr = N_Gram_CTGTG
cnt = 80	feature = 313	correl = 0.0463148	descr = N_Gram_CCGA
cnt = 81	feature = 501	correl = -0.0516841	descr = N_Gram_GGCGA
cnt = 82	feature = 219	correl = -0.116476	descr = N_Gram_ATAA
cnt = 83	feature = 505	correl = 0.154507	descr = N_Gram_GGCTT
cnt = 84	feature = 407	correl = 0.0643379	descr = N_Gram_GACA
cnt = 85	feature = 539	correl = 0.0514266	descr = N_Gram_GTCCC
cnt = 86	feature = 393	correl = 0.0534301	descr = N_Gram_CTTCA
cnt = 87	feature = 457	correl = 0.0468005	descr = N_Gram_GCCGC
cnt = 88	feature = 285	correl = -0.0644924	descr = N_Gram_CATCG
cnt = 89	feature = 593	correl = 0.106025	descr = N_Gram_TCACC
cnt = 90	feature = 609	correl = -0.0960283	descr = N_Gram_TCCGG
cnt = 91	feature = 160	correl = -0.0460672	descr = N_Gram_ACCC
cnt = 92	feature = 391	correl = -0.118168	descr = N_Gram_CTTAT
cnt = 93	feature = 386	correl = 0.0566061	descr = N_Gram_CTGGA
cnt = 94	feature = 661	correl = 0.10714	descr = N_Gram_TGGG
cnt = 95	feature = 557	correl = 0.0531905	descr = N_Gram_GTGTT
cnt = 96	feature = 24	correl = -0.0757129	descr = Position_Specific_Bin_Base_11_Base_G
cnt = 97	feature = 494	correl = 0.0538293	descr = N_Gram_GGCAG
cnt = 98	feature = 290	correl = 0.0681048	descr = N_Gram_CCAAA
cnt = 99	feature = 286	correl = 0.120957	descr = N_Gram_CATCT
cnt = 100	feature = 446	correl = 0.0504378	descr = N_Gram_GCAGT
cnt = 101	feature = 13	correl = -0.106593	descr = Position_Specific_Bin_Base_5_Base_A
cnt = 102	feature = 580	correl = -0.0585988	descr = N_Gram_TACTT
cnt = 103	feature = 23	correl = 0.0709762	descr = Position_Specific_Bin_Base_10_Base_T
cnt = 104	feature = 576	correl = -0.0591623	descr = N_Gram_TAATC
cnt = 105	feature = 340	correl = 0.0843153	descr = N_Gram_CGCCG
cnt = 106	feature = 478	correl = 0.0533238	descr = N_Gram_GCTTG
cnt = 107	feature = 541	correl = -0.139915	descr = N_Gram_GTCGA
cnt = 108	feature = 612	correl = -0.0616462	descr = N_Gram_TCCTC
cnt = 109	feature = 350	correl = 0.107818	descr = N_Gram_CGGGA
cnt = 110	feature = 641	correl = -0.0446915	descr = N_Gram_TGAGG
cnt = 111	feature = 273	correl = 0.101061	descr = N_Gram_CAGCA
cnt = 112	feature = 545	correl = -0.0769329	descr = N_Gram_GTCTT
cnt = 113	feature = 36	correl = -0.0487017	descr = Position_Specific_Bin_Base_17_Base_A
cnt = 114	feature = 304	correl = 0.0702682	descr = N_Gram_CCCC
cnt = 115	feature = 52	correl = -0.07153	descr = Gibbs_of_Target_Sequence__Pos_8_Step_1
cnt = 116	feature = 10	correl = 0.0477601	descr = Position_Specific_Bin_Base_3_Base_C
cnt = 117	feature = 284	correl = 0.112201	descr = N_Gram_CATCC
cnt = 118	feature = 32	correl = 0.0841844	descr = Position_Specific_Bin_Base_14_Base_T
cnt = 119	feature = 77	correl = -0.0568313	descr = Xue_Structure_Feature_A110
cnt = 120	feature = 654	correl = 0.0567346	descr = N_Gram_TGCTC
cnt = 121	feature = 497	correl = 0.095666	descr = N_Gram_GGCCA
cnt = 122	feature = 473	correl = 0.0951915	descr = N_Gram_GCGTG
cnt = 123	feature = 424	correl = 0.062157	descr = N_Gram_GATA
cnt = 124	feature = 327	correl = -0.0743195	descr = N_Gram_CCTTC
cnt = 125	feature = 33	correl = -0.134412	descr = Position_Specific_Bin_Base_16_Base_A
cnt = 126	feature = 76	correl = 0.0725677	descr = Xue_Structure_Feature_A111
cnt = 127	feature = 660	correl = 0.147824	descr = N_Gram_TGGCT
cnt = 128	feature = 18	correl = -0.0643624	descr = Position_Specific_Bin_Base_8_Base_C
cnt = 129	feature = 509	correl = 0.105736	descr = N_Gram_GGGAG
cnt = 130	feature = 8	correl = -0.0766174	descr = Position_Specific_Bin_Base_2_Base_G
cnt = 131	feature = 308	correl = 0.0864573	descr = N_Gram_CCCG
cnt = 132	feature = 11	correl = -0.0714538	descr = Position_Specific_Bin_Base_4_Base_A
cnt = 133	feature = 28	correl = -0.123833	descr = Position_Specific_Bin_Base_12_Base_T
cnt = 134	feature = 475	correl = 0.0630263	descr = N_Gram_GCTG
cnt = 135	feature = 440	correl = 0.079112	descr = N_Gram_GCAC
cnt = 136	feature = 39	correl = -0.0753907	descr = Position_Specific_Bin_Base_17_Base_T
cnt = 137	feature = 342	correl = 0.0758056	descr = N_Gram_CGGA
cnt = 138	feature = 615	correl = -0.0990083	descr = N_Gram_TCGA
cnt = 139	feature = 483	correl = 0.0576938	descr = N_Gram_GGAAG
cnt = 140	feature = 460	correl = 0.107	descr = N_Gram_GCCT
cnt = 141	feature = 602	correl = -0.146788	descr = N_Gram_TCCAG
cnt = 142	feature = 413	correl = -0.0782646	descr = N_Gram_GACG
cnt = 143	feature = 69	correl = 0.0960731	descr = Fold_of_RNAi_Sequence_Pos_9
cnt = 144	feature = 14	correl = 0.0729509	descr = Position_Specific_Bin_Base_5_Base_C
cnt = 145	feature = 592	correl = 0.0492018	descr = N_Gram_TCAC
cnt = 146	feature = 390	correl = -0.0658128	descr = N_Gram_CTTA
cnt = 147	feature = 17	correl = 0.114787	descr = Position_Specific_Bin_Base_6_Base_C
cnt = 148	feature = 645	correl = 0.0990614	descr = N_Gram_TGCA
cnt = 149	feature = 40	correl = -0.282118	descr = Position_Specific_Bin_Base_18_Base_A
cnt = 150	feature = 690	correl = -0.201791	descr = N_Gram_TTCTC
cnt = 151	feature = 35	correl = 0.0606741	descr = Position_Specific_Bin_Base_16_Base_G
cnt = 152	feature = 683	correl = 0.0818895	descr = N_Gram_TTCA
cnt = 153	feature = 73	correl = 0.0679381	descr = Fold_of_RNAi_Sequence_Pos_14
cnt = 154	feature = 467	correl = 0.0832831	descr = N_Gram_GCGG
cnt = 155	feature = 351	correl = 0.135189	descr = N_Gram_CGGGC
cnt = 156	feature = 579	correl = -0.0643994	descr = N_Gram_TACT
cnt = 157	feature = 711	correl = -0.131475	descr = N_Gram_TTTTT
cnt = 158	feature = 477	correl = 0.0685135	descr = N_Gram_GCTT
cnt = 159	feature = 54	correl = -0.105255	descr = Gibbs_of_Target_Sequence__Pos_13_Step_1
cnt = 160	feature = 594	correl = 0.0786009	descr = N_Gram_TCAG
cnt = 161	feature = 79	correl = 0.1176	descr = Xue_Structure_Feature_A101
cnt = 162	feature = 105	correl = 0.12693	descr = Fold_of_Target_NoEndbrace_noends_Pos_17
cnt = 163	feature = 544	correl = -0.0836642	descr = N_Gram_GTCT
cnt = 164	feature = 280	correl = 0.108386	descr = N_Gram_CAGT
cnt = 165	feature = 357	correl = -0.111191	descr = N_Gram_CGTC
cnt = 166	feature = 82	correl = 0.0473888	descr = Xue_Structure_Feature_C100
cnt = 167	feature = 504	correl = 0.0809913	descr = N_Gram_GGCT
cnt = 168	feature = 72	correl = 0.108104	descr = Fold_of_RNAi_Sequence_Pos_13
cnt = 169	feature = 613	correl = -0.102608	descr = N_Gram_TCCTT
cnt = 170	feature = 451	correl = 0.060614	descr = N_Gram_GCCA
cnt = 171	feature = 456	correl = 0.0470482	descr = N_Gram_GCCG
cnt = 172	feature = 136	correl = -0.098047	descr = N_Gram_AAGT
cnt = 173	feature = 540	correl = -0.104129	descr = N_Gram_GTCG
cnt = 174	feature = 481	correl = 0.0533468	descr = N_Gram_GGAA
cnt = 175	feature = 283	correl = 0.0920225	descr = N_Gram_CATC
cnt = 176	feature = 64	correl = 0.200631	descr = Fold_of_RNAi_Sequence_Pos_1
cnt = 177	feature = 276	correl = -0.138667	descr = N_Gram_CAGCT
cnt = 178	feature = 252	correl = 0.124289	descr = N_Gram_CAA
cnt = 179	feature = 57	correl = -0.185372	descr = Gibbs_of_Target_Sequence__Pos_18_Step_1
cnt = 180	feature = 208	correl = -0.100917	descr = N_Gram_AGTC
cnt = 181	feature = 510	correl = 0.133195	descr = N_Gram_GGGC
cnt = 182	feature = 67	correl = 0.0539575	descr = Fold_of_RNAi_Sequence_Pos_4
cnt = 183	feature = 691	correl = -0.102603	descr = N_Gram_TTCTT
cnt = 184	feature = 338	correl = 0.0569033	descr = N_Gram_CGCC
cnt = 185	feature = 655	correl = 0.0828624	descr = N_Gram_TGG
cnt = 186	feature = 546	correl = 0.18024	descr = N_Gram_GTG
cnt = 187	feature = 590	correl = 0.0486757	descr = N_Gram_TCA
cnt = 188	feature = 81	correl = 0.090842	descr = Xue_Structure_Feature_C110
cnt = 189	feature = 703	correl = -0.0952573	descr = N_Gram_TTTC
cnt = 190	feature = 392	correl = -0.102172	descr = N_Gram_CTTC
cnt = 191	feature = 80	correl = 0.109024	descr = Xue_Structure_Feature_C111
cnt = 192	feature = 496	correl = 0.177325	descr = N_Gram_GGCC
cnt = 193	feature = 599	correl = -0.0864073	descr = N_Gram_TCC
cnt = 194	feature = 341	correl = 0.0824102	descr = N_Gram_CGG
cnt = 195	feature = 61	correl = -0.154267	descr = PF_RNAi_Fold_5'Free_Count
cnt = 196	feature = 450	correl = 0.105854	descr = N_Gram_GCC
cnt = 197	feature = 492	correl = 0.162124	descr = N_Gram_GGC
cnt = 198	feature = 86	correl = -0.102472	descr = Xue_Structure_Feature_C000
cnt = 199	feature = 60	correl = -0.196859	descr = PF_RNAi_Fold_Energy
num rows = 521
num_elements = 104200
*
optimization finished, #iter = 460
nu = 0.586315
obj = -49.741393, rho = -0.214571
nSV = 360, nBSV = 258
num rows = 58
num_elements = 11600
*
optimization finished, #iter = 39
nu = 0.547215
obj = -5.708823, rho = -0.425342
nSV = 42, nBSV = 22
*
optimization finished, #iter = 460
nu = 0.586315
obj = -49.741393, rho = -0.214571
nSV = 360, nBSV = 258
CFS merit scores = 1.35103
CFS merit scores = 1.60969
CFS merit scores = 1.84305
CFS merit scores = 2.06337
CFS merit scores = 2.26255
CFS merit scores = 2.44343
CFS merit scores = 2.6097
CFS merit scores = 2.76446
CFS merit scores = 2.9097
CFS merit scores = 3.04718
CFS merit scores = 3.17784
CFS merit scores = 3.30166
CFS merit scores = 3.41815
CFS merit scores = 3.53057
CFS merit scores = 3.63885
CFS merit scores = 3.74314
CFS merit scores = 3.84401
CFS merit scores = 3.94177
CFS merit scores = 4.03683
CFS merit scores = 4.12945
CFS merit scores = 4.21982
CFS merit scores = 4.30803
CFS merit scores = 4.39261
CFS merit scores = 4.47463
CFS merit scores = 4.55435
CFS merit scores = 4.63197
CFS merit scores = 4.70746
CFS merit scores = 4.78108
CFS merit scores = 4.8513
CFS merit scores = 4.91914
CFS merit scores = 4.98397
CFS merit scores = 5.04275
CFS merit scores = 5.09965
CFS merit scores = 5.14946
CFS merit scores = 5.19589
CFS merit scores = 5.23993
CFS merit scores = 5.28045
CFS merit scores = 5.31933
CFS merit scores = 5.35622
CFS merit scores = 5.38846
CFS merit scores = 5.41374
CFS merit scores = 5.43638
CFS merit scores = 5.4586
CFS merit scores = 5.48122
CFS merit scores = 5.50387
CFS merit scores = 5.52614
CFS merit scores = 5.54649
CFS merit scores = 5.56641
CFS merit scores = 5.58403
CFS merit scores = 5.60131
CFS merit scores = 5.61873
CFS merit scores = 5.63422
CFS merit scores = 5.64898
CFS merit scores = 5.66333
CFS merit scores = 5.67557
CFS merit scores = 5.68525
CFS merit scores = 5.69392
CFS merit scores = 5.70141
CFS merit scores = 5.70618
CFS merit scores = 5.70989
CFS merit scores = 5.71292
CFS merit scores = 5.71491
CFS merit scores = 5.71675
CFS merit scores = 5.71753
CFS merit scores = 5.71795
CFS merit scores = 5.71716
CFS merit scores = 5.71644
CFS merit scores = 5.71652
CFS merit scores = 5.717
CFS merit scores = 5.71813
CFS merit scores = 5.71982
CFS merit scores = 5.7203
CFS merit scores = 5.721
CFS merit scores = 5.71988
CFS merit scores = 5.71808
CFS merit scores = 5.71548
CFS merit scores = 5.71244
CFS merit scores = 5.70645
CFS merit scores = 5.70082
CFS merit scores = 5.69407
CFS merit scores = 5.688
CFS merit scores = 5.68258
CFS merit scores = 5.67649
CFS merit scores = 5.67106
CFS merit scores = 5.66341
CFS merit scores = 5.65535
CFS merit scores = 5.64812
CFS merit scores = 5.64113
CFS merit scores = 5.63476
CFS merit scores = 5.62891
CFS merit scores = 5.62272
CFS merit scores = 5.61639
CFS merit scores = 5.61028
CFS merit scores = 5.60344
CFS merit scores = 5.59674
CFS merit scores = 5.58999
CFS merit scores = 5.58293
CFS merit scores = 5.5754
CFS merit scores = 5.56797
CFS merit scores = 5.55881
CFS merit scores = 5.54985
CFS merit scores = 5.54099
CFS merit scores = 5.53268
CFS merit scores = 5.52463
CFS merit scores = 5.51663
CFS merit scores = 5.50875
CFS merit scores = 5.50083
CFS merit scores = 5.49256
CFS merit scores = 5.48385
CFS merit scores = 5.47506
CFS merit scores = 5.46628
CFS merit scores = 5.45729
CFS merit scores = 5.44822
CFS merit scores = 5.43824
CFS merit scores = 5.42883
CFS merit scores = 5.41951
CFS merit scores = 5.41055
CFS merit scores = 5.40002
CFS merit scores = 5.38963
CFS merit scores = 5.37928
CFS merit scores = 5.36931
CFS merit scores = 5.35969
CFS merit scores = 5.35029
CFS merit scores = 5.3413
CFS merit scores = 5.33264
CFS merit scores = 5.32352
CFS merit scores = 5.31411
CFS merit scores = 5.30491
CFS merit scores = 5.29611
CFS merit scores = 5.28728
CFS merit scores = 5.27816
CFS merit scores = 5.26944
CFS merit scores = 5.26082
CFS merit scores = 5.25145
CFS merit scores = 5.24197
CFS merit scores = 5.23261
CFS merit scores = 5.22341
CFS merit scores = 5.21456
CFS merit scores = 5.20596
CFS merit scores = 5.19784
CFS merit scores = 5.18955
CFS merit scores = 5.18096
CFS merit scores = 5.17198
CFS merit scores = 5.16319
CFS merit scores = 5.15452
CFS merit scores = 5.14564
CFS merit scores = 5.13682
CFS merit scores = 5.12816
CFS merit scores = 5.11889
CFS merit scores = 5.10918
CFS merit scores = 5.09933
CFS merit scores = 5.08968
CFS merit scores = 5.08005
CFS merit scores = 5.0704
CFS merit scores = 5.06005
CFS merit scores = 5.04992
CFS merit scores = 5.03949
CFS merit scores = 5.02903
CFS merit scores = 5.01862
CFS merit scores = 5.00841
CFS merit scores = 4.99814
CFS merit scores = 4.98785
CFS merit scores = 4.97749
CFS merit scores = 4.96706
CFS merit scores = 4.9562
CFS merit scores = 4.94489
CFS merit scores = 4.93395
CFS merit scores = 4.92184
CFS merit scores = 4.91004
CFS merit scores = 4.89812
CFS merit scores = 4.88652
CFS merit scores = 4.87436
CFS merit scores = 4.8621
CFS merit scores = 4.8501
CFS merit scores = 4.83811
CFS merit scores = 4.82634
CFS merit scores = 4.8136
CFS merit scores = 4.80123
CFS merit scores = 4.78877
CFS merit scores = 4.77636
CFS merit scores = 4.76352
CFS merit scores = 4.75023
CFS merit scores = 4.73708
CFS merit scores = 4.72378
CFS merit scores = 4.71079
CFS merit scores = 4.69734
CFS merit scores = 4.68115
CFS merit scores = 4.66464
CFS merit scores = 4.64721
CFS merit scores = 4.63007
CFS merit scores = 4.61185
CFS merit scores = 4.58327
cnt = 1	feature = 57	correl = -0.351026	descr = Gibbs_of_Target_Sequence__Pos_20_Step_1
cnt = 2	feature = 44	correl = 0.234174	descr = Gibbs_of_Target_Sequence__Pos_1_Step_1
cnt = 3	feature = 351	correl = 0.0901555	descr = N_Gram_CGGGA
cnt = 4	feature = 683	correl = 0.0526279	descr = N_Gram_TTAGC
cnt = 5	feature = 512	correl = -0.0612784	descr = N_Gram_GGCGA
cnt = 6	feature = 703	correl = 0.0589592	descr = N_Gram_TTGCA
cnt = 7	feature = 441	correl = 0.0542832	descr = N_Gram_GATGT
cnt = 8	feature = 450	correl = 0.072894	descr = N_Gram_GCAAT
cnt = 9	feature = 505	correl = -0.0572984	descr = N_Gram_GGCAC
cnt = 10	feature = 425	correl = -0.0479501	descr = N_Gram_GAGCC
cnt = 11	feature = 390	correl = 0.055997	descr = N_Gram_CTGGG
cnt = 12	feature = 255	correl = 0.0492396	descr = N_Gram_CAAGC
cnt = 13	feature = 228	correl = -0.0492157	descr = N_Gram_ATCGC
cnt = 14	feature = 692	correl = 0.0445382	descr = N_Gram_TTCGA
cnt = 15	feature = 375	correl = 0.0861629	descr = N_Gram_CTATT
cnt = 16	feature = 437	correl = -0.0557194	descr = N_Gram_GATCG
cnt = 17	feature = 283	correl = -0.0502394	descr = N_Gram_CATAA
cnt = 18	feature = 364	correl = 0.0788865	descr = N_Gram_CGTGG
cnt = 19	feature = 342	correl = 0.0570669	descr = N_Gram_CGCTA
cnt = 20	feature = 540	correl = 0.0503943	descr = N_Gram_GTATA
cnt = 21	feature = 340	correl = 0.0451013	descr = N_Gram_CGCCA
cnt = 22	feature = 478	correl = 0.0451013	descr = N_Gram_GCGTA
cnt = 23	feature = 500	correl = 0.089506	descr = N_Gram_GGAGT
cnt = 24	feature = 305	correl = 0.0839686	descr = N_Gram_CCCAC
cnt = 25	feature = 579	correl = 0.0740259	descr = N_Gram_TAAGC
cnt = 26	feature = 623	correl = 0.0737083	descr = N_Gram_TCGGA
cnt = 27	feature = 529	correl = 0.0517626	descr = N_Gram_GGGGG
cnt = 28	feature = 510	correl = 0.0497675	descr = N_Gram_GGCCG
cnt = 29	feature = 544	correl = 0.176534	descr = N_Gram_GTCAG
cnt = 30	feature = 509	correl = 0.0890522	descr = N_Gram_GGCCC
cnt = 31	feature = 237	correl = -0.0454569	descr = N_Gram_ATGCA
cnt = 32	feature = 424	correl = -0.0680089	descr = N_Gram_GAGAA
cnt = 33	feature = 337	correl = -0.0463533	descr = N_Gram_CGATG
cnt = 34	feature = 593	correl = -0.0565826	descr = N_Gram_TATTC
cnt = 35	feature = 475	correl = 0.0520379	descr = N_Gram_GCGGA
cnt = 36	feature = 580	correl = -0.14	descr = N_Gram_TAAGT
cnt = 37	feature = 460	correl = 0.0928253	descr = N_Gram_GCCAG
cnt = 38	feature = 209	correl = -0.0638717	descr = N_Gram_AGTCC
cnt = 39	feature = 290	correl = 0.0579106	descr = N_Gram_CATTA
cnt = 40	feature = 539	correl = 0.0549123	descr = N_Gram_GGTTG
cnt = 41	feature = 612	correl = -0.0748541	descr = N_Gram_TCCGC
cnt = 42	feature = 286	correl = -0.0640705	descr = N_Gram_CATCG
cnt = 43	feature = 609	correl = 0.061005	descr = N_Gram_TCCCA
cnt = 44	feature = 313	correl = 0.0706988	descr = N_Gram_CCGGC
cnt = 45	feature = 309	correl = 0.0688261	descr = N_Gram_CCCGC
cnt = 46	feature = 258	correl = 0.0521977	descr = N_Gram_CAATA
cnt = 47	feature = 322	correl = 0.060428	descr = N_Gram_CCTCG
cnt = 48	feature = 704	correl = -0.152896	descr = N_Gram_TTGCG
cnt = 49	feature = 605	correl = 0.0922761	descr = N_Gram_TCCAA
cnt = 50	feature = 467	correl = -0.0562543	descr = N_Gram_GCCGT
cnt = 51	feature = 590	correl = 0.07769	descr = N_Gram_TAGTC
cnt = 52	feature = 278	correl = 0.0858995	descr = N_Gram_CAGGA
cnt = 53	feature = 596	correl = 0.0535565	descr = N_Gram_TCAAG
cnt = 54	feature = 578	correl = -0.0513164	descr = N_Gram_TAAGA
cnt = 55	feature = 386	correl = -0.0553155	descr = N_Gram_CTCTC
cnt = 56	feature = 602	correl = -0.0550172	descr = N_Gram_TCATA
cnt = 57	feature = 448	correl = 0.0608259	descr = N_Gram_GCAAA
cnt = 58	feature = 541	correl = -0.062694	descr = N_Gram_GTATC
cnt = 59	feature = 606	correl = -0.0634811	descr = N_Gram_TCCAC
cnt = 60	feature = 649	correl = -0.048882	descr = N_Gram_TGATC
cnt = 61	feature = 396	correl = 0.0494568	descr = N_Gram_CTTCC
cnt = 62	feature = 222	correl = 0.0732557	descr = N_Gram_ATAGT
cnt = 63	feature = 440	correl = -0.0665899	descr = N_Gram_GATGC
cnt = 64	feature = 219	correl = -0.0502394	descr = N_Gram_ATAAT
cnt = 65	feature = 599	correl = 0.0488607	descr = N_Gram_TCAGA
cnt = 66	feature = 241	correl = -0.0734402	descr = N_Gram_ATTAC
cnt = 67	feature = 565	correl = 0.0694316	descr = N_Gram_GTGTG
cnt = 68	feature = 407	correl = 0.101285	descr = N_Gram_GAAAG
cnt = 69	feature = 472	correl = 0.0445806	descr = N_Gram_GCGAG
cnt = 70	feature = 466	correl = 0.072319	descr = N_Gram_GCCGG
cnt = 71	feature = 274	correl = 0.0545108	descr = N_Gram_CAGCC
cnt = 72	feature = 231	correl = 0.0797974	descr = N_Gram_ATCTG
cnt = 73	feature = 321	correl = -0.108383	descr = N_Gram_CCTCC
cnt = 74	feature = 276	correl = -0.134609	descr = N_Gram_CAGCT
cnt = 75	feature = 483	correl = 0.0547365	descr = N_Gram_GCTCA
cnt = 76	feature = 416	correl = -0.0637454	descr = N_Gram_GACCT
cnt = 77	feature = 514	correl = 0.0780795	descr = N_Gram_GGCGG
cnt = 78	feature = 547	correl = 0.0699929	descr = N_Gram_GTCCC
cnt = 79	feature = 334	correl = -0.090811	descr = N_Gram_CGAGT
cnt = 80	feature = 487	correl = 0.0713594	descr = N_Gram_GCTGG
cnt = 81	feature = 363	correl = 0.11555	descr = N_Gram_CGTGC
cnt = 82	feature = 265	correl = 0.0739212	descr = N_Gram_CACCT
cnt = 83	feature = 645	correl = -0.0455926	descr = N_Gram_TGACT
cnt = 84	feature = 525	correl = 0.0777578	descr = N_Gram_GGGCG
cnt = 85	feature = 235	correl = -0.0633511	descr = N_Gram_ATGAT
cnt = 86	feature = 496	correl = 0.102968	descr = N_Gram_GGACC
cnt = 87	feature = 492	correl = 0.120683	descr = N_Gram_GGAAA
cnt = 88	feature = 711	correl = 0.0461979	descr = N_Gram_TTTCA
cnt = 89	feature = 516	correl = 0.149759	descr = N_Gram_GGCTT
cnt = 90	feature = 226	correl = 0.0736043	descr = N_Gram_ATCAG
cnt = 91	feature = 661	correl = 0.122443	descr = N_Gram_TGGCC
cnt = 92	feature = 267	correl = -0.0776467	descr = N_Gram_CACGA
cnt = 93	feature = 690	correl = 0.075369	descr = N_Gram_TTCCA
cnt = 94	feature = 714	correl = -0.0899226	descr = N_Gram_TTTCT
cnt = 95	feature = 546	correl = -0.091129	descr = N_Gram_GTCCA
cnt = 96	feature = 536	correl = 0.0616288	descr = N_Gram_GGTC
cnt = 97	feature = 501	correl = -0.101171	descr = N_Gram_GGATC
cnt = 98	feature = 497	correl = 0.0986263	descr = N_Gram_GGACG
cnt = 99	feature = 451	correl = 0.0757415	descr = N_Gram_GCAC
cnt = 100	feature = 662	correl = -0.10154	descr = N_Gram_TGGCG
cnt = 101	feature = 601	correl = 0.110297	descr = N_Gram_TCAGT
cnt = 102	feature = 426	correl = 0.0911086	descr = N_Gram_GAGCT
cnt = 103	feature = 456	correl = 0.113531	descr = N_Gram_GCATC
cnt = 104	feature = 252	correl = 0.0496247	descr = N_Gram_CAACA
cnt = 105	feature = 324	correl = -0.0472097	descr = N_Gram_CCTGG
cnt = 106	feature = 713	correl = -0.0576182	descr = N_Gram_TTTCG
cnt = 107	feature = 24	correl = -0.0910926	descr = Position_Specific_Bin_Base_11_Base_G
cnt = 108	feature = 468	correl = 0.0886763	descr = N_Gram_GCCT
cnt = 109	feature = 494	correl = 0.0483425	descr = N_Gram_GGAAG
cnt = 110	feature = 616	correl = -0.0700986	descr = N_Gram_TCCTC
cnt = 111	feature = 508	correl = 0.102806	descr = N_Gram_GGCCA
cnt = 112	feature = 28	correl = -0.119936	descr = Position_Specific_Bin_Base_12_Base_T
cnt = 113	feature = 36	correl = -0.0501528	descr = Position_Specific_Bin_Base_16_Base_T
cnt = 114	feature = 280	correl = 0.0821779	descr = N_Gram_CAGTA
cnt = 115	feature = 527	correl = 0.0708556	descr = N_Gram_GGGGA
cnt = 116	feature = 17	correl = 0.104792	descr = Position_Specific_Bin_Base_6_Base_C
cnt = 117	feature = 13	correl = -0.125111	descr = Position_Specific_Bin_Base_5_Base_A
cnt = 118	feature = 655	correl = -0.142705	descr = N_Gram_TGCG
cnt = 119	feature = 382	correl = -0.053954	descr = N_Gram_CTCCG
cnt = 120	feature = 388	correl = 0.0463813	descr = N_Gram_CTGC
cnt = 121	feature = 674	correl = 0.0581474	descr = N_Gram_TGTCC
cnt = 122	feature = 32	correl = 0.093727	descr = Position_Specific_Bin_Base_14_Base_T
cnt = 123	feature = 341	correl = 0.0937968	descr = N_Gram_CGCCG
cnt = 124	feature = 10	correl = -0.0440194	descr = Position_Specific_Bin_Base_3_Base_A
cnt = 125	feature = 211	correl = 0.0459271	descr = N_Gram_AGTG
cnt = 126	feature = 399	correl = -0.0827461	descr = N_Gram_CTTGA
cnt = 127	feature = 308	correl = 0.0968647	descr = N_Gram_CCCG
cnt = 128	feature = 38	correl = -0.0569938	descr = Position_Specific_Bin_Base_17_Base_T
cnt = 129	feature = 626	correl = -0.0616364	descr = N_Gram_TCGT
cnt = 130	feature = 105	correl = -0.0783452	descr = Fold_of_Target_NoBeginbrace_noends_Pos_4
cnt = 131	feature = 619	correl = -0.0871725	descr = N_Gram_TCGA
cnt = 132	feature = 285	correl = 0.110467	descr = N_Gram_CATCC
cnt = 133	feature = 563	correl = 0.0777447	descr = N_Gram_GTGT
cnt = 134	feature = 11	correl = 0.0838059	descr = Position_Specific_Bin_Base_3_Base_C
cnt = 135	feature = 72	correl = 0.0817908	descr = Fold_of_RNAi_Sequence_Pos_14
cnt = 136	feature = 40	correl = 0.139588	descr = Position_Specific_Bin_Base_18_Base_C
cnt = 137	feature = 352	correl = 0.14096	descr = N_Gram_CGGGC
cnt = 138	feature = 254	correl = 0.0820514	descr = N_Gram_CAAG
cnt = 139	feature = 681	correl = -0.071987	descr = N_Gram_TTAC
cnt = 140	feature = 8	correl = -0.0609869	descr = Position_Specific_Bin_Base_2_Base_G
cnt = 141	feature = 136	correl = -0.043914	descr = N_Gram_AATC
cnt = 142	feature = 77	correl = 0.0658704	descr = Xue_Structure_Feature_A100
cnt = 143	feature = 33	correl = 0.0496908	descr = Position_Specific_Bin_Base_15_Base_C
cnt = 144	feature = 353	correl = -0.0517811	descr = N_Gram_CGGT
cnt = 145	feature = 640	correl = 0.0509196	descr = N_Gram_TCTTT
cnt = 146	feature = 695	correl = -0.204811	descr = N_Gram_TTCTC
cnt = 147	feature = 291	correl = 0.108972	descr = N_Gram_CCAA
cnt = 148	feature = 277	correl = 0.0473476	descr = N_Gram_CAGG
cnt = 149	feature = 67	correl = 0.105863	descr = Fold_of_RNAi_Sequence_Pos_9
cnt = 150	feature = 52	correl = -0.179394	descr = Gibbs_of_Target_Sequence__Pos_14_Step_1
cnt = 151	feature = 69	correl = 0.0758556	descr = Fold_of_RNAi_Sequence_Pos_11
cnt = 152	feature = 14	correl = 0.0891135	descr = Position_Specific_Bin_Base_5_Base_C
cnt = 153	feature = 39	correl = -0.267577	descr = Position_Specific_Bin_Base_18_Base_A
cnt = 154	feature = 304	correl = 0.0695853	descr = N_Gram_CCCA
cnt = 155	feature = 26	correl = 0.172887	descr = Position_Specific_Bin_Base_12_Base_C
cnt = 156	feature = 718	correl = -0.1575	descr = N_Gram_TTTTC
cnt = 157	feature = 35	correl = 0.132939	descr = Position_Specific_Bin_Base_16_Base_C
cnt = 158	feature = 691	correl = -0.0486398	descr = N_Gram_TTCG
cnt = 159	feature = 477	correl = -0.0791223	descr = N_Gram_GCGT
cnt = 160	feature = 473	correl = 0.0582656	descr = N_Gram_GCGCC
cnt = 161	feature = 504	correl = 0.0734098	descr = N_Gram_GGCA
cnt = 162	feature = 61	correl = 0.168852	descr = Fold_of_RNAi_Sequence_Pos_0
cnt = 163	feature = 76	correl = -0.059011	descr = Xue_Structure_Feature_A110
cnt = 164	feature = 82	correl = 0.0497266	descr = Xue_Structure_Feature_C011
cnt = 165	feature = 207	correl = -0.094282	descr = N_Gram_AGTC
cnt = 166	feature = 73	correl = 0.0609044	descr = Fold_of_RNAi_Sequence_Pos_15
cnt = 167	feature = 432	correl = -0.0485555	descr = N_Gram_GAT
cnt = 168	feature = 481	correl = 0.0646111	descr = N_Gram_GCT
cnt = 169	feature = 54	correl = -0.120437	descr = Gibbs_of_Target_Sequence__Pos_17_Step_1
cnt = 170	feature = 545	correl = -0.0580049	descr = N_Gram_GTCC
cnt = 171	feature = 555	correl = 0.151964	descr = N_Gram_GTG
cnt = 172	feature = 64	correl = 0.083141	descr = Fold_of_RNAi_Sequence_Pos_3
cnt = 173	feature = 314	correl = 0.128341	descr = N_Gram_CCGGG
cnt = 174	feature = 717	correl = -0.1552	descr = N_Gram_TTTT
cnt = 175	feature = 81	correl = 0.0445739	descr = Xue_Structure_Feature_C100
cnt = 176	feature = 327	correl = -0.0713729	descr = N_Gram_CGA
cnt = 177	feature = 446	correl = 0.122317	descr = N_Gram_GCA
cnt = 178	feature = 697	correl = -0.0625514	descr = N_Gram_TTG
cnt = 179	feature = 303	correl = 0.0448825	descr = N_Gram_CCC
cnt = 180	feature = 694	correl = -0.214266	descr = N_Gram_TTCT
cnt = 181	feature = 641	correl = -0.0947727	descr = N_Gram_TGA
cnt = 182	feature = 225	correl = -0.0514077	descr = N_Gram_ATC
cnt = 183	feature = 80	correl = 0.080354	descr = Xue_Structure_Feature_C110
cnt = 184	feature = 574	correl = -0.0639488	descr = N_Gram_TA
cnt = 185	feature = 391	correl = -0.110851	descr = N_Gram_CTT
cnt = 186	feature = 86	correl = 0.108566	descr = Xue_Structure_Feature_G110
cnt = 187	feature = 594	correl = -0.138975	descr = N_Gram_TC
cnt = 188	feature = 60	correl = -0.0509974	descr = PF_RNAi_Fold_3'Free_Count
cnt = 189	feature = 343	correl = 0.0747964	descr = N_Gram_CGG
cnt = 190	feature = 79	correl = 0.0941971	descr = Xue_Structure_Feature_C111
cnt = 191	feature = 503	correl = 0.144805	descr = N_Gram_GGC
cnt = 192	feature = 58	correl = -0.190267	descr = PF_RNAi_Fold_Energy
num rows = 521
num_elements = 100553
*
optimization finished, #iter = 484
nu = 0.571995
obj = -48.884237, rho = -0.271525
nSV = 358, nBSV = 246
num rows = 58
num_elements = 11194
*
optimization finished, #iter = 49
nu = 0.550183
obj = -5.477449, rho = -0.377272
nSV = 43, nBSV = 24
*
optimization finished, #iter = 484
nu = 0.571995
obj = -48.884237, rho = -0.271525
nSV = 358, nBSV = 246
CFS merit scores = 1.22163
CFS merit scores = 1.55718
CFS merit scores = 1.82174
CFS merit scores = 2.05542
CFS merit scores = 2.25715
CFS merit scores = 2.44448
CFS merit scores = 2.61802
CFS merit scores = 2.77677
CFS merit scores = 2.92615
CFS merit scores = 3.06598
CFS merit scores = 3.19968
CFS merit scores = 3.3229
CFS merit scores = 3.43978
CFS merit scores = 3.55273
CFS merit scores = 3.65954
CFS merit scores = 3.76129
CFS merit scores = 3.85898
CFS merit scores = 3.95164
CFS merit scores = 4.03983
CFS merit scores = 4.12478
CFS merit scores = 4.20755
CFS merit scores = 4.28773
CFS merit scores = 4.36417
CFS merit scores = 4.43715
CFS merit scores = 4.50612
CFS merit scores = 4.57273
CFS merit scores = 4.63657
CFS merit scores = 4.69786
CFS merit scores = 4.75768
CFS merit scores = 4.81513
CFS merit scores = 4.86735
CFS merit scores = 4.91847
CFS merit scores = 4.96819
CFS merit scores = 5.01669
CFS merit scores = 5.06365
CFS merit scores = 5.10572
CFS merit scores = 5.14276
CFS merit scores = 5.17805
CFS merit scores = 5.21129
CFS merit scores = 5.24356
CFS merit scores = 5.2733
CFS merit scores = 5.30251
CFS merit scores = 5.33001
CFS merit scores = 5.35705
CFS merit scores = 5.38268
CFS merit scores = 5.40729
CFS merit scores = 5.43163
CFS merit scores = 5.45463
CFS merit scores = 5.47631
CFS merit scores = 5.49797
CFS merit scores = 5.51711
CFS merit scores = 5.53463
CFS merit scores = 5.55152
CFS merit scores = 5.56811
CFS merit scores = 5.58361
CFS merit scores = 5.59602
CFS merit scores = 5.60386
CFS merit scores = 5.61188
CFS merit scores = 5.61709
CFS merit scores = 5.62284
CFS merit scores = 5.62755
CFS merit scores = 5.63335
CFS merit scores = 5.63834
CFS merit scores = 5.64124
CFS merit scores = 5.644
CFS merit scores = 5.64678
CFS merit scores = 5.64939
CFS merit scores = 5.65219
CFS merit scores = 5.6551
CFS merit scores = 5.65737
CFS merit scores = 5.65828
CFS merit scores = 5.65937
CFS merit scores = 5.65928
CFS merit scores = 5.65966
CFS merit scores = 5.65983
CFS merit scores = 5.66022
CFS merit scores = 5.66042
CFS merit scores = 5.66082
CFS merit scores = 5.66126
CFS merit scores = 5.66056
CFS merit scores = 5.65956
CFS merit scores = 5.65819
CFS merit scores = 5.65485
CFS merit scores = 5.65209
CFS merit scores = 5.64988
CFS merit scores = 5.64739
CFS merit scores = 5.64512
CFS merit scores = 5.63952
CFS merit scores = 5.63444
CFS merit scores = 5.6288
CFS merit scores = 5.62324
CFS merit scores = 5.61786
CFS merit scores = 5.61216
CFS merit scores = 5.60566
CFS merit scores = 5.59882
CFS merit scores = 5.59146
CFS merit scores = 5.58213
CFS merit scores = 5.57281
CFS merit scores = 5.56305
CFS merit scores = 5.55413
CFS merit scores = 5.5447
CFS merit scores = 5.53387
CFS merit scores = 5.52274
CFS merit scores = 5.5121
CFS merit scores = 5.50197
CFS merit scores = 5.4921
CFS merit scores = 5.4823
CFS merit scores = 5.47289
CFS merit scores = 5.4629
CFS merit scores = 5.45323
CFS merit scores = 5.44314
CFS merit scores = 5.43284
CFS merit scores = 5.42296
CFS merit scores = 5.41298
CFS merit scores = 5.40304
CFS merit scores = 5.39305
CFS merit scores = 5.38213
CFS merit scores = 5.37097
CFS merit scores = 5.36021
CFS merit scores = 5.34959
CFS merit scores = 5.33854
CFS merit scores = 5.32732
CFS merit scores = 5.31586
CFS merit scores = 5.30483
CFS merit scores = 5.29421
CFS merit scores = 5.28326
CFS merit scores = 5.27258
CFS merit scores = 5.26227
cnt = 1	feature = 674	correl = -0.221627	descr = N_Gram_TTCTC
cnt = 2	feature = 54	correl = -0.185982	descr = Gibbs_of_Target_Sequence__Pos_7_Step_1
cnt = 3	feature = 67	correl = 0.180286	descr = Fold_of_RNAi_Sequence_Pos_0
cnt = 4	feature = 361	correl = 0.0904271	descr = N_Gram_CTA
cnt = 5	feature = 357	correl = 0.0788089	descr = N_Gram_CGTGG
cnt = 6	feature = 574	correl = 0.0675531	descr = N_Gram_TATAT
cnt = 7	feature = 308	correl = 0.0450415	descr = N_Gram_CCGAA
cnt = 8	feature = 209	correl = 0.0886556	descr = N_Gram_AGTTA
cnt = 9	feature = 432	correl = 0.0836764	descr = N_Gram_GCAAT
cnt = 10	feature = 327	correl = -0.0492258	descr = N_Gram_CGACC
cnt = 11	feature = 505	correl = 0.0450415	descr = N_Gram_GGGCT
cnt = 12	feature = 351	correl = -0.0676911	descr = N_Gram_CGTAC
cnt = 13	feature = 225	correl = -0.0492258	descr = N_Gram_ATCGC
cnt = 14	feature = 309	correl = 0.0450415	descr = N_Gram_CCGCA
cnt = 15	feature = 529	correl = 0.0512049	descr = N_Gram_GTCCC
cnt = 16	feature = 241	correl = 0.0669167	descr = N_Gram_ATTCC
cnt = 17	feature = 304	correl = 0.0687388	descr = N_Gram_CCCGC
cnt = 18	feature = 527	correl = 0.176369	descr = N_Gram_GTCAG
cnt = 19	feature = 648	correl = 0.0463545	descr = N_Gram_TGGGT
cnt = 20	feature = 303	correl = 0.073181	descr = N_Gram_CCCGA
cnt = 21	feature = 508	correl = 0.0450415	descr = N_Gram_GGGGT
cnt = 22	feature = 539	correl = 0.0611525	descr = N_Gram_GTGAC
cnt = 23	feature = 207	correl = 0.0975619	descr = N_Gram_AGTGT
cnt = 24	feature = 334	correl = -0.0494292	descr = N_Gram_CGATG
cnt = 25	feature = 313	correl = -0.0641534	descr = N_Gram_CCGGT
cnt = 26	feature = 340	correl = 0.0637315	descr = N_Gram_CGGAA
cnt = 27	feature = 426	correl = 0.0484501	descr = N_Gram_GATTG
cnt = 28	feature = 404	correl = 0.0444698	descr = N_Gram_GACAC
cnt = 29	feature = 290	correl = 0.0594077	descr = N_Gram_CCACC
cnt = 30	feature = 252	correl = 0.0616903	descr = N_Gram_CAAGC
cnt = 31	feature = 382	correl = -0.0684932	descr = N_Gram_CTGCC
cnt = 32	feature = 514	correl = 0.0551954	descr = N_Gram_GGTGC
cnt = 33	feature = 350	correl = -0.0562403	descr = N_Gram_CGTAA
cnt = 34	feature = 500	correl = 0.106148	descr = N_Gram_GGGAC
cnt = 35	feature = 318	correl = 0.0670616	descr = N_Gram_CCTCA
cnt = 36	feature = 541	correl = 0.0570008	descr = N_Gram_GTGCG
cnt = 37	feature = 235	correl = -0.0659481	descr = N_Gram_ATGCT
cnt = 38	feature = 283	correl = 0.0553759	descr = N_Gram_CATTA
cnt = 39	feature = 516	correl = 0.0576326	descr = N_Gram_GGTTG
cnt = 40	feature = 363	correl = 0.0563769	descr = N_Gram_CTACT
cnt = 41	feature = 473	correl = -0.0498594	descr = N_Gram_GGAAC
cnt = 42	feature = 546	correl = 0.0471497	descr = N_Gram_GTGTA
cnt = 43	feature = 343	correl = 0.0496787	descr = N_Gram_CGGCC
cnt = 44	feature = 510	correl = -0.0444272	descr = N_Gram_GGGTT
cnt = 45	feature = 226	correl = -0.095802	descr = N_Gram_ATCGG
cnt = 46	feature = 392	correl = -0.114554	descr = N_Gram_CTTGC
cnt = 47	feature = 593	correl = 0.0520764	descr = N_Gram_TCCCG
cnt = 48	feature = 640	correl = 0.0637596	descr = N_Gram_TGGAG
cnt = 49	feature = 596	correl = -0.0802348	descr = N_Gram_TCCGC
cnt = 50	feature = 364	correl = 0.0661461	descr = N_Gram_CTAGG
cnt = 51	feature = 501	correl = 0.120675	descr = N_Gram_GGGAG
cnt = 52	feature = 393	correl = 0.0844645	descr = N_Gram_CTTGG
cnt = 53	feature = 599	correl = 0.0553946	descr = N_Gram_TCCTA
cnt = 54	feature = 654	correl = -0.0671181	descr = N_Gram_TGTCA
cnt = 55	feature = 324	correl = -0.114938	descr = N_Gram_CCTTC
cnt = 56	feature = 258	correl = 0.0832887	descr = N_Gram_CACAG
cnt = 57	feature = 267	correl = 0.0670594	descr = N_Gram_CACTC
cnt = 58	feature = 441	correl = -0.045258	descr = N_Gram_GCATG
cnt = 59	feature = 472	correl = 0.120547	descr = N_Gram_GGAAA
cnt = 60	feature = 492	correl = -0.084973	descr = N_Gram_GGCGA
cnt = 61	feature = 606	correl = -0.0492258	descr = N_Gram_TCGCA
cnt = 62	feature = 386	correl = 0.0450415	descr = N_Gram_CTTAC
cnt = 63	feature = 367	correl = 0.0634333	descr = N_Gram_CTATG
cnt = 64	feature = 321	correl = 0.0720865	descr = N_Gram_CCTGC
cnt = 65	feature = 440	correl = 0.10902	descr = N_Gram_GCATC
cnt = 66	feature = 255	correl = 0.0520892	descr = N_Gram_CAATA
cnt = 67	feature = 494	correl = 0.0903571	descr = N_Gram_GGCGG
cnt = 68	feature = 665	correl = -0.073479	descr = N_Gram_TTACC
cnt = 69	feature = 644	correl = 0.131806	descr = N_Gram_TGGCT
cnt = 70	feature = 425	correl = -0.0717742	descr = N_Gram_GATTA
cnt = 71	feature = 460	correl = 0.054097	descr = N_Gram_GCGGT
cnt = 72	feature = 605	correl = -0.14911	descr = N_Gram_TCGAG
cnt = 73	feature = 448	correl = 0.0721921	descr = N_Gram_GCCGG
cnt = 74	feature = 291	correl = -0.0447983	descr = N_Gram_CCACG
cnt = 75	feature = 547	correl = 0.0693062	descr = N_Gram_GTGTG
cnt = 76	feature = 509	correl = 0.0928145	descr = N_Gram_GGGTC
cnt = 77	feature = 686	correl = 0.0546418	descr = N_Gram_TTGGT
cnt = 78	feature = 580	correl = 0.0952317	descr = N_Gram_TCACC
cnt = 79	feature = 481	correl = -0.106626	descr = N_Gram_GGATC
cnt = 80	feature = 228	correl = 0.0796666	descr = N_Gram_ATCTG
cnt = 81	feature = 407	correl = 0.0591652	descr = N_Gram_GACCG
cnt = 82	feature = 536	correl = -0.0659935	descr = N_Gram_GTCTT
cnt = 83	feature = 399	correl = 0.107687	descr = N_Gram_GAAGA
cnt = 84	feature = 136	correl = 0.0466507	descr = N_Gram_AATAT
cnt = 85	feature = 437	correl = 0.062322	descr = N_Gram_GCAGC
cnt = 86	feature = 337	correl = 0.0570008	descr = N_Gram_CGCTA
cnt = 87	feature = 280	correl = 0.109566	descr = N_Gram_CATCT
cnt = 88	feature = 211	correl = -0.114928	descr = N_Gram_AGTTT
cnt = 89	feature = 544	correl = 0.13832	descr = N_Gram_GTGGC
cnt = 90	feature = 375	correl = -0.0439351	descr = N_Gram_CTCCG
cnt = 91	feature = 305	correl = 0.0705893	descr = N_Gram_CCCGG
cnt = 92	feature = 627	correl = -0.0493541	descr = N_Gram_TGAGG
cnt = 93	feature = 503	correl = 0.124141	descr = N_Gram_GGGCC
cnt = 94	feature = 612	correl = -0.0777771	descr = N_Gram_TCTCA
cnt = 95	feature = 467	correl = 0.0824739	descr = N_Gram_GCTGG
cnt = 96	feature = 77	correl = -0.0508233	descr = Fold_of_RNAi_Sequence_Pos_18
cnt = 97	feature = 276	correl = 0.121945	descr = N_Gram_CAGTG
cnt = 98	feature = 244	correl = -0.100859	descr = N_Gram_ATTT
cnt = 99	feature = 458	correl = 0.0660122	descr = N_Gram_GCGGC
cnt = 100	feature = 24	correl = -0.0554109	descr = Position_Specific_Bin_Base_9_Base_T
cnt = 101	feature = 44	correl = 0.100401	descr = Position_Specific_Bin_Base_18_Base_C
cnt = 102	feature = 643	correl = -0.0845715	descr = N_Gram_TGGCG
cnt = 103	feature = 39	correl = -0.0496727	descr = Position_Specific_Bin_Base_16_Base_T
cnt = 104	feature = 11	correl = 0.0715807	descr = Position_Specific_Bin_Base_2_Base_T
cnt = 105	feature = 555	correl = -0.0479684	descr = N_Gram_GTTGT
cnt = 106	feature = 416	correl = -0.105056	descr = N_Gram_GAGTT
cnt = 107	feature = 645	correl = 0.0920003	descr = N_Gram_TGGG
cnt = 108	feature = 631	correl = -0.126073	descr = N_Gram_TGATT
cnt = 109	feature = 57	correl = -0.100348	descr = Gibbs_of_Target_Sequence__Pos_13_Step_1
cnt = 110	feature = 496	correl = 0.154164	descr = N_Gram_GGCTT
cnt = 111	feature = 466	correl = -0.0778558	descr = N_Gram_GCTCC
cnt = 112	feature = 563	correl = -0.0880709	descr = N_Gram_TAAG
cnt = 113	feature = 33	correl = -0.0934854	descr = Position_Specific_Bin_Base_14_Base_A
cnt = 114	feature = 76	correl = 0.0592468	descr = Fold_of_RNAi_Sequence_Pos_14
cnt = 115	feature = 450	correl = 0.119503	descr = N_Gram_GCCT
cnt = 116	feature = 475	correl = 0.090033	descr = N_Gram_GGAC
cnt = 117	feature = 655	correl = 0.0580018	descr = N_Gram_TGTCC
cnt = 118	feature = 8	correl = -0.072672	descr = Position_Specific_Bin_Base_2_Base_A
cnt = 119	feature = 314	correl = 0.0671655	descr = N_Gram_CCGT
cnt = 120	feature = 23	correl = 0.05953	descr = Position_Specific_Bin_Base_9_Base_G
cnt = 121	feature = 649	correl = 0.0585371	descr = N_Gram_TGGT
cnt = 122	feature = 579	correl = 0.0447217	descr = N_Gram_TCAC
cnt = 123	feature = 591	correl = 0.0648661	descr = N_Gram_TCCC
cnt = 124	feature = 353	correl = -0.127818	descr = N_Gram_CGTCG
cnt = 125	feature = 265	correl = -0.0871877	descr = N_Gram_CACGA
cnt = 126	feature = 38	correl = 0.0460823	descr = Position_Specific_Bin_Base_16_Base_G
cnt = 127	feature = 484	correl = 0.083642	descr = N_Gram_GGCA
cnt = 128	feature = 391	correl = -0.0864316	descr = N_Gram_CTTGA
num rows = 521
num_elements = 67209
*
optimization finished, #iter = 364
nu = 0.728130
obj = -68.391544, rho = -0.249811
nSV = 401, nBSV = 351
num rows = 58
num_elements = 7482
*
optimization finished, #iter = 29
nu = 0.665010
obj = -7.479495, rho = -0.427623
nSV = 42, nBSV = 34
*
optimization finished, #iter = 364
nu = 0.728130
obj = -68.391544, rho = -0.249811
nSV = 401, nBSV = 351
CFS merit scores = 1.30094
CFS merit scores = 1.58276
CFS merit scores = 1.84414
CFS merit scores = 2.07326
CFS merit scores = 2.2833
CFS merit scores = 2.47519
CFS merit scores = 2.65147
CFS merit scores = 2.81662
CFS merit scores = 2.97083
CFS merit scores = 3.11488
CFS merit scores = 3.25072
CFS merit scores = 3.37824
CFS merit scores = 3.50039
CFS merit scores = 3.61754
CFS merit scores = 3.72952
CFS merit scores = 3.83563
CFS merit scores = 3.93734
CFS merit scores = 4.03587
CFS merit scores = 4.13104
CFS merit scores = 4.22357
CFS merit scores = 4.31372
CFS merit scores = 4.40066
CFS merit scores = 4.48507
CFS merit scores = 4.56747
CFS merit scores = 4.64689
CFS merit scores = 4.72381
CFS merit scores = 4.79907
CFS merit scores = 4.87134
CFS merit scores = 4.94094
CFS merit scores = 5.00809
CFS merit scores = 5.07361
CFS merit scores = 5.13766
CFS merit scores = 5.19712
CFS merit scores = 5.25415
CFS merit scores = 5.30794
CFS merit scores = 5.3604
CFS merit scores = 5.41041
CFS merit scores = 5.45856
CFS merit scores = 5.50353
CFS merit scores = 5.54717
CFS merit scores = 5.58683
CFS merit scores = 5.62443
CFS merit scores = 5.65803
CFS merit scores = 5.68698
CFS merit scores = 5.71352
CFS merit scores = 5.73747
CFS merit scores = 5.76058
CFS merit scores = 5.78335
CFS merit scores = 5.80421
CFS merit scores = 5.82546
CFS merit scores = 5.84439
CFS merit scores = 5.86317
CFS merit scores = 5.87928
CFS merit scores = 5.89536
CFS merit scores = 5.91145
CFS merit scores = 5.92101
CFS merit scores = 5.92923
CFS merit scores = 5.93685
CFS merit scores = 5.94506
CFS merit scores = 5.9492
CFS merit scores = 5.95335
CFS merit scores = 5.95711
CFS merit scores = 5.96031
CFS merit scores = 5.96277
CFS merit scores = 5.96541
CFS merit scores = 5.96665
CFS merit scores = 5.96652
CFS merit scores = 5.9645
CFS merit scores = 5.96184
CFS merit scores = 5.95867
CFS merit scores = 5.95404
CFS merit scores = 5.94897
CFS merit scores = 5.94426
CFS merit scores = 5.94005
CFS merit scores = 5.93267
CFS merit scores = 5.92627
CFS merit scores = 5.92058
CFS merit scores = 5.91377
CFS merit scores = 5.90564
CFS merit scores = 5.8977
CFS merit scores = 5.88776
CFS merit scores = 5.87839
CFS merit scores = 5.86953
CFS merit scores = 5.86126
CFS merit scores = 5.85075
CFS merit scores = 5.83977
CFS merit scores = 5.82929
CFS merit scores = 5.81778
CFS merit scores = 5.80693
CFS merit scores = 5.79598
CFS merit scores = 5.7841
CFS merit scores = 5.772
CFS merit scores = 5.76033
CFS merit scores = 5.74769
CFS merit scores = 5.73387
CFS merit scores = 5.72029
CFS merit scores = 5.70685
CFS merit scores = 5.69291
CFS merit scores = 5.67873
CFS merit scores = 5.66508
CFS merit scores = 5.64988
CFS merit scores = 5.63429
CFS merit scores = 5.61957
CFS merit scores = 5.60459
CFS merit scores = 5.5904
CFS merit scores = 5.57659
CFS merit scores = 5.56291
CFS merit scores = 5.5497
CFS merit scores = 5.53709
CFS merit scores = 5.52387
CFS merit scores = 5.51098
CFS merit scores = 5.49787
CFS merit scores = 5.48524
CFS merit scores = 5.47246
CFS merit scores = 5.46018
CFS merit scores = 5.44777
CFS merit scores = 5.43512
CFS merit scores = 5.42195
CFS merit scores = 5.40927
CFS merit scores = 5.3959
CFS merit scores = 5.38258
CFS merit scores = 5.36959
CFS merit scores = 5.35679
CFS merit scores = 5.34399
CFS merit scores = 5.33118
CFS merit scores = 5.31844
CFS merit scores = 5.30584
CFS merit scores = 5.29391
CFS merit scores = 5.2809
CFS merit scores = 5.26842
CFS merit scores = 5.25635
CFS merit scores = 5.24458
CFS merit scores = 5.23279
CFS merit scores = 5.22098
CFS merit scores = 5.20923
CFS merit scores = 5.19779
CFS merit scores = 5.18668
CFS merit scores = 5.17551
CFS merit scores = 5.16459
CFS merit scores = 5.15352
CFS merit scores = 5.14283
CFS merit scores = 5.1321
CFS merit scores = 5.12164
CFS merit scores = 5.11099
CFS merit scores = 5.09968
CFS merit scores = 5.08878
CFS merit scores = 5.07789
CFS merit scores = 5.06725
CFS merit scores = 5.05658
CFS merit scores = 5.04521
CFS merit scores = 5.03372
CFS merit scores = 5.02253
CFS merit scores = 5.01136
CFS merit scores = 4.9997
CFS merit scores = 4.9885
CFS merit scores = 4.97657
CFS merit scores = 4.96458
CFS merit scores = 4.95299
CFS merit scores = 4.94057
CFS merit scores = 4.92802
CFS merit scores = 4.91554
CFS merit scores = 4.90322
CFS merit scores = 4.89069
CFS merit scores = 4.87823
CFS merit scores = 4.86554
CFS merit scores = 4.85295
CFS merit scores = 4.84084
CFS merit scores = 4.82895
CFS merit scores = 4.81745
CFS merit scores = 4.80474
CFS merit scores = 4.79243
CFS merit scores = 4.7795
CFS merit scores = 4.76654
CFS merit scores = 4.75386
CFS merit scores = 4.74082
CFS merit scores = 4.72729
CFS merit scores = 4.71388
CFS merit scores = 4.7001
CFS merit scores = 4.68641
CFS merit scores = 4.67239
CFS merit scores = 4.6588
CFS merit scores = 4.64497
CFS merit scores = 4.63025
CFS merit scores = 4.61569
CFS merit scores = 4.59873
CFS merit scores = 4.58131
CFS merit scores = 4.564
CFS merit scores = 4.54661
CFS merit scores = 4.52805
CFS merit scores = 4.50377
CFS merit scores = 4.47696
cnt = 1	feature = 58	correl = -0.300939	descr = Gibbs_of_Target_Sequence__Pos_19_Step_1
cnt = 2	feature = 52	correl = -0.177172	descr = Gibbs_of_Target_Sequence__Pos_7_Step_1
cnt = 3	feature = 563	correl = -0.140999	descr = N_Gram_TAAGT
cnt = 4	feature = 314	correl = 0.0730871	descr = N_Gram_CGACA
cnt = 5	feature = 593	correl = 0.0519979	descr = N_Gram_TCCCG
cnt = 6	feature = 536	correl = 0.0573867	descr = N_Gram_GTGCA
cnt = 7	feature = 546	correl = 0.0477341	descr = N_Gram_GTGTG
cnt = 8	feature = 396	correl = -0.0682858	descr = N_Gram_GACCC
cnt = 9	feature = 594	correl = 0.0467614	descr = N_Gram_TCCGA
cnt = 10	feature = 276	correl = 0.051351	descr = N_Gram_CCAAT
cnt = 11	feature = 386	correl = 0.0526599	descr = N_Gram_GAAAC
cnt = 12	feature = 350	correl = -0.0565534	descr = N_Gram_CGTTC
cnt = 13	feature = 547	correl = 0.0885336	descr = N_Gram_GTTAA
cnt = 14	feature = 303	correl = 0.0542474	descr = N_Gram_CCTAT
cnt = 15	feature = 540	correl = 0.0440189	descr = N_Gram_GTGGA
cnt = 16	feature = 244	correl = 0.0824092	descr = N_Gram_CAAGG
cnt = 17	feature = 541	correl = 0.10346	descr = N_Gram_GTGGC
cnt = 18	feature = 255	correl = 0.055695	descr = N_Gram_CACGT
cnt = 19	feature = 357	correl = 0.0646514	descr = N_Gram_CTATA
cnt = 20	feature = 324	correl = 0.0449682	descr = N_Gram_CGCCA
cnt = 21	feature = 605	correl = -0.0604343	descr = N_Gram_TCGCT
cnt = 22	feature = 516	correl = 0.0482489	descr = N_Gram_GTAAA
cnt = 23	feature = 353	correl = 0.0449682	descr = N_Gram_CTAAA
cnt = 24	feature = 545	correl = 0.0660573	descr = N_Gram_GTGTC
cnt = 25	feature = 661	correl = -0.0504621	descr = N_Gram_TGTTC
cnt = 26	feature = 529	correl = 0.0984847	descr = N_Gram_GTCGG
cnt = 27	feature = 399	correl = 0.0885336	descr = N_Gram_GACGG
cnt = 28	feature = 612	correl = 0.0562657	descr = N_Gram_TCTAC
cnt = 29	feature = 248	correl = 0.0831468	descr = N_Gram_CACAG
cnt = 30	feature = 606	correl = 0.0815678	descr = N_Gram_TCGGA
cnt = 31	feature = 342	correl = -0.0676986	descr = N_Gram_CGTAC
cnt = 32	feature = 351	correl = 0.113046	descr = N_Gram_CGTTT
cnt = 33	feature = 508	correl = -0.0539773	descr = N_Gram_GGGTT
cnt = 34	feature = 492	correl = 0.132497	descr = N_Gram_GGCTT
cnt = 35	feature = 231	correl = 0.04675	descr = N_Gram_ATTCT
cnt = 36	feature = 334	correl = 0.0495723	descr = N_Gram_CGGCC
cnt = 37	feature = 580	correl = 0.0443521	descr = N_Gram_TCAAA
cnt = 38	feature = 321	correl = -0.0495078	descr = N_Gram_CGATG
cnt = 39	feature = 322	correl = 0.0783266	descr = N_Gram_CGCAA
cnt = 40	feature = 510	correl = -0.0998537	descr = N_Gram_GGTAA
cnt = 41	feature = 341	correl = -0.0704385	descr = N_Gram_CGTAA
cnt = 42	feature = 500	correl = 0.104338	descr = N_Gram_GGGCC
cnt = 43	feature = 655	correl = -0.0721152	descr = N_Gram_TGTCA
cnt = 44	feature = 268	correl = -0.0775616	descr = N_Gram_CATCG
cnt = 45	feature = 544	correl = 0.0470247	descr = N_Gram_GTGTA
cnt = 46	feature = 290	correl = 0.0460393	descr = N_Gram_CCCCT
cnt = 47	feature = 211	correl = 0.0544521	descr = N_Gram_ATACA
cnt = 48	feature = 382	correl = 0.0573149	descr = N_Gram_CTTGG
cnt = 49	feature = 292	correl = 0.0686314	descr = N_Gram_CCCGC
cnt = 50	feature = 304	correl = 0.0669317	descr = N_Gram_CCTCA
cnt = 51	feature = 649	correl = 0.0880164	descr = N_Gram_TGGGG
cnt = 52	feature = 375	correl = -0.12982	descr = N_Gram_CTTAT
cnt = 53	feature = 648	correl = 0.0529725	descr = N_Gram_TGGGA
cnt = 54	feature = 527	correl = -0.103909	descr = N_Gram_GTCGA
cnt = 55	feature = 448	correl = 0.0443714	descr = N_Gram_GCGAG
cnt = 56	feature = 226	correl = -0.050257	descr = N_Gram_ATGCT
cnt = 57	feature = 340	correl = 0.0567705	descr = N_Gram_CGGTT
cnt = 58	feature = 432	correl = -0.0624977	descr = N_Gram_GCAGA
cnt = 59	feature = 286	correl = 0.0837304	descr = N_Gram_CCCAC
cnt = 60	feature = 222	correl = 0.0596296	descr = N_Gram_ATCTG
cnt = 61	feature = 478	correl = -0.0842352	descr = N_Gram_GGATC
cnt = 62	feature = 574	correl = -0.0523682	descr = N_Gram_TAGCC
cnt = 63	feature = 674	correl = -0.0732794	descr = N_Gram_TTCGG
cnt = 64	feature = 392	correl = 0.075687	descr = N_Gram_GAATC
cnt = 65	feature = 228	correl = 0.0440098	descr = N_Gram_ATGTG
cnt = 66	feature = 690	correl = 0.0451248	descr = N_Gram_TTTCA
cnt = 67	feature = 236	correl = -0.151901	descr = N_Gram_ATTTT
cnt = 68	feature = 680	correl = -0.0661787	descr = N_Gram_TTGAC
cnt = 69	feature = 681	correl = -0.0471707	descr = N_Gram_TTGAG
cnt = 70	feature = 404	correl = -0.0480222	descr = N_Gram_GAGCC
cnt = 71	feature = 440	correl = 0.0894919	descr = N_Gram_GCCCG
cnt = 72	feature = 305	correl = -0.066356	descr = N_Gram_CCTCC
cnt = 73	feature = 505	correl = 0.0672489	descr = N_Gram_GGGGC
cnt = 74	feature = 337	correl = 0.107255	descr = N_Gram_CGGGA
cnt = 75	feature = 501	correl = 0.0775068	descr = N_Gram_GGGCG
cnt = 76	feature = 446	correl = 0.135114	descr = N_Gram_GCCTT
cnt = 77	feature = 641	correl = 0.0649505	descr = N_Gram_TGGAC
cnt = 78	feature = 525	correl = 0.0510769	descr = N_Gram_GTCCC
cnt = 79	feature = 619	correl = -0.136862	descr = N_Gram_TCTTA
cnt = 80	feature = 207	correl = -0.0726713	descr = N_Gram_AGTTT
cnt = 81	feature = 361	correl = 0.0546877	descr = N_Gram_CTCAC
cnt = 82	feature = 391	correl = -0.0494498	descr = N_Gram_GAATA
cnt = 83	feature = 407	correl = 0.0645523	descr = N_Gram_GAGGT
cnt = 84	feature = 241	correl = 0.0619327	descr = N_Gram_CAAAG
cnt = 85	feature = 235	correl = -0.0597821	descr = N_Gram_ATTTG
cnt = 86	feature = 277	correl = 0.058304	descr = N_Gram_CCACC
cnt = 87	feature = 659	correl = 0.0943639	descr = N_Gram_TGTGG
cnt = 88	feature = 267	correl = 0.10584	descr = N_Gram_CATCC
cnt = 89	feature = 388	correl = 0.107194	descr = N_Gram_GAAGA
cnt = 90	feature = 496	correl = 0.105989	descr = N_Gram_GGGAC
cnt = 91	feature = 274	correl = 0.053807	descr = N_Gram_CCAAA
cnt = 92	feature = 645	correl = -0.0787881	descr = N_Gram_TGGCG
cnt = 93	feature = 466	correl = 0.0483151	descr = N_Gram_GCTTT
cnt = 94	feature = 417	correl = -0.0670206	descr = N_Gram_GATGA
cnt = 95	feature = 632	correl = -0.135808	descr = N_Gram_TGATT
cnt = 96	feature = 511	correl = 0.0456596	descr = N_Gram_GGTC
cnt = 97	feature = 219	correl = -0.0845956	descr = N_Gram_ATCG
cnt = 98	feature = 602	correl = -0.112239	descr = N_Gram_TCGAG
cnt = 99	feature = 625	correl = -0.0658539	descr = N_Gram_TGAAG
cnt = 100	feature = 397	correl = 0.0525953	descr = N_Gram_GACCG
cnt = 101	feature = 426	correl = 0.125602	descr = N_Gram_GCAA
cnt = 102	feature = 487	correl = 0.133509	descr = N_Gram_GGCCT
cnt = 103	feature = 497	correl = 0.11304	descr = N_Gram_GGGAG
cnt = 104	feature = 697	correl = -0.0663268	descr = N_Gram_TTTTG
cnt = 105	feature = 13	correl = 0.0861806	descr = Position_Specific_Bin_Base_3_Base_C
cnt = 106	feature = 24	correl = -0.0518313	descr = Position_Specific_Bin_Base_9_Base_T
cnt = 107	feature = 225	correl = -0.0755016	descr = N_Gram_ATGC
cnt = 108	feature = 10	correl = -0.0815042	descr = Position_Specific_Bin_Base_2_Base_G
cnt = 109	feature = 313	correl = -0.0449112	descr = N_Gram_CGAC
cnt = 110	feature = 309	correl = -0.0859899	descr = N_Gram_CCTTC
cnt = 111	feature = 209	correl = -0.102279	descr = N_Gram_ATAA
cnt = 112	feature = 252	correl = 0.0534775	descr = N_Gram_CACCT
cnt = 113	feature = 42	correl = 0.108294	descr = Position_Specific_Bin_Base_18_Base_C
cnt = 114	feature = 34	correl = 0.123904	descr = Position_Specific_Bin_Base_14_Base_T
cnt = 115	feature = 14	correl = -0.0644476	descr = Position_Specific_Bin_Base_4_Base_A
cnt = 116	feature = 285	correl = 0.0575112	descr = N_Gram_CCCA
cnt = 117	feature = 32	correl = 0.114941	descr = Position_Specific_Bin_Base_13_Base_C
cnt = 118	feature = 82	correl = 0.0855275	descr = Xue_Structure_Feature_C010
cnt = 119	feature = 325	correl = 0.0934479	descr = N_Gram_CGCCG
cnt = 120	feature = 38	correl = 0.0721528	descr = Position_Specific_Bin_Base_17_Base_C
cnt = 121	feature = 514	correl = 0.0453198	descr = N_Gram_GGTT
cnt = 122	feature = 531	correl = -0.0770362	descr = N_Gram_GTCTT
cnt = 123	feature = 504	correl = 0.0613934	descr = N_Gram_GGGGA
cnt = 124	feature = 481	correl = 0.0475912	descr = N_Gram_GGCA
cnt = 125	feature = 11	correl = 0.0887967	descr = Position_Specific_Bin_Base_2_Base_T
cnt = 126	feature = 18	correl = 0.0744944	descr = Position_Specific_Bin_Base_5_Base_G
cnt = 127	feature = 44	correl = -0.0879745	descr = Position_Specific_Bin_Base_18_Base_T
cnt = 128	feature = 390	correl = -0.075542	descr = N_Gram_GAAGT
cnt = 129	feature = 291	correl = 0.0965253	descr = N_Gram_CCCG
cnt = 130	feature = 33	correl = -0.117847	descr = Position_Specific_Bin_Base_14_Base_A
cnt = 131	feature = 136	correl = -0.0906064	descr = N_Gram_AATC
cnt = 132	feature = 535	correl = 0.0729268	descr = N_Gram_GTGC
cnt = 133	feature = 539	correl = 0.108871	descr = N_Gram_GTGG
cnt = 134	feature = 40	correl = -0.0779228	descr = Position_Specific_Bin_Base_17_Base_T
cnt = 135	feature = 36	correl = 0.134421	descr = Position_Specific_Bin_Base_16_Base_C
cnt = 136	feature = 17	correl = 0.104264	descr = Position_Specific_Bin_Base_5_Base_C
cnt = 137	feature = 54	correl = -0.0974245	descr = Gibbs_of_Target_Sequence__Pos_13_Step_1
cnt = 138	feature = 72	correl = 0.122247	descr = Fold_of_RNAi_Sequence_Pos_12
cnt = 139	feature = 105	correl = -0.0662083	descr = Fold_of_Target_NoBeginbrace_noends_Pos_7
cnt = 140	feature = 364	correl = -0.105719	descr = N_Gram_CTCCA
cnt = 141	feature = 450	correl = 0.0880005	descr = N_Gram_GCGG
cnt = 142	feature = 8	correl = -0.0555671	descr = Position_Specific_Bin_Base_2_Base_A
cnt = 143	feature = 691	correl = -0.0655038	descr = N_Gram_TTTCC
cnt = 144	feature = 77	correl = 0.0838065	descr = Xue_Structure_Feature_A100
cnt = 145	feature = 39	correl = 0.0760799	descr = Position_Specific_Bin_Base_17_Base_G
cnt = 146	feature = 473	correl = 0.120945	descr = N_Gram_GGACC
cnt = 147	feature = 69	correl = 0.0808422	descr = Fold_of_RNAi_Sequence_Pos_9
cnt = 148	feature = 234	correl = -0.107219	descr = N_Gram_ATTT
cnt = 149	feature = 343	correl = -0.0872262	descr = N_Gram_CGTC
cnt = 150	feature = 35	correl = -0.112333	descr = Position_Specific_Bin_Base_16_Base_A
cnt = 151	feature = 28	correl = 0.139325	descr = Position_Specific_Bin_Base_12_Base_C
cnt = 152	feature = 76	correl = 0.062412	descr = Xue_Structure_Feature_A111
cnt = 153	feature = 265	correl = 0.0729038	descr = N_Gram_CAT
cnt = 154	feature = 475	correl = 0.10991	descr = N_Gram_GGAG
cnt = 155	feature = 679	correl = -0.0585037	descr = N_Gram_TTGA
cnt = 156	feature = 416	correl = -0.0440887	descr = N_Gram_GATG
cnt = 157	feature = 441	correl = 0.0670364	descr = N_Gram_GCCG
cnt = 158	feature = 596	correl = -0.0890113	descr = N_Gram_TCCT
cnt = 159	feature = 483	correl = 0.161213	descr = N_Gram_GGCC
cnt = 160	feature = 425	correl = 0.128276	descr = N_Gram_GCA
cnt = 161	feature = 64	correl = 0.199608	descr = Fold_of_RNAi_Sequence_Pos_1
cnt = 162	feature = 86	correl = 0.0801244	descr = Xue_Structure_Feature_G100
cnt = 163	feature = 460	correl = -0.055655	descr = N_Gram_GCTC
cnt = 164	feature = 472	correl = 0.119878	descr = N_Gram_GGAC
cnt = 165	feature = 579	correl = 0.0699961	descr = N_Gram_TCA
cnt = 166	feature = 557	correl = -0.0817198	descr = N_Gram_TAA
cnt = 167	feature = 643	correl = 0.0451574	descr = N_Gram_TGGC
cnt = 168	feature = 66	correl = 0.0894178	descr = Fold_of_RNAi_Sequence_Pos_3
cnt = 169	feature = 599	correl = -0.109256	descr = N_Gram_TCG
cnt = 170	feature = 308	correl = -0.0990473	descr = N_Gram_CCTT
cnt = 171	feature = 323	correl = 0.0672541	descr = N_Gram_CGCC
cnt = 172	feature = 73	correl = 0.0923377	descr = Fold_of_RNAi_Sequence_Pos_13
cnt = 173	feature = 509	correl = 0.0678959	descr = N_Gram_GGT
cnt = 174	feature = 695	correl = -0.15477	descr = N_Gram_TTTT
cnt = 175	feature = 57	correl = -0.175519	descr = Gibbs_of_Target_Sequence__Pos_18_Step_1
cnt = 176	feature = 67	correl = 0.0769865	descr = Fold_of_RNAi_Sequence_Pos_4
cnt = 177	feature = 623	correl = -0.0742621	descr = N_Gram_TGA
cnt = 178	feature = 578	correl = -0.114723	descr = N_Gram_TC
cnt = 179	feature = 494	correl = 0.133216	descr = N_Gram_GGGA
cnt = 180	feature = 80	correl = 0.115545	descr = Xue_Structure_Feature_C110
cnt = 181	feature = 237	correl = 0.108921	descr = N_Gram_CA
cnt = 182	feature = 640	correl = 0.0942792	descr = N_Gram_TGG
cnt = 183	feature = 336	correl = 0.147416	descr = N_Gram_CGGG
cnt = 184	feature = 79	correl = 0.0735233	descr = Xue_Structure_Feature_C111
cnt = 185	feature = 437	correl = 0.0671955	descr = N_Gram_GCC
cnt = 186	feature = 327	correl = 0.0908169	descr = N_Gram_CGG
cnt = 187	feature = 468	correl = 0.141089	descr = N_Gram_GGA
cnt = 188	feature = 662	correl = -0.130387	descr = N_Gram_TT
cnt = 189	feature = 61	correl = -0.150091	descr = PF_RNAi_Fold_5'Free_Count
cnt = 190	feature = 467	correl = 0.168089	descr = N_Gram_GG
cnt = 191	feature = 60	correl = -0.186888	descr = PF_RNAi_Fold_Energy
num rows = 521
num_elements = 100032
*
optimization finished, #iter = 461
nu = 0.566982
obj = -48.973745, rho = -0.325335
nSV = 353, nBSV = 250
num rows = 58
num_elements = 11136
*
optimization finished, #iter = 53
nu = 0.641568
obj = -5.868114, rho = -0.325430
nSV = 48, nBSV = 24
*
optimization finished, #iter = 461
nu = 0.566982
obj = -48.973745, rho = -0.325335
nSV = 353, nBSV = 250
CFS merit scores = 1.11049
CFS merit scores = 1.47948
CFS merit scores = 1.76309
CFS merit scores = 1.98961
CFS merit scores = 2.18349
CFS merit scores = 2.33024
CFS merit scores = 2.46613
CFS merit scores = 2.57298
CFS merit scores = 2.65203
CFS merit scores = 2.71634
CFS merit scores = 2.76676
CFS merit scores = 2.81351
CFS merit scores = 2.83584
CFS merit scores = 2.85962
CFS merit scores = 2.87707
cnt = 1	feature = 28	correl = -0.110489	descr = Position_Specific_Bin_Base_12_Base_A
cnt = 2	feature = 547	correl = -0.0749633	descr = N_Gram_TA
cnt = 3	feature = 86	correl = 0.0848042	descr = Xue_Structure_Feature_C101
cnt = 4	feature = 466	correl = 0.0553326	descr = N_Gram_GCTTT
cnt = 5	feature = 450	correl = 0.0442697	descr = N_Gram_GCGAG
cnt = 6	feature = 416	correl = 0.066287	descr = N_Gram_GATAT
cnt = 7	feature = 599	correl = -0.0481308	descr = N_Gram_TCGGG
cnt = 8	feature = 10	correl = -0.0802303	descr = Position_Specific_Bin_Base_2_Base_G
cnt = 9	feature = 105	correl = 0.100374	descr = Fold_of_Target_NoEndbrace_noends_Pos_13
cnt = 10	feature = 82	correl = 0.0494186	descr = Xue_Structure_Feature_A100
cnt = 11	feature = 80	correl = 0.0454459	descr = Xue_Structure_Feature_A111
cnt = 12	feature = 545	correl = -0.0447023	descr = N_Gram_GTTT
cnt = 13	feature = 81	correl = -0.0515979	descr = Xue_Structure_Feature_A110
cnt = 14	feature = 57	correl = -0.0824215	descr = Gibbs_of_Target_Sequence__Pos_13_Step_1
cnt = 15	feature = 11	correl = 0.0601134	descr = Position_Specific_Bin_Base_2_Base_T
num rows = 521
num_elements = 8336
*
optimization finished, #iter = 216
nu = 0.707487
obj = -69.632038, rho = -0.279228
nSV = 375, nBSV = 361
num rows = 58
num_elements = 928
*
optimization finished, #iter = 25
nu = 0.776947
obj = -7.781373, rho = -0.425925
nSV = 46, nBSV = 43
*
optimization finished, #iter = 216
nu = 0.707487
obj = -69.632038, rho = -0.279228
nSV = 375, nBSV = 361
CFS merit scores = 1.22528
CFS merit scores = 1.54472
CFS merit scores = 1.81919
CFS merit scores = 2.05273
CFS merit scores = 2.26242
CFS merit scores = 2.45453
CFS merit scores = 2.63001
CFS merit scores = 2.79146
CFS merit scores = 2.94288
CFS merit scores = 3.08336
CFS merit scores = 3.21601
CFS merit scores = 3.3414
CFS merit scores = 3.46031
CFS merit scores = 3.5727
CFS merit scores = 3.68046
CFS merit scores = 3.78397
CFS merit scores = 3.88327
CFS merit scores = 3.97945
CFS merit scores = 4.07237
CFS merit scores = 4.16142
CFS merit scores = 4.24729
CFS merit scores = 4.33
CFS merit scores = 4.41039
CFS merit scores = 4.48724
CFS merit scores = 4.56198
CFS merit scores = 4.63386
CFS merit scores = 4.70365
CFS merit scores = 4.77181
CFS merit scores = 4.83585
CFS merit scores = 4.89786
CFS merit scores = 4.95739
CFS merit scores = 5.01519
CFS merit scores = 5.06986
CFS merit scores = 5.11871
CFS merit scores = 5.16344
CFS merit scores = 5.20534
CFS merit scores = 5.24055
CFS merit scores = 5.27403
CFS merit scores = 5.30267
CFS merit scores = 5.3288
CFS merit scores = 5.35334
CFS merit scores = 5.3757
CFS merit scores = 5.39732
CFS merit scores = 5.41632
CFS merit scores = 5.42954
CFS merit scores = 5.44102
CFS merit scores = 5.45302
CFS merit scores = 5.46302
CFS merit scores = 5.47307
CFS merit scores = 5.48141
CFS merit scores = 5.49072
CFS merit scores = 5.49942
CFS merit scores = 5.50518
CFS merit scores = 5.51142
CFS merit scores = 5.51725
CFS merit scores = 5.52283
CFS merit scores = 5.52919
CFS merit scores = 5.53508
CFS merit scores = 5.54133
CFS merit scores = 5.54754
CFS merit scores = 5.55317
CFS merit scores = 5.55698
CFS merit scores = 5.56116
CFS merit scores = 5.56466
CFS merit scores = 5.56853
CFS merit scores = 5.57145
CFS merit scores = 5.57417
CFS merit scores = 5.57751
CFS merit scores = 5.58062
CFS merit scores = 5.58259
CFS merit scores = 5.58262
CFS merit scores = 5.58304
cnt = 1	feature = 678	correl = -0.225281	descr = N_Gram_TTCTC
cnt = 2	feature = 67	correl = 0.157007	descr = Fold_of_RNAi_Sequence_Pos_0
cnt = 3	feature = 52	correl = -0.119077	descr = Gibbs_of_Target_Sequence__Pos_6_Step_1
cnt = 4	feature = 313	correl = 0.108045	descr = N_Gram_CCTCA
cnt = 5	feature = 353	correl = 0.0785541	descr = N_Gram_CGTGG
cnt = 6	feature = 473	correl = 0.114234	descr = N_Gram_GGAAA
cnt = 7	feature = 324	correl = 0.0883378	descr = N_Gram_CGACT
cnt = 8	feature = 219	correl = 0.0883378	descr = N_Gram_AGTTA
cnt = 9	feature = 416	correl = 0.0455868	descr = N_Gram_GATAC
cnt = 10	feature = 674	correl = 0.0442881	descr = N_Gram_TTCGA
cnt = 11	feature = 552	correl = 0.0847243	descr = N_Gram_GTTCC
cnt = 12	feature = 82	correl = -0.0574263	descr = Xue_Structure_Feature_A010
cnt = 13	feature = 244	correl = 0.0730959	descr = N_Gram_ATGGG
cnt = 14	feature = 235	correl = -0.0492413	descr = N_Gram_ATCGC
cnt = 15	feature = 361	correl = 0.0857534	descr = N_Gram_CTATT
cnt = 16	feature = 641	correl = 0.0884103	descr = N_Gram_TGGAG
cnt = 17	feature = 303	correl = 0.0684582	descr = N_Gram_CCCGC
cnt = 18	feature = 322	correl = -0.0492413	descr = N_Gram_CGACC
cnt = 19	feature = 267	correl = -0.0447454	descr = N_Gram_CACCC
cnt = 20	feature = 209	correl = 0.10018	descr = N_Gram_AGGGG
cnt = 21	feature = 394	correl = -0.0442622	descr = N_Gram_GAAGG
cnt = 22	feature = 225	correl = 0.0542735	descr = N_Gram_ATACA
cnt = 23	feature = 555	correl = 0.0445252	descr = N_Gram_GTTGC
cnt = 24	feature = 407	correl = -0.0480842	descr = N_Gram_GAGCC
cnt = 25	feature = 321	correl = 0.0729367	descr = N_Gram_CGACA
cnt = 26	feature = 351	correl = 0.070128	descr = N_Gram_CGTGA
cnt = 27	feature = 579	correl = 0.0624687	descr = N_Gram_TATGT
cnt = 28	feature = 391	correl = 0.0525049	descr = N_Gram_GAAAC
cnt = 29	feature = 207	correl = -0.0651342	descr = N_Gram_AGGCT
cnt = 30	feature = 649	correl = 0.0460523	descr = N_Gram_TGGGT
cnt = 31	feature = 597	correl = 0.0606099	descr = N_Gram_TCCCA
cnt = 32	feature = 396	correl = 0.0527757	descr = N_Gram_GAATC
cnt = 33	feature = 424	correl = -0.0691849	descr = N_Gram_GATTT
cnt = 34	feature = 494	correl = 0.0748259	descr = N_Gram_GGCGC
cnt = 35	feature = 451	correl = -0.0771366	descr = N_Gram_GCGAC
cnt = 36	feature = 304	correl = 0.0702418	descr = N_Gram_CCCGG
cnt = 37	feature = 440	correl = -0.0510814	descr = N_Gram_GCCAA
cnt = 38	feature = 281	correl = 0.129518	descr = N_Gram_CAGTG
cnt = 39	feature = 456	correl = 0.0575207	descr = N_Gram_GCGGG
cnt = 40	feature = 446	correl = 0.0580428	descr = N_Gram_GCCGC
cnt = 41	feature = 623	correl = -0.12972	descr = N_Gram_TCTTA
cnt = 42	feature = 504	correl = 0.0756844	descr = N_Gram_GGGCA
cnt = 43	feature = 228	correl = 0.0463331	descr = N_Gram_ATAGC
cnt = 44	feature = 236	correl = -0.097297	descr = N_Gram_ATCGG
cnt = 45	feature = 483	correl = -0.0892388	descr = N_Gram_GGATC
cnt = 46	feature = 512	correl = 0.0448498	descr = N_Gram_GGGGT
cnt = 47	feature = 612	correl = -0.0487143	descr = N_Gram_TCGTC
cnt = 48	feature = 580	correl = -0.0568288	descr = N_Gram_TATTC
cnt = 49	feature = 647	correl = 0.0511865	descr = N_Gram_TGGGA
cnt = 50	feature = 290	correl = 0.0476934	descr = N_Gram_CCAAT
cnt = 51	feature = 392	correl = 0.100755	descr = N_Gram_GAAAG
cnt = 52	feature = 291	correl = -0.0450395	descr = N_Gram_CCACG
cnt = 53	feature = 683	correl = -0.0663177	descr = N_Gram_TTGAC
cnt = 54	feature = 336	correl = 0.057566	descr = N_Gram_CGGAC
cnt = 55	feature = 601	correl = -0.0849159	descr = N_Gram_TCCGG
cnt = 56	feature = 432	correl = 0.0824809	descr = N_Gram_GCACT
cnt = 57	feature = 563	correl = 0.0605012	descr = N_Gram_TAAAT
cnt = 58	feature = 492	correl = 0.132646	descr = N_Gram_GGCCT
cnt = 59	feature = 312	correl = 0.0784148	descr = N_Gram_CCGTG
cnt = 60	feature = 417	correl = 0.075923	descr = N_Gram_GATAT
cnt = 61	feature = 645	correl = 0.146803	descr = N_Gram_TGGCT
cnt = 62	feature = 574	correl = 0.0802415	descr = N_Gram_TAGCA
cnt = 63	feature = 690	correl = -0.0539225	descr = N_Gram_TTGTA
cnt = 64	feature = 211	correl = 0.0755699	descr = N_Gram_AGGTT
cnt = 65	feature = 654	correl = -0.0614479	descr = N_Gram_TGTCA
cnt = 66	feature = 631	correl = -0.0444781	descr = N_Gram_TGATC
cnt = 67	feature = 691	correl = 0.0843309	descr = N_Gram_TTGTG
cnt = 68	feature = 540	correl = 0.047812	descr = N_Gram_GTGAC
cnt = 69	feature = 609	correl = -0.0492413	descr = N_Gram_TCGCA
cnt = 70	feature = 286	correl = 0.0786939	descr = N_Gram_CATCT
cnt = 71	feature = 363	correl = 0.0649461	descr = N_Gram_CTCAA
cnt = 72	feature = 364	correl = 0.0682814	descr = N_Gram_CTCAC
num rows = 521
num_elements = 38033
*
optimization finished, #iter = 257
nu = 0.757179
obj = -76.247584, rho = -0.340033
nSV = 409, nBSV = 380
num rows = 58
num_elements = 4234
*
optimization finished, #iter = 30
nu = 0.769759
obj = -8.125156, rho = -0.411899
nSV = 48, nBSV = 39
*
optimization finished, #iter = 257
nu = 0.757179
obj = -76.247584, rho = -0.340033
nSV = 409, nBSV = 380
CFS merit scores = 1.31574
CFS merit scores = 1.5821
CFS merit scores = 1.82517
CFS merit scores = 2.05466
CFS merit scores = 2.25445
CFS merit scores = 2.43746
CFS merit scores = 2.60487
CFS merit scores = 2.7607
CFS merit scores = 2.90684
CFS merit scores = 3.04206
CFS merit scores = 3.16985
CFS merit scores = 3.29156
CFS merit scores = 3.40896
CFS merit scores = 3.52182
CFS merit scores = 3.62959
CFS merit scores = 3.73396
CFS merit scores = 3.83536
CFS merit scores = 3.93016
CFS merit scores = 4.02183
CFS merit scores = 4.11008
CFS merit scores = 4.19535
CFS merit scores = 4.27764
CFS merit scores = 4.3576
CFS merit scores = 4.43532
CFS merit scores = 4.51082
CFS merit scores = 4.58453
CFS merit scores = 4.65656
CFS merit scores = 4.72481
CFS merit scores = 4.79137
CFS merit scores = 4.85633
CFS merit scores = 4.91713
CFS merit scores = 4.97261
CFS merit scores = 5.02588
CFS merit scores = 5.07436
CFS merit scores = 5.12032
CFS merit scores = 5.16381
CFS merit scores = 5.20346
CFS merit scores = 5.24044
CFS merit scores = 5.27585
CFS merit scores = 5.31053
CFS merit scores = 5.34364
CFS merit scores = 5.37268
CFS merit scores = 5.39977
CFS merit scores = 5.42649
CFS merit scores = 5.45146
CFS merit scores = 5.47605
CFS merit scores = 5.50037
CFS merit scores = 5.52384
CFS merit scores = 5.54564
CFS merit scores = 5.56482
CFS merit scores = 5.58255
CFS merit scores = 5.5931
CFS merit scores = 5.60368
CFS merit scores = 5.61486
CFS merit scores = 5.62656
CFS merit scores = 5.63877
CFS merit scores = 5.65075
CFS merit scores = 5.65547
CFS merit scores = 5.65954
CFS merit scores = 5.66277
CFS merit scores = 5.66579
CFS merit scores = 5.66895
CFS merit scores = 5.67111
CFS merit scores = 5.67242
CFS merit scores = 5.67325
CFS merit scores = 5.67433
CFS merit scores = 5.67583
CFS merit scores = 5.67615
CFS merit scores = 5.67625
CFS merit scores = 5.67667
CFS merit scores = 5.67673
CFS merit scores = 5.67748
CFS merit scores = 5.67573
CFS merit scores = 5.67451
CFS merit scores = 5.67167
CFS merit scores = 5.66883
CFS merit scores = 5.66569
CFS merit scores = 5.66123
CFS merit scores = 5.65617
CFS merit scores = 5.65188
CFS merit scores = 5.64696
CFS merit scores = 5.64244
CFS merit scores = 5.63752
CFS merit scores = 5.63061
CFS merit scores = 5.62288
CFS merit scores = 5.61516
CFS merit scores = 5.60752
CFS merit scores = 5.59993
CFS merit scores = 5.59179
CFS merit scores = 5.58383
CFS merit scores = 5.57298
CFS merit scores = 5.56263
CFS merit scores = 5.55272
CFS merit scores = 5.54268
CFS merit scores = 5.53322
CFS merit scores = 5.52316
CFS merit scores = 5.51325
CFS merit scores = 5.50311
CFS merit scores = 5.49327
CFS merit scores = 5.48225
CFS merit scores = 5.47163
CFS merit scores = 5.46086
CFS merit scores = 5.45076
CFS merit scores = 5.43784
CFS merit scores = 5.42528
CFS merit scores = 5.41269
CFS merit scores = 5.40017
CFS merit scores = 5.38815
CFS merit scores = 5.37639
CFS merit scores = 5.36517
CFS merit scores = 5.3532
CFS merit scores = 5.34199
CFS merit scores = 5.32994
CFS merit scores = 5.31862
CFS merit scores = 5.30773
CFS merit scores = 5.29666
CFS merit scores = 5.28581
CFS merit scores = 5.27309
CFS merit scores = 5.26085
CFS merit scores = 5.24863
CFS merit scores = 5.23656
CFS merit scores = 5.22475
CFS merit scores = 5.21246
CFS merit scores = 5.20097
CFS merit scores = 5.1899
CFS merit scores = 5.17924
CFS merit scores = 5.16779
CFS merit scores = 5.1565
CFS merit scores = 5.14552
CFS merit scores = 5.13485
CFS merit scores = 5.12448
CFS merit scores = 5.11362
CFS merit scores = 5.1029
CFS merit scores = 5.09255
CFS merit scores = 5.08133
CFS merit scores = 5.07052
CFS merit scores = 5.05972
CFS merit scores = 5.04824
CFS merit scores = 5.03716
CFS merit scores = 5.02595
CFS merit scores = 5.01515
CFS merit scores = 5.00399
CFS merit scores = 4.99262
CFS merit scores = 4.98156
CFS merit scores = 4.97027
CFS merit scores = 4.9591
CFS merit scores = 4.94806
CFS merit scores = 4.93707
CFS merit scores = 4.92515
CFS merit scores = 4.91224
CFS merit scores = 4.89968
CFS merit scores = 4.88696
CFS merit scores = 4.8744
CFS merit scores = 4.86217
CFS merit scores = 4.84958
CFS merit scores = 4.83697
CFS merit scores = 4.82342
CFS merit scores = 4.80958
CFS merit scores = 4.79572
CFS merit scores = 4.78129
CFS merit scores = 4.767
CFS merit scores = 4.75177
CFS merit scores = 4.73665
CFS merit scores = 4.72018
CFS merit scores = 4.69776
cnt = 1	feature = 64	correl = -0.315741	descr = Gibbs_of_Target_Sequence__Pos_20_Step_1
cnt = 2	feature = 602	correl = -0.168925	descr = N_Gram_TCTC
cnt = 3	feature = 8	correl = -0.0617368	descr = Position_Specific_Bin_Base_2_Base_A
cnt = 4	feature = 209	correl = 0.0994517	descr = N_Gram_AGTCA
cnt = 5	feature = 327	correl = 0.0634342	descr = N_Gram_CGGAA
cnt = 6	feature = 510	correl = 0.0481283	descr = N_Gram_GTAAA
cnt = 7	feature = 244	correl = 0.0648243	descr = N_Gram_ATTTC
cnt = 8	feature = 456	correl = -0.0540667	descr = N_Gram_GCGTT
cnt = 9	feature = 258	correl = -0.0445068	descr = N_Gram_CACCC
cnt = 10	feature = 481	correl = 0.0980838	descr = N_Gram_GGCCC
cnt = 11	feature = 399	correl = 0.0882741	descr = N_Gram_GACGG
cnt = 12	feature = 351	correl = 0.0448412	descr = N_Gram_CTAAA
cnt = 13	feature = 661	correl = 0.0442807	descr = N_Gram_TTCGA
cnt = 14	feature = 614	correl = 0.0508786	descr = N_Gram_TGAAA
cnt = 15	feature = 324	correl = 0.0567535	descr = N_Gram_CGCTA
cnt = 16	feature = 453	correl = 0.0448412	descr = N_Gram_GCGTA
cnt = 17	feature = 497	correl = 0.0448412	descr = N_Gram_GGGCT
cnt = 18	feature = 339	correl = -0.0674576	descr = N_Gram_CGTAC
cnt = 19	feature = 648	correl = 0.0503771	descr = N_Gram_TGTGT
cnt = 20	feature = 322	correl = 0.0448412	descr = N_Gram_CGCCA
cnt = 21	feature = 363	correl = 0.0483946	descr = N_Gram_CTCTA
cnt = 22	feature = 508	correl = 0.0549455	descr = N_Gram_GGTGC
cnt = 23	feature = 674	correl = -0.0724834	descr = N_Gram_TTGGA
cnt = 24	feature = 219	correl = 0.0543071	descr = N_Gram_ATACA
cnt = 25	feature = 425	correl = 0.0724663	descr = N_Gram_GCAAT
cnt = 26	feature = 540	correl = 0.0882741	descr = N_Gram_GTTAA
cnt = 27	feature = 512	correl = -0.062498	descr = N_Gram_GTATC
cnt = 28	feature = 292	correl = 0.0834916	descr = N_Gram_CCCAC
cnt = 29	feature = 500	correl = 0.0514292	descr = N_Gram_GGGGG
cnt = 30	feature = 503	correl = 0.0924091	descr = N_Gram_GGGTC
cnt = 31	feature = 265	correl = 0.0467233	descr = N_Gram_CACTT
cnt = 32	feature = 541	correl = -0.0786822	descr = N_Gram_GTTAC
cnt = 33	feature = 483	correl = 0.134565	descr = N_Gram_GGCCT
cnt = 34	feature = 647	correl = 0.105252	descr = N_Gram_TGTGG
cnt = 35	feature = 605	correl = 0.0478472	descr = N_Gram_TCTCG
cnt = 36	feature = 226	correl = -0.0570998	descr = N_Gram_ATCAT
cnt = 37	feature = 305	correl = 0.10468	descr = N_Gram_CCGTG
cnt = 38	feature = 416	correl = -0.0529468	descr = N_Gram_GATGC
cnt = 39	feature = 388	correl = -0.0440018	descr = N_Gram_GAAGG
cnt = 40	feature = 241	correl = -0.0679949	descr = N_Gram_ATTAC
cnt = 41	feature = 563	correl = -0.0521398	descr = N_Gram_TAGCC
cnt = 42	feature = 616	correl = 0.0454579	descr = N_Gram_TGACA
cnt = 43	feature = 546	correl = 0.0445789	descr = N_Gram_GTTGC
cnt = 44	feature = 342	correl = -0.111636	descr = N_Gram_CGTCG
cnt = 45	feature = 390	correl = -0.0650887	descr = N_Gram_GAATA
cnt = 46	feature = 255	correl = 0.0829143	descr = N_Gram_CACAG
cnt = 47	feature = 496	correl = 0.0772924	descr = N_Gram_GGGCG
cnt = 48	feature = 341	correl = -0.0453035	descr = N_Gram_CGTCC
cnt = 49	feature = 252	correl = 0.0899699	descr = N_Gram_CAAGG
cnt = 50	feature = 555	correl = 0.0801525	descr = N_Gram_TAAGC
cnt = 51	feature = 505	correl = -0.0703818	descr = N_Gram_GGTAA
cnt = 52	feature = 472	correl = 0.0890801	descr = N_Gram_GGAGC
cnt = 53	feature = 283	correl = 0.0591166	descr = N_Gram_CCACC
cnt = 54	feature = 413	correl = 0.0662241	descr = N_Gram_GATAT
cnt = 55	feature = 267	correl = 0.0541348	descr = N_Gram_CAGCC
cnt = 56	feature = 318	correl = 0.0850226	descr = N_Gram_CGAGG
cnt = 57	feature = 599	correl = -0.0478457	descr = N_Gram_TCGGG
cnt = 58	feature = 357	correl = 0.0919936	descr = N_Gram_CTCAA
cnt = 59	feature = 417	correl = 0.0742177	descr = N_Gram_GATGT
cnt = 60	feature = 492	correl = 0.0846977	descr = N_Gram_GGGAG
cnt = 61	feature = 308	correl = -0.100045	descr = N_Gram_CCTCC
cnt = 62	feature = 441	correl = 0.0718506	descr = N_Gram_GCCGG
cnt = 63	feature = 619	correl = 0.0663225	descr = N_Gram_TGATA
cnt = 64	feature = 396	correl = 0.0524747	descr = N_Gram_GACCG
cnt = 65	feature = 640	correl = 0.0682103	descr = N_Gram_TGGGT
cnt = 66	feature = 539	correl = 0.0689761	descr = N_Gram_GTGTG
cnt = 67	feature = 440	correl = 0.0581111	descr = N_Gram_GCCGC
cnt = 68	feature = 478	correl = 0.0893482	descr = N_Gram_GGCAT
cnt = 69	feature = 312	correl = -0.077094	descr = N_Gram_CCTTC
cnt = 70	feature = 254	correl = 0.0518321	descr = N_Gram_CAATA
cnt = 71	feature = 467	correl = 0.120026	descr = N_Gram_GGAAA
cnt = 72	feature = 448	correl = 0.0442632	descr = N_Gram_GCGAG
cnt = 73	feature = 309	correl = 0.0600399	descr = N_Gram_CCTCG
cnt = 74	feature = 649	correl = -0.0513953	descr = N_Gram_TGTTA
cnt = 75	feature = 662	correl = -0.0625584	descr = N_Gram_TTCGG
cnt = 76	feature = 136	correl = -0.124323	descr = N_Gram_AATAA
cnt = 77	feature = 644	correl = 0.0728676	descr = N_Gram_TGTCC
cnt = 78	feature = 544	correl = -0.0652554	descr = N_Gram_GTTCT
cnt = 79	feature = 386	correl = 0.116463	descr = N_Gram_GAAGA
cnt = 80	feature = 529	correl = 0.0608454	descr = N_Gram_GTGAC
cnt = 81	feature = 579	correl = 0.0837258	descr = N_Gram_TCCAA
cnt = 82	feature = 494	correl = 0.0514292	descr = N_Gram_GGGCA
cnt = 83	feature = 437	correl = 0.0442898	descr = N_Gram_GCCCA
cnt = 84	feature = 473	correl = -0.117252	descr = N_Gram_GGATC
cnt = 85	feature = 353	correl = 0.105131	descr = N_Gram_CTAT
cnt = 86	feature = 402	correl = -0.0771727	descr = N_Gram_GACTG
cnt = 87	feature = 596	correl = -0.114908	descr = N_Gram_TCGAG
cnt = 88	feature = 407	correl = 0.0644015	descr = N_Gram_GAGGT
cnt = 89	feature = 231	correl = 0.0543425	descr = N_Gram_ATCTT
cnt = 90	feature = 14	correl = -0.0472451	descr = Position_Specific_Bin_Base_3_Base_T
cnt = 91	feature = 364	correl = -0.0637952	descr = N_Gram_CTCTC
cnt = 92	feature = 623	correl = 0.0894808	descr = N_Gram_TGCA
cnt = 93	feature = 520	correl = -0.0449245	descr = N_Gram_GTCCT
cnt = 94	feature = 277	correl = 0.0996108	descr = N_Gram_CATCC
cnt = 95	feature = 574	correl = 0.0967779	descr = N_Gram_TCAGT
cnt = 96	feature = 547	correl = 0.0884316	descr = N_Gram_GTTGG
cnt = 97	feature = 690	correl = -0.0776218	descr = N_Gram_TTTTG
cnt = 98	feature = 57	correl = 0.0798759	descr = Gibbs_of_Target_Sequence__Pos_12_Step_1
cnt = 99	feature = 337	correl = -0.063269	descr = N_Gram_CGTA
cnt = 100	feature = 454	correl = -0.11341	descr = N_Gram_GCGTC
cnt = 101	feature = 681	correl = 0.0592949	descr = N_Gram_TTTCA
cnt = 102	feature = 509	correl = 0.0445121	descr = N_Gram_GGTTG
cnt = 103	feature = 655	correl = -0.0481747	descr = N_Gram_TTAT
cnt = 104	feature = 382	correl = 0.0743496	descr = N_Gram_GAAA
cnt = 105	feature = 23	correl = 0.0640235	descr = Position_Specific_Bin_Base_8_Base_T
cnt = 106	feature = 335	correl = -0.0868439	descr = N_Gram_CGGTA
cnt = 107	feature = 392	correl = 0.0679545	descr = N_Gram_GACA
cnt = 108	feature = 580	correl = -0.147061	descr = N_Gram_TCCAG
cnt = 109	feature = 603	correl = -0.0652255	descr = N_Gram_TCTCA
cnt = 110	feature = 514	correl = 0.0495725	descr = N_Gram_GTCA
cnt = 111	feature = 33	correl = -0.104083	descr = Position_Specific_Bin_Base_14_Base_A
cnt = 112	feature = 54	correl = -0.0999396	descr = Gibbs_of_Target_Sequence__Pos_6_Step_1
cnt = 113	feature = 76	correl = 0.043969	descr = Fold_of_RNAi_Sequence_Pos_16
cnt = 114	feature = 28	correl = -0.0890399	descr = Position_Specific_Bin_Base_12_Base_A
cnt = 115	feature = 460	correl = 0.0707826	descr = N_Gram_GCTG
cnt = 116	feature = 343	correl = 0.164484	descr = N_Gram_CGTG
cnt = 117	feature = 10	correl = -0.0610749	descr = Position_Specific_Bin_Base_2_Base_G
cnt = 118	feature = 82	correl = 0.0593089	descr = Xue_Structure_Feature_C010
cnt = 119	feature = 334	correl = 0.147338	descr = N_Gram_CGGGC
cnt = 120	feature = 32	correl = 0.0921578	descr = Position_Specific_Bin_Base_13_Base_C
cnt = 121	feature = 61	correl = -0.100253	descr = Gibbs_of_Target_Sequence__Pos_17_Step_1
cnt = 122	feature = 683	correl = -0.0445568	descr = N_Gram_TTTCG
cnt = 123	feature = 645	correl = 0.0936193	descr = N_Gram_TGTG
cnt = 124	feature = 350	correl = 0.0807625	descr = N_Gram_CTA
cnt = 125	feature = 67	correl = 0.115054	descr = Fold_of_RNAi_Sequence_Pos_0
cnt = 126	feature = 606	correl = -0.102151	descr = N_Gram_TCTCT
cnt = 127	feature = 58	correl = -0.0816743	descr = Gibbs_of_Target_Sequence__Pos_13_Step_1
cnt = 128	feature = 609	correl = -0.119215	descr = N_Gram_TCTTC
cnt = 129	feature = 466	correl = 0.0605593	descr = N_Gram_GGAA
cnt = 130	feature = 105	correl = -0.0586989	descr = Fold_of_Target_NoBeginbrace_noends_Pos_4
cnt = 131	feature = 291	correl = 0.063444	descr = N_Gram_CCCA
cnt = 132	feature = 72	correl = 0.066735	descr = Fold_of_RNAi_Sequence_Pos_9
cnt = 133	feature = 73	correl = 0.0909172	descr = Fold_of_RNAi_Sequence_Pos_12
cnt = 134	feature = 450	correl = 0.0583028	descr = N_Gram_GCGG
cnt = 135	feature = 9	correl = 0.0526558	descr = Position_Specific_Bin_Base_2_Base_C
cnt = 136	feature = 615	correl = -0.0786589	descr = N_Gram_TGAAG
cnt = 137	feature = 689	correl = -0.123877	descr = N_Gram_TTTTC
cnt = 138	feature = 280	correl = 0.0688441	descr = N_Gram_CCAA
cnt = 139	feature = 525	correl = -0.0762125	descr = N_Gram_GTCT
cnt = 140	feature = 52	correl = -0.0621262	descr = Gibbs_of_Target_Sequence__Pos_4_Step_1
cnt = 141	feature = 468	correl = 0.107474	descr = N_Gram_GGAC
cnt = 142	feature = 375	correl = -0.0467989	descr = N_Gram_CTTG
cnt = 143	feature = 361	correl = -0.109807	descr = N_Gram_CTCCT
cnt = 144	feature = 276	correl = 0.0716209	descr = N_Gram_CATC
cnt = 145	feature = 38	correl = -0.109084	descr = Position_Specific_Bin_Base_16_Base_A
cnt = 146	feature = 11	correl = 0.0839022	descr = Position_Specific_Bin_Base_2_Base_T
cnt = 147	feature = 80	correl = 0.0753008	descr = Xue_Structure_Feature_C110
cnt = 148	feature = 77	correl = -0.0642143	descr = Xue_Structure_Feature_A110
cnt = 149	feature = 594	correl = -0.066013	descr = N_Gram_TCGA
cnt = 150	feature = 691	correl = -0.0834092	descr = N_Gram_TTTTT
cnt = 151	feature = 86	correl = 0.0685732	descr = Xue_Structure_Feature_G100
cnt = 152	feature = 545	correl = 0.0551173	descr = N_Gram_GTTG
cnt = 153	feature = 248	correl = 0.128825	descr = N_Gram_CAA
cnt = 154	feature = 340	correl = -0.0797355	descr = N_Gram_CGTC
cnt = 155	feature = 59	correl = -0.173148	descr = Gibbs_of_Target_Sequence__Pos_14_Step_1
cnt = 156	feature = 290	correl = 0.0472243	descr = N_Gram_CCC
cnt = 157	feature = 578	correl = -0.0816624	descr = N_Gram_TCCA
cnt = 158	feature = 641	correl = 0.0825464	descr = N_Gram_TGT
cnt = 159	feature = 321	correl = 0.0681088	descr = N_Gram_CGCC
cnt = 160	feature = 527	correl = 0.13684	descr = N_Gram_GTG
cnt = 161	feature = 225	correl = -0.0683281	descr = N_Gram_ATC
cnt = 162	feature = 66	correl = -0.0827188	descr = PF_RNAi_Fold_5'Free_Count
cnt = 163	feature = 612	correl = -0.0810715	descr = N_Gram_TGA
cnt = 164	feature = 475	correl = 0.149938	descr = N_Gram_GGC
cnt = 165	feature = 446	correl = -0.0613498	descr = N_Gram_GCG
num rows = 522
num_elements = 86652
*
optimization finished, #iter = 443
nu = 0.616915
obj = -53.189983, rho = -0.191988
nSV = 367, nBSV = 279
num rows = 57
num_elements = 9462
*
optimization finished, #iter = 40
nu = 0.548405
obj = -4.911410, rho = -0.557799
nSV = 41, nBSV = 21
*
optimization finished, #iter = 443
nu = 0.616915
obj = -53.189983, rho = -0.191988
nSV = 367, nBSV = 279
TEST = 43 AVE CORR = 0.551893
