# Supplementary material for: Improving model predictions for RNA interference activities that use support vector machine regression by combining and filtering features
Source: BMC Bioinformatics. 2007 Jun 6;8:182. doi: 10.1186/1471-2105-8-182 (PMC1906837; doi:10.1186/1471-2105-8-182)
Supplement: Additional file 6 — tr_579_cfsfilters. The features found to be useful by Correlation based Feature in training and testing the 579 dataset by cross validation, at t-test values from 0 to 90. [file 1471-2105-8-182-S6.gz › tr_579_file_46]

46
ave count = 143.2

CFS merit scores = 1.3532
CFS merit scores = 1.59912
CFS merit scores = 1.84691
CFS merit scores = 2.07252
CFS merit scores = 2.26827
CFS merit scores = 2.44638
CFS merit scores = 2.61081
CFS merit scores = 2.76064
CFS merit scores = 2.90258
CFS merit scores = 3.03767
CFS merit scores = 3.16701
CFS merit scores = 3.29127
CFS merit scores = 3.41098
CFS merit scores = 3.5261
CFS merit scores = 3.63485
CFS merit scores = 3.73643
CFS merit scores = 3.83389
CFS merit scores = 3.92818
CFS merit scores = 4.01925
CFS merit scores = 4.10663
CFS merit scores = 4.19209
CFS merit scores = 4.27557
CFS merit scores = 4.35585
CFS merit scores = 4.43342
CFS merit scores = 4.50884
CFS merit scores = 4.58237
CFS merit scores = 4.65248
CFS merit scores = 4.7209
CFS merit scores = 4.78578
CFS merit scores = 4.84926
CFS merit scores = 4.91107
CFS merit scores = 4.97114
CFS merit scores = 5.02921
CFS merit scores = 5.0858
CFS merit scores = 5.14077
CFS merit scores = 5.19209
CFS merit scores = 5.24117
CFS merit scores = 5.28819
CFS merit scores = 5.33456
CFS merit scores = 5.3785
CFS merit scores = 5.41807
CFS merit scores = 5.45625
CFS merit scores = 5.49365
CFS merit scores = 5.52687
CFS merit scores = 5.55457
CFS merit scores = 5.58123
CFS merit scores = 5.60745
CFS merit scores = 5.63021
CFS merit scores = 5.65077
CFS merit scores = 5.66499
CFS merit scores = 5.67716
CFS merit scores = 5.68859
CFS merit scores = 5.69768
CFS merit scores = 5.7066
CFS merit scores = 5.71307
CFS merit scores = 5.72015
CFS merit scores = 5.72774
CFS merit scores = 5.73498
CFS merit scores = 5.7418
CFS merit scores = 5.74776
CFS merit scores = 5.74927
CFS merit scores = 5.75085
CFS merit scores = 5.75218
CFS merit scores = 5.75335
CFS merit scores = 5.75409
CFS merit scores = 5.7543
CFS merit scores = 5.75476
CFS merit scores = 5.75552
CFS merit scores = 5.75633
CFS merit scores = 5.7554
CFS merit scores = 5.75227
CFS merit scores = 5.74926
CFS merit scores = 5.74668
CFS merit scores = 5.74492
CFS merit scores = 5.74282
CFS merit scores = 5.74089
CFS merit scores = 5.7396
CFS merit scores = 5.73729
CFS merit scores = 5.73498
CFS merit scores = 5.73163
CFS merit scores = 5.72646
CFS merit scores = 5.72144
CFS merit scores = 5.71651
CFS merit scores = 5.71175
CFS merit scores = 5.70694
CFS merit scores = 5.69972
CFS merit scores = 5.69308
CFS merit scores = 5.68634
CFS merit scores = 5.67974
CFS merit scores = 5.67251
CFS merit scores = 5.66592
CFS merit scores = 5.65968
CFS merit scores = 5.65361
CFS merit scores = 5.64778
CFS merit scores = 5.6421
CFS merit scores = 5.6352
CFS merit scores = 5.6283
CFS merit scores = 5.61989
CFS merit scores = 5.61141
CFS merit scores = 5.60335
CFS merit scores = 5.59589
CFS merit scores = 5.5884
CFS merit scores = 5.58091
CFS merit scores = 5.57346
CFS merit scores = 5.56578
CFS merit scores = 5.55794
CFS merit scores = 5.54934
CFS merit scores = 5.54021
CFS merit scores = 5.53142
CFS merit scores = 5.52285
CFS merit scores = 5.51446
CFS merit scores = 5.50645
CFS merit scores = 5.4985
CFS merit scores = 5.49027
CFS merit scores = 5.48194
CFS merit scores = 5.47372
CFS merit scores = 5.46413
CFS merit scores = 5.45487
CFS merit scores = 5.44564
CFS merit scores = 5.43664
CFS merit scores = 5.42815
CFS merit scores = 5.41969
CFS merit scores = 5.41139
CFS merit scores = 5.40202
CFS merit scores = 5.39297
CFS merit scores = 5.38426
CFS merit scores = 5.37584
CFS merit scores = 5.36758
CFS merit scores = 5.35927
CFS merit scores = 5.35106
CFS merit scores = 5.3428
CFS merit scores = 5.33467
CFS merit scores = 5.32624
CFS merit scores = 5.31798
CFS merit scores = 5.31008
CFS merit scores = 5.30177
CFS merit scores = 5.29381
CFS merit scores = 5.28586
CFS merit scores = 5.27793
CFS merit scores = 5.27022
CFS merit scores = 5.26241
CFS merit scores = 5.25389
CFS merit scores = 5.24583
CFS merit scores = 5.23719
CFS merit scores = 5.22879
CFS merit scores = 5.22043
CFS merit scores = 5.21235
CFS merit scores = 5.20427
CFS merit scores = 5.19652
CFS merit scores = 5.1888
CFS merit scores = 5.1814
CFS merit scores = 5.17398
CFS merit scores = 5.16678
CFS merit scores = 5.15976
CFS merit scores = 5.15279
CFS merit scores = 5.14595
CFS merit scores = 5.13906
CFS merit scores = 5.13176
CFS merit scores = 5.12415
CFS merit scores = 5.11649
CFS merit scores = 5.10881
CFS merit scores = 5.10131
CFS merit scores = 5.09339
CFS merit scores = 5.08556
CFS merit scores = 5.07762
CFS merit scores = 5.0696
CFS merit scores = 5.06156
CFS merit scores = 5.05359
CFS merit scores = 5.04542
CFS merit scores = 5.0372
CFS merit scores = 5.0291
CFS merit scores = 5.02126
CFS merit scores = 5.01292
CFS merit scores = 5.00475
CFS merit scores = 4.99618
CFS merit scores = 4.98782
CFS merit scores = 4.97914
CFS merit scores = 4.97059
CFS merit scores = 4.96215
CFS merit scores = 4.95351
CFS merit scores = 4.94493
CFS merit scores = 4.93664
CFS merit scores = 4.92837
CFS merit scores = 4.92003
CFS merit scores = 4.91144
CFS merit scores = 4.90298
CFS merit scores = 4.89429
CFS merit scores = 4.8855
CFS merit scores = 4.87655
CFS merit scores = 4.86745
CFS merit scores = 4.85846
CFS merit scores = 4.84934
CFS merit scores = 4.84032
CFS merit scores = 4.83141
CFS merit scores = 4.82224
CFS merit scores = 4.81246
CFS merit scores = 4.80259
CFS merit scores = 4.79289
CFS merit scores = 4.78314
CFS merit scores = 4.77212
CFS merit scores = 4.76135
CFS merit scores = 4.75074
CFS merit scores = 4.73941
CFS merit scores = 4.72748
CFS merit scores = 4.71587
CFS merit scores = 4.70338
CFS merit scores = 4.68985
CFS merit scores = 4.67583
CFS merit scores = 4.66197
CFS merit scores = 4.64827
CFS merit scores = 4.63375
CFS merit scores = 4.61954
CFS merit scores = 4.60503
CFS merit scores = 4.58991
CFS merit scores = 4.57492
CFS merit scores = 4.55945
CFS merit scores = 4.54339
CFS merit scores = 4.52642
CFS merit scores = 4.50976
CFS merit scores = 4.4907
CFS merit scores = 4.47151
CFS merit scores = 4.44838
CFS merit scores = 4.42468
cnt = 1	feature = 56	correl = -0.353201	descr = Gibbs_of_Target_Sequence__Pos_20_Step_1
cnt = 2	feature = 54	correl = -0.179414	descr = Gibbs_of_Target_Sequence__Pos_18_Step_1
cnt = 3	feature = 541	correl = -0.0968349	descr = N_Gram_GTCTT
cnt = 4	feature = 11	correl = -0.142041	descr = Position_Specific_Bin_Base_5_Base_A
cnt = 5	feature = 536	correl = -0.0829008	descr = N_Gram_GTCG
cnt = 6	feature = 417	correl = 0.116505	descr = N_Gram_GAGTC
cnt = 7	feature = 579	correl = 0.0757763	descr = N_Gram_TATAT
cnt = 8	feature = 680	correl = 0.0447817	descr = N_Gram_TTCGA
cnt = 9	feature = 578	correl = 0.0449751	descr = N_Gram_TATAG
cnt = 10	feature = 392	correl = -0.0576625	descr = N_Gram_GAAAA
cnt = 11	feature = 321	correl = -0.049196	descr = N_Gram_CGACC
cnt = 12	feature = 407	correl = 0.0453462	descr = N_Gram_GACGG
cnt = 13	feature = 555	correl = 0.0453462	descr = N_Gram_GTTAA
cnt = 14	feature = 516	correl = 0.0780126	descr = N_Gram_GGGTA
cnt = 15	feature = 360	correl = 0.0631922	descr = N_Gram_CTATA
cnt = 16	feature = 616	correl = 0.0568421	descr = N_Gram_TCTAC
cnt = 17	feature = 574	correl = 0.0729653	descr = N_Gram_TACGA
cnt = 18	feature = 351	correl = 0.079212	descr = N_Gram_CGTGG
cnt = 19	feature = 218	correl = 0.0550219	descr = N_Gram_ATACA
cnt = 20	feature = 361	correl = 0.0806231	descr = N_Gram_CTATT
cnt = 21	feature = 568	correl = -0.0463739	descr = N_Gram_TAACG
cnt = 22	feature = 545	correl = 0.0573403	descr = N_Gram_GTGCG
cnt = 23	feature = 659	correl = 0.0577553	descr = N_Gram_TGTAA
cnt = 24	feature = 304	correl = 0.0453462	descr = N_Gram_CCGCA
cnt = 25	feature = 255	correl = 0.0542035	descr = N_Gram_CACAG
cnt = 26	feature = 466	correl = 0.0453462	descr = N_Gram_GCGTA
cnt = 27	feature = 494	correl = 0.0729795	descr = N_Gram_GGCCC
cnt = 28	feature = 424	correl = -0.0556583	descr = N_Gram_GATCG
cnt = 29	feature = 514	correl = 0.0453462	descr = N_Gram_GGGGT
cnt = 30	feature = 313	correl = 0.0676048	descr = N_Gram_CCTCA
cnt = 31	feature = 316	correl = 0.0606705	descr = N_Gram_CCTCT
cnt = 32	feature = 518	correl = -0.0529673	descr = N_Gram_GGGTT
cnt = 33	feature = 434	correl = 0.0612091	descr = N_Gram_GCAAA
cnt = 34	feature = 640	correl = 0.107159	descr = N_Gram_TGCAA
cnt = 35	feature = 252	correl = 0.0974183	descr = N_Gram_CAAGG
cnt = 36	feature = 322	correl = -0.0717699	descr = N_Gram_CGACG
cnt = 37	feature = 241	correl = 0.0446791	descr = N_Gram_ATTGG
cnt = 38	feature = 612	correl = 0.0947339	descr = N_Gram_TCGGC
cnt = 39	feature = 342	correl = 0.0869933	descr = N_Gram_CGGGA
cnt = 40	feature = 584	correl = 0.0472183	descr = N_Gram_TCAAA
cnt = 41	feature = 426	correl = -0.0500458	descr = N_Gram_GATGC
cnt = 42	feature = 510	correl = 0.0453462	descr = N_Gram_GGGCT
cnt = 43	feature = 382	correl = 0.0499655	descr = N_Gram_CTTCC
cnt = 44	feature = 226	correl = -0.0567228	descr = N_Gram_ATCAT
cnt = 45	feature = 690	correl = 0.0594649	descr = N_Gram_TTGCA
cnt = 46	feature = 546	correl = 0.0580781	descr = N_Gram_GTGCT
cnt = 47	feature = 370	correl = 0.0718503	descr = N_Gram_CTCGG
cnt = 48	feature = 285	correl = 0.0600075	descr = N_Gram_CCACC
cnt = 49	feature = 309	correl = -0.0732728	descr = N_Gram_CCGGT
cnt = 50	feature = 681	correl = -0.0558762	descr = N_Gram_TTCGG
cnt = 51	feature = 563	correl = -0.0489243	descr = N_Gram_GTTGT
cnt = 52	feature = 228	correl = -0.0524821	descr = N_Gram_ATCCT
cnt = 53	feature = 314	correl = -0.129731	descr = N_Gram_CCTCC
cnt = 54	feature = 450	correl = 0.0515042	descr = N_Gram_GCCCA
cnt = 55	feature = 327	correl = -0.0446597	descr = N_Gram_CGATC
cnt = 56	feature = 222	correl = 0.0718812	descr = N_Gram_ATAGT
cnt = 57	feature = 512	correl = 0.0679232	descr = N_Gram_GGGGC
cnt = 58	feature = 648	correl = 0.112615	descr = N_Gram_TGGCC
cnt = 59	feature = 703	correl = -0.0503227	descr = N_Gram_TTTTG
cnt = 60	feature = 484	correl = 0.0641909	descr = N_Gram_GGACG
cnt = 61	feature = 596	correl = 0.0667987	descr = N_Gram_TCCC
cnt = 62	feature = 431	correl = -0.0897428	descr = N_Gram_GATTT
cnt = 63	feature = 440	correl = -0.0721949	descr = N_Gram_GCAGA
cnt = 64	feature = 353	correl = -0.0473352	descr = N_Gram_CGTTC
cnt = 65	feature = 340	correl = 0.0702472	descr = N_Gram_CGGCG
cnt = 66	feature = 633	correl = 0.0801463	descr = N_Gram_TGAGT
cnt = 67	feature = 448	correl = 0.0704377	descr = N_Gram_GCCAG
cnt = 68	feature = 219	correl = -0.0501446	descr = N_Gram_ATACT
cnt = 69	feature = 357	correl = 0.0568421	descr = N_Gram_CTACT
cnt = 70	feature = 224	correl = 0.0864478	descr = N_Gram_ATATA
cnt = 71	feature = 527	correl = 0.0914936	descr = N_Gram_GGTTG
cnt = 72	feature = 508	correl = 0.107561	descr = N_Gram_GGGCC
cnt = 73	feature = 324	correl = 0.086002	descr = N_Gram_CGAGG
cnt = 74	feature = 283	correl = 0.0668142	descr = N_Gram_CCAAG
cnt = 75	feature = 364	correl = 0.0713122	descr = N_Gram_CTCAC
cnt = 76	feature = 483	correl = 0.110261	descr = N_Gram_GGACC
cnt = 77	feature = 231	correl = 0.0803255	descr = N_Gram_ATCTG
cnt = 78	feature = 244	correl = -0.0769311	descr = N_Gram_ATTTG
cnt = 79	feature = 505	correl = 0.10458	descr = N_Gram_GGGAG
cnt = 80	feature = 249	correl = 0.0635672	descr = N_Gram_CAAAG
cnt = 81	feature = 375	correl = 0.106193	descr = N_Gram_CTGCA
cnt = 82	feature = 457	correl = 0.0805039	descr = N_Gram_GCCTC
cnt = 83	feature = 614	correl = -0.0485637	descr = N_Gram_TCGTC
cnt = 84	feature = 391	correl = 0.0793839	descr = N_Gram_GAAA
cnt = 85	feature = 386	correl = 0.0910274	descr = N_Gram_CTTGG
cnt = 86	feature = 274	correl = 0.133118	descr = N_Gram_CAGTG
cnt = 87	feature = 691	correl = -0.158357	descr = N_Gram_TTGCG
cnt = 88	feature = 207	correl = -0.154201	descr = N_Gram_AGTCT
cnt = 89	feature = 291	correl = 0.0676408	descr = N_Gram_CCATC
cnt = 90	feature = 501	correl = 0.125627	descr = N_Gram_GGCTT
cnt = 91	feature = 416	correl = 0.0589398	descr = N_Gram_GAGGT
cnt = 92	feature = 363	correl = 0.056201	descr = N_Gram_CTCAA
cnt = 93	feature = 649	correl = -0.0590997	descr = N_Gram_TGGCG
cnt = 94	feature = 235	correl = -0.0655336	descr = N_Gram_ATGCT
cnt = 95	feature = 661	correl = 0.0466068	descr = N_Gram_TGTCC
cnt = 96	feature = 263	correl = -0.0642739	descr = N_Gram_CACGA
cnt = 97	feature = 303	correl = 0.0467344	descr = N_Gram_CCGA
cnt = 98	feature = 267	correl = -0.0638971	descr = N_Gram_CAGAA
cnt = 99	feature = 504	correl = 0.0641909	descr = N_Gram_GGGAC
cnt = 100	feature = 580	correl = -0.0484539	descr = N_Gram_TATT
cnt = 101	feature = 388	correl = 0.0457856	descr = N_Gram_CTTTA
cnt = 102	feature = 695	correl = 0.0458209	descr = N_Gram_TTGTT
cnt = 103	feature = 396	correl = 0.108301	descr = N_Gram_GAAGA
cnt = 104	feature = 602	correl = -0.0855062	descr = N_Gram_TCCGG
cnt = 105	feature = 265	correl = 0.0541497	descr = N_Gram_CACT
cnt = 106	feature = 270	correl = -0.138749	descr = N_Gram_CAGCT
cnt = 107	feature = 29	correl = -0.0510556	descr = Position_Specific_Bin_Base_13_Base_A
cnt = 108	feature = 425	correl = -0.106802	descr = N_Gram_GATCT
cnt = 109	feature = 277	correl = 0.101152	descr = N_Gram_CATCC
cnt = 110	feature = 463	correl = 0.0601642	descr = N_Gram_GCGGG
cnt = 111	feature = 460	correl = 0.0719566	descr = N_Gram_GCGCC
cnt = 112	feature = 437	correl = 0.122173	descr = N_Gram_GCAC
cnt = 113	feature = 377	correl = 0.0594056	descr = N_Gram_CTGTG
cnt = 114	feature = 24	correl = -0.0572736	descr = Position_Specific_Bin_Base_11_Base_G
cnt = 115	feature = 379	correl = -0.0653101	descr = N_Gram_CTTA
cnt = 116	feature = 10	correl = 0.0634696	descr = Position_Specific_Bin_Base_3_Base_C
cnt = 117	feature = 587	correl = 0.0993655	descr = N_Gram_TCACC
cnt = 118	feature = 473	correl = 0.0663734	descr = N_Gram_GCTGC
cnt = 119	feature = 451	correl = 0.0737958	descr = N_Gram_GCCCG
cnt = 120	feature = 632	correl = -0.0665266	descr = N_Gram_TGAGG
cnt = 121	feature = 467	correl = -0.131884	descr = N_Gram_GCGTC
cnt = 122	feature = 399	correl = -0.0466347	descr = N_Gram_GAATA
cnt = 123	feature = 390	correl = 0.104142	descr = N_Gram_CTTTG
cnt = 124	feature = 223	correl = 0.0476593	descr = N_Gram_ATAT
cnt = 125	feature = 18	correl = 0.0645701	descr = Position_Specific_Bin_Base_7_Base_T
cnt = 126	feature = 23	correl = 0.0642312	descr = Position_Specific_Bin_Base_10_Base_T
cnt = 127	feature = 28	correl = -0.132365	descr = Position_Specific_Bin_Base_12_Base_T
cnt = 128	feature = 36	correl = -0.0603416	descr = Position_Specific_Bin_Base_17_Base_A
cnt = 129	feature = 21	correl = 0.0640465	descr = Position_Specific_Bin_Base_9_Base_G
cnt = 130	feature = 655	correl = 0.0840314	descr = N_Gram_TGGT
cnt = 131	feature = 343	correl = 0.137662	descr = N_Gram_CGGGC
cnt = 132	feature = 67	correl = 0.0596054	descr = Fold_of_RNAi_Sequence_Pos_11
cnt = 133	feature = 80	correl = 0.0622439	descr = Xue_Structure_Feature_C010
cnt = 134	feature = 15	correl = 0.118233	descr = Position_Specific_Bin_Base_6_Base_C
cnt = 135	feature = 8	correl = 0.0776161	descr = Position_Specific_Bin_Base_2_Base_T
cnt = 136	feature = 279	correl = 0.110125	descr = N_Gram_CATCT
cnt = 137	feature = 475	correl = 0.0538052	descr = N_Gram_GCTT
cnt = 138	feature = 13	correl = 0.0708226	descr = Position_Specific_Bin_Base_5_Base_G
cnt = 139	feature = 32	correl = 0.107781	descr = Position_Specific_Bin_Base_14_Base_T
cnt = 140	feature = 105	correl = -0.0587574	descr = Fold_of_Target_NoBeginbrace_noends_Pos_8
cnt = 141	feature = 69	correl = 0.0955724	descr = Fold_of_RNAi_Sequence_Pos_13
cnt = 142	feature = 456	correl = 0.0968796	descr = N_Gram_GCCT
cnt = 143	feature = 19	correl = -0.0654154	descr = Position_Specific_Bin_Base_8_Base_C
cnt = 144	feature = 591	correl = -0.0490921	descr = N_Gram_TCAT
cnt = 145	feature = 472	correl = 0.0703417	descr = N_Gram_GCTG
cnt = 146	feature = 605	correl = -0.0873015	descr = N_Gram_TCCTC
cnt = 147	feature = 643	correl = -0.147022	descr = N_Gram_TGCG
cnt = 148	feature = 35	correl = 0.1196	descr = Position_Specific_Bin_Base_16_Base_C
cnt = 149	feature = 17	correl = -0.0526982	descr = Position_Specific_Bin_Base_7_Base_A
cnt = 150	feature = 478	correl = 0.0756026	descr = N_Gram_GGAA
cnt = 151	feature = 272	correl = 0.131904	descr = N_Gram_CAGT
cnt = 152	feature = 27	correl = 0.0717415	descr = Position_Specific_Bin_Base_12_Base_G
cnt = 153	feature = 525	correl = 0.0601741	descr = N_Gram_GGTT
cnt = 154	feature = 662	correl = 0.10002	descr = N_Gram_TGTG
cnt = 155	feature = 529	correl = 0.0524988	descr = N_Gram_GTAA
cnt = 156	feature = 31	correl = -0.104449	descr = Position_Specific_Bin_Base_14_Base_A
cnt = 157	feature = 47	correl = -0.0733237	descr = Gibbs_of_Target_Sequence__Pos_5_Step_1
cnt = 158	feature = 355	correl = 0.0757138	descr = N_Gram_CTA
cnt = 159	feature = 683	correl = -0.212999	descr = N_Gram_TTCTC
cnt = 160	feature = 14	correl = -0.107903	descr = Position_Specific_Bin_Base_6_Base_A
cnt = 161	feature = 281	correl = 0.0727402	descr = N_Gram_CCAA
cnt = 162	feature = 74	correl = -0.0611569	descr = Xue_Structure_Feature_A110
cnt = 163	feature = 233	correl = -0.0542312	descr = N_Gram_ATGA
cnt = 164	feature = 33	correl = 0.0550113	descr = Position_Specific_Bin_Base_15_Base_C
cnt = 165	feature = 72	correl = 0.0668907	descr = Fold_of_RNAi_Sequence_Pos_16
cnt = 166	feature = 500	correl = 0.0539491	descr = N_Gram_GGCT
cnt = 167	feature = 39	correl = -0.272883	descr = Position_Specific_Bin_Base_18_Base_A
cnt = 168	feature = 211	correl = -0.0483691	descr = N_Gram_AGTT
cnt = 169	feature = 60	correl = 0.160396	descr = Fold_of_RNAi_Sequence_Pos_0
cnt = 170	feature = 511	correl = 0.0688865	descr = N_Gram_GGGG
cnt = 171	feature = 599	correl = -0.0681458	descr = N_Gram_TCCG
cnt = 172	feature = 34	correl = -0.120144	descr = Position_Specific_Bin_Base_16_Base_A
cnt = 173	feature = 337	correl = 0.112002	descr = N_Gram_CGGC
cnt = 174	feature = 308	correl = 0.121247	descr = N_Gram_CCGGG
cnt = 175	feature = 389	correl = -0.0535046	descr = N_Gram_CTTTC
cnt = 176	feature = 594	correl = -0.113573	descr = N_Gram_TCCA
cnt = 177	feature = 76	correl = 0.122089	descr = Xue_Structure_Feature_A101
cnt = 178	feature = 544	correl = 0.0453464	descr = N_Gram_GTGC
cnt = 179	feature = 46	correl = 0.0708243	descr = Gibbs_of_Target_Sequence__Pos_3_Step_1
cnt = 180	feature = 647	correl = 0.0705965	descr = N_Gram_TGGC
cnt = 181	feature = 276	correl = 0.0801075	descr = N_Gram_CATC
cnt = 182	feature = 540	correl = -0.0907469	descr = N_Gram_GTCT
cnt = 183	feature = 481	correl = 0.0444349	descr = N_Gram_GGAAG
cnt = 184	feature = 704	correl = -0.094943	descr = N_Gram_TTTTT
cnt = 185	feature = 383	correl = -0.203289	descr = N_Gram_CTTCT
cnt = 186	feature = 41	correl = 0.293721	descr = Position_Specific_Bin_Base_18_Base_G
cnt = 187	feature = 70	correl = 0.0676775	descr = Fold_of_RNAi_Sequence_Pos_14
cnt = 188	feature = 432	correl = 0.146631	descr = N_Gram_GCA
cnt = 189	feature = 461	correl = 0.0705884	descr = N_Gram_GCGG
cnt = 190	feature = 53	correl = -0.106536	descr = Gibbs_of_Target_Sequence__Pos_17_Step_1
cnt = 191	feature = 419	correl = -0.0479912	descr = N_Gram_GAT
cnt = 192	feature = 73	correl = 0.0712512	descr = Xue_Structure_Feature_A111
cnt = 193	feature = 465	correl = -0.0799468	descr = N_Gram_GCGT
cnt = 194	feature = 55	correl = -0.307746	descr = Gibbs_of_Target_Sequence__Pos_19_Step_1
cnt = 195	feature = 292	correl = 0.0527339	descr = N_Gram_CCC
cnt = 196	feature = 645	correl = 0.109526	descr = N_Gram_TGG
cnt = 197	feature = 619	correl = -0.115604	descr = N_Gram_TCTCC
cnt = 198	feature = 79	correl = 0.0584143	descr = Xue_Structure_Feature_C011
cnt = 199	feature = 62	correl = 0.147955	descr = Fold_of_RNAi_Sequence_Pos_2
cnt = 200	feature = 86	correl = 0.0742608	descr = Xue_Structure_Feature_G011
cnt = 201	feature = 701	correl = -0.12353	descr = N_Gram_TTTT
cnt = 202	feature = 497	correl = 0.0564006	descr = N_Gram_GGCG
cnt = 203	feature = 61	correl = 0.185591	descr = Fold_of_RNAi_Sequence_Pos_1
cnt = 204	feature = 225	correl = -0.0561611	descr = N_Gram_ATC
cnt = 205	feature = 64	correl = 0.0485876	descr = Fold_of_RNAi_Sequence_Pos_4
cnt = 206	feature = 446	correl = 0.0867499	descr = N_Gram_GCC
cnt = 207	feature = 623	correl = -0.126918	descr = N_Gram_TCTT
cnt = 208	feature = 341	correl = 0.109567	descr = N_Gram_CGGG
cnt = 209	feature = 366	correl = -0.149367	descr = N_Gram_CTCC
cnt = 210	feature = 697	correl = -0.12556	descr = N_Gram_TTTC
cnt = 211	feature = 378	correl = -0.0990588	descr = N_Gram_CTT
cnt = 212	feature = 82	correl = 0.111591	descr = Xue_Structure_Feature_G111
cnt = 213	feature = 83	correl = 0.128216	descr = Xue_Structure_Feature_G110
cnt = 214	feature = 615	correl = -0.124099	descr = N_Gram_TCT
cnt = 215	feature = 77	correl = 0.0861776	descr = Xue_Structure_Feature_C111
cnt = 216	feature = 674	correl = -0.157725	descr = N_Gram_TTC
cnt = 217	feature = 334	correl = 0.0832065	descr = N_Gram_CGG
cnt = 218	feature = 666	correl = -0.129919	descr = N_Gram_TT
cnt = 219	feature = 59	correl = -0.0780818	descr = PF_RNAi_Fold_3'Free_Count
cnt = 220	feature = 58	correl = -0.141089	descr = PF_RNAi_Fold_5'Free_Count
cnt = 221	feature = 476	correl = 0.178395	descr = N_Gram_GG
cnt = 222	feature = 81	correl = -0.111912	descr = Xue_Structure_Feature_C000
cnt = 223	feature = 57	correl = -0.188459	descr = PF_RNAi_Fold_Energy
num rows = 521
num_elements = 116704
*
optimization finished, #iter = 574
nu = 0.555982
obj = -43.915733, rho = -0.198368
nSV = 368, nBSV = 220
num rows = 58
num_elements = 12992
*
optimization finished, #iter = 53
nu = 0.583550
obj = -5.444652, rho = -0.559768
nSV = 46, nBSV = 22
*
optimization finished, #iter = 574
nu = 0.555982
obj = -43.915733, rho = -0.198368
nSV = 368, nBSV = 220
CFS merit scores = 1.34741
CFS merit scores = 1.58079
CFS merit scores = 1.83115
CFS merit scores = 2.06101
CFS merit scores = 2.25914
CFS merit scores = 2.43918
CFS merit scores = 2.60346
CFS merit scores = 2.75628
CFS merit scores = 2.90164
CFS merit scores = 3.03663
CFS merit scores = 3.16325
CFS merit scores = 3.28318
CFS merit scores = 3.39592
CFS merit scores = 3.50156
CFS merit scores = 3.60243
CFS merit scores = 3.69993
CFS merit scores = 3.79486
CFS merit scores = 3.88645
CFS merit scores = 3.97464
CFS merit scores = 4.05973
CFS merit scores = 4.14272
CFS merit scores = 4.22058
CFS merit scores = 4.29587
CFS merit scores = 4.36735
CFS merit scores = 4.43635
CFS merit scores = 4.50114
CFS merit scores = 4.56282
CFS merit scores = 4.62205
CFS merit scores = 4.67698
CFS merit scores = 4.72844
CFS merit scores = 4.77742
CFS merit scores = 4.8244
CFS merit scores = 4.86815
CFS merit scores = 4.90808
CFS merit scores = 4.94541
CFS merit scores = 4.9823
CFS merit scores = 5.01859
CFS merit scores = 5.05399
CFS merit scores = 5.08833
CFS merit scores = 5.11992
CFS merit scores = 5.14824
CFS merit scores = 5.17284
CFS merit scores = 5.19721
CFS merit scores = 5.21943
CFS merit scores = 5.24008
CFS merit scores = 5.26108
CFS merit scores = 5.27954
CFS merit scores = 5.29596
CFS merit scores = 5.31146
CFS merit scores = 5.32575
CFS merit scores = 5.33706
CFS merit scores = 5.34747
CFS merit scores = 5.35685
CFS merit scores = 5.36499
CFS merit scores = 5.37298
CFS merit scores = 5.38018
CFS merit scores = 5.38694
CFS merit scores = 5.3943
CFS merit scores = 5.39889
CFS merit scores = 5.404
CFS merit scores = 5.40928
CFS merit scores = 5.41372
CFS merit scores = 5.41876
CFS merit scores = 5.42342
CFS merit scores = 5.4269
CFS merit scores = 5.43058
CFS merit scores = 5.43316
CFS merit scores = 5.43609
CFS merit scores = 5.43827
CFS merit scores = 5.43837
CFS merit scores = 5.43797
CFS merit scores = 5.43815
CFS merit scores = 5.43746
CFS merit scores = 5.43409
CFS merit scores = 5.42972
CFS merit scores = 5.42613
CFS merit scores = 5.42162
CFS merit scores = 5.41716
CFS merit scores = 5.41339
CFS merit scores = 5.41022
CFS merit scores = 5.40733
CFS merit scores = 5.40331
CFS merit scores = 5.39884
CFS merit scores = 5.39367
CFS merit scores = 5.38735
CFS merit scores = 5.38143
CFS merit scores = 5.37622
CFS merit scores = 5.37083
CFS merit scores = 5.36579
CFS merit scores = 5.36098
CFS merit scores = 5.35518
CFS merit scores = 5.34935
CFS merit scores = 5.34328
CFS merit scores = 5.33732
CFS merit scores = 5.33145
CFS merit scores = 5.32559
CFS merit scores = 5.31981
CFS merit scores = 5.3129
CFS merit scores = 5.3063
CFS merit scores = 5.30018
CFS merit scores = 5.29212
CFS merit scores = 5.28457
CFS merit scores = 5.27687
CFS merit scores = 5.26964
CFS merit scores = 5.26228
CFS merit scores = 5.25527
CFS merit scores = 5.24823
CFS merit scores = 5.24112
CFS merit scores = 5.23456
CFS merit scores = 5.2281
CFS merit scores = 5.22176
CFS merit scores = 5.21535
CFS merit scores = 5.20798
CFS merit scores = 5.20083
CFS merit scores = 5.19415
CFS merit scores = 5.18713
CFS merit scores = 5.17994
CFS merit scores = 5.173
CFS merit scores = 5.16578
CFS merit scores = 5.15822
CFS merit scores = 5.15081
CFS merit scores = 5.14327
CFS merit scores = 5.13561
CFS merit scores = 5.12838
CFS merit scores = 5.12056
CFS merit scores = 5.11187
CFS merit scores = 5.10343
CFS merit scores = 5.09533
CFS merit scores = 5.08703
CFS merit scores = 5.07887
CFS merit scores = 5.07081
CFS merit scores = 5.06307
CFS merit scores = 5.05528
CFS merit scores = 5.0479
CFS merit scores = 5.04065
CFS merit scores = 5.03371
CFS merit scores = 5.02712
CFS merit scores = 5.02036
CFS merit scores = 5.01302
CFS merit scores = 5.00571
CFS merit scores = 4.99869
CFS merit scores = 4.99141
CFS merit scores = 4.98404
cnt = 1	feature = 60	correl = -0.347415	descr = Gibbs_of_Target_Sequence__Pos_20_Step_1
cnt = 2	feature = 58	correl = -0.179314	descr = Gibbs_of_Target_Sequence__Pos_18_Step_1
cnt = 3	feature = 298	correl = -0.134265	descr = N_Gram_CCAGC
cnt = 4	feature = 14	correl = 0.109627	descr = Position_Specific_Bin_Base_5_Base_C
cnt = 5	feature = 446	correl = 0.101936	descr = N_Gram_GCATC
cnt = 6	feature = 241	correl = -0.0558209	descr = N_Gram_ATGCC
cnt = 7	feature = 334	correl = -0.0498811	descr = N_Gram_CGCAG
cnt = 8	feature = 673	correl = 0.0447228	descr = N_Gram_TTCGA
cnt = 9	feature = 593	correl = 0.0452869	descr = N_Gram_TCCCA
cnt = 10	feature = 613	correl = 0.0567535	descr = N_Gram_TCTAC
cnt = 11	feature = 361	correl = 0.05408	descr = N_Gram_CGTGT
cnt = 12	feature = 235	correl = 0.0802	descr = N_Gram_ATCTG
cnt = 13	feature = 363	correl = 0.113754	descr = N_Gram_CGTTT
cnt = 14	feature = 426	correl = 0.0669709	descr = N_Gram_GATAT
cnt = 15	feature = 538	correl = 0.0572733	descr = N_Gram_GTGCG
cnt = 16	feature = 527	correl = 0.0452869	descr = N_Gram_GTCCG
cnt = 17	feature = 607	correl = 0.0946425	descr = N_Gram_TCGGC
cnt = 18	feature = 425	correl = 0.0461314	descr = N_Gram_GATAC
cnt = 19	feature = 305	correl = 0.0452869	descr = N_Gram_CCCCG
cnt = 20	feature = 291	correl = -0.0497754	descr = N_Gram_CATGC
cnt = 21	feature = 508	correl = 0.0452869	descr = N_Gram_GGGGT
cnt = 22	feature = 660	correl = -0.0512407	descr = N_Gram_TGTTA
cnt = 23	feature = 228	correl = 0.0717923	descr = N_Gram_ATAGT
cnt = 24	feature = 541	correl = 0.138921	descr = N_Gram_GTGGC
cnt = 25	feature = 574	correl = 0.0461414	descr = N_Gram_TAGGT
cnt = 26	feature = 674	correl = -0.0486819	descr = N_Gram_TTCGG
cnt = 27	feature = 313	correl = 0.0710368	descr = N_Gram_CCGGC
cnt = 28	feature = 207	correl = -0.0649075	descr = N_Gram_AGGCT
cnt = 29	feature = 503	correl = 0.0968628	descr = N_Gram_GGGAC
cnt = 30	feature = 529	correl = -0.114562	descr = N_Gram_GTCGA
cnt = 31	feature = 686	correl = 0.0516604	descr = N_Gram_TTGGT
cnt = 32	feature = 539	correl = 0.0978169	descr = N_Gram_GTGCT
cnt = 33	feature = 382	correl = -0.0922983	descr = N_Gram_CTGAT
cnt = 34	feature = 324	correl = 0.0544044	descr = N_Gram_CCTGC
cnt = 35	feature = 578	correl = -0.0563951	descr = N_Gram_TATTC
cnt = 36	feature = 599	correl = 0.055723	descr = N_Gram_TCCTA
cnt = 37	feature = 647	correl = 0.0885995	descr = N_Gram_TGGGG
cnt = 38	feature = 550	correl = -0.0483207	descr = N_Gram_GTTCG
cnt = 39	feature = 231	correl = -0.0522752	descr = N_Gram_ATCAT
cnt = 40	feature = 280	correl = 0.0863731	descr = N_Gram_CAGGA
cnt = 41	feature = 353	correl = -0.0676412	descr = N_Gram_CGTAC
cnt = 42	feature = 375	correl = -0.11012	descr = N_Gram_CTCAT
cnt = 43	feature = 606	correl = -0.0491937	descr = N_Gram_TCGCA
cnt = 44	feature = 697	correl = -0.0963129	descr = N_Gram_TTTTG
cnt = 45	feature = 640	correl = 0.0892806	descr = N_Gram_TGGAG
cnt = 46	feature = 497	correl = 0.0744338	descr = N_Gram_GGCGC
cnt = 47	feature = 322	correl = 0.0441725	descr = N_Gram_CCTCT
cnt = 48	feature = 547	correl = 0.0890594	descr = N_Gram_GTTAA
cnt = 49	feature = 209	correl = 0.0785959	descr = N_Gram_AGGGG
cnt = 50	feature = 596	correl = -0.0653456	descr = N_Gram_TCCGC
cnt = 51	feature = 500	correl = 0.154835	descr = N_Gram_GGCTT
cnt = 52	feature = 460	correl = 0.0745119	descr = N_Gram_GCGAG
cnt = 53	feature = 512	correl = -0.058393	descr = N_Gram_GGTAA
cnt = 54	feature = 388	correl = -0.128542	descr = N_Gram_CTTAT
cnt = 55	feature = 514	correl = 0.0652534	descr = N_Gram_GGTCA
cnt = 56	feature = 525	correl = -0.0727329	descr = N_Gram_GTCCA
cnt = 57	feature = 407	correl = 0.0448195	descr = N_Gram_GACAC
cnt = 58	feature = 303	correl = 0.0570896	descr = N_Gram_CCCAA
cnt = 59	feature = 144	correl = 0.0641471	descr = N_Gram_AATCT
cnt = 60	feature = 283	correl = 0.132953	descr = N_Gram_CAGTG
cnt = 61	feature = 510	correl = 0.0932736	descr = N_Gram_GGGTC
cnt = 62	feature = 267	correl = 0.0639483	descr = N_Gram_CACCA
cnt = 63	feature = 417	correl = -0.047847	descr = N_Gram_GAGCC
cnt = 64	feature = 304	correl = 0.0843006	descr = N_Gram_CCCAC
cnt = 65	feature = 632	correl = 0.0544221	descr = N_Gram_TGATA
cnt = 66	feature = 390	correl = 0.0489038	descr = N_Gram_CTTCA
cnt = 67	feature = 450	correl = 0.0608555	descr = N_Gram_GCCAT
cnt = 68	feature = 487	correl = 0.0898475	descr = N_Gram_GGAGT
cnt = 69	feature = 496	correl = 0.151082	descr = N_Gram_GGCCT
cnt = 70	feature = 308	correl = 0.0710368	descr = N_Gram_CCCGG
cnt = 71	feature = 233	correl = -0.0491937	descr = N_Gram_ATCGC
cnt = 72	feature = 371	correl = 0.0548529	descr = N_Gram_CTATG
cnt = 73	feature = 643	correl = -0.0920186	descr = N_Gram_TGGCG
cnt = 74	feature = 225	correl = -0.0730058	descr = N_Gram_ATACT
cnt = 75	feature = 591	correl = 0.0848322	descr = N_Gram_TCCAA
cnt = 76	feature = 265	correl = 0.083765	descr = N_Gram_CACAG
cnt = 77	feature = 468	correl = -0.131911	descr = N_Gram_GCGTC
cnt = 78	feature = 219	correl = 0.059449	descr = N_Gram_AGTTG
cnt = 79	feature = 341	correl = 0.0989836	descr = N_Gram_CGGAC
cnt = 80	feature = 545	correl = 0.0698162	descr = N_Gram_GTGTG
cnt = 81	feature = 276	correl = 0.0729478	descr = N_Gram_CAGCA
cnt = 82	feature = 509	correl = 0.0499342	descr = N_Gram_GGGT
cnt = 83	feature = 222	correl = -0.084211	descr = N_Gram_ATAA
cnt = 84	feature = 351	correl = -0.0566691	descr = N_Gram_CGTA
cnt = 85	feature = 615	correl = -0.0845169	descr = N_Gram_TCTCA
cnt = 86	feature = 437	correl = 0.130899	descr = N_Gram_GCAA
cnt = 87	feature = 432	correl = -0.0644062	descr = N_Gram_GATT
cnt = 88	feature = 343	correl = 0.106027	descr = N_Gram_CGGCA
cnt = 89	feature = 337	correl = 0.101752	descr = N_Gram_CGCCG
cnt = 90	feature = 290	correl = 0.116459	descr = N_Gram_CATCT
cnt = 91	feature = 475	correl = 0.0810675	descr = N_Gram_GCTGG
cnt = 92	feature = 10	correl = 0.0854775	descr = Position_Specific_Bin_Base_3_Base_C
cnt = 93	feature = 211	correl = 0.0866538	descr = N_Gram_AGTA
cnt = 94	feature = 483	correl = 0.113009	descr = N_Gram_GGACC
cnt = 95	feature = 350	correl = -0.0656894	descr = N_Gram_CGGTA
cnt = 96	feature = 494	correl = 0.107641	descr = N_Gram_GGCCA
cnt = 97	feature = 387	correl = -0.0670185	descr = N_Gram_CTTA
cnt = 98	feature = 244	correl = 0.0505259	descr = N_Gram_ATGT
cnt = 99	feature = 441	correl = 0.0927742	descr = N_Gram_GCAC
cnt = 100	feature = 396	correl = 0.0788654	descr = N_Gram_CTTGT
cnt = 101	feature = 292	correl = 0.0512516	descr = N_Gram_CATGG
cnt = 102	feature = 8	correl = -0.0951943	descr = Position_Specific_Bin_Base_2_Base_G
cnt = 103	feature = 18	correl = 0.118854	descr = Position_Specific_Bin_Base_6_Base_C
cnt = 104	feature = 30	correl = 0.130178	descr = Position_Specific_Bin_Base_13_Base_C
cnt = 105	feature = 623	correl = -0.0522128	descr = N_Gram_TCTTG
cnt = 106	feature = 526	correl = 0.0516429	descr = N_Gram_GTCCC
cnt = 107	feature = 504	correl = 0.101752	descr = N_Gram_GGGAG
cnt = 108	feature = 609	correl = -0.0513179	descr = N_Gram_TCGT
cnt = 109	feature = 23	correl = 0.0854367	descr = Position_Specific_Bin_Base_10_Base_T
cnt = 110	feature = 28	correl = -0.130606	descr = Position_Specific_Bin_Base_12_Base_T
cnt = 111	feature = 33	correl = 0.105292	descr = Position_Specific_Bin_Base_14_Base_T
cnt = 112	feature = 38	correl = -0.0595136	descr = Position_Specific_Bin_Base_17_Base_A
cnt = 113	feature = 13	correl = -0.117329	descr = Position_Specific_Bin_Base_5_Base_A
cnt = 114	feature = 340	correl = 0.0733859	descr = N_Gram_CGGA
cnt = 115	feature = 52	correl = 0.0508568	descr = Gibbs_of_Target_Sequence__Pos_9_Step_1
cnt = 116	feature = 35	correl = 0.0640574	descr = Position_Specific_Bin_Base_15_Base_T
cnt = 117	feature = 383	correl = 0.0959676	descr = N_Gram_CTGCA
cnt = 118	feature = 24	correl = -0.0876332	descr = Position_Specific_Bin_Base_11_Base_G
cnt = 119	feature = 605	correl = -0.123104	descr = N_Gram_TCGAG
cnt = 120	feature = 619	correl = -0.0520495	descr = N_Gram_TCTGA
cnt = 121	feature = 79	correl = -0.0483646	descr = Xue_Structure_Feature_A110
cnt = 122	feature = 274	correl = 0.0512262	descr = N_Gram_CAGA
cnt = 123	feature = 206	correl = 0.130544	descr = N_Gram_AGGCG
cnt = 124	feature = 451	correl = 0.0642394	descr = N_Gram_GCCCA
cnt = 125	feature = 691	correl = -0.078504	descr = N_Gram_TTTCC
cnt = 126	feature = 252	correl = -0.0893484	descr = N_Gram_ATTT
cnt = 127	feature = 39	correl = 0.100543	descr = Position_Specific_Bin_Base_17_Base_C
cnt = 128	feature = 492	correl = 0.083074	descr = N_Gram_GGCAT
cnt = 129	feature = 555	correl = -0.0745096	descr = N_Gram_GTTTT
cnt = 130	feature = 456	correl = 0.0994547	descr = N_Gram_GCCT
cnt = 131	feature = 105	correl = 0.126577	descr = Fold_of_Target_NoEndbrace_noends_Pos_17
cnt = 132	feature = 655	correl = 0.0744355	descr = N_Gram_TGTCC
cnt = 133	feature = 34	correl = -0.0508569	descr = Position_Specific_Bin_Base_15_Base_A
cnt = 134	feature = 76	correl = 0.0789703	descr = Fold_of_RNAi_Sequence_Pos_15
cnt = 135	feature = 17	correl = -0.0974862	descr = Position_Specific_Bin_Base_6_Base_A
cnt = 136	feature = 645	correl = 0.120543	descr = N_Gram_TGGG
cnt = 137	feature = 601	correl = -0.108175	descr = N_Gram_TCCTT
cnt = 138	feature = 226	correl = 0.0602607	descr = N_Gram_ATAG
cnt = 139	feature = 342	correl = 0.099732	descr = N_Gram_CGGC
cnt = 140	feature = 32	correl = -0.0442977	descr = Position_Specific_Bin_Base_14_Base_G
cnt = 141	feature = 11	correl = -0.0653915	descr = Position_Specific_Bin_Base_4_Base_A
cnt = 142	feature = 73	correl = 0.0863489	descr = Fold_of_RNAi_Sequence_Pos_12
cnt = 143	feature = 54	correl = -0.0759403	descr = Gibbs_of_Target_Sequence__Pos_13_Step_1
num rows = 521
num_elements = 75024
*
optimization finished, #iter = 472
nu = 0.623642
obj = -54.645345, rho = -0.264543
nSV = 367, nBSV = 279
num rows = 58
num_elements = 8352
*
optimization finished, #iter = 29
nu = 0.610086
obj = -6.839727, rho = -0.375376
nSV = 41, nBSV = 27
*
optimization finished, #iter = 472
nu = 0.623642
obj = -54.645345, rho = -0.264543
nSV = 367, nBSV = 279
CFS merit scores = 1.21227
CFS merit scores = 1.54788
CFS merit scores = 1.81547
CFS merit scores = 2.04938
CFS merit scores = 2.2509
CFS merit scores = 2.43524
CFS merit scores = 2.60238
CFS merit scores = 2.75793
CFS merit scores = 2.90258
CFS merit scores = 3.03717
CFS merit scores = 3.16574
CFS merit scores = 3.28814
CFS merit scores = 3.40414
CFS merit scores = 3.51604
CFS merit scores = 3.62414
CFS merit scores = 3.72842
cnt = 1	feature = 390	correl = -0.212268	descr = N_Gram_CTTCT
cnt = 2	feature = 61	correl = -0.168732	descr = Gibbs_of_Target_Sequence__Pos_18_Step_1
cnt = 3	feature = 10	correl = 0.10045	descr = Position_Specific_Bin_Base_2_Base_T
cnt = 4	feature = 647	correl = -0.0854219	descr = N_Gram_TGGCG
cnt = 5	feature = 674	correl = 0.0446517	descr = N_Gram_TTCGA
cnt = 6	feature = 612	correl = 0.0739016	descr = N_Gram_TCGGA
cnt = 7	feature = 671	correl = 0.073979	descr = N_Gram_TTCAA
cnt = 8	feature = 283	correl = 0.0738002	descr = N_Gram_CAGTA
cnt = 9	feature = 579	correl = 0.0755747	descr = N_Gram_TATAT
cnt = 10	feature = 529	correl = 0.0505135	descr = N_Gram_GTATA
cnt = 11	feature = 512	correl = 0.0519346	descr = N_Gram_GGGCA
cnt = 12	feature = 609	correl = 0.0804424	descr = N_Gram_TCGAC
cnt = 13	feature = 399	correl = 0.0684652	descr = N_Gram_GAAAC
cnt = 14	feature = 305	correl = 0.114852	descr = N_Gram_CCCCC
cnt = 15	feature = 563	correl = -0.0463753	descr = N_Gram_TAACG
cnt = 16	feature = 291	correl = -0.0497901	descr = N_Gram_CATGC
num rows = 521
num_elements = 8857
*
optimization finished, #iter = 220
nu = 0.795230
obj = -84.355910, rho = -0.355427
nSV = 417, nBSV = 410
num rows = 58
num_elements = 986
*
optimization finished, #iter = 23
nu = 0.793103
obj = -9.753343, rho = -0.383465
nSV = 46, nBSV = 46
*
optimization finished, #iter = 220
nu = 0.795230
obj = -84.355910, rho = -0.355427
nSV = 417, nBSV = 410
CFS merit scores = 1.30767
CFS merit scores = 1.57322
CFS merit scores = 1.8237
CFS merit scores = 2.05781
CFS merit scores = 2.27113
CFS merit scores = 2.46505
CFS merit scores = 2.64474
CFS merit scores = 2.81105
CFS merit scores = 2.96553
CFS merit scores = 3.11068
cnt = 1	feature = 58	correl = -0.307672	descr = Gibbs_of_Target_Sequence__Pos_19_Step_1
cnt = 2	feature = 472	correl = -0.150363	descr = N_Gram_GCGTC
cnt = 3	feature = 619	correl = 0.0944683	descr = N_Gram_TCGGC
cnt = 4	feature = 361	correl = 0.0705217	descr = N_Gram_CGTGA
cnt = 5	feature = 606	correl = 0.0522095	descr = N_Gram_TCCCG
cnt = 6	feature = 363	correl = 0.0789734	descr = N_Gram_CGTGG
cnt = 7	feature = 425	correl = 0.0459803	descr = N_Gram_GATAC
cnt = 8	feature = 555	correl = 0.0473666	descr = N_Gram_GTGTA
cnt = 9	feature = 222	correl = 0.054751	descr = N_Gram_ATACA
cnt = 10	feature = 604	correl = 0.0611067	descr = N_Gram_TCCCA
num rows = 521
num_elements = 5731
*
optimization finished, #iter = 221
nu = 0.817658
obj = -88.778894, rho = -0.330352
nSV = 427, nBSV = 423
num rows = 58
num_elements = 638
*
optimization finished, #iter = 24
nu = 0.827586
obj = -10.021335, rho = -0.415455
nSV = 48, nBSV = 48
*
optimization finished, #iter = 221
nu = 0.817658
obj = -88.778894, rho = -0.330352
nSV = 427, nBSV = 423
CFS merit scores = 1.35103
CFS merit scores = 1.60969
CFS merit scores = 1.84305
CFS merit scores = 2.05911
CFS merit scores = 2.25613
CFS merit scores = 2.43597
CFS merit scores = 2.60196
CFS merit scores = 2.75702
CFS merit scores = 2.90282
CFS merit scores = 3.04077
CFS merit scores = 3.17181
CFS merit scores = 3.29363
CFS merit scores = 3.41035
CFS merit scores = 3.52301
CFS merit scores = 3.6315
CFS merit scores = 3.73599
CFS merit scores = 3.83705
CFS merit scores = 3.935
CFS merit scores = 4.03023
CFS merit scores = 4.12301
CFS merit scores = 4.21353
CFS merit scores = 4.30187
CFS merit scores = 4.3866
CFS merit scores = 4.46876
CFS merit scores = 4.54861
CFS merit scores = 4.62635
CFS merit scores = 4.70197
CFS merit scores = 4.7757
CFS merit scores = 4.84554
CFS merit scores = 4.91193
CFS merit scores = 4.97262
CFS merit scores = 5.03134
CFS merit scores = 5.08285
CFS merit scores = 5.13001
CFS merit scores = 5.17304
CFS merit scores = 5.2146
CFS merit scores = 5.25288
CFS merit scores = 5.28771
CFS merit scores = 5.32049
CFS merit scores = 5.34663
CFS merit scores = 5.37003
CFS merit scores = 5.39278
CFS merit scores = 5.41597
CFS merit scores = 5.43913
CFS merit scores = 5.4621
CFS merit scores = 5.48529
CFS merit scores = 5.5066
CFS merit scores = 5.5262
CFS merit scores = 5.54473
CFS merit scores = 5.5631
CFS merit scores = 5.58154
CFS merit scores = 5.59894
CFS merit scores = 5.6151
CFS merit scores = 5.63084
CFS merit scores = 5.64561
CFS merit scores = 5.65805
CFS merit scores = 5.66542
CFS merit scores = 5.67061
CFS merit scores = 5.67447
CFS merit scores = 5.67585
CFS merit scores = 5.67763
CFS merit scores = 5.67944
CFS merit scores = 5.68007
CFS merit scores = 5.68048
CFS merit scores = 5.68133
CFS merit scores = 5.6814
CFS merit scores = 5.6815
CFS merit scores = 5.68241
CFS merit scores = 5.68352
CFS merit scores = 5.68518
CFS merit scores = 5.68566
CFS merit scores = 5.68647
CFS merit scores = 5.68544
CFS merit scores = 5.68369
CFS merit scores = 5.68115
CFS merit scores = 5.67518
CFS merit scores = 5.66911
CFS merit scores = 5.66182
CFS merit scores = 5.65532
CFS merit scores = 5.64951
CFS merit scores = 5.64371
CFS merit scores = 5.63809
CFS merit scores = 5.63305
CFS merit scores = 5.62752
CFS merit scores = 5.61943
CFS merit scores = 5.61186
CFS merit scores = 5.60479
CFS merit scores = 5.59844
CFS merit scores = 5.59204
CFS merit scores = 5.58569
CFS merit scores = 5.57919
CFS merit scores = 5.57287
CFS merit scores = 5.56696
CFS merit scores = 5.56079
CFS merit scores = 5.5547
CFS merit scores = 5.54642
CFS merit scores = 5.53755
CFS merit scores = 5.52761
CFS merit scores = 5.5181
CFS merit scores = 5.50896
CFS merit scores = 5.50019
CFS merit scores = 5.49146
CFS merit scores = 5.48308
CFS merit scores = 5.47491
CFS merit scores = 5.46643
CFS merit scores = 5.45828
CFS merit scores = 5.45038
CFS merit scores = 5.44134
CFS merit scores = 5.43228
CFS merit scores = 5.42281
CFS merit scores = 5.41399
CFS merit scores = 5.40496
CFS merit scores = 5.3955
CFS merit scores = 5.38633
CFS merit scores = 5.37748
CFS merit scores = 5.36773
CFS merit scores = 5.35838
CFS merit scores = 5.34863
CFS merit scores = 5.33916
CFS merit scores = 5.33021
CFS merit scores = 5.32085
CFS merit scores = 5.31208
CFS merit scores = 5.30343
CFS merit scores = 5.29426
CFS merit scores = 5.28464
CFS merit scores = 5.27542
CFS merit scores = 5.26622
CFS merit scores = 5.25672
CFS merit scores = 5.24749
CFS merit scores = 5.23851
CFS merit scores = 5.22945
CFS merit scores = 5.22003
CFS merit scores = 5.21093
CFS merit scores = 5.20163
CFS merit scores = 5.19276
CFS merit scores = 5.18434
CFS merit scores = 5.1761
CFS merit scores = 5.16789
CFS merit scores = 5.1598
CFS merit scores = 5.15169
CFS merit scores = 5.14263
CFS merit scores = 5.13328
CFS merit scores = 5.124
CFS merit scores = 5.1149
CFS merit scores = 5.10587
CFS merit scores = 5.09708
CFS merit scores = 5.08775
CFS merit scores = 5.07829
CFS merit scores = 5.06922
CFS merit scores = 5.05922
CFS merit scores = 5.04957
CFS merit scores = 5.03925
CFS merit scores = 5.02914
CFS merit scores = 5.01887
CFS merit scores = 5.00812
CFS merit scores = 4.99759
CFS merit scores = 4.98724
CFS merit scores = 4.97702
CFS merit scores = 4.9669
CFS merit scores = 4.95681
CFS merit scores = 4.94667
CFS merit scores = 4.93562
CFS merit scores = 4.92455
CFS merit scores = 4.91372
CFS merit scores = 4.90244
CFS merit scores = 4.89069
CFS merit scores = 4.87931
CFS merit scores = 4.86734
CFS merit scores = 4.85545
CFS merit scores = 4.84384
CFS merit scores = 4.83169
CFS merit scores = 4.81972
CFS merit scores = 4.80771
CFS merit scores = 4.79538
CFS merit scores = 4.78286
CFS merit scores = 4.77026
CFS merit scores = 4.75719
CFS merit scores = 4.74367
CFS merit scores = 4.73053
CFS merit scores = 4.71724
CFS merit scores = 4.70371
CFS merit scores = 4.69028
CFS merit scores = 4.67407
CFS merit scores = 4.65701
CFS merit scores = 4.63945
CFS merit scores = 4.62195
CFS merit scores = 4.60322
CFS merit scores = 4.57391
cnt = 1	feature = 57	correl = -0.351026	descr = Gibbs_of_Target_Sequence__Pos_20_Step_1
cnt = 2	feature = 44	correl = 0.234174	descr = Gibbs_of_Target_Sequence__Pos_1_Step_1
cnt = 3	feature = 351	correl = 0.0901555	descr = N_Gram_CGGGA
cnt = 4	feature = 512	correl = -0.0612784	descr = N_Gram_GGCGA
cnt = 5	feature = 703	correl = 0.0589592	descr = N_Gram_TTGCA
cnt = 6	feature = 441	correl = 0.0542832	descr = N_Gram_GATGT
cnt = 7	feature = 450	correl = 0.072894	descr = N_Gram_GCAAT
cnt = 8	feature = 255	correl = 0.0492396	descr = N_Gram_CAAGC
cnt = 9	feature = 505	correl = -0.0572984	descr = N_Gram_GGCAC
cnt = 10	feature = 390	correl = 0.055997	descr = N_Gram_CTGGG
cnt = 11	feature = 425	correl = -0.0479501	descr = N_Gram_GAGCC
cnt = 12	feature = 544	correl = 0.176534	descr = N_Gram_GTCAG
cnt = 13	feature = 228	correl = -0.0492157	descr = N_Gram_ATCGC
cnt = 14	feature = 692	correl = 0.0445382	descr = N_Gram_TTCGA
cnt = 15	feature = 375	correl = 0.0861629	descr = N_Gram_CTATT
cnt = 16	feature = 437	correl = -0.0557194	descr = N_Gram_GATCG
cnt = 17	feature = 219	correl = -0.0502394	descr = N_Gram_ATAAT
cnt = 18	feature = 364	correl = 0.0788865	descr = N_Gram_CGTGG
cnt = 19	feature = 342	correl = 0.0570669	descr = N_Gram_CGCTA
cnt = 20	feature = 540	correl = 0.0503943	descr = N_Gram_GTATA
cnt = 21	feature = 340	correl = 0.0451013	descr = N_Gram_CGCCA
cnt = 22	feature = 478	correl = 0.0451013	descr = N_Gram_GCGTA
cnt = 23	feature = 500	correl = 0.089506	descr = N_Gram_GGAGT
cnt = 24	feature = 305	correl = 0.0839686	descr = N_Gram_CCCAC
cnt = 25	feature = 579	correl = 0.0740259	descr = N_Gram_TAAGC
cnt = 26	feature = 623	correl = 0.0737083	descr = N_Gram_TCGGA
cnt = 27	feature = 529	correl = 0.0517626	descr = N_Gram_GGGGG
cnt = 28	feature = 510	correl = 0.0497675	descr = N_Gram_GGCCG
cnt = 29	feature = 509	correl = 0.0890522	descr = N_Gram_GGCCC
cnt = 30	feature = 237	correl = -0.0454569	descr = N_Gram_ATGCA
cnt = 31	feature = 424	correl = -0.0680089	descr = N_Gram_GAGAA
cnt = 32	feature = 337	correl = -0.0463533	descr = N_Gram_CGATG
cnt = 33	feature = 593	correl = -0.0565826	descr = N_Gram_TATTC
cnt = 34	feature = 580	correl = -0.14	descr = N_Gram_TAAGT
cnt = 35	feature = 209	correl = -0.0638717	descr = N_Gram_AGTCC
cnt = 36	feature = 460	correl = 0.0928253	descr = N_Gram_GCCAG
cnt = 37	feature = 290	correl = 0.0579106	descr = N_Gram_CATTA
cnt = 38	feature = 539	correl = 0.0549123	descr = N_Gram_GGTTG
cnt = 39	feature = 704	correl = -0.152896	descr = N_Gram_TTGCG
cnt = 40	feature = 612	correl = -0.0748541	descr = N_Gram_TCCGC
cnt = 41	feature = 286	correl = -0.0640705	descr = N_Gram_CATCG
cnt = 42	feature = 609	correl = 0.061005	descr = N_Gram_TCCCA
cnt = 43	feature = 313	correl = 0.0706988	descr = N_Gram_CCGGC
cnt = 44	feature = 309	correl = 0.0688261	descr = N_Gram_CCCGC
cnt = 45	feature = 448	correl = 0.0608259	descr = N_Gram_GCAAA
cnt = 46	feature = 258	correl = 0.0521977	descr = N_Gram_CAATA
cnt = 47	feature = 322	correl = 0.060428	descr = N_Gram_CCTCG
cnt = 48	feature = 602	correl = -0.0550172	descr = N_Gram_TCATA
cnt = 49	feature = 605	correl = 0.0922761	descr = N_Gram_TCCAA
cnt = 50	feature = 467	correl = -0.0562543	descr = N_Gram_GCCGT
cnt = 51	feature = 590	correl = 0.07769	descr = N_Gram_TAGTC
cnt = 52	feature = 396	correl = 0.0494568	descr = N_Gram_CTTCC
cnt = 53	feature = 278	correl = 0.0858995	descr = N_Gram_CAGGA
cnt = 54	feature = 596	correl = 0.0535565	descr = N_Gram_TCAAG
cnt = 55	feature = 578	correl = -0.0513164	descr = N_Gram_TAAGA
cnt = 56	feature = 386	correl = -0.0553155	descr = N_Gram_CTCTC
cnt = 57	feature = 541	correl = -0.062694	descr = N_Gram_GTATC
cnt = 58	feature = 606	correl = -0.0634811	descr = N_Gram_TCCAC
cnt = 59	feature = 649	correl = -0.048882	descr = N_Gram_TGATC
cnt = 60	feature = 514	correl = 0.0780795	descr = N_Gram_GGCGG
cnt = 61	feature = 222	correl = 0.0732557	descr = N_Gram_ATAGT
cnt = 62	feature = 440	correl = -0.0665899	descr = N_Gram_GATGC
cnt = 63	feature = 283	correl = -0.0502394	descr = N_Gram_CATAA
cnt = 64	feature = 599	correl = 0.0488607	descr = N_Gram_TCAGA
cnt = 65	feature = 472	correl = 0.0445806	descr = N_Gram_GCGAG
cnt = 66	feature = 241	correl = -0.0734402	descr = N_Gram_ATTAC
cnt = 67	feature = 565	correl = 0.0694316	descr = N_Gram_GTGTG
cnt = 68	feature = 407	correl = 0.101285	descr = N_Gram_GAAAG
cnt = 69	feature = 466	correl = 0.072319	descr = N_Gram_GCCGG
cnt = 70	feature = 274	correl = 0.0545108	descr = N_Gram_CAGCC
cnt = 71	feature = 231	correl = 0.0797974	descr = N_Gram_ATCTG
cnt = 72	feature = 321	correl = -0.108383	descr = N_Gram_CCTCC
cnt = 73	feature = 276	correl = -0.134609	descr = N_Gram_CAGCT
cnt = 74	feature = 483	correl = 0.0547365	descr = N_Gram_GCTCA
cnt = 75	feature = 416	correl = -0.0637454	descr = N_Gram_GACCT
cnt = 76	feature = 525	correl = 0.0777578	descr = N_Gram_GGGCG
cnt = 77	feature = 334	correl = -0.090811	descr = N_Gram_CGAGT
cnt = 78	feature = 487	correl = 0.0713594	descr = N_Gram_GCTGG
cnt = 79	feature = 363	correl = 0.11555	descr = N_Gram_CGTGC
cnt = 80	feature = 265	correl = 0.0739212	descr = N_Gram_CACCT
cnt = 81	feature = 690	correl = 0.075369	descr = N_Gram_TTCCA
cnt = 82	feature = 492	correl = 0.120683	descr = N_Gram_GGAAA
cnt = 83	feature = 645	correl = -0.0455926	descr = N_Gram_TGACT
cnt = 84	feature = 496	correl = 0.102968	descr = N_Gram_GGACC
cnt = 85	feature = 235	correl = -0.0633511	descr = N_Gram_ATGAT
cnt = 86	feature = 711	correl = 0.0461979	descr = N_Gram_TTTCA
cnt = 87	feature = 516	correl = 0.149759	descr = N_Gram_GGCTT
cnt = 88	feature = 226	correl = 0.0736043	descr = N_Gram_ATCAG
cnt = 89	feature = 714	correl = -0.0899226	descr = N_Gram_TTTCT
cnt = 90	feature = 661	correl = 0.122443	descr = N_Gram_TGGCC
cnt = 91	feature = 267	correl = -0.0776467	descr = N_Gram_CACGA
cnt = 92	feature = 536	correl = 0.0616288	descr = N_Gram_GGTC
cnt = 93	feature = 497	correl = 0.0986263	descr = N_Gram_GGACG
cnt = 94	feature = 324	correl = -0.0472097	descr = N_Gram_CCTGG
cnt = 95	feature = 546	correl = -0.091129	descr = N_Gram_GTCCA
cnt = 96	feature = 451	correl = 0.0757415	descr = N_Gram_GCAC
cnt = 97	feature = 662	correl = -0.10154	descr = N_Gram_TGGCG
cnt = 98	feature = 601	correl = 0.110297	descr = N_Gram_TCAGT
cnt = 99	feature = 456	correl = 0.113531	descr = N_Gram_GCATC
cnt = 100	feature = 426	correl = 0.0911086	descr = N_Gram_GAGCT
cnt = 101	feature = 252	correl = 0.0496247	descr = N_Gram_CAACA
cnt = 102	feature = 501	correl = -0.101171	descr = N_Gram_GGATC
cnt = 103	feature = 24	correl = -0.0910926	descr = Position_Specific_Bin_Base_11_Base_G
cnt = 104	feature = 713	correl = -0.0576182	descr = N_Gram_TTTCG
cnt = 105	feature = 674	correl = 0.0581474	descr = N_Gram_TGTCC
cnt = 106	feature = 527	correl = 0.0708556	descr = N_Gram_GGGGA
cnt = 107	feature = 468	correl = 0.0886763	descr = N_Gram_GCCT
cnt = 108	feature = 616	correl = -0.0700986	descr = N_Gram_TCCTC
cnt = 109	feature = 508	correl = 0.102806	descr = N_Gram_GGCCA
cnt = 110	feature = 36	correl = -0.0501528	descr = Position_Specific_Bin_Base_16_Base_T
cnt = 111	feature = 28	correl = -0.119936	descr = Position_Specific_Bin_Base_12_Base_T
cnt = 112	feature = 494	correl = 0.0483425	descr = N_Gram_GGAAG
cnt = 113	feature = 13	correl = -0.125111	descr = Position_Specific_Bin_Base_5_Base_A
cnt = 114	feature = 17	correl = 0.104792	descr = Position_Specific_Bin_Base_6_Base_C
cnt = 115	feature = 280	correl = 0.0821779	descr = N_Gram_CAGTA
cnt = 116	feature = 308	correl = 0.0968647	descr = N_Gram_CCCG
cnt = 117	feature = 655	correl = -0.142705	descr = N_Gram_TGCG
cnt = 118	feature = 341	correl = 0.0937968	descr = N_Gram_CGCCG
cnt = 119	feature = 382	correl = -0.053954	descr = N_Gram_CTCCG
cnt = 120	feature = 10	correl = -0.0440194	descr = Position_Specific_Bin_Base_3_Base_A
cnt = 121	feature = 388	correl = 0.0463813	descr = N_Gram_CTGC
cnt = 122	feature = 32	correl = 0.093727	descr = Position_Specific_Bin_Base_14_Base_T
cnt = 123	feature = 211	correl = 0.0459271	descr = N_Gram_AGTG
cnt = 124	feature = 399	correl = -0.0827461	descr = N_Gram_CTTGA
cnt = 125	feature = 38	correl = -0.0569938	descr = Position_Specific_Bin_Base_17_Base_T
cnt = 126	feature = 626	correl = -0.0616364	descr = N_Gram_TCGT
cnt = 127	feature = 105	correl = -0.0783452	descr = Fold_of_Target_NoBeginbrace_noends_Pos_4
cnt = 128	feature = 619	correl = -0.0871725	descr = N_Gram_TCGA
cnt = 129	feature = 285	correl = 0.110467	descr = N_Gram_CATCC
cnt = 130	feature = 563	correl = 0.0777447	descr = N_Gram_GTGT
cnt = 131	feature = 11	correl = 0.0838059	descr = Position_Specific_Bin_Base_3_Base_C
cnt = 132	feature = 640	correl = 0.0509196	descr = N_Gram_TCTTT
cnt = 133	feature = 33	correl = 0.0496908	descr = Position_Specific_Bin_Base_15_Base_C
cnt = 134	feature = 681	correl = -0.071987	descr = N_Gram_TTAC
cnt = 135	feature = 8	correl = -0.0609869	descr = Position_Specific_Bin_Base_2_Base_G
cnt = 136	feature = 254	correl = 0.0820514	descr = N_Gram_CAAG
cnt = 137	feature = 136	correl = -0.043914	descr = N_Gram_AATC
cnt = 138	feature = 40	correl = 0.139588	descr = Position_Specific_Bin_Base_18_Base_C
cnt = 139	feature = 77	correl = 0.0658704	descr = Xue_Structure_Feature_A100
cnt = 140	feature = 352	correl = 0.14096	descr = N_Gram_CGGGC
cnt = 141	feature = 353	correl = -0.0517811	descr = N_Gram_CGGT
cnt = 142	feature = 695	correl = -0.204811	descr = N_Gram_TTCTC
cnt = 143	feature = 67	correl = 0.105863	descr = Fold_of_RNAi_Sequence_Pos_9
cnt = 144	feature = 291	correl = 0.108972	descr = N_Gram_CCAA
cnt = 145	feature = 72	correl = 0.0817908	descr = Fold_of_RNAi_Sequence_Pos_14
cnt = 146	feature = 277	correl = 0.0473476	descr = N_Gram_CAGG
cnt = 147	feature = 52	correl = -0.179394	descr = Gibbs_of_Target_Sequence__Pos_14_Step_1
cnt = 148	feature = 14	correl = 0.0891135	descr = Position_Specific_Bin_Base_5_Base_C
cnt = 149	feature = 69	correl = 0.0758556	descr = Fold_of_RNAi_Sequence_Pos_11
cnt = 150	feature = 304	correl = 0.0695853	descr = N_Gram_CCCA
cnt = 151	feature = 39	correl = -0.267577	descr = Position_Specific_Bin_Base_18_Base_A
cnt = 152	feature = 26	correl = 0.172887	descr = Position_Specific_Bin_Base_12_Base_C
cnt = 153	feature = 718	correl = -0.1575	descr = N_Gram_TTTTC
cnt = 154	feature = 35	correl = 0.132939	descr = Position_Specific_Bin_Base_16_Base_C
cnt = 155	feature = 691	correl = -0.0486398	descr = N_Gram_TTCG
cnt = 156	feature = 473	correl = 0.0582656	descr = N_Gram_GCGCC
cnt = 157	feature = 477	correl = -0.0791223	descr = N_Gram_GCGT
cnt = 158	feature = 76	correl = -0.059011	descr = Xue_Structure_Feature_A110
cnt = 159	feature = 504	correl = 0.0734098	descr = N_Gram_GGCA
cnt = 160	feature = 61	correl = 0.168852	descr = Fold_of_RNAi_Sequence_Pos_0
cnt = 161	feature = 82	correl = 0.0497266	descr = Xue_Structure_Feature_C011
cnt = 162	feature = 207	correl = -0.094282	descr = N_Gram_AGTC
cnt = 163	feature = 432	correl = -0.0485555	descr = N_Gram_GAT
cnt = 164	feature = 73	correl = 0.0609044	descr = Fold_of_RNAi_Sequence_Pos_15
cnt = 165	feature = 545	correl = -0.0580049	descr = N_Gram_GTCC
cnt = 166	feature = 481	correl = 0.0646111	descr = N_Gram_GCT
cnt = 167	feature = 64	correl = 0.083141	descr = Fold_of_RNAi_Sequence_Pos_3
cnt = 168	feature = 54	correl = -0.120437	descr = Gibbs_of_Target_Sequence__Pos_17_Step_1
cnt = 169	feature = 555	correl = 0.151964	descr = N_Gram_GTG
cnt = 170	feature = 314	correl = 0.128341	descr = N_Gram_CCGGG
cnt = 171	feature = 717	correl = -0.1552	descr = N_Gram_TTTT
cnt = 172	feature = 81	correl = 0.0445739	descr = Xue_Structure_Feature_C100
cnt = 173	feature = 327	correl = -0.0713729	descr = N_Gram_CGA
cnt = 174	feature = 303	correl = 0.0448825	descr = N_Gram_CCC
cnt = 175	feature = 446	correl = 0.122317	descr = N_Gram_GCA
cnt = 176	feature = 697	correl = -0.0625514	descr = N_Gram_TTG
cnt = 177	feature = 641	correl = -0.0947727	descr = N_Gram_TGA
cnt = 178	feature = 391	correl = -0.110851	descr = N_Gram_CTT
cnt = 179	feature = 225	correl = -0.0514077	descr = N_Gram_ATC
cnt = 180	feature = 80	correl = 0.080354	descr = Xue_Structure_Feature_C110
cnt = 181	feature = 574	correl = -0.0639488	descr = N_Gram_TA
cnt = 182	feature = 86	correl = 0.108566	descr = Xue_Structure_Feature_G110
cnt = 183	feature = 594	correl = -0.138975	descr = N_Gram_TC
cnt = 184	feature = 79	correl = 0.0941971	descr = Xue_Structure_Feature_C111
cnt = 185	feature = 343	correl = 0.0747964	descr = N_Gram_CGG
cnt = 186	feature = 60	correl = -0.0509974	descr = PF_RNAi_Fold_3'Free_Count
cnt = 187	feature = 503	correl = 0.144805	descr = N_Gram_GGC
cnt = 188	feature = 58	correl = -0.190267	descr = PF_RNAi_Fold_Energy
num rows = 521
num_elements = 98469
*
optimization finished, #iter = 493
nu = 0.576614
obj = -49.472299, rho = -0.244793
nSV = 356, nBSV = 245
num rows = 58
num_elements = 10962
*
optimization finished, #iter = 51
nu = 0.551241
obj = -5.496302, rho = -0.363285
nSV = 42, nBSV = 22
*
optimization finished, #iter = 493
nu = 0.576614
obj = -49.472299, rho = -0.244793
nSV = 356, nBSV = 245
CFS merit scores = 1.22163
CFS merit scores = 1.55718
CFS merit scores = 1.82174
CFS merit scores = 2.05542
CFS merit scores = 2.25715
CFS merit scores = 2.44448
CFS merit scores = 2.61802
CFS merit scores = 2.77677
CFS merit scores = 2.92615
CFS merit scores = 3.06598
CFS merit scores = 3.19968
CFS merit scores = 3.3229
CFS merit scores = 3.43978
CFS merit scores = 3.55273
CFS merit scores = 3.65954
CFS merit scores = 3.76129
CFS merit scores = 3.85898
CFS merit scores = 3.95164
CFS merit scores = 4.03983
CFS merit scores = 4.12478
CFS merit scores = 4.20755
CFS merit scores = 4.28773
CFS merit scores = 4.36417
CFS merit scores = 4.43715
CFS merit scores = 4.50612
CFS merit scores = 4.57273
CFS merit scores = 4.63657
CFS merit scores = 4.69786
CFS merit scores = 4.75768
CFS merit scores = 4.81513
CFS merit scores = 4.86735
CFS merit scores = 4.91847
CFS merit scores = 4.96819
CFS merit scores = 5.01669
CFS merit scores = 5.06365
CFS merit scores = 5.10572
CFS merit scores = 5.14276
CFS merit scores = 5.17805
CFS merit scores = 5.21129
CFS merit scores = 5.24356
CFS merit scores = 5.2733
CFS merit scores = 5.30251
CFS merit scores = 5.33001
CFS merit scores = 5.35705
CFS merit scores = 5.38268
CFS merit scores = 5.40729
CFS merit scores = 5.43163
CFS merit scores = 5.45463
CFS merit scores = 5.47631
CFS merit scores = 5.49797
CFS merit scores = 5.51711
CFS merit scores = 5.53365
CFS merit scores = 5.55037
CFS merit scores = 5.56307
CFS merit scores = 5.57568
CFS merit scores = 5.58305
CFS merit scores = 5.58865
CFS merit scores = 5.59368
CFS merit scores = 5.59939
CFS merit scores = 5.60369
CFS merit scores = 5.60913
CFS merit scores = 5.61127
CFS merit scores = 5.61332
CFS merit scores = 5.61531
CFS merit scores = 5.61677
CFS merit scores = 5.6183
CFS merit scores = 5.62011
CFS merit scores = 5.62166
CFS merit scores = 5.62369
CFS merit scores = 5.62587
CFS merit scores = 5.62783
CFS merit scores = 5.62847
CFS merit scores = 5.62955
CFS merit scores = 5.63004
CFS merit scores = 5.63057
CFS merit scores = 5.63114
CFS merit scores = 5.63203
CFS merit scores = 5.63196
CFS merit scores = 5.63057
CFS merit scores = 5.62741
CFS merit scores = 5.62364
CFS merit scores = 5.6205
CFS merit scores = 5.61784
CFS merit scores = 5.61451
CFS merit scores = 5.60875
CFS merit scores = 5.6023
CFS merit scores = 5.59576
CFS merit scores = 5.58909
CFS merit scores = 5.58214
CFS merit scores = 5.57567
CFS merit scores = 5.56852
CFS merit scores = 5.56088
CFS merit scores = 5.55261
CFS merit scores = 5.5442
CFS merit scores = 5.53534
CFS merit scores = 5.52669
CFS merit scores = 5.51848
CFS merit scores = 5.50924
CFS merit scores = 5.49971
CFS merit scores = 5.48881
CFS merit scores = 5.47774
CFS merit scores = 5.46641
CFS merit scores = 5.45538
CFS merit scores = 5.44484
CFS merit scores = 5.43465
CFS merit scores = 5.42362
CFS merit scores = 5.41326
CFS merit scores = 5.40275
CFS merit scores = 5.39203
CFS merit scores = 5.37991
CFS merit scores = 5.36777
CFS merit scores = 5.35599
CFS merit scores = 5.34435
CFS merit scores = 5.3335
CFS merit scores = 5.32184
CFS merit scores = 5.30987
CFS merit scores = 5.29826
CFS merit scores = 5.287
CFS merit scores = 5.27623
CFS merit scores = 5.26453
CFS merit scores = 5.25341
CFS merit scores = 5.24225
CFS merit scores = 5.23087
CFS merit scores = 5.21947
CFS merit scores = 5.20835
CFS merit scores = 5.19709
CFS merit scores = 5.18588
CFS merit scores = 5.17437
CFS merit scores = 5.16339
CFS merit scores = 5.15267
CFS merit scores = 5.14205
CFS merit scores = 5.13178
CFS merit scores = 5.1217
CFS merit scores = 5.11112
CFS merit scores = 5.10077
CFS merit scores = 5.08981
CFS merit scores = 5.07875
CFS merit scores = 5.06786
CFS merit scores = 5.05657
CFS merit scores = 5.04548
CFS merit scores = 5.03427
CFS merit scores = 5.02293
CFS merit scores = 5.01153
CFS merit scores = 5.00037
CFS merit scores = 4.98925
CFS merit scores = 4.97742
CFS merit scores = 4.96574
CFS merit scores = 4.95423
CFS merit scores = 4.94237
CFS merit scores = 4.93099
CFS merit scores = 4.91981
CFS merit scores = 4.90852
CFS merit scores = 4.89746
CFS merit scores = 4.88652
CFS merit scores = 4.87575
CFS merit scores = 4.86519
CFS merit scores = 4.85401
CFS merit scores = 4.84262
CFS merit scores = 4.83131
CFS merit scores = 4.82025
CFS merit scores = 4.80937
CFS merit scores = 4.79591
CFS merit scores = 4.78193
CFS merit scores = 4.76798
CFS merit scores = 4.75391
CFS merit scores = 4.74019
CFS merit scores = 4.72607
CFS merit scores = 4.71161
CFS merit scores = 4.69752
CFS merit scores = 4.68356
CFS merit scores = 4.66737
CFS merit scores = 4.65138
CFS merit scores = 4.63481
CFS merit scores = 4.61772
CFS merit scores = 4.59936
CFS merit scores = 4.57998
CFS merit scores = 4.5583
CFS merit scores = 4.53423
cnt = 1	feature = 674	correl = -0.221627	descr = N_Gram_TTCTC
cnt = 2	feature = 54	correl = -0.185982	descr = Gibbs_of_Target_Sequence__Pos_7_Step_1
cnt = 3	feature = 67	correl = 0.180286	descr = Fold_of_RNAi_Sequence_Pos_0
cnt = 4	feature = 361	correl = 0.0904271	descr = N_Gram_CTA
cnt = 5	feature = 357	correl = 0.0788089	descr = N_Gram_CGTGG
cnt = 6	feature = 574	correl = 0.0675531	descr = N_Gram_TATAT
cnt = 7	feature = 308	correl = 0.0450415	descr = N_Gram_CCGAA
cnt = 8	feature = 209	correl = 0.0886556	descr = N_Gram_AGTTA
cnt = 9	feature = 432	correl = 0.0836764	descr = N_Gram_GCAAT
cnt = 10	feature = 327	correl = -0.0492258	descr = N_Gram_CGACC
cnt = 11	feature = 505	correl = 0.0450415	descr = N_Gram_GGGCT
cnt = 12	feature = 351	correl = -0.0676911	descr = N_Gram_CGTAC
cnt = 13	feature = 225	correl = -0.0492258	descr = N_Gram_ATCGC
cnt = 14	feature = 309	correl = 0.0450415	descr = N_Gram_CCGCA
cnt = 15	feature = 529	correl = 0.0512049	descr = N_Gram_GTCCC
cnt = 16	feature = 241	correl = 0.0669167	descr = N_Gram_ATTCC
cnt = 17	feature = 304	correl = 0.0687388	descr = N_Gram_CCCGC
cnt = 18	feature = 527	correl = 0.176369	descr = N_Gram_GTCAG
cnt = 19	feature = 648	correl = 0.0463545	descr = N_Gram_TGGGT
cnt = 20	feature = 303	correl = 0.073181	descr = N_Gram_CCCGA
cnt = 21	feature = 508	correl = 0.0450415	descr = N_Gram_GGGGT
cnt = 22	feature = 539	correl = 0.0611525	descr = N_Gram_GTGAC
cnt = 23	feature = 207	correl = 0.0975619	descr = N_Gram_AGTGT
cnt = 24	feature = 334	correl = -0.0494292	descr = N_Gram_CGATG
cnt = 25	feature = 313	correl = -0.0641534	descr = N_Gram_CCGGT
cnt = 26	feature = 340	correl = 0.0637315	descr = N_Gram_CGGAA
cnt = 27	feature = 426	correl = 0.0484501	descr = N_Gram_GATTG
cnt = 28	feature = 404	correl = 0.0444698	descr = N_Gram_GACAC
cnt = 29	feature = 290	correl = 0.0594077	descr = N_Gram_CCACC
cnt = 30	feature = 252	correl = 0.0616903	descr = N_Gram_CAAGC
cnt = 31	feature = 382	correl = -0.0684932	descr = N_Gram_CTGCC
cnt = 32	feature = 514	correl = 0.0551954	descr = N_Gram_GGTGC
cnt = 33	feature = 350	correl = -0.0562403	descr = N_Gram_CGTAA
cnt = 34	feature = 500	correl = 0.106148	descr = N_Gram_GGGAC
cnt = 35	feature = 318	correl = 0.0670616	descr = N_Gram_CCTCA
cnt = 36	feature = 541	correl = 0.0570008	descr = N_Gram_GTGCG
cnt = 37	feature = 235	correl = -0.0659481	descr = N_Gram_ATGCT
cnt = 38	feature = 283	correl = 0.0553759	descr = N_Gram_CATTA
cnt = 39	feature = 516	correl = 0.0576326	descr = N_Gram_GGTTG
cnt = 40	feature = 363	correl = 0.0563769	descr = N_Gram_CTACT
cnt = 41	feature = 473	correl = -0.0498594	descr = N_Gram_GGAAC
cnt = 42	feature = 546	correl = 0.0471497	descr = N_Gram_GTGTA
cnt = 43	feature = 343	correl = 0.0496787	descr = N_Gram_CGGCC
cnt = 44	feature = 510	correl = -0.0444272	descr = N_Gram_GGGTT
cnt = 45	feature = 226	correl = -0.095802	descr = N_Gram_ATCGG
cnt = 46	feature = 392	correl = -0.114554	descr = N_Gram_CTTGC
cnt = 47	feature = 593	correl = 0.0520764	descr = N_Gram_TCCCG
cnt = 48	feature = 640	correl = 0.0637596	descr = N_Gram_TGGAG
cnt = 49	feature = 596	correl = -0.0802348	descr = N_Gram_TCCGC
cnt = 50	feature = 364	correl = 0.0661461	descr = N_Gram_CTAGG
cnt = 51	feature = 501	correl = 0.120675	descr = N_Gram_GGGAG
cnt = 52	feature = 599	correl = 0.0553946	descr = N_Gram_TCCTA
cnt = 53	feature = 324	correl = -0.114938	descr = N_Gram_CCTTC
cnt = 54	feature = 267	correl = 0.0670594	descr = N_Gram_CACTC
cnt = 55	feature = 258	correl = 0.0832887	descr = N_Gram_CACAG
cnt = 56	feature = 441	correl = -0.045258	descr = N_Gram_GCATG
cnt = 57	feature = 494	correl = 0.0903571	descr = N_Gram_GGCGG
cnt = 58	feature = 472	correl = 0.120547	descr = N_Gram_GGAAA
cnt = 59	feature = 492	correl = -0.084973	descr = N_Gram_GGCGA
cnt = 60	feature = 606	correl = -0.0492258	descr = N_Gram_TCGCA
cnt = 61	feature = 386	correl = 0.0450415	descr = N_Gram_CTTAC
cnt = 62	feature = 321	correl = 0.0720865	descr = N_Gram_CCTGC
cnt = 63	feature = 440	correl = 0.10902	descr = N_Gram_GCATC
cnt = 64	feature = 255	correl = 0.0520892	descr = N_Gram_CAATA
cnt = 65	feature = 665	correl = -0.073479	descr = N_Gram_TTACC
cnt = 66	feature = 460	correl = 0.054097	descr = N_Gram_GCGGT
cnt = 67	feature = 425	correl = -0.0717742	descr = N_Gram_GATTA
cnt = 68	feature = 547	correl = 0.0693062	descr = N_Gram_GTGTG
cnt = 69	feature = 337	correl = 0.0570008	descr = N_Gram_CGCTA
cnt = 70	feature = 228	correl = 0.0796666	descr = N_Gram_ATCTG
cnt = 71	feature = 605	correl = -0.14911	descr = N_Gram_TCGAG
cnt = 72	feature = 291	correl = -0.0447983	descr = N_Gram_CCACG
cnt = 73	feature = 448	correl = 0.0721921	descr = N_Gram_GCCGG
cnt = 74	feature = 481	correl = -0.106626	descr = N_Gram_GGATC
cnt = 75	feature = 509	correl = 0.0928145	descr = N_Gram_GGGTC
cnt = 76	feature = 686	correl = 0.0546418	descr = N_Gram_TTGGT
cnt = 77	feature = 580	correl = 0.0952317	descr = N_Gram_TCACC
cnt = 78	feature = 536	correl = -0.0659935	descr = N_Gram_GTCTT
cnt = 79	feature = 407	correl = 0.0591652	descr = N_Gram_GACCG
cnt = 80	feature = 280	correl = 0.109566	descr = N_Gram_CATCT
cnt = 81	feature = 136	correl = 0.0466507	descr = N_Gram_AATAT
cnt = 82	feature = 437	correl = 0.062322	descr = N_Gram_GCAGC
cnt = 83	feature = 399	correl = 0.107687	descr = N_Gram_GAAGA
cnt = 84	feature = 544	correl = 0.13832	descr = N_Gram_GTGGC
cnt = 85	feature = 211	correl = -0.114928	descr = N_Gram_AGTTT
cnt = 86	feature = 375	correl = -0.0439351	descr = N_Gram_CTCCG
cnt = 87	feature = 612	correl = -0.0777771	descr = N_Gram_TCTCA
cnt = 88	feature = 305	correl = 0.0705893	descr = N_Gram_CCCGG
cnt = 89	feature = 503	correl = 0.124141	descr = N_Gram_GGGCC
cnt = 90	feature = 555	correl = -0.0479684	descr = N_Gram_GTTGT
cnt = 91	feature = 77	correl = -0.0508233	descr = Fold_of_RNAi_Sequence_Pos_18
cnt = 92	feature = 467	correl = 0.0824739	descr = N_Gram_GCTGG
cnt = 93	feature = 496	correl = 0.154164	descr = N_Gram_GGCTT
cnt = 94	feature = 24	correl = -0.0554109	descr = Position_Specific_Bin_Base_9_Base_T
cnt = 95	feature = 244	correl = -0.100859	descr = N_Gram_ATTT
cnt = 96	feature = 276	correl = 0.121945	descr = N_Gram_CAGTG
cnt = 97	feature = 643	correl = -0.0845715	descr = N_Gram_TGGCG
cnt = 98	feature = 57	correl = -0.100348	descr = Gibbs_of_Target_Sequence__Pos_13_Step_1
cnt = 99	feature = 39	correl = -0.0496727	descr = Position_Specific_Bin_Base_16_Base_T
cnt = 100	feature = 11	correl = 0.0715807	descr = Position_Specific_Bin_Base_2_Base_T
cnt = 101	feature = 466	correl = -0.0778558	descr = N_Gram_GCTCC
cnt = 102	feature = 416	correl = -0.105056	descr = N_Gram_GAGTT
cnt = 103	feature = 645	correl = 0.0920003	descr = N_Gram_TGGG
cnt = 104	feature = 231	correl = -0.0674853	descr = N_Gram_ATGA
cnt = 105	feature = 450	correl = 0.119503	descr = N_Gram_GCCT
cnt = 106	feature = 563	correl = -0.0880709	descr = N_Gram_TAAG
cnt = 107	feature = 33	correl = -0.0934854	descr = Position_Specific_Bin_Base_14_Base_A
cnt = 108	feature = 76	correl = 0.0592468	descr = Fold_of_RNAi_Sequence_Pos_14
cnt = 109	feature = 631	correl = -0.126073	descr = N_Gram_TGATT
cnt = 110	feature = 475	correl = 0.090033	descr = N_Gram_GGAC
cnt = 111	feature = 591	correl = 0.0648661	descr = N_Gram_TCCC
cnt = 112	feature = 8	correl = -0.072672	descr = Position_Specific_Bin_Base_2_Base_A
cnt = 113	feature = 314	correl = 0.0671655	descr = N_Gram_CCGT
cnt = 114	feature = 23	correl = 0.05953	descr = Position_Specific_Bin_Base_9_Base_G
cnt = 115	feature = 619	correl = -0.0577328	descr = N_Gram_TCTTG
cnt = 116	feature = 579	correl = 0.0447217	descr = N_Gram_TCAC
cnt = 117	feature = 391	correl = -0.0864316	descr = N_Gram_CTTGA
cnt = 118	feature = 484	correl = 0.083642	descr = N_Gram_GGCA
cnt = 119	feature = 655	correl = 0.0580018	descr = N_Gram_TGTCC
cnt = 120	feature = 649	correl = 0.0585371	descr = N_Gram_TGGT
cnt = 121	feature = 468	correl = 0.0608741	descr = N_Gram_GCTT
cnt = 122	feature = 341	correl = 0.103406	descr = N_Gram_CGGC
cnt = 123	feature = 265	correl = -0.0871877	descr = N_Gram_CACGA
cnt = 124	feature = 34	correl = 0.0449651	descr = Position_Specific_Bin_Base_14_Base_C
cnt = 125	feature = 79	correl = -0.0599699	descr = Xue_Structure_Feature_A110
cnt = 126	feature = 17	correl = 0.0832069	descr = Position_Specific_Bin_Base_5_Base_C
cnt = 127	feature = 353	correl = -0.127818	descr = N_Gram_CGTCG
cnt = 128	feature = 28	correl = 0.136225	descr = Position_Specific_Bin_Base_12_Base_C
cnt = 129	feature = 36	correl = -0.122514	descr = Position_Specific_Bin_Base_16_Base_A
cnt = 130	feature = 292	correl = -0.0840023	descr = N_Gram_CCAG
cnt = 131	feature = 105	correl = 0.155594	descr = Fold_of_Target_NoEndbrace_noends_Pos_18
cnt = 132	feature = 13	correl = -0.0659148	descr = Position_Specific_Bin_Base_4_Base_A
cnt = 133	feature = 73	correl = 0.0674259	descr = Fold_of_RNAi_Sequence_Pos_11
cnt = 134	feature = 32	correl = 0.08487	descr = Position_Specific_Bin_Base_13_Base_C
cnt = 135	feature = 623	correl = -0.0747605	descr = N_Gram_TGAAG
cnt = 136	feature = 545	correl = 0.0783838	descr = N_Gram_GTGT
cnt = 137	feature = 10	correl = -0.0614154	descr = Position_Specific_Bin_Base_2_Base_G
cnt = 138	feature = 14	correl = 0.0478372	descr = Position_Specific_Bin_Base_4_Base_C
cnt = 139	feature = 601	correl = -0.148115	descr = N_Gram_TCCTT
cnt = 140	feature = 274	correl = 0.133558	descr = N_Gram_CAGT
cnt = 141	feature = 540	correl = 0.0577975	descr = N_Gram_GTGC
cnt = 142	feature = 61	correl = -0.190527	descr = Gibbs_of_Target_Sequence__Pos_18_Step_1
cnt = 143	feature = 72	correl = 0.0485657	descr = Fold_of_RNAi_Sequence_Pos_10
cnt = 144	feature = 681	correl = -0.0898801	descr = N_Gram_TTGC
cnt = 145	feature = 602	correl = -0.0785299	descr = N_Gram_TCG
cnt = 146	feature = 677	correl = -0.0690254	descr = N_Gram_TTGA
cnt = 147	feature = 277	correl = 0.0729598	descr = N_Gram_CATC
cnt = 148	feature = 525	correl = -0.0847882	descr = N_Gram_GTC
cnt = 149	feature = 60	correl = -0.114628	descr = Gibbs_of_Target_Sequence__Pos_17_Step_1
cnt = 150	feature = 456	correl = 0.0897644	descr = N_Gram_GCGG
cnt = 151	feature = 471	correl = 0.0769589	descr = N_Gram_GGAA
cnt = 152	feature = 58	correl = -0.171832	descr = Gibbs_of_Target_Sequence__Pos_14_Step_1
cnt = 153	feature = 424	correl = -0.0648451	descr = N_Gram_GATT
cnt = 154	feature = 80	correl = 0.0709011	descr = Xue_Structure_Feature_A100
cnt = 155	feature = 446	correl = 0.083521	descr = N_Gram_GCCG
cnt = 156	feature = 691	correl = -0.0692288	descr = N_Gram_TTTCC
cnt = 157	feature = 697	correl = -0.102371	descr = N_Gram_TTTTT
cnt = 158	feature = 641	correl = 0.0696033	descr = N_Gram_TGGC
cnt = 159	feature = 613	correl = -0.118597	descr = N_Gram_TCTCC
cnt = 160	feature = 69	correl = 0.173695	descr = Fold_of_RNAi_Sequence_Pos_2
cnt = 161	feature = 59	correl = -0.0532804	descr = Gibbs_of_Target_Sequence__Pos_15_Step_1
cnt = 162	feature = 578	correl = 0.0484045	descr = N_Gram_TCA
cnt = 163	feature = 335	correl = 0.0598446	descr = N_Gram_CGCC
cnt = 164	feature = 662	correl = -0.0770247	descr = N_Gram_TTA
cnt = 165	feature = 222	correl = -0.0590112	descr = N_Gram_ATC
cnt = 166	feature = 390	correl = -0.0512649	descr = N_Gram_CTTG
cnt = 167	feature = 417	correl = -0.0721812	descr = N_Gram_GAT
cnt = 168	feature = 82	correl = 0.108334	descr = Xue_Structure_Feature_C111
cnt = 169	feature = 695	correl = -0.144447	descr = N_Gram_TTTTC
cnt = 170	feature = 609	correl = -0.105703	descr = N_Gram_TCT
cnt = 171	feature = 497	correl = 0.178305	descr = N_Gram_GGG
cnt = 172	feature = 616	correl = -0.0945642	descr = N_Gram_TCTT
cnt = 173	feature = 690	correl = -0.0968157	descr = N_Gram_TTTC
cnt = 174	feature = 676	correl = -0.0521481	descr = N_Gram_TTG
cnt = 175	feature = 86	correl = 0.104148	descr = Xue_Structure_Feature_G111
cnt = 176	feature = 483	correl = 0.150884	descr = N_Gram_GGC
cnt = 177	feature = 661	correl = -0.114981	descr = N_Gram_TT
cnt = 178	feature = 64	correl = -0.179519	descr = PF_RNAi_Fold_Energy
num rows = 521
num_elements = 93259
*
optimization finished, #iter = 470
nu = 0.600224
obj = -50.896148, rho = -0.330245
nSV = 361, nBSV = 266
num rows = 58
num_elements = 10382
*
optimization finished, #iter = 46
nu = 0.536004
obj = -4.912660, rho = -0.365225
nSV = 45, nBSV = 22
*
optimization finished, #iter = 470
nu = 0.600224
obj = -50.896148, rho = -0.330245
nSV = 361, nBSV = 266
CFS merit scores = 1.30094
CFS merit scores = 1.58276
CFS merit scores = 1.84414
CFS merit scores = 2.07326
CFS merit scores = 2.2833
CFS merit scores = 2.47519
CFS merit scores = 2.65147
CFS merit scores = 2.81662
cnt = 1	feature = 58	correl = -0.300939	descr = Gibbs_of_Target_Sequence__Pos_19_Step_1
cnt = 2	feature = 52	correl = -0.177172	descr = Gibbs_of_Target_Sequence__Pos_7_Step_1
cnt = 3	feature = 563	correl = -0.140999	descr = N_Gram_TAAGT
cnt = 4	feature = 314	correl = 0.0730871	descr = N_Gram_CGACA
cnt = 5	feature = 593	correl = 0.0519979	descr = N_Gram_TCCCG
cnt = 6	feature = 536	correl = 0.0573867	descr = N_Gram_GTGCA
cnt = 7	feature = 546	correl = 0.0477341	descr = N_Gram_GTGTG
cnt = 8	feature = 396	correl = -0.0682858	descr = N_Gram_GACCC
num rows = 521
num_elements = 4689
*
optimization finished, #iter = 217
nu = 0.815544
obj = -88.237632, rho = -0.407661
nSV = 426, nBSV = 424
num rows = 58
num_elements = 522
*
optimization finished, #iter = 24
nu = 0.827586
obj = -9.916166, rho = -0.392407
nSV = 48, nBSV = 48
*
optimization finished, #iter = 217
nu = 0.815544
obj = -88.237632, rho = -0.407661
nSV = 426, nBSV = 424
CFS merit scores = 1.10037
CFS merit scores = 1.46462
CFS merit scores = 1.74264
CFS merit scores = 1.96978
CFS merit scores = 2.16751
CFS merit scores = 2.31566
CFS merit scores = 2.44113
CFS merit scores = 2.55713
CFS merit scores = 2.64017
CFS merit scores = 2.70035
CFS merit scores = 2.74795
CFS merit scores = 2.7597
cnt = 1	feature = 105	correl = 0.100374	descr = Fold_of_Target_NoEndbrace_noends_Pos_13
cnt = 2	feature = 450	correl = 0.0442697	descr = N_Gram_GCGAG
cnt = 3	feature = 86	correl = 0.0848042	descr = Xue_Structure_Feature_C101
cnt = 4	feature = 416	correl = 0.066287	descr = N_Gram_GATAT
cnt = 5	feature = 10	correl = -0.0802303	descr = Position_Specific_Bin_Base_2_Base_G
cnt = 6	feature = 57	correl = -0.0824215	descr = Gibbs_of_Target_Sequence__Pos_13_Step_1
cnt = 7	feature = 82	correl = 0.0494186	descr = Xue_Structure_Feature_A100
cnt = 8	feature = 466	correl = 0.0553326	descr = N_Gram_GCTTT
cnt = 9	feature = 545	correl = -0.0447023	descr = N_Gram_GTTT
cnt = 10	feature = 547	correl = -0.0749633	descr = N_Gram_TA
cnt = 11	feature = 80	correl = 0.0454459	descr = Xue_Structure_Feature_A111
cnt = 12	feature = 11	correl = 0.0601134	descr = Position_Specific_Bin_Base_2_Base_T
num rows = 521
num_elements = 6773
*
optimization finished, #iter = 213
nu = 0.718695
obj = -70.465794, rho = -0.285279
nSV = 378, nBSV = 368
num rows = 58
num_elements = 754
*
optimization finished, #iter = 28
nu = 0.779451
obj = -7.945065, rho = -0.432603
nSV = 47, nBSV = 44
*
optimization finished, #iter = 213
nu = 0.718695
obj = -70.465794, rho = -0.285279
nSV = 378, nBSV = 368
CFS merit scores = 1.22528
CFS merit scores = 1.54472
CFS merit scores = 1.81919
CFS merit scores = 2.05273
CFS merit scores = 2.26242
CFS merit scores = 2.45453
CFS merit scores = 2.63001
CFS merit scores = 2.79146
CFS merit scores = 2.94288
CFS merit scores = 3.08336
CFS merit scores = 3.21601
CFS merit scores = 3.3414
CFS merit scores = 3.46031
CFS merit scores = 3.5727
CFS merit scores = 3.68046
CFS merit scores = 3.78397
CFS merit scores = 3.88327
CFS merit scores = 3.97945
CFS merit scores = 4.07237
CFS merit scores = 4.16142
CFS merit scores = 4.24729
CFS merit scores = 4.33
CFS merit scores = 4.41039
CFS merit scores = 4.48724
CFS merit scores = 4.56198
CFS merit scores = 4.63386
CFS merit scores = 4.70365
CFS merit scores = 4.77181
CFS merit scores = 4.83585
CFS merit scores = 4.89786
CFS merit scores = 4.95739
CFS merit scores = 5.01415
CFS merit scores = 5.06434
CFS merit scores = 5.10814
CFS merit scores = 5.14672
CFS merit scores = 5.18262
CFS merit scores = 5.21723
CFS merit scores = 5.24713
CFS merit scores = 5.2741
CFS merit scores = 5.30087
CFS merit scores = 5.32378
CFS merit scores = 5.34655
CFS merit scores = 5.36663
CFS merit scores = 5.38489
CFS merit scores = 5.40197
CFS merit scores = 5.41484
CFS merit scores = 5.42818
CFS merit scores = 5.44104
CFS merit scores = 5.45152
CFS merit scores = 5.46029
CFS merit scores = 5.46995
CFS merit scores = 5.47699
CFS merit scores = 5.48283
CFS merit scores = 5.48859
CFS merit scores = 5.49384
CFS merit scores = 5.49999
CFS merit scores = 5.50572
CFS merit scores = 5.5119
CFS merit scores = 5.51789
CFS merit scores = 5.52264
CFS merit scores = 5.52649
CFS merit scores = 5.5307
CFS merit scores = 5.53414
CFS merit scores = 5.53811
CFS merit scores = 5.5411
CFS merit scores = 5.54372
CFS merit scores = 5.54657
CFS merit scores = 5.54945
CFS merit scores = 5.54909
CFS merit scores = 5.54714
CFS merit scores = 5.54501
CFS merit scores = 5.53982
CFS merit scores = 5.53495
CFS merit scores = 5.52878
CFS merit scores = 5.52152
CFS merit scores = 5.51513
CFS merit scores = 5.50962
CFS merit scores = 5.50498
CFS merit scores = 5.50013
CFS merit scores = 5.49491
CFS merit scores = 5.48983
CFS merit scores = 5.48313
CFS merit scores = 5.47654
CFS merit scores = 5.47006
CFS merit scores = 5.46356
CFS merit scores = 5.45703
CFS merit scores = 5.45035
CFS merit scores = 5.44128
CFS merit scores = 5.43289
CFS merit scores = 5.42496
CFS merit scores = 5.41705
CFS merit scores = 5.4093
CFS merit scores = 5.40146
CFS merit scores = 5.39382
CFS merit scores = 5.38493
CFS merit scores = 5.37639
CFS merit scores = 5.36721
CFS merit scores = 5.35857
CFS merit scores = 5.34967
CFS merit scores = 5.34143
CFS merit scores = 5.33329
CFS merit scores = 5.32587
CFS merit scores = 5.31779
CFS merit scores = 5.3095
CFS merit scores = 5.30152
CFS merit scores = 5.2933
CFS merit scores = 5.28553
CFS merit scores = 5.27782
CFS merit scores = 5.27025
CFS merit scores = 5.26181
CFS merit scores = 5.2537
CFS merit scores = 5.24597
CFS merit scores = 5.23843
CFS merit scores = 5.23057
CFS merit scores = 5.22293
CFS merit scores = 5.21528
CFS merit scores = 5.20731
CFS merit scores = 5.19974
CFS merit scores = 5.19232
CFS merit scores = 5.18543
CFS merit scores = 5.17859
CFS merit scores = 5.17155
CFS merit scores = 5.1646
CFS merit scores = 5.1566
CFS merit scores = 5.14783
CFS merit scores = 5.13945
CFS merit scores = 5.1309
CFS merit scores = 5.12233
CFS merit scores = 5.11377
CFS merit scores = 5.1053
CFS merit scores = 5.09662
CFS merit scores = 5.08829
CFS merit scores = 5.0796
CFS merit scores = 5.07107
CFS merit scores = 5.06213
CFS merit scores = 5.05355
CFS merit scores = 5.04485
CFS merit scores = 5.03565
CFS merit scores = 5.02649
CFS merit scores = 5.01736
CFS merit scores = 5.00793
CFS merit scores = 4.99796
CFS merit scores = 4.98813
CFS merit scores = 4.97806
CFS merit scores = 4.96817
CFS merit scores = 4.95835
CFS merit scores = 4.94844
CFS merit scores = 4.93885
CFS merit scores = 4.92907
CFS merit scores = 4.9192
CFS merit scores = 4.90907
CFS merit scores = 4.89888
CFS merit scores = 4.88878
CFS merit scores = 4.87872
CFS merit scores = 4.86752
CFS merit scores = 4.8566
CFS merit scores = 4.84599
CFS merit scores = 4.83551
CFS merit scores = 4.82527
CFS merit scores = 4.81328
CFS merit scores = 4.80172
CFS merit scores = 4.79002
CFS merit scores = 4.77756
CFS merit scores = 4.76456
CFS merit scores = 4.75177
CFS merit scores = 4.73903
CFS merit scores = 4.72488
CFS merit scores = 4.70779
CFS merit scores = 4.68936
CFS merit scores = 4.67138
CFS merit scores = 4.65186
CFS merit scores = 4.63166
CFS merit scores = 4.60999
CFS merit scores = 4.57978
cnt = 1	feature = 678	correl = -0.225281	descr = N_Gram_TTCTC
cnt = 2	feature = 67	correl = 0.157007	descr = Fold_of_RNAi_Sequence_Pos_0
cnt = 3	feature = 52	correl = -0.119077	descr = Gibbs_of_Target_Sequence__Pos_6_Step_1
cnt = 4	feature = 313	correl = 0.108045	descr = N_Gram_CCTCA
cnt = 5	feature = 353	correl = 0.0785541	descr = N_Gram_CGTGG
cnt = 6	feature = 473	correl = 0.114234	descr = N_Gram_GGAAA
cnt = 7	feature = 324	correl = 0.0883378	descr = N_Gram_CGACT
cnt = 8	feature = 219	correl = 0.0883378	descr = N_Gram_AGTTA
cnt = 9	feature = 416	correl = 0.0455868	descr = N_Gram_GATAC
cnt = 10	feature = 674	correl = 0.0442881	descr = N_Gram_TTCGA
cnt = 11	feature = 552	correl = 0.0847243	descr = N_Gram_GTTCC
cnt = 12	feature = 82	correl = -0.0574263	descr = Xue_Structure_Feature_A010
cnt = 13	feature = 244	correl = 0.0730959	descr = N_Gram_ATGGG
cnt = 14	feature = 235	correl = -0.0492413	descr = N_Gram_ATCGC
cnt = 15	feature = 361	correl = 0.0857534	descr = N_Gram_CTATT
cnt = 16	feature = 641	correl = 0.0884103	descr = N_Gram_TGGAG
cnt = 17	feature = 303	correl = 0.0684582	descr = N_Gram_CCCGC
cnt = 18	feature = 322	correl = -0.0492413	descr = N_Gram_CGACC
cnt = 19	feature = 267	correl = -0.0447454	descr = N_Gram_CACCC
cnt = 20	feature = 209	correl = 0.10018	descr = N_Gram_AGGGG
cnt = 21	feature = 394	correl = -0.0442622	descr = N_Gram_GAAGG
cnt = 22	feature = 225	correl = 0.0542735	descr = N_Gram_ATACA
cnt = 23	feature = 555	correl = 0.0445252	descr = N_Gram_GTTGC
cnt = 24	feature = 407	correl = -0.0480842	descr = N_Gram_GAGCC
cnt = 25	feature = 321	correl = 0.0729367	descr = N_Gram_CGACA
cnt = 26	feature = 351	correl = 0.070128	descr = N_Gram_CGTGA
cnt = 27	feature = 579	correl = 0.0624687	descr = N_Gram_TATGT
cnt = 28	feature = 391	correl = 0.0525049	descr = N_Gram_GAAAC
cnt = 29	feature = 207	correl = -0.0651342	descr = N_Gram_AGGCT
cnt = 30	feature = 649	correl = 0.0460523	descr = N_Gram_TGGGT
cnt = 31	feature = 597	correl = 0.0606099	descr = N_Gram_TCCCA
cnt = 32	feature = 424	correl = -0.0691849	descr = N_Gram_GATTT
cnt = 33	feature = 494	correl = 0.0748259	descr = N_Gram_GGCGC
cnt = 34	feature = 304	correl = 0.0702418	descr = N_Gram_CCCGG
cnt = 35	feature = 440	correl = -0.0510814	descr = N_Gram_GCCAA
cnt = 36	feature = 291	correl = -0.0450395	descr = N_Gram_CCACG
cnt = 37	feature = 281	correl = 0.129518	descr = N_Gram_CAGTG
cnt = 38	feature = 456	correl = 0.0575207	descr = N_Gram_GCGGG
cnt = 39	feature = 446	correl = 0.0580428	descr = N_Gram_GCCGC
cnt = 40	feature = 580	correl = -0.0568288	descr = N_Gram_TATTC
cnt = 41	feature = 504	correl = 0.0756844	descr = N_Gram_GGGCA
cnt = 42	feature = 228	correl = 0.0463331	descr = N_Gram_ATAGC
cnt = 43	feature = 236	correl = -0.097297	descr = N_Gram_ATCGG
cnt = 44	feature = 623	correl = -0.12972	descr = N_Gram_TCTTA
cnt = 45	feature = 612	correl = -0.0487143	descr = N_Gram_TCGTC
cnt = 46	feature = 404	correl = -0.0768158	descr = N_Gram_GACTG
cnt = 47	feature = 512	correl = 0.0448498	descr = N_Gram_GGGGT
cnt = 48	feature = 483	correl = -0.0892388	descr = N_Gram_GGATC
cnt = 49	feature = 647	correl = 0.0511865	descr = N_Gram_TGGGA
cnt = 50	feature = 290	correl = 0.0476934	descr = N_Gram_CCAAT
cnt = 51	feature = 392	correl = 0.100755	descr = N_Gram_GAAAG
cnt = 52	feature = 645	correl = 0.146803	descr = N_Gram_TGGCT
cnt = 53	feature = 336	correl = 0.057566	descr = N_Gram_CGGAC
cnt = 54	feature = 601	correl = -0.0849159	descr = N_Gram_TCCGG
cnt = 55	feature = 432	correl = 0.0824809	descr = N_Gram_GCACT
cnt = 56	feature = 563	correl = 0.0605012	descr = N_Gram_TAAAT
cnt = 57	feature = 450	correl = 0.132646	descr = N_Gram_GCCTT
cnt = 58	feature = 312	correl = 0.0784148	descr = N_Gram_CCGTG
cnt = 59	feature = 417	correl = 0.075923	descr = N_Gram_GATAT
cnt = 60	feature = 363	correl = 0.0649461	descr = N_Gram_CTCAA
cnt = 61	feature = 690	correl = -0.0539225	descr = N_Gram_TTGTA
cnt = 62	feature = 574	correl = 0.0802415	descr = N_Gram_TAGCA
cnt = 63	feature = 211	correl = 0.0755699	descr = N_Gram_AGGTT
cnt = 64	feature = 654	correl = -0.0614479	descr = N_Gram_TGTCA
cnt = 65	feature = 631	correl = -0.0444781	descr = N_Gram_TGATC
cnt = 66	feature = 691	correl = 0.0843309	descr = N_Gram_TTGTG
cnt = 67	feature = 286	correl = 0.0786939	descr = N_Gram_CATCT
cnt = 68	feature = 609	correl = -0.0492413	descr = N_Gram_TCGCA
cnt = 69	feature = 364	correl = 0.0682814	descr = N_Gram_CTCAC
cnt = 70	feature = 481	correl = 0.106159	descr = N_Gram_GGAGC
cnt = 71	feature = 487	correl = 0.0854986	descr = N_Gram_GGCAT
cnt = 72	feature = 632	correl = -0.117916	descr = N_Gram_TGATT
cnt = 73	feature = 501	correl = 0.105734	descr = N_Gram_GGGAC
cnt = 74	feature = 540	correl = 0.047812	descr = N_Gram_GTGAC
cnt = 75	feature = 466	correl = 0.0652103	descr = N_Gram_GCTGC
cnt = 76	feature = 505	correl = 0.10175	descr = N_Gram_GGGCC
cnt = 77	feature = 546	correl = 0.0774851	descr = N_Gram_GTGGT
cnt = 78	feature = 497	correl = 0.153635	descr = N_Gram_GGCTT
cnt = 79	feature = 593	correl = 0.0584476	descr = N_Gram_TCCAA
cnt = 80	feature = 341	correl = 0.107999	descr = N_Gram_CGGGA
cnt = 81	feature = 399	correl = 0.0523441	descr = N_Gram_GACCG
cnt = 82	feature = 596	correl = 0.0638738	descr = N_Gram_TCCC
cnt = 83	feature = 226	correl = -0.0793273	descr = N_Gram_ATACT
cnt = 84	feature = 525	correl = -0.0627469	descr = N_Gram_GTATC
cnt = 85	feature = 327	correl = -0.0450845	descr = N_Gram_CGAT
cnt = 86	feature = 274	correl = 0.0834702	descr = N_Gram_CAGCA
cnt = 87	feature = 467	correl = 0.0799764	descr = N_Gram_GCTGG
cnt = 88	feature = 441	correl = 0.0978444	descr = N_Gram_GCCAG
cnt = 89	feature = 557	correl = -0.0534548	descr = N_Gram_GTTGT
cnt = 90	feature = 545	correl = 0.112764	descr = N_Gram_GTGGC
cnt = 91	feature = 426	correl = 0.124267	descr = N_Gram_GCAA
cnt = 92	feature = 475	correl = 0.053315	descr = N_Gram_GGAAG
cnt = 93	feature = 594	correl = -0.0477594	descr = N_Gram_TCCAC
cnt = 94	feature = 276	correl = -0.139525	descr = N_Gram_CAGCT
cnt = 95	feature = 280	correl = 0.0815473	descr = N_Gram_CAGTA
cnt = 96	feature = 357	correl = 0.0501379	descr = N_Gram_CTA
cnt = 97	feature = 700	correl = -0.127815	descr = N_Gram_TTTTC
cnt = 98	feature = 510	correl = 0.0877997	descr = N_Gram_GGGGC
cnt = 99	feature = 10	correl = 0.0723508	descr = Position_Specific_Bin_Base_3_Base_C
cnt = 100	feature = 39	correl = -0.0748419	descr = Position_Specific_Bin_Base_17_Base_A
cnt = 101	feature = 248	correl = 0.0458093	descr = N_Gram_ATTG
cnt = 102	feature = 36	correl = 0.059702	descr = Position_Specific_Bin_Base_15_Base_T
cnt = 103	feature = 24	correl = -0.0453259	descr = Position_Specific_Bin_Base_10_Base_G
cnt = 104	feature = 616	correl = -0.0997089	descr = N_Gram_TCTCA
cnt = 105	feature = 14	correl = -0.1502	descr = Position_Specific_Bin_Base_5_Base_A
cnt = 106	feature = 643	correl = 0.102589	descr = N_Gram_TGGCC
cnt = 107	feature = 334	correl = 0.0663428	descr = N_Gram_CGGA
cnt = 108	feature = 606	correl = -0.0612843	descr = N_Gram_TCGA
cnt = 109	feature = 529	correl = -0.0531036	descr = N_Gram_GTCC
cnt = 110	feature = 77	correl = 0.0676704	descr = Fold_of_RNAi_Sequence_Pos_15
cnt = 111	feature = 390	correl = 0.0849416	descr = N_Gram_GAAA
cnt = 112	feature = 23	correl = -0.0806504	descr = Position_Specific_Bin_Base_9_Base_T
cnt = 113	feature = 54	correl = -0.0557335	descr = Gibbs_of_Target_Sequence__Pos_8_Step_1
cnt = 114	feature = 35	correl = -0.047612	descr = Position_Specific_Bin_Base_15_Base_G
cnt = 115	feature = 265	correl = 0.0621859	descr = N_Gram_CACC
cnt = 116	feature = 492	correl = 0.132646	descr = N_Gram_GGCCT
cnt = 117	feature = 32	correl = 0.130268	descr = Position_Specific_Bin_Base_13_Base_C
cnt = 118	feature = 105	correl = 0.0534014	descr = Fold_of_Target_NoEndbrace_noends_Pos_15
cnt = 119	feature = 57	correl = -0.0881619	descr = Gibbs_of_Target_Sequence__Pos_13_Step_1
cnt = 120	feature = 536	correl = -0.081874	descr = N_Gram_GTCT
cnt = 121	feature = 136	correl = 0.0516237	descr = N_Gram_AACAT
cnt = 122	feature = 468	correl = 0.0850152	descr = N_Gram_GCTT
cnt = 123	feature = 33	correl = -0.113363	descr = Position_Specific_Bin_Base_14_Base_A
cnt = 124	feature = 388	correl = -0.0526176	descr = N_Gram_CTTTC
cnt = 125	feature = 13	correl = 0.0510965	descr = Position_Specific_Bin_Base_4_Base_T
cnt = 126	feature = 500	correl = 0.0518907	descr = N_Gram_GGGAA
cnt = 127	feature = 541	correl = 0.0443085	descr = N_Gram_GTGC
cnt = 128	feature = 342	correl = 0.128717	descr = N_Gram_CGGGC
cnt = 129	feature = 8	correl = 0.0882388	descr = Position_Specific_Bin_Base_2_Base_C
cnt = 130	feature = 539	correl = 0.0467646	descr = N_Gram_GTGA
cnt = 131	feature = 681	correl = -0.0861382	descr = N_Gram_TTGA
cnt = 132	feature = 72	correl = 0.102086	descr = Fold_of_RNAi_Sequence_Pos_9
cnt = 133	feature = 619	correl = -0.117051	descr = N_Gram_TCTCT
cnt = 134	feature = 38	correl = 0.154993	descr = Position_Specific_Bin_Base_16_Base_C
cnt = 135	feature = 350	correl = 0.132061	descr = N_Gram_CGTG
cnt = 136	feature = 17	correl = -0.1439	descr = Position_Specific_Bin_Base_6_Base_A
cnt = 137	feature = 28	correl = 0.140363	descr = Position_Specific_Bin_Base_12_Base_C
cnt = 138	feature = 79	correl = -0.0717641	descr = Xue_Structure_Feature_A110
cnt = 139	feature = 277	correl = 0.0606058	descr = N_Gram_CAGG
cnt = 140	feature = 73	correl = 0.0525042	descr = Fold_of_RNAi_Sequence_Pos_11
cnt = 141	feature = 697	correl = -0.0585	descr = N_Gram_TTTG
cnt = 142	feature = 11	correl = -0.054391	descr = Position_Specific_Bin_Base_4_Base_A
cnt = 143	feature = 382	correl = -0.0452868	descr = N_Gram_CTTG
cnt = 144	feature = 602	correl = -0.0962677	descr = N_Gram_TCCT
cnt = 145	feature = 448	correl = 0.0766245	descr = N_Gram_GCCT
cnt = 146	feature = 61	correl = -0.19477	descr = Gibbs_of_Target_Sequence__Pos_18_Step_1
cnt = 147	feature = 544	correl = 0.0999848	descr = N_Gram_GTGG
cnt = 148	feature = 234	correl = -0.0759074	descr = N_Gram_ATCG
cnt = 149	feature = 86	correl = 0.0468023	descr = Xue_Structure_Feature_C011
cnt = 150	feature = 496	correl = 0.0791347	descr = N_Gram_GGCT
cnt = 151	feature = 80	correl = 0.0530725	descr = Xue_Structure_Feature_A100
cnt = 152	feature = 509	correl = 0.0541443	descr = N_Gram_GGGGA
cnt = 153	feature = 58	correl = -0.201419	descr = Gibbs_of_Target_Sequence__Pos_14_Step_1
cnt = 154	feature = 599	correl = -0.0542676	descr = N_Gram_TCCG
cnt = 155	feature = 662	correl = -0.0606262	descr = N_Gram_TTA
cnt = 156	feature = 472	correl = 0.0772817	descr = N_Gram_GGAA
cnt = 157	feature = 309	correl = 0.109583	descr = N_Gram_CCGGG
cnt = 158	feature = 76	correl = 0.0654704	descr = Fold_of_RNAi_Sequence_Pos_14
cnt = 159	feature = 702	correl = -0.104708	descr = N_Gram_TTTTT
cnt = 160	feature = 69	correl = 0.144874	descr = Fold_of_RNAi_Sequence_Pos_2
cnt = 161	feature = 605	correl = -0.0786267	descr = N_Gram_TCG
cnt = 162	feature = 425	correl = 0.12695	descr = N_Gram_GCA
cnt = 163	feature = 460	correl = 0.0474591	descr = N_Gram_GCT
cnt = 164	feature = 516	correl = 0.0732941	descr = N_Gram_GGT
cnt = 165	feature = 60	correl = -0.111311	descr = Gibbs_of_Target_Sequence__Pos_17_Step_1
cnt = 166	feature = 615	correl = -0.203329	descr = N_Gram_TCTC
cnt = 167	feature = 222	correl = -0.0966907	descr = N_Gram_AT
cnt = 168	feature = 508	correl = 0.0940687	descr = N_Gram_GGGG
cnt = 169	feature = 305	correl = 0.0663525	descr = N_Gram_CCG
cnt = 170	feature = 66	correl = -0.0658058	descr = PF_RNAi_Fold_3'Free_Count
cnt = 171	feature = 661	correl = -0.126288	descr = N_Gram_TT
cnt = 172	feature = 485	correl = 0.149835	descr = N_Gram_GGC
cnt = 173	feature = 340	correl = 0.129862	descr = N_Gram_CGGG
cnt = 174	feature = 64	correl = -0.171683	descr = PF_RNAi_Fold_Energy
num rows = 521
num_elements = 91175
*
optimization finished, #iter = 453
nu = 0.606384
obj = -51.622173, rho = -0.406905
nSV = 365, nBSV = 269
num rows = 58
num_elements = 10150
*
optimization finished, #iter = 34
nu = 0.563670
obj = -5.403217, rho = -0.335488
nSV = 40, nBSV = 19
*
optimization finished, #iter = 453
nu = 0.606384
obj = -51.622173, rho = -0.406905
nSV = 365, nBSV = 269
CFS merit scores = 1.31574
CFS merit scores = 1.5821
CFS merit scores = 1.82517
CFS merit scores = 2.05466
CFS merit scores = 2.25445
CFS merit scores = 2.43746
CFS merit scores = 2.60487
CFS merit scores = 2.7607
CFS merit scores = 2.90684
CFS merit scores = 3.04206
CFS merit scores = 3.16985
CFS merit scores = 3.29156
CFS merit scores = 3.40896
CFS merit scores = 3.52046
CFS merit scores = 3.62826
CFS merit scores = 3.73285
CFS merit scores = 3.83092
CFS merit scores = 3.92536
CFS merit scores = 4.01587
CFS merit scores = 4.1037
CFS merit scores = 4.18805
CFS merit scores = 4.27007
CFS merit scores = 4.34971
CFS merit scores = 4.42704
CFS merit scores = 4.5024
CFS merit scores = 4.576
CFS merit scores = 4.64587
CFS merit scores = 4.71408
CFS merit scores = 4.7806
CFS merit scores = 4.84552
CFS merit scores = 4.90621
CFS merit scores = 4.9615
CFS merit scores = 5.01463
CFS merit scores = 5.06179
CFS merit scores = 5.10395
CFS merit scores = 5.14322
CFS merit scores = 5.18079
CFS merit scores = 5.21663
CFS merit scores = 5.25188
CFS merit scores = 5.28183
CFS merit scores = 5.31115
CFS merit scores = 5.33843
CFS merit scores = 5.36409
CFS merit scores = 5.38948
CFS merit scores = 5.41462
CFS merit scores = 5.43721
CFS merit scores = 5.45973
CFS merit scores = 5.48131
CFS merit scores = 5.49376
CFS merit scores = 5.5047
CFS merit scores = 5.5157
CFS merit scores = 5.52698
CFS merit scores = 5.53889
CFS merit scores = 5.55128
CFS merit scores = 5.56419
CFS merit scores = 5.57529
CFS merit scores = 5.58432
CFS merit scores = 5.59177
CFS merit scores = 5.59805
CFS merit scores = 5.60212
CFS merit scores = 5.60615
CFS merit scores = 5.6091
CFS merit scores = 5.61128
CFS merit scores = 5.61415
CFS merit scores = 5.61662
CFS merit scores = 5.6197
CFS merit scores = 5.62219
CFS merit scores = 5.62233
CFS merit scores = 5.6221
CFS merit scores = 5.6226
CFS merit scores = 5.62058
CFS merit scores = 5.61931
CFS merit scores = 5.61677
CFS merit scores = 5.61458
CFS merit scores = 5.61239
CFS merit scores = 5.60986
CFS merit scores = 5.60606
CFS merit scores = 5.6016
CFS merit scores = 5.59788
CFS merit scores = 5.59356
CFS merit scores = 5.58956
CFS merit scores = 5.58518
CFS merit scores = 5.57762
CFS merit scores = 5.56995
CFS merit scores = 5.56262
CFS merit scores = 5.55562
CFS merit scores = 5.54865
CFS merit scores = 5.54206
CFS merit scores = 5.53522
CFS merit scores = 5.52499
CFS merit scores = 5.51584
CFS merit scores = 5.50575
CFS merit scores = 5.49624
CFS merit scores = 5.48584
CFS merit scores = 5.47543
CFS merit scores = 5.4652
CFS merit scores = 5.45501
CFS merit scores = 5.44526
CFS merit scores = 5.43476
CFS merit scores = 5.42465
CFS merit scores = 5.41477
CFS merit scores = 5.40271
CFS merit scores = 5.38954
CFS merit scores = 5.37664
CFS merit scores = 5.36381
CFS merit scores = 5.35188
CFS merit scores = 5.33898
CFS merit scores = 5.32631
CFS merit scores = 5.3142
CFS merit scores = 5.30221
CFS merit scores = 5.28948
CFS merit scores = 5.27721
CFS merit scores = 5.26469
CFS merit scores = 5.2521
CFS merit scores = 5.23959
CFS merit scores = 5.22747
CFS merit scores = 5.2151
CFS merit scores = 5.2024
CFS merit scores = 5.1904
CFS merit scores = 5.17886
CFS merit scores = 5.16769
CFS merit scores = 5.15574
CFS merit scores = 5.14366
CFS merit scores = 5.13189
CFS merit scores = 5.12044
CFS merit scores = 5.10903
CFS merit scores = 5.09818
CFS merit scores = 5.08744
CFS merit scores = 5.07738
CFS merit scores = 5.06666
CFS merit scores = 5.05596
CFS merit scores = 5.04555
CFS merit scores = 5.03311
CFS merit scores = 5.02088
CFS merit scores = 5.00858
CFS merit scores = 4.99686
CFS merit scores = 4.98492
CFS merit scores = 4.97296
CFS merit scores = 4.96113
CFS merit scores = 4.94895
CFS merit scores = 4.93687
CFS merit scores = 4.92491
CFS merit scores = 4.91305
cnt = 1	feature = 64	correl = -0.315741	descr = Gibbs_of_Target_Sequence__Pos_20_Step_1
cnt = 2	feature = 602	correl = -0.168925	descr = N_Gram_TCTC
cnt = 3	feature = 8	correl = -0.0617368	descr = Position_Specific_Bin_Base_2_Base_A
cnt = 4	feature = 209	correl = 0.0994517	descr = N_Gram_AGTCA
cnt = 5	feature = 327	correl = 0.0634342	descr = N_Gram_CGGAA
cnt = 6	feature = 510	correl = 0.0481283	descr = N_Gram_GTAAA
cnt = 7	feature = 244	correl = 0.0648243	descr = N_Gram_ATTTC
cnt = 8	feature = 456	correl = -0.0540667	descr = N_Gram_GCGTT
cnt = 9	feature = 258	correl = -0.0445068	descr = N_Gram_CACCC
cnt = 10	feature = 481	correl = 0.0980838	descr = N_Gram_GGCCC
cnt = 11	feature = 399	correl = 0.0882741	descr = N_Gram_GACGG
cnt = 12	feature = 351	correl = 0.0448412	descr = N_Gram_CTAAA
cnt = 13	feature = 661	correl = 0.0442807	descr = N_Gram_TTCGA
cnt = 14	feature = 324	correl = 0.0567535	descr = N_Gram_CGCTA
cnt = 15	feature = 453	correl = 0.0448412	descr = N_Gram_GCGTA
cnt = 16	feature = 497	correl = 0.0448412	descr = N_Gram_GGGCT
cnt = 17	feature = 539	correl = 0.0689761	descr = N_Gram_GTGTG
cnt = 18	feature = 339	correl = -0.0674576	descr = N_Gram_CGTAC
cnt = 19	feature = 322	correl = 0.0448412	descr = N_Gram_CGCCA
cnt = 20	feature = 363	correl = 0.0483946	descr = N_Gram_CTCTA
cnt = 21	feature = 508	correl = 0.0549455	descr = N_Gram_GGTGC
cnt = 22	feature = 674	correl = -0.0724834	descr = N_Gram_TTGGA
cnt = 23	feature = 219	correl = 0.0543071	descr = N_Gram_ATACA
cnt = 24	feature = 425	correl = 0.0724663	descr = N_Gram_GCAAT
cnt = 25	feature = 540	correl = 0.0882741	descr = N_Gram_GTTAA
cnt = 26	feature = 512	correl = -0.062498	descr = N_Gram_GTATC
cnt = 27	feature = 546	correl = 0.0445789	descr = N_Gram_GTTGC
cnt = 28	feature = 292	correl = 0.0834916	descr = N_Gram_CCCAC
cnt = 29	feature = 500	correl = 0.0514292	descr = N_Gram_GGGGG
cnt = 30	feature = 503	correl = 0.0924091	descr = N_Gram_GGGTC
cnt = 31	feature = 265	correl = 0.0467233	descr = N_Gram_CACTT
cnt = 32	feature = 541	correl = -0.0786822	descr = N_Gram_GTTAC
cnt = 33	feature = 483	correl = 0.134565	descr = N_Gram_GGCCT
cnt = 34	feature = 505	correl = -0.0703818	descr = N_Gram_GGTAA
cnt = 35	feature = 305	correl = 0.10468	descr = N_Gram_CCGTG
cnt = 36	feature = 416	correl = -0.0529468	descr = N_Gram_GATGC
cnt = 37	feature = 563	correl = -0.0521398	descr = N_Gram_TAGCC
cnt = 38	feature = 388	correl = -0.0440018	descr = N_Gram_GAAGG
cnt = 39	feature = 241	correl = -0.0679949	descr = N_Gram_ATTAC
cnt = 40	feature = 616	correl = 0.0454579	descr = N_Gram_TGACA
cnt = 41	feature = 605	correl = 0.0478472	descr = N_Gram_TCTCG
cnt = 42	feature = 390	correl = -0.0650887	descr = N_Gram_GAATA
cnt = 43	feature = 341	correl = -0.0453035	descr = N_Gram_CGTCC
cnt = 44	feature = 255	correl = 0.0829143	descr = N_Gram_CACAG
cnt = 45	feature = 496	correl = 0.0772924	descr = N_Gram_GGGCG
cnt = 46	feature = 252	correl = 0.0899699	descr = N_Gram_CAAGG
cnt = 47	feature = 417	correl = 0.0742177	descr = N_Gram_GATGT
cnt = 48	feature = 342	correl = -0.111636	descr = N_Gram_CGTCG
cnt = 49	feature = 308	correl = -0.100045	descr = N_Gram_CCTCC
cnt = 50	feature = 472	correl = 0.0890801	descr = N_Gram_GGAGC
cnt = 51	feature = 599	correl = -0.0478457	descr = N_Gram_TCGGG
cnt = 52	feature = 283	correl = 0.0591166	descr = N_Gram_CCACC
cnt = 53	feature = 413	correl = 0.0662241	descr = N_Gram_GATAT
cnt = 54	feature = 267	correl = 0.0541348	descr = N_Gram_CAGCC
cnt = 55	feature = 318	correl = 0.0850226	descr = N_Gram_CGAGG
cnt = 56	feature = 478	correl = 0.0893482	descr = N_Gram_GGCAT
cnt = 57	feature = 647	correl = 0.105252	descr = N_Gram_TGTGG
cnt = 58	feature = 648	correl = 0.0503771	descr = N_Gram_TGTGT
cnt = 59	feature = 357	correl = 0.0919936	descr = N_Gram_CTCAA
cnt = 60	feature = 440	correl = 0.0581111	descr = N_Gram_GCCGC
cnt = 61	feature = 441	correl = 0.0718506	descr = N_Gram_GCCGG
cnt = 62	feature = 619	correl = 0.0663225	descr = N_Gram_TGATA
cnt = 63	feature = 396	correl = 0.0524747	descr = N_Gram_GACCG
cnt = 64	feature = 555	correl = 0.0801525	descr = N_Gram_TAAGC
cnt = 65	feature = 640	correl = 0.0682103	descr = N_Gram_TGGGT
cnt = 66	feature = 312	correl = -0.077094	descr = N_Gram_CCTTC
cnt = 67	feature = 473	correl = -0.117252	descr = N_Gram_GGATC
cnt = 68	feature = 254	correl = 0.0518321	descr = N_Gram_CAATA
cnt = 69	feature = 467	correl = 0.120026	descr = N_Gram_GGAAA
cnt = 70	feature = 448	correl = 0.0442632	descr = N_Gram_GCGAG
cnt = 71	feature = 309	correl = 0.0600399	descr = N_Gram_CCTCG
cnt = 72	feature = 649	correl = -0.0513953	descr = N_Gram_TGTTA
cnt = 73	feature = 492	correl = 0.0846977	descr = N_Gram_GGGAG
cnt = 74	feature = 662	correl = -0.0625584	descr = N_Gram_TTCGG
cnt = 75	feature = 136	correl = -0.124323	descr = N_Gram_AATAA
cnt = 76	feature = 644	correl = 0.0728676	descr = N_Gram_TGTCC
cnt = 77	feature = 544	correl = -0.0652554	descr = N_Gram_GTTCT
cnt = 78	feature = 529	correl = 0.0608454	descr = N_Gram_GTGAC
cnt = 79	feature = 386	correl = 0.116463	descr = N_Gram_GAAGA
cnt = 80	feature = 579	correl = 0.0837258	descr = N_Gram_TCCAA
cnt = 81	feature = 494	correl = 0.0514292	descr = N_Gram_GGGCA
cnt = 82	feature = 437	correl = 0.0442898	descr = N_Gram_GCCCA
cnt = 83	feature = 520	correl = -0.0449245	descr = N_Gram_GTCCT
cnt = 84	feature = 402	correl = -0.0771727	descr = N_Gram_GACTG
cnt = 85	feature = 353	correl = 0.105131	descr = N_Gram_CTAT
cnt = 86	feature = 596	correl = -0.114908	descr = N_Gram_TCGAG
cnt = 87	feature = 407	correl = 0.0644015	descr = N_Gram_GAGGT
cnt = 88	feature = 14	correl = -0.0472451	descr = Position_Specific_Bin_Base_3_Base_T
cnt = 89	feature = 231	correl = 0.0543425	descr = N_Gram_ATCTT
cnt = 90	feature = 364	correl = -0.0637952	descr = N_Gram_CTCTC
cnt = 91	feature = 623	correl = 0.0894808	descr = N_Gram_TGCA
cnt = 92	feature = 277	correl = 0.0996108	descr = N_Gram_CATCC
cnt = 93	feature = 574	correl = 0.0967779	descr = N_Gram_TCAGT
cnt = 94	feature = 690	correl = -0.0776218	descr = N_Gram_TTTTG
cnt = 95	feature = 509	correl = 0.0445121	descr = N_Gram_GGTTG
cnt = 96	feature = 337	correl = -0.063269	descr = N_Gram_CGTA
cnt = 97	feature = 382	correl = 0.0743496	descr = N_Gram_GAAA
cnt = 98	feature = 57	correl = 0.0798759	descr = Gibbs_of_Target_Sequence__Pos_12_Step_1
cnt = 99	feature = 454	correl = -0.11341	descr = N_Gram_GCGTC
cnt = 100	feature = 681	correl = 0.0592949	descr = N_Gram_TTTCA
cnt = 101	feature = 655	correl = -0.0481747	descr = N_Gram_TTAT
cnt = 102	feature = 23	correl = 0.0640235	descr = Position_Specific_Bin_Base_8_Base_T
cnt = 103	feature = 392	correl = 0.0679545	descr = N_Gram_GACA
cnt = 104	feature = 580	correl = -0.147061	descr = N_Gram_TCCAG
cnt = 105	feature = 514	correl = 0.0495725	descr = N_Gram_GTCA
cnt = 106	feature = 603	correl = -0.0652255	descr = N_Gram_TCTCA
cnt = 107	feature = 54	correl = -0.0999396	descr = Gibbs_of_Target_Sequence__Pos_6_Step_1
cnt = 108	feature = 28	correl = -0.0890399	descr = Position_Specific_Bin_Base_12_Base_A
cnt = 109	feature = 460	correl = 0.0707826	descr = N_Gram_GCTG
cnt = 110	feature = 76	correl = 0.043969	descr = Fold_of_RNAi_Sequence_Pos_16
cnt = 111	feature = 683	correl = -0.0445568	descr = N_Gram_TTTCG
cnt = 112	feature = 343	correl = 0.164484	descr = N_Gram_CGTG
cnt = 113	feature = 10	correl = -0.0610749	descr = Position_Specific_Bin_Base_2_Base_G
cnt = 114	feature = 334	correl = 0.147338	descr = N_Gram_CGGGC
cnt = 115	feature = 32	correl = 0.0921578	descr = Position_Specific_Bin_Base_13_Base_C
cnt = 116	feature = 82	correl = 0.0593089	descr = Xue_Structure_Feature_C010
cnt = 117	feature = 61	correl = -0.100253	descr = Gibbs_of_Target_Sequence__Pos_17_Step_1
cnt = 118	feature = 67	correl = 0.115054	descr = Fold_of_RNAi_Sequence_Pos_0
cnt = 119	feature = 350	correl = 0.0807625	descr = N_Gram_CTA
cnt = 120	feature = 645	correl = 0.0936193	descr = N_Gram_TGTG
cnt = 121	feature = 606	correl = -0.102151	descr = N_Gram_TCTCT
cnt = 122	feature = 615	correl = -0.0786589	descr = N_Gram_TGAAG
cnt = 123	feature = 466	correl = 0.0605593	descr = N_Gram_GGAA
cnt = 124	feature = 609	correl = -0.119215	descr = N_Gram_TCTTC
cnt = 125	feature = 105	correl = -0.0586989	descr = Fold_of_Target_NoBeginbrace_noends_Pos_4
cnt = 126	feature = 689	correl = -0.123877	descr = N_Gram_TTTTC
cnt = 127	feature = 58	correl = -0.0816743	descr = Gibbs_of_Target_Sequence__Pos_13_Step_1
cnt = 128	feature = 291	correl = 0.063444	descr = N_Gram_CCCA
cnt = 129	feature = 73	correl = 0.0909172	descr = Fold_of_RNAi_Sequence_Pos_12
cnt = 130	feature = 72	correl = 0.066735	descr = Fold_of_RNAi_Sequence_Pos_9
cnt = 131	feature = 450	correl = 0.0583028	descr = N_Gram_GCGG
cnt = 132	feature = 9	correl = 0.0526558	descr = Position_Specific_Bin_Base_2_Base_C
cnt = 133	feature = 375	correl = -0.0467989	descr = N_Gram_CTTG
cnt = 134	feature = 11	correl = 0.0839022	descr = Position_Specific_Bin_Base_2_Base_T
cnt = 135	feature = 468	correl = 0.107474	descr = N_Gram_GGAC
cnt = 136	feature = 280	correl = 0.0688441	descr = N_Gram_CCAA
cnt = 137	feature = 361	correl = -0.109807	descr = N_Gram_CTCCT
cnt = 138	feature = 276	correl = 0.0716209	descr = N_Gram_CATC
cnt = 139	feature = 52	correl = -0.0621262	descr = Gibbs_of_Target_Sequence__Pos_4_Step_1
cnt = 140	feature = 77	correl = -0.0642143	descr = Xue_Structure_Feature_A110
cnt = 141	feature = 80	correl = 0.0753008	descr = Xue_Structure_Feature_C110
cnt = 142	feature = 38	correl = -0.109084	descr = Position_Specific_Bin_Base_16_Base_A
cnt = 143	feature = 594	correl = -0.066013	descr = N_Gram_TCGA
num rows = 522
num_elements = 75168
*
optimization finished, #iter = 404
nu = 0.637287
obj = -55.303090, rho = -0.151857
nSV = 370, nBSV = 294
num rows = 57
num_elements = 8208
*
optimization finished, #iter = 32
nu = 0.571492
obj = -5.178316, rho = -0.559777
nSV = 42, nBSV = 24
*
optimization finished, #iter = 404
nu = 0.637287
obj = -55.303090, rho = -0.151857
nSV = 370, nBSV = 294
TEST = 46 AVE CORR = 0.503389
