# Supplementary material for: Improving model predictions for RNA interference activities that use support vector machine regression by combining and filtering features
Source: BMC Bioinformatics. 2007 Jun 6;8:182. doi: 10.1186/1471-2105-8-182 (PMC1906837; doi:10.1186/1471-2105-8-182)
Supplement: Additional file 6 — tr_579_cfsfilters. The features found to be useful by Correlation based Feature in training and testing the 579 dataset by cross validation, at t-test values from 0 to 90. [file 1471-2105-8-182-S6.gz › tr_579_file_5]

5
ave count = 502.9

CFS merit scores = 1.3532
CFS merit scores = 1.60749
CFS merit scores = 1.85924
CFS merit scores = 2.07944
CFS merit scores = 2.27842
CFS merit scores = 2.45901
CFS merit scores = 2.62784
CFS merit scores = 2.78692
CFS merit scores = 2.93263
CFS merit scores = 3.06919
CFS merit scores = 3.19617
CFS merit scores = 3.3158
CFS merit scores = 3.42889
CFS merit scores = 3.53727
CFS merit scores = 3.64213
CFS merit scores = 3.74379
CFS merit scores = 3.8427
CFS merit scores = 3.93903
CFS merit scores = 4.03288
CFS merit scores = 4.12444
CFS merit scores = 4.2127
CFS merit scores = 4.29899
CFS merit scores = 4.38331
CFS merit scores = 4.46575
CFS merit scores = 4.54649
CFS merit scores = 4.62566
CFS merit scores = 4.70334
CFS merit scores = 4.77958
CFS merit scores = 4.85439
CFS merit scores = 4.92768
CFS merit scores = 4.99969
CFS merit scores = 5.07048
CFS merit scores = 5.13852
CFS merit scores = 5.20524
CFS merit scores = 5.27068
CFS merit scores = 5.33461
CFS merit scores = 5.39737
CFS merit scores = 5.459
CFS merit scores = 5.51957
CFS merit scores = 5.57872
CFS merit scores = 5.63588
CFS merit scores = 5.69094
CFS merit scores = 5.7444
CFS merit scores = 5.79653
CFS merit scores = 5.84593
CFS merit scores = 5.8945
CFS merit scores = 5.94216
CFS merit scores = 5.98889
CFS merit scores = 6.03417
CFS merit scores = 6.07762
CFS merit scores = 6.11712
CFS merit scores = 6.15245
CFS merit scores = 6.18573
CFS merit scores = 6.21791
CFS merit scores = 6.24832
CFS merit scores = 6.27753
CFS merit scores = 6.30444
CFS merit scores = 6.33116
CFS merit scores = 6.35695
CFS merit scores = 6.38207
CFS merit scores = 6.40666
CFS merit scores = 6.42968
CFS merit scores = 6.45169
CFS merit scores = 6.47295
CFS merit scores = 6.49398
CFS merit scores = 6.515
CFS merit scores = 6.53492
CFS merit scores = 6.55455
CFS merit scores = 6.57345
CFS merit scores = 6.59125
CFS merit scores = 6.60925
CFS merit scores = 6.62685
CFS merit scores = 6.64313
CFS merit scores = 6.65856
CFS merit scores = 6.67307
CFS merit scores = 6.68775
CFS merit scores = 6.70166
CFS merit scores = 6.71546
CFS merit scores = 6.72621
CFS merit scores = 6.73616
CFS merit scores = 6.74602
CFS merit scores = 6.75612
CFS merit scores = 6.76639
CFS merit scores = 6.77625
CFS merit scores = 6.78583
CFS merit scores = 6.79533
CFS merit scores = 6.80497
CFS merit scores = 6.81449
CFS merit scores = 6.82372
CFS merit scores = 6.83246
CFS merit scores = 6.8408
CFS merit scores = 6.84916
CFS merit scores = 6.85646
CFS merit scores = 6.86346
CFS merit scores = 6.87067
CFS merit scores = 6.87784
CFS merit scores = 6.885
CFS merit scores = 6.89138
CFS merit scores = 6.89781
CFS merit scores = 6.90316
CFS merit scores = 6.90829
CFS merit scores = 6.91256
CFS merit scores = 6.91487
CFS merit scores = 6.91682
CFS merit scores = 6.91793
CFS merit scores = 6.91902
CFS merit scores = 6.92042
CFS merit scores = 6.92123
CFS merit scores = 6.92177
CFS merit scores = 6.92247
CFS merit scores = 6.92214
CFS merit scores = 6.92203
CFS merit scores = 6.92224
CFS merit scores = 6.92257
CFS merit scores = 6.92277
CFS merit scores = 6.92299
CFS merit scores = 6.92351
CFS merit scores = 6.92408
CFS merit scores = 6.92421
CFS merit scores = 6.92403
CFS merit scores = 6.92403
CFS merit scores = 6.92418
CFS merit scores = 6.9238
CFS merit scores = 6.92354
CFS merit scores = 6.92332
CFS merit scores = 6.92334
CFS merit scores = 6.92231
CFS merit scores = 6.92115
CFS merit scores = 6.91968
CFS merit scores = 6.91829
CFS merit scores = 6.91687
CFS merit scores = 6.91485
CFS merit scores = 6.91296
CFS merit scores = 6.91089
CFS merit scores = 6.90865
CFS merit scores = 6.90636
CFS merit scores = 6.90424
CFS merit scores = 6.90236
CFS merit scores = 6.90048
CFS merit scores = 6.89865
CFS merit scores = 6.89692
CFS merit scores = 6.8953
CFS merit scores = 6.89275
CFS merit scores = 6.89026
CFS merit scores = 6.88797
CFS merit scores = 6.88532
CFS merit scores = 6.88263
CFS merit scores = 6.87905
CFS merit scores = 6.87545
CFS merit scores = 6.87211
CFS merit scores = 6.86833
CFS merit scores = 6.86423
CFS merit scores = 6.85948
CFS merit scores = 6.85434
CFS merit scores = 6.84941
CFS merit scores = 6.84479
CFS merit scores = 6.83996
CFS merit scores = 6.83503
CFS merit scores = 6.83033
CFS merit scores = 6.82573
CFS merit scores = 6.8209
CFS merit scores = 6.81602
CFS merit scores = 6.81056
CFS merit scores = 6.8053
CFS merit scores = 6.80002
CFS merit scores = 6.7946
CFS merit scores = 6.7893
CFS merit scores = 6.78379
CFS merit scores = 6.77818
CFS merit scores = 6.77279
CFS merit scores = 6.76702
CFS merit scores = 6.76094
CFS merit scores = 6.75507
CFS merit scores = 6.74928
CFS merit scores = 6.74352
CFS merit scores = 6.73746
CFS merit scores = 6.73149
CFS merit scores = 6.72569
CFS merit scores = 6.71993
CFS merit scores = 6.71395
CFS merit scores = 6.70811
CFS merit scores = 6.70229
CFS merit scores = 6.69661
CFS merit scores = 6.69101
CFS merit scores = 6.6856
CFS merit scores = 6.68028
CFS merit scores = 6.67516
CFS merit scores = 6.6701
CFS merit scores = 6.66435
CFS merit scores = 6.6588
CFS merit scores = 6.65313
CFS merit scores = 6.64763
CFS merit scores = 6.642
CFS merit scores = 6.63639
CFS merit scores = 6.63078
CFS merit scores = 6.62419
CFS merit scores = 6.6177
CFS merit scores = 6.61133
CFS merit scores = 6.60504
CFS merit scores = 6.59879
CFS merit scores = 6.59258
CFS merit scores = 6.58642
CFS merit scores = 6.58045
CFS merit scores = 6.57424
CFS merit scores = 6.56783
CFS merit scores = 6.56121
CFS merit scores = 6.55474
CFS merit scores = 6.54842
CFS merit scores = 6.54172
CFS merit scores = 6.53483
CFS merit scores = 6.52812
CFS merit scores = 6.52137
CFS merit scores = 6.51471
CFS merit scores = 6.50811
CFS merit scores = 6.50162
CFS merit scores = 6.49526
CFS merit scores = 6.48884
CFS merit scores = 6.48246
CFS merit scores = 6.47625
CFS merit scores = 6.47014
CFS merit scores = 6.4634
CFS merit scores = 6.45673
CFS merit scores = 6.45002
CFS merit scores = 6.44339
CFS merit scores = 6.43696
CFS merit scores = 6.43067
CFS merit scores = 6.42452
CFS merit scores = 6.41811
CFS merit scores = 6.41137
CFS merit scores = 6.40476
CFS merit scores = 6.39801
CFS merit scores = 6.39075
CFS merit scores = 6.38349
CFS merit scores = 6.37626
CFS merit scores = 6.3691
CFS merit scores = 6.36193
CFS merit scores = 6.35463
CFS merit scores = 6.34727
CFS merit scores = 6.33998
CFS merit scores = 6.33242
CFS merit scores = 6.32497
CFS merit scores = 6.31739
CFS merit scores = 6.30979
CFS merit scores = 6.30232
CFS merit scores = 6.29488
CFS merit scores = 6.2873
CFS merit scores = 6.27984
CFS merit scores = 6.27224
CFS merit scores = 6.26461
CFS merit scores = 6.25679
CFS merit scores = 6.24911
CFS merit scores = 6.24144
CFS merit scores = 6.23374
CFS merit scores = 6.22585
CFS merit scores = 6.21802
CFS merit scores = 6.21015
CFS merit scores = 6.20224
CFS merit scores = 6.19428
CFS merit scores = 6.18644
CFS merit scores = 6.17838
CFS merit scores = 6.17036
CFS merit scores = 6.16216
CFS merit scores = 6.15409
CFS merit scores = 6.14605
CFS merit scores = 6.13816
CFS merit scores = 6.13017
CFS merit scores = 6.12192
CFS merit scores = 6.11378
CFS merit scores = 6.10573
CFS merit scores = 6.09769
CFS merit scores = 6.08962
CFS merit scores = 6.08158
CFS merit scores = 6.07364
CFS merit scores = 6.06585
CFS merit scores = 6.05809
CFS merit scores = 6.05038
CFS merit scores = 6.04261
CFS merit scores = 6.03499
CFS merit scores = 6.02745
CFS merit scores = 6.01984
CFS merit scores = 6.01223
CFS merit scores = 6.00473
CFS merit scores = 5.99728
CFS merit scores = 5.98981
CFS merit scores = 5.98251
CFS merit scores = 5.97494
CFS merit scores = 5.9675
CFS merit scores = 5.96011
CFS merit scores = 5.95254
CFS merit scores = 5.94499
CFS merit scores = 5.9375
CFS merit scores = 5.93018
CFS merit scores = 5.92289
CFS merit scores = 5.91565
CFS merit scores = 5.90826
CFS merit scores = 5.90096
CFS merit scores = 5.89372
CFS merit scores = 5.88648
CFS merit scores = 5.87932
CFS merit scores = 5.87218
CFS merit scores = 5.86502
CFS merit scores = 5.85798
CFS merit scores = 5.85108
CFS merit scores = 5.84428
CFS merit scores = 5.83736
CFS merit scores = 5.83051
CFS merit scores = 5.82369
CFS merit scores = 5.81687
CFS merit scores = 5.81019
CFS merit scores = 5.80361
CFS merit scores = 5.79685
CFS merit scores = 5.79009
CFS merit scores = 5.78339
CFS merit scores = 5.77677
CFS merit scores = 5.77015
CFS merit scores = 5.76364
CFS merit scores = 5.75726
CFS merit scores = 5.75093
CFS merit scores = 5.74466
CFS merit scores = 5.73827
CFS merit scores = 5.73183
CFS merit scores = 5.72545
CFS merit scores = 5.71917
CFS merit scores = 5.71291
CFS merit scores = 5.70668
CFS merit scores = 5.70048
CFS merit scores = 5.69433
CFS merit scores = 5.6882
CFS merit scores = 5.68218
CFS merit scores = 5.67616
CFS merit scores = 5.67021
CFS merit scores = 5.66428
CFS merit scores = 5.65842
CFS merit scores = 5.65256
CFS merit scores = 5.64674
CFS merit scores = 5.64093
CFS merit scores = 5.63513
CFS merit scores = 5.62935
CFS merit scores = 5.62363
CFS merit scores = 5.61785
CFS merit scores = 5.61215
CFS merit scores = 5.60647
CFS merit scores = 5.60082
CFS merit scores = 5.59521
CFS merit scores = 5.58969
CFS merit scores = 5.5842
CFS merit scores = 5.5786
CFS merit scores = 5.57297
CFS merit scores = 5.56744
CFS merit scores = 5.56192
CFS merit scores = 5.5565
CFS merit scores = 5.55106
CFS merit scores = 5.54571
CFS merit scores = 5.54035
CFS merit scores = 5.53507
CFS merit scores = 5.52986
CFS merit scores = 5.5246
CFS merit scores = 5.51925
CFS merit scores = 5.51387
CFS merit scores = 5.50854
CFS merit scores = 5.50317
CFS merit scores = 5.49784
CFS merit scores = 5.49257
CFS merit scores = 5.48734
CFS merit scores = 5.48212
CFS merit scores = 5.47693
CFS merit scores = 5.47173
CFS merit scores = 5.46659
CFS merit scores = 5.46149
CFS merit scores = 5.45634
CFS merit scores = 5.45126
CFS merit scores = 5.44619
CFS merit scores = 5.44112
CFS merit scores = 5.436
CFS merit scores = 5.43096
CFS merit scores = 5.42585
CFS merit scores = 5.4207
CFS merit scores = 5.41561
CFS merit scores = 5.41058
CFS merit scores = 5.40554
CFS merit scores = 5.40056
CFS merit scores = 5.39563
CFS merit scores = 5.39069
CFS merit scores = 5.38576
CFS merit scores = 5.3808
CFS merit scores = 5.37591
CFS merit scores = 5.37095
CFS merit scores = 5.36597
CFS merit scores = 5.36101
CFS merit scores = 5.35595
CFS merit scores = 5.35094
CFS merit scores = 5.34597
CFS merit scores = 5.34105
CFS merit scores = 5.33616
CFS merit scores = 5.33114
CFS merit scores = 5.32613
CFS merit scores = 5.32112
CFS merit scores = 5.31621
CFS merit scores = 5.31127
CFS merit scores = 5.30636
CFS merit scores = 5.30148
CFS merit scores = 5.29661
CFS merit scores = 5.29181
CFS merit scores = 5.28696
CFS merit scores = 5.28212
CFS merit scores = 5.27732
CFS merit scores = 5.27225
CFS merit scores = 5.26724
CFS merit scores = 5.26226
CFS merit scores = 5.2573
CFS merit scores = 5.2524
CFS merit scores = 5.24748
CFS merit scores = 5.24255
CFS merit scores = 5.23748
CFS merit scores = 5.23245
CFS merit scores = 5.22742
CFS merit scores = 5.22241
CFS merit scores = 5.21745
CFS merit scores = 5.2125
CFS merit scores = 5.20747
CFS merit scores = 5.20233
CFS merit scores = 5.1972
CFS merit scores = 5.1921
CFS merit scores = 5.18697
CFS merit scores = 5.18191
CFS merit scores = 5.17683
CFS merit scores = 5.17156
CFS merit scores = 5.16635
CFS merit scores = 5.16109
CFS merit scores = 5.15576
CFS merit scores = 5.15046
CFS merit scores = 5.14509
CFS merit scores = 5.13975
CFS merit scores = 5.13443
CFS merit scores = 5.12905
CFS merit scores = 5.1237
CFS merit scores = 5.11844
CFS merit scores = 5.11302
CFS merit scores = 5.10758
CFS merit scores = 5.10211
CFS merit scores = 5.0967
CFS merit scores = 5.09128
CFS merit scores = 5.08576
CFS merit scores = 5.08029
CFS merit scores = 5.07481
CFS merit scores = 5.06939
CFS merit scores = 5.06395
CFS merit scores = 5.05855
CFS merit scores = 5.05304
CFS merit scores = 5.04751
CFS merit scores = 5.04199
CFS merit scores = 5.0365
CFS merit scores = 5.03092
CFS merit scores = 5.02529
CFS merit scores = 5.01966
CFS merit scores = 5.01405
CFS merit scores = 5.00839
CFS merit scores = 5.00258
CFS merit scores = 4.99641
CFS merit scores = 4.99027
CFS merit scores = 4.9842
CFS merit scores = 4.97815
CFS merit scores = 4.97213
CFS merit scores = 4.96594
CFS merit scores = 4.9598
CFS merit scores = 4.95367
CFS merit scores = 4.94747
CFS merit scores = 4.94126
CFS merit scores = 4.93509
CFS merit scores = 4.9289
CFS merit scores = 4.92255
CFS merit scores = 4.91619
CFS merit scores = 4.90982
CFS merit scores = 4.90349
CFS merit scores = 4.89659
CFS merit scores = 4.88962
CFS merit scores = 4.8827
CFS merit scores = 4.87566
CFS merit scores = 4.86869
CFS merit scores = 4.86177
CFS merit scores = 4.85481
CFS merit scores = 4.84787
CFS merit scores = 4.84088
CFS merit scores = 4.83395
CFS merit scores = 4.82698
CFS merit scores = 4.82011
CFS merit scores = 4.81324
CFS merit scores = 4.8062
CFS merit scores = 4.79901
CFS merit scores = 4.79165
CFS merit scores = 4.78412
CFS merit scores = 4.77648
CFS merit scores = 4.76882
CFS merit scores = 4.7608
CFS merit scores = 4.75168
CFS merit scores = 4.74165
CFS merit scores = 4.73124
CFS merit scores = 4.7178
cnt = 1	feature = 56	correl = -0.353201	descr = Gibbs_of_Target_Sequence__Pos_20_Step_1
cnt = 2	feature = 44	correl = 0.250012	descr = Gibbs_of_Target_Sequence__Pos_1_Step_1
cnt = 3	feature = 617	correl = -0.188619	descr = N_Gram_TCTC
cnt = 4	feature = 206	correl = 0.125725	descr = N_Gram_AGTCA
cnt = 5	feature = 266	correl = 0.0977781	descr = N_Gram_CACTC
cnt = 6	feature = 409	correl = 0.0891595	descr = N_Gram_GACTA
cnt = 7	feature = 653	correl = 0.0764455	descr = N_Gram_TGGGG
cnt = 8	feature = 579	correl = 0.0757763	descr = N_Gram_TATAT
cnt = 9	feature = 690	correl = 0.0594649	descr = N_Gram_TTGCA
cnt = 10	feature = 518	correl = -0.0529673	descr = N_Gram_GGGTT
cnt = 11	feature = 577	correl = 0.0922287	descr = N_Gram_TAGCA
cnt = 12	feature = 575	correl = 0.046043	descr = N_Gram_TAGAC
cnt = 13	feature = 370	correl = 0.0718503	descr = N_Gram_CTCGG
cnt = 14	feature = 436	correl = 0.073306	descr = N_Gram_GCAAT
cnt = 15	feature = 212	correl = 0.0453462	descr = N_Gram_AGTTA
cnt = 16	feature = 395	correl = -0.0590736	descr = N_Gram_GAAAT
cnt = 17	feature = 392	correl = -0.0576625	descr = N_Gram_GAAAA
cnt = 18	feature = 413	correl = -0.0562514	descr = N_Gram_GAGAG
cnt = 19	feature = 321	correl = -0.049196	descr = N_Gram_CGACC
cnt = 20	feature = 568	correl = -0.0463739	descr = N_Gram_TAACG
cnt = 21	feature = 609	correl = 0.0806231	descr = N_Gram_TCGAC
cnt = 22	feature = 351	correl = 0.079212	descr = N_Gram_CGTGG
cnt = 23	feature = 297	correl = 0.115082	descr = N_Gram_CCCCC
cnt = 24	feature = 598	correl = 0.0524015	descr = N_Gram_TCCCG
cnt = 25	feature = 538	correl = -0.0459506	descr = N_Gram_GTCGC
cnt = 26	feature = 510	correl = 0.0453462	descr = N_Gram_GGGCT
cnt = 27	feature = 466	correl = 0.0453462	descr = N_Gram_GCGTA
cnt = 28	feature = 304	correl = 0.0453462	descr = N_Gram_CCGCA
cnt = 29	feature = 612	correl = 0.0947339	descr = N_Gram_TCGGC
cnt = 30	feature = 545	correl = 0.0573403	descr = N_Gram_GTGCG
cnt = 31	feature = 531	correl = 0.0506518	descr = N_Gram_GTATA
cnt = 32	feature = 300	correl = 0.0453462	descr = N_Gram_CCCGC
cnt = 33	feature = 676	correl = 0.0741783	descr = N_Gram_TTCAA
cnt = 34	feature = 360	correl = 0.0631922	descr = N_Gram_CTATA
cnt = 35	feature = 628	correl = 0.0515069	descr = N_Gram_TGAAA
cnt = 36	feature = 403	correl = -0.0682325	descr = N_Gram_GACCC
cnt = 37	feature = 295	correl = 0.0711821	descr = N_Gram_CCCAC
cnt = 38	feature = 393	correl = 0.0531548	descr = N_Gram_GAAAC
cnt = 39	feature = 421	correl = 0.0462035	descr = N_Gram_GATAC
cnt = 40	feature = 259	correl = -0.0444717	descr = N_Gram_CACCC
cnt = 41	feature = 424	correl = -0.0556583	descr = N_Gram_GATCG
cnt = 42	feature = 494	correl = 0.0729795	descr = N_Gram_GGCCC
cnt = 43	feature = 514	correl = 0.0453462	descr = N_Gram_GGGGT
cnt = 44	feature = 284	correl = 0.0519672	descr = N_Gram_CCAAT
cnt = 45	feature = 571	correl = 0.0810984	descr = N_Gram_TAAGC
cnt = 46	feature = 339	correl = 0.0641909	descr = N_Gram_CGGCC
cnt = 47	feature = 616	correl = 0.0568421	descr = N_Gram_TCTAC
cnt = 48	feature = 600	correl = 0.0473609	descr = N_Gram_TCCGA
cnt = 49	feature = 237	correl = 0.0443948	descr = N_Gram_ATGTG
cnt = 50	feature = 288	correl = -0.0590093	descr = N_Gram_CCAGT
cnt = 51	feature = 412	correl = -0.0547154	descr = N_Gram_GAGAC
cnt = 52	feature = 316	correl = 0.0606705	descr = N_Gram_CCTCT
cnt = 53	feature = 556	correl = -0.0725224	descr = N_Gram_GTTAC
cnt = 54	feature = 624	correl = -0.117639	descr = N_Gram_TCTTA
cnt = 55	feature = 417	correl = 0.116505	descr = N_Gram_GAGTC
cnt = 56	feature = 474	correl = 0.0673997	descr = N_Gram_GCTGG
cnt = 57	feature = 458	correl = 0.138322	descr = N_Gram_GCCTT
cnt = 58	feature = 264	correl = 0.056201	descr = N_Gram_CACGT
cnt = 59	feature = 309	correl = -0.0732728	descr = N_Gram_CCGGT
cnt = 60	feature = 280	correl = -0.0497657	descr = N_Gram_CATGC
cnt = 61	feature = 328	correl = -0.0490798	descr = N_Gram_CGATG
cnt = 62	feature = 561	correl = 0.0452268	descr = N_Gram_GTTGC
cnt = 63	feature = 397	correl = -0.0439102	descr = N_Gram_GAAGG
cnt = 64	feature = 516	correl = 0.0780126	descr = N_Gram_GGGTA
cnt = 65	feature = 252	correl = 0.0974183	descr = N_Gram_CAAGG
cnt = 66	feature = 509	correl = 0.0811695	descr = N_Gram_GGGCG
cnt = 67	feature = 218	correl = 0.0550219	descr = N_Gram_ATACA
cnt = 68	feature = 313	correl = 0.0676048	descr = N_Gram_CCTCA
cnt = 69	feature = 241	correl = 0.0446791	descr = N_Gram_ATTGG
cnt = 70	feature = 523	correl = 0.0556017	descr = N_Gram_GGTGC
cnt = 71	feature = 680	correl = 0.0447817	descr = N_Gram_TTCGA
cnt = 72	feature = 340	correl = 0.0702472	descr = N_Gram_CGGCG
cnt = 73	feature = 222	correl = 0.0718812	descr = N_Gram_ATAGT
cnt = 74	feature = 226	correl = -0.0567228	descr = N_Gram_ATCAT
cnt = 75	feature = 546	correl = 0.0580781	descr = N_Gram_GTGCT
cnt = 76	feature = 407	correl = 0.0453462	descr = N_Gram_GACGG
cnt = 77	feature = 557	correl = 0.0802505	descr = N_Gram_GTTCC
cnt = 78	feature = 317	correl = 0.0652478	descr = N_Gram_CCTGC
cnt = 79	feature = 217	correl = -0.149135	descr = N_Gram_ATAAG
cnt = 80	feature = 480	correl = -0.0496158	descr = N_Gram_GGAAC
cnt = 81	feature = 356	correl = 0.0453462	descr = N_Gram_CTAAA
cnt = 82	feature = 230	correl = -0.104281	descr = N_Gram_ATCGG
cnt = 83	feature = 361	correl = 0.0806231	descr = N_Gram_CTATT
cnt = 84	feature = 385	correl = -0.121969	descr = N_Gram_CTTGC
cnt = 85	feature = 631	correl = -0.0684779	descr = N_Gram_TGAGA
cnt = 86	feature = 459	correl = -0.0485576	descr = N_Gram_GCGAC
cnt = 87	feature = 487	correl = 0.0899577	descr = N_Gram_GGAGT
cnt = 88	feature = 659	correl = 0.0577553	descr = N_Gram_TGTAA
cnt = 89	feature = 426	correl = -0.0500458	descr = N_Gram_GATGC
cnt = 90	feature = 526	correl = -0.0571564	descr = N_Gram_GGTTA
cnt = 91	feature = 578	correl = 0.0449751	descr = N_Gram_TATAG
cnt = 92	feature = 434	correl = 0.0612091	descr = N_Gram_GCAAA
cnt = 93	feature = 636	correl = -0.0472414	descr = N_Gram_TGATC
cnt = 94	feature = 504	correl = 0.0641909	descr = N_Gram_GGGAC
cnt = 95	feature = 255	correl = 0.0542035	descr = N_Gram_CACAG
cnt = 96	feature = 401	correl = 0.0449003	descr = N_Gram_GACAC
cnt = 97	feature = 620	correl = 0.0485708	descr = N_Gram_TCTCG
cnt = 98	feature = 394	correl = 0.101802	descr = N_Gram_GAAAG
cnt = 99	feature = 584	correl = 0.0472183	descr = N_Gram_TCAAA
cnt = 100	feature = 555	correl = 0.0453462	descr = N_Gram_GTTAA
cnt = 101	feature = 221	correl = 0.059871	descr = N_Gram_ATAGC
cnt = 102	feature = 597	correl = 0.0568471	descr = N_Gram_TCCCC
cnt = 103	feature = 353	correl = -0.0473352	descr = N_Gram_CGTTC
cnt = 104	feature = 448	correl = 0.0704377	descr = N_Gram_GCCAG
cnt = 105	feature = 681	correl = -0.0558762	descr = N_Gram_TTCGG
cnt = 106	feature = 332	correl = 0.0806231	descr = N_Gram_CGCCT
cnt = 107	feature = 664	correl = 0.131051	descr = N_Gram_TGTGG
cnt = 108	feature = 338	correl = 0.106138	descr = N_Gram_CGGCA
cnt = 109	feature = 242	correl = 0.082843	descr = N_Gram_ATTGT
cnt = 110	feature = 357	correl = 0.0568421	descr = N_Gram_CTACT
cnt = 111	feature = 673	correl = -0.0574251	descr = N_Gram_TTATT
cnt = 112	feature = 469	correl = 0.0866626	descr = N_Gram_GCTAT
cnt = 113	feature = 468	correl = 0.118123	descr = N_Gram_GCGTG
cnt = 114	feature = 601	correl = -0.0977886	descr = N_Gram_TCCGC
cnt = 115	feature = 271	correl = 0.0629797	descr = N_Gram_CAGGA
cnt = 116	feature = 227	correl = 0.074249	descr = N_Gram_ATCCG
cnt = 117	feature = 312	correl = 0.0558015	descr = N_Gram_CCTAT
cnt = 118	feature = 327	correl = -0.0446597	descr = N_Gram_CGATC
cnt = 119	feature = 440	correl = -0.0721949	descr = N_Gram_GCAGA
cnt = 120	feature = 373	correl = 0.0486288	descr = N_Gram_CTGAG
cnt = 121	feature = 438	correl = 0.04926	descr = N_Gram_GCACC
cnt = 122	feature = 224	correl = 0.0864478	descr = N_Gram_ATATA
cnt = 123	feature = 454	correl = 0.0815175	descr = N_Gram_GCCGG
cnt = 124	feature = 517	correl = 0.093386	descr = N_Gram_GGGTC
cnt = 125	feature = 455	correl = -0.0562514	descr = N_Gram_GCCGT
cnt = 126	feature = 429	correl = -0.0605618	descr = N_Gram_GATTA
cnt = 127	feature = 688	correl = -0.0591405	descr = N_Gram_TTGAG
cnt = 128	feature = 219	correl = -0.0501446	descr = N_Gram_ATACT
cnt = 129	feature = 431	correl = -0.0897428	descr = N_Gram_GATTT
cnt = 130	feature = 298	correl = 0.0453462	descr = N_Gram_CCCCG
cnt = 131	feature = 633	correl = 0.0801463	descr = N_Gram_TGAGT
cnt = 132	feature = 464	correl = 0.0447246	descr = N_Gram_GCGGT
cnt = 133	feature = 558	correl = -0.0482855	descr = N_Gram_GTTCG
cnt = 134	feature = 543	correl = 0.0573737	descr = N_Gram_GTGAC
cnt = 135	feature = 512	correl = 0.0679232	descr = N_Gram_GGGGC
cnt = 136	feature = 574	correl = 0.0729653	descr = N_Gram_TACGA
cnt = 137	feature = 484	correl = 0.0641909	descr = N_Gram_GGACG
cnt = 138	feature = 439	correl = 0.119	descr = N_Gram_GCACT
cnt = 139	feature = 479	correl = 0.139855	descr = N_Gram_GGAAA
cnt = 140	feature = 687	correl = -0.051154	descr = N_Gram_TTGAA
cnt = 141	feature = 387	correl = 0.0654821	descr = N_Gram_CTTGT
cnt = 142	feature = 646	correl = 0.0893984	descr = N_Gram_TGGAG
cnt = 143	feature = 251	correl = 0.0622593	descr = N_Gram_CAAGC
cnt = 144	feature = 342	correl = 0.0869933	descr = N_Gram_CGGGA
cnt = 145	feature = 549	correl = 0.0791721	descr = N_Gram_GTGGG
cnt = 146	feature = 533	correl = -0.0509081	descr = N_Gram_GTCAA
cnt = 147	feature = 576	correl = -0.0623623	descr = N_Gram_TAGAT
cnt = 148	feature = 285	correl = 0.0600075	descr = N_Gram_CCACC
cnt = 149	feature = 376	correl = 0.0563687	descr = N_Gram_CTGGG
cnt = 150	feature = 382	correl = 0.0499655	descr = N_Gram_CTTCC
cnt = 151	feature = 322	correl = -0.0717699	descr = N_Gram_CGACG
cnt = 152	feature = 386	correl = 0.0910274	descr = N_Gram_CTTGG
cnt = 153	feature = 614	correl = -0.0485637	descr = N_Gram_TCGTC
cnt = 154	feature = 427	correl = 0.065034	descr = N_Gram_GATGT
cnt = 155	feature = 451	correl = 0.0737958	descr = N_Gram_GCCCG
cnt = 156	feature = 508	correl = 0.107561	descr = N_Gram_GGGCC
cnt = 157	feature = 672	correl = -0.0819578	descr = N_Gram_TTATA
cnt = 158	feature = 640	correl = 0.107159	descr = N_Gram_TGCAA
cnt = 159	feature = 422	correl = 0.0670741	descr = N_Gram_GATAT
cnt = 160	feature = 537	correl = -0.107616	descr = N_Gram_GTCGA
cnt = 161	feature = 552	correl = 0.0569557	descr = N_Gram_GTGTA
cnt = 162	feature = 371	correl = 0.0601623	descr = N_Gram_CTCTA
cnt = 163	feature = 572	correl = -0.151264	descr = N_Gram_TAAGT
cnt = 164	feature = 663	correl = 0.0705693	descr = N_Gram_TGTGA
cnt = 165	feature = 314	correl = -0.129731	descr = N_Gram_CCTCC
cnt = 166	feature = 656	correl = 0.0554953	descr = N_Gram_TGGTA
cnt = 167	feature = 450	correl = 0.0515042	descr = N_Gram_GCCCA
cnt = 168	feature = 273	correl = 0.112846	descr = N_Gram_CAGTA
cnt = 169	feature = 228	correl = -0.0524821	descr = N_Gram_ATCCT
cnt = 170	feature = 665	correl = 0.0511181	descr = N_Gram_TGTGT
cnt = 171	feature = 260	correl = 0.0591739	descr = N_Gram_CACCG
cnt = 172	feature = 499	correl = 0.0703178	descr = N_Gram_GGCGG
cnt = 173	feature = 652	correl = 0.0503692	descr = N_Gram_TGGGA
cnt = 174	feature = 611	correl = 0.0741223	descr = N_Gram_TCGGA
cnt = 175	feature = 258	correl = 0.0833795	descr = N_Gram_CACCA
cnt = 176	feature = 350	correl = 0.106189	descr = N_Gram_CGTGC
cnt = 177	feature = 613	correl = -0.0475809	descr = N_Gram_TCGGG
cnt = 178	feature = 363	correl = 0.056201	descr = N_Gram_CTCAA
cnt = 179	feature = 654	correl = 0.0767751	descr = N_Gram_TGGGT
cnt = 180	feature = 661	correl = 0.0466068	descr = N_Gram_TGTCC
cnt = 181	feature = 660	correl = -0.0544036	descr = N_Gram_TGTCA
cnt = 182	feature = 380	correl = -0.112116	descr = N_Gram_CTTAT
cnt = 183	feature = 441	correl = 0.0475023	descr = N_Gram_GCAGC
cnt = 184	feature = 548	correl = 0.139071	descr = N_Gram_GTGGC
cnt = 185	feature = 635	correl = 0.0545243	descr = N_Gram_TGATA
cnt = 186	feature = 410	correl = -0.0570613	descr = N_Gram_GACTG
cnt = 187	feature = 324	correl = 0.086002	descr = N_Gram_CGAGG
cnt = 188	feature = 404	correl = 0.0598351	descr = N_Gram_GACCG
cnt = 189	feature = 520	correl = -0.0673475	descr = N_Gram_GGTAA
cnt = 190	feature = 457	correl = 0.0805039	descr = N_Gram_GCCTC
cnt = 191	feature = 453	correl = 0.0589525	descr = N_Gram_GCCGC
cnt = 192	feature = 703	correl = -0.0503227	descr = N_Gram_TTTTG
cnt = 193	feature = 267	correl = -0.0638971	descr = N_Gram_CAGAA
cnt = 194	feature = 678	correl = 0.0773368	descr = N_Gram_TTCCA
cnt = 195	feature = 527	correl = 0.0914936	descr = N_Gram_GGTTG
cnt = 196	feature = 498	correl = 0.112559	descr = N_Gram_GGCGC
cnt = 197	feature = 136	correl = -0.0552547	descr = N_Gram_AATCA
cnt = 198	feature = 501	correl = 0.125627	descr = N_Gram_GGCTT
cnt = 199	feature = 644	correl = -0.158141	descr = N_Gram_TGCGT
cnt = 200	feature = 368	correl = -0.0790628	descr = N_Gram_CTCCG
cnt = 201	feature = 249	correl = 0.0635672	descr = N_Gram_CAAAG
cnt = 202	feature = 677	correl = 0.0567785	descr = N_Gram_TTCAG
cnt = 203	feature = 442	correl = 0.099163	descr = N_Gram_GCAGT
cnt = 204	feature = 648	correl = 0.112615	descr = N_Gram_TGGCC
cnt = 205	feature = 244	correl = -0.0769311	descr = N_Gram_ATTTG
cnt = 206	feature = 449	correl = 0.0579547	descr = N_Gram_GCCAT
cnt = 207	feature = 231	correl = 0.0803255	descr = N_Gram_ATCTG
cnt = 208	feature = 408	correl = -0.0547556	descr = N_Gram_GACGT
cnt = 209	feature = 416	correl = 0.0589398	descr = N_Gram_GAGGT
cnt = 210	feature = 539	correl = 0.0991469	descr = N_Gram_GTCGG
cnt = 211	feature = 589	correl = 0.0816511	descr = N_Gram_TCAGC
cnt = 212	feature = 235	correl = -0.0655336	descr = N_Gram_ATGCT
cnt = 213	feature = 602	correl = -0.0855062	descr = N_Gram_TCCGG
cnt = 214	feature = 283	correl = 0.0668142	descr = N_Gram_CCAAG
cnt = 215	feature = 315	correl = 0.0608474	descr = N_Gram_CCTCG
cnt = 216	feature = 301	correl = 0.0711427	descr = N_Gram_CCCGG
cnt = 217	feature = 278	correl = -0.0611866	descr = N_Gram_CATCG
cnt = 218	feature = 463	correl = 0.0601642	descr = N_Gram_GCGGG
cnt = 219	feature = 553	correl = 0.0699349	descr = N_Gram_GTGTG
cnt = 220	feature = 296	correl = 0.0463607	descr = N_Gram_CCCC
cnt = 221	feature = 435	correl = 0.0934799	descr = N_Gram_GCAAC
cnt = 222	feature = 483	correl = 0.110261	descr = N_Gram_GGACC
cnt = 223	feature = 400	correl = 0.0497277	descr = N_Gram_GACA
cnt = 224	feature = 336	correl = 0.0741223	descr = N_Gram_CGGAA
cnt = 225	feature = 331	correl = 0.101505	descr = N_Gram_CGCCG
cnt = 226	feature = 700	correl = -0.0751545	descr = N_Gram_TTTGG
cnt = 227	feature = 399	correl = -0.0466347	descr = N_Gram_GAATA
cnt = 228	feature = 488	correl = -0.105065	descr = N_Gram_GGATC
cnt = 229	feature = 344	correl = -0.0792051	descr = N_Gram_CGGTA
cnt = 230	feature = 587	correl = 0.0993655	descr = N_Gram_TCACC
cnt = 231	feature = 550	correl = 0.117614	descr = N_Gram_GTGGT
cnt = 232	feature = 232	correl = 0.051437	descr = N_Gram_ATCTT
cnt = 233	feature = 365	correl = -0.0792641	descr = N_Gram_CTCAT
cnt = 234	feature = 345	correl = 0.0607439	descr = N_Gram_CGGTT
cnt = 235	feature = 318	correl = -0.0584729	descr = N_Gram_CCTTC
cnt = 236	feature = 691	correl = -0.158357	descr = N_Gram_TTGCG
cnt = 237	feature = 388	correl = 0.0457856	descr = N_Gram_CTTTA
cnt = 238	feature = 268	correl = 0.0830559	descr = N_Gram_CAGCA
cnt = 239	feature = 390	correl = 0.104142	descr = N_Gram_CTTTG
cnt = 240	feature = 274	correl = 0.133118	descr = N_Gram_CAGTG
cnt = 241	feature = 491	correl = 0.087013	descr = N_Gram_GGCAT
cnt = 242	feature = 396	correl = 0.108301	descr = N_Gram_GAAGA
cnt = 243	feature = 325	correl = -0.0905903	descr = N_Gram_CGAGT
cnt = 244	feature = 473	correl = 0.0663734	descr = N_Gram_GCTGC
cnt = 245	feature = 637	correl = -0.115257	descr = N_Gram_TGATT
cnt = 246	feature = 657	correl = 0.0694491	descr = N_Gram_TGGTC
cnt = 247	feature = 563	correl = -0.0489243	descr = N_Gram_GTTGT
cnt = 248	feature = 493	correl = 0.0821782	descr = N_Gram_GGCCA
cnt = 249	feature = 377	correl = 0.0594056	descr = N_Gram_CTGTG
cnt = 250	feature = 649	correl = -0.0590997	descr = N_Gram_TGGCG
cnt = 251	feature = 160	correl = -0.0481433	descr = N_Gram_ACGAT
cnt = 252	feature = 411	correl = -0.0481458	descr = N_Gram_GAGA
cnt = 253	feature = 590	correl = 0.111061	descr = N_Gram_TCAGT
cnt = 254	feature = 303	correl = 0.0467344	descr = N_Gram_CCGA
cnt = 255	feature = 462	correl = 0.0744107	descr = N_Gram_GCGGC
cnt = 256	feature = 277	correl = 0.101152	descr = N_Gram_CATCC
cnt = 257	feature = 364	correl = 0.0713122	descr = N_Gram_CTCAC
cnt = 258	feature = 650	correl = 0.124455	descr = N_Gram_TGGCT
cnt = 259	feature = 391	correl = 0.0793839	descr = N_Gram_GAAA
cnt = 260	feature = 505	correl = 0.10458	descr = N_Gram_GGGAG
cnt = 261	feature = 291	correl = 0.0676408	descr = N_Gram_CCATC
cnt = 262	feature = 261	correl = 0.0761145	descr = N_Gram_CACCT
cnt = 263	feature = 425	correl = -0.106802	descr = N_Gram_GATCT
cnt = 264	feature = 234	correl = -0.0954343	descr = N_Gram_ATGC
cnt = 265	feature = 418	correl = -0.0845491	descr = N_Gram_GAGTT
cnt = 266	feature = 580	correl = -0.0484539	descr = N_Gram_TATT
cnt = 267	feature = 207	correl = -0.154201	descr = N_Gram_AGTCT
cnt = 268	feature = 24	correl = -0.0572736	descr = Position_Specific_Bin_Base_11_Base_G
cnt = 269	feature = 29	correl = -0.0510556	descr = Position_Specific_Bin_Base_13_Base_A
cnt = 270	feature = 335	correl = 0.0450802	descr = N_Gram_CGGA
cnt = 271	feature = 36	correl = -0.0603416	descr = Position_Specific_Bin_Base_17_Base_A
cnt = 272	feature = 618	correl = -0.0701702	descr = N_Gram_TCTCA
cnt = 273	feature = 375	correl = 0.106193	descr = N_Gram_CTGCA
cnt = 274	feature = 471	correl = -0.111966	descr = N_Gram_GCTCC
cnt = 275	feature = 263	correl = -0.0642739	descr = N_Gram_CACGA
cnt = 276	feature = 223	correl = 0.0476593	descr = N_Gram_ATAT
cnt = 277	feature = 605	correl = -0.0873015	descr = N_Gram_TCCTC
cnt = 278	feature = 343	correl = 0.137662	descr = N_Gram_CGGGC
cnt = 279	feature = 695	correl = 0.0458209	descr = N_Gram_TTGTT
cnt = 280	feature = 596	correl = 0.0667987	descr = N_Gram_TCCC
cnt = 281	feature = 467	correl = -0.131884	descr = N_Gram_GCGTC
cnt = 282	feature = 10	correl = 0.0634696	descr = Position_Specific_Bin_Base_3_Base_C
cnt = 283	feature = 11	correl = -0.142041	descr = Position_Specific_Bin_Base_5_Base_A
cnt = 284	feature = 28	correl = -0.132365	descr = Position_Specific_Bin_Base_12_Base_T
cnt = 285	feature = 18	correl = 0.0645701	descr = Position_Specific_Bin_Base_7_Base_T
cnt = 286	feature = 632	correl = -0.0665266	descr = N_Gram_TGAGG
cnt = 287	feature = 23	correl = 0.0642312	descr = Position_Specific_Bin_Base_10_Base_T
cnt = 288	feature = 21	correl = 0.0640465	descr = Position_Specific_Bin_Base_9_Base_G
cnt = 289	feature = 541	correl = -0.0968349	descr = N_Gram_GTCTT
cnt = 290	feature = 220	correl = 0.0645018	descr = N_Gram_ATAG
cnt = 291	feature = 443	correl = 0.0755741	descr = N_Gram_GCAT
cnt = 292	feature = 20	correl = 0.0782312	descr = Position_Specific_Bin_Base_8_Base_T
cnt = 293	feature = 265	correl = 0.0541497	descr = N_Gram_CACT
cnt = 294	feature = 16	correl = 0.0476967	descr = Position_Specific_Bin_Base_6_Base_T
cnt = 295	feature = 379	correl = -0.0653101	descr = N_Gram_CTTA
cnt = 296	feature = 433	correl = 0.120836	descr = N_Gram_GCAA
cnt = 297	feature = 398	correl = -0.0506871	descr = N_Gram_GAAGT
cnt = 298	feature = 515	correl = 0.0514689	descr = N_Gram_GGGT
cnt = 299	feature = 437	correl = 0.122173	descr = N_Gram_GCAC
cnt = 300	feature = 31	correl = -0.104449	descr = Position_Specific_Bin_Base_14_Base_A
cnt = 301	feature = 9	correl = -0.0443647	descr = Position_Specific_Bin_Base_3_Base_A
cnt = 302	feature = 38	correl = -0.0717014	descr = Position_Specific_Bin_Base_17_Base_T
cnt = 303	feature = 384	correl = -0.0640448	descr = N_Gram_CTTGA
cnt = 304	feature = 40	correl = 0.123392	descr = Position_Specific_Bin_Base_18_Base_C
cnt = 305	feature = 216	correl = -0.103899	descr = N_Gram_ATAA
cnt = 306	feature = 250	correl = 0.0699619	descr = N_Gram_CAAG
cnt = 307	feature = 610	correl = -0.116423	descr = N_Gram_TCGAG
cnt = 308	feature = 69	correl = 0.0955724	descr = Fold_of_RNAi_Sequence_Pos_13
cnt = 309	feature = 229	correl = -0.0623854	descr = N_Gram_ATCG
cnt = 310	feature = 50	correl = 0.0451573	descr = Gibbs_of_Target_Sequence__Pos_9_Step_1
cnt = 311	feature = 554	correl = -0.0552052	descr = N_Gram_GTTA
cnt = 312	feature = 460	correl = 0.0719566	descr = N_Gram_GCGCC
cnt = 313	feature = 22	correl = -0.0808149	descr = Position_Specific_Bin_Base_9_Base_T
cnt = 314	feature = 14	correl = -0.107903	descr = Position_Specific_Bin_Base_6_Base_A
cnt = 315	feature = 651	correl = 0.116684	descr = N_Gram_TGGG
cnt = 316	feature = 105	correl = -0.0587574	descr = Fold_of_Target_NoBeginbrace_noends_Pos_8
cnt = 317	feature = 8	correl = 0.0776161	descr = Position_Specific_Bin_Base_2_Base_T
cnt = 318	feature = 37	correl = 0.109946	descr = Position_Specific_Bin_Base_17_Base_C
cnt = 319	feature = 30	correl = 0.107969	descr = Position_Specific_Bin_Base_13_Base_C
cnt = 320	feature = 13	correl = 0.0708226	descr = Position_Specific_Bin_Base_5_Base_G
cnt = 321	feature = 214	correl = -0.101767	descr = N_Gram_AGTTT
cnt = 322	feature = 32	correl = 0.107781	descr = Position_Specific_Bin_Base_14_Base_T
cnt = 323	feature = 279	correl = 0.110125	descr = N_Gram_CATCT
cnt = 324	feature = 270	correl = -0.138749	descr = N_Gram_CAGCT
cnt = 325	feature = 626	correl = -0.0621569	descr = N_Gram_TCTTG
cnt = 326	feature = 27	correl = 0.0717415	descr = Position_Specific_Bin_Base_12_Base_G
cnt = 327	feature = 521	correl = 0.0675364	descr = N_Gram_GGTC
cnt = 328	feature = 208	correl = 0.0521898	descr = N_Gram_AGTG
cnt = 329	feature = 355	correl = 0.0757138	descr = N_Gram_CTA
cnt = 330	feature = 406	correl = -0.0492715	descr = N_Gram_GACG
cnt = 331	feature = 45	correl = 0.264406	descr = Gibbs_of_Target_Sequence__Pos_2_Step_1
cnt = 332	feature = 420	correl = 0.0663401	descr = N_Gram_GATA
cnt = 333	feature = 481	correl = 0.0444349	descr = N_Gram_GGAAG
cnt = 334	feature = 80	correl = 0.0622439	descr = Xue_Structure_Feature_C010
cnt = 335	feature = 475	correl = 0.0538052	descr = N_Gram_GCTT
cnt = 336	feature = 47	correl = -0.0733237	descr = Gibbs_of_Target_Sequence__Pos_5_Step_1
cnt = 337	feature = 67	correl = 0.0596054	descr = Fold_of_RNAi_Sequence_Pos_11
cnt = 338	feature = 35	correl = 0.1196	descr = Position_Specific_Bin_Base_16_Base_C
cnt = 339	feature = 693	correl = 0.0649774	descr = N_Gram_TTGGC
cnt = 340	feature = 586	correl = 0.0587503	descr = N_Gram_TCAC
cnt = 341	feature = 19	correl = -0.0654154	descr = Position_Specific_Bin_Base_8_Base_C
cnt = 342	feature = 326	correl = -0.0442609	descr = N_Gram_CGAT
cnt = 343	feature = 281	correl = 0.0727402	descr = N_Gram_CCAA
cnt = 344	feature = 679	correl = -0.0511823	descr = N_Gram_TTCCG
cnt = 345	feature = 456	correl = 0.0968796	descr = N_Gram_GCCT
cnt = 346	feature = 233	correl = -0.0542312	descr = N_Gram_ATGA
cnt = 347	feature = 452	correl = 0.0717261	descr = N_Gram_GCCG
cnt = 348	feature = 25	correl = -0.0710841	descr = Position_Specific_Bin_Base_12_Base_A
cnt = 349	feature = 70	correl = 0.0676775	descr = Fold_of_RNAi_Sequence_Pos_14
cnt = 350	feature = 17	correl = -0.0526982	descr = Position_Specific_Bin_Base_7_Base_A
cnt = 351	feature = 348	correl = -0.130565	descr = N_Gram_CGTCG
cnt = 352	feature = 49	correl = -0.177723	descr = Gibbs_of_Target_Sequence__Pos_7_Step_1
cnt = 353	feature = 34	correl = -0.120144	descr = Position_Specific_Bin_Base_16_Base_A
cnt = 354	feature = 551	correl = 0.0913925	descr = N_Gram_GTGT
cnt = 355	feature = 428	correl = -0.0547407	descr = N_Gram_GATT
cnt = 356	feature = 629	correl = -0.0612726	descr = N_Gram_TGAAG
cnt = 357	feature = 625	correl = -0.132252	descr = N_Gram_TCTTC
cnt = 358	feature = 248	correl = 0.048969	descr = N_Gram_CAAA
cnt = 359	feature = 675	correl = 0.0674461	descr = N_Gram_TTCA
cnt = 360	feature = 308	correl = 0.121247	descr = N_Gram_CCGGG
cnt = 361	feature = 76	correl = 0.122089	descr = Xue_Structure_Feature_A101
cnt = 362	feature = 15	correl = 0.118233	descr = Position_Specific_Bin_Base_6_Base_C
cnt = 363	feature = 423	correl = -0.126839	descr = N_Gram_GATC
cnt = 364	feature = 310	correl = 0.0479851	descr = N_Gram_CCGT
cnt = 365	feature = 33	correl = 0.0550113	descr = Position_Specific_Bin_Base_15_Base_C
cnt = 366	feature = 569	correl = -0.107749	descr = N_Gram_TAAG
cnt = 367	feature = 606	correl = -0.108429	descr = N_Gram_TCCTT
cnt = 368	feature = 51	correl = -0.0948196	descr = Gibbs_of_Target_Sequence__Pos_13_Step_1
cnt = 369	feature = 525	correl = 0.0601741	descr = N_Gram_GGTT
cnt = 370	feature = 564	correl = -0.0902552	descr = N_Gram_GTTTT
cnt = 371	feature = 71	correl = 0.0619605	descr = Fold_of_RNAi_Sequence_Pos_15
cnt = 372	feature = 66	correl = 0.114137	descr = Fold_of_RNAi_Sequence_Pos_9
cnt = 373	feature = 48	correl = -0.120615	descr = Gibbs_of_Target_Sequence__Pos_6_Step_1
cnt = 374	feature = 655	correl = 0.0840314	descr = N_Gram_TGGT
cnt = 375	feature = 500	correl = 0.0539491	descr = N_Gram_GGCT
cnt = 376	feature = 39	correl = -0.272883	descr = Position_Specific_Bin_Base_18_Base_A
cnt = 377	feature = 595	correl = -0.171466	descr = N_Gram_TCCAG
cnt = 378	feature = 643	correl = -0.147022	descr = N_Gram_TGCG
cnt = 379	feature = 506	correl = 0.132731	descr = N_Gram_GGGC
cnt = 380	feature = 529	correl = 0.0524988	descr = N_Gram_GTAA
cnt = 381	feature = 46	correl = 0.0708243	descr = Gibbs_of_Target_Sequence__Pos_3_Step_1
cnt = 382	feature = 547	correl = 0.153445	descr = N_Gram_GTGG
cnt = 383	feature = 447	correl = 0.0480186	descr = N_Gram_GCCA
cnt = 384	feature = 389	correl = -0.0535046	descr = N_Gram_CTTTC
cnt = 385	feature = 68	correl = 0.10223	descr = Fold_of_RNAi_Sequence_Pos_12
cnt = 386	feature = 472	correl = 0.0703417	descr = N_Gram_GCTG
cnt = 387	feature = 490	correl = 0.0936355	descr = N_Gram_GGCA
cnt = 388	feature = 74	correl = -0.0611569	descr = Xue_Structure_Feature_A110
cnt = 389	feature = 511	correl = 0.0688865	descr = N_Gram_GGGG
cnt = 390	feature = 560	correl = 0.0646237	descr = N_Gram_GTTG
cnt = 391	feature = 662	correl = 0.10002	descr = N_Gram_TGTG
cnt = 392	feature = 671	correl = -0.0694959	descr = N_Gram_TTAT
cnt = 393	feature = 54	correl = -0.179414	descr = Gibbs_of_Target_Sequence__Pos_18_Step_1
cnt = 394	feature = 12	correl = 0.10338	descr = Position_Specific_Bin_Base_5_Base_C
cnt = 395	feature = 588	correl = 0.0799298	descr = N_Gram_TCAG
cnt = 396	feature = 41	correl = 0.293721	descr = Position_Specific_Bin_Base_18_Base_G
cnt = 397	feature = 608	correl = -0.0801673	descr = N_Gram_TCGA
cnt = 398	feature = 634	correl = -0.0920917	descr = N_Gram_TGAT
cnt = 399	feature = 65	correl = 0.0680768	descr = Fold_of_RNAi_Sequence_Pos_6
cnt = 400	feature = 289	correl = 0.0637071	descr = N_Gram_CCAT
cnt = 401	feature = 591	correl = -0.0490921	descr = N_Gram_TCAT
cnt = 402	feature = 337	correl = 0.112002	descr = N_Gram_CGGC
cnt = 403	feature = 60	correl = 0.160396	descr = Fold_of_RNAi_Sequence_Pos_0
cnt = 404	feature = 53	correl = -0.106536	descr = Gibbs_of_Target_Sequence__Pos_17_Step_1
cnt = 405	feature = 630	correl = -0.049198	descr = N_Gram_TGAG
cnt = 406	feature = 478	correl = 0.0756026	descr = N_Gram_GGAA
cnt = 407	feature = 540	correl = -0.0907469	descr = N_Gram_GTCT
cnt = 408	feature = 692	correl = 0.0597943	descr = N_Gram_TTGG
cnt = 409	feature = 257	correl = 0.0983194	descr = N_Gram_CACC
cnt = 410	feature = 272	correl = 0.131904	descr = N_Gram_CAGT
cnt = 411	feature = 26	correl = 0.141789	descr = Position_Specific_Bin_Base_12_Base_C
cnt = 412	feature = 689	correl = -0.0849937	descr = N_Gram_TTGC
cnt = 413	feature = 62	correl = 0.147955	descr = Fold_of_RNAi_Sequence_Pos_2
cnt = 414	feature = 686	correl = -0.0544068	descr = N_Gram_TTGA
cnt = 415	feature = 323	correl = -0.0609627	descr = N_Gram_CGAG
cnt = 416	feature = 544	correl = 0.0453464	descr = N_Gram_GTGC
cnt = 417	feature = 573	correl = -0.0508894	descr = N_Gram_TAC
cnt = 418	feature = 73	correl = 0.0712512	descr = Xue_Structure_Feature_A111
cnt = 419	feature = 683	correl = -0.212999	descr = N_Gram_TTCTC
cnt = 420	feature = 72	correl = 0.0668907	descr = Fold_of_RNAi_Sequence_Pos_16
cnt = 421	feature = 492	correl = 0.161677	descr = N_Gram_GGCC
cnt = 422	feature = 704	correl = -0.094943	descr = N_Gram_TTTTT
cnt = 423	feature = 55	correl = -0.307746	descr = Gibbs_of_Target_Sequence__Pos_19_Step_1
cnt = 424	feature = 75	correl = 0.0667554	descr = Xue_Structure_Feature_A100
cnt = 425	feature = 286	correl = -0.0984849	descr = N_Gram_CCAG
cnt = 426	feature = 461	correl = 0.0705884	descr = N_Gram_GCGG
cnt = 427	feature = 528	correl = 0.0584056	descr = N_Gram_GTA
cnt = 428	feature = 347	correl = -0.103353	descr = N_Gram_CGTC
cnt = 429	feature = 79	correl = 0.0584143	descr = Xue_Structure_Feature_C011
cnt = 430	feature = 64	correl = 0.0485876	descr = Fold_of_RNAi_Sequence_Pos_4
cnt = 431	feature = 276	correl = 0.0801075	descr = N_Gram_CATC
cnt = 432	feature = 536	correl = -0.0829008	descr = N_Gram_GTCG
cnt = 433	feature = 470	correl = -0.0725255	descr = N_Gram_GCTC
cnt = 434	feature = 329	correl = 0.068311	descr = N_Gram_CGCC
cnt = 435	feature = 647	correl = 0.0705965	descr = N_Gram_TGGC
cnt = 436	feature = 211	correl = -0.0483691	descr = N_Gram_AGTT
cnt = 437	feature = 684	correl = -0.123932	descr = N_Gram_TTCTT
cnt = 438	feature = 292	correl = 0.0527339	descr = N_Gram_CCC
cnt = 439	feature = 63	correl = 0.083879	descr = Fold_of_RNAi_Sequence_Pos_3
cnt = 440	feature = 599	correl = -0.0681458	descr = N_Gram_TCCG
cnt = 441	feature = 603	correl = -0.100749	descr = N_Gram_TCCT
cnt = 442	feature = 594	correl = -0.113573	descr = N_Gram_TCCA
cnt = 443	feature = 503	correl = 0.0997457	descr = N_Gram_GGGA
cnt = 444	feature = 254	correl = 0.0645214	descr = N_Gram_CAC
cnt = 445	feature = 383	correl = -0.203289	descr = N_Gram_CTTCT
cnt = 446	feature = 61	correl = 0.185591	descr = Fold_of_RNAi_Sequence_Pos_1
cnt = 447	feature = 497	correl = 0.0564006	descr = N_Gram_GGCG
cnt = 448	feature = 247	correl = 0.130837	descr = N_Gram_CAA
cnt = 449	feature = 275	correl = 0.0684393	descr = N_Gram_CAT
cnt = 450	feature = 465	correl = -0.0799468	descr = N_Gram_GCGT
cnt = 451	feature = 432	correl = 0.146631	descr = N_Gram_GCA
cnt = 452	feature = 238	correl = -0.0527772	descr = N_Gram_ATT
cnt = 453	feature = 532	correl = -0.0952486	descr = N_Gram_GTC
cnt = 454	feature = 667	correl = -0.0910352	descr = N_Gram_TTA
cnt = 455	feature = 306	correl = 0.0474194	descr = N_Gram_CCGG
cnt = 456	feature = 419	correl = -0.0479912	descr = N_Gram_GAT
cnt = 457	feature = 619	correl = -0.115604	descr = N_Gram_TCTCC
cnt = 458	feature = 702	correl = -0.133017	descr = N_Gram_TTTTC
cnt = 459	feature = 645	correl = 0.109526	descr = N_Gram_TGG
cnt = 460	feature = 78	correl = 0.090984	descr = Xue_Structure_Feature_C110
cnt = 461	feature = 627	correl = -0.0770555	descr = N_Gram_TGA
cnt = 462	feature = 638	correl = -0.0590736	descr = N_Gram_TGC
cnt = 463	feature = 319	correl = -0.0498404	descr = N_Gram_CGA
cnt = 464	feature = 583	correl = 0.0621796	descr = N_Gram_TCA
cnt = 465	feature = 477	correl = 0.116477	descr = N_Gram_GGA
cnt = 466	feature = 519	correl = 0.0987397	descr = N_Gram_GGT
cnt = 467	feature = 542	correl = 0.152259	descr = N_Gram_GTG
cnt = 468	feature = 83	correl = 0.128216	descr = Xue_Structure_Feature_G110
cnt = 469	feature = 86	correl = 0.0742608	descr = Xue_Structure_Feature_G011
cnt = 470	feature = 225	correl = -0.0561611	descr = N_Gram_ATC
cnt = 471	feature = 607	correl = -0.091167	descr = N_Gram_TCG
cnt = 472	feature = 341	correl = 0.109567	descr = N_Gram_CGGG
cnt = 473	feature = 77	correl = 0.0861776	descr = Xue_Structure_Feature_C111
cnt = 474	feature = 701	correl = -0.12353	descr = N_Gram_TTTT
cnt = 475	feature = 615	correl = -0.124099	descr = N_Gram_TCT
cnt = 476	feature = 446	correl = 0.0867499	descr = N_Gram_GCC
cnt = 477	feature = 697	correl = -0.12556	descr = N_Gram_TTTC
cnt = 478	feature = 59	correl = -0.0780818	descr = PF_RNAi_Fold_3'Free_Count
cnt = 479	feature = 378	correl = -0.0990588	descr = N_Gram_CTT
cnt = 480	feature = 362	correl = -0.125068	descr = N_Gram_CTC
cnt = 481	feature = 565	correl = -0.062562	descr = N_Gram_TA
cnt = 482	feature = 246	correl = 0.106236	descr = N_Gram_CA
cnt = 483	feature = 623	correl = -0.126918	descr = N_Gram_TCTT
cnt = 484	feature = 502	correl = 0.16882	descr = N_Gram_GGG
cnt = 485	feature = 685	correl = -0.0458425	descr = N_Gram_TTG
cnt = 486	feature = 215	correl = -0.107988	descr = N_Gram_AT
cnt = 487	feature = 82	correl = 0.111591	descr = Xue_Structure_Feature_G111
cnt = 488	feature = 366	correl = -0.149367	descr = N_Gram_CTCC
cnt = 489	feature = 696	correl = -0.106121	descr = N_Gram_TTT
cnt = 490	feature = 58	correl = -0.141089	descr = PF_RNAi_Fold_5'Free_Count
cnt = 491	feature = 593	correl = -0.133901	descr = N_Gram_TCC
cnt = 492	feature = 674	correl = -0.157725	descr = N_Gram_TTC
cnt = 493	feature = 334	correl = 0.0832065	descr = N_Gram_CGG
cnt = 494	feature = 666	correl = -0.129919	descr = N_Gram_TT
cnt = 495	feature = 476	correl = 0.178395	descr = N_Gram_GG
cnt = 496	feature = 57	correl = -0.188459	descr = PF_RNAi_Fold_Energy
cnt = 497	feature = 81	correl = -0.111912	descr = Xue_Structure_Feature_C000
cnt = 498	feature = 43	correl = -0.180997	descr = Gibbs_of_Target_Sequence_
num rows = 521
num_elements = 259979
*
optimization finished, #iter = 644
nu = 0.452027
obj = -34.243235, rho = -0.527241
nSV = 364, nBSV = 132
num rows = 58
num_elements = 28942
*
optimization finished, #iter = 57
nu = 0.478069
obj = -4.130842, rho = -0.497319
nSV = 49, nBSV = 9
*
optimization finished, #iter = 644
nu = 0.452027
obj = -34.243235, rho = -0.527241
nSV = 364, nBSV = 132
CFS merit scores = 1.34741
CFS merit scores = 1.61956
CFS merit scores = 1.8565
CFS merit scores = 2.07869
CFS merit scores = 2.2766
CFS merit scores = 2.45971
CFS merit scores = 2.62958
CFS merit scores = 2.78589
CFS merit scores = 2.93184
CFS merit scores = 3.06815
CFS merit scores = 3.19431
CFS merit scores = 3.3151
CFS merit scores = 3.4307
CFS merit scores = 3.54162
CFS merit scores = 3.64862
CFS merit scores = 3.75216
CFS merit scores = 3.85232
CFS merit scores = 3.94966
CFS merit scores = 4.04453
CFS merit scores = 4.13616
CFS merit scores = 4.22487
CFS merit scores = 4.31108
CFS merit scores = 4.39543
CFS merit scores = 4.47797
CFS merit scores = 4.55882
CFS merit scores = 4.63798
CFS merit scores = 4.71557
CFS merit scores = 4.79173
CFS merit scores = 4.8665
CFS merit scores = 4.93991
CFS merit scores = 5.01203
CFS merit scores = 5.08293
CFS merit scores = 5.15268
CFS merit scores = 5.21958
CFS merit scores = 5.28519
CFS merit scores = 5.34958
CFS merit scores = 5.41272
CFS merit scores = 5.47472
CFS merit scores = 5.5356
CFS merit scores = 5.59546
CFS merit scores = 5.65162
CFS merit scores = 5.70527
CFS merit scores = 5.7581
CFS merit scores = 5.81001
CFS merit scores = 5.86044
CFS merit scores = 5.90968
CFS merit scores = 5.95741
CFS merit scores = 6.00407
CFS merit scores = 6.04927
CFS merit scores = 6.09159
CFS merit scores = 6.13278
CFS merit scores = 6.16893
CFS merit scores = 6.20386
CFS merit scores = 6.23331
CFS merit scores = 6.26154
CFS merit scores = 6.28906
CFS merit scores = 6.31464
CFS merit scores = 6.33935
CFS merit scores = 6.36164
CFS merit scores = 6.38269
CFS merit scores = 6.40321
CFS merit scores = 6.422
CFS merit scores = 6.44006
CFS merit scores = 6.45795
CFS merit scores = 6.47584
CFS merit scores = 6.49182
CFS merit scores = 6.50635
CFS merit scores = 6.52076
CFS merit scores = 6.53411
CFS merit scores = 6.54745
CFS merit scores = 6.56082
CFS merit scores = 6.57276
CFS merit scores = 6.58428
CFS merit scores = 6.5953
CFS merit scores = 6.60542
CFS merit scores = 6.61538
CFS merit scores = 6.62514
CFS merit scores = 6.63231
CFS merit scores = 6.63974
CFS merit scores = 6.64604
CFS merit scores = 6.65225
CFS merit scores = 6.65875
CFS merit scores = 6.6657
CFS merit scores = 6.67271
CFS merit scores = 6.67931
CFS merit scores = 6.68574
CFS merit scores = 6.6925
CFS merit scores = 6.69871
CFS merit scores = 6.70484
CFS merit scores = 6.70984
CFS merit scores = 6.71442
CFS merit scores = 6.71889
CFS merit scores = 6.72298
CFS merit scores = 6.726
CFS merit scores = 6.72906
CFS merit scores = 6.73252
CFS merit scores = 6.73575
CFS merit scores = 6.73914
CFS merit scores = 6.74249
CFS merit scores = 6.74603
CFS merit scores = 6.74912
CFS merit scores = 6.75249
CFS merit scores = 6.75512
CFS merit scores = 6.75794
CFS merit scores = 6.75928
CFS merit scores = 6.76032
CFS merit scores = 6.76146
CFS merit scores = 6.76243
CFS merit scores = 6.76228
CFS merit scores = 6.76178
CFS merit scores = 6.76145
CFS merit scores = 6.76145
CFS merit scores = 6.75938
CFS merit scores = 6.75758
CFS merit scores = 6.75617
CFS merit scores = 6.75437
CFS merit scores = 6.75239
CFS merit scores = 6.75004
CFS merit scores = 6.74742
CFS merit scores = 6.74508
CFS merit scores = 6.74295
CFS merit scores = 6.7409
CFS merit scores = 6.73883
CFS merit scores = 6.73644
CFS merit scores = 6.73334
CFS merit scores = 6.73005
CFS merit scores = 6.72692
CFS merit scores = 6.72404
CFS merit scores = 6.72116
CFS merit scores = 6.71811
CFS merit scores = 6.71513
CFS merit scores = 6.71237
CFS merit scores = 6.70979
CFS merit scores = 6.70744
CFS merit scores = 6.70485
CFS merit scores = 6.70248
CFS merit scores = 6.70027
CFS merit scores = 6.6972
CFS merit scores = 6.69439
CFS merit scores = 6.69146
CFS merit scores = 6.68786
CFS merit scores = 6.68383
CFS merit scores = 6.68012
CFS merit scores = 6.6767
CFS merit scores = 6.67343
CFS merit scores = 6.67037
CFS merit scores = 6.6674
CFS merit scores = 6.66389
CFS merit scores = 6.66056
CFS merit scores = 6.6571
CFS merit scores = 6.65379
CFS merit scores = 6.65004
CFS merit scores = 6.64615
CFS merit scores = 6.64207
CFS merit scores = 6.63799
CFS merit scores = 6.63402
CFS merit scores = 6.62948
CFS merit scores = 6.62504
CFS merit scores = 6.62078
CFS merit scores = 6.61567
CFS merit scores = 6.61063
CFS merit scores = 6.60567
CFS merit scores = 6.60066
CFS merit scores = 6.59515
CFS merit scores = 6.58959
CFS merit scores = 6.58426
CFS merit scores = 6.57875
CFS merit scores = 6.57337
CFS merit scores = 6.56755
CFS merit scores = 6.56136
CFS merit scores = 6.55541
CFS merit scores = 6.54943
CFS merit scores = 6.54308
CFS merit scores = 6.53671
CFS merit scores = 6.53057
CFS merit scores = 6.52469
CFS merit scores = 6.51864
CFS merit scores = 6.51264
CFS merit scores = 6.50605
CFS merit scores = 6.49925
CFS merit scores = 6.49254
CFS merit scores = 6.48597
CFS merit scores = 6.4795
CFS merit scores = 6.47274
CFS merit scores = 6.46604
CFS merit scores = 6.45945
CFS merit scores = 6.45276
CFS merit scores = 6.4461
CFS merit scores = 6.43959
CFS merit scores = 6.43287
CFS merit scores = 6.42627
CFS merit scores = 6.41974
CFS merit scores = 6.41331
CFS merit scores = 6.4071
CFS merit scores = 6.40099
CFS merit scores = 6.39475
CFS merit scores = 6.38842
CFS merit scores = 6.38203
CFS merit scores = 6.37529
CFS merit scores = 6.36863
CFS merit scores = 6.36186
CFS merit scores = 6.35489
CFS merit scores = 6.34795
CFS merit scores = 6.3411
CFS merit scores = 6.3344
CFS merit scores = 6.32747
CFS merit scores = 6.32072
CFS merit scores = 6.31402
CFS merit scores = 6.30738
CFS merit scores = 6.30083
CFS merit scores = 6.29419
CFS merit scores = 6.28736
CFS merit scores = 6.28056
CFS merit scores = 6.27376
CFS merit scores = 6.26706
CFS merit scores = 6.26042
CFS merit scores = 6.25375
CFS merit scores = 6.24727
CFS merit scores = 6.24073
CFS merit scores = 6.23424
CFS merit scores = 6.22767
CFS merit scores = 6.22121
CFS merit scores = 6.21441
CFS merit scores = 6.20757
CFS merit scores = 6.20068
CFS merit scores = 6.19386
CFS merit scores = 6.1869
CFS merit scores = 6.17983
CFS merit scores = 6.17274
CFS merit scores = 6.16548
CFS merit scores = 6.15817
CFS merit scores = 6.15104
CFS merit scores = 6.14396
CFS merit scores = 6.13701
CFS merit scores = 6.13004
CFS merit scores = 6.12295
CFS merit scores = 6.11601
CFS merit scores = 6.10912
CFS merit scores = 6.10231
CFS merit scores = 6.09534
CFS merit scores = 6.08839
CFS merit scores = 6.08153
CFS merit scores = 6.07442
CFS merit scores = 6.06735
CFS merit scores = 6.06001
CFS merit scores = 6.05278
CFS merit scores = 6.04551
CFS merit scores = 6.03824
CFS merit scores = 6.03106
CFS merit scores = 6.02379
CFS merit scores = 6.01651
CFS merit scores = 6.00923
CFS merit scores = 6.00201
CFS merit scores = 5.99495
CFS merit scores = 5.98782
CFS merit scores = 5.98068
CFS merit scores = 5.97361
CFS merit scores = 5.96641
CFS merit scores = 5.95911
CFS merit scores = 5.95197
CFS merit scores = 5.94479
CFS merit scores = 5.93758
CFS merit scores = 5.93044
CFS merit scores = 5.92332
CFS merit scores = 5.91622
CFS merit scores = 5.90884
CFS merit scores = 5.90158
CFS merit scores = 5.89443
CFS merit scores = 5.88721
CFS merit scores = 5.88009
CFS merit scores = 5.87303
CFS merit scores = 5.86606
CFS merit scores = 5.85915
CFS merit scores = 5.8521
CFS merit scores = 5.84514
CFS merit scores = 5.83831
CFS merit scores = 5.83134
CFS merit scores = 5.8245
CFS merit scores = 5.8177
CFS merit scores = 5.81093
CFS merit scores = 5.80414
CFS merit scores = 5.79746
CFS merit scores = 5.79085
CFS merit scores = 5.78418
CFS merit scores = 5.7775
CFS merit scores = 5.7709
CFS merit scores = 5.76443
CFS merit scores = 5.75797
CFS merit scores = 5.75157
CFS merit scores = 5.74523
CFS merit scores = 5.73892
CFS merit scores = 5.7327
CFS merit scores = 5.72646
CFS merit scores = 5.7202
CFS merit scores = 5.71396
CFS merit scores = 5.70782
CFS merit scores = 5.70174
CFS merit scores = 5.69571
CFS merit scores = 5.68969
CFS merit scores = 5.68369
CFS merit scores = 5.67776
CFS merit scores = 5.6719
CFS merit scores = 5.66607
CFS merit scores = 5.66019
CFS merit scores = 5.65436
CFS merit scores = 5.64857
CFS merit scores = 5.64277
CFS merit scores = 5.63701
CFS merit scores = 5.63128
CFS merit scores = 5.62563
CFS merit scores = 5.61992
CFS merit scores = 5.61432
CFS merit scores = 5.60878
CFS merit scores = 5.6033
CFS merit scores = 5.59783
CFS merit scores = 5.59226
CFS merit scores = 5.58676
CFS merit scores = 5.58119
CFS merit scores = 5.57565
CFS merit scores = 5.57019
CFS merit scores = 5.56477
CFS merit scores = 5.55943
CFS merit scores = 5.55412
CFS merit scores = 5.54878
CFS merit scores = 5.54346
CFS merit scores = 5.53817
CFS merit scores = 5.53287
CFS merit scores = 5.5276
CFS merit scores = 5.52241
CFS merit scores = 5.51727
CFS merit scores = 5.51213
CFS merit scores = 5.50707
CFS merit scores = 5.50203
CFS merit scores = 5.49694
CFS merit scores = 5.49196
CFS merit scores = 5.48693
CFS merit scores = 5.48172
CFS merit scores = 5.47656
CFS merit scores = 5.47143
CFS merit scores = 5.46636
CFS merit scores = 5.46131
CFS merit scores = 5.45623
CFS merit scores = 5.4512
CFS merit scores = 5.44613
CFS merit scores = 5.44113
CFS merit scores = 5.43609
CFS merit scores = 5.43111
CFS merit scores = 5.42615
CFS merit scores = 5.42118
CFS merit scores = 5.41618
CFS merit scores = 5.41122
CFS merit scores = 5.40632
CFS merit scores = 5.4015
CFS merit scores = 5.39678
CFS merit scores = 5.392
CFS merit scores = 5.38727
CFS merit scores = 5.38261
CFS merit scores = 5.37799
CFS merit scores = 5.37337
CFS merit scores = 5.36867
CFS merit scores = 5.36394
CFS merit scores = 5.35927
CFS merit scores = 5.35457
CFS merit scores = 5.34993
CFS merit scores = 5.34535
CFS merit scores = 5.34077
CFS merit scores = 5.33622
CFS merit scores = 5.3316
CFS merit scores = 5.32696
CFS merit scores = 5.32239
CFS merit scores = 5.31785
CFS merit scores = 5.31325
CFS merit scores = 5.30868
CFS merit scores = 5.30403
CFS merit scores = 5.29929
CFS merit scores = 5.29457
CFS merit scores = 5.28988
CFS merit scores = 5.28524
CFS merit scores = 5.28065
CFS merit scores = 5.27605
CFS merit scores = 5.27147
CFS merit scores = 5.26694
CFS merit scores = 5.26244
CFS merit scores = 5.2579
CFS merit scores = 5.25331
CFS merit scores = 5.24868
CFS merit scores = 5.24406
CFS merit scores = 5.23933
CFS merit scores = 5.2346
CFS merit scores = 5.22992
CFS merit scores = 5.22515
CFS merit scores = 5.22043
CFS merit scores = 5.21573
CFS merit scores = 5.21098
CFS merit scores = 5.20628
CFS merit scores = 5.20161
CFS merit scores = 5.19686
CFS merit scores = 5.19215
CFS merit scores = 5.1874
CFS merit scores = 5.18264
CFS merit scores = 5.17783
CFS merit scores = 5.17277
CFS merit scores = 5.16756
CFS merit scores = 5.16238
CFS merit scores = 5.15714
CFS merit scores = 5.1519
CFS merit scores = 5.14672
CFS merit scores = 5.14152
CFS merit scores = 5.13632
CFS merit scores = 5.13117
CFS merit scores = 5.12592
CFS merit scores = 5.12071
CFS merit scores = 5.11552
CFS merit scores = 5.1102
CFS merit scores = 5.10479
CFS merit scores = 5.09935
CFS merit scores = 5.09387
CFS merit scores = 5.08848
CFS merit scores = 5.08285
CFS merit scores = 5.07721
CFS merit scores = 5.07148
CFS merit scores = 5.06578
CFS merit scores = 5.06005
CFS merit scores = 5.05426
CFS merit scores = 5.04847
CFS merit scores = 5.04264
CFS merit scores = 5.03685
CFS merit scores = 5.031
CFS merit scores = 5.02519
CFS merit scores = 5.0193
CFS merit scores = 5.01334
CFS merit scores = 5.00741
CFS merit scores = 5.00148
CFS merit scores = 4.99552
CFS merit scores = 4.9896
CFS merit scores = 4.98368
CFS merit scores = 4.97773
CFS merit scores = 4.97169
CFS merit scores = 4.96564
CFS merit scores = 4.95954
CFS merit scores = 4.95347
CFS merit scores = 4.9472
CFS merit scores = 4.94093
CFS merit scores = 4.93473
CFS merit scores = 4.92856
CFS merit scores = 4.92242
CFS merit scores = 4.91635
CFS merit scores = 4.91027
CFS merit scores = 4.90414
CFS merit scores = 4.89803
CFS merit scores = 4.89184
CFS merit scores = 4.88568
CFS merit scores = 4.87948
CFS merit scores = 4.87315
CFS merit scores = 4.8667
CFS merit scores = 4.86025
CFS merit scores = 4.85385
CFS merit scores = 4.84724
CFS merit scores = 4.84032
CFS merit scores = 4.83345
CFS merit scores = 4.82639
CFS merit scores = 4.81925
CFS merit scores = 4.81215
CFS merit scores = 4.80507
CFS merit scores = 4.79796
CFS merit scores = 4.79061
CFS merit scores = 4.78328
CFS merit scores = 4.77598
CFS merit scores = 4.7687
CFS merit scores = 4.76144
CFS merit scores = 4.7541
CFS merit scores = 4.74636
CFS merit scores = 4.73869
CFS merit scores = 4.7308
CFS merit scores = 4.72167
CFS merit scores = 4.71246
CFS merit scores = 4.70187
CFS merit scores = 4.68871
cnt = 1	feature = 60	correl = -0.347415	descr = Gibbs_of_Target_Sequence__Pos_20_Step_1
cnt = 2	feature = 46	correl = 0.242108	descr = Gibbs_of_Target_Sequence__Pos_1_Step_1
cnt = 3	feature = 389	correl = -0.115623	descr = N_Gram_CTTC
cnt = 4	feature = 295	correl = 0.0772602	descr = N_Gram_CCAAG
cnt = 5	feature = 379	correl = 0.0720918	descr = N_Gram_CTCGG
cnt = 6	feature = 574	correl = 0.0461414	descr = N_Gram_TAGGT
cnt = 7	feature = 431	correl = 0.0634414	descr = N_Gram_GATGT
cnt = 8	feature = 629	correl = -0.0812066	descr = N_Gram_TGAGA
cnt = 9	feature = 572	correl = 0.0884882	descr = N_Gram_TAGCA
cnt = 10	feature = 442	correl = 0.0833266	descr = N_Gram_GCACT
cnt = 11	feature = 422	correl = 0.0940975	descr = N_Gram_GAGTC
cnt = 12	feature = 577	correl = 0.0756849	descr = N_Gram_TATAT
cnt = 13	feature = 558	correl = 0.0492354	descr = N_Gram_TAAAG
cnt = 14	feature = 664	correl = -0.0571912	descr = N_Gram_TTAAG
cnt = 15	feature = 291	correl = -0.0497754	descr = N_Gram_CATGC
cnt = 16	feature = 685	correl = 0.0805409	descr = N_Gram_TTGGG
cnt = 17	feature = 593	correl = 0.0452869	descr = N_Gram_TCCCA
cnt = 18	feature = 233	correl = -0.0491937	descr = N_Gram_ATCGC
cnt = 19	feature = 329	correl = -0.0491937	descr = N_Gram_CGACC
cnt = 20	feature = 384	correl = 0.0562804	descr = N_Gram_CTGGG
cnt = 21	feature = 268	correl = -0.0444943	descr = N_Gram_CACCC
cnt = 22	feature = 604	correl = 0.0805409	descr = N_Gram_TCGAC
cnt = 23	feature = 360	correl = 0.0791307	descr = N_Gram_CGTGG
cnt = 24	feature = 328	correl = 0.0734901	descr = N_Gram_CGACA
cnt = 25	feature = 607	correl = 0.0946425	descr = N_Gram_TCGGC
cnt = 26	feature = 412	correl = 0.0805409	descr = N_Gram_GACGG
cnt = 27	feature = 508	correl = 0.0452869	descr = N_Gram_GGGGT
cnt = 28	feature = 467	correl = 0.0452869	descr = N_Gram_GCGTA
cnt = 29	feature = 368	correl = 0.0664393	descr = N_Gram_CTAGG
cnt = 30	feature = 338	correl = 0.0572733	descr = N_Gram_CGCTA
cnt = 31	feature = 521	correl = 0.0505891	descr = N_Gram_GTATA
cnt = 32	feature = 305	correl = 0.0452869	descr = N_Gram_CCCCG
cnt = 33	feature = 336	correl = 0.0452869	descr = N_Gram_CGCCA
cnt = 34	feature = 671	correl = 0.074088	descr = N_Gram_TTCAA
cnt = 35	feature = 370	correl = 0.0631089	descr = N_Gram_CTATA
cnt = 36	feature = 626	correl = 0.0514312	descr = N_Gram_TGAAA
cnt = 37	feature = 410	correl = -0.0682301	descr = N_Gram_GACCC
cnt = 38	feature = 428	correl = -0.0556641	descr = N_Gram_GATCG
cnt = 39	feature = 272	correl = 0.0561223	descr = N_Gram_CACGT
cnt = 40	feature = 401	correl = 0.0530781	descr = N_Gram_GAAAC
cnt = 41	feature = 344	correl = 0.0500401	descr = N_Gram_CGGCC
cnt = 42	feature = 208	correl = -0.0496756	descr = N_Gram_AGGGC
cnt = 43	feature = 228	correl = 0.0717923	descr = N_Gram_ATAGT
cnt = 44	feature = 300	correl = -0.0625909	descr = N_Gram_CCATA
cnt = 45	feature = 402	correl = 0.101676	descr = N_Gram_GAAAG
cnt = 46	feature = 595	correl = 0.0472704	descr = N_Gram_TCCGA
cnt = 47	feature = 407	correl = 0.0448195	descr = N_Gram_GACAC
cnt = 48	feature = 241	correl = -0.0558209	descr = N_Gram_ATGCC
cnt = 49	feature = 367	correl = 0.0567535	descr = N_Gram_CTACT
cnt = 50	feature = 264	correl = 0.0520607	descr = N_Gram_CAATC
cnt = 51	feature = 207	correl = -0.0649075	descr = N_Gram_AGGCT
cnt = 52	feature = 362	correl = -0.0473711	descr = N_Gram_CGTTC
cnt = 53	feature = 548	correl = -0.0786977	descr = N_Gram_GTTAC
cnt = 54	feature = 315	correl = -0.0643144	descr = N_Gram_CCGGT
cnt = 55	feature = 267	correl = 0.0639483	descr = N_Gram_CACCA
cnt = 56	feature = 251	correl = 0.106191	descr = N_Gram_ATTGT
cnt = 57	feature = 433	correl = -0.061247	descr = N_Gram_GATTA
cnt = 58	feature = 218	correl = 0.0890594	descr = N_Gram_AGTTA
cnt = 59	feature = 234	correl = -0.0963875	descr = N_Gram_ATCGG
cnt = 60	feature = 457	correl = 0.153005	descr = N_Gram_GCCTT
cnt = 61	feature = 363	correl = 0.113754	descr = N_Gram_CGTTT
cnt = 62	feature = 686	correl = 0.0516604	descr = N_Gram_TTGGT
cnt = 63	feature = 647	correl = 0.0885995	descr = N_Gram_TGGGG
cnt = 64	feature = 405	correl = 0.0536129	descr = N_Gram_GAATC
cnt = 65	feature = 353	correl = -0.0676412	descr = N_Gram_CGTAC
cnt = 66	feature = 345	correl = 0.0583208	descr = N_Gram_CGGCG
cnt = 67	feature = 673	correl = 0.0447228	descr = N_Gram_TTCGA
cnt = 68	feature = 539	correl = 0.0978169	descr = N_Gram_GTGCT
cnt = 69	feature = 443	correl = -0.0557625	descr = N_Gram_GCAGA
cnt = 70	feature = 210	correl = 0.076447	descr = N_Gram_AGGTT
cnt = 71	feature = 640	correl = 0.0892806	descr = N_Gram_TGGAG
cnt = 72	feature = 563	correl = -0.0687477	descr = N_Gram_TAAGG
cnt = 73	feature = 435	correl = -0.0897884	descr = N_Gram_GATTT
cnt = 74	feature = 536	correl = 0.0616995	descr = N_Gram_GTGAC
cnt = 75	feature = 317	correl = -0.0617818	descr = N_Gram_CCGTC
cnt = 76	feature = 459	correl = -0.0767401	descr = N_Gram_GCGAC
cnt = 77	feature = 355	correl = -0.0584187	descr = N_Gram_CGTCC
cnt = 78	feature = 617	correl = 0.0484796	descr = N_Gram_TCTCG
cnt = 79	feature = 687	correl = 0.0851163	descr = N_Gram_TTGTG
cnt = 80	feature = 527	correl = 0.0452869	descr = N_Gram_GTCCG
cnt = 81	feature = 242	correl = -0.0678928	descr = N_Gram_ATGCT
cnt = 82	feature = 343	correl = 0.106027	descr = N_Gram_CGGCA
cnt = 83	feature = 425	correl = 0.0461314	descr = N_Gram_GATAC
cnt = 84	feature = 278	correl = 0.0540659	descr = N_Gram_CAGCG
cnt = 85	feature = 576	correl = -0.0505998	descr = N_Gram_TATAC
cnt = 86	feature = 522	correl = -0.0626508	descr = N_Gram_GTATC
cnt = 87	feature = 497	correl = 0.0744338	descr = N_Gram_GGCGC
cnt = 88	feature = 666	correl = -0.0733575	descr = N_Gram_TTACC
cnt = 89	feature = 596	correl = -0.0653456	descr = N_Gram_TCCGC
cnt = 90	feature = 653	correl = 0.0596118	descr = N_Gram_TGTAA
cnt = 91	feature = 209	correl = 0.0785959	descr = N_Gram_AGGGG
cnt = 92	feature = 304	correl = 0.0843006	descr = N_Gram_CCCAC
cnt = 93	feature = 538	correl = 0.0572733	descr = N_Gram_GTGCG
cnt = 94	feature = 248	correl = -0.048657	descr = N_Gram_ATTAA
cnt = 95	feature = 438	correl = 0.0611177	descr = N_Gram_GCAAA
cnt = 96	feature = 599	correl = 0.055723	descr = N_Gram_TCCTA
cnt = 97	feature = 212	correl = 0.146791	descr = N_Gram_AGTAA
cnt = 98	feature = 223	correl = -0.137881	descr = N_Gram_ATAAG
cnt = 99	feature = 263	correl = 0.0458633	descr = N_Gram_CAATA
cnt = 100	feature = 324	correl = 0.0544044	descr = N_Gram_CCTGC
cnt = 101	feature = 323	correl = 0.0602049	descr = N_Gram_CCTGA
cnt = 102	feature = 594	correl = 0.0523377	descr = N_Gram_TCCCG
cnt = 103	feature = 455	correl = -0.0562445	descr = N_Gram_GCCGT
cnt = 104	feature = 518	correl = 0.0732883	descr = N_Gram_GTAAA
cnt = 105	feature = 280	correl = 0.0863731	descr = N_Gram_CAGGA
cnt = 106	feature = 613	correl = 0.0567535	descr = N_Gram_TCTAC
cnt = 107	feature = 550	correl = -0.0483207	descr = N_Gram_GTTCG
cnt = 108	feature = 460	correl = 0.0745119	descr = N_Gram_GCGAG
cnt = 109	feature = 231	correl = -0.0522752	descr = N_Gram_ATCAT
cnt = 110	feature = 578	correl = -0.0563951	descr = N_Gram_TATTC
cnt = 111	feature = 426	correl = 0.0669709	descr = N_Gram_GATAT
cnt = 112	feature = 408	correl = 0.0840689	descr = N_Gram_GACAG
cnt = 113	feature = 322	correl = 0.0441725	descr = N_Gram_CCTCT
cnt = 114	feature = 487	correl = 0.0898475	descr = N_Gram_GGAGT
cnt = 115	feature = 309	correl = -0.0630652	descr = N_Gram_CCCTT
cnt = 116	feature = 303	correl = 0.0570896	descr = N_Gram_CCCAA
cnt = 117	feature = 257	correl = -0.0473555	descr = N_Gram_CAAAC
cnt = 118	feature = 217	correl = 0.105676	descr = N_Gram_AGTGT
cnt = 119	feature = 318	correl = 0.109154	descr = N_Gram_CCGTG
cnt = 120	feature = 606	correl = -0.0491937	descr = N_Gram_TCGCA
cnt = 121	feature = 674	correl = -0.0486819	descr = N_Gram_TTCGG
cnt = 122	feature = 261	correl = 0.0830691	descr = N_Gram_CAAGG
cnt = 123	feature = 265	correl = 0.083765	descr = N_Gram_CACAG
cnt = 124	feature = 395	correl = 0.109561	descr = N_Gram_CTTGG
cnt = 125	feature = 635	correl = 0.107029	descr = N_Gram_TGCAA
cnt = 126	feature = 648	correl = 0.0467472	descr = N_Gram_TGGGT
cnt = 127	feature = 332	correl = -0.0822254	descr = N_Gram_CGAGT
cnt = 128	feature = 500	correl = 0.154835	descr = N_Gram_GGCTT
cnt = 129	feature = 679	correl = -0.0782459	descr = N_Gram_TTGAC
cnt = 130	feature = 286	correl = -0.0599505	descr = N_Gram_CATAT
cnt = 131	feature = 331	correl = 0.0858864	descr = N_Gram_CGAGG
cnt = 132	feature = 371	correl = 0.0548529	descr = N_Gram_CTATG
cnt = 133	feature = 276	correl = 0.0729478	descr = N_Gram_CAGCA
cnt = 134	feature = 506	correl = 0.116095	descr = N_Gram_GGGCC
cnt = 135	feature = 547	correl = 0.0890594	descr = N_Gram_GTTAA
cnt = 136	feature = 388	correl = -0.128542	descr = N_Gram_CTTAT
cnt = 137	feature = 514	correl = 0.0652534	descr = N_Gram_GGTCA
cnt = 138	feature = 319	correl = 0.055723	descr = N_Gram_CCTAT
cnt = 139	feature = 382	correl = -0.0922983	descr = N_Gram_CTGAT
cnt = 140	feature = 414	correl = 0.0968628	descr = N_Gram_GACTA
cnt = 141	feature = 249	correl = -0.0567622	descr = N_Gram_ATTAC
cnt = 142	feature = 463	correl = 0.0523923	descr = N_Gram_GCGGA
cnt = 143	feature = 510	correl = 0.0932736	descr = N_Gram_GGGTC
cnt = 144	feature = 229	correl = 0.0863399	descr = N_Gram_ATATA
cnt = 145	feature = 361	correl = 0.05408	descr = N_Gram_CGTGT
cnt = 146	feature = 657	correl = 0.06953	descr = N_Gram_TGTGA
cnt = 147	feature = 608	correl = -0.0666005	descr = N_Gram_TCGGG
cnt = 148	feature = 541	correl = 0.138921	descr = N_Gram_GTGGC
cnt = 149	feature = 452	correl = 0.0901291	descr = N_Gram_GCCCG
cnt = 150	feature = 446	correl = 0.101936	descr = N_Gram_GCATC
cnt = 151	feature = 520	correl = 0.0712806	descr = N_Gram_GTAGT
cnt = 152	feature = 470	correl = 0.0865641	descr = N_Gram_GCTAT
cnt = 153	feature = 313	correl = 0.0710368	descr = N_Gram_CCGGC
cnt = 154	feature = 564	correl = -0.140392	descr = N_Gram_TAAGT
cnt = 155	feature = 417	correl = -0.047847	descr = N_Gram_GAGCC
cnt = 156	feature = 654	correl = -0.054691	descr = N_Gram_TGTCA
cnt = 157	feature = 650	correl = 0.0718409	descr = N_Gram_TGGTA
cnt = 158	feature = 449	correl = 0.0932506	descr = N_Gram_GCCAG
cnt = 159	feature = 144	correl = 0.0641471	descr = N_Gram_AATCT
cnt = 160	feature = 468	correl = -0.131911	descr = N_Gram_GCGTC
cnt = 161	feature = 238	correl = -0.0559354	descr = N_Gram_ATGAT
cnt = 162	feature = 301	correl = 0.0612116	descr = N_Gram_CCATC
cnt = 163	feature = 561	correl = -0.0569719	descr = N_Gram_TAAGA
cnt = 164	feature = 477	correl = 0.0440459	descr = N_Gram_GCTTG
cnt = 165	feature = 464	correl = 0.0638865	descr = N_Gram_GCGGC
cnt = 166	feature = 549	correl = 0.0609492	descr = N_Gram_GTTCC
cnt = 167	feature = 219	correl = 0.059449	descr = N_Gram_AGTTG
cnt = 168	feature = 660	correl = -0.0512407	descr = N_Gram_TGTTA
cnt = 169	feature = 439	correl = 0.09697	descr = N_Gram_GCAAC
cnt = 170	feature = 273	correl = 0.0976413	descr = N_Gram_CACTC
cnt = 171	feature = 296	correl = 0.0598953	descr = N_Gram_CCACC
cnt = 172	feature = 341	correl = 0.0989836	descr = N_Gram_CGGAC
cnt = 173	feature = 544	correl = 0.0475785	descr = N_Gram_GTGTA
cnt = 174	feature = 374	correl = 0.0770972	descr = N_Gram_CTCAA
cnt = 175	feature = 630	correl = 0.0440217	descr = N_Gram_TGAGT
cnt = 176	feature = 632	correl = 0.0544221	descr = N_Gram_TGATA
cnt = 177	feature = 636	correl = 0.0849031	descr = N_Gram_TGCAC
cnt = 178	feature = 285	correl = -0.0502499	descr = N_Gram_CATAC
cnt = 179	feature = 551	correl = -0.0579619	descr = N_Gram_GTTCT
cnt = 180	feature = 553	correl = 0.108164	descr = N_Gram_GTTGG
cnt = 181	feature = 283	correl = 0.132953	descr = N_Gram_CAGTG
cnt = 182	feature = 308	correl = 0.0710368	descr = N_Gram_CCCGG
cnt = 183	feature = 404	correl = 0.0876055	descr = N_Gram_GAAGA
cnt = 184	feature = 488	correl = -0.0918325	descr = N_Gram_GGATC
cnt = 185	feature = 277	correl = 0.0548463	descr = N_Gram_CAGCC
cnt = 186	feature = 697	correl = -0.0963129	descr = N_Gram_TTTTG
cnt = 187	feature = 214	correl = 0.115696	descr = N_Gram_AGTCA
cnt = 188	feature = 347	correl = 0.0953808	descr = N_Gram_CGGGA
cnt = 189	feature = 220	correl = -0.0833931	descr = N_Gram_AGTTT
cnt = 190	feature = 292	correl = 0.0512516	descr = N_Gram_CATGG
cnt = 191	feature = 418	correl = 0.0916091	descr = N_Gram_GAGCT
cnt = 192	feature = 385	correl = 0.0481214	descr = N_Gram_CTGTG
cnt = 193	feature = 454	correl = 0.0972248	descr = N_Gram_GCCGG
cnt = 194	feature = 334	correl = -0.0498811	descr = N_Gram_CGCAG
cnt = 195	feature = 591	correl = 0.0848322	descr = N_Gram_TCCAA
cnt = 196	feature = 413	correl = -0.072178	descr = N_Gram_GACGT
cnt = 197	feature = 421	correl = 0.0517891	descr = N_Gram_GAGGT
cnt = 198	feature = 651	correl = 0.052209	descr = N_Gram_TGGTC
cnt = 199	feature = 525	correl = -0.0727329	descr = N_Gram_GTCCA
cnt = 200	feature = 475	correl = 0.0810675	descr = N_Gram_GCTGG
cnt = 201	feature = 394	correl = -0.121553	descr = N_Gram_CTTGC
cnt = 202	feature = 545	correl = 0.0698162	descr = N_Gram_GTGTG
cnt = 203	feature = 474	correl = 0.0662403	descr = N_Gram_GCTGC
cnt = 204	feature = 429	correl = -0.100494	descr = N_Gram_GATCT
cnt = 205	feature = 235	correl = 0.0802	descr = N_Gram_ATCTG
cnt = 206	feature = 503	correl = 0.0968628	descr = N_Gram_GGGAC
cnt = 207	feature = 515	correl = 0.0634671	descr = N_Gram_GGTTG
cnt = 208	feature = 587	correl = -0.0636753	descr = N_Gram_TCATA
cnt = 209	feature = 289	correl = -0.0641293	descr = N_Gram_CATCG
cnt = 210	feature = 642	correl = 0.155761	descr = N_Gram_TGGCC
cnt = 211	feature = 504	correl = 0.101752	descr = N_Gram_GGGAG
cnt = 212	feature = 526	correl = 0.0516429	descr = N_Gram_GTCCC
cnt = 213	feature = 600	correl = -0.0690991	descr = N_Gram_TCCTC
cnt = 214	feature = 294	correl = 0.058966	descr = N_Gram_CCAAA
cnt = 215	feature = 380	correl = 0.0809231	descr = N_Gram_CTCTA
cnt = 216	feature = 512	correl = -0.058393	descr = N_Gram_GGTAA
cnt = 217	feature = 542	correl = 0.0784749	descr = N_Gram_GTGGT
cnt = 218	feature = 469	correl = 0.0954189	descr = N_Gram_GCGTG
cnt = 219	feature = 225	correl = -0.0730058	descr = N_Gram_ATACT
cnt = 220	feature = 390	correl = 0.0489038	descr = N_Gram_CTTCA
cnt = 221	feature = 492	correl = 0.083074	descr = N_Gram_GGCAT
cnt = 222	feature = 348	correl = 0.128962	descr = N_Gram_CGGGC
cnt = 223	feature = 279	correl = -0.158118	descr = N_Gram_CAGCT
cnt = 224	feature = 644	correl = 0.117453	descr = N_Gram_TGGCT
cnt = 225	feature = 450	correl = 0.0608555	descr = N_Gram_GCCAT
cnt = 226	feature = 486	correl = 0.107358	descr = N_Gram_GGAGC
cnt = 227	feature = 311	correl = 0.0466045	descr = N_Gram_CCGA
cnt = 228	feature = 529	correl = -0.114562	descr = N_Gram_GTCGA
cnt = 229	feature = 400	correl = 0.0754458	descr = N_Gram_GAAA
cnt = 230	feature = 496	correl = 0.151082	descr = N_Gram_GGCCT
cnt = 231	feature = 484	correl = 0.0989836	descr = N_Gram_GGACG
cnt = 232	feature = 387	correl = -0.0670185	descr = N_Gram_CTTA
cnt = 233	feature = 381	correl = -0.0583227	descr = N_Gram_CTCTC
cnt = 234	feature = 269	correl = 0.0731071	descr = N_Gram_CACCT
cnt = 235	feature = 270	correl = -0.0619909	descr = N_Gram_CACG
cnt = 236	feature = 350	correl = -0.0656894	descr = N_Gram_CGGTA
cnt = 237	feature = 375	correl = -0.11012	descr = N_Gram_CTCAT
cnt = 238	feature = 451	correl = 0.0642394	descr = N_Gram_GCCCA
cnt = 239	feature = 250	correl = 0.0497647	descr = N_Gram_ATTG
cnt = 240	feature = 575	correl = 0.051771	descr = N_Gram_TAGT
cnt = 241	feature = 396	correl = 0.0788654	descr = N_Gram_CTTGT
cnt = 242	feature = 483	correl = 0.113009	descr = N_Gram_GGACC
cnt = 243	feature = 337	correl = 0.101752	descr = N_Gram_CGCCG
cnt = 244	feature = 406	correl = 0.0949745	descr = N_Gram_GACA
cnt = 245	feature = 610	correl = -0.0621414	descr = N_Gram_TCGTC
cnt = 246	feature = 397	correl = 0.0914291	descr = N_Gram_CTTTA
cnt = 247	feature = 498	correl = 0.0891482	descr = N_Gram_GGCGG
cnt = 248	feature = 633	correl = -0.14881	descr = N_Gram_TGATT
cnt = 249	feature = 584	correl = 0.0834493	descr = N_Gram_TCAGC
cnt = 250	feature = 290	correl = 0.116459	descr = N_Gram_CATCT
cnt = 251	feature = 351	correl = -0.0566691	descr = N_Gram_CGTA
cnt = 252	feature = 509	correl = 0.0499342	descr = N_Gram_GGGT
cnt = 253	feature = 29	correl = -0.0800233	descr = Position_Specific_Bin_Base_13_Base_A
cnt = 254	feature = 222	correl = -0.084211	descr = N_Gram_ATAA
cnt = 255	feature = 325	correl = -0.0744679	descr = N_Gram_CCTTC
cnt = 256	feature = 555	correl = -0.0745096	descr = N_Gram_GTTTT
cnt = 257	feature = 554	correl = -0.0454519	descr = N_Gram_GTTGT
cnt = 258	feature = 247	correl = -0.0675563	descr = N_Gram_ATTA
cnt = 259	feature = 13	correl = -0.117329	descr = Position_Specific_Bin_Base_5_Base_A
cnt = 260	feature = 24	correl = -0.0876332	descr = Position_Specific_Bin_Base_11_Base_G
cnt = 261	feature = 39	correl = 0.100543	descr = Position_Specific_Bin_Base_17_Base_C
cnt = 262	feature = 643	correl = -0.0920186	descr = N_Gram_TGGCG
cnt = 263	feature = 494	correl = 0.107641	descr = N_Gram_GGCCA
cnt = 264	feature = 437	correl = 0.130899	descr = N_Gram_GCAA
cnt = 265	feature = 423	correl = -0.057654	descr = N_Gram_GAGTT
cnt = 266	feature = 19	correl = 0.0669134	descr = Position_Specific_Bin_Base_7_Base_T
cnt = 267	feature = 655	correl = 0.0744355	descr = N_Gram_TGTCC
cnt = 268	feature = 340	correl = 0.0733859	descr = N_Gram_CGGA
cnt = 269	feature = 441	correl = 0.0927742	descr = N_Gram_GCAC
cnt = 270	feature = 31	correl = -0.0881516	descr = Position_Specific_Bin_Base_14_Base_A
cnt = 271	feature = 615	correl = -0.0845169	descr = N_Gram_TCTCA
cnt = 272	feature = 535	correl = 0.0662031	descr = N_Gram_GTGA
cnt = 273	feature = 288	correl = 0.10369	descr = N_Gram_CATCC
cnt = 274	feature = 9	correl = 0.0776875	descr = Position_Specific_Bin_Base_2_Base_T
cnt = 275	feature = 619	correl = -0.0520495	descr = N_Gram_TCTGA
cnt = 276	feature = 18	correl = 0.118854	descr = Position_Specific_Bin_Base_6_Base_C
cnt = 277	feature = 38	correl = -0.0595136	descr = Position_Specific_Bin_Base_17_Base_A
cnt = 278	feature = 637	correl = -0.142289	descr = N_Gram_TGCG
cnt = 279	feature = 28	correl = -0.130606	descr = Position_Specific_Bin_Base_12_Base_T
cnt = 280	feature = 72	correl = 0.0538517	descr = Fold_of_RNAi_Sequence_Pos_11
cnt = 281	feature = 20	correl = 0.0655349	descr = Position_Specific_Bin_Base_8_Base_T
cnt = 282	feature = 244	correl = 0.0505259	descr = N_Gram_ATGT
cnt = 283	feature = 10	correl = 0.0854775	descr = Position_Specific_Bin_Base_3_Base_C
cnt = 284	feature = 298	correl = -0.134265	descr = N_Gram_CCAGC
cnt = 285	feature = 597	correl = -0.0802551	descr = N_Gram_TCCGG
cnt = 286	feature = 383	correl = 0.0959676	descr = N_Gram_CTGCA
cnt = 287	feature = 211	correl = 0.0866538	descr = N_Gram_AGTA
cnt = 288	feature = 684	correl = 0.0526633	descr = N_Gram_TTGGC
cnt = 289	feature = 8	correl = -0.0951943	descr = Position_Specific_Bin_Base_2_Base_G
cnt = 290	feature = 35	correl = 0.0640574	descr = Position_Specific_Bin_Base_15_Base_T
cnt = 291	feature = 645	correl = 0.120543	descr = N_Gram_TGGG
cnt = 292	feature = 327	correl = -0.0443489	descr = N_Gram_CGAC
cnt = 293	feature = 627	correl = -0.0479981	descr = N_Gram_TGAAG
cnt = 294	feature = 42	correl = 0.133614	descr = Position_Specific_Bin_Base_18_Base_C
cnt = 295	feature = 21	correl = -0.0775498	descr = Position_Specific_Bin_Base_9_Base_T
cnt = 296	feature = 51	correl = -0.17313	descr = Gibbs_of_Target_Sequence__Pos_7_Step_1
cnt = 297	feature = 306	correl = 0.0973384	descr = N_Gram_CCCG
cnt = 298	feature = 316	correl = 0.0439193	descr = N_Gram_CCGT
cnt = 299	feature = 445	correl = 0.0665764	descr = N_Gram_GCAT
cnt = 300	feature = 49	correl = -0.0653716	descr = Gibbs_of_Target_Sequence__Pos_5_Step_1
cnt = 301	feature = 623	correl = -0.0522128	descr = N_Gram_TCTTG
cnt = 302	feature = 23	correl = 0.0854367	descr = Position_Specific_Bin_Base_10_Base_T
cnt = 303	feature = 480	correl = 0.0601391	descr = N_Gram_GGAA
cnt = 304	feature = 226	correl = 0.0602607	descr = N_Gram_ATAG
cnt = 305	feature = 476	correl = 0.0689069	descr = N_Gram_GCTT
cnt = 306	feature = 622	correl = -0.133929	descr = N_Gram_TCTTC
cnt = 307	feature = 81	correl = 0.11074	descr = Xue_Structure_Feature_A101
cnt = 308	feature = 70	correl = 0.102914	descr = Fold_of_RNAi_Sequence_Pos_9
cnt = 309	feature = 33	correl = 0.105292	descr = Position_Specific_Bin_Base_14_Base_T
cnt = 310	feature = 16	correl = -0.0443148	descr = Position_Specific_Bin_Base_5_Base_T
cnt = 311	feature = 689	correl = 0.0479403	descr = N_Gram_TTTA
cnt = 312	feature = 259	correl = 0.0701711	descr = N_Gram_CAAG
cnt = 313	feature = 27	correl = 0.096499	descr = Position_Specific_Bin_Base_12_Base_G
cnt = 314	feature = 609	correl = -0.0513179	descr = N_Gram_TCGT
cnt = 315	feature = 393	correl = -0.0936785	descr = N_Gram_CTTGA
cnt = 316	feature = 52	correl = 0.0508568	descr = Gibbs_of_Target_Sequence__Pos_9_Step_1
cnt = 317	feature = 420	correl = 0.0635363	descr = N_Gram_GAGGC
cnt = 318	feature = 44	correl = -0.120683	descr = Position_Specific_Bin_Base_18_Base_T
cnt = 319	feature = 618	correl = -0.127889	descr = N_Gram_TCTCT
cnt = 320	feature = 32	correl = -0.0442977	descr = Position_Specific_Bin_Base_14_Base_G
cnt = 321	feature = 461	correl = 0.0512026	descr = N_Gram_GCGCC
cnt = 322	feature = 588	correl = -0.0496637	descr = N_Gram_TCATC
cnt = 323	feature = 25	correl = -0.0810827	descr = Position_Specific_Bin_Base_12_Base_A
cnt = 324	feature = 356	correl = -0.130588	descr = N_Gram_CGTCG
cnt = 325	feature = 424	correl = 0.0661687	descr = N_Gram_GATA
cnt = 326	feature = 11	correl = -0.0653915	descr = Position_Specific_Bin_Base_4_Base_A
cnt = 327	feature = 216	correl = 0.0764567	descr = N_Gram_AGTG
cnt = 328	feature = 47	correl = 0.261498	descr = Gibbs_of_Target_Sequence__Pos_2_Step_1
cnt = 329	feature = 30	correl = 0.130178	descr = Position_Specific_Bin_Base_13_Base_C
cnt = 330	feature = 634	correl = 0.0924902	descr = N_Gram_TGCA
cnt = 331	feature = 505	correl = 0.11473	descr = N_Gram_GGGC
cnt = 332	feature = 17	correl = -0.0974862	descr = Position_Specific_Bin_Base_6_Base_A
cnt = 333	feature = 79	correl = -0.0483646	descr = Xue_Structure_Feature_A110
cnt = 334	feature = 34	correl = -0.0508569	descr = Position_Specific_Bin_Base_15_Base_A
cnt = 335	feature = 71	correl = 0.0489133	descr = Fold_of_RNAi_Sequence_Pos_10
cnt = 336	feature = 274	correl = 0.0512262	descr = N_Gram_CAGA
cnt = 337	feature = 12	correl = 0.0653704	descr = Position_Specific_Bin_Base_4_Base_C
cnt = 338	feature = 53	correl = 0.0782014	descr = Gibbs_of_Target_Sequence__Pos_12_Step_1
cnt = 339	feature = 605	correl = -0.123104	descr = N_Gram_TCGAG
cnt = 340	feature = 105	correl = 0.126577	descr = Fold_of_Target_NoEndbrace_noends_Pos_17
cnt = 341	feature = 76	correl = 0.0789703	descr = Fold_of_RNAi_Sequence_Pos_15
cnt = 342	feature = 665	correl = -0.0823997	descr = N_Gram_TTAC
cnt = 343	feature = 266	correl = 0.0719619	descr = N_Gram_CACC
cnt = 344	feature = 472	correl = -0.0965741	descr = N_Gram_GCTCC
cnt = 345	feature = 206	correl = 0.130544	descr = N_Gram_AGGCG
cnt = 346	feature = 252	correl = -0.0893484	descr = N_Gram_ATTT
cnt = 347	feature = 540	correl = 0.118949	descr = N_Gram_GTGG
cnt = 348	feature = 560	correl = -0.126069	descr = N_Gram_TAAG
cnt = 349	feature = 224	correl = -0.053129	descr = N_Gram_ATAC
cnt = 350	feature = 365	correl = 0.0795051	descr = N_Gram_CTA
cnt = 351	feature = 237	correl = -0.0476499	descr = N_Gram_ATGA
cnt = 352	feature = 14	correl = 0.109627	descr = Position_Specific_Bin_Base_5_Base_C
cnt = 353	feature = 36	correl = -0.148573	descr = Position_Specific_Bin_Base_16_Base_A
cnt = 354	feature = 543	correl = 0.0942007	descr = N_Gram_GTGT
cnt = 355	feature = 456	correl = 0.0994547	descr = N_Gram_GCCT
cnt = 356	feature = 22	correl = -0.0479109	descr = Position_Specific_Bin_Base_10_Base_C
cnt = 357	feature = 499	correl = 0.0612823	descr = N_Gram_GGCT
cnt = 358	feature = 74	correl = 0.109725	descr = Fold_of_RNAi_Sequence_Pos_13
cnt = 359	feature = 232	correl = -0.0768526	descr = N_Gram_ATCG
cnt = 360	feature = 54	correl = -0.0759403	descr = Gibbs_of_Target_Sequence__Pos_13_Step_1
cnt = 361	feature = 448	correl = 0.0551662	descr = N_Gram_GCCA
cnt = 362	feature = 667	correl = -0.0576304	descr = N_Gram_TTAT
cnt = 363	feature = 56	correl = -0.0449353	descr = Gibbs_of_Target_Sequence__Pos_15_Step_1
cnt = 364	feature = 15	correl = 0.0543962	descr = Position_Specific_Bin_Base_5_Base_G
cnt = 365	feature = 473	correl = 0.0858602	descr = N_Gram_GCTG
cnt = 366	feature = 66	correl = 0.163259	descr = Fold_of_RNAi_Sequence_Pos_2
cnt = 367	feature = 583	correl = 0.122361	descr = N_Gram_TCAG
cnt = 368	feature = 693	correl = -0.0468226	descr = N_Gram_TTTG
cnt = 369	feature = 314	correl = 0.117496	descr = N_Gram_CCGGG
cnt = 370	feature = 293	correl = 0.0933155	descr = N_Gram_CCAA
cnt = 371	feature = 649	correl = 0.0821641	descr = N_Gram_TGGT
cnt = 372	feature = 570	correl = -0.0465735	descr = N_Gram_TACTT
cnt = 373	feature = 656	correl = 0.0960825	descr = N_Gram_TGTG
cnt = 374	feature = 411	correl = -0.0543416	descr = N_Gram_GACG
cnt = 375	feature = 43	correl = 0.279493	descr = Position_Specific_Bin_Base_18_Base_G
cnt = 376	feature = 601	correl = -0.108175	descr = N_Gram_TCCTT
cnt = 377	feature = 281	correl = 0.132917	descr = N_Gram_CAGT
cnt = 378	feature = 485	correl = 0.109338	descr = N_Gram_GGAG
cnt = 379	feature = 58	correl = -0.179314	descr = Gibbs_of_Target_Sequence__Pos_18_Step_1
cnt = 380	feature = 357	correl = 0.169655	descr = N_Gram_CGTG
cnt = 381	feature = 69	correl = 0.0759704	descr = Fold_of_RNAi_Sequence_Pos_6
cnt = 382	feature = 432	correl = -0.0644062	descr = N_Gram_GATT
cnt = 383	feature = 342	correl = 0.099732	descr = N_Gram_CGGC
cnt = 384	feature = 528	correl = -0.102257	descr = N_Gram_GTCG
cnt = 385	feature = 683	correl = 0.0583121	descr = N_Gram_TTGG
cnt = 386	feature = 517	correl = 0.0554209	descr = N_Gram_GTAA
cnt = 387	feature = 680	correl = -0.0881419	descr = N_Gram_TTGC
cnt = 388	feature = 299	correl = 0.0485756	descr = N_Gram_CCAT
cnt = 389	feature = 552	correl = 0.0620056	descr = N_Gram_GTTG
cnt = 390	feature = 59	correl = -0.292329	descr = Gibbs_of_Target_Sequence__Pos_19_Step_1
cnt = 391	feature = 160	correl = 0.0478456	descr = N_Gram_ACC
cnt = 392	feature = 26	correl = 0.118928	descr = Position_Specific_Bin_Base_12_Base_C
cnt = 393	feature = 73	correl = 0.0863489	descr = Fold_of_RNAi_Sequence_Pos_12
cnt = 394	feature = 691	correl = -0.078504	descr = N_Gram_TTTCC
cnt = 395	feature = 57	correl = -0.11194	descr = Gibbs_of_Target_Sequence__Pos_17_Step_1
cnt = 396	feature = 80	correl = 0.0690623	descr = Xue_Structure_Feature_A100
cnt = 397	feature = 377	correl = -0.113249	descr = N_Gram_CTCCA
cnt = 398	feature = 603	correl = -0.0867741	descr = N_Gram_TCGA
cnt = 399	feature = 678	correl = -0.0502219	descr = N_Gram_TTGA
cnt = 400	feature = 692	correl = -0.114352	descr = N_Gram_TTTCT
cnt = 401	feature = 136	correl = -0.0709854	descr = N_Gram_AAGT
cnt = 402	feature = 64	correl = 0.15833	descr = Fold_of_RNAi_Sequence_Pos_0
cnt = 403	feature = 50	correl = -0.132971	descr = Gibbs_of_Target_Sequence__Pos_6_Step_1
cnt = 404	feature = 77	correl = 0.0661739	descr = Fold_of_RNAi_Sequence_Pos_16
cnt = 405	feature = 586	correl = -0.0682701	descr = N_Gram_TCAT
cnt = 406	feature = 78	correl = 0.0997098	descr = Xue_Structure_Feature_A111
cnt = 407	feature = 676	correl = -0.220662	descr = N_Gram_TTCTC
cnt = 408	feature = 55	correl = -0.196625	descr = Gibbs_of_Target_Sequence__Pos_14_Step_1
cnt = 409	feature = 41	correl = -0.255427	descr = Position_Specific_Bin_Base_18_Base_A
cnt = 410	feature = 502	correl = 0.0949211	descr = N_Gram_GGGA
cnt = 411	feature = 335	correl = 0.0650561	descr = N_Gram_CGCC
cnt = 412	feature = 297	correl = -0.0958582	descr = N_Gram_CCAG
cnt = 413	feature = 419	correl = 0.0685691	descr = N_Gram_GAGG
cnt = 414	feature = 471	correl = -0.0912038	descr = N_Gram_GCTC
cnt = 415	feature = 75	correl = 0.0981715	descr = Fold_of_RNAi_Sequence_Pos_14
cnt = 416	feature = 466	correl = -0.0787335	descr = N_Gram_GCGT
cnt = 417	feature = 616	correl = -0.109802	descr = N_Gram_TCTCC
cnt = 418	feature = 65	correl = 0.187737	descr = Fold_of_RNAi_Sequence_Pos_1
cnt = 419	feature = 523	correl = -0.0860411	descr = N_Gram_GTC
cnt = 420	feature = 565	correl = -0.0711144	descr = N_Gram_TAC
cnt = 421	feature = 696	correl = -0.146739	descr = N_Gram_TTTTC
cnt = 422	feature = 391	correl = -0.212296	descr = N_Gram_CTTCT
cnt = 423	feature = 493	correl = 0.190541	descr = N_Gram_GGCC
cnt = 424	feature = 641	correl = 0.0679978	descr = N_Gram_TGGC
cnt = 425	feature = 557	correl = -0.0638355	descr = N_Gram_TAA
cnt = 426	feature = 67	correl = 0.0897767	descr = Fold_of_RNAi_Sequence_Pos_3
cnt = 427	feature = 326	correl = -0.0476907	descr = N_Gram_CGA
cnt = 428	feature = 275	correl = -0.0516213	descr = N_Gram_CAGC
cnt = 429	feature = 284	correl = 0.0548268	descr = N_Gram_CAT
cnt = 430	feature = 436	correl = 0.118347	descr = N_Gram_GCA
cnt = 431	feature = 230	correl = -0.0499213	descr = N_Gram_ATC
cnt = 432	feature = 677	correl = -0.120385	descr = N_Gram_TTCTT
cnt = 433	feature = 625	correl = -0.0643192	descr = N_Gram_TGA
cnt = 434	feature = 68	correl = 0.0616863	descr = Fold_of_RNAi_Sequence_Pos_4
cnt = 435	feature = 255	correl = 0.140447	descr = N_Gram_CAA
cnt = 436	feature = 312	correl = 0.0571317	descr = N_Gram_CCGG
cnt = 437	feature = 598	correl = -0.0828948	descr = N_Gram_TCCT
cnt = 438	feature = 662	correl = -0.0926193	descr = N_Gram_TTA
cnt = 439	feature = 590	correl = -0.0921947	descr = N_Gram_TCCA
cnt = 440	feature = 364	correl = -0.0500366	descr = N_Gram_CT
cnt = 441	feature = 652	correl = 0.0875173	descr = N_Gram_TGT
cnt = 442	feature = 501	correl = 0.15026	descr = N_Gram_GGG
cnt = 443	feature = 614	correl = -0.186339	descr = N_Gram_TCTC
cnt = 444	feature = 82	correl = 0.10386	descr = Xue_Structure_Feature_C111
cnt = 445	feature = 580	correl = 0.0574006	descr = N_Gram_TCA
cnt = 446	feature = 511	correl = 0.0883702	descr = N_Gram_GGT
cnt = 447	feature = 695	correl = -0.156484	descr = N_Gram_TTTT
cnt = 448	feature = 479	correl = 0.136826	descr = N_Gram_GGA
cnt = 449	feature = 602	correl = -0.110016	descr = N_Gram_TCG
cnt = 450	feature = 546	correl = 0.052667	descr = N_Gram_GTT
cnt = 451	feature = 639	correl = 0.111239	descr = N_Gram_TGG
cnt = 452	feature = 83	correl = 0.0933448	descr = Xue_Structure_Feature_C110
cnt = 453	feature = 310	correl = 0.0717731	descr = N_Gram_CCG
cnt = 454	feature = 416	correl = 0.0620889	descr = N_Gram_GAG
cnt = 455	feature = 579	correl = -0.116747	descr = N_Gram_TC
cnt = 456	feature = 516	correl = 0.0564987	descr = N_Gram_GT
cnt = 457	feature = 221	correl = -0.100486	descr = N_Gram_AT
cnt = 458	feature = 620	correl = -0.115902	descr = N_Gram_TCTT
cnt = 459	feature = 690	correl = -0.125022	descr = N_Gram_TTTC
cnt = 460	feature = 447	correl = 0.0919573	descr = N_Gram_GCC
cnt = 461	feature = 458	correl = -0.0494335	descr = N_Gram_GCG
cnt = 462	feature = 373	correl = -0.106501	descr = N_Gram_CTC
cnt = 463	feature = 386	correl = -0.114192	descr = N_Gram_CTT
cnt = 464	feature = 339	correl = 0.0796415	descr = N_Gram_CGG
cnt = 465	feature = 688	correl = -0.0933832	descr = N_Gram_TTT
cnt = 466	feature = 675	correl = -0.238861	descr = N_Gram_TTCT
cnt = 467	feature = 624	correl = 0.060323	descr = N_Gram_TG
cnt = 468	feature = 399	correl = 0.0518076	descr = N_Gram_GA
cnt = 469	feature = 556	correl = -0.0751972	descr = N_Gram_TA
cnt = 470	feature = 62	correl = -0.151537	descr = PF_RNAi_Fold_5'Free_Count
cnt = 471	feature = 376	correl = -0.118952	descr = N_Gram_CTCC
cnt = 472	feature = 611	correl = -0.104478	descr = N_Gram_TCT
cnt = 473	feature = 589	correl = -0.11792	descr = N_Gram_TCC
cnt = 474	feature = 669	correl = -0.171725	descr = N_Gram_TTC
cnt = 475	feature = 61	correl = -0.192875	descr = PF_RNAi_Fold_Energy
cnt = 476	feature = 478	correl = 0.183511	descr = N_Gram_GG
cnt = 477	feature = 86	correl = -0.154338	descr = Xue_Structure_Feature_C000
cnt = 478	feature = 45	correl = -0.1612	descr = Gibbs_of_Target_Sequence_
num rows = 521
num_elements = 249559
*
optimization finished, #iter = 676
nu = 0.470448
obj = -35.123094, rho = -0.597077
nSV = 367, nBSV = 140
num rows = 58
num_elements = 27782
*
optimization finished, #iter = 53
nu = 0.444041
obj = -4.231558, rho = -0.433521
nSV = 46, nBSV = 11
*
optimization finished, #iter = 676
nu = 0.470448
obj = -35.123094, rho = -0.597077
nSV = 367, nBSV = 140
CFS merit scores = 1.36128
CFS merit scores = 1.60288
CFS merit scores = 1.84537
CFS merit scores = 2.07146
CFS merit scores = 2.27305
CFS merit scores = 2.45738
CFS merit scores = 2.62652
CFS merit scores = 2.78482
CFS merit scores = 2.93221
CFS merit scores = 3.07165
CFS merit scores = 3.20433
CFS merit scores = 3.33133
CFS merit scores = 3.45291
CFS merit scores = 3.56838
CFS merit scores = 3.67994
CFS merit scores = 3.78772
CFS merit scores = 3.89212
CFS merit scores = 3.99243
CFS merit scores = 4.08984
CFS merit scores = 4.1841
CFS merit scores = 4.27582
CFS merit scores = 4.36467
CFS merit scores = 4.44995
CFS merit scores = 4.53273
CFS merit scores = 4.613
CFS merit scores = 4.69146
CFS merit scores = 4.76769
CFS merit scores = 4.84154
CFS merit scores = 4.91364
CFS merit scores = 4.98441
CFS merit scores = 5.05381
CFS merit scores = 5.12168
CFS merit scores = 5.18839
CFS merit scores = 5.25357
CFS merit scores = 5.31731
CFS merit scores = 5.38003
CFS merit scores = 5.44153
CFS merit scores = 5.50199
CFS merit scores = 5.56166
CFS merit scores = 5.62012
CFS merit scores = 5.67732
CFS merit scores = 5.73384
CFS merit scores = 5.78972
CFS merit scores = 5.84415
CFS merit scores = 5.89757
CFS merit scores = 5.94962
CFS merit scores = 6.00011
CFS merit scores = 6.04943
CFS merit scores = 6.09574
CFS merit scores = 6.14014
CFS merit scores = 6.1837
CFS merit scores = 6.2249
CFS merit scores = 6.26355
CFS merit scores = 6.30086
CFS merit scores = 6.33556
CFS merit scores = 6.36881
CFS merit scores = 6.40012
CFS merit scores = 6.43012
CFS merit scores = 6.45761
CFS merit scores = 6.48313
CFS merit scores = 6.50715
CFS merit scores = 6.52997
CFS merit scores = 6.55069
CFS merit scores = 6.57095
CFS merit scores = 6.59044
CFS merit scores = 6.6084
CFS merit scores = 6.6262
CFS merit scores = 6.64316
CFS merit scores = 6.66
CFS merit scores = 6.67563
CFS merit scores = 6.69074
CFS merit scores = 6.7055
CFS merit scores = 6.72008
CFS merit scores = 6.73431
CFS merit scores = 6.74829
CFS merit scores = 6.76218
CFS merit scores = 6.7759
CFS merit scores = 6.78595
CFS merit scores = 6.795
CFS merit scores = 6.80338
CFS merit scores = 6.8102
CFS merit scores = 6.81721
CFS merit scores = 6.82408
CFS merit scores = 6.83092
CFS merit scores = 6.83767
CFS merit scores = 6.84375
CFS merit scores = 6.84895
CFS merit scores = 6.85393
CFS merit scores = 6.85897
CFS merit scores = 6.86387
CFS merit scores = 6.86898
CFS merit scores = 6.87331
CFS merit scores = 6.87665
CFS merit scores = 6.87895
CFS merit scores = 6.88138
CFS merit scores = 6.88376
CFS merit scores = 6.88629
CFS merit scores = 6.88724
CFS merit scores = 6.88851
CFS merit scores = 6.88852
CFS merit scores = 6.88895
CFS merit scores = 6.88882
CFS merit scores = 6.88899
CFS merit scores = 6.88921
CFS merit scores = 6.88881
CFS merit scores = 6.88793
CFS merit scores = 6.88739
CFS merit scores = 6.88666
CFS merit scores = 6.88592
CFS merit scores = 6.88546
CFS merit scores = 6.88488
CFS merit scores = 6.88419
CFS merit scores = 6.88378
CFS merit scores = 6.8832
CFS merit scores = 6.88242
CFS merit scores = 6.88189
CFS merit scores = 6.88141
CFS merit scores = 6.87941
CFS merit scores = 6.87773
CFS merit scores = 6.87613
CFS merit scores = 6.87405
CFS merit scores = 6.87159
CFS merit scores = 6.86858
CFS merit scores = 6.86591
CFS merit scores = 6.86351
CFS merit scores = 6.86142
CFS merit scores = 6.85941
CFS merit scores = 6.85758
CFS merit scores = 6.85488
CFS merit scores = 6.85173
CFS merit scores = 6.84834
CFS merit scores = 6.84491
CFS merit scores = 6.84147
CFS merit scores = 6.83792
CFS merit scores = 6.83399
CFS merit scores = 6.83005
CFS merit scores = 6.82592
CFS merit scores = 6.8219
CFS merit scores = 6.81814
CFS merit scores = 6.81391
CFS merit scores = 6.8097
CFS merit scores = 6.80559
CFS merit scores = 6.80153
CFS merit scores = 6.79764
CFS merit scores = 6.79375
CFS merit scores = 6.79003
CFS merit scores = 6.78646
CFS merit scores = 6.78299
CFS merit scores = 6.7793
CFS merit scores = 6.77548
CFS merit scores = 6.7719
CFS merit scores = 6.76849
CFS merit scores = 6.76453
CFS merit scores = 6.76077
CFS merit scores = 6.75682
CFS merit scores = 6.7529
CFS merit scores = 6.74852
CFS merit scores = 6.74387
CFS merit scores = 6.73929
CFS merit scores = 6.73494
CFS merit scores = 6.73072
CFS merit scores = 6.7262
CFS merit scores = 6.72133
CFS merit scores = 6.71619
CFS merit scores = 6.71114
CFS merit scores = 6.70579
CFS merit scores = 6.70061
CFS merit scores = 6.69549
CFS merit scores = 6.69044
CFS merit scores = 6.68524
CFS merit scores = 6.68023
CFS merit scores = 6.67526
CFS merit scores = 6.67019
CFS merit scores = 6.66524
CFS merit scores = 6.66027
CFS merit scores = 6.65554
CFS merit scores = 6.65087
CFS merit scores = 6.64599
CFS merit scores = 6.64131
CFS merit scores = 6.63663
CFS merit scores = 6.63187
CFS merit scores = 6.62704
CFS merit scores = 6.62232
CFS merit scores = 6.61755
CFS merit scores = 6.61276
CFS merit scores = 6.6079
CFS merit scores = 6.60306
CFS merit scores = 6.59816
CFS merit scores = 6.59323
CFS merit scores = 6.58842
CFS merit scores = 6.5835
CFS merit scores = 6.57851
CFS merit scores = 6.57368
CFS merit scores = 6.56893
CFS merit scores = 6.56375
CFS merit scores = 6.55847
CFS merit scores = 6.55316
CFS merit scores = 6.54785
CFS merit scores = 6.54236
CFS merit scores = 6.53709
CFS merit scores = 6.53161
CFS merit scores = 6.52621
CFS merit scores = 6.52096
CFS merit scores = 6.51544
CFS merit scores = 6.50977
CFS merit scores = 6.50373
CFS merit scores = 6.49741
CFS merit scores = 6.4912
CFS merit scores = 6.48507
CFS merit scores = 6.47905
CFS merit scores = 6.47295
CFS merit scores = 6.4669
CFS merit scores = 6.46097
CFS merit scores = 6.45521
CFS merit scores = 6.4493
CFS merit scores = 6.44276
CFS merit scores = 6.43622
CFS merit scores = 6.42977
CFS merit scores = 6.42308
CFS merit scores = 6.41651
CFS merit scores = 6.41006
CFS merit scores = 6.40376
CFS merit scores = 6.39713
CFS merit scores = 6.39047
CFS merit scores = 6.38384
CFS merit scores = 6.37702
CFS merit scores = 6.37033
CFS merit scores = 6.36361
CFS merit scores = 6.35688
CFS merit scores = 6.35005
CFS merit scores = 6.34322
CFS merit scores = 6.3364
CFS merit scores = 6.32927
CFS merit scores = 6.32222
CFS merit scores = 6.31521
CFS merit scores = 6.30838
CFS merit scores = 6.30162
CFS merit scores = 6.29502
CFS merit scores = 6.28828
CFS merit scores = 6.28156
CFS merit scores = 6.27495
CFS merit scores = 6.26835
CFS merit scores = 6.26182
CFS merit scores = 6.25526
CFS merit scores = 6.24859
CFS merit scores = 6.24188
CFS merit scores = 6.23519
CFS merit scores = 6.22848
CFS merit scores = 6.22181
CFS merit scores = 6.21524
CFS merit scores = 6.20864
CFS merit scores = 6.20184
CFS merit scores = 6.19485
CFS merit scores = 6.18798
CFS merit scores = 6.18104
CFS merit scores = 6.17419
CFS merit scores = 6.16746
CFS merit scores = 6.16024
CFS merit scores = 6.15313
CFS merit scores = 6.14607
CFS merit scores = 6.13897
CFS merit scores = 6.13202
CFS merit scores = 6.12517
CFS merit scores = 6.11839
CFS merit scores = 6.1117
CFS merit scores = 6.10493
CFS merit scores = 6.09791
CFS merit scores = 6.0908
CFS merit scores = 6.08373
CFS merit scores = 6.07677
CFS merit scores = 6.06975
CFS merit scores = 6.06274
CFS merit scores = 6.05581
CFS merit scores = 6.0489
CFS merit scores = 6.04211
CFS merit scores = 6.03509
CFS merit scores = 6.02808
CFS merit scores = 6.02104
CFS merit scores = 6.01411
CFS merit scores = 6.00732
CFS merit scores = 6.00038
CFS merit scores = 5.99354
CFS merit scores = 5.9868
CFS merit scores = 5.98015
CFS merit scores = 5.97345
CFS merit scores = 5.96686
CFS merit scores = 5.96038
CFS merit scores = 5.95368
CFS merit scores = 5.94708
CFS merit scores = 5.94042
CFS merit scores = 5.9338
CFS merit scores = 5.92729
CFS merit scores = 5.92072
CFS merit scores = 5.91427
CFS merit scores = 5.90786
CFS merit scores = 5.90155
CFS merit scores = 5.89528
CFS merit scores = 5.88902
CFS merit scores = 5.88282
CFS merit scores = 5.87669
CFS merit scores = 5.87039
CFS merit scores = 5.8641
CFS merit scores = 5.85786
CFS merit scores = 5.85169
CFS merit scores = 5.84567
CFS merit scores = 5.8395
CFS merit scores = 5.83339
CFS merit scores = 5.82727
CFS merit scores = 5.82116
CFS merit scores = 5.8152
CFS merit scores = 5.80912
CFS merit scores = 5.80302
CFS merit scores = 5.79692
CFS merit scores = 5.79076
CFS merit scores = 5.78472
CFS merit scores = 5.77869
CFS merit scores = 5.77275
CFS merit scores = 5.76683
CFS merit scores = 5.76101
CFS merit scores = 5.75521
CFS merit scores = 5.7495
CFS merit scores = 5.74373
CFS merit scores = 5.73802
CFS merit scores = 5.73238
CFS merit scores = 5.7268
CFS merit scores = 5.72124
CFS merit scores = 5.7157
CFS merit scores = 5.71016
CFS merit scores = 5.70459
CFS merit scores = 5.69905
CFS merit scores = 5.69351
CFS merit scores = 5.68797
CFS merit scores = 5.68253
CFS merit scores = 5.67719
CFS merit scores = 5.6718
CFS merit scores = 5.66635
CFS merit scores = 5.66099
CFS merit scores = 5.6557
CFS merit scores = 5.65028
CFS merit scores = 5.64496
CFS merit scores = 5.63963
CFS merit scores = 5.63436
CFS merit scores = 5.62905
CFS merit scores = 5.62373
CFS merit scores = 5.61851
CFS merit scores = 5.61325
CFS merit scores = 5.60794
CFS merit scores = 5.60258
CFS merit scores = 5.59728
CFS merit scores = 5.592
CFS merit scores = 5.58659
CFS merit scores = 5.58121
CFS merit scores = 5.57587
CFS merit scores = 5.57059
CFS merit scores = 5.56536
CFS merit scores = 5.56012
CFS merit scores = 5.55492
CFS merit scores = 5.54973
CFS merit scores = 5.54455
CFS merit scores = 5.53933
CFS merit scores = 5.53421
CFS merit scores = 5.52909
CFS merit scores = 5.52395
CFS merit scores = 5.51885
CFS merit scores = 5.51369
CFS merit scores = 5.50856
CFS merit scores = 5.50337
CFS merit scores = 5.4981
CFS merit scores = 5.49287
CFS merit scores = 5.48765
CFS merit scores = 5.4825
CFS merit scores = 5.47741
CFS merit scores = 5.47237
CFS merit scores = 5.46739
CFS merit scores = 5.46245
CFS merit scores = 5.45752
CFS merit scores = 5.45263
CFS merit scores = 5.44762
CFS merit scores = 5.44261
CFS merit scores = 5.43764
CFS merit scores = 5.43269
CFS merit scores = 5.4278
CFS merit scores = 5.42286
CFS merit scores = 5.41788
CFS merit scores = 5.41298
CFS merit scores = 5.40808
CFS merit scores = 5.40321
CFS merit scores = 5.39839
CFS merit scores = 5.39352
CFS merit scores = 5.38864
CFS merit scores = 5.38381
CFS merit scores = 5.37905
CFS merit scores = 5.37432
CFS merit scores = 5.36954
CFS merit scores = 5.36474
CFS merit scores = 5.35993
CFS merit scores = 5.35518
CFS merit scores = 5.3504
CFS merit scores = 5.34568
CFS merit scores = 5.34098
CFS merit scores = 5.33621
CFS merit scores = 5.33148
CFS merit scores = 5.32677
CFS merit scores = 5.32206
CFS merit scores = 5.31718
CFS merit scores = 5.31232
CFS merit scores = 5.30743
CFS merit scores = 5.30254
CFS merit scores = 5.29763
CFS merit scores = 5.29274
CFS merit scores = 5.28788
CFS merit scores = 5.28304
CFS merit scores = 5.27821
CFS merit scores = 5.2734
CFS merit scores = 5.26859
CFS merit scores = 5.26373
CFS merit scores = 5.25889
CFS merit scores = 5.25408
CFS merit scores = 5.24929
CFS merit scores = 5.24449
CFS merit scores = 5.23963
CFS merit scores = 5.2348
CFS merit scores = 5.22986
CFS merit scores = 5.22493
CFS merit scores = 5.22001
CFS merit scores = 5.21503
CFS merit scores = 5.21006
CFS merit scores = 5.20507
CFS merit scores = 5.20012
CFS merit scores = 5.19522
CFS merit scores = 5.19007
CFS merit scores = 5.18494
CFS merit scores = 5.17978
CFS merit scores = 5.17451
CFS merit scores = 5.1693
CFS merit scores = 5.16411
CFS merit scores = 5.15894
CFS merit scores = 5.15369
CFS merit scores = 5.14844
CFS merit scores = 5.14311
CFS merit scores = 5.13781
CFS merit scores = 5.13253
CFS merit scores = 5.12728
CFS merit scores = 5.12171
CFS merit scores = 5.11595
CFS merit scores = 5.11023
CFS merit scores = 5.10454
CFS merit scores = 5.09885
CFS merit scores = 5.09324
CFS merit scores = 5.08771
CFS merit scores = 5.08199
CFS merit scores = 5.07624
CFS merit scores = 5.07046
CFS merit scores = 5.06439
CFS merit scores = 5.05831
CFS merit scores = 5.05225
CFS merit scores = 5.04624
CFS merit scores = 5.04024
CFS merit scores = 5.03402
CFS merit scores = 5.02778
CFS merit scores = 5.02138
CFS merit scores = 5.0148
CFS merit scores = 5.00832
CFS merit scores = 5.00181
CFS merit scores = 4.99527
CFS merit scores = 4.9886
CFS merit scores = 4.98197
CFS merit scores = 4.9752
CFS merit scores = 4.96836
CFS merit scores = 4.96151
CFS merit scores = 4.95471
CFS merit scores = 4.94782
CFS merit scores = 4.94089
CFS merit scores = 4.93402
CFS merit scores = 4.92706
CFS merit scores = 4.91988
CFS merit scores = 4.91272
CFS merit scores = 4.90559
CFS merit scores = 4.89835
CFS merit scores = 4.89073
CFS merit scores = 4.88313
CFS merit scores = 4.87559
CFS merit scores = 4.86808
CFS merit scores = 4.86034
CFS merit scores = 4.85247
CFS merit scores = 4.8444
CFS merit scores = 4.83614
CFS merit scores = 4.82789
CFS merit scores = 4.81962
CFS merit scores = 4.8111
CFS merit scores = 4.8012
CFS merit scores = 4.79102
CFS merit scores = 4.77632
cnt = 1	feature = 63	correl = -0.361276	descr = Gibbs_of_Target_Sequence__Pos_20_Step_1
cnt = 2	feature = 618	correl = -0.209582	descr = N_Gram_TCTC
cnt = 3	feature = 61	correl = -0.168732	descr = Gibbs_of_Target_Sequence__Pos_18_Step_1
cnt = 4	feature = 209	correl = -0.0562116	descr = N_Gram_AGGCT
cnt = 5	feature = 400	correl = 0.101525	descr = N_Gram_GAAAG
cnt = 6	feature = 342	correl = 0.0640402	descr = N_Gram_CGGAA
cnt = 7	feature = 521	correl = -0.0442555	descr = N_Gram_GGGTT
cnt = 8	feature = 671	correl = 0.073979	descr = N_Gram_TTCAA
cnt = 9	feature = 527	correl = 0.0486508	descr = N_Gram_GTAAA
cnt = 10	feature = 579	correl = 0.0755747	descr = N_Gram_TATAT
cnt = 11	feature = 407	correl = -0.0682308	descr = N_Gram_GACCC
cnt = 12	feature = 674	correl = 0.0446517	descr = N_Gram_TTCGA
cnt = 13	feature = 628	correl = 0.0513395	descr = N_Gram_TGAAA
cnt = 14	feature = 613	correl = 0.0945333	descr = N_Gram_TCGGC
cnt = 15	feature = 609	correl = 0.0804424	descr = N_Gram_TCGAC
cnt = 16	feature = 339	correl = -0.0491935	descr = N_Gram_CGCTG
cnt = 17	feature = 335	correl = 0.0452153	descr = N_Gram_CGCCA
cnt = 18	feature = 367	correl = 0.0663516	descr = N_Gram_CTAGG
cnt = 19	feature = 406	correl = 0.0452153	descr = N_Gram_GACAG
cnt = 20	feature = 357	correl = 0.0705788	descr = N_Gram_CGTGA
cnt = 21	feature = 410	correl = 0.088939	descr = N_Gram_GACGG
cnt = 22	feature = 617	correl = 0.0566459	descr = N_Gram_TCTAC
cnt = 23	feature = 420	correl = 0.0939614	descr = N_Gram_GAGTC
cnt = 24	feature = 439	correl = 0.0730865	descr = N_Gram_GCAAT
cnt = 25	feature = 319	correl = 0.0585777	descr = N_Gram_CCTA
cnt = 26	feature = 237	correl = -0.0491935	descr = N_Gram_ATCGC
cnt = 27	feature = 448	correl = -0.0451129	descr = N_Gram_GCATG
cnt = 28	feature = 269	correl = -0.044525	descr = N_Gram_CACCC
cnt = 29	feature = 210	correl = -0.0496904	descr = N_Gram_AGGGC
cnt = 30	feature = 529	correl = 0.0505135	descr = N_Gram_GTATA
cnt = 31	feature = 563	correl = -0.0463753	descr = N_Gram_TAACG
cnt = 32	feature = 338	correl = 0.0571925	descr = N_Gram_CGCTA
cnt = 33	feature = 365	correl = 0.0452153	descr = N_Gram_CTAAA
cnt = 34	feature = 631	correl = -0.0611613	descr = N_Gram_TGAGA
cnt = 35	feature = 426	correl = -0.0556744	descr = N_Gram_GATCG
cnt = 36	feature = 399	correl = 0.0684652	descr = N_Gram_GAAAC
cnt = 37	feature = 305	correl = 0.114852	descr = N_Gram_CCCCC
cnt = 38	feature = 640	correl = 0.0522607	descr = N_Gram_TGCCG
cnt = 39	feature = 306	correl = 0.0452153	descr = N_Gram_CCCCG
cnt = 40	feature = 651	correl = 0.0762429	descr = N_Gram_TGGGG
cnt = 41	feature = 537	correl = -0.0459526	descr = N_Gram_GTCGC
cnt = 42	feature = 515	correl = 0.0452153	descr = N_Gram_GGGCT
cnt = 43	feature = 471	correl = 0.0452153	descr = N_Gram_GCGTA
cnt = 44	feature = 220	correl = 0.088939	descr = N_Gram_AGTTA
cnt = 45	feature = 212	correl = 0.0443785	descr = N_Gram_AGGTT
cnt = 46	feature = 300	correl = -0.0625959	descr = N_Gram_CCATA
cnt = 47	feature = 599	correl = 0.061186	descr = N_Gram_TCCCA
cnt = 48	feature = 244	correl = -0.0454018	descr = N_Gram_ATGCA
cnt = 49	feature = 553	correl = -0.0519099	descr = N_Gram_GTTAC
cnt = 50	feature = 600	correl = 0.0471599	descr = N_Gram_TCCGA
cnt = 51	feature = 441	correl = 0.0831887	descr = N_Gram_GCACT
cnt = 52	feature = 211	correl = 0.0784616	descr = N_Gram_AGGGG
cnt = 53	feature = 666	correl = -0.0561891	descr = N_Gram_TTACC
cnt = 54	feature = 312	correl = 0.0709082	descr = N_Gram_CCGGC
cnt = 55	feature = 548	correl = 0.13874	descr = N_Gram_GTGGC
cnt = 56	feature = 267	correl = 0.0597923	descr = N_Gram_CACAT
cnt = 57	feature = 493	correl = 0.0656774	descr = N_Gram_GGATT
cnt = 58	feature = 353	correl = -0.0701527	descr = N_Gram_CGTAA
cnt = 59	feature = 404	correl = 0.0534807	descr = N_Gram_GAATC
cnt = 60	feature = 251	correl = -0.0752	descr = N_Gram_ATTAC
cnt = 61	feature = 317	correl = -0.0486993	descr = N_Gram_CCGTC
cnt = 62	feature = 532	correl = -0.0510266	descr = N_Gram_GTCAA
cnt = 63	feature = 362	correl = 0.113593	descr = N_Gram_CGTTT
cnt = 64	feature = 347	correl = 0.067119	descr = N_Gram_CGGCG
cnt = 65	feature = 314	correl = -0.0623897	descr = N_Gram_CCGGT
cnt = 66	feature = 402	correl = -0.0439824	descr = N_Gram_GAAGG
cnt = 67	feature = 226	correl = -0.136112	descr = N_Gram_ATAAG
cnt = 68	feature = 554	correl = 0.0827932	descr = N_Gram_GTTCC
cnt = 69	feature = 291	correl = -0.0497901	descr = N_Gram_CATGC
cnt = 70	feature = 405	correl = 0.0447209	descr = N_Gram_GACAC
cnt = 71	feature = 614	correl = -0.0741793	descr = N_Gram_TCGGG
cnt = 72	feature = 324	correl = 0.0669036	descr = N_Gram_CCTGC
cnt = 73	feature = 621	correl = 0.0483682	descr = N_Gram_TCTCG
cnt = 74	feature = 231	correl = 0.0716851	descr = N_Gram_ATAGT
cnt = 75	feature = 304	correl = 0.084172	descr = N_Gram_CCCAC
cnt = 76	feature = 685	correl = 0.0592031	descr = N_Gram_TTGCA
cnt = 77	feature = 520	correl = 0.0570243	descr = N_Gram_GGGTC
cnt = 78	feature = 687	correl = -0.0537445	descr = N_Gram_TTGGA
cnt = 79	feature = 316	correl = 0.0539228	descr = N_Gram_CCGTA
cnt = 80	feature = 461	correl = 0.152783	descr = N_Gram_GCCTT
cnt = 81	feature = 624	correl = -0.109772	descr = N_Gram_TCTTA
cnt = 82	feature = 491	correl = 0.0897147	descr = N_Gram_GGAGT
cnt = 83	feature = 660	correl = 0.0509119	descr = N_Gram_TGTGT
cnt = 84	feature = 381	correl = -0.06093	descr = N_Gram_CTGAT
cnt = 85	feature = 412	correl = 0.0967246	descr = N_Gram_GACTA
cnt = 86	feature = 584	correl = 0.0766128	descr = N_Gram_TCAAA
cnt = 87	feature = 423	correl = 0.0460437	descr = N_Gram_GATAC
cnt = 88	feature = 456	correl = -0.0466652	descr = N_Gram_GCCCT
cnt = 89	feature = 437	correl = 0.0610067	descr = N_Gram_GCAAA
cnt = 90	feature = 323	correl = 0.0600602	descr = N_Gram_CCTGA
cnt = 91	feature = 308	correl = 0.0689923	descr = N_Gram_CCCGC
cnt = 92	feature = 474	correl = 0.0864457	descr = N_Gram_GCTAT
cnt = 93	feature = 525	correl = -0.0538694	descr = N_Gram_GGTGT
cnt = 94	feature = 546	correl = 0.0847198	descr = N_Gram_GTGCT
cnt = 95	feature = 611	correl = -0.0491935	descr = N_Gram_TCGCA
cnt = 96	feature = 286	correl = -0.0522777	descr = N_Gram_CATAT
cnt = 97	feature = 451	correl = -0.0448584	descr = N_Gram_GCCAA
cnt = 98	feature = 664	correl = -0.0542518	descr = N_Gram_TTAAT
cnt = 99	feature = 512	correl = 0.0519346	descr = N_Gram_GGGCA
cnt = 100	feature = 557	correl = 0.0450469	descr = N_Gram_GTTGC
cnt = 101	feature = 552	correl = 0.088939	descr = N_Gram_GTTAA
cnt = 102	feature = 572	correl = 0.045862	descr = N_Gram_TAGAC
cnt = 103	feature = 555	correl = -0.0483674	descr = N_Gram_GTTCG
cnt = 104	feature = 366	correl = 0.0566459	descr = N_Gram_CTACT
cnt = 105	feature = 501	correl = 0.100886	descr = N_Gram_GGCGC
cnt = 106	feature = 392	correl = -0.132209	descr = N_Gram_CTTGC
cnt = 107	feature = 504	correl = 0.061944	descr = N_Gram_GGCTC
cnt = 108	feature = 688	correl = 0.0849871	descr = N_Gram_TTGTG
cnt = 109	feature = 483	correl = 0.120941	descr = N_Gram_GGAAA
cnt = 110	feature = 463	correl = 0.0447646	descr = N_Gram_GCGAG
cnt = 111	feature = 632	correl = 0.0438967	descr = N_Gram_TGAGT
cnt = 112	feature = 239	correl = 0.0880528	descr = N_Gram_ATCTG
cnt = 113	feature = 265	correl = 0.0524058	descr = N_Gram_CAATA
cnt = 114	feature = 277	correl = 0.0780894	descr = N_Gram_CAGCG
cnt = 115	feature = 681	correl = -0.0595496	descr = N_Gram_TTGAA
cnt = 116	feature = 232	correl = 0.0862097	descr = N_Gram_ATATA
cnt = 117	feature = 296	correl = -0.0463419	descr = N_Gram_CCACG
cnt = 118	feature = 225	correl = -0.0440871	descr = N_Gram_ATAAC
cnt = 119	feature = 455	correl = 0.061349	descr = N_Gram_GCCCG
cnt = 120	feature = 409	correl = -0.063562	descr = N_Gram_GACCT
cnt = 121	feature = 295	correl = 0.0625274	descr = N_Gram_CCACC
cnt = 122	feature = 276	correl = 0.0547211	descr = N_Gram_CAGCC
cnt = 123	feature = 345	correl = 0.105894	descr = N_Gram_CGGCA
cnt = 124	feature = 447	correl = 0.0947159	descr = N_Gram_GCATC
cnt = 125	feature = 612	correl = 0.0739016	descr = N_Gram_TCGGA
cnt = 126	feature = 263	correl = 0.0829225	descr = N_Gram_CAAGG
cnt = 127	feature = 545	correl = 0.0571925	descr = N_Gram_GTGCG
cnt = 128	feature = 207	correl = 0.0453326	descr = N_Gram_AGGCC
cnt = 129	feature = 645	correl = 0.0891381	descr = N_Gram_TGGAG
cnt = 130	feature = 274	correl = -0.0455864	descr = N_Gram_CACTG
cnt = 131	feature = 578	correl = -0.0500121	descr = N_Gram_TATAC
cnt = 132	feature = 630	correl = 0.0459658	descr = N_Gram_TGACA
cnt = 133	feature = 635	correl = -0.048706	descr = N_Gram_TGATC
cnt = 134	feature = 273	correl = 0.0974755	descr = N_Gram_CACTC
cnt = 135	feature = 246	correl = -0.0592869	descr = N_Gram_ATGGA
cnt = 136	feature = 573	correl = -0.050698	descr = N_Gram_TAGAT
cnt = 137	feature = 469	correl = 0.0652256	descr = N_Gram_GCGGT
cnt = 138	feature = 160	correl = 0.0629792	descr = N_Gram_ACAGG
cnt = 139	feature = 468	correl = 0.0659829	descr = N_Gram_GCGGG
cnt = 140	feature = 408	correl = 0.0674867	descr = N_Gram_GACCG
cnt = 141	feature = 281	correl = 0.0813157	descr = N_Gram_CAGGC
cnt = 142	feature = 601	correl = -0.0746333	descr = N_Gram_TCCGC
cnt = 143	feature = 610	correl = -0.0908316	descr = N_Gram_TCGAG
cnt = 144	feature = 328	correl = -0.0890206	descr = N_Gram_CGACG
cnt = 145	feature = 322	correl = 0.0440555	descr = N_Gram_CCTCT
cnt = 146	feature = 247	correl = 0.0737142	descr = N_Gram_ATGGG
cnt = 147	feature = 361	correl = -0.0474185	descr = N_Gram_CGTTC
cnt = 148	feature = 238	correl = -0.104324	descr = N_Gram_ATCGG
cnt = 149	feature = 442	correl = -0.0643899	descr = N_Gram_GCAGA
cnt = 150	feature = 634	correl = 0.0542973	descr = N_Gram_TGATA
cnt = 151	feature = 309	correl = 0.0515678	descr = N_Gram_CCCGG
cnt = 152	feature = 639	correl = 0.0876372	descr = N_Gram_TGCAC
cnt = 153	feature = 577	correl = 0.0446861	descr = N_Gram_TAGTG
cnt = 154	feature = 523	correl = 0.0686204	descr = N_Gram_GGTCA
cnt = 155	feature = 214	correl = 0.125266	descr = N_Gram_AGTAA
cnt = 156	feature = 569	correl = 0.0727123	descr = N_Gram_TACGA
cnt = 157	feature = 558	correl = 0.0490356	descr = N_Gram_GTTGG
cnt = 158	feature = 219	correl = 0.105505	descr = N_Gram_AGTGT
cnt = 159	feature = 650	correl = 0.0533849	descr = N_Gram_TGGGA
cnt = 160	feature = 432	correl = -0.0740815	descr = N_Gram_GATTA
cnt = 161	feature = 604	correl = 0.0556281	descr = N_Gram_TCCTA
cnt = 162	feature = 266	correl = 0.0836267	descr = N_Gram_CACAG
cnt = 163	feature = 318	correl = 0.102805	descr = N_Gram_CCGTG
cnt = 164	feature = 499	correl = 0.150855	descr = N_Gram_GGCCT
cnt = 165	feature = 514	correl = 0.0779741	descr = N_Gram_GGGCG
cnt = 166	feature = 484	correl = -0.0496958	descr = N_Gram_GGAAC
cnt = 167	feature = 574	correl = 0.0883375	descr = N_Gram_TAGCA
cnt = 168	feature = 321	correl = -0.0938671	descr = N_Gram_CCTCC
cnt = 169	feature = 543	correl = 0.0615468	descr = N_Gram_GTGAC
cnt = 170	feature = 329	correl = 0.0857465	descr = N_Gram_CGAGG
cnt = 171	feature = 389	correl = 0.0497046	descr = N_Gram_CTTCC
cnt = 172	feature = 505	correl = 0.132381	descr = N_Gram_GGCTT
cnt = 173	feature = 575	correl = -0.0519719	descr = N_Gram_TAGCC
cnt = 174	feature = 424	correl = 0.0663212	descr = N_Gram_GATAT
cnt = 175	feature = 655	correl = -0.066847	descr = N_Gram_TGTCA
cnt = 176	feature = 538	correl = 0.0989123	descr = N_Gram_GTCGG
cnt = 177	feature = 275	correl = 0.0470806	descr = N_Gram_CAGCA
cnt = 178	feature = 387	correl = -0.111145	descr = N_Gram_CTTAT
cnt = 179	feature = 343	correl = 0.0581897	descr = N_Gram_CGGAC
cnt = 180	feature = 615	correl = -0.0510315	descr = N_Gram_TCGTC
cnt = 181	feature = 360	correl = 0.0539643	descr = N_Gram_CGTGT
cnt = 182	feature = 419	correl = 0.0464714	descr = N_Gram_GAGGT
cnt = 183	feature = 452	correl = 0.0930882	descr = N_Gram_GCCAG
cnt = 184	feature = 653	correl = 0.055239	descr = N_Gram_TGGTA
cnt = 185	feature = 332	correl = -0.0610882	descr = N_Gram_CGATC
cnt = 186	feature = 533	correl = 0.176846	descr = N_Gram_GTCAG
cnt = 187	feature = 526	correl = 0.057652	descr = N_Gram_GGTTG
cnt = 188	feature = 351	correl = -0.0731294	descr = N_Gram_CGGTA
cnt = 189	feature = 433	correl = 0.0488055	descr = N_Gram_GATTG
cnt = 190	feature = 551	correl = 0.0559484	descr = N_Gram_GTGTG
cnt = 191	feature = 536	correl = -0.0826746	descr = N_Gram_GTCGA
cnt = 192	feature = 460	correl = 0.0641225	descr = N_Gram_GCCTC
cnt = 193	feature = 458	correl = 0.0725619	descr = N_Gram_GCCGG
cnt = 194	feature = 280	correl = 0.086195	descr = N_Gram_CAGGA
cnt = 195	feature = 453	correl = 0.0512733	descr = N_Gram_GCCAT
cnt = 196	feature = 393	correl = 0.0808375	descr = N_Gram_CTTGG
cnt = 197	feature = 206	correl = 0.0852223	descr = N_Gram_AGGCA
cnt = 198	feature = 479	correl = 0.0808935	descr = N_Gram_GCTGG
cnt = 199	feature = 518	correl = 0.0519346	descr = N_Gram_GGGGG
cnt = 200	feature = 394	correl = 0.078722	descr = N_Gram_CTTGT
cnt = 201	feature = 466	correl = 0.052261	descr = N_Gram_GCGGA
cnt = 202	feature = 230	correl = 0.0470591	descr = N_Gram_ATAGC
cnt = 203	feature = 595	correl = 0.0846375	descr = N_Gram_TCCAA
cnt = 204	feature = 429	correl = -0.0578841	descr = N_Gram_GATGC
cnt = 205	feature = 235	correl = -0.0513973	descr = N_Gram_ATCCT
cnt = 206	feature = 397	correl = 0.0822662	descr = N_Gram_CTTTG
cnt = 207	feature = 565	correl = -0.0511209	descr = N_Gram_TAAGA
cnt = 208	feature = 303	correl = 0.0538727	descr = N_Gram_CCCAA
cnt = 209	feature = 467	correl = 0.0713413	descr = N_Gram_GCGGC
cnt = 210	feature = 228	correl = -0.0860007	descr = N_Gram_ATACT
cnt = 211	feature = 659	correl = 0.106172	descr = N_Gram_TGTGG
cnt = 212	feature = 528	correl = 0.048611	descr = N_Gram_GTAGT
cnt = 213	feature = 473	correl = 0.0952818	descr = N_Gram_GCGTG
cnt = 214	feature = 413	correl = -0.0683846	descr = N_Gram_GACTG
cnt = 215	feature = 492	correl = -0.0766675	descr = N_Gram_GGATC
cnt = 216	feature = 675	correl = -0.0595496	descr = N_Gram_TTCGG
cnt = 217	feature = 488	correl = 0.0988439	descr = N_Gram_GGACG
cnt = 218	feature = 686	correl = -0.136441	descr = N_Gram_TTGCG
cnt = 219	feature = 540	correl = -0.0954529	descr = N_Gram_GTCTT
cnt = 220	feature = 378	correl = 0.0598995	descr = N_Gram_CTCTA
cnt = 221	feature = 416	correl = 0.0978394	descr = N_Gram_GAGCT
cnt = 222	feature = 445	correl = 0.0505385	descr = N_Gram_GCAGT
cnt = 223	feature = 656	correl = 0.0523178	descr = N_Gram_TGTCC
cnt = 224	feature = 379	correl = -0.0931367	descr = N_Gram_CTCTC
cnt = 225	feature = 289	correl = -0.0859895	descr = N_Gram_CATCG
cnt = 226	feature = 270	correl = 0.0746547	descr = N_Gram_CACCT
cnt = 227	feature = 352	correl = 0.058078	descr = N_Gram_CGGTT
cnt = 228	feature = 411	correl = -0.0716201	descr = N_Gram_GACGT
cnt = 229	feature = 255	correl = -0.0809794	descr = N_Gram_ATTTG
cnt = 230	feature = 395	correl = 0.0732961	descr = N_Gram_CTTTA
cnt = 231	feature = 284	correl = 0.132752	descr = N_Gram_CAGTG
cnt = 232	feature = 475	correl = 0.0781606	descr = N_Gram_GCTCA
cnt = 233	feature = 646	correl = 0.087776	descr = N_Gram_TGGCC
cnt = 234	feature = 242	correl = -0.0560284	descr = N_Gram_ATGAT
cnt = 235	feature = 592	correl = -0.0487767	descr = N_Gram_TCATG
cnt = 236	feature = 384	correl = 0.0480098	descr = N_Gram_CTGTG
cnt = 237	feature = 510	correl = 0.104254	descr = N_Gram_GGGAG
cnt = 238	feature = 522	correl = -0.0564729	descr = N_Gram_GGTAA
cnt = 239	feature = 454	correl = 0.0640847	descr = N_Gram_GCCCA
cnt = 240	feature = 355	correl = -0.100879	descr = N_Gram_CGTCG
cnt = 241	feature = 509	correl = 0.10652	descr = N_Gram_GGGAC
cnt = 242	feature = 673	correl = 0.0786101	descr = N_Gram_TTCCA
cnt = 243	feature = 217	correl = -0.145963	descr = N_Gram_AGTCT
cnt = 244	feature = 336	correl = 0.083616	descr = N_Gram_CGCCG
cnt = 245	feature = 605	correl = -0.0844334	descr = N_Gram_TCCTC
cnt = 246	feature = 549	correl = 0.07914	descr = N_Gram_GTGGT
cnt = 247	feature = 695	correl = -0.0878469	descr = N_Gram_TTTGG
cnt = 248	feature = 478	correl = 0.0840173	descr = N_Gram_GCTGC
cnt = 249	feature = 283	correl = 0.0738002	descr = N_Gram_CAGTA
cnt = 250	feature = 327	correl = -0.0457862	descr = N_Gram_CGAC
cnt = 251	feature = 644	correl = -0.0507403	descr = N_Gram_TGGAA
cnt = 252	feature = 290	correl = 0.0909964	descr = N_Gram_CATCT
cnt = 253	feature = 278	correl = -0.129662	descr = N_Gram_CAGCT
cnt = 254	feature = 490	correl = 0.115215	descr = N_Gram_GGAGC
cnt = 255	feature = 380	correl = -0.0503763	descr = N_Gram_CTCTT
cnt = 256	feature = 337	correl = 0.0521346	descr = N_Gram_CGCGG
cnt = 257	feature = 556	correl = -0.0707019	descr = N_Gram_GTTCT
cnt = 258	feature = 502	correl = 0.0971136	descr = N_Gram_GGCGG
cnt = 259	feature = 222	correl = -0.0890047	descr = N_Gram_AGTTT
cnt = 260	feature = 496	correl = 0.0643245	descr = N_Gram_GGCAT
cnt = 261	feature = 648	correl = 0.128811	descr = N_Gram_TGGCT
cnt = 262	feature = 654	correl = 0.052057	descr = N_Gram_TGGTC
cnt = 263	feature = 636	correl = -0.110124	descr = N_Gram_TGATT
cnt = 264	feature = 398	correl = 0.0806125	descr = N_Gram_GAAA
cnt = 265	feature = 368	correl = 0.106119	descr = N_Gram_CTAT
cnt = 266	feature = 598	correl = 0.0540967	descr = N_Gram_TCCC
cnt = 267	feature = 325	correl = -0.0742046	descr = N_Gram_CCTTC
cnt = 268	feature = 136	correl = -0.0662508	descr = N_Gram_AAGAC
cnt = 269	feature = 672	correl = 0.0538965	descr = N_Gram_TTCAG
cnt = 270	feature = 373	correl = -0.0894282	descr = N_Gram_CTCAT
cnt = 271	feature = 250	correl = -0.0592952	descr = N_Gram_ATTA
cnt = 272	feature = 31	correl = -0.0447795	descr = Position_Specific_Bin_Base_13_Base_A
cnt = 273	feature = 264	correl = 0.0446953	descr = N_Gram_CAAT
cnt = 274	feature = 568	correl = -0.0594411	descr = N_Gram_TAATC
cnt = 275	feature = 440	correl = 0.0607242	descr = N_Gram_GCAC
cnt = 276	feature = 689	correl = 0.0517958	descr = N_Gram_TTGTT
cnt = 277	feature = 301	correl = 0.0672829	descr = N_Gram_CCATC
cnt = 278	feature = 626	correl = -0.0587221	descr = N_Gram_TCTTG
cnt = 279	feature = 485	correl = 0.05273	descr = N_Gram_GGAAG
cnt = 280	feature = 428	correl = -0.0460328	descr = N_Gram_GATGA
cnt = 281	feature = 26	correl = -0.0833421	descr = Position_Specific_Bin_Base_11_Base_G
cnt = 282	feature = 288	correl = 0.109511	descr = N_Gram_CATCC
cnt = 283	feature = 580	correl = -0.0487824	descr = N_Gram_TATC
cnt = 284	feature = 224	correl = -0.0965062	descr = N_Gram_ATAA
cnt = 285	feature = 587	correl = 0.0813337	descr = N_Gram_TCAGC
cnt = 286	feature = 15	correl = -0.130346	descr = Position_Specific_Bin_Base_5_Base_A
cnt = 287	feature = 350	correl = 0.141297	descr = N_Gram_CGGGC
cnt = 288	feature = 487	correl = 0.121658	descr = N_Gram_GGACC
cnt = 289	feature = 472	correl = -0.113988	descr = N_Gram_GCGTC
cnt = 290	feature = 43	correl = 0.050122	descr = Position_Specific_Bin_Base_17_Base_G
cnt = 291	feature = 386	correl = -0.0510798	descr = N_Gram_CTTA
cnt = 292	feature = 248	correl = 0.0582133	descr = N_Gram_ATGT
cnt = 293	feature = 272	correl = -0.0670345	descr = N_Gram_CACGA
cnt = 294	feature = 649	correl = 0.0761694	descr = N_Gram_TGGG
cnt = 295	feature = 457	correl = 0.0762421	descr = N_Gram_GCCG
cnt = 296	feature = 25	correl = 0.0520239	descr = Position_Specific_Bin_Base_10_Base_T
cnt = 297	feature = 436	correl = 0.13063	descr = N_Gram_GCAA
cnt = 298	feature = 40	correl = -0.0449371	descr = Position_Specific_Bin_Base_16_Base_T
cnt = 299	feature = 29	correl = 0.106737	descr = Position_Specific_Bin_Base_12_Base_G
cnt = 300	feature = 576	correl = 0.0535774	descr = N_Gram_TAGT
cnt = 301	feature = 427	correl = -0.104795	descr = N_Gram_GATCT
cnt = 302	feature = 208	correl = 0.102984	descr = N_Gram_AGGCG
cnt = 303	feature = 588	correl = 0.11026	descr = N_Gram_TCAGT
cnt = 304	feature = 498	correl = 0.0886749	descr = N_Gram_GGCCA
cnt = 305	feature = 542	correl = 0.0481484	descr = N_Gram_GTGA
cnt = 306	feature = 35	correl = 0.113988	descr = Position_Specific_Bin_Base_14_Base_T
cnt = 307	feature = 20	correl = -0.0468062	descr = Position_Specific_Bin_Base_7_Base_A
cnt = 308	feature = 261	correl = 0.0686381	descr = N_Gram_CAAG
cnt = 309	feature = 18	correl = -0.123245	descr = Position_Specific_Bin_Base_6_Base_A
cnt = 310	feature = 383	correl = 0.100553	descr = N_Gram_CTGCA
cnt = 311	feature = 647	correl = -0.0854219	descr = N_Gram_TGGCG
cnt = 312	feature = 313	correl = 0.109626	descr = N_Gram_CCGGG
cnt = 313	feature = 10	correl = 0.10045	descr = Position_Specific_Bin_Base_2_Base_T
cnt = 314	feature = 391	correl = -0.0741187	descr = N_Gram_CTTGA
cnt = 315	feature = 42	correl = 0.0874884	descr = Position_Specific_Bin_Base_17_Base_C
cnt = 316	feature = 24	correl = -0.0597786	descr = Position_Specific_Bin_Base_9_Base_T
cnt = 317	feature = 596	correl = -0.0518106	descr = N_Gram_TCCAC
cnt = 318	feature = 13	correl = -0.0653391	descr = Position_Specific_Bin_Base_4_Base_A
cnt = 319	feature = 602	correl = -0.0850017	descr = N_Gram_TCCGG
cnt = 320	feature = 11	correl = -0.0540301	descr = Position_Specific_Bin_Base_3_Base_A
cnt = 321	feature = 422	correl = 0.0518303	descr = N_Gram_GATA
cnt = 322	feature = 36	correl = -0.0639954	descr = Position_Specific_Bin_Base_15_Base_A
cnt = 323	feature = 30	correl = -0.132447	descr = Position_Specific_Bin_Base_12_Base_T
cnt = 324	feature = 597	correl = -0.132919	descr = N_Gram_TCCAG
cnt = 325	feature = 403	correl = -0.0573214	descr = N_Gram_GAAGT
cnt = 326	feature = 41	correl = -0.0628028	descr = Position_Specific_Bin_Base_17_Base_A
cnt = 327	feature = 252	correl = 0.0521577	descr = N_Gram_ATTG
cnt = 328	feature = 73	correl = 0.0860118	descr = Fold_of_RNAi_Sequence_Pos_9
cnt = 329	feature = 23	correl = 0.0587341	descr = Position_Specific_Bin_Base_9_Base_G
cnt = 330	feature = 619	correl = -0.0873073	descr = N_Gram_TCTCA
cnt = 331	feature = 46	correl = 0.143566	descr = Position_Specific_Bin_Base_18_Base_C
cnt = 332	feature = 9	correl = -0.0733006	descr = Position_Specific_Bin_Base_2_Base_G
cnt = 333	feature = 34	correl = -0.10072	descr = Position_Specific_Bin_Base_14_Base_A
cnt = 334	feature = 641	correl = -0.125891	descr = N_Gram_TGCG
cnt = 335	feature = 33	correl = -0.0668403	descr = Position_Specific_Bin_Base_13_Base_G
cnt = 336	feature = 39	correl = 0.115459	descr = Position_Specific_Bin_Base_16_Base_C
cnt = 337	feature = 74	correl = 0.0734376	descr = Fold_of_RNAi_Sequence_Pos_11
cnt = 338	feature = 665	correl = -0.0522481	descr = N_Gram_TTAC
cnt = 339	feature = 12	correl = 0.0808468	descr = Position_Specific_Bin_Base_3_Base_C
cnt = 340	feature = 229	correl = 0.0499464	descr = N_Gram_ATAG
cnt = 341	feature = 51	correl = 0.253534	descr = Gibbs_of_Target_Sequence__Pos_2_Step_1
cnt = 342	feature = 44	correl = -0.064086	descr = Position_Specific_Bin_Base_17_Base_T
cnt = 343	feature = 14	correl = 0.0556579	descr = Position_Specific_Bin_Base_4_Base_C
cnt = 344	feature = 591	correl = -0.0598799	descr = N_Gram_TCATC
cnt = 345	feature = 21	correl = -0.060694	descr = Position_Specific_Bin_Base_8_Base_C
cnt = 346	feature = 268	correl = 0.0787875	descr = N_Gram_CACC
cnt = 347	feature = 446	correl = 0.0635627	descr = N_Gram_GCAT
cnt = 348	feature = 375	correl = -0.07533	descr = N_Gram_CTCCA
cnt = 349	feature = 608	correl = -0.0700894	descr = N_Gram_TCGA
cnt = 350	feature = 19	correl = 0.108097	descr = Position_Specific_Bin_Base_6_Base_C
cnt = 351	feature = 105	correl = 0.0875298	descr = Fold_of_Target_NoEndbrace_noends_Pos_13
cnt = 352	feature = 418	correl = 0.0490735	descr = N_Gram_GAGGC
cnt = 353	feature = 17	correl = 0.0580049	descr = Position_Specific_Bin_Base_5_Base_G
cnt = 354	feature = 564	correl = -0.104715	descr = N_Gram_TAAG
cnt = 355	feature = 27	correl = -0.102201	descr = Position_Specific_Bin_Base_12_Base_A
cnt = 356	feature = 234	correl = -0.0457992	descr = N_Gram_ATCCA
cnt = 357	feature = 76	correl = 0.0770998	descr = Fold_of_RNAi_Sequence_Pos_13
cnt = 358	feature = 356	correl = 0.164586	descr = N_Gram_CGTG
cnt = 359	feature = 622	correl = -0.139674	descr = N_Gram_TCTCT
cnt = 360	feature = 81	correl = -0.051644	descr = Xue_Structure_Feature_A110
cnt = 361	feature = 279	correl = 0.0654951	descr = N_Gram_CAGG
cnt = 362	feature = 57	correl = 0.0634252	descr = Gibbs_of_Target_Sequence__Pos_12_Step_1
cnt = 363	feature = 56	correl = -0.0750306	descr = Gibbs_of_Target_Sequence__Pos_8_Step_1
cnt = 364	feature = 32	correl = 0.102317	descr = Position_Specific_Bin_Base_13_Base_C
cnt = 365	feature = 298	correl = -0.139861	descr = N_Gram_CCAGC
cnt = 366	feature = 37	correl = 0.0663004	descr = Position_Specific_Bin_Base_15_Base_C
cnt = 367	feature = 8	correl = 0.0529705	descr = Position_Specific_Bin_Base_2_Base_C
cnt = 368	feature = 364	correl = 0.0868264	descr = N_Gram_CTA
cnt = 369	feature = 693	correl = -0.108691	descr = N_Gram_TTTCT
cnt = 370	feature = 331	correl = -0.0703197	descr = N_Gram_CGAT
cnt = 371	feature = 83	correl = 0.118788	descr = Xue_Structure_Feature_A101
cnt = 372	feature = 315	correl = 0.0657175	descr = N_Gram_CCGT
cnt = 373	feature = 45	correl = -0.284736	descr = Position_Specific_Bin_Base_18_Base_A
cnt = 374	feature = 382	correl = 0.044969	descr = N_Gram_CTGC
cnt = 375	feature = 550	correl = 0.0651938	descr = N_Gram_GTGT
cnt = 376	feature = 341	correl = 0.0746589	descr = N_Gram_CGGA
cnt = 377	feature = 38	correl = -0.095247	descr = Position_Specific_Bin_Base_16_Base_A
cnt = 378	feature = 78	correl = 0.0829885	descr = Fold_of_RNAi_Sequence_Pos_15
cnt = 379	feature = 464	correl = 0.0752635	descr = N_Gram_GCGCC
cnt = 380	feature = 667	correl = -0.0752888	descr = N_Gram_TTAT
cnt = 381	feature = 503	correl = 0.073335	descr = N_Gram_GGCT
cnt = 382	feature = 16	correl = 0.0993132	descr = Position_Specific_Bin_Base_5_Base_C
cnt = 383	feature = 547	correl = 0.127011	descr = N_Gram_GTGG
cnt = 384	feature = 629	correl = -0.0562905	descr = N_Gram_TGAAG
cnt = 385	feature = 254	correl = -0.109859	descr = N_Gram_ATTT
cnt = 386	feature = 637	correl = 0.0966455	descr = N_Gram_TGCA
cnt = 387	feature = 241	correl = -0.0466478	descr = N_Gram_ATGA
cnt = 388	feature = 52	correl = 0.0982062	descr = Gibbs_of_Target_Sequence__Pos_3_Step_1
cnt = 389	feature = 259	correl = 0.06279	descr = N_Gram_CAAA
cnt = 390	feature = 657	correl = 0.083961	descr = N_Gram_TGTG
cnt = 391	feature = 53	correl = -0.0771252	descr = Gibbs_of_Target_Sequence__Pos_5_Step_1
cnt = 392	feature = 80	correl = 0.0584292	descr = Xue_Structure_Feature_A111
cnt = 393	feature = 55	correl = -0.178763	descr = Gibbs_of_Target_Sequence__Pos_7_Step_1
cnt = 394	feature = 396	correl = -0.0500829	descr = N_Gram_CTTTC
cnt = 395	feature = 684	correl = -0.0899241	descr = N_Gram_TTGC
cnt = 396	feature = 425	correl = -0.112593	descr = N_Gram_GATC
cnt = 397	feature = 539	correl = -0.0982941	descr = N_Gram_GTCT
cnt = 398	feature = 58	correl = -0.0968753	descr = Gibbs_of_Target_Sequence__Pos_13_Step_1
cnt = 399	feature = 218	correl = 0.0737685	descr = N_Gram_AGTG
cnt = 400	feature = 477	correl = 0.0727939	descr = N_Gram_GCTG
cnt = 401	feature = 459	correl = 0.118146	descr = N_Gram_GCCT
cnt = 402	feature = 69	correl = 0.146947	descr = Fold_of_RNAi_Sequence_Pos_2
cnt = 403	feature = 292	correl = 0.0888545	descr = N_Gram_CCAA
cnt = 404	feature = 47	correl = 0.288327	descr = Position_Specific_Bin_Base_18_Base_G
cnt = 405	feature = 431	correl = -0.0449789	descr = N_Gram_GATT
cnt = 406	feature = 652	correl = 0.0663349	descr = N_Gram_TGGT
cnt = 407	feature = 344	correl = 0.106053	descr = N_Gram_CGGC
cnt = 408	feature = 450	correl = 0.0535219	descr = N_Gram_GCCA
cnt = 409	feature = 516	correl = 0.0685009	descr = N_Gram_GGGG
cnt = 410	feature = 606	correl = -0.101141	descr = N_Gram_TCCTT
cnt = 411	feature = 535	correl = -0.0610609	descr = N_Gram_GTCG
cnt = 412	feature = 692	correl = -0.0704392	descr = N_Gram_TTTCC
cnt = 413	feature = 67	correl = 0.162657	descr = Fold_of_RNAi_Sequence_Pos_0
cnt = 414	feature = 680	correl = -0.0599609	descr = N_Gram_TTGA
cnt = 415	feature = 489	correl = 0.113647	descr = N_Gram_GGAG
cnt = 416	feature = 482	correl = 0.0639172	descr = N_Gram_GGAA
cnt = 417	feature = 511	correl = 0.139701	descr = N_Gram_GGGC
cnt = 418	feature = 586	correl = 0.0953052	descr = N_Gram_TCAG
cnt = 419	feature = 28	correl = 0.138389	descr = Position_Specific_Bin_Base_12_Base_C
cnt = 420	feature = 476	correl = -0.0532972	descr = N_Gram_GCTCC
cnt = 421	feature = 589	correl = -0.0730144	descr = N_Gram_TCAT
cnt = 422	feature = 72	correl = 0.0791198	descr = Fold_of_RNAi_Sequence_Pos_6
cnt = 423	feature = 54	correl = -0.1222	descr = Gibbs_of_Target_Sequence__Pos_6_Step_1
cnt = 424	feature = 390	correl = -0.212268	descr = N_Gram_CTTCT
cnt = 425	feature = 60	correl = -0.121528	descr = Gibbs_of_Target_Sequence__Pos_17_Step_1
cnt = 426	feature = 75	correl = 0.102241	descr = Fold_of_RNAi_Sequence_Pos_12
cnt = 427	feature = 59	correl = -0.173913	descr = Gibbs_of_Target_Sequence__Pos_14_Step_1
cnt = 428	feature = 82	correl = 0.0474604	descr = Xue_Structure_Feature_A100
cnt = 429	feature = 633	correl = -0.0871538	descr = N_Gram_TGAT
cnt = 430	feature = 79	correl = 0.061986	descr = Fold_of_RNAi_Sequence_Pos_16
cnt = 431	feature = 677	correl = -0.225088	descr = N_Gram_TTCTC
cnt = 432	feature = 470	correl = -0.0608101	descr = N_Gram_GCGT
cnt = 433	feature = 62	correl = -0.31031	descr = Gibbs_of_Target_Sequence__Pos_19_Step_1
cnt = 434	feature = 544	correl = 0.0800045	descr = N_Gram_GTGC
cnt = 435	feature = 417	correl = 0.0651856	descr = N_Gram_GAGG
cnt = 436	feature = 531	correl = -0.0897736	descr = N_Gram_GTC
cnt = 437	feature = 297	correl = -0.0863039	descr = N_Gram_CCAG
cnt = 438	feature = 465	correl = 0.0984236	descr = N_Gram_GCGG
cnt = 439	feature = 68	correl = 0.17055	descr = Fold_of_RNAi_Sequence_Pos_1
cnt = 440	feature = 388	correl = -0.114062	descr = N_Gram_CTTC
cnt = 441	feature = 77	correl = 0.0682217	descr = Fold_of_RNAi_Sequence_Pos_14
cnt = 442	feature = 497	correl = 0.157508	descr = N_Gram_GGCC
cnt = 443	feature = 620	correl = -0.122641	descr = N_Gram_TCTCC
cnt = 444	feature = 678	correl = -0.103121	descr = N_Gram_TTCTT
cnt = 445	feature = 376	correl = -0.147698	descr = N_Gram_CTCCT
cnt = 446	feature = 334	correl = 0.0730302	descr = N_Gram_CGCC
cnt = 447	feature = 696	correl = -0.118776	descr = N_Gram_TTTT
cnt = 448	feature = 285	correl = 0.0577619	descr = N_Gram_CAT
cnt = 449	feature = 71	correl = 0.0577587	descr = Fold_of_RNAi_Sequence_Pos_4
cnt = 450	feature = 607	correl = -0.0917894	descr = N_Gram_TCG
cnt = 451	feature = 326	correl = -0.0579785	descr = N_Gram_CGA
cnt = 452	feature = 561	correl = -0.0830576	descr = N_Gram_TAA
cnt = 453	feature = 70	correl = 0.0692934	descr = Fold_of_RNAi_Sequence_Pos_3
cnt = 454	feature = 258	correl = 0.14948	descr = N_Gram_CAA
cnt = 455	feature = 500	correl = 0.0468315	descr = N_Gram_GGCG
cnt = 456	feature = 662	correl = -0.0824298	descr = N_Gram_TTA
cnt = 457	feature = 643	correl = 0.0465268	descr = N_Gram_TGG
cnt = 458	feature = 421	correl = -0.0460159	descr = N_Gram_GAT
cnt = 459	feature = 583	correl = 0.0451932	descr = N_Gram_TCA
cnt = 460	feature = 627	correl = -0.0643904	descr = N_Gram_TGA
cnt = 461	feature = 594	correl = -0.0794771	descr = N_Gram_TCCA
cnt = 462	feature = 233	correl = -0.0861165	descr = N_Gram_ATC
cnt = 463	feature = 603	correl = -0.103201	descr = N_Gram_TCCT
cnt = 464	feature = 86	correl = 0.0884466	descr = Xue_Structure_Feature_C110
cnt = 465	feature = 363	correl = -0.0513034	descr = N_Gram_CT
cnt = 466	feature = 348	correl = 0.115007	descr = N_Gram_CGGG
cnt = 467	feature = 414	correl = 0.0566444	descr = N_Gram_GAG
cnt = 468	feature = 310	correl = 0.0694284	descr = N_Gram_CCG
cnt = 469	feature = 691	correl = -0.118823	descr = N_Gram_TTTC
cnt = 470	feature = 481	correl = 0.134543	descr = N_Gram_GGA
cnt = 471	feature = 541	correl = 0.161508	descr = N_Gram_GTG
cnt = 472	feature = 679	correl = -0.0647196	descr = N_Gram_TTG
cnt = 473	feature = 623	correl = -0.101491	descr = N_Gram_TCTT
cnt = 474	feature = 257	correl = 0.101748	descr = N_Gram_CA
cnt = 475	feature = 506	correl = 0.152339	descr = N_Gram_GGG
cnt = 476	feature = 449	correl = 0.102442	descr = N_Gram_GCC
cnt = 477	feature = 676	correl = -0.216323	descr = N_Gram_TTCT
cnt = 478	feature = 66	correl = -0.077225	descr = PF_RNAi_Fold_3'Free_Count
cnt = 479	feature = 385	correl = -0.0935664	descr = N_Gram_CTT
cnt = 480	feature = 690	correl = -0.104549	descr = N_Gram_TTT
cnt = 481	feature = 560	correl = -0.0675481	descr = N_Gram_TA
cnt = 482	feature = 65	correl = -0.136184	descr = PF_RNAi_Fold_5'Free_Count
cnt = 483	feature = 371	correl = -0.102449	descr = N_Gram_CTC
cnt = 484	feature = 223	correl = -0.12134	descr = N_Gram_AT
cnt = 485	feature = 616	correl = -0.118008	descr = N_Gram_TCT
cnt = 486	feature = 669	correl = -0.147762	descr = N_Gram_TTC
cnt = 487	feature = 494	correl = 0.139004	descr = N_Gram_GGC
cnt = 488	feature = 340	correl = 0.0768058	descr = N_Gram_CGG
cnt = 489	feature = 593	correl = -0.115847	descr = N_Gram_TCC
cnt = 490	feature = 661	correl = -0.122374	descr = N_Gram_TT
cnt = 491	feature = 480	correl = 0.160722	descr = N_Gram_GG
cnt = 492	feature = 64	correl = -0.186881	descr = PF_RNAi_Fold_Energy
cnt = 493	feature = 49	correl = -0.188305	descr = Gibbs_of_Target_Sequence_
num rows = 521
num_elements = 257374
*
optimization finished, #iter = 623
nu = 0.450106
obj = -35.025350, rho = -0.579405
nSV = 353, nBSV = 129
num rows = 58
num_elements = 28652
*
optimization finished, #iter = 51
nu = 0.456487
obj = -4.412831, rho = -0.499471
nSV = 45, nBSV = 7
*
optimization finished, #iter = 623
nu = 0.450106
obj = -35.025350, rho = -0.579405
nSV = 353, nBSV = 129
CFS merit scores = 1.3671
CFS merit scores = 1.6172
CFS merit scores = 1.85948
CFS merit scores = 2.08518
CFS merit scores = 2.28424
CFS merit scores = 2.46836
CFS merit scores = 2.64087
CFS merit scores = 2.79755
CFS merit scores = 2.94439
CFS merit scores = 3.08218
CFS merit scores = 3.20923
CFS merit scores = 3.33024
CFS merit scores = 3.44566
CFS merit scores = 3.55638
CFS merit scores = 3.66316
CFS merit scores = 3.76688
CFS merit scores = 3.8677
CFS merit scores = 3.9639
CFS merit scores = 4.05728
CFS merit scores = 4.1483
CFS merit scores = 4.23718
CFS merit scores = 4.32398
CFS merit scores = 4.40888
CFS merit scores = 4.49201
CFS merit scores = 4.57344
CFS merit scores = 4.65327
CFS merit scores = 4.73156
CFS merit scores = 4.80839
CFS merit scores = 4.88274
CFS merit scores = 4.95548
CFS merit scores = 5.02669
CFS merit scores = 5.09649
CFS merit scores = 5.16494
CFS merit scores = 5.23199
CFS merit scores = 5.29778
CFS merit scores = 5.36003
CFS merit scores = 5.42099
CFS merit scores = 5.4807
CFS merit scores = 5.53751
CFS merit scores = 5.59301
CFS merit scores = 5.6477
CFS merit scores = 5.70038
CFS merit scores = 5.75212
CFS merit scores = 5.80272
CFS merit scores = 5.85224
CFS merit scores = 5.90076
CFS merit scores = 5.94829
CFS merit scores = 5.99489
CFS merit scores = 6.03829
CFS merit scores = 6.0801
CFS merit scores = 6.12
CFS merit scores = 6.1579
CFS merit scores = 6.19466
CFS merit scores = 6.23034
CFS merit scores = 6.26395
CFS merit scores = 6.29747
CFS merit scores = 6.331
CFS merit scores = 6.36336
CFS merit scores = 6.39155
CFS merit scores = 6.41441
CFS merit scores = 6.43621
CFS merit scores = 6.4572
CFS merit scores = 6.47765
CFS merit scores = 6.49812
CFS merit scores = 6.5177
CFS merit scores = 6.53649
CFS merit scores = 6.55472
CFS merit scores = 6.57305
CFS merit scores = 6.59012
CFS merit scores = 6.607
CFS merit scores = 6.62278
CFS merit scores = 6.63824
CFS merit scores = 6.65232
CFS merit scores = 6.66619
CFS merit scores = 6.67856
CFS merit scores = 6.68865
CFS merit scores = 6.69794
CFS merit scores = 6.70677
CFS merit scores = 6.71586
CFS merit scores = 6.725
CFS merit scores = 6.73387
CFS merit scores = 6.74193
CFS merit scores = 6.74806
CFS merit scores = 6.75458
CFS merit scores = 6.76086
CFS merit scores = 6.76686
CFS merit scores = 6.77224
CFS merit scores = 6.77777
CFS merit scores = 6.78329
CFS merit scores = 6.78846
CFS merit scores = 6.79292
CFS merit scores = 6.7971
CFS merit scores = 6.80131
CFS merit scores = 6.8056
CFS merit scores = 6.81019
CFS merit scores = 6.81512
CFS merit scores = 6.81839
CFS merit scores = 6.82169
CFS merit scores = 6.82445
CFS merit scores = 6.82719
CFS merit scores = 6.83016
CFS merit scores = 6.83263
CFS merit scores = 6.83468
CFS merit scores = 6.83671
CFS merit scores = 6.83824
CFS merit scores = 6.83818
CFS merit scores = 6.83809
CFS merit scores = 6.83803
CFS merit scores = 6.8379
CFS merit scores = 6.83768
CFS merit scores = 6.83743
CFS merit scores = 6.83694
CFS merit scores = 6.83592
CFS merit scores = 6.83501
CFS merit scores = 6.83427
CFS merit scores = 6.83328
CFS merit scores = 6.83252
CFS merit scores = 6.83082
CFS merit scores = 6.82901
CFS merit scores = 6.82735
CFS merit scores = 6.82537
CFS merit scores = 6.82359
CFS merit scores = 6.82149
CFS merit scores = 6.81936
CFS merit scores = 6.81716
CFS merit scores = 6.8146
CFS merit scores = 6.81184
CFS merit scores = 6.80856
CFS merit scores = 6.80538
CFS merit scores = 6.80129
CFS merit scores = 6.79735
CFS merit scores = 6.79357
CFS merit scores = 6.78998
CFS merit scores = 6.78669
CFS merit scores = 6.78351
CFS merit scores = 6.77996
CFS merit scores = 6.77654
CFS merit scores = 6.77322
CFS merit scores = 6.77016
CFS merit scores = 6.767
CFS merit scores = 6.76391
CFS merit scores = 6.76026
CFS merit scores = 6.75672
CFS merit scores = 6.75321
CFS merit scores = 6.74972
CFS merit scores = 6.74621
CFS merit scores = 6.74261
CFS merit scores = 6.73898
CFS merit scores = 6.7351
CFS merit scores = 6.7315
CFS merit scores = 6.72798
CFS merit scores = 6.72426
CFS merit scores = 6.72071
CFS merit scores = 6.71718
CFS merit scores = 6.7133
CFS merit scores = 6.70957
CFS merit scores = 6.70586
CFS merit scores = 6.70209
CFS merit scores = 6.69831
CFS merit scores = 6.69412
CFS merit scores = 6.69007
CFS merit scores = 6.68558
CFS merit scores = 6.68073
CFS merit scores = 6.67576
CFS merit scores = 6.67092
CFS merit scores = 6.66615
CFS merit scores = 6.6615
CFS merit scores = 6.65706
CFS merit scores = 6.65223
CFS merit scores = 6.64722
CFS merit scores = 6.64222
CFS merit scores = 6.63716
CFS merit scores = 6.63211
CFS merit scores = 6.62726
CFS merit scores = 6.62252
CFS merit scores = 6.618
CFS merit scores = 6.61321
CFS merit scores = 6.60863
CFS merit scores = 6.60365
CFS merit scores = 6.59878
CFS merit scores = 6.59371
CFS merit scores = 6.58873
CFS merit scores = 6.58361
CFS merit scores = 6.57848
CFS merit scores = 6.57353
CFS merit scores = 6.56868
CFS merit scores = 6.5637
CFS merit scores = 6.55875
CFS merit scores = 6.55366
CFS merit scores = 6.54866
CFS merit scores = 6.54334
CFS merit scores = 6.53814
CFS merit scores = 6.53311
CFS merit scores = 6.52792
CFS merit scores = 6.52296
CFS merit scores = 6.51797
CFS merit scores = 6.51301
CFS merit scores = 6.50793
CFS merit scores = 6.50262
CFS merit scores = 6.4974
CFS merit scores = 6.49196
CFS merit scores = 6.48645
CFS merit scores = 6.48077
CFS merit scores = 6.47528
CFS merit scores = 6.46991
CFS merit scores = 6.46442
CFS merit scores = 6.45856
CFS merit scores = 6.45285
CFS merit scores = 6.44706
CFS merit scores = 6.44091
CFS merit scores = 6.43484
CFS merit scores = 6.42842
CFS merit scores = 6.42194
CFS merit scores = 6.41555
CFS merit scores = 6.40912
CFS merit scores = 6.40218
CFS merit scores = 6.39524
CFS merit scores = 6.3884
CFS merit scores = 6.38159
CFS merit scores = 6.3746
CFS merit scores = 6.3678
CFS merit scores = 6.36113
CFS merit scores = 6.3545
CFS merit scores = 6.34786
CFS merit scores = 6.34142
CFS merit scores = 6.33494
CFS merit scores = 6.32847
CFS merit scores = 6.32213
CFS merit scores = 6.31583
CFS merit scores = 6.30963
CFS merit scores = 6.30335
CFS merit scores = 6.29698
CFS merit scores = 6.29067
CFS merit scores = 6.28446
CFS merit scores = 6.27826
CFS merit scores = 6.27205
CFS merit scores = 6.26595
CFS merit scores = 6.2598
CFS merit scores = 6.25324
CFS merit scores = 6.24681
CFS merit scores = 6.24046
CFS merit scores = 6.23418
CFS merit scores = 6.22789
CFS merit scores = 6.2216
CFS merit scores = 6.21535
CFS merit scores = 6.20915
CFS merit scores = 6.20296
CFS merit scores = 6.19681
CFS merit scores = 6.19076
CFS merit scores = 6.18478
CFS merit scores = 6.17854
CFS merit scores = 6.17204
CFS merit scores = 6.16548
CFS merit scores = 6.15906
CFS merit scores = 6.15278
CFS merit scores = 6.14653
CFS merit scores = 6.14004
CFS merit scores = 6.13361
CFS merit scores = 6.12715
CFS merit scores = 6.12072
CFS merit scores = 6.11431
CFS merit scores = 6.10798
CFS merit scores = 6.10147
CFS merit scores = 6.09486
CFS merit scores = 6.08832
CFS merit scores = 6.08177
CFS merit scores = 6.07536
CFS merit scores = 6.06886
CFS merit scores = 6.06231
CFS merit scores = 6.05569
CFS merit scores = 6.04894
CFS merit scores = 6.0421
CFS merit scores = 6.03536
CFS merit scores = 6.0285
CFS merit scores = 6.02166
CFS merit scores = 6.01492
CFS merit scores = 6.00813
CFS merit scores = 6.00141
CFS merit scores = 5.99476
CFS merit scores = 5.98822
CFS merit scores = 5.98152
CFS merit scores = 5.97489
CFS merit scores = 5.96837
CFS merit scores = 5.96171
CFS merit scores = 5.95512
CFS merit scores = 5.94858
CFS merit scores = 5.9418
CFS merit scores = 5.93506
CFS merit scores = 5.92829
CFS merit scores = 5.92161
CFS merit scores = 5.91494
CFS merit scores = 5.90818
CFS merit scores = 5.90152
CFS merit scores = 5.895
CFS merit scores = 5.88855
CFS merit scores = 5.88199
CFS merit scores = 5.87553
CFS merit scores = 5.86907
CFS merit scores = 5.86267
CFS merit scores = 5.85629
CFS merit scores = 5.85003
CFS merit scores = 5.84378
CFS merit scores = 5.83745
CFS merit scores = 5.83121
CFS merit scores = 5.82489
CFS merit scores = 5.81853
CFS merit scores = 5.81206
CFS merit scores = 5.80573
CFS merit scores = 5.79941
CFS merit scores = 5.79307
CFS merit scores = 5.78674
CFS merit scores = 5.78052
CFS merit scores = 5.77429
CFS merit scores = 5.76799
CFS merit scores = 5.76183
CFS merit scores = 5.7558
CFS merit scores = 5.7497
CFS merit scores = 5.74357
CFS merit scores = 5.73752
CFS merit scores = 5.73159
CFS merit scores = 5.72569
CFS merit scores = 5.71973
CFS merit scores = 5.71375
CFS merit scores = 5.7078
CFS merit scores = 5.70183
CFS merit scores = 5.69592
CFS merit scores = 5.68985
CFS merit scores = 5.6838
CFS merit scores = 5.67778
CFS merit scores = 5.67182
CFS merit scores = 5.66595
CFS merit scores = 5.66016
CFS merit scores = 5.65429
CFS merit scores = 5.64854
CFS merit scores = 5.64266
CFS merit scores = 5.63673
CFS merit scores = 5.63087
CFS merit scores = 5.6251
CFS merit scores = 5.61931
CFS merit scores = 5.61358
CFS merit scores = 5.60796
CFS merit scores = 5.60233
CFS merit scores = 5.59677
CFS merit scores = 5.59129
CFS merit scores = 5.58576
CFS merit scores = 5.58017
CFS merit scores = 5.5746
CFS merit scores = 5.569
CFS merit scores = 5.56348
CFS merit scores = 5.55803
CFS merit scores = 5.55262
CFS merit scores = 5.5472
CFS merit scores = 5.54187
CFS merit scores = 5.53659
CFS merit scores = 5.53124
CFS merit scores = 5.52597
CFS merit scores = 5.52061
CFS merit scores = 5.51534
CFS merit scores = 5.51006
CFS merit scores = 5.50488
CFS merit scores = 5.49972
CFS merit scores = 5.49452
CFS merit scores = 5.48934
CFS merit scores = 5.48415
CFS merit scores = 5.47903
CFS merit scores = 5.47397
CFS merit scores = 5.4689
CFS merit scores = 5.46383
CFS merit scores = 5.45874
CFS merit scores = 5.45363
CFS merit scores = 5.4485
CFS merit scores = 5.44337
CFS merit scores = 5.43828
CFS merit scores = 5.43322
CFS merit scores = 5.4282
CFS merit scores = 5.42322
CFS merit scores = 5.41822
CFS merit scores = 5.41326
CFS merit scores = 5.40834
CFS merit scores = 5.40335
CFS merit scores = 5.39843
CFS merit scores = 5.39356
CFS merit scores = 5.38863
CFS merit scores = 5.38377
CFS merit scores = 5.37893
CFS merit scores = 5.37408
CFS merit scores = 5.36922
CFS merit scores = 5.36443
CFS merit scores = 5.35961
CFS merit scores = 5.35475
CFS merit scores = 5.34995
CFS merit scores = 5.34518
CFS merit scores = 5.34035
CFS merit scores = 5.33555
CFS merit scores = 5.33073
CFS merit scores = 5.32594
CFS merit scores = 5.32116
CFS merit scores = 5.31644
CFS merit scores = 5.3117
CFS merit scores = 5.30691
CFS merit scores = 5.30213
CFS merit scores = 5.29739
CFS merit scores = 5.29265
CFS merit scores = 5.28793
CFS merit scores = 5.28316
CFS merit scores = 5.27839
CFS merit scores = 5.27361
CFS merit scores = 5.26885
CFS merit scores = 5.264
CFS merit scores = 5.25923
CFS merit scores = 5.25444
CFS merit scores = 5.24962
CFS merit scores = 5.24486
CFS merit scores = 5.24012
CFS merit scores = 5.23532
CFS merit scores = 5.23055
CFS merit scores = 5.22569
CFS merit scores = 5.22085
CFS merit scores = 5.21604
CFS merit scores = 5.21127
CFS merit scores = 5.20652
CFS merit scores = 5.20176
CFS merit scores = 5.19704
CFS merit scores = 5.19226
CFS merit scores = 5.18752
CFS merit scores = 5.18284
CFS merit scores = 5.17806
CFS merit scores = 5.17329
CFS merit scores = 5.16855
CFS merit scores = 5.16383
CFS merit scores = 5.15904
CFS merit scores = 5.15424
CFS merit scores = 5.14943
CFS merit scores = 5.14446
CFS merit scores = 5.1394
CFS merit scores = 5.13437
CFS merit scores = 5.12939
CFS merit scores = 5.12441
CFS merit scores = 5.11929
CFS merit scores = 5.11413
CFS merit scores = 5.10889
CFS merit scores = 5.10361
CFS merit scores = 5.09832
CFS merit scores = 5.09305
CFS merit scores = 5.08771
CFS merit scores = 5.08244
CFS merit scores = 5.07714
CFS merit scores = 5.07185
CFS merit scores = 5.06659
CFS merit scores = 5.06129
CFS merit scores = 5.056
CFS merit scores = 5.05076
CFS merit scores = 5.0455
CFS merit scores = 5.04021
CFS merit scores = 5.03485
CFS merit scores = 5.02944
CFS merit scores = 5.02392
CFS merit scores = 5.01845
CFS merit scores = 5.01281
CFS merit scores = 5.00719
CFS merit scores = 5.00148
CFS merit scores = 4.99583
CFS merit scores = 4.99024
CFS merit scores = 4.98469
CFS merit scores = 4.97891
CFS merit scores = 4.97294
CFS merit scores = 4.96705
CFS merit scores = 4.96115
CFS merit scores = 4.95515
CFS merit scores = 4.94915
CFS merit scores = 4.94317
CFS merit scores = 4.93724
CFS merit scores = 4.93125
CFS merit scores = 4.92527
CFS merit scores = 4.91917
CFS merit scores = 4.91303
CFS merit scores = 4.90669
CFS merit scores = 4.90012
CFS merit scores = 4.89348
CFS merit scores = 4.88692
CFS merit scores = 4.88015
CFS merit scores = 4.87335
CFS merit scores = 4.86648
CFS merit scores = 4.85963
CFS merit scores = 4.85282
CFS merit scores = 4.84597
CFS merit scores = 4.83921
CFS merit scores = 4.83246
CFS merit scores = 4.82566
CFS merit scores = 4.81888
CFS merit scores = 4.81212
CFS merit scores = 4.80514
CFS merit scores = 4.79794
CFS merit scores = 4.79081
CFS merit scores = 4.78361
CFS merit scores = 4.77645
CFS merit scores = 4.76928
CFS merit scores = 4.76216
CFS merit scores = 4.75479
CFS merit scores = 4.74717
CFS merit scores = 4.73938
CFS merit scores = 4.7316
CFS merit scores = 4.72283
CFS merit scores = 4.71401
CFS merit scores = 4.70378
CFS merit scores = 4.69094
cnt = 1	feature = 59	correl = -0.367104	descr = Gibbs_of_Target_Sequence__Pos_20_Step_1
cnt = 2	feature = 45	correl = 0.210762	descr = Gibbs_of_Target_Sequence__Pos_1_Step_1
cnt = 3	feature = 571	correl = -0.102617	descr = N_Gram_TAAG
cnt = 4	feature = 540	correl = -0.104129	descr = N_Gram_GTCG
cnt = 5	feature = 587	correl = 0.0755017	descr = N_Gram_TATAT
cnt = 6	feature = 265	correl = -0.0510587	descr = N_Gram_CACCC
cnt = 7	feature = 569	correl = 0.049081	descr = N_Gram_TAAAG
cnt = 8	feature = 640	correl = -0.0812616	descr = N_Gram_TGAGA
cnt = 9	feature = 697	correl = 0.0784451	descr = N_Gram_TTGCA
cnt = 10	feature = 209	correl = 0.0592888	descr = N_Gram_AGTCA
cnt = 11	feature = 656	correl = 0.0602919	descr = N_Gram_TGGAG
cnt = 12	feature = 287	correl = -0.0498224	descr = N_Gram_CATGC
cnt = 13	feature = 292	correl = 0.0516743	descr = N_Gram_CCAAT
cnt = 14	feature = 214	correl = 0.0803821	descr = N_Gram_AGTTA
cnt = 15	feature = 230	correl = -0.0492117	descr = N_Gram_ATCGC
cnt = 16	feature = 331	correl = -0.0492117	descr = N_Gram_CGACC
cnt = 17	feature = 687	correl = 0.0446029	descr = N_Gram_TTCGA
cnt = 18	feature = 305	correl = 0.114781	descr = N_Gram_CCCCC
cnt = 19	feature = 363	correl = 0.0789734	descr = N_Gram_CGTGG
cnt = 20	feature = 361	correl = 0.0705217	descr = N_Gram_CGTGA
cnt = 21	feature = 370	correl = 0.0662958	descr = N_Gram_CTAGG
cnt = 22	feature = 606	correl = 0.0522095	descr = N_Gram_TCCCG
cnt = 23	feature = 649	correl = 0.0522095	descr = N_Gram_TGCCG
cnt = 24	feature = 533	correl = 0.0504628	descr = N_Gram_GTATA
cnt = 25	feature = 518	correl = 0.0451664	descr = N_Gram_GGGGT
cnt = 26	feature = 314	correl = 0.0451664	descr = N_Gram_CCGCA
cnt = 27	feature = 306	correl = 0.0451664	descr = N_Gram_CCCCG
cnt = 28	feature = 339	correl = 0.0451664	descr = N_Gram_CGCCA
cnt = 29	feature = 684	correl = 0.0739065	descr = N_Gram_TTCAA
cnt = 30	feature = 410	correl = -0.0682571	descr = N_Gram_GACCC
cnt = 31	feature = 637	correl = 0.0512744	descr = N_Gram_TGAAA
cnt = 32	feature = 334	correl = 0.0569573	descr = N_Gram_CGAGG
cnt = 33	feature = 428	correl = -0.0557047	descr = N_Gram_GATCG
cnt = 34	feature = 403	correl = 0.0529194	descr = N_Gram_GAAAC
cnt = 35	feature = 438	correl = 0.0481836	descr = N_Gram_GCAAA
cnt = 36	feature = 663	correl = 0.0883794	descr = N_Gram_TGGGG
cnt = 37	feature = 303	correl = 0.0840852	descr = N_Gram_CCCAC
cnt = 38	feature = 502	correl = 0.0889742	descr = N_Gram_GGCGC
cnt = 39	feature = 522	correl = -0.0443179	descr = N_Gram_GGGTT
cnt = 40	feature = 611	correl = 0.0555615	descr = N_Gram_TCCTA
cnt = 41	feature = 298	correl = -0.062624	descr = N_Gram_CCATA
cnt = 42	feature = 366	correl = 0.0692796	descr = N_Gram_CGTTT
cnt = 43	feature = 623	correl = 0.056568	descr = N_Gram_TCTAC
cnt = 44	feature = 498	correl = 0.0891817	descr = N_Gram_GGCCC
cnt = 45	feature = 607	correl = 0.0470759	descr = N_Gram_TCCGA
cnt = 46	feature = 275	correl = 0.0468005	descr = N_Gram_CAGCG
cnt = 47	feature = 406	correl = 0.0501133	descr = N_Gram_GAATC
cnt = 48	feature = 627	correl = 0.0482838	descr = N_Gram_TCTCG
cnt = 49	feature = 248	correl = 0.0558985	descr = N_Gram_ATTTC
cnt = 50	feature = 491	correl = 0.063499	descr = N_Gram_GGATT
cnt = 51	feature = 430	correl = 0.0631968	descr = N_Gram_GATGT
cnt = 52	feature = 653	correl = -0.0511003	descr = N_Gram_TGCTA
cnt = 53	feature = 325	correl = 0.0852149	descr = N_Gram_CCTGC
cnt = 54	feature = 508	correl = 0.0966337	descr = N_Gram_GGGAC
cnt = 55	feature = 619	correl = 0.0944683	descr = N_Gram_TCGGC
cnt = 56	feature = 542	correl = -0.0459719	descr = N_Gram_GTCGC
cnt = 57	feature = 514	correl = 0.0451664	descr = N_Gram_GGGCT
cnt = 58	feature = 560	correl = -0.0788155	descr = N_Gram_GTTAC
cnt = 59	feature = 432	correl = -0.0702334	descr = N_Gram_GATTA
cnt = 60	feature = 231	correl = -0.096687	descr = N_Gram_ATCGG
cnt = 61	feature = 405	correl = -0.0440367	descr = N_Gram_GAAGG
cnt = 62	feature = 348	correl = 0.0719598	descr = N_Gram_CGGCG
cnt = 63	feature = 322	correl = 0.0672847	descr = N_Gram_CCTCA
cnt = 64	feature = 646	correl = 0.0748038	descr = N_Gram_TGCAA
cnt = 65	feature = 222	correl = 0.054751	descr = N_Gram_ATACA
cnt = 66	feature = 631	correl = -0.12351	descr = N_Gram_TCTTA
cnt = 67	feature = 347	correl = 0.0498619	descr = N_Gram_CGGCC
cnt = 68	feature = 419	correl = -0.0746479	descr = N_Gram_GAGCC
cnt = 69	feature = 604	correl = 0.0611067	descr = N_Gram_TCCCA
cnt = 70	feature = 319	correl = -0.0539554	descr = N_Gram_CCGTC
cnt = 71	feature = 416	correl = -0.103688	descr = N_Gram_GACGT
cnt = 72	feature = 521	correl = 0.044307	descr = N_Gram_GGGTG
cnt = 73	feature = 449	correl = -0.0451669	descr = N_Gram_GCATG
cnt = 74	feature = 536	correl = -0.0557263	descr = N_Gram_GTCAA
cnt = 75	feature = 259	correl = 0.046299	descr = N_Gram_CAAGG
cnt = 76	feature = 399	correl = 0.0845057	descr = N_Gram_CTTGG
cnt = 77	feature = 228	correl = -0.0524788	descr = N_Gram_ATCAT
cnt = 78	feature = 362	correl = 0.136842	descr = N_Gram_CGTGC
cnt = 79	feature = 368	correl = 0.0451664	descr = N_Gram_CTAAA
cnt = 80	feature = 664	correl = 0.0465532	descr = N_Gram_TGGGT
cnt = 81	feature = 422	correl = 0.0938714	descr = N_Gram_GAGTC
cnt = 82	feature = 573	correl = 0.0807549	descr = N_Gram_TAAGC
cnt = 83	feature = 210	correl = 0.0451664	descr = N_Gram_AGTCG
cnt = 84	feature = 425	correl = 0.0459803	descr = N_Gram_GATAC
cnt = 85	feature = 583	correl = -0.0443184	descr = N_Gram_TAGAT
cnt = 86	feature = 488	correl = 0.0508423	descr = N_Gram_GGAGC
cnt = 87	feature = 605	correl = 0.0526773	descr = N_Gram_TCCCC
cnt = 88	feature = 679	correl = -0.0734211	descr = N_Gram_TTACC
cnt = 89	feature = 220	correl = -0.138992	descr = N_Gram_ATAAG
cnt = 90	feature = 578	correl = 0.0732181	descr = N_Gram_TACGA
cnt = 91	feature = 563	correl = 0.0449729	descr = N_Gram_GTTGC
cnt = 92	feature = 531	correl = 0.0485664	descr = N_Gram_GTAAA
cnt = 93	feature = 455	correl = 0.0775665	descr = N_Gram_GCCCG
cnt = 94	feature = 414	correl = -0.0759005	descr = N_Gram_GACGA
cnt = 95	feature = 258	correl = 0.0619243	descr = N_Gram_CAAGC
cnt = 96	feature = 617	correl = -0.0492117	descr = N_Gram_TCGCA
cnt = 97	feature = 672	correl = 0.0668489	descr = N_Gram_TGTGA
cnt = 98	feature = 379	correl = 0.0715229	descr = N_Gram_CTCGG
cnt = 99	feature = 462	correl = 0.143168	descr = N_Gram_GCCTT
cnt = 100	feature = 441	correl = 0.0743071	descr = N_Gram_GCACT
cnt = 101	feature = 688	correl = -0.0625765	descr = N_Gram_TTCGG
cnt = 102	feature = 242	correl = 0.0736308	descr = N_Gram_ATGGG
cnt = 103	feature = 321	correl = 0.0555615	descr = N_Gram_CCTAT
cnt = 104	feature = 459	correl = -0.0562548	descr = N_Gram_GCCGT
cnt = 105	feature = 608	correl = -0.0590805	descr = N_Gram_TCCGC
cnt = 106	feature = 537	correl = 0.108802	descr = N_Gram_GTCAG
cnt = 107	feature = 562	correl = -0.0484285	descr = N_Gram_GTTCG
cnt = 108	feature = 520	correl = 0.0930484	descr = N_Gram_GGGTC
cnt = 109	feature = 529	correl = 0.0553621	descr = N_Gram_GGTGC
cnt = 110	feature = 250	correl = -0.146356	descr = N_Gram_ATTTT
cnt = 111	feature = 443	correl = -0.0476357	descr = N_Gram_GCAGA
cnt = 112	feature = 266	correl = 0.0910627	descr = N_Gram_CACCG
cnt = 113	feature = 426	correl = 0.0508805	descr = N_Gram_GATAT
cnt = 114	feature = 552	correl = 0.138627	descr = N_Gram_GTGGC
cnt = 115	feature = 598	correl = -0.0878329	descr = N_Gram_TCATA
cnt = 116	feature = 499	correl = 0.0498619	descr = N_Gram_GGCCG
cnt = 117	feature = 538	correl = -0.0469846	descr = N_Gram_GTCCA
cnt = 118	feature = 555	correl = 0.0473666	descr = N_Gram_GTGTA
cnt = 119	feature = 225	correl = 0.0469528	descr = N_Gram_ATAGC
cnt = 120	feature = 337	correl = -0.0585454	descr = N_Gram_CGATC
cnt = 121	feature = 433	correl = 0.0686922	descr = N_Gram_GATTG
cnt = 122	feature = 244	correl = -0.068687	descr = N_Gram_ATTAC
cnt = 123	feature = 309	correl = 0.0689214	descr = N_Gram_CCCGC
cnt = 124	feature = 468	correl = 0.0545127	descr = N_Gram_GCGGA
cnt = 125	feature = 274	correl = 0.0546265	descr = N_Gram_CAGCC
cnt = 126	feature = 601	correl = 0.105701	descr = N_Gram_TCCAA
cnt = 127	feature = 279	correl = 0.04669	descr = N_Gram_CAGGG
cnt = 128	feature = 618	correl = 0.0738182	descr = N_Gram_TCGGA
cnt = 129	feature = 681	correl = -0.103736	descr = N_Gram_TTATA
cnt = 130	feature = 662	correl = 0.0532989	descr = N_Gram_TGGGA
cnt = 131	feature = 380	correl = 0.0597889	descr = N_Gram_CTCTA
cnt = 132	feature = 310	correl = 0.0555658	descr = N_Gram_CCCGG
cnt = 133	feature = 532	correl = 0.0484806	descr = N_Gram_GTAGT
cnt = 134	feature = 226	correl = 0.0963392	descr = N_Gram_ATATA
cnt = 135	feature = 464	correl = -0.07686	descr = N_Gram_GCGAC
cnt = 136	feature = 255	correl = 0.0533561	descr = N_Gram_CAAAG
cnt = 137	feature = 365	correl = -0.0474799	descr = N_Gram_CGTTC
cnt = 138	feature = 673	correl = 0.105149	descr = N_Gram_TGTGG
cnt = 139	feature = 561	correl = 0.0826821	descr = N_Gram_GTTCC
cnt = 140	feature = 315	correl = 0.0708165	descr = N_Gram_CCGGC
cnt = 141	feature = 674	correl = 0.0508267	descr = N_Gram_TGTGT
cnt = 142	feature = 695	correl = -0.0468674	descr = N_Gram_TTGAG
cnt = 143	feature = 356	correl = -0.0676688	descr = N_Gram_CGTAC
cnt = 144	feature = 412	correl = -0.0636611	descr = N_Gram_GACCT
cnt = 145	feature = 517	correl = 0.0518583	descr = N_Gram_GGGGG
cnt = 146	feature = 307	correl = 0.0526773	descr = N_Gram_CCCCT
cnt = 147	feature = 675	correl = -0.0513883	descr = N_Gram_TGTTA
cnt = 148	feature = 232	correl = -0.0560929	descr = N_Gram_ATCGT
cnt = 149	feature = 465	correl = 0.0446814	descr = N_Gram_GCGAG
cnt = 150	feature = 461	correl = 0.0617979	descr = N_Gram_GCCTC
cnt = 151	feature = 584	correl = 0.088232	descr = N_Gram_TAGCA
cnt = 152	feature = 541	correl = -0.139915	descr = N_Gram_GTCGA
cnt = 153	feature = 527	correl = 0.0773543	descr = N_Gram_GGTCA
cnt = 154	feature = 293	correl = 0.0797895	descr = N_Gram_CCACC
cnt = 155	feature = 206	correl = 0.0624674	descr = N_Gram_AGGTT
cnt = 156	feature = 470	correl = 0.0515201	descr = N_Gram_GCGGG
cnt = 157	feature = 291	correl = 0.0650369	descr = N_Gram_CCAAG
cnt = 158	feature = 643	correl = -0.0487993	descr = N_Gram_TGATC
cnt = 159	feature = 249	correl = -0.0670277	descr = N_Gram_ATTTG
cnt = 160	feature = 647	correl = 0.0863688	descr = N_Gram_TGCAC
cnt = 161	feature = 548	correl = 0.0621987	descr = N_Gram_GTGAC
cnt = 162	feature = 574	correl = -0.150668	descr = N_Gram_TAAGT
cnt = 163	feature = 512	correl = 0.112904	descr = N_Gram_GGGCC
cnt = 164	feature = 241	correl = -0.049051	descr = N_Gram_ATGCT
cnt = 165	feature = 234	correl = 0.0799373	descr = N_Gram_ATCTG
cnt = 166	feature = 596	correl = 0.0593951	descr = N_Gram_TCAGT
cnt = 167	feature = 278	correl = 0.0860635	descr = N_Gram_CAGGA
cnt = 168	feature = 478	correl = 0.0533238	descr = N_Gram_GCTTG
cnt = 169	feature = 588	correl = -0.0604757	descr = N_Gram_TATTC
cnt = 170	feature = 344	correl = 0.0581021	descr = N_Gram_CGGAC
cnt = 171	feature = 648	correl = 0.0642018	descr = N_Gram_TGCAG
cnt = 172	feature = 417	correl = 0.0966337	descr = N_Gram_GACTA
cnt = 173	feature = 543	correl = 0.0988317	descr = N_Gram_GTCGG
cnt = 174	feature = 223	correl = -0.109736	descr = N_Gram_ATACT
cnt = 175	feature = 324	correl = 0.0885261	descr = N_Gram_CCTCG
cnt = 176	feature = 383	correl = -0.0769531	descr = N_Gram_CTGAT
cnt = 177	feature = 364	correl = 0.0538781	descr = N_Gram_CGTGT
cnt = 178	feature = 420	correl = 0.0525181	descr = N_Gram_GAGCT
cnt = 179	feature = 525	correl = -0.0686245	descr = N_Gram_GGTAA
cnt = 180	feature = 270	correl = 0.0973596	descr = N_Gram_CACTC
cnt = 181	feature = 394	correl = 0.0495909	descr = N_Gram_CTTCC
cnt = 182	feature = 332	correl = -0.0969666	descr = N_Gram_CGACG
cnt = 183	feature = 375	correl = -0.0945249	descr = N_Gram_CTCAT
cnt = 184	feature = 382	correl = 0.0456416	descr = N_Gram_CTGAC
cnt = 185	feature = 400	correl = 0.107547	descr = N_Gram_CTTGT
cnt = 186	feature = 323	correl = -0.0973432	descr = N_Gram_CCTCC
cnt = 187	feature = 457	correl = 0.0468005	descr = N_Gram_GCCGC
cnt = 188	feature = 553	correl = 0.0751006	descr = N_Gram_GTGGT
cnt = 189	feature = 452	correl = 0.0929737	descr = N_Gram_GCCAG
cnt = 190	feature = 402	correl = 0.110007	descr = N_Gram_CTTTG
cnt = 191	feature = 652	correl = -0.148897	descr = N_Gram_TGCGT
cnt = 192	feature = 213	correl = 0.105386	descr = N_Gram_AGTGT
cnt = 193	feature = 458	correl = 0.0558534	descr = N_Gram_GCCGG
cnt = 194	feature = 511	correl = 0.0518583	descr = N_Gram_GGGCA
cnt = 195	feature = 343	correl = 0.0639507	descr = N_Gram_CGGAA
cnt = 196	feature = 710	correl = -0.0802485	descr = N_Gram_TTTTG
cnt = 197	feature = 246	correl = 0.0919552	descr = N_Gram_ATTGT
cnt = 198	feature = 586	correl = -0.0682536	descr = N_Gram_TATAC
cnt = 199	feature = 469	correl = 0.0786128	descr = N_Gram_GCGGC
cnt = 200	feature = 439	correl = 0.0904918	descr = N_Gram_GCAAC
cnt = 201	feature = 263	correl = 0.058145	descr = N_Gram_CACAT
cnt = 202	feature = 556	correl = 0.0659717	descr = N_Gram_GTGTG
cnt = 203	feature = 539	correl = 0.0514266	descr = N_Gram_GTCCC
cnt = 204	feature = 669	correl = -0.0836043	descr = N_Gram_TGTCA
cnt = 205	feature = 550	correl = 0.119456	descr = N_Gram_GTGCT
cnt = 206	feature = 593	correl = 0.106025	descr = N_Gram_TCACC
cnt = 207	feature = 564	correl = 0.107831	descr = N_Gram_GTTGG
cnt = 208	feature = 500	correl = 0.141104	descr = N_Gram_GGCCT
cnt = 209	feature = 454	correl = 0.0639664	descr = N_Gram_GCCCA
cnt = 210	feature = 317	correl = -0.0760571	descr = N_Gram_CCGGT
cnt = 211	feature = 160	correl = -0.0460672	descr = N_Gram_ACCC
cnt = 212	feature = 254	correl = 0.0638139	descr = N_Gram_CAAAA
cnt = 213	feature = 686	correl = 0.0805637	descr = N_Gram_TTCCA
cnt = 214	feature = 421	correl = 0.053752	descr = N_Gram_GAGGT
cnt = 215	feature = 381	correl = -0.0564251	descr = N_Gram_CTCTC
cnt = 216	feature = 285	correl = -0.0644924	descr = N_Gram_CATCG
cnt = 217	feature = 304	correl = 0.0702682	descr = N_Gram_CCCC
cnt = 218	feature = 404	correl = 0.104044	descr = N_Gram_GAAGA
cnt = 219	feature = 391	correl = -0.118168	descr = N_Gram_CTTAT
cnt = 220	feature = 505	correl = 0.154507	descr = N_Gram_GGCTT
cnt = 221	feature = 472	correl = -0.150363	descr = N_Gram_GCGTC
cnt = 222	feature = 565	correl = -0.0647068	descr = N_Gram_GTTGT
cnt = 223	feature = 576	correl = -0.0591623	descr = N_Gram_TAATC
cnt = 224	feature = 476	correl = 0.0807637	descr = N_Gram_GCTGG
cnt = 225	feature = 509	correl = 0.105736	descr = N_Gram_GGGAG
cnt = 226	feature = 238	correl = -0.0561351	descr = N_Gram_ATGAT
cnt = 227	feature = 273	correl = 0.101061	descr = N_Gram_CAGCA
cnt = 228	feature = 490	correl = -0.0937187	descr = N_Gram_GGATC
cnt = 229	feature = 411	correl = 0.0530156	descr = N_Gram_GACCG
cnt = 230	feature = 572	correl = -0.0484163	descr = N_Gram_TAAGA
cnt = 231	feature = 374	correl = 0.0638595	descr = N_Gram_CTCAC
cnt = 232	feature = 453	correl = 0.0596199	descr = N_Gram_GCCAT
cnt = 233	feature = 281	correl = 0.132618	descr = N_Gram_CAGTG
cnt = 234	feature = 407	correl = 0.0643379	descr = N_Gram_GACA
cnt = 235	feature = 707	correl = -0.0879481	descr = N_Gram_TTTGG
cnt = 236	feature = 473	correl = 0.0951915	descr = N_Gram_GCGTG
cnt = 237	feature = 235	correl = 0.0601557	descr = N_Gram_ATCTT
cnt = 238	feature = 418	correl = -0.0751036	descr = N_Gram_GACTG
cnt = 239	feature = 83	correl = 0.083973	descr = Xue_Structure_Feature_C101
cnt = 240	feature = 371	correl = 0.074817	descr = N_Gram_CTAT
cnt = 241	feature = 335	correl = -0.0778092	descr = N_Gram_CGAGT
cnt = 242	feature = 350	correl = 0.107818	descr = N_Gram_CGGGA
cnt = 243	feature = 393	correl = 0.0534301	descr = N_Gram_CTTCA
cnt = 244	feature = 629	correl = 0.060669	descr = N_Gram_TCTGG
cnt = 245	feature = 211	correl = -0.143414	descr = N_Gram_AGTCT
cnt = 246	feature = 313	correl = 0.0463148	descr = N_Gram_CCGA
cnt = 247	feature = 446	correl = 0.0504378	descr = N_Gram_GCAGT
cnt = 248	feature = 445	correl = 0.0646277	descr = N_Gram_GCAGG
cnt = 249	feature = 401	correl = 0.0627138	descr = N_Gram_CTTTA
cnt = 250	feature = 290	correl = 0.0681048	descr = N_Gram_CCAAA
cnt = 251	feature = 530	correl = 0.0631378	descr = N_Gram_GGTTG
cnt = 252	feature = 666	correl = 0.0617201	descr = N_Gram_TGGTC
cnt = 253	feature = 257	correl = 0.0444514	descr = N_Gram_CAACA
cnt = 254	feature = 516	correl = 0.0676026	descr = N_Gram_GGGGC
cnt = 255	feature = 267	correl = 0.0875162	descr = N_Gram_CACCT
cnt = 256	feature = 557	correl = 0.0531905	descr = N_Gram_GTGTT
cnt = 257	feature = 398	correl = -0.11156	descr = N_Gram_CTTGC
cnt = 258	feature = 388	correl = 0.0587143	descr = N_Gram_CTGTG
cnt = 259	feature = 269	correl = -0.0643957	descr = N_Gram_CACGA
cnt = 260	feature = 625	correl = -0.0888653	descr = N_Gram_TCTCA
cnt = 261	feature = 595	correl = 0.0741566	descr = N_Gram_TCAGC
cnt = 262	feature = 621	correl = -0.0513047	descr = N_Gram_TCGTC
cnt = 263	feature = 384	correl = 0.0982821	descr = N_Gram_CTGCA
cnt = 264	feature = 494	correl = 0.0538293	descr = N_Gram_GGCAG
cnt = 265	feature = 340	correl = 0.0843153	descr = N_Gram_CGCCG
cnt = 266	feature = 219	correl = -0.116476	descr = N_Gram_ATAA
cnt = 267	feature = 216	correl = -0.0922518	descr = N_Gram_AGTTT
cnt = 268	feature = 501	correl = -0.0516841	descr = N_Gram_GGCGA
cnt = 269	feature = 207	correl = 0.0447335	descr = N_Gram_AGTA
cnt = 270	feature = 612	correl = -0.0616462	descr = N_Gram_TCCTC
cnt = 271	feature = 327	correl = -0.0743195	descr = N_Gram_CCTTC
cnt = 272	feature = 308	correl = 0.0864573	descr = N_Gram_CCCG
cnt = 273	feature = 437	correl = 0.105457	descr = N_Gram_GCAA
cnt = 274	feature = 558	correl = -0.0493167	descr = N_Gram_GTTA
cnt = 275	feature = 503	correl = 0.0916557	descr = N_Gram_GGCGG
cnt = 276	feature = 24	correl = -0.0757129	descr = Position_Specific_Bin_Base_11_Base_G
cnt = 277	feature = 644	correl = -0.129911	descr = N_Gram_TGATT
cnt = 278	feature = 386	correl = 0.0566061	descr = N_Gram_CTGGA
cnt = 279	feature = 424	correl = 0.062157	descr = N_Gram_GATA
cnt = 280	feature = 36	correl = -0.0487017	descr = Position_Specific_Bin_Base_17_Base_A
cnt = 281	feature = 654	correl = 0.0567346	descr = N_Gram_TGCTC
cnt = 282	feature = 284	correl = 0.112201	descr = N_Gram_CATCC
cnt = 283	feature = 660	correl = 0.147824	descr = N_Gram_TGGCT
cnt = 284	feature = 29	correl = -0.0509821	descr = Position_Specific_Bin_Base_13_Base_A
cnt = 285	feature = 13	correl = -0.106593	descr = Position_Specific_Bin_Base_5_Base_A
cnt = 286	feature = 685	correl = 0.0721737	descr = N_Gram_TTCAG
cnt = 287	feature = 659	correl = -0.116955	descr = N_Gram_TGGCG
cnt = 288	feature = 485	correl = 0.121515	descr = N_Gram_GGACC
cnt = 289	feature = 440	correl = 0.079112	descr = N_Gram_GCAC
cnt = 290	feature = 27	correl = 0.0839007	descr = Position_Specific_Bin_Base_12_Base_G
cnt = 291	feature = 10	correl = 0.0477601	descr = Position_Specific_Bin_Base_3_Base_C
cnt = 292	feature = 429	correl = -0.117967	descr = N_Gram_GATCT
cnt = 293	feature = 23	correl = 0.0709762	descr = Position_Specific_Bin_Base_10_Base_T
cnt = 294	feature = 447	correl = 0.07826	descr = N_Gram_GCAT
cnt = 295	feature = 633	correl = -0.0553516	descr = N_Gram_TCTTG
cnt = 296	feature = 351	correl = 0.135189	descr = N_Gram_CGGGC
cnt = 297	feature = 286	correl = 0.120957	descr = N_Gram_CATCT
cnt = 298	feature = 38	correl = 0.0524513	descr = Position_Specific_Bin_Base_17_Base_G
cnt = 299	feature = 19	correl = 0.0717412	descr = Position_Specific_Bin_Base_8_Base_T
cnt = 300	feature = 21	correl = -0.0932362	descr = Position_Specific_Bin_Base_9_Base_T
cnt = 301	feature = 483	correl = 0.0576938	descr = N_Gram_GGAAG
cnt = 302	feature = 616	correl = -0.11223	descr = N_Gram_TCGAG
cnt = 303	feature = 390	correl = -0.0658128	descr = N_Gram_CTTA
cnt = 304	feature = 336	correl = -0.044484	descr = N_Gram_CGAT
cnt = 305	feature = 497	correl = 0.095666	descr = N_Gram_GGCCA
cnt = 306	feature = 661	correl = 0.10714	descr = N_Gram_TGGG
cnt = 307	feature = 28	correl = -0.123833	descr = Position_Specific_Bin_Base_12_Base_T
cnt = 308	feature = 9	correl = 0.0592036	descr = Position_Specific_Bin_Base_2_Base_T
cnt = 309	feature = 18	correl = -0.0643624	descr = Position_Specific_Bin_Base_8_Base_C
cnt = 310	feature = 700	correl = 0.0570655	descr = N_Gram_TTGGC
cnt = 311	feature = 52	correl = -0.07153	descr = Gibbs_of_Target_Sequence__Pos_8_Step_1
cnt = 312	feature = 545	correl = -0.0769329	descr = N_Gram_GTCTT
cnt = 313	feature = 41	correl = 0.133176	descr = Position_Specific_Bin_Base_18_Base_C
cnt = 314	feature = 37	correl = 0.0812259	descr = Position_Specific_Bin_Base_17_Base_C
cnt = 315	feature = 20	correl = 0.0670924	descr = Position_Specific_Bin_Base_9_Base_G
cnt = 316	feature = 547	correl = 0.0581457	descr = N_Gram_GTGA
cnt = 317	feature = 575	correl = -0.0671054	descr = N_Gram_TAAT
cnt = 318	feature = 32	correl = 0.0841844	descr = Position_Specific_Bin_Base_14_Base_T
cnt = 319	feature = 15	correl = 0.0513017	descr = Position_Specific_Bin_Base_5_Base_G
cnt = 320	feature = 641	correl = -0.0446915	descr = N_Gram_TGAGG
cnt = 321	feature = 46	correl = 0.228642	descr = Gibbs_of_Target_Sequence__Pos_2_Step_1
cnt = 322	feature = 650	correl = -0.153355	descr = N_Gram_TGCG
cnt = 323	feature = 72	correl = 0.108104	descr = Fold_of_RNAi_Sequence_Pos_13
cnt = 324	feature = 35	correl = 0.0606741	descr = Position_Specific_Bin_Base_16_Base_G
cnt = 325	feature = 466	correl = 0.0457616	descr = N_Gram_GCGCC
cnt = 326	feature = 276	correl = -0.138667	descr = N_Gram_CAGCT
cnt = 327	feature = 609	correl = -0.0960283	descr = N_Gram_TCCGG
cnt = 328	feature = 367	correl = 0.056404	descr = N_Gram_CTA
cnt = 329	feature = 397	correl = -0.088104	descr = N_Gram_CTTGA
cnt = 330	feature = 11	correl = -0.0714538	descr = Position_Specific_Bin_Base_4_Base_A
cnt = 331	feature = 43	correl = -0.11235	descr = Position_Specific_Bin_Base_18_Base_T
cnt = 332	feature = 212	correl = 0.0547365	descr = N_Gram_AGTG
cnt = 333	feature = 603	correl = 0.0731655	descr = N_Gram_TCCC
cnt = 334	feature = 620	correl = -0.0638075	descr = N_Gram_TCGT
cnt = 335	feature = 79	correl = 0.1176	descr = Xue_Structure_Feature_A101
cnt = 336	feature = 475	correl = 0.0630263	descr = N_Gram_GCTG
cnt = 337	feature = 34	correl = 0.119192	descr = Position_Specific_Bin_Base_16_Base_C
cnt = 338	feature = 602	correl = -0.146788	descr = N_Gram_TCCAG
cnt = 339	feature = 592	correl = 0.0492018	descr = N_Gram_TCAC
cnt = 340	feature = 8	correl = -0.0766174	descr = Position_Specific_Bin_Base_2_Base_G
cnt = 341	feature = 39	correl = -0.0753907	descr = Position_Specific_Bin_Base_17_Base_T
cnt = 342	feature = 49	correl = -0.081065	descr = Gibbs_of_Target_Sequence__Pos_5_Step_1
cnt = 343	feature = 342	correl = 0.0758056	descr = N_Gram_CGGA
cnt = 344	feature = 526	correl = 0.0678755	descr = N_Gram_GGTC
cnt = 345	feature = 645	correl = 0.0990614	descr = N_Gram_TGCA
cnt = 346	feature = 77	correl = -0.0568313	descr = Xue_Structure_Feature_A110
cnt = 347	feature = 30	correl = 0.0917041	descr = Position_Specific_Bin_Base_13_Base_C
cnt = 348	feature = 17	correl = 0.114787	descr = Position_Specific_Bin_Base_6_Base_C
cnt = 349	feature = 301	correl = 0.0920494	descr = N_Gram_CCCA
cnt = 350	feature = 460	correl = 0.107	descr = N_Gram_GCCT
cnt = 351	feature = 25	correl = -0.10207	descr = Position_Specific_Bin_Base_12_Base_A
cnt = 352	feature = 221	correl = -0.0524677	descr = N_Gram_ATAC
cnt = 353	feature = 413	correl = -0.0782646	descr = N_Gram_GACG
cnt = 354	feature = 628	correl = -0.124671	descr = N_Gram_TCTCT
cnt = 355	feature = 47	correl = 0.051568	descr = Gibbs_of_Target_Sequence__Pos_3_Step_1
cnt = 356	feature = 678	correl = -0.0791315	descr = N_Gram_TTAC
cnt = 357	feature = 272	correl = 0.0498107	descr = N_Gram_CAGA
cnt = 358	feature = 477	correl = 0.0685135	descr = N_Gram_GCTT
cnt = 359	feature = 14	correl = 0.0729509	descr = Position_Specific_Bin_Base_5_Base_C
cnt = 360	feature = 551	correl = 0.116207	descr = N_Gram_GTGG
cnt = 361	feature = 53	correl = 0.055737	descr = Gibbs_of_Target_Sequence__Pos_12_Step_1
cnt = 362	feature = 360	correl = 0.173598	descr = N_Gram_CGTG
cnt = 363	feature = 580	correl = -0.0585988	descr = N_Gram_TACTT
cnt = 364	feature = 16	correl = -0.132473	descr = Position_Specific_Bin_Base_6_Base_A
cnt = 365	feature = 12	correl = 0.0575257	descr = Position_Specific_Bin_Base_4_Base_C
cnt = 366	feature = 528	correl = 0.0477671	descr = N_Gram_GGTG
cnt = 367	feature = 504	correl = 0.0809913	descr = N_Gram_GGCT
cnt = 368	feature = 296	correl = -0.122781	descr = N_Gram_CCAGC
cnt = 369	feature = 69	correl = 0.0960731	descr = Fold_of_RNAi_Sequence_Pos_9
cnt = 370	feature = 615	correl = -0.0990083	descr = N_Gram_TCGA
cnt = 371	feature = 671	correl = 0.103201	descr = N_Gram_TGTG
cnt = 372	feature = 33	correl = -0.134412	descr = Position_Specific_Bin_Base_16_Base_A
cnt = 373	feature = 22	correl = -0.0537213	descr = Position_Specific_Bin_Base_10_Base_C
cnt = 374	feature = 613	correl = -0.102608	descr = N_Gram_TCCTT
cnt = 375	feature = 515	correl = 0.0798325	descr = N_Gram_GGGG
cnt = 376	feature = 237	correl = -0.0601963	descr = N_Gram_ATGA
cnt = 377	feature = 65	correl = 0.160153	descr = Fold_of_RNAi_Sequence_Pos_2
cnt = 378	feature = 51	correl = -0.168329	descr = Gibbs_of_Target_Sequence__Pos_7_Step_1
cnt = 379	feature = 233	correl = -0.0544241	descr = N_Gram_ATCTC
cnt = 380	feature = 632	correl = -0.112485	descr = N_Gram_TCTTC
cnt = 381	feature = 40	correl = -0.282118	descr = Position_Specific_Bin_Base_18_Base_A
cnt = 382	feature = 54	correl = -0.105255	descr = Gibbs_of_Target_Sequence__Pos_13_Step_1
cnt = 383	feature = 105	correl = 0.12693	descr = Fold_of_Target_NoEndbrace_noends_Pos_17
cnt = 384	feature = 318	correl = 0.0852788	descr = N_Gram_CCGT
cnt = 385	feature = 705	correl = -0.0860181	descr = N_Gram_TTTCT
cnt = 386	feature = 493	correl = 0.0974499	descr = N_Gram_GGCA
cnt = 387	feature = 456	correl = 0.0470482	descr = N_Gram_GCCG
cnt = 388	feature = 481	correl = 0.0533468	descr = N_Gram_GGAA
cnt = 389	feature = 289	correl = 0.0983515	descr = N_Gram_CCAA
cnt = 390	feature = 484	correl = 0.0964236	descr = N_Gram_GGAC
cnt = 391	feature = 264	correl = 0.101161	descr = N_Gram_CACC
cnt = 392	feature = 76	correl = 0.0725677	descr = Xue_Structure_Feature_A111
cnt = 393	feature = 696	correl = -0.0778112	descr = N_Gram_TTGC
cnt = 394	feature = 683	correl = 0.0818895	descr = N_Gram_TTCA
cnt = 395	feature = 208	correl = -0.100917	descr = N_Gram_AGTC
cnt = 396	feature = 554	correl = 0.103168	descr = N_Gram_GTGT
cnt = 397	feature = 82	correl = 0.0473888	descr = Xue_Structure_Feature_C100
cnt = 398	feature = 253	correl = 0.0539657	descr = N_Gram_CAAA
cnt = 399	feature = 42	correl = 0.303442	descr = Position_Specific_Bin_Base_18_Base_G
cnt = 400	feature = 297	correl = 0.0491878	descr = N_Gram_CCAT
cnt = 401	feature = 247	correl = -0.10551	descr = N_Gram_ATTT
cnt = 402	feature = 487	correl = 0.082908	descr = N_Gram_GGAG
cnt = 403	feature = 68	correl = 0.0994454	descr = Fold_of_RNAi_Sequence_Pos_6
cnt = 404	feature = 427	correl = -0.123772	descr = N_Gram_GATC
cnt = 405	feature = 665	correl = 0.0716501	descr = N_Gram_TGGT
cnt = 406	feature = 594	correl = 0.0786009	descr = N_Gram_TCAG
cnt = 407	feature = 345	correl = 0.120737	descr = N_Gram_CGGC
cnt = 408	feature = 136	correl = -0.098047	descr = N_Gram_AAGT
cnt = 409	feature = 78	correl = 0.049494	descr = Xue_Structure_Feature_A100
cnt = 410	feature = 55	correl = -0.178098	descr = Gibbs_of_Target_Sequence__Pos_14_Step_1
cnt = 411	feature = 451	correl = 0.060614	descr = N_Gram_GCCA
cnt = 412	feature = 66	correl = 0.0860864	descr = Fold_of_RNAi_Sequence_Pos_3
cnt = 413	feature = 597	correl = -0.0616758	descr = N_Gram_TCAT
cnt = 414	feature = 280	correl = 0.108386	descr = N_Gram_CAGT
cnt = 415	feature = 57	correl = -0.185372	descr = Gibbs_of_Target_Sequence__Pos_18_Step_1
cnt = 416	feature = 75	correl = 0.0732569	descr = Fold_of_RNAi_Sequence_Pos_16
cnt = 417	feature = 471	correl = -0.101017	descr = N_Gram_GCGT
cnt = 418	feature = 690	correl = -0.201791	descr = N_Gram_TTCTC
cnt = 419	feature = 579	correl = -0.0643994	descr = N_Gram_TACT
cnt = 420	feature = 467	correl = 0.0832831	descr = N_Gram_GCGG
cnt = 421	feature = 706	correl = -0.0577922	descr = N_Gram_TTTG
cnt = 422	feature = 26	correl = 0.150258	descr = Position_Specific_Bin_Base_12_Base_C
cnt = 423	feature = 544	correl = -0.0836642	descr = N_Gram_GTCT
cnt = 424	feature = 693	correl = -0.0708149	descr = N_Gram_TTGA
cnt = 425	feature = 56	correl = -0.129755	descr = Gibbs_of_Target_Sequence__Pos_17_Step_1
cnt = 426	feature = 634	correl = 0.051643	descr = N_Gram_TCTTT
cnt = 427	feature = 64	correl = 0.200631	descr = Fold_of_RNAi_Sequence_Pos_1
cnt = 428	feature = 510	correl = 0.133195	descr = N_Gram_GGGC
cnt = 429	feature = 474	correl = -0.0556673	descr = N_Gram_GCTCC
cnt = 430	feature = 442	correl = 0.0451526	descr = N_Gram_GCAG
cnt = 431	feature = 549	correl = 0.0850199	descr = N_Gram_GTGC
cnt = 432	feature = 73	correl = 0.0679381	descr = Fold_of_RNAi_Sequence_Pos_14
cnt = 433	feature = 58	correl = -0.307672	descr = Gibbs_of_Target_Sequence__Pos_19_Step_1
cnt = 434	feature = 711	correl = -0.131475	descr = N_Gram_TTTTT
cnt = 435	feature = 283	correl = 0.0920225	descr = N_Gram_CATC
cnt = 436	feature = 377	correl = -0.10266	descr = N_Gram_CTCCA
cnt = 437	feature = 357	correl = -0.111191	descr = N_Gram_CGTC
cnt = 438	feature = 67	correl = 0.0539575	descr = Fold_of_RNAi_Sequence_Pos_4
cnt = 439	feature = 338	correl = 0.0569033	descr = N_Gram_CGCC
cnt = 440	feature = 396	correl = -0.0464044	descr = N_Gram_CTTG
cnt = 441	feature = 378	correl = -0.107398	descr = N_Gram_CTCCT
cnt = 442	feature = 74	correl = 0.0719868	descr = Fold_of_RNAi_Sequence_Pos_15
cnt = 443	feature = 326	correl = -0.0466408	descr = N_Gram_CCTT
cnt = 444	feature = 704	correl = -0.0645741	descr = N_Gram_TTTCC
cnt = 445	feature = 295	correl = -0.0730294	descr = N_Gram_CCAG
cnt = 446	feature = 568	correl = -0.105133	descr = N_Gram_TAA
cnt = 447	feature = 71	correl = 0.120696	descr = Fold_of_RNAi_Sequence_Pos_12
cnt = 448	feature = 691	correl = -0.102603	descr = N_Gram_TTCTT
cnt = 449	feature = 218	correl = -0.0512706	descr = N_Gram_ATA
cnt = 450	feature = 507	correl = 0.113627	descr = N_Gram_GGGA
cnt = 451	feature = 385	correl = 0.0531788	descr = N_Gram_CTGG
cnt = 452	feature = 496	correl = 0.177325	descr = N_Gram_GGCC
cnt = 453	feature = 709	correl = -0.136237	descr = N_Gram_TTTTC
cnt = 454	feature = 626	correl = -0.0982027	descr = N_Gram_TCTCC
cnt = 455	feature = 677	correl = -0.0874536	descr = N_Gram_TTA
cnt = 456	feature = 328	correl = -0.0761286	descr = N_Gram_CGA
cnt = 457	feature = 577	correl = -0.0858358	descr = N_Gram_TAC
cnt = 458	feature = 667	correl = 0.0851659	descr = N_Gram_TGT
cnt = 459	feature = 81	correl = 0.090842	descr = Xue_Structure_Feature_C110
cnt = 460	feature = 395	correl = -0.208668	descr = N_Gram_CTTCT
cnt = 461	feature = 535	correl = -0.110001	descr = N_Gram_GTC
cnt = 462	feature = 436	correl = 0.131763	descr = N_Gram_GCA
cnt = 463	feature = 610	correl = -0.0752757	descr = N_Gram_TCCT
cnt = 464	feature = 252	correl = 0.124289	descr = N_Gram_CAA
cnt = 465	feature = 227	correl = -0.0632119	descr = N_Gram_ATC
cnt = 466	feature = 614	correl = -0.113935	descr = N_Gram_TCG
cnt = 467	feature = 600	correl = -0.0790111	descr = N_Gram_TCCA
cnt = 468	feature = 590	correl = 0.0486757	descr = N_Gram_TCA
cnt = 469	feature = 636	correl = -0.0828604	descr = N_Gram_TGA
cnt = 470	feature = 624	correl = -0.183226	descr = N_Gram_TCTC
cnt = 471	feature = 523	correl = 0.0757986	descr = N_Gram_GGT
cnt = 472	feature = 392	correl = -0.102172	descr = N_Gram_CTTC
cnt = 473	feature = 708	correl = -0.150346	descr = N_Gram_TTTT
cnt = 474	feature = 80	correl = 0.109024	descr = Xue_Structure_Feature_C111
cnt = 475	feature = 655	correl = 0.0828624	descr = N_Gram_TGG
cnt = 476	feature = 589	correl = -0.0939071	descr = N_Gram_TC
cnt = 477	feature = 480	correl = 0.103505	descr = N_Gram_GGA
cnt = 478	feature = 217	correl = -0.118484	descr = N_Gram_AT
cnt = 479	feature = 506	correl = 0.181247	descr = N_Gram_GGG
cnt = 480	feature = 546	correl = 0.18024	descr = N_Gram_GTG
cnt = 481	feature = 312	correl = 0.0888826	descr = N_Gram_CCG
cnt = 482	feature = 450	correl = 0.105854	descr = N_Gram_GCC
cnt = 483	feature = 703	correl = -0.0952573	descr = N_Gram_TTTC
cnt = 484	feature = 689	correl = -0.200596	descr = N_Gram_TTCT
cnt = 485	feature = 61	correl = -0.154267	descr = PF_RNAi_Fold_5'Free_Count
cnt = 486	feature = 435	correl = 0.044122	descr = N_Gram_GC
cnt = 487	feature = 251	correl = 0.115552	descr = N_Gram_CA
cnt = 488	feature = 373	correl = -0.0764467	descr = N_Gram_CTC
cnt = 489	feature = 692	correl = -0.0605891	descr = N_Gram_TTG
cnt = 490	feature = 341	correl = 0.0824102	descr = N_Gram_CGG
cnt = 491	feature = 62	correl = -0.0939728	descr = PF_RNAi_Fold_3'Free_Count
cnt = 492	feature = 463	correl = -0.0518636	descr = N_Gram_GCG
cnt = 493	feature = 630	correl = -0.0882509	descr = N_Gram_TCTT
cnt = 494	feature = 492	correl = 0.162124	descr = N_Gram_GGC
cnt = 495	feature = 702	correl = -0.100038	descr = N_Gram_TTT
cnt = 496	feature = 635	correl = 0.0478612	descr = N_Gram_TG
cnt = 497	feature = 288	correl = 0.0514876	descr = N_Gram_CC
cnt = 498	feature = 271	correl = 0.0439164	descr = N_Gram_CAG
cnt = 499	feature = 622	correl = -0.0795378	descr = N_Gram_TCT
cnt = 500	feature = 376	correl = -0.0844571	descr = N_Gram_CTCC
cnt = 501	feature = 676	correl = -0.115617	descr = N_Gram_TT
cnt = 502	feature = 599	correl = -0.0864073	descr = N_Gram_TCC
cnt = 503	feature = 60	correl = -0.196859	descr = PF_RNAi_Fold_Energy
cnt = 504	feature = 479	correl = 0.157102	descr = N_Gram_GG
cnt = 505	feature = 86	correl = -0.102472	descr = Xue_Structure_Feature_C000
cnt = 506	feature = 44	correl = -0.215296	descr = Gibbs_of_Target_Sequence_
num rows = 521
num_elements = 264147
*
optimization finished, #iter = 597
nu = 0.456026
obj = -35.705337, rho = -0.566943
nSV = 354, nBSV = 129
num rows = 58
num_elements = 29406
*
optimization finished, #iter = 60
nu = 0.403679
obj = -3.596819, rho = -0.523074
nSV = 49, nBSV = 7
*
optimization finished, #iter = 597
nu = 0.456026
obj = -35.705337, rho = -0.566943
nSV = 354, nBSV = 129
CFS merit scores = 1.35103
CFS merit scores = 1.60969
CFS merit scores = 1.85685
CFS merit scores = 2.0815
CFS merit scores = 2.27854
CFS merit scores = 2.45974
CFS merit scores = 2.62629
CFS merit scores = 2.78074
CFS merit scores = 2.92583
CFS merit scores = 3.05913
CFS merit scores = 3.18417
CFS merit scores = 3.30365
CFS merit scores = 3.41821
CFS merit scores = 3.52846
CFS merit scores = 3.63505
CFS merit scores = 3.73853
CFS merit scores = 3.83901
CFS merit scores = 3.93576
CFS merit scores = 4.02977
CFS merit scores = 4.12123
CFS merit scores = 4.21052
CFS merit scores = 4.29778
CFS merit scores = 4.38309
CFS merit scores = 4.46657
CFS merit scores = 4.54829
CFS merit scores = 4.62836
CFS merit scores = 4.70687
CFS merit scores = 4.7839
CFS merit scores = 4.85949
CFS merit scores = 4.93372
CFS merit scores = 5.00662
CFS merit scores = 5.0783
CFS merit scores = 5.14721
CFS merit scores = 5.2148
CFS merit scores = 5.28109
CFS merit scores = 5.34615
CFS merit scores = 5.40994
CFS merit scores = 5.47261
CFS merit scores = 5.53172
CFS merit scores = 5.5896
CFS merit scores = 5.64636
CFS merit scores = 5.70203
CFS merit scores = 5.75664
CFS merit scores = 5.81025
CFS merit scores = 5.86284
CFS merit scores = 5.91363
CFS merit scores = 5.96313
CFS merit scores = 6.01199
CFS merit scores = 6.05885
CFS merit scores = 6.10488
CFS merit scores = 6.14988
CFS merit scores = 6.1941
CFS merit scores = 6.23605
CFS merit scores = 6.27642
CFS merit scores = 6.31608
CFS merit scores = 6.35448
CFS merit scores = 6.39126
CFS merit scores = 6.42703
CFS merit scores = 6.46182
CFS merit scores = 6.49285
CFS merit scores = 6.5222
CFS merit scores = 6.54925
CFS merit scores = 6.57491
CFS merit scores = 6.59973
CFS merit scores = 6.62304
CFS merit scores = 6.64559
CFS merit scores = 6.66682
CFS merit scores = 6.68791
CFS merit scores = 6.70664
CFS merit scores = 6.72378
CFS merit scores = 6.74063
CFS merit scores = 6.75718
CFS merit scores = 6.77354
CFS merit scores = 6.78881
CFS merit scores = 6.80388
CFS merit scores = 6.81881
CFS merit scores = 6.8327
CFS merit scores = 6.84676
CFS merit scores = 6.86089
CFS merit scores = 6.87459
CFS merit scores = 6.88812
CFS merit scores = 6.90019
CFS merit scores = 6.91072
CFS merit scores = 6.92044
CFS merit scores = 6.92882
CFS merit scores = 6.93564
CFS merit scores = 6.9422
CFS merit scores = 6.94913
CFS merit scores = 6.95617
CFS merit scores = 6.9632
CFS merit scores = 6.97046
CFS merit scores = 6.97651
CFS merit scores = 6.98202
CFS merit scores = 6.98617
CFS merit scores = 6.99032
CFS merit scores = 6.99467
CFS merit scores = 6.99791
CFS merit scores = 7.00098
CFS merit scores = 7.00385
CFS merit scores = 7.00674
CFS merit scores = 7.0091
CFS merit scores = 7.01127
CFS merit scores = 7.01356
CFS merit scores = 7.01592
CFS merit scores = 7.01811
CFS merit scores = 7.02051
CFS merit scores = 7.02304
CFS merit scores = 7.02553
CFS merit scores = 7.02842
CFS merit scores = 7.0313
CFS merit scores = 7.03333
CFS merit scores = 7.0352
CFS merit scores = 7.03692
CFS merit scores = 7.03864
CFS merit scores = 7.0403
CFS merit scores = 7.04165
CFS merit scores = 7.0424
CFS merit scores = 7.04285
CFS merit scores = 7.04285
CFS merit scores = 7.04166
CFS merit scores = 7.03994
CFS merit scores = 7.03807
CFS merit scores = 7.03586
CFS merit scores = 7.03362
CFS merit scores = 7.03049
CFS merit scores = 7.02757
CFS merit scores = 7.02507
CFS merit scores = 7.02257
CFS merit scores = 7.02013
CFS merit scores = 7.01763
CFS merit scores = 7.01534
CFS merit scores = 7.01319
CFS merit scores = 7.01037
CFS merit scores = 7.00783
CFS merit scores = 7.00504
CFS merit scores = 7.0024
CFS merit scores = 6.99941
CFS merit scores = 6.99622
CFS merit scores = 6.99312
CFS merit scores = 6.99009
CFS merit scores = 6.9873
CFS merit scores = 6.98479
CFS merit scores = 6.98221
CFS merit scores = 6.97984
CFS merit scores = 6.97741
CFS merit scores = 6.97493
CFS merit scores = 6.9716
CFS merit scores = 6.96789
CFS merit scores = 6.96406
CFS merit scores = 6.95983
CFS merit scores = 6.95522
CFS merit scores = 6.95048
CFS merit scores = 6.94588
CFS merit scores = 6.94136
CFS merit scores = 6.93715
CFS merit scores = 6.93311
CFS merit scores = 6.92922
CFS merit scores = 6.92557
CFS merit scores = 6.92152
CFS merit scores = 6.91729
CFS merit scores = 6.91294
CFS merit scores = 6.90879
CFS merit scores = 6.90438
CFS merit scores = 6.89998
CFS merit scores = 6.89551
CFS merit scores = 6.89076
CFS merit scores = 6.886
CFS merit scores = 6.88147
CFS merit scores = 6.87705
CFS merit scores = 6.87265
CFS merit scores = 6.86794
CFS merit scores = 6.86287
CFS merit scores = 6.85805
CFS merit scores = 6.85202
CFS merit scores = 6.84612
CFS merit scores = 6.84054
CFS merit scores = 6.83511
CFS merit scores = 6.82984
CFS merit scores = 6.82463
CFS merit scores = 6.81961
CFS merit scores = 6.81433
CFS merit scores = 6.80912
CFS merit scores = 6.80391
CFS merit scores = 6.7985
CFS merit scores = 6.79304
CFS merit scores = 6.78775
CFS merit scores = 6.78237
CFS merit scores = 6.7771
CFS merit scores = 6.77194
CFS merit scores = 6.7669
CFS merit scores = 6.76144
CFS merit scores = 6.75607
CFS merit scores = 6.75059
CFS merit scores = 6.74526
CFS merit scores = 6.73974
CFS merit scores = 6.73428
CFS merit scores = 6.72881
CFS merit scores = 6.72334
CFS merit scores = 6.71751
CFS merit scores = 6.71181
CFS merit scores = 6.70605
CFS merit scores = 6.69981
CFS merit scores = 6.69362
CFS merit scores = 6.68748
CFS merit scores = 6.6814
CFS merit scores = 6.67543
CFS merit scores = 6.66968
CFS merit scores = 6.66405
CFS merit scores = 6.65858
CFS merit scores = 6.6528
CFS merit scores = 6.64687
CFS merit scores = 6.64069
CFS merit scores = 6.63465
CFS merit scores = 6.6288
CFS merit scores = 6.62278
CFS merit scores = 6.61666
CFS merit scores = 6.61056
CFS merit scores = 6.60416
CFS merit scores = 6.59741
CFS merit scores = 6.59054
CFS merit scores = 6.58374
CFS merit scores = 6.57707
CFS merit scores = 6.57049
CFS merit scores = 6.56384
CFS merit scores = 6.5572
CFS merit scores = 6.55036
CFS merit scores = 6.54326
CFS merit scores = 6.53584
CFS merit scores = 6.52857
CFS merit scores = 6.5213
CFS merit scores = 6.51417
CFS merit scores = 6.50706
CFS merit scores = 6.50007
CFS merit scores = 6.49309
CFS merit scores = 6.48582
CFS merit scores = 6.47853
CFS merit scores = 6.47133
CFS merit scores = 6.46386
CFS merit scores = 6.45647
CFS merit scores = 6.44916
CFS merit scores = 6.44179
CFS merit scores = 6.43452
CFS merit scores = 6.4274
CFS merit scores = 6.4204
CFS merit scores = 6.41346
CFS merit scores = 6.40666
CFS merit scores = 6.39982
CFS merit scores = 6.39238
CFS merit scores = 6.38498
CFS merit scores = 6.37755
CFS merit scores = 6.37015
CFS merit scores = 6.36263
CFS merit scores = 6.35505
CFS merit scores = 6.34743
CFS merit scores = 6.33989
CFS merit scores = 6.33235
CFS merit scores = 6.32489
CFS merit scores = 6.31752
CFS merit scores = 6.31031
CFS merit scores = 6.30303
CFS merit scores = 6.29584
CFS merit scores = 6.28869
CFS merit scores = 6.28153
CFS merit scores = 6.27438
CFS merit scores = 6.26732
CFS merit scores = 6.26039
CFS merit scores = 6.25335
CFS merit scores = 6.24638
CFS merit scores = 6.23944
CFS merit scores = 6.23258
CFS merit scores = 6.22526
CFS merit scores = 6.21787
CFS merit scores = 6.21061
CFS merit scores = 6.20331
CFS merit scores = 6.19601
CFS merit scores = 6.1888
CFS merit scores = 6.18166
CFS merit scores = 6.17449
CFS merit scores = 6.16734
CFS merit scores = 6.16029
CFS merit scores = 6.15305
CFS merit scores = 6.14552
CFS merit scores = 6.13812
CFS merit scores = 6.13079
CFS merit scores = 6.12354
CFS merit scores = 6.11638
CFS merit scores = 6.10905
CFS merit scores = 6.10171
CFS merit scores = 6.0944
CFS merit scores = 6.08696
CFS merit scores = 6.07961
CFS merit scores = 6.07225
CFS merit scores = 6.06485
CFS merit scores = 6.0576
CFS merit scores = 6.05042
CFS merit scores = 6.04309
CFS merit scores = 6.03566
CFS merit scores = 6.02825
CFS merit scores = 6.0209
CFS merit scores = 6.01367
CFS merit scores = 6.00642
CFS merit scores = 5.99919
CFS merit scores = 5.99196
CFS merit scores = 5.98484
CFS merit scores = 5.97772
CFS merit scores = 5.97061
CFS merit scores = 5.96352
CFS merit scores = 5.95654
CFS merit scores = 5.94967
CFS merit scores = 5.94274
CFS merit scores = 5.93589
CFS merit scores = 5.92892
CFS merit scores = 5.92184
CFS merit scores = 5.91479
CFS merit scores = 5.90781
CFS merit scores = 5.90088
CFS merit scores = 5.894
CFS merit scores = 5.88713
CFS merit scores = 5.88029
CFS merit scores = 5.87348
CFS merit scores = 5.86668
CFS merit scores = 5.85997
CFS merit scores = 5.85333
CFS merit scores = 5.84673
CFS merit scores = 5.8402
CFS merit scores = 5.83372
CFS merit scores = 5.82733
CFS merit scores = 5.82095
CFS merit scores = 5.8147
CFS merit scores = 5.80854
CFS merit scores = 5.80231
CFS merit scores = 5.79613
CFS merit scores = 5.78996
CFS merit scores = 5.78381
CFS merit scores = 5.77772
CFS merit scores = 5.77165
CFS merit scores = 5.76558
CFS merit scores = 5.75954
CFS merit scores = 5.75347
CFS merit scores = 5.74735
CFS merit scores = 5.74114
CFS merit scores = 5.73498
CFS merit scores = 5.72886
CFS merit scores = 5.72282
CFS merit scores = 5.71678
CFS merit scores = 5.71082
CFS merit scores = 5.70481
CFS merit scores = 5.69889
CFS merit scores = 5.69291
CFS merit scores = 5.68699
CFS merit scores = 5.68108
CFS merit scores = 5.67521
CFS merit scores = 5.66938
CFS merit scores = 5.6636
CFS merit scores = 5.65776
CFS merit scores = 5.65195
CFS merit scores = 5.6462
CFS merit scores = 5.64043
CFS merit scores = 5.63476
CFS merit scores = 5.62911
CFS merit scores = 5.62355
CFS merit scores = 5.61794
CFS merit scores = 5.61241
CFS merit scores = 5.6068
CFS merit scores = 5.60124
CFS merit scores = 5.59574
CFS merit scores = 5.59029
CFS merit scores = 5.58487
CFS merit scores = 5.57946
CFS merit scores = 5.5741
CFS merit scores = 5.56858
CFS merit scores = 5.56313
CFS merit scores = 5.55773
CFS merit scores = 5.55239
CFS merit scores = 5.54712
CFS merit scores = 5.5419
CFS merit scores = 5.53673
CFS merit scores = 5.53154
CFS merit scores = 5.52627
CFS merit scores = 5.52093
CFS merit scores = 5.51566
CFS merit scores = 5.51046
CFS merit scores = 5.50529
CFS merit scores = 5.50016
CFS merit scores = 5.49507
CFS merit scores = 5.49004
CFS merit scores = 5.485
CFS merit scores = 5.48004
CFS merit scores = 5.47507
CFS merit scores = 5.47013
CFS merit scores = 5.46523
CFS merit scores = 5.46031
CFS merit scores = 5.45544
CFS merit scores = 5.45055
CFS merit scores = 5.4456
CFS merit scores = 5.44063
CFS merit scores = 5.4357
CFS merit scores = 5.43082
CFS merit scores = 5.42602
CFS merit scores = 5.42121
CFS merit scores = 5.41647
CFS merit scores = 5.41172
CFS merit scores = 5.40692
CFS merit scores = 5.40212
CFS merit scores = 5.39731
CFS merit scores = 5.39255
CFS merit scores = 5.38778
CFS merit scores = 5.38293
CFS merit scores = 5.37813
CFS merit scores = 5.37332
CFS merit scores = 5.36846
CFS merit scores = 5.36357
CFS merit scores = 5.35873
CFS merit scores = 5.35394
CFS merit scores = 5.34922
CFS merit scores = 5.34451
CFS merit scores = 5.33978
CFS merit scores = 5.33506
CFS merit scores = 5.33036
CFS merit scores = 5.32564
CFS merit scores = 5.32097
CFS merit scores = 5.31636
CFS merit scores = 5.31175
CFS merit scores = 5.30709
CFS merit scores = 5.30232
CFS merit scores = 5.2976
CFS merit scores = 5.29285
CFS merit scores = 5.28808
CFS merit scores = 5.28336
CFS merit scores = 5.27869
CFS merit scores = 5.27398
CFS merit scores = 5.26931
CFS merit scores = 5.26456
CFS merit scores = 5.2597
CFS merit scores = 5.25488
CFS merit scores = 5.25003
CFS merit scores = 5.24512
CFS merit scores = 5.24019
CFS merit scores = 5.23517
CFS merit scores = 5.23021
CFS merit scores = 5.22525
CFS merit scores = 5.22036
CFS merit scores = 5.21536
CFS merit scores = 5.21032
CFS merit scores = 5.20535
CFS merit scores = 5.20029
CFS merit scores = 5.19498
CFS merit scores = 5.18958
CFS merit scores = 5.18422
CFS merit scores = 5.17883
CFS merit scores = 5.17352
CFS merit scores = 5.16803
CFS merit scores = 5.16257
CFS merit scores = 5.15711
CFS merit scores = 5.15166
CFS merit scores = 5.1462
CFS merit scores = 5.14082
CFS merit scores = 5.13533
CFS merit scores = 5.12977
CFS merit scores = 5.12409
CFS merit scores = 5.11839
CFS merit scores = 5.11266
CFS merit scores = 5.10688
CFS merit scores = 5.10106
CFS merit scores = 5.09513
CFS merit scores = 5.08923
CFS merit scores = 5.08334
CFS merit scores = 5.07741
CFS merit scores = 5.07148
CFS merit scores = 5.06544
CFS merit scores = 5.05944
CFS merit scores = 5.05337
CFS merit scores = 5.04735
CFS merit scores = 5.04139
CFS merit scores = 5.03544
CFS merit scores = 5.02956
CFS merit scores = 5.02367
CFS merit scores = 5.01766
CFS merit scores = 5.01164
CFS merit scores = 5.00554
CFS merit scores = 4.99937
CFS merit scores = 4.99324
CFS merit scores = 4.98717
CFS merit scores = 4.98113
CFS merit scores = 4.97503
CFS merit scores = 4.96882
CFS merit scores = 4.9625
CFS merit scores = 4.95617
CFS merit scores = 4.94974
CFS merit scores = 4.94307
CFS merit scores = 4.93647
CFS merit scores = 4.92966
CFS merit scores = 4.92282
CFS merit scores = 4.91607
CFS merit scores = 4.90934
CFS merit scores = 4.90235
CFS merit scores = 4.89538
CFS merit scores = 4.88837
CFS merit scores = 4.88139
CFS merit scores = 4.87426
CFS merit scores = 4.86708
CFS merit scores = 4.85989
CFS merit scores = 4.85262
CFS merit scores = 4.8454
CFS merit scores = 4.83801
CFS merit scores = 4.83064
CFS merit scores = 4.82313
CFS merit scores = 4.81558
CFS merit scores = 4.80754
CFS merit scores = 4.7993
CFS merit scores = 4.79013
CFS merit scores = 4.77685
cnt = 1	feature = 57	correl = -0.351026	descr = Gibbs_of_Target_Sequence__Pos_20_Step_1
cnt = 2	feature = 44	correl = 0.234174	descr = Gibbs_of_Target_Sequence__Pos_1_Step_1
cnt = 3	feature = 637	correl = -0.134409	descr = N_Gram_TCTTA
cnt = 4	feature = 436	correl = -0.125683	descr = N_Gram_GATC
cnt = 5	feature = 367	correl = -0.0478481	descr = N_Gram_CGTTG
cnt = 6	feature = 404	correl = 0.0937968	descr = N_Gram_CTTTG
cnt = 7	feature = 646	correl = -0.0812809	descr = N_Gram_TGAGA
cnt = 8	feature = 683	correl = 0.0526279	descr = N_Gram_TTAGC
cnt = 9	feature = 644	correl = 0.0457807	descr = N_Gram_TGACA
cnt = 10	feature = 331	correl = -0.113457	descr = N_Gram_CGACG
cnt = 11	feature = 421	correl = -0.0623634	descr = N_Gram_GACTC
cnt = 12	feature = 390	correl = 0.055997	descr = N_Gram_CTGGG
cnt = 13	feature = 586	correl = 0.0456959	descr = N_Gram_TAGAC
cnt = 14	feature = 222	correl = 0.0732557	descr = N_Gram_ATAGT
cnt = 15	feature = 228	correl = -0.0492157	descr = N_Gram_ATCGC
cnt = 16	feature = 576	correl = -0.0464003	descr = N_Gram_TAACG
cnt = 17	feature = 692	correl = 0.0445382	descr = N_Gram_TTCGA
cnt = 18	feature = 306	correl = 0.114671	descr = N_Gram_CCCCC
cnt = 19	feature = 624	correl = 0.0943714	descr = N_Gram_TCGGC
cnt = 20	feature = 620	correl = 0.0802942	descr = N_Gram_TCGAC
cnt = 21	feature = 362	correl = 0.0704402	descr = N_Gram_CGTGA
cnt = 22	feature = 364	correl = 0.0788865	descr = N_Gram_CGTGG
cnt = 23	feature = 372	correl = 0.0662171	descr = N_Gram_CTAGG
cnt = 24	feature = 329	correl = 0.0732557	descr = N_Gram_CGACA
cnt = 25	feature = 558	correl = 0.0570669	descr = N_Gram_GTGCG
cnt = 26	feature = 680	correl = 0.0648094	descr = N_Gram_TTAAC
cnt = 27	feature = 654	correl = 0.0521399	descr = N_Gram_TGCCG
cnt = 28	feature = 540	correl = 0.0503943	descr = N_Gram_GTATA
cnt = 29	feature = 340	correl = 0.0451013	descr = N_Gram_CGCCA
cnt = 30	feature = 610	correl = 0.0521399	descr = N_Gram_TCCCG
cnt = 31	feature = 478	correl = 0.0451013	descr = N_Gram_GCGTA
cnt = 32	feature = 312	correl = 0.0451013	descr = N_Gram_CCGCA
cnt = 33	feature = 415	correl = -0.0682636	descr = N_Gram_GACCC
cnt = 34	feature = 375	correl = 0.0861629	descr = N_Gram_CTATT
cnt = 35	feature = 688	correl = 0.073808	descr = N_Gram_TTCAA
cnt = 36	feature = 283	correl = -0.0502394	descr = N_Gram_CATAA
cnt = 37	feature = 268	correl = 0.0558734	descr = N_Gram_CACGT
cnt = 38	feature = 406	correl = 0.0528345	descr = N_Gram_GAAAC
cnt = 39	feature = 368	correl = 0.0891558	descr = N_Gram_CGTTT
cnt = 40	feature = 269	correl = 0.0676009	descr = N_Gram_CACTC
cnt = 41	feature = 532	correl = 0.0929261	descr = N_Gram_GGGTC
cnt = 42	feature = 305	correl = 0.0839686	descr = N_Gram_CCCAC
cnt = 43	feature = 579	correl = 0.0740259	descr = N_Gram_TAAGC
cnt = 44	feature = 623	correl = 0.0737083	descr = N_Gram_TCGGA
cnt = 45	feature = 529	correl = 0.0517626	descr = N_Gram_GGGGG
cnt = 46	feature = 409	correl = -0.0440801	descr = N_Gram_GAAGG
cnt = 47	feature = 213	correl = 0.0887534	descr = N_Gram_AGTTA
cnt = 48	feature = 301	correl = -0.0626342	descr = N_Gram_CCATA
cnt = 49	feature = 309	correl = 0.0688261	descr = N_Gram_CCCGC
cnt = 50	feature = 505	correl = -0.0572984	descr = N_Gram_GGCAC
cnt = 51	feature = 290	correl = 0.0579106	descr = N_Gram_CATTA
cnt = 52	feature = 220	correl = 0.0546534	descr = N_Gram_ATACA
cnt = 53	feature = 570	correl = 0.0448816	descr = N_Gram_GTTGC
cnt = 54	feature = 633	correl = 0.0481807	descr = N_Gram_TCTCG
cnt = 55	feature = 457	correl = -0.0452095	descr = N_Gram_GCATG
cnt = 56	feature = 475	correl = 0.0520379	descr = N_Gram_GCGGA
cnt = 57	feature = 313	correl = 0.0706988	descr = N_Gram_CCGGC
cnt = 58	feature = 502	correl = 0.0618607	descr = N_Gram_GGATT
cnt = 59	feature = 706	correl = -0.0538495	descr = N_Gram_TTGGA
cnt = 60	feature = 437	correl = -0.0557194	descr = N_Gram_GATCG
cnt = 61	feature = 250	correl = -0.0914438	descr = N_Gram_CAAAC
cnt = 62	feature = 237	correl = -0.0454569	descr = N_Gram_ATGCA
cnt = 63	feature = 263	correl = -0.0446033	descr = N_Gram_CACCC
cnt = 64	feature = 669	correl = 0.0479493	descr = N_Gram_TGGTA
cnt = 65	feature = 317	correl = -0.0624445	descr = N_Gram_CCGTC
cnt = 66	feature = 218	correl = -0.149169	descr = N_Gram_ATAAG
cnt = 67	feature = 425	correl = -0.0479501	descr = N_Gram_GAGCC
cnt = 68	feature = 229	correl = -0.0863728	descr = N_Gram_ATCGG
cnt = 69	feature = 315	correl = -0.0761222	descr = N_Gram_CCGGT
cnt = 70	feature = 597	correl = 0.107937	descr = N_Gram_TCACC
cnt = 71	feature = 452	correl = 0.0492626	descr = N_Gram_GCACT
cnt = 72	feature = 212	correl = 0.0791139	descr = N_Gram_AGTGT
cnt = 73	feature = 407	correl = 0.101285	descr = N_Gram_GAAAG
cnt = 74	feature = 609	correl = 0.061005	descr = N_Gram_TCCCA
cnt = 75	feature = 411	correl = 0.0573168	descr = N_Gram_GAATC
cnt = 76	feature = 337	correl = -0.0463533	descr = N_Gram_CGATG
cnt = 77	feature = 255	correl = 0.0492396	descr = N_Gram_CAAGC
cnt = 78	feature = 371	correl = 0.0837716	descr = N_Gram_CTACT
cnt = 79	feature = 455	correl = 0.0532632	descr = N_Gram_GCATA
cnt = 80	feature = 160	correl = -0.0590697	descr = N_Gram_ACGAC
cnt = 81	feature = 590	correl = 0.07769	descr = N_Gram_TAGTC
cnt = 82	feature = 470	correl = 0.152435	descr = N_Gram_GCCTT
cnt = 83	feature = 209	correl = -0.0638717	descr = N_Gram_AGTCC
cnt = 84	feature = 355	correl = 0.0449001	descr = N_Gram_CGGTT
cnt = 85	feature = 550	correl = -0.0459779	descr = N_Gram_GTCGC
cnt = 86	feature = 500	correl = 0.089506	descr = N_Gram_GGAGT
cnt = 87	feature = 384	correl = 0.0714047	descr = N_Gram_CTCGG
cnt = 88	feature = 319	correl = 0.0554749	descr = N_Gram_CCTAT
cnt = 89	feature = 418	correl = 0.0887534	descr = N_Gram_GACGG
cnt = 90	feature = 450	correl = 0.072894	descr = N_Gram_GCAAT
cnt = 91	feature = 224	correl = 0.0860044	descr = N_Gram_ATATA
cnt = 92	feature = 296	correl = -0.0521407	descr = N_Gram_CCACG
cnt = 93	feature = 541	correl = -0.062694	descr = N_Gram_GTATC
cnt = 94	feature = 441	correl = 0.0542832	descr = N_Gram_GATGT
cnt = 95	feature = 288	correl = -0.0498409	descr = N_Gram_CATGC
cnt = 96	feature = 294	correl = 0.051569	descr = N_Gram_CCAAT
cnt = 97	feature = 589	correl = -0.0576748	descr = N_Gram_TAGCC
cnt = 98	feature = 656	correl = -0.158222	descr = N_Gram_TGCGT
cnt = 99	feature = 342	correl = 0.0570669	descr = N_Gram_CGCTA
cnt = 100	feature = 476	correl = 0.0515987	descr = N_Gram_GCGGC
cnt = 101	feature = 262	correl = 0.0774651	descr = N_Gram_CACCA
cnt = 102	feature = 467	correl = -0.0562543	descr = N_Gram_GCCGT
cnt = 103	feature = 533	correl = -0.0443697	descr = N_Gram_GGGTT
cnt = 104	feature = 510	correl = 0.0497675	descr = N_Gram_GGCCG
cnt = 105	feature = 377	correl = 0.0537146	descr = N_Gram_CTCAA
cnt = 106	feature = 666	correl = 0.0882601	descr = N_Gram_TGGGG
cnt = 107	feature = 599	correl = 0.0488607	descr = N_Gram_TCAGA
cnt = 108	feature = 420	correl = 0.0861629	descr = N_Gram_GACTA
cnt = 109	feature = 219	correl = -0.0502394	descr = N_Gram_ATAAT
cnt = 110	feature = 708	correl = 0.0847829	descr = N_Gram_TTGTG
cnt = 111	feature = 509	correl = 0.0890522	descr = N_Gram_GGCCC
cnt = 112	feature = 416	correl = -0.0637454	descr = N_Gram_GACCT
cnt = 113	feature = 657	correl = 0.0446703	descr = N_Gram_TGCTT
cnt = 114	feature = 448	correl = 0.0608259	descr = N_Gram_GCAAA
cnt = 115	feature = 587	correl = -0.0732797	descr = N_Gram_TAGAT
cnt = 116	feature = 703	correl = 0.0589592	descr = N_Gram_TTGCA
cnt = 117	feature = 538	correl = 0.0552756	descr = N_Gram_GGTGC
cnt = 118	feature = 323	correl = 0.0438555	descr = N_Gram_CCTCT
cnt = 119	feature = 612	correl = -0.0748541	descr = N_Gram_TCCGC
cnt = 120	feature = 318	correl = 0.0935556	descr = N_Gram_CCGTG
cnt = 121	feature = 685	correl = -0.103771	descr = N_Gram_TTATA
cnt = 122	feature = 278	correl = 0.0858995	descr = N_Gram_CAGGA
cnt = 123	feature = 471	correl = -0.0902996	descr = N_Gram_GCGAC
cnt = 124	feature = 435	correl = 0.0666399	descr = N_Gram_GATAT
cnt = 125	feature = 275	correl = 0.0778563	descr = N_Gram_CAGCG
cnt = 126	feature = 523	correl = 0.0517626	descr = N_Gram_GGGCA
cnt = 127	feature = 629	correl = 0.0837716	descr = N_Gram_TCTAC
cnt = 128	feature = 274	correl = 0.0545108	descr = N_Gram_CAGCC
cnt = 129	feature = 537	correl = 0.0798199	descr = N_Gram_GGTCA
cnt = 130	feature = 701	correl = -0.0469626	descr = N_Gram_TTGAG
cnt = 131	feature = 622	correl = -0.0492157	descr = N_Gram_TCGCA
cnt = 132	feature = 659	correl = 0.088911	descr = N_Gram_TGGAG
cnt = 133	feature = 492	correl = 0.120683	descr = N_Gram_GGAAA
cnt = 134	feature = 665	correl = 0.0531926	descr = N_Gram_TGGGA
cnt = 135	feature = 466	correl = 0.072319	descr = N_Gram_GCCGG
cnt = 136	feature = 241	correl = -0.0734402	descr = N_Gram_ATTAC
cnt = 137	feature = 615	correl = 0.0554749	descr = N_Gram_TCCTA
cnt = 138	feature = 593	correl = -0.0565826	descr = N_Gram_TATTC
cnt = 139	feature = 564	correl = 0.06772	descr = N_Gram_GTGTA
cnt = 140	feature = 460	correl = 0.0928253	descr = N_Gram_GCCAG
cnt = 141	feature = 259	correl = 0.083405	descr = N_Gram_CACAG
cnt = 142	feature = 472	correl = 0.0445806	descr = N_Gram_GCGAG
cnt = 143	feature = 677	correl = 0.0507219	descr = N_Gram_TGTGT
cnt = 144	feature = 444	correl = -0.0776058	descr = N_Gram_GATTT
cnt = 145	feature = 366	correl = -0.0475296	descr = N_Gram_CGTTC
cnt = 146	feature = 588	correl = 0.0880945	descr = N_Gram_TAGCA
cnt = 147	feature = 461	correl = 0.0495703	descr = N_Gram_GCCAT
cnt = 148	feature = 238	correl = -0.0730038	descr = N_Gram_ATGCT
cnt = 149	feature = 580	correl = -0.14	descr = N_Gram_TAAGT
cnt = 150	feature = 525	correl = 0.0777578	descr = N_Gram_GGGCG
cnt = 151	feature = 673	correl = -0.0555809	descr = N_Gram_TGTCA
cnt = 152	feature = 583	correl = 0.0670282	descr = N_Gram_TACGA
cnt = 153	feature = 596	correl = 0.0535565	descr = N_Gram_TCAAG
cnt = 154	feature = 648	correl = 0.0652394	descr = N_Gram_TGATA
cnt = 155	feature = 482	correl = 0.0862625	descr = N_Gram_GCTAT
cnt = 156	feature = 310	correl = 0.0706988	descr = N_Gram_CCCGG
cnt = 157	feature = 625	correl = -0.0789962	descr = N_Gram_TCGGT
cnt = 158	feature = 348	correl = 0.105692	descr = N_Gram_CGGCA
cnt = 159	feature = 424	correl = -0.0680089	descr = N_Gram_GAGAA
cnt = 160	feature = 556	correl = 0.0526846	descr = N_Gram_GTGAC
cnt = 161	feature = 539	correl = 0.0549123	descr = N_Gram_GGTTG
cnt = 162	feature = 413	correl = 0.0445559	descr = N_Gram_GACAC
cnt = 163	feature = 322	correl = 0.060428	descr = N_Gram_CCTCG
cnt = 164	feature = 258	correl = 0.0521977	descr = N_Gram_CAATA
cnt = 165	feature = 401	correl = 0.0946677	descr = N_Gram_CTTGG
cnt = 166	feature = 649	correl = -0.048882	descr = N_Gram_TGATC
cnt = 167	feature = 356	correl = -0.081093	descr = N_Gram_CGTAA
cnt = 168	feature = 480	correl = 0.0950677	descr = N_Gram_GCGTG
cnt = 169	feature = 487	correl = 0.0713594	descr = N_Gram_GCTGG
cnt = 170	feature = 298	correl = 0.0545469	descr = N_Gram_CCAGA
cnt = 171	feature = 249	correl = 0.0608135	descr = N_Gram_CAAAA
cnt = 172	feature = 544	correl = 0.176534	descr = N_Gram_GTCAG
cnt = 173	feature = 667	correl = 0.0464513	descr = N_Gram_TGGGT
cnt = 174	feature = 260	correl = 0.0580054	descr = N_Gram_CACAT
cnt = 175	feature = 551	correl = 0.0987171	descr = N_Gram_GTCGG
cnt = 176	feature = 497	correl = 0.0986263	descr = N_Gram_GGACG
cnt = 177	feature = 652	correl = 0.106629	descr = N_Gram_TGCAA
cnt = 178	feature = 321	correl = -0.108383	descr = N_Gram_CCTCC
cnt = 179	feature = 396	correl = 0.0494568	descr = N_Gram_CTTCC
cnt = 180	feature = 365	correl = 0.0537714	descr = N_Gram_CGTGT
cnt = 181	feature = 251	correl = 0.0611831	descr = N_Gram_CAAAG
cnt = 182	feature = 591	correl = -0.0682976	descr = N_Gram_TATAC
cnt = 183	feature = 286	correl = -0.0640705	descr = N_Gram_CATCG
cnt = 184	feature = 334	correl = -0.090811	descr = N_Gram_CGAGT
cnt = 185	feature = 378	correl = 0.0630413	descr = N_Gram_CTCAC
cnt = 186	feature = 345	correl = 0.0638375	descr = N_Gram_CGGAA
cnt = 187	feature = 561	correl = 0.138465	descr = N_Gram_GTGGC
cnt = 188	feature = 336	correl = -0.0571194	descr = N_Gram_CGATC
cnt = 189	feature = 246	correl = -0.136586	descr = N_Gram_ATTTT
cnt = 190	feature = 293	correl = 0.0884885	descr = N_Gram_CCAAG
cnt = 191	feature = 700	correl = -0.056017	descr = N_Gram_TTGAC
cnt = 192	feature = 602	correl = -0.0550172	descr = N_Gram_TCATA
cnt = 193	feature = 295	correl = 0.0595278	descr = N_Gram_CCACC
cnt = 194	feature = 443	correl = -0.0801188	descr = N_Gram_GATTA
cnt = 195	feature = 440	correl = -0.0665899	descr = N_Gram_GATGC
cnt = 196	feature = 511	correl = 0.150496	descr = N_Gram_GGCCT
cnt = 197	feature = 547	correl = 0.0699929	descr = N_Gram_GTCCC
cnt = 198	feature = 429	correl = 0.077493	descr = N_Gram_GAGGT
cnt = 199	feature = 711	correl = 0.0461979	descr = N_Gram_TTTCA
cnt = 200	feature = 605	correl = 0.0922761	descr = N_Gram_TCCAA
cnt = 201	feature = 627	correl = -0.0647136	descr = N_Gram_TCGTC
cnt = 202	feature = 231	correl = 0.0797974	descr = N_Gram_ATCTG
cnt = 203	feature = 514	correl = 0.0780795	descr = N_Gram_GGCGG
cnt = 204	feature = 676	correl = 0.105882	descr = N_Gram_TGTGG
cnt = 205	feature = 653	correl = 0.0954466	descr = N_Gram_TGCAC
cnt = 206	feature = 463	correl = 0.0897581	descr = N_Gram_GCCCG
cnt = 207	feature = 516	correl = 0.149759	descr = N_Gram_GGCTT
cnt = 208	feature = 214	correl = 0.0590609	descr = N_Gram_AGTTG
cnt = 209	feature = 456	correl = 0.113531	descr = N_Gram_GCATC
cnt = 210	feature = 386	correl = -0.0553155	descr = N_Gram_CTCTC
cnt = 211	feature = 469	correl = 0.0638878	descr = N_Gram_GCCTC
cnt = 212	feature = 690	correl = 0.075369	descr = N_Gram_TTCCA
cnt = 213	feature = 465	correl = 0.0585049	descr = N_Gram_GCCGC
cnt = 214	feature = 226	correl = 0.0736043	descr = N_Gram_ATCAG
cnt = 215	feature = 535	correl = -0.0705089	descr = N_Gram_GGTAA
cnt = 216	feature = 716	correl = -0.0880269	descr = N_Gram_TTTGG
cnt = 217	feature = 449	correl = 0.0964269	descr = N_Gram_GCAAC
cnt = 218	feature = 281	correl = 0.109971	descr = N_Gram_CAGTG
cnt = 219	feature = 264	correl = 0.0826134	descr = N_Gram_CACCG
cnt = 220	feature = 546	correl = -0.091129	descr = N_Gram_GTCCA
cnt = 221	feature = 400	correl = -0.111408	descr = N_Gram_CTTGC
cnt = 222	feature = 528	correl = 0.067487	descr = N_Gram_GGGGC
cnt = 223	feature = 393	correl = -0.12974	descr = N_Gram_CTTAT
cnt = 224	feature = 351	correl = 0.0901555	descr = N_Gram_CGGGA
cnt = 225	feature = 382	correl = -0.053954	descr = N_Gram_CTCCG
cnt = 226	feature = 385	correl = 0.0596549	descr = N_Gram_CTCTA
cnt = 227	feature = 395	correl = 0.0588783	descr = N_Gram_CTTCA
cnt = 228	feature = 338	correl = -0.0500096	descr = N_Gram_CGCAG
cnt = 229	feature = 693	correl = -0.0626503	descr = N_Gram_TTCGG
cnt = 230	feature = 235	correl = -0.0633511	descr = N_Gram_ATGAT
cnt = 231	feature = 363	correl = 0.11555	descr = N_Gram_CGTGC
cnt = 232	feature = 572	correl = -0.0724846	descr = N_Gram_GTTGT
cnt = 233	feature = 402	correl = 0.0784883	descr = N_Gram_CTTGT
cnt = 234	feature = 208	correl = 0.131286	descr = N_Gram_AGTCA
cnt = 235	feature = 341	correl = 0.0937968	descr = N_Gram_CGCCG
cnt = 236	feature = 631	correl = -0.0981541	descr = N_Gram_TCTCA
cnt = 237	feature = 426	correl = 0.0911086	descr = N_Gram_GAGCT
cnt = 238	feature = 562	correl = 0.0780538	descr = N_Gram_GTGGT
cnt = 239	feature = 273	correl = 0.0824685	descr = N_Gram_CAGCA
cnt = 240	feature = 403	correl = 0.0835981	descr = N_Gram_CTTTA
cnt = 241	feature = 210	correl = -0.155348	descr = N_Gram_AGTCT
cnt = 242	feature = 221	correl = -0.0861517	descr = N_Gram_ATACT
cnt = 243	feature = 419	correl = -0.0822704	descr = N_Gram_GACGT
cnt = 244	feature = 520	correl = 0.106276	descr = N_Gram_GGGAC
cnt = 245	feature = 549	correl = -0.114755	descr = N_Gram_GTCGA
cnt = 246	feature = 565	correl = 0.0694316	descr = N_Gram_GTGTG
cnt = 247	feature = 578	correl = -0.0513164	descr = N_Gram_TAAGA
cnt = 248	feature = 280	correl = 0.0821779	descr = N_Gram_CAGTA
cnt = 249	feature = 508	correl = 0.102806	descr = N_Gram_GGCCA
cnt = 250	feature = 252	correl = 0.0496247	descr = N_Gram_CAACA
cnt = 251	feature = 608	correl = 0.0612152	descr = N_Gram_TCCC
cnt = 252	feature = 689	correl = 0.0629505	descr = N_Gram_TTCAG
cnt = 253	feature = 506	correl = 0.0924541	descr = N_Gram_GGCAT
cnt = 254	feature = 439	correl = -0.0588102	descr = N_Gram_GATGA
cnt = 255	feature = 265	correl = 0.0739212	descr = N_Gram_CACCT
cnt = 256	feature = 326	correl = -0.0885865	descr = N_Gram_CCTTC
cnt = 257	feature = 422	correl = -0.0764553	descr = N_Gram_GACTG
cnt = 258	feature = 352	correl = 0.14096	descr = N_Gram_CGGGC
cnt = 259	feature = 272	correl = 0.0591848	descr = N_Gram_CAGAG
cnt = 260	feature = 635	correl = 0.0459185	descr = N_Gram_TCTGG
cnt = 261	feature = 292	correl = 0.0702164	descr = N_Gram_CCAAA
cnt = 262	feature = 379	correl = -0.0795664	descr = N_Gram_CTCAT
cnt = 263	feature = 483	correl = 0.0547365	descr = N_Gram_GCTCA
cnt = 264	feature = 616	correl = -0.0700986	descr = N_Gram_TCCTC
cnt = 265	feature = 232	correl = 0.0618643	descr = N_Gram_ATCTT
cnt = 266	feature = 501	correl = -0.101171	descr = N_Gram_GGATC
cnt = 267	feature = 431	correl = -0.0687712	descr = N_Gram_GAGTT
cnt = 268	feature = 554	correl = -0.0797203	descr = N_Gram_GTCTT
cnt = 269	feature = 719	correl = -0.0777019	descr = N_Gram_TTTTG
cnt = 270	feature = 267	correl = -0.0776467	descr = N_Gram_CACGA
cnt = 271	feature = 496	correl = 0.102968	descr = N_Gram_GGACC
cnt = 272	feature = 462	correl = 0.063823	descr = N_Gram_GCCCA
cnt = 273	feature = 242	correl = 0.0565478	descr = N_Gram_ATTG
cnt = 274	feature = 661	correl = 0.122443	descr = N_Gram_TGGCC
cnt = 275	feature = 512	correl = -0.0612784	descr = N_Gram_GGCGA
cnt = 276	feature = 324	correl = -0.0472097	descr = N_Gram_CCTGG
cnt = 277	feature = 521	correl = 0.113401	descr = N_Gram_GGGAG
cnt = 278	feature = 412	correl = 0.0641605	descr = N_Gram_GACA
cnt = 279	feature = 479	correl = -0.132088	descr = N_Gram_GCGTC
cnt = 280	feature = 494	correl = 0.0483425	descr = N_Gram_GGAAG
cnt = 281	feature = 223	correl = 0.0592644	descr = N_Gram_ATAT
cnt = 282	feature = 600	correl = 0.0810429	descr = N_Gram_TCAGC
cnt = 283	feature = 531	correl = 0.0502037	descr = N_Gram_GGGT
cnt = 284	feature = 713	correl = -0.0576182	descr = N_Gram_TTTCG
cnt = 285	feature = 601	correl = 0.110297	descr = N_Gram_TCAGT
cnt = 286	feature = 674	correl = 0.0581474	descr = N_Gram_TGTCC
cnt = 287	feature = 373	correl = 0.105793	descr = N_Gram_CTAT
cnt = 288	feature = 285	correl = 0.110467	descr = N_Gram_CATCC
cnt = 289	feature = 714	correl = -0.0899226	descr = N_Gram_TTTCT
cnt = 290	feature = 527	correl = 0.0708556	descr = N_Gram_GGGGA
cnt = 291	feature = 28	correl = -0.119936	descr = Position_Specific_Bin_Base_12_Base_T
cnt = 292	feature = 11	correl = 0.0838059	descr = Position_Specific_Bin_Base_3_Base_C
cnt = 293	feature = 433	correl = 0.0623515	descr = N_Gram_GATA
cnt = 294	feature = 36	correl = -0.0501528	descr = Position_Specific_Bin_Base_16_Base_T
cnt = 295	feature = 276	correl = -0.134609	descr = N_Gram_CAGCT
cnt = 296	feature = 606	correl = -0.0634811	descr = N_Gram_TCCAC
cnt = 297	feature = 650	correl = -0.130315	descr = N_Gram_TGATT
cnt = 298	feature = 451	correl = 0.0757415	descr = N_Gram_GCAC
cnt = 299	feature = 24	correl = -0.0910926	descr = Position_Specific_Bin_Base_11_Base_G
cnt = 300	feature = 662	correl = -0.10154	descr = N_Gram_TGGCG
cnt = 301	feature = 13	correl = -0.125111	descr = Position_Specific_Bin_Base_5_Base_A
cnt = 302	feature = 704	correl = -0.152896	descr = N_Gram_TTGCG
cnt = 303	feature = 257	correl = 0.0680124	descr = N_Gram_CAAT
cnt = 304	feature = 29	correl = -0.0685099	descr = Position_Specific_Bin_Base_13_Base_A
cnt = 305	feature = 23	correl = 0.066669	descr = Position_Specific_Bin_Base_10_Base_T
cnt = 306	feature = 335	correl = -0.0623832	descr = N_Gram_CGAT
cnt = 307	feature = 473	correl = 0.0582656	descr = N_Gram_GCGCC
cnt = 308	feature = 83	correl = 0.0629097	descr = Xue_Structure_Feature_C010
cnt = 309	feature = 515	correl = 0.0656279	descr = N_Gram_GGCT
cnt = 310	feature = 10	correl = -0.0440194	descr = Position_Specific_Bin_Base_3_Base_A
cnt = 311	feature = 38	correl = -0.0569938	descr = Position_Specific_Bin_Base_17_Base_T
cnt = 312	feature = 613	correl = -0.0961068	descr = N_Gram_TCCGG
cnt = 313	feature = 308	correl = 0.0968647	descr = N_Gram_CCCG
cnt = 314	feature = 645	correl = -0.0455926	descr = N_Gram_TGACT
cnt = 315	feature = 18	correl = 0.0468431	descr = Position_Specific_Bin_Base_6_Base_T
cnt = 316	feature = 27	correl = 0.0598869	descr = Position_Specific_Bin_Base_12_Base_G
cnt = 317	feature = 626	correl = -0.0616364	descr = N_Gram_TCGT
cnt = 318	feature = 21	correl = -0.060895	descr = Position_Specific_Bin_Base_9_Base_T
cnt = 319	feature = 388	correl = 0.0463813	descr = N_Gram_CTGC
cnt = 320	feature = 230	correl = -0.0769605	descr = N_Gram_ATCTC
cnt = 321	feature = 681	correl = -0.071987	descr = N_Gram_TTAC
cnt = 322	feature = 254	correl = 0.0820514	descr = N_Gram_CAAG
cnt = 323	feature = 621	correl = -0.12325	descr = N_Gram_TCGAG
cnt = 324	feature = 638	correl = -0.109507	descr = N_Gram_TCTTC
cnt = 325	feature = 536	correl = 0.0616288	descr = N_Gram_GGTC
cnt = 326	feature = 410	correl = -0.0769405	descr = N_Gram_GAAGT
cnt = 327	feature = 20	correl = 0.0517637	descr = Position_Specific_Bin_Base_8_Base_T
cnt = 328	feature = 40	correl = 0.139588	descr = Position_Specific_Bin_Base_18_Base_C
cnt = 329	feature = 447	correl = 0.130184	descr = N_Gram_GCAA
cnt = 330	feature = 8	correl = -0.0609869	descr = Position_Specific_Bin_Base_2_Base_G
cnt = 331	feature = 428	correl = 0.0441429	descr = N_Gram_GAGGC
cnt = 332	feature = 707	correl = 0.065913	descr = N_Gram_TTGGC
cnt = 333	feature = 211	correl = 0.0459271	descr = N_Gram_AGTG
cnt = 334	feature = 15	correl = 0.052591	descr = Position_Specific_Bin_Base_5_Base_G
cnt = 335	feature = 32	correl = 0.093727	descr = Position_Specific_Bin_Base_14_Base_T
cnt = 336	feature = 277	correl = 0.0473476	descr = N_Gram_CAGG
cnt = 337	feature = 392	correl = -0.0564104	descr = N_Gram_CTTA
cnt = 338	feature = 17	correl = 0.104792	descr = Position_Specific_Bin_Base_6_Base_C
cnt = 339	feature = 33	correl = 0.0496908	descr = Position_Specific_Bin_Base_15_Base_C
cnt = 340	feature = 664	correl = 0.106951	descr = N_Gram_TGGG
cnt = 341	feature = 78	correl = 0.12636	descr = Xue_Structure_Feature_A101
cnt = 342	feature = 454	correl = 0.0790465	descr = N_Gram_GCAT
cnt = 343	feature = 328	correl = -0.0652197	descr = N_Gram_CGAC
cnt = 344	feature = 573	correl = -0.093036	descr = N_Gram_GTTTT
cnt = 345	feature = 45	correl = 0.25005	descr = Gibbs_of_Target_Sequence__Pos_2_Step_1
cnt = 346	feature = 55	correl = -0.165379	descr = Gibbs_of_Target_Sequence__Pos_18_Step_1
cnt = 347	feature = 68	correl = 0.0532365	descr = Fold_of_RNAi_Sequence_Pos_10
cnt = 348	feature = 675	correl = 0.0819505	descr = N_Gram_TGTG
cnt = 349	feature = 47	correl = -0.0750128	descr = Gibbs_of_Target_Sequence__Pos_5_Step_1
cnt = 350	feature = 344	correl = 0.0743308	descr = N_Gram_CGGA
cnt = 351	feature = 468	correl = 0.0886763	descr = N_Gram_GCCT
cnt = 352	feature = 651	correl = 0.0991523	descr = N_Gram_TGCA
cnt = 353	feature = 299	correl = -0.104827	descr = N_Gram_CCAGC
cnt = 354	feature = 438	correl = -0.117362	descr = N_Gram_GATCT
cnt = 355	feature = 71	correl = 0.0800944	descr = Fold_of_RNAi_Sequence_Pos_13
cnt = 356	feature = 105	correl = -0.0783452	descr = Fold_of_Target_NoBeginbrace_noends_Pos_4
cnt = 357	feature = 25	correl = -0.106523	descr = Position_Specific_Bin_Base_12_Base_A
cnt = 358	feature = 42	correl = -0.118384	descr = Position_Specific_Bin_Base_18_Base_T
cnt = 359	feature = 9	correl = 0.0649604	descr = Position_Specific_Bin_Base_2_Base_T
cnt = 360	feature = 34	correl = -0.113325	descr = Position_Specific_Bin_Base_16_Base_A
cnt = 361	feature = 488	correl = 0.0665123	descr = N_Gram_GCTT
cnt = 362	feature = 399	correl = -0.0827461	descr = N_Gram_CTTGA
cnt = 363	feature = 16	correl = -0.125995	descr = Position_Specific_Bin_Base_6_Base_A
cnt = 364	feature = 316	correl = 0.0485802	descr = N_Gram_CCGT
cnt = 365	feature = 347	correl = 0.0900924	descr = N_Gram_CGGC
cnt = 366	feature = 360	correl = -0.130753	descr = N_Gram_CGTCG
cnt = 367	feature = 563	correl = 0.0777447	descr = N_Gram_GTGT
cnt = 368	feature = 67	correl = 0.105863	descr = Fold_of_RNAi_Sequence_Pos_9
cnt = 369	feature = 491	correl = 0.0821603	descr = N_Gram_GGAA
cnt = 370	feature = 266	correl = -0.0783882	descr = N_Gram_CACG
cnt = 371	feature = 30	correl = 0.0994615	descr = Position_Specific_Bin_Base_13_Base_C
cnt = 372	feature = 691	correl = -0.0486398	descr = N_Gram_TTCG
cnt = 373	feature = 136	correl = -0.043914	descr = N_Gram_AATC
cnt = 374	feature = 22	correl = -0.0447089	descr = Position_Specific_Bin_Base_10_Base_C
cnt = 375	feature = 643	correl = -0.0717183	descr = N_Gram_TGAAG
cnt = 376	feature = 244	correl = -0.0865362	descr = N_Gram_ATTT
cnt = 377	feature = 300	correl = 0.0503588	descr = N_Gram_CCAT
cnt = 378	feature = 19	correl = -0.0551368	descr = Position_Specific_Bin_Base_8_Base_C
cnt = 379	feature = 314	correl = 0.128341	descr = N_Gram_CCGGG
cnt = 380	feature = 304	correl = 0.0695853	descr = N_Gram_CCCA
cnt = 381	feature = 607	correl = -0.129709	descr = N_Gram_TCCAG
cnt = 382	feature = 12	correl = -0.0953787	descr = Position_Specific_Bin_Base_4_Base_A
cnt = 383	feature = 39	correl = -0.267577	descr = Position_Specific_Bin_Base_18_Base_A
cnt = 384	feature = 485	correl = 0.0887049	descr = N_Gram_GCTG
cnt = 385	feature = 51	correl = -0.0993222	descr = Gibbs_of_Target_Sequence__Pos_13_Step_1
cnt = 386	feature = 35	correl = 0.132939	descr = Position_Specific_Bin_Base_16_Base_C
cnt = 387	feature = 459	correl = 0.0705088	descr = N_Gram_GCCA
cnt = 388	feature = 76	correl = -0.059011	descr = Xue_Structure_Feature_A110
cnt = 389	feature = 69	correl = 0.0758556	descr = Fold_of_RNAi_Sequence_Pos_11
cnt = 390	feature = 543	correl = 0.0516934	descr = N_Gram_GTCA
cnt = 391	feature = 49	correl = -0.162427	descr = Gibbs_of_Target_Sequence__Pos_7_Step_1
cnt = 392	feature = 560	correl = 0.118268	descr = N_Gram_GTGG
cnt = 393	feature = 361	correl = 0.157187	descr = N_Gram_CGTG
cnt = 394	feature = 577	correl = -0.0962673	descr = N_Gram_TAAG
cnt = 395	feature = 464	correl = 0.0674106	descr = N_Gram_GCCG
cnt = 396	feature = 474	correl = 0.0658323	descr = N_Gram_GCGG
cnt = 397	feature = 526	correl = 0.101548	descr = N_Gram_GGGG
cnt = 398	feature = 617	correl = -0.104728	descr = N_Gram_TCCTT
cnt = 399	feature = 553	correl = -0.0825531	descr = N_Gram_GTCT
cnt = 400	feature = 53	correl = -0.0549039	descr = Gibbs_of_Target_Sequence__Pos_15_Step_1
cnt = 401	feature = 687	correl = 0.0692985	descr = N_Gram_TTCA
cnt = 402	feature = 705	correl = 0.0478055	descr = N_Gram_TTGG
cnt = 403	feature = 655	correl = -0.142705	descr = N_Gram_TGCG
cnt = 404	feature = 234	correl = -0.0662889	descr = N_Gram_ATGA
cnt = 405	feature = 634	correl = -0.114886	descr = N_Gram_TCTCT
cnt = 406	feature = 73	correl = 0.0609044	descr = Fold_of_RNAi_Sequence_Pos_15
cnt = 407	feature = 261	correl = 0.0932931	descr = N_Gram_CACC
cnt = 408	feature = 14	correl = 0.0891135	descr = Position_Specific_Bin_Base_5_Base_C
cnt = 409	feature = 46	correl = 0.0645669	descr = Gibbs_of_Target_Sequence__Pos_3_Step_1
cnt = 410	feature = 619	correl = -0.0871725	descr = N_Gram_TCGA
cnt = 411	feature = 284	correl = 0.0778066	descr = N_Gram_CATC
cnt = 412	feature = 640	correl = 0.0509196	descr = N_Gram_TCTTT
cnt = 413	feature = 545	correl = -0.0580049	descr = N_Gram_GTCC
cnt = 414	feature = 56	correl = -0.285192	descr = Gibbs_of_Target_Sequence__Pos_19_Step_1
cnt = 415	feature = 417	correl = -0.0448644	descr = N_Gram_GACG
cnt = 416	feature = 279	correl = 0.125973	descr = N_Gram_CAGT
cnt = 417	feature = 353	correl = -0.0517811	descr = N_Gram_CGGT
cnt = 418	feature = 498	correl = 0.126762	descr = N_Gram_GGAG
cnt = 419	feature = 684	correl = -0.064319	descr = N_Gram_TTAT
cnt = 420	feature = 291	correl = 0.108972	descr = N_Gram_CCAA
cnt = 421	feature = 72	correl = 0.0817908	descr = Fold_of_RNAi_Sequence_Pos_14
cnt = 422	feature = 442	correl = -0.0559094	descr = N_Gram_GATT
cnt = 423	feature = 695	correl = -0.204811	descr = N_Gram_TTCTC
cnt = 424	feature = 504	correl = 0.0734098	descr = N_Gram_GGCA
cnt = 425	feature = 41	correl = 0.275651	descr = Position_Specific_Bin_Base_18_Base_G
cnt = 426	feature = 77	correl = 0.0658704	descr = Xue_Structure_Feature_A100
cnt = 427	feature = 381	correl = -0.0969124	descr = N_Gram_CTCCA
cnt = 428	feature = 233	correl = -0.0440288	descr = N_Gram_ATG
cnt = 429	feature = 75	correl = 0.0653259	descr = Xue_Structure_Feature_A111
cnt = 430	feature = 48	correl = -0.133822	descr = Gibbs_of_Target_Sequence__Pos_6_Step_1
cnt = 431	feature = 702	correl = -0.0618147	descr = N_Gram_TTGC
cnt = 432	feature = 26	correl = 0.172887	descr = Position_Specific_Bin_Base_12_Base_C
cnt = 433	feature = 332	correl = -0.049434	descr = N_Gram_CGAG
cnt = 434	feature = 81	correl = 0.0445739	descr = Xue_Structure_Feature_C100
cnt = 435	feature = 383	correl = -0.126845	descr = N_Gram_CTCCT
cnt = 436	feature = 712	correl = -0.0786485	descr = N_Gram_TTTCC
cnt = 437	feature = 61	correl = 0.168852	descr = Fold_of_RNAi_Sequence_Pos_0
cnt = 438	feature = 54	correl = -0.120437	descr = Gibbs_of_Target_Sequence__Pos_17_Step_1
cnt = 439	feature = 52	correl = -0.179394	descr = Gibbs_of_Target_Sequence__Pos_14_Step_1
cnt = 440	feature = 598	correl = 0.137305	descr = N_Gram_TCAG
cnt = 441	feature = 647	correl = -0.106995	descr = N_Gram_TGAT
cnt = 442	feature = 74	correl = 0.0603532	descr = Fold_of_RNAi_Sequence_Pos_16
cnt = 443	feature = 207	correl = -0.094282	descr = N_Gram_AGTC
cnt = 444	feature = 65	correl = 0.05933	descr = Fold_of_RNAi_Sequence_Pos_4
cnt = 445	feature = 548	correl = -0.102568	descr = N_Gram_GTCG
cnt = 446	feature = 427	correl = 0.060225	descr = N_Gram_GAGG
cnt = 447	feature = 397	correl = -0.224709	descr = N_Gram_CTTCT
cnt = 448	feature = 64	correl = 0.083141	descr = Fold_of_RNAi_Sequence_Pos_3
cnt = 449	feature = 575	correl = -0.0732817	descr = N_Gram_TAA
cnt = 450	feature = 82	correl = 0.0497266	descr = Xue_Structure_Feature_C011
cnt = 451	feature = 611	correl = -0.0705908	descr = N_Gram_TCCG
cnt = 452	feature = 297	correl = -0.0566132	descr = N_Gram_CCAG
cnt = 453	feature = 62	correl = 0.185974	descr = Fold_of_RNAi_Sequence_Pos_1
cnt = 454	feature = 325	correl = -0.0448873	descr = N_Gram_CCTT
cnt = 455	feature = 339	correl = 0.069189	descr = N_Gram_CGCC
cnt = 456	feature = 518	correl = 0.12856	descr = N_Gram_GGGA
cnt = 457	feature = 477	correl = -0.0791223	descr = N_Gram_GCGT
cnt = 458	feature = 70	correl = 0.0879802	descr = Fold_of_RNAi_Sequence_Pos_12
cnt = 459	feature = 398	correl = -0.0454792	descr = N_Gram_CTTG
cnt = 460	feature = 671	correl = 0.0511124	descr = N_Gram_TGT
cnt = 461	feature = 696	correl = -0.116751	descr = N_Gram_TTCTT
cnt = 462	feature = 303	correl = 0.0448825	descr = N_Gram_CCC
cnt = 463	feature = 660	correl = 0.0628823	descr = N_Gram_TGGC
cnt = 464	feature = 481	correl = 0.0646111	descr = N_Gram_GCT
cnt = 465	feature = 80	correl = 0.080354	descr = Xue_Structure_Feature_C110
cnt = 466	feature = 614	correl = -0.0882968	descr = N_Gram_TCCT
cnt = 467	feature = 718	correl = -0.1575	descr = N_Gram_TTTTC
cnt = 468	feature = 679	correl = -0.068667	descr = N_Gram_TTA
cnt = 469	feature = 446	correl = 0.122317	descr = N_Gram_GCA
cnt = 470	feature = 432	correl = -0.0485555	descr = N_Gram_GAT
cnt = 471	feature = 604	correl = -0.09539	descr = N_Gram_TCCA
cnt = 472	feature = 394	correl = -0.122047	descr = N_Gram_CTTC
cnt = 473	feature = 542	correl = -0.104155	descr = N_Gram_GTC
cnt = 474	feature = 225	correl = -0.0514077	descr = N_Gram_ATC
cnt = 475	feature = 350	correl = 0.145778	descr = N_Gram_CGGG
cnt = 476	feature = 327	correl = -0.0713729	descr = N_Gram_CGA
cnt = 477	feature = 555	correl = 0.151964	descr = N_Gram_GTG
cnt = 478	feature = 248	correl = 0.135025	descr = N_Gram_CAA
cnt = 479	feature = 490	correl = 0.132536	descr = N_Gram_GGA
cnt = 480	feature = 630	correl = -0.199031	descr = N_Gram_TCTC
cnt = 481	feature = 595	correl = 0.0731347	descr = N_Gram_TCA
cnt = 482	feature = 641	correl = -0.0947727	descr = N_Gram_TGA
cnt = 483	feature = 79	correl = 0.0941971	descr = Xue_Structure_Feature_C111
cnt = 484	feature = 369	correl = -0.048926	descr = N_Gram_CT
cnt = 485	feature = 86	correl = 0.108566	descr = Xue_Structure_Feature_G110
cnt = 486	feature = 618	correl = -0.111821	descr = N_Gram_TCG
cnt = 487	feature = 517	correl = 0.189105	descr = N_Gram_GGG
cnt = 488	feature = 717	correl = -0.1552	descr = N_Gram_TTTT
cnt = 489	feature = 423	correl = 0.0466108	descr = N_Gram_GAG
cnt = 490	feature = 694	correl = -0.214266	descr = N_Gram_TTCT
cnt = 491	feature = 60	correl = -0.0509974	descr = PF_RNAi_Fold_3'Free_Count
cnt = 492	feature = 594	correl = -0.138975	descr = N_Gram_TC
cnt = 493	feature = 697	correl = -0.0625514	descr = N_Gram_TTG
cnt = 494	feature = 574	correl = -0.0639488	descr = N_Gram_TA
cnt = 495	feature = 458	correl = 0.108922	descr = N_Gram_GCC
cnt = 496	feature = 59	correl = -0.139778	descr = PF_RNAi_Fold_5'Free_Count
cnt = 497	feature = 270	correl = 0.0684708	descr = N_Gram_CAG
cnt = 498	feature = 216	correl = -0.106453	descr = N_Gram_AT
cnt = 499	feature = 636	correl = -0.101141	descr = N_Gram_TCTT
cnt = 500	feature = 391	correl = -0.110851	descr = N_Gram_CTT
cnt = 501	feature = 376	correl = -0.100549	descr = N_Gram_CTC
cnt = 502	feature = 247	correl = 0.104097	descr = N_Gram_CA
cnt = 503	feature = 445	correl = 0.0462112	descr = N_Gram_GC
cnt = 504	feature = 709	correl = -0.10885	descr = N_Gram_TTT
cnt = 505	feature = 343	correl = 0.0747964	descr = N_Gram_CGG
cnt = 506	feature = 628	correl = -0.109722	descr = N_Gram_TCT
cnt = 507	feature = 603	correl = -0.136211	descr = N_Gram_TCC
cnt = 508	feature = 503	correl = 0.144805	descr = N_Gram_GGC
cnt = 509	feature = 678	correl = -0.122852	descr = N_Gram_TT
cnt = 510	feature = 686	correl = -0.163935	descr = N_Gram_TTC
cnt = 511	feature = 58	correl = -0.190267	descr = PF_RNAi_Fold_Energy
cnt = 512	feature = 43	correl = -0.190862	descr = Gibbs_of_Target_Sequence_
num rows = 521
num_elements = 267273
*
optimization finished, #iter = 625
nu = 0.447266
obj = -34.963178, rho = -0.496263
nSV = 368, nBSV = 133
num rows = 58
num_elements = 29754
*
optimization finished, #iter = 57
nu = 0.424694
obj = -3.691983, rho = -0.484496
nSV = 46, nBSV = 8
*
optimization finished, #iter = 625
nu = 0.447266
obj = -34.963178, rho = -0.496263
nSV = 368, nBSV = 133
CFS merit scores = 1.28425
CFS merit scores = 1.58555
CFS merit scores = 1.84125
CFS merit scores = 2.06655
CFS merit scores = 2.27733
CFS merit scores = 2.47005
CFS merit scores = 2.64398
CFS merit scores = 2.8047
CFS merit scores = 2.95578
CFS merit scores = 3.09788
CFS merit scores = 3.23126
CFS merit scores = 3.35788
CFS merit scores = 3.4796
CFS merit scores = 3.59512
CFS merit scores = 3.70675
CFS merit scores = 3.81415
CFS merit scores = 3.91818
CFS merit scores = 4.0192
CFS merit scores = 4.1165
CFS merit scores = 4.21045
CFS merit scores = 4.30153
CFS merit scores = 4.38994
CFS merit scores = 4.47606
CFS merit scores = 4.55878
CFS merit scores = 4.63792
CFS merit scores = 4.71474
CFS merit scores = 4.78979
CFS merit scores = 4.86233
CFS merit scores = 4.93231
CFS merit scores = 5.00037
CFS merit scores = 5.06725
CFS merit scores = 5.13264
CFS merit scores = 5.19694
CFS merit scores = 5.25921
CFS merit scores = 5.3206
CFS merit scores = 5.38078
CFS merit scores = 5.4394
CFS merit scores = 5.4966
CFS merit scores = 5.55284
CFS merit scores = 5.60802
CFS merit scores = 5.66253
CFS merit scores = 5.71583
CFS merit scores = 5.7682
CFS merit scores = 5.81972
CFS merit scores = 5.86937
CFS merit scores = 5.91741
CFS merit scores = 5.96433
CFS merit scores = 6.00971
CFS merit scores = 6.05405
CFS merit scores = 6.09772
CFS merit scores = 6.13963
CFS merit scores = 6.18042
CFS merit scores = 6.22007
CFS merit scores = 6.25811
CFS merit scores = 6.29487
CFS merit scores = 6.32787
CFS merit scores = 6.35893
CFS merit scores = 6.38841
CFS merit scores = 6.41631
CFS merit scores = 6.4436
CFS merit scores = 6.46835
CFS merit scores = 6.4908
CFS merit scores = 6.51171
CFS merit scores = 6.53152
CFS merit scores = 6.55037
CFS merit scores = 6.56808
CFS merit scores = 6.58556
CFS merit scores = 6.60329
CFS merit scores = 6.62057
CFS merit scores = 6.63677
CFS merit scores = 6.65308
CFS merit scores = 6.66925
CFS merit scores = 6.68494
CFS merit scores = 6.69887
CFS merit scores = 6.71269
CFS merit scores = 6.72462
CFS merit scores = 6.73501
CFS merit scores = 6.74531
CFS merit scores = 6.75515
CFS merit scores = 6.76445
CFS merit scores = 6.77272
CFS merit scores = 6.78114
CFS merit scores = 6.78926
CFS merit scores = 6.79628
CFS merit scores = 6.803
CFS merit scores = 6.80813
CFS merit scores = 6.81198
CFS merit scores = 6.81555
CFS merit scores = 6.81951
CFS merit scores = 6.82356
CFS merit scores = 6.82771
CFS merit scores = 6.83185
CFS merit scores = 6.83617
CFS merit scores = 6.84077
CFS merit scores = 6.84561
CFS merit scores = 6.85068
CFS merit scores = 6.85612
CFS merit scores = 6.86102
CFS merit scores = 6.86409
CFS merit scores = 6.86722
CFS merit scores = 6.87074
CFS merit scores = 6.87321
CFS merit scores = 6.87586
CFS merit scores = 6.87799
CFS merit scores = 6.88037
CFS merit scores = 6.88281
CFS merit scores = 6.88392
CFS merit scores = 6.88513
CFS merit scores = 6.88584
CFS merit scores = 6.88659
CFS merit scores = 6.88731
CFS merit scores = 6.88755
CFS merit scores = 6.88814
CFS merit scores = 6.88884
CFS merit scores = 6.88973
CFS merit scores = 6.89054
CFS merit scores = 6.89163
CFS merit scores = 6.89272
CFS merit scores = 6.89348
CFS merit scores = 6.89439
CFS merit scores = 6.89496
CFS merit scores = 6.89412
CFS merit scores = 6.89197
CFS merit scores = 6.88985
CFS merit scores = 6.88794
CFS merit scores = 6.88605
CFS merit scores = 6.88423
CFS merit scores = 6.88187
CFS merit scores = 6.8795
CFS merit scores = 6.87732
CFS merit scores = 6.87486
CFS merit scores = 6.87249
CFS merit scores = 6.86989
CFS merit scores = 6.86738
CFS merit scores = 6.86507
CFS merit scores = 6.86269
CFS merit scores = 6.86025
CFS merit scores = 6.85717
CFS merit scores = 6.85384
CFS merit scores = 6.8503
CFS merit scores = 6.84707
CFS merit scores = 6.84336
CFS merit scores = 6.83908
CFS merit scores = 6.83482
CFS merit scores = 6.83076
CFS merit scores = 6.82687
CFS merit scores = 6.82303
CFS merit scores = 6.81847
CFS merit scores = 6.81397
CFS merit scores = 6.80962
CFS merit scores = 6.80512
CFS merit scores = 6.80087
CFS merit scores = 6.79677
CFS merit scores = 6.79278
CFS merit scores = 6.78881
CFS merit scores = 6.78456
CFS merit scores = 6.78055
CFS merit scores = 6.77642
CFS merit scores = 6.77232
CFS merit scores = 6.76835
CFS merit scores = 6.7642
CFS merit scores = 6.75954
CFS merit scores = 6.75501
CFS merit scores = 6.75037
CFS merit scores = 6.7455
CFS merit scores = 6.74061
CFS merit scores = 6.7351
CFS merit scores = 6.72954
CFS merit scores = 6.72401
CFS merit scores = 6.71807
CFS merit scores = 6.71239
CFS merit scores = 6.70655
CFS merit scores = 6.70059
CFS merit scores = 6.69455
CFS merit scores = 6.68863
CFS merit scores = 6.68262
CFS merit scores = 6.67637
CFS merit scores = 6.67023
CFS merit scores = 6.66392
CFS merit scores = 6.65715
CFS merit scores = 6.65055
CFS merit scores = 6.64411
CFS merit scores = 6.63778
CFS merit scores = 6.63162
CFS merit scores = 6.6251
CFS merit scores = 6.61813
CFS merit scores = 6.61141
CFS merit scores = 6.60493
CFS merit scores = 6.59857
CFS merit scores = 6.59245
CFS merit scores = 6.58622
CFS merit scores = 6.57987
CFS merit scores = 6.57332
CFS merit scores = 6.56683
CFS merit scores = 6.56006
CFS merit scores = 6.5534
CFS merit scores = 6.54657
CFS merit scores = 6.53934
CFS merit scores = 6.53212
CFS merit scores = 6.52509
CFS merit scores = 6.518
CFS merit scores = 6.51081
CFS merit scores = 6.50379
CFS merit scores = 6.49694
CFS merit scores = 6.49027
CFS merit scores = 6.48375
CFS merit scores = 6.477
CFS merit scores = 6.47043
CFS merit scores = 6.46401
CFS merit scores = 6.45756
CFS merit scores = 6.45117
CFS merit scores = 6.44465
CFS merit scores = 6.43831
CFS merit scores = 6.43121
CFS merit scores = 6.4241
CFS merit scores = 6.41709
CFS merit scores = 6.40985
CFS merit scores = 6.40248
CFS merit scores = 6.39521
CFS merit scores = 6.38802
CFS merit scores = 6.38096
CFS merit scores = 6.37379
CFS merit scores = 6.36677
CFS merit scores = 6.35978
CFS merit scores = 6.35286
CFS merit scores = 6.34602
CFS merit scores = 6.33909
CFS merit scores = 6.33223
CFS merit scores = 6.32551
CFS merit scores = 6.31867
CFS merit scores = 6.31198
CFS merit scores = 6.30482
CFS merit scores = 6.29767
CFS merit scores = 6.29059
CFS merit scores = 6.28357
CFS merit scores = 6.27667
CFS merit scores = 6.26963
CFS merit scores = 6.26253
CFS merit scores = 6.25533
CFS merit scores = 6.2479
CFS merit scores = 6.24049
CFS merit scores = 6.23316
CFS merit scores = 6.22567
CFS merit scores = 6.21826
CFS merit scores = 6.21078
CFS merit scores = 6.20334
CFS merit scores = 6.19586
CFS merit scores = 6.1885
CFS merit scores = 6.18105
CFS merit scores = 6.17359
CFS merit scores = 6.16592
CFS merit scores = 6.15798
CFS merit scores = 6.14999
CFS merit scores = 6.14218
CFS merit scores = 6.13446
CFS merit scores = 6.12676
CFS merit scores = 6.11913
CFS merit scores = 6.11131
CFS merit scores = 6.10359
CFS merit scores = 6.09585
CFS merit scores = 6.08826
CFS merit scores = 6.08077
CFS merit scores = 6.07341
CFS merit scores = 6.06611
CFS merit scores = 6.05823
CFS merit scores = 6.05043
CFS merit scores = 6.04267
CFS merit scores = 6.0349
CFS merit scores = 6.02721
CFS merit scores = 6.01941
CFS merit scores = 6.01173
CFS merit scores = 6.00404
CFS merit scores = 5.9965
CFS merit scores = 5.98902
CFS merit scores = 5.9817
CFS merit scores = 5.97435
CFS merit scores = 5.96707
CFS merit scores = 5.95991
CFS merit scores = 5.95282
CFS merit scores = 5.94577
CFS merit scores = 5.93879
CFS merit scores = 5.93171
CFS merit scores = 5.92461
CFS merit scores = 5.91763
CFS merit scores = 5.91075
CFS merit scores = 5.90388
CFS merit scores = 5.89712
CFS merit scores = 5.89044
CFS merit scores = 5.88391
CFS merit scores = 5.87744
CFS merit scores = 5.871
CFS merit scores = 5.86446
CFS merit scores = 5.85802
CFS merit scores = 5.85156
CFS merit scores = 5.84521
CFS merit scores = 5.83891
CFS merit scores = 5.83263
CFS merit scores = 5.82636
CFS merit scores = 5.82004
CFS merit scores = 5.8136
CFS merit scores = 5.80715
CFS merit scores = 5.80081
CFS merit scores = 5.79443
CFS merit scores = 5.78805
CFS merit scores = 5.78178
CFS merit scores = 5.77566
CFS merit scores = 5.76949
CFS merit scores = 5.76321
CFS merit scores = 5.75698
CFS merit scores = 5.75072
CFS merit scores = 5.74455
CFS merit scores = 5.73833
CFS merit scores = 5.7321
CFS merit scores = 5.72572
CFS merit scores = 5.71946
CFS merit scores = 5.71315
CFS merit scores = 5.70696
CFS merit scores = 5.70085
CFS merit scores = 5.69474
CFS merit scores = 5.68849
CFS merit scores = 5.68234
CFS merit scores = 5.6762
CFS merit scores = 5.67011
CFS merit scores = 5.66401
CFS merit scores = 5.65798
CFS merit scores = 5.65197
CFS merit scores = 5.64598
CFS merit scores = 5.64002
CFS merit scores = 5.63416
CFS merit scores = 5.62836
CFS merit scores = 5.6226
CFS merit scores = 5.61683
CFS merit scores = 5.61114
CFS merit scores = 5.60545
CFS merit scores = 5.59975
CFS merit scores = 5.59413
CFS merit scores = 5.58858
CFS merit scores = 5.58302
CFS merit scores = 5.57745
CFS merit scores = 5.57192
CFS merit scores = 5.5664
CFS merit scores = 5.56094
CFS merit scores = 5.55556
CFS merit scores = 5.55014
CFS merit scores = 5.54467
CFS merit scores = 5.53923
CFS merit scores = 5.53379
CFS merit scores = 5.52836
CFS merit scores = 5.523
CFS merit scores = 5.51765
CFS merit scores = 5.51231
CFS merit scores = 5.50704
CFS merit scores = 5.50173
CFS merit scores = 5.49651
CFS merit scores = 5.49137
CFS merit scores = 5.48621
CFS merit scores = 5.48092
CFS merit scores = 5.47568
CFS merit scores = 5.47041
CFS merit scores = 5.46521
CFS merit scores = 5.46002
CFS merit scores = 5.45488
CFS merit scores = 5.44979
CFS merit scores = 5.44474
CFS merit scores = 5.43968
CFS merit scores = 5.43467
CFS merit scores = 5.42972
CFS merit scores = 5.42485
CFS merit scores = 5.41999
CFS merit scores = 5.41511
CFS merit scores = 5.41022
CFS merit scores = 5.40524
CFS merit scores = 5.40019
CFS merit scores = 5.39515
CFS merit scores = 5.39012
CFS merit scores = 5.38505
CFS merit scores = 5.37996
CFS merit scores = 5.37491
CFS merit scores = 5.36985
CFS merit scores = 5.36466
CFS merit scores = 5.3595
CFS merit scores = 5.35431
CFS merit scores = 5.3491
CFS merit scores = 5.34396
CFS merit scores = 5.33885
CFS merit scores = 5.33378
CFS merit scores = 5.32878
CFS merit scores = 5.32383
CFS merit scores = 5.31878
CFS merit scores = 5.3137
CFS merit scores = 5.30858
CFS merit scores = 5.30349
CFS merit scores = 5.2984
CFS merit scores = 5.29335
CFS merit scores = 5.28829
CFS merit scores = 5.2833
CFS merit scores = 5.27833
CFS merit scores = 5.27343
CFS merit scores = 5.26847
CFS merit scores = 5.26353
CFS merit scores = 5.25867
CFS merit scores = 5.25371
CFS merit scores = 5.24875
CFS merit scores = 5.24374
CFS merit scores = 5.23862
CFS merit scores = 5.23357
CFS merit scores = 5.22844
CFS merit scores = 5.22332
CFS merit scores = 5.2182
CFS merit scores = 5.21302
CFS merit scores = 5.20785
CFS merit scores = 5.20263
CFS merit scores = 5.19741
CFS merit scores = 5.19222
CFS merit scores = 5.18703
CFS merit scores = 5.1819
CFS merit scores = 5.17678
CFS merit scores = 5.17173
CFS merit scores = 5.16628
CFS merit scores = 5.16088
CFS merit scores = 5.15555
CFS merit scores = 5.15019
CFS merit scores = 5.14476
CFS merit scores = 5.13928
CFS merit scores = 5.1337
CFS merit scores = 5.12806
CFS merit scores = 5.12244
CFS merit scores = 5.11687
CFS merit scores = 5.11123
CFS merit scores = 5.10544
CFS merit scores = 5.09965
CFS merit scores = 5.09385
CFS merit scores = 5.08812
CFS merit scores = 5.08233
CFS merit scores = 5.07662
CFS merit scores = 5.07086
CFS merit scores = 5.06512
CFS merit scores = 5.05936
CFS merit scores = 5.0536
CFS merit scores = 5.04785
CFS merit scores = 5.04201
CFS merit scores = 5.03619
CFS merit scores = 5.03042
CFS merit scores = 5.02467
CFS merit scores = 5.01897
CFS merit scores = 5.01305
CFS merit scores = 5.00716
CFS merit scores = 5.00131
CFS merit scores = 4.99539
CFS merit scores = 4.98954
CFS merit scores = 4.98376
CFS merit scores = 4.97798
CFS merit scores = 4.97214
CFS merit scores = 4.96636
CFS merit scores = 4.96063
CFS merit scores = 4.95455
CFS merit scores = 4.94846
CFS merit scores = 4.94216
CFS merit scores = 4.93591
CFS merit scores = 4.92952
CFS merit scores = 4.92309
CFS merit scores = 4.91648
CFS merit scores = 4.90979
CFS merit scores = 4.90299
CFS merit scores = 4.89617
CFS merit scores = 4.88936
CFS merit scores = 4.88245
CFS merit scores = 4.87557
CFS merit scores = 4.86859
CFS merit scores = 4.86159
CFS merit scores = 4.85463
CFS merit scores = 4.84766
CFS merit scores = 4.84056
CFS merit scores = 4.83349
CFS merit scores = 4.82644
CFS merit scores = 4.8194
CFS merit scores = 4.81228
CFS merit scores = 4.80516
CFS merit scores = 4.79792
CFS merit scores = 4.79048
CFS merit scores = 4.78294
CFS merit scores = 4.77544
CFS merit scores = 4.76788
CFS merit scores = 4.76026
CFS merit scores = 4.75266
CFS merit scores = 4.74509
CFS merit scores = 4.73717
CFS merit scores = 4.72919
CFS merit scores = 4.72067
CFS merit scores = 4.71126
CFS merit scores = 4.6976
cnt = 1	feature = 62	correl = -0.284247	descr = Gibbs_of_Target_Sequence__Pos_19_Step_1
cnt = 2	feature = 49	correl = 0.274573	descr = Gibbs_of_Target_Sequence__Pos_2_Step_1
cnt = 3	feature = 54	correl = -0.185982	descr = Gibbs_of_Target_Sequence__Pos_7_Step_1
cnt = 4	feature = 303	correl = 0.073181	descr = N_Gram_CCCGA
cnt = 5	feature = 593	correl = 0.0520764	descr = N_Gram_TCCCG
cnt = 6	feature = 604	correl = 0.0802158	descr = N_Gram_TCGAC
cnt = 7	feature = 556	correl = 0.0561571	descr = N_Gram_GTTTC
cnt = 8	feature = 523	correl = 0.0503317	descr = N_Gram_GTATA
cnt = 9	feature = 624	correl = 0.0456842	descr = N_Gram_TGACA
cnt = 10	feature = 640	correl = 0.0637596	descr = N_Gram_TGGAG
cnt = 11	feature = 423	correl = 0.0629458	descr = N_Gram_GATGT
cnt = 12	feature = 561	correl = 0.0489216	descr = N_Gram_TAAAG
cnt = 13	feature = 541	correl = 0.0570008	descr = N_Gram_GTGCG
cnt = 14	feature = 234	correl = -0.0454839	descr = N_Gram_ATGCA
cnt = 15	feature = 505	correl = 0.0450415	descr = N_Gram_GGGCT
cnt = 16	feature = 608	correl = 0.0942856	descr = N_Gram_TCGGC
cnt = 17	feature = 508	correl = 0.0450415	descr = N_Gram_GGGGT
cnt = 18	feature = 308	correl = 0.0450415	descr = N_Gram_CCGAA
cnt = 19	feature = 266	correl = 0.0557929	descr = N_Gram_CACGT
cnt = 20	feature = 289	correl = 0.0514695	descr = N_Gram_CCAAT
cnt = 21	feature = 357	correl = 0.0788089	descr = N_Gram_CGTGG
cnt = 22	feature = 595	correl = 0.0502062	descr = N_Gram_TCCGA
cnt = 23	feature = 462	correl = 0.0450415	descr = N_Gram_GCGTA
cnt = 24	feature = 419	correl = -0.0557411	descr = N_Gram_GATCG
cnt = 25	feature = 383	correl = 0.0559049	descr = N_Gram_CTGGG
cnt = 26	feature = 626	correl = -0.0813103	descr = N_Gram_TGAGA
cnt = 27	feature = 323	correl = 0.0744472	descr = N_Gram_CCTTA
cnt = 28	feature = 378	correl = 0.0740391	descr = N_Gram_CTCTA
cnt = 29	feature = 300	correl = 0.114574	descr = N_Gram_CCCCC
cnt = 30	feature = 406	correl = -0.0682787	descr = N_Gram_GACCC
cnt = 31	feature = 574	correl = 0.0675531	descr = N_Gram_TATAT
cnt = 32	feature = 607	correl = 0.0736069	descr = N_Gram_TCGGA
cnt = 33	feature = 301	correl = 0.0450415	descr = N_Gram_CCCCG
cnt = 34	feature = 533	correl = -0.0459897	descr = N_Gram_GTCGC
cnt = 35	feature = 327	correl = -0.0492258	descr = N_Gram_CGACC
cnt = 36	feature = 283	correl = 0.0553759	descr = N_Gram_CATTA
cnt = 37	feature = 576	correl = -0.0599047	descr = N_Gram_TATTC
cnt = 38	feature = 622	correl = 0.0511125	descr = N_Gram_TGAAA
cnt = 39	feature = 209	correl = 0.0886556	descr = N_Gram_AGTTA
cnt = 40	feature = 282	correl = -0.0498656	descr = N_Gram_CATGC
cnt = 41	feature = 636	correl = 0.0520764	descr = N_Gram_TGCCG
cnt = 42	feature = 241	correl = 0.0669167	descr = N_Gram_ATTCC
cnt = 43	feature = 606	correl = -0.0492258	descr = N_Gram_TCGCA
cnt = 44	feature = 309	correl = 0.0450415	descr = N_Gram_CCGCA
cnt = 45	feature = 368	correl = 0.0860664	descr = N_Gram_CTATT
cnt = 46	feature = 569	correl = 0.0466014	descr = N_Gram_TACGA
cnt = 47	feature = 409	correl = 0.0886556	descr = N_Gram_GACGG
cnt = 48	feature = 435	correl = 0.0451046	descr = N_Gram_GCACT
cnt = 49	feature = 343	correl = 0.0496787	descr = N_Gram_CGGCC
cnt = 50	feature = 366	correl = 0.0627638	descr = N_Gram_CTATA
cnt = 51	feature = 549	correl = -0.0797784	descr = N_Gram_GTTAC
cnt = 52	feature = 482	correl = 0.0653179	descr = N_Gram_GGATT
cnt = 53	feature = 527	correl = 0.176369	descr = N_Gram_GTCAG
cnt = 54	feature = 521	correl = 0.0482947	descr = N_Gram_GTACC
cnt = 55	feature = 408	correl = -0.0570216	descr = N_Gram_GACCT
cnt = 56	feature = 315	correl = -0.0541093	descr = N_Gram_CCGTC
cnt = 57	feature = 436	correl = -0.0586919	descr = N_Gram_GCAGA
cnt = 58	feature = 334	correl = -0.0494292	descr = N_Gram_CGATG
cnt = 59	feature = 684	correl = -0.053902	descr = N_Gram_TTGGA
cnt = 60	feature = 573	correl = -0.105445	descr = N_Gram_TATAC
cnt = 61	feature = 350	correl = -0.0562403	descr = N_Gram_CGTAA
cnt = 62	feature = 226	correl = -0.095802	descr = N_Gram_ATCGG
cnt = 63	feature = 238	correl = 0.0474198	descr = N_Gram_ATGTA
cnt = 64	feature = 542	correl = 0.0697161	descr = N_Gram_GTGCT
cnt = 65	feature = 392	correl = -0.114554	descr = N_Gram_CTTGC
cnt = 66	feature = 526	correl = -0.0512522	descr = N_Gram_GTCAA
cnt = 67	feature = 216	correl = 0.054562	descr = N_Gram_ATACA
cnt = 68	feature = 364	correl = 0.0661461	descr = N_Gram_CTAGG
cnt = 69	feature = 318	correl = 0.0670616	descr = N_Gram_CCTCA
cnt = 70	feature = 572	correl = 0.0687236	descr = N_Gram_TAGCA
cnt = 71	feature = 351	correl = -0.0676911	descr = N_Gram_CGTAC
cnt = 72	feature = 647	correl = 0.0637596	descr = N_Gram_TGGGG
cnt = 73	feature = 431	correl = 0.0659011	descr = N_Gram_GCAAC
cnt = 74	feature = 510	correl = -0.0444272	descr = N_Gram_GGGTT
cnt = 75	feature = 452	correl = 0.173939	descr = N_Gram_GCCTT
cnt = 76	feature = 252	correl = 0.0616903	descr = N_Gram_CAAGC
cnt = 77	feature = 432	correl = 0.0836764	descr = N_Gram_GCAAT
cnt = 78	feature = 382	correl = -0.0684932	descr = N_Gram_CTGCC
cnt = 79	feature = 363	correl = 0.0563769	descr = N_Gram_CTACT
cnt = 80	feature = 402	correl = 0.0531395	descr = N_Gram_GAATC
cnt = 81	feature = 362	correl = 0.0450415	descr = N_Gram_CTAAA
cnt = 82	feature = 564	correl = 0.0877766	descr = N_Gram_TAAGC
cnt = 83	feature = 571	correl = -0.0627323	descr = N_Gram_TAGAT
cnt = 84	feature = 344	correl = 0.0607596	descr = N_Gram_CGGCG
cnt = 85	feature = 258	correl = 0.0832887	descr = N_Gram_CACAG
cnt = 86	feature = 464	correl = 0.0544286	descr = N_Gram_GCGTG
cnt = 87	feature = 404	correl = 0.0444698	descr = N_Gram_GACAC
cnt = 88	feature = 326	correl = 0.073181	descr = N_Gram_CGACA
cnt = 89	feature = 313	correl = -0.0641534	descr = N_Gram_CCGGT
cnt = 90	feature = 568	correl = -0.0501644	descr = N_Gram_TACCG
cnt = 91	feature = 551	correl = 0.0824081	descr = N_Gram_GTTCC
cnt = 92	feature = 214	correl = -0.125779	descr = N_Gram_ATAAG
cnt = 93	feature = 267	correl = 0.0670594	descr = N_Gram_CACTC
cnt = 94	feature = 337	correl = 0.0570008	descr = N_Gram_CGCTA
cnt = 95	feature = 400	correl = -0.0441292	descr = N_Gram_GAAGG
cnt = 96	feature = 473	correl = -0.0498594	descr = N_Gram_GGAAC
cnt = 97	feature = 480	correl = 0.0942856	descr = N_Gram_GGAGT
cnt = 98	feature = 630	correl = -0.0521431	descr = N_Gram_TGATC
cnt = 99	feature = 360	correl = 0.149477	descr = N_Gram_CGTTT
cnt = 100	feature = 560	correl = -0.0492258	descr = N_Gram_TAAAA
cnt = 101	feature = 386	correl = 0.0450415	descr = N_Gram_CTTAC
cnt = 102	feature = 441	correl = -0.045258	descr = N_Gram_GCATG
cnt = 103	feature = 546	correl = 0.0471497	descr = N_Gram_GTGTA
cnt = 104	feature = 548	correl = 0.0886556	descr = N_Gram_GTTAA
cnt = 105	feature = 575	correl = 0.0447185	descr = N_Gram_TATGT
cnt = 106	feature = 509	correl = 0.0928145	descr = N_Gram_GGGTC
cnt = 107	feature = 449	correl = -0.0562607	descr = N_Gram_GCCGT
cnt = 108	feature = 427	correl = -0.0808982	descr = N_Gram_GATTT
cnt = 109	feature = 304	correl = 0.0687388	descr = N_Gram_CCCGC
cnt = 110	feature = 223	correl = -0.0582713	descr = N_Gram_ATCAT
cnt = 111	feature = 290	correl = 0.0594077	descr = N_Gram_CCACC
cnt = 112	feature = 477	correl = 0.0886556	descr = N_Gram_GGACG
cnt = 113	feature = 658	correl = 0.0711532	descr = N_Gram_TGTGG
cnt = 114	feature = 493	correl = 0.100474	descr = N_Gram_GGCGC
cnt = 115	feature = 660	correl = -0.0701986	descr = N_Gram_TGTTA
cnt = 116	feature = 514	correl = 0.0551954	descr = N_Gram_GGTGC
cnt = 117	feature = 678	correl = -0.059095	descr = N_Gram_TTGAA
cnt = 118	feature = 270	correl = 0.0854053	descr = N_Gram_CAGCC
cnt = 119	feature = 328	correl = -0.0745838	descr = N_Gram_CGACG
cnt = 120	feature = 552	correl = -0.0485329	descr = N_Gram_GTTCG
cnt = 121	feature = 472	correl = 0.120547	descr = N_Gram_GGAAA
cnt = 122	feature = 217	correl = -0.104536	descr = N_Gram_ATACT
cnt = 123	feature = 648	correl = 0.0463545	descr = N_Gram_TGGGT
cnt = 124	feature = 321	correl = 0.0720865	descr = N_Gram_CCTGC
cnt = 125	feature = 426	correl = 0.0484501	descr = N_Gram_GATTG
cnt = 126	feature = 333	correl = -0.0782265	descr = N_Gram_CGATC
cnt = 127	feature = 425	correl = -0.0717742	descr = N_Gram_GATTA
cnt = 128	feature = 253	correl = 0.0825601	descr = N_Gram_CAAGG
cnt = 129	feature = 317	correl = 0.0553946	descr = N_Gram_CCTAT
cnt = 130	feature = 393	correl = 0.0844645	descr = N_Gram_CTTGG
cnt = 131	feature = 610	correl = 0.0563769	descr = N_Gram_TCTAC
cnt = 132	feature = 528	correl = -0.0469547	descr = N_Gram_GTCCA
cnt = 133	feature = 405	correl = 0.0836764	descr = N_Gram_GACAG
cnt = 134	feature = 634	correl = 0.0772693	descr = N_Gram_TGCAA
cnt = 135	feature = 367	correl = 0.0634333	descr = N_Gram_CTATG
cnt = 136	feature = 596	correl = -0.0802348	descr = N_Gram_TCCGC
cnt = 137	feature = 657	correl = 0.0689654	descr = N_Gram_TGTGA
cnt = 138	feature = 440	correl = 0.10902	descr = N_Gram_GCATC
cnt = 139	feature = 295	correl = 0.0699475	descr = N_Gram_CCATC
cnt = 140	feature = 136	correl = 0.0466507	descr = N_Gram_AATAT
cnt = 141	feature = 225	correl = -0.0492258	descr = N_Gram_ATCGC
cnt = 142	feature = 268	correl = -0.0520724	descr = N_Gram_CACTG
cnt = 143	feature = 422	correl = -0.0452281	descr = N_Gram_GATGC
cnt = 144	feature = 653	correl = 0.0591248	descr = N_Gram_TGTAA
cnt = 145	feature = 687	correl = 0.0846757	descr = N_Gram_TTGTG
cnt = 146	feature = 443	correl = 0.0786881	descr = N_Gram_GCCAG
cnt = 147	feature = 605	correl = -0.14911	descr = N_Gram_TCGAG
cnt = 148	feature = 273	correl = 0.0857452	descr = N_Gram_CAGGA
cnt = 149	feature = 665	correl = -0.073479	descr = N_Gram_TTACC
cnt = 150	feature = 499	correl = 0.0496554	descr = N_Gram_GGGAA
cnt = 151	feature = 529	correl = 0.0512049	descr = N_Gram_GTCCC
cnt = 152	feature = 451	correl = 0.0704072	descr = N_Gram_GCCTC
cnt = 153	feature = 565	correl = -0.12886	descr = N_Gram_TAAGT
cnt = 154	feature = 672	correl = 0.0840151	descr = N_Gram_TTCCA
cnt = 155	feature = 316	correl = 0.105169	descr = N_Gram_CCGTG
cnt = 156	feature = 465	correl = 0.086166	descr = N_Gram_GCTAT
cnt = 157	feature = 448	correl = 0.0721921	descr = N_Gram_GCCGG
cnt = 158	feature = 635	correl = 0.0746266	descr = N_Gram_TGCAC
cnt = 159	feature = 654	correl = -0.0671181	descr = N_Gram_TGTCA
cnt = 160	feature = 659	correl = 0.0506229	descr = N_Gram_TGTGT
cnt = 161	feature = 259	correl = 0.0446846	descr = N_Gram_CACAT
cnt = 162	feature = 650	correl = 0.054874	descr = N_Gram_TGGTA
cnt = 163	feature = 500	correl = 0.106148	descr = N_Gram_GGGAC
cnt = 164	feature = 207	correl = 0.0975619	descr = N_Gram_AGTGT
cnt = 165	feature = 492	correl = -0.084973	descr = N_Gram_GGCGA
cnt = 166	feature = 348	correl = -0.0663341	descr = N_Gram_CGGTA
cnt = 167	feature = 539	correl = 0.0611525	descr = N_Gram_GTGAC
cnt = 168	feature = 437	correl = 0.062322	descr = N_Gram_GCAGC
cnt = 169	feature = 504	correl = 0.0776445	descr = N_Gram_GGGCG
cnt = 170	feature = 496	correl = 0.154164	descr = N_Gram_GGCTT
cnt = 171	feature = 629	correl = 0.0539779	descr = N_Gram_TGATA
cnt = 172	feature = 599	correl = 0.0553946	descr = N_Gram_TCCTA
cnt = 173	feature = 246	correl = -0.139719	descr = N_Gram_ATTTT
cnt = 174	feature = 467	correl = 0.0824739	descr = N_Gram_GCTGG
cnt = 175	feature = 387	correl = -0.129787	descr = N_Gram_CTTAT
cnt = 176	feature = 460	correl = 0.054097	descr = N_Gram_GCGGT
cnt = 177	feature = 284	correl = 0.0447356	descr = N_Gram_CATTC
cnt = 178	feature = 319	correl = -0.0991477	descr = N_Gram_CCTCC
cnt = 179	feature = 481	correl = -0.106626	descr = N_Gram_GGATC
cnt = 180	feature = 457	correl = 0.0519217	descr = N_Gram_GCGGA
cnt = 181	feature = 459	correl = 0.059438	descr = N_Gram_GCGGG
cnt = 182	feature = 305	correl = 0.0705893	descr = N_Gram_CCCGG
cnt = 183	feature = 269	correl = 0.0854672	descr = N_Gram_CAGCA
cnt = 184	feature = 407	correl = 0.0591652	descr = N_Gram_GACCG
cnt = 185	feature = 276	correl = 0.121945	descr = N_Gram_CAGTG
cnt = 186	feature = 666	correl = -0.0477451	descr = N_Gram_TTACT
cnt = 187	feature = 255	correl = 0.0520892	descr = N_Gram_CAATA
cnt = 188	feature = 490	correl = 0.0496787	descr = N_Gram_GGCCG
cnt = 189	feature = 340	correl = 0.0637315	descr = N_Gram_CGGAA
cnt = 190	feature = 291	correl = -0.0447983	descr = N_Gram_CCACG
cnt = 191	feature = 210	correl = 0.0589338	descr = N_Gram_AGTTG
cnt = 192	feature = 232	correl = -0.0590718	descr = N_Gram_ATGAT
cnt = 193	feature = 580	correl = 0.0952317	descr = N_Gram_TCACC
cnt = 194	feature = 394	correl = 0.078366	descr = N_Gram_CTTGT
cnt = 195	feature = 356	correl = 0.103422	descr = N_Gram_CGTGC
cnt = 196	feature = 331	correl = -0.115242	descr = N_Gram_CGAGT
cnt = 197	feature = 671	correl = 0.076566	descr = N_Gram_TTCAG
cnt = 198	feature = 553	correl = -0.0854195	descr = N_Gram_GTTCT
cnt = 199	feature = 396	correl = 0.121997	descr = N_Gram_CTTTG
cnt = 200	feature = 228	correl = 0.0796666	descr = N_Gram_ATCTG
cnt = 201	feature = 235	correl = -0.0659481	descr = N_Gram_ATGCT
cnt = 202	feature = 298	correl = 0.0534899	descr = N_Gram_CCCAA
cnt = 203	feature = 479	correl = 0.106683	descr = N_Gram_GGAGC
cnt = 204	feature = 261	correl = 0.0687702	descr = N_Gram_CACCA
cnt = 205	feature = 686	correl = 0.0546418	descr = N_Gram_TTGGT
cnt = 206	feature = 221	correl = 0.0597259	descr = N_Gram_ATATC
cnt = 207	feature = 324	correl = -0.114938	descr = N_Gram_CCTTC
cnt = 208	feature = 445	correl = 0.0896384	descr = N_Gram_GCCCG
cnt = 209	feature = 380	correl = -0.0732144	descr = N_Gram_CTGAT
cnt = 210	feature = 454	correl = -0.0745838	descr = N_Gram_GCGAC
cnt = 211	feature = 250	correl = 0.0481933	descr = N_Gram_CAAAA
cnt = 212	feature = 447	correl = 0.0899065	descr = N_Gram_GCCGC
cnt = 213	feature = 375	correl = -0.0439351	descr = N_Gram_CTCCG
cnt = 214	feature = 693	correl = -0.080304	descr = N_Gram_TTTGG
cnt = 215	feature = 397	correl = 0.0583244	descr = N_Gram_GAAA
cnt = 216	feature = 491	correl = 0.169881	descr = N_Gram_GGCCT
cnt = 217	feature = 485	correl = 0.052131	descr = N_Gram_GGCAG
cnt = 218	feature = 627	correl = -0.0493541	descr = N_Gram_TGAGG
cnt = 219	feature = 416	correl = -0.105056	descr = N_Gram_GAGTT
cnt = 220	feature = 458	correl = 0.0660122	descr = N_Gram_GCGGC
cnt = 221	feature = 288	correl = 0.0610252	descr = N_Gram_CCAAG
cnt = 222	feature = 612	correl = -0.0777771	descr = N_Gram_TCTCA
cnt = 223	feature = 501	correl = 0.120675	descr = N_Gram_GGGAG
cnt = 224	feature = 644	correl = 0.131806	descr = N_Gram_TGGCT
cnt = 225	feature = 275	correl = 0.0820255	descr = N_Gram_CAGTA
cnt = 226	feature = 476	correl = 0.125541	descr = N_Gram_GGACC
cnt = 227	feature = 206	correl = -0.145657	descr = N_Gram_AGTCT
cnt = 228	feature = 399	correl = 0.107687	descr = N_Gram_GAAGA
cnt = 229	feature = 516	correl = 0.0576326	descr = N_Gram_GGTTG
cnt = 230	feature = 544	correl = 0.13832	descr = N_Gram_GTGGC
cnt = 231	feature = 379	correl = -0.0649215	descr = N_Gram_CTCTC
cnt = 232	feature = 279	correl = -0.0640659	descr = N_Gram_CATCG
cnt = 233	feature = 586	correl = -0.0641178	descr = N_Gram_TCATG
cnt = 234	feature = 615	correl = 0.0474567	descr = N_Gram_TCTGG
cnt = 235	feature = 589	correl = 0.0872749	descr = N_Gram_TCCAA
cnt = 236	feature = 412	correl = -0.0724754	descr = N_Gram_GACTG
cnt = 237	feature = 371	correl = 0.054869	descr = N_Gram_CTCAC
cnt = 238	feature = 463	correl = -0.129118	descr = N_Gram_GCGTC
cnt = 239	feature = 263	correl = 0.0724854	descr = N_Gram_CACCT
cnt = 240	feature = 414	correl = 0.0909455	descr = N_Gram_GAGCT
cnt = 241	feature = 655	correl = 0.0580018	descr = N_Gram_TGTCC
cnt = 242	feature = 280	correl = 0.109566	descr = N_Gram_CATCT
cnt = 243	feature = 503	correl = 0.124141	descr = N_Gram_GGGCC
cnt = 244	feature = 547	correl = 0.0693062	descr = N_Gram_GTGTG
cnt = 245	feature = 696	correl = -0.0645492	descr = N_Gram_TTTTG
cnt = 246	feature = 488	correl = 0.0952263	descr = N_Gram_GGCCA
cnt = 247	feature = 160	correl = -0.071104	descr = N_Gram_ACGAT
cnt = 248	feature = 438	correl = 0.0502017	descr = N_Gram_GCAGT
cnt = 249	feature = 679	correl = -0.0753309	descr = N_Gram_TTGAC
cnt = 250	feature = 421	correl = -0.0463943	descr = N_Gram_GATGA
cnt = 251	feature = 583	correl = 0.118125	descr = N_Gram_TCAGT
cnt = 252	feature = 554	correl = 0.107487	descr = N_Gram_GTTGG
cnt = 253	feature = 77	correl = -0.0508233	descr = Fold_of_RNAi_Sequence_Pos_18
cnt = 254	feature = 281	correl = -0.0453982	descr = N_Gram_CATGA
cnt = 255	feature = 229	correl = 0.0552828	descr = N_Gram_ATCTT
cnt = 256	feature = 403	correl = 0.0620712	descr = N_Gram_GACA
cnt = 257	feature = 494	correl = 0.0903571	descr = N_Gram_GGCGG
cnt = 258	feature = 590	correl = -0.145289	descr = N_Gram_TCCAG
cnt = 259	feature = 591	correl = 0.0648661	descr = N_Gram_TCCC
cnt = 260	feature = 645	correl = 0.0920003	descr = N_Gram_TGGG
cnt = 261	feature = 211	correl = -0.114928	descr = N_Gram_AGTTT
cnt = 262	feature = 336	correl = 0.0936383	descr = N_Gram_CGCCG
cnt = 263	feature = 600	correl = -0.0624499	descr = N_Gram_TCCTC
cnt = 264	feature = 642	correl = 0.136639	descr = N_Gram_TGGCC
cnt = 265	feature = 381	correl = 0.0876123	descr = N_Gram_CTGCA
cnt = 266	feature = 242	correl = 0.0515481	descr = N_Gram_ATTG
cnt = 267	feature = 278	correl = 0.0945637	descr = N_Gram_CATCC
cnt = 268	feature = 532	correl = -0.111192	descr = N_Gram_GTCGA
cnt = 269	feature = 395	correl = 0.0856318	descr = N_Gram_CTTTA
cnt = 270	feature = 51	correl = -0.0481894	descr = Gibbs_of_Target_Sequence__Pos_4_Step_1
cnt = 271	feature = 15	correl = 0.0614359	descr = Position_Specific_Bin_Base_4_Base_T
cnt = 272	feature = 631	correl = -0.126073	descr = N_Gram_TGATT
cnt = 273	feature = 26	correl = -0.0619178	descr = Position_Specific_Bin_Base_11_Base_G
cnt = 274	feature = 233	correl = -0.091874	descr = N_Gram_ATGC
cnt = 275	feature = 22	correl = 0.0504944	descr = Position_Specific_Bin_Base_8_Base_T
cnt = 276	feature = 215	correl = -0.0799759	descr = N_Gram_ATAC
cnt = 277	feature = 429	correl = 0.10322	descr = N_Gram_GCAA
cnt = 278	feature = 453	correl = -0.0571668	descr = N_Gram_GCGA
cnt = 279	feature = 31	correl = -0.0512792	descr = Position_Specific_Bin_Base_13_Base_A
cnt = 280	feature = 597	correl = -0.0866761	descr = N_Gram_TCCGG
cnt = 281	feature = 536	correl = -0.0659935	descr = N_Gram_GTCTT
cnt = 282	feature = 24	correl = -0.0554109	descr = Position_Specific_Bin_Base_9_Base_T
cnt = 283	feature = 365	correl = 0.133221	descr = N_Gram_CTAT
cnt = 284	feature = 420	correl = -0.132303	descr = N_Gram_GATCT
cnt = 285	feature = 25	correl = 0.0647345	descr = Position_Specific_Bin_Base_10_Base_T
cnt = 286	feature = 433	correl = 0.0908644	descr = N_Gram_GCAC
cnt = 287	feature = 339	correl = 0.0639703	descr = N_Gram_CGGA
cnt = 288	feature = 520	correl = 0.0468747	descr = N_Gram_GTAC
cnt = 289	feature = 474	correl = 0.0536895	descr = N_Gram_GGAAG
cnt = 290	feature = 555	correl = -0.0479684	descr = N_Gram_GTTGT
cnt = 291	feature = 44	correl = 0.100401	descr = Position_Specific_Bin_Base_18_Base_C
cnt = 292	feature = 35	correl = 0.0686014	descr = Position_Specific_Bin_Base_14_Base_T
cnt = 293	feature = 16	correl = -0.127575	descr = Position_Specific_Bin_Base_5_Base_A
cnt = 294	feature = 272	correl = -0.147982	descr = N_Gram_CAGCT
cnt = 295	feature = 39	correl = -0.0496727	descr = Position_Specific_Bin_Base_16_Base_T
cnt = 296	feature = 218	correl = 0.0533545	descr = N_Gram_ATAG
cnt = 297	feature = 619	correl = -0.0577328	descr = N_Gram_TCTTG
cnt = 298	feature = 297	correl = 0.079287	descr = N_Gram_CCCA
cnt = 299	feature = 42	correl = -0.0782661	descr = Position_Specific_Bin_Base_17_Base_T
cnt = 300	feature = 12	correl = 0.0900679	descr = Position_Specific_Bin_Base_3_Base_C
cnt = 301	feature = 265	correl = -0.0871877	descr = N_Gram_CACGA
cnt = 302	feature = 73	correl = 0.0674259	descr = Fold_of_RNAi_Sequence_Pos_11
cnt = 303	feature = 30	correl = -0.141854	descr = Position_Specific_Bin_Base_12_Base_T
cnt = 304	feature = 538	correl = 0.055444	descr = N_Gram_GTGA
cnt = 305	feature = 11	correl = 0.0715807	descr = Position_Specific_Bin_Base_2_Base_T
cnt = 306	feature = 23	correl = 0.05953	descr = Position_Specific_Bin_Base_9_Base_G
cnt = 307	feature = 439	correl = 0.06368	descr = N_Gram_GCAT
cnt = 308	feature = 455	correl = 0.0581033	descr = N_Gram_GCGCC
cnt = 309	feature = 40	correl = -0.0543457	descr = Position_Specific_Bin_Base_17_Base_A
cnt = 310	feature = 410	correl = -0.0673433	descr = N_Gram_GACGT
cnt = 311	feature = 251	correl = 0.0582749	descr = N_Gram_CAAG
cnt = 312	feature = 413	correl = 0.046238	descr = N_Gram_GAGC
cnt = 313	feature = 29	correl = 0.0926201	descr = Position_Specific_Bin_Base_12_Base_G
cnt = 314	feature = 563	correl = -0.0880709	descr = N_Gram_TAAG
cnt = 315	feature = 543	correl = 0.0849878	descr = N_Gram_GTGG
cnt = 316	feature = 353	correl = -0.127818	descr = N_Gram_CGTCG
cnt = 317	feature = 81	correl = 0.103328	descr = Xue_Structure_Feature_A101
cnt = 318	feature = 475	correl = 0.090033	descr = N_Gram_GGAC
cnt = 319	feature = 401	correl = -0.0637937	descr = N_Gram_GAAGT
cnt = 320	feature = 41	correl = 0.106152	descr = Position_Specific_Bin_Base_17_Base_C
cnt = 321	feature = 18	correl = 0.0753239	descr = Position_Specific_Bin_Base_5_Base_G
cnt = 322	feature = 685	correl = 0.0652559	descr = N_Gram_TTGGC
cnt = 323	feature = 249	correl = 0.0604424	descr = N_Gram_CAAA
cnt = 324	feature = 33	correl = -0.0934854	descr = Position_Specific_Bin_Base_14_Base_A
cnt = 325	feature = 601	correl = -0.148115	descr = N_Gram_TCCTT
cnt = 326	feature = 46	correl = -0.119229	descr = Position_Specific_Bin_Base_18_Base_T
cnt = 327	feature = 20	correl = 0.0974169	descr = Position_Specific_Bin_Base_6_Base_C
cnt = 328	feature = 625	correl = -0.0455508	descr = N_Gram_TGAG
cnt = 329	feature = 468	correl = 0.0608741	descr = N_Gram_GCTT
cnt = 330	feature = 71	correl = 0.103764	descr = Fold_of_RNAi_Sequence_Pos_9
cnt = 331	feature = 579	correl = 0.0447217	descr = N_Gram_TCAC
cnt = 332	feature = 244	correl = -0.100859	descr = N_Gram_ATTT
cnt = 333	feature = 9	correl = 0.078318	descr = Position_Specific_Bin_Base_2_Base_C
cnt = 334	feature = 618	correl = -0.109664	descr = N_Gram_TCTTC
cnt = 335	feature = 643	correl = -0.0845715	descr = N_Gram_TGGCG
cnt = 336	feature = 57	correl = -0.100348	descr = Gibbs_of_Target_Sequence__Pos_13_Step_1
cnt = 337	feature = 13	correl = -0.0659148	descr = Position_Specific_Bin_Base_4_Base_A
cnt = 338	feature = 38	correl = 0.0460823	descr = Position_Specific_Bin_Base_16_Base_G
cnt = 339	feature = 689	correl = 0.0493577	descr = N_Gram_TTTA
cnt = 340	feature = 76	correl = 0.0592468	descr = Fold_of_RNAi_Sequence_Pos_14
cnt = 341	feature = 21	correl = -0.0609384	descr = Position_Specific_Bin_Base_8_Base_C
cnt = 342	feature = 43	correl = -0.237759	descr = Position_Specific_Bin_Base_18_Base_A
cnt = 343	feature = 391	correl = -0.0864316	descr = N_Gram_CTTGA
cnt = 344	feature = 10	correl = -0.0614154	descr = Position_Specific_Bin_Base_2_Base_G
cnt = 345	feature = 603	correl = -0.0951329	descr = N_Gram_TCGA
cnt = 346	feature = 347	correl = 0.147992	descr = N_Gram_CGGGC
cnt = 347	feature = 293	correl = -0.134953	descr = N_Gram_CCAGC
cnt = 348	feature = 623	correl = -0.0747605	descr = N_Gram_TGAAG
cnt = 349	feature = 19	correl = -0.117316	descr = Position_Specific_Bin_Base_6_Base_A
cnt = 350	feature = 34	correl = 0.0449651	descr = Position_Specific_Bin_Base_14_Base_C
cnt = 351	feature = 32	correl = 0.08487	descr = Position_Specific_Bin_Base_13_Base_C
cnt = 352	feature = 79	correl = -0.0599699	descr = Xue_Structure_Feature_A110
cnt = 353	feature = 633	correl = 0.0705915	descr = N_Gram_TGCA
cnt = 354	feature = 557	correl = -0.0878071	descr = N_Gram_GTTTT
cnt = 355	feature = 450	correl = 0.119503	descr = N_Gram_GCCT
cnt = 356	feature = 545	correl = 0.0783838	descr = N_Gram_GTGT
cnt = 357	feature = 14	correl = 0.0478372	descr = Position_Specific_Bin_Base_4_Base_C
cnt = 358	feature = 17	correl = 0.0832069	descr = Position_Specific_Bin_Base_5_Base_C
cnt = 359	feature = 361	correl = 0.0904271	descr = N_Gram_CTA
cnt = 360	feature = 8	correl = -0.072672	descr = Position_Specific_Bin_Base_2_Base_A
cnt = 361	feature = 72	correl = 0.0485657	descr = Fold_of_RNAi_Sequence_Pos_10
cnt = 362	feature = 27	correl = -0.0783985	descr = Position_Specific_Bin_Base_12_Base_A
cnt = 363	feature = 649	correl = 0.0585371	descr = N_Gram_TGGT
cnt = 364	feature = 264	correl = -0.0876602	descr = N_Gram_CACG
cnt = 365	feature = 314	correl = 0.0671655	descr = N_Gram_CCGT
cnt = 366	feature = 55	correl = -0.0602899	descr = Gibbs_of_Target_Sequence__Pos_8_Step_1
cnt = 367	feature = 637	correl = -0.136048	descr = N_Gram_TGCG
cnt = 368	feature = 56	correl = 0.0539412	descr = Gibbs_of_Target_Sequence__Pos_12_Step_1
cnt = 369	feature = 656	correl = 0.0809163	descr = N_Gram_TGTG
cnt = 370	feature = 484	correl = 0.083642	descr = N_Gram_GGCA
cnt = 371	feature = 36	correl = -0.122514	descr = Position_Specific_Bin_Base_16_Base_A
cnt = 372	feature = 105	correl = 0.155594	descr = Fold_of_Target_NoEndbrace_noends_Pos_18
cnt = 373	feature = 614	correl = -0.118725	descr = N_Gram_TCTCT
cnt = 374	feature = 52	correl = -0.0548727	descr = Gibbs_of_Target_Sequence__Pos_5_Step_1
cnt = 375	feature = 506	correl = 0.0666381	descr = N_Gram_GGGG
cnt = 376	feature = 341	correl = 0.103406	descr = N_Gram_CGGC
cnt = 377	feature = 664	correl = -0.0814692	descr = N_Gram_TTAC
cnt = 378	feature = 69	correl = 0.173695	descr = Fold_of_RNAi_Sequence_Pos_2
cnt = 379	feature = 260	correl = 0.0981565	descr = N_Gram_CACC
cnt = 380	feature = 692	correl = -0.099415	descr = N_Gram_TTTCT
cnt = 381	feature = 286	correl = 0.0883991	descr = N_Gram_CCAA
cnt = 382	feature = 28	correl = 0.136225	descr = Position_Specific_Bin_Base_12_Base_C
cnt = 383	feature = 50	correl = 0.0781474	descr = Gibbs_of_Target_Sequence__Pos_3_Step_1
cnt = 384	feature = 535	correl = -0.0732795	descr = N_Gram_GTCT
cnt = 385	feature = 681	correl = -0.0898801	descr = N_Gram_TTGC
cnt = 386	feature = 75	correl = 0.0685249	descr = Fold_of_RNAi_Sequence_Pos_13
cnt = 387	feature = 418	correl = -0.142983	descr = N_Gram_GATC
cnt = 388	feature = 312	correl = 0.140134	descr = N_Gram_CCGGG
cnt = 389	feature = 667	correl = -0.0652804	descr = N_Gram_TTAT
cnt = 390	feature = 471	correl = 0.0769589	descr = N_Gram_GGAA
cnt = 391	feature = 274	correl = 0.133558	descr = N_Gram_CAGT
cnt = 392	feature = 329	correl = -0.0918492	descr = N_Gram_CGAG
cnt = 393	feature = 231	correl = -0.0674853	descr = N_Gram_ATGA
cnt = 394	feature = 478	correl = 0.102351	descr = N_Gram_GGAG
cnt = 395	feature = 674	correl = -0.221627	descr = N_Gram_TTCTC
cnt = 396	feature = 59	correl = -0.0532804	descr = Gibbs_of_Target_Sequence__Pos_15_Step_1
cnt = 397	feature = 53	correl = -0.109438	descr = Gibbs_of_Target_Sequence__Pos_6_Step_1
cnt = 398	feature = 540	correl = 0.0577975	descr = N_Gram_GTGC
cnt = 399	feature = 277	correl = 0.0729598	descr = N_Gram_CATC
cnt = 400	feature = 60	correl = -0.114628	descr = Gibbs_of_Target_Sequence__Pos_17_Step_1
cnt = 401	feature = 78	correl = 0.051281	descr = Xue_Structure_Feature_A111
cnt = 402	feature = 424	correl = -0.0648451	descr = N_Gram_GATT
cnt = 403	feature = 446	correl = 0.083521	descr = N_Gram_GCCG
cnt = 404	feature = 466	correl = -0.0778558	descr = N_Gram_GCTCC
cnt = 405	feature = 683	correl = 0.0553121	descr = N_Gram_TTGG
cnt = 406	feature = 61	correl = -0.190527	descr = Gibbs_of_Target_Sequence__Pos_18_Step_1
cnt = 407	feature = 691	correl = -0.0692288	descr = N_Gram_TTTCC
cnt = 408	feature = 80	correl = 0.0709011	descr = Xue_Structure_Feature_A100
cnt = 409	feature = 67	correl = 0.180286	descr = Fold_of_RNAi_Sequence_Pos_0
cnt = 410	feature = 389	correl = -0.205187	descr = N_Gram_CTTCT
cnt = 411	feature = 677	correl = -0.0690254	descr = N_Gram_TTGA
cnt = 412	feature = 502	correl = 0.134557	descr = N_Gram_GGGC
cnt = 413	feature = 208	correl = -0.0477621	descr = N_Gram_AGTT
cnt = 414	feature = 74	correl = 0.103374	descr = Fold_of_RNAi_Sequence_Pos_12
cnt = 415	feature = 58	correl = -0.171832	descr = Gibbs_of_Target_Sequence__Pos_14_Step_1
cnt = 416	feature = 292	correl = -0.0840023	descr = N_Gram_CCAG
cnt = 417	feature = 531	correl = -0.0860112	descr = N_Gram_GTCG
cnt = 418	feature = 456	correl = 0.0897644	descr = N_Gram_GCGG
cnt = 419	feature = 613	correl = -0.118597	descr = N_Gram_TCTCC
cnt = 420	feature = 461	correl = -0.0884055	descr = N_Gram_GCGT
cnt = 421	feature = 518	correl = 0.054862	descr = N_Gram_GTA
cnt = 422	feature = 620	correl = 0.0491506	descr = N_Gram_TCTTT
cnt = 423	feature = 628	correl = -0.102393	descr = N_Gram_TGAT
cnt = 424	feature = 70	correl = 0.0858851	descr = Fold_of_RNAi_Sequence_Pos_3
cnt = 425	feature = 388	correl = -0.119415	descr = N_Gram_CTTC
cnt = 426	feature = 697	correl = -0.102371	descr = N_Gram_TTTTT
cnt = 427	feature = 559	correl = -0.0561035	descr = N_Gram_TAA
cnt = 428	feature = 230	correl = -0.0545636	descr = N_Gram_ATG
cnt = 429	feature = 525	correl = -0.0847882	descr = N_Gram_GTC
cnt = 430	feature = 641	correl = 0.0696033	descr = N_Gram_TGGC
cnt = 431	feature = 83	correl = 0.0787529	descr = Xue_Structure_Feature_C110
cnt = 432	feature = 566	correl = -0.0700516	descr = N_Gram_TAC
cnt = 433	feature = 602	correl = -0.0785299	descr = N_Gram_TCG
cnt = 434	feature = 498	correl = 0.125941	descr = N_Gram_GGGA
cnt = 435	feature = 335	correl = 0.0598446	descr = N_Gram_CGCC
cnt = 436	feature = 376	correl = -0.133438	descr = N_Gram_CTCCT
cnt = 437	feature = 390	correl = -0.0512649	descr = N_Gram_CTTG
cnt = 438	feature = 68	correl = 0.213307	descr = Fold_of_RNAi_Sequence_Pos_1
cnt = 439	feature = 487	correl = 0.190802	descr = N_Gram_GGCC
cnt = 440	feature = 675	correl = -0.112851	descr = N_Gram_TTCTT
cnt = 441	feature = 511	correl = 0.0715981	descr = N_Gram_GGT
cnt = 442	feature = 296	correl = 0.0583199	descr = N_Gram_CCC
cnt = 443	feature = 632	correl = -0.0511779	descr = N_Gram_TGC
cnt = 444	feature = 651	correl = 0.0794368	descr = N_Gram_TGT
cnt = 445	feature = 588	correl = -0.0675158	descr = N_Gram_TCCA
cnt = 446	feature = 310	correl = 0.0515893	descr = N_Gram_CCGG
cnt = 447	feature = 248	correl = 0.137021	descr = N_Gram_CAA
cnt = 448	feature = 578	correl = 0.0484045	descr = N_Gram_TCA
cnt = 449	feature = 611	correl = -0.19447	descr = N_Gram_TCTC
cnt = 450	feature = 428	correl = 0.104002	descr = N_Gram_GCA
cnt = 451	feature = 695	correl = -0.144447	descr = N_Gram_TTTTC
cnt = 452	feature = 662	correl = -0.0770247	descr = N_Gram_TTA
cnt = 453	feature = 325	correl = -0.0885274	descr = N_Gram_CGA
cnt = 454	feature = 222	correl = -0.0590112	descr = N_Gram_ATC
cnt = 455	feature = 598	correl = -0.110706	descr = N_Gram_TCCT
cnt = 456	feature = 537	correl = 0.139158	descr = N_Gram_GTG
cnt = 457	feature = 639	correl = 0.0730265	descr = N_Gram_TGG
cnt = 458	feature = 621	correl = -0.0865059	descr = N_Gram_TGA
cnt = 459	feature = 82	correl = 0.108334	descr = Xue_Structure_Feature_C111
cnt = 460	feature = 417	correl = -0.0721812	descr = N_Gram_GAT
cnt = 461	feature = 577	correl = -0.116474	descr = N_Gram_TC
cnt = 462	feature = 66	correl = -0.0462991	descr = PF_RNAi_Fold_3'Free_Count
cnt = 463	feature = 517	correl = 0.052238	descr = N_Gram_GT
cnt = 464	feature = 694	correl = -0.136627	descr = N_Gram_TTTT
cnt = 465	feature = 497	correl = 0.178305	descr = N_Gram_GGG
cnt = 466	feature = 384	correl = -0.0915673	descr = N_Gram_CTT
cnt = 467	feature = 690	correl = -0.0968157	descr = N_Gram_TTTC
cnt = 468	feature = 442	correl = 0.105376	descr = N_Gram_GCC
cnt = 469	feature = 345	correl = 0.146773	descr = N_Gram_CGGG
cnt = 470	feature = 558	correl = -0.0512535	descr = N_Gram_TA
cnt = 471	feature = 673	correl = -0.219911	descr = N_Gram_TTCT
cnt = 472	feature = 306	correl = 0.0920694	descr = N_Gram_CCG
cnt = 473	feature = 212	correl = -0.11513	descr = N_Gram_AT
cnt = 474	feature = 86	correl = 0.104148	descr = Xue_Structure_Feature_G111
cnt = 475	feature = 369	correl = -0.100471	descr = N_Gram_CTC
cnt = 476	feature = 247	correl = 0.0907745	descr = N_Gram_CA
cnt = 477	feature = 65	correl = -0.139605	descr = PF_RNAi_Fold_5'Free_Count
cnt = 478	feature = 676	correl = -0.0521481	descr = N_Gram_TTG
cnt = 479	feature = 616	correl = -0.0945642	descr = N_Gram_TCTT
cnt = 480	feature = 285	correl = 0.0475262	descr = N_Gram_CC
cnt = 481	feature = 669	correl = -0.138961	descr = N_Gram_TTC
cnt = 482	feature = 338	correl = 0.105487	descr = N_Gram_CGG
cnt = 483	feature = 373	correl = -0.112319	descr = N_Gram_CTCC
cnt = 484	feature = 688	correl = -0.0669687	descr = N_Gram_TTT
cnt = 485	feature = 609	correl = -0.105703	descr = N_Gram_TCT
cnt = 486	feature = 483	correl = 0.150884	descr = N_Gram_GGC
cnt = 487	feature = 587	correl = -0.106002	descr = N_Gram_TCC
cnt = 488	feature = 661	correl = -0.114981	descr = N_Gram_TT
cnt = 489	feature = 469	correl = 0.161676	descr = N_Gram_GG
cnt = 490	feature = 64	correl = -0.179519	descr = PF_RNAi_Fold_Energy
cnt = 491	feature = 47	correl = -0.182021	descr = Gibbs_of_Target_Sequence_
num rows = 521
num_elements = 256332
*
optimization finished, #iter = 629
nu = 0.456228
obj = -36.128016, rho = -0.508954
nSV = 363, nBSV = 135
num rows = 58
num_elements = 28536
*
optimization finished, #iter = 60
nu = 0.394961
obj = -3.254553, rho = -0.516721
nSV = 46, nBSV = 3
*
optimization finished, #iter = 629
nu = 0.456228
obj = -36.128016, rho = -0.508954
nSV = 363, nBSV = 135
CFS merit scores = 1.335
CFS merit scores = 1.61878
CFS merit scores = 1.86606
CFS merit scores = 2.08097
CFS merit scores = 2.28159
CFS merit scores = 2.46302
CFS merit scores = 2.63307
CFS merit scores = 2.79327
CFS merit scores = 2.94261
CFS merit scores = 3.08082
CFS merit scores = 3.21124
CFS merit scores = 3.33293
CFS merit scores = 3.44725
CFS merit scores = 3.55662
CFS merit scores = 3.66234
CFS merit scores = 3.76466
CFS merit scores = 3.86364
CFS merit scores = 3.96008
CFS merit scores = 4.05396
CFS merit scores = 4.1444
CFS merit scores = 4.23254
CFS merit scores = 4.31851
CFS merit scores = 4.40264
CFS merit scores = 4.485
CFS merit scores = 4.56568
CFS merit scores = 4.64475
CFS merit scores = 4.72231
CFS merit scores = 4.79843
CFS merit scores = 4.87319
CFS merit scores = 4.94661
CFS merit scores = 5.01879
CFS merit scores = 5.08974
CFS merit scores = 5.15951
CFS merit scores = 5.22818
CFS merit scores = 5.29578
CFS merit scores = 5.36038
CFS merit scores = 5.42382
CFS merit scores = 5.48611
CFS merit scores = 5.54732
CFS merit scores = 5.60745
CFS merit scores = 5.66593
CFS merit scores = 5.72323
CFS merit scores = 5.77741
CFS merit scores = 5.83051
CFS merit scores = 5.88278
CFS merit scores = 5.93424
CFS merit scores = 5.98481
CFS merit scores = 6.03446
CFS merit scores = 6.08277
CFS merit scores = 6.12992
CFS merit scores = 6.17613
CFS merit scores = 6.21985
CFS merit scores = 6.26057
CFS merit scores = 6.29978
CFS merit scores = 6.33604
CFS merit scores = 6.37052
CFS merit scores = 6.40166
CFS merit scores = 6.43116
CFS merit scores = 6.45882
CFS merit scores = 6.48551
CFS merit scores = 6.51092
CFS merit scores = 6.5352
CFS merit scores = 6.55812
CFS merit scores = 6.57994
CFS merit scores = 6.60029
CFS merit scores = 6.62027
CFS merit scores = 6.63993
CFS merit scores = 6.65872
CFS merit scores = 6.67737
CFS merit scores = 6.69547
CFS merit scores = 6.71321
CFS merit scores = 6.72957
CFS merit scores = 6.74576
CFS merit scores = 6.762
CFS merit scores = 6.77805
CFS merit scores = 6.79372
CFS merit scores = 6.80783
CFS merit scores = 6.82181
CFS merit scores = 6.83499
CFS merit scores = 6.84752
CFS merit scores = 6.85924
CFS merit scores = 6.87003
CFS merit scores = 6.88089
CFS merit scores = 6.89111
CFS merit scores = 6.90139
CFS merit scores = 6.91038
CFS merit scores = 6.91958
CFS merit scores = 6.92846
CFS merit scores = 6.93704
CFS merit scores = 6.94524
CFS merit scores = 6.95233
CFS merit scores = 6.95964
CFS merit scores = 6.96688
CFS merit scores = 6.97331
CFS merit scores = 6.97959
CFS merit scores = 6.98337
CFS merit scores = 6.98675
CFS merit scores = 6.99047
CFS merit scores = 6.99416
CFS merit scores = 6.99747
CFS merit scores = 7.00091
CFS merit scores = 7.00482
CFS merit scores = 7.00916
CFS merit scores = 7.01346
CFS merit scores = 7.01681
CFS merit scores = 7.02014
CFS merit scores = 7.02226
CFS merit scores = 7.02293
CFS merit scores = 7.02375
CFS merit scores = 7.02405
CFS merit scores = 7.02402
CFS merit scores = 7.02432
CFS merit scores = 7.02481
CFS merit scores = 7.02554
CFS merit scores = 7.02592
CFS merit scores = 7.02589
CFS merit scores = 7.0242
CFS merit scores = 7.02179
CFS merit scores = 7.01957
CFS merit scores = 7.01753
CFS merit scores = 7.01579
CFS merit scores = 7.01445
CFS merit scores = 7.01323
CFS merit scores = 7.01202
CFS merit scores = 7.00982
CFS merit scores = 7.00778
CFS merit scores = 7.00553
CFS merit scores = 7.00321
CFS merit scores = 6.99997
CFS merit scores = 6.99685
CFS merit scores = 6.9938
CFS merit scores = 6.99057
CFS merit scores = 6.98743
CFS merit scores = 6.98396
CFS merit scores = 6.98025
CFS merit scores = 6.97689
CFS merit scores = 6.97352
CFS merit scores = 6.97046
CFS merit scores = 6.9673
CFS merit scores = 6.96423
CFS merit scores = 6.96118
CFS merit scores = 6.95802
CFS merit scores = 6.95436
CFS merit scores = 6.95089
CFS merit scores = 6.94759
CFS merit scores = 6.94375
CFS merit scores = 6.93995
CFS merit scores = 6.93633
CFS merit scores = 6.93276
CFS merit scores = 6.92838
CFS merit scores = 6.92379
CFS merit scores = 6.91905
CFS merit scores = 6.91453
CFS merit scores = 6.90997
CFS merit scores = 6.90559
CFS merit scores = 6.90148
CFS merit scores = 6.89763
CFS merit scores = 6.89402
CFS merit scores = 6.8901
CFS merit scores = 6.88441
CFS merit scores = 6.87856
CFS merit scores = 6.87286
CFS merit scores = 6.86702
CFS merit scores = 6.86138
CFS merit scores = 6.8559
CFS merit scores = 6.8506
CFS merit scores = 6.84538
CFS merit scores = 6.8403
CFS merit scores = 6.83521
CFS merit scores = 6.82967
CFS merit scores = 6.82435
CFS merit scores = 6.81914
CFS merit scores = 6.81372
CFS merit scores = 6.8084
CFS merit scores = 6.80316
CFS merit scores = 6.79804
CFS merit scores = 6.79305
CFS merit scores = 6.78815
CFS merit scores = 6.78312
CFS merit scores = 6.7783
CFS merit scores = 6.77311
CFS merit scores = 6.76787
CFS merit scores = 6.76276
CFS merit scores = 6.75772
CFS merit scores = 6.75289
CFS merit scores = 6.74775
CFS merit scores = 6.74252
CFS merit scores = 6.73745
CFS merit scores = 6.73253
CFS merit scores = 6.72756
CFS merit scores = 6.72271
CFS merit scores = 6.71758
CFS merit scores = 6.71206
CFS merit scores = 6.70666
CFS merit scores = 6.70118
CFS merit scores = 6.69581
CFS merit scores = 6.69043
CFS merit scores = 6.68514
CFS merit scores = 6.67994
CFS merit scores = 6.6744
CFS merit scores = 6.66886
CFS merit scores = 6.66348
CFS merit scores = 6.65795
CFS merit scores = 6.65252
CFS merit scores = 6.64722
CFS merit scores = 6.64172
CFS merit scores = 6.63615
CFS merit scores = 6.63073
CFS merit scores = 6.62537
CFS merit scores = 6.61946
CFS merit scores = 6.61345
CFS merit scores = 6.60709
CFS merit scores = 6.60085
CFS merit scores = 6.59479
CFS merit scores = 6.58862
CFS merit scores = 6.58255
CFS merit scores = 6.57644
CFS merit scores = 6.57044
CFS merit scores = 6.56438
CFS merit scores = 6.55822
CFS merit scores = 6.55222
CFS merit scores = 6.54631
CFS merit scores = 6.54052
CFS merit scores = 6.53449
CFS merit scores = 6.52842
CFS merit scores = 6.52197
CFS merit scores = 6.51559
CFS merit scores = 6.50933
CFS merit scores = 6.50289
CFS merit scores = 6.4958
CFS merit scores = 6.48884
CFS merit scores = 6.48174
CFS merit scores = 6.47461
CFS merit scores = 6.46761
CFS merit scores = 6.4604
CFS merit scores = 6.45336
CFS merit scores = 6.44611
CFS merit scores = 6.43893
CFS merit scores = 6.43155
CFS merit scores = 6.42426
CFS merit scores = 6.41711
CFS merit scores = 6.40998
CFS merit scores = 6.40291
CFS merit scores = 6.39593
CFS merit scores = 6.38904
CFS merit scores = 6.38229
CFS merit scores = 6.37567
CFS merit scores = 6.36876
CFS merit scores = 6.36188
CFS merit scores = 6.35501
CFS merit scores = 6.34809
CFS merit scores = 6.34128
CFS merit scores = 6.33449
CFS merit scores = 6.3277
CFS merit scores = 6.32061
CFS merit scores = 6.31334
CFS merit scores = 6.30613
CFS merit scores = 6.29894
CFS merit scores = 6.29177
CFS merit scores = 6.28464
CFS merit scores = 6.27762
CFS merit scores = 6.2707
CFS merit scores = 6.26343
CFS merit scores = 6.25626
CFS merit scores = 6.249
CFS merit scores = 6.24159
CFS merit scores = 6.23428
CFS merit scores = 6.2268
CFS merit scores = 6.21943
CFS merit scores = 6.21203
CFS merit scores = 6.20455
CFS merit scores = 6.19717
CFS merit scores = 6.18982
CFS merit scores = 6.18254
CFS merit scores = 6.17533
CFS merit scores = 6.16795
CFS merit scores = 6.16069
CFS merit scores = 6.15351
CFS merit scores = 6.14646
CFS merit scores = 6.13942
CFS merit scores = 6.13247
CFS merit scores = 6.12557
CFS merit scores = 6.11839
CFS merit scores = 6.11124
CFS merit scores = 6.10389
CFS merit scores = 6.09664
CFS merit scores = 6.08942
CFS merit scores = 6.08237
CFS merit scores = 6.07538
CFS merit scores = 6.06833
CFS merit scores = 6.0612
CFS merit scores = 6.05406
CFS merit scores = 6.04702
CFS merit scores = 6.03996
CFS merit scores = 6.03301
CFS merit scores = 6.02576
CFS merit scores = 6.01854
CFS merit scores = 6.01142
CFS merit scores = 6.00439
CFS merit scores = 5.99746
CFS merit scores = 5.99048
CFS merit scores = 5.98358
CFS merit scores = 5.97667
CFS merit scores = 5.96969
CFS merit scores = 5.96268
CFS merit scores = 5.95575
CFS merit scores = 5.9489
CFS merit scores = 5.94206
CFS merit scores = 5.93532
CFS merit scores = 5.92857
CFS merit scores = 5.9217
CFS merit scores = 5.91498
CFS merit scores = 5.90822
CFS merit scores = 5.90159
CFS merit scores = 5.89504
CFS merit scores = 5.88854
CFS merit scores = 5.88208
CFS merit scores = 5.87558
CFS merit scores = 5.86918
CFS merit scores = 5.86287
CFS merit scores = 5.85662
CFS merit scores = 5.85046
CFS merit scores = 5.84436
CFS merit scores = 5.83823
CFS merit scores = 5.83214
CFS merit scores = 5.8261
CFS merit scores = 5.82007
CFS merit scores = 5.81389
CFS merit scores = 5.80783
CFS merit scores = 5.80177
CFS merit scores = 5.79557
CFS merit scores = 5.78942
CFS merit scores = 5.78322
CFS merit scores = 5.777
CFS merit scores = 5.77084
CFS merit scores = 5.76467
CFS merit scores = 5.75861
CFS merit scores = 5.75257
CFS merit scores = 5.74654
CFS merit scores = 5.74035
CFS merit scores = 5.73424
CFS merit scores = 5.72814
CFS merit scores = 5.7221
CFS merit scores = 5.71612
CFS merit scores = 5.7102
CFS merit scores = 5.70428
CFS merit scores = 5.69839
CFS merit scores = 5.69257
CFS merit scores = 5.68677
CFS merit scores = 5.68096
CFS merit scores = 5.67519
CFS merit scores = 5.66948
CFS merit scores = 5.66385
CFS merit scores = 5.65826
CFS merit scores = 5.65259
CFS merit scores = 5.64698
CFS merit scores = 5.64144
CFS merit scores = 5.63579
CFS merit scores = 5.6302
CFS merit scores = 5.62471
CFS merit scores = 5.61919
CFS merit scores = 5.61361
CFS merit scores = 5.6081
CFS merit scores = 5.60265
CFS merit scores = 5.59714
CFS merit scores = 5.5917
CFS merit scores = 5.58627
CFS merit scores = 5.58088
CFS merit scores = 5.57555
CFS merit scores = 5.57025
CFS merit scores = 5.565
CFS merit scores = 5.55966
CFS merit scores = 5.55437
CFS merit scores = 5.54907
CFS merit scores = 5.54365
CFS merit scores = 5.53822
CFS merit scores = 5.53288
CFS merit scores = 5.52756
CFS merit scores = 5.52229
CFS merit scores = 5.51708
CFS merit scores = 5.5118
CFS merit scores = 5.50655
CFS merit scores = 5.50136
CFS merit scores = 5.49622
CFS merit scores = 5.49105
CFS merit scores = 5.48577
CFS merit scores = 5.48058
CFS merit scores = 5.47544
CFS merit scores = 5.47035
CFS merit scores = 5.46533
CFS merit scores = 5.46023
CFS merit scores = 5.45516
CFS merit scores = 5.45017
CFS merit scores = 5.44512
CFS merit scores = 5.44008
CFS merit scores = 5.435
CFS merit scores = 5.43
CFS merit scores = 5.42502
CFS merit scores = 5.42009
CFS merit scores = 5.4152
CFS merit scores = 5.41033
CFS merit scores = 5.40551
CFS merit scores = 5.40061
CFS merit scores = 5.39569
CFS merit scores = 5.3908
CFS merit scores = 5.38593
CFS merit scores = 5.38104
CFS merit scores = 5.37589
CFS merit scores = 5.37079
CFS merit scores = 5.36577
CFS merit scores = 5.36068
CFS merit scores = 5.35559
CFS merit scores = 5.35055
CFS merit scores = 5.34554
CFS merit scores = 5.34055
CFS merit scores = 5.33556
CFS merit scores = 5.33055
CFS merit scores = 5.32555
CFS merit scores = 5.32051
CFS merit scores = 5.31552
CFS merit scores = 5.31058
CFS merit scores = 5.30546
CFS merit scores = 5.30036
CFS merit scores = 5.29528
CFS merit scores = 5.29021
CFS merit scores = 5.28516
CFS merit scores = 5.28012
CFS merit scores = 5.27506
CFS merit scores = 5.27002
CFS merit scores = 5.26484
CFS merit scores = 5.25961
CFS merit scores = 5.25443
CFS merit scores = 5.24931
CFS merit scores = 5.2442
CFS merit scores = 5.23903
CFS merit scores = 5.23378
CFS merit scores = 5.22858
CFS merit scores = 5.22334
CFS merit scores = 5.21807
CFS merit scores = 5.21272
CFS merit scores = 5.20738
CFS merit scores = 5.20197
CFS merit scores = 5.1966
CFS merit scores = 5.19121
CFS merit scores = 5.18566
CFS merit scores = 5.18016
CFS merit scores = 5.17455
CFS merit scores = 5.16898
CFS merit scores = 5.1632
CFS merit scores = 5.15746
CFS merit scores = 5.1517
CFS merit scores = 5.14599
CFS merit scores = 5.14016
CFS merit scores = 5.1344
CFS merit scores = 5.12865
CFS merit scores = 5.12289
CFS merit scores = 5.11709
CFS merit scores = 5.11123
CFS merit scores = 5.10532
CFS merit scores = 5.09943
CFS merit scores = 5.0936
CFS merit scores = 5.08779
CFS merit scores = 5.08198
CFS merit scores = 5.07619
CFS merit scores = 5.07043
CFS merit scores = 5.06453
CFS merit scores = 5.05834
CFS merit scores = 5.05215
CFS merit scores = 5.04593
CFS merit scores = 5.03978
CFS merit scores = 5.03357
CFS merit scores = 5.02732
CFS merit scores = 5.02109
CFS merit scores = 5.01483
CFS merit scores = 5.00841
CFS merit scores = 5.0019
CFS merit scores = 4.99539
CFS merit scores = 4.98884
CFS merit scores = 4.98224
CFS merit scores = 4.97543
CFS merit scores = 4.96864
CFS merit scores = 4.9618
CFS merit scores = 4.95485
CFS merit scores = 4.94765
CFS merit scores = 4.94056
CFS merit scores = 4.93336
CFS merit scores = 4.9261
CFS merit scores = 4.91884
CFS merit scores = 4.91152
CFS merit scores = 4.90423
CFS merit scores = 4.8968
CFS merit scores = 4.88935
CFS merit scores = 4.88187
CFS merit scores = 4.874
CFS merit scores = 4.86604
CFS merit scores = 4.85814
CFS merit scores = 4.85014
CFS merit scores = 4.8419
CFS merit scores = 4.83301
CFS merit scores = 4.82325
CFS merit scores = 4.81346
CFS merit scores = 4.80274
CFS merit scores = 4.78902
cnt = 1	feature = 59	correl = -0.335001	descr = Gibbs_of_Target_Sequence__Pos_20_Step_1
cnt = 2	feature = 46	correl = 0.246326	descr = Gibbs_of_Target_Sequence__Pos_1_Step_1
cnt = 3	feature = 613	correl = -0.186395	descr = N_Gram_TCTC
cnt = 4	feature = 431	correl = 0.0827097	descr = N_Gram_GCACT
cnt = 5	feature = 627	correl = -0.0813317	descr = N_Gram_TGAGA
cnt = 6	feature = 216	correl = 0.0571876	descr = N_Gram_ATATA
cnt = 7	feature = 558	correl = 0.0488287	descr = N_Gram_TAAAG
cnt = 8	feature = 546	correl = 0.0477341	descr = N_Gram_GTGTG
cnt = 9	feature = 247	correl = 0.0439697	descr = N_Gram_CACAC
cnt = 10	feature = 683	correl = 0.0586818	descr = N_Gram_TTGCA
cnt = 11	feature = 605	correl = -0.0604343	descr = N_Gram_TCGCT
cnt = 12	feature = 626	correl = 0.0455699	descr = N_Gram_TGACA
cnt = 13	feature = 571	correl = 0.0455059	descr = N_Gram_TAGAC
cnt = 14	feature = 429	correl = 0.0570881	descr = N_Gram_GCAAT
cnt = 15	feature = 350	correl = -0.0565534	descr = N_Gram_CGTTC
cnt = 16	feature = 389	correl = -0.0557573	descr = N_Gram_GAAGG
cnt = 17	feature = 220	correl = -0.0492301	descr = N_Gram_ATCGC
cnt = 18	feature = 315	correl = -0.0492301	descr = N_Gram_CGACC
cnt = 19	feature = 673	correl = 0.0444058	descr = N_Gram_TTCGA
cnt = 20	feature = 288	correl = 0.11445	descr = N_Gram_CCCCC
cnt = 21	feature = 607	correl = 0.0941762	descr = N_Gram_TCGGC
cnt = 22	feature = 601	correl = 0.0801168	descr = N_Gram_TCGAC
cnt = 23	feature = 347	correl = 0.0702752	descr = N_Gram_CGTGA
cnt = 24	feature = 545	correl = 0.0660573	descr = N_Gram_GTGTC
cnt = 25	feature = 314	correl = 0.0730871	descr = N_Gram_CGACA
cnt = 26	feature = 537	correl = 0.0569187	descr = N_Gram_GTGCG
cnt = 27	feature = 664	correl = 0.0646514	descr = N_Gram_TTAAC
cnt = 28	feature = 637	correl = 0.0519979	descr = N_Gram_TGCCG
cnt = 29	feature = 518	correl = 0.0502545	descr = N_Gram_GTATA
cnt = 30	feature = 324	correl = 0.0449682	descr = N_Gram_CGCCA
cnt = 31	feature = 289	correl = 0.0449682	descr = N_Gram_CCCCG
cnt = 32	feature = 593	correl = 0.0519979	descr = N_Gram_TCCCG
cnt = 33	feature = 502	correl = 0.0449682	descr = N_Gram_GGGCT
cnt = 34	feature = 455	correl = 0.0449682	descr = N_Gram_GCGTA
cnt = 35	feature = 296	correl = 0.0449682	descr = N_Gram_CCGCA
cnt = 36	feature = 396	correl = -0.0682858	descr = N_Gram_GACCC
cnt = 37	feature = 541	correl = 0.10346	descr = N_Gram_GTGGC
cnt = 38	feature = 671	correl = 0.073607	descr = N_Gram_TTCAA
cnt = 39	feature = 606	correl = 0.0815678	descr = N_Gram_TCGGA
cnt = 40	feature = 624	correl = 0.051018	descr = N_Gram_TGAAA
cnt = 41	feature = 408	correl = 0.093498	descr = N_Gram_GAGTC
cnt = 42	feature = 661	correl = -0.0504621	descr = N_Gram_TGTTC
cnt = 43	feature = 387	correl = 0.101005	descr = N_Gram_GAAAG
cnt = 44	feature = 286	correl = 0.0837304	descr = N_Gram_CCCAC
cnt = 45	feature = 270	correl = -0.0492301	descr = N_Gram_CATGC
cnt = 46	feature = 227	correl = 0.0732959	descr = N_Gram_ATGGG
cnt = 47	feature = 331	correl = 0.0675379	descr = N_Gram_CGGAT
cnt = 48	feature = 334	correl = 0.0495723	descr = N_Gram_CGGCC
cnt = 49	feature = 508	correl = -0.0539773	descr = N_Gram_GGGTT
cnt = 50	feature = 547	correl = 0.0885336	descr = N_Gram_GTTAA
cnt = 51	feature = 276	correl = 0.051351	descr = N_Gram_CCAAT
cnt = 52	feature = 612	correl = 0.0562657	descr = N_Gram_TCTAC
cnt = 53	feature = 471	correl = -0.0616619	descr = N_Gram_GGAAC
cnt = 54	feature = 392	correl = 0.075687	descr = N_Gram_GAATC
cnt = 55	feature = 272	correl = -0.0595348	descr = N_Gram_CATGT
cnt = 56	feature = 322	correl = 0.0783266	descr = N_Gram_CGCAA
cnt = 57	feature = 548	correl = -0.0789846	descr = N_Gram_GTTAC
cnt = 58	feature = 641	correl = 0.0649505	descr = N_Gram_TGGAC
cnt = 59	feature = 375	correl = -0.12982	descr = N_Gram_CTTAT
cnt = 60	feature = 251	correl = 0.0619849	descr = N_Gram_CACCA
cnt = 61	feature = 510	correl = -0.0998537	descr = N_Gram_GGTAA
cnt = 62	feature = 218	correl = -0.0564014	descr = N_Gram_ATCAT
cnt = 63	feature = 655	correl = -0.0721152	descr = N_Gram_TGTCA
cnt = 64	feature = 341	correl = -0.0704385	descr = N_Gram_CGTAA
cnt = 65	feature = 551	correl = 0.0446926	descr = N_Gram_GTTGC
cnt = 66	feature = 321	correl = -0.0495078	descr = N_Gram_CGATG
cnt = 67	feature = 594	correl = 0.0467614	descr = N_Gram_TCCGA
cnt = 68	feature = 464	correl = 0.0802708	descr = N_Gram_GCTGG
cnt = 69	feature = 160	correl = -0.0676986	descr = N_Gram_ACGCA
cnt = 70	feature = 650	correl = 0.0462397	descr = N_Gram_TGGGT
cnt = 71	feature = 403	correl = -0.0587427	descr = N_Gram_GAGCA
cnt = 72	feature = 499	correl = 0.0515649	descr = N_Gram_GGGCA
cnt = 73	feature = 399	correl = 0.0885336	descr = N_Gram_GACGG
cnt = 74	feature = 303	correl = 0.0542474	descr = N_Gram_CCTAT
cnt = 75	feature = 685	correl = -0.053953	descr = N_Gram_TTGGA
cnt = 76	feature = 391	correl = -0.0494498	descr = N_Gram_GAATA
cnt = 77	feature = 221	correl = -0.0987368	descr = N_Gram_ATCGG
cnt = 78	feature = 401	correl = 0.096255	descr = N_Gram_GACTA
cnt = 79	feature = 367	correl = 0.0617716	descr = N_Gram_CTCGG
cnt = 80	feature = 386	correl = 0.0526599	descr = N_Gram_GAAAC
cnt = 81	feature = 344	correl = -0.0455014	descr = N_Gram_CGTCC
cnt = 82	feature = 572	correl = -0.0628149	descr = N_Gram_TAGAT
cnt = 83	feature = 536	correl = 0.0573867	descr = N_Gram_GTGCA
cnt = 84	feature = 255	correl = 0.055695	descr = N_Gram_CACGT
cnt = 85	feature = 335	correl = 0.0605801	descr = N_Gram_CGGCG
cnt = 86	feature = 304	correl = 0.0669317	descr = N_Gram_CCTCA
cnt = 87	feature = 528	correl = -0.0459964	descr = N_Gram_GTCGC
cnt = 88	feature = 301	correl = -0.0541916	descr = N_Gram_CCGTC
cnt = 89	feature = 540	correl = 0.0440189	descr = N_Gram_GTGGA
cnt = 90	feature = 211	correl = 0.0544521	descr = N_Gram_ATACA
cnt = 91	feature = 516	correl = 0.0482489	descr = N_Gram_GTAAA
cnt = 92	feature = 457	correl = 0.0603023	descr = N_Gram_GCGTG
cnt = 93	feature = 446	correl = 0.135114	descr = N_Gram_GCCTT
cnt = 94	feature = 424	correl = -0.102162	descr = N_Gram_GATTT
cnt = 95	feature = 591	correl = 0.0607957	descr = N_Gram_TCCCA
cnt = 96	feature = 244	correl = 0.0824092	descr = N_Gram_CAAGG
cnt = 97	feature = 485	correl = 0.0887869	descr = N_Gram_GGCCC
cnt = 98	feature = 427	correl = 0.0606168	descr = N_Gram_GCAAA
cnt = 99	feature = 577	correl = -0.045041	descr = N_Gram_TATTC
cnt = 100	feature = 351	correl = 0.113046	descr = N_Gram_CGTTT
cnt = 101	feature = 333	correl = 0.0941762	descr = N_Gram_CGGCA
cnt = 102	feature = 326	correl = 0.0569187	descr = N_Gram_CGCTA
cnt = 103	feature = 357	correl = 0.0646514	descr = N_Gram_CTATA
cnt = 104	feature = 342	correl = -0.0676986	descr = N_Gram_CGTAC
cnt = 105	feature = 411	correl = 0.0457339	descr = N_Gram_GATAC
cnt = 106	feature = 479	correl = 0.0651709	descr = N_Gram_GGATT
cnt = 107	feature = 549	correl = 0.0792911	descr = N_Gram_GTTCC
cnt = 108	feature = 666	correl = -0.0735061	descr = N_Gram_TTACC
cnt = 109	feature = 538	correl = 0.0840186	descr = N_Gram_GTGCT
cnt = 110	feature = 654	correl = 0.0589823	descr = N_Gram_TGTAA
cnt = 111	feature = 658	correl = 0.062985	descr = N_Gram_TGTGA
cnt = 112	feature = 297	correl = 0.0495723	descr = N_Gram_CCGGC
cnt = 113	feature = 353	correl = 0.0449682	descr = N_Gram_CTAAA
cnt = 114	feature = 290	correl = 0.0460393	descr = N_Gram_CCCCT
cnt = 115	feature = 512	correl = 0.0645362	descr = N_Gram_GGTCA
cnt = 116	feature = 652	correl = 0.0492583	descr = N_Gram_TGGTA
cnt = 117	feature = 278	correl = -0.0570146	descr = N_Gram_CCACG
cnt = 118	feature = 492	correl = 0.132497	descr = N_Gram_GGCTT
cnt = 119	feature = 260	correl = 0.0651491	descr = N_Gram_CAGGA
cnt = 120	feature = 597	correl = 0.0542474	descr = N_Gram_TCCTA
cnt = 121	feature = 292	correl = 0.0686314	descr = N_Gram_CCCGC
cnt = 122	feature = 550	correl = -0.0659145	descr = N_Gram_GTTCG
cnt = 123	feature = 608	correl = -0.0587729	descr = N_Gram_TCGGT
cnt = 124	feature = 432	correl = -0.0624977	descr = N_Gram_GCAGA
cnt = 125	feature = 421	correl = -0.0692106	descr = N_Gram_GATTA
cnt = 126	feature = 293	correl = 0.0704567	descr = N_Gram_CCCGG
cnt = 127	feature = 395	correl = 0.0835581	descr = N_Gram_GACAG
cnt = 128	feature = 687	correl = -0.0611295	descr = N_Gram_TTGTA
cnt = 129	feature = 345	correl = -0.113766	descr = N_Gram_CGTCG
cnt = 130	feature = 580	correl = 0.0443521	descr = N_Gram_TCAAA
cnt = 131	feature = 477	correl = 0.0892608	descr = N_Gram_GGAGT
cnt = 132	feature = 500	correl = 0.104338	descr = N_Gram_GGGCC
cnt = 133	feature = 690	correl = 0.0451248	descr = N_Gram_TTTCA
cnt = 134	feature = 544	correl = 0.0470247	descr = N_Gram_GTGTA
cnt = 135	feature = 506	correl = 0.0515649	descr = N_Gram_GGGGG
cnt = 136	feature = 448	correl = 0.0443714	descr = N_Gram_GCGAG
cnt = 137	feature = 575	correl = -0.0683995	descr = N_Gram_TATAC
cnt = 138	feature = 444	correl = -0.0562598	descr = N_Gram_GCCGT
cnt = 139	feature = 660	correl = -0.0516097	descr = N_Gram_TGTTA
cnt = 140	feature = 630	correl = 0.0538479	descr = N_Gram_TGATA
cnt = 141	feature = 634	correl = 0.107316	descr = N_Gram_TGCAA
cnt = 142	feature = 231	correl = 0.04675	descr = N_Gram_ATTCT
cnt = 143	feature = 248	correl = 0.0831468	descr = N_Gram_CACAG
cnt = 144	feature = 305	correl = -0.066356	descr = N_Gram_CCTCC
cnt = 145	feature = 470	correl = 0.120378	descr = N_Gram_GGAAA
cnt = 146	feature = 210	correl = -0.138491	descr = N_Gram_ATAAG
cnt = 147	feature = 438	correl = 0.0486014	descr = N_Gram_GCCAG
cnt = 148	feature = 258	correl = 0.111347	descr = N_Gram_CAGCG
cnt = 149	feature = 573	correl = 0.0878122	descr = N_Gram_TAGCA
cnt = 150	feature = 382	correl = 0.0573149	descr = N_Gram_CTTGG
cnt = 151	feature = 306	correl = 0.0601988	descr = N_Gram_CCTCG
cnt = 152	feature = 418	correl = -0.0582449	descr = N_Gram_GATGC
cnt = 153	feature = 649	correl = 0.0880164	descr = N_Gram_TGGGG
cnt = 154	feature = 422	correl = 0.0574943	descr = N_Gram_GATTC
cnt = 155	feature = 412	correl = 0.0664029	descr = N_Gram_GATAT
cnt = 156	feature = 628	correl = 0.0501996	descr = N_Gram_TGAGT
cnt = 157	feature = 317	correl = 0.0852619	descr = N_Gram_CGAGG
cnt = 158	feature = 554	correl = 0.0505966	descr = N_Gram_GTTTC
cnt = 159	feature = 447	correl = -0.0770329	descr = N_Gram_GCGAC
cnt = 160	feature = 222	correl = 0.0596296	descr = N_Gram_ATCTG
cnt = 161	feature = 568	correl = 0.0722218	descr = N_Gram_TACGA
cnt = 162	feature = 419	correl = 0.0628004	descr = N_Gram_GATGT
cnt = 163	feature = 275	correl = 0.0765071	descr = N_Gram_CCAAG
cnt = 164	feature = 636	correl = 0.0443758	descr = N_Gram_TGCAG
cnt = 165	feature = 453	correl = 0.0592659	descr = N_Gram_GCGGG
cnt = 166	feature = 648	correl = 0.0529725	descr = N_Gram_TGGGA
cnt = 167	feature = 522	correl = 0.176159	descr = N_Gram_GTCAG
cnt = 168	feature = 264	correl = 0.0563955	descr = N_Gram_CAGTT
cnt = 169	feature = 249	correl = 0.057715	descr = N_Gram_CACAT
cnt = 170	feature = 642	correl = 0.0886459	descr = N_Gram_TGGAG
cnt = 171	feature = 233	correl = 0.0914607	descr = N_Gram_ATTGT
cnt = 172	feature = 659	correl = 0.0943639	descr = N_Gram_TGTGG
cnt = 173	feature = 365	correl = 0.0441969	descr = N_Gram_CTCCC
cnt = 174	feature = 268	correl = -0.0775616	descr = N_Gram_CATCG
cnt = 175	feature = 236	correl = -0.151901	descr = N_Gram_ATTTT
cnt = 176	feature = 619	correl = -0.136862	descr = N_Gram_TCTTA
cnt = 177	feature = 443	correl = 0.07204	descr = N_Gram_GCCGG
cnt = 178	feature = 394	correl = 0.0443673	descr = N_Gram_GACAC
cnt = 179	feature = 398	correl = -0.0921759	descr = N_Gram_GACCT
cnt = 180	feature = 459	correl = 0.0860458	descr = N_Gram_GCTAT
cnt = 181	feature = 574	correl = -0.0523682	descr = N_Gram_TAGCC
cnt = 182	feature = 302	correl = 0.104963	descr = N_Gram_CCGTG
cnt = 183	feature = 329	correl = 0.0665538	descr = N_Gram_CGGAA
cnt = 184	feature = 442	correl = 0.0582599	descr = N_Gram_GCCGC
cnt = 185	feature = 529	correl = 0.0984847	descr = N_Gram_GTCGG
cnt = 186	feature = 360	correl = 0.0787784	descr = N_Gram_CTCAA
cnt = 187	feature = 474	correl = 0.0983696	descr = N_Gram_GGACG
cnt = 188	feature = 318	correl = -0.0778583	descr = N_Gram_CGAGT
cnt = 189	feature = 610	correl = 0.0589902	descr = N_Gram_TCGTT
cnt = 190	feature = 277	correl = 0.058304	descr = N_Gram_CCACC
cnt = 191	feature = 229	correl = -0.057465	descr = N_Gram_ATTAC
cnt = 192	feature = 226	correl = -0.050257	descr = N_Gram_ATGCT
cnt = 193	feature = 206	correl = 0.0449845	descr = N_Gram_AGTTG
cnt = 194	feature = 563	correl = -0.140999	descr = N_Gram_TAAGT
cnt = 195	feature = 436	correl = 0.120019	descr = N_Gram_GCATC
cnt = 196	feature = 316	correl = -0.0971012	descr = N_Gram_CGACG
cnt = 197	feature = 428	correl = 0.102243	descr = N_Gram_GCAAC
cnt = 198	feature = 224	correl = -0.0530164	descr = N_Gram_ATGAT
cnt = 199	feature = 525	correl = 0.0510769	descr = N_Gram_GTCCC
cnt = 200	feature = 635	correl = 0.0951233	descr = N_Gram_TGCAC
cnt = 201	feature = 433	correl = 0.0467627	descr = N_Gram_GCAGC
cnt = 202	feature = 404	correl = -0.0480222	descr = N_Gram_GAGCC
cnt = 203	feature = 487	correl = 0.133509	descr = N_Gram_GGCCT
cnt = 204	feature = 451	correl = 0.0787735	descr = N_Gram_GCGGA
cnt = 205	feature = 340	correl = 0.0567705	descr = N_Gram_CGGTT
cnt = 206	feature = 681	correl = -0.0471707	descr = N_Gram_TTGAG
cnt = 207	feature = 214	correl = 0.0465649	descr = N_Gram_ATAGC
cnt = 208	feature = 674	correl = -0.0732794	descr = N_Gram_TTCGG
cnt = 209	feature = 369	correl = -0.0917607	descr = N_Gram_CTGAT
cnt = 210	feature = 588	correl = 0.0839366	descr = N_Gram_TCCAA
cnt = 211	feature = 501	correl = 0.0775068	descr = N_Gram_GGGCG
cnt = 212	feature = 384	correl = 0.103084	descr = N_Gram_CTTTG
cnt = 213	feature = 263	correl = 0.121756	descr = N_Gram_CAGTG
cnt = 214	feature = 310	correl = -0.0453945	descr = N_Gram_CCTTG
cnt = 215	feature = 680	correl = -0.0661787	descr = N_Gram_TTGAC
cnt = 216	feature = 212	correl = -0.0862989	descr = N_Gram_ATACT
cnt = 217	feature = 440	correl = 0.0894919	descr = N_Gram_GCCCG
cnt = 218	feature = 337	correl = 0.107255	descr = N_Gram_CGGGA
cnt = 219	feature = 235	correl = -0.0597821	descr = N_Gram_ATTTG
cnt = 220	feature = 672	correl = 0.0995633	descr = N_Gram_TTCCA
cnt = 221	feature = 228	correl = 0.0440098	descr = N_Gram_ATGTG
cnt = 222	feature = 646	correl = 0.128554	descr = N_Gram_TGGCT
cnt = 223	feature = 561	correl = -0.0781489	descr = N_Gram_TAAGA
cnt = 224	feature = 361	correl = 0.0546877	descr = N_Gram_CTCAC
cnt = 225	feature = 362	correl = -0.0635266	descr = N_Gram_CTCAT
cnt = 226	feature = 527	correl = -0.103909	descr = N_Gram_GTCGA
cnt = 227	feature = 241	correl = 0.0619327	descr = N_Gram_CAAAG
cnt = 228	feature = 466	correl = 0.0483151	descr = N_Gram_GCTTT
cnt = 229	feature = 388	correl = 0.107194	descr = N_Gram_GAAGA
cnt = 230	feature = 368	correl = -0.0609544	descr = N_Gram_CTCTC
cnt = 231	feature = 583	correl = 0.0570043	descr = N_Gram_TCAGC
cnt = 232	feature = 407	correl = 0.0645523	descr = N_Gram_GAGGT
cnt = 233	feature = 452	correl = 0.0658111	descr = N_Gram_GCGGC
cnt = 234	feature = 542	correl = 0.0777524	descr = N_Gram_GTGGT
cnt = 235	feature = 684	correl = -0.131021	descr = N_Gram_TTGCG
cnt = 236	feature = 505	correl = 0.0672489	descr = N_Gram_GGGGC
cnt = 237	feature = 584	correl = 0.117818	descr = N_Gram_TCAGT
cnt = 238	feature = 476	correl = 0.0768074	descr = N_Gram_GGAGC
cnt = 239	feature = 478	correl = -0.0842352	descr = N_Gram_GGATC
cnt = 240	feature = 552	correl = 0.107286	descr = N_Gram_GTTGG
cnt = 241	feature = 348	correl = 0.125823	descr = N_Gram_CGTGC
cnt = 242	feature = 576	correl = -0.0485679	descr = N_Gram_TATC
cnt = 243	feature = 397	correl = 0.0525953	descr = N_Gram_GACCG
cnt = 244	feature = 482	correl = 0.0821174	descr = N_Gram_GGCAT
cnt = 245	feature = 252	correl = 0.0534775	descr = N_Gram_CACCT
cnt = 246	feature = 439	correl = 0.0506046	descr = N_Gram_GCCAT
cnt = 247	feature = 489	correl = 0.100301	descr = N_Gram_GGCGC
cnt = 248	feature = 496	correl = 0.105989	descr = N_Gram_GGGAC
cnt = 249	feature = 295	correl = 0.0442816	descr = N_Gram_CCGA
cnt = 250	feature = 484	correl = 0.0769144	descr = N_Gram_GGCCA
cnt = 251	feature = 417	correl = -0.0670206	descr = N_Gram_GATGA
cnt = 252	feature = 517	correl = -0.050279	descr = N_Gram_GTAAG
cnt = 253	feature = 617	correl = 0.0583563	descr = N_Gram_TCTGG
cnt = 254	feature = 402	correl = -0.0766483	descr = N_Gram_GACTG
cnt = 255	feature = 653	correl = 0.0514986	descr = N_Gram_TGGTC
cnt = 256	feature = 309	correl = -0.0859899	descr = N_Gram_CCTTC
cnt = 257	feature = 565	correl = -0.0510509	descr = N_Gram_TAATC
cnt = 258	feature = 207	correl = -0.0726713	descr = N_Gram_AGTTT
cnt = 259	feature = 463	correl = 0.065488	descr = N_Gram_GCTGC
cnt = 260	feature = 603	correl = -0.0488526	descr = N_Gram_TCGC
cnt = 261	feature = 656	correl = 0.0462656	descr = N_Gram_TGTCC
cnt = 262	feature = 257	correl = 0.0821472	descr = N_Gram_CAGCA
cnt = 263	feature = 697	correl = -0.0663268	descr = N_Gram_TTTTG
cnt = 264	feature = 356	correl = 0.087417	descr = N_Gram_CTAT
cnt = 265	feature = 609	correl = -0.0517309	descr = N_Gram_TCGTC
cnt = 266	feature = 644	correl = 0.114355	descr = N_Gram_TGGCC
cnt = 267	feature = 497	correl = 0.11304	descr = N_Gram_GGGAG
cnt = 268	feature = 614	correl = -0.0562052	descr = N_Gram_TCTCA
cnt = 269	feature = 490	correl = 0.0962544	descr = N_Gram_GGCGG
cnt = 270	feature = 409	correl = -0.0567896	descr = N_Gram_GAGTT
cnt = 271	feature = 267	correl = 0.10584	descr = N_Gram_CATCC
cnt = 272	feature = 254	correl = -0.0749098	descr = N_Gram_CACGA
cnt = 273	feature = 383	correl = 0.0711122	descr = N_Gram_CTTTA
cnt = 274	feature = 274	correl = 0.053807	descr = N_Gram_CCAAA
cnt = 275	feature = 515	correl = 0.0626085	descr = N_Gram_GGTTG
cnt = 276	feature = 225	correl = -0.0755016	descr = N_Gram_ATGC
cnt = 277	feature = 325	correl = 0.0934479	descr = N_Gram_CGCCG
cnt = 278	feature = 488	correl = -0.0519246	descr = N_Gram_GGCGA
cnt = 279	feature = 405	correl = 0.0907503	descr = N_Gram_GAGCT
cnt = 280	feature = 504	correl = 0.0613934	descr = N_Gram_GGGGA
cnt = 281	feature = 283	correl = 0.0648749	descr = N_Gram_CCATC
cnt = 282	feature = 81	correl = 0.0527181	descr = Xue_Structure_Feature_C101
cnt = 283	feature = 16	correl = -0.163482	descr = Position_Specific_Bin_Base_5_Base_A
cnt = 284	feature = 209	correl = -0.102279	descr = N_Gram_ATAA
cnt = 285	feature = 602	correl = -0.112239	descr = N_Gram_TCGAG
cnt = 286	feature = 385	correl = 0.0745255	descr = N_Gram_GAAA
cnt = 287	feature = 553	correl = -0.0707453	descr = N_Gram_GTTGT
cnt = 288	feature = 415	correl = -0.115113	descr = N_Gram_GATCT
cnt = 289	feature = 374	correl = -0.0615337	descr = N_Gram_CTTA
cnt = 290	feature = 23	correl = 0.0501959	descr = Position_Specific_Bin_Base_9_Base_G
cnt = 291	feature = 371	correl = 0.0512498	descr = N_Gram_CTGGA
cnt = 292	feature = 37	correl = -0.0583953	descr = Position_Specific_Bin_Base_17_Base_A
cnt = 293	feature = 393	correl = 0.0637904	descr = N_Gram_GACA
cnt = 294	feature = 230	correl = 0.0463532	descr = N_Gram_ATTC
cnt = 295	feature = 620	correl = -0.134689	descr = N_Gram_TCTTC
cnt = 296	feature = 595	correl = -0.0851382	descr = N_Gram_TCCGG
cnt = 297	feature = 29	correl = 0.0954761	descr = Position_Specific_Bin_Base_12_Base_G
cnt = 298	feature = 430	correl = 0.0933505	descr = N_Gram_GCAC
cnt = 299	feature = 400	correl = -0.0804408	descr = N_Gram_GACGT
cnt = 300	feature = 242	correl = 0.069126	descr = N_Gram_CAAG
cnt = 301	feature = 543	correl = 0.0650619	descr = N_Gram_GTGT
cnt = 302	feature = 39	correl = 0.0760799	descr = Position_Specific_Bin_Base_17_Base_G
cnt = 303	feature = 390	correl = -0.075542	descr = N_Gram_GAAGT
cnt = 304	feature = 15	correl = 0.0443883	descr = Position_Specific_Bin_Base_4_Base_T
cnt = 305	feature = 269	correl = 0.115633	descr = N_Gram_CATCT
cnt = 306	feature = 686	correl = 0.0504726	descr = N_Gram_TTGGC
cnt = 307	feature = 632	correl = -0.135808	descr = N_Gram_TGATT
cnt = 308	feature = 219	correl = -0.0845956	descr = N_Gram_ATCG
cnt = 309	feature = 22	correl = 0.0631113	descr = Position_Specific_Bin_Base_8_Base_T
cnt = 310	feature = 232	correl = 0.0564979	descr = N_Gram_ATTG
cnt = 311	feature = 13	correl = 0.0861806	descr = Position_Specific_Bin_Base_3_Base_C
cnt = 312	feature = 285	correl = 0.0575112	descr = N_Gram_CCCA
cnt = 313	feature = 319	correl = -0.0501978	descr = N_Gram_CGAT
cnt = 314	feature = 33	correl = -0.117847	descr = Position_Specific_Bin_Base_14_Base_A
cnt = 315	feature = 370	correl = 0.106199	descr = N_Gram_CTGCA
cnt = 316	feature = 473	correl = 0.120945	descr = N_Gram_GGACC
cnt = 317	feature = 42	correl = 0.108294	descr = Position_Specific_Bin_Base_18_Base_C
cnt = 318	feature = 426	correl = 0.125602	descr = N_Gram_GCAA
cnt = 319	feature = 449	correl = 0.044227	descr = N_Gram_GCGCC
cnt = 320	feature = 259	correl = -0.136766	descr = N_Gram_CAGCT
cnt = 321	feature = 410	correl = 0.0791311	descr = N_Gram_GATA
cnt = 322	feature = 339	correl = -0.0996711	descr = N_Gram_CGGTA
cnt = 323	feature = 533	correl = 0.0555971	descr = N_Gram_GTGA
cnt = 324	feature = 30	correl = -0.125699	descr = Position_Specific_Bin_Base_12_Base_T
cnt = 325	feature = 291	correl = 0.0965253	descr = N_Gram_CCCG
cnt = 326	feature = 19	correl = -0.0959675	descr = Position_Specific_Bin_Base_6_Base_A
cnt = 327	feature = 647	correl = 0.106561	descr = N_Gram_TGGG
cnt = 328	feature = 645	correl = -0.0787881	descr = N_Gram_TGGCG
cnt = 329	feature = 11	correl = 0.0887967	descr = Position_Specific_Bin_Base_2_Base_T
cnt = 330	feature = 435	correl = 0.0777539	descr = N_Gram_GCAT
cnt = 331	feature = 38	correl = 0.0721528	descr = Position_Specific_Bin_Base_17_Base_C
cnt = 332	feature = 24	correl = -0.0518313	descr = Position_Specific_Bin_Base_9_Base_T
cnt = 333	feature = 511	correl = 0.0456596	descr = N_Gram_GGTC
cnt = 334	feature = 32	correl = 0.114941	descr = Position_Specific_Bin_Base_13_Base_C
cnt = 335	feature = 531	correl = -0.0770362	descr = N_Gram_GTCTT
cnt = 336	feature = 590	correl = 0.077493	descr = N_Gram_TCCC
cnt = 337	feature = 34	correl = 0.123904	descr = Position_Specific_Bin_Base_14_Base_T
cnt = 338	feature = 18	correl = 0.0744944	descr = Position_Specific_Bin_Base_5_Base_G
cnt = 339	feature = 12	correl = -0.0962854	descr = Position_Specific_Bin_Base_3_Base_A
cnt = 340	feature = 625	correl = -0.0658539	descr = N_Gram_TGAAG
cnt = 341	feature = 338	correl = 0.147762	descr = N_Gram_CGGGC
cnt = 342	feature = 589	correl = -0.129991	descr = N_Gram_TCCAG
cnt = 343	feature = 44	correl = -0.0879745	descr = Position_Specific_Bin_Base_18_Base_T
cnt = 344	feature = 21	correl = -0.0500264	descr = Position_Specific_Bin_Base_8_Base_C
cnt = 345	feature = 692	correl = -0.0498802	descr = N_Gram_TTTCG
cnt = 346	feature = 8	correl = -0.0555671	descr = Position_Specific_Bin_Base_2_Base_A
cnt = 347	feature = 246	correl = 0.0560506	descr = N_Gram_CACA
cnt = 348	feature = 47	correl = 0.257958	descr = Gibbs_of_Target_Sequence__Pos_2_Step_1
cnt = 349	feature = 105	correl = -0.0662083	descr = Fold_of_Target_NoBeginbrace_noends_Pos_7
cnt = 350	feature = 78	correl = 0.130657	descr = Xue_Structure_Feature_A101
cnt = 351	feature = 27	correl = -0.100832	descr = Position_Specific_Bin_Base_12_Base_A
cnt = 352	feature = 465	correl = 0.0661162	descr = N_Gram_GCTT
cnt = 353	feature = 52	correl = -0.177172	descr = Gibbs_of_Target_Sequence__Pos_7_Step_1
cnt = 354	feature = 40	correl = -0.0779228	descr = Position_Specific_Bin_Base_17_Base_T
cnt = 355	feature = 564	correl = -0.059179	descr = N_Gram_TAAT
cnt = 356	feature = 74	correl = 0.0666822	descr = Fold_of_RNAi_Sequence_Pos_14
cnt = 357	feature = 250	correl = 0.072337	descr = N_Gram_CACC
cnt = 358	feature = 413	correl = -0.118259	descr = N_Gram_GATC
cnt = 359	feature = 71	correl = 0.0698322	descr = Fold_of_RNAi_Sequence_Pos_11
cnt = 360	feature = 539	correl = 0.108871	descr = N_Gram_GTGG
cnt = 361	feature = 600	correl = -0.0892165	descr = N_Gram_TCGA
cnt = 362	feature = 36	correl = 0.134421	descr = Position_Specific_Bin_Base_16_Base_C
cnt = 363	feature = 380	correl = -0.0819458	descr = N_Gram_CTTGA
cnt = 364	feature = 53	correl = 0.0471369	descr = Gibbs_of_Target_Sequence__Pos_12_Step_1
cnt = 365	feature = 328	correl = 0.0916432	descr = N_Gram_CGGA
cnt = 366	feature = 82	correl = 0.0855275	descr = Xue_Structure_Feature_C010
cnt = 367	feature = 693	correl = -0.115847	descr = N_Gram_TTTCT
cnt = 368	feature = 280	correl = -0.112404	descr = N_Gram_CCAGC
cnt = 369	feature = 514	correl = 0.0453198	descr = N_Gram_GGTT
cnt = 370	feature = 14	correl = -0.0644476	descr = Position_Specific_Bin_Base_4_Base_A
cnt = 371	feature = 10	correl = -0.0815042	descr = Position_Specific_Bin_Base_2_Base_G
cnt = 372	feature = 136	correl = -0.0906064	descr = N_Gram_AATC
cnt = 373	feature = 491	correl = 0.0560989	descr = N_Gram_GGCT
cnt = 374	feature = 69	correl = 0.0808422	descr = Fold_of_RNAi_Sequence_Pos_9
cnt = 375	feature = 9	correl = 0.0635599	descr = Position_Specific_Bin_Base_2_Base_C
cnt = 376	feature = 665	correl = -0.0735899	descr = N_Gram_TTAC
cnt = 377	feature = 25	correl = -0.0440001	descr = Position_Specific_Bin_Base_10_Base_C
cnt = 378	feature = 633	correl = 0.114278	descr = N_Gram_TGCA
cnt = 379	feature = 445	correl = 0.0870179	descr = N_Gram_GCCT
cnt = 380	feature = 657	correl = 0.0615904	descr = N_Gram_TGTG
cnt = 381	feature = 20	correl = 0.110323	descr = Position_Specific_Bin_Base_6_Base_C
cnt = 382	feature = 56	correl = -0.102628	descr = Gibbs_of_Target_Sequence__Pos_17_Step_1
cnt = 383	feature = 469	correl = 0.0772798	descr = N_Gram_GGAA
cnt = 384	feature = 54	correl = -0.0974245	descr = Gibbs_of_Target_Sequence__Pos_13_Step_1
cnt = 385	feature = 667	correl = -0.0665497	descr = N_Gram_TTAT
cnt = 386	feature = 313	correl = -0.0449112	descr = N_Gram_CGAC
cnt = 387	feature = 75	correl = 0.0689268	descr = Fold_of_RNAi_Sequence_Pos_15
cnt = 388	feature = 682	correl = -0.0550559	descr = N_Gram_TTGC
cnt = 389	feature = 17	correl = 0.104264	descr = Position_Specific_Bin_Base_5_Base_C
cnt = 390	feature = 261	correl = 0.147988	descr = N_Gram_CAGT
cnt = 391	feature = 300	correl = 0.0601673	descr = N_Gram_CCGT
cnt = 392	feature = 41	correl = -0.276199	descr = Position_Specific_Bin_Base_18_Base_A
cnt = 393	feature = 49	correl = -0.0443689	descr = Gibbs_of_Target_Sequence__Pos_4_Step_1
cnt = 394	feature = 523	correl = -0.0442978	descr = N_Gram_GTCC
cnt = 395	feature = 462	correl = 0.090405	descr = N_Gram_GCTG
cnt = 396	feature = 35	correl = -0.112333	descr = Position_Specific_Bin_Base_16_Base_A
cnt = 397	feature = 454	correl = -0.0755293	descr = N_Gram_GCGT
cnt = 398	feature = 223	correl = -0.0511087	descr = N_Gram_ATGA
cnt = 399	feature = 616	correl = -0.123394	descr = N_Gram_TCTCT
cnt = 400	feature = 481	correl = 0.0475912	descr = N_Gram_GGCA
cnt = 401	feature = 273	correl = 0.0853691	descr = N_Gram_CCAA
cnt = 402	feature = 298	correl = 0.127913	descr = N_Gram_CCGGG
cnt = 403	feature = 560	correl = -0.114559	descr = N_Gram_TAAG
cnt = 404	feature = 234	correl = -0.107219	descr = N_Gram_ATTT
cnt = 405	feature = 503	correl = 0.0659145	descr = N_Gram_GGGG
cnt = 406	feature = 68	correl = 0.0675637	descr = Fold_of_RNAi_Sequence_Pos_6
cnt = 407	feature = 77	correl = 0.0838065	descr = Xue_Structure_Feature_A100
cnt = 408	feature = 332	correl = 0.0903352	descr = N_Gram_CGGC
cnt = 409	feature = 58	correl = -0.300939	descr = Gibbs_of_Target_Sequence__Pos_19_Step_1
cnt = 410	feature = 281	correl = 0.055597	descr = N_Gram_CCAT
cnt = 411	feature = 70	correl = 0.073527	descr = Fold_of_RNAi_Sequence_Pos_10
cnt = 412	feature = 651	correl = 0.072549	descr = N_Gram_TGGT
cnt = 413	feature = 416	correl = -0.0440887	descr = N_Gram_GATG
cnt = 414	feature = 472	correl = 0.119878	descr = N_Gram_GGAC
cnt = 415	feature = 461	correl = -0.0794271	descr = N_Gram_GCTCC
cnt = 416	feature = 691	correl = -0.0655038	descr = N_Gram_TTTCC
cnt = 417	feature = 441	correl = 0.0670364	descr = N_Gram_GCCG
cnt = 418	feature = 55	correl = -0.192649	descr = Gibbs_of_Target_Sequence__Pos_14_Step_1
cnt = 419	feature = 72	correl = 0.122247	descr = Fold_of_RNAi_Sequence_Pos_12
cnt = 420	feature = 475	correl = 0.10991	descr = N_Gram_GGAG
cnt = 421	feature = 598	correl = -0.129877	descr = N_Gram_TCCTT
cnt = 422	feature = 569	correl = -0.0659975	descr = N_Gram_TACT
cnt = 423	feature = 420	correl = -0.0524281	descr = N_Gram_GATT
cnt = 424	feature = 51	correl = -0.129197	descr = Gibbs_of_Target_Sequence__Pos_6_Step_1
cnt = 425	feature = 76	correl = 0.062412	descr = Xue_Structure_Feature_A111
cnt = 426	feature = 364	correl = -0.105719	descr = N_Gram_CTCCA
cnt = 427	feature = 526	correl = -0.0732084	descr = N_Gram_GTCG
cnt = 428	feature = 43	correl = 0.284592	descr = Position_Specific_Bin_Base_18_Base_G
cnt = 429	feature = 57	correl = -0.175519	descr = Gibbs_of_Target_Sequence__Pos_18_Step_1
cnt = 430	feature = 366	correl = -0.119804	descr = N_Gram_CTCCT
cnt = 431	feature = 63	correl = 0.191611	descr = Fold_of_RNAi_Sequence_Pos_0
cnt = 432	feature = 28	correl = 0.139325	descr = Position_Specific_Bin_Base_12_Base_C
cnt = 433	feature = 343	correl = -0.0872262	descr = N_Gram_CGTC
cnt = 434	feature = 535	correl = 0.0729268	descr = N_Gram_GTGC
cnt = 435	feature = 629	correl = -0.10678	descr = N_Gram_TGAT
cnt = 436	feature = 65	correl = 0.17487	descr = Fold_of_RNAi_Sequence_Pos_2
cnt = 437	feature = 676	correl = -0.204625	descr = N_Gram_TTCTC
cnt = 438	feature = 679	correl = -0.0585037	descr = N_Gram_TTGA
cnt = 439	feature = 266	correl = 0.0960116	descr = N_Gram_CATC
cnt = 440	feature = 483	correl = 0.161213	descr = N_Gram_GGCC
cnt = 441	feature = 279	correl = -0.0828461	descr = N_Gram_CCAG
cnt = 442	feature = 498	correl = 0.131823	descr = N_Gram_GGGC
cnt = 443	feature = 67	correl = 0.0769865	descr = Fold_of_RNAi_Sequence_Pos_4
cnt = 444	feature = 677	correl = -0.139967	descr = N_Gram_TTCTT
cnt = 445	feature = 379	correl = -0.0799413	descr = N_Gram_CTTG
cnt = 446	feature = 450	correl = 0.0880005	descr = N_Gram_GCGG
cnt = 447	feature = 64	correl = 0.199608	descr = Fold_of_RNAi_Sequence_Pos_1
cnt = 448	feature = 615	correl = -0.11716	descr = N_Gram_TCTCC
cnt = 449	feature = 86	correl = 0.0801244	descr = Xue_Structure_Feature_G100
cnt = 450	feature = 66	correl = 0.0894178	descr = Fold_of_RNAi_Sequence_Pos_3
cnt = 451	feature = 643	correl = 0.0451574	descr = N_Gram_TGGC
cnt = 452	feature = 265	correl = 0.0729038	descr = N_Gram_CAT
cnt = 453	feature = 696	correl = -0.152667	descr = N_Gram_TTTTC
cnt = 454	feature = 323	correl = 0.0672541	descr = N_Gram_CGCC
cnt = 455	feature = 73	correl = 0.0923377	descr = Fold_of_RNAi_Sequence_Pos_13
cnt = 456	feature = 376	correl = -0.126568	descr = N_Gram_CTTC
cnt = 457	feature = 494	correl = 0.133216	descr = N_Gram_GGGA
cnt = 458	feature = 557	correl = -0.0817198	descr = N_Gram_TAA
cnt = 459	feature = 579	correl = 0.0699961	descr = N_Gram_TCA
cnt = 460	feature = 284	correl = 0.0495362	descr = N_Gram_CCC
cnt = 461	feature = 238	correl = 0.12708	descr = N_Gram_CAA
cnt = 462	feature = 596	correl = -0.0890113	descr = N_Gram_TCCT
cnt = 463	feature = 663	correl = -0.0791048	descr = N_Gram_TTA
cnt = 464	feature = 460	correl = -0.055655	descr = N_Gram_GCTC
cnt = 465	feature = 520	correl = -0.097102	descr = N_Gram_GTC
cnt = 466	feature = 312	correl = -0.0596474	descr = N_Gram_CGA
cnt = 467	feature = 425	correl = 0.128276	descr = N_Gram_GCA
cnt = 468	feature = 695	correl = -0.15477	descr = N_Gram_TTTT
cnt = 469	feature = 308	correl = -0.0990473	descr = N_Gram_CCTT
cnt = 470	feature = 80	correl = 0.115545	descr = Xue_Structure_Feature_C110
cnt = 471	feature = 217	correl = -0.0656194	descr = N_Gram_ATC
cnt = 472	feature = 458	correl = 0.0589688	descr = N_Gram_GCT
cnt = 473	feature = 599	correl = -0.109256	descr = N_Gram_TCG
cnt = 474	feature = 587	correl = -0.0822415	descr = N_Gram_TCCA
cnt = 475	feature = 532	correl = 0.152702	descr = N_Gram_GTG
cnt = 476	feature = 623	correl = -0.0742621	descr = N_Gram_TGA
cnt = 477	feature = 79	correl = 0.0735233	descr = Xue_Structure_Feature_C111
cnt = 478	feature = 509	correl = 0.0678959	descr = N_Gram_GGT
cnt = 479	feature = 336	correl = 0.147416	descr = N_Gram_CGGG
cnt = 480	feature = 640	correl = 0.0942792	descr = N_Gram_TGG
cnt = 481	feature = 578	correl = -0.114723	descr = N_Gram_TC
cnt = 482	feature = 62	correl = -0.0600936	descr = PF_RNAi_Fold_3'Free_Count
cnt = 483	feature = 493	correl = 0.167567	descr = N_Gram_GGG
cnt = 484	feature = 678	correl = -0.0702299	descr = N_Gram_TTG
cnt = 485	feature = 675	correl = -0.217997	descr = N_Gram_TTCT
cnt = 486	feature = 468	correl = 0.141089	descr = N_Gram_GGA
cnt = 487	feature = 556	correl = -0.103953	descr = N_Gram_TA
cnt = 488	feature = 618	correl = -0.116817	descr = N_Gram_TCTT
cnt = 489	feature = 237	correl = 0.108921	descr = N_Gram_CA
cnt = 490	feature = 437	correl = 0.0671955	descr = N_Gram_GCC
cnt = 491	feature = 689	correl = -0.125157	descr = N_Gram_TTTC
cnt = 492	feature = 61	correl = -0.150091	descr = PF_RNAi_Fold_5'Free_Count
cnt = 493	feature = 363	correl = -0.0971868	descr = N_Gram_CTCC
cnt = 494	feature = 688	correl = -0.0953816	descr = N_Gram_TTT
cnt = 495	feature = 373	correl = -0.125257	descr = N_Gram_CTT
cnt = 496	feature = 586	correl = -0.100889	descr = N_Gram_TCC
cnt = 497	feature = 611	correl = -0.105133	descr = N_Gram_TCT
cnt = 498	feature = 327	correl = 0.0908169	descr = N_Gram_CGG
cnt = 499	feature = 662	correl = -0.130387	descr = N_Gram_TT
cnt = 500	feature = 60	correl = -0.186888	descr = PF_RNAi_Fold_Energy
cnt = 501	feature = 467	correl = 0.168089	descr = N_Gram_GG
cnt = 502	feature = 83	correl = -0.0941193	descr = Xue_Structure_Feature_C000
cnt = 503	feature = 45	correl = -0.190273	descr = Gibbs_of_Target_Sequence_
num rows = 521
num_elements = 262584
*
optimization finished, #iter = 594
nu = 0.445175
obj = -35.392357, rho = -0.561218
nSV = 356, nBSV = 131
num rows = 58
num_elements = 29232
*
optimization finished, #iter = 67
nu = 0.478803
obj = -3.851214, rho = -0.463578
nSV = 50, nBSV = 10
*
optimization finished, #iter = 594
nu = 0.445175
obj = -35.392357, rho = -0.561218
nSV = 356, nBSV = 131
CFS merit scores = 1.32688
CFS merit scores = 1.60508
CFS merit scores = 1.85332
CFS merit scores = 2.07761
CFS merit scores = 2.27844
CFS merit scores = 2.46221
CFS merit scores = 2.63393
CFS merit scores = 2.79436
CFS merit scores = 2.93867
CFS merit scores = 3.07467
CFS merit scores = 3.20071
CFS merit scores = 3.32039
CFS merit scores = 3.43438
CFS merit scores = 3.54371
CFS merit scores = 3.64976
CFS merit scores = 3.75176
CFS merit scores = 3.85097
CFS merit scores = 3.94747
CFS merit scores = 4.04148
CFS merit scores = 4.13317
CFS merit scores = 4.22269
CFS merit scores = 4.31007
CFS merit scores = 4.39549
CFS merit scores = 4.4791
CFS merit scores = 4.561
CFS merit scores = 4.64128
CFS merit scores = 4.7199
CFS merit scores = 4.79689
CFS merit scores = 4.87233
CFS merit scores = 4.9464
CFS merit scores = 5.01915
CFS merit scores = 5.09065
CFS merit scores = 5.16098
CFS merit scores = 5.23019
CFS merit scores = 5.29707
CFS merit scores = 5.36204
CFS merit scores = 5.42422
CFS merit scores = 5.4851
CFS merit scores = 5.5447
CFS merit scores = 5.60306
CFS merit scores = 5.65927
CFS merit scores = 5.71335
CFS merit scores = 5.76591
CFS merit scores = 5.81682
CFS merit scores = 5.86627
CFS merit scores = 5.91387
CFS merit scores = 5.95905
CFS merit scores = 6.00284
CFS merit scores = 6.04543
CFS merit scores = 6.08632
CFS merit scores = 6.12642
CFS merit scores = 6.16513
CFS merit scores = 6.20142
CFS merit scores = 6.23548
CFS merit scores = 6.26863
CFS merit scores = 6.2988
CFS merit scores = 6.32722
CFS merit scores = 6.35325
CFS merit scores = 6.37404
CFS merit scores = 6.39418
CFS merit scores = 6.41205
CFS merit scores = 6.42987
CFS merit scores = 6.44752
CFS merit scores = 6.46542
CFS merit scores = 6.48202
CFS merit scores = 6.49801
CFS merit scores = 6.51335
CFS merit scores = 6.52845
CFS merit scores = 6.54341
CFS merit scores = 6.5566
CFS merit scores = 6.56921
CFS merit scores = 6.58187
CFS merit scores = 6.59332
CFS merit scores = 6.60364
CFS merit scores = 6.61392
CFS merit scores = 6.6229
CFS merit scores = 6.63223
CFS merit scores = 6.64161
CFS merit scores = 6.6509
CFS merit scores = 6.65955
CFS merit scores = 6.66782
CFS merit scores = 6.6755
CFS merit scores = 6.68207
CFS merit scores = 6.68838
CFS merit scores = 6.69449
CFS merit scores = 6.70007
CFS merit scores = 6.70507
CFS merit scores = 6.70777
CFS merit scores = 6.71006
CFS merit scores = 6.71299
CFS merit scores = 6.71619
CFS merit scores = 6.71672
CFS merit scores = 6.71764
CFS merit scores = 6.71852
CFS merit scores = 6.71857
CFS merit scores = 6.71732
CFS merit scores = 6.71581
CFS merit scores = 6.71417
CFS merit scores = 6.71246
CFS merit scores = 6.71093
CFS merit scores = 6.70971
CFS merit scores = 6.70881
CFS merit scores = 6.70789
CFS merit scores = 6.70712
CFS merit scores = 6.70591
CFS merit scores = 6.70421
CFS merit scores = 6.70254
CFS merit scores = 6.7004
CFS merit scores = 6.69833
CFS merit scores = 6.69584
CFS merit scores = 6.69348
CFS merit scores = 6.69134
CFS merit scores = 6.68828
CFS merit scores = 6.68502
CFS merit scores = 6.68165
CFS merit scores = 6.67861
CFS merit scores = 6.67554
CFS merit scores = 6.67214
CFS merit scores = 6.66853
CFS merit scores = 6.66504
CFS merit scores = 6.66186
CFS merit scores = 6.65854
CFS merit scores = 6.65499
CFS merit scores = 6.65172
CFS merit scores = 6.64855
CFS merit scores = 6.64393
CFS merit scores = 6.63976
CFS merit scores = 6.63557
CFS merit scores = 6.6315
CFS merit scores = 6.62625
CFS merit scores = 6.62129
CFS merit scores = 6.61661
CFS merit scores = 6.61191
CFS merit scores = 6.60728
CFS merit scores = 6.60299
CFS merit scores = 6.59898
CFS merit scores = 6.59487
CFS merit scores = 6.59078
CFS merit scores = 6.58668
CFS merit scores = 6.58178
CFS merit scores = 6.57698
CFS merit scores = 6.57239
CFS merit scores = 6.56803
CFS merit scores = 6.56381
CFS merit scores = 6.55955
CFS merit scores = 6.55494
CFS merit scores = 6.55
CFS merit scores = 6.54451
CFS merit scores = 6.53896
CFS merit scores = 6.53352
CFS merit scores = 6.52838
CFS merit scores = 6.52341
cnt = 1	feature = 64	correl = -0.326885	descr = Gibbs_of_Target_Sequence__Pos_20_Step_1
cnt = 2	feature = 49	correl = 0.221931	descr = Gibbs_of_Target_Sequence__Pos_1_Step_1
cnt = 3	feature = 610	correl = -0.134548	descr = N_Gram_TCTTA
cnt = 4	feature = 417	correl = -0.116362	descr = N_Gram_GATC
cnt = 5	feature = 579	correl = 0.083755	descr = N_Gram_TCCAA
cnt = 6	feature = 564	correl = 0.0750991	descr = N_Gram_TATAT
cnt = 7	feature = 300	correl = 0.0705245	descr = N_Gram_CCCAC
cnt = 8	feature = 549	correl = 0.0487457	descr = N_Gram_TAAAG
cnt = 9	feature = 257	correl = 0.0566699	descr = N_Gram_CAAGC
cnt = 10	feature = 616	correl = 0.0454675	descr = N_Gram_TGACA
cnt = 11	feature = 266	correl = -0.0447139	descr = N_Gram_CACCC
cnt = 12	feature = 617	correl = -0.0797521	descr = N_Gram_TGAGA
cnt = 13	feature = 560	correl = 0.0454134	descr = N_Gram_TAGAC
cnt = 14	feature = 596	correl = -0.0492347	descr = N_Gram_TCGCA
cnt = 15	feature = 550	correl = -0.0464246	descr = N_Gram_TAACG
cnt = 16	feature = 594	correl = 0.0800287	descr = N_Gram_TCGAC
cnt = 17	feature = 659	correl = 0.0800287	descr = N_Gram_TTCAA
cnt = 18	feature = 324	correl = 0.0730035	descr = N_Gram_CGACA
cnt = 19	feature = 225	correl = 0.0680859	descr = N_Gram_ATACG
cnt = 20	feature = 305	correl = 0.0659783	descr = N_Gram_CCCTC
cnt = 21	feature = 651	correl = 0.0645733	descr = N_Gram_TTAAC
cnt = 22	feature = 583	correl = 0.051928	descr = N_Gram_TCCCG
cnt = 23	feature = 505	correl = 0.0449028	descr = N_Gram_GGGGT
cnt = 24	feature = 501	correl = 0.0449028	descr = N_Gram_GGGCT
cnt = 25	feature = 308	correl = 0.0449028	descr = N_Gram_CCGCA
cnt = 26	feature = 456	correl = 0.0449028	descr = N_Gram_GCGTA
cnt = 27	feature = 301	correl = 0.11434	descr = N_Gram_CCCCC
cnt = 28	feature = 598	correl = 0.0940791	descr = N_Gram_TCGGC
cnt = 29	feature = 353	correl = 0.0701934	descr = N_Gram_CGTGA
cnt = 30	feature = 603	correl = 0.0659783	descr = N_Gram_TCTAG
cnt = 31	feature = 335	correl = 0.0568456	descr = N_Gram_CGCTA
cnt = 32	feature = 625	correl = 0.051928	descr = N_Gram_TGCCG
cnt = 33	feature = 303	correl = 0.051928	descr = N_Gram_CCCGC
cnt = 34	feature = 400	correl = -0.0519043	descr = N_Gram_GACCC
cnt = 35	feature = 614	correl = 0.0509335	descr = N_Gram_TGAAA
cnt = 36	feature = 271	correl = 0.0556075	descr = N_Gram_CACGT
cnt = 37	feature = 458	correl = 0.0946912	descr = N_Gram_GCGTG
cnt = 38	feature = 636	correl = 0.0878965	descr = N_Gram_TGGGG
cnt = 39	feature = 597	correl = 0.0733724	descr = N_Gram_TCGGA
cnt = 40	feature = 309	correl = 0.0551665	descr = N_Gram_CCGGC
cnt = 41	feature = 291	correl = 0.0512448	descr = N_Gram_CCAAT
cnt = 42	feature = 229	correl = 0.0712207	descr = N_Gram_ATAGT
cnt = 43	feature = 507	correl = -0.0445382	descr = N_Gram_GGGTT
cnt = 44	feature = 362	correl = 0.0561662	descr = N_Gram_CTACT
cnt = 45	feature = 287	correl = -0.0499055	descr = N_Gram_CATGC
cnt = 46	feature = 394	correl = 0.123463	descr = N_Gram_GAAAG
cnt = 47	feature = 607	correl = 0.047863	descr = N_Gram_TCTCG
cnt = 48	feature = 449	correl = -0.0631311	descr = N_Gram_GCGAC
cnt = 49	feature = 420	correl = 0.052842	descr = N_Gram_GATGT
cnt = 50	feature = 675	correl = -0.0539999	descr = N_Gram_TTGGA
cnt = 51	feature = 654	correl = -0.069999	descr = N_Gram_TTACC
cnt = 52	feature = 383	correl = 0.0482723	descr = N_Gram_CTTCC
cnt = 53	feature = 228	correl = 0.0703074	descr = N_Gram_ATAGC
cnt = 54	feature = 331	correl = -0.0533562	descr = N_Gram_CGATG
cnt = 55	feature = 278	correl = 0.108389	descr = N_Gram_CAGGA
cnt = 56	feature = 311	correl = -0.0796375	descr = N_Gram_CCGGT
cnt = 57	feature = 222	correl = -0.138499	descr = N_Gram_ATAAG
cnt = 58	feature = 350	correl = -0.0455821	descr = N_Gram_CGTCC
cnt = 59	feature = 419	correl = -0.0614563	descr = N_Gram_GATGC
cnt = 60	feature = 646	correl = 0.096331	descr = N_Gram_TGTGG
cnt = 61	feature = 504	correl = 0.0514684	descr = N_Gram_GGGGG
cnt = 62	feature = 224	correl = 0.0486563	descr = N_Gram_ATACC
cnt = 63	feature = 450	correl = 0.0442697	descr = N_Gram_GCGAG
cnt = 64	feature = 315	correl = 0.0552097	descr = N_Gram_CCTAT
cnt = 65	feature = 247	correl = 0.0487334	descr = N_Gram_ATTGT
cnt = 66	feature = 265	correl = 0.0630905	descr = N_Gram_CACCA
cnt = 67	feature = 426	correl = 0.0605145	descr = N_Gram_GCAAA
cnt = 68	feature = 348	correl = -0.0677065	descr = N_Gram_CGTAC
cnt = 69	feature = 342	correl = 0.0439621	descr = N_Gram_CGGCG
cnt = 70	feature = 428	correl = 0.0725596	descr = N_Gram_GCAAT
cnt = 71	feature = 217	correl = 0.088425	descr = N_Gram_AGTTA
cnt = 72	feature = 357	correl = -0.0476921	descr = N_Gram_CGTTC
cnt = 73	feature = 537	correl = -0.0790374	descr = N_Gram_GTTAC
cnt = 74	feature = 517	correl = -0.0514	descr = N_Gram_GTCAA
cnt = 75	feature = 435	correl = -0.052931	descr = N_Gram_GCATG
cnt = 76	feature = 361	correl = 0.0449028	descr = N_Gram_CTAAA
cnt = 77	feature = 423	correl = -0.0902314	descr = N_Gram_GATTT
cnt = 78	feature = 678	correl = 0.084426	descr = N_Gram_TTGTG
cnt = 79	feature = 448	correl = 0.124888	descr = N_Gram_GCCTT
cnt = 80	feature = 411	correl = 0.0933745	descr = N_Gram_GAGTC
cnt = 81	feature = 275	correl = 0.054154	descr = N_Gram_CAGCC
cnt = 82	feature = 313	correl = -0.0542667	descr = N_Gram_CCGTC
cnt = 83	feature = 427	correl = 0.0883794	descr = N_Gram_GCAAC
cnt = 84	feature = 514	correl = 0.0481448	descr = N_Gram_GTAAA
cnt = 85	feature = 401	correl = 0.088425	descr = N_Gram_GACGG
cnt = 86	feature = 635	correl = 0.0528653	descr = N_Gram_TGGGA
cnt = 87	feature = 491	correl = 0.0445586	descr = N_Gram_GGCTC
cnt = 88	feature = 207	correl = 0.0444811	descr = N_Gram_AGGTA
cnt = 89	feature = 363	correl = 0.0659783	descr = N_Gram_CTAGG
cnt = 90	feature = 512	correl = 0.051928	descr = N_Gram_GGTGC
cnt = 91	feature = 527	correl = 0.0534597	descr = N_Gram_GTGAC
cnt = 92	feature = 485	correl = 0.0494772	descr = N_Gram_GGCCG
cnt = 93	feature = 470	correl = 0.120228	descr = N_Gram_GGAAA
cnt = 94	feature = 575	correl = -0.0669208	descr = N_Gram_TCATA
cnt = 95	feature = 599	correl = -0.0481308	descr = N_Gram_TCGGG
cnt = 96	feature = 328	correl = -0.0909976	descr = N_Gram_CGAGT
cnt = 97	feature = 602	correl = 0.0561662	descr = N_Gram_TCTAC
cnt = 98	feature = 416	correl = 0.066287	descr = N_Gram_GATAT
cnt = 99	feature = 375	correl = 0.0589209	descr = N_Gram_CTGAG
cnt = 100	feature = 477	correl = 0.08914	descr = N_Gram_GGAGT
cnt = 101	feature = 471	correl = -0.0499629	descr = N_Gram_GGAAC
cnt = 102	feature = 484	correl = 0.0886566	descr = N_Gram_GGCCC
cnt = 103	feature = 318	correl = 0.060087	descr = N_Gram_CCTCG
cnt = 104	feature = 398	correl = 0.0552097	descr = N_Gram_GACAC
cnt = 105	feature = 314	correl = 0.0934805	descr = N_Gram_CCGTG
cnt = 106	feature = 347	correl = -0.0637721	descr = N_Gram_CGTAA
cnt = 107	feature = 276	correl = 0.0774551	descr = N_Gram_CAGCG
cnt = 108	feature = 492	correl = 0.149248	descr = N_Gram_GGCTT
cnt = 109	feature = 586	correl = -0.0668872	descr = N_Gram_TCCGC
cnt = 110	feature = 561	correl = -0.0544083	descr = N_Gram_TAGAT
cnt = 111	feature = 339	correl = 0.0576562	descr = N_Gram_CGGAC
cnt = 112	feature = 422	correl = -0.0615011	descr = N_Gram_GATTA
cnt = 113	feature = 323	correl = 0.0462083	descr = N_Gram_CGAAG
cnt = 114	feature = 304	correl = 0.0608559	descr = N_Gram_CCCGG
cnt = 115	feature = 553	correl = -0.141019	descr = N_Gram_TAAGT
cnt = 116	feature = 365	correl = 0.0625688	descr = N_Gram_CTATA
cnt = 117	feature = 231	correl = 0.0856451	descr = N_Gram_ATATA
cnt = 118	feature = 447	correl = 0.0634888	descr = N_Gram_GCCTC
cnt = 119	feature = 438	correl = 0.0923713	descr = N_Gram_GCCAG
cnt = 120	feature = 403	correl = 0.0609776	descr = N_Gram_GACTA
cnt = 121	feature = 623	correl = 0.1062	descr = N_Gram_TGCAA
cnt = 122	feature = 226	correl = -0.0863652	descr = N_Gram_ATACT
cnt = 123	feature = 244	correl = 0.0731855	descr = N_Gram_ATGGG
cnt = 124	feature = 399	correl = 0.0834526	descr = N_Gram_GACAG
cnt = 125	feature = 211	correl = 0.117276	descr = N_Gram_AGTAA
cnt = 126	feature = 536	correl = 0.088425	descr = N_Gram_GTTAA
cnt = 127	feature = 341	correl = 0.105331	descr = N_Gram_CGGCA
cnt = 128	feature = 466	correl = 0.0553326	descr = N_Gram_GCTTT
cnt = 129	feature = 263	correl = 0.057574	descr = N_Gram_CACAT
cnt = 130	feature = 627	correl = -0.153294	descr = N_Gram_TGCGT
cnt = 131	feature = 327	correl = 0.0851338	descr = N_Gram_CGAGG
cnt = 132	feature = 629	correl = 0.0923911	descr = N_Gram_TGGAG
cnt = 133	feature = 136	correl = 0.0503212	descr = N_Gram_AAGAA
cnt = 134	feature = 389	correl = 0.0647018	descr = N_Gram_CTTGT
cnt = 135	feature = 488	correl = 0.100147	descr = N_Gram_GGCGC
cnt = 136	feature = 648	correl = -0.0516801	descr = N_Gram_TGTTA
cnt = 137	feature = 432	correl = 0.0466356	descr = N_Gram_GCAGC
cnt = 138	feature = 645	correl = 0.068652	descr = N_Gram_TGTGA
cnt = 139	feature = 641	correl = 0.0588547	descr = N_Gram_TGTAA
cnt = 140	feature = 434	correl = 0.119832	descr = N_Gram_GCATC
cnt = 141	feature = 509	correl = -0.0481791	descr = N_Gram_GGTAA
cnt = 142	feature = 459	correl = 0.0859388	descr = N_Gram_GCTAT
cnt = 143	feature = 511	correl = 0.05437	descr = N_Gram_GGTCA
cnt = 144	feature = 281	correl = 0.149715	descr = N_Gram_CAGTG
cnt = 145	feature = 255	correl = 0.0617708	descr = N_Gram_CAAAG
cnt = 146	feature = 656	correl = -0.103894	descr = N_Gram_TTATA
cnt = 147	feature = 292	correl = -0.0449685	descr = N_Gram_CCACG
cnt = 148	feature = 624	correl = 0.094965	descr = N_Gram_TGCAC
cnt = 149	feature = 540	correl = -0.0559926	descr = N_Gram_GTTCT
cnt = 150	feature = 319	correl = 0.0614608	descr = N_Gram_CCTCT
cnt = 151	feature = 454	correl = 0.0688756	descr = N_Gram_GCGGG
cnt = 152	feature = 267	correl = 0.0581254	descr = N_Gram_CACCG
num rows = 521
num_elements = 79713
*
optimization finished, #iter = 280
nu = 0.743272
obj = -76.703126, rho = -0.687180
nSV = 410, nBSV = 368
num rows = 58
num_elements = 8874
*
optimization finished, #iter = 33
nu = 0.754111
obj = -8.286526, rho = -0.346046
nSV = 48, nBSV = 35
*
optimization finished, #iter = 280
nu = 0.743272
obj = -76.703126, rho = -0.687180
nSV = 410, nBSV = 368
CFS merit scores = 1.32345
CFS merit scores = 1.5952
CFS merit scores = 1.83528
CFS merit scores = 2.05474
CFS merit scores = 2.25275
CFS merit scores = 2.43497
CFS merit scores = 2.60469
CFS merit scores = 2.76132
CFS merit scores = 2.90853
CFS merit scores = 3.04898
CFS merit scores = 3.18161
CFS merit scores = 3.30841
CFS merit scores = 3.42991
CFS merit scores = 3.54692
CFS merit scores = 3.65993
CFS merit scores = 3.76929
CFS merit scores = 3.87509
CFS merit scores = 3.97776
CFS merit scores = 4.07754
CFS merit scores = 4.17368
CFS merit scores = 4.26645
CFS merit scores = 4.35636
CFS merit scores = 4.4439
CFS merit scores = 4.52879
CFS merit scores = 4.61078
CFS merit scores = 4.69087
CFS merit scores = 4.76811
CFS merit scores = 4.84339
CFS merit scores = 4.91676
CFS merit scores = 4.98873
CFS merit scores = 5.05931
CFS merit scores = 5.12803
CFS merit scores = 5.19489
CFS merit scores = 5.25985
CFS merit scores = 5.32347
CFS merit scores = 5.3858
CFS merit scores = 5.44706
CFS merit scores = 5.50726
CFS merit scores = 5.56639
CFS merit scores = 5.62411
CFS merit scores = 5.6808
CFS merit scores = 5.73523
CFS merit scores = 5.78878
CFS merit scores = 5.84129
CFS merit scores = 5.89119
CFS merit scores = 5.93953
CFS merit scores = 5.98688
CFS merit scores = 6.03336
CFS merit scores = 6.07828
CFS merit scores = 6.12235
CFS merit scores = 6.1656
CFS merit scores = 6.2071
CFS merit scores = 6.24695
CFS merit scores = 6.28541
CFS merit scores = 6.3204
CFS merit scores = 6.35392
CFS merit scores = 6.38538
CFS merit scores = 6.41404
CFS merit scores = 6.4418
CFS merit scores = 6.46782
CFS merit scores = 6.49035
CFS merit scores = 6.51176
CFS merit scores = 6.53298
CFS merit scores = 6.55287
CFS merit scores = 6.57171
CFS merit scores = 6.59024
CFS merit scores = 6.60687
CFS merit scores = 6.62298
CFS merit scores = 6.63939
CFS merit scores = 6.65582
CFS merit scores = 6.67121
CFS merit scores = 6.68671
CFS merit scores = 6.70178
CFS merit scores = 6.7167
CFS merit scores = 6.73093
CFS merit scores = 6.74471
CFS merit scores = 6.75798
CFS merit scores = 6.77095
CFS merit scores = 6.78349
CFS merit scores = 6.79522
CFS merit scores = 6.8057
CFS merit scores = 6.81563
CFS merit scores = 6.82552
CFS merit scores = 6.83441
CFS merit scores = 6.84233
CFS merit scores = 6.8498
CFS merit scores = 6.85662
CFS merit scores = 6.86337
CFS merit scores = 6.87041
CFS merit scores = 6.87721
CFS merit scores = 6.88416
CFS merit scores = 6.89096
CFS merit scores = 6.8972
CFS merit scores = 6.90356
CFS merit scores = 6.90786
CFS merit scores = 6.91184
CFS merit scores = 6.91525
CFS merit scores = 6.91865
CFS merit scores = 6.92231
CFS merit scores = 6.92622
CFS merit scores = 6.93
CFS merit scores = 6.93362
CFS merit scores = 6.93721
CFS merit scores = 6.93985
CFS merit scores = 6.94262
CFS merit scores = 6.94551
CFS merit scores = 6.94806
CFS merit scores = 6.95037
CFS merit scores = 6.95253
CFS merit scores = 6.95436
CFS merit scores = 6.95597
CFS merit scores = 6.9577
CFS merit scores = 6.95934
CFS merit scores = 6.95969
CFS merit scores = 6.96021
CFS merit scores = 6.96032
CFS merit scores = 6.96048
CFS merit scores = 6.96047
CFS merit scores = 6.96053
CFS merit scores = 6.96049
CFS merit scores = 6.95989
CFS merit scores = 6.95889
CFS merit scores = 6.95772
CFS merit scores = 6.95637
CFS merit scores = 6.95492
CFS merit scores = 6.95372
CFS merit scores = 6.95146
CFS merit scores = 6.94879
CFS merit scores = 6.94625
CFS merit scores = 6.94371
CFS merit scores = 6.94123
CFS merit scores = 6.93902
CFS merit scores = 6.93658
CFS merit scores = 6.93366
CFS merit scores = 6.93091
CFS merit scores = 6.928
CFS merit scores = 6.92525
CFS merit scores = 6.92221
CFS merit scores = 6.9188
CFS merit scores = 6.91543
CFS merit scores = 6.91229
CFS merit scores = 6.90889
CFS merit scores = 6.90551
CFS merit scores = 6.90105
CFS merit scores = 6.89668
CFS merit scores = 6.89248
CFS merit scores = 6.88833
CFS merit scores = 6.88438
CFS merit scores = 6.88059
CFS merit scores = 6.87671
CFS merit scores = 6.8727
CFS merit scores = 6.86865
CFS merit scores = 6.86484
CFS merit scores = 6.86081
CFS merit scores = 6.8564
CFS merit scores = 6.85216
CFS merit scores = 6.84782
CFS merit scores = 6.84323
CFS merit scores = 6.83878
CFS merit scores = 6.83432
CFS merit scores = 6.83002
CFS merit scores = 6.82598
CFS merit scores = 6.82208
CFS merit scores = 6.8181
CFS merit scores = 6.81379
CFS merit scores = 6.80952
CFS merit scores = 6.80502
CFS merit scores = 6.80025
CFS merit scores = 6.79557
CFS merit scores = 6.79086
CFS merit scores = 6.78594
CFS merit scores = 6.78103
CFS merit scores = 6.77618
CFS merit scores = 6.77157
CFS merit scores = 6.76712
CFS merit scores = 6.76219
CFS merit scores = 6.75711
CFS merit scores = 6.75212
CFS merit scores = 6.74715
CFS merit scores = 6.74182
CFS merit scores = 6.73646
CFS merit scores = 6.73113
CFS merit scores = 6.72563
CFS merit scores = 6.72003
CFS merit scores = 6.71429
CFS merit scores = 6.70875
CFS merit scores = 6.70311
CFS merit scores = 6.69719
CFS merit scores = 6.6913
CFS merit scores = 6.68562
CFS merit scores = 6.67991
CFS merit scores = 6.67428
CFS merit scores = 6.66857
CFS merit scores = 6.66305
CFS merit scores = 6.65724
CFS merit scores = 6.65149
CFS merit scores = 6.64567
CFS merit scores = 6.63988
CFS merit scores = 6.63405
CFS merit scores = 6.62828
CFS merit scores = 6.62259
CFS merit scores = 6.6169
CFS merit scores = 6.61121
CFS merit scores = 6.60528
CFS merit scores = 6.59946
CFS merit scores = 6.59364
CFS merit scores = 6.58772
CFS merit scores = 6.58157
CFS merit scores = 6.57545
CFS merit scores = 6.56918
CFS merit scores = 6.56266
CFS merit scores = 6.55565
CFS merit scores = 6.54876
CFS merit scores = 6.54204
CFS merit scores = 6.53512
CFS merit scores = 6.52803
CFS merit scores = 6.52099
CFS merit scores = 6.51414
CFS merit scores = 6.50744
CFS merit scores = 6.50063
CFS merit scores = 6.49395
CFS merit scores = 6.48692
CFS merit scores = 6.47999
CFS merit scores = 6.47321
CFS merit scores = 6.46644
CFS merit scores = 6.4594
CFS merit scores = 6.45237
CFS merit scores = 6.44549
CFS merit scores = 6.43822
CFS merit scores = 6.43102
CFS merit scores = 6.42394
CFS merit scores = 6.41691
CFS merit scores = 6.41003
CFS merit scores = 6.40317
CFS merit scores = 6.3963
CFS merit scores = 6.3891
CFS merit scores = 6.38205
CFS merit scores = 6.37504
CFS merit scores = 6.36781
CFS merit scores = 6.36007
CFS merit scores = 6.35234
CFS merit scores = 6.34467
CFS merit scores = 6.33695
CFS merit scores = 6.32923
CFS merit scores = 6.32146
CFS merit scores = 6.31378
CFS merit scores = 6.30618
CFS merit scores = 6.29862
CFS merit scores = 6.2908
CFS merit scores = 6.28318
CFS merit scores = 6.27558
CFS merit scores = 6.26805
CFS merit scores = 6.26049
CFS merit scores = 6.25304
CFS merit scores = 6.24571
CFS merit scores = 6.23835
CFS merit scores = 6.23093
CFS merit scores = 6.22354
CFS merit scores = 6.21591
CFS merit scores = 6.20839
CFS merit scores = 6.201
CFS merit scores = 6.19348
CFS merit scores = 6.18608
CFS merit scores = 6.17881
CFS merit scores = 6.1713
CFS merit scores = 6.1637
CFS merit scores = 6.15622
CFS merit scores = 6.14882
CFS merit scores = 6.14138
CFS merit scores = 6.13398
CFS merit scores = 6.12664
CFS merit scores = 6.1193
CFS merit scores = 6.11196
CFS merit scores = 6.10454
CFS merit scores = 6.09716
CFS merit scores = 6.0898
CFS merit scores = 6.08254
CFS merit scores = 6.07537
CFS merit scores = 6.06821
CFS merit scores = 6.0611
CFS merit scores = 6.05375
CFS merit scores = 6.0464
CFS merit scores = 6.03906
CFS merit scores = 6.03175
CFS merit scores = 6.02439
CFS merit scores = 6.01712
CFS merit scores = 6.00989
CFS merit scores = 6.00269
CFS merit scores = 5.99548
CFS merit scores = 5.9883
CFS merit scores = 5.981
CFS merit scores = 5.97364
CFS merit scores = 5.96631
CFS merit scores = 5.95909
CFS merit scores = 5.95197
CFS merit scores = 5.94498
CFS merit scores = 5.93805
CFS merit scores = 5.93119
CFS merit scores = 5.92419
CFS merit scores = 5.91722
CFS merit scores = 5.91039
CFS merit scores = 5.90347
CFS merit scores = 5.89655
CFS merit scores = 5.88975
CFS merit scores = 5.88303
CFS merit scores = 5.87645
CFS merit scores = 5.86996
CFS merit scores = 5.8635
CFS merit scores = 5.85692
CFS merit scores = 5.85045
CFS merit scores = 5.84401
CFS merit scores = 5.83767
CFS merit scores = 5.83137
CFS merit scores = 5.82496
CFS merit scores = 5.81865
CFS merit scores = 5.81241
CFS merit scores = 5.80618
CFS merit scores = 5.80002
CFS merit scores = 5.79393
CFS merit scores = 5.78782
CFS merit scores = 5.78175
CFS merit scores = 5.77578
CFS merit scores = 5.76968
CFS merit scores = 5.76357
CFS merit scores = 5.75755
CFS merit scores = 5.75165
CFS merit scores = 5.74559
CFS merit scores = 5.73958
CFS merit scores = 5.73365
CFS merit scores = 5.72776
CFS merit scores = 5.72187
CFS merit scores = 5.71607
CFS merit scores = 5.71023
CFS merit scores = 5.70437
CFS merit scores = 5.69862
CFS merit scores = 5.69284
CFS merit scores = 5.68707
CFS merit scores = 5.68133
CFS merit scores = 5.67563
CFS merit scores = 5.66997
CFS merit scores = 5.66434
CFS merit scores = 5.6587
CFS merit scores = 5.65314
CFS merit scores = 5.64761
CFS merit scores = 5.64215
CFS merit scores = 5.63674
CFS merit scores = 5.6313
CFS merit scores = 5.62589
CFS merit scores = 5.6206
CFS merit scores = 5.61528
CFS merit scores = 5.60999
CFS merit scores = 5.60469
CFS merit scores = 5.59946
CFS merit scores = 5.59427
CFS merit scores = 5.58913
CFS merit scores = 5.58407
CFS merit scores = 5.57898
CFS merit scores = 5.57395
CFS merit scores = 5.56897
CFS merit scores = 5.56401
CFS merit scores = 5.55904
CFS merit scores = 5.55406
CFS merit scores = 5.54914
CFS merit scores = 5.54428
CFS merit scores = 5.53941
CFS merit scores = 5.5346
CFS merit scores = 5.52969
CFS merit scores = 5.52483
CFS merit scores = 5.51999
CFS merit scores = 5.51513
CFS merit scores = 5.51034
CFS merit scores = 5.50553
CFS merit scores = 5.50073
CFS merit scores = 5.49592
CFS merit scores = 5.49115
CFS merit scores = 5.48624
CFS merit scores = 5.48139
CFS merit scores = 5.47654
CFS merit scores = 5.47165
CFS merit scores = 5.46681
CFS merit scores = 5.46202
CFS merit scores = 5.45728
CFS merit scores = 5.45245
CFS merit scores = 5.44765
CFS merit scores = 5.44282
CFS merit scores = 5.43806
CFS merit scores = 5.43322
CFS merit scores = 5.42837
CFS merit scores = 5.42359
CFS merit scores = 5.41882
CFS merit scores = 5.41407
CFS merit scores = 5.40937
CFS merit scores = 5.4047
CFS merit scores = 5.40006
CFS merit scores = 5.39536
CFS merit scores = 5.39065
CFS merit scores = 5.38598
CFS merit scores = 5.38133
CFS merit scores = 5.37659
CFS merit scores = 5.37185
CFS merit scores = 5.36719
CFS merit scores = 5.36249
CFS merit scores = 5.35765
CFS merit scores = 5.35287
CFS merit scores = 5.34813
CFS merit scores = 5.3433
CFS merit scores = 5.33849
CFS merit scores = 5.33371
CFS merit scores = 5.32886
CFS merit scores = 5.32407
CFS merit scores = 5.3193
CFS merit scores = 5.31448
CFS merit scores = 5.30962
CFS merit scores = 5.30476
CFS merit scores = 5.29993
CFS merit scores = 5.29516
CFS merit scores = 5.29042
CFS merit scores = 5.28575
CFS merit scores = 5.281
CFS merit scores = 5.27633
CFS merit scores = 5.27166
CFS merit scores = 5.26696
CFS merit scores = 5.2623
CFS merit scores = 5.25767
CFS merit scores = 5.25294
CFS merit scores = 5.24804
CFS merit scores = 5.24314
CFS merit scores = 5.23818
CFS merit scores = 5.23323
CFS merit scores = 5.2283
CFS merit scores = 5.22339
CFS merit scores = 5.21837
CFS merit scores = 5.21338
CFS merit scores = 5.2084
CFS merit scores = 5.20342
CFS merit scores = 5.1983
CFS merit scores = 5.19321
CFS merit scores = 5.18812
CFS merit scores = 5.1831
CFS merit scores = 5.17808
CFS merit scores = 5.173
CFS merit scores = 5.16795
CFS merit scores = 5.16288
CFS merit scores = 5.15782
CFS merit scores = 5.15283
CFS merit scores = 5.14788
CFS merit scores = 5.14289
CFS merit scores = 5.13784
CFS merit scores = 5.13273
CFS merit scores = 5.12756
CFS merit scores = 5.12238
CFS merit scores = 5.11711
CFS merit scores = 5.1117
CFS merit scores = 5.10629
CFS merit scores = 5.10082
CFS merit scores = 5.09537
CFS merit scores = 5.08989
CFS merit scores = 5.08428
CFS merit scores = 5.07868
CFS merit scores = 5.07308
CFS merit scores = 5.06748
CFS merit scores = 5.06193
CFS merit scores = 5.05634
CFS merit scores = 5.05072
CFS merit scores = 5.04514
CFS merit scores = 5.0393
CFS merit scores = 5.03351
CFS merit scores = 5.02772
CFS merit scores = 5.02172
CFS merit scores = 5.01567
CFS merit scores = 5.0096
CFS merit scores = 5.00348
CFS merit scores = 4.99725
CFS merit scores = 4.99102
CFS merit scores = 4.98474
CFS merit scores = 4.97831
CFS merit scores = 4.97189
CFS merit scores = 4.96551
CFS merit scores = 4.9592
CFS merit scores = 4.9525
CFS merit scores = 4.94566
CFS merit scores = 4.93882
CFS merit scores = 4.93197
CFS merit scores = 4.92518
CFS merit scores = 4.91842
CFS merit scores = 4.9117
CFS merit scores = 4.90496
CFS merit scores = 4.89822
CFS merit scores = 4.89128
CFS merit scores = 4.8842
CFS merit scores = 4.87688
CFS merit scores = 4.86964
CFS merit scores = 4.86236
CFS merit scores = 4.85462
CFS merit scores = 4.84691
CFS merit scores = 4.83913
CFS merit scores = 4.8313
CFS merit scores = 4.82348
CFS merit scores = 4.81517
CFS merit scores = 4.8054
CFS merit scores = 4.79545
CFS merit scores = 4.78105
cnt = 1	feature = 63	correl = -0.323451	descr = Gibbs_of_Target_Sequence__Pos_20_Step_1
cnt = 2	feature = 615	correl = -0.203329	descr = N_Gram_TCTC
cnt = 3	feature = 53	correl = -0.207086	descr = Gibbs_of_Target_Sequence__Pos_7_Step_1
cnt = 4	feature = 685	correl = 0.0627479	descr = N_Gram_TTGCA
cnt = 5	feature = 552	correl = 0.0847243	descr = N_Gram_GTTCC
cnt = 6	feature = 629	correl = -0.0813739	descr = N_Gram_TGAGA
cnt = 7	feature = 627	correl = 0.0508648	descr = N_Gram_TGAAA
cnt = 8	feature = 401	correl = 0.0883378	descr = N_Gram_GACGG
cnt = 9	feature = 160	correl = 0.0448498	descr = N_Gram_ACAGC
cnt = 10	feature = 398	correl = -0.0445929	descr = N_Gram_GACCC
cnt = 11	feature = 473	correl = 0.114234	descr = N_Gram_GGAAA
cnt = 12	feature = 674	correl = 0.0442881	descr = N_Gram_TTCGA
cnt = 13	feature = 321	correl = 0.0729367	descr = N_Gram_CGACA
cnt = 14	feature = 607	correl = 0.0799585	descr = N_Gram_TCGAC
cnt = 15	feature = 353	correl = 0.0785541	descr = N_Gram_CGTGG
cnt = 16	feature = 351	correl = 0.070128	descr = N_Gram_CGTGA
cnt = 17	feature = 598	correl = 0.0518716	descr = N_Gram_TCCCG
cnt = 18	feature = 457	correl = 0.0448498	descr = N_Gram_GCGTA
cnt = 19	feature = 445	correl = 0.0448498	descr = N_Gram_GCCGA
cnt = 20	feature = 301	correl = 0.0448498	descr = N_Gram_CCCCG
cnt = 21	feature = 431	correl = 0.0530712	descr = N_Gram_GCACA
cnt = 22	feature = 322	correl = -0.0492413	descr = N_Gram_CGACC
cnt = 23	feature = 412	correl = 0.093275	descr = N_Gram_GAGTC
cnt = 24	feature = 429	correl = 0.0724704	descr = N_Gram_GCAAT
cnt = 25	feature = 482	correl = 0.0890426	descr = N_Gram_GGAGT
cnt = 26	feature = 524	correl = 0.0501302	descr = N_Gram_GTATA
cnt = 27	feature = 578	correl = 0.0750185	descr = N_Gram_TATAT
cnt = 28	feature = 219	correl = 0.0883378	descr = N_Gram_AGTTA
cnt = 29	feature = 664	correl = 0.0799585	descr = N_Gram_TTAAG
cnt = 30	feature = 235	correl = -0.0492413	descr = N_Gram_ATCGC
cnt = 31	feature = 232	correl = -0.0455511	descr = N_Gram_ATCAA
cnt = 32	feature = 648	correl = 0.0877997	descr = N_Gram_TGGGG
cnt = 33	feature = 542	correl = 0.0567868	descr = N_Gram_GTGCG
cnt = 34	feature = 432	correl = 0.0824809	descr = N_Gram_GCACT
cnt = 35	feature = 637	correl = 0.0518716	descr = N_Gram_TGCCG
cnt = 36	feature = 512	correl = 0.0448498	descr = N_Gram_GGGGT
cnt = 37	feature = 610	correl = 0.0648799	descr = N_Gram_TCGGA
cnt = 38	feature = 208	correl = -0.0498252	descr = N_Gram_AGGGC
cnt = 39	feature = 419	correl = -0.055789	descr = N_Gram_GATCG
cnt = 40	feature = 564	correl = 0.0648342	descr = N_Gram_TAACA
cnt = 41	feature = 391	correl = 0.0525049	descr = N_Gram_GAAAC
cnt = 42	feature = 242	correl = -0.0455511	descr = N_Gram_ATGCA
cnt = 43	feature = 294	correl = -0.0626872	descr = N_Gram_CCATA
cnt = 44	feature = 361	correl = 0.0857534	descr = N_Gram_CTATT
cnt = 45	feature = 438	correl = -0.045389	descr = N_Gram_GCATG
cnt = 46	feature = 416	correl = 0.0455868	descr = N_Gram_GATAC
cnt = 47	feature = 515	correl = -0.0445854	descr = N_Gram_GGGTT
cnt = 48	feature = 313	correl = 0.108045	descr = N_Gram_CCTCA
cnt = 49	feature = 688	correl = -0.0474312	descr = N_Gram_TTGGA
cnt = 50	feature = 267	correl = -0.0447454	descr = N_Gram_CACCC
cnt = 51	feature = 290	correl = 0.0476934	descr = N_Gram_CCAAT
cnt = 52	feature = 320	correl = 0.0446263	descr = N_Gram_CGAAG
cnt = 53	feature = 246	correl = 0.0631997	descr = N_Gram_ATGTT
cnt = 54	feature = 308	correl = 0.0550859	descr = N_Gram_CCGGC
cnt = 55	feature = 675	correl = 0.0496272	descr = N_Gram_TTCGC
cnt = 56	feature = 396	correl = 0.0527757	descr = N_Gram_GAATC
cnt = 57	feature = 345	correl = -0.0705616	descr = N_Gram_CGTAA
cnt = 58	feature = 620	correl = -0.0502427	descr = N_Gram_TCTGC
cnt = 59	feature = 207	correl = -0.0651342	descr = N_Gram_AGGCT
cnt = 60	feature = 348	correl = -0.0456528	descr = N_Gram_CGTCC
cnt = 61	feature = 467	correl = 0.0799764	descr = N_Gram_GCTGG
cnt = 62	feature = 555	correl = 0.0445252	descr = N_Gram_GTTGC
cnt = 63	feature = 310	correl = -0.0620699	descr = N_Gram_CCGGT
cnt = 64	feature = 527	correl = -0.0514624	descr = N_Gram_GTCAA
cnt = 65	feature = 339	correl = 0.0591247	descr = N_Gram_CGGCG
cnt = 66	feature = 217	correl = -0.0439411	descr = N_Gram_AGTGA
cnt = 67	feature = 82	correl = -0.0574263	descr = Xue_Structure_Feature_A010
cnt = 68	feature = 287	correl = -0.0499246	descr = N_Gram_CATGC
cnt = 69	feature = 447	correl = -0.056263	descr = N_Gram_GCCGT
cnt = 70	feature = 427	correl = 0.0491552	descr = N_Gram_GCAAA
cnt = 71	feature = 511	correl = 0.0756844	descr = N_Gram_GGGGG
cnt = 72	feature = 653	correl = 0.0587498	descr = N_Gram_TGTAA
cnt = 73	feature = 424	correl = -0.0691849	descr = N_Gram_GATTT
cnt = 74	feature = 618	correl = 0.0565305	descr = N_Gram_TCTCG
cnt = 75	feature = 311	correl = -0.0543331	descr = N_Gram_CCGTC
cnt = 76	feature = 236	correl = -0.097297	descr = N_Gram_ATCGG
cnt = 77	feature = 249	correl = 0.046881	descr = N_Gram_ATTGA
cnt = 78	feature = 657	correl = 0.0685304	descr = N_Gram_TGTGA
cnt = 79	feature = 611	correl = 0.0940019	descr = N_Gram_TCGGC
cnt = 80	feature = 224	correl = -0.14922	descr = N_Gram_ATAAG
cnt = 81	feature = 406	correl = 0.0576854	descr = N_Gram_GAGAT
cnt = 82	feature = 394	correl = -0.0442622	descr = N_Gram_GAAGG
cnt = 83	feature = 667	correl = -0.0851363	descr = N_Gram_TTATA
cnt = 84	feature = 238	correl = 0.0624371	descr = N_Gram_ATCTG
cnt = 85	feature = 355	correl = 0.112783	descr = N_Gram_CGTTT
cnt = 86	feature = 597	correl = 0.0606099	descr = N_Gram_TCCCA
cnt = 87	feature = 492	correl = 0.132646	descr = N_Gram_GGCCT
cnt = 88	feature = 514	correl = 0.0924545	descr = N_Gram_GGGTC
cnt = 89	feature = 576	correl = 0.0624943	descr = N_Gram_TATAA
cnt = 90	feature = 543	correl = 0.0585331	descr = N_Gram_GTGCT
cnt = 91	feature = 324	correl = 0.0883378	descr = N_Gram_CGACT
cnt = 92	feature = 247	correl = -0.0547916	descr = N_Gram_ATTAC
cnt = 93	feature = 225	correl = 0.0542735	descr = N_Gram_ATACA
cnt = 94	feature = 520	correl = 0.0549401	descr = N_Gram_GGTGC
cnt = 95	feature = 551	correl = -0.0790862	descr = N_Gram_GTTAC
cnt = 96	feature = 397	correl = 0.0729367	descr = N_Gram_GACAG
cnt = 97	feature = 666	correl = -0.0735572	descr = N_Gram_TTACC
cnt = 98	feature = 609	correl = -0.0492413	descr = N_Gram_TCGCA
cnt = 99	feature = 250	correl = 0.0931278	descr = N_Gram_ATTGT
cnt = 100	feature = 332	correl = 0.0567868	descr = N_Gram_CGCTA
cnt = 101	feature = 545	correl = 0.112764	descr = N_Gram_GTGGC
cnt = 102	feature = 417	correl = 0.075923	descr = N_Gram_GATAT
cnt = 103	feature = 449	correl = 0.0605773	descr = N_Gram_GCCTC
cnt = 104	feature = 600	correl = -0.0649711	descr = N_Gram_TCCGC
cnt = 105	feature = 303	correl = 0.0684582	descr = N_Gram_CCCGC
cnt = 106	feature = 491	correl = 0.0493993	descr = N_Gram_GGCCG
cnt = 107	feature = 676	correl = -0.0780625	descr = N_Gram_TTCGG
cnt = 108	feature = 299	correl = 0.0835186	descr = N_Gram_CCCAC
cnt = 109	feature = 635	correl = 0.106086	descr = N_Gram_TGCAA
cnt = 110	feature = 266	correl = 0.0553163	descr = N_Gram_CACCA
cnt = 111	feature = 389	correl = 0.0577329	descr = N_Gram_CTTTG
cnt = 112	feature = 260	correl = 0.0613338	descr = N_Gram_CAAGC
cnt = 113	feature = 421	correl = -0.0584037	descr = N_Gram_GATGC
cnt = 114	feature = 325	correl = 0.102203	descr = N_Gram_CGAGG
cnt = 115	feature = 380	correl = 0.0570962	descr = N_Gram_CTTCC
cnt = 116	feature = 403	correl = 0.0960289	descr = N_Gram_GACTA
cnt = 117	feature = 392	correl = 0.100755	descr = N_Gram_GAAAG
cnt = 118	feature = 649	correl = 0.0460523	descr = N_Gram_TGGGT
cnt = 119	feature = 257	correl = -0.0669001	descr = N_Gram_CAAAT
cnt = 120	feature = 316	correl = 0.0588881	descr = N_Gram_CCTGC
cnt = 121	feature = 563	correl = 0.0605012	descr = N_Gram_TAAAT
cnt = 122	feature = 326	correl = -0.0912834	descr = N_Gram_CGAGT
cnt = 123	feature = 209	correl = 0.10018	descr = N_Gram_AGGGG
cnt = 124	feature = 315	correl = 0.0599956	descr = N_Gram_CCTCG
cnt = 125	feature = 433	correl = -0.0707097	descr = N_Gram_GCAGA
cnt = 126	feature = 504	correl = 0.0756844	descr = N_Gram_GGGCA
cnt = 127	feature = 691	correl = 0.0843309	descr = N_Gram_TTGTG
cnt = 128	feature = 291	correl = -0.0450395	descr = N_Gram_CCACG
cnt = 129	feature = 456	correl = 0.0575207	descr = N_Gram_GCGGG
cnt = 130	feature = 218	correl = 0.102945	descr = N_Gram_AGTGT
cnt = 131	feature = 338	correl = 0.105235	descr = N_Gram_CGGCA
cnt = 132	feature = 631	correl = -0.0444781	descr = N_Gram_TGATC
cnt = 133	feature = 336	correl = 0.057566	descr = N_Gram_CGGAC
cnt = 134	feature = 363	correl = 0.0649461	descr = N_Gram_CTCAA
cnt = 135	feature = 550	correl = 0.0883378	descr = N_Gram_GTTAA
cnt = 136	feature = 360	correl = 0.0624943	descr = N_Gram_CTATA
cnt = 137	feature = 574	correl = 0.0802415	descr = N_Gram_TAGCA
cnt = 138	feature = 577	correl = -0.0591493	descr = N_Gram_TATAC
cnt = 139	feature = 474	correl = -0.0500075	descr = N_Gram_GGAAC
cnt = 140	feature = 579	correl = 0.0624687	descr = N_Gram_TATGT
cnt = 141	feature = 490	correl = 0.0885511	descr = N_Gram_GGCCC
cnt = 142	feature = 641	correl = 0.0884103	descr = N_Gram_TGGAG
cnt = 143	feature = 682	correl = -0.051803	descr = N_Gram_TTGAA
cnt = 144	feature = 469	correl = 0.0614257	descr = N_Gram_GCTTT
cnt = 145	feature = 312	correl = 0.0784148	descr = N_Gram_CCGTG
cnt = 146	feature = 484	correl = 0.0649314	descr = N_Gram_GGATT
cnt = 147	feature = 211	correl = 0.0755699	descr = N_Gram_AGGTT
cnt = 148	feature = 580	correl = -0.0568288	descr = N_Gram_TATTC
cnt = 149	feature = 451	correl = -0.0771366	descr = N_Gram_GCGAC
cnt = 150	feature = 407	correl = -0.0480842	descr = N_Gram_GAGCC
cnt = 151	feature = 570	correl = 0.0958045	descr = N_Gram_TACGA
cnt = 152	feature = 573	correl = -0.0629578	descr = N_Gram_TAGAT
cnt = 153	feature = 452	correl = 0.0737702	descr = N_Gram_GCGAG
cnt = 154	feature = 295	correl = 0.0455395	descr = N_Gram_CCATC
cnt = 155	feature = 494	correl = 0.0748259	descr = N_Gram_GGCGC
cnt = 156	feature = 575	correl = -0.0732699	descr = N_Gram_TAGCC
cnt = 157	feature = 423	correl = -0.0595979	descr = N_Gram_GATTA
cnt = 158	feature = 528	correl = 0.175823	descr = N_Gram_GTCAG
cnt = 159	feature = 400	correl = -0.064095	descr = N_Gram_GACCT
cnt = 160	feature = 525	correl = -0.0627469	descr = N_Gram_GTATC
cnt = 161	feature = 304	correl = 0.0702418	descr = N_Gram_CCCGG
cnt = 162	feature = 264	correl = 0.0779496	descr = N_Gram_CACAT
cnt = 163	feature = 540	correl = 0.047812	descr = N_Gram_GTGAC
cnt = 164	feature = 263	correl = 0.077832	descr = N_Gram_CACAG
cnt = 165	feature = 278	correl = 0.0832083	descr = N_Gram_CAGGA
cnt = 166	feature = 654	correl = -0.0614479	descr = N_Gram_TGTCA
cnt = 167	feature = 636	correl = 0.0931096	descr = N_Gram_TGCAC
cnt = 168	feature = 275	correl = 0.0773478	descr = N_Gram_CAGCG
cnt = 169	feature = 686	correl = -0.141277	descr = N_Gram_TTGCG
cnt = 170	feature = 613	correl = 0.0558992	descr = N_Gram_TCGTT
cnt = 171	feature = 220	correl = 0.0496638	descr = N_Gram_AGTTG
cnt = 172	feature = 535	correl = 0.0982776	descr = N_Gram_GTCGG
cnt = 173	feature = 659	correl = 0.0503127	descr = N_Gram_TGTGT
cnt = 174	feature = 480	correl = 0.0569543	descr = N_Gram_GGAGA
cnt = 175	feature = 500	correl = 0.0518907	descr = N_Gram_GGGAA
cnt = 176	feature = 683	correl = -0.0663177	descr = N_Gram_TTGAC
cnt = 177	feature = 461	correl = 0.0858528	descr = N_Gram_GCTAT
cnt = 178	feature = 261	correl = 0.0821646	descr = N_Gram_CAAGG
cnt = 179	feature = 530	correl = -0.0908798	descr = N_Gram_GTCCA
cnt = 180	feature = 589	correl = -0.0584076	descr = N_Gram_TCATA
cnt = 181	feature = 274	correl = 0.0834702	descr = N_Gram_CAGCA
cnt = 182	feature = 314	correl = -0.0881514	descr = N_Gram_CCTCC
cnt = 183	feature = 651	correl = 0.0544855	descr = N_Gram_TGGTA
cnt = 184	feature = 441	correl = 0.0978444	descr = N_Gram_GCCAG
cnt = 185	feature = 483	correl = -0.0892388	descr = N_Gram_GGATC
cnt = 186	feature = 335	correl = 0.0528762	descr = N_Gram_CGGAA
cnt = 187	feature = 623	correl = -0.12972	descr = N_Gram_TCTTA
cnt = 188	feature = 690	correl = -0.0539225	descr = N_Gram_TTGTA
cnt = 189	feature = 328	correl = -0.0589092	descr = N_Gram_CGATC
cnt = 190	feature = 272	correl = 0.0966225	descr = N_Gram_CACTC
cnt = 191	feature = 556	correl = 0.0973739	descr = N_Gram_GTTGG
cnt = 192	feature = 371	correl = -0.0737816	descr = N_Gram_CTGAT
cnt = 193	feature = 478	correl = 0.0981411	descr = N_Gram_GGACG
cnt = 194	feature = 450	correl = 0.132646	descr = N_Gram_GCCTT
cnt = 195	feature = 510	correl = 0.0877997	descr = N_Gram_GGGGC
cnt = 196	feature = 298	correl = 0.0721959	descr = N_Gram_CCCAA
cnt = 197	feature = 647	correl = 0.0511865	descr = N_Gram_TGGGA
cnt = 198	feature = 533	correl = -0.0908226	descr = N_Gram_GTCGA
cnt = 199	feature = 385	correl = 0.0896129	descr = N_Gram_CTTGG
cnt = 200	feature = 660	correl = -0.0517423	descr = N_Gram_TGTTA
cnt = 201	feature = 459	correl = 0.0945911	descr = N_Gram_GCGTG
cnt = 202	feature = 228	correl = 0.0463331	descr = N_Gram_ATAGC
cnt = 203	feature = 258	correl = 0.0465688	descr = N_Gram_CAACA
cnt = 204	feature = 268	correl = 0.0579985	descr = N_Gram_CACCG
cnt = 205	feature = 331	correl = 0.0590235	descr = N_Gram_CGCCG
cnt = 206	feature = 655	correl = 0.0470969	descr = N_Gram_TGTCT
cnt = 207	feature = 531	correl = 0.050868	descr = N_Gram_GTCCC
cnt = 208	feature = 323	correl = -0.0971821	descr = N_Gram_CGACG
cnt = 209	feature = 645	correl = 0.146803	descr = N_Gram_TGGCT
cnt = 210	feature = 252	correl = -0.0568396	descr = N_Gram_ATTTG
cnt = 211	feature = 285	correl = -0.0664047	descr = N_Gram_CATCG
cnt = 212	feature = 399	correl = 0.0523441	descr = N_Gram_GACCG
cnt = 213	feature = 672	correl = 0.0797186	descr = N_Gram_TTCCA
cnt = 214	feature = 378	correl = -0.124955	descr = N_Gram_CTTAT
cnt = 215	feature = 546	correl = 0.0774851	descr = N_Gram_GTGGT
cnt = 216	feature = 671	correl = 0.0448979	descr = N_Gram_TTCAG
cnt = 217	feature = 244	correl = 0.0730959	descr = N_Gram_ATGGG
cnt = 218	feature = 517	correl = -0.0707976	descr = N_Gram_GGTAA
cnt = 219	feature = 428	correl = 0.0956937	descr = N_Gram_GCAAC
cnt = 220	feature = 446	correl = 0.0580428	descr = N_Gram_GCCGC
cnt = 221	feature = 440	correl = -0.0510814	descr = N_Gram_GCCAA
cnt = 222	feature = 384	correl = -0.112504	descr = N_Gram_CTTGC
cnt = 223	feature = 481	correl = 0.106159	descr = N_Gram_GGAGC
cnt = 224	feature = 497	correl = 0.153635	descr = N_Gram_GGCTT
cnt = 225	feature = 375	correl = 0.0453749	descr = N_Gram_CTGTG
cnt = 226	feature = 584	correl = 0.0946775	descr = N_Gram_TCACC
cnt = 227	feature = 226	correl = -0.0793273	descr = N_Gram_ATACT
cnt = 228	feature = 593	correl = 0.0584476	descr = N_Gram_TCCAA
cnt = 229	feature = 455	correl = 0.064167	descr = N_Gram_GCGGC
cnt = 230	feature = 411	correl = 0.0619766	descr = N_Gram_GAGGT
cnt = 231	feature = 443	correl = 0.0852157	descr = N_Gram_GCCCA
cnt = 232	feature = 286	correl = 0.0786939	descr = N_Gram_CATCT
cnt = 233	feature = 281	correl = 0.129518	descr = N_Gram_CAGTG
cnt = 234	feature = 216	correl = -0.151815	descr = N_Gram_AGTCT
cnt = 235	feature = 233	correl = -0.0463311	descr = N_Gram_ATCCT
cnt = 236	feature = 344	correl = 0.0532839	descr = N_Gram_CGGTT
cnt = 237	feature = 454	correl = 0.0515601	descr = N_Gram_GCGGA
cnt = 238	feature = 466	correl = 0.0652103	descr = N_Gram_GCTGC
cnt = 239	feature = 505	correl = 0.10175	descr = N_Gram_GGGCC
cnt = 240	feature = 701	correl = -0.0691456	descr = N_Gram_TTTTG
cnt = 241	feature = 221	correl = -0.0874177	descr = N_Gram_AGTTT
cnt = 242	feature = 404	correl = -0.0768158	descr = N_Gram_GACTG
cnt = 243	feature = 289	correl = 0.0762287	descr = N_Gram_CCAAG
cnt = 244	feature = 603	correl = -0.0561181	descr = N_Gram_TCCTC
cnt = 245	feature = 341	correl = 0.107999	descr = N_Gram_CGGGA
cnt = 246	feature = 280	correl = 0.0815473	descr = N_Gram_CAGTA
cnt = 247	feature = 489	correl = 0.0695647	descr = N_Gram_GGCCA
cnt = 248	feature = 553	correl = -0.07825	descr = N_Gram_GTTCT
cnt = 249	feature = 306	correl = 0.0440284	descr = N_Gram_CCGA
cnt = 250	feature = 586	correl = 0.0809286	descr = N_Gram_TCAGC
cnt = 251	feature = 477	correl = 0.104332	descr = N_Gram_GGACC
cnt = 252	feature = 223	correl = -0.0875824	descr = N_Gram_ATAA
cnt = 253	feature = 612	correl = -0.0487143	descr = N_Gram_TCGTC
cnt = 254	feature = 608	correl = -0.100801	descr = N_Gram_TCGAG
cnt = 255	feature = 364	correl = 0.0682814	descr = N_Gram_CTCAC
cnt = 256	feature = 318	correl = -0.0790128	descr = N_Gram_CCTTC
cnt = 257	feature = 402	correl = -0.0805637	descr = N_Gram_GACGT
cnt = 258	feature = 365	correl = -0.0923204	descr = N_Gram_CTCAT
cnt = 259	feature = 408	correl = 0.0904327	descr = N_Gram_GAGCT
cnt = 260	feature = 435	correl = 0.0498434	descr = N_Gram_GCAGT
cnt = 261	feature = 632	correl = -0.117916	descr = N_Gram_TGATT
cnt = 262	feature = 387	correl = 0.0766834	descr = N_Gram_CTTTA
cnt = 263	feature = 501	correl = 0.105734	descr = N_Gram_GGGAC
cnt = 264	feature = 596	correl = 0.0638738	descr = N_Gram_TCCC
cnt = 265	feature = 370	correl = -0.0576006	descr = N_Gram_CTCTC
cnt = 266	feature = 390	correl = 0.0849416	descr = N_Gram_GAAA
cnt = 267	feature = 561	correl = 0.0622858	descr = N_Gram_TAAA
cnt = 268	feature = 557	correl = -0.0534548	descr = N_Gram_GTTGT
cnt = 269	feature = 487	correl = 0.0854986	descr = N_Gram_GGCAT
cnt = 270	feature = 502	correl = 0.114013	descr = N_Gram_GGGAG
cnt = 271	feature = 373	correl = 0.0498909	descr = N_Gram_CTGGA
cnt = 272	feature = 587	correl = 0.100783	descr = N_Gram_TCAGT
cnt = 273	feature = 601	correl = -0.0849159	descr = N_Gram_TCCGG
cnt = 274	feature = 643	correl = 0.102589	descr = N_Gram_TGGCC
cnt = 275	feature = 30	correl = -0.102017	descr = Position_Specific_Bin_Base_12_Base_T
cnt = 276	feature = 270	correl = -0.0648383	descr = N_Gram_CACGA
cnt = 277	feature = 276	correl = -0.139525	descr = N_Gram_CAGCT
cnt = 278	feature = 463	correl = 0.0504524	descr = N_Gram_GCTCA
cnt = 279	feature = 695	correl = -0.045038	descr = N_Gram_TTTCG
cnt = 280	feature = 493	correl = -0.0520687	descr = N_Gram_GGCGA
cnt = 281	feature = 39	correl = -0.0748419	descr = Position_Specific_Bin_Base_17_Base_A
cnt = 282	feature = 241	correl = -0.0943922	descr = N_Gram_ATGC
cnt = 283	feature = 413	correl = -0.0559163	descr = N_Gram_GAGTT
cnt = 284	feature = 26	correl = -0.0802373	descr = Position_Specific_Bin_Base_11_Base_G
cnt = 285	feature = 594	correl = -0.0477594	descr = N_Gram_TCCAC
cnt = 286	feature = 537	correl = -0.0945485	descr = N_Gram_GTCTT
cnt = 287	feature = 475	correl = 0.053315	descr = N_Gram_GGAAG
cnt = 288	feature = 31	correl = -0.07318	descr = Position_Specific_Bin_Base_13_Base_A
cnt = 289	feature = 14	correl = -0.1502	descr = Position_Specific_Bin_Base_5_Base_A
cnt = 290	feature = 35	correl = -0.047612	descr = Position_Specific_Bin_Base_15_Base_G
cnt = 291	feature = 25	correl = 0.0474742	descr = Position_Specific_Bin_Base_10_Base_T
cnt = 292	feature = 51	correl = -0.0491855	descr = Gibbs_of_Target_Sequence__Pos_4_Step_1
cnt = 293	feature = 136	correl = 0.0516237	descr = N_Gram_AACAT
cnt = 294	feature = 521	correl = 0.0622921	descr = N_Gram_GGTTG
cnt = 295	feature = 55	correl = 0.0540289	descr = Gibbs_of_Target_Sequence__Pos_9_Step_1
cnt = 296	feature = 40	correl = 0.0877517	descr = Position_Specific_Bin_Base_17_Base_C
cnt = 297	feature = 206	correl = 0.102113	descr = N_Gram_AGGCG
cnt = 298	feature = 625	correl = -0.0460013	descr = N_Gram_TCTTG
cnt = 299	feature = 420	correl = -0.109978	descr = N_Gram_GATCT
cnt = 300	feature = 624	correl = -0.135977	descr = N_Gram_TCTTC
cnt = 301	feature = 518	correl = 0.0626126	descr = N_Gram_GGTC
cnt = 302	feature = 495	correl = 0.0900582	descr = N_Gram_GGCGG
cnt = 303	feature = 616	correl = -0.0997089	descr = N_Gram_TCTCA
cnt = 304	feature = 426	correl = 0.124267	descr = N_Gram_GCAA
cnt = 305	feature = 302	correl = 0.0962242	descr = N_Gram_CCCG
cnt = 306	feature = 21	correl = 0.0640325	descr = Position_Specific_Bin_Base_8_Base_T
cnt = 307	feature = 248	correl = 0.0458093	descr = N_Gram_ATTG
cnt = 308	feature = 357	correl = 0.0501379	descr = N_Gram_CTA
cnt = 309	feature = 23	correl = -0.0806504	descr = Position_Specific_Bin_Base_9_Base_T
cnt = 310	feature = 342	correl = 0.128717	descr = N_Gram_CGGGC
cnt = 311	feature = 628	correl = -0.0711086	descr = N_Gram_TGAAG
cnt = 312	feature = 19	correl = 0.0475382	descr = Position_Specific_Bin_Base_7_Base_T
cnt = 313	feature = 33	correl = -0.113363	descr = Position_Specific_Bin_Base_14_Base_A
cnt = 314	feature = 36	correl = 0.059702	descr = Position_Specific_Bin_Base_15_Base_T
cnt = 315	feature = 430	correl = 0.103275	descr = N_Gram_GCAC
cnt = 316	feature = 436	correl = 0.0724619	descr = N_Gram_GCAT
cnt = 317	feature = 10	correl = 0.0723508	descr = Position_Specific_Bin_Base_3_Base_C
cnt = 318	feature = 41	correl = 0.0491441	descr = Position_Specific_Bin_Base_17_Base_G
cnt = 319	feature = 350	correl = 0.132061	descr = N_Gram_CGTG
cnt = 320	feature = 539	correl = 0.0467646	descr = N_Gram_GTGA
cnt = 321	feature = 44	correl = 0.109365	descr = Position_Specific_Bin_Base_18_Base_C
cnt = 322	feature = 13	correl = 0.0510965	descr = Position_Specific_Bin_Base_4_Base_T
cnt = 323	feature = 212	correl = 0.0759502	descr = N_Gram_AGTA
cnt = 324	feature = 590	correl = -0.0600296	descr = N_Gram_TCATC
cnt = 325	feature = 29	correl = 0.0813304	descr = Position_Specific_Bin_Base_12_Base_G
cnt = 326	feature = 383	correl = -0.104132	descr = N_Gram_CTTGA
cnt = 327	feature = 558	correl = -0.0853291	descr = N_Gram_GTTTT
cnt = 328	feature = 22	correl = 0.0575785	descr = Position_Specific_Bin_Base_9_Base_G
cnt = 329	feature = 9	correl = -0.0546386	descr = Position_Specific_Bin_Base_2_Base_G
cnt = 330	feature = 547	correl = 0.0680015	descr = N_Gram_GTGT
cnt = 331	feature = 644	correl = -0.0798216	descr = N_Gram_TGGCG
cnt = 332	feature = 72	correl = 0.102086	descr = Fold_of_RNAi_Sequence_Pos_9
cnt = 333	feature = 11	correl = -0.054391	descr = Position_Specific_Bin_Base_4_Base_A
cnt = 334	feature = 46	correl = -0.0950701	descr = Position_Specific_Bin_Base_18_Base_T
cnt = 335	feature = 327	correl = -0.0450845	descr = N_Gram_CGAT
cnt = 336	feature = 646	correl = 0.105942	descr = N_Gram_TGGG
cnt = 337	feature = 297	correl = 0.0864362	descr = N_Gram_CCCA
cnt = 338	feature = 77	correl = 0.0676704	descr = Fold_of_RNAi_Sequence_Pos_15
cnt = 339	feature = 689	correl = 0.076648	descr = N_Gram_TTGGC
cnt = 340	feature = 32	correl = 0.130268	descr = Position_Specific_Bin_Base_13_Base_C
cnt = 341	feature = 105	correl = 0.0534014	descr = Fold_of_Target_NoEndbrace_noends_Pos_15
cnt = 342	feature = 210	correl = 0.0639736	descr = N_Gram_AGGT
cnt = 343	feature = 227	correl = 0.0587854	descr = N_Gram_ATAG
cnt = 344	feature = 20	correl = -0.0713928	descr = Position_Specific_Bin_Base_8_Base_C
cnt = 345	feature = 17	correl = -0.1439	descr = Position_Specific_Bin_Base_6_Base_A
cnt = 346	feature = 259	correl = 0.0687412	descr = N_Gram_CAAG
cnt = 347	feature = 468	correl = 0.0850152	descr = N_Gram_GCTT
cnt = 348	feature = 27	correl = -0.111	descr = Position_Specific_Bin_Base_12_Base_A
cnt = 349	feature = 410	correl = 0.0564897	descr = N_Gram_GAGGC
cnt = 350	feature = 42	correl = -0.0518736	descr = Position_Specific_Bin_Base_17_Base_T
cnt = 351	feature = 568	correl = -0.0561881	descr = N_Gram_TAAT
cnt = 352	feature = 319	correl = -0.0565901	descr = N_Gram_CCTTT
cnt = 353	feature = 334	correl = 0.0663428	descr = N_Gram_CGGA
cnt = 354	feature = 656	correl = 0.0753726	descr = N_Gram_TGTG
cnt = 355	feature = 509	correl = 0.0541443	descr = N_Gram_GGGGA
cnt = 356	feature = 284	correl = 0.111156	descr = N_Gram_CATCC
cnt = 357	feature = 634	correl = 0.0907075	descr = N_Gram_TGCA
cnt = 358	feature = 448	correl = 0.0766245	descr = N_Gram_GCCT
cnt = 359	feature = 16	correl = 0.0644919	descr = Position_Specific_Bin_Base_5_Base_G
cnt = 360	feature = 529	correl = -0.0531036	descr = N_Gram_GTCC
cnt = 361	feature = 673	correl = -0.0480288	descr = N_Gram_TTCCG
cnt = 362	feature = 24	correl = -0.0453259	descr = Position_Specific_Bin_Base_10_Base_G
cnt = 363	feature = 34	correl = 0.119133	descr = Position_Specific_Bin_Base_14_Base_T
cnt = 364	feature = 237	correl = -0.064906	descr = N_Gram_ATCTC
cnt = 365	feature = 583	correl = 0.047168	descr = N_Gram_TCAC
cnt = 366	feature = 606	correl = -0.0612843	descr = N_Gram_TCGA
cnt = 367	feature = 239	correl = -0.0452803	descr = N_Gram_ATGA
cnt = 368	feature = 38	correl = 0.154993	descr = Position_Specific_Bin_Base_16_Base_C
cnt = 369	feature = 251	correl = -0.0832456	descr = N_Gram_ATTT
cnt = 370	feature = 18	correl = 0.128532	descr = Position_Specific_Bin_Base_6_Base_C
cnt = 371	feature = 395	correl = -0.0541473	descr = N_Gram_GAAGT
cnt = 372	feature = 665	correl = -0.0724073	descr = N_Gram_TTAC
cnt = 373	feature = 650	correl = 0.0482892	descr = N_Gram_TGGT
cnt = 374	feature = 496	correl = 0.0791347	descr = N_Gram_GGCT
cnt = 375	feature = 71	correl = 0.0570467	descr = Fold_of_RNAi_Sequence_Pos_6
cnt = 376	feature = 8	correl = 0.0882388	descr = Position_Specific_Bin_Base_2_Base_C
cnt = 377	feature = 73	correl = 0.0525042	descr = Fold_of_RNAi_Sequence_Pos_11
cnt = 378	feature = 572	correl = -0.0660272	descr = N_Gram_TACTT
cnt = 379	feature = 595	correl = -0.138992	descr = N_Gram_TCCAG
cnt = 380	feature = 544	correl = 0.0999848	descr = N_Gram_GTGG
cnt = 381	feature = 81	correl = 0.112098	descr = Xue_Structure_Feature_A101
cnt = 382	feature = 57	correl = -0.0881619	descr = Gibbs_of_Target_Sequence__Pos_13_Step_1
cnt = 383	feature = 265	correl = 0.0621859	descr = N_Gram_CACC
cnt = 384	feature = 54	correl = -0.0557335	descr = Gibbs_of_Target_Sequence__Pos_8_Step_1
cnt = 385	feature = 45	correl = 0.272455	descr = Position_Specific_Bin_Base_18_Base_G
cnt = 386	feature = 565	correl = -0.099727	descr = N_Gram_TAAG
cnt = 387	feature = 50	correl = 0.0717407	descr = Gibbs_of_Target_Sequence__Pos_3_Step_1
cnt = 388	feature = 12	correl = 0.0472081	descr = Position_Specific_Bin_Base_4_Base_C
cnt = 389	feature = 59	correl = -0.0526008	descr = Gibbs_of_Target_Sequence__Pos_15_Step_1
cnt = 390	feature = 442	correl = 0.0479286	descr = N_Gram_GCCC
cnt = 391	feature = 604	correl = -0.108303	descr = N_Gram_TCCTT
cnt = 392	feature = 277	correl = 0.0606058	descr = N_Gram_CAGG
cnt = 393	feature = 630	correl = -0.11707	descr = N_Gram_TGAT
cnt = 394	feature = 234	correl = -0.0759074	descr = N_Gram_ATCG
cnt = 395	feature = 69	correl = 0.144874	descr = Fold_of_RNAi_Sequence_Pos_2
cnt = 396	feature = 476	correl = 0.0898354	descr = N_Gram_GGAC
cnt = 397	feature = 684	correl = -0.0717365	descr = N_Gram_TTGC
cnt = 398	feature = 15	correl = 0.117325	descr = Position_Specific_Bin_Base_5_Base_C
cnt = 399	feature = 309	correl = 0.109583	descr = N_Gram_CCGGG
cnt = 400	feature = 472	correl = 0.0772817	descr = N_Gram_GGAA
cnt = 401	feature = 37	correl = -0.145207	descr = Position_Specific_Bin_Base_16_Base_A
cnt = 402	feature = 418	correl = -0.118412	descr = N_Gram_GATC
cnt = 403	feature = 532	correl = -0.0573544	descr = N_Gram_GTCG
cnt = 404	feature = 79	correl = -0.0717641	descr = Xue_Structure_Feature_A110
cnt = 405	feature = 541	correl = 0.0443085	descr = N_Gram_GTGC
cnt = 406	feature = 422	correl = -0.0491192	descr = N_Gram_GATT
cnt = 407	feature = 80	correl = 0.0530725	descr = Xue_Structure_Feature_A100
cnt = 408	feature = 687	correl = 0.053639	descr = N_Gram_TTGG
cnt = 409	feature = 367	correl = -0.114791	descr = N_Gram_CTCCA
cnt = 410	feature = 52	correl = -0.119077	descr = Gibbs_of_Target_Sequence__Pos_6_Step_1
cnt = 411	feature = 43	correl = -0.255793	descr = Position_Specific_Bin_Base_18_Base_A
cnt = 412	feature = 619	correl = -0.117051	descr = N_Gram_TCTCT
cnt = 413	feature = 67	correl = 0.157007	descr = Fold_of_RNAi_Sequence_Pos_0
cnt = 414	feature = 347	correl = -0.105003	descr = N_Gram_CGTC
cnt = 415	feature = 486	correl = 0.096791	descr = N_Gram_GGCA
cnt = 416	feature = 28	correl = 0.140363	descr = Position_Specific_Bin_Base_12_Base_C
cnt = 417	feature = 214	correl = -0.0842201	descr = N_Gram_AGTC
cnt = 418	feature = 56	correl = 0.0660343	descr = Gibbs_of_Target_Sequence__Pos_12_Step_1
cnt = 419	feature = 60	correl = -0.111311	descr = Gibbs_of_Target_Sequence__Pos_17_Step_1
cnt = 420	feature = 388	correl = -0.0526176	descr = N_Gram_CTTTC
cnt = 421	feature = 571	correl = -0.065617	descr = N_Gram_TACT
cnt = 422	feature = 288	correl = 0.075325	descr = N_Gram_CCAA
cnt = 423	feature = 76	correl = 0.0654704	descr = Fold_of_RNAi_Sequence_Pos_14
cnt = 424	feature = 62	correl = -0.284937	descr = Gibbs_of_Target_Sequence__Pos_19_Step_1
cnt = 425	feature = 554	correl = 0.0481514	descr = N_Gram_GTTG
cnt = 426	feature = 279	correl = 0.123132	descr = N_Gram_CAGT
cnt = 427	feature = 381	correl = -0.233488	descr = N_Gram_CTTCT
cnt = 428	feature = 70	correl = 0.0647924	descr = Fold_of_RNAi_Sequence_Pos_3
cnt = 429	feature = 503	correl = 0.139264	descr = N_Gram_GGGC
cnt = 430	feature = 536	correl = -0.081874	descr = N_Gram_GTCT
cnt = 431	feature = 479	correl = 0.136895	descr = N_Gram_GGAG
cnt = 432	feature = 702	correl = -0.104708	descr = N_Gram_TTTTT
cnt = 433	feature = 78	correl = 0.0461948	descr = Fold_of_RNAi_Sequence_Pos_16
cnt = 434	feature = 58	correl = -0.201419	descr = Gibbs_of_Target_Sequence__Pos_14_Step_1
cnt = 435	feature = 61	correl = -0.19477	descr = Gibbs_of_Target_Sequence__Pos_18_Step_1
cnt = 436	feature = 86	correl = 0.0468023	descr = Xue_Structure_Feature_C011
cnt = 437	feature = 697	correl = -0.0585	descr = N_Gram_TTTG
cnt = 438	feature = 679	correl = -0.129936	descr = N_Gram_TTCTT
cnt = 439	feature = 488	correl = 0.152432	descr = N_Gram_GGCC
cnt = 440	feature = 368	correl = -0.119354	descr = N_Gram_CTCCT
cnt = 441	feature = 74	correl = 0.0886433	descr = Fold_of_RNAi_Sequence_Pos_12
cnt = 442	feature = 329	correl = 0.0670619	descr = N_Gram_CGCC
cnt = 443	feature = 283	correl = 0.0655313	descr = N_Gram_CATC
cnt = 444	feature = 409	correl = 0.0726094	descr = N_Gram_GAGG
cnt = 445	feature = 681	correl = -0.0861382	descr = N_Gram_TTGA
cnt = 446	feature = 678	correl = -0.225281	descr = N_Gram_TTCTC
cnt = 447	feature = 453	correl = 0.0883347	descr = N_Gram_GCGG
cnt = 448	feature = 75	correl = 0.0831918	descr = Fold_of_RNAi_Sequence_Pos_13
cnt = 449	feature = 700	correl = -0.127815	descr = N_Gram_TTTTC
cnt = 450	feature = 508	correl = 0.0940687	descr = N_Gram_GGGG
cnt = 451	feature = 292	correl = -0.083028	descr = N_Gram_CCAG
cnt = 452	feature = 599	correl = -0.0542676	descr = N_Gram_TCCG
cnt = 453	feature = 379	correl = -0.131786	descr = N_Gram_CTTC
cnt = 454	feature = 68	correl = 0.179941	descr = Fold_of_RNAi_Sequence_Pos_1
cnt = 455	feature = 382	correl = -0.0452868	descr = N_Gram_CTTG
cnt = 456	feature = 617	correl = -0.125115	descr = N_Gram_TCTCC
cnt = 457	feature = 662	correl = -0.0606262	descr = N_Gram_TTA
cnt = 458	feature = 462	correl = -0.052609	descr = N_Gram_GCTC
cnt = 459	feature = 560	correl = -0.0452318	descr = N_Gram_TAA
cnt = 460	feature = 569	correl = -0.081281	descr = N_Gram_TAC
cnt = 461	feature = 652	correl = 0.0574775	descr = N_Gram_TGT
cnt = 462	feature = 633	correl = -0.0476861	descr = N_Gram_TGC
cnt = 463	feature = 526	correl = -0.0956961	descr = N_Gram_GTC
cnt = 464	feature = 602	correl = -0.0962677	descr = N_Gram_TCCT
cnt = 465	feature = 255	correl = 0.113959	descr = N_Gram_CAA
cnt = 466	feature = 460	correl = 0.0474591	descr = N_Gram_GCT
cnt = 467	feature = 296	correl = 0.0725292	descr = N_Gram_CCC
cnt = 468	feature = 425	correl = 0.12695	descr = N_Gram_GCA
cnt = 469	feature = 626	correl = -0.0926296	descr = N_Gram_TGA
cnt = 470	feature = 499	correl = 0.126177	descr = N_Gram_GGGA
cnt = 471	feature = 605	correl = -0.0786267	descr = N_Gram_TCG
cnt = 472	feature = 538	correl = 0.121846	descr = N_Gram_GTG
cnt = 473	feature = 231	correl = -0.076158	descr = N_Gram_ATC
cnt = 474	feature = 640	correl = 0.089568	descr = N_Gram_TGG
cnt = 475	feature = 356	correl = -0.0701932	descr = N_Gram_CT
cnt = 476	feature = 516	correl = 0.0732941	descr = N_Gram_GGT
cnt = 477	feature = 83	correl = 0.0826214	descr = Xue_Structure_Feature_C111
cnt = 478	feature = 549	correl = 0.0489116	descr = N_Gram_GTT
cnt = 479	feature = 405	correl = 0.0644775	descr = N_Gram_GAG
cnt = 480	feature = 471	correl = 0.150008	descr = N_Gram_GGA
cnt = 481	feature = 273	correl = 0.0441501	descr = N_Gram_CAG
cnt = 482	feature = 340	correl = 0.129862	descr = N_Gram_CGGG
cnt = 483	feature = 66	correl = -0.0658058	descr = PF_RNAi_Fold_3'Free_Count
cnt = 484	feature = 254	correl = 0.0741285	descr = N_Gram_CA
cnt = 485	feature = 439	correl = 0.0730426	descr = N_Gram_GCC
cnt = 486	feature = 222	correl = -0.0966907	descr = N_Gram_AT
cnt = 487	feature = 693	correl = -0.124369	descr = N_Gram_TTTC
cnt = 488	feature = 677	correl = -0.234287	descr = N_Gram_TTCT
cnt = 489	feature = 305	correl = 0.0663525	descr = N_Gram_CCG
cnt = 490	feature = 65	correl = -0.116819	descr = PF_RNAi_Fold_5'Free_Count
cnt = 491	feature = 362	correl = -0.111963	descr = N_Gram_CTC
cnt = 492	feature = 376	correl = -0.116003	descr = N_Gram_CTT
cnt = 493	feature = 498	correl = 0.183921	descr = N_Gram_GGG
cnt = 494	feature = 333	correl = 0.0814389	descr = N_Gram_CGG
cnt = 495	feature = 692	correl = -0.105765	descr = N_Gram_TTT
cnt = 496	feature = 591	correl = -0.133903	descr = N_Gram_TCC
cnt = 497	feature = 614	correl = -0.137463	descr = N_Gram_TCT
cnt = 498	feature = 485	correl = 0.149835	descr = N_Gram_GGC
cnt = 499	feature = 661	correl = -0.126288	descr = N_Gram_TT
cnt = 500	feature = 470	correl = 0.186626	descr = N_Gram_GG
cnt = 501	feature = 64	correl = -0.171683	descr = PF_RNAi_Fold_Energy
cnt = 502	feature = 47	correl = -0.17902	descr = Gibbs_of_Target_Sequence_
num rows = 521
num_elements = 262063
*
optimization finished, #iter = 660
nu = 0.470558
obj = -35.821426, rho = -0.572291
nSV = 368, nBSV = 140
num rows = 58
num_elements = 29174
*
optimization finished, #iter = 45
nu = 0.393292
obj = -3.523301, rho = -0.482542
nSV = 40, nBSV = 7
*
optimization finished, #iter = 660
nu = 0.470558
obj = -35.821426, rho = -0.572291
nSV = 368, nBSV = 140
CFS merit scores = 1.31574
CFS merit scores = 1.60933
CFS merit scores = 1.85595
CFS merit scores = 2.0799
CFS merit scores = 2.2871
CFS merit scores = 2.47755
CFS merit scores = 2.65088
CFS merit scores = 2.81125
CFS merit scores = 2.95989
CFS merit scores = 3.09716
CFS merit scores = 3.22589
CFS merit scores = 3.34816
CFS merit scores = 3.4648
CFS merit scores = 3.57675
CFS merit scores = 3.68338
CFS merit scores = 3.78678
CFS merit scores = 3.88737
CFS merit scores = 3.98531
CFS merit scores = 4.08074
CFS merit scores = 4.17288
CFS merit scores = 4.26249
CFS merit scores = 4.35002
CFS merit scores = 4.43557
CFS merit scores = 4.51922
CFS merit scores = 4.60113
CFS merit scores = 4.68143
CFS merit scores = 4.76019
CFS merit scores = 4.83749
CFS merit scores = 4.91338
CFS merit scores = 4.9879
CFS merit scores = 5.06105
CFS merit scores = 5.13295
CFS merit scores = 5.20366
CFS merit scores = 5.27322
CFS merit scores = 5.34058
CFS merit scores = 5.4066
CFS merit scores = 5.47127
CFS merit scores = 5.5347
CFS merit scores = 5.59532
CFS merit scores = 5.65441
CFS merit scores = 5.71232
CFS merit scores = 5.76664
CFS merit scores = 5.8199
CFS merit scores = 5.87237
CFS merit scores = 5.92404
CFS merit scores = 5.97446
CFS merit scores = 6.02356
CFS merit scores = 6.07145
CFS merit scores = 6.11862
CFS merit scores = 6.16487
CFS merit scores = 6.2088
CFS merit scores = 6.24663
CFS merit scores = 6.28309
CFS merit scores = 6.31626
CFS merit scores = 6.34807
CFS merit scores = 6.37681
CFS merit scores = 6.40414
CFS merit scores = 6.43043
CFS merit scores = 6.45629
CFS merit scores = 6.48139
CFS merit scores = 6.50415
CFS merit scores = 6.52582
CFS merit scores = 6.54648
CFS merit scores = 6.56691
CFS merit scores = 6.58704
CFS merit scores = 6.60458
CFS merit scores = 6.62112
CFS merit scores = 6.63745
CFS merit scores = 6.65369
CFS merit scores = 6.66942
CFS merit scores = 6.68437
CFS merit scores = 6.69913
CFS merit scores = 6.71204
CFS merit scores = 6.72472
CFS merit scores = 6.73637
CFS merit scores = 6.74687
CFS merit scores = 6.75662
CFS merit scores = 6.76629
CFS merit scores = 6.77446
CFS merit scores = 6.78172
CFS merit scores = 6.78891
CFS merit scores = 6.79353
CFS merit scores = 6.79837
CFS merit scores = 6.80293
CFS merit scores = 6.80764
CFS merit scores = 6.81223
CFS merit scores = 6.81625
CFS merit scores = 6.82034
CFS merit scores = 6.8234
CFS merit scores = 6.82624
CFS merit scores = 6.82868
CFS merit scores = 6.8313
CFS merit scores = 6.83424
CFS merit scores = 6.83768
CFS merit scores = 6.84166
CFS merit scores = 6.84549
CFS merit scores = 6.84911
CFS merit scores = 6.85229
CFS merit scores = 6.85485
CFS merit scores = 6.85739
CFS merit scores = 6.86001
CFS merit scores = 6.86126
CFS merit scores = 6.86265
CFS merit scores = 6.86391
CFS merit scores = 6.86547
CFS merit scores = 6.86715
CFS merit scores = 6.86912
CFS merit scores = 6.87105
CFS merit scores = 6.87311
CFS merit scores = 6.87478
CFS merit scores = 6.87616
CFS merit scores = 6.87658
CFS merit scores = 6.87624
CFS merit scores = 6.8762
CFS merit scores = 6.87569
CFS merit scores = 6.87514
CFS merit scores = 6.87473
CFS merit scores = 6.87305
CFS merit scores = 6.87007
CFS merit scores = 6.86644
CFS merit scores = 6.86298
CFS merit scores = 6.85931
CFS merit scores = 6.85603
CFS merit scores = 6.85295
CFS merit scores = 6.84963
CFS merit scores = 6.84633
CFS merit scores = 6.84288
CFS merit scores = 6.83941
CFS merit scores = 6.83602
CFS merit scores = 6.83232
CFS merit scores = 6.8287
CFS merit scores = 6.82479
CFS merit scores = 6.82109
CFS merit scores = 6.81727
CFS merit scores = 6.8133
CFS merit scores = 6.80953
CFS merit scores = 6.80583
CFS merit scores = 6.80191
CFS merit scores = 6.79791
CFS merit scores = 6.79377
CFS merit scores = 6.78973
CFS merit scores = 6.78547
CFS merit scores = 6.78148
CFS merit scores = 6.77675
CFS merit scores = 6.77223
CFS merit scores = 6.76733
CFS merit scores = 6.76262
CFS merit scores = 6.75813
CFS merit scores = 6.75369
CFS merit scores = 6.74953
CFS merit scores = 6.74559
CFS merit scores = 6.74104
CFS merit scores = 6.73649
CFS merit scores = 6.73181
CFS merit scores = 6.72709
CFS merit scores = 6.72249
CFS merit scores = 6.71805
CFS merit scores = 6.71359
CFS merit scores = 6.70925
CFS merit scores = 6.7051
CFS merit scores = 6.70093
CFS merit scores = 6.69699
CFS merit scores = 6.69269
CFS merit scores = 6.68842
CFS merit scores = 6.6838
CFS merit scores = 6.67922
CFS merit scores = 6.67417
CFS merit scores = 6.66844
CFS merit scores = 6.66284
CFS merit scores = 6.6574
CFS merit scores = 6.65209
CFS merit scores = 6.64686
CFS merit scores = 6.64158
CFS merit scores = 6.63612
CFS merit scores = 6.63086
CFS merit scores = 6.62576
CFS merit scores = 6.61991
CFS merit scores = 6.61387
CFS merit scores = 6.60768
CFS merit scores = 6.6016
CFS merit scores = 6.59566
CFS merit scores = 6.58941
CFS merit scores = 6.58313
CFS merit scores = 6.57688
CFS merit scores = 6.5707
CFS merit scores = 6.56438
CFS merit scores = 6.55824
CFS merit scores = 6.55181
CFS merit scores = 6.54561
CFS merit scores = 6.53964
CFS merit scores = 6.53372
CFS merit scores = 6.52745
CFS merit scores = 6.5213
CFS merit scores = 6.51532
CFS merit scores = 6.5094
CFS merit scores = 6.50359
CFS merit scores = 6.49734
CFS merit scores = 6.49119
CFS merit scores = 6.48513
CFS merit scores = 6.47925
CFS merit scores = 6.47326
CFS merit scores = 6.46742
CFS merit scores = 6.46162
CFS merit scores = 6.45536
CFS merit scores = 6.44911
CFS merit scores = 6.44291
CFS merit scores = 6.43662
CFS merit scores = 6.43017
CFS merit scores = 6.42361
CFS merit scores = 6.4171
CFS merit scores = 6.41053
CFS merit scores = 6.40404
CFS merit scores = 6.39765
CFS merit scores = 6.39125
CFS merit scores = 6.38493
CFS merit scores = 6.37872
CFS merit scores = 6.37246
CFS merit scores = 6.36618
CFS merit scores = 6.35998
CFS merit scores = 6.35392
CFS merit scores = 6.34798
CFS merit scores = 6.34204
CFS merit scores = 6.33546
CFS merit scores = 6.32881
CFS merit scores = 6.32202
CFS merit scores = 6.31486
CFS merit scores = 6.30752
CFS merit scores = 6.30026
CFS merit scores = 6.2931
CFS merit scores = 6.28598
CFS merit scores = 6.27895
CFS merit scores = 6.27203
CFS merit scores = 6.26503
CFS merit scores = 6.25807
CFS merit scores = 6.25128
CFS merit scores = 6.24398
CFS merit scores = 6.23665
CFS merit scores = 6.22928
CFS merit scores = 6.22202
CFS merit scores = 6.21456
CFS merit scores = 6.20715
CFS merit scores = 6.19936
CFS merit scores = 6.19169
CFS merit scores = 6.18405
CFS merit scores = 6.17624
CFS merit scores = 6.16858
CFS merit scores = 6.16104
CFS merit scores = 6.15335
CFS merit scores = 6.14562
CFS merit scores = 6.13797
CFS merit scores = 6.13028
CFS merit scores = 6.12258
CFS merit scores = 6.11496
CFS merit scores = 6.10739
CFS merit scores = 6.09979
CFS merit scores = 6.0921
CFS merit scores = 6.08425
CFS merit scores = 6.0765
CFS merit scores = 6.06876
CFS merit scores = 6.06113
CFS merit scores = 6.05357
CFS merit scores = 6.04613
CFS merit scores = 6.03869
CFS merit scores = 6.0313
CFS merit scores = 6.02366
CFS merit scores = 6.01609
CFS merit scores = 6.00864
CFS merit scores = 6.00129
CFS merit scores = 5.9941
CFS merit scores = 5.98682
CFS merit scores = 5.97951
CFS merit scores = 5.97214
CFS merit scores = 5.96445
CFS merit scores = 5.95685
CFS merit scores = 5.94933
CFS merit scores = 5.94183
CFS merit scores = 5.93443
CFS merit scores = 5.9271
CFS merit scores = 5.91976
CFS merit scores = 5.91248
CFS merit scores = 5.90529
CFS merit scores = 5.8982
CFS merit scores = 5.89113
CFS merit scores = 5.88392
CFS merit scores = 5.8768
CFS merit scores = 5.86979
CFS merit scores = 5.86283
CFS merit scores = 5.85591
CFS merit scores = 5.84912
CFS merit scores = 5.84235
CFS merit scores = 5.83568
CFS merit scores = 5.82909
CFS merit scores = 5.82255
CFS merit scores = 5.816
CFS merit scores = 5.80943
CFS merit scores = 5.80296
CFS merit scores = 5.79652
CFS merit scores = 5.79022
CFS merit scores = 5.78373
CFS merit scores = 5.77723
CFS merit scores = 5.77076
CFS merit scores = 5.76436
CFS merit scores = 5.75809
CFS merit scores = 5.75177
CFS merit scores = 5.74553
CFS merit scores = 5.73945
CFS merit scores = 5.73331
CFS merit scores = 5.72724
CFS merit scores = 5.72107
CFS merit scores = 5.71495
CFS merit scores = 5.70891
CFS merit scores = 5.70289
CFS merit scores = 5.6969
CFS merit scores = 5.69098
CFS merit scores = 5.68514
CFS merit scores = 5.67922
CFS merit scores = 5.67332
CFS merit scores = 5.66749
CFS merit scores = 5.66175
CFS merit scores = 5.65594
CFS merit scores = 5.65022
CFS merit scores = 5.64451
CFS merit scores = 5.6388
CFS merit scores = 5.63316
CFS merit scores = 5.62753
CFS merit scores = 5.62177
CFS merit scores = 5.61612
CFS merit scores = 5.6105
CFS merit scores = 5.60492
CFS merit scores = 5.59946
CFS merit scores = 5.59398
CFS merit scores = 5.58845
CFS merit scores = 5.58296
CFS merit scores = 5.57756
CFS merit scores = 5.5721
CFS merit scores = 5.5667
CFS merit scores = 5.56135
CFS merit scores = 5.55608
CFS merit scores = 5.55089
CFS merit scores = 5.54567
CFS merit scores = 5.54035
CFS merit scores = 5.53511
CFS merit scores = 5.52986
CFS merit scores = 5.52466
CFS merit scores = 5.51957
CFS merit scores = 5.51455
CFS merit scores = 5.50953
CFS merit scores = 5.50461
CFS merit scores = 5.49975
CFS merit scores = 5.49477
CFS merit scores = 5.48971
CFS merit scores = 5.48461
CFS merit scores = 5.47953
CFS merit scores = 5.47451
CFS merit scores = 5.46958
CFS merit scores = 5.46466
CFS merit scores = 5.45982
CFS merit scores = 5.45487
CFS merit scores = 5.44997
CFS merit scores = 5.44494
CFS merit scores = 5.43991
CFS merit scores = 5.43496
CFS merit scores = 5.42998
CFS merit scores = 5.42502
CFS merit scores = 5.42006
CFS merit scores = 5.41513
CFS merit scores = 5.41015
CFS merit scores = 5.40519
CFS merit scores = 5.40019
CFS merit scores = 5.39518
CFS merit scores = 5.39019
CFS merit scores = 5.38524
CFS merit scores = 5.38036
CFS merit scores = 5.37539
CFS merit scores = 5.37052
CFS merit scores = 5.36566
CFS merit scores = 5.36081
CFS merit scores = 5.35596
CFS merit scores = 5.35117
CFS merit scores = 5.34636
CFS merit scores = 5.34151
CFS merit scores = 5.33666
CFS merit scores = 5.33183
CFS merit scores = 5.32704
CFS merit scores = 5.32228
CFS merit scores = 5.31757
CFS merit scores = 5.31288
CFS merit scores = 5.30824
CFS merit scores = 5.30361
CFS merit scores = 5.29903
CFS merit scores = 5.29446
CFS merit scores = 5.28983
CFS merit scores = 5.28524
CFS merit scores = 5.28055
CFS merit scores = 5.2759
CFS merit scores = 5.27118
CFS merit scores = 5.26637
CFS merit scores = 5.26158
CFS merit scores = 5.25681
[truncated: 35,166 more chars]
