# Supplementary material for: Improving model predictions for RNA interference activities that use support vector machine regression by combining and filtering features
Source: BMC Bioinformatics. 2007 Jun 6;8:182. doi: 10.1186/1471-2105-8-182 (PMC1906837; doi:10.1186/1471-2105-8-182)
Supplement: Additional file 6 — tr_579_cfsfilters. The features found to be useful by Correlation based Feature in training and testing the 579 dataset by cross validation, at t-test values from 0 to 90. [file 1471-2105-8-182-S6.gz › tr_579_file_52]

52
ave count = 156.7

CFS merit scores = 1.3532
CFS merit scores = 1.59912
CFS merit scores = 1.84691
CFS merit scores = 2.07252
CFS merit scores = 2.26827
CFS merit scores = 2.44638
CFS merit scores = 2.61081
CFS merit scores = 2.76064
CFS merit scores = 2.90258
CFS merit scores = 3.03767
CFS merit scores = 3.16701
CFS merit scores = 3.29127
CFS merit scores = 3.41098
CFS merit scores = 3.5261
CFS merit scores = 3.63485
CFS merit scores = 3.73643
CFS merit scores = 3.83389
CFS merit scores = 3.92818
CFS merit scores = 4.01925
CFS merit scores = 4.10663
CFS merit scores = 4.19209
CFS merit scores = 4.27557
CFS merit scores = 4.35585
CFS merit scores = 4.43342
CFS merit scores = 4.50884
CFS merit scores = 4.58237
CFS merit scores = 4.65248
CFS merit scores = 4.7209
CFS merit scores = 4.78578
CFS merit scores = 4.84926
CFS merit scores = 4.91107
CFS merit scores = 4.97114
CFS merit scores = 5.02888
CFS merit scores = 5.08485
CFS merit scores = 5.13734
CFS merit scores = 5.18734
CFS merit scores = 5.23556
CFS merit scores = 5.28247
CFS merit scores = 5.32754
CFS merit scores = 5.36926
CFS merit scores = 5.40837
CFS merit scores = 5.44659
CFS merit scores = 5.48361
CFS merit scores = 5.51636
CFS merit scores = 5.54381
CFS merit scores = 5.57019
CFS merit scores = 5.59632
CFS merit scores = 5.61093
CFS merit scores = 5.625
CFS merit scores = 5.63674
CFS merit scores = 5.64672
CFS merit scores = 5.65604
CFS merit scores = 5.66476
CFS merit scores = 5.6737
CFS merit scores = 5.68038
CFS merit scores = 5.68776
CFS merit scores = 5.69565
CFS merit scores = 5.6971
CFS merit scores = 5.69767
CFS merit scores = 5.69901
CFS merit scores = 5.69999
CFS merit scores = 5.70066
CFS merit scores = 5.70123
CFS merit scores = 5.70086
CFS merit scores = 5.70126
CFS merit scores = 5.70187
CFS merit scores = 5.70226
CFS merit scores = 5.7009
CFS merit scores = 5.69988
CFS merit scores = 5.69684
CFS merit scores = 5.69395
CFS merit scores = 5.69101
CFS merit scores = 5.68893
CFS merit scores = 5.68729
CFS merit scores = 5.68554
CFS merit scores = 5.68351
CFS merit scores = 5.68179
CFS merit scores = 5.68038
CFS merit scores = 5.67865
CFS merit scores = 5.67376
CFS merit scores = 5.66875
CFS merit scores = 5.66378
CFS merit scores = 5.65822
CFS merit scores = 5.65154
CFS merit scores = 5.64499
CFS merit scores = 5.63825
CFS merit scores = 5.632
CFS merit scores = 5.62495
CFS merit scores = 5.61817
CFS merit scores = 5.6116
CFS merit scores = 5.60479
CFS merit scores = 5.59804
CFS merit scores = 5.59068
CFS merit scores = 5.58376
CFS merit scores = 5.57471
CFS merit scores = 5.56596
CFS merit scores = 5.55735
CFS merit scores = 5.54928
CFS merit scores = 5.54084
CFS merit scores = 5.53253
CFS merit scores = 5.52407
CFS merit scores = 5.5151
CFS merit scores = 5.50658
CFS merit scores = 5.49783
CFS merit scores = 5.48973
CFS merit scores = 5.48143
CFS merit scores = 5.4734
CFS merit scores = 5.46515
CFS merit scores = 5.45647
CFS merit scores = 5.44706
CFS merit scores = 5.43758
CFS merit scores = 5.42866
CFS merit scores = 5.41965
CFS merit scores = 5.41061
CFS merit scores = 5.40183
CFS merit scores = 5.39251
CFS merit scores = 5.38328
CFS merit scores = 5.37403
CFS merit scores = 5.36514
CFS merit scores = 5.3561
CFS merit scores = 5.34681
CFS merit scores = 5.33814
CFS merit scores = 5.32963
CFS merit scores = 5.3215
CFS merit scores = 5.31346
CFS merit scores = 5.30532
CFS merit scores = 5.29707
CFS merit scores = 5.28924
CFS merit scores = 5.28159
CFS merit scores = 5.27404
CFS merit scores = 5.26665
CFS merit scores = 5.25874
CFS merit scores = 5.25083
CFS merit scores = 5.24321
CFS merit scores = 5.23531
CFS merit scores = 5.22729
CFS merit scores = 5.21928
CFS merit scores = 5.21121
CFS merit scores = 5.20308
CFS merit scores = 5.195
CFS merit scores = 5.1867
CFS merit scores = 5.17873
CFS merit scores = 5.17057
CFS merit scores = 5.16262
CFS merit scores = 5.15463
CFS merit scores = 5.14668
CFS merit scores = 5.1391
CFS merit scores = 5.1315
CFS merit scores = 5.12435
CFS merit scores = 5.11702
CFS merit scores = 5.10952
CFS merit scores = 5.10214
CFS merit scores = 5.09431
CFS merit scores = 5.08676
CFS merit scores = 5.07933
CFS merit scores = 5.07098
CFS merit scores = 5.06274
CFS merit scores = 5.05459
CFS merit scores = 5.04577
CFS merit scores = 5.03695
CFS merit scores = 5.02804
CFS merit scores = 5.01914
CFS merit scores = 5.01028
CFS merit scores = 5.00165
CFS merit scores = 4.99323
CFS merit scores = 4.98492
CFS merit scores = 4.97659
CFS merit scores = 4.96809
CFS merit scores = 4.95915
CFS merit scores = 4.95029
CFS merit scores = 4.94149
CFS merit scores = 4.93229
CFS merit scores = 4.92323
CFS merit scores = 4.91414
CFS merit scores = 4.90495
CFS merit scores = 4.89595
CFS merit scores = 4.88682
CFS merit scores = 4.87744
CFS merit scores = 4.86764
CFS merit scores = 4.85799
CFS merit scores = 4.84799
CFS merit scores = 4.83826
CFS merit scores = 4.82875
CFS merit scores = 4.81892
CFS merit scores = 4.80901
CFS merit scores = 4.79841
CFS merit scores = 4.78684
CFS merit scores = 4.77486
CFS merit scores = 4.76279
CFS merit scores = 4.75099
CFS merit scores = 4.73811
CFS merit scores = 4.72539
CFS merit scores = 4.71263
CFS merit scores = 4.69967
CFS merit scores = 4.68603
CFS merit scores = 4.67133
CFS merit scores = 4.65707
CFS merit scores = 4.6422
CFS merit scores = 4.6273
CFS merit scores = 4.61205
CFS merit scores = 4.5962
CFS merit scores = 4.58053
CFS merit scores = 4.56409
CFS merit scores = 4.54671
CFS merit scores = 4.52891
CFS merit scores = 4.51043
CFS merit scores = 4.48894
CFS merit scores = 4.46456
CFS merit scores = 4.43869
cnt = 1	feature = 56	correl = -0.353201	descr = Gibbs_of_Target_Sequence__Pos_20_Step_1
cnt = 2	feature = 54	correl = -0.179414	descr = Gibbs_of_Target_Sequence__Pos_18_Step_1
cnt = 3	feature = 541	correl = -0.0968349	descr = N_Gram_GTCTT
cnt = 4	feature = 11	correl = -0.142041	descr = Position_Specific_Bin_Base_5_Base_A
cnt = 5	feature = 536	correl = -0.0829008	descr = N_Gram_GTCG
cnt = 6	feature = 417	correl = 0.116505	descr = N_Gram_GAGTC
cnt = 7	feature = 579	correl = 0.0757763	descr = N_Gram_TATAT
cnt = 8	feature = 680	correl = 0.0447817	descr = N_Gram_TTCGA
cnt = 9	feature = 578	correl = 0.0449751	descr = N_Gram_TATAG
cnt = 10	feature = 392	correl = -0.0576625	descr = N_Gram_GAAAA
cnt = 11	feature = 321	correl = -0.049196	descr = N_Gram_CGACC
cnt = 12	feature = 407	correl = 0.0453462	descr = N_Gram_GACGG
cnt = 13	feature = 555	correl = 0.0453462	descr = N_Gram_GTTAA
cnt = 14	feature = 516	correl = 0.0780126	descr = N_Gram_GGGTA
cnt = 15	feature = 360	correl = 0.0631922	descr = N_Gram_CTATA
cnt = 16	feature = 616	correl = 0.0568421	descr = N_Gram_TCTAC
cnt = 17	feature = 574	correl = 0.0729653	descr = N_Gram_TACGA
cnt = 18	feature = 351	correl = 0.079212	descr = N_Gram_CGTGG
cnt = 19	feature = 218	correl = 0.0550219	descr = N_Gram_ATACA
cnt = 20	feature = 361	correl = 0.0806231	descr = N_Gram_CTATT
cnt = 21	feature = 568	correl = -0.0463739	descr = N_Gram_TAACG
cnt = 22	feature = 545	correl = 0.0573403	descr = N_Gram_GTGCG
cnt = 23	feature = 659	correl = 0.0577553	descr = N_Gram_TGTAA
cnt = 24	feature = 304	correl = 0.0453462	descr = N_Gram_CCGCA
cnt = 25	feature = 255	correl = 0.0542035	descr = N_Gram_CACAG
cnt = 26	feature = 466	correl = 0.0453462	descr = N_Gram_GCGTA
cnt = 27	feature = 494	correl = 0.0729795	descr = N_Gram_GGCCC
cnt = 28	feature = 424	correl = -0.0556583	descr = N_Gram_GATCG
cnt = 29	feature = 514	correl = 0.0453462	descr = N_Gram_GGGGT
cnt = 30	feature = 313	correl = 0.0676048	descr = N_Gram_CCTCA
cnt = 31	feature = 316	correl = 0.0606705	descr = N_Gram_CCTCT
cnt = 32	feature = 518	correl = -0.0529673	descr = N_Gram_GGGTT
cnt = 33	feature = 640	correl = 0.107159	descr = N_Gram_TGCAA
cnt = 34	feature = 252	correl = 0.0974183	descr = N_Gram_CAAGG
cnt = 35	feature = 322	correl = -0.0717699	descr = N_Gram_CGACG
cnt = 36	feature = 241	correl = 0.0446791	descr = N_Gram_ATTGG
cnt = 37	feature = 342	correl = 0.0869933	descr = N_Gram_CGGGA
cnt = 38	feature = 612	correl = 0.0947339	descr = N_Gram_TCGGC
cnt = 39	feature = 584	correl = 0.0472183	descr = N_Gram_TCAAA
cnt = 40	feature = 681	correl = -0.0558762	descr = N_Gram_TTCGG
cnt = 41	feature = 426	correl = -0.0500458	descr = N_Gram_GATGC
cnt = 42	feature = 510	correl = 0.0453462	descr = N_Gram_GGGCT
cnt = 43	feature = 382	correl = 0.0499655	descr = N_Gram_CTTCC
cnt = 44	feature = 226	correl = -0.0567228	descr = N_Gram_ATCAT
cnt = 45	feature = 690	correl = 0.0594649	descr = N_Gram_TTGCA
cnt = 46	feature = 370	correl = 0.0718503	descr = N_Gram_CTCGG
cnt = 47	feature = 546	correl = 0.0580781	descr = N_Gram_GTGCT
cnt = 48	feature = 703	correl = -0.0503227	descr = N_Gram_TTTTG
cnt = 49	feature = 309	correl = -0.0732728	descr = N_Gram_CCGGT
cnt = 50	feature = 563	correl = -0.0489243	descr = N_Gram_GTTGT
cnt = 51	feature = 228	correl = -0.0524821	descr = N_Gram_ATCCT
cnt = 52	feature = 291	correl = 0.0676408	descr = N_Gram_CCATC
cnt = 53	feature = 386	correl = 0.0910274	descr = N_Gram_CTTGG
cnt = 54	feature = 450	correl = 0.0515042	descr = N_Gram_GCCCA
cnt = 55	feature = 222	correl = 0.0718812	descr = N_Gram_ATAGT
cnt = 56	feature = 327	correl = -0.0446597	descr = N_Gram_CGATC
cnt = 57	feature = 512	correl = 0.0679232	descr = N_Gram_GGGGC
cnt = 58	feature = 314	correl = -0.129731	descr = N_Gram_CCTCC
cnt = 59	feature = 431	correl = -0.0897428	descr = N_Gram_GATTT
cnt = 60	feature = 324	correl = 0.086002	descr = N_Gram_CGAGG
cnt = 61	feature = 440	correl = -0.0721949	descr = N_Gram_GCAGA
cnt = 62	feature = 353	correl = -0.0473352	descr = N_Gram_CGTTC
cnt = 63	feature = 340	correl = 0.0702472	descr = N_Gram_CGGCG
cnt = 64	feature = 633	correl = 0.0801463	descr = N_Gram_TGAGT
cnt = 65	feature = 448	correl = 0.0704377	descr = N_Gram_GCCAG
cnt = 66	feature = 219	correl = -0.0501446	descr = N_Gram_ATACT
cnt = 67	feature = 357	correl = 0.0568421	descr = N_Gram_CTACT
cnt = 68	feature = 224	correl = 0.0864478	descr = N_Gram_ATATA
cnt = 69	feature = 527	correl = 0.0914936	descr = N_Gram_GGTTG
cnt = 70	feature = 661	correl = 0.0466068	descr = N_Gram_TGTCC
cnt = 71	feature = 283	correl = 0.0668142	descr = N_Gram_CCAAG
cnt = 72	feature = 364	correl = 0.0713122	descr = N_Gram_CTCAC
cnt = 73	feature = 484	correl = 0.0641909	descr = N_Gram_GGACG
cnt = 74	feature = 249	correl = 0.0635672	descr = N_Gram_CAAAG
cnt = 75	feature = 457	correl = 0.0805039	descr = N_Gram_GCCTC
cnt = 76	feature = 483	correl = 0.110261	descr = N_Gram_GGACC
cnt = 77	feature = 508	correl = 0.107561	descr = N_Gram_GGGCC
cnt = 78	feature = 505	correl = 0.10458	descr = N_Gram_GGGAG
cnt = 79	feature = 391	correl = 0.0793839	descr = N_Gram_GAAA
cnt = 80	feature = 375	correl = 0.106193	descr = N_Gram_CTGCA
cnt = 81	feature = 691	correl = -0.158357	descr = N_Gram_TTGCG
cnt = 82	feature = 231	correl = 0.0803255	descr = N_Gram_ATCTG
cnt = 83	feature = 596	correl = 0.0667987	descr = N_Gram_TCCC
cnt = 84	feature = 207	correl = -0.154201	descr = N_Gram_AGTCT
cnt = 85	feature = 274	correl = 0.133118	descr = N_Gram_CAGTG
cnt = 86	feature = 649	correl = -0.0590997	descr = N_Gram_TGGCG
cnt = 87	feature = 416	correl = 0.0589398	descr = N_Gram_GAGGT
cnt = 88	feature = 263	correl = -0.0642739	descr = N_Gram_CACGA
cnt = 89	feature = 363	correl = 0.056201	descr = N_Gram_CTCAA
cnt = 90	feature = 235	correl = -0.0655336	descr = N_Gram_ATGCT
cnt = 91	feature = 388	correl = 0.0457856	descr = N_Gram_CTTTA
cnt = 92	feature = 580	correl = -0.0484539	descr = N_Gram_TATT
cnt = 93	feature = 695	correl = 0.0458209	descr = N_Gram_TTGTT
cnt = 94	feature = 303	correl = 0.0467344	descr = N_Gram_CCGA
cnt = 95	feature = 267	correl = -0.0638971	descr = N_Gram_CAGAA
cnt = 96	feature = 379	correl = -0.0653101	descr = N_Gram_CTTA
cnt = 97	feature = 504	correl = 0.0641909	descr = N_Gram_GGGAC
cnt = 98	feature = 265	correl = 0.0541497	descr = N_Gram_CACT
cnt = 99	feature = 396	correl = 0.108301	descr = N_Gram_GAAGA
cnt = 100	feature = 602	correl = -0.0855062	descr = N_Gram_TCCGG
cnt = 101	feature = 29	correl = -0.0510556	descr = Position_Specific_Bin_Base_13_Base_A
cnt = 102	feature = 437	correl = 0.122173	descr = N_Gram_GCAC
cnt = 103	feature = 343	correl = 0.137662	descr = N_Gram_CGGGC
cnt = 104	feature = 10	correl = 0.0634696	descr = Position_Specific_Bin_Base_3_Base_C
cnt = 105	feature = 24	correl = -0.0572736	descr = Position_Specific_Bin_Base_11_Base_G
cnt = 106	feature = 277	correl = 0.101152	descr = N_Gram_CATCC
cnt = 107	feature = 632	correl = -0.0665266	descr = N_Gram_TGAGG
cnt = 108	feature = 377	correl = 0.0594056	descr = N_Gram_CTGTG
cnt = 109	feature = 463	correl = 0.0601642	descr = N_Gram_GCGGG
cnt = 110	feature = 451	correl = 0.0737958	descr = N_Gram_GCCCG
cnt = 111	feature = 390	correl = 0.104142	descr = N_Gram_CTTTG
cnt = 112	feature = 473	correl = 0.0663734	descr = N_Gram_GCTGC
cnt = 113	feature = 425	correl = -0.106802	descr = N_Gram_GATCT
cnt = 114	feature = 467	correl = -0.131884	descr = N_Gram_GCGTC
cnt = 115	feature = 587	correl = 0.0993655	descr = N_Gram_TCACC
cnt = 116	feature = 270	correl = -0.138749	descr = N_Gram_CAGCT
cnt = 117	feature = 399	correl = -0.0466347	descr = N_Gram_GAATA
cnt = 118	feature = 23	correl = 0.0642312	descr = Position_Specific_Bin_Base_10_Base_T
cnt = 119	feature = 456	correl = 0.0968796	descr = N_Gram_GCCT
cnt = 120	feature = 17	correl = -0.0526982	descr = Position_Specific_Bin_Base_7_Base_A
cnt = 121	feature = 21	correl = 0.0640465	descr = Position_Specific_Bin_Base_9_Base_G
cnt = 122	feature = 28	correl = -0.132365	descr = Position_Specific_Bin_Base_12_Base_T
cnt = 123	feature = 36	correl = -0.0603416	descr = Position_Specific_Bin_Base_17_Base_A
cnt = 124	feature = 223	correl = 0.0476593	descr = N_Gram_ATAT
cnt = 125	feature = 475	correl = 0.0538052	descr = N_Gram_GCTT
cnt = 126	feature = 655	correl = 0.0840314	descr = N_Gram_TGGT
cnt = 127	feature = 8	correl = 0.0776161	descr = Position_Specific_Bin_Base_2_Base_T
cnt = 128	feature = 15	correl = 0.118233	descr = Position_Specific_Bin_Base_6_Base_C
cnt = 129	feature = 80	correl = 0.0622439	descr = Xue_Structure_Feature_C010
cnt = 130	feature = 460	correl = 0.0719566	descr = N_Gram_GCGCC
cnt = 131	feature = 13	correl = 0.0708226	descr = Position_Specific_Bin_Base_5_Base_G
cnt = 132	feature = 279	correl = 0.110125	descr = N_Gram_CATCT
cnt = 133	feature = 32	correl = 0.107781	descr = Position_Specific_Bin_Base_14_Base_T
cnt = 134	feature = 69	correl = 0.0955724	descr = Fold_of_RNAi_Sequence_Pos_13
cnt = 135	feature = 105	correl = -0.0587574	descr = Fold_of_Target_NoBeginbrace_noends_Pos_8
cnt = 136	feature = 472	correl = 0.0703417	descr = N_Gram_GCTG
cnt = 137	feature = 67	correl = 0.0596054	descr = Fold_of_RNAi_Sequence_Pos_11
cnt = 138	feature = 478	correl = 0.0756026	descr = N_Gram_GGAA
cnt = 139	feature = 591	correl = -0.0490921	descr = N_Gram_TCAT
cnt = 140	feature = 47	correl = -0.0733237	descr = Gibbs_of_Target_Sequence__Pos_5_Step_1
cnt = 141	feature = 35	correl = 0.1196	descr = Position_Specific_Bin_Base_16_Base_C
cnt = 142	feature = 662	correl = 0.10002	descr = N_Gram_TGTG
cnt = 143	feature = 525	correl = 0.0601741	descr = N_Gram_GGTT
cnt = 144	feature = 643	correl = -0.147022	descr = N_Gram_TGCG
cnt = 145	feature = 500	correl = 0.0539491	descr = N_Gram_GGCT
cnt = 146	feature = 27	correl = 0.0717415	descr = Position_Specific_Bin_Base_12_Base_G
cnt = 147	feature = 31	correl = -0.104449	descr = Position_Specific_Bin_Base_14_Base_A
cnt = 148	feature = 272	correl = 0.131904	descr = N_Gram_CAGT
cnt = 149	feature = 605	correl = -0.0873015	descr = N_Gram_TCCTC
cnt = 150	feature = 529	correl = 0.0524988	descr = N_Gram_GTAA
cnt = 151	feature = 355	correl = 0.0757138	descr = N_Gram_CTA
cnt = 152	feature = 19	correl = -0.0654154	descr = Position_Specific_Bin_Base_8_Base_C
cnt = 153	feature = 683	correl = -0.212999	descr = N_Gram_TTCTC
cnt = 154	feature = 72	correl = 0.0668907	descr = Fold_of_RNAi_Sequence_Pos_16
cnt = 155	feature = 14	correl = -0.107903	descr = Position_Specific_Bin_Base_6_Base_A
cnt = 156	feature = 39	correl = -0.272883	descr = Position_Specific_Bin_Base_18_Base_A
cnt = 157	feature = 74	correl = -0.0611569	descr = Xue_Structure_Feature_A110
cnt = 158	feature = 33	correl = 0.0550113	descr = Position_Specific_Bin_Base_15_Base_C
cnt = 159	feature = 599	correl = -0.0681458	descr = N_Gram_TCCG
cnt = 160	feature = 211	correl = -0.0483691	descr = N_Gram_AGTT
cnt = 161	feature = 60	correl = 0.160396	descr = Fold_of_RNAi_Sequence_Pos_0
cnt = 162	feature = 34	correl = -0.120144	descr = Position_Specific_Bin_Base_16_Base_A
cnt = 163	feature = 337	correl = 0.112002	descr = N_Gram_CGGC
cnt = 164	feature = 511	correl = 0.0688865	descr = N_Gram_GGGG
cnt = 165	feature = 647	correl = 0.0705965	descr = N_Gram_TGGC
cnt = 166	feature = 389	correl = -0.0535046	descr = N_Gram_CTTTC
cnt = 167	feature = 594	correl = -0.113573	descr = N_Gram_TCCA
cnt = 168	feature = 308	correl = 0.121247	descr = N_Gram_CCGGG
cnt = 169	feature = 544	correl = 0.0453464	descr = N_Gram_GTGC
cnt = 170	feature = 76	correl = 0.122089	descr = Xue_Structure_Feature_A101
cnt = 171	feature = 540	correl = -0.0907469	descr = N_Gram_GTCT
cnt = 172	feature = 276	correl = 0.0801075	descr = N_Gram_CATC
cnt = 173	feature = 704	correl = -0.094943	descr = N_Gram_TTTTT
cnt = 174	feature = 419	correl = -0.0479912	descr = N_Gram_GAT
cnt = 175	feature = 41	correl = 0.293721	descr = Position_Specific_Bin_Base_18_Base_G
cnt = 176	feature = 481	correl = 0.0444349	descr = N_Gram_GGAAG
cnt = 177	feature = 432	correl = 0.146631	descr = N_Gram_GCA
cnt = 178	feature = 73	correl = 0.0712512	descr = Xue_Structure_Feature_A111
cnt = 179	feature = 53	correl = -0.106536	descr = Gibbs_of_Target_Sequence__Pos_17_Step_1
cnt = 180	feature = 461	correl = 0.0705884	descr = N_Gram_GCGG
cnt = 181	feature = 465	correl = -0.0799468	descr = N_Gram_GCGT
cnt = 182	feature = 55	correl = -0.307746	descr = Gibbs_of_Target_Sequence__Pos_19_Step_1
cnt = 183	feature = 645	correl = 0.109526	descr = N_Gram_TGG
cnt = 184	feature = 619	correl = -0.115604	descr = N_Gram_TCTCC
cnt = 185	feature = 70	correl = 0.0676775	descr = Fold_of_RNAi_Sequence_Pos_14
cnt = 186	feature = 79	correl = 0.0584143	descr = Xue_Structure_Feature_C011
cnt = 187	feature = 62	correl = 0.147955	descr = Fold_of_RNAi_Sequence_Pos_2
cnt = 188	feature = 86	correl = 0.0742608	descr = Xue_Structure_Feature_G011
cnt = 189	feature = 497	correl = 0.0564006	descr = N_Gram_GGCG
cnt = 190	feature = 701	correl = -0.12353	descr = N_Gram_TTTT
cnt = 191	feature = 446	correl = 0.0867499	descr = N_Gram_GCC
cnt = 192	feature = 61	correl = 0.185591	descr = Fold_of_RNAi_Sequence_Pos_1
cnt = 193	feature = 225	correl = -0.0561611	descr = N_Gram_ATC
cnt = 194	feature = 64	correl = 0.0485876	descr = Fold_of_RNAi_Sequence_Pos_4
cnt = 195	feature = 623	correl = -0.126918	descr = N_Gram_TCTT
cnt = 196	feature = 366	correl = -0.149367	descr = N_Gram_CTCC
cnt = 197	feature = 378	correl = -0.0990588	descr = N_Gram_CTT
cnt = 198	feature = 341	correl = 0.109567	descr = N_Gram_CGGG
cnt = 199	feature = 697	correl = -0.12556	descr = N_Gram_TTTC
cnt = 200	feature = 77	correl = 0.0861776	descr = Xue_Structure_Feature_C111
cnt = 201	feature = 83	correl = 0.128216	descr = Xue_Structure_Feature_G110
cnt = 202	feature = 674	correl = -0.157725	descr = N_Gram_TTC
cnt = 203	feature = 82	correl = 0.111591	descr = Xue_Structure_Feature_G111
cnt = 204	feature = 334	correl = 0.0832065	descr = N_Gram_CGG
cnt = 205	feature = 666	correl = -0.129919	descr = N_Gram_TT
cnt = 206	feature = 59	correl = -0.0780818	descr = PF_RNAi_Fold_3'Free_Count
cnt = 207	feature = 58	correl = -0.141089	descr = PF_RNAi_Fold_5'Free_Count
cnt = 208	feature = 81	correl = -0.111912	descr = Xue_Structure_Feature_C000
cnt = 209	feature = 57	correl = -0.188459	descr = PF_RNAi_Fold_Energy
num rows = 521
num_elements = 109410
*
optimization finished, #iter = 566
nu = 0.557335
obj = -44.760964, rho = -0.177985
nSV = 369, nBSV = 223
num rows = 58
num_elements = 12180
*
optimization finished, #iter = 52
nu = 0.596555
obj = -5.535290, rho = -0.571257
nSV = 47, nBSV = 22
*
optimization finished, #iter = 566
nu = 0.557335
obj = -44.760964, rho = -0.177985
nSV = 369, nBSV = 223
CFS merit scores = 1.34741
CFS merit scores = 1.58079
CFS merit scores = 1.83115
CFS merit scores = 2.06101
CFS merit scores = 2.25914
CFS merit scores = 2.43918
CFS merit scores = 2.60346
CFS merit scores = 2.75628
CFS merit scores = 2.90164
CFS merit scores = 3.03663
CFS merit scores = 3.16325
CFS merit scores = 3.28318
CFS merit scores = 3.39592
CFS merit scores = 3.50156
CFS merit scores = 3.60166
CFS merit scores = 3.69909
CFS merit scores = 3.79312
CFS merit scores = 3.88345
CFS merit scores = 3.97067
CFS merit scores = 4.05556
CFS merit scores = 4.13568
CFS merit scores = 4.21269
CFS merit scores = 4.28597
CFS merit scores = 4.35623
CFS merit scores = 4.42468
CFS merit scores = 4.48778
CFS merit scores = 4.54868
CFS merit scores = 4.60705
CFS merit scores = 4.6615
CFS merit scores = 4.71162
CFS merit scores = 4.75979
CFS merit scores = 4.8047
CFS merit scores = 4.8455
CFS merit scores = 4.88381
CFS merit scores = 4.92075
CFS merit scores = 4.95582
CFS merit scores = 4.98922
CFS merit scores = 5.02041
CFS merit scores = 5.04892
CFS merit scores = 5.07437
CFS merit scores = 5.09876
CFS merit scores = 5.122
CFS merit scores = 5.14511
CFS merit scores = 5.16656
CFS merit scores = 5.18836
CFS merit scores = 5.20912
CFS merit scores = 5.22996
CFS merit scores = 5.24563
CFS merit scores = 5.25974
CFS merit scores = 5.27385
CFS merit scores = 5.28444
CFS merit scores = 5.29382
CFS merit scores = 5.30225
CFS merit scores = 5.31054
CFS merit scores = 5.31822
CFS merit scores = 5.32476
CFS merit scores = 5.3314
CFS merit scores = 5.33817
CFS merit scores = 5.34549
CFS merit scores = 5.35285
CFS merit scores = 5.35911
CFS merit scores = 5.36499
CFS merit scores = 5.3698
CFS merit scores = 5.37509
CFS merit scores = 5.3792
CFS merit scores = 5.38157
CFS merit scores = 5.38347
CFS merit scores = 5.38504
CFS merit scores = 5.38558
CFS merit scores = 5.38625
CFS merit scores = 5.38715
CFS merit scores = 5.38666
CFS merit scores = 5.38609
CFS merit scores = 5.38531
CFS merit scores = 5.38336
CFS merit scores = 5.38078
CFS merit scores = 5.37701
CFS merit scores = 5.37336
CFS merit scores = 5.36991
CFS merit scores = 5.36547
CFS merit scores = 5.3607
CFS merit scores = 5.35574
CFS merit scores = 5.35062
CFS merit scores = 5.3445
CFS merit scores = 5.33845
CFS merit scores = 5.33268
CFS merit scores = 5.32754
CFS merit scores = 5.32267
CFS merit scores = 5.31621
CFS merit scores = 5.31017
CFS merit scores = 5.30396
CFS merit scores = 5.29761
CFS merit scores = 5.29174
CFS merit scores = 5.2861
CFS merit scores = 5.27845
CFS merit scores = 5.27122
CFS merit scores = 5.26438
CFS merit scores = 5.25621
CFS merit scores = 5.24844
CFS merit scores = 5.24078
CFS merit scores = 5.23346
CFS merit scores = 5.22674
CFS merit scores = 5.21871
CFS merit scores = 5.21116
CFS merit scores = 5.20405
CFS merit scores = 5.19731
CFS merit scores = 5.19072
CFS merit scores = 5.18445
CFS merit scores = 5.17811
CFS merit scores = 5.17229
CFS merit scores = 5.16649
CFS merit scores = 5.16036
CFS merit scores = 5.15383
CFS merit scores = 5.14654
CFS merit scores = 5.13883
CFS merit scores = 5.13065
CFS merit scores = 5.12286
CFS merit scores = 5.11524
CFS merit scores = 5.10741
CFS merit scores = 5.09957
CFS merit scores = 5.09189
CFS merit scores = 5.08326
CFS merit scores = 5.07509
CFS merit scores = 5.06691
CFS merit scores = 5.05833
CFS merit scores = 5.04969
CFS merit scores = 5.04132
CFS merit scores = 5.03308
CFS merit scores = 5.0254
CFS merit scores = 5.01794
CFS merit scores = 5.01074
CFS merit scores = 5.00302
CFS merit scores = 4.99551
CFS merit scores = 4.98823
CFS merit scores = 4.98106
CFS merit scores = 4.97393
CFS merit scores = 4.96678
CFS merit scores = 4.95971
CFS merit scores = 4.95209
CFS merit scores = 4.94452
CFS merit scores = 4.93705
CFS merit scores = 4.92976
CFS merit scores = 4.9225
CFS merit scores = 4.9154
CFS merit scores = 4.90803
CFS merit scores = 4.90061
CFS merit scores = 4.89357
CFS merit scores = 4.8858
CFS merit scores = 4.87805
CFS merit scores = 4.8701
CFS merit scores = 4.86249
CFS merit scores = 4.85413
CFS merit scores = 4.84589
CFS merit scores = 4.83766
CFS merit scores = 4.82828
CFS merit scores = 4.81894
CFS merit scores = 4.8099
CFS merit scores = 4.79969
CFS merit scores = 4.78832
CFS merit scores = 4.7767
CFS merit scores = 4.76533
CFS merit scores = 4.75336
CFS merit scores = 4.7415
CFS merit scores = 4.7289
CFS merit scores = 4.71613
CFS merit scores = 4.70344
CFS merit scores = 4.6897
CFS merit scores = 4.67544
CFS merit scores = 4.66015
CFS merit scores = 4.64449
CFS merit scores = 4.62918
CFS merit scores = 4.61278
CFS merit scores = 4.59484
CFS merit scores = 4.56816
CFS merit scores = 4.54097
cnt = 1	feature = 60	correl = -0.347415	descr = Gibbs_of_Target_Sequence__Pos_20_Step_1
cnt = 2	feature = 58	correl = -0.179314	descr = Gibbs_of_Target_Sequence__Pos_18_Step_1
cnt = 3	feature = 298	correl = -0.134265	descr = N_Gram_CCAGC
cnt = 4	feature = 14	correl = 0.109627	descr = Position_Specific_Bin_Base_5_Base_C
cnt = 5	feature = 446	correl = 0.101936	descr = N_Gram_GCATC
cnt = 6	feature = 241	correl = -0.0558209	descr = N_Gram_ATGCC
cnt = 7	feature = 334	correl = -0.0498811	descr = N_Gram_CGCAG
cnt = 8	feature = 673	correl = 0.0447228	descr = N_Gram_TTCGA
cnt = 9	feature = 593	correl = 0.0452869	descr = N_Gram_TCCCA
cnt = 10	feature = 613	correl = 0.0567535	descr = N_Gram_TCTAC
cnt = 11	feature = 361	correl = 0.05408	descr = N_Gram_CGTGT
cnt = 12	feature = 235	correl = 0.0802	descr = N_Gram_ATCTG
cnt = 13	feature = 363	correl = 0.113754	descr = N_Gram_CGTTT
cnt = 14	feature = 426	correl = 0.0669709	descr = N_Gram_GATAT
cnt = 15	feature = 527	correl = 0.0452869	descr = N_Gram_GTCCG
cnt = 16	feature = 607	correl = 0.0946425	descr = N_Gram_TCGGC
cnt = 17	feature = 425	correl = 0.0461314	descr = N_Gram_GATAC
cnt = 18	feature = 305	correl = 0.0452869	descr = N_Gram_CCCCG
cnt = 19	feature = 291	correl = -0.0497754	descr = N_Gram_CATGC
cnt = 20	feature = 508	correl = 0.0452869	descr = N_Gram_GGGGT
cnt = 21	feature = 660	correl = -0.0512407	descr = N_Gram_TGTTA
cnt = 22	feature = 228	correl = 0.0717923	descr = N_Gram_ATAGT
cnt = 23	feature = 280	correl = 0.0863731	descr = N_Gram_CAGGA
cnt = 24	feature = 545	correl = 0.0698162	descr = N_Gram_GTGTG
cnt = 25	feature = 574	correl = 0.0461414	descr = N_Gram_TAGGT
cnt = 26	feature = 512	correl = -0.058393	descr = N_Gram_GGTAA
cnt = 27	feature = 313	correl = 0.0710368	descr = N_Gram_CCGGC
cnt = 28	feature = 207	correl = -0.0649075	descr = N_Gram_AGGCT
cnt = 29	feature = 503	correl = 0.0968628	descr = N_Gram_GGGAC
cnt = 30	feature = 686	correl = 0.0516604	descr = N_Gram_TTGGT
cnt = 31	feature = 539	correl = 0.0978169	descr = N_Gram_GTGCT
cnt = 32	feature = 382	correl = -0.0922983	descr = N_Gram_CTGAT
cnt = 33	feature = 324	correl = 0.0544044	descr = N_Gram_CCTGC
cnt = 34	feature = 231	correl = -0.0522752	descr = N_Gram_ATCAT
cnt = 35	feature = 578	correl = -0.0563951	descr = N_Gram_TATTC
cnt = 36	feature = 371	correl = 0.0548529	descr = N_Gram_CTATG
cnt = 37	feature = 529	correl = -0.114562	descr = N_Gram_GTCGA
cnt = 38	feature = 550	correl = -0.0483207	descr = N_Gram_GTTCG
cnt = 39	feature = 353	correl = -0.0676412	descr = N_Gram_CGTAC
cnt = 40	feature = 375	correl = -0.11012	descr = N_Gram_CTCAT
cnt = 41	feature = 233	correl = -0.0491937	descr = N_Gram_ATCGC
cnt = 42	feature = 407	correl = 0.0448195	descr = N_Gram_GACAC
cnt = 43	feature = 697	correl = -0.0963129	descr = N_Gram_TTTTG
cnt = 44	feature = 640	correl = 0.0892806	descr = N_Gram_TGGAG
cnt = 45	feature = 497	correl = 0.0744338	descr = N_Gram_GGCGC
cnt = 46	feature = 525	correl = -0.0727329	descr = N_Gram_GTCCA
cnt = 47	feature = 647	correl = 0.0885995	descr = N_Gram_TGGGG
cnt = 48	feature = 209	correl = 0.0785959	descr = N_Gram_AGGGG
cnt = 49	feature = 596	correl = -0.0653456	descr = N_Gram_TCCGC
cnt = 50	feature = 500	correl = 0.154835	descr = N_Gram_GGCTT
cnt = 51	feature = 460	correl = 0.0745119	descr = N_Gram_GCGAG
cnt = 52	feature = 632	correl = 0.0544221	descr = N_Gram_TGATA
cnt = 53	feature = 388	correl = -0.128542	descr = N_Gram_CTTAT
cnt = 54	feature = 514	correl = 0.0652534	descr = N_Gram_GGTCA
cnt = 55	feature = 496	correl = 0.151082	descr = N_Gram_GGCCT
cnt = 56	feature = 599	correl = 0.055723	descr = N_Gram_TCCTA
cnt = 57	feature = 674	correl = -0.0486819	descr = N_Gram_TTCGG
cnt = 58	feature = 322	correl = 0.0441725	descr = N_Gram_CCTCT
cnt = 59	feature = 283	correl = 0.132953	descr = N_Gram_CAGTG
cnt = 60	feature = 450	correl = 0.0608555	descr = N_Gram_GCCAT
cnt = 61	feature = 510	correl = 0.0932736	descr = N_Gram_GGGTC
cnt = 62	feature = 303	correl = 0.0570896	descr = N_Gram_CCCAA
cnt = 63	feature = 390	correl = 0.0489038	descr = N_Gram_CTTCA
cnt = 64	feature = 304	correl = 0.0843006	descr = N_Gram_CCCAC
cnt = 65	feature = 267	correl = 0.0639483	descr = N_Gram_CACCA
cnt = 66	feature = 487	correl = 0.0898475	descr = N_Gram_GGAGT
cnt = 67	feature = 144	correl = 0.0641471	descr = N_Gram_AATCT
cnt = 68	feature = 417	correl = -0.047847	descr = N_Gram_GAGCC
cnt = 69	feature = 308	correl = 0.0710368	descr = N_Gram_CCCGG
cnt = 70	feature = 219	correl = 0.059449	descr = N_Gram_AGTTG
cnt = 71	feature = 606	correl = -0.0491937	descr = N_Gram_TCGCA
cnt = 72	feature = 643	correl = -0.0920186	descr = N_Gram_TGGCG
cnt = 73	feature = 541	correl = 0.138921	descr = N_Gram_GTGGC
cnt = 74	feature = 591	correl = 0.0848322	descr = N_Gram_TCCAA
cnt = 75	feature = 225	correl = -0.0730058	descr = N_Gram_ATACT
cnt = 76	feature = 265	correl = 0.083765	descr = N_Gram_CACAG
cnt = 77	feature = 468	correl = -0.131911	descr = N_Gram_GCGTC
cnt = 78	feature = 341	correl = 0.0989836	descr = N_Gram_CGGAC
cnt = 79	feature = 276	correl = 0.0729478	descr = N_Gram_CAGCA
cnt = 80	feature = 509	correl = 0.0499342	descr = N_Gram_GGGT
cnt = 81	feature = 222	correl = -0.084211	descr = N_Gram_ATAA
cnt = 82	feature = 10	correl = 0.0854775	descr = Position_Specific_Bin_Base_3_Base_C
cnt = 83	feature = 351	correl = -0.0566691	descr = N_Gram_CGTA
cnt = 84	feature = 494	correl = 0.107641	descr = N_Gram_GGCCA
cnt = 85	feature = 615	correl = -0.0845169	descr = N_Gram_TCTCA
cnt = 86	feature = 437	correl = 0.130899	descr = N_Gram_GCAA
cnt = 87	feature = 432	correl = -0.0644062	descr = N_Gram_GATT
cnt = 88	feature = 343	correl = 0.106027	descr = N_Gram_CGGCA
cnt = 89	feature = 290	correl = 0.116459	descr = N_Gram_CATCT
cnt = 90	feature = 475	correl = 0.0810675	descr = N_Gram_GCTGG
cnt = 91	feature = 211	correl = 0.0866538	descr = N_Gram_AGTA
cnt = 92	feature = 483	correl = 0.113009	descr = N_Gram_GGACC
cnt = 93	feature = 337	correl = 0.101752	descr = N_Gram_CGCCG
cnt = 94	feature = 350	correl = -0.0656894	descr = N_Gram_CGGTA
cnt = 95	feature = 441	correl = 0.0927742	descr = N_Gram_GCAC
cnt = 96	feature = 244	correl = 0.0505259	descr = N_Gram_ATGT
cnt = 97	feature = 396	correl = 0.0788654	descr = N_Gram_CTTGT
cnt = 98	feature = 8	correl = -0.0951943	descr = Position_Specific_Bin_Base_2_Base_G
cnt = 99	feature = 35	correl = 0.0640574	descr = Position_Specific_Bin_Base_15_Base_T
cnt = 100	feature = 292	correl = 0.0512516	descr = N_Gram_CATGG
cnt = 101	feature = 18	correl = 0.118854	descr = Position_Specific_Bin_Base_6_Base_C
cnt = 102	feature = 30	correl = 0.130178	descr = Position_Specific_Bin_Base_13_Base_C
cnt = 103	feature = 23	correl = 0.0854367	descr = Position_Specific_Bin_Base_10_Base_T
cnt = 104	feature = 623	correl = -0.0522128	descr = N_Gram_TCTTG
cnt = 105	feature = 609	correl = -0.0513179	descr = N_Gram_TCGT
cnt = 106	feature = 504	correl = 0.101752	descr = N_Gram_GGGAG
cnt = 107	feature = 38	correl = -0.0595136	descr = Position_Specific_Bin_Base_17_Base_A
cnt = 108	feature = 526	correl = 0.0516429	descr = N_Gram_GTCCC
cnt = 109	feature = 28	correl = -0.130606	descr = Position_Specific_Bin_Base_12_Base_T
cnt = 110	feature = 33	correl = 0.105292	descr = Position_Specific_Bin_Base_14_Base_T
cnt = 111	feature = 52	correl = 0.0508568	descr = Gibbs_of_Target_Sequence__Pos_9_Step_1
cnt = 112	feature = 13	correl = -0.117329	descr = Position_Specific_Bin_Base_5_Base_A
cnt = 113	feature = 340	correl = 0.0733859	descr = N_Gram_CGGA
cnt = 114	feature = 24	correl = -0.0876332	descr = Position_Specific_Bin_Base_11_Base_G
cnt = 115	feature = 555	correl = -0.0745096	descr = N_Gram_GTTTT
cnt = 116	feature = 79	correl = -0.0483646	descr = Xue_Structure_Feature_A110
cnt = 117	feature = 274	correl = 0.0512262	descr = N_Gram_CAGA
cnt = 118	feature = 619	correl = -0.0520495	descr = N_Gram_TCTGA
cnt = 119	feature = 206	correl = 0.130544	descr = N_Gram_AGGCG
cnt = 120	feature = 691	correl = -0.078504	descr = N_Gram_TTTCC
cnt = 121	feature = 451	correl = 0.0642394	descr = N_Gram_GCCCA
cnt = 122	feature = 39	correl = 0.100543	descr = Position_Specific_Bin_Base_17_Base_C
cnt = 123	feature = 252	correl = -0.0893484	descr = N_Gram_ATTT
cnt = 124	feature = 73	correl = 0.0863489	descr = Fold_of_RNAi_Sequence_Pos_12
cnt = 125	feature = 34	correl = -0.0508569	descr = Position_Specific_Bin_Base_15_Base_A
cnt = 126	feature = 226	correl = 0.0602607	descr = N_Gram_ATAG
cnt = 127	feature = 69	correl = 0.0759704	descr = Fold_of_RNAi_Sequence_Pos_6
cnt = 128	feature = 11	correl = -0.0653915	descr = Position_Specific_Bin_Base_4_Base_A
cnt = 129	feature = 492	correl = 0.083074	descr = N_Gram_GGCAT
cnt = 130	feature = 605	correl = -0.123104	descr = N_Gram_TCGAG
cnt = 131	feature = 105	correl = 0.126577	descr = Fold_of_Target_NoEndbrace_noends_Pos_17
cnt = 132	feature = 645	correl = 0.120543	descr = N_Gram_TGGG
cnt = 133	feature = 17	correl = -0.0974862	descr = Position_Specific_Bin_Base_6_Base_A
cnt = 134	feature = 472	correl = -0.0965741	descr = N_Gram_GCTCC
cnt = 135	feature = 655	correl = 0.0744355	descr = N_Gram_TGTCC
cnt = 136	feature = 32	correl = -0.0442977	descr = Position_Specific_Bin_Base_14_Base_G
cnt = 137	feature = 342	correl = 0.099732	descr = N_Gram_CGGC
cnt = 138	feature = 505	correl = 0.11473	descr = N_Gram_GGGC
cnt = 139	feature = 36	correl = -0.148573	descr = Position_Specific_Bin_Base_16_Base_A
cnt = 140	feature = 76	correl = 0.0789703	descr = Fold_of_RNAi_Sequence_Pos_15
cnt = 141	feature = 456	correl = 0.0994547	descr = N_Gram_GCCT
cnt = 142	feature = 448	correl = 0.0551662	descr = N_Gram_GCCA
cnt = 143	feature = 357	correl = 0.169655	descr = N_Gram_CGTG
cnt = 144	feature = 473	correl = 0.0858602	descr = N_Gram_GCTG
cnt = 145	feature = 54	correl = -0.0759403	descr = Gibbs_of_Target_Sequence__Pos_13_Step_1
cnt = 146	feature = 649	correl = 0.0821641	descr = N_Gram_TGGT
cnt = 147	feature = 72	correl = 0.0538517	descr = Fold_of_RNAi_Sequence_Pos_11
cnt = 148	feature = 391	correl = -0.212296	descr = N_Gram_CTTCT
cnt = 149	feature = 565	correl = -0.0711144	descr = N_Gram_TAC
cnt = 150	feature = 80	correl = 0.0690623	descr = Xue_Structure_Feature_A100
cnt = 151	feature = 281	correl = 0.132917	descr = N_Gram_CAGT
cnt = 152	feature = 51	correl = -0.17313	descr = Gibbs_of_Target_Sequence__Pos_7_Step_1
cnt = 153	feature = 64	correl = 0.15833	descr = Fold_of_RNAi_Sequence_Pos_0
cnt = 154	feature = 557	correl = -0.0638355	descr = N_Gram_TAA
cnt = 155	feature = 616	correl = -0.109802	descr = N_Gram_TCTCC
cnt = 156	feature = 77	correl = 0.0661739	descr = Fold_of_RNAi_Sequence_Pos_16
cnt = 157	feature = 466	correl = -0.0787335	descr = N_Gram_GCGT
cnt = 158	feature = 66	correl = 0.163259	descr = Fold_of_RNAi_Sequence_Pos_2
cnt = 159	feature = 662	correl = -0.0926193	descr = N_Gram_TTA
cnt = 160	feature = 580	correl = 0.0574006	descr = N_Gram_TCA
cnt = 161	feature = 255	correl = 0.140447	descr = N_Gram_CAA
cnt = 162	feature = 57	correl = -0.11194	descr = Gibbs_of_Target_Sequence__Pos_17_Step_1
cnt = 163	feature = 546	correl = 0.052667	descr = N_Gram_GTT
cnt = 164	feature = 416	correl = 0.0620889	descr = N_Gram_GAG
cnt = 165	feature = 68	correl = 0.0616863	descr = Fold_of_RNAi_Sequence_Pos_4
cnt = 166	feature = 364	correl = -0.0500366	descr = N_Gram_CT
cnt = 167	feature = 579	correl = -0.116747	descr = N_Gram_TC
cnt = 168	feature = 690	correl = -0.125022	descr = N_Gram_TTTC
cnt = 169	feature = 67	correl = 0.0897767	descr = Fold_of_RNAi_Sequence_Pos_3
cnt = 170	feature = 386	correl = -0.114192	descr = N_Gram_CTT
cnt = 171	feature = 373	correl = -0.106501	descr = N_Gram_CTC
cnt = 172	feature = 399	correl = 0.0518076	descr = N_Gram_GA
cnt = 173	feature = 82	correl = 0.10386	descr = Xue_Structure_Feature_C111
cnt = 174	feature = 86	correl = -0.154338	descr = Xue_Structure_Feature_C000
cnt = 175	feature = 61	correl = -0.192875	descr = PF_RNAi_Fold_Energy
num rows = 521
num_elements = 91696
*
optimization finished, #iter = 506
nu = 0.598039
obj = -48.706313, rho = -0.269718
nSV = 373, nBSV = 258
num rows = 58
num_elements = 10208
*
optimization finished, #iter = 36
nu = 0.530866
obj = -5.650977, rho = -0.391148
nSV = 41, nBSV = 21
*
optimization finished, #iter = 506
nu = 0.598039
obj = -48.706313, rho = -0.269718
nSV = 373, nBSV = 258
CFS merit scores = 1.21227
CFS merit scores = 1.54788
CFS merit scores = 1.81547
CFS merit scores = 2.04938
CFS merit scores = 2.2509
CFS merit scores = 2.43524
CFS merit scores = 2.60238
CFS merit scores = 2.75793
CFS merit scores = 2.90258
CFS merit scores = 3.03717
CFS merit scores = 3.16574
CFS merit scores = 3.28814
CFS merit scores = 3.40414
CFS merit scores = 3.51604
CFS merit scores = 3.62414
CFS merit scores = 3.72842
CFS merit scores = 3.82941
CFS merit scores = 3.92753
CFS merit scores = 4.02162
CFS merit scores = 4.11134
CFS merit scores = 4.19789
CFS merit scores = 4.28109
CFS merit scores = 4.36142
CFS merit scores = 4.4397
CFS merit scores = 4.5159
CFS merit scores = 4.58972
CFS merit scores = 4.66057
CFS merit scores = 4.72923
CFS merit scores = 4.79482
CFS merit scores = 4.85765
CFS merit scores = 4.91865
CFS merit scores = 4.97647
CFS merit scores = 5.03243
CFS merit scores = 5.08339
CFS merit scores = 5.12746
CFS merit scores = 5.16969
CFS merit scores = 5.20922
CFS merit scores = 5.24653
CFS merit scores = 5.27945
CFS merit scores = 5.31233
CFS merit scores = 5.34015
CFS merit scores = 5.3669
CFS merit scores = 5.39109
CFS merit scores = 5.41532
CFS merit scores = 5.43948
CFS merit scores = 5.46365
CFS merit scores = 5.48533
CFS merit scores = 5.50257
CFS merit scores = 5.51868
CFS merit scores = 5.53508
CFS merit scores = 5.55128
CFS merit scores = 5.5668
CFS merit scores = 5.58107
CFS merit scores = 5.59483
CFS merit scores = 5.60801
CFS merit scores = 5.62034
CFS merit scores = 5.63225
CFS merit scores = 5.64433
CFS merit scores = 5.65423
CFS merit scores = 5.66177
CFS merit scores = 5.66941
CFS merit scores = 5.67573
CFS merit scores = 5.68143
CFS merit scores = 5.6855
CFS merit scores = 5.68984
CFS merit scores = 5.69412
CFS merit scores = 5.69879
CFS merit scores = 5.70353
CFS merit scores = 5.70788
CFS merit scores = 5.71197
CFS merit scores = 5.71634
CFS merit scores = 5.71714
CFS merit scores = 5.71751
CFS merit scores = 5.7164
CFS merit scores = 5.71309
CFS merit scores = 5.71004
CFS merit scores = 5.70623
CFS merit scores = 5.7024
CFS merit scores = 5.69779
CFS merit scores = 5.69139
CFS merit scores = 5.68454
CFS merit scores = 5.67777
CFS merit scores = 5.67071
CFS merit scores = 5.66281
CFS merit scores = 5.65462
CFS merit scores = 5.64691
CFS merit scores = 5.63904
CFS merit scores = 5.63101
CFS merit scores = 5.62191
CFS merit scores = 5.61234
CFS merit scores = 5.60299
CFS merit scores = 5.59268
CFS merit scores = 5.5822
CFS merit scores = 5.57194
CFS merit scores = 5.56213
CFS merit scores = 5.55255
CFS merit scores = 5.54344
CFS merit scores = 5.53459
CFS merit scores = 5.52587
CFS merit scores = 5.51385
CFS merit scores = 5.50229
CFS merit scores = 5.49051
CFS merit scores = 5.47924
CFS merit scores = 5.46769
CFS merit scores = 5.4565
CFS merit scores = 5.44548
CFS merit scores = 5.43484
CFS merit scores = 5.42448
CFS merit scores = 5.4139
CFS merit scores = 5.40363
CFS merit scores = 5.39389
CFS merit scores = 5.38427
CFS merit scores = 5.37467
CFS merit scores = 5.36463
CFS merit scores = 5.35474
CFS merit scores = 5.34532
CFS merit scores = 5.33558
CFS merit scores = 5.32638
CFS merit scores = 5.31656
CFS merit scores = 5.30642
CFS merit scores = 5.29647
CFS merit scores = 5.28679
CFS merit scores = 5.277
CFS merit scores = 5.26758
CFS merit scores = 5.25745
CFS merit scores = 5.24734
CFS merit scores = 5.23757
CFS merit scores = 5.22748
CFS merit scores = 5.2174
CFS merit scores = 5.20765
CFS merit scores = 5.19761
CFS merit scores = 5.18738
CFS merit scores = 5.17666
CFS merit scores = 5.16646
CFS merit scores = 5.15559
CFS merit scores = 5.14493
CFS merit scores = 5.13433
CFS merit scores = 5.1238
CFS merit scores = 5.11284
CFS merit scores = 5.10207
CFS merit scores = 5.09175
CFS merit scores = 5.08172
CFS merit scores = 5.07168
CFS merit scores = 5.06167
CFS merit scores = 5.05192
CFS merit scores = 5.04131
CFS merit scores = 5.03073
CFS merit scores = 5.0202
CFS merit scores = 5.00963
CFS merit scores = 4.99857
CFS merit scores = 4.98682
CFS merit scores = 4.97506
CFS merit scores = 4.96347
CFS merit scores = 4.95212
CFS merit scores = 4.9409
CFS merit scores = 4.9291
CFS merit scores = 4.91732
CFS merit scores = 4.90537
CFS merit scores = 4.89337
CFS merit scores = 4.88088
CFS merit scores = 4.86797
CFS merit scores = 4.85482
CFS merit scores = 4.84191
CFS merit scores = 4.82932
CFS merit scores = 4.81594
CFS merit scores = 4.80202
CFS merit scores = 4.78708
CFS merit scores = 4.77252
CFS merit scores = 4.75824
CFS merit scores = 4.74276
CFS merit scores = 4.72721
CFS merit scores = 4.70842
CFS merit scores = 4.68986
CFS merit scores = 4.6695
CFS merit scores = 4.64825
CFS merit scores = 4.62723
CFS merit scores = 4.6065
CFS merit scores = 4.57948
cnt = 1	feature = 390	correl = -0.212268	descr = N_Gram_CTTCT
cnt = 2	feature = 61	correl = -0.168732	descr = Gibbs_of_Target_Sequence__Pos_18_Step_1
cnt = 3	feature = 10	correl = 0.10045	descr = Position_Specific_Bin_Base_2_Base_T
cnt = 4	feature = 647	correl = -0.0854219	descr = N_Gram_TGGCG
cnt = 5	feature = 674	correl = 0.0446517	descr = N_Gram_TTCGA
cnt = 6	feature = 612	correl = 0.0739016	descr = N_Gram_TCGGA
cnt = 7	feature = 671	correl = 0.073979	descr = N_Gram_TTCAA
cnt = 8	feature = 283	correl = 0.0738002	descr = N_Gram_CAGTA
cnt = 9	feature = 579	correl = 0.0755747	descr = N_Gram_TATAT
cnt = 10	feature = 529	correl = 0.0505135	descr = N_Gram_GTATA
cnt = 11	feature = 512	correl = 0.0519346	descr = N_Gram_GGGCA
cnt = 12	feature = 609	correl = 0.0804424	descr = N_Gram_TCGAC
cnt = 13	feature = 399	correl = 0.0684652	descr = N_Gram_GAAAC
cnt = 14	feature = 305	correl = 0.114852	descr = N_Gram_CCCCC
cnt = 15	feature = 563	correl = -0.0463753	descr = N_Gram_TAACG
cnt = 16	feature = 291	correl = -0.0497901	descr = N_Gram_CATGC
cnt = 17	feature = 357	correl = 0.0705788	descr = N_Gram_CGTGA
cnt = 18	feature = 640	correl = 0.0522607	descr = N_Gram_TGCCG
cnt = 19	feature = 426	correl = -0.0556744	descr = N_Gram_GATCG
cnt = 20	feature = 308	correl = 0.0689923	descr = N_Gram_CCCGC
cnt = 21	feature = 231	correl = 0.0716851	descr = N_Gram_ATAGT
cnt = 22	feature = 527	correl = 0.0486508	descr = N_Gram_GTAAA
cnt = 23	feature = 545	correl = 0.0571925	descr = N_Gram_GTGCG
cnt = 24	feature = 631	correl = -0.0611613	descr = N_Gram_TGAGA
cnt = 25	feature = 599	correl = 0.061186	descr = N_Gram_TCCCA
cnt = 26	feature = 473	correl = 0.0952818	descr = N_Gram_GCGTG
cnt = 27	feature = 322	correl = 0.0440555	descr = N_Gram_CCTCT
cnt = 28	feature = 209	correl = -0.0562116	descr = N_Gram_AGGCT
cnt = 29	feature = 557	correl = 0.0450469	descr = N_Gram_GTTGC
cnt = 30	feature = 309	correl = 0.0515678	descr = N_Gram_CCCGG
cnt = 31	feature = 324	correl = 0.0669036	descr = N_Gram_CCTGC
cnt = 32	feature = 343	correl = 0.0581897	descr = N_Gram_CGGAC
cnt = 33	feature = 280	correl = 0.086195	descr = N_Gram_CAGGA
cnt = 34	feature = 555	correl = -0.0483674	descr = N_Gram_GTTCG
cnt = 35	feature = 286	correl = -0.0522777	descr = N_Gram_CATAT
cnt = 36	feature = 451	correl = -0.0448584	descr = N_Gram_GCCAA
cnt = 37	feature = 392	correl = -0.132209	descr = N_Gram_CTTGC
cnt = 38	feature = 681	correl = -0.0595496	descr = N_Gram_TTGAA
cnt = 39	feature = 237	correl = -0.0491935	descr = N_Gram_ATCGC
cnt = 40	feature = 351	correl = -0.0731294	descr = N_Gram_CGGTA
cnt = 41	feature = 468	correl = 0.0659829	descr = N_Gram_GCGGG
cnt = 42	feature = 267	correl = 0.0597923	descr = N_Gram_CACAT
cnt = 43	feature = 211	correl = 0.0784616	descr = N_Gram_AGGGG
cnt = 44	feature = 244	correl = -0.0454018	descr = N_Gram_ATGCA
cnt = 45	feature = 525	correl = -0.0538694	descr = N_Gram_GGTGT
cnt = 46	feature = 437	correl = 0.0610067	descr = N_Gram_GCAAA
cnt = 47	feature = 432	correl = -0.0740815	descr = N_Gram_GATTA
cnt = 48	feature = 226	correl = -0.136112	descr = N_Gram_ATAAG
cnt = 49	feature = 505	correl = 0.132381	descr = N_Gram_GGCTT
cnt = 50	feature = 219	correl = 0.105505	descr = N_Gram_AGTGT
cnt = 51	feature = 265	correl = 0.0524058	descr = N_Gram_CAATA
cnt = 52	feature = 277	correl = 0.0780894	descr = N_Gram_CAGCG
cnt = 53	feature = 526	correl = 0.057652	descr = N_Gram_GGTTG
cnt = 54	feature = 353	correl = -0.0701527	descr = N_Gram_CGTAA
cnt = 55	feature = 483	correl = 0.120941	descr = N_Gram_GGAAA
cnt = 56	feature = 321	correl = -0.0938671	descr = N_Gram_CCTCC
cnt = 57	feature = 504	correl = 0.061944	descr = N_Gram_GGCTC
cnt = 58	feature = 274	correl = -0.0455864	descr = N_Gram_CACTG
cnt = 59	feature = 649	correl = 0.0761694	descr = N_Gram_TGGG
cnt = 60	feature = 448	correl = -0.0451129	descr = N_Gram_GCATG
cnt = 61	feature = 276	correl = 0.0547211	descr = N_Gram_CAGCC
cnt = 62	feature = 546	correl = 0.0847198	descr = N_Gram_GTGCT
cnt = 63	feature = 578	correl = -0.0500121	descr = N_Gram_TATAC
cnt = 64	feature = 645	correl = 0.0891381	descr = N_Gram_TGGAG
cnt = 65	feature = 207	correl = 0.0453326	descr = N_Gram_AGGCC
cnt = 66	feature = 509	correl = 0.10652	descr = N_Gram_GGGAC
cnt = 67	feature = 225	correl = -0.0440871	descr = N_Gram_ATAAC
cnt = 68	feature = 281	correl = 0.0813157	descr = N_Gram_CAGGC
cnt = 69	feature = 361	correl = -0.0474185	descr = N_Gram_CGTTC
cnt = 70	feature = 492	correl = -0.0766675	descr = N_Gram_GGATC
cnt = 71	feature = 514	correl = 0.0779741	descr = N_Gram_GGGCG
cnt = 72	feature = 235	correl = -0.0513973	descr = N_Gram_ATCCT
cnt = 73	feature = 441	correl = 0.0831887	descr = N_Gram_GCACT
cnt = 74	feature = 304	correl = 0.084172	descr = N_Gram_CCCAC
cnt = 75	feature = 528	correl = 0.048611	descr = N_Gram_GTAGT
cnt = 76	feature = 467	correl = 0.0713413	descr = N_Gram_GCGGC
cnt = 77	feature = 290	correl = 0.0909964	descr = N_Gram_CATCT
cnt = 78	feature = 655	correl = -0.066847	descr = N_Gram_TGTCA
cnt = 79	feature = 303	correl = 0.0538727	descr = N_Gram_CCCAA
cnt = 80	feature = 510	correl = 0.104254	descr = N_Gram_GGGAG
cnt = 81	feature = 615	correl = -0.0510315	descr = N_Gram_TCGTC
cnt = 82	feature = 352	correl = 0.058078	descr = N_Gram_CGGTT
cnt = 83	feature = 602	correl = -0.0850017	descr = N_Gram_TCCGG
cnt = 84	feature = 460	correl = 0.0641225	descr = N_Gram_GCCTC
cnt = 85	feature = 592	correl = -0.0487767	descr = N_Gram_TCATG
cnt = 86	feature = 252	correl = 0.0521577	descr = N_Gram_ATTG
cnt = 87	feature = 475	correl = 0.0781606	descr = N_Gram_GCTCA
cnt = 88	feature = 574	correl = 0.0883375	descr = N_Gram_TAGCA
cnt = 89	feature = 255	correl = -0.0809794	descr = N_Gram_ATTTG
cnt = 90	feature = 325	correl = -0.0742046	descr = N_Gram_CCTTC
cnt = 91	feature = 536	correl = -0.0826746	descr = N_Gram_GTCGA
cnt = 92	feature = 466	correl = 0.052261	descr = N_Gram_GCGGA
cnt = 93	feature = 619	correl = -0.0873073	descr = N_Gram_TCTCA
cnt = 94	feature = 445	correl = 0.0505385	descr = N_Gram_GCAGT
cnt = 95	feature = 496	correl = 0.0643245	descr = N_Gram_GGCAT
cnt = 96	feature = 327	correl = -0.0457862	descr = N_Gram_CGAC
cnt = 97	feature = 695	correl = -0.0878469	descr = N_Gram_TTTGG
cnt = 98	feature = 605	correl = -0.0844334	descr = N_Gram_TCCTC
cnt = 99	feature = 313	correl = 0.109626	descr = N_Gram_CCGGG
cnt = 100	feature = 665	correl = -0.0522481	descr = N_Gram_TTAC
cnt = 101	feature = 24	correl = -0.0597786	descr = Position_Specific_Bin_Base_9_Base_T
cnt = 102	feature = 540	correl = -0.0954529	descr = N_Gram_GTCTT
cnt = 103	feature = 416	correl = 0.0978394	descr = N_Gram_GAGCT
cnt = 104	feature = 337	correl = 0.0521346	descr = N_Gram_CGCGG
cnt = 105	feature = 342	correl = 0.0640402	descr = N_Gram_CGGAA
cnt = 106	feature = 228	correl = -0.0860007	descr = N_Gram_ATACT
cnt = 107	feature = 33	correl = -0.0668403	descr = Position_Specific_Bin_Base_13_Base_G
cnt = 108	feature = 364	correl = 0.0868264	descr = N_Gram_CTA
cnt = 109	feature = 13	correl = -0.0653391	descr = Position_Specific_Bin_Base_4_Base_A
cnt = 110	feature = 222	correl = -0.0890047	descr = N_Gram_AGTTT
cnt = 111	feature = 11	correl = -0.0540301	descr = Position_Specific_Bin_Base_3_Base_A
cnt = 112	feature = 591	correl = -0.0598799	descr = N_Gram_TCATC
cnt = 113	feature = 40	correl = -0.0449371	descr = Position_Specific_Bin_Base_16_Base_T
cnt = 114	feature = 73	correl = 0.0860118	descr = Fold_of_RNAi_Sequence_Pos_9
cnt = 115	feature = 17	correl = 0.0580049	descr = Position_Specific_Bin_Base_5_Base_G
cnt = 116	feature = 454	correl = 0.0640847	descr = N_Gram_GCCCA
cnt = 117	feature = 580	correl = -0.0487824	descr = N_Gram_TATC
cnt = 118	feature = 35	correl = 0.113988	descr = Position_Specific_Bin_Base_14_Base_T
cnt = 119	feature = 391	correl = -0.0741187	descr = N_Gram_CTTGA
cnt = 120	feature = 36	correl = -0.0639954	descr = Position_Specific_Bin_Base_15_Base_A
cnt = 121	feature = 80	correl = 0.0584292	descr = Xue_Structure_Feature_A111
cnt = 122	feature = 386	correl = -0.0510798	descr = N_Gram_CTTA
cnt = 123	feature = 44	correl = -0.064086	descr = Position_Specific_Bin_Base_17_Base_T
cnt = 124	feature = 105	correl = 0.0875298	descr = Fold_of_Target_NoEndbrace_noends_Pos_13
cnt = 125	feature = 641	correl = -0.125891	descr = N_Gram_TGCG
cnt = 126	feature = 8	correl = 0.0529705	descr = Position_Specific_Bin_Base_2_Base_C
cnt = 127	feature = 14	correl = 0.0556579	descr = Position_Specific_Bin_Base_4_Base_C
cnt = 128	feature = 375	correl = -0.07533	descr = N_Gram_CTCCA
cnt = 129	feature = 350	correl = 0.141297	descr = N_Gram_CGGGC
cnt = 130	feature = 425	correl = -0.112593	descr = N_Gram_GATC
cnt = 131	feature = 58	correl = -0.0968753	descr = Gibbs_of_Target_Sequence__Pos_13_Step_1
cnt = 132	feature = 23	correl = 0.0587341	descr = Position_Specific_Bin_Base_9_Base_G
cnt = 133	feature = 39	correl = 0.115459	descr = Position_Specific_Bin_Base_16_Base_C
cnt = 134	feature = 241	correl = -0.0466478	descr = N_Gram_ATGA
cnt = 135	feature = 497	correl = 0.157508	descr = N_Gram_GGCC
cnt = 136	feature = 82	correl = 0.0474604	descr = Xue_Structure_Feature_A100
cnt = 137	feature = 382	correl = 0.044969	descr = N_Gram_CTGC
cnt = 138	feature = 539	correl = -0.0982941	descr = N_Gram_GTCT
cnt = 139	feature = 472	correl = -0.113988	descr = N_Gram_GCGTC
cnt = 140	feature = 396	correl = -0.0500829	descr = N_Gram_CTTTC
cnt = 141	feature = 52	correl = 0.0982062	descr = Gibbs_of_Target_Sequence__Pos_3_Step_1
cnt = 142	feature = 446	correl = 0.0635627	descr = N_Gram_GCAT
cnt = 143	feature = 67	correl = 0.162657	descr = Fold_of_RNAi_Sequence_Pos_0
cnt = 144	feature = 57	correl = 0.0634252	descr = Gibbs_of_Target_Sequence__Pos_12_Step_1
cnt = 145	feature = 28	correl = 0.138389	descr = Position_Specific_Bin_Base_12_Base_C
cnt = 146	feature = 32	correl = 0.102317	descr = Position_Specific_Bin_Base_13_Base_C
cnt = 147	feature = 544	correl = 0.0800045	descr = N_Gram_GTGC
cnt = 148	feature = 503	correl = 0.073335	descr = N_Gram_GGCT
cnt = 149	feature = 516	correl = 0.0685009	descr = N_Gram_GGGG
cnt = 150	feature = 76	correl = 0.0770998	descr = Fold_of_RNAi_Sequence_Pos_13
cnt = 151	feature = 79	correl = 0.061986	descr = Fold_of_RNAi_Sequence_Pos_16
cnt = 152	feature = 606	correl = -0.101141	descr = N_Gram_TCCTT
cnt = 153	feature = 489	correl = 0.113647	descr = N_Gram_GGAG
cnt = 154	feature = 341	correl = 0.0746589	descr = N_Gram_CGGA
cnt = 155	feature = 450	correl = 0.0535219	descr = N_Gram_GCCA
cnt = 156	feature = 54	correl = -0.1222	descr = Gibbs_of_Target_Sequence__Pos_6_Step_1
cnt = 157	feature = 326	correl = -0.0579785	descr = N_Gram_CGA
cnt = 158	feature = 334	correl = 0.0730302	descr = N_Gram_CGCC
cnt = 159	feature = 417	correl = 0.0651856	descr = N_Gram_GAGG
cnt = 160	feature = 69	correl = 0.146947	descr = Fold_of_RNAi_Sequence_Pos_2
cnt = 161	feature = 258	correl = 0.14948	descr = N_Gram_CAA
cnt = 162	feature = 583	correl = 0.0451932	descr = N_Gram_TCA
cnt = 163	feature = 541	correl = 0.161508	descr = N_Gram_GTG
cnt = 164	feature = 60	correl = -0.121528	descr = Gibbs_of_Target_Sequence__Pos_17_Step_1
cnt = 165	feature = 77	correl = 0.0682217	descr = Fold_of_RNAi_Sequence_Pos_14
cnt = 166	feature = 662	correl = -0.0824298	descr = N_Gram_TTA
cnt = 167	feature = 679	correl = -0.0647196	descr = N_Gram_TTG
cnt = 168	feature = 500	correl = 0.0468315	descr = N_Gram_GGCG
cnt = 169	feature = 623	correl = -0.101491	descr = N_Gram_TCTT
cnt = 170	feature = 86	correl = 0.0884466	descr = Xue_Structure_Feature_C110
cnt = 171	feature = 363	correl = -0.0513034	descr = N_Gram_CT
cnt = 172	feature = 481	correl = 0.134543	descr = N_Gram_GGA
cnt = 173	feature = 616	correl = -0.118008	descr = N_Gram_TCT
cnt = 174	feature = 66	correl = -0.077225	descr = PF_RNAi_Fold_3'Free_Count
cnt = 175	feature = 494	correl = 0.139004	descr = N_Gram_GGC
cnt = 176	feature = 661	correl = -0.122374	descr = N_Gram_TT
cnt = 177	feature = 340	correl = 0.0768058	descr = N_Gram_CGG
cnt = 178	feature = 64	correl = -0.186881	descr = PF_RNAi_Fold_Energy
num rows = 521
num_elements = 93259
*
optimization finished, #iter = 430
nu = 0.593033
obj = -50.952879, rho = -0.279354
nSV = 362, nBSV = 266
num rows = 58
num_elements = 10382
*
optimization finished, #iter = 31
nu = 0.585728
obj = -6.546697, rho = -0.525786
nSV = 43, nBSV = 29
*
optimization finished, #iter = 430
nu = 0.593033
obj = -50.952879, rho = -0.279354
nSV = 362, nBSV = 266
CFS merit scores = 1.30767
CFS merit scores = 1.57322
CFS merit scores = 1.8237
CFS merit scores = 2.05781
CFS merit scores = 2.27113
CFS merit scores = 2.46505
CFS merit scores = 2.64474
CFS merit scores = 2.81105
CFS merit scores = 2.96504
CFS merit scores = 3.10948
CFS merit scores = 3.24611
CFS merit scores = 3.37692
CFS merit scores = 3.50155
CFS merit scores = 3.62049
CFS merit scores = 3.73394
CFS merit scores = 3.84231
CFS merit scores = 3.94632
CFS merit scores = 4.04587
CFS merit scores = 4.14204
CFS merit scores = 4.23276
CFS merit scores = 4.3207
CFS merit scores = 4.40426
CFS merit scores = 4.48538
CFS merit scores = 4.56253
CFS merit scores = 4.63603
CFS merit scores = 4.70688
CFS merit scores = 4.77519
CFS merit scores = 4.84118
CFS merit scores = 4.90465
CFS merit scores = 4.96182
CFS merit scores = 5.01652
CFS merit scores = 5.06906
CFS merit scores = 5.10873
CFS merit scores = 5.14552
CFS merit scores = 5.18068
CFS merit scores = 5.21445
CFS merit scores = 5.24431
CFS merit scores = 5.27085
CFS merit scores = 5.29647
CFS merit scores = 5.31763
CFS merit scores = 5.33677
CFS merit scores = 5.3558
CFS merit scores = 5.37358
CFS merit scores = 5.38879
CFS merit scores = 5.40312
CFS merit scores = 5.41524
CFS merit scores = 5.42714
CFS merit scores = 5.4359
CFS merit scores = 5.44441
CFS merit scores = 5.45241
CFS merit scores = 5.46004
CFS merit scores = 5.46823
CFS merit scores = 5.47715
CFS merit scores = 5.48612
CFS merit scores = 5.49522
CFS merit scores = 5.50456
CFS merit scores = 5.51053
CFS merit scores = 5.51639
cnt = 1	feature = 58	correl = -0.307672	descr = Gibbs_of_Target_Sequence__Pos_19_Step_1
cnt = 2	feature = 472	correl = -0.150363	descr = N_Gram_GCGTC
cnt = 3	feature = 619	correl = 0.0944683	descr = N_Gram_TCGGC
cnt = 4	feature = 361	correl = 0.0705217	descr = N_Gram_CGTGA
cnt = 5	feature = 606	correl = 0.0522095	descr = N_Gram_TCCCG
cnt = 6	feature = 363	correl = 0.0789734	descr = N_Gram_CGTGG
cnt = 7	feature = 425	correl = 0.0459803	descr = N_Gram_GATAC
cnt = 8	feature = 555	correl = 0.0473666	descr = N_Gram_GTGTA
cnt = 9	feature = 604	correl = 0.0611067	descr = N_Gram_TCCCA
cnt = 10	feature = 498	correl = 0.0891817	descr = N_Gram_GGCCC
cnt = 11	feature = 649	correl = 0.0522095	descr = N_Gram_TGCCG
cnt = 12	feature = 514	correl = 0.0451664	descr = N_Gram_GGGCT
cnt = 13	feature = 265	correl = -0.0510587	descr = N_Gram_CACCC
cnt = 14	feature = 322	correl = 0.0672847	descr = N_Gram_CCTCA
cnt = 15	feature = 417	correl = 0.0966337	descr = N_Gram_GACTA
cnt = 16	feature = 623	correl = 0.056568	descr = N_Gram_TCTAC
cnt = 17	feature = 697	correl = 0.0784451	descr = N_Gram_TTGCA
cnt = 18	feature = 449	correl = -0.0451669	descr = N_Gram_GCATG
cnt = 19	feature = 305	correl = 0.114781	descr = N_Gram_CCCCC
cnt = 20	feature = 226	correl = 0.0963392	descr = N_Gram_ATATA
cnt = 21	feature = 334	correl = 0.0569573	descr = N_Gram_CGAGG
cnt = 22	feature = 209	correl = 0.0592888	descr = N_Gram_AGTCA
cnt = 23	feature = 321	correl = 0.0555615	descr = N_Gram_CCTAT
cnt = 24	feature = 516	correl = 0.0676026	descr = N_Gram_GGGGC
cnt = 25	feature = 244	correl = -0.068687	descr = N_Gram_ATTAC
cnt = 26	feature = 343	correl = 0.0639507	descr = N_Gram_CGGAA
cnt = 27	feature = 527	correl = 0.0773543	descr = N_Gram_GGTCA
cnt = 28	feature = 279	correl = 0.04669	descr = N_Gram_CAGGG
cnt = 29	feature = 231	correl = -0.096687	descr = N_Gram_ATCGG
cnt = 30	feature = 681	correl = -0.103736	descr = N_Gram_TTATA
cnt = 31	feature = 416	correl = -0.103688	descr = N_Gram_GACGT
cnt = 32	feature = 225	correl = 0.0469528	descr = N_Gram_ATAGC
cnt = 33	feature = 228	correl = -0.0524788	descr = N_Gram_ATCAT
cnt = 34	feature = 503	correl = 0.0916557	descr = N_Gram_GGCGG
cnt = 35	feature = 583	correl = -0.0443184	descr = N_Gram_TAGAT
cnt = 36	feature = 292	correl = 0.0516743	descr = N_Gram_CCAAT
cnt = 37	feature = 383	correl = -0.0769531	descr = N_Gram_CTGAT
cnt = 38	feature = 309	correl = 0.0689214	descr = N_Gram_CCCGC
cnt = 39	feature = 303	correl = 0.0840852	descr = N_Gram_CCCAC
cnt = 40	feature = 525	correl = -0.0686245	descr = N_Gram_GGTAA
cnt = 41	feature = 211	correl = -0.143414	descr = N_Gram_AGTCT
cnt = 42	feature = 441	correl = 0.0743071	descr = N_Gram_GCACT
cnt = 43	feature = 563	correl = 0.0449729	descr = N_Gram_GTTGC
cnt = 44	feature = 337	correl = -0.0585454	descr = N_Gram_CGATC
cnt = 45	feature = 536	correl = -0.0557263	descr = N_Gram_GTCAA
cnt = 46	feature = 468	correl = 0.0545127	descr = N_Gram_GCGGA
cnt = 47	feature = 466	correl = 0.0457616	descr = N_Gram_GCGCC
cnt = 48	feature = 291	correl = 0.0650369	descr = N_Gram_CCAAG
cnt = 49	feature = 662	correl = 0.0532989	descr = N_Gram_TGGGA
cnt = 50	feature = 255	correl = 0.0533561	descr = N_Gram_CAAAG
cnt = 51	feature = 529	correl = 0.0553621	descr = N_Gram_GGTGC
cnt = 52	feature = 500	correl = 0.141104	descr = N_Gram_GGCCT
cnt = 53	feature = 426	correl = 0.0508805	descr = N_Gram_GATAT
cnt = 54	feature = 364	correl = 0.0538781	descr = N_Gram_CGTGT
cnt = 55	feature = 324	correl = 0.0885261	descr = N_Gram_CCTCG
cnt = 56	feature = 605	correl = 0.0526773	descr = N_Gram_TCCCC
cnt = 57	feature = 647	correl = 0.0863688	descr = N_Gram_TGCAC
cnt = 58	feature = 235	correl = 0.0601557	descr = N_Gram_ATCTT
num rows = 521
num_elements = 30739
*
optimization finished, #iter = 232
nu = 0.789749
obj = -82.248654, rho = -0.276641
nSV = 421, nBSV = 403
num rows = 58
num_elements = 3422
*
optimization finished, #iter = 28
nu = 0.814720
obj = -9.608557, rho = -0.375869
nSV = 49, nBSV = 45
*
optimization finished, #iter = 232
nu = 0.789749
obj = -82.248654, rho = -0.276641
nSV = 421, nBSV = 403
CFS merit scores = 1.35103
CFS merit scores = 1.57219
CFS merit scores = 1.82599
CFS merit scores = 2.04842
CFS merit scores = 2.25371
CFS merit scores = 2.44002
CFS merit scores = 2.61066
CFS merit scores = 2.76959
CFS merit scores = 2.91989
CFS merit scores = 3.06277
CFS merit scores = 3.19817
CFS merit scores = 3.32689
CFS merit scores = 3.45002
CFS merit scores = 3.56822
CFS merit scores = 3.68228
CFS merit scores = 3.7926
CFS merit scores = 3.89956
CFS merit scores = 4.00035
CFS merit scores = 4.09627
CFS merit scores = 4.18892
CFS merit scores = 4.27868
CFS merit scores = 4.36578
CFS merit scores = 4.45035
CFS merit scores = 4.53255
CFS merit scores = 4.61103
CFS merit scores = 4.68706
CFS merit scores = 4.75821
CFS merit scores = 4.82642
CFS merit scores = 4.89119
CFS merit scores = 4.9461
CFS merit scores = 4.99881
CFS merit scores = 5.04986
CFS merit scores = 5.09563
CFS merit scores = 5.138
CFS merit scores = 5.17869
CFS merit scores = 5.21467
CFS merit scores = 5.2483
CFS merit scores = 5.2797
CFS merit scores = 5.30559
CFS merit scores = 5.32969
CFS merit scores = 5.35268
CFS merit scores = 5.37469
CFS merit scores = 5.39666
CFS merit scores = 5.41855
CFS merit scores = 5.43912
CFS merit scores = 5.45882
CFS merit scores = 5.47815
CFS merit scores = 5.49759
CFS merit scores = 5.51614
CFS merit scores = 5.53072
CFS merit scores = 5.54547
CFS merit scores = 5.55975
CFS merit scores = 5.57423
CFS merit scores = 5.58835
CFS merit scores = 5.6008
CFS merit scores = 5.61131
CFS merit scores = 5.61893
CFS merit scores = 5.62671
CFS merit scores = 5.63199
CFS merit scores = 5.63317
CFS merit scores = 5.63518
CFS merit scores = 5.63649
CFS merit scores = 5.63817
CFS merit scores = 5.64023
CFS merit scores = 5.64066
CFS merit scores = 5.64168
CFS merit scores = 5.64342
CFS merit scores = 5.64375
CFS merit scores = 5.64424
CFS merit scores = 5.6447
CFS merit scores = 5.64443
CFS merit scores = 5.64172
CFS merit scores = 5.63839
CFS merit scores = 5.63341
CFS merit scores = 5.62708
CFS merit scores = 5.62172
CFS merit scores = 5.6166
CFS merit scores = 5.61199
CFS merit scores = 5.60586
CFS merit scores = 5.60004
CFS merit scores = 5.5938
CFS merit scores = 5.5876
CFS merit scores = 5.58135
CFS merit scores = 5.57559
CFS merit scores = 5.5683
CFS merit scores = 5.56151
CFS merit scores = 5.55477
CFS merit scores = 5.54812
CFS merit scores = 5.54056
CFS merit scores = 5.53365
CFS merit scores = 5.52626
CFS merit scores = 5.51608
CFS merit scores = 5.50506
CFS merit scores = 5.49419
CFS merit scores = 5.48362
CFS merit scores = 5.47277
CFS merit scores = 5.46202
CFS merit scores = 5.45201
CFS merit scores = 5.44211
CFS merit scores = 5.43265
CFS merit scores = 5.42323
CFS merit scores = 5.41381
CFS merit scores = 5.40434
CFS merit scores = 5.39548
CFS merit scores = 5.38643
CFS merit scores = 5.37669
CFS merit scores = 5.36751
CFS merit scores = 5.35833
CFS merit scores = 5.34897
CFS merit scores = 5.33976
CFS merit scores = 5.33057
CFS merit scores = 5.32159
CFS merit scores = 5.31279
CFS merit scores = 5.30357
CFS merit scores = 5.29451
CFS merit scores = 5.28577
CFS merit scores = 5.27704
CFS merit scores = 5.26753
CFS merit scores = 5.25717
CFS merit scores = 5.24669
CFS merit scores = 5.2362
CFS merit scores = 5.22571
CFS merit scores = 5.2154
CFS merit scores = 5.20541
CFS merit scores = 5.19597
CFS merit scores = 5.18642
CFS merit scores = 5.1769
CFS merit scores = 5.16752
CFS merit scores = 5.15791
CFS merit scores = 5.14818
CFS merit scores = 5.13828
CFS merit scores = 5.1283
CFS merit scores = 5.11871
CFS merit scores = 5.10886
CFS merit scores = 5.099
CFS merit scores = 5.08872
CFS merit scores = 5.07869
CFS merit scores = 5.06796
CFS merit scores = 5.05756
CFS merit scores = 5.04682
CFS merit scores = 5.03615
CFS merit scores = 5.02476
CFS merit scores = 5.01342
CFS merit scores = 5.00236
CFS merit scores = 4.99159
CFS merit scores = 4.98048
CFS merit scores = 4.96887
CFS merit scores = 4.95754
CFS merit scores = 4.94669
CFS merit scores = 4.93585
CFS merit scores = 4.92412
CFS merit scores = 4.91206
CFS merit scores = 4.90044
CFS merit scores = 4.88829
CFS merit scores = 4.87613
CFS merit scores = 4.86356
CFS merit scores = 4.85053
CFS merit scores = 4.83767
CFS merit scores = 4.8244
CFS merit scores = 4.81124
CFS merit scores = 4.7985
CFS merit scores = 4.78574
CFS merit scores = 4.77286
CFS merit scores = 4.75926
CFS merit scores = 4.74558
CFS merit scores = 4.73231
CFS merit scores = 4.71903
CFS merit scores = 4.70536
CFS merit scores = 4.69129
CFS merit scores = 4.67631
CFS merit scores = 4.65929
CFS merit scores = 4.6414
CFS merit scores = 4.6224
CFS merit scores = 4.60338
CFS merit scores = 4.5829
CFS merit scores = 4.55162
cnt = 1	feature = 57	correl = -0.351026	descr = Gibbs_of_Target_Sequence__Pos_20_Step_1
cnt = 2	feature = 291	correl = 0.108972	descr = N_Gram_CCAA
cnt = 3	feature = 267	correl = -0.0776467	descr = N_Gram_CACGA
cnt = 4	feature = 437	correl = -0.0557194	descr = N_Gram_GATCG
cnt = 5	feature = 283	correl = -0.0502394	descr = N_Gram_CATAA
cnt = 6	feature = 407	correl = 0.101285	descr = N_Gram_GAAAG
cnt = 7	feature = 450	correl = 0.072894	descr = N_Gram_GCAAT
cnt = 8	feature = 467	correl = -0.0562543	descr = N_Gram_GCCGT
cnt = 9	feature = 228	correl = -0.0492157	descr = N_Gram_ATCGC
cnt = 10	feature = 692	correl = 0.0445382	descr = N_Gram_TTCGA
cnt = 11	feature = 505	correl = -0.0572984	descr = N_Gram_GGCAC
cnt = 12	feature = 390	correl = 0.055997	descr = N_Gram_CTGGG
cnt = 13	feature = 364	correl = 0.0788865	descr = N_Gram_CGTGG
cnt = 14	feature = 342	correl = 0.0570669	descr = N_Gram_CGCTA
cnt = 15	feature = 540	correl = 0.0503943	descr = N_Gram_GTATA
cnt = 16	feature = 478	correl = 0.0451013	descr = N_Gram_GCGTA
cnt = 17	feature = 340	correl = 0.0451013	descr = N_Gram_CGCCA
cnt = 18	feature = 472	correl = 0.0445806	descr = N_Gram_GCGAG
cnt = 19	feature = 500	correl = 0.089506	descr = N_Gram_GGAGT
cnt = 20	feature = 579	correl = 0.0740259	descr = N_Gram_TAAGC
cnt = 21	feature = 623	correl = 0.0737083	descr = N_Gram_TCGGA
cnt = 22	feature = 237	correl = -0.0454569	descr = N_Gram_ATGCA
cnt = 23	feature = 529	correl = 0.0517626	descr = N_Gram_GGGGG
cnt = 24	feature = 510	correl = 0.0497675	descr = N_Gram_GGCCG
cnt = 25	feature = 309	correl = 0.0688261	descr = N_Gram_CCCGC
cnt = 26	feature = 441	correl = 0.0542832	descr = N_Gram_GATGT
cnt = 27	feature = 290	correl = 0.0579106	descr = N_Gram_CATTA
cnt = 28	feature = 609	correl = 0.061005	descr = N_Gram_TCCCA
cnt = 29	feature = 703	correl = 0.0589592	descr = N_Gram_TTGCA
cnt = 30	feature = 580	correl = -0.14	descr = N_Gram_TAAGT
cnt = 31	feature = 460	correl = 0.0928253	descr = N_Gram_GCCAG
cnt = 32	feature = 599	correl = 0.0488607	descr = N_Gram_TCAGA
cnt = 33	feature = 593	correl = -0.0565826	descr = N_Gram_TATTC
cnt = 34	feature = 209	correl = -0.0638717	descr = N_Gram_AGTCC
cnt = 35	feature = 278	correl = 0.0858995	descr = N_Gram_CAGGA
cnt = 36	feature = 539	correl = 0.0549123	descr = N_Gram_GGTTG
cnt = 37	feature = 255	correl = 0.0492396	descr = N_Gram_CAAGC
cnt = 38	feature = 704	correl = -0.152896	descr = N_Gram_TTGCG
cnt = 39	feature = 514	correl = 0.0780795	descr = N_Gram_GGCGG
cnt = 40	feature = 466	correl = 0.072319	descr = N_Gram_GCCGG
cnt = 41	feature = 386	correl = -0.0553155	descr = N_Gram_CTCTC
cnt = 42	feature = 448	correl = 0.0608259	descr = N_Gram_GCAAA
cnt = 43	feature = 305	correl = 0.0839686	descr = N_Gram_CCCAC
cnt = 44	feature = 396	correl = 0.0494568	descr = N_Gram_CTTCC
cnt = 45	feature = 509	correl = 0.0890522	descr = N_Gram_GGCCC
cnt = 46	feature = 286	correl = -0.0640705	descr = N_Gram_CATCG
cnt = 47	feature = 222	correl = 0.0732557	descr = N_Gram_ATAGT
cnt = 48	feature = 590	correl = 0.07769	descr = N_Gram_TAGTC
cnt = 49	feature = 321	correl = -0.108383	descr = N_Gram_CCTCC
cnt = 50	feature = 337	correl = -0.0463533	descr = N_Gram_CGATG
cnt = 51	feature = 596	correl = 0.0535565	descr = N_Gram_TCAAG
cnt = 52	feature = 512	correl = -0.0612784	descr = N_Gram_GGCGA
cnt = 53	feature = 425	correl = -0.0479501	descr = N_Gram_GAGCC
cnt = 54	feature = 322	correl = 0.060428	descr = N_Gram_CCTCG
cnt = 55	feature = 416	correl = -0.0637454	descr = N_Gram_GACCT
cnt = 56	feature = 541	correl = -0.062694	descr = N_Gram_GTATC
cnt = 57	feature = 649	correl = -0.048882	descr = N_Gram_TGATC
cnt = 58	feature = 424	correl = -0.0680089	descr = N_Gram_GAGAA
cnt = 59	feature = 602	correl = -0.0550172	descr = N_Gram_TCATA
cnt = 60	feature = 605	correl = 0.0922761	descr = N_Gram_TCCAA
cnt = 61	feature = 219	correl = -0.0502394	descr = N_Gram_ATAAT
cnt = 62	feature = 440	correl = -0.0665899	descr = N_Gram_GATGC
cnt = 63	feature = 258	correl = 0.0521977	descr = N_Gram_CAATA
cnt = 64	feature = 274	correl = 0.0545108	descr = N_Gram_CAGCC
cnt = 65	feature = 313	correl = 0.0706988	descr = N_Gram_CCGGC
cnt = 66	feature = 492	correl = 0.120683	descr = N_Gram_GGAAA
cnt = 67	feature = 565	correl = 0.0694316	descr = N_Gram_GTGTG
cnt = 68	feature = 351	correl = 0.0901555	descr = N_Gram_CGGGA
cnt = 69	feature = 231	correl = 0.0797974	descr = N_Gram_ATCTG
cnt = 70	feature = 612	correl = -0.0748541	descr = N_Gram_TCCGC
cnt = 71	feature = 606	correl = -0.0634811	descr = N_Gram_TCCAC
cnt = 72	feature = 483	correl = 0.0547365	descr = N_Gram_GCTCA
cnt = 73	feature = 334	correl = -0.090811	descr = N_Gram_CGAGT
cnt = 74	feature = 645	correl = -0.0455926	descr = N_Gram_TGACT
cnt = 75	feature = 525	correl = 0.0777578	descr = N_Gram_GGGCG
cnt = 76	feature = 241	correl = -0.0734402	descr = N_Gram_ATTAC
cnt = 77	feature = 711	correl = 0.0461979	descr = N_Gram_TTTCA
cnt = 78	feature = 496	correl = 0.102968	descr = N_Gram_GGACC
cnt = 79	feature = 487	correl = 0.0713594	descr = N_Gram_GCTGG
cnt = 80	feature = 690	correl = 0.075369	descr = N_Gram_TTCCA
cnt = 81	feature = 226	correl = 0.0736043	descr = N_Gram_ATCAG
cnt = 82	feature = 265	correl = 0.0739212	descr = N_Gram_CACCT
cnt = 83	feature = 578	correl = -0.0513164	descr = N_Gram_TAAGA
cnt = 84	feature = 235	correl = -0.0633511	descr = N_Gram_ATGAT
cnt = 85	feature = 544	correl = 0.176534	descr = N_Gram_GTCAG
cnt = 86	feature = 363	correl = 0.11555	descr = N_Gram_CGTGC
cnt = 87	feature = 661	correl = 0.122443	descr = N_Gram_TGGCC
cnt = 88	feature = 536	correl = 0.0616288	descr = N_Gram_GGTC
cnt = 89	feature = 497	correl = 0.0986263	descr = N_Gram_GGACG
cnt = 90	feature = 324	correl = -0.0472097	descr = N_Gram_CCTGG
cnt = 91	feature = 546	correl = -0.091129	descr = N_Gram_GTCCA
cnt = 92	feature = 662	correl = -0.10154	descr = N_Gram_TGGCG
cnt = 93	feature = 501	correl = -0.101171	descr = N_Gram_GGATC
cnt = 94	feature = 24	correl = -0.0910926	descr = Position_Specific_Bin_Base_11_Base_G
cnt = 95	feature = 468	correl = 0.0886763	descr = N_Gram_GCCT
cnt = 96	feature = 36	correl = -0.0501528	descr = Position_Specific_Bin_Base_16_Base_T
cnt = 97	feature = 494	correl = 0.0483425	descr = N_Gram_GGAAG
cnt = 98	feature = 211	correl = 0.0459271	descr = N_Gram_AGTG
cnt = 99	feature = 456	correl = 0.113531	descr = N_Gram_GCATC
cnt = 100	feature = 13	correl = -0.125111	descr = Position_Specific_Bin_Base_5_Base_A
cnt = 101	feature = 426	correl = 0.0911086	descr = N_Gram_GAGCT
cnt = 102	feature = 713	correl = -0.0576182	descr = N_Gram_TTTCG
cnt = 103	feature = 616	correl = -0.0700986	descr = N_Gram_TCCTC
cnt = 104	feature = 28	correl = -0.119936	descr = Position_Specific_Bin_Base_12_Base_T
cnt = 105	feature = 508	correl = 0.102806	descr = N_Gram_GGCCA
cnt = 106	feature = 674	correl = 0.0581474	descr = N_Gram_TGTCC
cnt = 107	feature = 10	correl = -0.0440194	descr = Position_Specific_Bin_Base_3_Base_A
cnt = 108	feature = 280	correl = 0.0821779	descr = N_Gram_CAGTA
cnt = 109	feature = 655	correl = -0.142705	descr = N_Gram_TGCG
cnt = 110	feature = 527	correl = 0.0708556	descr = N_Gram_GGGGA
cnt = 111	feature = 388	correl = 0.0463813	descr = N_Gram_CTGC
cnt = 112	feature = 32	correl = 0.093727	descr = Position_Specific_Bin_Base_14_Base_T
cnt = 113	feature = 17	correl = 0.104792	descr = Position_Specific_Bin_Base_6_Base_C
cnt = 114	feature = 252	correl = 0.0496247	descr = N_Gram_CAACA
cnt = 115	feature = 308	correl = 0.0968647	descr = N_Gram_CCCG
cnt = 116	feature = 382	correl = -0.053954	descr = N_Gram_CTCCG
cnt = 117	feature = 352	correl = 0.14096	descr = N_Gram_CGGGC
cnt = 118	feature = 695	correl = -0.204811	descr = N_Gram_TTCTC
cnt = 119	feature = 399	correl = -0.0827461	descr = N_Gram_CTTGA
cnt = 120	feature = 640	correl = 0.0509196	descr = N_Gram_TCTTT
cnt = 121	feature = 619	correl = -0.0871725	descr = N_Gram_TCGA
cnt = 122	feature = 8	correl = -0.0609869	descr = Position_Specific_Bin_Base_2_Base_G
cnt = 123	feature = 77	correl = 0.0658704	descr = Xue_Structure_Feature_A100
cnt = 124	feature = 105	correl = -0.0783452	descr = Fold_of_Target_NoBeginbrace_noends_Pos_4
cnt = 125	feature = 563	correl = 0.0777447	descr = N_Gram_GTGT
cnt = 126	feature = 11	correl = 0.0838059	descr = Position_Specific_Bin_Base_3_Base_C
cnt = 127	feature = 40	correl = 0.139588	descr = Position_Specific_Bin_Base_18_Base_C
cnt = 128	feature = 254	correl = 0.0820514	descr = N_Gram_CAAG
cnt = 129	feature = 681	correl = -0.071987	descr = N_Gram_TTAC
cnt = 130	feature = 341	correl = 0.0937968	descr = N_Gram_CGCCG
cnt = 131	feature = 72	correl = 0.0817908	descr = Fold_of_RNAi_Sequence_Pos_14
cnt = 132	feature = 353	correl = -0.0517811	descr = N_Gram_CGGT
cnt = 133	feature = 52	correl = -0.179394	descr = Gibbs_of_Target_Sequence__Pos_14_Step_1
cnt = 134	feature = 33	correl = 0.0496908	descr = Position_Specific_Bin_Base_15_Base_C
cnt = 135	feature = 67	correl = 0.105863	descr = Fold_of_RNAi_Sequence_Pos_9
cnt = 136	feature = 304	correl = 0.0695853	descr = N_Gram_CCCA
cnt = 137	feature = 69	correl = 0.0758556	descr = Fold_of_RNAi_Sequence_Pos_11
cnt = 138	feature = 14	correl = 0.0891135	descr = Position_Specific_Bin_Base_5_Base_C
cnt = 139	feature = 39	correl = -0.267577	descr = Position_Specific_Bin_Base_18_Base_A
cnt = 140	feature = 277	correl = 0.0473476	descr = N_Gram_CAGG
cnt = 141	feature = 718	correl = -0.1575	descr = N_Gram_TTTTC
cnt = 142	feature = 35	correl = 0.132939	descr = Position_Specific_Bin_Base_16_Base_C
cnt = 143	feature = 26	correl = 0.172887	descr = Position_Specific_Bin_Base_12_Base_C
cnt = 144	feature = 477	correl = -0.0791223	descr = N_Gram_GCGT
cnt = 145	feature = 691	correl = -0.0486398	descr = N_Gram_TTCG
cnt = 146	feature = 76	correl = -0.059011	descr = Xue_Structure_Feature_A110
cnt = 147	feature = 504	correl = 0.0734098	descr = N_Gram_GGCA
cnt = 148	feature = 61	correl = 0.168852	descr = Fold_of_RNAi_Sequence_Pos_0
cnt = 149	feature = 82	correl = 0.0497266	descr = Xue_Structure_Feature_C011
cnt = 150	feature = 473	correl = 0.0582656	descr = N_Gram_GCGCC
cnt = 151	feature = 207	correl = -0.094282	descr = N_Gram_AGTC
cnt = 152	feature = 481	correl = 0.0646111	descr = N_Gram_GCT
cnt = 153	feature = 73	correl = 0.0609044	descr = Fold_of_RNAi_Sequence_Pos_15
cnt = 154	feature = 432	correl = -0.0485555	descr = N_Gram_GAT
cnt = 155	feature = 545	correl = -0.0580049	descr = N_Gram_GTCC
cnt = 156	feature = 64	correl = 0.083141	descr = Fold_of_RNAi_Sequence_Pos_3
cnt = 157	feature = 555	correl = 0.151964	descr = N_Gram_GTG
cnt = 158	feature = 314	correl = 0.128341	descr = N_Gram_CCGGG
cnt = 159	feature = 54	correl = -0.120437	descr = Gibbs_of_Target_Sequence__Pos_17_Step_1
cnt = 160	feature = 446	correl = 0.122317	descr = N_Gram_GCA
cnt = 161	feature = 717	correl = -0.1552	descr = N_Gram_TTTT
cnt = 162	feature = 303	correl = 0.0448825	descr = N_Gram_CCC
cnt = 163	feature = 327	correl = -0.0713729	descr = N_Gram_CGA
cnt = 164	feature = 697	correl = -0.0625514	descr = N_Gram_TTG
cnt = 165	feature = 225	correl = -0.0514077	descr = N_Gram_ATC
cnt = 166	feature = 391	correl = -0.110851	descr = N_Gram_CTT
cnt = 167	feature = 641	correl = -0.0947727	descr = N_Gram_TGA
cnt = 168	feature = 80	correl = 0.080354	descr = Xue_Structure_Feature_C110
cnt = 169	feature = 574	correl = -0.0639488	descr = N_Gram_TA
cnt = 170	feature = 86	correl = 0.108566	descr = Xue_Structure_Feature_G110
cnt = 171	feature = 594	correl = -0.138975	descr = N_Gram_TC
cnt = 172	feature = 79	correl = 0.0941971	descr = Xue_Structure_Feature_C111
cnt = 173	feature = 60	correl = -0.0509974	descr = PF_RNAi_Fold_3'Free_Count
cnt = 174	feature = 343	correl = 0.0747964	descr = N_Gram_CGG
cnt = 175	feature = 503	correl = 0.144805	descr = N_Gram_GGC
cnt = 176	feature = 58	correl = -0.190267	descr = PF_RNAi_Fold_Energy
num rows = 521
num_elements = 92217
*
optimization finished, #iter = 439
nu = 0.579481
obj = -49.889872, rho = -0.200829
nSV = 353, nBSV = 249
num rows = 58
num_elements = 10266
*
optimization finished, #iter = 41
nu = 0.557819
obj = -5.624300, rho = -0.384313
nSV = 43, nBSV = 23
*
optimization finished, #iter = 439
nu = 0.579481
obj = -49.889872, rho = -0.200829
nSV = 353, nBSV = 249
CFS merit scores = 1.22163
CFS merit scores = 1.55718
CFS merit scores = 1.82174
CFS merit scores = 2.05542
CFS merit scores = 2.25715
CFS merit scores = 2.44448
CFS merit scores = 2.61802
CFS merit scores = 2.77677
CFS merit scores = 2.92615
CFS merit scores = 3.06598
CFS merit scores = 3.19968
CFS merit scores = 3.3229
CFS merit scores = 3.43978
CFS merit scores = 3.55273
CFS merit scores = 3.65954
CFS merit scores = 3.76129
CFS merit scores = 3.85898
CFS merit scores = 3.95164
CFS merit scores = 4.03967
CFS merit scores = 4.12433
CFS merit scores = 4.20684
CFS merit scores = 4.28581
CFS merit scores = 4.36146
CFS merit scores = 4.4329
CFS merit scores = 4.50136
CFS merit scores = 4.56728
CFS merit scores = 4.63034
CFS merit scores = 4.69164
CFS merit scores = 4.75065
CFS merit scores = 4.80595
CFS merit scores = 4.85835
CFS merit scores = 4.90968
CFS merit scores = 4.95952
CFS merit scores = 5.00817
CFS merit scores = 5.05172
CFS merit scores = 5.09382
CFS merit scores = 5.1301
CFS merit scores = 5.16523
CFS merit scores = 5.19785
CFS merit scores = 5.23003
CFS merit scores = 5.25955
CFS merit scores = 5.28856
CFS merit scores = 5.31602
CFS merit scores = 5.34153
CFS merit scores = 5.36538
CFS merit scores = 5.38828
CFS merit scores = 5.4111
CFS merit scores = 5.43264
CFS merit scores = 5.45438
CFS merit scores = 5.47385
CFS merit scores = 5.49086
CFS merit scores = 5.50316
CFS merit scores = 5.51536
CFS merit scores = 5.52216
CFS merit scores = 5.52811
CFS merit scores = 5.53423
CFS merit scores = 5.53962
CFS merit scores = 5.54593
CFS merit scores = 5.55293
CFS merit scores = 5.55933
CFS merit scores = 5.56591
CFS merit scores = 5.56815
CFS merit scores = 5.57078
CFS merit scores = 5.57249
CFS merit scores = 5.57437
CFS merit scores = 5.57656
CFS merit scores = 5.57812
CFS merit scores = 5.58024
CFS merit scores = 5.58248
CFS merit scores = 5.58531
CFS merit scores = 5.58795
CFS merit scores = 5.59012
CFS merit scores = 5.59188
CFS merit scores = 5.59277
CFS merit scores = 5.59327
CFS merit scores = 5.59313
CFS merit scores = 5.59126
CFS merit scores = 5.58794
CFS merit scores = 5.58401
CFS merit scores = 5.58036
CFS merit scores = 5.57639
CFS merit scores = 5.57234
CFS merit scores = 5.56705
CFS merit scores = 5.56155
CFS merit scores = 5.55513
CFS merit scores = 5.54896
CFS merit scores = 5.54262
CFS merit scores = 5.53672
CFS merit scores = 5.52981
CFS merit scores = 5.52185
CFS merit scores = 5.51339
CFS merit scores = 5.50435
CFS merit scores = 5.49581
CFS merit scores = 5.48593
CFS merit scores = 5.47621
CFS merit scores = 5.46432
CFS merit scores = 5.45241
CFS merit scores = 5.44057
CFS merit scores = 5.4294
CFS merit scores = 5.4182
CFS merit scores = 5.40604
CFS merit scores = 5.39468
CFS merit scores = 5.38211
CFS merit scores = 5.36943
CFS merit scores = 5.35635
CFS merit scores = 5.34347
CFS merit scores = 5.33048
CFS merit scores = 5.31813
CFS merit scores = 5.30527
CFS merit scores = 5.29275
CFS merit scores = 5.28049
CFS merit scores = 5.26876
CFS merit scores = 5.25738
CFS merit scores = 5.24602
CFS merit scores = 5.23499
CFS merit scores = 5.22385
CFS merit scores = 5.21189
CFS merit scores = 5.19893
CFS merit scores = 5.18623
CFS merit scores = 5.17401
CFS merit scores = 5.16191
CFS merit scores = 5.15035
CFS merit scores = 5.13885
CFS merit scores = 5.12795
CFS merit scores = 5.11775
CFS merit scores = 5.10724
CFS merit scores = 5.09647
CFS merit scores = 5.08598
CFS merit scores = 5.07577
CFS merit scores = 5.06352
CFS merit scores = 5.05087
CFS merit scores = 5.03835
cnt = 1	feature = 674	correl = -0.221627	descr = N_Gram_TTCTC
cnt = 2	feature = 54	correl = -0.185982	descr = Gibbs_of_Target_Sequence__Pos_7_Step_1
cnt = 3	feature = 67	correl = 0.180286	descr = Fold_of_RNAi_Sequence_Pos_0
cnt = 4	feature = 361	correl = 0.0904271	descr = N_Gram_CTA
cnt = 5	feature = 357	correl = 0.0788089	descr = N_Gram_CGTGG
cnt = 6	feature = 574	correl = 0.0675531	descr = N_Gram_TATAT
cnt = 7	feature = 308	correl = 0.0450415	descr = N_Gram_CCGAA
cnt = 8	feature = 209	correl = 0.0886556	descr = N_Gram_AGTTA
cnt = 9	feature = 432	correl = 0.0836764	descr = N_Gram_GCAAT
cnt = 10	feature = 327	correl = -0.0492258	descr = N_Gram_CGACC
cnt = 11	feature = 505	correl = 0.0450415	descr = N_Gram_GGGCT
cnt = 12	feature = 351	correl = -0.0676911	descr = N_Gram_CGTAC
cnt = 13	feature = 225	correl = -0.0492258	descr = N_Gram_ATCGC
cnt = 14	feature = 309	correl = 0.0450415	descr = N_Gram_CCGCA
cnt = 15	feature = 529	correl = 0.0512049	descr = N_Gram_GTCCC
cnt = 16	feature = 241	correl = 0.0669167	descr = N_Gram_ATTCC
cnt = 17	feature = 304	correl = 0.0687388	descr = N_Gram_CCCGC
cnt = 18	feature = 527	correl = 0.176369	descr = N_Gram_GTCAG
cnt = 19	feature = 539	correl = 0.0611525	descr = N_Gram_GTGAC
cnt = 20	feature = 303	correl = 0.073181	descr = N_Gram_CCCGA
cnt = 21	feature = 508	correl = 0.0450415	descr = N_Gram_GGGGT
cnt = 22	feature = 207	correl = 0.0975619	descr = N_Gram_AGTGT
cnt = 23	feature = 334	correl = -0.0494292	descr = N_Gram_CGATG
cnt = 24	feature = 313	correl = -0.0641534	descr = N_Gram_CCGGT
cnt = 25	feature = 340	correl = 0.0637315	descr = N_Gram_CGGAA
cnt = 26	feature = 426	correl = 0.0484501	descr = N_Gram_GATTG
cnt = 27	feature = 290	correl = 0.0594077	descr = N_Gram_CCACC
cnt = 28	feature = 404	correl = 0.0444698	descr = N_Gram_GACAC
cnt = 29	feature = 252	correl = 0.0616903	descr = N_Gram_CAAGC
cnt = 30	feature = 510	correl = -0.0444272	descr = N_Gram_GGGTT
cnt = 31	feature = 382	correl = -0.0684932	descr = N_Gram_CTGCC
cnt = 32	feature = 514	correl = 0.0551954	descr = N_Gram_GGTGC
cnt = 33	feature = 350	correl = -0.0562403	descr = N_Gram_CGTAA
cnt = 34	feature = 500	correl = 0.106148	descr = N_Gram_GGGAC
cnt = 35	feature = 392	correl = -0.114554	descr = N_Gram_CTTGC
cnt = 36	feature = 541	correl = 0.0570008	descr = N_Gram_GTGCG
cnt = 37	feature = 235	correl = -0.0659481	descr = N_Gram_ATGCT
cnt = 38	feature = 283	correl = 0.0553759	descr = N_Gram_CATTA
cnt = 39	feature = 516	correl = 0.0576326	descr = N_Gram_GGTTG
cnt = 40	feature = 363	correl = 0.0563769	descr = N_Gram_CTACT
cnt = 41	feature = 473	correl = -0.0498594	descr = N_Gram_GGAAC
cnt = 42	feature = 546	correl = 0.0471497	descr = N_Gram_GTGTA
cnt = 43	feature = 343	correl = 0.0496787	descr = N_Gram_CGGCC
cnt = 44	feature = 226	correl = -0.095802	descr = N_Gram_ATCGG
cnt = 45	feature = 593	correl = 0.0520764	descr = N_Gram_TCCCG
cnt = 46	feature = 596	correl = -0.0802348	descr = N_Gram_TCCGC
cnt = 47	feature = 640	correl = 0.0637596	descr = N_Gram_TGGAG
cnt = 48	feature = 228	correl = 0.0796666	descr = N_Gram_ATCTG
cnt = 49	feature = 364	correl = 0.0661461	descr = N_Gram_CTAGG
cnt = 50	feature = 501	correl = 0.120675	descr = N_Gram_GGGAG
cnt = 51	feature = 324	correl = -0.114938	descr = N_Gram_CCTTC
cnt = 52	feature = 267	correl = 0.0670594	descr = N_Gram_CACTC
cnt = 53	feature = 258	correl = 0.0832887	descr = N_Gram_CACAG
cnt = 54	feature = 441	correl = -0.045258	descr = N_Gram_GCATG
cnt = 55	feature = 255	correl = 0.0520892	descr = N_Gram_CAATA
cnt = 56	feature = 494	correl = 0.0903571	descr = N_Gram_GGCGG
cnt = 57	feature = 472	correl = 0.120547	descr = N_Gram_GGAAA
cnt = 58	feature = 599	correl = 0.0553946	descr = N_Gram_TCCTA
cnt = 59	feature = 492	correl = -0.084973	descr = N_Gram_GGCGA
cnt = 60	feature = 437	correl = 0.062322	descr = N_Gram_GCAGC
cnt = 61	feature = 606	correl = -0.0492258	descr = N_Gram_TCGCA
cnt = 62	feature = 440	correl = 0.10902	descr = N_Gram_GCATC
cnt = 63	feature = 509	correl = 0.0928145	descr = N_Gram_GGGTC
cnt = 64	feature = 665	correl = -0.073479	descr = N_Gram_TTACC
cnt = 65	feature = 460	correl = 0.054097	descr = N_Gram_GCGGT
cnt = 66	feature = 425	correl = -0.0717742	descr = N_Gram_GATTA
cnt = 67	feature = 580	correl = 0.0952317	descr = N_Gram_TCACC
cnt = 68	feature = 337	correl = 0.0570008	descr = N_Gram_CGCTA
cnt = 69	feature = 321	correl = 0.0720865	descr = N_Gram_CCTGC
cnt = 70	feature = 544	correl = 0.13832	descr = N_Gram_GTGGC
cnt = 71	feature = 605	correl = -0.14911	descr = N_Gram_TCGAG
cnt = 72	feature = 503	correl = 0.124141	descr = N_Gram_GGGCC
cnt = 73	feature = 291	correl = -0.0447983	descr = N_Gram_CCACG
cnt = 74	feature = 481	correl = -0.106626	descr = N_Gram_GGATC
cnt = 75	feature = 686	correl = 0.0546418	descr = N_Gram_TTGGT
cnt = 76	feature = 536	correl = -0.0659935	descr = N_Gram_GTCTT
cnt = 77	feature = 407	correl = 0.0591652	descr = N_Gram_GACCG
cnt = 78	feature = 280	correl = 0.109566	descr = N_Gram_CATCT
cnt = 79	feature = 448	correl = 0.0721921	descr = N_Gram_GCCGG
cnt = 80	feature = 399	correl = 0.107687	descr = N_Gram_GAAGA
cnt = 81	feature = 386	correl = 0.0450415	descr = N_Gram_CTTAC
cnt = 82	feature = 645	correl = 0.0920003	descr = N_Gram_TGGG
cnt = 83	feature = 555	correl = -0.0479684	descr = N_Gram_GTTGT
cnt = 84	feature = 612	correl = -0.0777771	descr = N_Gram_TCTCA
cnt = 85	feature = 375	correl = -0.0439351	descr = N_Gram_CTCCG
cnt = 86	feature = 211	correl = -0.114928	descr = N_Gram_AGTTT
cnt = 87	feature = 77	correl = -0.0508233	descr = Fold_of_RNAi_Sequence_Pos_18
cnt = 88	feature = 305	correl = 0.0705893	descr = N_Gram_CCCGG
cnt = 89	feature = 496	correl = 0.154164	descr = N_Gram_GGCTT
cnt = 90	feature = 467	correl = 0.0824739	descr = N_Gram_GCTGG
cnt = 91	feature = 24	correl = -0.0554109	descr = Position_Specific_Bin_Base_9_Base_T
cnt = 92	feature = 57	correl = -0.100348	descr = Gibbs_of_Target_Sequence__Pos_13_Step_1
cnt = 93	feature = 276	correl = 0.121945	descr = N_Gram_CAGTG
cnt = 94	feature = 39	correl = -0.0496727	descr = Position_Specific_Bin_Base_16_Base_T
cnt = 95	feature = 244	correl = -0.100859	descr = N_Gram_ATTT
cnt = 96	feature = 11	correl = 0.0715807	descr = Position_Specific_Bin_Base_2_Base_T
cnt = 97	feature = 466	correl = -0.0778558	descr = N_Gram_GCTCC
cnt = 98	feature = 450	correl = 0.119503	descr = N_Gram_GCCT
cnt = 99	feature = 231	correl = -0.0674853	descr = N_Gram_ATGA
cnt = 100	feature = 416	correl = -0.105056	descr = N_Gram_GAGTT
cnt = 101	feature = 563	correl = -0.0880709	descr = N_Gram_TAAG
cnt = 102	feature = 33	correl = -0.0934854	descr = Position_Specific_Bin_Base_14_Base_A
cnt = 103	feature = 631	correl = -0.126073	descr = N_Gram_TGATT
cnt = 104	feature = 314	correl = 0.0671655	descr = N_Gram_CCGT
cnt = 105	feature = 655	correl = 0.0580018	descr = N_Gram_TGTCC
cnt = 106	feature = 619	correl = -0.0577328	descr = N_Gram_TCTTG
cnt = 107	feature = 23	correl = 0.05953	descr = Position_Specific_Bin_Base_9_Base_G
cnt = 108	feature = 8	correl = -0.072672	descr = Position_Specific_Bin_Base_2_Base_A
cnt = 109	feature = 649	correl = 0.0585371	descr = N_Gram_TGGT
cnt = 110	feature = 475	correl = 0.090033	descr = N_Gram_GGAC
cnt = 111	feature = 579	correl = 0.0447217	descr = N_Gram_TCAC
cnt = 112	feature = 391	correl = -0.0864316	descr = N_Gram_CTTGA
cnt = 113	feature = 79	correl = -0.0599699	descr = Xue_Structure_Feature_A110
cnt = 114	feature = 34	correl = 0.0449651	descr = Position_Specific_Bin_Base_14_Base_C
cnt = 115	feature = 468	correl = 0.0608741	descr = N_Gram_GCTT
cnt = 116	feature = 17	correl = 0.0832069	descr = Position_Specific_Bin_Base_5_Base_C
cnt = 117	feature = 14	correl = 0.0478372	descr = Position_Specific_Bin_Base_4_Base_C
cnt = 118	feature = 265	correl = -0.0871877	descr = N_Gram_CACGA
cnt = 119	feature = 341	correl = 0.103406	descr = N_Gram_CGGC
cnt = 120	feature = 353	correl = -0.127818	descr = N_Gram_CGTCG
cnt = 121	feature = 105	correl = 0.155594	descr = Fold_of_Target_NoEndbrace_noends_Pos_18
cnt = 122	feature = 73	correl = 0.0674259	descr = Fold_of_RNAi_Sequence_Pos_11
cnt = 123	feature = 28	correl = 0.136225	descr = Position_Specific_Bin_Base_12_Base_C
cnt = 124	feature = 292	correl = -0.0840023	descr = N_Gram_CCAG
cnt = 125	feature = 36	correl = -0.122514	descr = Position_Specific_Bin_Base_16_Base_A
cnt = 126	feature = 545	correl = 0.0783838	descr = N_Gram_GTGT
cnt = 127	feature = 32	correl = 0.08487	descr = Position_Specific_Bin_Base_13_Base_C
cnt = 128	feature = 623	correl = -0.0747605	descr = N_Gram_TGAAG
cnt = 129	feature = 13	correl = -0.0659148	descr = Position_Specific_Bin_Base_4_Base_A
cnt = 130	feature = 540	correl = 0.0577975	descr = N_Gram_GTGC
cnt = 131	feature = 10	correl = -0.0614154	descr = Position_Specific_Bin_Base_2_Base_G
cnt = 132	feature = 274	correl = 0.133558	descr = N_Gram_CAGT
num rows = 521
num_elements = 69293
*
optimization finished, #iter = 392
nu = 0.637069
obj = -57.304678, rho = -0.283007
nSV = 367, nBSV = 301
num rows = 58
num_elements = 7714
*
optimization finished, #iter = 37
nu = 0.641971
obj = -6.036179, rho = -0.369134
nSV = 44, nBSV = 28
*
optimization finished, #iter = 392
nu = 0.637069
obj = -57.304678, rho = -0.283007
nSV = 367, nBSV = 301
CFS merit scores = 1.30094
CFS merit scores = 1.58276
CFS merit scores = 1.84414
CFS merit scores = 2.07326
CFS merit scores = 2.2833
CFS merit scores = 2.47519
CFS merit scores = 2.65147
CFS merit scores = 2.81662
CFS merit scores = 2.97083
CFS merit scores = 3.11488
CFS merit scores = 3.25072
CFS merit scores = 3.37824
CFS merit scores = 3.49988
CFS merit scores = 3.61655
CFS merit scores = 3.72705
CFS merit scores = 3.8323
CFS merit scores = 3.93406
CFS merit scores = 4.032
CFS merit scores = 4.12723
CFS merit scores = 4.21991
CFS merit scores = 4.30959
CFS merit scores = 4.39609
CFS merit scores = 4.48047
CFS merit scores = 4.56207
CFS merit scores = 4.64091
CFS merit scores = 4.71799
CFS merit scores = 4.79208
CFS merit scores = 4.8635
CFS merit scores = 4.93215
CFS merit scores = 4.99919
CFS merit scores = 5.06473
CFS merit scores = 5.12563
CFS merit scores = 5.18402
CFS merit scores = 5.23937
CFS merit scores = 5.29295
CFS merit scores = 5.34431
CFS merit scores = 5.3938
CFS merit scores = 5.44004
CFS merit scores = 5.48478
CFS merit scores = 5.52561
CFS merit scores = 5.56416
CFS merit scores = 5.59879
CFS merit scores = 5.62886
CFS merit scores = 5.65608
CFS merit scores = 5.68081
CFS merit scores = 5.70441
CFS merit scores = 5.72801
CFS merit scores = 5.7493
CFS merit scores = 5.77104
CFS merit scores = 5.79043
CFS merit scores = 5.80994
CFS merit scores = 5.82676
CFS merit scores = 5.84288
CFS merit scores = 5.85281
CFS merit scores = 5.86142
CFS merit scores = 5.86915
CFS merit scores = 5.87714
CFS merit scores = 5.88119
CFS merit scores = 5.88572
CFS merit scores = 5.8891
CFS merit scores = 5.89221
CFS merit scores = 5.89489
CFS merit scores = 5.89787
CFS merit scores = 5.89972
CFS merit scores = 5.89784
CFS merit scores = 5.89552
CFS merit scores = 5.88911
CFS merit scores = 5.88347
CFS merit scores = 5.87812
CFS merit scores = 5.873
CFS merit scores = 5.86861
CFS merit scores = 5.86056
CFS merit scores = 5.85347
CFS merit scores = 5.84527
CFS merit scores = 5.8376
CFS merit scores = 5.82947
CFS merit scores = 5.82191
CFS merit scores = 5.81249
CFS merit scores = 5.80362
CFS merit scores = 5.79518
CFS merit scores = 5.78723
CFS merit scores = 5.77745
CFS merit scores = 5.76687
CFS merit scores = 5.75425
CFS merit scores = 5.74268
CFS merit scores = 5.73047
CFS merit scores = 5.71862
CFS merit scores = 5.70668
CFS merit scores = 5.69492
CFS merit scores = 5.68349
CFS merit scores = 5.67138
CFS merit scores = 5.65921
CFS merit scores = 5.64562
CFS merit scores = 5.63243
CFS merit scores = 5.61869
CFS merit scores = 5.60448
CFS merit scores = 5.58952
CFS merit scores = 5.57505
CFS merit scores = 5.56122
CFS merit scores = 5.54729
CFS merit scores = 5.53351
CFS merit scores = 5.52032
CFS merit scores = 5.50789
CFS merit scores = 5.49535
CFS merit scores = 5.48247
CFS merit scores = 5.46984
CFS merit scores = 5.45679
CFS merit scores = 5.44334
CFS merit scores = 5.43075
CFS merit scores = 5.41872
CFS merit scores = 5.40607
CFS merit scores = 5.39214
CFS merit scores = 5.37852
CFS merit scores = 5.36488
CFS merit scores = 5.35128
CFS merit scores = 5.33816
CFS merit scores = 5.32472
CFS merit scores = 5.31179
CFS merit scores = 5.2987
CFS merit scores = 5.28603
CFS merit scores = 5.27309
CFS merit scores = 5.26057
CFS merit scores = 5.24747
CFS merit scores = 5.23489
CFS merit scores = 5.22177
CFS merit scores = 5.20884
CFS merit scores = 5.1963
CFS merit scores = 5.18365
CFS merit scores = 5.17135
CFS merit scores = 5.15949
CFS merit scores = 5.14819
CFS merit scores = 5.1372
CFS merit scores = 5.12632
CFS merit scores = 5.1148
CFS merit scores = 5.10303
CFS merit scores = 5.09175
CFS merit scores = 5.08055
CFS merit scores = 5.06892
CFS merit scores = 5.05677
CFS merit scores = 5.04489
CFS merit scores = 5.03336
CFS merit scores = 5.02134
CFS merit scores = 5.00954
CFS merit scores = 4.99781
CFS merit scores = 4.98583
CFS merit scores = 4.97397
CFS merit scores = 4.96109
CFS merit scores = 4.94883
CFS merit scores = 4.93581
CFS merit scores = 4.92275
CFS merit scores = 4.90994
CFS merit scores = 4.89705
CFS merit scores = 4.88464
CFS merit scores = 4.87192
CFS merit scores = 4.85941
CFS merit scores = 4.84605
CFS merit scores = 4.83286
CFS merit scores = 4.8199
CFS merit scores = 4.8069
CFS merit scores = 4.79326
CFS merit scores = 4.77938
CFS merit scores = 4.76525
CFS merit scores = 4.75145
CFS merit scores = 4.7373
CFS merit scores = 4.72305
CFS merit scores = 4.70867
CFS merit scores = 4.694
CFS merit scores = 4.6799
CFS merit scores = 4.66594
CFS merit scores = 4.65105
CFS merit scores = 4.63588
CFS merit scores = 4.61793
CFS merit scores = 4.60006
CFS merit scores = 4.58212
CFS merit scores = 4.56304
CFS merit scores = 4.54255
CFS merit scores = 4.51699
CFS merit scores = 4.48852
cnt = 1	feature = 58	correl = -0.300939	descr = Gibbs_of_Target_Sequence__Pos_19_Step_1
cnt = 2	feature = 52	correl = -0.177172	descr = Gibbs_of_Target_Sequence__Pos_7_Step_1
cnt = 3	feature = 563	correl = -0.140999	descr = N_Gram_TAAGT
cnt = 4	feature = 314	correl = 0.0730871	descr = N_Gram_CGACA
cnt = 5	feature = 593	correl = 0.0519979	descr = N_Gram_TCCCG
cnt = 6	feature = 536	correl = 0.0573867	descr = N_Gram_GTGCA
cnt = 7	feature = 546	correl = 0.0477341	descr = N_Gram_GTGTG
cnt = 8	feature = 396	correl = -0.0682858	descr = N_Gram_GACCC
cnt = 9	feature = 594	correl = 0.0467614	descr = N_Gram_TCCGA
cnt = 10	feature = 276	correl = 0.051351	descr = N_Gram_CCAAT
cnt = 11	feature = 386	correl = 0.0526599	descr = N_Gram_GAAAC
cnt = 12	feature = 350	correl = -0.0565534	descr = N_Gram_CGTTC
cnt = 13	feature = 303	correl = 0.0542474	descr = N_Gram_CCTAT
cnt = 14	feature = 540	correl = 0.0440189	descr = N_Gram_GTGGA
cnt = 15	feature = 244	correl = 0.0824092	descr = N_Gram_CAAGG
cnt = 16	feature = 541	correl = 0.10346	descr = N_Gram_GTGGC
cnt = 17	feature = 255	correl = 0.055695	descr = N_Gram_CACGT
cnt = 18	feature = 357	correl = 0.0646514	descr = N_Gram_CTATA
cnt = 19	feature = 605	correl = -0.0604343	descr = N_Gram_TCGCT
cnt = 20	feature = 324	correl = 0.0449682	descr = N_Gram_CGCCA
cnt = 21	feature = 516	correl = 0.0482489	descr = N_Gram_GTAAA
cnt = 22	feature = 353	correl = 0.0449682	descr = N_Gram_CTAAA
cnt = 23	feature = 545	correl = 0.0660573	descr = N_Gram_GTGTC
cnt = 24	feature = 661	correl = -0.0504621	descr = N_Gram_TGTTC
cnt = 25	feature = 529	correl = 0.0984847	descr = N_Gram_GTCGG
cnt = 26	feature = 399	correl = 0.0885336	descr = N_Gram_GACGG
cnt = 27	feature = 612	correl = 0.0562657	descr = N_Gram_TCTAC
cnt = 28	feature = 248	correl = 0.0831468	descr = N_Gram_CACAG
cnt = 29	feature = 606	correl = 0.0815678	descr = N_Gram_TCGGA
cnt = 30	feature = 351	correl = 0.113046	descr = N_Gram_CGTTT
cnt = 31	feature = 342	correl = -0.0676986	descr = N_Gram_CGTAC
cnt = 32	feature = 508	correl = -0.0539773	descr = N_Gram_GGGTT
cnt = 33	feature = 492	correl = 0.132497	descr = N_Gram_GGCTT
cnt = 34	feature = 231	correl = 0.04675	descr = N_Gram_ATTCT
cnt = 35	feature = 334	correl = 0.0495723	descr = N_Gram_CGGCC
cnt = 36	feature = 580	correl = 0.0443521	descr = N_Gram_TCAAA
cnt = 37	feature = 321	correl = -0.0495078	descr = N_Gram_CGATG
cnt = 38	feature = 510	correl = -0.0998537	descr = N_Gram_GGTAA
cnt = 39	feature = 322	correl = 0.0783266	descr = N_Gram_CGCAA
cnt = 40	feature = 341	correl = -0.0704385	descr = N_Gram_CGTAA
cnt = 41	feature = 500	correl = 0.104338	descr = N_Gram_GGGCC
cnt = 42	feature = 655	correl = -0.0721152	descr = N_Gram_TGTCA
cnt = 43	feature = 268	correl = -0.0775616	descr = N_Gram_CATCG
cnt = 44	feature = 544	correl = 0.0470247	descr = N_Gram_GTGTA
cnt = 45	feature = 290	correl = 0.0460393	descr = N_Gram_CCCCT
cnt = 46	feature = 211	correl = 0.0544521	descr = N_Gram_ATACA
cnt = 47	feature = 382	correl = 0.0573149	descr = N_Gram_CTTGG
cnt = 48	feature = 304	correl = 0.0669317	descr = N_Gram_CCTCA
cnt = 49	feature = 292	correl = 0.0686314	descr = N_Gram_CCCGC
cnt = 50	feature = 375	correl = -0.12982	descr = N_Gram_CTTAT
cnt = 51	feature = 649	correl = 0.0880164	descr = N_Gram_TGGGG
cnt = 52	feature = 527	correl = -0.103909	descr = N_Gram_GTCGA
cnt = 53	feature = 448	correl = 0.0443714	descr = N_Gram_GCGAG
cnt = 54	feature = 226	correl = -0.050257	descr = N_Gram_ATGCT
cnt = 55	feature = 340	correl = 0.0567705	descr = N_Gram_CGGTT
cnt = 56	feature = 432	correl = -0.0624977	descr = N_Gram_GCAGA
cnt = 57	feature = 286	correl = 0.0837304	descr = N_Gram_CCCAC
cnt = 58	feature = 222	correl = 0.0596296	descr = N_Gram_ATCTG
cnt = 59	feature = 574	correl = -0.0523682	descr = N_Gram_TAGCC
cnt = 60	feature = 674	correl = -0.0732794	descr = N_Gram_TTCGG
cnt = 61	feature = 236	correl = -0.151901	descr = N_Gram_ATTTT
cnt = 62	feature = 392	correl = 0.075687	descr = N_Gram_GAATC
cnt = 63	feature = 228	correl = 0.0440098	descr = N_Gram_ATGTG
cnt = 64	feature = 690	correl = 0.0451248	descr = N_Gram_TTTCA
cnt = 65	feature = 680	correl = -0.0661787	descr = N_Gram_TTGAC
cnt = 66	feature = 681	correl = -0.0471707	descr = N_Gram_TTGAG
cnt = 67	feature = 305	correl = -0.066356	descr = N_Gram_CCTCC
cnt = 68	feature = 440	correl = 0.0894919	descr = N_Gram_GCCCG
cnt = 69	feature = 446	correl = 0.135114	descr = N_Gram_GCCTT
cnt = 70	feature = 337	correl = 0.107255	descr = N_Gram_CGGGA
cnt = 71	feature = 505	correl = 0.0672489	descr = N_Gram_GGGGC
cnt = 72	feature = 501	correl = 0.0775068	descr = N_Gram_GGGCG
cnt = 73	feature = 641	correl = 0.0649505	descr = N_Gram_TGGAC
cnt = 74	feature = 525	correl = 0.0510769	descr = N_Gram_GTCCC
cnt = 75	feature = 407	correl = 0.0645523	descr = N_Gram_GAGGT
cnt = 76	feature = 619	correl = -0.136862	descr = N_Gram_TCTTA
cnt = 77	feature = 207	correl = -0.0726713	descr = N_Gram_AGTTT
cnt = 78	feature = 659	correl = 0.0943639	descr = N_Gram_TGTGG
cnt = 79	feature = 361	correl = 0.0546877	descr = N_Gram_CTCAC
cnt = 80	feature = 391	correl = -0.0494498	descr = N_Gram_GAATA
cnt = 81	feature = 241	correl = 0.0619327	descr = N_Gram_CAAAG
cnt = 82	feature = 235	correl = -0.0597821	descr = N_Gram_ATTTG
cnt = 83	feature = 267	correl = 0.10584	descr = N_Gram_CATCC
cnt = 84	feature = 388	correl = 0.107194	descr = N_Gram_GAAGA
cnt = 85	feature = 277	correl = 0.058304	descr = N_Gram_CCACC
cnt = 86	feature = 496	correl = 0.105989	descr = N_Gram_GGGAC
cnt = 87	feature = 274	correl = 0.053807	descr = N_Gram_CCAAA
cnt = 88	feature = 417	correl = -0.0670206	descr = N_Gram_GATGA
cnt = 89	feature = 645	correl = -0.0787881	descr = N_Gram_TGGCG
cnt = 90	feature = 466	correl = 0.0483151	descr = N_Gram_GCTTT
cnt = 91	feature = 632	correl = -0.135808	descr = N_Gram_TGATT
cnt = 92	feature = 511	correl = 0.0456596	descr = N_Gram_GGTC
cnt = 93	feature = 219	correl = -0.0845956	descr = N_Gram_ATCG
cnt = 94	feature = 497	correl = 0.11304	descr = N_Gram_GGGAG
cnt = 95	feature = 602	correl = -0.112239	descr = N_Gram_TCGAG
cnt = 96	feature = 397	correl = 0.0525953	descr = N_Gram_GACCG
cnt = 97	feature = 24	correl = -0.0518313	descr = Position_Specific_Bin_Base_9_Base_T
cnt = 98	feature = 13	correl = 0.0861806	descr = Position_Specific_Bin_Base_3_Base_C
cnt = 99	feature = 487	correl = 0.133509	descr = N_Gram_GGCCT
cnt = 100	feature = 390	correl = -0.075542	descr = N_Gram_GAAGT
cnt = 101	feature = 225	correl = -0.0755016	descr = N_Gram_ATGC
cnt = 102	feature = 426	correl = 0.125602	descr = N_Gram_GCAA
cnt = 103	feature = 10	correl = -0.0815042	descr = Position_Specific_Bin_Base_2_Base_G
cnt = 104	feature = 34	correl = 0.123904	descr = Position_Specific_Bin_Base_14_Base_T
cnt = 105	feature = 313	correl = -0.0449112	descr = N_Gram_CGAC
cnt = 106	feature = 697	correl = -0.0663268	descr = N_Gram_TTTTG
cnt = 107	feature = 309	correl = -0.0859899	descr = N_Gram_CCTTC
cnt = 108	feature = 14	correl = -0.0644476	descr = Position_Specific_Bin_Base_4_Base_A
cnt = 109	feature = 252	correl = 0.0534775	descr = N_Gram_CACCT
cnt = 110	feature = 209	correl = -0.102279	descr = N_Gram_ATAA
cnt = 111	feature = 42	correl = 0.108294	descr = Position_Specific_Bin_Base_18_Base_C
cnt = 112	feature = 82	correl = 0.0855275	descr = Xue_Structure_Feature_C010
cnt = 113	feature = 40	correl = -0.0779228	descr = Position_Specific_Bin_Base_17_Base_T
cnt = 114	feature = 481	correl = 0.0475912	descr = N_Gram_GGCA
cnt = 115	feature = 32	correl = 0.114941	descr = Position_Specific_Bin_Base_13_Base_C
cnt = 116	feature = 514	correl = 0.0453198	descr = N_Gram_GGTT
cnt = 117	feature = 11	correl = 0.0887967	descr = Position_Specific_Bin_Base_2_Base_T
cnt = 118	feature = 535	correl = 0.0729268	descr = N_Gram_GTGC
cnt = 119	feature = 504	correl = 0.0613934	descr = N_Gram_GGGGA
cnt = 120	feature = 76	correl = 0.062412	descr = Xue_Structure_Feature_A111
cnt = 121	feature = 539	correl = 0.108871	descr = N_Gram_GTGG
cnt = 122	feature = 17	correl = 0.104264	descr = Position_Specific_Bin_Base_5_Base_C
cnt = 123	feature = 364	correl = -0.105719	descr = N_Gram_CTCCA
cnt = 124	feature = 54	correl = -0.0974245	descr = Gibbs_of_Target_Sequence__Pos_13_Step_1
cnt = 125	feature = 77	correl = 0.0838065	descr = Xue_Structure_Feature_A100
cnt = 126	feature = 343	correl = -0.0872262	descr = N_Gram_CGTC
cnt = 127	feature = 36	correl = 0.134421	descr = Position_Specific_Bin_Base_16_Base_C
cnt = 128	feature = 291	correl = 0.0965253	descr = N_Gram_CCCG
cnt = 129	feature = 33	correl = -0.117847	descr = Position_Specific_Bin_Base_14_Base_A
cnt = 130	feature = 44	correl = -0.0879745	descr = Position_Specific_Bin_Base_18_Base_T
cnt = 131	feature = 18	correl = 0.0744944	descr = Position_Specific_Bin_Base_5_Base_G
cnt = 132	feature = 105	correl = -0.0662083	descr = Fold_of_Target_NoBeginbrace_noends_Pos_7
cnt = 133	feature = 441	correl = 0.0670364	descr = N_Gram_GCCG
cnt = 134	feature = 39	correl = 0.0760799	descr = Position_Specific_Bin_Base_17_Base_G
cnt = 135	feature = 8	correl = -0.0555671	descr = Position_Specific_Bin_Base_2_Base_A
cnt = 136	feature = 72	correl = 0.122247	descr = Fold_of_RNAi_Sequence_Pos_12
cnt = 137	feature = 450	correl = 0.0880005	descr = N_Gram_GCGG
cnt = 138	feature = 35	correl = -0.112333	descr = Position_Specific_Bin_Base_16_Base_A
cnt = 139	feature = 691	correl = -0.0655038	descr = N_Gram_TTTCC
cnt = 140	feature = 473	correl = 0.120945	descr = N_Gram_GGACC
cnt = 141	feature = 69	correl = 0.0808422	descr = Fold_of_RNAi_Sequence_Pos_9
cnt = 142	feature = 28	correl = 0.139325	descr = Position_Specific_Bin_Base_12_Base_C
cnt = 143	feature = 234	correl = -0.107219	descr = N_Gram_ATTT
cnt = 144	feature = 265	correl = 0.0729038	descr = N_Gram_CAT
cnt = 145	feature = 679	correl = -0.0585037	descr = N_Gram_TTGA
cnt = 146	feature = 475	correl = 0.10991	descr = N_Gram_GGAG
cnt = 147	feature = 64	correl = 0.199608	descr = Fold_of_RNAi_Sequence_Pos_1
cnt = 148	feature = 416	correl = -0.0440887	descr = N_Gram_GATG
cnt = 149	feature = 596	correl = -0.0890113	descr = N_Gram_TCCT
cnt = 150	feature = 483	correl = 0.161213	descr = N_Gram_GGCC
cnt = 151	feature = 557	correl = -0.0817198	descr = N_Gram_TAA
cnt = 152	feature = 425	correl = 0.128276	descr = N_Gram_GCA
cnt = 153	feature = 86	correl = 0.0801244	descr = Xue_Structure_Feature_G100
cnt = 154	feature = 323	correl = 0.0672541	descr = N_Gram_CGCC
cnt = 155	feature = 460	correl = -0.055655	descr = N_Gram_GCTC
cnt = 156	feature = 579	correl = 0.0699961	descr = N_Gram_TCA
cnt = 157	feature = 67	correl = 0.0769865	descr = Fold_of_RNAi_Sequence_Pos_4
cnt = 158	feature = 599	correl = -0.109256	descr = N_Gram_TCG
cnt = 159	feature = 472	correl = 0.119878	descr = N_Gram_GGAC
cnt = 160	feature = 57	correl = -0.175519	descr = Gibbs_of_Target_Sequence__Pos_18_Step_1
cnt = 161	feature = 308	correl = -0.0990473	descr = N_Gram_CCTT
cnt = 162	feature = 66	correl = 0.0894178	descr = Fold_of_RNAi_Sequence_Pos_3
cnt = 163	feature = 623	correl = -0.0742621	descr = N_Gram_TGA
cnt = 164	feature = 509	correl = 0.0678959	descr = N_Gram_GGT
cnt = 165	feature = 695	correl = -0.15477	descr = N_Gram_TTTT
cnt = 166	feature = 73	correl = 0.0923377	descr = Fold_of_RNAi_Sequence_Pos_13
cnt = 167	feature = 640	correl = 0.0942792	descr = N_Gram_TGG
cnt = 168	feature = 80	correl = 0.115545	descr = Xue_Structure_Feature_C110
cnt = 169	feature = 494	correl = 0.133216	descr = N_Gram_GGGA
cnt = 170	feature = 237	correl = 0.108921	descr = N_Gram_CA
cnt = 171	feature = 79	correl = 0.0735233	descr = Xue_Structure_Feature_C111
cnt = 172	feature = 437	correl = 0.0671955	descr = N_Gram_GCC
cnt = 173	feature = 327	correl = 0.0908169	descr = N_Gram_CGG
cnt = 174	feature = 468	correl = 0.141089	descr = N_Gram_GGA
cnt = 175	feature = 662	correl = -0.130387	descr = N_Gram_TT
cnt = 176	feature = 61	correl = -0.150091	descr = PF_RNAi_Fold_5'Free_Count
cnt = 177	feature = 467	correl = 0.168089	descr = N_Gram_GG
cnt = 178	feature = 60	correl = -0.186888	descr = PF_RNAi_Fold_Energy
num rows = 521
num_elements = 93259
*
optimization finished, #iter = 472
nu = 0.577964
obj = -49.888231, rho = -0.264498
nSV = 362, nBSV = 248
num rows = 58
num_elements = 10382
*
optimization finished, #iter = 56
nu = 0.655723
obj = -5.984139, rho = -0.300557
nSV = 48, nBSV = 26
*
optimization finished, #iter = 472
nu = 0.577964
obj = -49.888231, rho = -0.264498
nSV = 362, nBSV = 248
CFS merit scores = 1.10037
CFS merit scores = 1.46462
CFS merit scores = 1.74264
CFS merit scores = 1.96219
CFS merit scores = 2.11893
CFS merit scores = 2.20696
CFS merit scores = 2.25604
cnt = 1	feature = 105	correl = 0.100374	descr = Fold_of_Target_NoEndbrace_noends_Pos_13
cnt = 2	feature = 450	correl = 0.0442697	descr = N_Gram_GCGAG
cnt = 3	feature = 86	correl = 0.0848042	descr = Xue_Structure_Feature_C101
cnt = 4	feature = 10	correl = -0.0802303	descr = Position_Specific_Bin_Base_2_Base_G
cnt = 5	feature = 82	correl = 0.0494186	descr = Xue_Structure_Feature_A100
cnt = 6	feature = 80	correl = 0.0454459	descr = Xue_Structure_Feature_A111
cnt = 7	feature = 11	correl = 0.0601134	descr = Position_Specific_Bin_Base_2_Base_T
num rows = 521
num_elements = 4168
*
optimization finished, #iter = 209
nu = 0.715991
obj = -72.996128, rho = -0.361411
nSV = 376, nBSV = 367
num rows = 58
num_elements = 464
*
optimization finished, #iter = 23
nu = 0.780987
obj = -7.966627, rho = -0.431591
nSV = 46, nBSV = 44
*
optimization finished, #iter = 209
nu = 0.715991
obj = -72.996128, rho = -0.361411
nSV = 376, nBSV = 367
CFS merit scores = 1.22528
CFS merit scores = 1.54472
CFS merit scores = 1.81919
CFS merit scores = 2.05273
CFS merit scores = 2.26242
CFS merit scores = 2.45453
CFS merit scores = 2.63001
CFS merit scores = 2.79146
CFS merit scores = 2.94288
CFS merit scores = 3.08336
CFS merit scores = 3.21601
CFS merit scores = 3.3414
CFS merit scores = 3.46031
CFS merit scores = 3.5727
CFS merit scores = 3.68046
CFS merit scores = 3.78397
CFS merit scores = 3.88327
CFS merit scores = 3.97945
CFS merit scores = 4.07237
CFS merit scores = 4.16142
CFS merit scores = 4.24667
CFS merit scores = 4.32945
CFS merit scores = 4.40852
CFS merit scores = 4.48492
CFS merit scores = 4.5584
CFS merit scores = 4.63031
CFS merit scores = 4.70008
CFS merit scores = 4.76615
CFS merit scores = 4.82983
CFS merit scores = 4.8908
CFS merit scores = 4.94963
CFS merit scores = 5.00146
CFS merit scores = 5.0517
CFS merit scores = 5.09564
CFS merit scores = 5.13414
CFS merit scores = 5.17007
CFS merit scores = 5.20479
CFS merit scores = 5.23475
CFS merit scores = 5.26189
CFS merit scores = 5.28429
CFS merit scores = 5.30395
CFS merit scores = 5.3227
CFS merit scores = 5.33992
CFS merit scores = 5.35289
CFS merit scores = 5.36508
CFS merit scores = 5.37814
CFS merit scores = 5.38824
CFS merit scores = 5.39908
CFS merit scores = 5.4082
CFS merit scores = 5.41829
CFS merit scores = 5.42599
CFS merit scores = 5.43022
CFS merit scores = 5.43517
CFS merit scores = 5.44058
CFS merit scores = 5.44626
CFS merit scores = 5.45008
CFS merit scores = 5.45485
CFS merit scores = 5.45946
CFS merit scores = 5.46229
CFS merit scores = 5.46489
CFS merit scores = 5.46695
CFS merit scores = 5.4681
cnt = 1	feature = 678	correl = -0.225281	descr = N_Gram_TTCTC
cnt = 2	feature = 67	correl = 0.157007	descr = Fold_of_RNAi_Sequence_Pos_0
cnt = 3	feature = 52	correl = -0.119077	descr = Gibbs_of_Target_Sequence__Pos_6_Step_1
cnt = 4	feature = 313	correl = 0.108045	descr = N_Gram_CCTCA
cnt = 5	feature = 353	correl = 0.0785541	descr = N_Gram_CGTGG
cnt = 6	feature = 473	correl = 0.114234	descr = N_Gram_GGAAA
cnt = 7	feature = 324	correl = 0.0883378	descr = N_Gram_CGACT
cnt = 8	feature = 219	correl = 0.0883378	descr = N_Gram_AGTTA
cnt = 9	feature = 416	correl = 0.0455868	descr = N_Gram_GATAC
cnt = 10	feature = 674	correl = 0.0442881	descr = N_Gram_TTCGA
cnt = 11	feature = 552	correl = 0.0847243	descr = N_Gram_GTTCC
cnt = 12	feature = 82	correl = -0.0574263	descr = Xue_Structure_Feature_A010
cnt = 13	feature = 244	correl = 0.0730959	descr = N_Gram_ATGGG
cnt = 14	feature = 235	correl = -0.0492413	descr = N_Gram_ATCGC
cnt = 15	feature = 361	correl = 0.0857534	descr = N_Gram_CTATT
cnt = 16	feature = 641	correl = 0.0884103	descr = N_Gram_TGGAG
cnt = 17	feature = 303	correl = 0.0684582	descr = N_Gram_CCCGC
cnt = 18	feature = 322	correl = -0.0492413	descr = N_Gram_CGACC
cnt = 19	feature = 267	correl = -0.0447454	descr = N_Gram_CACCC
cnt = 20	feature = 209	correl = 0.10018	descr = N_Gram_AGGGG
cnt = 21	feature = 225	correl = 0.0542735	descr = N_Gram_ATACA
cnt = 22	feature = 555	correl = 0.0445252	descr = N_Gram_GTTGC
cnt = 23	feature = 407	correl = -0.0480842	descr = N_Gram_GAGCC
cnt = 24	feature = 321	correl = 0.0729367	descr = N_Gram_CGACA
cnt = 25	feature = 579	correl = 0.0624687	descr = N_Gram_TATGT
cnt = 26	feature = 351	correl = 0.070128	descr = N_Gram_CGTGA
cnt = 27	feature = 391	correl = 0.0525049	descr = N_Gram_GAAAC
cnt = 28	feature = 207	correl = -0.0651342	descr = N_Gram_AGGCT
cnt = 29	feature = 649	correl = 0.0460523	descr = N_Gram_TGGGT
cnt = 30	feature = 597	correl = 0.0606099	descr = N_Gram_TCCCA
cnt = 31	feature = 424	correl = -0.0691849	descr = N_Gram_GATTT
cnt = 32	feature = 580	correl = -0.0568288	descr = N_Gram_TATTC
cnt = 33	feature = 494	correl = 0.0748259	descr = N_Gram_GGCGC
cnt = 34	feature = 304	correl = 0.0702418	descr = N_Gram_CCCGG
cnt = 35	feature = 440	correl = -0.0510814	descr = N_Gram_GCCAA
cnt = 36	feature = 291	correl = -0.0450395	descr = N_Gram_CCACG
cnt = 37	feature = 281	correl = 0.129518	descr = N_Gram_CAGTG
cnt = 38	feature = 456	correl = 0.0575207	descr = N_Gram_GCGGG
cnt = 39	feature = 446	correl = 0.0580428	descr = N_Gram_GCCGC
cnt = 40	feature = 228	correl = 0.0463331	descr = N_Gram_ATAGC
cnt = 41	feature = 236	correl = -0.097297	descr = N_Gram_ATCGG
cnt = 42	feature = 612	correl = -0.0487143	descr = N_Gram_TCGTC
cnt = 43	feature = 623	correl = -0.12972	descr = N_Gram_TCTTA
cnt = 44	feature = 483	correl = -0.0892388	descr = N_Gram_GGATC
cnt = 45	feature = 404	correl = -0.0768158	descr = N_Gram_GACTG
cnt = 46	feature = 512	correl = 0.0448498	descr = N_Gram_GGGGT
cnt = 47	feature = 510	correl = 0.0877997	descr = N_Gram_GGGGC
cnt = 48	feature = 647	correl = 0.0511865	descr = N_Gram_TGGGA
cnt = 49	feature = 290	correl = 0.0476934	descr = N_Gram_CCAAT
cnt = 50	feature = 392	correl = 0.100755	descr = N_Gram_GAAAG
cnt = 51	feature = 645	correl = 0.146803	descr = N_Gram_TGGCT
cnt = 52	feature = 563	correl = 0.0605012	descr = N_Gram_TAAAT
cnt = 53	feature = 432	correl = 0.0824809	descr = N_Gram_GCACT
cnt = 54	feature = 593	correl = 0.0584476	descr = N_Gram_TCCAA
cnt = 55	feature = 450	correl = 0.132646	descr = N_Gram_GCCTT
cnt = 56	feature = 609	correl = -0.0492413	descr = N_Gram_TCGCA
cnt = 57	feature = 363	correl = 0.0649461	descr = N_Gram_CTCAA
cnt = 58	feature = 690	correl = -0.0539225	descr = N_Gram_TTGTA
cnt = 59	feature = 487	correl = 0.0854986	descr = N_Gram_GGCAT
cnt = 60	feature = 211	correl = 0.0755699	descr = N_Gram_AGGTT
cnt = 61	feature = 417	correl = 0.075923	descr = N_Gram_GATAT
cnt = 62	feature = 691	correl = 0.0843309	descr = N_Gram_TTGTG
num rows = 521
num_elements = 32823
*
optimization finished, #iter = 253
nu = 0.754754
obj = -76.562680, rho = -0.270162
nSV = 404, nBSV = 380
num rows = 58
num_elements = 3654
*
optimization finished, #iter = 26
nu = 0.742474
obj = -8.537689, rho = -0.409511
nSV = 46, nBSV = 41
*
optimization finished, #iter = 253
nu = 0.754754
obj = -76.562680, rho = -0.270162
nSV = 404, nBSV = 380
CFS merit scores = 1.31574
CFS merit scores = 1.5821
CFS merit scores = 1.82517
CFS merit scores = 2.05466
CFS merit scores = 2.25445
CFS merit scores = 2.43746
CFS merit scores = 2.60487
CFS merit scores = 2.7607
CFS merit scores = 2.90684
CFS merit scores = 3.04206
CFS merit scores = 3.16883
CFS merit scores = 3.29086
CFS merit scores = 3.40652
CFS merit scores = 3.51814
CFS merit scores = 3.62626
CFS merit scores = 3.72828
CFS merit scores = 3.8258
CFS merit scores = 3.9195
CFS merit scores = 4.00989
CFS merit scores = 4.09668
CFS merit scores = 4.18112
CFS merit scores = 4.26305
CFS merit scores = 4.34253
CFS merit scores = 4.4198
CFS merit scores = 4.49519
CFS merit scores = 4.56685
CFS merit scores = 4.63676
CFS merit scores = 4.70489
CFS merit scores = 4.77136
CFS merit scores = 4.83363
CFS merit scores = 4.89055
CFS merit scores = 4.94518
CFS merit scores = 4.99383
CFS merit scores = 5.03736
CFS merit scores = 5.07797
CFS merit scores = 5.11678
CFS merit scores = 5.15368
CFS merit scores = 5.18768
CFS merit scores = 5.21842
CFS merit scores = 5.24852
CFS merit scores = 5.27683
CFS merit scores = 5.30343
CFS merit scores = 5.32951
CFS merit scores = 5.35533
CFS merit scores = 5.37857
CFS merit scores = 5.40177
CFS merit scores = 5.42425
CFS merit scores = 5.43767
CFS merit scores = 5.44926
CFS merit scores = 5.46092
CFS merit scores = 5.47276
CFS merit scores = 5.48516
CFS merit scores = 5.49808
CFS merit scores = 5.50828
CFS merit scores = 5.51785
CFS merit scores = 5.52545
CFS merit scores = 5.53237
CFS merit scores = 5.53663
CFS merit scores = 5.54099
CFS merit scores = 5.54404
CFS merit scores = 5.54668
CFS merit scores = 5.5493
CFS merit scores = 5.55183
CFS merit scores = 5.55473
CFS merit scores = 5.55426
CFS merit scores = 5.55335
CFS merit scores = 5.55127
CFS merit scores = 5.54852
CFS merit scores = 5.54652
CFS merit scores = 5.54387
CFS merit scores = 5.54159
CFS merit scores = 5.53969
CFS merit scores = 5.53728
CFS merit scores = 5.53358
CFS merit scores = 5.52999
CFS merit scores = 5.52514
CFS merit scores = 5.51925
CFS merit scores = 5.51109
CFS merit scores = 5.50312
CFS merit scores = 5.49433
CFS merit scores = 5.48421
CFS merit scores = 5.47408
CFS merit scores = 5.46357
CFS merit scores = 5.4531
CFS merit scores = 5.44284
CFS merit scores = 5.43176
CFS merit scores = 5.42115
CFS merit scores = 5.41063
CFS merit scores = 5.40015
CFS merit scores = 5.38876
CFS merit scores = 5.37778
CFS merit scores = 5.3662
CFS merit scores = 5.35451
CFS merit scores = 5.34278
CFS merit scores = 5.33005
CFS merit scores = 5.31708
CFS merit scores = 5.30374
CFS merit scores = 5.29077
CFS merit scores = 5.27682
CFS merit scores = 5.26372
CFS merit scores = 5.25106
CFS merit scores = 5.23928
CFS merit scores = 5.22643
CFS merit scores = 5.21273
CFS merit scores = 5.1996
CFS merit scores = 5.18721
CFS merit scores = 5.17451
CFS merit scores = 5.16207
CFS merit scores = 5.14986
CFS merit scores = 5.13816
CFS merit scores = 5.12683
CFS merit scores = 5.115
CFS merit scores = 5.10281
CFS merit scores = 5.09081
CFS merit scores = 5.07918
CFS merit scores = 5.06702
CFS merit scores = 5.05489
CFS merit scores = 5.04301
CFS merit scores = 5.03181
CFS merit scores = 5.02014
CFS merit scores = 5.00768
CFS merit scores = 4.99507
CFS merit scores = 4.9827
CFS merit scores = 4.97001
CFS merit scores = 4.95779
CFS merit scores = 4.94581
CFS merit scores = 4.93391
CFS merit scores = 4.92195
CFS merit scores = 4.90986
CFS merit scores = 4.89773
CFS merit scores = 4.88438
CFS merit scores = 4.87089
CFS merit scores = 4.85737
CFS merit scores = 4.84277
CFS merit scores = 4.82876
CFS merit scores = 4.81472
CFS merit scores = 4.79921
CFS merit scores = 4.78336
CFS merit scores = 4.76679
CFS merit scores = 4.75062
CFS merit scores = 4.73473
CFS merit scores = 4.7189
CFS merit scores = 4.6932
cnt = 1	feature = 64	correl = -0.315741	descr = Gibbs_of_Target_Sequence__Pos_20_Step_1
cnt = 2	feature = 602	correl = -0.168925	descr = N_Gram_TCTC
cnt = 3	feature = 8	correl = -0.0617368	descr = Position_Specific_Bin_Base_2_Base_A
cnt = 4	feature = 209	correl = 0.0994517	descr = N_Gram_AGTCA
cnt = 5	feature = 327	correl = 0.0634342	descr = N_Gram_CGGAA
cnt = 6	feature = 510	correl = 0.0481283	descr = N_Gram_GTAAA
cnt = 7	feature = 244	correl = 0.0648243	descr = N_Gram_ATTTC
cnt = 8	feature = 456	correl = -0.0540667	descr = N_Gram_GCGTT
cnt = 9	feature = 258	correl = -0.0445068	descr = N_Gram_CACCC
cnt = 10	feature = 481	correl = 0.0980838	descr = N_Gram_GGCCC
cnt = 11	feature = 351	correl = 0.0448412	descr = N_Gram_CTAAA
cnt = 12	feature = 661	correl = 0.0442807	descr = N_Gram_TTCGA
cnt = 13	feature = 324	correl = 0.0567535	descr = N_Gram_CGCTA
cnt = 14	feature = 497	correl = 0.0448412	descr = N_Gram_GGGCT
cnt = 15	feature = 453	correl = 0.0448412	descr = N_Gram_GCGTA
cnt = 16	feature = 539	correl = 0.0689761	descr = N_Gram_GTGTG
cnt = 17	feature = 339	correl = -0.0674576	descr = N_Gram_CGTAC
cnt = 18	feature = 363	correl = 0.0483946	descr = N_Gram_CTCTA
cnt = 19	feature = 322	correl = 0.0448412	descr = N_Gram_CGCCA
cnt = 20	feature = 508	correl = 0.0549455	descr = N_Gram_GGTGC
cnt = 21	feature = 674	correl = -0.0724834	descr = N_Gram_TTGGA
cnt = 22	feature = 219	correl = 0.0543071	descr = N_Gram_ATACA
cnt = 23	feature = 425	correl = 0.0724663	descr = N_Gram_GCAAT
cnt = 24	feature = 540	correl = 0.0882741	descr = N_Gram_GTTAA
cnt = 25	feature = 512	correl = -0.062498	descr = N_Gram_GTATC
cnt = 26	feature = 546	correl = 0.0445789	descr = N_Gram_GTTGC
cnt = 27	feature = 292	correl = 0.0834916	descr = N_Gram_CCCAC
cnt = 28	feature = 494	correl = 0.0514292	descr = N_Gram_GGGCA
cnt = 29	feature = 503	correl = 0.0924091	descr = N_Gram_GGGTC
cnt = 30	feature = 265	correl = 0.0467233	descr = N_Gram_CACTT
cnt = 31	feature = 541	correl = -0.0786822	descr = N_Gram_GTTAC
cnt = 32	feature = 483	correl = 0.134565	descr = N_Gram_GGCCT
cnt = 33	feature = 505	correl = -0.0703818	descr = N_Gram_GGTAA
cnt = 34	feature = 305	correl = 0.10468	descr = N_Gram_CCGTG
cnt = 35	feature = 563	correl = -0.0521398	descr = N_Gram_TAGCC
cnt = 36	feature = 416	correl = -0.0529468	descr = N_Gram_GATGC
cnt = 37	feature = 241	correl = -0.0679949	descr = N_Gram_ATTAC
cnt = 38	feature = 448	correl = 0.0442632	descr = N_Gram_GCGAG
cnt = 39	feature = 616	correl = 0.0454579	descr = N_Gram_TGACA
cnt = 40	feature = 605	correl = 0.0478472	descr = N_Gram_TCTCG
cnt = 41	feature = 390	correl = -0.0650887	descr = N_Gram_GAATA
cnt = 42	feature = 341	correl = -0.0453035	descr = N_Gram_CGTCC
cnt = 43	feature = 255	correl = 0.0829143	descr = N_Gram_CACAG
cnt = 44	feature = 496	correl = 0.0772924	descr = N_Gram_GGGCG
cnt = 45	feature = 252	correl = 0.0899699	descr = N_Gram_CAAGG
cnt = 46	feature = 417	correl = 0.0742177	descr = N_Gram_GATGT
cnt = 47	feature = 342	correl = -0.111636	descr = N_Gram_CGTCG
cnt = 48	feature = 308	correl = -0.100045	descr = N_Gram_CCTCC
cnt = 49	feature = 472	correl = 0.0890801	descr = N_Gram_GGAGC
cnt = 50	feature = 599	correl = -0.0478457	descr = N_Gram_TCGGG
cnt = 51	feature = 283	correl = 0.0591166	descr = N_Gram_CCACC
cnt = 52	feature = 413	correl = 0.0662241	descr = N_Gram_GATAT
cnt = 53	feature = 267	correl = 0.0541348	descr = N_Gram_CAGCC
cnt = 54	feature = 555	correl = 0.0801525	descr = N_Gram_TAAGC
cnt = 55	feature = 647	correl = 0.105252	descr = N_Gram_TGTGG
cnt = 56	feature = 648	correl = 0.0503771	descr = N_Gram_TGTGT
cnt = 57	feature = 357	correl = 0.0919936	descr = N_Gram_CTCAA
cnt = 58	feature = 440	correl = 0.0581111	descr = N_Gram_GCCGC
cnt = 59	feature = 441	correl = 0.0718506	descr = N_Gram_GCCGG
cnt = 60	feature = 619	correl = 0.0663225	descr = N_Gram_TGATA
cnt = 61	feature = 396	correl = 0.0524747	descr = N_Gram_GACCG
cnt = 62	feature = 312	correl = -0.077094	descr = N_Gram_CCTTC
cnt = 63	feature = 473	correl = -0.117252	descr = N_Gram_GGATC
cnt = 64	feature = 640	correl = 0.0682103	descr = N_Gram_TGGGT
cnt = 65	feature = 254	correl = 0.0518321	descr = N_Gram_CAATA
cnt = 66	feature = 467	correl = 0.120026	descr = N_Gram_GGAAA
cnt = 67	feature = 544	correl = -0.0652554	descr = N_Gram_GTTCT
cnt = 68	feature = 649	correl = -0.0513953	descr = N_Gram_TGTTA
cnt = 69	feature = 309	correl = 0.0600399	descr = N_Gram_CCTCG
cnt = 70	feature = 437	correl = 0.0442898	descr = N_Gram_GCCCA
cnt = 71	feature = 529	correl = 0.0608454	descr = N_Gram_GTGAC
cnt = 72	feature = 662	correl = -0.0625584	descr = N_Gram_TTCGG
cnt = 73	feature = 407	correl = 0.0644015	descr = N_Gram_GAGGT
cnt = 74	feature = 500	correl = 0.0514292	descr = N_Gram_GGGGG
cnt = 75	feature = 520	correl = -0.0449245	descr = N_Gram_GTCCT
cnt = 76	feature = 579	correl = 0.0837258	descr = N_Gram_TCCAA
cnt = 77	feature = 386	correl = 0.116463	descr = N_Gram_GAAGA
cnt = 78	feature = 353	correl = 0.105131	descr = N_Gram_CTAT
cnt = 79	feature = 231	correl = 0.0543425	descr = N_Gram_ATCTT
cnt = 80	feature = 454	correl = -0.11341	descr = N_Gram_GCGTC
cnt = 81	feature = 623	correl = 0.0894808	descr = N_Gram_TGCA
cnt = 82	feature = 14	correl = -0.0472451	descr = Position_Specific_Bin_Base_3_Base_T
cnt = 83	feature = 337	correl = -0.063269	descr = N_Gram_CGTA
cnt = 84	feature = 277	correl = 0.0996108	descr = N_Gram_CATCC
cnt = 85	feature = 364	correl = -0.0637952	descr = N_Gram_CTCTC
cnt = 86	feature = 580	correl = -0.147061	descr = N_Gram_TCCAG
cnt = 87	feature = 574	correl = 0.0967779	descr = N_Gram_TCAGT
cnt = 88	feature = 509	correl = 0.0445121	descr = N_Gram_GGTTG
cnt = 89	feature = 690	correl = -0.0776218	descr = N_Gram_TTTTG
cnt = 90	feature = 681	correl = 0.0592949	descr = N_Gram_TTTCA
cnt = 91	feature = 382	correl = 0.0743496	descr = N_Gram_GAAA
cnt = 92	feature = 596	correl = -0.114908	descr = N_Gram_TCGAG
cnt = 93	feature = 57	correl = 0.0798759	descr = Gibbs_of_Target_Sequence__Pos_12_Step_1
cnt = 94	feature = 655	correl = -0.0481747	descr = N_Gram_TTAT
cnt = 95	feature = 392	correl = 0.0679545	descr = N_Gram_GACA
cnt = 96	feature = 23	correl = 0.0640235	descr = Position_Specific_Bin_Base_8_Base_T
cnt = 97	feature = 76	correl = 0.043969	descr = Fold_of_RNAi_Sequence_Pos_16
cnt = 98	feature = 460	correl = 0.0707826	descr = N_Gram_GCTG
cnt = 99	feature = 28	correl = -0.0890399	descr = Position_Specific_Bin_Base_12_Base_A
cnt = 100	feature = 54	correl = -0.0999396	descr = Gibbs_of_Target_Sequence__Pos_6_Step_1
cnt = 101	feature = 603	correl = -0.0652255	descr = N_Gram_TCTCA
cnt = 102	feature = 514	correl = 0.0495725	descr = N_Gram_GTCA
cnt = 103	feature = 343	correl = 0.164484	descr = N_Gram_CGTG
cnt = 104	feature = 32	correl = 0.0921578	descr = Position_Specific_Bin_Base_13_Base_C
cnt = 105	feature = 683	correl = -0.0445568	descr = N_Gram_TTTCG
cnt = 106	feature = 82	correl = 0.0593089	descr = Xue_Structure_Feature_C010
cnt = 107	feature = 609	correl = -0.119215	descr = N_Gram_TCTTC
cnt = 108	feature = 334	correl = 0.147338	descr = N_Gram_CGGGC
cnt = 109	feature = 73	correl = 0.0909172	descr = Fold_of_RNAi_Sequence_Pos_12
cnt = 110	feature = 350	correl = 0.0807625	descr = N_Gram_CTA
cnt = 111	feature = 10	correl = -0.0610749	descr = Position_Specific_Bin_Base_2_Base_G
cnt = 112	feature = 645	correl = 0.0936193	descr = N_Gram_TGTG
cnt = 113	feature = 466	correl = 0.0605593	descr = N_Gram_GGAA
cnt = 114	feature = 606	correl = -0.102151	descr = N_Gram_TCTCT
cnt = 115	feature = 291	correl = 0.063444	descr = N_Gram_CCCA
cnt = 116	feature = 72	correl = 0.066735	descr = Fold_of_RNAi_Sequence_Pos_9
cnt = 117	feature = 105	correl = -0.0586989	descr = Fold_of_Target_NoBeginbrace_noends_Pos_4
cnt = 118	feature = 58	correl = -0.0816743	descr = Gibbs_of_Target_Sequence__Pos_13_Step_1
cnt = 119	feature = 689	correl = -0.123877	descr = N_Gram_TTTTC
cnt = 120	feature = 450	correl = 0.0583028	descr = N_Gram_GCGG
cnt = 121	feature = 52	correl = -0.0621262	descr = Gibbs_of_Target_Sequence__Pos_4_Step_1
cnt = 122	feature = 375	correl = -0.0467989	descr = N_Gram_CTTG
cnt = 123	feature = 468	correl = 0.107474	descr = N_Gram_GGAC
cnt = 124	feature = 80	correl = 0.0753008	descr = Xue_Structure_Feature_C110
cnt = 125	feature = 280	correl = 0.0688441	descr = N_Gram_CCAA
cnt = 126	feature = 77	correl = -0.0642143	descr = Xue_Structure_Feature_A110
cnt = 127	feature = 276	correl = 0.0716209	descr = N_Gram_CATC
cnt = 128	feature = 38	correl = -0.109084	descr = Position_Specific_Bin_Base_16_Base_A
cnt = 129	feature = 361	correl = -0.109807	descr = N_Gram_CTCCT
cnt = 130	feature = 11	correl = 0.0839022	descr = Position_Specific_Bin_Base_2_Base_T
cnt = 131	feature = 86	correl = 0.0685732	descr = Xue_Structure_Feature_G100
cnt = 132	feature = 340	correl = -0.0797355	descr = N_Gram_CGTC
cnt = 133	feature = 545	correl = 0.0551173	descr = N_Gram_GTTG
cnt = 134	feature = 248	correl = 0.128825	descr = N_Gram_CAA
cnt = 135	feature = 290	correl = 0.0472243	descr = N_Gram_CCC
cnt = 136	feature = 594	correl = -0.066013	descr = N_Gram_TCGA
cnt = 137	feature = 321	correl = 0.0681088	descr = N_Gram_CGCC
cnt = 138	feature = 612	correl = -0.0810715	descr = N_Gram_TGA
cnt = 139	feature = 578	correl = -0.0816624	descr = N_Gram_TCCA
cnt = 140	feature = 225	correl = -0.0683281	descr = N_Gram_ATC
cnt = 141	feature = 527	correl = 0.13684	descr = N_Gram_GTG
cnt = 142	feature = 66	correl = -0.0827188	descr = PF_RNAi_Fold_5'Free_Count
cnt = 143	feature = 446	correl = -0.0613498	descr = N_Gram_GCG
num rows = 522
num_elements = 75168
*
optimization finished, #iter = 390
nu = 0.624956
obj = -55.133848, rho = -0.106063
nSV = 363, nBSV = 290
num rows = 57
num_elements = 8208
*
optimization finished, #iter = 32
nu = 0.590355
obj = -5.523965, rho = -0.426556
nSV = 43, nBSV = 25
*
optimization finished, #iter = 390
nu = 0.624956
obj = -55.133848, rho = -0.106063
nSV = 363, nBSV = 290
TEST = 52 AVE CORR = 0.537366
