# Supplementary material for: Improving model predictions for RNA interference activities that use support vector machine regression by combining and filtering features
Source: BMC Bioinformatics. 2007 Jun 6;8:182. doi: 10.1186/1471-2105-8-182 (PMC1906837; doi:10.1186/1471-2105-8-182)
Supplement: Additional file 6 — tr_579_cfsfilters. The features found to be useful by Correlation based Feature in training and testing the 579 dataset by cross validation, at t-test values from 0 to 90. [file 1471-2105-8-182-S6.gz › tr_579_file_58]

58
ave count = 109.1

CFS merit scores = 1.3532
CFS merit scores = 1.58803
CFS merit scores = 1.83021
CFS merit scores = 2.05448
CFS merit scores = 2.25586
CFS merit scores = 2.44275
CFS merit scores = 2.61668
CFS merit scores = 2.77476
CFS merit scores = 2.92303
CFS merit scores = 3.06428
CFS merit scores = 3.19932
CFS merit scores = 3.32882
CFS merit scores = 3.45329
CFS merit scores = 3.57153
CFS merit scores = 3.68543
CFS merit scores = 3.79563
CFS merit scores = 3.90241
CFS merit scores = 4.00581
CFS merit scores = 4.10623
CFS merit scores = 4.204
CFS merit scores = 4.2993
CFS merit scores = 4.39228
CFS merit scores = 4.48088
CFS merit scores = 4.56468
CFS merit scores = 4.64579
CFS merit scores = 4.72242
CFS merit scores = 4.79426
CFS merit scores = 4.86368
CFS merit scores = 4.93043
CFS merit scores = 4.99535
cnt = 1	feature = 56	correl = -0.353201	descr = Gibbs_of_Target_Sequence__Pos_20_Step_1
cnt = 2	feature = 683	correl = -0.212999	descr = N_Gram_TTCTC
cnt = 3	feature = 391	correl = 0.0793839	descr = N_Gram_GAAA
cnt = 4	feature = 417	correl = 0.116505	descr = N_Gram_GAGTC
cnt = 5	feature = 360	correl = 0.0631922	descr = N_Gram_CTATA
cnt = 6	feature = 424	correl = -0.0556583	descr = N_Gram_GATCG
cnt = 7	feature = 578	correl = 0.0449751	descr = N_Gram_TATAG
cnt = 8	feature = 235	correl = -0.0655336	descr = N_Gram_ATGCT
cnt = 9	feature = 321	correl = -0.049196	descr = N_Gram_CGACC
cnt = 10	feature = 568	correl = -0.0463739	descr = N_Gram_TAACG
cnt = 11	feature = 555	correl = 0.0453462	descr = N_Gram_GTTAA
cnt = 12	feature = 407	correl = 0.0453462	descr = N_Gram_GACGG
cnt = 13	feature = 680	correl = 0.0447817	descr = N_Gram_TTCGA
cnt = 14	feature = 612	correl = 0.0947339	descr = N_Gram_TCGGC
cnt = 15	feature = 361	correl = 0.0806231	descr = N_Gram_CTATT
cnt = 16	feature = 351	correl = 0.079212	descr = N_Gram_CGTGG
cnt = 17	feature = 516	correl = 0.0780126	descr = N_Gram_GGGTA
cnt = 18	feature = 545	correl = 0.0573403	descr = N_Gram_GTGCG
cnt = 19	feature = 514	correl = 0.0453462	descr = N_Gram_GGGGT
cnt = 20	feature = 510	correl = 0.0453462	descr = N_Gram_GGGCT
cnt = 21	feature = 466	correl = 0.0453462	descr = N_Gram_GCGTA
cnt = 22	feature = 304	correl = 0.0453462	descr = N_Gram_CCGCA
cnt = 23	feature = 357	correl = 0.0568421	descr = N_Gram_CTACT
cnt = 24	feature = 370	correl = 0.0718503	descr = N_Gram_CTCGG
cnt = 25	feature = 222	correl = 0.0718812	descr = N_Gram_ATAGT
cnt = 26	feature = 255	correl = 0.0542035	descr = N_Gram_CACAG
cnt = 27	feature = 218	correl = 0.0550219	descr = N_Gram_ATACA
cnt = 28	feature = 322	correl = -0.0717699	descr = N_Gram_CGACG
cnt = 29	feature = 518	correl = -0.0529673	descr = N_Gram_GGGTT
cnt = 30	feature = 316	correl = 0.0606705	descr = N_Gram_CCTCT
num rows = 521
num_elements = 16151
*
optimization finished, #iter = 223
nu = 0.803111
obj = -86.236607, rho = -0.397162
nSV = 421, nBSV = 415
num rows = 58
num_elements = 1798
*
optimization finished, #iter = 24
nu = 0.793103
obj = -9.406520, rho = -0.427125
nSV = 47, nBSV = 45
*
optimization finished, #iter = 223
nu = 0.803111
obj = -86.236607, rho = -0.397162
nSV = 421, nBSV = 415
CFS merit scores = 1.34741
CFS merit scores = 1.58079
CFS merit scores = 1.83115
CFS merit scores = 2.06101
CFS merit scores = 2.25914
CFS merit scores = 2.43918
CFS merit scores = 2.60346
CFS merit scores = 2.75628
CFS merit scores = 2.90164
CFS merit scores = 3.03532
CFS merit scores = 3.16126
CFS merit scores = 3.27933
CFS merit scores = 3.38963
CFS merit scores = 3.49319
CFS merit scores = 3.59392
CFS merit scores = 3.69125
CFS merit scores = 3.78436
CFS merit scores = 3.87443
CFS merit scores = 3.96175
CFS merit scores = 4.0451
CFS merit scores = 4.12437
CFS merit scores = 4.20057
CFS merit scores = 4.27326
CFS merit scores = 4.34351
CFS merit scores = 4.40897
CFS merit scores = 4.47165
CFS merit scores = 4.5318
CFS merit scores = 4.58768
CFS merit scores = 4.63955
CFS merit scores = 4.68951
CFS merit scores = 4.73621
CFS merit scores = 4.77834
CFS merit scores = 4.81826
CFS merit scores = 4.85639
CFS merit scores = 4.89231
CFS merit scores = 4.92711
CFS merit scores = 4.95921
CFS merit scores = 4.98833
CFS merit scores = 5.01501
CFS merit scores = 5.03984
CFS merit scores = 5.06427
CFS merit scores = 5.08805
CFS merit scores = 5.11031
CFS merit scores = 5.1323
CFS merit scores = 5.15359
CFS merit scores = 5.17479
CFS merit scores = 5.19079
CFS merit scores = 5.2054
CFS merit scores = 5.21987
CFS merit scores = 5.233
CFS merit scores = 5.24474
CFS merit scores = 5.25366
CFS merit scores = 5.2631
CFS merit scores = 5.27236
CFS merit scores = 5.27915
CFS merit scores = 5.28634
CFS merit scores = 5.29368
CFS merit scores = 5.30127
CFS merit scores = 5.30716
CFS merit scores = 5.31298
CFS merit scores = 5.31834
CFS merit scores = 5.32335
CFS merit scores = 5.32754
CFS merit scores = 5.3303
CFS merit scores = 5.33196
CFS merit scores = 5.33315
CFS merit scores = 5.33338
CFS merit scores = 5.33394
CFS merit scores = 5.33438
CFS merit scores = 5.33385
CFS merit scores = 5.33315
CFS merit scores = 5.33264
CFS merit scores = 5.33086
CFS merit scores = 5.32817
CFS merit scores = 5.32517
CFS merit scores = 5.32128
CFS merit scores = 5.31779
CFS merit scores = 5.31394
CFS merit scores = 5.31042
CFS merit scores = 5.30687
CFS merit scores = 5.30387
CFS merit scores = 5.29907
CFS merit scores = 5.29442
CFS merit scores = 5.2898
CFS merit scores = 5.28409
CFS merit scores = 5.27783
CFS merit scores = 5.27116
CFS merit scores = 5.26187
CFS merit scores = 5.25301
CFS merit scores = 5.24433
CFS merit scores = 5.23602
CFS merit scores = 5.22735
CFS merit scores = 5.21895
CFS merit scores = 5.21024
CFS merit scores = 5.20192
CFS merit scores = 5.19425
CFS merit scores = 5.18625
CFS merit scores = 5.17871
CFS merit scores = 5.17094
CFS merit scores = 5.1629
CFS merit scores = 5.15502
CFS merit scores = 5.14769
CFS merit scores = 5.14032
CFS merit scores = 5.13283
CFS merit scores = 5.12565
CFS merit scores = 5.11741
CFS merit scores = 5.10899
CFS merit scores = 5.10089
CFS merit scores = 5.09295
CFS merit scores = 5.08501
CFS merit scores = 5.07707
CFS merit scores = 5.06962
CFS merit scores = 5.06222
CFS merit scores = 5.05492
CFS merit scores = 5.04779
CFS merit scores = 5.0384
CFS merit scores = 5.02946
CFS merit scores = 5.02088
CFS merit scores = 5.01231
CFS merit scores = 5.0034
CFS merit scores = 4.99482
CFS merit scores = 4.98637
CFS merit scores = 4.97803
CFS merit scores = 4.96971
CFS merit scores = 4.96181
CFS merit scores = 4.95389
CFS merit scores = 4.94646
CFS merit scores = 4.93891
CFS merit scores = 4.93121
CFS merit scores = 4.92389
CFS merit scores = 4.91619
CFS merit scores = 4.90871
CFS merit scores = 4.90128
CFS merit scores = 4.89366
CFS merit scores = 4.88574
CFS merit scores = 4.87797
CFS merit scores = 4.87012
CFS merit scores = 4.86189
CFS merit scores = 4.8532
CFS merit scores = 4.84446
CFS merit scores = 4.83513
CFS merit scores = 4.82625
CFS merit scores = 4.81596
CFS merit scores = 4.80614
CFS merit scores = 4.79617
CFS merit scores = 4.78434
CFS merit scores = 4.7728
CFS merit scores = 4.76082
CFS merit scores = 4.74933
CFS merit scores = 4.73692
CFS merit scores = 4.72354
CFS merit scores = 4.71014
CFS merit scores = 4.6968
CFS merit scores = 4.68353
CFS merit scores = 4.6694
CFS merit scores = 4.6549
CFS merit scores = 4.63827
CFS merit scores = 4.62181
CFS merit scores = 4.60556
CFS merit scores = 4.58786
CFS merit scores = 4.56906
CFS merit scores = 4.54103
CFS merit scores = 4.5124
cnt = 1	feature = 60	correl = -0.347415	descr = Gibbs_of_Target_Sequence__Pos_20_Step_1
cnt = 2	feature = 58	correl = -0.179314	descr = Gibbs_of_Target_Sequence__Pos_18_Step_1
cnt = 3	feature = 298	correl = -0.134265	descr = N_Gram_CCAGC
cnt = 4	feature = 14	correl = 0.109627	descr = Position_Specific_Bin_Base_5_Base_C
cnt = 5	feature = 446	correl = 0.101936	descr = N_Gram_GCATC
cnt = 6	feature = 241	correl = -0.0558209	descr = N_Gram_ATGCC
cnt = 7	feature = 334	correl = -0.0498811	descr = N_Gram_CGCAG
cnt = 8	feature = 673	correl = 0.0447228	descr = N_Gram_TTCGA
cnt = 9	feature = 593	correl = 0.0452869	descr = N_Gram_TCCCA
cnt = 10	feature = 235	correl = 0.0802	descr = N_Gram_ATCTG
cnt = 11	feature = 361	correl = 0.05408	descr = N_Gram_CGTGT
cnt = 12	feature = 363	correl = 0.113754	descr = N_Gram_CGTTT
cnt = 13	feature = 426	correl = 0.0669709	descr = N_Gram_GATAT
cnt = 14	feature = 527	correl = 0.0452869	descr = N_Gram_GTCCG
cnt = 15	feature = 607	correl = 0.0946425	descr = N_Gram_TCGGC
cnt = 16	feature = 425	correl = 0.0461314	descr = N_Gram_GATAC
cnt = 17	feature = 305	correl = 0.0452869	descr = N_Gram_CCCCG
cnt = 18	feature = 291	correl = -0.0497754	descr = N_Gram_CATGC
cnt = 19	feature = 508	correl = 0.0452869	descr = N_Gram_GGGGT
cnt = 20	feature = 660	correl = -0.0512407	descr = N_Gram_TGTTA
cnt = 21	feature = 228	correl = 0.0717923	descr = N_Gram_ATAGT
cnt = 22	feature = 280	correl = 0.0863731	descr = N_Gram_CAGGA
cnt = 23	feature = 545	correl = 0.0698162	descr = N_Gram_GTGTG
cnt = 24	feature = 574	correl = 0.0461414	descr = N_Gram_TAGGT
cnt = 25	feature = 512	correl = -0.058393	descr = N_Gram_GGTAA
cnt = 26	feature = 313	correl = 0.0710368	descr = N_Gram_CCGGC
cnt = 27	feature = 207	correl = -0.0649075	descr = N_Gram_AGGCT
cnt = 28	feature = 503	correl = 0.0968628	descr = N_Gram_GGGAC
cnt = 29	feature = 686	correl = 0.0516604	descr = N_Gram_TTGGT
cnt = 30	feature = 539	correl = 0.0978169	descr = N_Gram_GTGCT
cnt = 31	feature = 382	correl = -0.0922983	descr = N_Gram_CTGAT
cnt = 32	feature = 324	correl = 0.0544044	descr = N_Gram_CCTGC
cnt = 33	feature = 231	correl = -0.0522752	descr = N_Gram_ATCAT
cnt = 34	feature = 578	correl = -0.0563951	descr = N_Gram_TATTC
cnt = 35	feature = 371	correl = 0.0548529	descr = N_Gram_CTATG
cnt = 36	feature = 529	correl = -0.114562	descr = N_Gram_GTCGA
cnt = 37	feature = 550	correl = -0.0483207	descr = N_Gram_GTTCG
cnt = 38	feature = 353	correl = -0.0676412	descr = N_Gram_CGTAC
cnt = 39	feature = 375	correl = -0.11012	descr = N_Gram_CTCAT
cnt = 40	feature = 233	correl = -0.0491937	descr = N_Gram_ATCGC
cnt = 41	feature = 697	correl = -0.0963129	descr = N_Gram_TTTTG
cnt = 42	feature = 407	correl = 0.0448195	descr = N_Gram_GACAC
cnt = 43	feature = 496	correl = 0.151082	descr = N_Gram_GGCCT
cnt = 44	feature = 632	correl = 0.0544221	descr = N_Gram_TGATA
cnt = 45	feature = 525	correl = -0.0727329	descr = N_Gram_GTCCA
cnt = 46	feature = 647	correl = 0.0885995	descr = N_Gram_TGGGG
cnt = 47	feature = 209	correl = 0.0785959	descr = N_Gram_AGGGG
cnt = 48	feature = 596	correl = -0.0653456	descr = N_Gram_TCCGC
cnt = 49	feature = 500	correl = 0.154835	descr = N_Gram_GGCTT
cnt = 50	feature = 487	correl = 0.0898475	descr = N_Gram_GGAGT
cnt = 51	feature = 460	correl = 0.0745119	descr = N_Gram_GCGAG
cnt = 52	feature = 497	correl = 0.0744338	descr = N_Gram_GGCGC
cnt = 53	feature = 388	correl = -0.128542	descr = N_Gram_CTTAT
cnt = 54	feature = 514	correl = 0.0652534	descr = N_Gram_GGTCA
cnt = 55	feature = 599	correl = 0.055723	descr = N_Gram_TCCTA
cnt = 56	feature = 674	correl = -0.0486819	descr = N_Gram_TTCGG
cnt = 57	feature = 450	correl = 0.0608555	descr = N_Gram_GCCAT
cnt = 58	feature = 322	correl = 0.0441725	descr = N_Gram_CCTCT
cnt = 59	feature = 510	correl = 0.0932736	descr = N_Gram_GGGTC
cnt = 60	feature = 303	correl = 0.0570896	descr = N_Gram_CCCAA
cnt = 61	feature = 390	correl = 0.0489038	descr = N_Gram_CTTCA
cnt = 62	feature = 304	correl = 0.0843006	descr = N_Gram_CCCAC
cnt = 63	feature = 267	correl = 0.0639483	descr = N_Gram_CACCA
cnt = 64	feature = 283	correl = 0.132953	descr = N_Gram_CAGTG
cnt = 65	feature = 144	correl = 0.0641471	descr = N_Gram_AATCT
cnt = 66	feature = 417	correl = -0.047847	descr = N_Gram_GAGCC
cnt = 67	feature = 308	correl = 0.0710368	descr = N_Gram_CCCGG
cnt = 68	feature = 219	correl = 0.059449	descr = N_Gram_AGTTG
cnt = 69	feature = 606	correl = -0.0491937	descr = N_Gram_TCGCA
cnt = 70	feature = 468	correl = -0.131911	descr = N_Gram_GCGTC
cnt = 71	feature = 541	correl = 0.138921	descr = N_Gram_GTGGC
cnt = 72	feature = 591	correl = 0.0848322	descr = N_Gram_TCCAA
cnt = 73	feature = 225	correl = -0.0730058	descr = N_Gram_ATACT
cnt = 74	feature = 265	correl = 0.083765	descr = N_Gram_CACAG
cnt = 75	feature = 351	correl = -0.0566691	descr = N_Gram_CGTA
cnt = 76	feature = 341	correl = 0.0989836	descr = N_Gram_CGGAC
cnt = 77	feature = 276	correl = 0.0729478	descr = N_Gram_CAGCA
cnt = 78	feature = 222	correl = -0.084211	descr = N_Gram_ATAA
cnt = 79	feature = 475	correl = 0.0810675	descr = N_Gram_GCTGG
cnt = 80	feature = 509	correl = 0.0499342	descr = N_Gram_GGGT
cnt = 81	feature = 10	correl = 0.0854775	descr = Position_Specific_Bin_Base_3_Base_C
cnt = 82	feature = 437	correl = 0.130899	descr = N_Gram_GCAA
cnt = 83	feature = 337	correl = 0.101752	descr = N_Gram_CGCCG
cnt = 84	feature = 615	correl = -0.0845169	descr = N_Gram_TCTCA
cnt = 85	feature = 343	correl = 0.106027	descr = N_Gram_CGGCA
cnt = 86	feature = 211	correl = 0.0866538	descr = N_Gram_AGTA
cnt = 87	feature = 494	correl = 0.107641	descr = N_Gram_GGCCA
cnt = 88	feature = 244	correl = 0.0505259	descr = N_Gram_ATGT
cnt = 89	feature = 441	correl = 0.0927742	descr = N_Gram_GCAC
cnt = 90	feature = 609	correl = -0.0513179	descr = N_Gram_TCGT
cnt = 91	feature = 623	correl = -0.0522128	descr = N_Gram_TCTTG
cnt = 92	feature = 396	correl = 0.0788654	descr = N_Gram_CTTGT
cnt = 93	feature = 23	correl = 0.0854367	descr = Position_Specific_Bin_Base_10_Base_T
cnt = 94	feature = 52	correl = 0.0508568	descr = Gibbs_of_Target_Sequence__Pos_9_Step_1
cnt = 95	feature = 30	correl = 0.130178	descr = Position_Specific_Bin_Base_13_Base_C
cnt = 96	feature = 8	correl = -0.0951943	descr = Position_Specific_Bin_Base_2_Base_G
cnt = 97	feature = 28	correl = -0.130606	descr = Position_Specific_Bin_Base_12_Base_T
cnt = 98	feature = 340	correl = 0.0733859	descr = N_Gram_CGGA
cnt = 99	feature = 18	correl = 0.118854	descr = Position_Specific_Bin_Base_6_Base_C
cnt = 100	feature = 33	correl = 0.105292	descr = Position_Specific_Bin_Base_14_Base_T
cnt = 101	feature = 526	correl = 0.0516429	descr = N_Gram_GTCCC
cnt = 102	feature = 13	correl = -0.117329	descr = Position_Specific_Bin_Base_5_Base_A
cnt = 103	feature = 504	correl = 0.101752	descr = N_Gram_GGGAG
cnt = 104	feature = 691	correl = -0.078504	descr = N_Gram_TTTCC
cnt = 105	feature = 619	correl = -0.0520495	descr = N_Gram_TCTGA
cnt = 106	feature = 35	correl = 0.0640574	descr = Position_Specific_Bin_Base_15_Base_T
cnt = 107	feature = 79	correl = -0.0483646	descr = Xue_Structure_Feature_A110
cnt = 108	feature = 555	correl = -0.0745096	descr = N_Gram_GTTTT
cnt = 109	feature = 492	correl = 0.083074	descr = N_Gram_GGCAT
cnt = 110	feature = 252	correl = -0.0893484	descr = N_Gram_ATTT
cnt = 111	feature = 24	correl = -0.0876332	descr = Position_Specific_Bin_Base_11_Base_G
cnt = 112	feature = 39	correl = 0.100543	descr = Position_Specific_Bin_Base_17_Base_C
cnt = 113	feature = 274	correl = 0.0512262	descr = N_Gram_CAGA
cnt = 114	feature = 226	correl = 0.0602607	descr = N_Gram_ATAG
cnt = 115	feature = 206	correl = 0.130544	descr = N_Gram_AGGCG
cnt = 116	feature = 69	correl = 0.0759704	descr = Fold_of_RNAi_Sequence_Pos_6
cnt = 117	feature = 105	correl = 0.126577	descr = Fold_of_Target_NoEndbrace_noends_Pos_17
cnt = 118	feature = 605	correl = -0.123104	descr = N_Gram_TCGAG
cnt = 119	feature = 451	correl = 0.0642394	descr = N_Gram_GCCCA
cnt = 120	feature = 505	correl = 0.11473	descr = N_Gram_GGGC
cnt = 121	feature = 32	correl = -0.0442977	descr = Position_Specific_Bin_Base_14_Base_G
cnt = 122	feature = 655	correl = 0.0744355	descr = N_Gram_TGTCC
cnt = 123	feature = 17	correl = -0.0974862	descr = Position_Specific_Bin_Base_6_Base_A
cnt = 124	feature = 649	correl = 0.0821641	descr = N_Gram_TGGT
cnt = 125	feature = 342	correl = 0.099732	descr = N_Gram_CGGC
cnt = 126	feature = 448	correl = 0.0551662	descr = N_Gram_GCCA
cnt = 127	feature = 357	correl = 0.169655	descr = N_Gram_CGTG
cnt = 128	feature = 645	correl = 0.120543	descr = N_Gram_TGGG
cnt = 129	feature = 73	correl = 0.0863489	descr = Fold_of_RNAi_Sequence_Pos_12
cnt = 130	feature = 34	correl = -0.0508569	descr = Position_Specific_Bin_Base_15_Base_A
cnt = 131	feature = 473	correl = 0.0858602	descr = N_Gram_GCTG
cnt = 132	feature = 36	correl = -0.148573	descr = Position_Specific_Bin_Base_16_Base_A
cnt = 133	feature = 456	correl = 0.0994547	descr = N_Gram_GCCT
cnt = 134	feature = 391	correl = -0.212296	descr = N_Gram_CTTCT
cnt = 135	feature = 54	correl = -0.0759403	descr = Gibbs_of_Target_Sequence__Pos_13_Step_1
cnt = 136	feature = 64	correl = 0.15833	descr = Fold_of_RNAi_Sequence_Pos_0
cnt = 137	feature = 565	correl = -0.0711144	descr = N_Gram_TAC
cnt = 138	feature = 80	correl = 0.0690623	descr = Xue_Structure_Feature_A100
cnt = 139	feature = 77	correl = 0.0661739	descr = Fold_of_RNAi_Sequence_Pos_16
cnt = 140	feature = 472	correl = -0.0965741	descr = N_Gram_GCTCC
cnt = 141	feature = 557	correl = -0.0638355	descr = N_Gram_TAA
cnt = 142	feature = 51	correl = -0.17313	descr = Gibbs_of_Target_Sequence__Pos_7_Step_1
cnt = 143	feature = 72	correl = 0.0538517	descr = Fold_of_RNAi_Sequence_Pos_11
cnt = 144	feature = 616	correl = -0.109802	descr = N_Gram_TCTCC
cnt = 145	feature = 466	correl = -0.0787335	descr = N_Gram_GCGT
cnt = 146	feature = 66	correl = 0.163259	descr = Fold_of_RNAi_Sequence_Pos_2
cnt = 147	feature = 662	correl = -0.0926193	descr = N_Gram_TTA
cnt = 148	feature = 580	correl = 0.0574006	descr = N_Gram_TCA
cnt = 149	feature = 255	correl = 0.140447	descr = N_Gram_CAA
cnt = 150	feature = 546	correl = 0.052667	descr = N_Gram_GTT
cnt = 151	feature = 416	correl = 0.0620889	descr = N_Gram_GAG
cnt = 152	feature = 57	correl = -0.11194	descr = Gibbs_of_Target_Sequence__Pos_17_Step_1
cnt = 153	feature = 68	correl = 0.0616863	descr = Fold_of_RNAi_Sequence_Pos_4
cnt = 154	feature = 364	correl = -0.0500366	descr = N_Gram_CT
cnt = 155	feature = 690	correl = -0.125022	descr = N_Gram_TTTC
cnt = 156	feature = 579	correl = -0.116747	descr = N_Gram_TC
cnt = 157	feature = 67	correl = 0.0897767	descr = Fold_of_RNAi_Sequence_Pos_3
cnt = 158	feature = 386	correl = -0.114192	descr = N_Gram_CTT
cnt = 159	feature = 373	correl = -0.106501	descr = N_Gram_CTC
cnt = 160	feature = 399	correl = 0.0518076	descr = N_Gram_GA
cnt = 161	feature = 82	correl = 0.10386	descr = Xue_Structure_Feature_C111
cnt = 162	feature = 61	correl = -0.192875	descr = PF_RNAi_Fold_Energy
cnt = 163	feature = 86	correl = -0.154338	descr = Xue_Structure_Feature_C000
num rows = 521
num_elements = 85444
*
optimization finished, #iter = 480
nu = 0.608847
obj = -50.270494, rho = -0.249183
nSV = 363, nBSV = 268
num rows = 58
num_elements = 9512
*
optimization finished, #iter = 36
nu = 0.554679
obj = -5.979507, rho = -0.368955
nSV = 41, nBSV = 23
*
optimization finished, #iter = 480
nu = 0.608847
obj = -50.270494, rho = -0.249183
nSV = 363, nBSV = 268
CFS merit scores = 1.21227
CFS merit scores = 1.52081
CFS merit scores = 1.79682
CFS merit scores = 2.0384
CFS merit scores = 2.25613
CFS merit scores = 2.45561
CFS merit scores = 2.63981
CFS merit scores = 2.81177
CFS merit scores = 2.97369
CFS merit scores = 3.12695
CFS merit scores = 3.27272
CFS merit scores = 3.40894
CFS merit scores = 3.53899
CFS merit scores = 3.66351
CFS merit scores = 3.78306
CFS merit scores = 3.89795
CFS merit scores = 4.00872
CFS merit scores = 4.11574
CFS merit scores = 4.21624
CFS merit scores = 4.31323
CFS merit scores = 4.40701
CFS merit scores = 4.49789
CFS merit scores = 4.58601
CFS merit scores = 4.66862
CFS merit scores = 4.74846
CFS merit scores = 4.82585
CFS merit scores = 4.89795
CFS merit scores = 4.96773
CFS merit scores = 5.03535
CFS merit scores = 5.09943
CFS merit scores = 5.16165
CFS merit scores = 5.21366
CFS merit scores = 5.26315
CFS merit scores = 5.31054
CFS merit scores = 5.35156
CFS merit scores = 5.38558
CFS merit scores = 5.41805
CFS merit scores = 5.44733
CFS merit scores = 5.474
CFS merit scores = 5.49936
CFS merit scores = 5.52464
CFS merit scores = 5.54946
CFS merit scores = 5.56684
CFS merit scores = 5.58284
CFS merit scores = 5.59548
CFS merit scores = 5.60819
CFS merit scores = 5.61939
CFS merit scores = 5.63035
CFS merit scores = 5.64103
CFS merit scores = 5.65138
CFS merit scores = 5.66089
CFS merit scores = 5.67075
CFS merit scores = 5.67406
CFS merit scores = 5.67726
CFS merit scores = 5.67813
CFS merit scores = 5.67921
CFS merit scores = 5.68102
CFS merit scores = 5.68276
CFS merit scores = 5.68461
CFS merit scores = 5.68747
CFS merit scores = 5.69054
CFS merit scores = 5.69393
CFS merit scores = 5.69756
CFS merit scores = 5.70172
CFS merit scores = 5.70563
CFS merit scores = 5.70866
CFS merit scores = 5.71077
CFS merit scores = 5.70742
CFS merit scores = 5.70471
CFS merit scores = 5.70091
CFS merit scores = 5.69491
CFS merit scores = 5.68912
CFS merit scores = 5.6824
CFS merit scores = 5.67487
CFS merit scores = 5.66779
CFS merit scores = 5.661
CFS merit scores = 5.65342
CFS merit scores = 5.64564
CFS merit scores = 5.63792
CFS merit scores = 5.62802
CFS merit scores = 5.61855
CFS merit scores = 5.60978
CFS merit scores = 5.60175
CFS merit scores = 5.59014
CFS merit scores = 5.57895
CFS merit scores = 5.56817
CFS merit scores = 5.55818
CFS merit scores = 5.54503
CFS merit scores = 5.53273
CFS merit scores = 5.52104
CFS merit scores = 5.51013
CFS merit scores = 5.49942
CFS merit scores = 5.48745
CFS merit scores = 5.47526
CFS merit scores = 5.46307
CFS merit scores = 5.45086
CFS merit scores = 5.4388
CFS merit scores = 5.42689
CFS merit scores = 5.4151
CFS merit scores = 5.40389
CFS merit scores = 5.39329
CFS merit scores = 5.38257
CFS merit scores = 5.37235
CFS merit scores = 5.36195
CFS merit scores = 5.3522
CFS merit scores = 5.34312
CFS merit scores = 5.3343
CFS merit scores = 5.32505
CFS merit scores = 5.31537
CFS merit scores = 5.30625
CFS merit scores = 5.29638
CFS merit scores = 5.28704
CFS merit scores = 5.27768
CFS merit scores = 5.26788
CFS merit scores = 5.25821
CFS merit scores = 5.24748
CFS merit scores = 5.23716
CFS merit scores = 5.2271
CFS merit scores = 5.21674
CFS merit scores = 5.20644
CFS merit scores = 5.19611
CFS merit scores = 5.18533
CFS merit scores = 5.17412
CFS merit scores = 5.16317
CFS merit scores = 5.1526
CFS merit scores = 5.1416
CFS merit scores = 5.13063
CFS merit scores = 5.11959
CFS merit scores = 5.10851
CFS merit scores = 5.09782
CFS merit scores = 5.08685
CFS merit scores = 5.07622
CFS merit scores = 5.06555
CFS merit scores = 5.05478
CFS merit scores = 5.04405
CFS merit scores = 5.03353
CFS merit scores = 5.02342
CFS merit scores = 5.0137
CFS merit scores = 5.0022
CFS merit scores = 4.9908
CFS merit scores = 4.97926
CFS merit scores = 4.9671
CFS merit scores = 4.95547
CFS merit scores = 4.94342
CFS merit scores = 4.93198
CFS merit scores = 4.91986
CFS merit scores = 4.9079
CFS merit scores = 4.89575
CFS merit scores = 4.88365
CFS merit scores = 4.87141
CFS merit scores = 4.85924
CFS merit scores = 4.84728
CFS merit scores = 4.83363
CFS merit scores = 4.82019
CFS merit scores = 4.80715
CFS merit scores = 4.79359
CFS merit scores = 4.77996
CFS merit scores = 4.76544
CFS merit scores = 4.74983
CFS merit scores = 4.73449
CFS merit scores = 4.7182
CFS merit scores = 4.70206
CFS merit scores = 4.68251
CFS merit scores = 4.66319
CFS merit scores = 4.64239
CFS merit scores = 4.62048
CFS merit scores = 4.5986
CFS merit scores = 4.57672
CFS merit scores = 4.54917
cnt = 1	feature = 390	correl = -0.212268	descr = N_Gram_CTTCT
cnt = 2	feature = 305	correl = 0.114852	descr = N_Gram_CCCCC
cnt = 3	feature = 505	correl = 0.132381	descr = N_Gram_GGCTT
cnt = 4	feature = 609	correl = 0.0804424	descr = N_Gram_TCGAC
cnt = 5	feature = 357	correl = 0.0705788	descr = N_Gram_CGTGA
cnt = 6	feature = 399	correl = 0.0684652	descr = N_Gram_GAAAC
cnt = 7	feature = 545	correl = 0.0571925	descr = N_Gram_GTGCG
cnt = 8	feature = 529	correl = 0.0505135	descr = N_Gram_GTATA
cnt = 9	feature = 237	correl = -0.0491935	descr = N_Gram_ATCGC
cnt = 10	feature = 563	correl = -0.0463753	descr = N_Gram_TAACG
cnt = 11	feature = 674	correl = 0.0446517	descr = N_Gram_TTCGA
cnt = 12	feature = 579	correl = 0.0755747	descr = N_Gram_TATAT
cnt = 13	feature = 671	correl = 0.073979	descr = N_Gram_TTCAA
cnt = 14	feature = 231	correl = 0.0716851	descr = N_Gram_ATAGT
cnt = 15	feature = 308	correl = 0.0689923	descr = N_Gram_CCCGC
cnt = 16	feature = 426	correl = -0.0556744	descr = N_Gram_GATCG
cnt = 17	feature = 291	correl = -0.0497901	descr = N_Gram_CATGC
cnt = 18	feature = 244	correl = -0.0454018	descr = N_Gram_ATGCA
cnt = 19	feature = 612	correl = 0.0739016	descr = N_Gram_TCGGA
cnt = 20	feature = 599	correl = 0.061186	descr = N_Gram_TCCCA
cnt = 21	feature = 512	correl = 0.0519346	descr = N_Gram_GGGCA
cnt = 22	feature = 309	correl = 0.0515678	descr = N_Gram_CCCGG
cnt = 23	feature = 557	correl = 0.0450469	descr = N_Gram_GTTGC
cnt = 24	feature = 441	correl = 0.0831887	descr = N_Gram_GCACT
cnt = 25	feature = 343	correl = 0.0581897	descr = N_Gram_CGGAC
cnt = 26	feature = 527	correl = 0.0486508	descr = N_Gram_GTAAA
cnt = 27	feature = 209	correl = -0.0562116	descr = N_Gram_AGGCT
cnt = 28	feature = 555	correl = -0.0483674	descr = N_Gram_GTTCG
cnt = 29	feature = 322	correl = 0.0440555	descr = N_Gram_CCTCT
cnt = 30	feature = 631	correl = -0.0611613	descr = N_Gram_TGAGA
cnt = 31	feature = 483	correl = 0.120941	descr = N_Gram_GGAAA
cnt = 32	feature = 392	correl = -0.132209	descr = N_Gram_CTTGC
cnt = 33	feature = 353	correl = -0.0701527	descr = N_Gram_CGTAA
cnt = 34	feature = 681	correl = -0.0595496	descr = N_Gram_TTGAA
cnt = 35	feature = 451	correl = -0.0448584	descr = N_Gram_GCCAA
cnt = 36	feature = 351	correl = -0.0731294	descr = N_Gram_CGGTA
cnt = 37	feature = 525	correl = -0.0538694	descr = N_Gram_GGTGT
cnt = 38	feature = 267	correl = 0.0597923	descr = N_Gram_CACAT
cnt = 39	feature = 510	correl = 0.104254	descr = N_Gram_GGGAG
cnt = 40	feature = 211	correl = 0.0784616	descr = N_Gram_AGGGG
cnt = 41	feature = 276	correl = 0.0547211	descr = N_Gram_CAGCC
cnt = 42	feature = 280	correl = 0.086195	descr = N_Gram_CAGGA
cnt = 43	feature = 265	correl = 0.0524058	descr = N_Gram_CAATA
cnt = 44	feature = 468	correl = 0.0659829	descr = N_Gram_GCGGG
cnt = 45	feature = 324	correl = 0.0669036	descr = N_Gram_CCTGC
cnt = 46	feature = 226	correl = -0.136112	descr = N_Gram_ATAAG
cnt = 47	feature = 274	correl = -0.0455864	descr = N_Gram_CACTG
cnt = 48	feature = 277	correl = 0.0780894	descr = N_Gram_CAGCG
cnt = 49	feature = 473	correl = 0.0952818	descr = N_Gram_GCGTG
cnt = 50	feature = 504	correl = 0.061944	descr = N_Gram_GGCTC
cnt = 51	feature = 321	correl = -0.0938671	descr = N_Gram_CCTCC
cnt = 52	feature = 437	correl = 0.0610067	descr = N_Gram_GCAAA
cnt = 53	feature = 448	correl = -0.0451129	descr = N_Gram_GCATG
cnt = 54	feature = 219	correl = 0.105505	descr = N_Gram_AGTGT
cnt = 55	feature = 255	correl = -0.0809794	descr = N_Gram_ATTTG
cnt = 56	feature = 361	correl = -0.0474185	descr = N_Gram_CGTTC
cnt = 57	feature = 578	correl = -0.0500121	descr = N_Gram_TATAC
cnt = 58	feature = 546	correl = 0.0847198	descr = N_Gram_GTGCT
cnt = 59	feature = 645	correl = 0.0891381	descr = N_Gram_TGGAG
cnt = 60	feature = 509	correl = 0.10652	descr = N_Gram_GGGAC
cnt = 61	feature = 225	correl = -0.0440871	descr = N_Gram_ATAAC
cnt = 62	feature = 207	correl = 0.0453326	descr = N_Gram_AGGCC
cnt = 63	feature = 281	correl = 0.0813157	descr = N_Gram_CAGGC
cnt = 64	feature = 514	correl = 0.0779741	descr = N_Gram_GGGCG
cnt = 65	feature = 352	correl = 0.058078	descr = N_Gram_CGGTT
cnt = 66	feature = 235	correl = -0.0513973	descr = N_Gram_ATCCT
cnt = 67	feature = 492	correl = -0.0766675	descr = N_Gram_GGATC
cnt = 68	feature = 304	correl = 0.084172	descr = N_Gram_CCCAC
cnt = 69	feature = 467	correl = 0.0713413	descr = N_Gram_GCGGC
cnt = 70	feature = 290	correl = 0.0909964	descr = N_Gram_CATCT
cnt = 71	feature = 303	correl = 0.0538727	descr = N_Gram_CCCAA
cnt = 72	feature = 252	correl = 0.0521577	descr = N_Gram_ATTG
cnt = 73	feature = 615	correl = -0.0510315	descr = N_Gram_TCGTC
cnt = 74	feature = 283	correl = 0.0738002	descr = N_Gram_CAGTA
cnt = 75	feature = 649	correl = 0.0761694	descr = N_Gram_TGGG
cnt = 76	feature = 655	correl = -0.066847	descr = N_Gram_TGTCA
cnt = 77	feature = 665	correl = -0.0522481	descr = N_Gram_TTAC
cnt = 78	feature = 327	correl = -0.0457862	descr = N_Gram_CGAC
cnt = 79	feature = 602	correl = -0.0850017	descr = N_Gram_TCCGG
cnt = 80	feature = 592	correl = -0.0487767	descr = N_Gram_TCATG
cnt = 81	feature = 574	correl = 0.0883375	descr = N_Gram_TAGCA
cnt = 82	feature = 460	correl = 0.0641225	descr = N_Gram_GCCTC
cnt = 83	feature = 475	correl = 0.0781606	descr = N_Gram_GCTCA
cnt = 84	feature = 619	correl = -0.0873073	descr = N_Gram_TCTCA
cnt = 85	feature = 325	correl = -0.0742046	descr = N_Gram_CCTTC
cnt = 86	feature = 466	correl = 0.052261	descr = N_Gram_GCGGA
cnt = 87	feature = 695	correl = -0.0878469	descr = N_Gram_TTTGG
cnt = 88	feature = 337	correl = 0.0521346	descr = N_Gram_CGCGG
cnt = 89	feature = 496	correl = 0.0643245	descr = N_Gram_GGCAT
cnt = 90	feature = 445	correl = 0.0505385	descr = N_Gram_GCAGT
cnt = 91	feature = 313	correl = 0.109626	descr = N_Gram_CCGGG
cnt = 92	feature = 605	correl = -0.0844334	descr = N_Gram_TCCTC
cnt = 93	feature = 391	correl = -0.0741187	descr = N_Gram_CTTGA
cnt = 94	feature = 73	correl = 0.0860118	descr = Fold_of_RNAi_Sequence_Pos_9
cnt = 95	feature = 472	correl = -0.113988	descr = N_Gram_GCGTC
cnt = 96	feature = 591	correl = -0.0598799	descr = N_Gram_TCATC
cnt = 97	feature = 33	correl = -0.0668403	descr = Position_Specific_Bin_Base_13_Base_G
cnt = 98	feature = 24	correl = -0.0597786	descr = Position_Specific_Bin_Base_9_Base_T
cnt = 99	feature = 11	correl = -0.0540301	descr = Position_Specific_Bin_Base_3_Base_A
cnt = 100	feature = 13	correl = -0.0653391	descr = Position_Specific_Bin_Base_4_Base_A
cnt = 101	feature = 44	correl = -0.064086	descr = Position_Specific_Bin_Base_17_Base_T
cnt = 102	feature = 364	correl = 0.0868264	descr = N_Gram_CTA
cnt = 103	feature = 540	correl = -0.0954529	descr = N_Gram_GTCTT
cnt = 104	feature = 416	correl = 0.0978394	descr = N_Gram_GAGCT
cnt = 105	feature = 228	correl = -0.0860007	descr = N_Gram_ATACT
cnt = 106	feature = 342	correl = 0.0640402	descr = N_Gram_CGGAA
cnt = 107	feature = 222	correl = -0.0890047	descr = N_Gram_AGTTT
cnt = 108	feature = 454	correl = 0.0640847	descr = N_Gram_GCCCA
cnt = 109	feature = 35	correl = 0.113988	descr = Position_Specific_Bin_Base_14_Base_T
cnt = 110	feature = 580	correl = -0.0487824	descr = N_Gram_TATC
cnt = 111	feature = 17	correl = 0.0580049	descr = Position_Specific_Bin_Base_5_Base_G
cnt = 112	feature = 647	correl = -0.0854219	descr = N_Gram_TGGCG
cnt = 113	feature = 10	correl = 0.10045	descr = Position_Specific_Bin_Base_2_Base_T
cnt = 114	feature = 39	correl = 0.115459	descr = Position_Specific_Bin_Base_16_Base_C
cnt = 115	feature = 80	correl = 0.0584292	descr = Xue_Structure_Feature_A111
cnt = 116	feature = 105	correl = 0.0875298	descr = Fold_of_Target_NoEndbrace_noends_Pos_13
cnt = 117	feature = 36	correl = -0.0639954	descr = Position_Specific_Bin_Base_15_Base_A
cnt = 118	feature = 386	correl = -0.0510798	descr = N_Gram_CTTA
cnt = 119	feature = 14	correl = 0.0556579	descr = Position_Specific_Bin_Base_4_Base_C
cnt = 120	feature = 8	correl = 0.0529705	descr = Position_Specific_Bin_Base_2_Base_C
cnt = 121	feature = 241	correl = -0.0466478	descr = N_Gram_ATGA
cnt = 122	feature = 58	correl = -0.0968753	descr = Gibbs_of_Target_Sequence__Pos_13_Step_1
cnt = 123	feature = 350	correl = 0.141297	descr = N_Gram_CGGGC
cnt = 124	feature = 375	correl = -0.07533	descr = N_Gram_CTCCA
cnt = 125	feature = 641	correl = -0.125891	descr = N_Gram_TGCG
cnt = 126	feature = 23	correl = 0.0587341	descr = Position_Specific_Bin_Base_9_Base_G
cnt = 127	feature = 425	correl = -0.112593	descr = N_Gram_GATC
cnt = 128	feature = 67	correl = 0.162657	descr = Fold_of_RNAi_Sequence_Pos_0
cnt = 129	feature = 382	correl = 0.044969	descr = N_Gram_CTGC
cnt = 130	feature = 52	correl = 0.0982062	descr = Gibbs_of_Target_Sequence__Pos_3_Step_1
cnt = 131	feature = 76	correl = 0.0770998	descr = Fold_of_RNAi_Sequence_Pos_13
cnt = 132	feature = 539	correl = -0.0982941	descr = N_Gram_GTCT
cnt = 133	feature = 497	correl = 0.157508	descr = N_Gram_GGCC
cnt = 134	feature = 544	correl = 0.0800045	descr = N_Gram_GTGC
cnt = 135	feature = 446	correl = 0.0635627	descr = N_Gram_GCAT
cnt = 136	feature = 57	correl = 0.0634252	descr = Gibbs_of_Target_Sequence__Pos_12_Step_1
cnt = 137	feature = 28	correl = 0.138389	descr = Position_Specific_Bin_Base_12_Base_C
cnt = 138	feature = 82	correl = 0.0474604	descr = Xue_Structure_Feature_A100
cnt = 139	feature = 32	correl = 0.102317	descr = Position_Specific_Bin_Base_13_Base_C
cnt = 140	feature = 503	correl = 0.073335	descr = N_Gram_GGCT
cnt = 141	feature = 79	correl = 0.061986	descr = Fold_of_RNAi_Sequence_Pos_16
cnt = 142	feature = 606	correl = -0.101141	descr = N_Gram_TCCTT
cnt = 143	feature = 516	correl = 0.0685009	descr = N_Gram_GGGG
cnt = 144	feature = 326	correl = -0.0579785	descr = N_Gram_CGA
cnt = 145	feature = 489	correl = 0.113647	descr = N_Gram_GGAG
cnt = 146	feature = 341	correl = 0.0746589	descr = N_Gram_CGGA
cnt = 147	feature = 60	correl = -0.121528	descr = Gibbs_of_Target_Sequence__Pos_17_Step_1
cnt = 148	feature = 54	correl = -0.1222	descr = Gibbs_of_Target_Sequence__Pos_6_Step_1
cnt = 149	feature = 450	correl = 0.0535219	descr = N_Gram_GCCA
cnt = 150	feature = 69	correl = 0.146947	descr = Fold_of_RNAi_Sequence_Pos_2
cnt = 151	feature = 334	correl = 0.0730302	descr = N_Gram_CGCC
cnt = 152	feature = 417	correl = 0.0651856	descr = N_Gram_GAGG
cnt = 153	feature = 258	correl = 0.14948	descr = N_Gram_CAA
cnt = 154	feature = 541	correl = 0.161508	descr = N_Gram_GTG
cnt = 155	feature = 583	correl = 0.0451932	descr = N_Gram_TCA
cnt = 156	feature = 77	correl = 0.0682217	descr = Fold_of_RNAi_Sequence_Pos_14
cnt = 157	feature = 662	correl = -0.0824298	descr = N_Gram_TTA
cnt = 158	feature = 679	correl = -0.0647196	descr = N_Gram_TTG
cnt = 159	feature = 623	correl = -0.101491	descr = N_Gram_TCTT
cnt = 160	feature = 500	correl = 0.0468315	descr = N_Gram_GGCG
cnt = 161	feature = 86	correl = 0.0884466	descr = Xue_Structure_Feature_C110
cnt = 162	feature = 363	correl = -0.0513034	descr = N_Gram_CT
cnt = 163	feature = 481	correl = 0.134543	descr = N_Gram_GGA
cnt = 164	feature = 616	correl = -0.118008	descr = N_Gram_TCT
cnt = 165	feature = 66	correl = -0.077225	descr = PF_RNAi_Fold_3'Free_Count
cnt = 166	feature = 661	correl = -0.122374	descr = N_Gram_TT
cnt = 167	feature = 494	correl = 0.139004	descr = N_Gram_GGC
cnt = 168	feature = 340	correl = 0.0768058	descr = N_Gram_CGG
cnt = 169	feature = 64	correl = -0.186881	descr = PF_RNAi_Fold_Energy
num rows = 521
num_elements = 88570
*
optimization finished, #iter = 430
nu = 0.597173
obj = -51.736514, rho = -0.272686
nSV = 356, nBSV = 270
num rows = 58
num_elements = 9860
*
optimization finished, #iter = 30
nu = 0.585732
obj = -6.622902, rho = -0.517175
nSV = 43, nBSV = 29
*
optimization finished, #iter = 430
nu = 0.597173
obj = -51.736514, rho = -0.272686
nSV = 356, nBSV = 270
CFS merit scores = 1.30767
CFS merit scores = 1.57322
CFS merit scores = 1.8237
CFS merit scores = 2.05781
CFS merit scores = 2.27113
CFS merit scores = 2.46505
CFS merit scores = 2.64474
CFS merit scores = 2.81105
CFS merit scores = 2.96504
CFS merit scores = 3.10928
CFS merit scores = 3.24597
CFS merit scores = 3.37588
CFS merit scores = 3.4994
CFS merit scores = 3.61698
CFS merit scores = 3.72932
CFS merit scores = 3.83661
CFS merit scores = 3.93882
CFS merit scores = 4.0369
CFS merit scores = 4.13069
CFS merit scores = 4.22148
CFS merit scores = 4.30741
CFS merit scores = 4.38972
CFS merit scores = 4.46896
CFS merit scores = 4.54439
CFS merit scores = 4.61717
CFS merit scores = 4.68743
CFS merit scores = 4.75519
CFS merit scores = 4.81648
CFS merit scores = 4.87505
CFS merit scores = 4.9309
CFS merit scores = 4.97404
CFS merit scores = 5.01419
CFS merit scores = 5.04998
CFS merit scores = 5.08365
CFS merit scores = 5.11575
CFS merit scores = 5.14243
CFS merit scores = 5.1692
CFS merit scores = 5.19202
CFS merit scores = 5.21346
CFS merit scores = 5.23346
CFS merit scores = 5.2522
CFS merit scores = 5.27043
CFS merit scores = 5.2892
CFS merit scores = 5.30106
CFS merit scores = 5.3127
CFS merit scores = 5.32257
cnt = 1	feature = 58	correl = -0.307672	descr = Gibbs_of_Target_Sequence__Pos_19_Step_1
cnt = 2	feature = 472	correl = -0.150363	descr = N_Gram_GCGTC
cnt = 3	feature = 619	correl = 0.0944683	descr = N_Gram_TCGGC
cnt = 4	feature = 361	correl = 0.0705217	descr = N_Gram_CGTGA
cnt = 5	feature = 606	correl = 0.0522095	descr = N_Gram_TCCCG
cnt = 6	feature = 363	correl = 0.0789734	descr = N_Gram_CGTGG
cnt = 7	feature = 425	correl = 0.0459803	descr = N_Gram_GATAC
cnt = 8	feature = 555	correl = 0.0473666	descr = N_Gram_GTGTA
cnt = 9	feature = 604	correl = 0.0611067	descr = N_Gram_TCCCA
cnt = 10	feature = 322	correl = 0.0672847	descr = N_Gram_CCTCA
cnt = 11	feature = 649	correl = 0.0522095	descr = N_Gram_TGCCG
cnt = 12	feature = 265	correl = -0.0510587	descr = N_Gram_CACCC
cnt = 13	feature = 417	correl = 0.0966337	descr = N_Gram_GACTA
cnt = 14	feature = 697	correl = 0.0784451	descr = N_Gram_TTGCA
cnt = 15	feature = 623	correl = 0.056568	descr = N_Gram_TCTAC
cnt = 16	feature = 449	correl = -0.0451669	descr = N_Gram_GCATG
cnt = 17	feature = 305	correl = 0.114781	descr = N_Gram_CCCCC
cnt = 18	feature = 309	correl = 0.0689214	descr = N_Gram_CCCGC
cnt = 19	feature = 226	correl = 0.0963392	descr = N_Gram_ATATA
cnt = 20	feature = 334	correl = 0.0569573	descr = N_Gram_CGAGG
cnt = 21	feature = 321	correl = 0.0555615	descr = N_Gram_CCTAT
cnt = 22	feature = 516	correl = 0.0676026	descr = N_Gram_GGGGC
cnt = 23	feature = 244	correl = -0.068687	descr = N_Gram_ATTAC
cnt = 24	feature = 231	correl = -0.096687	descr = N_Gram_ATCGG
cnt = 25	feature = 343	correl = 0.0639507	descr = N_Gram_CGGAA
cnt = 26	feature = 527	correl = 0.0773543	descr = N_Gram_GGTCA
cnt = 27	feature = 279	correl = 0.04669	descr = N_Gram_CAGGG
cnt = 28	feature = 391	correl = -0.118168	descr = N_Gram_CTTAT
cnt = 29	feature = 416	correl = -0.103688	descr = N_Gram_GACGT
cnt = 30	feature = 225	correl = 0.0469528	descr = N_Gram_ATAGC
cnt = 31	feature = 228	correl = -0.0524788	descr = N_Gram_ATCAT
cnt = 32	feature = 503	correl = 0.0916557	descr = N_Gram_GGCGG
cnt = 33	feature = 292	correl = 0.0516743	descr = N_Gram_CCAAT
cnt = 34	feature = 383	correl = -0.0769531	descr = N_Gram_CTGAT
cnt = 35	feature = 536	correl = -0.0557263	descr = N_Gram_GTCAA
cnt = 36	feature = 583	correl = -0.0443184	descr = N_Gram_TAGAT
cnt = 37	feature = 303	correl = 0.0840852	descr = N_Gram_CCCAC
cnt = 38	feature = 525	correl = -0.0686245	descr = N_Gram_GGTAA
cnt = 39	feature = 211	correl = -0.143414	descr = N_Gram_AGTCT
cnt = 40	feature = 441	correl = 0.0743071	descr = N_Gram_GCACT
cnt = 41	feature = 563	correl = 0.0449729	descr = N_Gram_GTTGC
cnt = 42	feature = 364	correl = 0.0538781	descr = N_Gram_CGTGT
cnt = 43	feature = 351	correl = 0.135189	descr = N_Gram_CGGGC
cnt = 44	feature = 399	correl = 0.0845057	descr = N_Gram_CTTGG
cnt = 45	feature = 337	correl = -0.0585454	descr = N_Gram_CGATC
cnt = 46	feature = 407	correl = 0.0643379	descr = N_Gram_GACA
num rows = 521
num_elements = 24487
*
optimization finished, #iter = 238
nu = 0.786606
obj = -83.063884, rho = -0.312560
nSV = 418, nBSV = 401
num rows = 58
num_elements = 2726
*
optimization finished, #iter = 29
nu = 0.839889
obj = -9.708322, rho = -0.370482
nSV = 51, nBSV = 47
*
optimization finished, #iter = 238
nu = 0.786606
obj = -83.063884, rho = -0.312560
nSV = 418, nBSV = 401
CFS merit scores = 1.35103
CFS merit scores = 1.57219
CFS merit scores = 1.82599
CFS merit scores = 2.04842
CFS merit scores = 2.25371
CFS merit scores = 2.44002
CFS merit scores = 2.61066
CFS merit scores = 2.76959
CFS merit scores = 2.91989
CFS merit scores = 3.06277
CFS merit scores = 3.19817
CFS merit scores = 3.32689
CFS merit scores = 3.45002
CFS merit scores = 3.56822
CFS merit scores = 3.68228
CFS merit scores = 3.7926
CFS merit scores = 3.89956
CFS merit scores = 4.00035
CFS merit scores = 4.09627
CFS merit scores = 4.18892
CFS merit scores = 4.27868
CFS merit scores = 4.36578
CFS merit scores = 4.45035
CFS merit scores = 4.53255
CFS merit scores = 4.61103
CFS merit scores = 4.68706
CFS merit scores = 4.75821
CFS merit scores = 4.82642
CFS merit scores = 4.89119
CFS merit scores = 4.9461
CFS merit scores = 4.99881
CFS merit scores = 5.04986
CFS merit scores = 5.09563
CFS merit scores = 5.13793
CFS merit scores = 5.17554
CFS merit scores = 5.20977
CFS merit scores = 5.23874
CFS merit scores = 5.26587
CFS merit scores = 5.29051
CFS merit scores = 5.31314
CFS merit scores = 5.33574
CFS merit scores = 5.35829
CFS merit scores = 5.38031
CFS merit scores = 5.40137
CFS merit scores = 5.4217
CFS merit scores = 5.44093
CFS merit scores = 5.4603
CFS merit scores = 5.47561
CFS merit scores = 5.49091
CFS merit scores = 5.50625
CFS merit scores = 5.52084
CFS merit scores = 5.53531
CFS merit scores = 5.54927
CFS merit scores = 5.55951
CFS merit scores = 5.56813
CFS merit scores = 5.57471
CFS merit scores = 5.58056
CFS merit scores = 5.58197
CFS merit scores = 5.58335
CFS merit scores = 5.58477
CFS merit scores = 5.58581
CFS merit scores = 5.58505
CFS merit scores = 5.5852
CFS merit scores = 5.58498
CFS merit scores = 5.58494
CFS merit scores = 5.58515
CFS merit scores = 5.58544
CFS merit scores = 5.58568
CFS merit scores = 5.57976
CFS merit scores = 5.5741
CFS merit scores = 5.56619
CFS merit scores = 5.55916
CFS merit scores = 5.55279
CFS merit scores = 5.54641
CFS merit scores = 5.53996
CFS merit scores = 5.53367
CFS merit scores = 5.52579
CFS merit scores = 5.51863
CFS merit scores = 5.51168
CFS merit scores = 5.50525
CFS merit scores = 5.49749
CFS merit scores = 5.4889
CFS merit scores = 5.47951
CFS merit scores = 5.47076
CFS merit scores = 5.46219
CFS merit scores = 5.45455
CFS merit scores = 5.44686
CFS merit scores = 5.43757
CFS merit scores = 5.42795
CFS merit scores = 5.41928
CFS merit scores = 5.41
CFS merit scores = 5.40017
CFS merit scores = 5.39038
CFS merit scores = 5.38127
CFS merit scores = 5.37163
CFS merit scores = 5.3624
CFS merit scores = 5.35284
CFS merit scores = 5.34367
CFS merit scores = 5.33483
CFS merit scores = 5.32561
CFS merit scores = 5.31655
CFS merit scores = 5.30675
CFS merit scores = 5.29752
CFS merit scores = 5.28842
CFS merit scores = 5.27853
CFS merit scores = 5.26855
CFS merit scores = 5.25854
CFS merit scores = 5.24837
CFS merit scores = 5.23871
CFS merit scores = 5.22946
CFS merit scores = 5.22017
CFS merit scores = 5.21069
CFS merit scores = 5.20095
CFS merit scores = 5.19031
CFS merit scores = 5.17992
CFS merit scores = 5.16963
CFS merit scores = 5.15996
CFS merit scores = 5.15029
CFS merit scores = 5.14112
CFS merit scores = 5.13237
CFS merit scores = 5.12254
CFS merit scores = 5.11241
CFS merit scores = 5.10248
CFS merit scores = 5.09217
CFS merit scores = 5.08193
CFS merit scores = 5.07165
CFS merit scores = 5.06118
CFS merit scores = 5.05098
CFS merit scores = 5.04062
CFS merit scores = 5.02969
CFS merit scores = 5.0182
CFS merit scores = 5.00721
CFS merit scores = 4.99605
CFS merit scores = 4.98435
CFS merit scores = 4.97282
CFS merit scores = 4.96135
CFS merit scores = 4.94912
CFS merit scores = 4.9367
CFS merit scores = 4.92437
CFS merit scores = 4.91221
CFS merit scores = 4.89988
CFS merit scores = 4.88792
cnt = 1	feature = 57	correl = -0.351026	descr = Gibbs_of_Target_Sequence__Pos_20_Step_1
cnt = 2	feature = 291	correl = 0.108972	descr = N_Gram_CCAA
cnt = 3	feature = 267	correl = -0.0776467	descr = N_Gram_CACGA
cnt = 4	feature = 437	correl = -0.0557194	descr = N_Gram_GATCG
cnt = 5	feature = 283	correl = -0.0502394	descr = N_Gram_CATAA
cnt = 6	feature = 407	correl = 0.101285	descr = N_Gram_GAAAG
cnt = 7	feature = 450	correl = 0.072894	descr = N_Gram_GCAAT
cnt = 8	feature = 467	correl = -0.0562543	descr = N_Gram_GCCGT
cnt = 9	feature = 228	correl = -0.0492157	descr = N_Gram_ATCGC
cnt = 10	feature = 692	correl = 0.0445382	descr = N_Gram_TTCGA
cnt = 11	feature = 505	correl = -0.0572984	descr = N_Gram_GGCAC
cnt = 12	feature = 390	correl = 0.055997	descr = N_Gram_CTGGG
cnt = 13	feature = 364	correl = 0.0788865	descr = N_Gram_CGTGG
cnt = 14	feature = 342	correl = 0.0570669	descr = N_Gram_CGCTA
cnt = 15	feature = 540	correl = 0.0503943	descr = N_Gram_GTATA
cnt = 16	feature = 478	correl = 0.0451013	descr = N_Gram_GCGTA
cnt = 17	feature = 340	correl = 0.0451013	descr = N_Gram_CGCCA
cnt = 18	feature = 472	correl = 0.0445806	descr = N_Gram_GCGAG
cnt = 19	feature = 500	correl = 0.089506	descr = N_Gram_GGAGT
cnt = 20	feature = 579	correl = 0.0740259	descr = N_Gram_TAAGC
cnt = 21	feature = 623	correl = 0.0737083	descr = N_Gram_TCGGA
cnt = 22	feature = 237	correl = -0.0454569	descr = N_Gram_ATGCA
cnt = 23	feature = 529	correl = 0.0517626	descr = N_Gram_GGGGG
cnt = 24	feature = 510	correl = 0.0497675	descr = N_Gram_GGCCG
cnt = 25	feature = 309	correl = 0.0688261	descr = N_Gram_CCCGC
cnt = 26	feature = 441	correl = 0.0542832	descr = N_Gram_GATGT
cnt = 27	feature = 290	correl = 0.0579106	descr = N_Gram_CATTA
cnt = 28	feature = 609	correl = 0.061005	descr = N_Gram_TCCCA
cnt = 29	feature = 703	correl = 0.0589592	descr = N_Gram_TTGCA
cnt = 30	feature = 580	correl = -0.14	descr = N_Gram_TAAGT
cnt = 31	feature = 460	correl = 0.0928253	descr = N_Gram_GCCAG
cnt = 32	feature = 599	correl = 0.0488607	descr = N_Gram_TCAGA
cnt = 33	feature = 593	correl = -0.0565826	descr = N_Gram_TATTC
cnt = 34	feature = 278	correl = 0.0858995	descr = N_Gram_CAGGA
cnt = 35	feature = 539	correl = 0.0549123	descr = N_Gram_GGTTG
cnt = 36	feature = 255	correl = 0.0492396	descr = N_Gram_CAAGC
cnt = 37	feature = 514	correl = 0.0780795	descr = N_Gram_GGCGG
cnt = 38	feature = 386	correl = -0.0553155	descr = N_Gram_CTCTC
cnt = 39	feature = 466	correl = 0.072319	descr = N_Gram_GCCGG
cnt = 40	feature = 396	correl = 0.0494568	descr = N_Gram_CTTCC
cnt = 41	feature = 448	correl = 0.0608259	descr = N_Gram_GCAAA
cnt = 42	feature = 305	correl = 0.0839686	descr = N_Gram_CCCAC
cnt = 43	feature = 286	correl = -0.0640705	descr = N_Gram_CATCG
cnt = 44	feature = 509	correl = 0.0890522	descr = N_Gram_GGCCC
cnt = 45	feature = 321	correl = -0.108383	descr = N_Gram_CCTCC
cnt = 46	feature = 222	correl = 0.0732557	descr = N_Gram_ATAGT
cnt = 47	feature = 590	correl = 0.07769	descr = N_Gram_TAGTC
cnt = 48	feature = 337	correl = -0.0463533	descr = N_Gram_CGATG
cnt = 49	feature = 596	correl = 0.0535565	descr = N_Gram_TCAAG
cnt = 50	feature = 512	correl = -0.0612784	descr = N_Gram_GGCGA
cnt = 51	feature = 425	correl = -0.0479501	descr = N_Gram_GAGCC
cnt = 52	feature = 322	correl = 0.060428	descr = N_Gram_CCTCG
cnt = 53	feature = 416	correl = -0.0637454	descr = N_Gram_GACCT
cnt = 54	feature = 541	correl = -0.062694	descr = N_Gram_GTATC
cnt = 55	feature = 649	correl = -0.048882	descr = N_Gram_TGATC
cnt = 56	feature = 655	correl = -0.142705	descr = N_Gram_TGCG
cnt = 57	feature = 602	correl = -0.0550172	descr = N_Gram_TCATA
cnt = 58	feature = 605	correl = 0.0922761	descr = N_Gram_TCCAA
cnt = 59	feature = 219	correl = -0.0502394	descr = N_Gram_ATAAT
cnt = 60	feature = 440	correl = -0.0665899	descr = N_Gram_GATGC
cnt = 61	feature = 274	correl = 0.0545108	descr = N_Gram_CAGCC
cnt = 62	feature = 313	correl = 0.0706988	descr = N_Gram_CCGGC
cnt = 63	feature = 565	correl = 0.0694316	descr = N_Gram_GTGTG
cnt = 64	feature = 241	correl = -0.0734402	descr = N_Gram_ATTAC
cnt = 65	feature = 612	correl = -0.0748541	descr = N_Gram_TCCGC
cnt = 66	feature = 351	correl = 0.0901555	descr = N_Gram_CGGGA
cnt = 67	feature = 231	correl = 0.0797974	descr = N_Gram_ATCTG
cnt = 68	feature = 606	correl = -0.0634811	descr = N_Gram_TCCAC
cnt = 69	feature = 645	correl = -0.0455926	descr = N_Gram_TGACT
cnt = 70	feature = 334	correl = -0.090811	descr = N_Gram_CGAGT
cnt = 71	feature = 711	correl = 0.0461979	descr = N_Gram_TTTCA
cnt = 72	feature = 525	correl = 0.0777578	descr = N_Gram_GGGCG
cnt = 73	feature = 496	correl = 0.102968	descr = N_Gram_GGACC
cnt = 74	feature = 690	correl = 0.075369	descr = N_Gram_TTCCA
cnt = 75	feature = 501	correl = -0.101171	descr = N_Gram_GGATC
cnt = 76	feature = 426	correl = 0.0911086	descr = N_Gram_GAGCT
cnt = 77	feature = 226	correl = 0.0736043	descr = N_Gram_ATCAG
cnt = 78	feature = 265	correl = 0.0739212	descr = N_Gram_CACCT
cnt = 79	feature = 578	correl = -0.0513164	descr = N_Gram_TAAGA
cnt = 80	feature = 235	correl = -0.0633511	descr = N_Gram_ATGAT
cnt = 81	feature = 487	correl = 0.0713594	descr = N_Gram_GCTGG
cnt = 82	feature = 363	correl = 0.11555	descr = N_Gram_CGTGC
cnt = 83	feature = 546	correl = -0.091129	descr = N_Gram_GTCCA
cnt = 84	feature = 536	correl = 0.0616288	descr = N_Gram_GGTC
cnt = 85	feature = 280	correl = 0.0821779	descr = N_Gram_CAGTA
cnt = 86	feature = 497	correl = 0.0986263	descr = N_Gram_GGACG
cnt = 87	feature = 661	correl = 0.122443	descr = N_Gram_TGGCC
cnt = 88	feature = 494	correl = 0.0483425	descr = N_Gram_GGAAG
cnt = 89	feature = 468	correl = 0.0886763	descr = N_Gram_GCCT
cnt = 90	feature = 662	correl = -0.10154	descr = N_Gram_TGGCG
cnt = 91	feature = 24	correl = -0.0910926	descr = Position_Specific_Bin_Base_11_Base_G
cnt = 92	feature = 324	correl = -0.0472097	descr = N_Gram_CCTGG
cnt = 93	feature = 13	correl = -0.125111	descr = Position_Specific_Bin_Base_5_Base_A
cnt = 94	feature = 456	correl = 0.113531	descr = N_Gram_GCATC
cnt = 95	feature = 211	correl = 0.0459271	descr = N_Gram_AGTG
cnt = 96	feature = 36	correl = -0.0501528	descr = Position_Specific_Bin_Base_16_Base_T
cnt = 97	feature = 10	correl = -0.0440194	descr = Position_Specific_Bin_Base_3_Base_A
cnt = 98	feature = 28	correl = -0.119936	descr = Position_Specific_Bin_Base_12_Base_T
cnt = 99	feature = 713	correl = -0.0576182	descr = N_Gram_TTTCG
cnt = 100	feature = 616	correl = -0.0700986	descr = N_Gram_TCCTC
cnt = 101	feature = 508	correl = 0.102806	descr = N_Gram_GGCCA
cnt = 102	feature = 527	correl = 0.0708556	descr = N_Gram_GGGGA
cnt = 103	feature = 674	correl = 0.0581474	descr = N_Gram_TGTCC
cnt = 104	feature = 388	correl = 0.0463813	descr = N_Gram_CTGC
cnt = 105	feature = 32	correl = 0.093727	descr = Position_Specific_Bin_Base_14_Base_T
cnt = 106	feature = 399	correl = -0.0827461	descr = N_Gram_CTTGA
cnt = 107	feature = 17	correl = 0.104792	descr = Position_Specific_Bin_Base_6_Base_C
cnt = 108	feature = 308	correl = 0.0968647	descr = N_Gram_CCCG
cnt = 109	feature = 252	correl = 0.0496247	descr = N_Gram_CAACA
cnt = 110	feature = 619	correl = -0.0871725	descr = N_Gram_TCGA
cnt = 111	feature = 382	correl = -0.053954	descr = N_Gram_CTCCG
cnt = 112	feature = 352	correl = 0.14096	descr = N_Gram_CGGGC
cnt = 113	feature = 695	correl = -0.204811	descr = N_Gram_TTCTC
cnt = 114	feature = 77	correl = 0.0658704	descr = Xue_Structure_Feature_A100
cnt = 115	feature = 105	correl = -0.0783452	descr = Fold_of_Target_NoBeginbrace_noends_Pos_4
cnt = 116	feature = 254	correl = 0.0820514	descr = N_Gram_CAAG
cnt = 117	feature = 8	correl = -0.0609869	descr = Position_Specific_Bin_Base_2_Base_G
cnt = 118	feature = 11	correl = 0.0838059	descr = Position_Specific_Bin_Base_3_Base_C
cnt = 119	feature = 563	correl = 0.0777447	descr = N_Gram_GTGT
cnt = 120	feature = 33	correl = 0.0496908	descr = Position_Specific_Bin_Base_15_Base_C
cnt = 121	feature = 681	correl = -0.071987	descr = N_Gram_TTAC
cnt = 122	feature = 40	correl = 0.139588	descr = Position_Specific_Bin_Base_18_Base_C
cnt = 123	feature = 52	correl = -0.179394	descr = Gibbs_of_Target_Sequence__Pos_14_Step_1
cnt = 124	feature = 69	correl = 0.0758556	descr = Fold_of_RNAi_Sequence_Pos_11
cnt = 125	feature = 353	correl = -0.0517811	descr = N_Gram_CGGT
cnt = 126	feature = 477	correl = -0.0791223	descr = N_Gram_GCGT
cnt = 127	feature = 304	correl = 0.0695853	descr = N_Gram_CCCA
cnt = 128	feature = 341	correl = 0.0937968	descr = N_Gram_CGCCG
cnt = 129	feature = 72	correl = 0.0817908	descr = Fold_of_RNAi_Sequence_Pos_14
cnt = 130	feature = 67	correl = 0.105863	descr = Fold_of_RNAi_Sequence_Pos_9
cnt = 131	feature = 14	correl = 0.0891135	descr = Position_Specific_Bin_Base_5_Base_C
cnt = 132	feature = 207	correl = -0.094282	descr = N_Gram_AGTC
cnt = 133	feature = 39	correl = -0.267577	descr = Position_Specific_Bin_Base_18_Base_A
cnt = 134	feature = 26	correl = 0.172887	descr = Position_Specific_Bin_Base_12_Base_C
cnt = 135	feature = 691	correl = -0.0486398	descr = N_Gram_TTCG
cnt = 136	feature = 35	correl = 0.132939	descr = Position_Specific_Bin_Base_16_Base_C
cnt = 137	feature = 82	correl = 0.0497266	descr = Xue_Structure_Feature_C011
cnt = 138	feature = 717	correl = -0.1552	descr = N_Gram_TTTT
cnt = 139	feature = 76	correl = -0.059011	descr = Xue_Structure_Feature_A110
cnt = 140	feature = 504	correl = 0.0734098	descr = N_Gram_GGCA
cnt = 141	feature = 545	correl = -0.0580049	descr = N_Gram_GTCC
cnt = 142	feature = 473	correl = 0.0582656	descr = N_Gram_GCGCC
num rows = 521
num_elements = 74503
*
optimization finished, #iter = 390
nu = 0.647095
obj = -55.572889, rho = -0.104185
nSV = 370, nBSV = 295
num rows = 58
num_elements = 8294
*
optimization finished, #iter = 35
nu = 0.611464
obj = -6.247392, rho = -0.402391
nSV = 42, nBSV = 26
*
optimization finished, #iter = 390
nu = 0.647095
obj = -55.572889, rho = -0.104185
nSV = 370, nBSV = 295
CFS merit scores = 1.22163
CFS merit scores = 1.55718
CFS merit scores = 1.82174
CFS merit scores = 2.05542
CFS merit scores = 2.25715
CFS merit scores = 2.44448
CFS merit scores = 2.61802
CFS merit scores = 2.77349
CFS merit scores = 2.92108
CFS merit scores = 3.05688
CFS merit scores = 3.18424
CFS merit scores = 3.30673
CFS merit scores = 3.42365
CFS merit scores = 3.53395
CFS merit scores = 3.63908
CFS merit scores = 3.73916
CFS merit scores = 3.83429
CFS merit scores = 3.92417
CFS merit scores = 4.01147
CFS merit scores = 4.09643
CFS merit scores = 4.17769
CFS merit scores = 4.25449
CFS merit scores = 4.32724
CFS merit scores = 4.39705
CFS merit scores = 4.4641
CFS merit scores = 4.52916
CFS merit scores = 4.59227
CFS merit scores = 4.65306
CFS merit scores = 4.71003
CFS merit scores = 4.76402
CFS merit scores = 4.81681
CFS merit scores = 4.8681
CFS merit scores = 4.91697
CFS merit scores = 4.96187
CFS merit scores = 5.00517
CFS merit scores = 5.04279
CFS merit scores = 5.07888
CFS merit scores = 5.11381
CFS merit scores = 5.14681
CFS merit scores = 5.17666
CFS merit scores = 5.20478
CFS merit scores = 5.23119
CFS merit scores = 5.25501
CFS merit scores = 5.27644
CFS merit scores = 5.29736
CFS merit scores = 5.31831
CFS merit scores = 5.33794
CFS merit scores = 5.35534
CFS merit scores = 5.37136
CFS merit scores = 5.3842
CFS merit scores = 5.39698
CFS merit scores = 5.40432
CFS merit scores = 5.41108
CFS merit scores = 5.41602
CFS merit scores = 5.42125
CFS merit scores = 5.4267
CFS merit scores = 5.43209
CFS merit scores = 5.43411
CFS merit scores = 5.43554
CFS merit scores = 5.43679
CFS merit scores = 5.43806
CFS merit scores = 5.43923
CFS merit scores = 5.43987
CFS merit scores = 5.44118
CFS merit scores = 5.44275
CFS merit scores = 5.44424
CFS merit scores = 5.4453
CFS merit scores = 5.44657
CFS merit scores = 5.44794
CFS merit scores = 5.44526
CFS merit scores = 5.44306
CFS merit scores = 5.44118
cnt = 1	feature = 674	correl = -0.221627	descr = N_Gram_TTCTC
cnt = 2	feature = 54	correl = -0.185982	descr = Gibbs_of_Target_Sequence__Pos_7_Step_1
cnt = 3	feature = 67	correl = 0.180286	descr = Fold_of_RNAi_Sequence_Pos_0
cnt = 4	feature = 361	correl = 0.0904271	descr = N_Gram_CTA
cnt = 5	feature = 357	correl = 0.0788089	descr = N_Gram_CGTGG
cnt = 6	feature = 574	correl = 0.0675531	descr = N_Gram_TATAT
cnt = 7	feature = 308	correl = 0.0450415	descr = N_Gram_CCGAA
cnt = 8	feature = 327	correl = -0.0492258	descr = N_Gram_CGACC
cnt = 9	feature = 505	correl = 0.0450415	descr = N_Gram_GGGCT
cnt = 10	feature = 351	correl = -0.0676911	descr = N_Gram_CGTAC
cnt = 11	feature = 225	correl = -0.0492258	descr = N_Gram_ATCGC
cnt = 12	feature = 386	correl = 0.0450415	descr = N_Gram_CTTAC
cnt = 13	feature = 529	correl = 0.0512049	descr = N_Gram_GTCCC
cnt = 14	feature = 241	correl = 0.0669167	descr = N_Gram_ATTCC
cnt = 15	feature = 304	correl = 0.0687388	descr = N_Gram_CCCGC
cnt = 16	feature = 539	correl = 0.0611525	descr = N_Gram_GTGAC
cnt = 17	feature = 472	correl = 0.120547	descr = N_Gram_GGAAA
cnt = 18	feature = 334	correl = -0.0494292	descr = N_Gram_CGATG
cnt = 19	feature = 303	correl = 0.073181	descr = N_Gram_CCCGA
cnt = 20	feature = 508	correl = 0.0450415	descr = N_Gram_GGGGT
cnt = 21	feature = 207	correl = 0.0975619	descr = N_Gram_AGTGT
cnt = 22	feature = 313	correl = -0.0641534	descr = N_Gram_CCGGT
cnt = 23	feature = 426	correl = 0.0484501	descr = N_Gram_GATTG
cnt = 24	feature = 473	correl = -0.0498594	descr = N_Gram_GGAAC
cnt = 25	feature = 255	correl = 0.0520892	descr = N_Gram_CAATA
cnt = 26	feature = 290	correl = 0.0594077	descr = N_Gram_CCACC
cnt = 27	feature = 404	correl = 0.0444698	descr = N_Gram_GACAC
cnt = 28	feature = 252	correl = 0.0616903	descr = N_Gram_CAAGC
cnt = 29	feature = 510	correl = -0.0444272	descr = N_Gram_GGGTT
cnt = 30	feature = 382	correl = -0.0684932	descr = N_Gram_CTGCC
cnt = 31	feature = 514	correl = 0.0551954	descr = N_Gram_GGTGC
cnt = 32	feature = 500	correl = 0.106148	descr = N_Gram_GGGAC
cnt = 33	feature = 291	correl = -0.0447983	descr = N_Gram_CCACG
cnt = 34	feature = 392	correl = -0.114554	descr = N_Gram_CTTGC
cnt = 35	feature = 337	correl = 0.0570008	descr = N_Gram_CGCTA
cnt = 36	feature = 555	correl = -0.0479684	descr = N_Gram_GTTGT
cnt = 37	feature = 283	correl = 0.0553759	descr = N_Gram_CATTA
cnt = 38	feature = 235	correl = -0.0659481	descr = N_Gram_ATGCT
cnt = 39	feature = 363	correl = 0.0563769	descr = N_Gram_CTACT
cnt = 40	feature = 546	correl = 0.0471497	descr = N_Gram_GTGTA
cnt = 41	feature = 343	correl = 0.0496787	descr = N_Gram_CGGCC
cnt = 42	feature = 226	correl = -0.095802	descr = N_Gram_ATCGG
cnt = 43	feature = 596	correl = -0.0802348	descr = N_Gram_TCCGC
cnt = 44	feature = 228	correl = 0.0796666	descr = N_Gram_ATCTG
cnt = 45	feature = 364	correl = 0.0661461	descr = N_Gram_CTAGG
cnt = 46	feature = 492	correl = -0.084973	descr = N_Gram_GGCGA
cnt = 47	feature = 501	correl = 0.120675	descr = N_Gram_GGGAG
cnt = 48	feature = 324	correl = -0.114938	descr = N_Gram_CCTTC
cnt = 49	feature = 340	correl = 0.0637315	descr = N_Gram_CGGAA
cnt = 50	feature = 267	correl = 0.0670594	descr = N_Gram_CACTC
cnt = 51	feature = 258	correl = 0.0832887	descr = N_Gram_CACAG
cnt = 52	feature = 441	correl = -0.045258	descr = N_Gram_GCATG
cnt = 53	feature = 460	correl = 0.054097	descr = N_Gram_GCGGT
cnt = 54	feature = 599	correl = 0.0553946	descr = N_Gram_TCCTA
cnt = 55	feature = 494	correl = 0.0903571	descr = N_Gram_GGCGG
cnt = 56	feature = 437	correl = 0.062322	descr = N_Gram_GCAGC
cnt = 57	feature = 606	correl = -0.0492258	descr = N_Gram_TCGCA
cnt = 58	feature = 481	correl = -0.106626	descr = N_Gram_GGATC
cnt = 59	feature = 509	correl = 0.0928145	descr = N_Gram_GGGTC
cnt = 60	feature = 280	correl = 0.109566	descr = N_Gram_CATCT
cnt = 61	feature = 665	correl = -0.073479	descr = N_Gram_TTACC
cnt = 62	feature = 425	correl = -0.0717742	descr = N_Gram_GATTA
cnt = 63	feature = 580	correl = 0.0952317	descr = N_Gram_TCACC
cnt = 64	feature = 541	correl = 0.0570008	descr = N_Gram_GTGCG
cnt = 65	feature = 321	correl = 0.0720865	descr = N_Gram_CCTGC
cnt = 66	feature = 605	correl = -0.14911	descr = N_Gram_TCGAG
cnt = 67	feature = 503	correl = 0.124141	descr = N_Gram_GGGCC
cnt = 68	feature = 440	correl = 0.10902	descr = N_Gram_GCATC
cnt = 69	feature = 496	correl = 0.154164	descr = N_Gram_GGCTT
cnt = 70	feature = 305	correl = 0.0705893	descr = N_Gram_CCCGG
cnt = 71	feature = 686	correl = 0.0546418	descr = N_Gram_TTGGT
cnt = 72	feature = 407	correl = 0.0591652	descr = N_Gram_GACCG
num rows = 521
num_elements = 38033
*
optimization finished, #iter = 255
nu = 0.773905
obj = -79.238318, rho = -0.070850
nSV = 416, nBSV = 385
num rows = 58
num_elements = 4234
*
optimization finished, #iter = 28
nu = 0.778068
obj = -8.351096, rho = -0.418806
nSV = 48, nBSV = 40
*
optimization finished, #iter = 255
nu = 0.773905
obj = -79.238318, rho = -0.070850
nSV = 416, nBSV = 385
CFS merit scores = 1.30094
CFS merit scores = 1.58276
CFS merit scores = 1.84414
CFS merit scores = 2.07326
CFS merit scores = 2.28009
CFS merit scores = 2.46939
CFS merit scores = 2.64562
CFS merit scores = 2.80972
CFS merit scores = 2.96228
CFS merit scores = 3.10522
CFS merit scores = 3.23896
CFS merit scores = 3.3661
cnt = 1	feature = 58	correl = -0.300939	descr = Gibbs_of_Target_Sequence__Pos_19_Step_1
cnt = 2	feature = 52	correl = -0.177172	descr = Gibbs_of_Target_Sequence__Pos_7_Step_1
cnt = 3	feature = 563	correl = -0.140999	descr = N_Gram_TAAGT
cnt = 4	feature = 314	correl = 0.0730871	descr = N_Gram_CGACA
cnt = 5	feature = 536	correl = 0.0573867	descr = N_Gram_GTGCA
cnt = 6	feature = 396	correl = -0.0682858	descr = N_Gram_GACCC
cnt = 7	feature = 546	correl = 0.0477341	descr = N_Gram_GTGTG
cnt = 8	feature = 594	correl = 0.0467614	descr = N_Gram_TCCGA
cnt = 9	feature = 276	correl = 0.051351	descr = N_Gram_CCAAT
cnt = 10	feature = 386	correl = 0.0526599	descr = N_Gram_GAAAC
cnt = 11	feature = 350	correl = -0.0565534	descr = N_Gram_CGTTC
cnt = 12	feature = 540	correl = 0.0440189	descr = N_Gram_GTGGA
num rows = 521
num_elements = 6773
*
optimization finished, #iter = 220
nu = 0.810369
obj = -86.916208, rho = -0.392155
nSV = 425, nBSV = 419
num rows = 58
num_elements = 754
*
optimization finished, #iter = 24
nu = 0.827586
obj = -9.896759, rho = -0.392211
nSV = 48, nBSV = 48
*
optimization finished, #iter = 220
nu = 0.810369
obj = -86.916208, rho = -0.392155
nSV = 425, nBSV = 419
CFS merit scores = 1.10037
CFS merit scores = 1.44983
CFS merit scores = 1.72785
CFS merit scores = 1.88529
CFS merit scores = 2.00464
CFS merit scores = 2.08026
cnt = 1	feature = 105	correl = 0.100374	descr = Fold_of_Target_NoEndbrace_noends_Pos_13
cnt = 2	feature = 86	correl = 0.0848042	descr = Xue_Structure_Feature_C101
cnt = 3	feature = 11	correl = 0.0601134	descr = Position_Specific_Bin_Base_2_Base_T
cnt = 4	feature = 80	correl = 0.0454459	descr = Xue_Structure_Feature_A111
cnt = 5	feature = 82	correl = 0.0494186	descr = Xue_Structure_Feature_A100
cnt = 6	feature = 10	correl = -0.0802303	descr = Position_Specific_Bin_Base_2_Base_G
num rows = 521
num_elements = 3647
*
optimization finished, #iter = 206
nu = 0.715040
obj = -74.369388, rho = -0.425380
nSV = 375, nBSV = 371
num rows = 58
num_elements = 406
*
optimization finished, #iter = 23
nu = 0.780987
obj = -7.967010, rho = -0.431591
nSV = 46, nBSV = 44
*
optimization finished, #iter = 206
nu = 0.715040
obj = -74.369388, rho = -0.425380
nSV = 375, nBSV = 371
CFS merit scores = 1.22528
CFS merit scores = 1.54472
CFS merit scores = 1.81919
CFS merit scores = 2.05273
CFS merit scores = 2.26242
CFS merit scores = 2.45453
CFS merit scores = 2.63001
CFS merit scores = 2.79146
CFS merit scores = 2.94288
CFS merit scores = 3.08336
CFS merit scores = 3.21601
CFS merit scores = 3.3414
CFS merit scores = 3.45804
CFS merit scores = 3.57015
CFS merit scores = 3.67786
CFS merit scores = 3.78066
CFS merit scores = 3.87982
CFS merit scores = 3.97595
CFS merit scores = 4.06672
CFS merit scores = 4.15468
CFS merit scores = 4.23902
CFS merit scores = 4.32054
CFS merit scores = 4.39887
CFS merit scores = 4.47478
CFS merit scores = 4.54839
CFS merit scores = 4.62064
CFS merit scores = 4.69099
CFS merit scores = 4.75836
CFS merit scores = 4.82343
CFS merit scores = 4.88629
CFS merit scores = 4.94658
CFS merit scores = 5.00441
CFS merit scores = 5.05557
CFS merit scores = 5.10525
CFS merit scores = 5.14881
CFS merit scores = 5.18671
CFS merit scores = 5.22221
CFS merit scores = 5.2524
CFS merit scores = 5.27468
CFS merit scores = 5.29636
CFS merit scores = 5.31536
CFS merit scores = 5.33332
CFS merit scores = 5.34989
CFS merit scores = 5.36213
CFS merit scores = 5.37137
CFS merit scores = 5.37997
CFS merit scores = 5.38657
CFS merit scores = 5.39453
CFS merit scores = 5.40065
CFS merit scores = 5.4045
CFS merit scores = 5.40774
CFS merit scores = 5.41137
CFS merit scores = 5.41546
CFS merit scores = 5.41854
CFS merit scores = 5.42178
CFS merit scores = 5.42519
CFS merit scores = 5.42676
CFS merit scores = 5.42787
CFS merit scores = 5.42696
CFS merit scores = 5.42682
CFS merit scores = 5.42548
CFS merit scores = 5.42236
CFS merit scores = 5.4197
CFS merit scores = 5.41738
CFS merit scores = 5.41244
CFS merit scores = 5.40806
CFS merit scores = 5.4032
CFS merit scores = 5.3977
CFS merit scores = 5.39246
CFS merit scores = 5.38742
CFS merit scores = 5.3827
CFS merit scores = 5.37672
CFS merit scores = 5.37146
CFS merit scores = 5.36663
CFS merit scores = 5.362
CFS merit scores = 5.35631
CFS merit scores = 5.34911
CFS merit scores = 5.34212
CFS merit scores = 5.33303
CFS merit scores = 5.32435
CFS merit scores = 5.31604
CFS merit scores = 5.30818
CFS merit scores = 5.30056
CFS merit scores = 5.29106
CFS merit scores = 5.28213
CFS merit scores = 5.27394
CFS merit scores = 5.26557
CFS merit scores = 5.25672
CFS merit scores = 5.24814
CFS merit scores = 5.23917
CFS merit scores = 5.23021
CFS merit scores = 5.22141
CFS merit scores = 5.21275
CFS merit scores = 5.20398
CFS merit scores = 5.1959
CFS merit scores = 5.18774
CFS merit scores = 5.17999
CFS merit scores = 5.1712
CFS merit scores = 5.16269
CFS merit scores = 5.15453
CFS merit scores = 5.14612
CFS merit scores = 5.13773
CFS merit scores = 5.12977
CFS merit scores = 5.12134
CFS merit scores = 5.11303
CFS merit scores = 5.10493
CFS merit scores = 5.09608
CFS merit scores = 5.08762
CFS merit scores = 5.07939
CFS merit scores = 5.07061
CFS merit scores = 5.06111
CFS merit scores = 5.05196
CFS merit scores = 5.04295
CFS merit scores = 5.03273
CFS merit scores = 5.02287
CFS merit scores = 5.0133
CFS merit scores = 5.00383
CFS merit scores = 4.99389
CFS merit scores = 4.9838
CFS merit scores = 4.97414
CFS merit scores = 4.96485
CFS merit scores = 4.95522
CFS merit scores = 4.94561
CFS merit scores = 4.93642
CFS merit scores = 4.9273
CFS merit scores = 4.91768
CFS merit scores = 4.90746
CFS merit scores = 4.89712
CFS merit scores = 4.88674
CFS merit scores = 4.87604
CFS merit scores = 4.86539
CFS merit scores = 4.85454
CFS merit scores = 4.84406
CFS merit scores = 4.83295
CFS merit scores = 4.82124
CFS merit scores = 4.80989
CFS merit scores = 4.79822
CFS merit scores = 4.78708
CFS merit scores = 4.77512
CFS merit scores = 4.76333
CFS merit scores = 4.75217
CFS merit scores = 4.7411
CFS merit scores = 4.72778
CFS merit scores = 4.71476
CFS merit scores = 4.70064
CFS merit scores = 4.68555
CFS merit scores = 4.67018
CFS merit scores = 4.65511
CFS merit scores = 4.63624
CFS merit scores = 4.6168
CFS merit scores = 4.59576
CFS merit scores = 4.57512
CFS merit scores = 4.55046
CFS merit scores = 4.51684
cnt = 1	feature = 678	correl = -0.225281	descr = N_Gram_TTCTC
cnt = 2	feature = 67	correl = 0.157007	descr = Fold_of_RNAi_Sequence_Pos_0
cnt = 3	feature = 52	correl = -0.119077	descr = Gibbs_of_Target_Sequence__Pos_6_Step_1
cnt = 4	feature = 313	correl = 0.108045	descr = N_Gram_CCTCA
cnt = 5	feature = 353	correl = 0.0785541	descr = N_Gram_CGTGG
cnt = 6	feature = 473	correl = 0.114234	descr = N_Gram_GGAAA
cnt = 7	feature = 324	correl = 0.0883378	descr = N_Gram_CGACT
cnt = 8	feature = 219	correl = 0.0883378	descr = N_Gram_AGTTA
cnt = 9	feature = 416	correl = 0.0455868	descr = N_Gram_GATAC
cnt = 10	feature = 674	correl = 0.0442881	descr = N_Gram_TTCGA
cnt = 11	feature = 552	correl = 0.0847243	descr = N_Gram_GTTCC
cnt = 12	feature = 82	correl = -0.0574263	descr = Xue_Structure_Feature_A010
cnt = 13	feature = 235	correl = -0.0492413	descr = N_Gram_ATCGC
cnt = 14	feature = 641	correl = 0.0884103	descr = N_Gram_TGGAG
cnt = 15	feature = 361	correl = 0.0857534	descr = N_Gram_CTATT
cnt = 16	feature = 303	correl = 0.0684582	descr = N_Gram_CCCGC
cnt = 17	feature = 322	correl = -0.0492413	descr = N_Gram_CGACC
cnt = 18	feature = 267	correl = -0.0447454	descr = N_Gram_CACCC
cnt = 19	feature = 225	correl = 0.0542735	descr = N_Gram_ATACA
cnt = 20	feature = 555	correl = 0.0445252	descr = N_Gram_GTTGC
cnt = 21	feature = 510	correl = 0.0877997	descr = N_Gram_GGGGC
cnt = 22	feature = 407	correl = -0.0480842	descr = N_Gram_GAGCC
cnt = 23	feature = 321	correl = 0.0729367	descr = N_Gram_CGACA
cnt = 24	feature = 579	correl = 0.0624687	descr = N_Gram_TATGT
cnt = 25	feature = 351	correl = 0.070128	descr = N_Gram_CGTGA
cnt = 26	feature = 512	correl = 0.0448498	descr = N_Gram_GGGGT
cnt = 27	feature = 391	correl = 0.0525049	descr = N_Gram_GAAAC
cnt = 28	feature = 647	correl = 0.0511865	descr = N_Gram_TGGGA
cnt = 29	feature = 207	correl = -0.0651342	descr = N_Gram_AGGCT
cnt = 30	feature = 649	correl = 0.0460523	descr = N_Gram_TGGGT
cnt = 31	feature = 597	correl = 0.0606099	descr = N_Gram_TCCCA
cnt = 32	feature = 424	correl = -0.0691849	descr = N_Gram_GATTT
cnt = 33	feature = 580	correl = -0.0568288	descr = N_Gram_TATTC
cnt = 34	feature = 494	correl = 0.0748259	descr = N_Gram_GGCGC
cnt = 35	feature = 304	correl = 0.0702418	descr = N_Gram_CCCGG
cnt = 36	feature = 440	correl = -0.0510814	descr = N_Gram_GCCAA
cnt = 37	feature = 291	correl = -0.0450395	descr = N_Gram_CCACG
cnt = 38	feature = 456	correl = 0.0575207	descr = N_Gram_GCGGG
cnt = 39	feature = 228	correl = 0.0463331	descr = N_Gram_ATAGC
cnt = 40	feature = 483	correl = -0.0892388	descr = N_Gram_GGATC
cnt = 41	feature = 236	correl = -0.097297	descr = N_Gram_ATCGG
cnt = 42	feature = 612	correl = -0.0487143	descr = N_Gram_TCGTC
cnt = 43	feature = 623	correl = -0.12972	descr = N_Gram_TCTTA
cnt = 44	feature = 404	correl = -0.0768158	descr = N_Gram_GACTG
cnt = 45	feature = 281	correl = 0.129518	descr = N_Gram_CAGTG
cnt = 46	feature = 446	correl = 0.0580428	descr = N_Gram_GCCGC
cnt = 47	feature = 392	correl = 0.100755	descr = N_Gram_GAAAG
cnt = 48	feature = 290	correl = 0.0476934	descr = N_Gram_CCAAT
cnt = 49	feature = 645	correl = 0.146803	descr = N_Gram_TGGCT
cnt = 50	feature = 631	correl = -0.0444781	descr = N_Gram_TGATC
cnt = 51	feature = 563	correl = 0.0605012	descr = N_Gram_TAAAT
cnt = 52	feature = 312	correl = 0.0784148	descr = N_Gram_CCGTG
cnt = 53	feature = 450	correl = 0.132646	descr = N_Gram_GCCTT
cnt = 54	feature = 417	correl = 0.075923	descr = N_Gram_GATAT
cnt = 55	feature = 363	correl = 0.0649461	descr = N_Gram_CTCAA
cnt = 56	feature = 690	correl = -0.0539225	descr = N_Gram_TTGTA
cnt = 57	feature = 286	correl = 0.0786939	descr = N_Gram_CATCT
cnt = 58	feature = 211	correl = 0.0755699	descr = N_Gram_AGGTT
cnt = 59	feature = 525	correl = -0.0627469	descr = N_Gram_GTATC
cnt = 60	feature = 691	correl = 0.0843309	descr = N_Gram_TTGTG
cnt = 61	feature = 501	correl = 0.105734	descr = N_Gram_GGGAC
cnt = 62	feature = 540	correl = 0.047812	descr = N_Gram_GTGAC
cnt = 63	feature = 226	correl = -0.0793273	descr = N_Gram_ATACT
cnt = 64	feature = 466	correl = 0.0652103	descr = N_Gram_GCTGC
cnt = 65	feature = 274	correl = 0.0834702	descr = N_Gram_CAGCA
cnt = 66	feature = 632	correl = -0.117916	descr = N_Gram_TGATT
cnt = 67	feature = 546	correl = 0.0774851	descr = N_Gram_GTGGT
cnt = 68	feature = 441	correl = 0.0978444	descr = N_Gram_GCCAG
cnt = 69	feature = 500	correl = 0.0518907	descr = N_Gram_GGGAA
cnt = 70	feature = 334	correl = 0.0663428	descr = N_Gram_CGGA
cnt = 71	feature = 467	correl = 0.0799764	descr = N_Gram_GCTGG
cnt = 72	feature = 497	correl = 0.153635	descr = N_Gram_GGCTT
cnt = 73	feature = 426	correl = 0.124267	descr = N_Gram_GCAA
cnt = 74	feature = 593	correl = 0.0584476	descr = N_Gram_TCCAA
cnt = 75	feature = 399	correl = 0.0523441	descr = N_Gram_GACCG
cnt = 76	feature = 596	correl = 0.0638738	descr = N_Gram_TCCC
cnt = 77	feature = 481	correl = 0.106159	descr = N_Gram_GGAGC
cnt = 78	feature = 327	correl = -0.0450845	descr = N_Gram_CGAT
cnt = 79	feature = 700	correl = -0.127815	descr = N_Gram_TTTTC
cnt = 80	feature = 280	correl = 0.0815473	descr = N_Gram_CAGTA
cnt = 81	feature = 505	correl = 0.10175	descr = N_Gram_GGGCC
cnt = 82	feature = 341	correl = 0.107999	descr = N_Gram_CGGGA
cnt = 83	feature = 36	correl = 0.059702	descr = Position_Specific_Bin_Base_15_Base_T
cnt = 84	feature = 248	correl = 0.0458093	descr = N_Gram_ATTG
cnt = 85	feature = 357	correl = 0.0501379	descr = N_Gram_CTA
cnt = 86	feature = 545	correl = 0.112764	descr = N_Gram_GTGGC
cnt = 87	feature = 136	correl = 0.0516237	descr = N_Gram_AACAT
cnt = 88	feature = 24	correl = -0.0453259	descr = Position_Specific_Bin_Base_10_Base_G
cnt = 89	feature = 77	correl = 0.0676704	descr = Fold_of_RNAi_Sequence_Pos_15
cnt = 90	feature = 606	correl = -0.0612843	descr = N_Gram_TCGA
cnt = 91	feature = 39	correl = -0.0748419	descr = Position_Specific_Bin_Base_17_Base_A
cnt = 92	feature = 10	correl = 0.0723508	descr = Position_Specific_Bin_Base_3_Base_C
cnt = 93	feature = 265	correl = 0.0621859	descr = N_Gram_CACC
cnt = 94	feature = 529	correl = -0.0531036	descr = N_Gram_GTCC
cnt = 95	feature = 276	correl = -0.139525	descr = N_Gram_CAGCT
cnt = 96	feature = 14	correl = -0.1502	descr = Position_Specific_Bin_Base_5_Base_A
cnt = 97	feature = 57	correl = -0.0881619	descr = Gibbs_of_Target_Sequence__Pos_13_Step_1
cnt = 98	feature = 475	correl = 0.053315	descr = N_Gram_GGAAG
cnt = 99	feature = 23	correl = -0.0806504	descr = Position_Specific_Bin_Base_9_Base_T
cnt = 100	feature = 54	correl = -0.0557335	descr = Gibbs_of_Target_Sequence__Pos_8_Step_1
cnt = 101	feature = 35	correl = -0.047612	descr = Position_Specific_Bin_Base_15_Base_G
cnt = 102	feature = 492	correl = 0.132646	descr = N_Gram_GGCCT
cnt = 103	feature = 616	correl = -0.0997089	descr = N_Gram_TCTCA
cnt = 104	feature = 8	correl = 0.0882388	descr = Position_Specific_Bin_Base_2_Base_C
cnt = 105	feature = 105	correl = 0.0534014	descr = Fold_of_Target_NoEndbrace_noends_Pos_15
cnt = 106	feature = 13	correl = 0.0510965	descr = Position_Specific_Bin_Base_4_Base_T
cnt = 107	feature = 468	correl = 0.0850152	descr = N_Gram_GCTT
cnt = 108	feature = 32	correl = 0.130268	descr = Position_Specific_Bin_Base_13_Base_C
cnt = 109	feature = 33	correl = -0.113363	descr = Position_Specific_Bin_Base_14_Base_A
cnt = 110	feature = 390	correl = 0.0849416	descr = N_Gram_GAAA
cnt = 111	feature = 541	correl = 0.0443085	descr = N_Gram_GTGC
cnt = 112	feature = 681	correl = -0.0861382	descr = N_Gram_TTGA
cnt = 113	feature = 342	correl = 0.128717	descr = N_Gram_CGGGC
cnt = 114	feature = 72	correl = 0.102086	descr = Fold_of_RNAi_Sequence_Pos_9
cnt = 115	feature = 539	correl = 0.0467646	descr = N_Gram_GTGA
cnt = 116	feature = 619	correl = -0.117051	descr = N_Gram_TCTCT
cnt = 117	feature = 277	correl = 0.0606058	descr = N_Gram_CAGG
cnt = 118	feature = 599	correl = -0.0542676	descr = N_Gram_TCCG
cnt = 119	feature = 17	correl = -0.1439	descr = Position_Specific_Bin_Base_6_Base_A
cnt = 120	feature = 28	correl = 0.140363	descr = Position_Specific_Bin_Base_12_Base_C
cnt = 121	feature = 38	correl = 0.154993	descr = Position_Specific_Bin_Base_16_Base_C
cnt = 122	feature = 73	correl = 0.0525042	descr = Fold_of_RNAi_Sequence_Pos_11
cnt = 123	feature = 382	correl = -0.0452868	descr = N_Gram_CTTG
cnt = 124	feature = 350	correl = 0.132061	descr = N_Gram_CGTG
cnt = 125	feature = 79	correl = -0.0717641	descr = Xue_Structure_Feature_A110
cnt = 126	feature = 509	correl = 0.0541443	descr = N_Gram_GGGGA
cnt = 127	feature = 697	correl = -0.0585	descr = N_Gram_TTTG
cnt = 128	feature = 602	correl = -0.0962677	descr = N_Gram_TCCT
cnt = 129	feature = 86	correl = 0.0468023	descr = Xue_Structure_Feature_C011
cnt = 130	feature = 448	correl = 0.0766245	descr = N_Gram_GCCT
cnt = 131	feature = 61	correl = -0.19477	descr = Gibbs_of_Target_Sequence__Pos_18_Step_1
cnt = 132	feature = 544	correl = 0.0999848	descr = N_Gram_GTGG
cnt = 133	feature = 496	correl = 0.0791347	descr = N_Gram_GGCT
cnt = 134	feature = 425	correl = 0.12695	descr = N_Gram_GCA
cnt = 135	feature = 76	correl = 0.0654704	descr = Fold_of_RNAi_Sequence_Pos_14
cnt = 136	feature = 605	correl = -0.0786267	descr = N_Gram_TCG
cnt = 137	feature = 80	correl = 0.0530725	descr = Xue_Structure_Feature_A100
cnt = 138	feature = 58	correl = -0.201419	descr = Gibbs_of_Target_Sequence__Pos_14_Step_1
cnt = 139	feature = 662	correl = -0.0606262	descr = N_Gram_TTA
cnt = 140	feature = 309	correl = 0.109583	descr = N_Gram_CCGGG
cnt = 141	feature = 472	correl = 0.0772817	descr = N_Gram_GGAA
cnt = 142	feature = 702	correl = -0.104708	descr = N_Gram_TTTTT
cnt = 143	feature = 69	correl = 0.144874	descr = Fold_of_RNAi_Sequence_Pos_2
cnt = 144	feature = 460	correl = 0.0474591	descr = N_Gram_GCT
cnt = 145	feature = 516	correl = 0.0732941	descr = N_Gram_GGT
cnt = 146	feature = 60	correl = -0.111311	descr = Gibbs_of_Target_Sequence__Pos_17_Step_1
cnt = 147	feature = 222	correl = -0.0966907	descr = N_Gram_AT
cnt = 148	feature = 508	correl = 0.0940687	descr = N_Gram_GGGG
cnt = 149	feature = 305	correl = 0.0663525	descr = N_Gram_CCG
cnt = 150	feature = 66	correl = -0.0658058	descr = PF_RNAi_Fold_3'Free_Count
cnt = 151	feature = 661	correl = -0.126288	descr = N_Gram_TT
cnt = 152	feature = 485	correl = 0.149835	descr = N_Gram_GGC
cnt = 153	feature = 340	correl = 0.129862	descr = N_Gram_CGGG
cnt = 154	feature = 64	correl = -0.171683	descr = PF_RNAi_Fold_Energy
num rows = 521
num_elements = 80755
*
optimization finished, #iter = 402
nu = 0.624285
obj = -53.401557, rho = -0.300146
nSV = 362, nBSV = 286
num rows = 58
num_elements = 8990
*
optimization finished, #iter = 38
nu = 0.577038
obj = -5.739836, rho = -0.281247
nSV = 40, nBSV = 23
*
optimization finished, #iter = 402
nu = 0.624285
obj = -53.401557, rho = -0.300146
nSV = 362, nBSV = 286
CFS merit scores = 1.31574
CFS merit scores = 1.5821
CFS merit scores = 1.82517
CFS merit scores = 2.04566
CFS merit scores = 2.24676
CFS merit scores = 2.42993
CFS merit scores = 2.59762
CFS merit scores = 2.75436
CFS merit scores = 2.89878
CFS merit scores = 3.03241
CFS merit scores = 3.16062
CFS merit scores = 3.28192
CFS merit scores = 3.3981
CFS merit scores = 3.51017
CFS merit scores = 3.61867
CFS merit scores = 3.72075
CFS merit scores = 3.81863
CFS merit scores = 3.91206
CFS merit scores = 4.00226
CFS merit scores = 4.08967
CFS merit scores = 4.1746
CFS merit scores = 4.2569
CFS merit scores = 4.3366
CFS merit scores = 4.41428
CFS merit scores = 4.48826
CFS merit scores = 4.56038
CFS merit scores = 4.63061
CFS merit scores = 4.69907
CFS merit scores = 4.76578
CFS merit scores = 4.82845
CFS merit scores = 4.88584
CFS merit scores = 4.94087
CFS merit scores = 4.98998
CFS merit scores = 5.03394
CFS merit scores = 5.075
CFS merit scores = 5.1136
CFS merit scores = 5.14845
CFS merit scores = 5.17993
CFS merit scores = 5.21076
CFS merit scores = 5.24049
CFS merit scores = 5.26831
CFS merit scores = 5.29497
CFS merit scores = 5.32136
CFS merit scores = 5.34537
CFS merit scores = 5.36876
CFS merit scores = 5.3906
CFS merit scores = 5.40483
CFS merit scores = 5.4183
CFS merit scores = 5.43071
CFS merit scores = 5.44316
CFS merit scores = 5.45571
CFS merit scores = 5.46874
CFS merit scores = 5.48228
CFS merit scores = 5.49307
CFS merit scores = 5.50323
CFS merit scores = 5.51138
CFS merit scores = 5.51703
CFS merit scores = 5.52187
CFS merit scores = 5.52679
CFS merit scores = 5.53036
CFS merit scores = 5.53354
CFS merit scores = 5.5367
CFS merit scores = 5.53977
CFS merit scores = 5.53618
CFS merit scores = 5.53117
CFS merit scores = 5.52671
CFS merit scores = 5.52192
CFS merit scores = 5.51783
CFS merit scores = 5.51442
CFS merit scores = 5.51063
CFS merit scores = 5.50502
CFS merit scores = 5.50024
CFS merit scores = 5.49416
CFS merit scores = 5.48754
CFS merit scores = 5.48082
CFS merit scores = 5.4719
CFS merit scores = 5.46199
CFS merit scores = 5.4531
CFS merit scores = 5.44451
CFS merit scores = 5.43471
CFS merit scores = 5.42511
CFS merit scores = 5.41586
CFS merit scores = 5.40549
CFS merit scores = 5.39502
CFS merit scores = 5.38506
CFS merit scores = 5.37479
CFS merit scores = 5.36434
CFS merit scores = 5.35424
CFS merit scores = 5.34288
CFS merit scores = 5.32955
CFS merit scores = 5.31521
CFS merit scores = 5.30074
CFS merit scores = 5.28682
CFS merit scores = 5.27409
CFS merit scores = 5.26033
CFS merit scores = 5.24592
CFS merit scores = 5.23218
CFS merit scores = 5.21893
CFS merit scores = 5.20493
CFS merit scores = 5.19173
CFS merit scores = 5.17811
CFS merit scores = 5.16492
CFS merit scores = 5.15192
CFS merit scores = 5.13832
CFS merit scores = 5.12538
CFS merit scores = 5.11249
CFS merit scores = 5.09962
CFS merit scores = 5.08699
CFS merit scores = 5.07509
CFS merit scores = 5.0622
CFS merit scores = 5.04981
CFS merit scores = 5.03733
CFS merit scores = 5.02449
CFS merit scores = 5.01082
CFS merit scores = 4.99766
CFS merit scores = 4.98478
CFS merit scores = 4.97168
CFS merit scores = 4.95842
CFS merit scores = 4.94563
CFS merit scores = 4.93345
CFS merit scores = 4.92091
CFS merit scores = 4.90868
CFS merit scores = 4.89602
CFS merit scores = 4.88349
CFS merit scores = 4.87075
CFS merit scores = 4.85755
CFS merit scores = 4.84474
CFS merit scores = 4.83059
CFS merit scores = 4.81274
CFS merit scores = 4.7952
CFS merit scores = 4.77718
CFS merit scores = 4.75933
CFS merit scores = 4.74132
CFS merit scores = 4.7231
CFS merit scores = 4.69451
cnt = 1	feature = 64	correl = -0.315741	descr = Gibbs_of_Target_Sequence__Pos_20_Step_1
cnt = 2	feature = 602	correl = -0.168925	descr = N_Gram_TCTC
cnt = 3	feature = 8	correl = -0.0617368	descr = Position_Specific_Bin_Base_2_Base_A
cnt = 4	feature = 327	correl = 0.0634342	descr = N_Gram_CGGAA
cnt = 5	feature = 510	correl = 0.0481283	descr = N_Gram_GTAAA
cnt = 6	feature = 244	correl = 0.0648243	descr = N_Gram_ATTTC
cnt = 7	feature = 456	correl = -0.0540667	descr = N_Gram_GCGTT
cnt = 8	feature = 258	correl = -0.0445068	descr = N_Gram_CACCC
cnt = 9	feature = 481	correl = 0.0980838	descr = N_Gram_GGCCC
cnt = 10	feature = 351	correl = 0.0448412	descr = N_Gram_CTAAA
cnt = 11	feature = 661	correl = 0.0442807	descr = N_Gram_TTCGA
cnt = 12	feature = 539	correl = 0.0689761	descr = N_Gram_GTGTG
cnt = 13	feature = 324	correl = 0.0567535	descr = N_Gram_CGCTA
cnt = 14	feature = 453	correl = 0.0448412	descr = N_Gram_GCGTA
cnt = 15	feature = 497	correl = 0.0448412	descr = N_Gram_GGGCT
cnt = 16	feature = 363	correl = 0.0483946	descr = N_Gram_CTCTA
cnt = 17	feature = 339	correl = -0.0674576	descr = N_Gram_CGTAC
cnt = 18	feature = 322	correl = 0.0448412	descr = N_Gram_CGCCA
cnt = 19	feature = 674	correl = -0.0724834	descr = N_Gram_TTGGA
cnt = 20	feature = 508	correl = 0.0549455	descr = N_Gram_GGTGC
cnt = 21	feature = 219	correl = 0.0543071	descr = N_Gram_ATACA
cnt = 22	feature = 425	correl = 0.0724663	descr = N_Gram_GCAAT
cnt = 23	feature = 540	correl = 0.0882741	descr = N_Gram_GTTAA
cnt = 24	feature = 512	correl = -0.062498	descr = N_Gram_GTATC
cnt = 25	feature = 546	correl = 0.0445789	descr = N_Gram_GTTGC
cnt = 26	feature = 292	correl = 0.0834916	descr = N_Gram_CCCAC
cnt = 27	feature = 500	correl = 0.0514292	descr = N_Gram_GGGGG
cnt = 28	feature = 503	correl = 0.0924091	descr = N_Gram_GGGTC
cnt = 29	feature = 252	correl = 0.0899699	descr = N_Gram_CAAGG
cnt = 30	feature = 265	correl = 0.0467233	descr = N_Gram_CACTT
cnt = 31	feature = 541	correl = -0.0786822	descr = N_Gram_GTTAC
cnt = 32	feature = 483	correl = 0.134565	descr = N_Gram_GGCCT
cnt = 33	feature = 505	correl = -0.0703818	descr = N_Gram_GGTAA
cnt = 34	feature = 305	correl = 0.10468	descr = N_Gram_CCGTG
cnt = 35	feature = 563	correl = -0.0521398	descr = N_Gram_TAGCC
cnt = 36	feature = 241	correl = -0.0679949	descr = N_Gram_ATTAC
cnt = 37	feature = 448	correl = 0.0442632	descr = N_Gram_GCGAG
cnt = 38	feature = 616	correl = 0.0454579	descr = N_Gram_TGACA
cnt = 39	feature = 605	correl = 0.0478472	descr = N_Gram_TCTCG
cnt = 40	feature = 390	correl = -0.0650887	descr = N_Gram_GAATA
cnt = 41	feature = 341	correl = -0.0453035	descr = N_Gram_CGTCC
cnt = 42	feature = 255	correl = 0.0829143	descr = N_Gram_CACAG
cnt = 43	feature = 496	correl = 0.0772924	descr = N_Gram_GGGCG
cnt = 44	feature = 342	correl = -0.111636	descr = N_Gram_CGTCG
cnt = 45	feature = 417	correl = 0.0742177	descr = N_Gram_GATGT
cnt = 46	feature = 416	correl = -0.0529468	descr = N_Gram_GATGC
cnt = 47	feature = 308	correl = -0.100045	descr = N_Gram_CCTCC
cnt = 48	feature = 467	correl = 0.120026	descr = N_Gram_GGAAA
cnt = 49	feature = 472	correl = 0.0890801	descr = N_Gram_GGAGC
cnt = 50	feature = 599	correl = -0.0478457	descr = N_Gram_TCGGG
cnt = 51	feature = 283	correl = 0.0591166	descr = N_Gram_CCACC
cnt = 52	feature = 413	correl = 0.0662241	descr = N_Gram_GATAT
cnt = 53	feature = 267	correl = 0.0541348	descr = N_Gram_CAGCC
cnt = 54	feature = 555	correl = 0.0801525	descr = N_Gram_TAAGC
cnt = 55	feature = 647	correl = 0.105252	descr = N_Gram_TGTGG
cnt = 56	feature = 648	correl = 0.0503771	descr = N_Gram_TGTGT
cnt = 57	feature = 357	correl = 0.0919936	descr = N_Gram_CTCAA
cnt = 58	feature = 440	correl = 0.0581111	descr = N_Gram_GCCGC
cnt = 59	feature = 441	correl = 0.0718506	descr = N_Gram_GCCGG
cnt = 60	feature = 619	correl = 0.0663225	descr = N_Gram_TGATA
cnt = 61	feature = 396	correl = 0.0524747	descr = N_Gram_GACCG
cnt = 62	feature = 473	correl = -0.117252	descr = N_Gram_GGATC
cnt = 63	feature = 312	correl = -0.077094	descr = N_Gram_CCTTC
cnt = 64	feature = 544	correl = -0.0652554	descr = N_Gram_GTTCT
cnt = 65	feature = 649	correl = -0.0513953	descr = N_Gram_TGTTA
cnt = 66	feature = 309	correl = 0.0600399	descr = N_Gram_CCTCG
cnt = 67	feature = 437	correl = 0.0442898	descr = N_Gram_GCCCA
cnt = 68	feature = 529	correl = 0.0608454	descr = N_Gram_GTGAC
cnt = 69	feature = 662	correl = -0.0625584	descr = N_Gram_TTCGG
cnt = 70	feature = 407	correl = 0.0644015	descr = N_Gram_GAGGT
cnt = 71	feature = 520	correl = -0.0449245	descr = N_Gram_GTCCT
cnt = 72	feature = 494	correl = 0.0514292	descr = N_Gram_GGGCA
cnt = 73	feature = 579	correl = 0.0837258	descr = N_Gram_TCCAA
cnt = 74	feature = 231	correl = 0.0543425	descr = N_Gram_ATCTT
cnt = 75	feature = 386	correl = 0.116463	descr = N_Gram_GAAGA
cnt = 76	feature = 353	correl = 0.105131	descr = N_Gram_CTAT
cnt = 77	feature = 514	correl = 0.0495725	descr = N_Gram_GTCA
cnt = 78	feature = 14	correl = -0.0472451	descr = Position_Specific_Bin_Base_3_Base_T
cnt = 79	feature = 454	correl = -0.11341	descr = N_Gram_GCGTC
cnt = 80	feature = 623	correl = 0.0894808	descr = N_Gram_TGCA
cnt = 81	feature = 364	correl = -0.0637952	descr = N_Gram_CTCTC
cnt = 82	feature = 574	correl = 0.0967779	descr = N_Gram_TCAGT
cnt = 83	feature = 337	correl = -0.063269	descr = N_Gram_CGTA
cnt = 84	feature = 277	correl = 0.0996108	descr = N_Gram_CATCC
cnt = 85	feature = 690	correl = -0.0776218	descr = N_Gram_TTTTG
cnt = 86	feature = 382	correl = 0.0743496	descr = N_Gram_GAAA
cnt = 87	feature = 509	correl = 0.0445121	descr = N_Gram_GGTTG
cnt = 88	feature = 580	correl = -0.147061	descr = N_Gram_TCCAG
cnt = 89	feature = 681	correl = 0.0592949	descr = N_Gram_TTTCA
cnt = 90	feature = 57	correl = 0.0798759	descr = Gibbs_of_Target_Sequence__Pos_12_Step_1
cnt = 91	feature = 23	correl = 0.0640235	descr = Position_Specific_Bin_Base_8_Base_T
cnt = 92	feature = 689	correl = -0.123877	descr = N_Gram_TTTTC
cnt = 93	feature = 76	correl = 0.043969	descr = Fold_of_RNAi_Sequence_Pos_16
cnt = 94	feature = 392	correl = 0.0679545	descr = N_Gram_GACA
cnt = 95	feature = 460	correl = 0.0707826	descr = N_Gram_GCTG
cnt = 96	feature = 603	correl = -0.0652255	descr = N_Gram_TCTCA
cnt = 97	feature = 54	correl = -0.0999396	descr = Gibbs_of_Target_Sequence__Pos_6_Step_1
cnt = 98	feature = 32	correl = 0.0921578	descr = Position_Specific_Bin_Base_13_Base_C
cnt = 99	feature = 609	correl = -0.119215	descr = N_Gram_TCTTC
cnt = 100	feature = 82	correl = 0.0593089	descr = Xue_Structure_Feature_C010
cnt = 101	feature = 343	correl = 0.164484	descr = N_Gram_CGTG
cnt = 102	feature = 28	correl = -0.0890399	descr = Position_Specific_Bin_Base_12_Base_A
cnt = 103	feature = 73	correl = 0.0909172	descr = Fold_of_RNAi_Sequence_Pos_12
cnt = 104	feature = 10	correl = -0.0610749	descr = Position_Specific_Bin_Base_2_Base_G
cnt = 105	feature = 334	correl = 0.147338	descr = N_Gram_CGGGC
cnt = 106	feature = 350	correl = 0.0807625	descr = N_Gram_CTA
cnt = 107	feature = 683	correl = -0.0445568	descr = N_Gram_TTTCG
cnt = 108	feature = 645	correl = 0.0936193	descr = N_Gram_TGTG
cnt = 109	feature = 466	correl = 0.0605593	descr = N_Gram_GGAA
cnt = 110	feature = 105	correl = -0.0586989	descr = Fold_of_Target_NoBeginbrace_noends_Pos_4
cnt = 111	feature = 72	correl = 0.066735	descr = Fold_of_RNAi_Sequence_Pos_9
cnt = 112	feature = 606	correl = -0.102151	descr = N_Gram_TCTCT
cnt = 113	feature = 58	correl = -0.0816743	descr = Gibbs_of_Target_Sequence__Pos_13_Step_1
cnt = 114	feature = 450	correl = 0.0583028	descr = N_Gram_GCGG
cnt = 115	feature = 280	correl = 0.0688441	descr = N_Gram_CCAA
cnt = 116	feature = 375	correl = -0.0467989	descr = N_Gram_CTTG
cnt = 117	feature = 80	correl = 0.0753008	descr = Xue_Structure_Feature_C110
cnt = 118	feature = 77	correl = -0.0642143	descr = Xue_Structure_Feature_A110
cnt = 119	feature = 52	correl = -0.0621262	descr = Gibbs_of_Target_Sequence__Pos_4_Step_1
cnt = 120	feature = 468	correl = 0.107474	descr = N_Gram_GGAC
cnt = 121	feature = 276	correl = 0.0716209	descr = N_Gram_CATC
cnt = 122	feature = 38	correl = -0.109084	descr = Position_Specific_Bin_Base_16_Base_A
cnt = 123	feature = 361	correl = -0.109807	descr = N_Gram_CTCCT
cnt = 124	feature = 11	correl = 0.0839022	descr = Position_Specific_Bin_Base_2_Base_T
cnt = 125	feature = 290	correl = 0.0472243	descr = N_Gram_CCC
cnt = 126	feature = 340	correl = -0.0797355	descr = N_Gram_CGTC
cnt = 127	feature = 86	correl = 0.0685732	descr = Xue_Structure_Feature_G100
cnt = 128	feature = 545	correl = 0.0551173	descr = N_Gram_GTTG
cnt = 129	feature = 612	correl = -0.0810715	descr = N_Gram_TGA
cnt = 130	feature = 321	correl = 0.0681088	descr = N_Gram_CGCC
cnt = 131	feature = 66	correl = -0.0827188	descr = PF_RNAi_Fold_5'Free_Count
cnt = 132	feature = 578	correl = -0.0816624	descr = N_Gram_TCCA
cnt = 133	feature = 225	correl = -0.0683281	descr = N_Gram_ATC
cnt = 134	feature = 527	correl = 0.13684	descr = N_Gram_GTG
cnt = 135	feature = 446	correl = -0.0613498	descr = N_Gram_GCG
num rows = 522
num_elements = 70992
*
optimization finished, #iter = 376
nu = 0.630645
obj = -55.329423, rho = -0.084218
nSV = 362, nBSV = 295
num rows = 57
num_elements = 7752
*
optimization finished, #iter = 28
nu = 0.591293
obj = -5.551225, rho = -0.422425
nSV = 43, nBSV = 26
*
optimization finished, #iter = 376
nu = 0.630645
obj = -55.329423, rho = -0.084218
nSV = 362, nBSV = 295
TEST = 58 AVE CORR = 0.454263
